# Supplementary material for: Phenotypic heterogeneity follows a growth-viability tradeoff in response to amino acid identity
Source: Nat Commun. 2024 Aug 2;15:6515. doi: 10.1038/s41467-024-50602-8 (PMC11297284; doi:10.1038/s41467-024-50602-8)
Supplement: Supplementary file 6 — Source Data [file 41467_2024_50602_MOESM6_ESM.zip › source_data/fig6cde/1530_C4_yATP_NLIMGLN.csv]

FSC-A	FSC-H	FSC-W	SSC-A	SSC-H	SSC-W	BL1-A	BL1-H	BL1-W	VL1-A	VL1-H	VL1-W	VL2-A	VL2-H	VL2-W	YL2-A	YL2-H	YL2-W	Time
121557	117761	80	52745	51291	75	1553	1516	14	1730	1607	16	3478	3345	27	351985	333141	86	0
157039	127248	93	67053	54261	83	2140	1491	23	2471	1799	25	4747	3733	35	446980	344818	94	0.000970141
131406	122307	79	38295	33577	78	1857	1954	17	1699	1594	17	4450	4020	32	391179	349973	88	0.00582085
106826	101243	76	45373	41236	75	1530	1547	13	1317	1097	9	3596	3228	29	371349	340668	86	0.00582085
258895	201547	101	76051	59054	94	3213	2544	28	3292	2605	30	8462	6519	44	787211	594708	108	0.0126118
231033	179385	99	88163	69874	93	3499	2576	31	3932	2899	34	8763	6961	46	745425	586422	110	0.0164924
21335	22716	46	7488	7814	33	215	226	0	252	343	0	890	912	0	91863	96304	69	0.0174625
92217	92632	74	32500	31740	71	1072	1125	8	1517	1393	15	2935	2965	25	279072	266702	84	0.0194028
173987	139046	87	67049	54429	85	2131	1705	22	2700	1847	28	5829	4699	39	528519	420204	102	0.0194028
231917	177115	90	85722	65130	90	3574	2650	30	3016	2352	31	7449	5671	42	690772	522981	102	0.0194028
60784	61258	69	24679	24907	53	671	647	0	650	616	0	1715	1693	17	167521	159071	78	0.020373
35078	35187	71	16486	16997	42	326	452	0	275	390	0	910	1005	1	90156	87390	74	0.020373
94978	93458	81	28316	28068	70	1324	1272	11	1625	1503	14	3251	3230	26	290143	275259	84	0.020373
83642	83044	88	27949	27771	68	1086	1090	7	1084	1057	5	3024	2961	25	285640	278665	88	0.020373
207350	159210	95	68633	52437	89	2274	1727	24	2933	2155	28	5851	4564	38	543588	420327	101	0.0223132
175725	132410	105	59911	44750	105	2344	1802	23	2228	1481	21	5522	4263	37	508472	378903	105	0.0223132
128502	111065	82	50166	43263	78	1549	1203	16	1662	1569	17	4383	3830	32	395871	328863	90	0.0232834
94261	89069	78	35787	33239	75	1339	1426	13	1311	1301	13	2929	2809	26	273024	249801	87	0.027164
122379	110657	85	57829	52658	77	1609	1519	16	1649	1517	16	3961	3610	31	356835	313835	88	0.0300744
200092	160860	88	70136	56273	87	2710	2078	24	2864	2459	25	6185	4803	39	560666	444876	101	0.0310445
119876	110295	80	48171	43748	76	1652	1562	17	1490	1339	16	4106	3698	31	368454	325364	89	0.0339549
106701	106146	76	39230	38993	72	1468	1512	15	1775	1478	14	3141	3085	27	295168	279296	85	0.0349251
85220	83870	74	28638	28145	71	1109	984	0	1238	1134	9	2603	2635	23	235005	223691	89	0.0349251
100792	95528	83	32900	30802	73	1577	1280	11	1499	1515	15	3692	3460	30	319620	301560	86	0.0358952
101460	100151	82	29669	29678	71	1394	1288	12	1574	1489	15	3477	3473	27	295763	287590	82	0.0388056
102391	101911	77	38607	37457	72	1735	1557	16	1777	1609	17	3624	3385	29	323491	302311	83	0.0397758
97557	95154	79	30868	30187	72	1126	1142	8	1045	1219	10	3494	3548	27	315105	302086	85	0.0407459
72592	74639	70	21557	21736	47	943	1018	3	1296	1342	12	2523	2440	23	228014	220701	79	0.0407459
135208	128430	80	74760	72986	78	2161	2104	20	2674	2451	24	5901	5691	34	553583	517758	89	0.0426862
120031	118889	76	43319	41227	76	1627	1628	17	1892	1703	18	3998	3744	30	397110	379182	87	0.0436564
107317	105148	75	44934	42939	74	1366	1215	12	1594	1631	16	3265	3151	27	296991	281863	87	0.0455966
44219	44934	68	11493	11792	38	677	651	0	634	701	0	1367	1385	13	152382	155344	76	0.0485071
55963	58008	68	21948	22241	55	731	666	0	648	753	0	1644	1816	17	148227	144506	78	0.0504473
66385	66553	70	21430	21467	50	948	936	0	955	1015	3	2175	2119	21	188965	188069	80	0.0514175
152620	137539	97	48428	41880	78	2093	1765	20	2008	1743	22	4986	4265	35	482111	415478	91	0.0514175
149642	139941	82	65281	60994	78	1841	1638	18	2090	1830	20	4987	4596	33	444474	410544	89	0.0514175
122224	118684	84	44042	43625	74	1557	1337	14	1523	1461	15	3503	3502	27	322077	303039	88	0.0533578
223215	166774	95	72607	55116	89	2740	2149	25	2999	2277	28	6195	4715	40	575705	433094	102	0.0533578
29783	31845	51	16537	16855	43	420	373	0	481	575	0	1099	1122	8	104649	104193	73	0.055298
193422	151319	88	84186	63791	87	3274	2624	27	3318	2463	33	8207	6467	44	888786	659946	101	0.062089
116681	112000	79	45068	43109	75	1487	1256	13	1790	1540	17	4101	3834	30	388285	360750	86	0.0659696
129759	124820	78	42253	40395	76	1799	1846	17	1773	1568	18	3857	3699	29	348202	327414	86	0.0679099
235155	185805	95	88116	69245	92	3277	2512	28	2931	2513	27	7598	5990	42	675655	525532	103	0.06888
152253	122723	99	58570	48995	83	2246	1864	21	2087	1429	20	4677	3831	35	459282	380873	95	0.0698502
87968	88189	73	28066	28083	70	1657	1599	16	1419	1417	14	3481	3455	28	322673	310614	86	0.0737307
105339	105167	78	34858	34426	73	1254	1323	11	1580	1412	14	3414	3148	28	318860	308038	85	0.0737307
105424	99698	76	41635	38235	76	1887	1666	19	1611	1528	17	3773	3414	29	328098	301352	87	0.0747009
148104	134326	84	64482	56884	82	1859	1437	18	2129	1866	21	4559	4127	32	428563	383426	91	0.075671
116585	110820	77	48161	43805	77	1642	1431	15	1486	1325	14	4041	3938	29	338734	311314	90	0.075671
86934	86456	74	19254	19177	48	1085	1116	8	1349	1152	12	2926	2847	24	267580	263463	85	0.0776113
77665	76162	74	29885	30137	70	1025	985	0	1168	1172	9	2469	2320	24	235355	234423	81	0.0805217
106514	107802	74	34454	34513	71	1309	1434	13	1206	1194	9	3880	3816	28	331396	318319	83	0.0814919
94201	92008	74	27789	27894	63	1226	1303	10	1121	927	0	3172	3100	26	278971	268507	83	0.082462
123882	114673	79	36088	31804	76	1779	1430	19	1960	1667	21	3515	3168	29	324001	292623	89	0.082462
68442	70401	63	27368	27278	59	726	712	0	1155	996	0	2299	2296	22	209468	200276	81	0.0853724
145356	120971	87	57684	47605	84	1772	1400	17	2122	1744	21	4541	3708	33	435274	354373	96	0.0863426
99783	99745	77	23355	22975	53	1299	1411	13	1677	1473	16	3341	3352	26	334013	327015	85	0.0873127
136469	116593	82	51088	42964	79	2040	1696	20	2217	1696	23	5021	4468	35	473362	397045	89	0.0873127
158695	127078	86	53947	42505	82	2060	1409	22	2216	1692	21	5058	4039	37	424474	326145	92	0.0911933
121671	115571	72	42797	38022	77	1566	1579	17	1693	1563	16	4410	4000	32	403447	352452	88	0.0921634
116201	103703	76	49685	42576	78	1145	985	0	1860	1470	17	3595	3044	30	311663	259867	89	0.0921634
227331	173195	96	92491	72279	93	2800	2191	25	3000	2305	28	6871	5059	42	598117	458825	103	0.0921634
93105	91059	85	26484	26364	60	893	1092	8	1437	1290	13	3058	3071	26	298851	291324	85	0.0941037
106896	105941	78	46216	46256	73	1595	1602	15	1612	1493	16	3786	3607	29	355170	344759	84	0.0941037
119181	112609	81	41241	38977	76	1582	1444	15	1553	1376	14	3647	3426	28	337590	322546	84	0.096044
116348	99372	82	46082	38530	78	1426	988	0	1689	1251	16	3666	3074	31	358643	292937	89	0.0979843
68118	68302	77	24619	24766	59	989	993	0	740	731	0	2228	2271	21	198200	198722	81	0.0989544
130917	121610	85	45937	42266	78	1652	1458	16	1728	1657	19	3746	3561	29	355954	329370	89	0.101865
65899	66461	74	24699	25081	56	881	944	0	726	813	0	2357	2397	22	238998	232207	82	0.102835
97895	98970	80	31322	31067	71	1319	1258	13	1287	1264	10	2846	2742	26	273308	259646	84	0.104775
153955	149434	83	41770	40261	75	1693	1656	17	2292	2100	21	4706	4396	32	448683	411684	89	0.107686
152607	124883	85	58705	47272	82	1651	1399	15	1919	1388	19	4345	3639	33	411087	327887	95	0.110596
204770	160725	100	62352	50263	87	2619	2133	26	2696	2067	26	6071	4852	40	584880	464032	105	0.111566
36075	37029	68	12187	12655	38	409	513	0	356	485	0	1037	1020	4	96709	92079	76	0.114477
101932	100702	74	27490	27068	71	1298	1227	11	1180	1307	12	3107	3084	27	272246	251311	83	0.115447
87586	87090	75	31111	29511	72	1311	1414	14	1397	1367	12	3330	3296	27	297261	279692	89	0.116417
62674	63997	72	20559	20896	48	872	926	0	1092	922	0	2229	2332	21	213638	214487	80	0.117387
99471	100472	77	36972	35590	73	1491	1481	14	1388	1366	13	3300	3232	26	323191	313066	84	0.117387
170557	141846	90	64865	54960	84	1842	1502	19	1998	1593	20	4508	3775	33	400530	330382	94	0.119327
95311	93304	76	34548	34640	72	1271	1314	11	1455	1278	12	2847	2778	25	280439	268252	84	0.121268
187627	148802	87	64392	50031	85	2190	1794	22	2612	1887	24	5385	3946	38	493970	373626	94	0.121268
87570	86189	77	32182	31283	71	821	789	0	1174	1118	8	2824	2728	25	244805	230965	81	0.124178
129742	110737	81	49635	41854	78	1517	1138	12	1659	1354	15	3904	3344	31	357751	295685	89	0.124178
101707	97549	76	36388	33648	75	1428	1401	14	1466	1270	15	3592	3349	29	335343	311255	85	0.125148
160303	133281	88	55445	46245	82	1768	1571	19	1994	1544	20	4451	3729	33	433620	361475	93	0.126118
186964	146430	90	67177	53163	84	2081	1639	22	2043	1587	21	5275	4196	37	491869	381396	95	0.129999
298706	195011	112	107585	72002	109	3943	2669	33	4380	2644	39	9639	6364	48	859040	555030	119	0.129999
88513	90659	73	30991	31332	67	1341	1405	13	1466	1307	15	3113	3120	25	288875	277988	82	0.129999
59897	59305	72	23743	24100	54	785	879	0	994	931	0	1921	2033	19	167220	165423	76	0.130969
79553	80242	71	18996	19146	45	1056	1101	7	1043	927	0	2320	2220	22	235508	228329	81	0.130969
70819	66272	87	25867	25443	70	1285	1102	6	988	750	0	2314	2246	21	230759	212116	87	0.130969
99032	97575	74	43294	43325	72	1005	979	0	1826	1686	18	3020	2892	25	298849	285489	82	0.130969
90131	90588	75	40083	39793	71	1266	1173	10	1430	1149	11	2947	2854	25	252300	256875	83	0.130969
89258	87684	76	28664	28790	70	1207	1304	10	1076	1025	4	2814	2626	26	272010	266982	83	0.133879
214827	163981	89	63978	49252	88	2640	2077	26	2691	2024	28	6277	4697	41	555054	429252	100	0.13582
90348	92811	72	23545	23563	50	1452	1454	12	1769	1553	16	3670	3599	28	349326	347066	88	0.13582
214871	173855	93	67505	54590	89	2565	2156	24	3540	2713	31	7541	6262	42	733443	580351	101	0.13873
74582	73926	72	25728	25675	63	1027	873	0	1137	963	0	2441	2312	23	227129	214467	83	0.14067
86881	89146	70	22776	22766	53	1107	1118	8	1057	1166	7	2983	2851	25	272530	251958	82	0.141641
82536	82014	76	36274	36345	71	1328	1141	8	1090	1035	4	2214	2194	21	207566	205003	81	0.141641
92376	94118	72	33191	32919	72	1288	1211	12	1129	982	0	2583	2591	24	254024	247646	80	0.144551
85490	86247	73	28857	28827	70	1367	1185	9	1332	1210	10	2797	2573	25	248948	247846	83	0.145521
124677	105625	92	46402	39029	78	1343	1268	11	1777	1360	16	4028	3360	32	372367	310433	92	0.146491
103263	100920	75	37329	36278	73	1399	1471	14	1398	1278	14	3264	3217	27	326274	315849	83	0.146491
195450	153201	90	63397	48548	86	2711	2049	28	2551	1989	27	6686	5423	41	608451	460053	98	0.146491
117423	116276	80	42009	41062	74	1416	1564	14	1675	1665	16	3889	3817	29	342794	329417	86	0.147461
130510	114486	84	50774	44391	79	1710	1628	17	1650	1398	17	4128	3546	33	390605	338772	92	0.149402
80818	82768	70	18732	18921	45	1119	1152	8	1131	1198	10	2487	2346	24	246871	241635	80	0.150372
150310	131892	84	50788	44428	79	2010	1664	20	1918	1825	22	4421	4016	31	408629	346223	91	0.151342
104863	99986	76	42977	41081	74	1806	1721	18	1499	1410	13	3519	3531	27	322684	311749	82	0.151342
88812	89571	84	38096	37972	71	1333	1345	12	1475	1418	15	2932	2954	25	301543	289304	82	0.154252
101462	102021	76	35440	35051	73	1229	1112	9	1498	1387	13	3591	3355	28	314856	306540	85	0.154252
143511	118660	94	69533	58416	82	2043	1720	20	1982	1557	22	4666	3940	34	461200	380584	91	0.155223
110460	107253	77	39936	38448	74	1174	1149	10	1986	1874	18	3599	3416	29	333692	319402	85	0.156193
67271	68756	70	21902	22260	49	454	592	0	1020	908	0	2034	2012	20	188300	182096	78	0.157163
114739	109800	77	42438	40461	74	1339	1172	10	1544	1348	15	3267	3115	28	324194	312404	85	0.157163
210857	161963	91	81016	62653	88	2405	1796	24	3245	2380	30	6865	5354	42	611504	469001	97	0.160073
29913	32296	48	10302	10989	36	323	394	0	519	550	0	1074	1085	6	83851	83639	70	0.160073
113091	107311	93	38152	35644	76	1786	1726	17	1749	1573	18	3566	3428	28	361362	335945	87	0.161043
150734	130167	86	54774	47232	80	2102	2018	20	2283	1851	23	5301	4636	36	480153	419191	99	0.161043
128533	126090	78	58999	58009	75	1672	1449	15	2236	1990	22	4003	3676	31	384033	365596	85	0.161043
184448	159220	97	67953	58180	83	2389	2137	21	2511	2200	24	5775	5035	37	527931	468927	93	0.161043
189829	151272	101	82866	66588	86	2367	1902	24	2713	1950	26	6266	4793	40	576371	457164	95	0.162014
110934	98013	82	44784	40045	77	1459	1433	14	1658	1581	17	3903	3535	31	322823	290867	89	0.163954
136243	119589	97	54632	46837	83	1475	1601	14	2030	1621	19	4697	4141	32	401187	343103	97	0.163954
89553	90218	72	28048	27950	70	1186	1280	12	1254	1181	13	3315	3211	26	309081	305653	82	0.166864
131912	119564	80	51823	45494	80	1737	1464	15	1740	1389	18	4082	3570	30	365176	317758	92	0.170745
73698	74662	70	26481	26769	61	1085	866	0	1038	981	0	2409	2481	21	214841	207976	82	0.171715
131771	112717	82	52678	44772	79	1896	1645	18	1927	1590	19	4104	3573	33	388166	323171	93	0.172685
98754	97283	75	39296	38997	72	1397	1336	13	1429	1248	14	3639	3582	28	354185	345734	85	0.172685
90978	91434	73	34612	34291	71	1047	1174	8	1525	1293	12	2972	2879	25	282146	274101	84	0.173655
158312	136275	83	56553	47972	81	1990	1828	20	2475	1947	25	5116	4235	37	439102	374462	92	0.175596
103602	96721	80	36944	34801	75	1090	1134	7	1519	1266	14	2909	2916	26	289194	267229	86	0.181416
66645	67728	69	23873	24202	52	1009	987	0	815	931	0	2413	2137	24	230759	225021	80	0.182387
89155	88447	72	30928	30985	71	1269	1306	11	1248	1212	9	2992	2887	25	262599	250854	80	0.184327
118437	106741	83	44819	39661	76	1465	1594	14	1737	1334	15	4140	3543	32	372552	321786	90	0.184327
287307	192471	100	126140	82456	99	3827	2806	33	4101	2756	36	9404	6145	50	861050	543741	108	0.184327
103384	95566	81	35353	31681	75	1326	1165	11	1354	1268	12	2875	2409	27	274801	250422	85	0.186267
26156	29016	37	10696	10864	37	462	408	0	307	327	0	827	957	0	73585	74737	70	0.188207
241610	168747	97	93017	66313	96	2417	1661	26	3405	2343	33	7434	5172	46	643831	437588	106	0.189178
141394	131480	89	58467	55215	78	1665	1358	17	2213	1988	22	4651	4254	32	427100	397825	87	0.190148
257745	191964	106	88217	64901	93	3009	2097	29	3457	2364	33	8108	5986	44	760058	570199	105	0.191118
119779	111233	82	53163	48894	76	1991	1979	17	1780	1632	18	3684	3503	29	369047	339878	89	0.191118
179292	140922	87	62683	49192	86	2054	1682	20	2370	1936	24	5356	4082	39	476782	367521	95	0.192088
53350	53972	73	16958	17289	42	597	728	0	390	676	0	1764	1634	18	162578	161683	75	0.192088
143784	115831	92	48670	39525	81	2107	1857	19	1796	1455	18	4940	3919	36	442781	341483	92	0.193058
132947	116741	81	52329	45043	79	1567	1405	15	1733	1355	19	4370	3619	34	390864	331340	90	0.196939
96955	96579	73	40275	40063	72	1683	1729	16	1300	1415	13	3677	3707	28	321651	313395	83	0.196939
111483	107042	92	32296	31805	73	1638	1543	14	1532	1398	15	3598	3425	28	298428	282158	84	0.197909
83917	82872	79	28720	28408	68	870	970	0	1231	1068	6	2585	2534	23	255920	247460	88	0.198879
114689	113219	77	36203	35644	73	1577	1782	15	1925	1718	18	3939	3978	28	372383	355984	86	0.200819
130589	111388	91	42128	35629	79	2062	1556	21	1902	1579	22	4853	4205	34	436744	358712	93	0.200819
102685	100425	74	35125	34505	72	1488	1682	14	1589	1410	15	3288	3347	27	313311	295053	84	0.20276
141774	121806	83	55069	45801	81	1952	1794	19	2110	1716	22	4422	3867	34	420548	354852	92	0.20567
169065	147241	89	44874	37802	80	2077	1783	22	2483	2031	25	4631	3952	34	427193	373406	88	0.20567
171473	138858	87	57763	46267	83	2057	1658	21	1812	1428	19	4697	3882	34	441080	351166	96	0.20761
120998	107321	88	43005	37220	78	1772	1580	16	1859	1644	18	3996	3708	31	354486	308792	90	0.210521
87893	89542	73	29339	29524	70	1123	1086	6	1178	1125	8	2427	2498	22	240797	235407	81	0.212461
115334	99791	81	46296	40161	78	1264	1117	10	1611	1246	15	3860	3260	31	334883	284464	93	0.212461
86268	84600	76	36291	36314	70	1116	1215	9	1290	1353	11	2744	2650	24	267616	248434	81	0.214401
251993	202346	94	145443	123287	90	5307	4101	34	6008	5364	37	13650	11582	56	1.04858e+06	992112	99	0.214401
77730	77174	86	22918	23153	50	1039	868	0	972	1028	3	2794	3009	23	240324	228247	78	0.216341
95130	95051	74	44276	43947	73	1468	1213	10	1465	1395	14	2805	2775	25	291808	285877	84	0.216341
94753	93647	77	45251	45566	72	1222	1382	11	1202	1292	12	3209	3284	26	268713	256732	83	0.216341
109697	108719	75	43679	43353	74	1273	1116	8	1759	1689	17	3782	3611	28	313742	295662	83	0.218282
185019	147224	97	62933	50222	86	2568	1886	25	2531	1780	24	5775	4656	39	531472	421127	95	0.218282
37633	39397	63	15191	15509	41	503	487	0	622	588	0	1109	1040	5	107583	107459	76	0.220222
169441	135724	85	63987	50967	84	2498	1905	24	2788	2250	25	5692	4610	37	515744	404555	95	0.220222
76149	75690	75	28874	29052	69	981	949	0	993	893	0	1999	1981	19	200275	195935	82	0.225073
82833	82312	73	24563	24457	59	1278	1243	12	1030	1055	5	2917	2858	25	246322	240031	80	0.227013
130603	126016	85	31461	30246	73	1639	1764	16	2135	2136	21	4743	4512	32	394112	371526	86	0.229923
83408	88479	70	29581	28509	71	1456	1310	11	1182	1091	7	2643	2608	24	260799	248946	82	0.230894
94900	95519	83	36430	36103	72	1276	1317	13	1364	1338	13	2826	2924	24	264167	260489	83	0.232834
151300	127267	85	47724	39033	81	2146	1844	20	1972	1819	19	4655	4072	34	415145	354263	92	0.233804
93628	92307	73	32492	32654	70	929	1047	5	1442	1309	12	2744	2784	25	268966	263234	84	0.234774
208152	156916	90	72476	54179	88	2708	1987	26	2749	2037	28	7041	5186	41	619322	450438	100	0.234774
152814	122326	86	55222	44547	84	1949	1844	18	2001	1773	22	4571	3805	36	430995	342437	94	0.235744
220876	169972	93	84266	65409	91	3014	2035	28	2688	2131	27	6400	4872	41	618525	472540	101	0.236714
139032	132419	91	41219	39671	76	1977	1887	19	2168	2064	20	4681	4410	31	439201	419712	90	0.236714
99908	97568	78	27666	27562	67	1655	1542	16	1808	1800	18	3637	3531	28	343094	331400	84	0.237685
105996	102450	76	30087	29113	73	1318	1174	10	1462	1504	14	3490	3421	29	321015	305298	85	0.238655
78460	78671	73	29755	29919	70	1029	1184	9	814	838	0	2596	2458	23	236854	233916	84	0.239625
119340	109736	80	47173	42696	78	1648	1505	16	1830	1613	18	4130	3582	33	414365	364997	90	0.240595
87195	87561	74	21830	22107	48	1177	1221	10	1427	1383	13	3251	3192	26	285224	272004	81	0.241565
129217	122443	78	51747	48280	76	1607	1476	17	1787	1689	19	4534	4177	32	401080	371464	86	0.242535
205412	159004	88	78738	61371	87	2836	2199	26	3007	2266	29	6814	5085	42	594207	458801	100	0.242535
55230	56218	70	19550	19535	47	641	772	0	799	875	0	1561	1516	15	146257	141662	78	0.244476
128280	125141	84	37805	37546	74	1612	1545	17	1990	1834	20	4449	4478	31	400532	374548	85	0.245446
110096	107378	78	50115	49228	75	1715	1633	19	1538	1530	17	3290	3258	27	309077	290254	87	0.246416
163130	129783	85	60968	48694	83	2551	2039	24	2333	1647	25	5767	4425	39	510590	388999	93	0.247386
74595	73530	87	23245	23642	49	713	872	0	861	843	0	2374	2234	23	217380	211979	80	0.248356
138124	126853	90	55337	50529	79	1702	1569	17	1814	1548	18	3775	3385	30	363083	319523	86	0.248356
93007	90979	73	36174	33989	73	983	1077	7	1202	1302	11	3471	3249	29	300844	283522	84	0.252237
92450	92636	74	49996	50111	72	1273	1229	10	1289	1101	6	2464	2476	23	272387	255971	81	0.252237
108166	104900	77	40377	38261	75	1338	1223	12	1674	1424	15	3679	3458	29	339540	323449	85	0.253207
81464	79741	86	29321	29381	70	945	951	0	1083	1088	6	2320	2197	23	213296	209144	82	0.256117
41056	41483	59	11753	11870	38	676	673	0	608	580	0	1283	1366	12	105241	101244	75	0.257087
128670	115564	83	46922	41385	78	1699	1526	16	1668	1357	16	4123	3609	31	379992	321685	90	0.258058
82440	82173	75	25850	25851	58	1086	1097	7	1094	1115	8	2449	2369	24	256797	255642	80	0.265819
75439	74689	78	29321	29506	69	989	942	0	1370	1232	10	2443	2361	22	242522	234256	81	0.266789
71088	70769	72	24180	24181	51	919	924	0	1110	993	0	2279	2224	22	212925	201586	81	0.269699
74997	75731	74	13606	13862	39	762	992	0	882	1013	3	2318	2309	22	230262	225035	79	0.27552
95181	96887	74	39215	39471	71	1125	1166	10	1419	1437	13	3139	2977	26	306509	297845	84	0.27649
76056	77612	70	20481	20630	48	995	1079	6	1001	904	0	2146	2226	22	201739	193308	77	0.278431
112870	108992	78	38826	37584	73	1410	1277	13	1799	1690	18	3691	3637	28	338957	320001	83	0.279401
149778	119100	92	54032	43264	82	2081	1762	22	2051	1658	20	4991	3973	38	467230	362494	94	0.281341
124417	114746	80	42315	38355	76	1598	1437	16	1679	1698	18	4505	4104	32	416573	369305	84	0.281341
117738	104858	80	43445	38519	77	1652	1356	15	1757	1393	16	3911	3443	32	360072	310826	88	0.281341
147223	123560	97	54663	46553	81	1377	1119	9	2175	1719	21	4077	3489	33	404820	333814	92	0.282311
123479	118580	77	41715	38638	76	1643	1503	16	1903	1717	19	4728	4266	33	409969	383295	90	0.283281
296035	214122	108	114840	82920	100	4232	2981	33	4852	3337	37	10228	7486	49	927382	710777	110	0.286192
114295	110374	75	48392	46709	75	1601	1401	14	1990	1870	19	4052	3707	30	395254	372053	86	0.288132
283765	200418	104	102577	71834	100	3842	2550	33	4058	2891	34	8720	6463	46	870094	635460	114	0.288132
172921	139877	86	72316	59168	84	2204	1932	22	2334	1673	25	4993	4089	36	485540	395831	93	0.289102
96032	95283	78	33746	33395	72	1306	1407	13	1036	1071	6	3138	3029	26	285105	276867	83	0.291042
263297	189019	105	92270	67999	98	3101	2271	28	3588	2792	33	7640	5416	45	716166	513892	107	0.292013
86319	87015	72	31562	31700	71	1016	969	0	968	938	0	2985	3024	25	258365	255442	84	0.292983
135011	129224	83	46912	45820	75	1941	1921	17	2173	1917	23	4451	4252	31	401051	381513	86	0.292983
105258	101819	78	28165	27817	67	1400	1318	13	1708	1604	16	3516	3304	28	330624	318363	85	0.293953
151031	124756	85	53260	44293	81	1730	1347	19	2171	1873	21	4673	3767	35	433739	360174	96	0.294923
102890	97856	78	40443	38054	74	1636	1430	14	1616	1382	15	3498	3254	29	314321	292951	85	0.297833
113012	104165	79	43143	39502	76	1457	1242	11	1475	1156	11	3451	3121	29	324350	288914	90	0.298803
89253	88739	75	34867	34693	72	1153	1223	10	1594	1547	15	3369	3252	27	312243	296811	82	0.298803
121681	114881	78	42356	38738	74	1542	1607	16	1931	1744	19	4258	3935	30	392983	367009	87	0.299774
95841	99484	73	46364	45819	71	1078	1309	10	1452	1413	14	2712	2697	23	290423	286681	82	0.301714
146809	130509	84	57401	49402	83	1773	1629	16	2217	1864	21	4607	4014	34	409506	345348	93	0.305594
105203	102311	77	35435	35569	72	1432	1380	12	1570	1561	17	3515	3396	27	300411	289545	83	0.306565
152685	123406	92	60064	48151	82	2418	1811	23	2394	1927	25	5529	4618	38	509513	410594	93	0.306565
138198	125235	83	62645	56079	79	1677	1451	16	1934	1623	20	4238	3700	32	389920	345493	86	0.306565
175234	146535	86	57058	45925	83	2485	2083	23	2415	2029	24	5754	4560	39	524118	428013	94	0.309475
67260	68064	73	19726	19990	46	999	1117	6	907	915	0	2170	2133	21	210401	207040	80	0.311415
94515	95664	75	34097	33920	71	1049	940	0	1470	1493	15	2909	2738	25	292584	287493	80	0.311415
162652	130016	95	58261	46812	84	2038	1583	19	2080	1664	21	4822	3941	35	449916	355830	93	0.313356
173136	135656	91	57169	45726	84	1938	1523	19	2611	2006	27	5427	4202	38	528548	412843	94	0.313356
96592	96354	74	31749	31566	71	1137	1238	10	1294	1296	12	3315	3134	27	273540	262660	82	0.314326
96615	95027	75	36643	35925	72	1463	1432	13	1655	1652	16	3376	3229	27	324087	309182	84	0.318206
162795	132611	84	56268	45628	82	2332	1795	22	2316	1831	24	5323	4238	38	479317	384778	93	0.320147
83554	82736	74	19365	19342	47	1325	1294	11	1236	1170	8	2641	2751	22	264237	254251	82	0.321117
215801	177799	95	71304	57713	87	2478	2050	24	2740	2265	25	6507	5431	40	609542	504750	98	0.322087
110380	109792	85	38366	37909	72	1374	1413	14	1458	1308	12	3800	3701	29	344935	328842	84	0.322087
165938	143097	89	73555	63865	82	1682	1289	15	2078	1954	20	4389	3714	34	409469	341392	95	0.324027
72620	72848	81	24158	24295	55	1017	931	0	929	910	0	2141	1964	22	226431	225714	80	0.324997
149538	128783	99	54061	46134	81	2142	1684	20	1880	1625	20	5179	4743	34	466672	402519	91	0.325967
43012	45168	58	17463	17530	44	606	574	0	621	621	0	1327	1304	11	109737	109938	74	0.327908
174217	140687	89	62797	50408	84	2202	1672	22	2362	1854	25	5251	4162	37	489262	394863	95	0.331788
200938	160645	97	64852	51091	86	2718	2146	25	3067	2376	29	6767	5244	42	598285	468280	105	0.331788
120295	111406	76	44075	39792	76	1354	1297	14	1923	1570	19	3905	3611	31	371136	343824	87	0.331788
105966	102322	74	56673	54467	74	1810	1849	17	1946	1701	18	4582	4430	32	398585	361289	86	0.333729
109792	107191	73	49473	47450	75	1585	1510	16	1904	1782	19	4388	4105	32	399572	374511	85	0.335669
95133	94580	76	29027	28521	72	1165	1009	2	1056	1056	6	3149	2860	26	297568	287623	83	0.34052
174824	165594	82	63265	59851	80	2455	2519	22	3029	2725	26	6862	6468	38	583770	537096	89	0.34052
120925	105755	86	40816	35176	77	1424	1225	13	1852	1616	21	3698	3271	30	346208	302109	87	0.34052
144400	138947	79	53816	52740	76	2254	2237	20	2297	2026	21	5225	5105	32	427860	413069	85	0.34052
97648	98183	77	17799	18229	42	1404	1636	14	1540	1490	14	3435	3150	29	346236	342513	81	0.34149
141758	131669	80	52050	47041	78	1366	1123	9	1605	1563	16	3652	3244	30	351108	315911	88	0.34149
72321	70997	74	17748	17698	43	1007	885	0	1147	981	0	2298	2254	23	231560	226785	81	0.34343
124298	103013	96	47346	40269	79	1678	1373	19	1646	1323	17	3941	3487	32	369710	315077	91	0.34537
120001	106016	79	48157	42043	79	1399	1161	11	1802	1536	17	3798	3350	31	338602	288099	90	0.34537
208403	168585	90	79628	66205	88	2385	1927	22	2781	2331	27	5767	4478	39	539324	423383	96	0.34634
90250	89974	75	23319	23470	51	1111	1152	8	1208	1204	9	2808	2586	25	259993	252572	84	0.348281
311086	215902	113	119092	84376	102	4345	2833	35	4842	3540	37	11538	7919	53	1.03639e+06	735118	112	0.348281
287300	198395	103	102712	72529	100	3296	2492	29	4060	2656	34	8726	6088	46	841635	599677	110	0.349251
129008	123915	78	44768	41776	74	1385	1461	12	1749	1724	19	3831	3405	30	356454	333903	84	0.349251
90208	90177	74	19621	19612	48	1417	1486	14	1226	1320	12	2919	2787	25	278010	266251	81	0.351191
192756	155242	101	64950	52904	85	2490	1874	23	2272	1908	24	5304	4156	37	496576	397351	99	0.357012
93042	93831	74	29311	29354	70	1402	1356	12	1527	1399	13	3591	3515	28	322248	314271	83	0.357012
94845	89769	91	24519	22718	73	1481	1428	14	1263	1012	3	3270	3039	25	296179	265517	91	0.357012
232065	179391	92	87643	66617	90	2961	2020	28	3057	2113	30	7344	5636	42	614006	477139	100	0.357982
128386	125720	77	51831	51402	76	2050	1988	21	2450	2216	23	5439	5032	35	500735	464526	86	0.358952
115645	108087	80	44048	41084	76	1561	1584	16	1718	1555	16	4018	3769	30	376902	348015	87	0.363803
88700	88815	72	39895	39729	71	884	1047	5	1269	1094	8	2858	2900	24	243695	235004	80	0.365743
107407	102014	81	41014	39026	73	1496	1632	15	1655	1533	15	3271	3131	27	359890	336186	85	0.365743
130184	115231	80	47080	40840	80	1713	1391	16	2062	1701	22	4166	3608	32	362222	311995	91	0.365743
152146	144442	79	54607	51661	76	1818	1794	19	2196	2025	22	4877	4646	32	446216	406426	86	0.365743
116984	116358	78	45023	44094	74	1542	1390	15	1785	1695	17	4001	3809	29	379948	365250	86	0.371564
183646	142415	92	62319	48048	85	2442	1837	25	2526	1969	27	6043	4513	40	530045	410056	95	0.373504
98494	95223	84	36141	35713	73	1382	1483	13	1332	1082	8	3111	3027	27	271574	259156	84	0.374474
118683	115764	84	40389	39914	74	1556	1503	14	1621	1781	17	4302	4466	29	365139	351187	87	0.374474
301344	212865	108	114030	84156	104	5442	4008	36	5505	3900	41	13111	9807	55	1.04858e+06	890860	111	0.375445
207485	157132	89	81063	61197	88	2406	1884	25	3260	2174	31	6144	4441	41	581119	427787	96	0.375445
91323	89063	79	30822	30491	68	1385	1333	13	1457	1308	12	2937	2769	26	275875	266282	80	0.375445
141608	125265	83	57188	50862	80	1481	1423	15	1560	1559	19	4259	3791	32	371219	320085	90	0.376415
140237	127119	85	50325	44490	79	1615	1469	16	2731	2345	26	5006	4463	35	432868	390635	87	0.377385
292216	206473	110	83897	59354	97	3561	2625	30	4268	3266	36	9267	6556	47	799610	583267	106	0.377385
111457	98101	91	43959	37388	78	1364	1118	11	1527	1143	13	3064	2831	26	313597	266545	87	0.382236
184498	151830	87	69057	56918	84	1944	1631	18	2120	1718	23	5659	4530	38	534560	430174	94	0.384176
107277	103427	77	45437	42524	74	1494	1341	13	1696	1516	16	3894	3519	30	367289	347416	86	0.384176
103721	101941	89	26186	26119	53	1455	1475	13	1510	1454	15	3581	3487	29	331143	317709	81	0.385146
161926	140831	84	51638	43593	81	2182	1972	21	2569	2047	24	5401	4491	37	514277	450734	92	0.387086
163531	132011	102	62800	51665	83	2030	1761	20	2210	1815	21	4956	4057	35	436735	351233	94	0.389997
49696	48225	71	22972	23280	52	687	593	0	758	636	0	1420	1551	14	139900	135833	75	0.392907
95629	94967	79	28314	28481	70	1307	1389	13	1780	1649	16	3576	3627	27	327953	316699	84	0.393877
101938	101479	76	36580	35678	73	1450	1503	15	1675	1433	16	3459	3356	27	351838	343324	84	0.395818
154651	135839	85	65730	57217	81	2167	1847	21	2004	1958	22	5042	4627	34	463804	397281	89	0.395818
125371	112726	82	36771	32036	78	1509	1404	16	2155	1946	20	4227	3705	32	368364	326126	88	0.396788
105725	105178	75	38569	37940	73	1397	1247	12	1566	1398	13	2711	2856	23	272974	265205	81	0.396788
166243	134449	85	61755	50197	84	2333	1774	24	2503	1936	24	5532	4263	38	507152	396372	94	0.398728
203999	157093	107	71108	54812	107	2949	2225	26	2493	1916	26	6518	4886	42	591589	452152	107	0.398728
107885	104743	77	41488	40757	74	1312	1392	13	1498	1318	13	3174	3077	26	276900	263924	83	0.400668
125471	114849	82	40590	35193	76	1871	1643	18	1741	1693	19	4498	4057	32	423132	381500	86	0.401638
119483	107071	87	46249	40634	78	1466	1387	13	1598	1467	16	4053	3482	31	366471	307235	87	0.401638
175360	159292	86	74760	68735	80	2467	2050	22	2619	2355	24	6130	5470	37	556698	511114	89	0.401638
123385	110592	82	37225	32826	76	1777	1439	18	1703	1401	16	3845	3619	29	347095	308125	87	0.402609
160054	129390	84	56813	44948	84	1896	1310	20	2246	1505	24	5071	4077	37	486934	380469	93	0.405519
44889	44943	69	17995	18373	43	783	800	0	569	796	0	1244	1270	12	127799	129892	72	0.405519
86758	84228	77	31438	30999	73	984	972	0	1125	1107	7	2564	2449	24	255564	245158	83	0.406489
124192	116352	81	43057	39719	77	1662	1687	16	1866	1818	18	4358	3882	31	397818	354883	86	0.406489
160631	131637	83	63337	51094	82	2151	1809	20	2331	2208	23	4996	3887	35	442231	347374	91	0.407459
114507	111240	89	45870	44903	74	1658	1762	16	1541	1532	16	3895	3573	30	345763	331767	86	0.408429
207994	160934	110	79428	60664	110	3194	2676	27	3685	2838	32	7632	6029	43	641614	490140	110	0.408429
92286	91339	78	36729	36046	72	1291	1446	12	1503	1287	12	3305	3192	28	299066	291596	82	0.41425
157315	127493	95	62874	50786	84	1963	1678	18	2309	1749	23	5202	4047	37	475651	380385	94	0.41522
79165	79797	71	35160	35527	69	1065	1172	8	1168	1209	10	2499	2500	23	245319	242808	80	0.41522
141403	139042	86	24186	23791	50	2329	2487	21	2454	2301	22	5639	5361	34	504331	488169	88	0.416191
98015	98275	76	34247	34161	71	1430	1509	15	1394	1337	13	3565	3335	28	310453	297681	81	0.418131
80750	81861	72	31070	30721	71	1676	1622	17	1466	1216	10	2731	2795	24	255844	249373	83	0.418131
179550	165509	85	59995	54455	81	2199	2085	20	2164	2003	21	5438	4950	34	529212	480336	95	0.419101
184972	142980	90	67577	52754	86	2816	2235	26	2838	2130	29	6664	5046	40	619743	474498	95	0.420071
124597	113356	79	43790	38990	78	1862	1580	17	1773	1536	17	4008	3685	31	433009	391122	89	0.420071
92560	88364	78	36867	36465	73	1215	1211	10	1157	1093	7	2785	2647	25	254888	236309	84	0.421041
121709	105577	82	43498	37388	77	1350	1129	9	1610	1409	14	3699	3103	31	366291	319177	87	0.422011
97904	96897	74	35068	34036	72	1217	1154	8	1348	1480	13	3044	2795	26	288353	275582	83	0.422011
102774	97925	81	30779	29696	73	1312	1306	11	1258	1099	7	3178	3155	25	269876	245320	91	0.422011
109756	107391	78	31554	31449	72	1078	987	0	1614	1565	15	3551	3424	28	343768	328879	83	0.422982
92872	92942	73	39531	38863	71	1232	1266	11	1412	1340	13	3069	2857	25	271186	262559	82	0.422982
50044	50201	74	17817	18089	44	371	547	0	726	505	0	1439	1518	15	120639	118817	74	0.423952
144033	121165	83	51112	42741	81	1665	1339	17	1869	1545	19	4830	3946	36	453870	380931	92	0.424922
138676	118308	83	52072	45144	80	1655	1443	14	2057	1763	18	4475	3751	35	403609	341660	88	0.425892
130841	109299	82	52176	43485	80	1832	1301	17	1914	1589	21	4450	3677	33	419482	342551	90	0.426862
70586	71404	76	27148	27203	65	1038	968	0	1076	1120	7	2169	2225	21	210743	203712	82	0.427832
233255	189967	92	108983	91467	90	3744	3151	28	3703	3448	30	8618	7190	43	794974	663621	99	0.427832
144468	131239	84	56756	50500	79	1726	1424	17	1721	1504	17	4107	3673	31	402403	354640	86	0.428802
93497	90138	76	32419	31836	72	1283	1375	13	1289	1301	13	3155	2929	27	290376	275057	82	0.430743
103474	100028	77	36982	36011	73	1406	1203	11	1589	1425	15	3943	3865	29	353978	326198	92	0.430743
127136	116937	78	51622	46328	79	1423	1342	14	1831	1559	17	3807	3186	31	380963	339456	88	0.431713
132865	112329	82	56602	46995	81	1684	1421	16	2009	1599	21	4468	3656	35	407854	330091	90	0.432683
74548	76238	71	29123	29233	69	1062	1193	9	1187	1191	10	2559	2525	23	239378	231562	80	0.436564
115986	113597	83	36329	35786	72	1245	1110	9	1817	1591	17	3994	4085	28	351135	335927	83	0.437534
281677	197475	107	99063	70887	104	4244	3230	32	4300	2906	36	9369	6769	47	872606	617835	114	0.437534
132464	118627	93	56794	51430	78	1649	1578	14	1954	1692	18	4330	4047	31	362833	328825	90	0.438504
221056	160722	98	83853	60867	92	3170	2033	31	2693	1925	28	6198	4722	40	625542	448291	103	0.439474
66757	68959	70	22779	23202	48	928	1035	4	711	949	0	2251	2119	21	210401	209531	76	0.439474
122787	113651	81	44319	39667	77	1328	1335	12	2091	1687	20	4352	4051	31	421434	375424	85	0.439474
93131	91210	75	36038	35274	73	1144	1196	10	1086	1082	7	2924	2961	24	280060	274521	83	0.441414
96884	94873	72	38602	37768	72	1417	1155	10	1637	1630	16	3526	3471	28	317615	300976	82	0.441414
96533	94024	79	24516	24632	52	1730	1737	16	1544	1539	16	3849	3844	29	342070	332014	83	0.441414
86490	89990	72	34964	35276	70	1299	1374	13	1600	1430	15	2808	2804	24	254979	248214	81	0.446265
93299	92751	74	31478	31284	72	1480	1377	13	1480	1677	16	3916	3749	29	360214	346821	83	0.446265
108100	98165	80	40167	35750	76	1771	1672	18	1333	1252	12	3312	3216	27	342804	302206	89	0.449175
38766	40999	58	19297	19737	45	302	366	0	668	657	0	1246	1241	10	100494	100845	73	0.450146
211893	167503	93	74211	58726	89	2651	2104	27	3202	2536	28	6294	4891	39	565759	447071	98	0.451116
97539	97270	77	25340	24824	58	1481	1443	14	1884	1848	19	3709	3678	28	366448	341906	90	0.451116
67344	70552	69	26280	26922	51	891	950	0	911	829	0	2285	2258	22	215439	214645	78	0.452086
110770	105336	81	41331	39219	75	1372	1558	14	1876	1559	17	3604	3431	28	349433	326762	84	0.453056
66859	65973	71	27188	27545	68	971	952	0	1049	996	0	1954	1843	19	203981	198448	79	0.454996
110816	102801	82	39049	34765	77	1672	1331	16	1826	1703	18	4200	3855	32	351947	318245	86	0.456937
84888	82543	89	23466	23638	51	1276	1315	12	1263	1125	9	2676	2765	22	240373	230306	80	0.457907
124850	120207	89	29585	28991	64	1850	1741	18	1964	1593	18	4339	4079	32	423374	410537	84	0.458877
86684	85563	77	34982	34985	71	1093	1100	7	1157	1083	7	3050	2829	27	274521	250606	81	0.459847
78089	77033	70	31638	31863	69	889	815	0	1095	1201	9	2589	2480	24	231974	226774	78	0.460817
102490	101235	75	32256	31761	73	1421	1239	11	1546	1345	13	3635	3628	28	325814	316623	81	0.462757
141387	113644	84	56354	45075	82	1719	1416	16	1858	1453	18	4385	3487	34	371761	282720	90	0.462757
164107	141932	84	72314	62850	82	2041	1776	19	2267	1780	21	4903	4199	36	491098	412045	91	0.462757
93892	94277	84	30099	30110	59	1145	1062	6	1556	1452	14	3324	3347	27	349669	336703	82	0.463728
128300	110128	80	43021	35730	78	1740	1552	17	1609	1414	15	3998	3460	31	404856	325333	88	0.463728
98661	98288	75	28300	27647	62	1315	1299	12	1463	1455	14	3377	3259	28	298579	291942	80	0.463728
140142	119595	83	51431	43651	81	1906	1598	20	1904	1699	19	4785	3851	36	403566	325617	92	0.465668
159436	148989	80	62195	57019	80	1975	1646	20	2260	2118	22	5205	4588	35	487140	436708	88	0.466638
106639	104704	77	43211	40073	75	1636	1524	15	1669	1571	15	3988	3640	31	345244	310665	91	0.466638
105378	103059	74	31808	31010	64	1878	1594	20	1590	1714	17	4104	4011	30	375672	361297	82	0.466638
176128	139563	87	60246	47372	85	2144	1834	20	2707	1857	26	5814	4673	38	513875	397454	95	0.473429
144806	120988	85	64949	54991	82	1540	1405	16	1922	1437	19	4501	3716	34	419780	332992	92	0.473429
89726	90488	72	33296	31913	72	1109	1233	11	1297	1434	12	3156	3055	26	282741	267543	81	0.473429
95066	95453	72	33544	33507	71	1284	1226	10	1436	1397	13	2533	2622	24	259998	254487	82	0.474399
65423	68206	81	18696	18802	46	842	668	0	1021	1049	5	2329	2193	22	218332	211326	79	0.476339
168698	133541	98	61582	48757	82	1904	1426	19	2167	1693	20	4926	3846	38	471111	380697	91	0.48022
79707	82219	71	26658	26933	51	1062	999	0	1322	1404	12	2351	2336	23	247162	233441	82	0.48022
82000	82572	72	30554	30552	70	1111	937	0	1215	987	0	2461	2319	23	217028	210494	79	0.48119
155598	124873	100	55155	43643	86	2361	1798	22	2206	1623	21	4839	4050	35	474961	374840	100	0.48119
165729	131676	86	63597	48948	85	2235	1834	21	2175	1807	22	5484	4402	38	451811	345171	96	0.48216
97701	92579	87	36938	36567	73	1320	1467	15	1134	1102	9	2940	3090	25	279429	259476	87	0.4841
207967	115743	108	78523	42195	105	2845	1633	24	3184	1710	31	7292	4241	59	641603	354910	116	0.4841
100044	100872	73	38481	38548	71	1647	1514	16	1565	1492	16	3548	3696	28	359657	347465	82	0.4841
204682	174232	86	90921	78849	86	2991	2616	27	3479	2809	29	7674	6204	43	742510	620250	96	0.487011
132165	113192	79	50429	42316	79	1733	1431	16	1955	1570	19	4531	3878	34	436645	370886	88	0.487011
234772	178846	94	105685	80387	91	3835	2656	32	4026	2978	35	9849	7172	48	831432	614626	101	0.487981
117688	110066	91	45712	42997	76	1676	1709	15	1781	1675	18	3469	3488	27	342955	322186	87	0.488951
138161	128100	84	49096	44598	78	2063	1818	21	1972	1771	20	4817	4515	33	445026	404060	85	0.489921
103577	101687	79	28197	27555	72	1730	1690	16	1449	1514	15	3846	3777	28	368403	349976	86	0.490891
34330	34464	63	10827	10991	38	559	517	0	328	362	0	924	874	0	83769	84512	72	0.494772
173743	138272	89	51106	38686	84	2326	1822	22	2559	1924	27	5865	4752	40	482374	390145	94	0.495742
305029	208579	123	90183	63233	112	3763	2430	32	4219	2983	36	9848	6811	51	874229	609751	122	0.496712
72976	73855	70	28469	28494	68	1090	1133	7	983	966	0	2612	2529	25	221652	216818	80	0.497682
120588	110962	85	39446	35621	75	1725	1814	16	1628	1567	17	4185	3745	31	383460	355371	87	0.498653
167875	136620	84	65980	53474	83	1790	1376	17	2151	1806	23	4908	3701	36	483919	387192	93	0.499623
135113	116405	98	52389	45149	80	1603	1307	17	2101	1741	20	4568	3701	35	409768	354029	89	0.500593
104437	95544	88	46870	43330	75	1289	1294	11	1144	1258	10	3209	3005	28	290448	263679	86	0.501563
45692	46967	67	10529	10810	36	345	422	0	661	609	0	1223	1137	9	123408	119103	74	0.502533
123124	120705	77	35660	34853	75	1408	1255	13	1827	1601	16	4136	3814	31	394638	380646	84	0.502533
130108	110025	83	50578	41637	79	1765	1456	18	1747	1163	15	3981	3329	32	376431	309844	87	0.503503
112908	102729	83	42513	37345	77	1131	1101	7	1574	1534	16	3811	3450	31	322154	289037	87	0.505444
63150	65079	68	16692	16945	41	957	886	0	851	772	0	2296	2436	22	197049	195574	79	0.505444
119085	112226	79	46254	43662	76	1482	1291	15	1382	1311	14	4024	3808	29	362383	345193	86	0.506414
88606	89959	72	44317	44363	72	1233	1041	4	1353	1284	11	3121	3119	25	291528	290615	80	0.508354
99670	96703	81	42034	41889	72	1202	1221	11	1497	1347	13	3556	3398	28	309260	297994	85	0.508354
70088	70194	75	26722	26994	61	915	1008	2	995	851	0	2222	2116	22	222482	216962	82	0.510294
179060	147208	97	56531	45746	85	1999	1601	21	2690	1989	25	5488	4348	38	500980	411158	96	0.511264
128969	118568	80	46770	42195	78	1600	1319	13	1811	1584	19	4130	3643	32	367329	336736	92	0.515145
203130	162458	88	67562	53588	86	2504	2125	24	2760	2204	27	5657	4565	38	575909	453885	96	0.516115
161186	131530	85	55042	43902	82	2206	1958	22	1951	1569	20	4672	3758	35	432803	343376	92	0.516115
145051	120342	101	54053	45047	83	1397	1191	12	2268	1791	23	4619	3706	34	432028	346272	93	0.518055
94645	91976	76	39350	36711	73	944	1196	8	1403	1183	11	3311	3081	28	300325	287106	82	0.519026
84818	85566	75	34909	34905	71	1074	1101	7	1326	1400	12	2757	2831	24	277753	266793	80	0.519996
181148	149192	90	63728	50883	84	2224	1858	20	2531	1976	25	5335	4545	35	522587	428086	93	0.525817
88962	89321	74	37425	37562	72	1344	1271	12	1470	1351	15	3031	2989	25	270154	260306	83	0.526787
155204	142967	82	55815	49813	81	2035	1942	20	1975	1738	20	4530	4065	34	421719	369582	87	0.527757
75067	74109	76	18549	18775	45	1051	1016	5	1272	1111	8	2528	2514	22	243284	240740	80	0.528727
142422	127427	91	55103	49699	80	1581	1456	16	2311	2010	23	4846	4168	34	429501	385047	90	0.529697
244484	179114	94	98459	71456	91	3413	2521	30	3557	2476	33	8105	6172	44	752702	545780	102	0.529697
258916	190629	97	84532	60563	95	3429	2830	28	3566	2565	34	9401	6861	48	826353	590044	104	0.530667
99583	99582	74	30948	31123	67	1509	1411	13	1462	1205	12	3898	3944	29	309792	292720	83	0.530667
100265	100883	75	29391	29423	60	1496	1334	14	1537	1470	14	3273	3208	27	270501	256193	80	0.530667
154949	140460	93	43870	37239	81	1827	1751	18	2115	1883	20	4907	4419	33	415964	382698	89	0.531637
91837	92079	80	44867	44998	72	984	897	0	1366	1247	10	3005	2698	26	261143	244638	81	0.531637
171637	139335	86	64189	52796	83	2317	1937	22	2093	1735	22	5491	4395	38	486113	390077	91	0.531637
172235	154832	83	61485	53352	82	2175	1732	22	2614	2302	24	5063	4473	35	453370	404893	91	0.531637
88402	87693	74	26631	26415	63	1490	1438	12	1093	1137	8	2696	2822	24	269177	264946	80	0.533578
149181	132181	84	67953	60281	82	1845	1594	19	1872	1491	20	4338	3846	33	407267	349112	93	0.534548
91324	91259	73	24310	24083	56	1514	1530	14	1416	1391	14	3341	3250	28	303358	293605	85	0.536488
163482	144661	89	55589	47686	81	2129	1662	23	2509	2132	23	5352	4828	35	525825	467754	92	0.536488
92738	91275	72	25985	26154	59	1277	1217	11	1087	1273	10	3074	2895	26	266313	257313	81	0.537458
100147	98242	78	42578	42049	73	1188	1403	11	1756	1457	18	3400	3238	27	288308	276899	83	0.537458
80411	80050	73	23507	23763	50	689	803	0	1115	934	0	2219	2360	21	206899	199582	80	0.538428
73745	73877	72	26917	27264	62	1154	1055	5	1198	1065	5	2585	2546	25	244424	240470	81	0.538428
126736	107866	80	44537	37949	78	1798	1460	14	1935	1580	21	3866	3165	32	358497	301731	88	0.538428
143573	135245	81	52492	47858	79	2222	1917	20	2048	1745	21	4942	4500	33	473323	425719	89	0.541339
154779	131632	92	59361	50963	81	1585	1457	14	1716	1487	17	4397	3795	33	381299	315083	99	0.542309
130066	121902	88	58822	55045	76	1542	1528	15	1709	1708	17	4239	3765	32	405704	379346	88	0.544249
146748	121966	84	48932	40718	82	1943	1694	19	2507	2043	23	4965	4029	36	456077	378047	93	0.545219
62029	62730	68	26664	27194	66	888	818	0	1264	1205	9	2090	1936	20	200847	196861	76	0.545219
100511	98248	82	39977	39586	73	1447	1476	14	1393	1382	12	3724	3476	28	318470	310914	82	0.54813
77548	78989	72	30077	30023	70	1064	1140	8	1129	1104	7	2709	2655	25	257419	250445	80	0.54813
144345	120953	83	51722	43575	81	1944	1622	19	2189	1961	22	4823	4068	34	424900	364103	88	0.54813
192448	154543	97	66803	53112	85	2478	1989	23	2421	2135	24	5979	4795	39	545705	420044	97	0.54813
133445	127201	81	42224	38573	77	1739	1689	17	2057	1977	21	4478	4033	33	410071	380765	84	0.5491
78368	80239	67	29678	29703	64	847	895	0	907	895	0	2166	2109	21	202458	197670	80	0.55007
77674	77677	77	28688	28758	69	1203	1216	10	1179	1121	8	2646	2666	23	246078	233067	81	0.55007
91174	90859	72	40649	40572	71	1631	1535	16	1721	1485	17	3498	3157	29	351129	340238	79	0.553951
127293	115425	85	52722	47046	78	1791	1548	18	1912	1829	19	4771	4223	33	426481	376194	90	0.554921
128054	111419	83	39544	34013	78	1375	1208	11	1517	1353	14	4160	3720	31	361172	312409	87	0.555891
104205	99905	91	32213	30002	73	1515	1324	15	1339	1514	15	3042	2994	26	304416	293660	84	0.557831
100654	100930	74	30156	30175	72	1567	1460	15	1478	1571	15	3881	4049	28	342823	320120	82	0.558801
194181	149152	97	70600	54175	87	2241	1443	22	2748	1963	29	5861	4709	39	519370	412355	96	0.559771
283164	202050	102	99125	70235	102	3899	2790	32	4301	3171	35	9530	6571	48	882308	622706	112	0.562682
99201	100044	72	27813	27910	59	1211	1439	13	1345	1255	12	3220	3195	27	315332	319348	80	0.562682
192988	147050	109	55695	39611	109	2774	2065	24	3251	2230	29	6428	4563	41	597536	435055	109	0.562682
114981	105651	77	45021	39271	77	1391	1299	11	1875	1518	17	3586	3114	30	343043	283287	87	0.562682
103625	101567	76	38179	37204	74	1377	1317	12	1578	1514	16	3812	3615	29	316723	306774	83	0.563652
108003	103851	80	35641	33589	73	1408	1367	14	1323	1266	11	3317	3140	28	292578	276656	86	0.564622
99981	95335	89	45790	43982	73	1185	1119	10	1704	1749	16	3233	3177	26	312172	291543	83	0.565592
72447	72159	76	26482	26344	62	902	857	0	1153	1004	2	2140	2172	22	217317	214896	81	0.565592
256041	194148	112	96724	73441	95	3635	2707	31	4366	3205	35	10081	7910	46	906871	687148	112	0.565592
95475	97591	72	47504	47505	72	1395	1361	12	1344	1292	12	2508	2388	24	252225	251382	79	0.566562
94968	95288	88	31183	30465	71	1353	1237	14	1503	1519	15	3868	3779	28	316331	294843	89	0.566562
159736	128406	86	59934	48093	82	1980	1676	19	2018	1709	20	4908	3677	38	461737	362197	91	0.566562
125082	124757	74	56633	56118	74	1775	1803	17	1879	1902	18	4281	4315	30	428938	410139	82	0.566562
43472	46229	58	17418	18293	41	561	581	0	717	769	0	1198	1259	11	125650	124730	74	0.566562
113503	110575	75	35842	33915	72	1465	1377	13	1711	1445	16	3603	3599	29	342036	323256	82	0.566562
100078	98927	73	29996	30339	70	1772	1824	17	1700	1575	17	3619	3534	29	362580	356788	80	0.567533
120698	113768	78	42136	38969	76	1941	1740	18	1710	1511	16	4205	3805	31	378320	357057	84	0.567533
51044	53080	67	21026	21041	50	537	674	0	592	590	0	1517	1542	15	136602	133532	76	0.569473
83094	82383	84	19142	19081	48	1286	1310	11	1673	1499	15	3077	3141	25	304957	290317	80	0.570443
222775	172490	102	74729	57197	87	2959	2292	28	3142	2265	31	7184	5406	43	653976	501632	99	0.573353
154163	135695	82	60882	50890	85	2243	1957	21	2327	1922	22	5076	4260	35	482805	399495	99	0.573353
110762	105760	91	33243	32881	72	1498	1418	15	2037	1822	17	3935	3810	30	370960	354338	83	0.575294
43318	45339	65	11092	11353	37	491	624	0	886	719	0	1299	1365	13	104327	99782	72	0.575294
240319	187917	94	81746	63466	91	2737	2082	26	3426	2756	31	7591	6115	41	713423	569042	100	0.575294
121158	116723	77	46294	41749	77	1735	1608	16	1970	1547	18	3857	3252	31	375823	331778	94	0.582085
182074	150539	85	72747	60093	83	2392	1917	21	2722	2138	26	6342	5323	38	599187	490399	93	0.583055
72834	75339	70	19345	19987	44	993	936	0	1031	928	0	2420	2361	24	231941	232463	76	0.583055
90766	88647	88	34949	34738	71	1127	1130	8	1350	1481	14	3512	3368	28	308881	300822	81	0.584025
72792	72855	75	27527	27422	68	944	980	0	991	915	0	2272	2175	22	208607	200582	79	0.584995
76541	74055	88	25743	25452	65	1031	1063	6	1040	1074	7	2728	2791	23	270647	257120	88	0.584995
109272	105121	78	31067	28703	75	1454	1309	12	1594	1467	14	3329	3104	26	310969	289981	84	0.585965
76983	76875	81	21652	21850	50	1035	1022	3	1198	1198	10	2549	2428	24	248521	246127	77	0.585965
112568	110360	80	32394	31956	74	1437	1529	14	1332	1276	13	3591	3533	27	315691	301941	82	0.585965
110275	108175	74	44096	42877	74	1737	1564	17	1819	1871	20	4390	4445	30	365128	347018	83	0.598577
68556	70337	68	29116	29320	69	741	778	0	977	875	0	2234	2264	20	198554	194990	78	0.603428
113907	105822	76	39190	35272	75	1582	1353	13	1408	1508	14	3568	3072	30	317415	287450	84	0.604398
67241	70005	68	26158	26534	53	751	883	0	1109	925	0	2289	2309	22	211743	204636	79	0.607308
146168	133743	81	49729	44425	79	1581	1468	15	1762	1548	17	3758	3279	31	334053	296116	85	0.607308
108763	108175	76	42825	42635	73	1420	1415	13	1722	1547	18	3567	3452	27	346262	328366	83	0.607308
68514	71047	71	33035	33179	69	674	828	0	1023	935	0	2011	2228	20	193502	181593	78	0.608279
67647	69937	69	17074	16930	45	922	1048	4	1074	929	0	2396	2386	22	238317	229766	80	0.609249
145782	119967	85	56786	47084	82	1660	1328	16	2117	1597	22	4495	3623	35	392704	312708	89	0.609249
105892	104474	78	24005	23772	59	1396	1368	12	1717	1560	17	3603	3353	29	339270	330656	82	0.613129
76098	77025	71	23163	23030	52	717	906	0	1053	1084	7	2524	2553	23	233935	223024	78	0.61507
84661	85164	78	36387	36328	71	1185	1091	6	958	978	0	2469	2417	23	243585	233001	82	0.61604
98593	98489	72	36197	36322	71	1073	1099	7	1492	1486	15	3457	3234	28	322550	316404	79	0.61604
120793	108252	79	43459	38952	78	1262	1080	8	1627	1417	16	3379	3058	28	328580	290851	87	0.61701
73837	72323	79	23269	23650	51	1178	1164	8	1198	1164	9	2592	2526	23	233330	229489	83	0.61798
84679	84478	73	35012	34900	71	1182	1036	5	1161	1029	4	2687	2611	25	254489	242617	82	0.61798
206044	154988	107	67762	50207	93	2866	2295	26	2889	2126	29	6501	4560	42	572297	421307	107	0.61798
210371	154526	89	82967	60765	88	2934	2224	28	3661	2559	34	7517	5377	46	655519	478194	96	0.61895
151609	122254	86	62830	51282	83	1885	1404	21	2070	1534	23	4427	3687	33	411331	330938	90	0.61895
83581	83454	72	31289	31210	70	1161	1303	10	1159	970	0	2897	2900	24	259717	249957	80	0.62089
110388	105496	88	48453	45423	76	1702	1556	16	1705	1533	17	3437	3300	27	321772	306440	83	0.621861
69922	75474	68	33712	34131	69	1059	1063	5	1016	838	0	2368	2427	22	218299	208685	79	0.626711
152413	129179	85	64883	56108	81	1776	1594	16	2194	1609	21	4661	3913	35	433797	360086	89	0.626711
172936	134643	85	66556	50893	84	2081	1561	20	2244	1721	26	5450	4420	39	481225	355468	95	0.627681
148889	135335	85	58845	53519	79	1821	1650	17	2020	1657	20	4725	4153	34	463398	409584	91	0.629622
45058	46123	70	16780	16573	46	483	505	0	418	316	0	1416	1467	13	122250	113334	83	0.629622
128988	124356	78	49412	47364	77	1866	1654	18	1832	1562	18	4741	4277	33	388521	358943	85	0.629622
110513	97327	83	47909	42631	76	1392	1194	11	1757	1498	18	3902	3424	31	357729	309479	86	0.630592
100750	96522	78	40852	38875	74	1251	1236	12	1376	1093	9	3336	3068	28	321581	300729	82	0.631562
126867	112642	77	45485	39113	78	1343	1361	14	2019	1693	19	4555	3775	34	431801	360643	90	0.632532
123247	115166	81	48677	44883	77	1659	1403	16	1710	1710	18	4035	3569	31	362699	335193	85	0.632532
87407	88859	74	22147	22926	47	1044	1181	9	1139	1232	10	3313	3174	28	299867	291965	82	0.632532
87359	86738	73	28991	28627	71	1070	1066	7	1438	1394	13	2918	3046	24	252876	247336	81	0.634472
82309	82067	73	24722	24716	62	1157	1092	7	1095	1202	11	2699	2686	24	266515	253841	79	0.634472
144857	130686	83	42856	37322	78	1690	1552	15	1989	1776	20	4959	4658	34	410904	364737	88	0.636413
115841	111199	87	40703	39674	73	1338	1338	12	1932	1831	20	3829	3575	29	344597	326201	83	0.636413
108923	99838	81	39575	35239	75	1328	1352	12	1427	1362	13	3282	2898	29	321291	285538	84	0.637383
63363	62969	76	15506	15582	42	428	523	0	736	909	0	1736	1678	17	164944	158313	79	0.638353
105792	104904	74	39663	38238	72	1050	1156	9	1872	1779	19	3922	3742	30	300164	285629	83	0.641263
194247	157097	89	68082	54687	85	2366	2144	21	2858	2159	28	6382	5127	41	537065	431231	94	0.641263
139753	114529	101	57778	48374	86	1658	1617	15	2077	1645	21	4880	3764	36	447647	353267	101	0.641263
196359	173251	86	41748	34183	80	3287	2963	26	3507	2819	29	7406	6396	40	670057	593785	91	0.646114
185475	144838	94	72476	57960	85	2517	2068	23	2935	2122	29	6873	5267	43	630424	488492	93	0.647084
120072	117489	77	33802	33313	73	1753	1704	17	1609	1534	16	4241	4017	30	354089	335697	83	0.647084
221082	165837	90	92131	68934	90	2884	1875	29	3120	2279	31	7690	5611	44	645086	461106	101	0.647084
155033	143624	81	53390	47657	80	1475	1319	14	2357	2369	22	5040	4733	34	475555	442333	90	0.649024
96900	94669	74	23883	23785	55	1774	1609	18	1477	1216	12	3391	3466	27	320611	310738	81	0.651935
114710	114958	75	41759	41476	73	1606	1579	15	1868	1734	18	3730	3469	30	355627	346214	83	0.651935
166336	151989	82	78421	71642	82	1824	1529	17	2168	2138	22	5250	4868	35	477582	432820	89	0.656786
327891	233997	114	135304	98411	113	4560	3182	34	5160	3777	37	12053	8944	53	1.04858e+06	857894	121	0.657756
111136	111114	74	30633	31032	66	1781	1652	18	1678	1761	17	3654	3690	28	336313	332599	82	0.657756
156744	127020	101	58909	47134	84	2099	1836	20	2089	1758	20	4891	3833	36	463155	361470	92	0.658726
92624	94448	72	25803	25923	58	991	1094	6	1637	1539	14	3523	3401	28	297227	282752	82	0.658726
191734	152714	92	70941	56076	86	2329	2030	22	2742	1903	29	6032	4755	39	562139	443449	95	0.659696
131382	113616	85	54812	47564	79	1793	1486	20	1511	1287	14	4803	3886	35	407747	347480	89	0.659696
105917	106573	73	47728	48116	72	1662	1753	15	1913	1869	20	4156	4225	29	420437	397908	83	0.659696
141936	135298	86	52516	48860	78	1900	1846	19	2493	2108	24	4962	4640	33	483622	450047	88	0.661636
129900	121956	90	39687	36267	77	1607	1579	16	1650	1513	15	3651	3460	29	334838	309954	82	0.662606
164945	143982	83	66608	56375	83	1854	1764	18	1724	1514	17	4583	3585	35	393144	319387	90	0.662606
27228	28038	51	12455	12838	38	421	377	0	225	304	0	818	855	0	72436	69383	69	0.662606
126803	115632	78	41931	36080	77	1632	1352	15	1678	1345	16	3940	3424	31	369735	315081	89	0.666487
80992	82024	75	26601	26798	59	780	940	0	1295	1235	11	2883	2878	25	264528	259723	78	0.669397
145291	129087	84	39953	33468	79	2254	2075	21	2256	1887	22	4886	4266	35	427976	365616	88	0.669397
215765	166349	97	96058	75018	93	2913	2101	28	2645	2102	27	6385	4839	42	596206	451518	101	0.672308
100277	99383	74	40028	38464	73	1596	1504	16	1555	1350	14	3890	3793	30	345068	327914	81	0.672308
124813	113968	79	45350	40676	76	1594	1268	13	1814	1792	17	3869	3688	30	365126	335500	85	0.672308
88687	87646	76	27097	27213	61	1250	887	0	1242	1188	9	2744	2658	24	265822	261199	81	0.673278
140421	119295	93	49225	41436	81	1902	1690	19	1877	1493	21	4499	3827	33	425933	363057	90	0.674248
143905	124468	92	47314	39040	82	1524	1211	13	1940	1544	21	4445	3946	33	424099	359865	90	0.675218
80773	81198	72	27655	28145	63	883	912	0	1310	1006	2	2429	2495	22	251471	247951	79	0.675218
220218	173129	88	83272	65130	87	2906	2129	28	2877	2463	29	6398	5116	40	581986	450887	94	0.675218
131518	120787	85	47681	42886	77	1532	1288	12	1790	1735	19	4384	3839	33	390757	358281	87	0.678129
226153	169648	95	86560	64506	93	2976	1996	29	3067	2341	30	6986	4885	44	616958	453477	101	0.681039
249536	183723	96	82612	60513	94	3783	2747	31	3767	2779	35	8246	6243	45	714315	540480	104	0.682979
73125	77167	69	27581	27791	56	1346	1189	10	842	969	0	2662	2694	24	232495	228754	78	0.682979
194562	170306	102	60867	51734	84	2887	2621	24	3133	2660	27	7074	6537	40	675820	579833	92	0.682979
247176	171061	99	99341	69598	93	2940	2202	28	2999	2298	28	7223	4977	45	708818	475687	104	0.68492
140111	115307	89	52774	43707	82	1750	1319	15	1806	1542	21	4376	3353	35	392852	320259	95	0.68686
107570	97263	76	42010	36614	77	1578	1132	11	1687	1427	15	3713	3300	32	345941	300026	86	0.68783
132854	130383	78	51720	50738	76	2065	1908	20	1923	1657	21	4370	4271	30	398009	375434	84	0.68783
87873	88980	73	27258	27594	56	1124	1059	6	1203	1213	10	2980	3109	25	295630	284404	82	0.68783
205686	158219	106	71867	56002	89	2523	1923	25	2561	1943	27	6413	5034	40	581561	432732	99	0.6888
138825	116473	83	51532	43022	81	1332	1253	15	1835	1616	19	3896	3105	33	351567	287465	94	0.68977
328762	230543	119	153510	113261	112	4941	3469	34	5432	3619	39	12825	9107	55	1.04858e+06	875145	122	0.690741
140627	122731	81	51738	43060	79	1784	1369	16	1930	1685	20	4754	4140	33	424408	344684	89	0.690741
69304	72878	60	28200	28928	54	872	898	0	773	665	0	2151	2294	20	203904	202239	79	0.690741
119497	113841	79	43895	42375	75	1817	1791	18	1884	1891	18	4016	3796	29	366654	339339	83	0.690741
94283	93976	73	40090	38935	72	1198	1209	11	1289	1397	14	3232	3060	27	316923	300856	81	0.690741
93667	93191	76	37068	36940	72	873	988	0	1550	1420	15	3040	3041	26	273473	259792	81	0.694621
135080	118049	84	49329	42990	79	1920	1433	17	2022	1606	20	4664	4203	35	412801	358990	88	0.694621
86852	86483	77	24863	25061	52	1137	1274	10	1329	1146	7	2931	2750	24	277728	266309	81	0.694621
130343	128813	76	60558	58115	76	1723	1956	16	2017	1935	21	4249	3760	32	395048	386190	86	0.694621
59374	59388	81	23174	23319	56	632	690	0	886	816	0	1759	1852	18	151151	149178	77	0.697532
158078	135499	84	55497	45559	82	1838	1619	18	1967	1847	20	4762	3877	36	432961	358594	93	0.698502
115153	110002	93	44751	42736	74	1566	1604	15	1700	1620	17	4029	3465	32	367551	348505	85	0.699472
137249	125199	79	40800	35972	79	1516	1480	15	2076	1685	20	4192	3879	32	379175	330148	88	0.699472
106962	98975	78	42839	39474	75	1519	1609	15	1645	1332	14	3593	3385	28	329005	300820	82	0.700442
285155	204761	100	84972	58775	97	3642	2560	32	4300	3072	35	8378	5868	47	793399	573428	105	0.704323
113520	103392	83	43694	38883	77	1540	1428	15	1841	1600	18	4080	3457	31	375017	337040	84	0.706263
136772	126606	89	39299	35523	77	1731	1620	17	1897	1599	20	3748	3583	29	341381	300066	86	0.706263
41605	39530	82	135060	130084	71	250	123	0	126	246	0	13	115	0	1044	709	0	0.709173
75145	74540	78	25072	25552	49	1144	1147	9	1038	906	0	2584	2399	24	226538	213731	80	0.709173
51955	52659	68	23961	24250	56	581	522	0	677	736	0	1449	1322	12	135623	133664	75	0.711114
82597	81423	80	13905	13896	40	1304	1287	13	1254	1208	11	3067	2930	26	272992	265828	80	0.711114
97645	98084	73	33092	32604	71	1238	1321	11	1178	1296	11	2534	2493	23	228935	224056	83	0.712084
58954	59718	68	19673	19282	51	842	727	0	566	684	0	1871	1917	19	175863	170840	85	0.712084
117875	114842	84	27466	27084	61	1484	1515	14	1856	1711	19	4358	4361	30	403448	388922	83	0.712084
99108	98398	75	34976	34551	72	1214	1308	10	1382	1372	14	3283	3229	26	333664	320627	83	0.714024
105831	102366	81	35742	35548	73	1653	1682	16	1596	1459	14	3746	3835	28	330930	321839	82	0.717905
114001	103548	93	49649	45657	75	1711	1610	17	1707	1395	16	3776	3466	30	347305	313890	84	0.717905
122909	110130	80	48664	43508	77	1415	1429	14	1631	1454	17	4603	4096	34	400215	353272	86	0.717905
94561	96501	74	22214	22680	46	1209	1311	11	1384	1240	11	3360	3205	27	311699	301444	82	0.718875
95553	93448	77	30209	30059	68	1440	1225	14	1423	1284	13	3148	3112	25	283194	279807	80	0.718875
97339	98150	71	40264	40017	72	1469	1525	14	1481	1384	16	3387	3334	26	310115	297114	80	0.718875
105772	107490	73	39634	39409	72	1290	1346	12	1407	1234	11	3409	3269	28	308323	290593	82	0.718875
114918	106331	77	38385	34478	76	1699	1528	18	1323	1362	14	3317	3003	28	342602	306280	84	0.718875
63892	62383	75	22313	22065	53	996	892	0	821	818	0	1866	1828	19	175869	170532	78	0.721785
160596	131032	85	63404	50321	84	1883	1730	18	2169	1922	22	5068	4023	37	453890	363198	95	0.722755
94177	93960	76	29223	28280	72	1376	1404	13	1350	1516	15	3842	3791	29	349826	336826	83	0.723725
63099	62721	80	22169	22533	48	971	968	0	1046	910	0	1883	1841	19	200627	191057	76	0.723725
79161	78886	71	33918	34275	69	822	758	0	895	1046	5	2397	2115	23	228271	228951	78	0.723725
81191	81169	73	31938	32242	67	807	859	0	1220	1188	11	2087	2187	21	224512	216641	80	0.724696
83906	84252	72	31974	32125	71	1176	1245	11	1420	1333	12	2964	2827	25	287128	276877	81	0.724696
144029	118933	89	50197	41912	79	1924	1472	21	1973	1397	22	4231	3339	34	393761	335572	89	0.724696
91053	89759	76	27246	26937	68	1401	1251	13	1421	1333	14	3475	3357	27	303444	304972	82	0.725666
155436	137197	81	56972	49781	80	1790	1694	18	2091	1816	21	5383	4771	36	457493	402643	90	0.726636
83754	83495	74	31696	31544	71	1262	1271	11	969	1072	6	2492	2556	23	247707	237450	81	0.730516
200119	155704	100	67173	52011	88	2587	2054	25	2773	2025	26	6507	5122	40	560364	433773	99	0.731486
66378	65869	71	21198	21255	50	1013	1045	5	713	864	0	2405	2463	21	215913	214362	76	0.734397
155871	125001	92	69588	57334	83	1830	1498	18	1975	1593	20	4737	3565	37	406311	325662	91	0.735367
301898	212399	118	103614	74546	111	4163	3103	31	4425	3262	35	11253	8071	51	1.04858e+06	760864	119	0.735367
130500	117778	78	50509	44251	79	1599	1609	15	2334	2110	24	4651	4138	34	422702	375431	84	0.736337
207679	170016	86	89450	72817	86	3906	3078	32	3661	2741	34	8502	6794	44	835021	661717	94	0.736337
144389	126039	82	49747	41658	78	1844	1627	18	2121	1859	22	5331	4706	37	451063	392688	85	0.736337
110181	107655	81	45939	45591	74	1550	1315	15	2101	1622	20	4206	4244	30	388368	371938	82	0.737307
81632	81131	72	34003	34761	69	921	1144	8	1194	1065	6	2778	2846	24	255342	257033	77	0.737307
127144	112551	81	50024	43565	78	1567	1354	15	1788	1439	18	3766	3195	32	373287	320294	85	0.737307
168199	135385	92	65289	53578	85	2139	1353	22	2513	2111	24	5750	4497	39	505092	397151	94	0.737307
118231	113116	90	42811	40639	74	1588	1525	16	1788	1489	16	4148	3919	30	378504	359612	83	0.738277
177147	141643	90	69333	55334	85	2190	1689	22	2291	1823	24	5032	4049	37	431291	347891	91	0.738277
27815	29468	52	12542	13041	38	761	744	0	584	596	0	897	919	0	92570	92356	69	0.739248
148624	120498	85	53096	43657	82	1759	1382	17	2094	1626	21	4612	3851	34	437198	357533	89	0.739248
232131	178288	94	81293	60979	92	3426	2452	30	3437	2414	33	8759	6471	47	839525	639310	99	0.739248
164702	137631	85	51366	41570	82	2509	1969	24	2263	1728	23	5871	4940	37	523576	419850	92	0.740218
93799	92261	83	29534	29180	66	1480	1423	13	1236	1370	13	3075	2910	26	313513	304559	81	0.740218
104572	102426	78	36214	35488	74	1838	1820	17	1704	1501	16	4107	3951	31	380958	361783	81	0.741188
190348	149549	96	53306	41260	88	2471	1978	23	2971	2333	28	6373	4736	41	551044	434560	99	0.746039
75887	75189	72	32383	32655	70	1100	1051	6	1161	1135	9	2382	2302	22	222859	215372	80	0.746039
125554	112002	79	40002	34587	78	1543	1217	13	2057	1745	20	4200	3843	32	364884	320718	88	0.747979
157388	142558	83	69087	63673	81	1864	1626	18	2071	1890	23	4664	4242	33	437429	390963	89	0.75283
264693	190500	108	71204	52024	97	3774	2883	30	3991	2989	35	8615	6302	47	773833	553470	109	0.75283
166424	135342	86	73890	60813	83	1974	1558	19	2737	1996	28	5371	4112	39	536694	417138	97	0.75283
143161	125603	83	53493	46927	79	1774	1573	19	2073	1662	21	5175	4451	37	487284	426188	89	0.7538
85925	87660	71	34150	34539	70	1073	1093	7	1514	1304	13	2924	2837	24	268337	270650	78	0.7538
90517	88432	90	25337	25182	58	1251	1118	8	1219	1127	8	3260	3030	27	312940	293497	81	0.7538
76481	76816	71	20644	20758	48	1082	1034	4	1235	1087	7	2638	2658	23	240417	235864	77	0.760591
176753	145527	87	73378	60765	84	2678	1989	26	2730	2187	28	6286	5041	40	548827	424591	94	0.760591
58047	56576	81	22697	22854	51	914	724	0	718	800	0	1474	1502	14	127503	128102	74	0.761561
177117	139259	103	63907	51318	84	2145	1591	24	2348	1677	25	5425	4588	37	494972	387097	92	0.762531
81523	80002	88	16807	16642	43	937	1072	5	1134	1200	10	2804	2693	25	267260	265269	80	0.765441
98486	98435	76	42881	43164	73	1502	1485	13	1767	1583	18	3835	3836	28	342109	334216	79	0.766412
165641	137945	83	66792	54361	82	2226	1877	23	2132	1688	22	4993	4055	36	475544	395684	89	0.766412
128857	123109	80	47381	44726	76	1861	1857	18	1460	1356	13	3753	3627	29	353625	330027	85	0.768352
89933	90663	74	38322	38065	71	1557	1542	14	1458	1612	16	3257	3450	26	318039	317727	80	0.769322
71219	71486	71	20699	20189	49	867	956	0	920	958	0	2080	2240	20	199132	188754	81	0.770292
98292	97282	73	42594	42816	71	1199	1071	7	1327	1395	14	3172	3146	26	293198	280385	81	0.772232
176765	136015	96	74867	58266	84	2275	1829	21	2028	1646	21	5307	3953	39	449581	338648	94	0.773203
113260	106512	94	43728	40220	75	1292	1262	11	1816	1579	20	3906	3662	29	363740	334926	87	0.775143
74557	76511	71	37483	37484	69	1034	997	0	1305	1248	10	2435	2292	24	229375	224269	78	0.779023
77359	76870	75	30332	30281	69	986	961	0	872	1055	5	2411	2375	22	243876	233525	80	0.781934
130063	116782	80	41820	35934	79	1528	1261	14	1778	1487	18	3803	3350	31	355170	298184	88	0.781934
136735	117973	83	51983	44248	80	1533	1419	14	1892	1631	19	4385	3860	33	402870	353137	88	0.781934
62203	63532	71	18580	19161	42	674	706	0	669	741	0	1872	1913	18	214078	215595	78	0.781934
170329	136832	87	56542	45190	84	1961	1592	18	2347	1712	23	5064	3974	37	455180	370478	93	0.782904
86246	85834	77	29364	28947	71	960	1142	7	1251	1123	8	2721	2660	24	262002	260729	82	0.784844
185223	102299	121	63146	38337	113	2808	1636	25	2645	1472	22	5983	3196	54	593426	323464	125	0.786785
87285	86139	77	39765	40223	71	1150	1093	6	1594	1457	15	3478	3401	27	317985	306570	81	0.787755
152303	138303	83	51174	45105	80	1846	1729	18	2465	2221	23	5014	4533	34	476452	425738	90	0.788725
210376	159542	99	75503	58150	88	3110	2355	28	2909	2232	28	6873	5211	42	636511	462778	97	0.791635
84025	82932	76	36392	36358	71	1318	1297	12	1048	987	0	2589	2589	23	255905	251485	79	0.791635
152810	135552	83	46372	39251	78	2514	1951	23	2506	1942	24	5291	4558	35	486343	423241	98	0.791635
94326	97152	72	24339	24993	47	1262	1360	13	1229	1422	13	3391	3391	28	292858	288753	78	0.792605
52325	55344	66	16751	16959	44	621	714	0	599	560	0	1413	1482	14	124823	125044	73	0.794546
145363	123980	95	53582	46395	80	1923	1721	18	2171	1839	22	4377	3756	33	411757	358102	89	0.796486
51794	54829	67	20287	20632	48	657	571	0	769	769	0	1411	1396	13	141079	139859	74	0.796486
244971	190017	95	111627	89920	92	3678	2739	29	3747	2835	33	9365	7362	48	838800	664489	100	0.796486
103741	100097	77	34468	32444	74	1244	1328	11	1306	1274	13	3031	2658	27	272374	254837	82	0.799396
89451	89573	72	36626	36533	71	1119	1145	9	1480	1393	15	3609	3499	29	321193	310250	79	0.799396
161580	151580	81	69606	64185	79	2436	2210	21	2709	2547	24	6151	5941	35	534264	485772	90	0.799396
242903	194584	94	99058	81307	91	3154	2256	28	3460	2745	30	7920	6230	43	664587	546463	97	0.800367
106088	105582	81	25985	25740	54	1637	1512	17	1472	1350	15	4123	3979	30	347192	327997	81	0.803277
159574	138252	83	52789	44821	81	2137	1935	20	2446	2071	24	5438	4940	34	461533	402666	100	0.803277
26528	28067	55	7903	8127	33	191	278	0	153	286	0	834	716	0	76895	77761	69	0.804247
226805	160024	97	86015	59891	92	2644	2004	25	3006	1953	30	7042	5035	44	646986	477920	100	0.805217
138554	122914	86	54731	47660	79	2002	1724	18	1980	1733	21	4671	4031	34	399744	337777	90	0.806187
169615	136224	91	61962	49780	85	2021	1468	21	2408	1931	24	5386	4495	36	514725	419657	94	0.808128
56170	58112	59	14448	15143	39	717	772	0	1044	843	0	1897	1908	19	199970	196440	75	0.808128
62979	62334	77	20031	20429	46	663	767	0	765	857	0	1891	1875	19	157613	154162	78	0.813948
97593	97516	75	30185	30151	71	1646	1374	14	1504	1372	14	3375	3333	27	321880	300920	84	0.813948
107750	101468	77	40870	37540	74	1689	1591	14	1626	1665	15	3771	3169	31	326731	304268	84	0.814919
92401	89080	77	36863	34646	74	1134	1119	7	1278	1275	13	2829	2692	25	274665	254151	83	0.815889
101716	97243	91	44701	43513	74	1481	1238	12	1528	1260	14	3769	3691	27	321856	300273	91	0.815889
128024	114888	82	49464	42900	79	1898	1675	18	2192	1749	22	4546	3846	33	412801	358278	87	0.818799
141921	122906	81	52522	44390	81	1672	1355	16	2185	1848	22	4862	4178	34	462116	396390	91	0.818799
59731	61351	68	22898	23083	51	770	849	0	942	886	0	2001	1956	18	175513	167623	76	0.819769
69535	69153	72	26898	26930	61	1128	1159	8	832	836	0	2109	2050	21	196567	189163	75	0.82268
202482	159846	90	66017	51898	85	2686	2064	27	2619	2076	26	6441	5091	39	564146	432947	94	0.82268
132094	118683	79	45343	39797	78	1541	1259	13	1769	1734	19	4732	4163	34	388111	342226	86	0.82365
92914	91100	74	25228	25076	57	1121	1159	8	1343	1434	14	3343	3362	26	312367	301109	80	0.82559
261512	182426	96	114615	80428	96	4475	3346	36	4931	3410	38	10908	7758	50	1.00262e+06	698292	101	0.82656
125601	120014	80	45972	43374	77	1736	1724	16	1844	1864	18	4298	4127	30	361493	347736	85	0.82753
76862	79525	69	19260	19584	47	960	1028	4	1101	1063	6	2720	2734	24	249969	248342	78	0.82753
92397	90586	89	35086	34965	71	1280	1268	12	1359	1285	12	3347	3406	26	283903	277210	80	0.82753
86868	85764	72	30773	28730	71	1025	840	0	1599	1508	13	3030	2786	26	273325	257117	80	0.830441
104529	102999	76	20636	20670	46	1238	1345	12	1664	1522	17	3415	3308	27	336299	321017	82	0.833351
170611	141202	86	61524	49676	82	1546	1391	13	2124	1647	21	4577	3894	35	423358	353070	88	0.835292
80740	81615	72	25965	26595	54	1258	1307	12	858	814	0	2471	2390	23	230813	232339	80	0.835292
90403	88086	76	24213	23661	56	1069	1206	8	1232	1298	10	2985	2763	26	290820	275972	84	0.840142
66621	66422	74	18619	18680	45	873	867	0	1027	916	0	2204	2052	22	196810	190645	76	0.841112
85405	86495	74	24785	24927	59	956	1086	7	1369	1222	12	2499	2593	23	221901	214192	81	0.841112
65371	64934	69	27097	27692	59	998	946	0	807	894	0	2400	2335	23	219165	214746	75	0.842083
146901	123689	82	50123	42048	80	1630	1534	15	2001	1735	20	4611	3817	35	417794	341105	90	0.844023
102989	101753	78	33710	33503	72	1457	1488	13	1693	1515	16	3585	3372	29	333795	314306	81	0.844023
183749	145384	87	83731	68729	87	3651	2659	32	3898	2968	33	9271	7756	46	800456	630122	95	0.844993
108092	95965	83	40960	36551	74	1644	1515	15	1588	1339	13	3570	3069	30	355272	314672	84	0.845963
92162	93178	73	30192	30130	70	1087	1034	4	1507	1345	12	2495	2295	24	255478	244512	79	0.849844
84008	83278	85	19693	19746	45	1346	1127	8	1111	1019	4	2696	2727	24	255919	247789	80	0.850814
109613	107442	77	39619	39019	72	1869	1643	18	1635	1615	16	3918	3551	30	372572	348758	80	0.850814
244714	177058	98	89528	65058	92	2953	2136	28	3687	2564	33	8026	5722	45	759785	550606	103	0.853724
149002	132773	90	55983	48674	79	1461	1171	10	2232	1803	22	4501	3871	34	412165	351132	88	0.853724
172711	144292	85	73057	60386	84	2093	1832	20	2825	2346	25	5999	4834	39	495760	417657	92	0.854694
155653	122417	87	58635	46803	83	1960	1530	17	1877	1354	15	4658	3719	35	402568	315208	91	0.854694
101782	100531	76	21821	21911	47	1393	1381	12	1478	1212	12	2777	2763	24	270417	254030	85	0.858575
162472	129814	89	63306	50386	83	1940	1522	19	2169	1727	23	5087	4105	36	454658	362526	92	0.860515
98755	96780	77	32034	31908	72	1431	1369	11	1553	1417	15	3163	3154	26	290794	284813	81	0.860515
64802	64090	77	22781	23001	50	766	666	0	956	913	0	2257	2366	21	213319	206862	77	0.860515
93176	93536	74	26163	25923	60	1137	1072	6	1711	1592	15	3296	3130	27	310368	297536	81	0.861485
84751	86286	73	18748	18975	44	1337	1470	12	1521	1375	14	2839	2878	24	279612	276252	78	0.861485
98342	96246	76	25386	24222	54	1304	1254	11	1319	1286	12	3203	3078	28	257891	245434	80	0.861485
97421	97989	75	23877	23887	53	1389	1372	13	1249	1386	12	3241	2987	27	273438	268363	79	0.863426
223173	180792	90	53227	41593	85	2571	2361	23	2984	2688	26	6775	5246	42	639805	529083	94	0.863426
149032	125125	93	54002	44772	82	1948	1613	20	2066	1807	22	4481	3815	34	386853	326630	89	0.864396
97657	95443	74	31831	31638	72	1438	1617	14	1421	1324	15	3324	3109	28	312976	292983	84	0.865366
71359	72650	73	30551	30693	69	765	819	0	1223	1146	8	2399	2538	23	220587	208821	78	0.866336
298400	181347	116	107421	64480	114	3348	2288	29	3949	2310	40	9005	5330	50	785579	445549	122	0.868276
87694	87256	73	31584	31411	72	1249	1166	10	1125	1164	9	2863	2898	25	281110	269941	81	0.870217
94648	92256	81	27093	27263	63	1079	1008	2	1666	1518	16	3320	3248	26	292910	284284	81	0.873127
82735	81935	87	33106	33215	70	1139	935	0	1293	1166	8	2896	2974	25	240059	230111	81	0.875067
154142	131787	85	57643	48588	83	2208	1870	22	2462	1950	23	5137	4259	35	493100	407563	93	0.876038
105104	102906	75	43746	42359	73	1365	1467	14	1661	1483	16	3700	3620	28	315665	294485	82	0.876038
197625	158472	92	59503	47695	87	2776	2268	25	3091	2344	31	6459	4790	41	627153	499278	94	0.876038
77623	80019	70	28066	28182	64	1131	1057	5	968	1000	1	2250	2344	21	224036	216046	78	0.877008
61852	63923	67	16152	16189	43	899	846	0	1035	910	0	2205	2181	21	197867	198448	77	0.877008
123770	109646	85	44961	39084	79	1501	1365	13	1826	1420	17	4010	3366	33	351433	298032	91	0.877978
112481	109382	92	41779	40984	73	1428	1206	12	1764	1625	19	3900	3679	28	360328	342460	82	0.881858
210834	178290	91	82568	68407	88	2963	2490	26	3495	3013	29	7236	5943	40	594981	495906	94	0.882828
131219	111089	84	49502	41807	81	1341	1190	10	1945	1447	17	4112	3427	32	388441	327731	90	0.883799
71292	70799	81	23669	23764	49	629	662	0	932	849	0	2068	2090	20	207707	208921	79	0.884769
40033	40429	60	16188	16379	43	784	805	0	637	593	0	1215	1236	12	114549	114819	72	0.885739
328448	216876	115	123004	79233	113	4081	2457	34	4617	3210	36	10255	6529	52	899617	574154	121	0.885739
107307	101111	75	44095	39859	76	1291	1154	10	1670	1702	18	3564	3126	30	338872	295596	86	0.886709
162301	148930	83	60751	56079	79	1923	1871	18	2227	2080	21	4880	4524	33	462236	419208	87	0.886709
67326	67381	69	25727	25759	59	933	994	0	814	874	0	2344	2229	22	222668	223640	75	0.887679
173389	138363	87	62504	49634	84	2087	1715	20	2179	1772	22	5189	4304	37	481550	377140	92	0.888649
137488	116035	85	51577	43088	80	2125	1533	23	1806	1586	21	4603	3964	33	415070	336746	87	0.888649
156091	130589	84	67462	56839	83	1745	1470	17	1820	1564	19	4635	3857	35	451523	379974	90	0.889619
180079	138311	88	65971	50673	86	2496	1890	25	2473	1871	24	5978	4573	40	556960	427570	92	0.889619
82287	80628	72	34305	34363	71	1063	1140	8	1150	1106	7	2538	2365	23	230948	224501	80	0.889619
124596	104863	81	51996	44347	79	1458	1533	15	1971	1475	20	3919	3337	32	391601	333931	87	0.889619
122611	115359	78	36600	34205	76	1419	1372	13	1630	1588	18	3517	3518	28	337790	318618	84	0.89447
175272	154974	83	59893	52468	81	2741	2257	26	2813	2446	27	6257	5358	37	580472	506144	90	0.89544
160998	140300	99	50142	42535	82	2148	2008	19	2087	1810	22	5085	4603	35	495246	426849	91	0.897381
89058	89799	74	30139	29956	70	1412	1229	12	1717	1508	18	3329	3267	27	312102	301193	79	0.898351
95543	94230	73	29373	28809	70	1490	1495	14	1363	1591	14	3622	3350	29	321571	307005	81	0.898351
145574	128109	93	53739	47959	80	2061	1679	19	2365	2148	23	4860	4503	34	465309	420043	88	0.899321
174343	147764	86	61533	50105	83	2212	1887	21	2539	2073	26	5599	4642	37	491576	406209	92	0.900291
151242	132773	82	47985	40483	79	1682	1498	17	2400	1935	22	5045	4503	35	460300	398488	90	0.900291
85584	82959	82	30872	31067	71	1177	1026	4	1184	1034	6	2926	2749	26	262244	250501	80	0.901261
121625	110604	81	39333	35761	76	1686	1464	16	1886	1634	17	3439	3081	28	347129	325787	87	0.902231
210827	188269	87	84517	75864	86	2565	2232	23	3107	2518	28	7227	6507	42	688744	625189	95	0.902231
91833	89683	86	36692	36691	70	1206	1198	9	1283	1018	5	2718	2687	24	271346	271503	79	0.902231
224275	190387	96	65493	53481	91	2913	2494	25	3235	2701	26	7064	5747	40	635316	537387	99	0.904172
111502	107841	78	42454	41593	74	2049	1884	20	2111	2014	21	4625	4414	32	399184	369928	84	0.905142
114867	112938	86	47349	46327	74	1407	1290	12	1691	1552	18	3850	3679	29	377180	367126	83	0.905142
69813	70485	71	27467	27403	61	864	890	0	895	853	0	2206	2327	20	181597	179992	77	0.906112
123443	116792	79	40561	38509	75	1760	1803	17	1483	1410	14	3543	3392	28	367546	350789	84	0.907082
109496	107452	78	44495	42979	73	1307	1273	12	1745	1461	17	3827	3747	29	349917	336275	81	0.911933
117087	106121	80	45522	40529	76	1557	1402	14	2125	1733	21	3962	3418	31	341612	305391	85	0.911933
103545	92721	78	39495	35395	76	1222	1354	11	1613	1201	11	3147	2779	28	294204	251624	83	0.912903
88724	88693	79	24139	24092	57	1214	1304	12	1268	1177	10	3286	2975	28	271327	264832	78	0.915813
118792	107507	92	45105	40208	77	1628	1465	16	1853	1454	20	4220	3620	33	401908	360507	84	0.918724
47436	49202	64	17134	17391	45	624	646	0	810	673	0	1379	1380	13	151384	152377	74	0.918724
107399	105897	77	33324	33104	71	1477	1579	16	1605	1498	16	3893	3722	30	349516	331785	82	0.921634
111464	109455	78	38330	37654	73	1759	1586	17	1647	1443	17	3636	3557	28	328782	323603	81	0.921634
137211	121913	81	48883	42560	78	1826	1590	17	1942	1853	19	4714	4003	33	411711	359047	88	0.922604
185362	165669	101	69255	63213	82	2638	2332	23	2807	2308	27	6014	5423	37	614232	560425	93	0.923574
187818	151554	88	66449	53186	86	2692	1996	25	2442	2089	26	6351	5117	42	615268	489386	94	0.923574
187077	152255	87	61242	48702	83	2181	1620	21	2403	1802	23	5730	4587	39	518184	408259	92	0.923574
93283	92501	72	25326	25540	65	1435	1422	13	1654	1519	16	3925	3857	30	345178	338111	79	0.927455
62299	64227	72	29438	29760	68	766	768	0	838	889	0	1882	1899	19	181149	175589	83	0.929395
119111	113265	79	45652	42912	75	1664	1523	16	2021	1902	19	4489	4137	31	397271	363754	84	0.931336
152648	126374	87	50770	41224	82	2082	1759	21	2420	1750	27	4750	3859	35	422596	337461	89	0.931336
122406	118112	82	46954	45543	75	1497	1354	13	1645	1553	17	4133	3742	31	386594	372134	83	0.932306
86137	85900	72	32450	32310	71	988	1029	4	967	997	0	2768	2668	24	267126	257257	80	0.934246
76825	76879	72	27319	27419	62	858	914	0	801	876	0	2274	2156	22	205408	205241	77	0.934246
263480	199817	101	102498	78784	100	3075	2519	26	3454	2614	32	8314	6204	45	748646	569049	107	0.937156
66394	68103	74	27367	27850	53	793	847	0	691	802	0	2031	2129	21	182206	179045	75	0.937156
167955	139303	94	72806	60769	84	2308	1865	19	2298	1670	24	5331	4246	36	512975	429524	95	0.940067
52644	53407	69	20604	21163	47	495	525	0	621	498	0	1484	1497	14	132445	130078	79	0.941037
98793	93179	77	36822	34542	74	962	1057	6	1279	1062	7	3046	2677	27	290274	271911	82	0.941037
148265	124486	99	60338	50804	81	1666	1438	16	2041	1761	20	4800	4171	34	450465	365308	89	0.945888
100602	101438	73	37566	37286	72	1354	1192	12	1512	1503	13	3505	3245	29	300669	289197	80	0.946858
114244	111422	79	31761	30836	73	1402	1196	12	1599	1527	15	3833	3761	29	358689	344116	81	0.950738
111425	100454	86	47978	44008	76	1654	1576	17	1710	1518	17	3571	3194	30	315512	281197	84	0.950738
342594	230647	116	123045	80844	110	5087	3225	38	5723	4266	38	12627	8773	55	1.04858e+06	823996	118	0.953649
95187	91990	74	33846	31395	73	1074	948	0	1262	1048	7	3159	2940	26	268505	250734	83	0.954619
133904	127472	81	47469	46423	76	1911	1815	19	2202	1931	20	4846	4573	32	430036	408715	85	0.954619
179679	144189	92	66427	53432	84	2097	1513	22	2493	1781	25	5922	4819	38	547185	447319	93	0.957529
72673	72514	73	25057	25207	57	998	1011	2	1019	831	0	2176	2175	21	214832	206061	79	0.958499
65420	64867	83	24536	24699	57	683	778	0	760	836	0	2082	2014	20	186387	177020	77	0.96141
88469	87545	73	32546	32576	70	1136	1099	8	1351	1279	12	3169	3209	25	276047	265208	82	0.96335
224197	169622	92	85824	64635	91	3298	2315	31	3216	2349	28	7492	5673	43	687692	522290	101	0.96529
192659	153775	87	71632	57660	86	2993	2378	27	2463	2139	24	6281	5085	38	523448	422786	94	0.967231
120865	119034	78	42677	42583	73	1752	1679	17	1667	1590	18	3744	3495	29	382066	370186	81	0.968201
85863	86973	76	33318	33563	70	1224	1257	11	1415	1320	13	2876	2893	24	284978	279468	79	0.968201
118398	103356	95	50707	44599	78	1681	1526	14	1269	1264	12	3670	3138	30	348286	298429	84	0.970141
112259	109582	77	41943	39767	76	1633	1446	16	1887	1578	18	4001	3703	30	391983	363959	87	0.971111
107972	105034	76	39348	37786	74	1295	1285	13	1642	1682	17	3546	3361	27	323640	302146	81	0.972081
171250	135940	89	60338	47553	85	2279	1707	23	2060	1752	22	5206	4392	36	449337	357358	93	0.973052
120755	103392	80	47760	40340	79	1754	1632	17	1842	1667	18	3954	3190	32	369651	300818	86	0.974022
111550	110038	82	38770	38257	71	1642	1592	16	1758	1602	17	3578	3495	27	306090	292977	82	0.978872
138316	120337	98	43015	36673	79	1929	1530	15	2399	1939	22	4404	4120	31	412551	359230	89	0.983723
131148	113532	95	44619	38008	79	1874	1856	18	1880	1660	21	4673	4043	34	405090	360749	90	0.987604
127907	112129	81	43044	36826	79	1833	1504	18	1934	1592	20	4531	3974	34	389933	336773	87	0.987604
122733	115920	83	38759	36040	76	1873	1793	17	1871	1726	19	4032	4084	28	377290	361908	84	0.988574
149633	126241	99	56338	47272	80	2160	1878	20	1832	1697	22	4579	3925	33	436371	356063	89	0.989544
128859	119323	80	44233	40209	78	1774	1624	17	1857	2061	19	4335	3806	33	410235	371108	88	0.990514
79366	79590	73	31725	31513	70	988	1127	7	991	1165	8	2872	2761	25	246191	245051	79	0.995365
106240	93895	86	45424	40081	75	1370	1185	11	1605	1467	16	3465	3031	30	318016	275619	84	0.996335
163204	145253	91	57507	49566	82	2294	2129	22	2359	2165	23	5467	4844	36	474240	418473	90	1.00119
88945	91184	72	43871	43761	71	1072	1137	8	1178	1317	12	3140	3105	26	306453	298579	79	1.00216
108233	99477	77	37370	33324	75	1280	1241	9	1565	1308	15	3598	3229	30	347728	313021	84	1.00216
227042	159672	107	78057	54067	93	2584	1734	26	2879	2103	29	6606	4538	44	634495	440090	112	1.00216
120618	114107	87	42921	41188	75	1477	1405	13	2045	1756	19	4178	3797	31	389108	363228	85	1.0041
84726	85401	79	26575	26473	64	1268	1243	10	1142	1329	10	3001	3035	25	299754	297906	81	1.00604
96103	96856	74	35226	34922	71	1351	1294	14	1575	1665	17	3581	3472	28	342270	330703	79	1.00604
188271	153217	89	63269	50970	84	2478	1918	25	2794	2430	26	6563	5140	41	606031	494435	95	1.00701
137307	126643	81	51796	46526	79	2125	1837	22	1922	1656	20	4089	3637	31	380710	340795	85	1.00798
102674	101099	74	30877	30307	73	1540	1469	13	1548	1423	15	3806	3674	29	346834	328034	81	1.0138
67866	68742	77	27685	27577	62	747	676	0	1078	874	0	1902	1893	18	185483	176488	77	1.01477
78741	78826	71	40039	40050	71	1143	949	0	1146	1016	3	2570	2621	23	263676	252754	79	1.01574
64927	66402	70	27127	27510	56	424	505	0	622	660	0	1930	2004	19	178018	177396	82	1.01671
192698	152346	97	62023	49137	85	2789	2051	26	2932	2177	28	6158	4838	40	578109	460805	94	1.01865
150023	134574	81	51980	45499	81	1882	1878	18	2399	2255	23	5384	4825	37	537518	474954	90	1.01962
42904	44513	68	18626	18855	46	320	343	0	252	339	0	1101	1069	6	107644	105229	73	1.02059
71109	71014	75	30487	30911	69	1146	1249	10	1028	1073	6	2393	2517	22	208035	202136	80	1.02156
206625	158266	89	64139	49189	87	2543	2072	25	2962	2103	29	6044	4743	39	584047	447608	97	1.02156
107569	107475	77	24798	24800	54	1463	1545	14	1720	1534	18	3388	3253	27	304594	293678	81	1.02253
144159	122402	84	42768	35533	79	1813	1486	18	1920	1844	21	4743	3818	36	457472	386461	89	1.02738
284982	198364	107	115078	82499	106	2781	1787	28	3907	2799	36	7876	5572	44	765273	535197	119	1.03029
85069	83244	74	22015	21944	49	1331	1312	11	1406	1283	11	2673	2752	23	243206	238682	78	1.03223
289124	234580	104	158554	135860	91	7059	5958	36	7570	6258	43	16776	13940	59	1.04858e+06	1.02587e+06	98	1.0332
78414	79164	71	20800	21027	47	1037	991	0	1351	1305	11	2947	2919	26	260175	244918	78	1.03417
103776	95964	81	40787	36267	77	1210	1090	7	1617	1452	15	3397	3114	27	323540	281512	83	1.03514
85212	85847	73	38322	38731	71	1089	1015	3	1252	1219	11	2798	2767	25	257284	253040	78	1.03611
141764	119763	84	51482	43296	80	1508	1191	14	1948	1610	22	4386	3533	35	432695	357575	89	1.03611
138568	132096	89	52986	49730	77	2001	1481	20	1704	1735	17	4156	3961	31	389463	371727	84	1.03708
145362	123888	83	46408	38641	79	2291	1796	22	2024	1533	20	4105	3514	32	442353	366179	88	1.03902
106320	103456	76	35343	34409	73	1214	1141	9	1246	1310	11	3061	3039	25	301073	285693	81	1.04193
54709	56671	62	22235	22444	50	795	547	0	477	604	0	1743	1741	18	168514	165590	75	1.04484
110902	106070	78	41576	39536	75	1445	1304	13	1719	1651	18	4033	3892	30	371235	348352	82	1.04969
199846	154201	97	60728	46119	87	2776	1935	28	2597	1890	26	6153	4680	40	592418	453868	98	1.0526
85573	85382	76	21275	21530	49	1393	1362	14	1243	1172	8	2582	2473	23	232034	221243	79	1.05939
70065	69879	71	31441	31567	68	898	848	0	1069	960	0	2359	2331	21	222186	216581	77	1.05939
87426	88624	71	25631	25758	54	1311	1318	12	1273	1269	11	2862	2859	24	293855	289889	79	1.06036
144865	124012	90	51068	43771	80	1982	1699	19	2224	1845	20	4459	3969	33	440357	383750	89	1.06133
68108	69177	69	24632	24850	66	826	801	0	868	802	0	2273	2199	22	192851	189291	79	1.06327
78203	77821	78	29786	29923	69	836	891	0	923	947	0	2381	2274	21	212864	211763	78	1.06521
118986	106945	83	45439	40227	78	1843	1703	18	1660	1393	16	4191	3745	31	377597	331085	85	1.06521
91214	90874	83	30576	30655	70	1301	1443	12	1413	1475	14	2973	2915	25	287518	265318	80	1.07201
89472	87632	75	33569	33170	72	1162	1216	9	1433	1288	14	3143	3047	26	279531	266590	81	1.07395
92860	94558	73	28810	28464	64	1416	1532	14	1453	1334	16	3386	3396	27	327567	308217	80	1.07589
104191	105660	73	38059	37856	71	1473	1605	14	1935	1883	18	4034	3785	30	363064	346525	83	1.07589
67988	69974	70	27598	27778	63	1084	1176	7	1038	1056	5	2311	2289	22	207140	200100	76	1.07589
104983	99503	83	40444	38495	74	1400	1323	11	1386	1142	9	3272	2887	26	301442	276645	84	1.08171
83605	84168	74	22745	22582	58	1095	1073	6	1045	1090	7	2384	2253	24	227451	222895	79	1.08268
79465	80942	72	23569	23684	52	1087	1141	8	948	1152	8	2437	2462	23	251007	242990	83	1.08462
107987	106115	76	44250	43304	73	1266	1224	11	1574	1570	16	3099	3118	27	322530	305836	81	1.08462
209998	181702	90	121923	111007	85	3269	2840	25	3722	3232	31	7694	6682	41	800151	704527	92	1.08559
80128	78878	79	31160	31110	71	904	781	0	1152	1108	7	2437	2299	23	216647	210693	78	1.08656
113578	103990	78	42667	37151	78	1584	1247	15	1567	1381	15	3810	3391	30	367325	317783	87	1.0885
110111	103728	79	38659	37210	73	1272	1328	12	1319	1199	11	3772	3720	29	328245	310194	82	1.0885
94142	92104	73	37154	37119	72	1539	1309	13	1360	1572	14	3234	3062	27	291238	278438	81	1.08947
197968	154362	89	68834	52501	85	2520	1914	25	2932	2217	29	6604	5348	39	585584	462858	93	1.09238
33932	37496	42	10455	10740	36	317	492	0	315	379	0	925	936	0	85463	85836	68	1.09529
98123	97131	74	39542	38985	72	1090	1182	9	1320	1096	8	3115	3128	25	278397	271496	82	1.09529
127680	124946	77	48374	47057	75	1973	2017	18	1913	1734	19	4397	4363	31	400476	372523	82	1.09723
141610	136394	79	51045	48765	75	2072	1997	19	2392	2228	22	5271	5121	33	469466	434108	84	1.0982
151266	124386	85	54184	44507	82	1828	1342	17	1751	1417	18	4082	3207	34	377377	310006	91	1.0982
129811	120397	83	48651	45406	78	1524	1379	13	1505	1487	15	3966	3452	32	363843	330521	86	1.09917
84314	86247	73	23742	23861	50	1075	1275	11	1194	1097	8	2359	2524	21	230747	224755	79	1.09917
213604	166034	96	74665	58718	88	2817	1974	27	2913	2192	27	6610	5170	40	575050	439286	94	1.09917
143039	116980	92	48010	39516	83	1857	1596	17	1805	1471	19	4332	3519	34	404199	321242	89	1.10014
170950	139435	87	57934	46126	83	2180	1895	22	2498	1984	26	5907	4769	38	514266	423210	91	1.10014
75403	75102	72	21595	21681	51	1201	1143	8	1247	1092	8	2356	2291	21	217760	215584	78	1.10208
181854	145095	90	64232	50656	84	2458	2195	24	2544	1945	27	5885	4625	39	554493	435588	94	1.10305
92011	92279	73	35402	34913	71	1018	972	0	1087	1089	8	3125	3037	26	293084	278287	79	1.10402
119638	114283	78	52507	50029	76	1724	1647	19	1300	1307	13	3327	3340	27	318160	299778	89	1.10499
164797	139021	82	52765	42400	81	2042	1897	21	2425	2011	24	5378	4328	36	505185	410603	89	1.11178
118557	107700	80	36323	31755	78	1261	1147	9	1766	1588	18	3894	3494	30	325676	292547	87	1.11275
109550	99255	79	43050	37857	76	1626	1195	13	1719	1584	18	3628	3256	30	329712	291914	85	1.11469
27381	28110	66	11043	11523	37	389	460	0	533	480	0	968	861	0	84883	88466	71	1.11566
293038	189260	123	102630	66108	106	3487	2353	32	4205	2764	36	9048	5994	48	768520	496112	114	1.11954
78910	77762	75	29725	29491	70	1088	1117	8	1366	1137	9	2754	2833	24	258121	250289	81	1.12051
205323	156694	99	58814	46510	91	2841	1955	28	2937	1955	30	6604	5148	40	594680	460961	102	1.12245
132921	107309	90	54980	44943	80	1818	1659	17	2099	1641	22	4911	4158	35	410645	328201	92	1.12342
244048	181722	97	82211	59417	96	3971	2999	30	3322	2521	31	8931	6722	47	826649	622598	105	1.12633
267732	187157	99	96303	69303	96	3824	2509	32	3845	2654	34	8889	6252	46	799839	567545	105	1.1273
116680	117347	74	27164	26718	64	1743	1608	17	1832	1797	17	4127	4070	29	342291	322672	83	1.1273
78258	79567	74	18701	18665	45	979	877	0	1475	1304	13	2868	2891	24	270445	259825	79	1.12827
134896	114962	81	52579	43108	80	1615	1301	13	1881	1533	18	4300	3448	35	405085	331452	88	1.13118
79988	82020	74	26872	26679	56	979	801	0	1108	998	0	2629	2546	24	235970	233401	77	1.13118
63277	63835	69	11981	12160	38	893	831	0	679	875	0	1993	1950	19	185828	184126	78	1.13312
114774	98241	88	43294	37303	77	1311	1175	11	1529	1321	12	3749	3207	31	357509	306914	84	1.13312
130077	117545	80	42615	37850	78	1789	1454	17	1827	1511	16	4379	3904	33	403483	358464	88	1.13604
254298	178634	98	86916	61107	95	3351	2358	31	3608	2508	34	8735	5817	47	758265	524246	105	1.13701
114835	107102	78	50392	45435	76	1745	1630	19	1830	1755	19	4150	3986	31	371698	338537	85	1.13895
122715	103751	84	47719	40574	80	1417	1080	9	1562	1371	15	4345	3730	33	385888	326259	90	1.13895
114302	112692	80	39661	38402	74	1733	1582	17	1848	1909	19	3915	3741	30	380025	360028	82	1.13992
81459	81525	73	19093	19088	46	1114	1210	10	1357	1376	13	2793	2626	24	242516	233141	80	1.1438
130183	128230	78	78368	77399	76	1825	1884	19	1775	1650	19	4501	4252	32	404989	387409	85	1.14477
98469	96729	75	36557	36269	72	1292	1458	12	1468	1308	14	3036	2823	26	302904	288008	82	1.14477
153466	130680	83	63155	53572	80	2186	1702	22	2148	1719	21	4479	3695	34	436499	366484	89	1.14768
131606	125104	79	33082	30895	74	1871	1834	19	2197	1969	21	4278	3999	30	413246	389331	84	1.14768
81928	81798	87	29659	30066	70	1340	1404	12	1096	1191	9	2287	2056	23	244722	239004	78	1.14865
99882	95713	76	39561	37940	73	1027	1006	2	1460	1204	12	2862	2806	25	256845	249532	79	1.14962
81299	80641	85	30132	29900	70	877	1070	5	1137	1061	5	3000	2908	27	256611	250210	78	1.15059
166450	128937	85	56882	44346	83	1934	1431	21	2231	1717	23	4730	3682	36	426221	326562	93	1.15156
97756	97523	75	32732	32505	71	1451	1368	14	1317	1035	4	2929	2822	26	255956	247900	82	1.15156
110523	106318	76	37332	35318	74	1140	1245	9	1705	1550	18	3274	3087	27	333177	312555	83	1.1535
137516	118555	82	48943	40900	81	1728	1373	15	1728	1597	19	4280	3711	33	392397	329529	89	1.1535
72317	72455	75	27252	27351	63	810	838	0	1178	1024	4	2008	2075	20	198553	193213	80	1.15641
193745	161109	88	78021	67780	85	2672	2192	26	3170	2490	29	6386	5433	38	550114	450531	93	1.15641
89550	89378	73	39055	38652	71	1255	1229	10	1582	1522	16	3506	3503	28	316695	304921	89	1.15641
89806	87343	77	26819	26159	60	1367	1324	11	1402	1275	11	3310	3175	27	281059	268397	83	1.15738
118005	116130	76	30230	29754	72	1568	1614	15	1921	1729	19	4003	3889	29	345694	332408	81	1.16223
88081	89093	74	44820	44936	71	1146	1341	11	1409	1357	14	3259	3159	27	309627	293629	79	1.16223
153149	127617	89	59443	48522	83	1640	1439	19	2193	1660	21	4564	3937	34	414349	347589	91	1.1632
82035	82080	83	32153	31603	71	1032	1256	9	1011	959	0	2875	2699	25	245803	242739	78	1.16514
99858	94298	92	43629	41812	78	1724	1690	15	1856	1673	18	4308	3996	30	385058	355206	92	1.16514
99166	99142	82	43738	42257	73	1388	1182	12	1666	1590	16	3367	3454	27	318138	308904	81	1.16708
98377	93701	89	41300	39637	73	1510	1538	15	1575	1392	14	3447	3349	29	315889	306203	80	1.16999
122742	121625	78	48536	48411	73	1378	1471	15	2016	1897	20	3863	3828	29	355629	348979	81	1.17678
91368	92242	77	34090	34265	71	1382	1247	11	1561	1536	14	3499	3447	27	311458	301374	82	1.17678
80475	83209	71	22971	23052	51	1150	1153	8	1211	1265	11	2632	2481	24	251928	238894	77	1.17775
118316	102016	81	49997	42861	79	1354	1294	13	1501	1169	12	3804	3528	30	328212	281468	87	1.17775
106934	107529	73	37461	36669	72	1682	1529	16	1783	1685	17	4126	4096	29	365249	349187	82	1.17969
59150	60416	66	24677	24687	51	925	860	0	1048	971	0	1940	2027	19	190898	185576	78	1.17969
89399	87750	80	17631	17744	44	1239	1432	12	991	1194	9	2960	2910	25	280251	275475	81	1.18357
96919	95582	74	29854	29766	71	1415	1329	13	1660	1502	16	3498	3410	27	290535	279573	80	1.18454
132534	123573	94	41415	37687	77	1795	1513	17	1682	1751	19	4180	4036	30	383512	356363	84	1.18454
96725	97099	74	29489	29332	69	1634	1438	13	1461	1201	11	3029	3110	24	283554	277522	81	1.18454
109808	109553	75	36257	35433	73	1558	1640	15	1582	1467	15	3500	3470	27	339136	324740	80	1.18745
61631	63082	73	25405	25541	53	855	865	0	989	1020	3	2183	2182	20	194069	195154	75	1.18745
240917	173594	99	83230	59691	95	2759	1915	28	2859	1841	31	7529	5364	44	615851	454771	103	1.18939
197203	167214	86	78129	65956	85	2319	2064	21	2681	2335	24	5904	4836	39	574616	486944	93	1.18939
129130	115075	78	55446	47118	79	1800	1335	18	2367	1897	24	5076	4190	37	459968	395527	86	1.19133
114649	102122	80	44218	38845	77	1719	1529	17	1378	1436	15	4094	3512	32	357913	309438	85	1.19133
144437	128777	84	58215	51230	79	1885	1767	19	2255	1951	23	4770	4067	34	419133	363231	86	1.19327
243388	190004	93	80177	59622	91	3632	2609	32	3904	3352	32	8662	7121	44	822198	635840	100	1.19424
145876	118606	82	55775	44757	82	2085	1736	20	1994	1582	18	4679	3854	34	449173	367235	90	1.19521
192699	154832	95	58696	46958	84	2594	2133	26	2726	2031	26	5669	4726	38	545680	443285	93	1.19909
104609	101586	89	41251	40815	73	1299	1288	13	1127	1098	8	3157	3041	27	276674	270721	79	1.20103
95227	95455	74	36300	35874	71	1405	1427	12	1371	1330	13	3732	3614	28	354214	340601	81	1.202
130533	120965	95	56159	51057	78	1184	1089	6	1553	1702	16	3924	3465	31	354873	326829	85	1.20395
87644	88130	74	24637	24485	53	1335	1306	12	1176	1310	10	3179	3064	26	294179	287591	79	1.20395
176321	147415	87	68925	57662	84	2352	2105	23	2538	2264	23	5205	4487	36	502467	412735	92	1.20783
123776	118198	78	38077	34924	76	1599	1504	15	1755	1647	17	4198	4042	30	371043	349736	84	1.2088
128249	106695	83	45979	37747	79	1873	1643	17	1678	1507	15	4337	3507	34	421914	343730	90	1.2088
95469	93697	75	32154	32399	71	1075	1153	8	1230	1257	10	2867	2869	25	262911	255248	81	1.20977
165583	131466	94	64672	51673	83	1963	1426	21	2080	1443	20	4313	3321	35	441227	336449	92	1.21074
154020	137979	81	66495	58209	81	1887	1825	16	2239	1949	23	5257	4625	36	421874	374075	90	1.21171
145017	122377	99	54634	45373	81	1512	1435	15	2137	1762	19	4650	3888	35	406948	327098	90	1.21268
103394	100886	77	45189	45394	73	1162	1155	9	1368	1533	14	3509	3515	28	308983	295741	83	1.21365
177518	146850	92	60586	49244	83	2234	1795	22	2237	1744	23	5216	4110	38	480552	383134	94	1.21559
100500	89283	94	38606	34266	75	956	959	0	1531	1332	15	3117	2860	29	266264	237329	82	1.21559
141031	125092	98	50964	44883	80	1443	1354	12	1965	1833	19	4220	3540	33	388827	336995	86	1.21656
106307	105178	75	40505	39909	73	1773	1802	17	1789	1632	17	3374	3198	28	339132	327009	81	1.21656
91065	85891	75	42416	39278	73	1431	1338	12	1494	1346	15	3321	3053	29	319168	300292	82	1.21947
155499	132996	84	55580	47119	81	1747	1367	16	2161	1704	22	4716	3937	35	434664	369544	89	1.22141
189972	129319	94	82924	57420	91	2434	1720	25	2702	1711	32	5872	4079	42	552605	376332	98	1.22238
115682	101560	82	49911	43316	79	1755	1446	18	1829	1479	18	4248	3704	32	398718	345191	88	1.22335
76328	75180	76	27238	27054	64	1027	1136	8	999	1028	3	2637	2556	24	246994	246013	76	1.22432
78301	77373	72	30332	29978	70	1260	1062	6	1086	993	0	2707	2553	24	240202	226142	78	1.22529
133157	122699	80	43741	39303	77	2052	1921	20	1924	1735	20	4986	4539	34	494256	449204	86	1.22626
122926	109814	79	39582	34274	77	1584	1439	14	1666	1486	20	3694	3119	31	364227	306488	87	1.22626
86135	85923	75	32691	32259	71	1235	1087	7	1246	1265	10	3005	2807	26	282392	266189	77	1.22626
221854	161094	109	73010	54565	91	2765	1828	28	2797	2095	27	6485	4732	41	645192	458532	109	1.22626
89087	91310	71	26771	26509	70	1048	1352	11	1559	1516	17	3021	2812	26	276115	276472	79	1.2282
75382	76674	64	24370	24298	57	810	951	0	1223	1089	6	2335	2216	23	216472	201199	77	1.22917
115530	114873	75	29932	29717	72	1391	1212	11	1657	1643	17	3647	3604	29	332081	321027	80	1.22917
282884	198989	116	106291	74508	99	3532	2469	32	4012	2769	37	9633	6487	49	812930	567663	106	1.23014
127175	116191	80	40011	36142	75	2179	1845	20	1585	1507	16	4503	4221	31	389901	362447	86	1.23208
49125	49098	60	14127	14494	40	540	616	0	633	669	0	1577	1580	17	151817	146876	77	1.23305
128212	122591	78	42259	39991	76	2008	1851	18	2056	1711	21	4044	3755	31	390538	370419	86	1.23305
97917	95534	81	45112	44822	73	957	882	0	1328	1130	8	3127	3062	27	276371	253672	82	1.23402
61240	61624	70	22923	22974	51	691	665	0	642	569	0	1836	1796	18	165835	157373	74	1.23499
72583	71557	86	25646	25593	63	1018	928	0	1027	1003	1	1981	1820	20	193436	183894	78	1.23499
155667	126438	86	54374	43373	82	1668	1420	15	2352	1750	22	5039	3976	36	433006	346944	91	1.23499
127660	113443	83	38851	33423	79	1620	1319	16	1915	1570	19	4253	3766	31	396763	348808	88	1.23596
118452	115543	81	42491	41751	74	1679	1350	17	1978	1887	19	3768	3742	28	352427	335233	82	1.23693
179875	134814	90	65997	49656	86	2115	1581	23	2295	1794	23	5460	4165	39	505374	374828	102	1.2379
143764	118623	96	53221	43578	82	1872	1504	19	2037	1696	19	4721	3987	34	428231	349905	90	1.23887
164801	133551	83	58296	46793	82	2410	2083	23	2427	1751	24	5224	4413	35	510845	405853	92	1.24081
96937	96153	76	28032	27907	66	1288	1278	12	1333	1372	13	3305	3146	28	305771	292559	82	1.24178
94576	95700	75	35853	35682	71	1226	1317	11	1633	1491	15	2982	3049	24	273018	268839	78	1.24275
115641	107473	77	35441	31722	76	1621	1569	17	2075	1718	20	4454	4126	32	412891	377581	85	1.24372
189342	161599	87	68608	57629	86	2395	1859	23	2726	2366	25	6006	5303	38	576839	482247	93	1.24566
158214	129410	92	60888	50798	83	1777	1405	15	2089	1684	21	4986	4170	35	462843	382530	90	1.24857
189347	144598	92	65190	50108	88	2482	1987	23	2681	1998	26	5900	4515	38	520237	401230	96	1.25245
239112	164791	110	86056	58638	94	3151	2098	30	3630	2569	33	8236	5842	46	818836	579825	102	1.25342
106115	103864	80	41516	40968	73	1279	1269	12	1580	1526	15	3854	3882	28	339638	330429	79	1.25536
121835	117113	87	42774	41068	76	1577	1534	14	1852	1845	18	3980	3734	30	343131	330566	84	1.2573
56852	57656	72	18801	18861	46	875	1008	1	624	611	0	1698	1763	17	157837	158864	75	1.25827
83451	83356	73	32534	32165	71	1279	1056	8	1197	1128	8	2331	2364	22	227390	212988	81	1.25924
95152	93573	78	29221	28831	71	1146	1244	11	1643	1486	15	3091	2883	27	304782	288059	80	1.26215
144023	119845	97	47531	40274	81	1756	1565	18	2024	1871	20	4815	4121	34	435918	373982	90	1.26409
107217	91889	80	40461	35185	77	1513	1324	16	1643	1229	15	3404	2986	29	313897	266447	84	1.26506
168378	143621	87	57791	49070	82	2140	1885	21	2521	2274	24	5627	4655	37	551141	475124	90	1.26797
87772	88082	81	32858	32765	70	1341	1417	13	1457	1424	13	3071	2965	26	287013	273662	80	1.26797
65227	66023	71	29715	30047	68	798	688	0	766	674	0	1836	1820	19	159828	158907	73	1.26894
98534	96871	75	39320	37599	73	1591	1693	14	1407	1348	13	3190	3017	27	287966	269634	78	1.26894
68185	67601	80	26042	26224	60	714	695	0	1041	940	0	2094	2122	21	191533	183468	78	1.26991
115489	110700	85	45304	44059	74	1663	1573	16	1980	1839	20	3789	3738	28	365734	347900	82	1.27088
138257	112638	100	53379	44122	84	1747	1497	16	2246	1742	23	4828	3864	35	420528	338062	100	1.27088
88156	87471	73	30463	29604	70	744	807	0	1248	1157	10	2594	2638	23	240967	233362	81	1.27088
83315	84669	75	34318	34255	70	1288	1295	11	1294	1234	10	2431	2366	23	238904	226328	79	1.27283
142498	130162	82	46821	42663	77	2137	1873	19	2198	2140	20	5060	4557	34	506395	461062	87	1.27283
148221	121065	97	56765	45199	81	1843	1647	19	2135	1725	21	4920	4016	35	449510	361386	90	1.27477
169137	140403	85	82633	71152	82	2468	1898	25	3042	2540	28	6165	5035	38	536320	443287	90	1.27477
156318	132228	84	54339	46248	82	2176	1717	23	2589	1807	27	5794	4814	38	483612	402241	89	1.27574
100931	98815	73	35869	33825	73	1290	1283	12	1424	1440	13	3255	3196	28	294951	276863	81	1.27962
69183	68351	72	13789	14362	39	973	1061	5	1039	1004	2	2675	2800	23	210805	201575	79	1.28059
95076	92992	74	26079	26002	55	1477	1312	13	1701	1388	16	3200	3150	27	288262	280320	82	1.28544
110965	105732	76	44026	41524	74	1331	1168	9	1488	1397	14	3333	3004	29	329785	296236	83	1.28932
98870	96940	78	30221	29957	71	1529	1407	15	1477	1491	15	3634	3305	28	320218	311458	82	1.29029
84717	84421	75	35334	34672	71	1110	1101	8	772	831	0	2520	2552	22	215632	211776	81	1.29126
96109	94723	74	30907	30446	71	1770	1572	18	1637	1642	16	3892	3895	28	360250	355208	80	1.29223
359865	235778	128	150839	102716	125	5095	3676	36	5637	3664	40	13114	9224	55	1.04858e+06	842722	133	1.29223
124626	122294	77	35952	35421	73	2258	2054	19	2091	1894	20	4497	4472	31	379558	362970	82	1.29417
66058	65298	71	25258	25208	67	816	840	0	999	703	0	2161	2183	21	202667	205071	76	1.30387
131759	115612	85	42377	36007	77	1937	1578	17	1897	1767	20	4616	4064	33	419779	373621	86	1.30387
102544	101221	75	44568	43257	73	1202	1114	8	1757	1624	16	3054	3036	26	279686	269212	81	1.30387
110063	106672	80	41737	40397	74	1702	1567	16	1656	1611	15	3655	3416	28	354239	340315	84	1.30484
122496	110670	82	44029	38023	78	1797	1748	17	1788	1757	19	4611	4227	33	436617	391247	85	1.30484
95201	89422	76	39203	36527	74	1047	1002	1	1284	1086	7	3326	2958	28	274479	254989	81	1.30678
151032	129024	85	55890	48229	80	1611	1449	15	1955	1543	21	4152	3668	31	391447	336150	89	1.30678
129797	122489	79	50169	46432	78	1859	1571	19	1930	1421	20	4781	4323	34	422292	381533	85	1.30969
124458	108012	79	50379	42032	79	1601	1434	16	2138	1676	22	4214	3450	33	405461	343404	86	1.31163
81133	80904	72	32182	31765	70	1373	1453	14	1426	1198	12	3138	3052	25	292453	284599	82	1.3126
69290	70176	71	27017	27027	61	810	843	0	648	773	0	2049	2014	20	202535	201522	75	1.3126
120141	116813	75	41909	40014	73	1868	1756	18	2066	2091	20	4115	4162	29	395928	377505	82	1.3126
166432	146262	85	64728	56510	82	2245	2007	22	2604	2097	23	5511	4676	37	530581	441119	92	1.31551
127641	118498	92	53413	50003	76	1496	1294	15	1625	1664	18	4138	3859	31	351742	332736	84	1.31745
138831	111731	89	49961	40415	82	2293	1797	22	2244	1754	21	4416	3565	35	411988	327872	90	1.31939
122608	116642	79	46182	44250	77	1614	1552	14	2042	1913	19	4031	3736	30	359412	338781	86	1.32036
78109	78075	76	30648	30391	70	1504	1281	12	1146	1131	9	2638	2600	23	228849	218074	79	1.32133
125664	114172	88	46703	42488	78	1432	1263	13	2257	1990	22	3816	3480	29	351510	321330	85	1.32133
98697	96228	77	38618	38262	73	1395	1270	11	1395	1130	9	3615	3379	29	335996	328730	82	1.3223
293951	216836	113	125445	94943	112	4748	3607	34	5191	3948	37	12295	9467	51	1.04858e+06	892991	122	1.32521
112194	109253	76	47515	45372	75	1307	1123	12	1651	1480	16	3662	3469	29	356370	333356	85	1.32618
153234	131784	82	59521	50699	82	2203	1724	24	1935	1632	18	4615	3999	35	436390	363373	89	1.32909
143828	121571	90	52931	43790	83	1852	1423	17	2027	1772	19	4594	3821	33	419122	344711	99	1.32909
61222	64682	68	26762	27381	54	941	943	0	1027	1095	6	2253	2270	22	201069	197794	75	1.32909
93994	93667	81	32334	31574	73	1468	1366	15	1361	1343	13	3643	3200	30	322187	298979	90	1.32909
95072	95360	73	31597	31662	69	1214	1169	9	1149	1057	6	2848	2855	25	290762	280074	79	1.32909
74814	71148	88	26127	26012	63	773	887	0	1057	1168	9	2267	2243	22	218799	214107	82	1.33006
98846	98053	80	31045	31238	71	1309	1176	10	1678	1539	17	3123	3191	26	317690	301135	84	1.33006
253523	183524	101	76506	54895	92	3143	2343	29	3304	2150	33	7572	5359	45	675103	487722	99	1.33103
153985	129989	83	50325	43286	80	2016	1813	18	2188	1553	22	4787	3947	34	432098	363995	89	1.33297
96038	95864	74	44773	44511	72	1499	1639	14	1197	1136	9	3366	3306	27	310151	298765	81	1.33491
186610	152272	89	55816	44548	86	2008	1523	21	2555	2263	26	5503	4378	36	480046	379278	95	1.33491
96242	95417	74	26831	26666	61	1233	1028	4	1256	1159	11	2983	3023	25	275162	259973	81	1.33685
155251	134827	83	50015	41841	81	1954	1497	21	2025	1746	19	4660	4276	33	446644	381084	88	1.33685
112221	105153	78	38073	33878	76	1627	1591	15	1728	1596	18	3658	3515	30	351219	317251	87	1.33782
141976	118591	90	54806	44847	80	1909	1647	18	1840	1636	22	4604	4073	33	433419	365890	90	1.34074
102976	101394	75	42874	41567	73	1398	1366	13	1425	1394	14	3591	3360	30	326784	317709	80	1.34074
88480	86548	79	35077	34713	71	1384	1403	13	1418	1250	11	2890	2776	26	271797	257721	81	1.34171
101719	92336	78	36831	32585	75	1518	1298	14	1728	1462	15	3569	3165	28	312034	280803	84	1.34171
65773	66050	73	12064	12150	39	876	743	0	802	792	0	2393	2236	23	201024	199765	78	1.34171
170396	148480	89	60356	51504	82	2177	1820	20	2587	2051	25	5597	4730	37	514989	439540	92	1.34268
153312	123235	87	48452	39430	83	1695	1371	16	2474	1906	24	5235	4005	38	497744	404155	92	1.34365
133488	128753	78	39855	38547	77	1907	1758	18	2240	2309	22	4217	4080	31	379587	363420	85	1.34559
29663	30098	59	7040	7290	33	402	412	0	322	477	0	834	880	0	78592	78887	68	1.34559
115112	100643	81	46447	40189	78	1799	1568	17	1736	1349	15	3960	3487	31	331076	288940	86	1.34947
274402	198632	106	74554	54981	103	3631	2591	30	4152	2941	35	8827	6332	46	850073	618334	110	1.35044
194456	152716	92	69116	54083	87	2154	1548	20	2563	1668	28	5270	4295	37	530400	409106	95	1.35238
130979	129280	77	47664	47153	75	1497	1522	15	1980	1870	18	4860	4800	32	419960	404529	85	1.35238
70086	69573	70	25189	25326	68	1053	949	0	1223	895	0	2377	2303	22	212311	206895	76	1.35335
325106	217250	119	118107	79451	114	4693	3108	36	4979	3448	40	12810	8610	55	1.04858e+06	731633	123	1.35529
138674	124392	83	61438	54096	79	1623	1425	15	1728	1696	18	4178	3578	32	391024	333071	86	1.35529
291293	204966	101	121371	86023	100	3501	2546	32	4543	3410	37	10135	7396	51	905523	680559	105	1.35529
121571	116169	78	48468	44063	77	1810	1583	19	1909	1646	20	4491	4089	32	394257	355218	85	1.35529
115003	105941	77	46589	41272	77	1754	1683	19	1649	1405	17	3625	3292	30	376224	336654	83	1.35529
156427	127568	87	52784	43093	82	2323	1807	23	2113	1669	20	4768	3805	35	443536	353558	95	1.35626
97631	94814	78	36994	36650	72	1100	1074	6	1001	985	0	2578	2465	24	273515	259804	82	1.36014
231654	174011	95	87878	67552	93	2924	2191	27	3020	1984	31	6464	4839	42	587104	436483	99	1.36014
180885	161125	91	68759	60223	84	2469	2187	22	2826	2482	26	6894	6306	37	631925	549803	92	1.36208
153466	130077	99	52629	44483	80	2428	2156	23	2003	1650	20	5086	4473	35	499955	428566	88	1.36208
176523	143286	89	66891	53613	83	1916	1676	19	2390	1811	24	5162	4151	36	444400	350158	90	1.36208
194269	145398	89	81572	61292	89	2415	1882	23	2523	1806	27	5937	4116	42	487729	352622	97	1.36499
137942	132789	83	60263	58500	77	2001	1979	18	2516	2369	23	5066	4908	33	497130	480726	87	1.36596
147689	118909	84	59906	48006	83	1953	1670	19	2009	1593	21	4673	3589	35	434076	346756	92	1.36693
30916	30573	63	15655	16012	42	236	334	0	341	338	0	922	978	0	91926	91810	69	1.36887
100466	101122	74	40642	40177	72	1285	1230	13	1666	1560	16	3575	3462	28	313237	303882	81	1.36887
99758	98764	77	34328	33090	72	1348	1354	13	1431	1247	12	3531	3285	29	335721	321304	81	1.36984
97603	95456	75	34408	33006	72	1379	1568	15	1609	1483	17	3490	3479	27	325040	311746	81	1.37081
118869	105319	83	49923	43285	77	1863	1711	18	1900	1842	20	4210	3548	33	387590	351896	84	1.37275
165299	133590	97	66674	54335	82	2420	1763	26	2665	2019	25	5826	4527	40	516502	419449	92	1.37469
104271	102943	74	33374	33440	71	1525	1382	12	1588	1581	16	3955	3897	29	330269	320418	85	1.3776
110357	106141	76	34956	33957	73	1408	1432	14	1649	1601	17	3689	3416	29	377765	355496	83	1.3776
253710	212151	92	152474	129510	92	5252	4421	33	5561	4543	38	11867	10222	50	1.04858e+06	953337	99	1.37857
129828	108774	84	52127	43880	79	1944	1606	18	1494	1324	14	4275	3496	34	434641	352721	88	1.37954
137469	130752	79	49984	46839	78	2172	2106	20	2044	1766	19	4650	4525	31	430133	402070	87	1.38051
103447	101235	86	37736	37064	73	1278	1358	12	1061	1320	12	3051	2930	26	291401	283239	83	1.38051
221338	185483	91	101221	85511	90	3147	2613	27	3777	3167	29	8202	6909	43	752333	637185	100	1.38342
127374	124531	77	34407	33133	73	1707	1778	17	1917	1871	19	4044	3938	29	364779	347639	82	1.38439
252806	183790	97	84015	61955	94	3383	2187	30	3334	2312	32	8391	6338	45	738107	535866	103	1.38536
190960	143561	92	69547	51761	88	2631	2111	24	2428	1892	26	5518	4129	39	476888	350930	98	1.38633
100599	98978	78	38576	37884	73	1445	1453	15	1782	1796	17	3833	3879	28	374281	356905	82	1.38633
168568	143686	87	57907	49418	82	2142	1801	23	2680	2144	25	4967	4300	34	439856	382305	90	1.3873
72474	75535	69	18374	18522	45	1113	1144	7	890	1050	5	2429	2507	22	233409	226899	80	1.39312
81806	83373	72	31537	31629	70	1230	1238	11	1257	1232	10	3168	3270	25	288807	281964	80	1.39312
154075	129667	84	63574	53339	82	1792	1500	21	2059	1559	21	4499	3744	35	485887	401605	90	1.39894
152629	124987	84	55972	44600	81	2273	1841	23	2476	1879	25	5458	4321	38	525106	420055	94	1.39894
126602	113635	81	51064	45155	77	1458	1217	12	1955	1838	19	4127	3869	31	378681	322555	86	1.39894
66391	65900	73	26478	26314	64	989	860	0	868	816	0	2128	2079	19	196418	193139	76	1.40088
126123	119881	79	46552	43474	75	1747	1661	17	2006	1715	19	4181	3642	32	391622	371679	84	1.40185
96293	99112	73	30981	31099	71	1444	1554	14	1378	1267	13	3447	3417	27	321004	311428	80	1.40185
257286	188044	97	86526	63160	94	3340	2551	30	4306	3027	36	8732	6221	46	786969	584503	104	1.40185
168244	137176	86	62203	51323	83	2128	1685	21	2293	1820	24	4958	4085	35	410399	340924	91	1.4067
75236	76681	71	28189	28651	64	1042	1116	6	892	896	0	2291	2275	23	231148	231283	76	1.4067
97659	95636	76	30504	30787	71	1580	1449	14	1674	1543	17	3576	3317	29	336089	329213	81	1.40767
109418	106022	79	31881	31041	73	1479	1509	15	1801	1618	17	3642	3520	28	317738	306054	81	1.40962
147848	133842	80	47726	41712	78	1819	1532	15	2216	1784	22	4608	4069	33	421080	367228	86	1.40962
95268	93312	79	24420	24311	54	1460	1583	14	1321	1211	11	2948	2788	26	315369	312209	80	1.40962
249515	180717	92	78723	55894	92	2964	2011	31	3731	2635	35	8286	5813	46	759826	539702	100	1.41059
89812	89937	73	30975	31288	71	1290	1277	12	1543	1363	13	3173	3149	27	301757	293414	79	1.41059
69211	67126	79	29133	29267	69	984	936	0	926	931	0	1984	2109	20	184154	172036	78	1.41253
169421	153640	84	55703	49587	80	2377	2138	22	2772	2537	26	6048	5501	37	547436	487442	89	1.41253
72402	75141	71	20850	21190	47	677	801	0	883	996	0	2493	2693	23	233362	228070	78	1.41253
154296	147673	82	63254	60541	79	2116	1862	20	2294	2233	21	5199	4847	34	484768	453159	86	1.4135
37455	38498	69	11434	12041	36	682	645	0	530	540	0	1226	1137	8	89535	89798	72	1.4135
278902	199934	117	94649	69315	103	3780	2823	30	4225	2905	36	9188	6707	47	851702	586995	113	1.41641
105391	104432	74	40939	40284	73	1718	1572	16	1606	1609	15	3533	3178	29	354495	343732	82	1.41932
153136	140285	82	64391	58770	78	1786	1718	19	1782	1867	19	4903	4234	35	439307	399641	87	1.41932
254306	192872	97	102047	82459	93	3588	3086	29	3689	2819	33	9280	7025	46	823524	643914	100	1.41932
94313	93721	75	27092	27206	55	1213	1203	10	1409	1324	12	3172	3144	27	290527	285034	80	1.42029
117382	115707	76	39831	37348	75	1454	1409	14	1913	1694	17	4308	4305	29	376835	353463	82	1.42029
112075	96794	79	46314	40084	77	1723	1555	15	1798	1447	17	3932	3536	31	349510	288070	87	1.42514
102663	99957	76	37890	36266	73	1262	1336	12	1513	1453	17	3472	3359	27	309847	298090	81	1.42708
69801	68718	74	19008	19221	46	874	974	0	1232	1093	7	1951	2000	20	216554	214040	76	1.42708
169827	141115	98	74428	62819	84	2056	1753	21	2474	2031	24	5036	4089	36	474369	396885	90	1.42805
127431	117815	79	46487	42331	76	1965	1897	19	1926	1857	18	4362	3918	33	410590	378867	85	1.42805
114474	111121	76	44594	42439	74	1357	1246	10	1484	1386	15	3132	3067	27	303873	287209	83	1.42999
68431	70803	68	20180	20343	46	970	1130	7	1102	950	0	2232	2244	20	228760	222339	76	1.42999
73713	72654	71	22870	22719	57	823	758	0	905	1011	2	2070	1890	21	209271	208845	75	1.43193
140480	128515	92	46448	41158	77	1915	1614	19	2062	1627	19	4471	4059	32	390061	354479	85	1.43387
102445	99836	75	29932	29632	70	1643	1632	16	1671	1562	16	4281	4110	32	372620	357884	78	1.43387
88343	86989	79	32306	32060	70	1140	1288	10	1257	1194	10	2603	2513	23	244341	230952	78	1.43581
81459	79726	88	24370	23356	70	1208	1096	7	1235	1142	9	2732	2735	23	251551	234266	88	1.43678
133951	112911	86	49805	41574	80	1599	1271	17	1756	1409	16	4468	3968	32	406686	343610	89	1.44066
146423	136683	80	61761	55621	78	2108	1970	20	2275	2056	24	4962	4522	34	465019	427627	87	1.44066
182033	147245	92	69924	56737	87	2168	1549	22	2534	1753	23	5043	3877	36	473287	372231	94	1.44648
76196	77590	78	28322	28803	69	805	931	0	985	861	0	2621	2364	24	224750	214492	79	1.45521
87030	86720	74	22228	22185	54	934	917	0	1182	1015	3	2685	2517	25	233928	225069	78	1.45618
129115	109080	81	50117	42580	80	1708	1329	15	1728	1553	18	4592	3959	33	430849	369200	89	1.45812
105799	104419	77	41773	39905	74	1475	1287	13	1847	1854	18	4312	4101	31	376468	353567	84	1.45812
81023	79958	74	36550	36750	70	1332	1312	12	1242	1018	4	2853	2633	26	248896	237692	81	1.46006
81710	81444	73	38994	39144	71	865	1058	5	1176	1173	12	2807	2844	24	261536	249697	79	1.46297
187795	143505	92	76036	56819	87	2362	1886	25	2807	2065	28	6219	4703	40	607994	459325	96	1.46297
94305	95839	74	49703	49134	73	1339	1472	14	1630	1506	15	3382	3011	30	317008	306006	82	1.46491
69568	70269	71	31613	31793	69	984	952	0	1114	1218	9	2074	2103	20	182354	179990	76	1.47073
149743	125624	85	59424	48819	81	1620	1391	15	2114	1622	22	5064	4302	35	441408	365034	100	1.47073
51009	51617	68	20359	20918	44	624	626	0	445	521	0	1439	1345	13	136490	136304	73	1.47073
286755	207268	105	107694	77943	100	3706	2841	31	4004	3186	34	9104	6681	46	829306	604843	107	1.4717
97609	96296	82	27079	27140	63	1418	1707	14	1347	1295	13	2947	2950	25	282454	279920	79	1.4717
87177	86518	78	33845	33526	71	1214	1264	11	1198	1194	10	2857	2915	25	273865	264897	79	1.47364
105557	101357	74	46486	43035	75	1692	1654	16	1386	1266	13	3428	3354	27	334887	317897	83	1.4785
96638	93745	77	32846	31893	72	1461	1390	12	1130	1040	5	3003	2976	26	279848	262341	81	1.48141
59953	63555	69	16013	16208	42	720	760	0	798	750	0	1810	1800	18	178651	177440	75	1.48141
93148	95208	74	27542	27931	67	1329	1246	12	1252	1064	7	3124	2905	26	313074	298992	81	1.48141
87540	88407	73	28325	28581	64	1368	1448	13	1328	1236	11	3221	3250	26	266734	263612	80	1.48141
102326	104456	73	41663	41410	72	1662	1642	16	1267	1245	13	3603	3580	28	315258	312140	78	1.48238
112434	102632	79	49699	44268	78	1055	1153	9	1197	997	0	3053	2572	27	280225	247573	85	1.48723
268621	189415	101	106786	73760	95	2922	2242	27	4138	2943	35	8678	6251	47	799743	578866	103	1.48723
115755	115381	75	42947	42449	74	1714	1636	17	2038	1886	19	4595	4517	32	444327	425430	82	1.48723
146143	124867	83	58522	50071	80	1619	1306	15	1934	1568	21	4597	3993	34	415560	354077	88	1.48723
136596	122619	79	46136	39779	79	2113	1955	19	1982	1612	17	4554	4218	32	406541	361693	86	1.48723
112021	107287	81	46222	43365	75	1323	1288	13	1611	1495	17	3318	3223	27	287235	268963	85	1.49111
130643	109502	82	51765	42706	80	1761	1238	15	1783	1397	17	4662	4071	34	417830	342740	89	1.49402
173550	139263	86	66528	53052	84	1861	1608	20	2281	1972	23	5647	4549	37	519542	410624	94	1.49402
115231	107369	76	36722	32574	76	1263	1243	10	1483	1290	14	3773	3477	29	322599	286388	84	1.49402
158178	134254	84	43854	35586	82	1941	1757	18	2403	2000	23	5097	4478	36	483279	393658	91	1.49499
69883	69546	75	25478	25779	58	818	932	0	1113	1038	5	2113	2244	21	193455	188973	75	1.49499
99412	97611	77	32702	31525	72	1258	1108	10	1358	1219	12	3293	3223	26	312108	292134	80	1.4979
149368	121034	101	53820	44786	82	2257	1904	20	1570	1332	17	4376	3472	34	394027	326311	88	1.49984
94966	92752	81	39092	37458	74	1434	1262	13	1335	1410	14	3770	3525	29	321145	295015	90	1.49984
67444	66551	72	17610	18200	41	957	1055	4	926	923	0	2112	2186	19	207879	202472	76	1.50081
61284	61133	82	21298	21442	50	645	592	0	550	633	0	1730	1687	18	160182	158321	74	1.50566
43831	46184	64	21105	21513	48	585	486	0	900	853	0	1630	1525	15	139435	139817	71	1.50566
66502	66559	79	23169	23182	54	871	770	0	930	760	0	2372	2219	21	204030	196304	77	1.50663
87310	87955	72	25196	25066	58	1246	1003	1	1267	1259	11	3250	3072	26	308861	307516	79	1.51051
76448	76943	72	23047	23097	52	1372	1392	13	772	818	0	2215	2260	22	216112	215337	76	1.51148
113648	107884	84	40431	38133	74	1767	1677	16	1682	1695	16	3890	3743	30	357793	337340	82	1.51245
74385	72847	74	27488	27109	68	648	844	0	732	678	0	2082	2044	21	181194	171225	77	1.51439
125320	106606	84	48125	41151	79	1291	1117	8	1699	1244	15	3718	3200	31	349046	290582	88	1.51439
81714	82398	71	41925	42138	70	966	1055	4	1122	1218	11	2432	2530	22	216295	210697	78	1.51827
335556	236836	132	140874	97385	116	7546	5213	43	7357	5212	45	18051	13900	59	1.04858e+06	1.0366e+06	123	1.51827
119879	108549	83	45711	40263	78	1592	1519	17	1616	1484	16	3652	3328	30	380366	333324	86	1.52118
147338	126041	84	62237	52594	81	1741	1542	19	2364	1831	24	4699	3826	35	411936	345120	89	1.52118
83714	83695	75	24115	23908	56	1117	1034	4	1336	1281	12	2770	2799	24	252385	242592	77	1.52215
135684	111212	90	57810	48011	81	1772	1539	20	1648	1442	16	3858	3299	32	393050	329463	90	1.52894
87322	89232	77	42555	42808	71	1119	1148	8	1301	1341	14	2793	2661	25	263942	257252	77	1.52894
97318	98352	75	31101	30335	67	1150	1091	9	1532	1327	13	3317	3408	26	323717	314694	79	1.52991
110416	101365	78	48865	44354	75	1558	1404	14	1597	1568	16	3564	3231	29	334833	307155	85	1.53088
107056	105652	76	25651	25422	60	1574	1324	15	1455	1337	16	3526	3256	29	344877	324866	83	1.53185
123590	108326	82	49117	43129	78	1682	1473	18	1677	1561	17	4037	3552	32	389483	337455	86	1.53282
141400	124925	90	46814	40362	79	1928	1487	19	1949	1525	20	4710	3985	35	415690	362494	87	1.53282
83326	86092	72	34310	34596	70	1405	1403	13	1101	1237	10	2897	2830	25	252811	237777	78	1.53379
47039	43870	82	17724	17613	46	670	711	0	495	588	0	1345	1373	12	104365	101483	71	1.53767
80657	79653	74	33994	34000	69	1002	1011	2	1213	1394	13	2394	2571	21	254561	250770	77	1.53961
98842	94078	92	30012	29549	72	1250	1353	11	1390	1253	12	2812	2682	25	277584	261614	82	1.54058
108354	102581	92	33715	30842	75	1631	1525	15	1729	1763	19	4237	4050	31	352864	333885	83	1.54155
132090	114357	82	51279	43795	80	1970	1731	20	2013	1631	19	4676	4046	34	455453	394700	88	1.54155
92435	89831	87	28995	29005	71	1096	1084	7	1255	1173	11	3019	2922	26	280587	273478	81	1.54835
156280	132724	90	61250	52311	81	2283	1702	24	2332	2123	23	4761	3956	34	451685	382995	90	1.54835
146349	116087	95	58353	46366	84	1679	1221	15	1953	1419	21	4360	3597	34	453835	349424	101	1.54835
212111	162108	96	97860	78955	90	3096	2406	27	3785	2902	32	8133	6031	49	728068	548502	99	1.54835
96487	97503	71	37342	37953	71	1191	1074	8	1064	1146	9	3014	2800	26	265124	263119	80	1.54932
90991	89485	72	27544	27029	62	1061	1018	3	1298	1161	9	2752	2641	24	264743	254522	81	1.55126
106633	98807	78	41833	38249	75	1715	1588	17	1578	1526	15	3661	3205	30	368113	332273	87	1.55126
126477	123948	76	49885	46906	75	1954	1827	19	2008	1827	20	4765	4721	30	383642	361065	81	1.55611
85620	83050	89	37427	35143	89	1139	1034	4	1479	1193	10	2882	2530	24	250296	217847	89	1.55611
61617	62525	65	25418	25663	61	834	720	0	910	951	0	1762	1843	17	158299	149610	77	1.5629
125764	114118	80	61615	55486	78	1456	1217	10	1617	1173	12	4081	3733	31	372273	329171	85	1.56775
106980	108727	74	28748	28466	71	1436	1445	14	1903	1613	18	4111	4000	30	352631	330050	81	1.56969
106839	105016	75	36062	36029	72	1432	1450	13	1596	1464	14	3555	3670	27	343966	325953	83	1.57066
98621	97796	74	34998	33727	72	1482	1262	12	1330	1456	13	3498	3351	27	303968	293003	84	1.57357
170245	143925	85	63256	52360	84	2460	1913	25	2282	1909	23	4978	4219	35	474048	387807	91	1.57454
141052	137861	78	47306	46124	76	1935	2136	18	1998	1806	20	4502	4453	31	416340	393879	84	1.57454
84353	85252	74	18806	18921	46	1041	919	0	1046	1212	10	2343	2283	22	245083	243768	79	1.57745
191686	151345	98	61074	46467	85	2605	1971	25	2782	2195	25	6689	5040	42	577427	449419	96	1.57842
64139	65232	69	20970	21283	46	620	752	0	859	876	0	2256	2145	21	180164	177127	76	1.57842
128329	112996	81	53517	47983	78	1556	1503	16	1771	1577	17	4660	4173	33	461403	401105	87	1.57842
107144	105312	75	38498	37442	72	1800	1778	19	1506	1494	17	3645	3542	29	318197	304131	81	1.58036
326021	223810	116	108747	76369	108	4374	2826	34	5022	3182	38	10971	7730	50	957042	649880	128	1.58036
115476	102184	81	48727	42381	79	1784	1594	18	1837	1571	20	3889	3602	31	338321	293556	87	1.58715
139995	122314	94	59057	52166	80	1451	1186	11	1461	1365	15	3745	3179	30	337791	285195	87	1.592
85602	85679	75	23007	23200	50	831	1031	4	1437	1243	12	2278	2221	22	215307	212786	78	1.592
226383	163689	91	80507	57757	88	2910	2028	27	3118	2232	32	7206	5254	46	673340	497730	97	1.592
103672	101607	79	38288	37253	74	1649	1496	14	1795	1617	18	3912	3735	29	365132	346802	92	1.592
85084	89851	69	27935	28853	52	1192	1164	9	1016	1147	8	3346	3255	27	313479	303514	79	1.592
111665	106790	76	49351	46133	74	1295	1457	14	1514	1564	16	3584	3308	28	348692	333492	80	1.59297
62618	63102	78	16683	16971	42	1072	1162	9	989	996	0	1978	1890	19	187099	179776	76	1.59588
85391	87141	72	27219	27092	71	1187	1305	11	1590	1432	15	3342	3219	26	310297	302708	80	1.59588
154512	129473	84	59992	49867	83	2068	1722	18	1683	1368	18	3853	3096	32	385787	318933	90	1.59976
99299	97556	78	40015	39606	73	962	998	0	1467	1437	13	3172	3028	26	263061	254058	81	1.60073
98219	90406	77	43205	38737	77	1239	1130	8	1180	936	0	2843	2479	26	302382	262002	84	1.60073
93119	93908	74	39587	39495	72	1489	1439	14	1360	1522	14	3452	3472	27	293111	284197	80	1.60364
130868	118324	80	48868	44015	77	1352	1160	11	1507	1386	15	4036	3436	32	345097	302398	89	1.60364
113788	111847	76	34335	34235	73	1176	1312	11	1444	1338	15	3831	3785	28	330908	315378	83	1.60364
323645	205787	110	119935	74423	108	4053	2451	36	4917	3045	39	10647	6712	53	1.04858e+06	673065	116	1.60364
67983	68498	71	32272	32884	70	939	905	0	825	857	0	2068	2145	20	185448	181690	81	1.60461
107499	102974	76	45319	42437	75	1377	1124	9	1489	1436	13	3616	3292	29	320797	304095	81	1.60849
160167	139972	99	52282	44736	80	2034	1635	21	2216	1778	22	4491	3824	33	447465	383042	91	1.61043
100082	102581	72	31012	30985	71	1518	1381	12	1678	1830	19	4284	4168	31	345755	334236	81	1.61043
85956	84690	75	18980	18999	45	882	833	0	1065	1101	6	2486	2440	23	232279	224311	78	1.61626
161916	131873	87	66751	54532	83	1783	1499	18	1892	1495	21	4605	3619	35	415280	339755	93	1.61917
118410	114128	78	34895	34318	74	2054	2020	18	1582	1575	15	3883	3854	29	349621	326299	84	1.62014
81839	82806	72	31108	31129	70	840	802	0	1017	1045	5	2336	2346	23	212849	204331	79	1.6279
115531	111189	75	44644	42280	76	1631	1429	16	1458	1400	13	3662	3425	28	342374	324143	85	1.62887
194196	153644	88	74713	58774	85	2679	2036	26	2676	2136	26	6209	4786	40	561365	437856	95	1.62887
291363	191492	98	102816	68905	96	3402	2233	33	4354	3003	36	9327	6124	49	847812	557435	105	1.62984
117687	106783	79	47441	42269	77	1855	1663	19	1876	1715	20	4245	3832	31	380377	336776	85	1.63081
141583	117947	99	57291	48209	82	1976	1617	18	2021	1714	23	4334	3612	33	464477	384170	93	1.63275
154552	131200	82	58227	48994	81	2073	1620	21	2455	1855	24	4834	3981	35	447839	362930	89	1.63275
144300	122741	82	55494	46468	81	1589	1355	14	2014	1829	20	4004	3240	33	337894	276885	88	1.63372
96863	93561	77	38234	37499	72	1195	1114	8	1487	1283	13	3085	2982	26	296822	292549	81	1.63663
161806	152578	88	58914	54137	81	1909	1837	19	2376	2299	23	5641	5196	34	551344	514828	89	1.63857
117626	109296	78	40798	37020	76	1813	1696	17	1587	1619	18	4374	3944	31	397498	356339	83	1.63857
221092	182114	93	83641	70923	87	2743	2274	25	3371	2837	31	7438	6276	41	693333	563711	95	1.64439
129556	109243	83	40038	32864	79	1661	1573	18	1606	1301	16	4617	4045	34	448764	383562	90	1.64536
87496	89636	61	29341	29787	63	1137	1234	10	1303	1312	12	2978	2883	26	281723	268506	79	1.64536
96863	95341	81	36592	36626	71	1546	1588	16	1614	1632	17	3975	3907	29	329246	323449	77	1.64536
116909	115298	91	34418	34435	72	1467	1319	13	1748	1631	18	3333	3387	27	316023	307795	80	1.64633
107781	104731	83	42409	42208	73	1172	1228	9	1701	1514	16	3515	3311	28	309859	304102	81	1.64633
59126	62673	67	24181	24554	53	808	886	0	1015	879	0	2099	1966	21	205731	200437	76	1.64924
55728	57230	65	22269	22156	51	761	816	0	839	765	0	1603	1721	16	151838	153952	76	1.64924
97959	97743	76	46455	46465	72	1120	1205	11	1477	1318	14	3306	3295	27	300901	284054	81	1.65312
111661	111171	75	22399	22341	47	1651	1353	16	1377	1303	14	4086	3602	31	372772	360193	82	1.65506
106512	97037	86	41581	37468	75	1851	1648	18	1694	1336	17	3768	3400	29	360227	324168	87	1.65506
68935	69514	70	29179	29206	67	1000	943	0	873	983	0	2214	2248	21	191987	185504	74	1.65603
262495	188292	98	98471	71220	94	2877	1987	27	3620	2566	33	7871	5560	45	731730	536124	100	1.65797
94195	93613	73	30403	30128	71	1313	1233	12	1726	1606	17	3608	3635	27	337537	330450	82	1.66088
103607	103938	77	27562	27334	69	1147	1254	10	1294	1331	12	3503	3308	28	307141	290866	80	1.66185
84104	83524	72	23706	23674	52	1246	1286	10	1391	1378	15	2697	2532	24	265654	257315	77	1.66573
141990	132766	81	47074	42153	79	1795	1785	17	1773	1539	18	4204	3847	31	399067	354275	88	1.66573
102732	97192	92	41075	38168	80	1638	1447	14	1521	1430	14	3308	3195	26	311598	278079	92	1.66573
83595	84938	71	30687	31126	64	921	829	0	1146	1075	6	2448	2409	23	267886	256577	80	1.66573
189348	152118	89	71047	55949	86	2301	1837	23	2489	2116	25	5856	4628	39	533014	414014	94	1.66961
137016	130991	78	47889	45276	78	1931	1794	19	1829	1841	18	4467	3993	32	416158	386422	95	1.66961
82161	85015	70	26740	27065	53	1080	1175	10	1086	1071	6	2558	2576	23	248025	244505	78	1.66961
212376	167033	104	82434	65448	87	2905	2223	27	3241	2345	31	7283	5898	42	669353	526696	96	1.67834
97876	97556	76	34976	34665	71	1537	1436	16	1585	1452	15	4195	4184	30	371981	361058	82	1.68028
148390	126791	82	48730	39825	81	1777	1664	18	1543	1511	17	4928	4118	36	452943	381053	90	1.68125
253773	173135	117	103524	73732	104	3214	2124	32	4099	2715	37	8376	5891	46	779162	548998	109	1.68611
90009	91746	74	22466	22565	51	1465	1406	13	1454	1442	14	3155	3061	26	304807	293692	78	1.68708
113988	112642	78	38188	37528	73	1348	1590	15	1611	1471	15	4121	3914	31	363500	356576	81	1.68708
142674	123508	99	56299	49291	81	2188	1879	20	1957	1694	21	5032	4502	34	445574	389784	99	1.68708
43552	45379	66	16716	16951	42	475	474	0	444	521	0	1111	1202	10	105720	100885	68	1.68708
104214	101144	77	41385	40869	74	1557	1298	15	1651	1508	15	3710	3488	28	338902	313044	82	1.68708
83089	78371	89	30019	28234	83	1261	1193	10	1143	1150	10	2985	2514	26	261464	230925	89	1.68708
91204	90811	75	32939	32738	70	1350	1334	12	1296	1320	13	3536	3328	28	278721	269922	77	1.68805
103737	94696	78	43608	39403	75	1087	1012	5	1477	1326	14	3500	3352	28	303450	268516	82	1.68805
87342	87664	74	26443	26867	57	1584	1490	14	1173	1061	7	2884	3099	24	276260	262549	81	1.69775
135478	118295	83	50803	43685	81	1907	1644	19	2199	1800	22	4437	3814	34	440865	374764	90	1.70066
91671	89525	74	32803	32753	70	1306	1257	11	1360	1400	13	3275	3180	27	282597	277328	78	1.70066
84962	85802	71	19250	19806	45	1336	1149	10	1224	1280	11	2998	3025	26	250057	240685	80	1.70163
131029	120392	79	45949	42205	77	1682	1359	14	1799	1698	18	4088	3669	31	431493	392985	83	1.70163
81960	85259	70	32034	32493	66	1012	1024	3	1365	1287	12	2723	2771	24	261444	256136	77	1.70163
84915	85957	74	31870	32145	69	1102	1092	6	1288	1073	7	2351	2511	22	227745	220539	78	1.70163
231688	172616	91	69180	51459	87	2673	1945	27	2883	2399	28	6937	5127	43	643565	476561	95	1.70163
115985	103692	84	42692	37783	76	1470	1312	13	1788	1535	19	4021	3628	30	354549	320824	85	1.70163
164926	132181	85	65049	51892	84	2285	1729	23	2238	1788	24	5505	4162	39	496393	384499	93	1.70357
220608	174599	91	67929	53655	89	2870	2296	26	3063	2321	31	7136	5459	42	611988	481789	96	1.70454
76863	78525	70	26883	27158	52	1137	949	0	1147	1096	8	2787	2816	25	262335	258973	75	1.70454
33414	23181	75	57116	40590	75	87	185	0	668	428	0	62	87	0	663	826	0	1.70551
70656	70789	74	34131	33942	69	1052	969	0	1141	1191	10	2420	2495	22	222668	217872	77	1.70648
261391	208219	100	95675	74616	97	2997	2453	27	3507	2566	32	6744	5297	42	592042	471412	115	1.70648
124224	117902	80	55682	51886	78	1472	1406	14	1706	1642	18	4081	4006	29	379044	357681	85	1.7123
119921	117908	76	37774	37194	74	1973	1948	19	1728	1791	18	4161	4088	30	428903	406162	84	1.71521
97346	94091	76	37308	34918	74	1329	1284	13	1731	1633	17	3636	3424	29	329836	308462	79	1.71521
121659	118156	77	45914	44029	74	1680	1597	17	1799	1610	19	3727	3559	29	360388	340215	80	1.71521
70408	74263	63	32478	33210	68	1127	1061	6	1059	963	0	2539	2631	23	242206	236631	77	1.71521
282845	218067	95	118059	91568	94	4430	3314	34	4866	3794	36	10530	8192	48	984879	750391	101	1.71521
140167	119207	99	55428	46470	99	1936	1436	17	2296	1794	21	4985	4188	34	420209	340564	99	1.71521
108354	104949	77	50859	50282	73	1326	1264	11	1696	1667	18	3737	3569	30	350433	333565	80	1.71618
124943	114227	80	48519	44813	77	1332	1299	13	1797	1613	19	4623	4072	33	409689	382601	85	1.71812
156286	129263	98	55280	44870	82	2324	1861	20	2257	1802	21	4709	3871	35	438204	349905	89	1.71812
88312	88787	73	30999	30204	71	1166	1134	9	1424	1504	13	3182	3156	26	269905	260759	79	1.71909
68060	67996	77	13240	13368	39	827	845	0	975	876	0	1985	1917	20	200921	195949	76	1.72103
236523	178290	91	62163	43527	90	2801	1911	27	3685	2786	31	6541	4586	44	654544	474444	98	1.722
115049	113336	78	37385	37038	73	1737	1866	16	1723	1891	17	3959	3940	29	399431	377443	82	1.72491
271166	168791	103	93664	54356	102	3620	2114	35	3981	2583	37	8800	5209	51	820744	520495	108	1.72491
148122	125939	81	55043	46271	80	1868	1552	16	1976	1706	21	4715	3789	36	429706	353877	89	1.72588
94570	96437	74	38127	38098	72	1344	1213	13	1642	1605	15	3612	3652	27	291778	280403	79	1.73267
155567	136551	99	64380	56498	82	2173	1873	19	2413	1927	23	5560	4788	37	463514	401826	99	1.73267
77505	78746	76	26775	27406	51	990	1236	10	1295	1418	12	2443	2373	23	226971	219494	80	1.73267
87386	88760	72	17103	17512	43	870	950	0	1373	1123	10	2676	2749	24	242710	236915	77	1.73267
93474	92185	79	30962	31105	70	1214	1122	8	1356	1234	11	2953	2975	25	299050	287391	81	1.73364
108629	105536	82	43566	41093	74	1533	1533	14	1944	1607	17	4341	4137	30	396626	379292	83	1.73364
177060	146459	96	70486	58751	84	2544	2000	24	2562	2162	26	6268	4988	39	532125	431492	94	1.73849
110935	102131	94	43403	39383	75	1619	1374	15	1454	1566	16	3986	3585	31	375530	343954	84	1.74237
97319	93967	90	30538	28985	72	1491	1326	12	1211	1216	10	2929	2682	25	259021	240834	90	1.74237
129040	112056	92	56958	49204	80	1537	1440	14	1654	1407	18	3887	3469	30	350836	291889	96	1.74237
90193	87879	85	25226	25262	60	1559	1443	15	1417	1265	12	2735	2680	25	268623	262952	79	1.74334
104502	102151	80	40997	40226	73	1475	1473	13	1616	1473	14	3204	3200	26	327808	310498	82	1.75402
161996	136403	84	67419	57431	82	1701	1541	17	2400	2041	24	5685	4573	37	482614	411391	88	1.75402
78195	77428	75	27611	27389	63	1053	1154	8	1023	1096	8	3111	2860	26	275144	270423	79	1.75596
105475	94002	82	39687	34661	75	1290	1130	10	1452	1651	17	3684	3215	30	347979	298144	86	1.75596
145556	121392	82	58956	49502	82	2097	1906	20	2197	1696	23	5429	4409	38	527032	426869	91	1.75984
123913	110572	80	52207	44468	79	1533	1346	15	2044	1724	20	4545	3885	34	417330	367546	90	1.76081
90362	89542	85	31603	31124	71	1365	1431	13	1764	1521	17	3747	3630	28	330085	309604	83	1.76275
108059	102202	79	40896	37537	75	1768	1788	17	1746	1294	15	4157	3790	31	361071	341735	82	1.76275
119719	102110	80	48233	40803	79	1463	1168	15	1451	1215	14	3956	3300	33	360897	305312	85	1.76372
112497	107107	87	45518	42548	76	1521	1413	15	1447	1413	13	3971	3553	31	386490	357658	92	1.76372
66486	68830	68	14644	15186	39	958	880	0	735	634	0	2186	2274	19	186779	183080	76	1.76372
143682	116870	84	53786	43675	81	2340	1955	22	1970	1552	20	5324	4431	37	492720	408015	90	1.76469
130729	126819	79	42108	40523	76	2228	2239	20	2051	1934	21	5270	4918	34	468495	448186	84	1.76566
159152	133486	87	61662	51013	83	2143	1782	21	2126	1778	21	4737	3821	37	455301	374390	91	1.76857
112587	109169	75	44175	41918	75	1548	1583	15	1596	1533	18	3896	3547	29	340924	317229	83	1.77051
101741	98158	78	42835	40595	74	1225	1054	5	1159	1327	12	2785	2659	24	251289	236147	80	1.77148
194353	171659	85	86008	78207	82	3681	3236	28	3994	3661	30	9062	8354	43	785382	698653	89	1.77342
111627	112188	74	38539	38206	73	1258	1249	9	1454	1364	13	3889	3696	30	327697	319461	82	1.77342
119239	118136	76	45499	43769	74	1765	1692	19	1757	1625	18	4422	4200	32	384993	367825	83	1.77342
146848	133102	82	43012	38254	78	1753	1653	17	2145	1835	21	4737	4123	33	411790	366631	87	1.77439
96500	97377	75	36077	35837	71	1322	1103	9	1313	1151	11	3117	2918	25	302429	287082	79	1.77439
63378	63398	72	20748	21007	49	699	609	0	728	735	0	1704	1708	17	180550	179951	76	1.77536
83766	84605	72	29540	29330	70	704	844	0	1075	1027	5	2544	2519	23	244975	237568	78	1.77827
62493	61497	72	19803	20392	46	863	828	0	947	832	0	1972	1946	18	188421	179918	75	1.78021
92564	91734	76	34004	33654	71	1251	1259	11	1199	1253	10	3328	3293	27	283172	275000	80	1.78021
132193	118643	81	48069	42261	79	1924	1517	19	1974	1701	20	4390	3988	32	453046	397358	87	1.78021
160539	130030	83	63635	51534	82	2087	1600	20	2224	1752	24	4904	3873	36	496435	381556	89	1.78021
142468	119108	85	46218	38531	80	2022	1883	19	2052	1718	20	4806	4087	34	447159	382543	89	1.78118
135471	123539	81	53806	49137	78	1980	1702	18	2412	2075	22	4852	4647	34	440895	401561	86	1.78215
222577	171498	97	88467	68315	88	2939	2009	30	3084	2250	31	7133	5537	42	634792	494405	98	1.78312
99247	101336	72	28640	29110	60	1493	1757	15	1563	1520	14	3280	3314	26	305770	302249	79	1.78312
101505	104076	74	32531	32798	68	1385	1347	13	1210	1118	8	3030	3094	25	323346	322270	78	1.78312
172902	155817	84	55176	50545	81	2409	2094	22	2611	2410	25	5288	4742	35	499986	455602	92	1.787
250372	177566	123	88848	63709	123	3426	2205	31	4114	2686	34	8584	5740	46	773738	534907	123	1.787
225716	176769	89	74183	57839	87	2767	1882	28	3310	2345	30	7329	5880	42	668066	520928	97	1.787
125527	114359	87	49993	44400	79	1717	1455	15	1990	1665	19	3675	3457	29	340224	306465	88	1.78894
92173	91287	73	39386	39445	72	1178	1206	9	1119	1157	8	3014	3007	25	293365	274409	79	1.79088
152825	141431	82	50345	44690	78	2268	2163	20	2160	1975	21	4394	4011	32	465117	423234	86	1.79476
169336	136573	86	66623	54028	86	1960	1636	20	2680	1966	26	5313	4206	38	503296	412434	93	1.79476
94352	94256	74	45670	44264	72	1451	1467	14	1378	1333	11	3209	3202	27	308230	296137	79	1.79476
152423	140576	81	45301	40216	77	2298	2043	21	1935	1650	20	4361	4018	33	389057	347804	85	1.80446
164194	130564	85	63145	49749	84	2515	2023	23	2506	2007	25	5052	3703	39	452021	350874	92	1.80543
204953	151845	92	76389	56791	89	2206	1546	24	2892	1986	28	6183	4376	42	528694	389624	99	1.80543
180429	146922	87	53278	43071	84	2723	2178	25	2695	2167	26	6240	5081	39	557193	441408	94	1.80931
90887	91429	73	23024	23100	52	1281	1366	12	1342	1357	12	2810	2752	24	262655	250571	80	1.81125
280350	207462	121	161457	124295	104	5689	4019	38	6702	4803	42	14857	11398	57	1.04858e+06	997977	113	1.81319
112564	109666	77	34894	34491	73	1482	1597	15	1317	1349	14	3720	3564	28	330488	317239	81	1.81319
82198	82176	76	32269	32503	70	959	1167	8	1265	1133	9	2386	2499	22	219784	216959	78	1.81416
93232	92133	81	28706	28906	67	1134	1118	8	1158	1258	11	2939	2990	24	291509	289443	81	1.81513
113133	104043	82	49005	43915	77	1512	1265	13	1593	1488	15	3548	3089	29	354230	313596	85	1.81513
96086	95156	82	28822	28766	71	1228	1260	12	1421	1376	14	3247	3184	26	302562	293535	80	1.8161
99459	97841	80	24974	24695	60	1350	1457	12	1655	1550	17	3782	3785	28	319360	307112	79	1.81901
71235	71544	71	27959	27763	67	1187	979	0	947	1048	5	2251	2317	22	209489	204310	76	1.81901
274159	189766	113	87617	60207	100	4147	2839	34	4066	2797	36	9065	5941	50	839735	601951	109	1.81998
120156	113561	79	38388	35531	76	1410	1395	14	1784	1507	17	3783	3354	31	338342	311569	85	1.82096
61673	63786	71	24272	24484	60	1070	1175	8	974	1090	6	1947	2021	20	191006	189587	75	1.82387
90293	89473	81	28160	28202	70	1109	1116	8	1496	1494	15	2699	2845	23	254200	243800	79	1.82484
158129	140249	90	57332	50087	81	1790	1522	17	2326	2077	23	4619	4000	33	449048	405316	91	1.82872
80112	79506	72	25856	26196	55	1029	1172	8	1115	939	0	2409	2201	23	233558	233481	78	1.82872
68405	67883	71	25229	25422	59	768	780	0	1052	1017	3	2144	2122	20	211373	206201	78	1.82969
308705	226061	101	132298	99806	101	3870	2936	30	4271	3385	33	10504	7981	51	906483	704687	106	1.83842
109510	107457	75	31144	30762	71	1535	1469	15	1676	1473	17	3610	3479	29	312503	301753	81	1.84036
176201	139312	87	65241	51061	84	2680	2076	27	3358	2213	32	6010	4527	40	567224	429223	91	1.84036
75109	75664	75	29687	30076	69	789	785	0	1165	1082	7	2478	2559	21	244513	236090	77	1.84133
92712	91712	74	24918	24930	53	1583	1336	15	1424	1575	15	3444	3228	27	297216	287811	80	1.84424
152439	133016	84	56416	49095	81	1725	1360	18	2058	1771	20	4463	3779	33	409573	363616	89	1.84424
105277	105143	74	46470	46031	73	1510	1443	15	1832	1751	18	3642	3649	28	364329	356204	82	1.84424
99558	98172	90	29358	27843	74	1468	1267	13	1476	1358	13	3608	3586	27	334471	310586	90	1.84424
95939	90144	75	41069	37605	75	1359	1080	7	1118	1096	9	2869	2453	27	277136	245034	84	1.84521
143882	132931	80	69933	64310	79	2478	2404	21	2758	2363	26	6101	5207	38	561319	476689	88	1.84909
106773	105175	75	47717	46718	74	1898	1833	18	1899	1644	18	4031	4006	30	346800	331164	84	1.85103
198512	166115	87	75968	63640	86	3155	2423	28	2982	2210	27	7115	5786	42	594377	502677	94	1.852
169951	143866	83	71851	60148	83	2429	1878	23	2583	2127	25	5589	4732	38	499221	413216	91	1.852
139163	121827	80	46553	39644	78	1395	1274	11	1747	1449	16	3863	3175	33	367188	314651	87	1.852
112428	108143	78	38611	35197	74	1662	1498	16	1483	1564	16	3821	3386	30	347107	317835	84	1.85394
54182	54081	73	8515	8587	35	942	921	0	1088	1087	7	3817	3818	29	290805	289207	79	1.85588
108781	107679	72	29149	28746	68	1338	1252	12	1772	1556	17	3661	3551	30	322314	306542	80	1.85588
106805	104335	76	38181	37633	73	1812	1903	16	1771	1555	18	3928	3938	29	356313	338568	83	1.85685
73545	75122	70	21981	22012	48	1024	1090	6	936	919	0	2013	2068	20	225339	224272	76	1.85685
75729	74324	72	24465	24375	56	1280	1422	12	1238	1154	9	2516	2524	23	249087	238288	80	1.85879
92691	89903	78	20637	20186	47	951	988	0	1215	1087	7	2842	2691	24	252007	244552	79	1.8617
101611	101502	73	37225	36896	71	1876	1877	19	1627	1473	17	3719	3714	28	377867	373245	79	1.86267
129550	115174	83	55713	49061	79	1562	1279	14	2077	1770	22	4255	3673	32	395781	342591	87	1.86267
97867	98631	74	33696	33608	71	1669	1672	17	1493	1347	14	3805	3562	28	364978	358747	80	1.86558
113430	101957	89	38966	34423	76	1297	1286	11	1331	1169	11	3366	2833	29	304076	267237	84	1.86558
39299	38884	66	244857	242351	73	260	242	0	386	293	0	101	117	0	-229	453	0	1.86558
103579	99119	84	32623	32897	66	941	937	0	1658	1469	14	3353	3315	27	320714	306846	81	1.86655
135970	120496	95	39808	35353	78	1745	1371	19	2227	2010	22	4317	3637	33	385645	332788	86	1.86655
187589	148399	90	76152	60250	87	2743	2256	25	2375	1929	24	5760	4411	40	570629	450376	100	1.86946
102819	102276	74	29350	29312	67	1418	1180	10	1410	1336	11	3330	3091	28	291804	276648	83	1.86946
153333	141142	84	57883	52685	78	1809	1625	17	2493	2441	23	5335	4921	34	498397	465517	87	1.87237
182202	149424	88	62654	51050	84	1940	1627	20	2472	1903	25	5496	4364	38	511981	416755	91	1.87237
86645	84464	78	31272	30565	70	884	904	0	1071	1059	6	2334	2187	22	198384	194405	77	1.87237
85279	85479	73	31038	31029	70	1221	1049	7	1222	1217	9	3207	3201	26	278554	273780	79	1.87528
111515	106240	80	51772	50199	74	1197	1247	11	1399	1443	14	3347	3091	28	291031	279688	83	1.8811
176687	161986	83	53035	47592	82	2134	1985	20	2628	2411	23	6155	5672	36	546627	491755	89	1.8811
130310	110758	90	41129	34129	79	1111	771	0	1369	1225	13	4093	3310	34	346591	283366	87	1.88207
151001	141856	86	52458	49200	79	2171	2020	20	2405	2114	23	5334	5147	32	512659	480147	87	1.88304
84376	84900	74	27664	27916	57	883	954	0	1196	1463	12	2670	2608	25	249679	240186	78	1.88304
72664	71989	74	18168	18185	44	987	1016	3	1246	1142	9	2674	2580	24	250805	243178	77	1.88304
127306	109418	81	50838	43613	78	1651	1631	16	1538	1321	17	4402	3719	33	399767	340549	86	1.88304
82712	82829	83	28476	28649	59	922	911	0	1295	1214	11	3011	2822	26	260424	261141	77	1.88401
108997	106301	78	34014	32756	72	1267	1058	9	1455	1508	15	3305	3320	26	312008	293511	83	1.88498
111773	105244	76	42103	39004	75	1308	1293	11	1391	1394	14	3805	3521	29	335772	320266	82	1.88595
83280	86243	71	36674	36515	70	1212	1038	4	920	994	0	2676	2587	23	236750	226774	78	1.88595
73279	76704	67	28956	29393	61	1364	1405	13	1375	1081	7	2840	2857	25	250502	250199	77	1.88595
234906	194735	108	84893	69052	88	3138	2928	25	4174	3623	31	9355	7893	44	816539	691953	97	1.88692
115815	102532	90	45099	40860	76	1396	1140	11	1748	1589	18	3483	3189	29	315536	281205	82	1.88692
170129	143034	92	65982	55601	83	2333	1955	23	2404	2036	26	5692	4848	39	485427	408437	92	1.88789
99459	98415	74	40302	40332	72	1481	1499	15	1471	1318	13	3494	3444	28	321162	312234	79	1.88789
37263	39441	64	16407	16904	42	595	533	0	696	634	0	1341	1356	12	105645	104751	70	1.88789
74872	74604	75	28253	28069	69	1124	980	0	1056	981	0	2650	2614	23	240799	229729	79	1.88984
68399	67945	78	22903	23045	50	955	926	0	963	888	0	2107	2115	20	196831	196792	75	1.89372
92249	93021	74	42969	40757	73	1512	1499	15	1515	1275	13	3198	3181	26	303645	291730	81	1.89372
123347	114967	78	51299	44903	79	1487	1496	15	1897	1646	20	3895	3196	31	368854	325396	84	1.89469
127386	121388	80	40326	37852	75	1809	1585	17	2133	1990	20	4139	3815	31	352074	328010	83	1.89566
205114	154119	100	74620	55834	89	2743	1939	26	3214	2689	28	6348	5118	40	571489	437219	96	1.89566
152303	130200	81	55381	47810	81	2028	1661	17	2887	2203	24	5086	4606	34	479730	412084	88	1.89663
89651	89860	73	26593	26492	59	1431	1519	14	1311	1270	11	2959	2939	25	286334	276357	82	1.89954
115642	109628	77	41173	37429	75	1491	1196	13	1671	1488	18	3867	3656	30	343239	314287	83	1.90148
77332	76593	72	24681	24579	54	1006	1095	6	997	1090	7	2564	2586	22	246563	239758	79	1.90148
85576	86912	72	25282	25357	69	1383	1301	12	1263	1102	8	2855	2690	26	267079	259112	78	1.90245
54155	55610	73	17747	17970	44	732	690	0	500	437	0	1591	1608	16	151719	146357	75	1.90342
138192	128276	80	53759	49280	78	2361	2017	21	2136	1952	20	5344	4987	34	479609	443496	90	1.90439
130131	111459	89	56436	49294	80	1880	1621	19	2005	1713	21	4365	3905	33	408304	353454	87	1.90536
83497	82961	72	29526	29072	71	1321	1250	11	758	861	0	2436	2281	23	234848	229721	79	1.9073
112278	107066	78	45516	42860	73	1794	1602	17	1661	1487	19	4043	3840	30	365253	343120	82	1.90827
106822	102180	89	37150	35567	75	1215	1114	9	1411	1272	13	3558	3263	28	309080	290696	92	1.90827
92235	92540	74	41397	41489	72	1256	1268	10	1396	1457	14	3141	2889	27	286913	273087	80	1.90827
141648	123369	87	42812	36031	81	1807	1564	18	2121	1825	20	4827	4089	35	417606	366126	87	1.91506
148570	124205	83	57263	47216	80	1632	1647	17	2106	1556	21	4671	3955	34	430820	349844	88	1.91506
96766	97561	74	27096	27144	62	1425	1330	13	1279	1294	13	3392	3601	27	300953	289083	79	1.91603
102790	99354	85	28668	27174	67	1236	1156	8	1359	1444	14	3721	3566	29	344420	324420	82	1.917
91867	94184	74	37229	37101	71	1324	1319	12	1432	1304	12	3155	3298	26	303318	300324	80	1.91797
113660	104434	89	38601	35422	76	1419	1217	12	2043	1456	21	4273	4165	30	377064	343060	82	1.91894
96923	95087	79	38621	37728	72	1614	1411	15	1602	1626	16	3477	3334	28	341446	326706	81	1.91894
131552	117158	82	59822	54448	79	1563	1341	17	1942	1566	18	3923	3394	31	367566	311227	85	1.91991
122630	117089	78	38434	35283	76	1581	1505	15	1645	1456	15	3938	3580	31	350978	323123	82	1.91991
103261	102270	86	28445	28216	70	1819	1828	17	1948	2020	19	4127	4151	29	338364	342966	81	1.92185
133493	121509	80	57491	52105	79	1843	1781	17	1764	1688	17	4453	4216	31	407110	367036	88	1.92185
261217	179138	97	116583	80613	96	3312	2441	29	2988	2173	32	7888	5668	46	698607	482363	103	1.92185
98202	97723	74	39216	38102	71	1468	1541	13	1431	1364	14	2927	2753	26	300013	287104	79	1.92573
106173	103758	74	42718	41425	73	1377	1359	13	1503	1346	16	3688	3539	29	360725	341541	80	1.9267
162661	149865	86	57457	52149	79	1730	1587	17	2439	2150	23	5523	4959	36	530054	471095	88	1.92767
220919	156403	96	83831	60410	93	1996	1532	20	2856	1729	31	6523	4598	44	599543	420392	100	1.92961
92192	91317	77	26469	26467	57	1596	1322	14	1640	1327	14	3234	2989	27	294262	278232	80	1.93155
83334	83565	76	32823	32759	70	898	831	0	978	1029	4	2716	2800	23	243084	228456	77	1.93252
130565	119687	85	53033	47884	77	1445	1440	14	2207	2107	22	4741	4274	34	404704	370976	85	1.93446
200853	153577	91	69571	52580	87	2084	1687	21	2543	2040	26	6135	4742	39	566446	432240	97	1.93931
191834	177863	91	70677	66087	82	2323	2060	23	2787	2562	26	6391	5925	37	539783	498359	90	1.94222
120338	113420	88	33515	30271	77	1648	1482	15	1519	1450	13	4180	3684	32	338863	318494	83	1.94319
102730	98721	82	31301	30771	72	1469	1529	14	1517	1591	16	3450	3420	27	336070	329788	81	1.94319
74831	76533	70	29240	29408	62	741	674	0	749	951	0	2129	2052	21	223946	218213	76	1.94416
185954	152650	89	66845	54480	84	3032	2372	27	2575	2181	25	6391	5060	40	563098	468716	95	1.94416
79160	79358	74	24201	24192	53	1074	1042	5	1242	1201	10	2585	2672	22	244213	237060	77	1.94513
139318	118076	81	56148	46612	80	2058	1636	21	2157	1858	22	4921	4153	35	443033	372550	89	1.94513
65524	68508	69	21161	21914	45	897	824	0	727	837	0	2008	2038	21	205484	200532	76	1.94513
78380	76648	75	28860	28506	69	1127	945	0	1160	1056	6	2622	2507	25	218568	212471	79	1.94901
81289	82661	73	28346	28376	67	1166	1131	8	1051	1188	8	2563	2503	23	226739	218954	78	1.94901
158106	128142	96	57298	47064	81	1743	1437	17	2022	1756	20	5019	4128	36	434851	351098	89	1.94998
133821	122138	79	41975	37105	76	2044	1838	20	2273	1925	20	4210	3614	33	389698	353495	84	1.95289
121866	117512	93	28227	27864	58	1416	1445	14	1978	1912	19	4331	4017	31	385116	368678	82	1.95289
70012	70912	78	38555	38712	70	836	953	0	866	956	0	2322	2231	22	219898	212991	77	1.95386
85462	87792	71	25508	25367	53	1165	1179	8	1178	1116	6	3020	2865	26	282601	273187	78	1.9558
159662	135687	83	52388	42701	80	2377	2080	23	2369	2082	24	4621	3883	34	484575	409754	89	1.9558
153835	137560	92	53624	47274	81	1703	1613	16	2369	2166	23	5104	4802	33	454066	399857	87	1.95677
73931	72821	74	14786	15105	40	960	968	0	803	885	0	2383	2244	22	236975	226445	75	1.95677
161855	132240	90	64659	53567	83	2033	1732	21	2556	1935	26	5421	4305	38	475618	393807	90	1.95774
147522	125902	84	49152	41418	81	1997	1823	19	1870	1660	18	4312	3709	33	384157	327898	89	1.95872
135053	128566	81	44949	41452	76	1928	1860	17	2170	1851	22	4208	3869	30	423985	401538	85	1.96066
184661	147956	91	61639	49746	85	2471	1975	22	2759	2140	27	6003	4636	39	542161	453914	92	1.9626
161929	137683	89	42787	34937	79	2600	1996	26	2146	2027	21	5388	4579	36	486683	417149	89	1.96551
127359	112408	82	38065	32942	77	1813	1479	18	1513	1212	12	4158	3529	33	350998	305211	85	1.96648
122755	115787	89	46591	45456	75	1231	1339	13	1400	1379	14	3250	3068	27	307160	298088	80	1.96648
128276	116900	95	37099	32189	78	1512	1580	15	1743	1756	18	4394	4221	32	406395	367187	85	1.96745
90108	91435	72	27035	26622	66	1337	1482	12	1277	1258	11	2955	2906	25	296045	283800	81	1.96842
95527	94278	75	33414	33261	72	1080	995	0	1377	1284	11	3599	3606	27	285658	272575	82	1.96842
253568	183021	106	90565	64512	105	3582	2452	31	3629	2640	32	8645	6623	44	797131	569988	112	1.96939
94934	89477	79	38556	36076	72	1573	1417	14	1714	1615	16	3175	3056	27	290211	267119	82	1.96939
293056	221856	112	123308	93657	101	3368	2333	30	3875	3057	31	8389	6393	45	713327	544641	110	1.97133
96296	93856	73	31858	30059	73	1347	1228	11	1266	1310	12	3249	2913	28	307159	296318	81	1.97133
75705	76525	72	29761	29718	64	1148	1166	10	1031	1080	7	2537	2615	24	234374	228292	78	1.97133
141472	124458	86	45477	38421	79	2058	1602	18	1902	1895	19	4542	4168	32	429073	380434	88	1.97133
282413	190277	104	95098	65350	102	3592	2554	31	4243	2932	36	8884	5976	47	792765	532559	111	1.97133
93813	94489	75	40203	40038	71	1009	1179	8	1349	1212	12	2804	2885	25	302546	291612	80	1.9723
203042	141745	95	74897	52355	89	2420	1808	26	2409	1756	26	5567	3873	40	557463	382435	97	1.97327
170216	156385	84	41860	37387	81	2797	2658	23	2416	2261	22	6460	5896	38	647797	589049	91	1.97327
70296	72515	70	29786	30567	62	875	946	0	964	981	0	2324	2359	22	206264	205474	77	1.97327
90663	90955	72	33860	33434	71	1357	1089	6	1448	1224	11	2600	2653	23	228736	223615	78	1.97521
108609	98054	95	35659	31464	84	1819	1497	16	1635	1434	16	3684	3376	28	361390	325928	95	1.97521
136659	112155	88	45708	37703	80	1725	1467	17	1828	1594	21	4844	3741	37	429652	356890	88	1.97715
127795	119990	81	48188	44834	77	1673	1761	17	2202	1845	21	4904	4341	33	437628	391100	86	1.97715
123284	109887	82	44957	39470	77	1504	1338	15	1644	1530	16	3682	3179	31	356365	319585	85	1.97715
115066	112886	88	43130	42527	73	1952	1810	18	1678	1771	17	4124	3965	30	354948	334183	82	1.97812
81770	83000	76	37481	37761	70	1207	1317	12	1222	1284	12	2858	2950	25	272678	259974	76	1.97909
288641	239065	104	144577	123981	99	5173	4324	33	6171	5402	36	13106	10967	54	1.04858e+06	982828	105	1.97909
33717	33419	60	13297	13590	38	239	437	0	491	505	0	975	868	0	102906	100884	69	1.98394
239216	192279	108	91840	75897	95	2932	2567	25	3538	2879	30	7771	6447	42	660903	541298	102	1.98491
113177	112697	75	46513	46439	74	1705	1688	16	1699	1691	18	4338	4173	31	393458	377774	82	1.98491
153362	131554	84	60020	50886	81	1968	1500	20	2705	2240	24	5619	4737	37	523406	452377	89	1.98491
151903	128731	99	46402	38280	99	1833	1423	18	1907	1712	19	4296	3454	31	415040	342552	99	1.98491
90309	89974	77	31687	31275	71	1020	937	0	1373	1157	11	2962	2915	25	259288	251479	80	1.98588
142965	124350	98	47322	39983	81	1976	1594	20	2000	1917	20	4512	4112	33	475584	418862	90	1.98685
94093	92461	75	29484	29390	64	1538	1651	15	1326	1305	13	2724	2602	25	262836	254930	81	1.98685
103688	100921	78	51657	51325	74	1600	1564	16	1418	1225	12	3350	3279	26	281580	276175	80	1.98782
139472	128186	88	63764	59044	78	1997	1882	19	2263	2154	21	4836	4467	33	464843	425636	84	1.98782
91614	91392	79	39046	39075	72	1062	949	0	1121	1093	8	2449	2353	22	232813	231429	77	1.98782
143848	132935	79	44680	40760	77	1856	1780	18	2229	1977	23	4825	4497	33	451570	429002	84	1.98879
90527	88751	85	40569	40052	72	1087	1221	9	1502	1061	7	2981	2863	26	275351	256697	90	1.98879
211191	167161	88	74087	57357	85	2313	1923	23	3004	2332	29	6615	5175	40	577510	458258	92	1.98879
85304	86891	72	33592	33859	69	1680	1517	16	1328	1504	14	3357	3187	28	309367	302292	77	1.98879
164358	134858	87	53527	43790	82	1895	1639	18	2608	1897	27	5352	4312	37	467336	379732	92	1.98976
118054	109488	82	43848	39720	76	1315	1298	11	1617	1436	15	3130	2797	28	294287	274063	85	1.99073
236753	185868	96	75900	57726	92	3957	3130	31	3436	2574	30	7593	5831	44	679724	552473	100	1.99752
147381	125779	82	49414	40096	79	2161	1926	21	2238	1908	23	5241	4772	35	451628	386695	91	1.99946
175282	144950	87	49434	40561	81	2424	2230	22	2725	2253	27	5849	4938	37	563357	472658	90	2.00043
191354	148189	98	58545	47138	87	1908	1476	21	2845	2227	27	5855	4699	39	501449	403923	96	2.0014
103370	101540	84	47208	47285	73	1141	1460	12	1812	1746	18	3683	3557	29	344153	329285	81	2.0014
99988	98531	74	41652	41109	73	1086	1173	9	1428	1555	14	3338	3368	27	306291	298194	83	2.00625
140480	115402	84	55142	45520	82	1779	1434	18	1903	1693	18	4396	3586	33	393799	321487	90	2.0111
97905	97653	75	36700	36703	71	1205	1135	8	1529	1460	15	3271	3163	27	325720	305807	83	2.0111
90551	90730	72	40767	41178	71	1368	1206	10	1321	1348	12	3218	3198	27	273736	272009	78	2.0111
86014	88017	71	23516	23669	51	1375	1352	12	1508	1439	14	3311	3402	28	301579	288036	79	2.01207
89610	89326	74	34372	34419	70	1109	1098	7	1271	1320	12	3340	3546	26	271087	262967	79	2.01207
100217	100262	74	32941	32915	70	1672	1431	17	1547	1418	15	3543	3498	28	337704	317751	77	2.01207
85584	84620	84	17363	17312	44	1229	1111	8	1013	912	0	2691	2671	23	222388	215572	78	2.01304
121068	118409	77	54201	52774	75	1950	1987	18	2014	1800	19	4247	4088	30	416660	399946	83	2.01789
34342	35396	61	13583	13987	40	448	450	0	499	515	0	1102	1200	10	105954	106043	69	2.01886
86037	85117	72	33886	33282	71	934	997	0	862	949	0	2643	2592	23	244441	240341	89	2.01886
158859	125687	87	57031	45615	82	2281	1801	23	2483	1856	26	5828	4706	39	489665	384212	89	2.02177
81836	83176	71	36716	36775	70	1333	1347	12	1237	1265	12	2704	2759	23	255872	244447	77	2.02274
141107	115316	82	61716	50710	82	1904	1624	18	2082	1720	22	4676	3749	34	446203	364151	99	2.02274
246950	179119	95	88775	64230	90	3254	2171	30	3601	2635	33	9094	6502	48	812093	591129	99	2.02274
297060	210135	103	102486	71653	95	4166	2891	33	5399	3649	39	11674	8550	51	1.04858e+06	796093	102	2.02274
84777	89710	61	38811	39373	70	1280	1308	12	1410	1486	15	3141	2993	27	294656	289943	77	2.02274
114272	106274	78	39850	36495	74	1857	1671	18	1931	1743	20	4231	3913	31	393514	374975	82	2.02371
124049	103884	80	40550	34215	77	1602	1430	16	1631	1139	12	3781	3151	32	342744	301982	84	2.02371
217935	163778	98	79102	59818	88	2539	1932	24	2827	2202	30	7048	5377	42	649148	482076	95	2.02371
131415	117186	86	52362	46883	77	1888	1740	19	1981	1604	21	4267	3940	31	397986	352677	85	2.02468
121081	115967	77	40768	38082	76	1310	1308	11	1577	1455	16	4080	3904	30	356309	332137	82	2.02565
174554	139409	87	54610	44054	83	2154	1746	21	2213	1754	24	5355	4401	38	459984	360495	91	2.02565
183744	153251	88	52564	42838	85	2266	1995	21	2585	2212	25	5906	5139	36	526982	443354	95	2.02662
67842	68502	76	21039	21141	47	880	885	0	1011	1035	4	2306	2382	21	224797	224499	76	2.02857
184668	147880	91	61951	49817	86	2234	1913	22	2861	2047	26	5612	4421	39	515072	410273	93	2.02954
119625	117853	81	36982	36143	73	1785	1573	17	1728	1674	19	4447	4218	31	390508	379214	84	2.03051
111844	109141	91	33137	31627	72	1924	1789	19	1796	1643	18	4394	4252	30	381812	360181	82	2.03342
136692	115210	94	48930	40757	80	1543	1266	14	1755	1502	18	4390	3773	34	405600	336439	93	2.03633
128633	111351	90	47004	40345	79	1942	1415	18	1765	1655	18	4500	3812	32	397357	338994	97	2.03633
118080	112725	80	48560	45382	75	1460	1415	15	1759	1550	18	3825	3518	30	345238	323347	83	2.03827
344084	222193	109	127090	83991	107	4689	3199	36	4794	2984	40	10888	7080	53	925884	613643	117	2.04118
91794	89615	73	35976	34393	71	1107	941	0	1416	1351	13	3072	2757	27	273353	258695	79	2.04118
123399	113410	76	45442	40405	76	1907	1528	17	2039	1840	21	4988	4562	34	456887	404976	85	2.04118
142067	120374	82	49391	41308	79	1900	1553	18	1972	1530	21	4322	3820	33	438102	360923	86	2.04215
83684	82635	74	27723	27260	69	995	944	0	1516	1385	14	2899	3057	25	261584	253286	79	2.04215
94515	88858	90	38701	36448	73	1099	1256	9	1243	1289	11	2859	2514	26	285300	260769	90	2.04215
121731	105823	97	43192	37471	78	1781	1443	16	1871	1804	19	4482	3902	33	399182	339905	87	2.04506
108667	106587	83	38569	38103	73	1339	1435	12	1249	1310	12	3460	3580	27	329108	320298	81	2.04506
68863	70834	71	25227	25406	55	734	754	0	950	793	0	1773	1645	17	171192	167417	74	2.04506
124552	107852	86	44130	37842	78	1256	1127	9	2145	1712	21	4413	3880	32	368492	309697	85	2.04603
152967	129934	84	51695	41736	82	2034	1640	19	1941	1556	24	4626	4090	33	446965	366764	90	2.047
99082	97183	74	40812	38206	74	1602	1704	16	1751	1844	17	3943	3741	30	337659	320700	84	2.04991
162083	136046	86	52224	43542	81	1701	1579	18	2042	1672	21	4673	3838	36	446366	366856	90	2.05088
98059	99740	72	34861	33141	73	1456	1206	13	1646	1363	13	3708	3739	28	335754	327274	81	2.05282
179082	134654	89	72686	54618	87	2285	1826	21	2701	1792	29	5667	4326	39	537503	394908	95	2.05282
253053	191860	103	96369	73441	99	3838	2815	29	3953	3047	33	9471	7339	46	808832	625764	108	2.05573
94228	92914	78	28537	28259	70	1314	1328	12	1459	1467	13	3018	2798	26	278867	272322	79	2.05573
86677	88814	73	35872	35732	71	977	916	0	1420	1317	12	3125	3063	26	267111	260172	79	2.0567
145670	129147	82	46230	39603	80	1945	1796	20	1990	1650	20	4644	3963	34	429099	368233	89	2.0567
148598	126325	83	43899	36452	79	1736	1366	20	2036	1578	19	4922	3994	36	407210	342655	88	2.05767
201037	156942	106	66659	52665	90	2607	2011	23	2711	1912	25	5580	4506	37	509074	394745	106	2.05767
100573	91460	76	39289	34586	74	1560	1196	13	1281	1207	10	3653	3267	30	310245	277920	83	2.05864
89023	86696	89	28511	28372	68	1108	881	0	1039	1012	3	2168	2200	21	226718	229230	77	2.06446
110002	107688	76	46861	45436	74	1739	1636	16	1971	1946	19	4352	4205	30	388643	371422	83	2.06446
133651	113477	81	42993	35566	79	1719	1397	18	1875	1719	18	4247	3544	33	393793	340991	87	2.06446
102460	101346	76	40742	40220	73	1745	1645	16	1551	1606	15	3854	3735	29	341277	324275	83	2.06543
131125	120011	80	45402	40738	77	1583	1257	13	1646	1433	14	4085	3619	32	364178	326899	86	2.06543
215926	153476	100	73418	52414	92	2699	2069	27	2821	1929	29	6706	4344	44	651001	456702	99	2.06737
96458	98137	71	19637	19788	45	1211	1210	10	1467	1388	13	3571	3490	28	326217	315614	78	2.06834
291756	225711	105	118345	94972	102	4256	3485	30	4759	3662	36	10997	8667	49	947264	771899	109	2.06834
122485	120252	82	46743	46000	74	1870	1793	19	1724	1580	17	3735	3629	30	338910	323146	85	2.06931
166690	131998	87	70358	55453	85	2176	1635	21	2135	1886	21	5017	4007	37	490528	393011	90	2.07125
124958	120311	78	42190	40873	75	1578	1516	16	2112	1834	21	4145	3918	30	403364	383943	85	2.07222
105279	97584	80	39896	35838	75	1214	1135	9	1404	1295	13	3201	2798	28	296185	264925	83	2.07319
97781	97212	85	35513	35677	71	1452	1438	14	1658	1522	16	3771	3565	29	347595	334330	80	2.07319
282845	207849	113	107897	79499	93	3948	2798	33	3758	2948	30	8187	6129	45	793734	598056	101	2.07319
153190	139962	85	57139	52919	79	1591	1638	16	1908	1638	19	4714	4179	33	437004	404605	85	2.07416
86593	88342	71	42467	42702	71	1257	1248	8	1136	1246	11	2964	2696	26	250828	243982	80	2.07513
98746	96705	77	35808	35522	72	1241	1163	10	1230	1315	12	3473	3173	28	303470	296826	82	2.07707
122872	106942	84	42331	36365	78	1519	1248	11	1867	1577	17	3678	3043	32	353881	291595	87	2.08192
161628	125805	87	62093	48952	83	2548	2126	23	1937	1634	20	4995	3822	38	489071	382675	90	2.08289
84414	86960	72	36918	37127	70	1133	1106	6	1294	1101	8	2935	2884	26	270502	273392	77	2.08483
122105	112725	79	40885	36168	78	1653	1496	15	1808	1767	19	3946	3573	30	366380	327468	86	2.0858
73702	73614	71	22832	22773	50	904	719	0	1122	939	0	2301	2266	22	219437	220830	78	2.0858
149718	131042	83	53128	45797	80	1885	1672	18	2428	2014	22	4969	4449	34	461272	395397	85	2.08677
36525	36359	67	8932	9287	35	410	458	0	293	516	0	1182	1026	4	113428	110960	71	2.08774
87370	87341	75	37527	37255	71	823	897	0	1419	1272	11	3167	3013	27	283310	270502	80	2.09162
97117	97593	74	35002	34770	72	1316	1326	12	1730	1513	18	3610	3701	28	316771	310940	79	2.09259
195812	166549	86	77634	66121	85	2572	2367	23	2691	2302	26	5877	5095	37	481675	415821	91	2.09259
100648	98104	76	31920	30996	71	1363	1539	14	1347	1335	12	3216	2998	27	281011	270224	79	2.10036
160981	125962	102	62346	49490	86	2020	1498	19	2221	1796	23	5037	3822	37	472943	368546	104	2.10036
113859	109767	90	48268	45207	76	1264	1277	12	1629	1612	16	3399	3228	27	330334	297723	92	2.10036
77965	75757	78	28726	29030	68	1283	1340	11	1258	1178	10	2624	2456	25	251960	248896	76	2.10133
130886	111266	81	43793	37239	78	1426	1164	11	1850	1514	19	3978	3470	32	390160	332742	88	2.10133
112917	110957	74	39617	38906	72	1613	1564	16	1586	1503	17	3918	3989	29	382933	366852	80	2.10133
205406	158539	90	90025	72225	88	2834	1897	28	3070	2278	29	7057	5207	43	625833	448584	97	2.1023
57359	58431	62	20155	20772	44	945	869	0	842	870	0	1923	1999	19	171817	173638	72	2.1023
103445	99127	76	44301	44164	73	1623	1615	16	1423	1368	13	3509	3441	29	314114	301429	81	2.1023
121625	111158	80	50069	45045	78	1395	1260	12	2229	1783	22	3721	3390	30	370247	335169	85	2.10327
112092	108589	83	39972	39245	73	1574	1540	15	1739	1528	16	4173	4010	30	387475	367048	81	2.10424
179815	144834	89	57259	45035	86	2480	1950	25	2221	1806	24	5448	4358	38	505201	402975	93	2.10424
172530	159642	85	68856	64406	82	2581	2277	23	2520	2427	24	5825	5560	34	564677	520540	89	2.10618
159199	139335	82	70964	63062	81	2100	1638	20	1986	1506	20	4803	3968	35	452182	402950	86	2.10618
139311	120967	82	45722	38593	79	1852	1589	19	1964	1769	20	4808	4232	34	418628	353877	87	2.10715
147066	128401	83	56409	48004	82	1715	1486	16	1912	1615	18	4649	3726	35	456866	392724	88	2.10812
124686	107211	82	51420	44224	79	1708	1532	16	1854	1448	17	4093	3239	33	347792	286406	87	2.10812
86691	86902	73	26692	26804	57	1352	1465	13	1471	1433	13	3224	3088	27	290722	284309	78	2.10909
170204	149040	88	64026	52986	83	2140	1649	20	2403	1937	25	5534	4525	38	505573	432763	92	2.11103
105453	98835	81	40692	37088	76	1186	1064	7	1384	1368	15	3374	3156	28	302912	270559	85	2.11103
100512	99017	77	40371	40123	71	1669	1473	16	1786	1670	18	3541	3442	28	328505	313005	79	2.11297
120165	112918	78	44926	40989	77	1366	1225	12	1479	1334	15	3662	3448	28	360925	333313	84	2.11394
89958	90533	74	29319	28518	71	1324	1136	9	1393	1378	13	3151	2979	27	293460	278759	78	2.11394
103750	90536	82	43726	38341	78	1157	1001	1	1383	1203	11	2867	2377	28	276495	243305	83	2.11685
246264	171365	101	92069	64820	94	3330	2226	31	3813	2586	34	7782	5393	45	719678	505647	104	2.11782
158748	129701	83	54513	45022	82	1830	1530	17	2205	1557	20	4293	3652	32	413182	334084	90	2.11782
102936	101230	75	38305	37337	72	1506	1397	15	1490	1571	16	3627	3537	28	336631	324301	80	2.11879
113161	114139	75	28770	28787	64	1670	1554	16	1709	1683	17	3974	3736	30	352177	339592	81	2.11879
80991	81082	73	31766	31626	69	1139	1157	8	1025	1107	7	2517	2476	23	231830	231321	77	2.1217
93823	94673	77	49821	49640	72	1781	1505	18	1475	1480	15	3340	3276	27	308857	304267	79	2.1217
153626	140150	80	42955	36590	81	1922	1633	20	2015	1689	20	4084	3666	31	411274	363653	89	2.12946
103916	97696	79	39253	35951	75	1523	1393	16	1722	1624	17	3576	3246	29	329355	308310	81	2.12946
97684	95925	76	36245	36286	71	1154	1252	10	1333	1512	16	3872	3831	29	353529	338125	81	2.13431
130201	113065	81	42031	36511	79	1644	1508	14	1717	1414	17	4216	3675	32	351014	297175	87	2.13431
50414	51780	60	17146	17552	42	511	665	0	807	837	0	1414	1467	14	138383	141623	73	2.13431
95384	94759	79	30172	29938	71	1278	1238	11	1565	1348	13	3069	3034	26	283001	271618	78	2.13625
81427	80653	80	29079	29243	69	928	770	0	1094	1161	9	2795	2597	25	244770	240812	76	2.13625
124605	110019	79	50659	43638	77	1298	1179	10	2277	1803	22	4205	3557	34	370732	329217	86	2.13722
68282	68189	87	27273	27312	63	864	1015	2	653	701	0	1892	1944	19	210578	212088	75	2.13722
87947	88462	72	31990	31966	71	1310	1395	12	1114	1143	9	2928	2844	25	267617	264338	78	2.13819
186111	151207	86	51050	40029	84	2284	2061	22	2401	1904	24	5814	4563	38	545881	457139	91	2.13819
39224	41043	50	21786	22123	49	655	574	0	384	325	0	1264	1368	13	114654	115293	71	2.14013
113285	112354	74	40206	38728	73	1195	1279	12	1464	1524	15	4085	3887	31	343029	330412	80	2.14401
215326	168253	90	63318	47571	87	3202	2314	30	3126	2165	29	6514	4874	40	628721	487719	97	2.14498
124264	110018	84	47575	41860	77	1366	1436	13	1900	1629	19	4186	3749	32	362317	320220	84	2.14498
197468	147727	94	68219	51435	89	2706	2054	24	2532	1781	27	5394	4096	38	519443	395277	98	2.14692
91778	88436	73	35657	33584	73	1437	1352	12	1045	1087	7	3253	3401	25	277356	262501	79	2.14692
176844	135463	95	62319	47245	85	2388	1855	24	2332	1742	23	5742	4265	41	543312	413703	92	2.14692
120312	114438	91	46249	43560	80	1525	1332	12	1561	1404	17	4191	4001	29	404938	368072	94	2.14692
70152	67792	71	27249	27104	62	792	919	0	1166	1093	7	2012	2000	20	201001	196215	76	2.14789
136892	119281	87	49904	43081	81	1668	1511	16	1691	1533	18	4067	3525	32	364911	303543	88	2.1508
86068	83744	83	32164	32498	70	1061	959	0	994	1058	6	2514	2456	23	244790	230068	80	2.1508
244750	160798	110	77143	53781	100	3077	1958	31	3549	2397	35	8025	5119	47	770136	493704	113	2.15371
96467	97608	74	41049	40957	71	1346	1357	13	1605	1430	14	3118	3076	26	304831	301493	79	2.15371
63562	63039	71	24812	24873	59	906	911	0	706	702	0	1816	1851	19	179023	174153	77	2.15468
109918	103829	92	35463	34368	73	1195	1044	5	1365	1267	12	3027	2784	25	286211	277607	82	2.15662
60492	60553	69	19724	19898	48	717	754	0	674	706	0	1764	1894	17	153958	146298	75	2.15856
121000	105646	80	46239	39760	77	1610	1444	16	1816	1547	16	3614	3168	31	366774	309312	87	2.15856
106464	105049	74	42956	42301	73	1449	1395	15	1430	1465	14	3662	3561	28	321032	305173	80	2.15856
122430	117191	76	35699	34196	74	1861	1787	18	1894	1816	18	4509	4196	32	368917	349541	81	2.15953
85123	84276	77	29501	29665	67	1032	979	0	1668	1422	15	2867	2866	25	237007	239872	79	2.1605
151432	137616	83	50352	44860	80	2059	1830	20	2582	2114	25	5684	4996	37	498176	451826	87	2.1605
155314	132059	85	64266	55180	82	2006	1860	19	2311	1778	22	4853	4324	35	463629	376689	88	2.1605
108175	106978	75	33583	32499	71	1391	1421	13	1552	1449	16	3721	3410	30	353826	341209	80	2.16147
77889	77755	74	26006	26114	62	1066	1056	6	915	1000	1	2732	2840	23	248728	247463	78	2.16147
95061	92244	90	28785	28498	71	1154	1026	4	1057	943	0	2827	2823	24	240084	233000	80	2.16244
106357	105338	80	52285	51898	72	1452	1385	13	1694	1610	16	3680	3633	28	337478	324280	82	2.16244
97952	96204	76	27399	27315	60	1568	1721	16	1467	1406	15	3391	3350	26	329350	315367	80	2.16341
86686	85385	79	24971	24914	62	1239	1252	11	1117	1551	13	3023	3028	26	270296	268001	76	2.16341
72626	70999	70	19984	19809	47	1071	1022	4	947	797	0	2284	2311	22	220459	213145	78	2.16439
96682	94049	91	30568	29777	72	1277	1439	13	1750	1569	16	3471	3363	27	313577	299252	91	2.16439
161926	129211	86	60954	48166	84	2246	1918	21	2710	2180	27	5471	4397	36	507816	400517	93	2.16536
102675	101238	77	36283	35871	72	1654	1425	16	1680	1545	16	3656	3425	28	379180	369466	80	2.16633
83981	83367	80	34747	34470	70	1005	1026	4	962	1025	3	2595	2557	23	233169	228457	77	2.16827
104246	102611	79	18633	18648	45	1512	1434	15	1375	1492	14	3926	3849	29	373148	351247	81	2.16924
121806	117080	83	47194	45396	74	1781	1543	17	1596	1616	16	3988	3765	29	369901	348287	84	2.17021
128914	111625	82	49819	42560	79	1475	1173	12	1611	1471	16	4215	3491	33	356765	296096	88	2.17021
176251	141643	85	65277	50780	85	2021	1569	20	2155	1618	23	5190	4064	38	497957	387138	92	2.17215
100214	98699	75	34397	33613	72	1365	1504	14	1823	1727	18	3616	3338	28	319226	310039	82	2.17215
92921	91462	87	24745	24794	52	1419	1523	13	1358	1320	13	3065	2910	27	288713	282335	78	2.17312
168745	135082	86	56477	45268	84	2171	1636	24	2454	1780	25	5622	4211	39	519565	397395	91	2.17312
153098	142035	85	48534	42549	81	2307	2205	22	1949	1747	21	5387	4778	35	487783	432564	89	2.17409
133893	110385	83	53931	44882	81	1485	1105	10	1565	1169	12	4308	3374	35	373353	303727	90	2.177
109650	101090	93	48103	44390	75	1742	1798	17	1674	1801	17	3900	3585	31	354754	326321	83	2.177
120164	119008	77	46789	45729	74	1850	1805	19	1994	1759	19	4432	4453	31	384316	366949	81	2.17797
106123	103906	77	34039	33389	72	1648	1534	16	1402	1490	14	3513	3671	27	326915	321152	85	2.18088
108889	108444	80	39007	38403	73	1687	1674	17	1825	1748	16	3908	3669	30	351012	343831	82	2.18088
120804	115208	78	45393	42838	74	1257	1359	12	1560	1301	12	3569	3398	29	295000	271072	81	2.18088
90082	90323	73	32255	31964	71	1288	1250	10	1289	1151	10	3054	2908	27	260252	250287	81	2.18185
99669	97291	77	32429	31915	71	1358	1277	12	1739	1730	18	4043	4066	29	361553	349868	79	2.18185
88657	86458	86	25229	24865	64	1337	1352	12	1272	1219	11	3002	3002	24	257137	252937	80	2.18282
184148	152256	92	79134	68202	84	2894	2428	26	2574	2193	26	6446	5243	40	590827	472769	92	2.18379
55191	55516	70	20341	20503	48	605	601	0	739	782	0	1681	1752	18	150520	151274	74	2.18573
92309	89064	77	40945	41066	72	1483	1344	13	1440	1171	10	3103	3143	26	265599	257006	82	2.1867
93189	92061	79	21866	22166	48	1496	1254	14	1611	1344	14	3190	3067	27	304202	291884	79	2.18864
89221	90326	71	36347	36054	70	944	934	0	1227	1399	12	2825	2986	25	230980	224227	77	2.19058
95510	92277	75	39024	36827	73	1399	1264	11	1642	1241	12	3102	2954	26	310437	292395	82	2.19446
123178	120248	76	35883	35255	73	2020	2037	19	1743	1757	17	3913	3773	29	357277	343331	82	2.19543
116022	111288	76	41675	39679	75	1406	1357	12	1706	1600	17	3252	2978	27	301273	284613	82	2.19834
123771	116913	84	48086	44113	77	1747	1583	17	2065	1923	19	4531	4103	32	425232	382304	94	2.19834
97712	98249	72	30239	30078	70	1517	1424	13	1521	1505	14	4088	4085	31	346376	338032	78	2.19931
165653	142172	81	69928	59920	81	2002	1936	21	2550	2086	26	5187	4522	35	501055	434488	88	2.19931
101862	98819	77	32188	31880	71	1328	1190	12	1625	1582	16	3528	3430	28	312162	303732	80	2.20222
117384	115491	75	46284	45366	75	1783	1548	16	1805	1811	19	3795	3526	29	359901	343791	83	2.20416
126635	110474	81	47928	41171	77	1874	1517	19	1832	1544	19	4327	3794	32	397540	362616	86	2.20513
176792	142094	86	74897	60893	84	2197	1765	21	2703	2038	28	5568	4409	38	521365	419970	92	2.20513
43830	45724	49	14052	14540	39	444	478	0	723	568	0	1123	1142	9	120177	126122	71	2.2061
198452	156256	89	70860	56017	85	2088	1645	22	2667	1812	27	5663	4626	38	542690	430611	92	2.2061
121411	106318	84	43548	37928	77	2088	1570	22	1554	1413	17	4173	3710	32	377988	329073	86	2.20707
109367	99920	90	36929	33054	76	1139	1057	5	1419	1345	12	3056	2760	27	284718	257526	82	2.20707
158283	123067	88	61763	49538	83	1875	1364	22	2131	1695	22	4992	3738	38	449355	342232	90	2.20901
121110	107283	80	44659	38839	78	1464	1385	11	1942	1640	20	3830	3430	30	375122	336895	84	2.20998
66755	68282	70	24293	24609	55	774	654	0	1155	956	0	2304	2269	22	211727	203594	77	2.21095
209057	173978	87	100350	84479	87	3290	2664	28	3618	3003	31	8415	6654	46	749228	605179	96	2.21386
205018	158729	88	69661	53492	85	2432	1638	25	2580	2062	25	5704	4325	39	509263	390458	94	2.21386
116918	114919	76	30443	28020	62	1621	1657	16	1482	1268	14	4190	3994	31	374543	342139	84	2.21386
81217	82235	72	23991	24411	50	1019	1099	6	1096	1107	7	2768	2615	24	261708	253353	77	2.21483
93879	93590	72	36850	36775	71	1320	1259	12	1394	1411	13	2925	2937	25	281952	273752	78	2.21483
133140	121544	82	43268	38674	79	1482	1369	16	1824	1573	18	4285	3751	31	377005	334257	88	2.21483
91450	90107	76	30159	29475	65	1269	1166	9	1492	1334	15	3264	3369	25	320896	313209	81	2.21483
67419	68022	82	15833	15940	43	841	759	0	638	644	0	1732	1769	17	165286	160099	76	2.2158
70939	69890	70	26315	26395	61	730	695	0	914	929	0	1667	1611	18	171255	166000	75	2.2158
87078	84553	75	39316	38909	72	1265	988	0	1146	1104	8	2836	2873	23	259460	241089	89	2.2158
97474	96812	74	38833	38654	72	1373	1366	13	1419	1433	14	2973	2964	25	273087	255767	81	2.21677
35040	36754	54	14163	14423	39	293	381	0	554	601	0	1092	1110	7	88639	89048	71	2.21677
120555	118216	77	52981	51525	75	1622	1460	15	1837	1583	18	4011	3984	29	353934	331559	83	2.22065
31032	31133	58	11444	11614	38	288	251	0	183	247	0	1004	930	0	84575	85163	68	2.22259
93766	91633	72	25587	25119	64	1211	1094	8	1718	1324	13	3117	3005	26	277111	262116	81	2.22453
234085	171378	115	82924	60955	97	2430	1793	24	3540	2640	31	7108	4952	44	650402	478321	103	2.22453
94107	92984	74	41388	41482	72	996	852	0	1279	1406	15	3114	2937	27	302991	294736	78	2.22647
59917	61732	70	27752	28208	67	1068	1032	5	1126	881	0	2119	1844	20	217968	213007	77	2.22647
160435	127502	86	64386	51067	84	2674	2137	26	2432	1712	23	5066	3973	37	497947	392428	91	2.23035
107764	106369	75	27720	27407	57	1551	1735	15	1590	1619	16	4277	4265	30	365439	354041	82	2.23132
87971	87318	75	24913	25087	56	1245	1317	12	1164	971	0	2962	2943	25	273274	256171	77	2.23132
98855	96499	84	39296	39092	72	1405	1323	14	1790	1659	17	3394	3364	28	300836	297290	79	2.23229
163910	150696	81	60121	53599	81	2193	1936	21	2247	1956	23	5673	5049	36	531269	471030	91	2.23229
116660	109967	78	46713	43127	77	1310	1388	13	1586	1522	18	3597	3541	29	346541	314789	84	2.23229
70081	71700	71	35287	35756	70	841	1100	6	1104	922	0	2598	2691	23	224103	223984	77	2.23229
158946	136756	88	35787	29878	81	1861	1416	19	2346	1886	23	4834	4154	35	421817	357361	91	2.23327
91162	91026	78	39837	39624	71	1143	1051	4	1257	1218	11	2983	2943	25	288042	278842	78	2.23327
64733	66141	75	21223	21536	46	843	860	0	909	828	0	2153	2169	20	187980	185461	76	2.23424
90438	90641	73	34416	34502	71	1222	1330	12	1501	1486	14	3369	3252	28	314302	306942	78	2.23424
96432	89299	76	41737	38644	74	1397	1246	11	1468	1352	13	3309	3061	28	319367	286943	92	2.23424
61413	66368	67	30834	31515	65	850	969	0	544	620	0	1796	1636	17	176259	175994	74	2.23424
252633	184034	93	92326	67471	92	3495	2513	30	3538	2595	32	9045	6566	48	783066	567435	102	2.23424
105841	103119	81	40737	39947	72	1202	1201	10	1752	1369	15	3492	3405	28	334394	321583	80	2.23521
77381	76664	81	25961	26086	63	854	885	0	1168	1054	7	2793	2856	23	233550	229418	77	2.23618
189311	159056	86	61856	51485	85	2543	2087	25	2233	2051	24	5633	4690	37	485193	402067	95	2.23618
66636	65324	71	18429	18829	44	795	755	0	802	758	0	2156	2069	21	187640	187138	77	2.24006
83566	83012	75	26072	25797	59	1095	1184	8	1291	1464	13	2765	2642	24	256516	242578	80	2.242
103645	101964	91	41090	40864	72	1309	1261	11	1488	1534	15	3810	3599	29	316503	297844	80	2.242
86058	86041	75	32801	32687	70	1140	1212	10	1222	1072	7	2810	2700	25	252510	243483	78	2.24491
101064	99000	74	41206	39352	73	1630	1562	17	1770	1624	16	3926	3630	30	363982	344077	83	2.24491
87052	86919	79	31020	31127	71	1186	1145	10	1481	1288	13	3308	3071	27	291635	278393	79	2.24491
103180	102051	76	31680	31394	71	1276	1188	11	1568	1529	16	3837	3596	29	354821	342647	82	2.24588
118375	118312	75	33332	33147	72	1646	1692	17	1736	1701	18	3940	3888	29	370574	360418	83	2.24685
139432	124729	84	57628	49644	81	1834	1680	17	1826	1643	19	4453	3869	32	379102	332561	89	2.24685
93504	92054	75	30919	30674	71	1298	1201	10	1138	1253	10	3170	2918	26	250977	245618	79	2.24782
42949	43577	81	19540	19970	46	831	655	0	753	587	0	1114	1233	9	100742	98207	71	2.24782
157792	144254	82	57685	51826	81	1787	1631	17	2130	1820	21	4727	4370	32	430784	391134	89	2.24782
87428	86046	77	35236	35660	71	1083	1058	6	1149	1050	5	2976	2906	26	271572	260535	79	2.24782
81072	77658	78	24318	24598	53	887	1078	5	1079	844	0	2730	2712	24	242505	232682	79	2.25073
105210	101146	85	37875	37157	73	1172	1246	11	1393	1402	14	3567	3493	29	322961	312037	81	2.25267
278175	184975	102	109398	69015	99	3603	2439	32	4401	2959	40	9826	6226	53	891792	584227	110	2.25461
104222	103792	74	38365	37920	72	1752	1692	16	1501	1516	16	3557	3501	28	351446	337437	82	2.25558
98393	96844	78	35334	34655	73	1683	1463	15	1279	1397	13	3213	3158	27	305189	291859	80	2.25655
120986	106999	80	47933	42024	76	1366	1223	12	1617	1345	16	3868	3321	31	349733	303180	84	2.2614
125259	112931	78	39678	34788	77	1471	1207	13	1585	1388	16	3735	3381	30	346196	322186	86	2.26431
85921	82830	83	30748	30611	70	1039	1132	8	1456	1195	10	2823	2817	24	281283	274039	79	2.26625
130734	128186	79	53929	52982	75	1825	1731	17	2350	2154	21	4897	4723	32	442233	420045	86	2.27304
100283	99858	78	24002	24358	52	1315	1294	11	1604	1614	16	3148	3069	26	318448	306776	81	2.27401
151556	131628	83	39849	33135	81	2079	1866	21	2210	1983	21	5118	4706	34	479823	420478	88	2.27498
156521	132200	83	47146	38970	82	1833	1642	19	2454	1991	23	5062	4139	37	472135	391881	92	2.27498
110210	103759	78	41215	38216	74	1752	1641	17	1542	1267	13	3190	2789	29	287889	258866	83	2.27886
116139	112377	90	44903	44008	74	1566	1388	13	1610	1360	15	4539	4405	30	379630	369412	83	2.27983
147913	122132	84	55822	45589	82	1946	1501	18	1967	1473	20	4896	3998	35	454610	376286	89	2.27983
132299	111776	86	57210	48179	79	1477	1228	12	1691	1463	18	4145	3508	33	373711	314121	87	2.27983
155575	128484	88	52901	43794	81	1971	1566	21	2146	1710	23	5558	4592	38	474238	388706	90	2.2808
91152	90080	73	33517	32886	71	1572	1558	14	1106	1341	11	3322	3277	27	300008	289422	81	2.28177
273535	192489	117	87396	62552	99	3224	2496	28	3806	2674	36	8376	5692	48	778670	540715	107	2.28177
88906	90202	72	20002	20588	44	939	901	0	1307	1223	10	2839	2815	24	277642	275979	77	2.28274
86763	83685	89	40813	40207	72	1143	1043	6	1453	1312	12	3331	3174	27	292793	269917	89	2.28274
235976	175011	103	86041	64446	97	2544	1975	25	3181	2315	31	6787	4604	45	671475	484672	105	2.28468
254751	190448	98	99325	74999	96	3178	2087	32	3768	2498	33	8531	6492	44	808537	596776	103	2.28468
101555	101352	72	34466	34129	72	1359	1293	11	1522	1312	14	3396	3388	27	317480	303272	80	2.28565
120186	117036	83	46403	44819	74	2192	1885	20	1785	1808	17	4895	4582	33	446966	427575	83	2.28565
75349	75482	76	19682	19656	46	946	1035	3	1217	1186	9	2799	2502	25	262722	261560	77	2.28662
104893	97222	79	32228	29445	76	1522	1249	14	1412	1458	15	3138	2860	27	307514	286651	81	2.28662
243441	197877	97	101181	84118	90	3209	2745	27	3424	2838	29	8558	7094	45	764681	641124	97	2.28759
86660	86218	76	31642	31308	71	1178	1033	4	1223	1277	10	2871	2840	24	281359	276306	80	2.28856
48161	48249	66	17025	17324	43	756	668	0	596	606	0	1432	1475	14	132464	130513	71	2.28953
85464	83792	88	34746	34538	71	824	988	0	899	886	0	1966	2005	19	216815	210656	77	2.29147
76757	75922	73	30647	30239	71	769	773	0	1124	901	0	2379	2233	23	205844	193553	77	2.29244
89701	87681	79	38397	38180	71	948	885	0	1242	1153	10	3003	2999	25	257162	251538	80	2.29826
105524	102210	83	40820	39139	75	1667	1596	17	1492	1550	17	3479	3521	27	324388	314052	83	2.30117
77878	76432	74	31731	31810	70	1134	1159	10	1034	961	0	2421	2384	23	242580	238515	78	2.30117
177691	147527	84	59821	48531	82	2415	2151	23	2045	1741	22	5863	4774	39	491832	406199	90	2.30117
115139	108901	75	40043	35845	76	1759	1564	16	1742	1550	16	4478	4145	33	400473	364414	83	2.30117
236065	171355	96	77239	54224	91	3106	2387	29	2759	2134	29	7539	5380	45	713162	509745	100	2.30215
152849	126364	85	55227	44954	83	2507	1750	24	2115	1774	22	4372	3608	33	444043	369604	90	2.30312
72604	74726	70	26122	26227	62	1050	1107	6	1278	998	0	2105	2075	22	202059	196475	77	2.30409
112964	108528	92	30450	29285	72	1200	1274	13	1574	1429	16	3584	3498	29	311029	302411	81	2.30409
160884	132073	86	52699	43512	83	2142	1755	23	2299	1875	22	5114	4213	36	477639	392141	90	2.30603
205929	171855	89	82194	68831	85	3039	2557	27	3462	2663	31	7852	6849	43	714932	622764	92	2.30797
156979	137481	81	49061	42101	78	2453	1933	22	2246	1866	22	5483	4698	37	491868	440021	87	2.30797
94051	93627	75	37591	37823	71	1272	1184	10	1538	1332	15	2992	3085	25	283499	276245	78	2.30894
91875	92193	74	27475	27513	66	1250	1061	6	1170	1182	9	2765	2623	24	265686	259223	79	2.30894
134184	132164	78	49118	48085	76	1707	1666	18	2201	1871	20	4646	4468	31	431610	417453	84	2.30991
86616	87799	73	24961	25118	59	1474	1438	13	1280	1239	10	3387	3194	27	288283	277524	80	2.30991
113643	106669	78	38757	36615	74	1363	1178	10	1602	1501	17	3379	3430	27	324979	302960	81	2.31185
147144	128385	84	58708	51210	81	1518	1488	15	1975	1483	23	4535	3808	34	371632	311096	87	2.31185
98082	97512	82	38235	37959	72	1552	1488	15	1812	1502	18	3668	3645	28	325554	310999	81	2.31282
233884	191531	94	76319	63870	89	3375	2709	27	3454	2592	31	7981	6977	42	726695	590535	96	2.31379
116391	114717	75	39053	37677	74	1692	1725	15	1822	1653	17	3851	3667	29	362077	345617	93	2.31379
81523	82412	71	22011	22092	52	1073	1016	4	1220	1195	10	2857	2980	24	268483	262970	76	2.31573
124993	107091	81	50067	42705	80	1649	1430	14	1425	1239	15	4034	3294	33	374587	332161	85	2.31864
64356	66201	69	19523	19821	45	837	736	0	625	781	0	1907	2003	19	182275	173680	76	2.32737
78259	81085	73	23297	23740	50	900	739	0	1140	980	0	2590	2628	23	252523	248493	76	2.32737
68381	69203	72	27942	28025	62	835	734	0	769	704	0	2175	2041	21	195211	192242	76	2.32737
108253	92767	94	44956	39375	76	1251	1004	2	1381	1062	8	3183	2621	28	290694	255228	85	2.33028
133541	126607	78	51572	48675	76	1861	1513	19	1798	1946	19	4679	4379	32	414386	385974	84	2.33028
115767	113915	77	40862	39477	74	1668	1685	17	1801	1730	19	4098	3866	31	354530	342896	83	2.33125
168667	141116	88	49861	41134	82	2036	1866	18	2190	1770	22	4736	4011	34	444584	372474	88	2.33125
45540	48045	57	8753	9605	33	724	775	0	670	575	0	1349	1425	13	118033	121145	72	2.33222
123782	120792	77	52970	51207	75	1877	1864	18	2020	1865	20	4274	3805	31	384590	372485	84	2.33513
178256	143851	85	59990	47604	83	2113	1596	22	2734	2026	26	5633	4756	38	507803	404763	92	2.33513
221470	172752	88	100013	80713	88	3275	2561	28	3723	2796	33	8020	6171	43	731342	574078	96	2.3361
109592	102587	76	49038	45359	75	1532	1347	14	1774	1587	18	3651	3387	30	342478	314831	83	2.3361
86346	82351	88	29268	27717	86	788	832	0	1276	1323	11	2797	2686	24	254120	245150	80	2.33804
253546	183241	99	130835	104871	94	4803	3956	32	5454	4398	38	12020	9427	50	1.04858e+06	963981	103	2.33804
184935	157751	86	45393	37321	83	2450	2153	23	2700	2261	25	5460	4538	37	513446	431384	92	2.33998
59062	59942	67	14572	14980	40	860	837	0	808	712	0	1829	1943	19	182572	181805	76	2.34095
166820	132868	88	56815	45017	84	1887	1472	20	2416	1839	25	5210	4058	39	472496	370192	91	2.34095
98661	99142	73	27045	26116	67	1617	1555	15	1394	1435	14	3424	3239	28	338178	322766	81	2.34483
89646	90156	73	22528	22316	51	1212	1333	11	1315	1366	12	2970	2975	26	277786	269760	80	2.3458
111444	105162	93	31812	30521	75	1329	1249	12	1471	1455	13	3313	3085	28	318862	288827	93	2.3458
117601	115018	86	24736	24396	59	1317	1402	12	1725	1735	17	4346	4046	31	413961	395746	85	2.34774
83292	84605	71	29041	28965	70	993	924	0	1327	1029	6	2841	2928	24	272121	261709	78	2.34774
88640	85858	88	33411	31880	74	919	940	0	1354	1343	12	3230	3074	27	266312	238933	88	2.34774
91090	90659	76	34931	34203	71	1178	1174	10	1279	1275	10	3059	2801	27	305514	294596	78	2.34774
37678	37244	79	15164	15558	41	355	444	0	804	596	0	1023	1106	7	93699	92322	69	2.34871
227499	176481	90	79172	61113	89	2755	2125	26	2888	2328	29	7422	5572	45	670205	517351	95	2.34968
118311	114195	80	37912	36830	73	1315	1375	11	1655	1683	18	4316	4296	30	382422	366867	81	2.34968
136257	117271	81	43483	36794	78	1931	1647	19	1902	1769	18	4332	3529	34	401984	338906	87	2.35647
136620	115541	92	61573	52815	80	1746	1540	18	1981	1716	20	4365	3567	34	387253	330591	85	2.36035
194500	157610	102	63210	51124	84	2451	2006	24	2368	1932	26	5933	4631	39	519757	415496	91	2.36132
105843	98758	80	47380	41768	77	1047	1085	8	1559	1495	15	3287	3071	27	318206	277292	83	2.36326
101275	95347	79	45438	41647	74	1526	1479	16	1122	1188	10	3300	3104	28	327039	294588	83	2.36326
93875	90041	77	40398	40030	72	1126	1067	6	1010	1206	9	2425	2374	23	255331	246417	78	2.3652
126136	123542	77	47613	45691	75	1428	1374	13	1942	1846	19	3831	3657	28	338105	318176	83	2.3652
63177	64981	64	25622	25608	63	681	588	0	937	887	0	1829	1716	18	172446	167712	78	2.36617
66842	68937	68	24906	25377	55	1384	1257	12	820	981	0	2456	2420	23	224234	222744	77	2.36617
44633	45031	67	10813	11129	37	640	564	0	347	470	0	1296	1333	12	107549	103486	73	2.36617
195178	170629	93	62206	53422	84	2430	2173	22	3086	2507	28	6130	5195	38	522056	467323	93	2.37103
104601	101912	75	35874	34773	73	1290	1296	11	2011	1853	20	3663	3512	29	353768	336265	83	2.372
214251	180286	90	73569	63111	88	3038	2599	26	3619	3016	30	7982	6473	41	712065	603976	97	2.37297
74605	76207	76	30098	29780	70	963	967	0	1293	1143	8	2677	2595	23	233292	217672	78	2.37491
74166	77006	70	30391	30650	68	1180	911	0	1066	1101	6	2665	2696	24	234729	231720	79	2.37588
165131	133335	99	61460	49955	82	1855	1597	19	2195	1783	21	5334	4094	38	486070	398236	90	2.37588
175922	140138	84	54010	41508	83	2472	1966	24	2873	2093	29	6400	4878	42	552946	425142	102	2.37588
153691	147400	81	61509	59139	77	1648	1726	17	2176	2036	22	5212	4936	33	467240	440859	84	2.37685
154234	133953	87	49914	42260	80	1483	1382	16	2465	2122	24	4785	4025	36	452619	389767	89	2.37685
277761	198489	101	87385	62413	98	3329	2385	31	4231	2832	36	9033	6182	46	857364	603727	106	2.37782
134634	113000	81	47400	39347	80	1912	1549	19	1967	1703	21	4381	3691	33	394972	333980	87	2.37879
109540	97519	84	37414	33102	76	1535	1314	14	1672	1259	14	3723	3126	31	343283	307208	82	2.37879
93182	88434	88	31778	31070	71	1154	1023	4	1125	1219	11	3193	3172	26	291758	282393	81	2.37976
107148	104378	82	45448	44280	74	1502	1334	13	1656	1527	15	3182	3173	26	340970	322500	91	2.37976
132859	114843	82	46944	39588	80	1603	1361	14	1653	1566	16	3805	3364	31	383975	322973	97	2.37976
88963	87619	74	23502	23441	53	1325	1345	12	1414	1405	13	3097	3156	25	296953	286121	81	2.38073
81242	81816	74	29609	29665	70	1174	1170	9	1104	1021	4	2699	2689	25	244197	242971	77	2.38073
108348	105480	84	38469	37411	73	1727	1476	17	1833	1667	18	3546	3397	28	341879	327895	81	2.38461
148723	123715	90	56247	46448	82	2187	1691	20	1827	1404	18	4470	3702	33	404662	332592	90	2.39237
62082	60081	78	27778	28010	60	632	658	0	871	781	0	1530	1512	16	154569	148373	75	2.39334
120673	102324	82	42866	34811	79	1617	1358	16	1805	1476	15	3803	3069	32	366150	314986	87	2.39334
88174	88602	77	37685	37751	71	968	933	0	916	844	0	2263	2229	22	218932	223471	78	2.39334
88030	88071	86	19567	19508	47	1185	1173	8	1256	1116	8	2732	2733	25	241168	232448	77	2.39528
139451	117112	84	49823	41839	81	1838	1522	16	1924	1766	20	4524	3859	33	406156	337376	89	2.39528
118054	108100	78	50226	45126	77	1942	1750	18	1662	1455	17	3780	3430	30	345134	310682	86	2.39819
73903	76863	75	26969	27134	57	1060	1232	9	1009	1040	5	2230	1947	21	212287	210823	77	2.39819
140847	125368	86	53700	47407	79	1951	1745	20	1950	1599	20	4773	4309	33	434498	374826	86	2.39819
159711	129165	91	51979	42161	83	1850	1324	19	2050	1799	23	4890	3723	37	462958	370052	95	2.39916
67263	67750	72	23553	23568	54	845	841	0	1125	1098	8	2626	2624	24	225198	220981	77	2.40013
140430	119334	82	45351	37309	80	1320	1130	11	1767	1319	18	4216	3602	31	377234	309951	88	2.40207
99478	96325	79	26810	26053	66	1405	1323	11	1590	1524	15	3789	3534	29	305006	294287	78	2.40983
154063	130940	83	58289	49006	82	1493	1464	15	2105	1666	23	4946	4011	36	407608	341365	89	2.4108
77104	75751	82	19283	19387	46	1188	1315	10	1150	1155	8	2767	2817	24	257123	243334	78	2.41565
49748	49847	69	14616	14927	41	579	522	0	603	725	0	1465	1425	15	136331	137678	73	2.41565
110670	97783	76	39014	33712	75	1570	1102	10	1613	1361	16	3627	3327	30	318676	278315	85	2.4205
223354	176416	93	63327	49668	88	2824	2150	26	3519	2966	29	7136	5766	41	661034	517232	97	2.42147
173979	161802	87	65937	61397	79	1948	2088	17	2557	2493	23	5897	5205	36	537716	502664	87	2.42147
115133	106087	80	43291	38990	75	1476	1370	13	1817	1689	18	3391	2857	30	302553	271744	85	2.42244
259132	187464	101	85054	62731	94	2637	2132	27	3464	2714	31	7953	5896	44	714396	526072	103	2.42341
101397	93668	93	30391	27146	93	1419	1242	11	1669	1454	17	3500	3223	27	322819	292781	93	2.42341
121623	119009	77	45844	43268	76	1649	1620	17	1973	1986	20	4540	4457	31	410621	386860	85	2.42535
153161	121617	91	57048	45245	82	2054	1786	19	2400	1718	24	5107	4121	37	471559	379617	93	2.42632
92970	92578	74	23987	23950	53	1169	1177	9	1683	1584	16	3138	3169	26	265697	258210	83	2.42632
199137	147635	93	76094	56908	89	2591	1954	26	2813	2177	26	6503	4964	40	609438	450741	99	2.42632
87655	89453	73	23921	23845	53	1279	1383	11	1443	1339	14	3521	3379	28	330764	323722	80	2.42826
85153	84771	74	31730	31246	71	874	973	0	1098	961	0	2862	2611	26	260996	251465	82	2.42923
122721	113734	85	43959	40638	76	1818	1664	17	1914	1601	19	4233	3844	31	357246	328357	85	2.43311
107749	107527	78	36444	35635	72	1943	1865	18	1619	1582	16	3777	3640	29	356895	338366	84	2.43311
32476	33110	59	15045	15559	41	87	179	0	393	428	0	982	1011	3	81472	82781	68	2.43602
84050	85893	70	32658	32700	70	1304	1258	11	1436	1365	13	3040	2958	25	272225	263504	77	2.43699
154486	130466	89	57795	48641	81	1867	1560	19	2420	2075	24	4860	4021	35	450256	387004	87	2.43796
95391	93982	74	38757	38611	72	1342	1458	13	1289	1244	10	3197	3303	26	294772	287877	80	2.43894
131763	112512	83	41145	34277	80	1801	1603	16	1962	1508	20	4750	4170	34	425195	375256	87	2.43894
145996	129366	96	64775	58033	80	2356	1805	22	2056	1830	22	5523	4962	36	502305	441084	88	2.44282
96093	97529	74	48863	49198	73	1198	1186	9	1392	1274	12	3188	3118	26	284494	278004	81	2.44282
120744	105264	85	49971	42714	78	1483	1294	13	2091	1836	21	4227	3423	35	398989	339980	85	2.4467
92633	95126	71	24886	24861	54	1118	1171	9	1547	1451	15	3262	3071	27	286864	281417	77	2.4467
90201	89744	73	23937	23977	50	1000	1124	7	1162	1074	7	2598	2464	24	234324	223357	79	2.4467
54180	57544	55	23345	23925	51	537	542	0	631	609	0	1435	1532	15	135464	130879	72	2.44767
138320	120988	80	54115	47343	78	1799	1666	18	1966	1531	19	4791	3997	35	414657	361930	87	2.44767
65990	67764	73	24063	24071	57	1112	1155	8	927	992	0	2226	2253	22	199076	197244	75	2.44864
132750	124672	82	42620	39316	77	1596	1514	16	1872	1733	18	4673	4263	33	439756	405653	86	2.44961
89684	88314	73	31658	31676	71	1340	1317	12	1226	1271	13	3106	3213	26	280719	271457	81	2.45252
82526	82254	73	31736	31699	71	1106	1039	5	1175	1147	10	2926	2963	25	249196	242253	79	2.45349
124654	104238	81	57034	47986	80	1813	1493	17	1834	1649	19	3827	3068	31	381664	313006	88	2.45349
114265	97118	78	48098	40301	78	1548	1359	14	1755	1383	19	3661	3231	30	337799	285672	86	2.45349
87172	86555	75	33295	33145	71	1228	1036	7	1417	1315	13	3276	3218	27	266361	255394	82	2.45543
125516	107878	81	45889	39022	78	1659	1513	16	1601	1294	14	3711	3060	31	393463	334330	87	2.45543
100404	100036	74	39674	39296	72	1064	1117	6	1363	1207	11	3092	2880	27	288487	279305	81	2.4564
89273	88779	74	20912	20960	47	1110	1021	4	1017	978	0	3348	3146	28	273348	262007	81	2.4564
91780	92950	72	37836	37623	71	1145	1405	12	1382	1277	12	2724	2728	23	273306	261562	79	2.45834
164931	138805	84	58591	48238	82	2349	2095	21	2167	1739	23	5386	4382	36	485346	408972	93	2.45931
86584	86291	74	31177	30963	70	1116	1209	9	1073	1173	10	2646	2438	25	251214	248011	78	2.45931
119916	115564	77	50480	47959	75	1694	1645	15	2002	1584	22	3909	3595	30	333031	308724	83	2.46222
173938	145755	86	62497	51840	82	2100	1675	19	2447	1886	23	4651	3717	37	482282	405171	92	2.46222
140396	119427	82	60460	50100	81	1780	1530	18	2145	1901	22	4794	4043	36	443338	379805	89	2.46222
86499	85854	75	27014	26805	70	1091	1085	7	1170	1084	7	2954	2926	25	251305	243138	80	2.46319
83822	88308	69	32232	32851	63	1112	1138	7	1090	1053	5	2634	2599	24	254322	245149	78	2.46319
132216	106789	92	49576	39888	82	1857	1669	19	2143	1803	21	4144	3373	33	378420	300147	89	2.46416
98671	95321	90	35519	35410	72	1622	1552	16	1520	1633	16	3651	3548	28	323586	320329	81	2.4661
150296	131953	89	53536	46480	79	2257	2147	20	2243	2063	21	5363	4725	37	502277	439333	88	2.46707
111083	107690	76	49803	47531	75	1043	1129	7	1536	1406	15	3608	3564	28	313209	302919	82	2.46707
173833	148904	87	63430	53845	85	2562	2268	23	2807	2398	25	5837	4747	38	528393	452771	96	2.46804
141289	125019	84	43230	38044	80	1685	1656	17	2090	1646	21	4743	4219	33	403314	343058	90	2.46901
78325	78879	73	28666	28570	69	873	858	0	1210	1195	9	2860	2660	25	263691	254716	79	2.46998
95769	92363	86	38251	38096	73	1216	1197	10	1677	1664	17	3215	3178	26	301856	290532	81	2.47289
117863	111179	77	36891	33045	76	1999	1749	18	1912	1861	22	4061	3926	31	363692	332529	83	2.47386
101181	100000	74	35134	35317	71	1655	1624	18	1471	1417	16	3571	3309	28	295179	282700	80	2.47386
80916	79620	74	34409	34012	70	1040	956	0	1034	1077	6	2278	2124	22	226797	223733	78	2.47386
231548	173954	93	78913	60614	89	2755	2021	26	3341	2491	30	7449	5391	44	659315	496261	97	2.47483
44479	45039	80	5898	5942	31	1884	1896	19	3122	2999	25	3061	3021	25	171077	176976	73	2.4758
36930	38902	63	18026	18209	44	366	493	0	534	481	0	981	939	0	91145	88747	74	2.47677
86324	85509	74	28423	28238	70	1163	1123	7	1233	1277	11	3064	3129	25	301726	285619	80	2.47774
137394	120941	80	51647	43678	79	1441	1176	11	1879	1480	21	3825	3288	31	363162	318017	85	2.47968
51667	52560	70	20308	20489	49	675	698	0	572	596	0	1317	1360	13	114585	112204	75	2.47968
[truncated: 7,636 more rows]
