# Supplementary material for: Phenotypic heterogeneity follows a growth-viability tradeoff in response to amino acid identity
Source: Nat Commun. 2024 Aug 2;15:6515. doi: 10.1038/s41467-024-50602-8 (PMC11297284; doi:10.1038/s41467-024-50602-8)
Supplement: Supplementary file 6 — Source Data [file 41467_2024_50602_MOESM6_ESM.zip › source_data/fig6cde/1650_B3_FBPs1_NREPGLN.csv]

FSC-A	FSC-H	FSC-W	SSC-A	SSC-H	SSC-W	BL1-A	BL1-H	BL1-W	VL1-A	VL1-H	VL1-W	VL2-A	VL2-H	VL2-W	YL2-A	YL2-H	YL2-W	Time
251097	138747	126	104179	59679	111	38724	21108	106	144	115	0	-134	21	0	641	417	0	0.00202497
59415	41164	85	28825	20125	75	13191	8798	52	-138	43	0	44	66	0	-428	271	0	0.00303746
41939	29304	76	19646	14111	61	5610	3568	42	106	223	0	-81	27	0	-1467	0	0	0.00303746
189208	123116	101	89330	59198	97	35039	22165	93	6	149	0	-45	58	0	-108	459	0	0.00607492
72247	51016	85	29830	20926	77	11323	7385	50	-107	77	0	-27	41	0	-3638	0	0	0.00607492
107105	71590	92	41356	28301	88	20637	13592	62	130	191	0	-24	72	0	-1556	0	0	0.00708741
82711	57697	95	31708	22152	84	13393	9271	52	123	110	0	77	87	0	-1327	334	0	0.0080999
347989	185413	136	133837	71793	130	57241	30522	127	11	151	0	117	69	0	-5594	0	0	0.0080999
177013	118868	100	89784	61142	99	32704	21620	94	204	135	0	-82	100	0	966	550	0	0.0121498
120245	83079	92	37213	25720	87	17468	12386	58	-172	12	0	35	84	0	-469	174	0	0.0141748
431936	219252	158	209871	109318	156	82148	43933	151	-22	115	0	41	76	0	-58	414	0	0.0151873
158487	109441	105	41422	29057	90	24091	15868	69	-249	38	0	-19	70	0	-15821	0	0	0.0151873
349927	179742	145	152446	80420	135	46421	23189	128	-7	98	0	127	81	0	-3603	248	0	0.0161998
338632	171318	147	134135	68675	133	58665	29904	128	-252	96	0	-48	89	0	-1555	315	0	0.0172123
379928	199360	149	174687	89982	148	57093	29684	143	65	87	0	16	90	0	-3330	0	0	0.0182248
99601	70719	87	33470	23204	86	17280	11814	59	-8	67	0	4	52	0	-11740	0	0	0.0182248
166709	107032	101	74233	46950	98	35094	22105	96	-134	55	0	-76	41	0	-5105	0	0	0.0192373
196374	132705	103	62149	43374	96	31586	20984	89	-162	120	0	-72	32	0	-10028	0	0	0.0192373
252610	140676	118	95029	53058	113	36700	20598	108	-100	77	0	-61	45	0	-418	511	0	0.0212622
163290	109828	99	58793	38568	94	33208	21809	91	-39	56	0	-52	70	0	-2376	0	0	0.0222747
262792	146279	126	109475	61719	116	34509	18681	102	-83	60	0	-92	48	0	-3105	0	0	0.0222747
174444	119085	102	77709	52684	97	30857	21331	90	-23	105	0	-18	75	0	1154	564	0	0.0253122
291145	165015	122	98146	54971	118	40471	22042	116	-64	105	0	-3	44	0	-7115	0	0	0.0253122
136815	95184	94	56742	39637	91	26433	18056	78	151	120	0	45	90	0	-2976	0	0	0.0263247
127484	85353	95	44417	29258	92	19613	13165	62	-108	111	0	-76	45	0	-7691	0	0	0.0263247
183817	109142	114	68139	40004	100	36477	21369	100	116	122	0	91	118	0	-87	490	0	0.0334121
135469	92940	99	53673	37102	90	25427	17542	74	89	135	0	-5	86	0	-382	414	0	0.0354371
153979	106279	96	62634	42881	94	22894	15803	66	124	131	0	-52	35	0	2246	1271	17	0.0354371
157151	107570	96	69030	47652	93	23502	16013	67	66	143	0	19	61	0	-207	279	0	0.0384745
230580	145775	118	130147	83392	107	33226	21582	99	-58	56	0	-38	69	0	-3137	0	0	0.0384745
89252	62815	100	30210	20643	87	14772	9778	57	918	550	0	781	451	0	-2670	0	0	0.0384745
211170	128207	122	88730	53872	106	31840	19463	96	-254	95	0	-61	61	0	-827	315	0	0.0404995
306751	149743	133	131630	64213	129	46975	23271	123	-30	145	0	-35	84	0	-465	331	0	0.041512
245807	148586	121	128397	77032	110	46405	27965	105	6	136	0	52	54	0	-1613	68	0	0.0425245
315151	184899	124	192117	115730	123	69586	41371	117	-6	136	0	-43	90	0	204	658	0	0.0445494
241734	149722	112	75399	44626	106	33108	20442	99	-52	87	0	-17	81	0	-313	201	0	0.0496119
91556	66472	85	34684	24623	83	13240	9149	54	-19	65	0	-42	55	0	-7510	0	0	0.0496119
214081	136118	115	100580	62424	104	35319	21954	96	-1	112	0	-101	55	0	-506	128	0	0.0516369
293915	170529	121	123013	70583	115	44991	25431	110	114	105	0	-31	44	0	-8204	0	0	0.0516369
476778	241576	170	222153	116737	167	118868	62582	162	-245	78	0	-41	56	0	675	660	0	0.0536618
221010	118558	112	90507	48299	109	41960	21870	105	-25	133	0	-49	34	0	-2403	168	0	0.0546743
404130	203061	139	126646	62694	137	67760	33636	133	246	117	0	36	91	0	-11542	0	0	0.0546743
437464	207715	156	155130	72613	149	68362	31384	145	158	125	0	30	73	0	-25246	0	0	0.0546743
474639	259919	141	264116	145942	141	157747	86362	141	-270	83	0	2	71	0	681261	331412	157	0.0546743
308833	160829	125	121976	64377	122	46356	24356	118	-49	78	0	93	89	0	-22910	0	0	0.0556868
307677	166730	134	137359	73005	131	40295	22165	121	-175	97	0	-198	4	0	-534	298	0	0.0577118
287211	148648	139	118192	61079	124	46714	24233	119	-104	138	0	91	120	0	698	743	0	0.0597368
315175	161902	136	135890	70432	121	45025	22543	115	-115	126	0	40	55	0	-676	343	0	0.0617617
232834	130300	113	81420	44765	108	38181	20844	103	57	163	0	-111	70	0	-7118	0	0	0.0617617
213638	125306	108	86786	50521	104	35955	19755	100	-14	114	0	60	110	0	-12931	0	0	0.0617617
214239	134961	103	86854	52760	103	36013	22333	98	-186	71	0	20	60	0	-18105	0	0	0.0617617
211920	142458	114	95414	64319	100	36680	24163	96	0	115	0	-44	60	0	-7304	0	0	0.0627742
248969	139564	121	104718	58258	115	40971	23072	109	70	115	0	153	121	0	-505	509	0	0.0668242
81862	57590	92	35938	25543	82	12329	8633	51	-3	97	0	60	73	0	-508	70	0	0.0688491
286551	164876	120	121911	69827	113	49034	27513	109	35	114	0	-58	67	0	-507	377	0	0.0698616
94715	68704	88	27516	19552	70	22639	15600	61	-141	33	0	-27	71	0	-5541	0	0	0.0698616
337486	163878	138	131005	62571	132	44796	19655	126	191	116	0	-157	35	0	-1297	284	0	0.0708741
147381	102230	104	42486	29700	90	23264	15612	70	57	110	0	-64	28	0	-1258	0	0	0.0718866
280485	164891	131	114706	69220	115	64867	38674	111	-104	49	0	-107	66	0	812	915	0	0.0759365
153857	105637	105	47704	33113	90	26115	17469	75	-41	140	0	78	121	0	-1926	0	0	0.076949
132276	90704	93	45147	31066	90	24023	15995	67	68	96	0	-31	50	0	-4737	0	0	0.076949
234831	147123	113	90608	56414	104	36749	22510	101	5	180	0	-28	91	0	-228	349	0	0.080999
206673	130792	111	84348	53123	105	29819	18368	80	-134	140	0	-7	60	0	-1056	603	0	0.0820115
274931	179041	113	152709	98875	110	44913	28670	105	57	168	0	-58	72	0	-4564	0	0	0.0820115
187104	125678	98	92724	60143	98	32471	21020	91	-8	98	0	16	55	0	-8004	0	0	0.083024
238186	157367	108	72057	47603	103	44477	29527	101	-52	90	0	-92	49	0	-15618	0	0	0.083024
199579	134114	103	93104	63426	101	35692	23656	96	88	118	0	-76	80	0	79	383	0	0.0860614
337767	191165	140	179391	101572	126	73796	41893	120	-97	62	0	-33	95	0	-1296	396	0	0.0870739
432766	222725	155	162568	85022	143	96765	51078	138	67	204	0	-118	66	0	-558	131	0	0.0901114
328879	196126	121	110739	64607	120	53428	32544	115	-91	100	0	-102	78	0	-21985	0	0	0.0901114
288681	147729	134	121100	63223	120	47738	23645	114	-155	88	0	-104	48	0	-19963	0	0	0.0901114
165935	115772	99	70333	48896	93	27134	18156	73	-130	38	0	-74	24	0	-21487	0	0	0.0901114
152508	106018	105	71373	49710	92	25157	17070	74	-68	81	0	57	58	0	-7682	0	0	0.0921363
151684	103233	108	74273	50940	93	24279	16349	67	218	138	0	-17	59	0	-5311	0	0	0.0921363
310138	163674	132	127336	68541	118	42917	22664	113	-170	129	0	176	129	0	-5615	0	0	0.0931488
321299	171604	119	106861	55732	118	39582	20659	113	74	190	0	-30	51	0	-13532	0	0	0.0931488
136226	91172	100	52574	33464	93	22450	14149	66	-5	133	0	-26	73	0	-19228	0	0	0.0931488
201338	133702	99	72430	48539	97	39914	26529	94	46	86	0	-93	54	0	-57	280	0	0.0951738
184297	124472	99	127876	87129	100	35511	22928	93	-62	82	0	-44	67	0	-3041	0	0	0.0961863
302943	153718	125	93893	44952	122	45391	22205	119	1	134	0	6	79	0	-5351	0	0	0.0961863
94717	68369	86	32356	22958	79	13525	9873	55	1	130	0	4	65	0	432753	247194	95	0.0971988
299167	162272	135	88955	47278	124	42842	23164	118	162	147	0	-69	96	0	-247	742	0	0.0982113
314847	170780	131	123430	67409	121	44718	24032	117	-67	102	0	109	99	0	-768	595	0	0.100236
371481	178539	145	122785	58817	137	70301	32937	136	-75	101	0	78	78	0	-1012	194	0	0.102261
410988	212362	143	147222	75013	140	66908	34187	138	164	220	0	-33	73	0	-11868	0	0	0.102261
527384	252531	177	296640	148459	169	155704	73788	169	19	139	0	60	108	0	-20154	0	0	0.102261
151725	103034	102	30198	21003	84	27699	19517	76	116	130	0	-125	58	0	-4809	0	0	0.103274
178519	113974	108	50832	31706	96	35216	22631	95	-23	83	0	-5	78	0	-4516	0	0	0.104286
298462	162996	131	93692	51527	122	53932	28255	118	25	135	0	72	93	0	-2413	37	0	0.105299
146606	99902	101	53885	37736	91	22648	15541	68	-89	69	0	-128	40	0	-16513	0	0	0.106311
342622	166364	152	128929	62761	146	49031	23525	136	-196	135	0	-13	77	0	-3838	0	0	0.107324
134917	92776	96	55080	38458	91	17077	11010	59	-121	153	0	-35	57	0	-2592	0	0	0.110361
261523	157907	118	115469	67651	115	43716	26108	108	-36	105	0	14	62	0	-668	142	0	0.112386
203674	133388	105	80599	53418	102	30104	19489	84	167	171	0	92	116	0	-1110	440	0	0.113399
237026	131027	113	95302	53900	110	36661	19441	104	-83	67	0	76	86	0	-181	293	0	0.115424
116654	81095	92	38488	27087	86	18184	12663	57	-141	28	0	-23	84	0	-332	423	0	0.117449
158537	108552	98	61722	42387	94	33198	22028	90	-61	101	0	26	57	0	-63	418	0	0.120486
170301	117589	97	54479	37697	94	31522	21090	91	-50	95	0	0	82	0	59	328	0	0.121498
153210	104360	102	108881	74790	97	30128	20277	85	122	167	0	15	58	0	-5305	0	0	0.121498
229982	125359	116	82809	45042	111	45342	24939	106	13	119	0	59	94	0	-135	390	0	0.124536
500991	226224	180	186783	83073	175	90582	39475	172	84	125	0	37	140	0	-384	570	0	0.126561
224151	131111	107	98998	56680	106	41614	23671	102	-149	184	0	-155	19	0	-23523	0	0	0.126561
216766	146862	115	109296	75256	102	44033	28577	97	-63	116	0	94	116	0	-6042	0	0	0.127573
354083	211225	140	173522	105695	132	60251	35499	127	177	161	0	119	107	0	-3775	59	0	0.128586
497204	239821	175	315560	160437	173	116793	58197	165	306	125	0	-84	62	0	-7587	0	0	0.129598
82975	60603	85	19459	14703	55	10415	7308	47	-88	53	0	-27	72	0	-20837	0	0	0.129598
171103	114169	99	76873	50578	96	33879	21630	89	-301	22	0	-80	38	0	-22059	0	0	0.129598
197043	131763	106	83943	55646	97	25221	16409	71	39	128	0	57	62	0	9	305	0	0.133648
454236	233739	157	232806	118374	156	99105	53207	150	-205	127	0	-38	59	0	199	254	0	0.135673
194139	118591	106	75641	44265	104	30449	17512	91	75	107	0	-187	26	0	-7811	0	0	0.136686
140943	97119	104	26391	18571	77	25216	17220	74	65	129	0	-86	56	0	57	452	0	0.138711
91770	64303	92	37045	26574	84	16665	11644	56	116	111	0	52	57	0	-1088	92	0	0.139723
445829	197630	164	147428	67468	150	73599	32008	148	45	113	0	144	90	0	-1528	254	0	0.140736
176096	122065	103	69677	48200	95	32356	22033	82	27	211	0	-104	20	0	-172	387	0	0.142761
476488	222601	163	164710	76073	153	77206	33884	150	312	158	0	233	123	0	295461	230751	65	0.145798
223980	136385	108	110090	64433	108	35580	20752	102	-198	87	0	14	80	0	-17892	0	0	0.146811
170762	117596	99	47883	32419	92	32143	22035	89	-78	95	0	30	55	0	-9950	0	0	0.147823
248932	144807	112	104230	63840	108	35212	20046	94	161	125	0	-113	59	0	-16779	0	0	0.147823
342970	178331	142	119957	62296	128	54253	27677	122	164	155	0	101	80	0	-1952	102	0	0.148836
199909	120792	114	72292	42546	102	32740	20274	92	-55	94	0	51	69	0	40	426	0	0.150861
175368	119900	102	58214	40353	93	22209	14515	66	-72	72	0	-93	57	0	-5398	0	0	0.150861
98351	71801	86	24368	17508	65	16761	11213	57	-15	48	0	-30	91	0	-9208	0	0	0.150861
129385	92796	89	45870	31903	88	27544	18736	79	-42	37	0	-24	70	0	-867	1285	7	0.150861
106742	76680	90	42870	30585	86	20562	13463	64	-57	42	0	29	67	0	-363	208	0	0.153898
184131	121708	103	61164	40336	95	33659	21888	93	185	148	0	41	47	0	-1072	319	0	0.154911
128567	90464	95	38976	27551	86	22248	15242	65	102	114	0	31	70	0	-416	141	0	0.156936
157360	108651	108	67458	47036	92	30815	21508	86	-159	80	0	45	79	0	-724	295	0	0.157948
175665	123031	95	54975	38635	91	28332	19436	75	-67	69	0	50	89	0	-7389	0	0	0.158961
382941	185170	137	124506	59864	135	65975	30855	132	-3	120	0	-116	87	0	-16530	0	0	0.158961
281938	156941	126	106491	58399	120	31114	17402	92	117	134	0	18	110	0	-7365	0	0	0.158961
132294	92485	92	69092	48014	90	22820	15503	70	-27	101	0	9	96	0	52	760	0	0.161998
172865	119589	97	33928	23577	89	29488	19693	82	148	133	0	24	73	0	-2616	0	0	0.16301
136898	97176	93	64681	45312	91	25951	17990	67	8	89	0	41	106	0	-49	617	0	0.165035
224708	137069	105	91403	55539	103	28667	16464	81	-41	90	0	-197	1	0	-2309	563	0	0.165035
139936	95927	102	39427	27507	90	24218	16591	71	-35	107	0	85	53	0	-499	407	0	0.168073
182424	123534	103	70756	48323	96	31263	20689	93	145	154	0	-29	37	0	-298	144	0	0.170098
291298	163122	117	83166	45923	111	42131	22310	109	-104	71	0	36	58	0	-5223	0	0	0.17111
132191	90793	97	40689	28472	91	24947	16906	71	164	131	0	70	102	0	-4241	0	0	0.17111
99028	69322	94	34297	24170	84	17281	12320	56	33	116	0	-86	23	0	247	683	0	0.174148
384537	187049	143	126409	64036	134	66328	31441	133	81	160	0	-7	88	0	-1539	347	0	0.17516
187117	129421	102	108670	75793	97	34164	23398	93	-122	97	0	-47	73	0	-9893	0	0	0.17516
169400	115589	104	41788	28966	95	26794	18035	74	-31	102	0	-120	46	0	-1081	318	0	0.176173
325813	168831	126	145375	78814	124	56619	30585	118	-192	52	0	-119	99	0	-9957	0	0	0.176173
365148	207938	138	121374	69795	120	83334	46856	118	-175	147	0	40	50	0	-4962	0	0	0.177185
310040	161918	126	138533	73006	125	44915	23197	119	210	176	0	6	92	0	-1144	180	0	0.17921
93869	66582	91	39870	28037	84	16152	11241	56	142	150	0	-94	43	0	133	399	0	0.182248
88214	63302	87	31282	21760	83	13325	8737	52	127	111	0	-18	68	0	-659	296	0	0.18326
259328	143293	125	110059	62192	114	35094	18630	105	13	145	0	36	52	0	-1554	167	0	0.184273
204475	122998	108	81012	49362	105	30405	18157	90	72	126	0	-14	87	0	63	318	0	0.18731
87139	61554	87	19986	14085	60	16725	12030	54	-18	107	0	21	77	0	-1795	0	0	0.188323
187495	129393	98	89177	61620	98	31720	21533	82	146	138	0	-25	56	0	-970	146	0	0.189335
370821	187254	141	151103	77326	137	54652	27977	130	130	114	0	48	54	0	-966	156	0	0.19136
459838	221127	154	195777	98257	149	70364	34827	143	290	172	0	-148	44	0	-14840	0	0	0.19136
165519	114580	98	68236	47613	96	26346	18024	74	65	109	0	44	75	0	-355	298	0	0.194398
241325	153761	109	81197	50060	101	36479	22512	99	103	143	0	0	108	0	249	436	0	0.197435
207495	139741	100	78260	50847	98	33571	21581	87	124	167	0	-38	63	0	-51	763	0	0.198448
344291	186532	139	156102	83657	136	58460	30938	133	229	140	0	57	81	0	-575	602	0	0.200472
167308	116986	98	77809	54736	95	26677	18366	77	-163	64	0	9	48	0	-5286	0	0	0.201485
77051	55234	85	34034	24146	82	9633	6850	47	111	192	0	73	47	0	-2364	0	0	0.20351
176465	122596	98	91071	62576	96	34429	24485	91	331	229	0	-39	57	0	66	435	0	0.204522
186963	123775	114	89423	59023	99	30300	19962	82	-150	48	0	-44	109	0	-101	352	0	0.208572
223871	137222	105	102795	63306	102	32247	19074	95	-85	114	0	138	133	0	-7536	0	0	0.208572
90274	66045	84	30315	21776	83	14636	10441	53	8	62	0	3	57	0	-896	440	0	0.210597
368477	181165	147	160990	79833	142	53214	25614	136	-88	88	0	75	86	0	-1029	76	0	0.21161
257306	147201	117	94081	52379	112	36292	21599	105	-19	126	0	53	101	0	-1636	0	0	0.212622
123550	84750	93	48801	34188	89	21913	15029	66	113	117	0	-83	57	0	-5208	0	0	0.213635
256035	143346	116	78122	43580	109	47946	27008	108	93	89	0	-10	33	0	-8510	0	0	0.213635
275207	158008	127	108530	62275	117	38802	20923	110	13	136	0	172	86	0	-542	288	0	0.214647
278211	162070	126	112238	66000	113	38219	22248	105	186	135	0	81	83	0	28	423	0	0.216672
241056	146805	111	105136	64316	108	32399	19879	93	153	113	0	-108	51	0	-481	289	0	0.21971
252781	145449	125	95238	53881	112	33132	18828	94	36	150	0	-65	53	0	-1958	0	0	0.220722
244840	144302	113	94218	55294	110	29251	16653	83	-1	100	0	-7	54	0	-10161	0	0	0.220722
306596	185585	121	136373	85308	116	58089	35532	110	208	105	0	-116	66	0	-550	82	0	0.22376
182856	122489	103	100135	67181	101	31828	20361	94	-8	181	0	-37	48	0	-111	625	0	0.225785
372348	209866	129	174759	99612	128	61049	34681	122	173	142	0	-10	112	0	-8680	0	0	0.225785
135080	93229	99	41064	28364	89	24127	16167	73	-229	53	0	-76	65	0	-1275	0	0	0.22781
217119	134967	120	102647	63309	105	57372	37017	102	-52	140	0	-18	57	0	-2869	0	0	0.22781
132198	90650	90	48525	33420	88	24741	17472	69	48	113	0	68	104	0	84278	119512	105	0.22781
160801	108527	99	57106	38751	95	26740	18190	71	128	84	0	-36	98	0	-4816	0	0	0.228822
442337	227237	158	233484	126509	151	113321	61641	147	0	107	0	-23	77	0	-15105	0	0	0.228822
151573	106375	103	58956	40749	91	28383	19629	80	-72	81	0	1	68	0	-2291	183	0	0.229835
322127	163614	122	123444	63812	121	52519	25555	117	-132	102	0	-15	50	0	-6731	0	0	0.229835
130338	90892	97	45687	32104	88	19657	13557	61	-121	18	0	-5	91	0	-807	168	0	0.23186
353311	180417	140	147464	73746	137	53053	27322	131	154	129	0	47	57	0	-1112	299	0	0.232872
447005	212071	159	148902	69447	145	70506	32921	142	-168	177	0	71	115	0	-1319	421	0	0.233885
461849	231086	162	124387	59659	161	72657	36237	156	-306	77	0	-12	75	0	-13353	0	0	0.234897
371703	179436	137	131908	65529	134	48243	22230	129	154	122	0	78	82	0	-1329	317	0	0.23591
77376	56415	85	39601	28788	81	10611	7647	49	69	86	0	-44	18	0	-427	183	0	0.237935
214036	131994	115	82627	51291	102	27993	17161	79	136	86	0	-57	66	0	-1291	62	0	0.237935
161125	113931	96	88226	61956	95	27746	19285	76	53	74	0	39	63	0	-993	260	0	0.239959
110622	77416	102	48260	34483	86	19662	13665	59	-175	36	0	-4	123	0	-236	139	0	0.244009
100539	71863	89	40673	28525	85	16256	11444	55	-144	76	0	41	61	0	-1019	81	0	0.245022
173645	118220	97	52342	35897	94	31251	21403	90	-44	126	0	-55	35	0	-234	427	0	0.248059
250740	144297	110	95353	54031	109	45751	25822	104	-55	74	0	-47	41	0	-7858	0	0	0.248059
153217	108191	103	62009	43417	92	31666	21683	89	-78	59	0	-57	64	0	-297	333	0	0.251097
187844	131547	96	52038	36355	92	34946	24016	91	39	128	0	22	56	0	-438	226	0	0.254134
72936	53684	83	25205	18350	67	10196	7094	49	42	100	0	69	83	0	-6877	0	0	0.254134
228959	143082	113	74363	45707	106	44307	27404	102	104	142	0	38	70	0	-544	328	0	0.257172
156932	107142	103	54034	36114	94	32436	21434	91	-10	56	0	-223	0	0	-9416	0	0	0.257172
389750	193681	140	127732	62981	133	62051	28931	131	-172	77	0	-127	39	0	-3736	33	0	0.257172
120572	88085	88	33661	24625	78	24687	17152	73	189	181	0	-103	77	0	-14080	0	0	0.258184
132776	93893	96	38269	27124	88	24788	17594	67	-70	100	0	6	59	0	275	489	0	0.262234
472088	216263	169	151008	70377	159	81024	36188	155	200	163	0	-110	37	0	-3166	316	0	0.263247
100533	71332	86	34966	25148	82	18689	13467	60	15	143	0	21	100	0	-9371	0	0	0.263247
346406	184020	128	167453	93946	126	49876	26030	119	-45	101	0	-107	57	0	-6554	0	0	0.267297
347290	186351	130	121658	63080	124	62637	32654	121	110	109	0	60	91	0	-38	405	0	0.269322
166282	113767	99	57757	40623	95	29065	20470	82	-122	84	0	-79	27	0	-118	350	0	0.271347
358230	188069	137	148782	76380	134	64161	33260	129	-159	92	0	-73	52	0	-8395	0	0	0.272359
382164	212366	136	193622	107661	136	80566	44029	131	208	145	0	-63	60	0	-833	198	0	0.274384
148149	103978	102	105805	74476	96	32979	22138	90	-177	68	0	-43	76	0	-11041	0	0	0.274384
343352	181511	131	127433	68689	131	50956	25460	124	-236	85	0	-27	50	0	-98	716	0	0.278434
212390	128053	107	87315	49671	107	28454	16863	79	-151	91	0	163	102	0	-2716	0	0	0.279447
135294	93571	97	50467	35629	89	25619	17666	70	-120	59	0	-132	25	0	-4453	0	0	0.279447
158686	112342	95	76898	54011	94	28566	18758	85	107	176	0	-40	61	0	-18736	0	0	0.280459
218867	130148	122	84651	50059	105	34110	19790	93	-125	36	0	41	64	0	14851	13561	80	0.280459
356624	185302	143	144309	76962	136	47150	23460	132	-274	80	0	-139	30	0	-38526	0	0	0.280459
106751	73138	95	44697	31040	88	15437	10418	55	-95	60	0	-36	64	0	-2730	0	0	0.281471
226856	132868	124	88203	51279	108	34745	21623	92	-140	63	0	-69	52	0	-4760	0	0	0.282484
227116	145480	106	97467	61348	107	35867	22817	94	-79	85	0	-98	36	0	-737	43	0	0.284509
315404	175187	127	129468	69465	124	43327	23018	116	-116	106	0	93	94	0	-1100	130	0	0.285521
145490	102106	95	57026	40226	91	28840	20235	81	-167	47	0	-50	50	0	-116	285	0	0.288559
292464	174827	117	106660	64037	114	46208	27485	109	-143	81	0	13	50	0	-922	71	0	0.289571
374869	181480	151	121353	59691	144	46114	21497	134	-150	59	0	98	105	0	-11898	0	0	0.289571
120338	86972	92	47600	33604	90	18376	12137	57	-94	76	0	-102	70	0	225	648	0	0.291596
251902	153519	118	100698	60420	115	43169	25870	109	105	106	0	-2	70	0	-708	312	0	0.292609
223701	138681	106	83356	52634	103	38432	23839	98	80	112	0	-92	30	0	-1271	116	0	0.293621
117455	82920	88	55765	38679	88	24386	17254	69	-35	83	0	-92	43	0	-5477	0	0	0.294634
137405	96805	95	60565	42574	91	23030	15533	72	63	109	0	-49	76	0	-408	283	0	0.295646
165265	114102	101	62282	43081	94	27196	19373	73	120	150	0	-40	29	0	-2032	0	0	0.295646
77057	54639	97	29713	21508	77	11061	7882	51	1	83	0	81	59	0	-4374	0	0	0.296659
261465	145608	115	89899	50334	111	36105	20388	106	-61	94	0	-13	55	0	-1110	200	0	0.297671
386397	200424	162	177123	91753	148	54093	27510	143	154	172	0	-81	48	0	-118	456	0	0.299696
162735	117288	93	46364	32558	90	37517	25996	91	-55	184	0	70	70	0	-6855	0	0	0.299696
310001	160436	137	108389	57771	120	47567	24246	118	-79	62	0	-51	82	0	-15212	0	0	0.299696
129656	91021	92	58694	42410	89	24086	16761	71	-62	70	0	8	75	0	-12107	0	0	0.300709
441878	197836	152	212390	109155	145	108276	53920	141	-95	94	0	-91	62	0	-180	772	0	0.302734
168005	116955	100	68253	47731	94	31301	21717	88	-213	133	0	-4	36	0	-659	202	0	0.306784
311080	179145	123	161117	92594	116	44941	25917	110	133	140	0	-24	66	0	-439	439	0	0.314884
308076	169349	133	115540	63417	118	51393	27659	115	-214	65	0	-77	56	0	-9785	0	0	0.314884
106693	78706	85	36053	26404	80	17891	12935	56	-42	131	0	6	57	0	390773	247378	72	0.314884
193088	120879	105	76020	47964	102	25735	16256	75	148	128	0	-114	51	0	-2947	0	0	0.315896
299186	157250	130	127627	68663	123	51384	26624	118	-77	96	0	87	80	0	-2539	355	0	0.315896
251593	150112	111	105968	63916	111	37283	21533	98	189	115	0	-46	59	0	-11437	0	0	0.316909
146136	101476	94	36931	25780	90	22241	15868	64	-14	141	0	-10	33	0	-744	27	0	0.318934
105638	76788	97	42967	30303	85	18749	12987	60	-48	64	0	-131	34	0	-5973	0	0	0.318934
224286	126790	115	92853	53296	107	28701	15501	80	167	127	0	-33	44	0	-3630	0	0	0.319946
91569	67197	87	24314	18102	62	19415	13646	60	-201	17	0	44	56	0	-1336	631	0	0.319946
98189	70369	90	42052	30477	87	21479	14837	65	15	192	0	-87	44	0	-7159	0	0	0.319946
167184	117168	96	38996	27270	90	29994	20059	84	-22	126	0	-40	70	0	-104	352	0	0.322983
128749	91379	90	34465	24155	88	24124	16693	73	-96	63	0	57	70	0	-5809	0	0	0.322983
312606	163265	130	123182	65181	126	51655	26862	122	59	115	0	-80	72	0	-3445	0	0	0.322983
351236	186933	132	126826	66560	126	48357	25070	122	-313	74	0	-58	56	0	-762	172	0	0.325008
290881	151705	127	132825	68763	120	41951	21951	114	80	110	0	-35	62	0	-4759	0	0	0.326021
232805	153743	102	79379	50781	98	33411	20845	89	114	130	0	32	101	0	-9278	0	0	0.326021
352717	203435	125	160549	94706	121	77412	43904	118	-2	91	0	15	81	0	-20531	0	0	0.326021
289272	152495	123	122570	63732	121	51908	27153	117	-58	105	0	-168	87	0	-16209	0	0	0.327033
163428	113430	97	62934	43719	93	26670	17669	73	141	148	0	13	111	0	-7574	0	0	0.328046
173597	117721	105	65732	44187	95	27406	18524	72	98	128	0	-55	83	0	-10010	0	0	0.328046
230112	150768	106	126699	82690	106	38995	24763	99	-49	132	0	-20	36	0	34	516	0	0.330071
399546	189827	153	127099	61740	147	64607	30388	143	104	208	0	-27	74	0	-85	440	0	0.332096
115384	83416	89	25974	19325	65	22164	15059	67	-36	111	0	-5	55	0	-14519	0	0	0.332096
150145	107044	94	58434	40977	91	21911	15458	66	53	61	0	-64	35	0	-10712	0	0	0.332096
126648	86664	92	54433	38210	90	21533	14748	65	30	101	0	-75	22	0	-7671	0	0	0.333108
178623	123907	104	46972	32972	95	29384	20472	75	-57	121	0	-25	51	0	-8502	0	0	0.336146
373412	184689	144	161078	83323	141	45250	21285	124	-52	61	0	-38	52	0	-244	544	0	0.340196
382176	194421	145	155052	82917	140	77577	40762	136	39	126	0	79	87	0	-126	374	0	0.342221
262816	150414	117	115852	65771	113	32503	17979	96	113	178	0	9	91	0	-8564	0	0	0.342221
212180	123942	116	90319	53244	107	34004	19453	101	-54	74	0	-8	53	0	-564	509	0	0.345258
107213	75538	102	52997	38050	86	16647	11393	57	-153	83	0	53	42	0	75	709	0	0.347283
132020	94084	98	67430	48884	90	21923	15118	61	-70	61	0	-11	55	0	-373	223	0	0.348296
107255	77414	87	41868	30337	84	21387	15328	60	105	186	0	23	90	0	-3818	0	0	0.349308
226316	143003	119	81763	51073	103	36187	22353	98	-135	85	0	34	91	0	69	455	0	0.351333
271092	156540	115	127526	70773	114	34683	20282	104	-266	70	0	108	90	0	-80	494	0	0.354371
206599	120237	108	91422	53444	103	31952	17130	92	85	155	0	-139	17	0	-11836	0	0	0.354371
481690	240407	172	223800	115441	168	122590	63219	163	41	101	0	105	79	0	-1223	317	0	0.355383
93138	67766	85	33227	24399	80	18142	13088	58	22	91	0	4	90	0	-14428	0	0	0.356396
468666	204999	173	146939	65892	162	74780	31864	159	48	177	0	80	78	0	-895	439	0	0.357408
147706	106600	93	72562	51710	90	24601	17396	67	149	134	0	-162	26	0	-2600	0	0	0.358421
130565	92299	95	30733	22055	86	22918	15733	63	0	83	0	-22	88	0	-836	59	0	0.363483
213710	146343	100	120807	84270	101	48041	33367	96	-15	92	0	10	95	0	-327	193	0	0.364495
169741	117707	106	69661	49112	94	27727	18904	80	-12	101	0	-98	49	0	-1099	140	0	0.36652
181507	123847	99	65748	43923	95	33367	22198	92	-91	72	0	-2	49	0	-5975	0	0	0.36652
219058	136600	105	82999	50114	104	34396	20641	96	135	121	0	44	107	0	-3222	262	0	0.36652
130090	93479	91	40178	29038	86	15989	11275	55	21	103	0	-135	62	0	-9646	0	0	0.36652
270039	140681	123	105681	56209	119	38646	20105	113	-57	139	0	48	116	0	-9859	0	0	0.367533
311784	170738	126	129675	69765	121	45626	26110	117	-124	80	0	65	83	0	-4664	0	0	0.367533
204498	124383	111	73084	43859	102	44959	27555	98	-67	102	0	-66	84	0	-872	366	0	0.369558
294166	156011	121	116005	61900	116	46230	23539	113	-139	94	0	-36	39	0	-25194	0	0	0.37057
204285	113867	107	108686	65620	105	55561	33496	102	-3	79	0	-19	55	0	-20607	0	0	0.37057
377755	181071	141	123789	58318	135	58599	27621	129	95	80	0	41	52	0	-4699	0	0	0.371583
254330	168293	108	102197	69353	101	42007	28224	96	-4	158	0	-26	41	0	7	407	0	0.37462
195049	133584	113	62600	43455	95	34298	23031	86	51	184	0	97	73	0	-2057	354	0	0.375633
282637	159732	118	109418	62349	116	38569	21650	110	114	97	0	55	101	0	-392	443	0	0.37867
357324	196804	127	129064	70243	125	64766	35642	121	-173	150	0	31	98	0	-11093	0	0	0.37867
296320	156930	116	109740	57134	113	53108	27428	110	-77	150	0	108	64	0	-16401	0	0	0.37867
271109	147190	130	100204	55973	114	44697	24253	112	-60	125	0	114	100	0	-14356	0	0	0.379683
181868	125287	102	48960	34328	91	32617	22341	91	-219	33	0	53	64	0	-995	91	0	0.380695
448563	236532	162	191129	101698	157	121938	67267	156	159	133	0	-45	55	0	-13741	0	0	0.380695
230526	151685	105	91969	59159	103	39017	24382	98	9	80	0	-25	80	0	-1271	39	0	0.38272
167664	108756	105	62950	39123	97	30749	19845	91	49	120	0	3	80	0	-661	534	0	0.383733
221343	134096	110	115279	71295	108	27629	16536	83	35	143	0	49	58	0	-878	95	0	0.385758
363551	186034	135	155476	77687	132	50509	26090	127	-241	91	0	39	57	0	-7473	0	0	0.385758
262299	174262	113	137915	92807	110	33187	21567	96	-35	139	0	37	90	0	-21	268	0	0.39082
172051	122690	94	94670	66788	93	28511	19800	74	95	200	0	-12	51	0	-7226	0	0	0.39082
376134	205201	153	185877	106440	138	53649	29137	131	0	79	0	-140	64	0	-2624	143	0	0.391833
142886	102923	92	87102	63196	91	27379	18680	70	-91	75	0	31	66	0	331	1788	24	0.391833
166564	118874	95	76131	53871	93	30644	21198	83	-106	77	0	-26	47	0	-16022	0	0	0.391833
213623	140045	104	81547	52481	102	31530	19694	86	47	93	0	21	107	0	-16963	0	0	0.391833
158343	115145	93	92239	65664	93	24844	17217	70	-56	102	0	-78	35	0	-17568	0	0	0.391833
154324	108936	96	55789	39283	90	26266	18162	71	0	100	0	14	73	0	-8842	0	0	0.392845
105590	76850	91	38180	27759	85	14529	10426	54	23	113	0	-83	47	0	53	623	0	0.39487
203376	138936	107	89959	61592	99	25965	17500	72	-82	82	0	-45	52	0	-4025	0	0	0.39487
174079	119705	98	79689	55276	96	30075	19739	86	154	146	0	-42	47	0	-3390	0	0	0.395883
252414	140210	116	96658	52699	110	44902	23671	107	72	91	0	12	54	0	-992	263	0	0.396895
446529	249226	148	291429	164665	148	126339	69633	142	128	120	0	-91	87	0	-622	532	0	0.39892
172231	120160	100	76594	53195	96	29124	20235	78	-199	82	0	-19	68	0	-1284	146	0	0.399933
167992	112084	99	56067	35976	95	37263	24641	93	67	101	0	82	121	0	25399	9539	112	0.399933
233913	143342	108	123400	76259	107	34652	20266	100	14	88	0	-86	28	0	-30	419	0	0.401957
466968	221648	176	243782	126512	165	63559	29589	160	97	121	0	136	99	0	-72	463	0	0.404995
314232	170665	122	115319	63176	118	48587	25658	114	108	144	0	86	102	0	-4447	0	0	0.404995
129458	90958	93	50833	36244	90	23332	16138	69	98	150	0	-75	44	0	-3398	0	0	0.406007
275792	145808	134	96311	51656	119	42889	22966	115	111	120	0	156	69	0	-733	276	0	0.40702
171503	114775	102	63413	42135	99	32599	21090	89	-148	96	0	126	73	0	-1696	247	0	0.408032
171617	119841	100	65195	46032	93	23959	16467	67	-22	177	0	-27	21	0	-45	379	0	0.410057
314595	164746	128	106567	54444	126	59252	30586	122	19	127	0	-20	77	0	-573	338	0	0.413095
312633	175564	113	148399	82749	113	65259	35547	111	-53	173	0	-82	25	0	-7640	0	0	0.413095
253883	143371	112	120976	68677	108	36133	20592	99	170	159	0	-105	29	0	-22212	0	0	0.414107
129751	91551	100	55417	39416	89	28748	20803	78	-106	130	0	-46	78	0	-4411	0	0	0.414107
128056	91933	98	40503	29182	86	29527	21015	75	-74	42	0	-22	15	0	12489	5131	103	0.414107
354744	179676	134	134745	68947	130	52581	26169	126	-176	98	0	-112	37	0	-13709	0	0	0.41512
255188	155974	112	112962	69070	107	39685	23978	102	219	151	0	-71	25	0	-13	522	0	0.417145
371439	184778	152	107971	54548	142	57848	28284	138	-87	164	0	-72	76	0	-3737	0	0	0.418157
231312	152949	120	78049	51846	108	37449	24653	103	-76	85	0	54	123	0	-4373	0	0	0.41917
62907	46258	80	26554	19601	77	7863	5984	43	20	125	0	9	59	0	-778	196	0	0.420182
414582	224543	140	224589	129370	139	138923	80097	137	-54	111	0	31	71	0	-1093	244	0	0.421195
170950	121868	94	47985	33619	89	36910	25848	89	-110	67	0	-138	28	0	-23769	0	0	0.421195
280563	156598	119	116395	65043	116	42029	23239	111	-157	75	0	-151	32	0	-30041	0	0	0.421195
175596	121773	97	54911	37577	93	32189	22711	88	-34	144	0	-6	56	0	-5451	0	0	0.422207
307537	164116	127	111552	58864	121	41849	22369	114	-39	70	0	-127	58	0	-2284	0	0	0.42322
392346	199488	165	198599	111473	152	61778	33115	146	-306	71	0	59	94	0	-5081	0	0	0.424232
356849	185867	134	117577	59318	133	54031	27494	127	159	124	0	-46	40	0	-856	382	0	0.425245
127199	91899	91	40020	28645	85	22851	15825	66	167	123	0	-100	29	0	-11986	0	0	0.425245
205957	132041	103	89019	57093	99	25690	16530	70	-104	55	0	-9	74	0	-6203	0	0	0.426257
296480	155096	126	130517	69683	118	37159	19231	108	235	165	0	-43	46	0	-855	180	0	0.428282
260792	138615	119	104924	55779	114	43713	23134	109	2	121	0	7	63	0	426	411	0	0.430307
195396	129658	107	62521	40755	98	36686	24106	95	-102	101	0	0	73	0	-234	632	0	0.432332
213040	124882	110	70109	40659	103	36425	20626	99	42	112	0	51	95	0	-627	235	0	0.432332
123623	91565	85	34745	25185	82	22705	16079	62	-152	41	0	-57	39	0	-14768	0	0	0.432332
222802	133488	108	94754	57584	105	33100	19264	93	25	113	0	-7	106	0	-6170	0	0	0.433345
145608	102950	94	41669	29607	89	31070	21469	83	69	123	0	29	51	0	-298	364	0	0.43537
169680	120033	96	81648	57889	96	33282	24594	88	135	102	0	-40	77	0	-301	193	0	0.440432
460672	206329	152	186816	85332	150	74063	32044	146	-88	164	0	77	86	0	442	463	0	0.442457
202347	141636	97	103932	71657	97	33650	22535	90	-70	77	0	44	63	0	-7058	0	0	0.443469
85658	61741	98	27668	19941	75	12189	8841	50	-31	144	0	-52	29	0	-2235	20	0	0.443469
332638	199035	132	152701	92603	125	91154	53572	123	22	137	0	12	68	0	262	792	0	0.448532
131193	91009	92	87735	62945	89	42981	29290	88	10	137	0	-14	52	0	-5449	0	0	0.449544
187689	114767	103	66316	38733	99	35433	20925	97	4	79	0	8	44	0	-8820	0	0	0.449544
170877	122905	95	48493	34719	90	32285	21964	83	-144	74	0	-44	52	0	-12750	0	0	0.449544
361220	189852	129	116551	62975	122	65951	33715	121	-38	80	0	-14	67	0	-991	2852	29	0.449544
362480	186120	122	112051	56633	122	54358	26250	116	129	93	0	19	84	0	-6785	2971	25	0.449544
227217	134722	106	99258	57752	105	29489	16924	90	-161	88	0	-44	75	0	-38425	0	0	0.450557
70329	50078	90	18877	13717	61	11651	8637	48	62	142	0	-57	74	0	-996	28	0	0.451569
355998	183043	154	130693	69851	141	49910	24461	139	13	98	0	-55	45	0	527	462	0	0.454607
75366	53900	88	23585	17278	68	14185	9900	55	-200	2	0	-18	47	0	-639	89	0	0.456632
138953	99084	89	50959	36135	90	24569	17262	66	-115	50	0	80	109	0	411	818	0	0.458657
131473	94862	91	40367	28896	88	26014	18352	74	148	91	0	52	97	0	-3061	0	0	0.461694
234892	142721	117	103324	63379	106	29985	16966	90	213	213	0	-5	59	0	-5412	0	0	0.462707
132787	95250	92	53389	38438	89	19806	13997	60	-155	75	0	27	81	0	-1095	273	0	0.463719
170734	122332	98	99725	70565	94	31467	22197	83	26	74	0	-87	45	0	-2683	0	0	0.463719
463956	243090	163	291219	156324	152	185399	99716	148	-34	104	0	79	79	0	-1206	114	0	0.465744
116457	84810	88	44254	32797	85	21664	15095	61	-159	25	0	51	104	0	-29963	0	0	0.465744
492317	231040	170	191054	91911	161	81311	39014	156	82	117	0	45	111	0	-111	372	0	0.469794
182636	115578	98	67462	41527	98	33386	20153	92	95	146	0	-24	76	0	-16965	0	0	0.469794
105006	74719	90	21045	15547	59	19275	13565	61	6	146	0	-95	65	0	-12514	0	0	0.469794
82728	60784	87	35685	26352	82	13405	10485	49	96	153	0	-122	19	0	-10173	0	0	0.469794
369395	198412	142	141115	75829	137	51007	27302	133	40	127	0	11	105	0	-3758	25	0	0.470807
234705	147708	114	84545	52694	104	37760	23479	100	130	130	0	-34	69	0	-154	446	0	0.472832
179446	110336	112	67820	40150	100	31465	18531	93	12	170	0	-83	20	0	-2638	0	0	0.473844
172651	110272	98	64214	40496	95	35105	21811	93	-26	117	0	65	93	0	-2536	0	0	0.474857
123645	89752	89	42666	31098	86	19284	14053	58	-46	97	0	-106	59	0	-3803	0	0	0.474857
252415	163464	123	92403	60951	107	47947	31455	103	-272	42	0	-122	37	0	-1890	152	0	0.475869
126886	91401	90	49631	35885	87	20798	14907	60	70	196	0	-26	79	0	415	504	0	0.477894
207894	125285	116	88868	54171	104	31656	18610	87	-58	87	0	52	105	0	22	497	0	0.478907
179122	125007	97	48128	34603	90	32038	22033	83	32	134	0	-7	46	0	-8365	0	0	0.478907
278966	160551	120	102370	57434	111	38183	22195	106	-10	101	0	0	56	0	-5807	0	0	0.479919
272293	155469	130	95436	54387	114	44235	24891	111	55	188	0	12	54	0	-1332	57	0	0.480931
360128	188511	135	108876	56474	123	64235	33249	119	38	98	0	60	112	0	-701	414	0	0.482956
238191	142224	109	139308	86565	108	71508	43764	104	50	138	0	68	66	0	484912	298396	86	0.482956
439168	208868	158	171001	79231	156	76857	35330	152	33	84	0	-125	74	0	-158	230	0	0.489031
357686	179932	133	120382	59777	128	58562	29308	126	-154	74	0	143	102	0	-18300	0	0	0.489031
174569	121076	101	41213	28392	91	30466	21374	83	33	88	0	83	74	0	-3498	0	0	0.490044
214816	143031	108	70326	46952	100	31180	20702	88	-31	131	0	-55	41	0	-809	231	0	0.491056
125181	89640	102	50916	36797	86	20798	14402	61	54	117	0	28	93	0	-362	415	0	0.493081
138323	98390	94	51173	36505	90	34099	23002	87	3	160	0	26	72	0	332	785	0	0.494094
119273	85722	95	32230	23210	84	22781	16183	61	67	119	0	-18	46	0	-137	361	0	0.496119
183598	128191	96	160784	113127	99	32907	22094	90	-48	115	0	53	108	0	-10387	0	0	0.497131
118783	84539	104	31072	22608	74	20424	14606	62	-215	25	0	24	113	0	-4022	0	0	0.498144
190082	123382	114	93189	60132	104	22919	14587	67	-85	99	0	82	69	0	-4619	0	0	0.498144
264874	152400	115	81268	44621	111	42503	24601	104	54	85	0	27	108	0	7420	41070	23	0.498144
299657	164111	130	124230	69804	126	42658	22800	117	82	136	0	-77	46	0	-5975	0	0	0.499156
169748	116963	110	61880	43999	93	28421	19964	85	-281	9	0	116	80	0	-51	741	0	0.500169
502369	252772	174	207680	103554	161	99333	50750	157	-48	141	0	74	64	0	-688	337	0	0.502194
302542	185147	116	144899	87486	115	73599	43131	111	-76	120	0	65	93	0	-15548	0	0	0.502194
77571	57013	85	35985	26098	81	13400	9694	53	93	130	0	18	47	0	-40	303	0	0.507256
272088	165508	113	103945	62020	113	45595	27366	108	23	90	0	2	102	0	-4246	0	0	0.508269
185796	130141	103	61656	43882	93	32236	22566	91	8	96	0	-11	59	0	-14604	0	0	0.508269
219941	142929	100	73881	46861	99	40934	26678	96	-122	85	0	67	76	0	-663	101	0	0.509281
255833	146809	115	98310	57312	109	41899	23035	105	-254	67	0	74	69	0	-129	467	0	0.511306
136945	96582	97	43998	31345	90	22639	15804	64	45	78	0	-64	74	0	548	859	0	0.514344
218064	128999	113	90704	53427	105	29969	17111	82	-131	92	0	-124	34	0	-3005	117	0	0.515356
319210	167545	131	114882	61170	114	51434	26333	110	-124	80	0	-1	44	0	-7073	0	0	0.515356
148025	106973	104	65082	46545	90	28953	20270	80	-94	87	0	-104	49	0	19	714	0	0.518394
105150	75320	89	20624	15225	62	18102	12711	58	60	60	0	-9	48	0	343	622	0	0.520418
110330	81954	87	39093	28518	84	20344	14115	62	-32	143	0	-2	92	0	-775	87	0	0.521431
127869	93074	90	28277	20786	70	27953	20552	78	-84	66	0	9	49	0	-2042	176	0	0.522443
233515	131361	112	99123	55478	113	37918	21026	106	-184	45	0	59	85	0	-1427	139	0	0.523456
126618	91974	89	53839	38576	89	17799	12907	55	90	191	0	-61	36	0	409	466	0	0.524468
287696	155013	122	120646	66334	116	46310	25687	111	-127	140	0	125	107	0	848	766	0	0.528518
132603	96660	100	36189	26118	85	23325	15999	64	-116	62	0	10	66	0	-1566	274	0	0.529531
223845	139365	106	166915	108890	108	51670	30318	103	-22	85	0	-23	58	0	-1297	0	0	0.530543
253978	138631	121	87546	48071	109	43632	23399	105	161	208	0	88	56	0	-3973	0	0	0.530543
201151	116849	119	73056	42095	107	38959	22313	101	951	520	0	738	419	0	-3942	0	0	0.530543
188628	117257	110	70129	43262	100	27855	16560	84	-120	106	0	81	104	0	-195	361	0	0.533581
307310	172628	119	114135	62722	116	45814	24873	112	-29	120	0	-30	67	0	-1824	364	0	0.533581
153888	109751	92	67773	48662	91	31477	21873	87	-37	49	0	-32	43	0	-290	327	0	0.537631
165663	113376	105	57800	38979	94	30045	19882	90	-70	91	0	-87	49	0	145	518	0	0.539656
139386	101898	92	64589	46587	92	24623	17332	70	-164	28	0	18	100	0	-3968	0	0	0.539656
114820	82438	92	32323	23227	84	24227	16851	65	75	111	0	-27	59	0	-1390	278	0	0.540668
232577	152776	106	181841	123915	106	49542	32724	100	143	138	0	23	84	0	-686	220	0	0.541681
195577	134918	98	93182	62540	99	31081	20693	88	-124	81	0	-98	42	0	33	709	0	0.545731
184595	129411	102	62562	45541	94	31857	22044	91	-40	180	0	12	58	0	-5335	0	0	0.546743
329543	182782	128	113166	60984	126	47883	25654	120	-70	113	0	-43	54	0	-494	348	0	0.550793
308824	173412	133	90828	53039	114	49419	28103	113	237	190	0	33	61	0	-154	308	0	0.552818
59968	46064	72	29625	22250	77	8600	6118	44	66	143	0	-52	26	0	-4746	0	0	0.553831
384758	193467	140	161052	79766	138	49586	24844	131	-7	110	0	127	88	0	-40	231	0	0.555856
201013	133754	99	86536	55813	100	35836	23192	95	123	170	0	18	89	0	450924	279275	79	0.555856
151627	108137	92	39384	28338	87	29966	20097	80	-64	80	0	-65	45	0	372	524	0	0.557881
274031	156501	114	141949	81488	115	45012	25649	109	-56	66	0	24	46	0	-3139	0	0	0.557881
195434	132671	104	82015	56776	99	34866	23565	95	-24	132	0	-11	89	0	-797	184	0	0.559905
98339	73810	90	39756	29123	83	16821	11859	55	-156	57	0	-2	75	0	-7232	0	0	0.559905
294550	173847	127	93219	55062	111	47048	27981	107	-127	65	0	72	113	0	-4087	0	0	0.559905
262774	151095	127	90562	51527	109	42670	25135	105	-94	94	0	-56	62	0	-281	319	0	0.563955
263990	142421	114	107617	58448	111	42685	22607	108	-60	62	0	-3	80	0	-456	306	0	0.566993
68425	51455	81	29507	21775	78	10984	7841	48	-44	77	0	48	71	0	-179	321	0	0.573068
426060	246342	143	281721	163904	142	1474	862	0	-62	80	0	32	58	0	-1046	100	0	0.57408
246148	143227	125	104704	61269	111	33738	18676	100	-49	106	0	67	76	0	-97	418	0	0.575093
335669	175668	127	133036	69576	122	53099	28475	118	74	135	0	115	83	0	-4818	208	0	0.575093
272914	167712	116	125110	75635	116	40851	24435	109	-62	136	0	94	62	0	-18082	0	0	0.577118
224280	133985	116	86953	52256	105	29014	17196	87	179	132	0	-24	79	0	-3186	0	0	0.57813
149171	106049	102	58863	41527	91	22990	15430	67	69	110	0	111	103	0	529	563	0	0.581168
104284	76437	90	34164	25189	84	15218	11694	52	-131	85	0	-25	81	0	-4296	0	0	0.581168
254715	142872	115	110148	61950	112	35873	19898	105	11	101	0	-11	63	0	-5117	0	0	0.581168
142410	102624	92	151831	106571	93	65986	45465	90	-96	52	0	-79	55	0	-34225	0	0	0.58218
93103	68357	98	41410	30197	82	14684	10404	55	30	127	0	-54	76	0	-1092	110	0	0.584205
287049	159377	120	109470	60187	113	47042	26704	109	-227	80	0	24	51	0	-157	299	0	0.585218
98366	72897	91	42538	31254	84	18655	13349	59	-52	108	0	24	54	0	-730	450	0	0.58623
278635	153084	118	105630	57767	116	33442	17150	91	-108	147	0	-32	76	0	-1603	857	0	0.58623
164612	117488	103	51491	37292	91	29220	20220	89	11	86	0	3	59	0	-2987	0	0	0.587243
244062	147454	111	97293	59472	107	42887	25910	102	61	93	0	45	69	0	-545	337	0	0.588255
302042	178255	124	112657	66813	117	51925	30703	114	98	113	0	37	57	0	-7944	0	0	0.588255
205778	114724	121	75510	43065	105	36783	20702	101	136	125	0	-59	75	0	-6873	0	0	0.589268
237126	146730	106	92192	54392	105	35737	22524	97	133	152	0	77	107	0	-12966	0	0	0.589268
231105	137321	125	99373	59534	109	27796	15835	86	199	101	0	35	52	0	-4655	0	0	0.59028
163086	112045	99	49131	33578	92	30366	21090	81	-5	97	0	-95	44	0	-3314	0	0	0.59028
216895	126458	109	82834	48702	106	36869	22088	101	-74	106	0	-114	65	0	-411	486	0	0.591293
321541	193279	117	209178	126322	120	63764	37294	114	149	154	0	-61	72	0	146944	186053	133	0.591293
173448	118183	112	81956	56979	96	22837	15225	66	-121	131	0	-63	47	0	-1353	99	0	0.593318
366890	182877	146	140981	74578	130	57997	27122	127	76	119	0	-11	77	0	222801	158570	147	0.593318
164538	118157	98	71195	51584	93	25935	18010	66	7	97	0	-76	23	0	-10757	0	0	0.593318
194791	132840	114	89537	61074	99	31091	20988	86	-111	68	0	119	111	0	-46	552	0	0.595343
152650	105339	107	52780	35303	91	32001	20892	89	28	121	0	-47	54	0	379	956	0	0.596355
185391	129879	105	66569	46339	97	32932	22390	93	-162	116	0	-39	144	0	-2996	0	0	0.597368
266273	150582	115	108163	60496	113	47350	25720	110	-25	66	0	-105	48	0	-2029	165	0	0.59838
160918	113190	98	61081	42320	94	29578	20661	88	292	464	0	130	269	0	-599	337	0	0.59838
449669	237609	150	185707	99699	149	99260	53703	145	-28	121	0	-232	75	0	-18213	0	0	0.59838
174230	117947	97	93913	63786	95	33687	22808	88	26	165	0	-125	11	0	-28706	0	0	0.59838
131969	93921	94	55617	39650	89	23339	16512	69	-220	49	0	87	96	0	-838	79	0	0.600405
252723	146031	113	110376	65139	110	41543	24850	105	93	131	0	36	104	0	-578	171	0	0.601417
118657	86380	94	37589	27434	87	20263	14651	63	115	92	0	-152	78	0	-669	537	0	0.603442
211154	121454	110	81642	48345	103	33542	18746	99	22	102	0	-64	61	0	240	422	0	0.605467
63831	48227	82	22721	16985	65	9444	6862	45	-11	77	0	27	48	0	-82	270	0	0.612555
323024	180312	119	161986	94791	117	59245	31756	112	316	212	0	-43	50	0	-3422	0	0	0.612555
262493	150243	114	112695	65412	110	45646	25726	105	75	141	0	-52	65	0	-2638	158	0	0.613567
264296	160654	108	112285	69245	107	54505	33399	104	-65	145	0	10	78	0	-12842	0	0	0.613567
226805	127889	105	78619	44592	104	41827	22794	102	-351	7	0	81	84	0	-21185	0	0	0.613567
267901	147800	119	105449	59200	113	42137	23073	109	167	157	0	-34	83	0	-4249	396	0	0.61458
172231	127021	94	85602	61974	93	28067	20471	72	2	136	0	-50	80	0	-29272	0	0	0.61458
199388	135398	113	55158	37379	98	35969	24595	95	231	221	0	-56	57	0	-1903	169	0	0.615592
252206	165910	107	137264	91857	107	44526	29151	100	-55	61	0	78	120	0	-4606	0	0	0.616605
345717	202574	125	143196	86139	122	71309	42144	119	114	150	0	68	107	0	-5637	0	0	0.616605
94691	70901	85	41166	30434	84	14727	10776	52	-35	98	0	-168	21	0	-371	256	0	0.621667
215571	127652	110	89759	53146	106	35731	21205	101	-177	49	0	8	57	0	-406	249	0	0.623692
180436	122647	100	64898	42633	95	29661	19760	89	14	174	0	48	74	0	-1347	0	0	0.624705
285797	159557	113	107407	58414	110	41986	21982	106	-238	33	0	-69	38	0	-27494	0	0	0.624705
379854	198656	153	169060	87485	137	53806	29178	132	242	127	0	-26	60	0	-1048	459	0	0.62673
137453	97413	106	37663	26185	90	23841	16516	67	80	157	0	-76	37	0	-532	41	0	0.628755
314820	177048	138	96642	54602	121	56107	31722	119	-44	76	0	64	69	0	-1582	536	0	0.629767
212129	149591	104	132110	92733	102	27701	18964	72	-108	123	0	87	93	0	-11129	0	0	0.629767
152425	94771	111	59046	36759	96	30593	18591	89	-155	60	0	33	48	0	-7497	0	0	0.629767
224081	149138	118	108927	74275	103	36976	23898	98	27	113	0	24	86	0	286	475	0	0.631792
167959	118906	96	78119	55496	94	23662	16269	68	-56	84	0	54	73	0	-6910	0	0	0.631792
149849	106781	95	64516	46541	91	25860	18432	68	138	145	0	-114	49	0	-5071	0	0	0.632805
448118	207810	152	143320	66888	147	77941	35315	144	107	144	0	72	103	0	-1053	89	0	0.636855
106931	78432	92	42751	30877	86	18694	13549	59	0	104	0	56	74	0	-123	183	0	0.63888
158238	114330	92	78026	56479	92	30529	22209	76	211	202	0	68	88	0	-851	441	0	0.639892
159906	111111	107	53840	37386	91	27425	18880	70	33	132	0	66	66	0	-1481	0	0	0.640904
156329	113284	95	83037	59278	94	27741	19683	78	-6	65	0	-33	59	0	-3810	0	0	0.641917
459174	232274	161	194349	104545	160	72735	36398	155	391	181	0	114	76	0	127887	200630	44	0.641917
299737	182194	113	96556	58422	111	60999	36626	110	-135	40	0	-129	40	0	-29582	0	0	0.641917
237177	136298	128	105228	61716	113	34433	20360	94	-215	44	0	-92	26	0	-4586	0	0	0.642929
234379	147757	109	103078	66320	106	37557	23805	102	-95	92	0	-11	46	0	-12480	0	0	0.643942
366169	196658	139	179714	101149	132	62048	32540	129	-106	64	0	-144	49	0	-16784	0	0	0.643942
156598	111309	108	51681	37662	91	26176	18492	71	-327	46	0	87	91	0	-5950	0	0	0.643942
326780	165584	138	124216	62129	131	45470	23078	125	121	93	0	29	68	0	-5942	202	0	0.644954
216279	133208	105	81529	48603	102	26546	15634	78	77	143	0	11	50	0	-330	385	0	0.645967
391689	197584	137	118710	60547	134	72152	35817	131	-54	114	0	-100	48	0	-5448	0	0	0.646979
242663	143016	111	97347	56374	107	34032	19462	100	1	65	0	77	91	0	-7184	0	0	0.646979
445671	212902	159	153868	74302	151	76167	36335	146	181	148	0	11	85	0	-12860	0	0	0.647992
137666	98575	93	38051	27631	88	26194	19169	67	-15	83	0	-46	84	0	-14157	0	0	0.647992
202992	130608	106	100216	62275	107	31940	20081	88	14	137	0	36	93	0	-3972	0	0	0.649004
339235	187409	128	127019	70102	122	64676	34802	118	208	125	0	-15	60	0	10779	4822	89	0.649004
463266	223331	160	180061	88803	153	67526	31653	148	11	106	0	-41	83	0	-12495	0	0	0.649004
272709	166667	117	127682	78111	111	38286	22865	105	-159	81	0	-141	28	0	-17424	0	0	0.650017
76814	56159	85	28380	21092	79	9523	7005	45	254	152	0	-8	49	0	164	374	0	0.652042
503231	269780	161	216714	121100	157	104932	57367	155	310	152	0	28	88	0	-2400	131	0	0.652042
285966	161642	118	103514	57757	116	47416	25450	112	-95	90	0	6	90	0	174	924	0	0.655079
150092	108074	99	80080	57434	93	24153	16978	65	125	148	0	54	91	0	-1226	167	0	0.656092
307949	169630	122	122163	66229	119	50283	25601	114	84	173	0	5	70	0	-7996	0	0	0.656092
134914	100735	89	55154	40772	87	24088	17390	66	-103	77	0	38	73	0	457703	277640	74	0.656092
248677	157257	107	88515	54822	106	40772	24651	101	21	80	0	118	68	0	-9310	0	0	0.656092
149279	106967	98	56078	39566	91	22598	15635	61	41	131	0	103	109	0	-299	423	0	0.658117
133847	97764	89	35985	25757	86	27248	19318	75	-2	133	0	-59	61	0	-6527	0	0	0.658117
35392	27063	66	18335	13785	55	8452	5994	45	-52	110	0	-17	85	0	-7715	0	0	0.658117
147699	107357	93	46869	34131	88	24892	17276	69	-63	95	0	-58	57	0	-8276	0	0	0.658117
372490	188341	133	123646	62460	129	62165	31239	127	225	89	0	-51	95	0	-2095	126	0	0.659129
241859	143882	119	114143	68186	109	37105	22291	96	-86	60	0	53	105	0	-3699	0	0	0.660142
239926	140895	117	88991	52052	109	33239	19646	102	114	182	0	-46	89	0	-2601	0	0	0.661154
152765	106143	106	58322	40708	92	26418	17839	76	-41	80	0	-35	80	0	-1617	0	0	0.662167
118579	86348	90	51043	37267	85	16012	11696	55	-18	81	0	94	143	0	-2791	0	0	0.662167
163307	116780	102	55050	39688	91	34433	23739	87	56	125	0	-32	80	0	-4034	0	0	0.663179
156550	112395	106	71603	51749	91	24402	17069	67	-116	35	0	-19	62	0	-5212	0	0	0.663179
80670	59136	81	22222	16378	63	12842	9132	50	-57	90	0	178	122	0	-42	146	0	0.666217
367672	190297	146	144993	75555	143	44575	21932	120	112	87	0	84	83	0	51	415	0	0.669254
299349	164200	130	107170	57362	116	41360	22461	110	80	129	0	-73	18	0	-7051	0	0	0.669254
142603	99751	98	47739	32730	89	20348	14424	64	15	65	0	-68	18	0	-1354	79	0	0.670267
238831	141299	110	90408	53210	106	33538	18654	93	67	129	0	-111	32	0	-315	466	0	0.672292
77444	58953	83	24183	17926	66	15433	11490	54	-5	195	0	16	64	0	-3423	0	0	0.673304
200272	126696	103	89868	54365	103	35469	21352	97	193	101	0	28	73	0	-364	486	0	0.674317
203501	140429	106	130556	92685	99	40802	27641	94	-53	72	0	-21	87	0	-1674	783	0	0.674317
159912	101201	105	65206	40588	99	28900	17655	90	169	164	0	46	63	0	-256	532	0	0.676342
247083	141224	118	116971	67261	113	41659	22856	107	82	112	0	-38	53	0	-723	252	0	0.677354
195071	138408	101	88191	63181	95	29859	21263	82	-138	53	0	-38	41	0	-1025	0	0	0.678367
102012	75679	89	32144	23872	82	18505	12786	58	19	61	0	-39	48	0	-641	408	0	0.679379
228124	146575	119	103851	66346	105	36265	22623	100	-141	80	0	73	56	0	56	802	0	0.682416
125604	90468	92	47230	34802	88	21034	14571	63	-25	94	0	-72	43	0	-608	93	0	0.683429
106903	78484	91	18787	13784	56	19235	13746	55	-157	27	0	47	68	0	-3593	0	0	0.683429
225062	131907	111	84946	50000	105	28979	15855	86	-4	78	0	-68	61	0	-1046	79	0	0.685454
412181	202144	144	157358	76127	140	70109	34103	136	-227	63	0	37	78	0	-8752	0	0	0.685454
500799	233705	166	131834	64672	162	88525	40365	161	-130	136	0	9	87	0	-15242	0	0	0.685454
193428	134493	105	87070	61711	100	29776	21617	74	95	113	0	-59	57	0	-7632	0	0	0.686466
250057	168706	112	147446	100308	110	37235	25099	103	-140	67	0	129	77	0	-10585	0	0	0.687479
263988	172091	114	136831	90821	105	63096	42116	101	-44	66	0	32	102	0	-405	196	0	0.690516
232944	137649	109	85558	49645	105	36488	22111	101	-28	114	0	-57	35	0	-4216	0	0	0.691529
212219	144282	104	76279	51183	102	30889	20200	86	-90	65	0	76	99	0	442	739	0	0.694566
315994	169469	130	103756	55050	120	49275	24960	115	-56	103	0	67	55	0	-1722	44	0	0.698616
71861	53134	86	21741	16382	61	12099	9232	48	-165	76	0	86	76	0	-265	277	0	0.699629
110520	80930	90	37169	27302	85	18499	13326	58	-33	75	0	65	98	0	-1585	0	0	0.699629
136217	98209	93	29871	21812	73	24201	17258	67	-305	16	0	0	89	0	-3103	0	0	0.699629
392709	219537	132	128487	72090	129	60713	33918	126	130	115	0	-129	46	0	-6398	0	0	0.701654
141706	98913	97	45834	31960	90	27097	18471	72	330	173	0	66	113	0	-5525	0	0	0.701654
348654	174969	134	109915	55936	131	59935	29930	126	48	179	0	98	65	0	-2299	329	0	0.702666
371662	189497	143	120753	60089	134	52192	26400	128	118	158	0	-75	52	0	-497	391	0	0.703679
204833	130023	103	97848	62615	100	33732	21415	93	60	132	0	-75	61	0	-7796	0	0	0.704691
275680	151199	125	120173	66755	120	41520	21680	114	-70	90	0	98	128	0	-2718	0	0	0.704691
208614	125061	110	71197	41868	101	35227	21105	99	-292	15	0	-57	35	0	-6513	0	0	0.705704
306919	185011	122	112952	67076	113	50825	30222	111	-70	71	0	162	92	0	-13712	0	0	0.705704
205099	143466	100	91592	63663	97	48018	33367	94	-79	88	0	-135	27	0	-8221	0	0	0.706716
118991	87406	91	46650	34968	86	20314	14456	60	-27	100	0	13	70	0	-5052	0	0	0.706716
325135	183076	122	152802	86558	122	49207	27518	115	4	102	0	113	141	0	-1767	61	0	0.707729
70695	51469	92	32868	24561	80	8782	6309	44	-19	106	0	-57	68	0	-3647	0	0	0.708741
168989	121121	93	78537	54969	93	27810	19345	81	-15	94	0	1	98	0	-342	269	0	0.712791
267343	145000	116	101963	55536	112	35697	19849	106	-106	103	0	32	42	0	-3158	185	0	0.712791
363468	187038	136	121243	62112	131	50881	25504	127	214	175	0	96	72	0	-3984	0	0	0.715829
212334	139300	107	66741	42183	98	28369	17824	79	-134	91	0	-118	31	0	-14981	0	0	0.715829
76567	56706	82	28010	21040	78	13764	10890	48	-168	28	0	40	65	0	-1942	0	0	0.716841
208782	136860	111	92369	60619	103	33440	21951	97	10	82	0	13	70	0	-3790	0	0	0.716841
231073	134697	112	83465	49505	106	43386	24975	104	-174	67	0	-41	82	0	-111	290	0	0.718866
301468	163567	125	107321	58722	118	46675	25217	115	-44	74	0	-121	42	0	-7506	0	0	0.718866
111472	82960	86	40158	29648	83	21243	15553	62	33	99	0	29	68	0	-87	267	0	0.721903
246155	141768	114	91387	53416	109	34722	19590	104	184	163	0	-55	56	0	698	1109	4	0.723928
271430	163022	119	102896	59879	115	36641	21458	100	-69	104	0	-99	48	0	-8007	0	0	0.724941
391312	193786	143	115005	56747	139	72895	34641	136	-81	149	0	88	85	0	-1023	425	0	0.725953
252305	145675	115	79321	45862	109	45043	24509	106	-19	162	0	-152	56	0	-6849	0	0	0.725953
441633	220782	160	138729	66299	150	68812	35090	146	-192	87	0	119	101	0	1567	780	0	0.730003
348815	197462	132	136815	79130	123	61013	34419	120	-3	143	0	-126	36	0	-14066	0	0	0.730003
283716	156965	120	106020	58196	112	43799	23688	108	117	109	0	-52	39	0	-9833	0	0	0.731016
137068	97348	103	42998	31390	88	23925	16878	65	-115	78	0	-61	65	0	-3410	0	0	0.732028
134936	96744	96	41911	30648	87	26697	19322	75	176	157	0	-10	77	0	-6798	0	0	0.732028
102504	74693	88	42776	31308	83	12567	9461	48	-49	69	0	-20	36	0	-948	206	0	0.733041
228157	137038	119	93924	55229	105	31941	17797	98	112	140	0	-55	80	0	-466	218	0	0.734053
267862	139509	118	105774	54506	117	45334	23239	111	67	142	0	-57	65	0	-7394	0	0	0.734053
188601	131842	101	78494	55857	96	25647	17717	70	-20	148	0	-13	53	0	-12636	0	0	0.734053
239695	139575	115	103160	61341	108	32521	18586	89	17	107	0	-114	83	0	-3010	0	0	0.735066
149489	100061	110	47382	30806	110	25811	17470	92	281	494	0	204	279	0	-3045	0	0	0.735066
210005	139485	104	83686	54671	101	21796	13883	67	-72	132	0	51	55	0	-2313	81	0	0.736078
208203	135769	109	120723	80343	100	35534	22673	95	112	120	0	48	68	0	-1857	0	0	0.737091
342657	170480	132	103527	50002	126	58906	28918	123	-210	135	0	-119	43	0	-2426	82	0	0.738103
124253	93471	88	48674	35372	87	16926	12806	54	64	121	0	-57	50	0	-115	233	0	0.740128
83572	64544	82	35568	26870	80	16009	11731	53	-53	89	0	-39	50	0	-1485	70	0	0.740128
446255	215445	150	135103	63638	148	76706	35794	147	28	92	0	-134	100	0	-4559	0	0	0.741141
289754	168704	130	111742	67723	116	38738	22670	110	41	144	0	117	96	0	-2147	172	0	0.742153
317862	171628	130	111503	59451	124	38232	20774	113	-248	91	0	-92	64	0	-7731	0	0	0.742153
222940	135207	108	80628	47387	103	36937	21849	100	-81	65	0	-136	34	0	-9308	0	0	0.743166
130175	93737	92	51322	37334	88	19094	13367	59	84	116	0	-56	74	0	-3643	0	0	0.743166
128936	92914	88	37767	27852	85	21255	15578	63	-14	99	0	-22	79	0	-6603	0	0	0.743166
246636	143579	115	89607	51633	111	38436	21807	106	-79	83	0	101	96	0	-1903	91	0	0.744178
325703	166615	133	116078	59143	129	52534	25871	127	168	203	0	-179	24	0	-11827	0	0	0.745191
232498	148081	103	84716	53378	101	33509	21265	96	-171	57	0	85	105	0	-378	242	0	0.749241
373839	200724	134	158504	87907	129	66596	37361	127	9	174	0	-177	39	0	-10328	0	0	0.750253
142016	104675	90	58379	43686	87	26364	18933	70	21	65	0	-73	34	0	-20731	0	0	0.750253
140759	104531	90	52716	38359	86	26881	18806	73	36	139	0	29	90	0	-22195	0	0	0.750253
292909	169309	110	130379	74726	111	42628	24862	105	-18	103	0	-146	30	0	-23946	0	0	0.750253
121843	88706	89	30508	22284	83	20820	14704	62	-42	190	0	-100	20	0	-602	272	0	0.752278
186374	132385	100	100657	70883	98	26808	18180	77	44	149	0	-146	30	0	-1432	454	0	0.752278
477466	227013	158	179271	86903	157	102153	49538	156	-45	74	0	-12	71	0	-975	559	0	0.754303
150776	108454	99	37424	27404	88	27837	19635	70	-157	124	0	-94	31	0	-720	180	0	0.755316
65868	50170	81	30203	22695	78	10404	7745	48	138	189	0	-27	76	0	50	427	0	0.76139
155568	111618	105	51797	37706	88	26187	18791	69	-92	89	0	28	53	0	-242	331	0	0.762403
182238	127359	96	66733	47237	94	28730	20118	75	85	149	0	14	39	0	-6883	0	0	0.762403
253148	149564	109	111249	65734	105	41388	23410	103	-59	63	0	-74	34	0	-7345	0	0	0.762403
86978	65353	83	32918	24712	72	13923	9974	49	-23	103	0	-69	17	0	-10080	0	0	0.762403
250019	139305	110	102598	56583	107	39466	21261	103	38	153	0	-35	66	0	134889	104076	116	0.762403
229429	138942	114	91315	56723	109	32651	20038	95	-155	36	0	71	70	0	-2645	0	0	0.763415
162413	110959	99	72689	49701	96	28411	19250	79	99	90	0	21	110	0	-1708	136	0	0.76544
165142	117775	95	76267	54977	94	30574	22276	77	46	134	0	-75	58	0	-8447	0	0	0.76544
144842	101091	106	48779	32316	106	24873	16444	82	364	464	0	491	364	0	-8376	0	0	0.76544
219614	149789	103	111754	76460	102	28247	18672	76	-43	167	0	27	59	0	-261	477	0	0.767465
148772	109986	90	67004	49249	90	24476	17339	70	11	49	0	73	60	0	-6277	0	0	0.767465
88277	64628	88	31894	23906	80	15680	11242	53	-130	170	0	87	121	0	-5865	0	0	0.768478
400861	197695	144	139344	68850	139	63914	31139	135	58	93	0	13	113	0	-10074	0	0	0.768478
139516	99000	105	55860	40266	89	30466	21214	86	46	120	0	-65	56	0	-3564	0	0	0.76949
403454	187766	141	149532	71719	137	64513	30697	134	-105	130	0	126	88	0	-50	776	0	0.772528
373021	201453	125	129595	68398	123	58869	31816	120	-78	87	0	164	106	0	274	596	0	0.775565
117137	86679	98	49080	35921	87	20319	14718	60	-142	54	0	-8	82	0	498	545	0	0.778603
485159	262506	151	235673	130559	151	147049	79949	149	-22	85	0	-54	56	0	969	739	0	0.780628
149754	103749	103	59873	41137	94	27447	19067	75	-45	99	0	29	54	0	-1824	574	0	0.78164
216922	139514	103	60056	37559	100	36871	22751	96	-118	94	0	-61	30	0	-3482	0	0	0.78164
298533	173834	130	115308	67332	115	42587	24660	112	-291	70	0	-55	49	0	-8575	0	0	0.782653
85683	63275	87	25484	18976	67	13394	9669	51	-27	125	0	21	110	0	-5482	0	0	0.782653
422639	252102	151	229589	140203	145	106754	64290	140	-215	53	0	-67	64	0	-10848	0	0	0.782653
256375	155687	111	111794	67739	109	28615	16586	79	-45	86	0	53	102	0	-140	442	0	0.787715
163437	116867	102	50749	36401	91	25109	17828	68	-24	92	0	-73	53	0	-1908	24	0	0.787715
248719	148764	113	107705	64900	108	49679	28029	106	16	87	0	41	85	0	-2728	0	0	0.788728
250942	142084	116	71956	42306	109	44998	25722	106	-28	160	0	77	87	0	-1296	191	0	0.791765
214557	132555	106	80200	49273	103	33850	20001	97	70	151	0	-79	38	0	-936	165	0	0.79379
98912	72367	88	30167	22388	82	13727	10200	51	64	63	0	-8	66	0	-1094	0	0	0.794803
133408	104427	85	71680	52589	88	26407	19266	81	-15	132	0	63	76	0	-806	3	0	0.795815
181738	128697	97	74655	53783	93	21811	15236	64	-183	75	0	106	94	0	-1310	15	0	0.796828
225974	133077	110	94314	55881	110	37808	21513	100	70	136	0	-45	45	0	-4160	0	0	0.796828
350409	181609	129	157314	81494	125	72302	40050	122	186	112	0	19	68	0	-88	529	0	0.798853
129858	96236	94	58436	43495	88	20681	15868	61	52	149	0	38	86	0	-8267	0	0	0.799865
267661	157887	120	90137	51626	117	36446	21663	105	448	161	0	-117	40	0	-261	814	0	0.800878
166014	117734	108	61108	44133	91	27633	19128	72	-186	46	0	-59	38	0	-2483	0	0	0.80189
160856	116719	95	54896	39711	89	23889	17383	67	-159	42	0	-5	72	0	-62	773	0	0.802902
118718	89286	88	37362	27787	83	22539	16115	63	32	130	0	26	97	0	-1201	0	0	0.803915
106072	78275	90	43986	32624	85	20272	15022	61	-10	95	0	124	116	0	-537	359	0	0.804927
225427	136379	107	80568	47035	103	34445	21207	95	-74	114	0	46	47	0	427	408	0	0.806952
69546	52673	81	24304	18512	66	13036	9616	53	143	117	0	-95	30	0	68	470	0	0.812015
298853	161784	123	132952	73141	116	47307	25062	112	38	101	0	20	48	0	748	912	0	0.81404
316887	168784	129	141569	75956	127	48302	23945	121	25	135	0	-283	18	0	-5455	0	0	0.81404
356036	186439	140	126589	67010	132	49599	25325	126	111	133	0	101	192	0	-756	207	0	0.816065
83575	60772	97	28048	21173	72	14906	11046	51	-166	64	0	-45	69	0	-1093	86	0	0.817077
216906	137745	106	102962	63516	106	33222	20318	99	40	118	0	152	101	0	-3906	0	0	0.817077
118162	87633	92	33667	25197	80	22389	16943	63	25	93	0	-18	75	0	-6440	0	0	0.817077
188937	123473	115	71282	44775	101	31431	19380	83	135	96	0	15	66	0	-1913	0	0	0.81809
197025	130512	106	83408	54484	98	34358	22048	92	-102	55	0	-31	88	0	-5016	0	0	0.819102
241205	149827	112	127943	79585	111	61705	38291	105	117	139	0	-97	42	0	-163	285	0	0.821127
374974	192774	142	145066	73101	137	61196	31724	133	-18	133	0	12	81	0	39	322	0	0.824165
400716	223032	147	160955	88748	145	82830	45925	141	83	213	0	-140	52	0	-5347	52	0	0.825177
431794	203388	160	143191	67718	148	68543	31791	143	149	178	0	-159	47	0	-4696	0	0	0.82619
428780	212739	164	209417	109691	149	92784	51224	144	-30	108	0	-24	81	0	-1405	91	0	0.828215
272886	153385	114	131097	75618	109	55742	32048	107	-196	24	0	94	75	0	-22702	0	0	0.828215
200190	127442	101	72667	45727	98	39049	23251	96	-5	212	0	-45	85	0	-28949	0	0	0.828215
76920	58006	82	34801	26142	81	8434	6235	44	-30	178	0	69	80	0	-131	313	0	0.832265
138048	101267	101	34382	25375	85	23415	16784	63	-17	92	0	-51	44	0	-1017	152	0	0.832265
200668	129969	101	92212	59518	99	32443	19854	88	-83	109	0	-18	58	0	-445	504	0	0.833277
253915	161524	123	135534	86464	108	660	387	0	-211	27	0	38	72	0	-1424	220	0	0.83429
435381	195036	162	165468	77809	148	59590	25922	142	-61	66	0	-52	60	0	-470	224	0	0.83834
319927	185559	137	95403	54736	126	56203	32407	124	71	88	0	17	64	0	-1654	162	0	0.839352
118106	86251	89	41055	30592	86	20775	15155	61	22	87	0	59	119	0	182	933	0	0.841377
284250	163829	118	98942	54718	112	41679	23615	110	212	195	0	-60	31	0	-199	267	0	0.846439
204024	132623	106	95819	62529	101	34226	22426	93	17	43	0	-107	64	0	-9671	0	0	0.847452
124801	92357	89	46403	34246	87	20452	14389	65	-176	12	0	32	91	0	-9268	0	0	0.847452
82015	61488	89	19150	14447	58	11793	8628	48	132	104	0	33	105	0	-198	346	0	0.850489
346863	182953	133	119362	63289	128	44311	22747	123	115	180	0	102	81	0	-629	244	0	0.851502
224778	138698	104	98814	62282	104	29653	18143	81	-13	65	0	-54	53	0	-11157	0	0	0.852514
374372	204622	148	321244	195940	148	149526	90874	131	1212	499	0	610	381	0	-14020	0	0	0.852514
311426	170215	133	112985	60889	126	47444	25786	123	-101	64	0	-100	79	0	-4542	0	0	0.853527
191262	125883	112	54530	35228	99	31835	20954	83	-137	74	0	46	60	0	-1457	188	0	0.854539
151467	109494	95	65388	47398	89	24134	17012	73	6	99	0	46	66	0	538	480	0	0.859602
190718	115887	104	73605	44457	99	36267	21251	96	161	132	0	-83	17	0	18994	6708	117	0.859602
265044	145455	127	109126	59832	111	42244	22591	106	99	155	0	12	82	0	-880	17	0	0.861627
219929	147271	105	107706	72048	101	25171	17336	71	102	134	0	20	106	0	-4642	0	0	0.861627
246032	155476	109	72201	42949	106	35459	21116	101	175	231	0	-40	38	0	-12565	0	0	0.861627
230618	140183	118	93510	56867	108	28299	16569	86	-151	78	0	-109	15	0	-611	322	0	0.865677
242075	123392	117	87510	45892	109	47221	24176	108	46	144	0	-14	82	0	-789	127	0	0.871752
102353	76800	86	35174	25873	82	14177	10249	52	112	131	0	17	65	0	-1966	0	0	0.872764
526827	242193	185	227084	105019	168	115547	54479	164	21	161	0	55	63	0	-1880	463	0	0.872764
133127	99331	99	36900	27502	84	26248	19730	68	-5	108	0	-51	62	0	-18341	0	0	0.872764
170474	121476	110	103994	74943	101	31135	21354	94	444	547	0	234	433	0	-19720	0	0	0.872764
28818	18610	80	56308	37517	76	137	234	0	29	136	0	76	91	0	-5079	0	0	0.873777
109318	79508	102	48008	36184	86	19102	13745	58	63	90	0	-14	69	0	-4551	0	0	0.873777
103226	75582	97	36859	27332	82	18065	13655	55	-50	104	0	93	55	0	-4205	0	0	0.874789
149917	107847	95	50236	36839	89	23946	17455	65	-20	119	0	-26	57	0	-2122	0	0	0.874789
248331	149246	113	88100	50432	105	35405	21045	99	22	133	0	66	92	0	-2530	0	0	0.875802
224973	131906	108	71307	41980	103	41092	23044	101	-183	93	0	-77	40	0	-9932	0	0	0.875802
336395	183981	125	103418	53814	118	44064	23873	115	-129	107	0	89	139	0	-17625	0	0	0.875802
150236	108981	92	49631	35304	87	33412	24029	86	-79	71	0	-13	47	0	-16564	0	0	0.876814
203608	129680	110	85155	53618	101	27197	16327	73	-51	134	0	-90	49	0	-93	376	0	0.878839
225642	133761	109	85355	50853	105	40426	23812	101	-37	56	0	39	76	0	-7986	0	0	0.879852
426386	203879	165	141817	67941	153	75225	35722	149	-128	72	0	26	45	0	-6513	0	0	0.879852
503189	267118	151	255138	140900	149	109833	57428	148	139	171	0	11	96	0	469	1046	4	0.883901
139740	99511	91	49581	34427	86	31610	21697	81	92	178	0	-66	18	0	-12149	0	0	0.883901
269507	156727	115	135677	77255	114	52296	29183	111	132	134	0	61	80	0	-7021	0	0	0.884914
230391	141989	105	92995	57098	104	37270	22629	99	9	163	0	14	60	0	-129	512	0	0.887951
144360	104759	93	62648	44098	91	25039	17354	68	-146	116	0	-155	15	0	-6614	0	0	0.887951
282338	153263	121	117711	62597	112	41886	23204	107	-12	93	0	1	67	0	-6188	0	0	0.888964
396268	210335	123	120154	60815	125	61670	30880	121	10	153	0	-27	135	0	-14818	0	0	0.888964
253862	149967	108	116943	68369	106	44534	26060	103	-131	51	0	-5	82	0	-18465	0	0	0.888964
292632	169070	115	124681	72131	111	34854	20258	93	-47	120	0	-54	68	0	-12902	0	0	0.889976
124464	91717	96	39624	29266	83	21871	15947	67	-306	21	0	21	42	0	-867	90	0	0.890989
114328	85136	89	37055	27233	84	19715	14108	58	45	69	0	45	81	0	-624	258	0	0.893014
136916	100217	91	51656	36522	88	27298	19131	74	-112	49	0	-47	44	0	-1391	455	0	0.893014
235404	140270	121	82636	48814	106	35605	20863	102	-19	88	0	9	62	0	-5282	0	0	0.893014
326994	182928	122	162669	95211	120	58105	34712	117	109	142	0	-54	36	0	-3030	0	0	0.894026
172004	114789	98	44341	29240	97	29243	18818	82	-207	92	0	-58	40	0	-17629	0	0	0.894026
130630	96462	102	44240	32938	84	26400	19039	68	52	89	0	-180	61	0	-938	196	0	0.896051
438232	214485	168	164999	82418	154	80426	37840	150	-1	108	0	181	113	0	263	672	0	0.898076
160009	115906	94	39701	29082	91	27723	19825	76	58	85	0	-7	67	0	-1864	310	0	0.899089
111731	83506	101	43581	32592	85	15084	10678	51	87	131	0	-69	48	0	-379	625	0	0.900101
348430	186675	133	130748	70891	125	48616	25537	119	-273	29	0	43	77	0	17778	6008	135	0.901114
137270	100197	101	54639	40044	88	19692	14330	60	-88	100	0	-26	45	0	324	338	0	0.903139
487804	262844	152	265406	147917	153	113675	61708	147	2	86	0	-50	70	0	-184	447	0	0.906176
51993	43730	59	29028	23066	61	7206	5403	41	-122	46	0	-15	44	0	-20283	0	0	0.906176
235471	163108	97	94724	65880	96	24941	16193	67	-153	51	0	-88	53	0	-22562	0	0	0.906176
128598	94670	102	40620	30375	86	22998	17119	62	-66	100	0	-19	53	0	-739	123	0	0.908201
280362	156047	121	115237	64656	118	42187	23523	113	111	160	0	33	73	0	-868	536	0	0.909214
108932	80763	92	38243	28608	84	20568	15066	60	-34	114	0	-85	33	0	-221	437	0	0.911239
88605	63326	87	35202	25839	82	10433	7828	48	-76	190	0	120	74	0	-1834	0	0	0.912251
143128	105263	95	36151	26502	88	27313	20407	76	-130	100	0	-171	39	0	300	436	0	0.914276
91838	68782	92	37302	28529	81	15737	11646	52	22	129	0	-40	70	0	-527	311	0	0.915289
153032	111461	102	39345	29091	86	28413	20574	75	31	140	0	145	114	0	-462	219	0	0.917314
188312	134763	100	95016	68369	96	31626	22165	80	-90	79	0	46	67	0	-723	67	0	0.918326
126859	96376	90	48088	35914	86	27914	20750	79	-101	36	0	68	113	0	-5420	0	0	0.919339
306574	163073	114	137453	72182	113	48938	25001	110	-96	64	0	-56	59	0	14396	5983	114	0.919339
515856	243278	175	181560	90143	169	76382	34219	165	-206	87	0	-24	76	0	-4396	190	0	0.920351
120208	89699	90	46501	34718	85	23820	17450	65	105	126	0	103	115	0	-348	346	0	0.922376
187349	131418	102	80396	56284	94	28865	19628	75	253	228	0	26	55	0	1344	822	0	0.925413
56458	45338	78	14391	10958	50	8802	7126	43	-117	132	0	167	163	0	-2980	0	0	0.925413
124201	92839	94	35485	26470	83	14340	10463	51	93	89	0	44	41	0	-5017	0	0	0.925413
293887	160367	119	105768	56596	116	49184	26423	113	-72	86	0	-42	45	0	9848	4202	76	0.925413
312302	172306	120	135513	74396	119	50936	28103	114	-35	156	0	33	114	0	-218	416	0	0.928451
62675	47357	79	18954	14449	57	9037	6365	45	-108	41	0	27	90	0	-132	273	0	0.933513
278267	154415	118	81261	44997	113	48805	26692	112	-76	86	0	-122	32	0	-340	148	0	0.935538
362243	184377	140	135133	68252	135	57283	28936	132	15	171	0	44	72	0	-3539	0	0	0.935538
127884	96494	92	61414	45565	87	17665	13635	57	-42	99	0	-79	14	0	-9814	0	0	0.936551
146952	106594	93	57786	41178	89	27822	19496	79	125	162	0	34	68	0	-3963	0	0	0.936551
68790	52325	84	28048	21114	69	9728	7570	44	-193	28	0	-18	39	0	-6310	0	0	0.937563
54647	42985	76	20327	15424	62	7328	5838	39	-69	44	0	118	118	0	515	1016	2	0.939588
324049	169012	134	131251	68500	127	49402	26499	122	100	205	0	-20	45	0	-2025	369	0	0.942626
174191	125986	98	62507	45104	91	27055	19084	69	171	131	0	-14	40	0	-3211	0	0	0.943638
187881	119469	103	78002	50115	99	32153	19761	94	-88	134	0	-42	39	0	-82	370	0	0.946676
359266	181890	133	117184	57561	127	62750	30466	124	148	128	0	3	75	0	-3037	245	0	0.947688
205597	138134	102	88260	58145	100	30756	20275	84	206	165	0	-69	73	0	-983	79	0	0.948701
112500	82402	100	43701	32820	83	22263	16410	61	128	85	0	-53	37	0	-2198	0	0	0.949713
269626	158145	116	150140	94076	115	35388	20123	101	33	187	0	-4	95	0	-447	363	0	0.950726
201785	119192	113	62215	36464	100	34356	20011	98	172	136	0	-80	51	0	-157	223	0	0.952751
141193	101763	104	46035	33844	86	21855	16458	58	-73	136	0	-38	63	0	197	566	0	0.958826
180702	128822	109	66382	47779	94	26530	18321	77	-125	95	0	86	99	0	153	322	0	0.961863
190579	114001	104	72278	43518	100	34249	20197	97	-96	68	0	7	75	0	-194	546	0	0.962875
69526	55347	79	27807	21805	67	8018	5998	41	178	194	0	50	66	0	-8981	0	0	0.9649
111421	85067	93	64810	49083	86	15359	11119	53	-243	62	0	-57	50	0	-8135	0	0	0.9649
284880	161713	119	112879	64324	114	35779	20169	107	-147	135	0	28	51	0	4	431	0	0.967938
126915	95026	102	63249	47125	88	21618	15295	63	-40	119	0	21	63	0	-689	299	0	0.96895
350304	185332	138	148450	80413	136	44268	24055	125	177	147	0	35	122	0	-2379	180	0	0.969963
218926	146359	106	76501	49800	102	35119	22548	99	-38	120	0	-39	102	0	-215	326	0	0.973
332958	179114	131	147065	81128	127	47172	25614	122	-44	64	0	15	67	0	-3009	0	0	0.973
71722	56169	78	17718	13736	52	14375	10788	49	36	140	0	-3	72	0	-12559	0	0	0.973
152284	111898	96	31216	23129	84	28285	20614	72	-173	61	0	-38	43	0	-5331	0	0	0.974013
319523	177881	132	118631	64169	124	62765	35257	122	-3	73	0	41	74	0	-4012	0	0	0.975025
98129	73778	84	33309	25219	81	16124	11810	52	9	145	0	56	74	0	-2423	0	0	0.975025
236361	166306	102	61542	43484	99	45718	32267	96	-40	140	0	9	77	0	-494	471	0	0.97705
82808	61553	88	37593	28105	81	13436	9945	50	-183	39	0	-34	50	0	154	553	0	0.978063
242325	147040	108	111862	66769	106	45203	27969	101	-91	68	0	-65	46	0	-871	49	0	0.980088
221315	142756	121	94379	60280	104	33137	20677	100	142	132	0	64	60	0	-285	245	0	0.982113
379752	201946	148	142157	77245	133	67160	35586	129	276	138	0	-22	93	0	-4831	0	0	0.982113
233456	134734	107	90362	51710	105	37725	20935	100	-46	59	0	-6	63	0	126	499	0	0.98515
130618	97040	89	44961	33207	86	29916	22423	75	49	109	0	111	101	0	-761	164	0	0.986163
201162	130806	102	95334	61077	99	29825	19408	87	-34	76	0	-56	71	0	-369	250	0	0.988188
91776	69500	84	31627	23983	79	15774	12016	52	62	102	0	70	73	0	-2801	0	0	0.9892
272965	157676	113	92851	53421	110	40846	23650	106	35	154	0	93	68	0	-290	233	0	0.991225
204734	131831	101	96518	60146	99	29152	17691	83	-38	115	0	-55	38	0	-8503	0	0	0.991225
167198	120146	101	69592	51605	91	34161	24621	88	-104	132	0	9	60	0	-520	145	0	0.992238
86980	65838	86	42029	31472	81	9254	7101	44	-57	71	0	-55	23	0	-1604	201	0	0.99325
171619	124251	106	65033	46862	90	26843	19452	74	108	125	0	-78	29	0	64	383	0	0.995275
174598	126532	92	72392	52715	91	27217	19295	70	-15	178	0	-53	37	0	-591	428	0	0.996288
282140	161037	127	146509	87022	112	40975	22718	107	59	171	0	55	106	0	29	653	0	1.00236
279908	163331	117	123285	71969	113	62511	35729	110	-105	37	0	-15	69	0	-344	613	0	1.0054
217394	134123	101	89183	53254	101	35222	21665	97	-191	28	0	-149	38	0	16760	8911	85	1.00641
108174	81608	92	37065	27503	83	21981	16277	69	-70	150	0	-61	78	0	-2803	0	0	1.00742
107712	74969	93	42704	28982	87	19814	13194	61	98	148	0	159	132	0	-264	139	0	1.01046
83540	63717	81	23817	17914	65	13915	10482	50	-117	76	0	36	92	0	-655	317	0	1.01147
81222	60761	87	26701	20311	68	12760	9736	50	62	82	0	-22	78	0	-1331	0	0	1.01249
400541	200077	147	94297	47909	141	58282	29419	136	-29	100	0	88	106	0	953	699	0	1.01755
124576	98155	82	47845	36490	84	23607	17182	65	-192	60	0	7	62	0	-6804	0	0	1.01755
211164	138270	101	84749	53677	99	42539	26216	96	-61	123	0	-77	29	0	27	923	0	1.01856
258027	147639	115	92193	52825	108	44368	24266	104	3	106	0	46	60	0	-9032	0	0	1.01856
331972	186918	131	128271	72607	120	62392	35944	115	-197	68	0	44	66	0	-2758	0	0	1.02059
357990	187408	136	132653	70842	131	58313	30250	128	-35	101	0	63	61	0	-266	797	0	1.0216
127744	94641	102	38987	29027	85	26212	19207	71	-192	57	0	-55	45	0	-2521	0	0	1.02261
332432	172289	128	145285	75353	125	51665	25331	120	-146	87	0	74	76	0	-8053	0	0	1.02261
197984	126918	106	74440	47106	99	31020	18760	82	-103	31	0	151	96	0	-7032	0	0	1.02362
135086	98580	104	41341	29479	91	21949	15949	67	875	596	0	462	332	0	-6876	0	0	1.02362
199010	122254	106	89766	54559	102	38988	24117	97	71	202	0	-36	79	0	-630	318	0	1.02565
360615	188778	132	200304	112962	128	61947	33067	122	129	100	0	61	86	0	-2082	45	0	1.02666
279732	157937	112	111515	63335	110	41518	21937	107	51	131	0	-71	76	0	-15904	0	0	1.02666
201720	134002	102	88563	59412	98	28005	17858	82	-106	74	0	19	78	0	-20564	0	0	1.02767
335524	178207	136	132214	70483	130	58656	31844	125	242	188	0	-57	58	0	-2516	92	0	1.02869
184736	117611	104	77268	49586	99	32097	21058	91	-96	55	0	-64	54	0	-1379	315	0	1.0297
233260	135982	112	85455	50222	107	43626	24085	105	-56	138	0	7	120	0	-5	346	0	1.03274
256301	142583	120	110743	60996	111	37766	22370	99	-97	90	0	-67	48	0	-6576	0	0	1.03274
263368	150159	114	104586	59229	110	34911	19239	103	-13	72	0	-40	74	0	-169	317	0	1.03577
320098	168145	132	106362	54754	126	52015	26132	121	184	196	0	177	124	0	-391	513	0	1.03679
232927	138888	103	95942	56701	103	34231	18857	98	-60	139	0	-130	34	0	-9949	0	0	1.0378
253960	156874	119	101796	62519	108	32576	19433	88	35	87	0	-17	51	0	-607	553	0	1.03982
249487	142241	119	100640	57694	112	34367	19957	100	156	137	0	45	60	0	-5250	0	0	1.03982
274838	156210	122	131453	80815	119	59863	36549	114	33	114	0	-26	56	0	-274	344	0	1.0459
201265	138352	103	83337	57011	98	32309	22410	86	-59	105	0	-82	48	0	-5587	0	0	1.0459
260544	153447	113	89509	51475	108	35907	19822	104	69	120	0	-117	64	0	-6989	0	0	1.04691
166893	121548	106	48401	36253	88	26275	19035	73	44	222	0	20	91	0	240	870	0	1.04894
109507	81371	89	41819	31364	84	22805	16698	63	-73	104	0	78	74	0	-799	46	0	1.04995
155235	114419	93	72730	54146	90	24243	17199	65	25	103	0	29	54	0	-913	198	0	1.05096
171477	116584	107	75908	51705	98	27187	18369	82	-9	175	0	23	116	0	128	273	0	1.05501
212009	138779	117	78452	49439	109	36075	23976	98	441	297	0	418	223	0	-264	160	0	1.05501
374988	193063	154	155034	85117	141	55999	28022	138	-112	38	0	-74	66	0	-2699	49	0	1.05602
177389	129244	95	61585	44873	92	26389	18584	74	10	69	0	94	92	0	-8608	0	0	1.05602
116056	87237	92	59264	44786	85	21616	15911	63	-61	83	0	-15	21	0	-11504	0	0	1.05602
251606	150705	110	108156	65154	107	42114	24234	102	-195	54	0	129	85	0	-3185	0	0	1.05704
211744	131777	111	75073	47405	102	34616	21099	98	-146	70	0	1	55	0	-1662	494	0	1.05805
156020	105459	95	61567	40441	94	22352	14254	64	61	125	0	25	78	0	19543	7634	110	1.05805
91427	67945	88	24943	18937	66	17097	12886	54	3	69	0	46	100	0	-2784	0	0	1.05906
159424	95776	111	66808	42145	100	28598	17170	79	144	108	0	-68	75	0	-1555	194	0	1.05906
224870	134963	112	75819	45389	106	33912	20306	91	56	133	0	-64	70	0	-641	212	0	1.06007
76431	58386	82	26023	20162	67	12850	9248	54	10	124	0	48	73	0	-5827	0	0	1.06109
206155	135753	115	80098	52384	99	46941	29869	96	-17	119	0	-8	84	0	-6368	0	0	1.06109
223968	144994	107	90151	57946	101	25502	16451	73	-23	107	0	52	61	0	-489	327	0	1.06311
186007	122417	110	81806	52179	100	27824	17671	71	87	142	0	37	62	0	-348	316	0	1.06514
344811	186982	123	116007	62144	121	53432	28759	117	-13	95	0	-23	45	0	-4498	0	0	1.06615
101067	77522	84	45854	35160	81	16073	12036	51	107	178	0	-1	61	0	-7985	0	0	1.06615
282577	155211	123	103446	56864	120	42711	23092	116	-17	142	0	36	87	0	-7453	0	0	1.06615
268837	152022	119	100461	57844	113	38055	20518	107	-37	130	0	-73	62	0	-1027	295	0	1.06817
213791	136208	107	88155	56754	101	36074	22003	98	-27	106	0	101	95	0	-4727	0	0	1.07121
192520	119985	107	64156	40360	98	34749	21501	95	-97	124	0	55	45	0	-1373	175	0	1.07222
344799	181438	129	103874	57600	119	60277	30287	118	31	92	0	52	126	0	-429	324	0	1.07324
175371	124617	102	63458	45150	92	26488	18087	73	211	165	0	-75	49	0	-7958	0	0	1.07324
285390	163355	120	78667	42994	111	39041	21102	107	139	190	0	-119	9	0	-12417	0	0	1.07425
167806	124548	96	76683	56784	94	22600	16140	62	-41	138	0	-73	49	0	-115	280	0	1.0783
148115	110967	91	62496	46254	90	25002	17386	75	-136	65	0	16	51	0	-6630	0	0	1.0783
120748	89302	88	43458	32563	85	22972	17837	69	14	74	0	-8	69	0	-1016	5	0	1.08134
102909	78465	87	35234	26695	84	21037	15629	65	78	123	0	-50	65	0	-260	583	0	1.08437
96998	70943	100	37980	28660	83	19308	14348	58	74	144	0	-90	63	0	-265	348	0	1.08539
123477	92562	89	39649	29682	84	21802	16046	57	46	76	0	-21	72	0	-2803	72	0	1.08539
182650	119487	98	75244	48110	97	35768	22572	93	-74	84	0	-18	69	0	6	850	0	1.08741
155480	116438	101	60330	44950	89	23750	16262	66	-15	143	0	34	50	0	-3124	0	0	1.08741
304149	164245	125	192653	119524	123	79185	49443	118	-136	85	0	-10	52	0	-9164	0	0	1.08842
261446	146579	114	106694	62613	109	40109	22541	104	-99	52	0	20	59	0	-2963	0	0	1.08944
263890	160887	119	118857	71221	109	36302	22215	102	-27	83	0	13	95	0	-6347	0	0	1.08944
247838	139686	120	89486	49799	108	37062	21464	105	-162	72	0	-86	29	0	-3650	0	0	1.09045
206486	130397	107	83280	52872	102	26819	16151	74	49	81	0	-64	48	0	-3581	0	0	1.09146
113151	85832	87	38316	28895	81	24117	17941	67	-88	142	0	101	122	0	-3942	0	0	1.09146
202661	136462	105	105055	67443	100	28987	19724	83	-182	5	0	-4	64	0	-3424	0	0	1.09247
242168	143531	111	107506	64530	108	32109	18494	91	182	123	0	-46	70	0	-7218	0	0	1.09247
346221	180700	132	100674	51525	126	57784	30240	123	32	121	0	148	95	0	-663	134	0	1.09349
91204	71029	85	43523	33407	81	11546	8625	51	-41	109	0	58	69	0	66	471	0	1.09551
190657	124161	102	66199	43478	98	37298	24440	95	-157	88	0	162	113	0	-289	216	0	1.09652
427582	212557	143	161118	80612	140	77338	37889	138	99	160	0	-94	86	0	28533	9543	154	1.09652
263065	155767	114	119589	72762	106	50735	30067	105	56	81	0	54	47	0	-17113	0	0	1.09754
128128	95835	102	38215	29161	83	23998	18351	64	64	90	0	-87	52	0	-9001	0	0	1.09754
78959	62018	83	28643	22253	67	9658	7170	45	-170	51	0	76	109	0	-11281	0	0	1.09754
393618	191397	132	132339	65112	129	69459	33469	125	-335	72	0	26	76	0	-5792	0	0	1.09855
199802	134110	96	80613	53776	96	31145	20302	92	63	90	0	-8	75	0	-19166	0	0	1.09855
248386	154720	109	109924	68229	110	33234	19773	101	459	246	0	423	315	0	-20328	0	0	1.09855
16767	14534	52	61954	47257	68	-90	67	0	-151	0	0	-58	52	0	-15687	0	0	1.09855
141890	105208	97	77796	58037	89	24048	17480	71	-91	75	0	-22	48	0	-438	359	0	1.10057
280688	163623	112	115164	64895	110	46991	26734	106	137	138	0	49	107	0	-3524	0	0	1.10159
80633	62197	82	27725	21246	75	13533	10558	48	79	128	0	-83	19	0	164	859	0	1.1026
357374	188980	127	113556	60144	123	73890	39153	122	-111	85	0	4	37	0	-3731	0	0	1.10361
122925	92094	91	35346	26711	83	23007	17283	64	-84	89	0	-38	51	0	-975	422	0	1.10462
208618	138450	102	84074	55228	98	24609	15923	68	88	102	0	111	100	0	-2693	182	0	1.10462
141566	104910	89	60182	45047	86	25150	18773	66	-102	31	0	44	74	0	-10013	0	0	1.10462
272649	160866	112	137639	83220	112	39249	22814	106	-296	116	0	101	82	0	-500	324	0	1.10766
179517	120764	99	68612	44203	97	34603	22672	93	-76	71	0	-90	53	0	404629	251494	79	1.10766
412603	228263	159	229613	132060	148	84962	47103	143	-136	124	0	-91	32	0	-3871	0	0	1.10867
341857	202716	131	189047	111192	129	57541	34206	123	-99	52	0	-4	93	0	-305	524	0	1.11272
179781	117843	97	79997	52297	96	25596	17051	71	4	92	0	52	60	0	-6173	0	0	1.11272
229304	133721	108	81182	45902	103	34028	20005	92	-81	90	0	66	85	0	25065	13486	120	1.11272
339490	178764	122	138312	72903	119	50341	25381	114	-107	54	0	-28	100	0	-16507	0	0	1.11272
260155	151696	118	101113	60664	109	40610	23027	104	25	78	0	10	57	0	-2819	0	0	1.11475
103506	80660	83	35375	27383	82	18599	14177	53	-204	72	0	15	60	0	-2785	494	0	1.11475
211758	139987	115	87930	57447	102	33087	21903	94	40	76	0	29	130	0	38	430	0	1.12487
60965	49683	74	38153	29253	78	9781	6960	46	138	135	0	-89	30	0	-210	889	0	1.1269
165785	110132	97	53331	34746	93	30215	19192	82	-71	119	0	19	52	0	-283	299	0	1.12791
236968	136549	116	99987	58981	110	37383	21210	105	-83	133	0	63	54	0	-226	562	0	1.12994
91656	68466	86	35839	27321	81	15758	11903	51	-13	155	0	-88	31	0	-1662	0	0	1.13095
351010	191026	128	104098	55505	123	54962	29290	121	19	122	0	-77	46	0	-2871	44	0	1.13095
429659	227416	145	135202	74967	142	82546	44422	140	268	216	0	235	119	0	-1312	405	0	1.13297
297822	175079	115	114563	64899	112	67203	39861	111	-9	91	0	-15	60	0	-6743	0	0	1.13297
72214	56472	78	30626	23190	78	8434	6581	41	39	92	0	29	43	0	-1325	0	0	1.13399
361860	185450	135	128238	66573	131	54061	27041	126	-28	104	0	-62	95	0	80225	63781	148	1.13399
123857	94972	86	46375	35300	84	24341	17942	64	81	127	0	-112	36	0	-3946	472	0	1.13399
104605	79739	85	37726	28724	83	19160	14750	61	-79	96	0	13	42	0	24	538	0	1.13601
127467	94405	91	54703	41430	86	20037	14942	61	138	131	0	-42	34	0	-355	473	0	1.13804
205916	145869	113	85887	62429	97	25272	17879	68	-135	81	0	-54	52	0	337	566	0	1.13905
250140	147519	116	99520	59671	106	45904	27377	103	-68	119	0	-55	88	0	-4184	0	0	1.14006
365176	195875	144	133774	73034	127	57078	30147	124	-54	68	0	-117	58	0	-8803	0	0	1.14006
58325	45777	78	26141	20302	69	7915	6189	42	-169	82	0	-118	21	0	-8556	0	0	1.14006
321130	179682	120	122753	68375	114	50628	28180	110	-74	75	0	-21	65	0	-7884	0	0	1.14107
84977	65680	81	35108	27150	80	16068	12750	52	25	149	0	-111	18	0	-7394	0	0	1.14107
284297	172043	128	139444	85484	113	35407	20878	106	75	147	0	4	57	0	-4028	0	0	1.14209
229198	147826	104	89089	58417	103	29222	18546	84	6	100	0	45	87	0	-16	747	0	1.1431
441380	216731	146	191733	94815	142	61043	30901	136	-208	107	0	5	52	0	-5582	0	0	1.1431
151151	112567	98	56333	42822	88	24832	18431	70	-116	66	0	29	92	0	-5003	0	0	1.14411
212466	129560	114	86555	52918	102	30100	18340	86	-7	159	0	-81	20	0	-6367	0	0	1.14411
296522	151064	134	122765	64515	125	41514	21734	120	49	150	0	-38	60	0	-3473	0	0	1.14512
243815	152022	107	76896	46577	101	47195	27942	100	-290	40	0	-70	51	0	-29867	0	0	1.14614
174617	126088	105	81998	59654	95	25697	17883	66	88	142	0	-61	29	0	288	875	0	1.14816
253222	150583	111	101105	60260	108	32304	18974	90	-20	129	0	19	110	0	-7741	0	0	1.14816
311341	171122	139	98613	54352	122	50446	25501	118	-18	119	0	86	63	0	-4487	0	0	1.14917
338574	180253	128	130659	69425	124	41546	21515	119	-118	62	0	37	53	0	18530	7270	105	1.14917
162956	121222	93	55772	41483	89	26826	19289	71	-17	94	0	143	77	0	25	182	0	1.15322
112187	86811	85	49199	37270	84	17354	13373	57	-51	55	0	47	89	0	-1922	0	0	1.15322
109216	85150	90	46056	34815	83	20862	15612	61	87	164	0	-8	49	0	-5233	0	0	1.15322
117999	84850	92	49612	34528	89	19165	13492	62	133	169	0	75	115	0	-4099	0	0	1.15424
102829	78398	87	35436	27096	83	18939	14602	57	-11	104	0	55	52	0	-2162	0	0	1.15424
106222	79740	90	31554	23894	82	17814	13344	59	12	105	0	-61	27	0	-379	327	0	1.15626
130038	95094	98	39981	29849	86	28623	20498	80	-151	45	0	-44	32	0	-911	310	0	1.15626
283467	168488	112	91860	53612	110	41475	25088	105	-81	88	0	69	81	0	258	878	0	1.16031
244968	136669	106	96667	53677	105	44594	24532	102	142	106	0	26	75	0	-8256	0	0	1.16031
137215	103192	91	54220	40702	87	26470	19334	72	-22	98	0	-100	23	0	-832	266	0	1.16132
177236	133354	91	67349	49815	90	25920	18821	74	34	95	0	-102	35	0	-558	70	0	1.16335
151673	112109	105	64412	48737	89	25631	18858	67	12	82	0	-31	88	0	-155	426	0	1.16436
191885	115922	107	77728	47450	99	30009	18542	78	64	100	0	-23	76	0	-2125	0	0	1.16537
346856	191531	129	126903	70976	128	53561	29870	124	-60	56	0	47	114	0	-3542	0	0	1.16537
251054	147857	111	108380	63253	108	35479	20488	103	-63	106	0	16	59	0	-175	405	0	1.1674
72518	56427	81	39969	30732	79	13648	10287	49	-58	50	0	87	82	0	-2475	0	0	1.16841
53291	40842	85	16585	12739	53	8488	6723	42	-42	55	0	8	82	0	-225	130	0	1.17044
301433	177453	119	141865	83773	115	53144	31732	110	-49	99	0	80	112	0	-161	782	0	1.17145
292004	165237	123	118964	67320	108	37691	21566	104	25	160	0	-19	40	0	-10447	0	0	1.17145
217047	139376	108	94130	59925	107	37594	24408	97	-230	106	0	-50	56	0	-4642	0	0	1.17246
216129	132346	112	94919	59001	104	32985	19847	93	52	135	0	79	96	0	-288	231	0	1.17449
283180	164055	115	112184	65174	111	41243	23869	104	-124	107	0	-11	85	0	-661	81	0	1.17752
136528	101583	95	43489	32177	87	23853	17456	63	185	159	0	6	102	0	374	502	0	1.17955
414102	201503	160	146503	73334	154	64238	30918	152	114	123	0	7	71	0	-3473	0	0	1.18056
386068	193228	164	131612	65647	151	61848	31632	146	85	148	0	205	134	0	-3797	159	0	1.18157
395125	201693	142	130861	67141	133	63911	32839	130	156	128	0	128	102	0	-168	567	0	1.18259
295592	164049	128	108283	58910	117	44040	24479	111	17	92	0	-34	43	0	-719	243	0	1.18664
198647	123389	113	91511	57623	101	27134	16072	77	172	164	0	-34	55	0	-474	121	0	1.18765
160865	121126	95	50465	37586	88	26151	19403	72	62	120	0	-84	40	0	326017	207099	105	1.18765
246872	160563	118	123947	80389	101	34358	22036	92	-61	72	0	89	82	0	-1790	0	0	1.18866
121440	93078	94	33800	25993	83	23026	17310	63	8	101	0	-31	47	0	-2008	99	0	1.18967
222443	139957	104	79427	50578	101	40758	25123	98	99	142	0	2	64	0	-7599	0	0	1.18967
295983	168291	117	107828	62542	113	54426	30928	111	58	141	0	-62	57	0	-2252	6	0	1.19069
218520	141258	116	86821	55743	101	34257	21390	96	46	103	0	-54	40	0	-1152	152	0	1.1917
72216	55971	88	37148	28785	79	14053	10902	49	15	73	0	-10	64	0	-4216	0	0	1.19271
395130	210141	133	135093	72678	131	61611	31847	126	222	142	0	20	76	0	-7153	0	0	1.19271
134677	98072	105	75835	55623	105	37037	27024	89	1068	978	0	779	685	0	-6513	0	0	1.19271
275976	150484	122	107692	58028	114	41368	22470	113	-309	91	0	-124	53	0	-12256	0	0	1.19271
201260	130933	106	83692	56147	103	33279	21109	86	73	118	0	25	75	0	-4045	0	0	1.19372
150010	113488	91	48776	37061	86	30747	23029	82	-18	73	0	159	135	0	-9329	0	0	1.19372
250867	170301	119	87762	58179	102	38931	25230	100	-226	80	0	100	90	0	-1074	342	0	1.19575
94428	70112	98	39560	30529	82	12622	9372	51	-135	74	0	-24	51	0	-2293	0	0	1.19676
119694	91473	91	48057	36237	84	19192	14707	58	51	154	0	-30	47	0	-110	285	0	1.20182
212411	152741	99	54881	39288	96	35033	25309	94	-218	26	0	5	87	0	-494	116	0	1.20283
156395	116803	98	46276	34225	88	29564	21631	78	-146	104	0	-13	50	0	-3278	0	0	1.20283
161536	118783	97	35056	25629	89	29207	21438	83	-112	97	0	102	79	0	249985	196144	67	1.20283
317131	181231	122	127809	73098	116	43304	24633	111	38	114	0	-68	38	0	-10721	0	0	1.20283
245874	151554	123	106827	65728	106	30568	17676	89	2	68	0	183	106	0	-74	831	0	1.20486
98155	74534	98	34549	26185	80	20963	15920	61	185	120	0	-35	39	0	-2154	0	0	1.20587
137220	99159	105	55585	40022	90	23074	16540	67	122	105	0	-11	65	0	-1768	0	0	1.20688
141571	109221	90	59998	45242	88	32730	24911	83	-168	87	0	-72	17	0	-5849	0	0	1.20688
112684	86109	88	50986	38897	85	19846	15299	58	104	166	0	-70	49	0	-6047	0	0	1.20688
248263	174382	105	82364	57601	100	47770	33649	97	104	161	0	-20	71	0	-519	89	0	1.21093
256110	149408	111	104921	60972	107	36308	20748	103	-69	99	0	-18	53	0	-548	332	0	1.21195
240228	145037	115	95469	56928	109	31244	18567	91	-65	128	0	13	81	0	-2817	0	0	1.21296
129642	98170	94	45212	34146	84	20040	14792	59	-8	112	0	11	46	0	-496	585	0	1.21397
212450	140927	107	78938	52215	99	30096	19872	85	-92	60	0	-23	64	0	-268	531	0	1.21701
386793	202173	157	181285	98829	155	64418	34020	150	115	139	0	-24	99	0	-2169	0	0	1.21802
156098	116201	92	63655	46706	90	24971	17975	69	-135	79	0	-30	53	0	-5220	0	0	1.21802
142505	100672	96	48449	33169	90	27756	19758	78	32	104	0	-64	71	0	-126	277	0	1.22005
147028	106037	97	54267	38986	89	25019	17309	74	-55	49	0	-47	78	0	-3392	0	0	1.22106
227673	144675	109	97165	61344	101	35726	22611	97	47	92	0	63	78	0	71	321	0	1.22308
375117	204396	143	155870	86751	133	52792	28554	129	-147	66	0	1	69	0	-3935	0	0	1.22308
270345	150734	113	109947	64017	109	41487	22265	108	-108	111	0	-84	30	0	-15986	0	0	1.2241
372158	190413	128	117695	60994	125	65177	32612	124	72	106	0	-85	47	0	-14350	0	0	1.2241
139949	108254	86	57449	44111	85	25921	19497	66	-14	132	0	-16	33	0	-18754	0	0	1.2241
239608	142551	106	113181	68251	104	41839	25103	99	52	78	0	-45	90	0	-6889	0	0	1.22511
111007	84222	86	37121	28228	82	21255	15818	58	160	111	0	-38	30	0	-654	332	0	1.22713
153335	113910	97	57729	43188	89	25143	18193	62	-45	90	0	-78	23	0	-506	697	0	1.22815
364077	191800	128	121482	63857	121	62823	33079	119	120	102	0	113	91	0	-8895	0	0	1.22815
417285	234669	151	193291	113188	147	119399	72301	144	-35	108	0	76	83	0	-436	523	0	1.23017
293590	164738	125	106642	60787	123	50704	27313	120	77	114	0	71	94	0	-750	394	0	1.23118
522243	241519	185	189195	91141	176	91058	41406	171	204	147	0	-88	93	0	452	727	0	1.23321
191426	134094	107	84093	58394	98	27753	18911	79	81	137	0	73	106	0	-130	321	0	1.23625
312137	174348	137	97486	53019	137	43868	22951	137	2001	2226	14	1488	1395	12	189901	345124	47	1.23726
294439	164745	121	98721	56113	114	42955	23355	111	168	142	0	-92	43	0	-4685	0	0	1.23827
208255	137749	104	84080	53866	100	35197	23038	95	-53	150	0	-174	19	0	420	366	0	1.24232
79075	59618	95	38809	29627	80	17991	13927	57	176	162	0	-7	100	0	295	552	0	1.24536
383838	199009	144	109832	57204	137	59128	29891	136	-92	132	0	-202	38	0	-251	619	0	1.24738
70466	53954	80	28813	22352	74	12491	9714	48	80	90	0	-61	37	0	-325	135	0	1.25346
255010	157962	119	119241	75447	110	28355	16663	89	-99	59	0	153	87	0	-231	119	0	1.2565
314406	174929	118	96132	50903	117	48855	27433	113	-127	106	0	-28	36	0	-432	245	0	1.25852
139786	105865	88	65253	49241	88	20669	15363	63	-196	113	0	42	42	0	-1300	18	0	1.25953
118064	90401	86	40216	30251	84	23743	17760	67	-86	115	0	-10	79	0	936	749	0	1.26156
140809	107255	100	41682	31974	84	23431	17540	61	-52	51	0	-173	20	0	-3081	314	0	1.26156
113229	86702	89	36816	28285	81	22483	16627	61	112	146	0	-8	49	0	-7925	0	0	1.26156
103729	78320	92	40315	30535	82	18154	13206	56	-46	42	0	17	70	0	-3266	0	0	1.26257
251704	175079	105	92996	65369	103	42134	29067	98	333	161	0	39	114	0	-379	373	0	1.26561
270271	165219	119	135864	85184	110	39596	24844	102	249	160	0	-81	38	0	-5665	0	0	1.26662
159879	119404	96	67243	50263	91	26181	19494	71	56	103	0	11	110	0	-1871	167	0	1.26662
253161	157567	107	86730	52012	102	33228	20047	99	44	106	0	-108	84	0	23704	9123	120	1.26763
85735	67599	86	40338	31600	79	12125	9523	46	90	147	0	69	92	0	-7843	0	0	1.26763
161004	104743	96	56696	36342	94	28170	17845	75	81	90	0	-26	98	0	-8893	0	0	1.26763
94488	70225	86	33808	25892	80	11406	8409	46	-40	99	0	-145	4	0	-4522	0	0	1.26763
371955	187435	137	127939	65661	134	60081	30203	131	-36	154	0	-66	46	0	-11849	0	0	1.26865
103412	78207	85	53153	40955	83	15528	11603	52	-202	61	0	-83	94	0	-8930	0	0	1.26865
126299	95925	88	37733	28503	84	26057	19481	70	16	157	0	-25	50	0	-394	380	0	1.26966
209658	134000	106	80038	50217	99	36627	22822	97	-42	132	0	-6	55	0	-102	532	0	1.27168
97418	75964	86	26489	20546	67	20026	15207	63	5	53	0	77	90	0	24020	9031	96	1.27168
161717	118919	94	48360	36228	88	26619	19401	76	114	122	0	-12	123	0	-5124	0	0	1.27168
170583	121772	102	75062	54086	93	26688	18546	69	50	120	0	25	109	0	-5144	0	0	1.2727
166315	120735	97	57854	43263	91	27457	19615	71	245	172	0	115	105	0	-6437	0	0	1.2727
129716	97896	93	31397	23383	84	22390	16185	60	46	101	0	23	85	0	-230	461	0	1.27371
130020	98799	102	57353	43881	86	22053	16580	64	-94	70	0	32	75	0	-3064	0	0	1.27472
219896	137846	106	105226	67753	105	33554	19302	92	-87	49	0	9	84	0	-6278	0	0	1.27472
119638	93479	83	53008	40729	83	19551	13958	58	-64	83	0	63	85	0	-9591	0	0	1.27472
173576	126413	107	61376	44809	92	32895	23280	88	38	105	0	88	112	0	-10539	0	0	1.27472
166746	113019	99	78095	51401	97	29389	19569	79	97	133	0	11	88	0	-2126	0	0	1.27573
233982	146228	111	93754	57313	105	36760	22257	100	-64	61	0	-50	58	0	64	601	0	1.27978
132350	99334	93	41334	31358	86	24922	18584	67	-197	40	0	29	82	0	239	844	0	1.28383
243268	149138	113	96810	58285	106	33847	19999	98	-15	97	0	179	148	0	-358	365	0	1.28485
190196	129002	97	58102	39213	94	29085	19843	73	-98	52	0	-24	60	0	-4978	0	0	1.28485
149686	113865	94	79500	59981	89	27582	19918	72	-94	81	0	-1	103	0	795	699	0	1.29092
128113	96119	99	54109	40919	86	22268	16844	66	71	91	0	-29	44	0	-387	251	0	1.29295
220278	142257	109	100243	65000	104	33374	21139	95	81	101	0	-122	63	0	-766	806	0	1.29396
77033	61014	78	31250	24551	70	11023	8204	47	112	118	0	-31	63	0	-3990	0	0	1.29396
74191	57496	83	27169	20892	78	10144	7753	43	106	207	0	-4	55	0	360	800	0	1.29598
85685	67181	84	29408	22958	79	15966	12349	54	40	96	0	12	68	0	-2170	70	0	1.29598
230105	149642	105	98236	63615	102	28424	17876	78	34	109	0	-19	57	0	263	521	0	1.29902
148127	111740	90	57573	43455	88	24724	17571	66	-135	33	0	-18	68	0	-3317	0	0	1.29902
110750	81763	93	31277	23899	83	19638	14576	57	-43	59	0	-21	33	0	-3145	0	0	1.29902
148127	107689	95	50392	36042	91	26495	19096	70	-36	102	0	-52	43	0	213	833	0	1.30206
193051	117561	106	62682	37467	101	35001	20649	96	288	153	0	-99	60	0	181683	163481	117	1.30206
68164	53430	86	21122	17058	56	10796	8400	45	-104	61	0	-53	78	0	7028	3503	66	1.30206
172203	126468	99	65208	47724	93	27816	19747	73	26	102	0	5	60	0	615	528	0	1.30408
228586	145569	105	109701	70449	101	42913	27572	95	-137	90	0	47	95	0	-3802	0	0	1.30408
292093	166843	115	92358	52596	113	50731	28679	110	-100	81	0	-82	81	0	-3761	0	0	1.3051
73888	58712	82	36889	28698	77	10592	8105	46	53	83	0	-2	38	0	66	337	0	1.31117
136137	103263	103	58406	44032	87	25048	18361	72	7	111	0	28	68	0	217	669	0	1.31421
286100	169015	123	99978	59349	114	41142	23700	108	-114	59	0	-62	33	0	98705	171275	39	1.31421
433310	236697	144	170173	94335	141	69575	38811	136	260	150	0	100	66	0	-5452	0	0	1.31522
144557	108238	91	63917	48017	89	22910	17382	60	-52	86	0	131	126	0	-106	330	0	1.31725
334223	190474	129	149852	86458	122	51750	30833	115	157	207	0	-92	77	0	-375	443	0	1.32028
92748	70667	84	29576	22993	80	14344	11178	50	6	179	0	-57	23	0	-289	406	0	1.32332
169045	121664	95	65904	47861	92	25728	18508	68	-18	139	0	28	77	0	-2998	0	0	1.32332
422701	230163	152	169978	92626	146	94738	52278	142	48	108	0	29	91	0	-8150	0	0	1.32332
302948	179502	119	87630	52396	113	49533	30060	110	-219	70	0	-122	22	0	-26773	0	0	1.32332
122187	93413	96	62657	47632	88	19705	15257	56	104	184	0	-2	74	0	-4272	0	0	1.32433
309188	181022	127	120801	68799	117	47839	27859	112	-258	62	0	7	61	0	-1187	333	0	1.32535
205400	128190	116	84174	52170	101	31228	19759	93	-84	43	0	-26	55	0	-4994	0	0	1.32636
323311	192466	122	152227	92773	113	45392	27986	107	91	106	0	-83	55	0	-1449	313	0	1.32737
353405	188539	129	119301	65003	125	54265	27109	120	-52	174	0	63	79	0	-3920	0	0	1.32838
223828	151653	105	109042	71653	101	26604	17702	82	-4	97	0	-128	50	0	-2963	0	0	1.3294
318122	177531	128	121553	69399	118	46084	25945	112	116	114	0	0	52	0	-4308	0	0	1.33041
60201	48661	78	15152	11921	49	8187	6574	42	-73	87	0	-27	42	0	-8827	0	0	1.33041
233242	136432	116	76636	44138	112	39820	23020	109	129	243	0	51	45	0	669	680	0	1.33345
264446	158867	114	112384	68748	105	34677	20554	95	108	123	0	-38	50	0	211	587	0	1.33547
314811	177672	122	122617	68997	119	57654	31857	113	294	152	0	25	99	0	-167	866	0	1.3375
453177	221927	139	155551	78326	135	82550	38285	134	-331	139	0	-39	80	0	-16050	0	0	1.3375
204175	150161	94	91564	65879	93	26363	18554	67	-77	45	0	-93	59	0	-20379	0	0	1.3375
221281	129536	118	90427	54201	105	31120	17642	83	-2	97	0	56	75	0	-1802	311	0	1.33952
295577	171451	124	73876	43766	116	50020	28338	115	243	144	0	-138	22	0	-116	441	0	1.34458
325103	188273	119	166343	99917	118	54490	31189	113	178	134	0	-49	59	0	-14366	0	0	1.34458
164229	123820	91	101817	77140	91	26745	20246	73	-121	47	0	48	81	0	328	516	0	1.34661
90988	69788	87	41642	31916	80	10733	8211	45	125	108	0	1	71	0	-1353	0	0	1.34762
75951	58298	82	21024	16051	60	12892	9949	48	74	112	0	-54	35	0	-357	433	0	1.34762
199532	135096	110	84171	57170	101	25304	17334	71	8	90	0	-48	28	0	-1253	44	0	1.34863
96820	74548	86	31653	24370	79	17389	13310	51	205	208	0	-58	44	0	357	615	0	1.35167
280274	153606	130	96907	54207	127	48046	26185	123	50	99	0	15	62	0	25	840	0	1.35268
164969	119475	91	55395	38227	89	37842	26275	87	-197	29	0	40	88	0	-9059	0	0	1.35268
77887	59769	82	42917	33712	80	11229	8979	47	-83	66	0	101	83	0	-65	270	0	1.35471
238151	166070	111	145762	102708	102	524	414	0	-34	108	0	6	49	0	-186	417	0	1.35673
163100	120199	93	60368	44114	90	29268	21458	80	-121	73	0	-9	52	0	-563	70	0	1.35673
234402	144187	107	80805	50271	103	28625	17580	85	-116	106	0	-6	50	0	-1085	360	0	1.35775
185274	132333	100	76420	53382	95	32564	22492	91	-23	91	0	142	81	0	643	698	0	1.36078
323850	191078	124	123234	69311	124	41789	24373	116	-49	70	0	-32	61	0	146	529	0	1.36281
90164	69843	83	20153	15745	58	12698	9367	49	-34	82	0	-74	58	0	-1261	0	0	1.36382
81067	62831	88	28809	22479	73	20434	15835	59	-17	93	0	85	84	0	386	519	0	1.36483
388922	190713	136	129164	62643	133	62381	30615	129	-143	75	0	-20	78	0	-2390	128	0	1.36483
207212	135622	107	76224	49466	100	33626	21283	96	147	115	0	83	67	0	-7645	0	0	1.36585
85221	66710	94	29967	23316	77	12654	9671	48	103	119	0	89	74	0	-1358	0	0	1.36686
138497	89426	103	60405	39452	92	24993	15489	70	-29	101	0	-70	50	0	-36	554	0	1.36888
89933	69977	97	32222	24946	80	19348	15266	57	37	121	0	-81	57	0	-924	132	0	1.3699
145056	102575	97	50148	35225	92	25356	18124	71	-128	122	0	-31	43	0	-1216	0	0	1.37091
302558	168800	131	101368	56874	120	49399	27274	118	-143	76	0	1	151	0	-2645	0	0	1.37091
230017	158525	102	88000	59401	99	37826	25133	96	56	121	0	-99	39	0	-259	530	0	1.37293
141373	106134	91	60618	45692	88	17642	13450	57	-232	50	0	48	88	0	-1519	186	0	1.37395
429066	173473	233	178043	75897	219	84846	34518	192	65	136	0	-58	73	0	1079	491	0	1.37901
108282	84519	84	47134	36262	84	16141	11948	51	89	129	0	14	57	0	-284	580	0	1.38103
176867	121988	97	67301	44717	94	27497	18086	72	81	146	0	17	38	0	-570	240	0	1.38205
158890	112217	96	60044	41543	92	29858	21314	84	-38	70	0	-30	72	0	-3691	0	0	1.38205
95568	74177	90	34418	26421	80	17758	12972	57	-104	145	0	3	30	0	-98	508	0	1.38407
142374	105460	94	56030	41812	87	21916	16185	63	10	128	0	3	98	0	-261	251	0	1.38508
476818	218610	160	157293	73603	147	86985	39887	142	153	161	0	34	81	0	-16	637	0	1.3861
485885	226372	161	220898	105999	161	87555	41498	155	-313	79	0	43	78	0	363048	362100	175	1.3861
206700	134997	96	74384	47705	95	39275	23028	95	-150	73	0	-178	92	0	-28725	0	0	1.3861
41168	37893	47	16899	14567	46	7433	6021	39	-50	101	0	-171	0	0	-28077	0	0	1.38711
398593	205558	140	133739	70973	136	67330	33303	134	-226	62	0	218	105	0	-13273	0	0	1.38711
186332	135632	102	84606	58648	96	26564	18868	71	196	153	0	-128	27	0	386471	311944	109	1.38711
238191	142929	108	95194	58311	105	37470	22379	102	-267	31	0	-8	58	0	-124	488	0	1.38913
481348	266174	165	218964	124236	155	103238	56795	151	51	174	0	68	77	0	-7239	0	0	1.39015
165757	126707	88	66739	50398	88	21015	15516	57	27	113	0	35	113	0	-25862	0	0	1.39015
310172	182349	112	92269	53825	108	54711	30806	107	-185	53	0	34	73	0	-39063	0	0	1.39015
213151	141775	106	70590	45880	99	30816	19495	84	3	164	0	29	103	0	-12	702	0	1.39521
220947	152093	105	85623	58806	99	31920	21777	93	86	162	0	-108	74	0	-6132	0	0	1.39521
404215	214301	132	125480	67428	128	67017	34185	126	-64	83	0	-22	65	0	-1059	300	0	1.39622
201908	147025	95	98297	71888	96	27752	19019	83	192	177	0	75	65	0	630142	346922	107	1.39622
360221	186881	122	118757	60735	119	54606	28077	117	56	145	0	25	65	0	-7848	0	0	1.39723
98994	76530	87	57518	44641	84	16936	13175	53	-196	54	0	178	107	0	-510	227	0	1.39824
334273	186962	124	106870	59970	119	56635	31277	116	64	115	0	82	77	0	-134	330	0	1.40128
105516	81267	86	44421	34508	83	18933	14443	57	15	100	0	-35	62	0	-194	165	0	1.40432
372234	201913	138	119172	62708	135	54945	28922	132	-36	86	0	203	91	0	-1653	271	0	1.40432
288592	158951	129	111465	61231	121	43292	23661	117	-242	78	0	133	92	0	-686	343	0	1.40634
116034	88172	92	31055	23682	80	19867	14977	59	-95	83	0	22	77	0	-180	234	0	1.40938
206089	122743	103	79878	47709	101	30821	17423	95	43	121	0	-79	59	0	-287	292	0	1.41141
173151	127846	96	74860	54743	91	28152	19984	78	11	89	0	-31	86	0	-2021	195	0	1.41141
254556	155890	112	98090	60602	107	30842	18245	86	-98	132	0	1	77	0	459	612	0	1.41343
216790	142358	100	98606	63014	100	41265	26418	96	-131	88	0	-5	68	0	561	406	0	1.41647
102340	77667	90	38633	30099	80	16801	13149	53	-55	92	0	-96	74	0	-5427	0	0	1.41647
443210	220391	148	147969	71937	144	80941	37546	143	23	118	0	1	82	0	-13046	0	0	1.41748
146996	111182	87	50583	37870	86	25349	18056	66	-176	67	0	-3	57	0	-25616	0	0	1.41748
168598	122333	92	75562	54086	92	25321	18566	64	-106	46	0	-29	52	0	-18651	0	0	1.41748
135057	102043	93	40542	31294	86	22412	16378	63	-56	84	0	32	104	0	-593	213	0	1.41951
363984	187517	143	119941	60243	134	56740	28346	131	-242	50	0	51	98	0	-295	557	0	1.42052
203632	123847	111	77449	47127	102	30448	17745	90	-28	104	0	-79	71	0	-2552	0	0	1.42153
155949	118065	92	70412	53213	89	26715	20375	69	-73	102	0	37	66	0	-3214	0	0	1.42153
117364	90540	87	28787	22246	71	22281	16839	63	-19	139	0	-48	108	0	-6051	0	0	1.42254
367327	187536	135	167427	85694	133	44403	21211	124	-142	129	0	24	77	0	-12109	0	0	1.42254
148494	109848	105	46926	35419	87	25479	19197	71	239	167	0	-181	22	0	-690	297	0	1.42356
179010	120111	112	71914	48732	95	24098	15919	64	39	142	0	-86	46	0	-920	374	0	1.42457
281391	176378	127	86901	53222	111	52536	32414	106	-83	132	0	107	85	0	877	896	0	1.42761
140934	106602	91	48051	36507	87	23693	17893	63	-30	52	0	-58	65	0	166837	250919	103	1.42761
153948	116093	90	55709	42272	87	27640	20411	73	-84	45	0	-109	37	0	-3592	0	0	1.42862
91398	72072	84	34873	26883	81	14586	10649	51	42	102	0	-24	53	0	-328	509	0	1.43267
460261	254528	157	206078	117614	156	109357	61693	152	-91	108	0	145	90	0	-572	453	0	1.43469
242725	148856	109	91366	55581	104	32567	19781	86	24	129	0	82	125	0	-648	75	0	1.43672
153756	116840	103	48874	37281	87	25713	20380	67	-52	86	0	72	114	0	-3715	0	0	1.43773
98554	76519	86	36103	27760	81	19050	14359	56	-91	84	0	45	127	0	-5734	0	0	1.43773
194469	131828	99	70306	46003	96	29506	19660	79	-346	0	0	-4	54	0	-492	224	0	1.43874
159539	114728	94	57763	40069	92	20950	14548	65	-10	122	0	27	80	0	-8784	0	0	1.43874
162875	121810	105	69886	52529	89	24170	17725	66	146	171	0	13	62	0	-762	184	0	1.44077
148223	114444	95	62408	47300	87	24372	18632	63	-39	92	0	2	44	0	-301	222	0	1.44178
116566	90074	100	50174	39026	84	22927	18427	63	48	123	0	18	115	0	-607	243	0	1.44279
153019	115363	95	68239	51216	90	27210	20813	75	-104	89	0	-51	126	0	-2140	0	0	1.44279
118330	92628	86	49021	37906	84	28301	21483	78	56	85	0	38	51	0	-632	231	0	1.44482
332755	178376	124	116724	62777	122	57773	31323	118	66	110	0	53	75	0	374	390	0	1.44887
81678	62697	82	32194	24954	79	12412	9123	48	-109	62	0	-18	48	0	-140	374	0	1.45089
178666	122552	103	70975	47861	93	28299	19015	74	195	170	0	114	69	0	302	746	0	1.45191
176849	126689	100	73116	51309	93	28471	20003	78	-50	100	0	64	98	0	-917	142	0	1.45292
89067	69236	84	23479	18192	64	14376	10654	51	44	129	0	85	79	0	-1266	0	0	1.45393
226652	136699	114	74915	44664	104	37636	21902	101	36	200	0	56	66	0	-687	2791	4	1.45393
45104	35716	68	22305	17435	58	6427	5022	36	140	103	0	-70	32	0	-5063	0	0	1.45393
88825	70276	87	24424	19221	64	12563	9262	47	-170	23	0	-50	47	0	-4404	0	0	1.45494
217023	135562	111	88115	54437	108	35210	22235	95	-95	118	0	60	79	0	-67	639	0	1.45596
196662	136834	97	81717	55416	96	30590	20710	84	73	125	0	-55	58	0	625	479	0	1.45899
247594	154657	105	111698	69008	104	40386	26036	97	-57	81	0	58	61	0	-1602	144	0	1.45899
116397	88194	101	47343	36289	84	19378	14335	60	143	108	0	13	60	0	-715	522	0	1.46102
263050	157748	125	108692	66592	108	38124	22580	103	79	85	0	101	56	0	-547	249	0	1.46203
131766	101921	88	60419	46283	87	22866	16994	64	-160	61	0	35	57	0	387	352	0	1.46406
241664	153362	111	101091	64476	104	36551	23522	98	-17	134	0	-26	47	0	-2582	46	0	1.46406
204707	126721	105	90385	56380	102	28014	17443	76	55	144	0	51	63	0	243	595	0	1.46608
184821	123884	99	53063	34096	96	25776	17206	69	-44	80	0	82	100	0	-997	150	0	1.46709
251655	161597	118	83026	53150	111	44298	27959	110	306	162	0	-6	76	0	-4101	0	0	1.46811
130673	99797	87	54968	42445	86	20495	15571	56	-109	35	0	100	63	0	-1655	0	0	1.46912
129332	98647	95	34872	26937	83	26941	20893	81	-92	43	0	127	104	0	-318	94	0	1.47013
74891	59613	83	35784	28058	78	8543	6949	41	-20	48	0	-48	39	0	-3676	0	0	1.47013
142822	110065	89	52184	39710	85	24818	18176	61	-117	121	0	4	40	0	-4444	0	0	1.47013
329281	182870	127	154574	88463	122	51297	27608	116	-57	158	0	-37	40	0	-12006	0	0	1.47013
199748	146235	111	70064	52071	93	26321	18704	69	-22	52	0	-123	74	0	-646	196	0	1.47216
154217	116508	94	64701	48860	87	24616	18288	64	125	91	0	4	44	0	-4212	0	0	1.47216
223094	156042	102	95537	65747	99	36206	25138	94	12	70	0	30	62	0	-10358	0	0	1.47216
277213	165669	115	95494	57021	112	45383	27446	107	-67	102	0	-3	79	0	-795	383	0	1.47418
194255	128538	104	81734	52758	98	37099	24895	94	-66	90	0	-122	47	0	-11	532	0	1.48329
350407	191087	126	137634	76804	123	50430	26503	119	104	168	0	-130	32	0	-8599	0	0	1.48329
94365	73077	84	28836	22310	76	20097	14887	58	8	42	0	26	45	0	293	535	0	1.48734
252923	152717	112	79997	46945	104	33265	19864	84	-57	104	0	-82	41	0	-1228	9	0	1.48734
408026	207363	144	133801	65856	141	66807	32560	138	-151	68	0	0	58	0	-2176	280	0	1.48836
151389	115289	94	71117	54356	87	26905	20266	69	94	178	0	-91	64	0	-1311	164	0	1.48937
160244	121091	91	71228	54516	90	28633	21268	74	-7	81	0	-24	44	0	-3911	0	0	1.49038
380321	197481	136	142349	75080	126	63727	33307	122	-390	11	0	-1	102	0	-7112	0	0	1.49038
301113	172387	116	132840	78984	112	54100	33160	108	-40	281	0	-102	52	0	-9848	0	0	1.49038
84239	64977	82	28425	21832	75	12406	9662	48	-46	42	0	-34	32	0	-4167	0	0	1.49139
357288	189766	139	126925	68531	138	55555	29716	134	245	178	0	165	98	0	-4474	0	0	1.49241
154404	108821	98	49398	33645	93	26690	18309	75	-200	31	0	-28	71	0	-2171	0	0	1.49342
305419	169435	118	101848	55886	115	54869	30218	111	35	104	0	-64	55	0	-3006	0	0	1.49342
249821	151042	112	94007	55199	107	38280	22955	101	102	180	0	-56	33	0	-83	576	0	1.49646
249409	168381	113	80432	53465	105	44832	30038	102	117	133	0	10	92	0	-1839	468	0	1.49747
139377	105611	89	49821	37544	85	25165	18619	68	71	102	0	79	87	0	-12232	0	0	1.49747
234959	142962	111	81052	50065	101	37950	22029	97	-48	91	0	60	70	0	-3316	0	0	1.49848
269641	161553	130	116832	69806	130	39399	23363	130	1254	606	0	680	481	0	-3176	117	0	1.49848
336940	194804	123	97093	54295	118	53438	31575	115	71	138	0	38	98	0	-806	189	0	1.50051
123123	94945	95	56135	42514	86	17834	13440	56	63	99	0	21	86	0	483664	316297	79	1.50051
312440	192899	123	105407	62948	121	38279	22919	111	-68	81	0	28	76	0	-6079	0	0	1.50051
141183	107360	90	63470	48001	89	24092	17446	69	-7	116	0	-83	23	0	-140	392	0	1.50253
294087	173173	121	98285	58352	113	48793	28526	110	-24	92	0	-74	64	0	-5194	0	0	1.50253
509951	239819	180	154214	69991	169	94877	44335	165	-15	77	0	-6	91	0	7	678	0	1.50557
113929	86986	100	42807	33039	83	18756	14447	55	-146	38	0	-63	64	0	-973	177	0	1.50658
464148	252799	154	273124	158709	154	101940	60427	150	-173	133	0	46	112	0	-7645	0	0	1.50759
107544	81837	91	37001	28060	95	20086	15230	56	-49	87	0	-25	64	0	-3467	0	0	1.50861
213243	145916	105	72582	47480	98	33886	23874	92	-72	116	0	38	97	0	-948	251	0	1.50861
156719	113345	95	58499	41703	92	29290	20473	79	97	142	0	80	81	0	-3713	0	0	1.50962
245943	155934	102	113868	71167	103	36696	22960	97	-155	73	0	84	59	0	115	529	0	1.51164
81152	63345	82	33416	25836	78	14766	11443	52	12	66	0	-48	55	0	174	365	0	1.51468
139334	107067	90	60521	46481	86	19609	14717	57	-135	21	0	27	64	0	-731	479	0	1.51569
394250	208268	138	139190	75372	137	59166	30762	134	61	101	0	-97	74	0	-464	180	0	1.51873
141612	104346	94	48166	35504	86	22987	16896	63	-134	83	0	11	58	0	-8370	0	0	1.51974
247809	161960	110	118314	79542	103	32699	20926	86	-63	109	0	57	105	0	-8789	0	0	1.51974
341521	190863	140	121851	67436	128	64300	35901	125	-120	71	0	89	124	0	-6976	0	0	1.52076
185250	121633	99	88616	57482	97	25173	16286	75	114	126	0	19	60	0	-61	272	0	1.52481
119342	92324	88	32606	25525	80	25346	19609	67	53	148	0	76	71	0	-2594	160	0	1.52481
364516	206193	140	113096	63574	126	53554	30590	120	3	71	0	26	64	0	-632	436	0	1.52582
397930	213144	134	174003	96817	134	66564	35479	128	-210	62	0	51	91	0	-16494	0	0	1.52683
348922	209777	126	187760	117688	126	70747	44060	124	-112	94	0	-268	26	0	-17669	0	0	1.52683
132061	95155	99	47460	33746	91	21626	15613	61	4	101	0	120	108	0	-577	319	0	1.52886
211120	137455	106	88785	57407	102	29742	18644	83	81	81	0	-50	64	0	-1817	116	0	1.52886
488408	234642	167	167449	76758	155	71487	35774	149	104	144	0	-58	76	0	263	482	0	1.53189
146611	111710	94	52736	38720	87	30915	22553	84	-94	82	0	-64	68	0	-9134	0	0	1.53291
114647	88330	93	55175	42871	84	17155	13162	51	-98	43	0	35	71	0	-659	25	0	1.53493
94862	74186	84	44482	34510	81	19207	14579	57	5	119	0	-26	107	0	-837	60	0	1.53493
89473	70463	82	42765	33332	81	19775	14836	57	77	115	0	-15	70	0	-2414	0	0	1.53594
226437	152605	115	101179	66879	99	45680	30034	97	-3	98	0	-31	23	0	-6478	0	0	1.53594
183709	123306	97	70143	46272	94	35582	24021	91	200	210	0	34	108	0	-1912	0	0	1.53696
334897	187456	132	100267	54496	127	46840	26046	122	-252	28	0	32	96	0	-328	245	0	1.53898
83201	66479	80	31811	25004	78	11830	9434	45	99	226	0	45	65	0	-7286	0	0	1.53898
95872	74258	97	35253	27438	80	16861	13217	53	11	120	0	-29	52	0	-369	69	0	1.54202
130396	98782	92	46526	36033	84	26714	19624	72	12	90	0	-80	27	0	-2197	0	0	1.54202
328826	192161	124	219757	141446	121	122728	74150	120	7	78	0	24	77	0	-3857	0	0	1.54303
120346	93354	87	28953	22371	72	20574	15935	58	137	78	0	-20	54	0	-1817	0	0	1.54404
161130	117667	93	65111	46450	91	24747	17427	69	-20	120	0	82	92	0	-124	357	0	1.54809
248925	157171	112	107405	67941	106	34365	21356	101	-68	81	0	43	81	0	730	487	0	1.55012
106958	82102	99	28711	21967	71	21058	15893	59	73	99	0	-22	77	0	-2024	300	0	1.55113
194181	123028	106	75370	47486	98	27082	16800	78	66	101	0	33	58	0	-3086	47	0	1.55113
84116	66133	83	26584	20719	69	14112	11124	48	-83	63	0	91	86	0	-24	331	0	1.55316
72659	56663	86	27630	21516	69	9640	7292	43	-80	48	0	146	109	0	-42	352	0	1.55619
202050	135837	115	76845	49626	100	29756	20714	88	315	213	0	-119	57	0	-1400	97	0	1.55619
269093	153218	118	110136	62266	109	54283	30526	106	-62	112	0	-66	20	0	-663	425	0	1.55822
80049	64671	83	20578	15926	59	11108	8699	46	-143	39	0	-50	68	0	161	648	0	1.55923
443512	220362	160	155641	76944	156	79542	39813	152	6	112	0	76	85	0	-323	353	0	1.56429
141139	103980	100	52532	38478	88	27555	19832	78	73	87	0	-110	61	0	-3721	0	0	1.56429
213034	155545	101	56465	41589	97	37670	26708	94	49	107	0	57	67	0	-2082	0	0	1.56531
239162	154951	109	88516	57978	102	32007	19447	90	-152	44	0	61	128	0	-10891	0	0	1.56531
285937	173555	114	91815	54592	106	46673	26572	104	-139	87	0	41	88	0	-18157	0	0	1.56531
295294	178307	122	111922	65490	114	48034	28485	111	-193	103	0	-5	71	0	-5882	0	0	1.56632
218687	131885	105	64267	38128	102	39055	23002	100	69	129	0	61	58	0	-365	418	0	1.57138
134037	102305	99	46802	36246	85	29510	22293	78	76	137	0	12	80	0	-2749	0	0	1.57138
350121	179308	128	119548	63181	125	55910	28784	121	118	199	0	-38	59	0	-10864	0	0	1.57138
271817	170568	113	122279	77362	109	36282	22219	99	-74	120	0	-69	33	0	-13115	0	0	1.57239
387472	220116	135	274361	169139	138	112213	65926	134	-8	135	0	39	51	0	-12007	0	0	1.57239
83479	66315	80	31735	25796	67	15001	11987	49	-96	33	0	-44	40	0	-21047	0	0	1.57239
173846	110884	113	70511	45396	96	29851	19343	82	-36	68	0	-98	39	0	-9073	0	0	1.57341
157021	116612	93	67076	50781	92	23631	18019	67	-42	55	0	-2	78	0	-7802	0	0	1.57341
158376	110796	102	79391	55485	93	24734	17120	71	-13	123	0	54	47	0	-634	199	0	1.57442
104849	79826	95	28709	22331	73	19783	14547	59	-1	143	0	2	55	0	48	933	0	1.57746
185644	127448	97	65860	43330	96	31685	21945	90	27	116	0	-77	63	0	-126	388	0	1.57847
151917	117523	89	38246	29575	86	28368	21555	74	11	131	0	-62	56	0	-3113	0	0	1.57948
223289	142991	114	62427	38443	101	29000	18674	92	-123	117	0	-55	53	0	339	487	0	1.58151
323089	178029	125	134778	74007	122	46325	25434	118	173	186	0	-71	39	0	-1250	254	0	1.58252
136743	95804	91	53974	35969	90	25664	17016	72	-177	51	0	-50	45	0	-11530	0	0	1.58252
100158	78969	88	37716	29794	81	18080	14135	55	55	171	0	-54	34	0	-7317	0	0	1.58252
85057	67836	88	39265	31096	79	13248	10765	49	107	105	0	-60	69	0	-1847	0	0	1.58353
186329	138622	94	69192	50139	93	29157	20918	76	122	156	0	-7	78	0	-1371	245	0	1.58454
179568	124041	95	65777	44460	93	34095	23053	90	-278	8	0	66	49	0	-8955	0	0	1.58454
65222	50671	82	25495	19877	72	10378	8246	45	-12	87	0	-52	89	0	-809	190	0	1.58556
211559	130196	114	79877	50231	101	38987	23883	97	-6	127	0	0	42	0	-1911	17	0	1.58556
98919	75756	85	34191	26809	81	15758	11617	51	-69	82	0	14	65	0	337	447	0	1.58859
160698	116775	97	62854	45472	91	28218	20915	76	-120	58	0	26	64	0	-113	760	0	1.59062
224457	149845	98	88555	54094	100	36201	24353	95	146	152	0	47	92	0	293	650	0	1.59163
103074	80982	82	52917	41318	82	14251	10421	49	-57	56	0	-87	4	0	219	430	0	1.59467
131619	101490	93	69363	53302	86	18154	13679	54	-95	119	0	10	70	0	-3211	16	0	1.59467
207209	148257	102	53926	36388	95	25220	17280	71	18	178	0	56	75	0	-377	542	0	1.59568
399626	210922	141	134031	68987	135	68061	34274	131	-123	106	0	10	75	0	-565	392	0	1.59771
61896	53989	67	22940	18467	60	12160	9540	47	-134	47	0	-28	18	0	-12786	0	0	1.59771
199564	135018	103	80451	53880	97	32392	21320	85	-25	95	0	159	95	0	-8031	0	0	1.59771
88808	67794	97	34812	27242	80	15650	12132	51	122	129	0	-17	33	0	-3779	0	0	1.59872
272982	165086	116	99910	61070	111	39207	23341	107	192	115	0	-49	54	0	-3036	0	0	1.59973
163685	112900	109	65179	45208	95	34790	23864	92	84	128	0	11	54	0	375	602	0	1.60176
475009	212413	149	173268	75573	149	79714	35800	145	54	212	0	177	139	0	-8076	0	0	1.60176
167453	124558	106	64419	48839	91	25548	19050	66	26	67	0	99	80	0	-1319	0	0	1.60378
80565	67159	77	30792	24710	66	16576	12610	52	-147	71	0	13	58	0	-19998	0	0	1.60378
134215	104599	89	41650	32589	83	24139	18370	60	-139	68	0	-17	115	0	-18800	0	0	1.60378
238890	160906	110	94464	62325	103	36286	24328	95	186	181	0	-59	36	0	-10007	0	0	1.60479
219950	146412	106	80771	53233	99	28578	18356	71	-282	29	0	-62	54	0	-13128	0	0	1.60479
107132	84714	82	36664	28852	81	19339	14548	57	127	162	0	-52	68	0	22431	14759	98	1.60479
179328	118823	104	79940	52434	97	27042	16990	78	-33	96	0	-52	76	0	-68	498	0	1.6058
124628	94853	91	43568	33647	84	24257	18138	64	-202	29	0	61	61	0	-1258	27	0	1.60783
307752	168126	131	130568	73460	115	47907	26673	110	33	127	0	-144	36	0	503	893	0	1.60985
226371	144252	104	77815	49987	100	39981	25469	97	123	140	0	-83	74	0	-6572	0	0	1.60985
282058	179957	128	173121	109963	121	2455	887	0	1332	867	0	580	499	0	-5249	5745	6	1.60985
158540	120132	104	61154	45525	96	30486	22014	86	243	186	0	196	73	0	166318	246820	47	1.61188
239774	154670	112	77762	49344	102	36929	23718	98	28	145	0	64	97	0	-36	329	0	1.6139
119026	93140	87	34571	26599	82	21741	16539	61	181	134	0	11	69	0	0	556	0	1.61694
244177	149159	116	108083	66678	106	41039	23960	102	69	95	0	59	77	0	258	357	0	1.622
208396	121447	104	74975	44297	102	35318	20308	98	-36	61	0	-2	79	0	-4748	0	0	1.62302
216989	140421	101	96778	63129	98	33659	21034	93	-6	145	0	54	98	0	-4501	0	0	1.62302
319000	185463	123	146543	87588	118	58272	34615	113	-24	75	0	-41	87	0	-8457	0	0	1.6301
310930	179836	130	87622	49258	125	48788	28366	122	-41	111	0	-88	43	0	-10042	0	0	1.6301
174792	130373	90	84283	60905	91	32598	23364	84	248	199	0	37	57	0	-14238	0	0	1.6301
356790	194910	127	118546	66996	122	55827	29884	119	106	118	0	-92	65	0	-8509	0	0	1.63112
112167	86273	88	29693	23127	73	20767	16122	59	-124	102	0	88	72	0	-5673	0	0	1.63213
162337	117647	97	61263	43260	91	24955	17575	67	34	186	0	64	88	0	-6684	0	0	1.63213
361199	216093	142	138793	85348	124	78652	48762	122	133	101	0	27	73	0	-1141	27	0	1.63314
210092	133146	114	83053	52424	101	33651	22090	94	250	196	0	-61	40	0	-260	287	0	1.63517
61302	50696	77	26497	20863	76	7344	6147	39	-121	46	0	-47	58	0	504	984	0	1.63719
250882	149199	116	97642	59529	112	29468	17698	86	115	131	0	19	66	0	-499	232	0	1.64124
143168	107690	94	67540	50515	88	35567	26702	86	-20	90	0	29	130	0	-222	519	0	1.64225
253951	150678	111	100335	60099	107	38035	22095	103	257	145	0	26	116	0	407	419	0	1.64428
250091	156234	109	104558	66481	104	42382	24870	102	10	140	0	-11	57	0	-2307	64	0	1.64529
193915	117620	101	71801	43969	100	33979	19543	95	23	87	0	64	93	0	-137	550	0	1.64732
404757	192018	143	211113	95389	145	798	485	0	91	177	0	-139	56	0	-7720	0	0	1.64732
211631	136777	101	81267	52563	98	31220	19591	95	170	158	0	20	64	0	-2339	0	0	1.64732
138590	107649	88	54172	42512	85	29690	22717	79	-176	67	0	12	104	0	-7644	0	0	1.64732
181798	136222	95	82884	60279	92	33242	24555	85	5	204	0	-54	81	0	-5112	107	0	1.64732
104058	79946	89	37380	28881	83	18749	15098	56	128	148	0	10	124	0	75	308	0	1.65137
107546	85325	82	45038	35409	81	18706	14367	58	-75	104	0	99	98	0	-3005	37	0	1.65238
204788	152418	96	73408	53757	93	37744	27046	88	172	117	0	-16	62	0	-155	294	0	1.65643
383995	207410	131	154228	83543	129	74371	38395	127	122	132	0	40	70	0	-165	483	0	1.65744
175897	114989	99	62894	40464	96	33981	21412	93	17	115	0	-60	37	0	-7744	0	0	1.65845
355964	203390	135	192705	116009	126	50686	27649	119	-198	84	0	0	47	0	207	393	0	1.66048
181595	119883	106	84773	54136	101	25621	17397	72	-92	127	0	32	116	0	-228	220	0	1.66352
240662	149455	113	76493	47253	104	26774	16477	77	-165	43	0	-65	80	0	-256	312	0	1.66453
161915	123925	93	58686	44355	89	26367	20036	71	-67	92	0	-2	72	0	-1106	51	0	1.66554
414014	223731	149	158033	87291	140	88541	46120	137	-131	88	0	262	114	0	-570	256	0	1.6706
209042	134948	99	99779	65413	99	30952	19465	79	-131	63	0	-33	42	0	-476	314	0	1.67263
268880	153428	109	94280	53304	108	48464	27963	105	20	89	0	-63	31	0	-1600	30	0	1.67364
136044	106418	87	60653	47122	87	23292	17660	62	-83	41	0	-2	59	0	-1953	0	0	1.67465
171929	111114	112	78308	51183	98	28389	17821	85	-88	64	0	45	67	0	-2064	103	0	1.67465
110305	78119	103	36847	25173	103	13028	8921	53	632	529	0	496	368	0	-1639	0	0	1.67465
146026	112391	92	60995	47027	86	27231	20849	71	-7	141	0	-35	47	0	135	229	0	1.68073
186350	134734	95	89962	63400	95	34438	24367	90	-173	84	0	-79	32	0	-981	135	0	1.68174
185138	129407	99	84431	57321	94	30862	20714	85	62	145	0	-108	54	0	-3280	0	0	1.68275
105553	82531	88	40785	32112	82	19792	15699	58	-77	98	0	190	130	0	-178	343	0	1.68782
264814	159970	127	112672	71502	113	40859	24397	110	-164	58	0	-68	68	0	-3691	143	0	1.68782
86627	72088	78	35562	28091	79	16991	13337	53	-143	98	0	-60	41	0	-314	168	0	1.69085
303959	167749	118	114982	64364	116	45004	24495	112	164	145	0	16	49	0	-2915	0	0	1.69187
153984	120228	92	50823	39189	86	31102	23743	82	23	77	0	-65	24	0	-3751	0	0	1.69187
193833	145220	97	72609	53260	93	29121	20597	77	14	98	0	28	78	0	-7673	0	0	1.69288
217480	138865	109	83423	52796	105	24064	14476	74	-72	90	0	-17	67	0	-2568	65	0	1.69288
230624	146378	103	112887	70433	100	30097	18571	83	-219	43	0	49	70	0	-17405	0	0	1.69389
166016	123571	97	60796	46606	91	26700	20178	72	31	85	0	-92	42	0	-2273	0	0	1.6949
181964	120308	99	83090	54901	98	28334	18157	79	-251	26	0	-29	52	0	-7704	0	0	1.69592
215248	147485	109	84945	58383	101	39619	27131	96	164	139	0	48	76	0	-13716	0	0	1.69592
341896	202179	122	149790	89027	117	68617	42778	113	177	119	0	85	62	0	-453	218	0	1.69693
212145	136609	108	96667	63481	99	32880	20615	94	-56	102	0	-43	47	0	292	483	0	1.69997
393941	210622	158	190642	110053	139	95686	53545	138	99	87	0	-36	53	0	-6646	0	0	1.70098
226918	139073	107	107890	66601	105	37792	22926	100	170	102	0	-34	64	0	-3031	0	0	1.70199
65830	53293	83	18804	15177	54	10667	8501	44	-59	84	0	7	89	0	-6791	0	0	1.70199
135487	103866	90	56560	43677	85	25705	19223	76	-202	29	0	-89	36	0	90921	85585	55	1.70199
121567	94760	87	49282	38327	84	20710	15414	61	-48	151	0	-9	84	0	112	369	0	1.70402
114052	87508	100	37830	29300	83	22168	17113	61	45	90	0	25	60	0	-1753	0	0	1.70705
310166	187729	117	135788	79763	116	44366	26793	109	21	113	0	-46	50	0	-1023	145	0	1.70807
88132	69725	83	34000	26837	80	17034	13493	51	-141	83	0	-7	64	0	-139	330	0	1.7111
236138	147759	108	93109	58613	105	30924	18722	88	235	158	0	40	71	0	-1946	0	0	1.7111
136216	106509	100	41276	32532	82	25810	19635	67	-280	62	0	-31	40	0	-9322	0	0	1.7111
247991	152074	119	87745	52756	107	41496	26312	102	250	175	0	-125	64	0	-2636	68	0	1.71212
148940	114631	93	66634	51036	89	23208	17835	60	-35	101	0	15	73	0	683	728	0	1.71414
132238	103470	87	47695	37471	84	29210	22418	76	133	133	0	9	41	0	-1154	0	0	1.71515
164186	108514	104	59082	38799	93	31652	20894	85	224	129	0	-40	55	0	-3410	0	0	1.71515
438037	210279	170	145311	69971	158	70490	34079	155	116	163	0	-89	60	0	-1110	423	0	1.71617
237462	144684	105	96113	58793	103	40712	23394	100	-7	122	0	-87	47	0	-15249	0	0	1.71617
74326	57544	81	27182	21243	68	10378	8413	42	-9	55	0	-19	43	0	-2827	0	0	1.71718
265135	152874	110	101097	58465	108	39573	21799	103	109	149	0	-26	48	0	-1972	228	0	1.71819
204931	131250	114	94201	61551	101	35624	22626	96	-23	69	0	-64	49	0	-106	344	0	1.7192
121281	96436	89	57165	44468	84	19032	15159	56	18	85	0	-148	11	0	-2185	0	0	1.72022
249323	148066	116	87369	51346	110	30507	17339	83	280	178	0	68	122	0	-805	351	0	1.72022
229069	144505	119	92540	58901	102	31847	19339	98	-132	42	0	-26	47	0	-4485	0	0	1.72123
254453	168691	105	81385	52137	102	46744	30609	100	126	141	0	-15	77	0	-8694	0	0	1.72123
130664	101111	89	51575	40060	85	21111	16527	58	197	129	0	15	80	0	-2779	84	0	1.72224
231046	144854	114	95491	60703	102	35561	22027	96	374	208	0	-39	67	0	215519	162180	91	1.72224
171262	116488	98	70842	47392	96	30290	19752	89	181	136	0	-37	110	0	-1349	0	0	1.72325
264240	161761	114	96280	58317	112	43004	26202	107	-48	72	0	164	107	0	-816	327	0	1.72427
142156	109605	91	45452	35272	84	25114	18892	62	26	131	0	77	84	0	-1223	106	0	1.72528
186900	121119	105	81317	52978	98	30543	19673	86	93	114	0	138	70	0	-369	184	0	1.7273
95809	79264	80	29688	23805	73	19410	15164	56	-59	121	0	82	90	0	-6644	0	0	1.7273
126115	96261	86	50319	37436	83	22136	16882	63	-218	49	0	-30	49	0	-17883	0	0	1.72933
294892	174697	127	115951	70467	116	53220	31544	112	-91	90	0	111	126	0	157	356	0	1.73338
144677	107351	102	56069	39785	89	23555	17098	63	-112	67	0	-33	68	0	-434	70	0	1.7354
155314	119180	89	58048	44761	85	26677	19691	72	198	186	0	-25	80	0	-312	148	0	1.73642
389277	205165	139	138761	73030	134	69557	36038	132	-99	70	0	201	147	0	-1022	255	0	1.73743
455122	226450	181	147911	72252	181	80403	41473	181	2335	902	0	1395	583	0	39978	122765	31	1.73743
80303	63712	80	35065	27935	78	16158	12985	51	-39	74	0	47	82	0	-3562	0	0	1.73844
78245	62994	84	26566	21220	76	13575	10600	50	137	125	0	-32	46	0	-2534	0	0	1.73844
221852	136409	104	94720	58321	101	32207	19941	83	-88	42	0	103	114	0	-177	437	0	1.74047
170532	125999	108	62927	47854	90	27228	21323	73	-44	105	0	22	103	0	-559	184	0	1.74249
136065	103010	95	81333	61873	93	24339	18082	78	489	624	0	350	426	0	-516	111	0	1.74249
127956	97885	88	46245	36045	84	25255	19362	66	55	115	0	1	51	0	-407	195	0	1.74654
182881	122976	95	79075	51949	94	32287	21005	87	21	132	0	-38	38	0	179	610	0	1.74857
454269	223649	156	159829	80586	153	79551	39923	149	-13	116	0	180	101	0	-10710	0	0	1.74857
115993	91267	87	44223	34143	82	21864	16437	61	140	134	0	-9	71	0	-18945	0	0	1.74857
196081	131385	98	89361	59054	96	33285	22060	92	84	148	0	-30	55	0	-21510	0	0	1.74857
128653	99568	93	40491	31980	84	25888	20224	67	49	104	0	28	77	0	-473	61	0	1.7516
344057	189968	121	120898	65323	118	42602	25421	115	41	88	0	-178	39	0	538	542	0	1.75667
297699	172793	112	87958	49588	111	54736	31359	107	164	165	0	66	94	0	-134	342	0	1.7597
207039	142986	110	78810	54195	95	26359	17671	80	-176	31	0	29	76	0	209	447	0	1.76274
226406	161119	98	91801	65578	95	47209	33763	91	31	118	0	-7	85	0	-1247	223	0	1.76375
128412	100352	87	55863	43971	85	22364	16736	62	-249	80	0	-161	36	0	-469	267	0	1.76578
150324	112306	90	57969	42489	88	24398	18727	63	210	195	0	-31	43	0	-520	522	0	1.76679
234128	143590	108	117887	74933	104	29541	17805	85	76	123	0	-42	51	0	398	600	0	1.7678
168765	119491	94	59358	40550	92	27870	19643	70	13	92	0	-17	65	0	-236	210	0	1.77185
61437	51237	76	18278	14723	52	10773	8786	44	-88	75	0	57	91	0	-4497	0	0	1.77287
337741	211176	115	163382	105853	118	72330	46775	114	12	110	0	118	136	0	-8285	0	0	1.77287
229914	149581	108	77936	49258	103	33051	21031	98	-156	94	0	-28	43	0	84	498	0	1.77388
121528	94777	89	50548	39494	86	18690	14560	54	15	70	0	35	86	0	-95	606	0	1.7759
145997	112582	101	47070	36318	85	22526	17138	63	90	141	0	-47	77	0	355	599	0	1.77894
333678	174347	145	103089	53538	134	49713	25489	131	150	163	0	-62	55	0	-2486	117	0	1.77894
166601	130420	87	66626	51473	88	28389	21553	68	-182	74	0	-48	49	0	-12651	0	0	1.77894
115937	90612	94	49175	37606	89	22466	16684	67	298	309	0	519	401	0	-11874	0	0	1.77894
115000	85556	87	54558	38990	86	20382	14384	60	-180	70	0	-39	69	0	4323	4767	46	1.77995
137447	104893	89	48687	37577	85	26916	19897	69	131	113	0	-111	36	0	-6562	0	0	1.77995
146384	111493	91	65142	50311	88	26722	20246	70	-86	88	0	55	84	0	-957	79	0	1.78198
240982	148552	111	110700	67292	106	43591	26350	103	-74	94	0	35	97	0	-1525	379	0	1.78198
106092	85325	86	41305	32363	81	29865	23478	78	-84	78	0	-27	45	0	-45	211	0	1.784
311030	176161	129	123249	72226	119	42115	23887	111	-18	56	0	-59	41	0	-3808	0	0	1.78502
295224	178482	119	116692	70712	111	57659	35950	106	-76	121	0	-76	63	0	-497	144	0	1.78704
156633	120129	98	59720	46005	88	26278	20234	74	33	115	0	91	74	0	-1646	314	0	1.78805
337289	195247	143	107364	64240	146	65762	37973	127	-183	78	0	-55	52	0	-2028	395	0	1.78805
218691	132463	112	83802	53133	101	36118	21009	97	-119	82	0	18	75	0	-1760	62	0	1.78907
386246	203842	145	151510	82926	145	55489	28776	140	-19	144	0	36	151	0	-14370	0	0	1.78907
216170	128924	112	86307	49715	118	36309	19966	101	-104	93	0	-37	33	0	-361	531	0	1.79109
73947	58872	86	35913	29116	77	13836	11293	47	-58	137	0	-59	20	0	-8124	0	0	1.79109
115110	90723	84	37358	29067	82	22022	16696	57	-171	56	0	-70	44	0	-7623	0	0	1.79109
193182	130565	100	90736	59863	100	29075	19646	83	216	242	0	8	86	0	-946	303	0	1.79312
182792	132631	96	73258	52541	95	27693	19819	75	16	89	0	4	69	0	-602	361	0	1.79413
168300	116971	97	56361	37977	94	32975	21921	91	-183	43	0	60	72	0	-2352	0	0	1.79514
79760	63297	79	29796	23612	77	16747	13008	54	-75	46	0	-57	26	0	-199	127	0	1.8002
86251	69634	85	27704	22037	69	16614	13192	52	82	101	0	50	61	0	-3128	0	0	1.8002
225582	141989	106	76092	48153	100	29771	18463	84	-291	11	0	-61	69	0	-1851	0	0	1.80121
104196	80455	86	32784	25504	80	20505	15641	56	31	63	0	48	38	0	-1477	301	0	1.80223
446288	258322	158	199258	121174	141	71053	42201	136	165	143	0	-19	83	0	28	474	0	1.80526
60728	50337	75	34574	28407	75	8314	6374	43	141	130	0	-105	29	0	-8745	0	0	1.80628
221715	141141	103	93248	59481	100	31157	19658	82	-123	87	0	133	87	0	-810	265	0	1.80729
113058	88728	92	40542	31781	80	16124	12939	51	-55	44	0	-34	83	0	-360	375	0	1.80931
91520	72370	87	30939	24552	78	14964	11568	50	-90	35	0	4	69	0	-1641	44	0	1.81033
133335	103712	89	54088	41661	85	19911	15406	59	164	111	0	-9	93	0	413	511	0	1.81134
195374	133870	105	63085	42075	99	27156	17968	73	-227	12	0	-64	34	0	-189	296	0	1.81336
116793	91622	84	43540	33667	81	23023	17377	63	-3	112	0	-38	45	0	-2889	0	0	1.81336
133047	103559	87	40433	31689	85	25353	19099	66	-203	106	0	-86	63	0	-4360	0	0	1.81438
107425	84896	84	47289	37239	82	17265	13239	54	150	152	0	44	78	0	-407	247	0	1.81741
161401	114371	98	58055	40665	94	32406	23179	87	91	138	0	-89	55	0	99	598	0	1.81944
234273	153248	109	68774	43013	102	34771	22957	96	-301	40	0	-24	81	0	199	1018	2	1.82248
161779	118075	95	73715	51702	90	28081	19931	74	-225	42	0	38	75	0	-2660	0	0	1.82349
154358	118234	91	46780	36542	87	25344	19333	66	49	113	0	128	94	0	-90	440	0	1.82551
149873	119304	88	45639	35938	84	25310	20199	63	-64	99	0	-7	86	0	-2461	304	0	1.82551
389466	198591	138	133775	67273	133	65045	34005	129	-104	71	0	-98	67	0	-7950	0	0	1.82551
261879	158726	106	101542	63162	107	39601	23307	104	69	88	0	20	96	0	-17260	0	0	1.82653
407955	223486	138	181694	97594	137	49608	26563	132	-189	43	0	78	66	0	-17587	0	0	1.82653
122468	98999	83	36290	28218	79	23105	17231	59	70	132	0	-74	44	0	-680	2385	29	1.82653
108269	87184	92	54617	43359	82	17315	13606	54	-83	107	0	-5	72	0	-8320	0	0	1.82653
210943	129155	108	79286	49930	100	36479	22034	98	-167	34	0	-55	58	0	-12327	0	0	1.82754
168749	121376	95	62950	44507	93	30046	21707	82	-16	94	0	-58	84	0	-629	367	0	1.82855
304148	178195	126	131215	78504	117	59421	35068	113	-25	120	0	40	62	0	-6102	0	0	1.82855
352960	192229	128	118745	64491	125	58928	31484	122	87	142	0	-16	73	0	-18361	0	0	1.82855
140160	105459	94	49428	35786	88	25873	19231	67	76	199	0	-16	69	0	-135	264	0	1.8326
184582	128738	97	76479	52235	95	30544	20540	81	56	102	0	-136	81	0	-612	341	0	1.83361
385631	213023	133	136359	75603	126	66293	34872	122	74	194	0	-105	69	0	79	819	0	1.83969
214746	143696	101	117132	78324	99	34113	21767	94	-184	55	0	87	124	0	-6082	0	0	1.83969
90099	73132	86	42087	33479	79	21143	16145	58	31	102	0	35	75	0	-242	425	0	1.84374
208606	139922	100	70965	46310	97	37107	24577	94	6	113	0	69	70	0	-1241	94	0	1.84475
390964	196190	143	134670	70680	138	64229	31982	135	-95	54	0	-60	80	0	-9740	0	0	1.84475
95920	76064	89	35579	28132	79	14873	11651	53	-5	75	0	-46	72	0	-116	241	0	1.84981
368606	211467	120	97334	56122	120	62991	35559	119	56	129	0	-26	54	0	-18191	0	0	1.84981
255429	151487	115	95999	58737	107	37925	21391	104	160	106	0	62	92	0	-22654	0	0	1.85083
190396	127635	101	80189	52525	98	27659	18535	77	-180	71	0	-43	65	0	-2917	0	0	1.85184
256552	170458	111	89660	59237	103	30792	18843	91	-66	136	0	-17	68	0	-5069	0	0	1.85184
92044	71128	97	30126	23933	79	17417	13812	51	91	81	0	-22	41	0	8	518	0	1.85589
470243	248753	155	201807	108090	151	121449	68592	148	-165	69	0	-27	71	0	-2162	0	0	1.8569
356775	196843	123	155737	87943	122	43854	24208	115	10	64	0	-79	38	0	-425	444	0	1.85893
209662	140171	102	82088	54818	98	33789	21889	82	-16	76	0	59	96	0	-5485	0	0	1.85994
153705	112532	93	62865	44712	90	26249	18347	73	101	124	0	112	101	0	-1879	122	0	1.85994
318579	180701	130	164281	95536	129	42095	23841	108	78	101	0	72	97	0	-270	498	0	1.86196
326352	206087	125	184837	122734	124	70544	44644	121	-75	113	0	-13	52	0	-6663	0	0	1.86196
199132	150602	95	106018	79835	93	32658	23729	82	46	145	0	-23	28	0	-17993	0	0	1.86196
245402	149419	122	132527	82084	108	37960	22785	102	299	223	0	-3	96	0	-4456	0	0	1.86298
248463	156195	110	101999	64214	103	37387	23922	99	-145	130	0	-66	60	0	-14089	0	0	1.86298
174927	108895	106	69279	44432	96	23083	14524	71	26	164	0	31	64	0	-841	412	0	1.865
341977	194231	122	106627	59432	119	61169	34283	117	99	133	0	-65	64	0	218	472	0	1.86601
76285	62271	79	31446	25563	73	10168	8302	43	-115	104	0	3	66	0	-8942	0	0	1.86703
253857	159777	103	90627	60108	100	57564	36369	100	155	146	0	-86	64	0	-9229	0	0	1.86703
170375	129042	92	66437	50020	90	25061	18275	70	-27	128	0	-33	53	0	-7929	0	0	1.86703
301740	192601	127	125298	79191	120	37165	23219	101	8	118	0	87	87	0	-9357	0	0	1.86804
139176	112437	86	50109	39508	83	19829	14916	60	4	180	0	27	101	0	11771	5737	78	1.86804
382940	215925	144	98187	54107	129	68583	38297	125	-74	87	0	150	79	0	-4511	0	0	1.86804
112692	89574	83	35082	27411	82	19054	15252	55	-70	93	0	3	48	0	-11240	0	0	1.86905
257038	155421	112	96352	57538	109	40609	24898	104	-71	77	0	151	108	0	485	868	0	1.87108
388813	237697	144	255449	158414	145	106490	65546	141	-205	109	0	-79	58	0	-638	480	0	1.8731
287757	172962	107	105299	61843	106	49176	28276	104	-207	41	0	22	68	0	-23319	0	0	1.8731
216793	137810	113	94597	61695	100	33122	19988	96	139	127	0	-88	44	0	-7108	0	0	1.87411
234983	156227	108	109649	73989	104	35994	24449	98	-75	86	0	27	78	0	-8037	0	0	1.87411
392115	194216	140	128923	66296	137	62552	30369	133	28	145	0	-8	55	0	-1061	522	0	1.87614
76117	62154	87	35070	28577	76	12752	10126	46	-133	110	0	15	88	0	-7776	0	0	1.87715
260054	156818	111	89052	51959	105	38384	22349	102	85	115	0	-3	90	0	-10079	0	0	1.87715
176162	134104	91	63898	48318	89	25920	19957	68	-48	32	0	-57	36	0	-5124	0	0	1.87715
145249	111150	93	49185	37956	85	21694	16966	55	-60	81	0	116	84	0	-588	302	0	1.87816
162246	121330	92	62926	45138	90	25617	18777	70	181	148	0	-17	57	0	-4973	0	0	1.87918
79147	61666	87	36633	29273	78	11233	9272	43	40	107	0	14	65	0	-534	262	0	1.88019
256209	148444	113	110863	65510	111	40196	22591	105	28	101	0	74	58	0	171	764	0	1.88323
115667	93315	83	44959	36086	82	22429	17532	58	-75	124	0	-81	82	0	-6071	0	0	1.88323
122300	85884	93	53292	37839	87	19713	13578	57	148	198	0	-44	60	0	-8385	0	0	1.88323
242531	147643	122	95568	58634	106	34253	21176	91	-37	92	0	34	60	0	843	923	0	1.88525
150189	118294	89	72994	56194	87	26450	19950	67	117	93	0	-70	35	0	-4634	0	0	1.88626
144064	108778	103	47214	35850	85	28028	21262	74	-28	62	0	137	83	0	217	604	0	1.8893
141047	108892	89	67349	52800	87	22077	16944	62	-127	66	0	132	98	0	-798	436	0	1.89031
126513	97146	90	43260	33977	83	22165	16595	61	52	85	0	-75	27	0	-1646	89	0	1.89031
149420	115594	88	64215	50773	85	23404	18234	63	-150	54	0	-31	62	0	-7040	0	0	1.89031
178264	124546	96	79129	53588	95	32117	22177	87	-98	175	0	57	83	0	-27	525	0	1.89234
177708	115730	107	75039	49933	95	29023	18528	75	30	59	0	-63	30	0	-291	153	0	1.8974
147301	116499	88	69205	53762	86	21571	16880	59	21	105	0	-23	41	0	-3647	0	0	1.8974
89666	72168	80	25215	20526	60	18297	14437	51	-97	79	0	28	57	0	-7744	0	0	1.8974
165601	128937	89	77608	60232	89	29485	22477	77	54	163	0	-1	69	0	-573	193	0	1.89943
167970	127164	93	70961	53614	90	27320	20499	68	136	136	0	57	71	0	-5642	0	0	1.89943
256568	161940	108	106240	66638	104	44321	27796	101	58	120	0	-9	61	0	-2102	300	0	1.90044
111163	91068	82	48470	38429	81	18512	14815	55	244	152	0	-51	31	0	-138	403	0	1.90145
111718	88084	84	32288	25464	80	22564	17117	62	-6	146	0	54	74	0	-749	332	0	1.90246
91983	74357	86	27430	22113	69	20907	16185	62	207	205	0	-71	36	0	-4726	0	0	1.90246
236064	147608	103	105682	65857	100	38601	23859	95	47	97	0	0	101	0	-409	997	0	1.90449
216185	139816	103	88790	60260	101	32949	20645	94	104	203	0	-24	70	0	-309	391	0	1.9055
142908	110436	96	58527	45443	86	27199	20707	67	-69	81	0	-28	37	0	-3887	0	0	1.90651
179444	118315	98	67908	44754	96	32578	21142	84	31	180	0	18	64	0	-8627	0	0	1.90651
325023	180595	137	133700	78055	128	47842	26911	125	253	110	0	78	135	0	-386	821	0	1.90854
59931	50476	72	29377	24033	67	9749	7954	42	-164	18	0	-73	12	0	-9815	0	0	1.90854
206910	131211	113	95750	59887	101	36168	22427	97	-60	103	0	-1	59	0	-817	406	0	1.90955
350820	187287	124	126522	68119	118	58716	31325	114	-184	54	0	-98	72	0	-4821	0	0	1.90955
162154	114835	101	57170	40140	93	28948	20077	73	85	85	0	19	38	0	-11468	0	0	1.91056
225782	142440	113	86572	55418	101	34999	22686	97	-149	72	0	73	105	0	-625	74	0	1.91664
74384	60436	77	23232	18434	63	12831	10128	49	-16	108	0	7	95	0	-335	249	0	1.91866
84485	67024	83	15352	12408	48	12671	10322	45	-52	38	0	-30	57	0	-33	621	0	1.91968
197060	123332	101	76648	48259	99	26283	16313	73	-141	73	0	-35	52	0	-1814	152	0	1.91968
189914	136362	99	100995	71302	98	30320	21448	85	163	198	0	-22	61	0	-5545	0	0	1.92069
177636	135428	91	63888	50047	88	27840	20720	79	56	147	0	1	56	0	-10605	0	0	1.92069
348506	193349	115	117713	64422	112	57166	30324	110	-52	72	0	-62	59	0	-31928	0	0	1.9217
269232	163610	104	117766	71780	103	40868	23629	100	-262	31	0	-9	90	0	-38600	0	0	1.9217
75369	62811	78	36134	29159	76	11702	9292	46	162	134	0	-28	49	0	-15469	0	0	1.9217
258789	172307	117	111048	75246	109	58780	39962	105	48	111	0	110	128	0	-2471	0	0	1.92271
240527	151662	102	94455	61153	100	36587	22770	97	116	243	0	8	52	0	-20170	0	0	1.92373
77502	63703	78	25475	20882	59	14670	11655	50	-143	70	0	-3	63	0	-17684	0	0	1.92474
299348	180855	122	117856	72507	111	51241	31550	107	-103	41	0	-46	73	0	-12253	0	0	1.92474
305854	178833	124	106291	65550	112	40440	22901	109	-138	84	0	90	65	0	-7680	0	0	1.92575
275629	178778	115	148641	97080	111	46142	30811	105	-44	63	0	-61	83	0	-396	158	0	1.92879
218869	138219	101	80909	49831	99	35887	22331	94	101	156	0	-12	50	0	-9980	0	0	1.92879
124852	98232	90	47187	36812	83	25452	19497	67	37	105	0	-32	22	0	-183	284	0	1.93081
98476	78440	81	31287	24346	80	16996	12685	55	61	136	0	50	68	0	180	533	0	1.93183
222138	137980	100	85910	52404	101	39383	23423	98	42	124	0	88	83	0	-1402	353	0	1.93284
112290	88875	87	45551	36064	81	17385	13601	52	105	200	0	-83	66	0	-6122	0	0	1.93284
158528	123743	90	67621	52231	87	26259	20586	76	76	153	0	25	105	0	-579	447	0	1.93486
111006	86691	97	37735	29831	81	23126	18005	66	14	129	0	9	101	0	-1948	0	0	1.93486
139909	105546	95	53765	39542	86	30266	22651	84	-92	26	0	13	45	0	-5299	0	0	1.93486
136628	108007	86	54056	41877	84	24118	18097	67	-91	75	0	19	75	0	-426	114	0	1.93993
265027	154929	116	86516	51808	105	47267	26954	102	105	120	0	-72	30	0	-2668	34	0	1.93993
472651	238784	215	211893	110550	204	102713	56196	184	-125	121	0	-24	95	0	-25387	0	0	1.94094
89161	71540	81	41478	33333	79	15723	12225	52	68	98	0	-37	57	0	-11620	0	0	1.94094
136803	106681	90	70016	54612	87	24012	18281	65	50	131	0	-141	67	0	381	770	0	1.94398
152070	112112	99	59614	43307	90	30190	21370	86	-68	95	0	-44	71	0	-632	87	0	1.946
323221	187420	119	111158	65160	118	51650	28835	115	85	93	0	55	82	0	-1323	125	0	1.94701
82862	66591	93	36106	28208	80	11377	8873	46	110	125	0	84	65	0	454101	298845	70	1.94701
280351	174086	132	95363	58445	114	33818	20423	90	103	116	0	62	66	0	-296	336	0	1.94803
389766	223102	136	169858	101339	136	99802	58541	134	105	185	0	-17	64	0	-3490	179	0	1.94904
119440	84105	101	50113	33922	87	22893	15771	65	-64	119	0	-103	33	0	-2348	0	0	1.95005
248125	162398	105	130567	86702	103	43133	27739	98	-104	86	0	-35	52	0	-4580	0	0	1.95005
49763	40360	86	22727	18478	62	7915	6478	38	-133	123	0	-13	38	0	-1226	0	0	1.95208
116594	93669	84	35885	28545	80	22903	17447	60	-84	85	0	49	74	0	569	477	0	1.95511
188092	130598	98	80646	55071	95	28962	19340	73	34	159	0	18	88	0	-3502	0	0	1.95613
259125	152858	130	86726	51892	112	40870	24295	109	-24	119	0	-54	40	0	-689	376	0	1.95815
217977	135601	102	87144	54284	101	30863	19566	90	28	103	0	-17	53	0	-6669	0	0	1.96321
189967	123196	98	85345	55535	97	35209	21830	92	113	154	0	-154	51	0	-515	73	0	1.96625
209441	136118	105	72563	46873	100	37457	23958	96	-134	135	0	100	69	0	-5203	0	0	1.96726
125366	95805	93	43549	34309	82	20357	15796	55	-189	63	0	48	118	0	-310	256	0	1.96828
174145	117184	98	62851	42176	93	32327	21117	90	-26	87	0	-11	86	0	601	724	0	1.97233
419436	222691	139	146684	76030	137	62008	31707	133	-9	109	0	-7	85	0	-7411	0	0	1.97233
285960	169130	112	121878	71561	109	37497	22128	103	1	114	0	-62	42	0	-12143	0	0	1.97233
206729	136001	105	84063	54985	99	31288	20225	80	-38	96	0	6	74	0	-8392	0	0	1.97334
245408	148731	112	130001	81448	110	36230	22479	104	-137	56	0	-5	39	0	-1662	73	0	1.97435
224098	141626	120	81551	50357	104	29346	19146	83	68	93	0	-21	51	0	-970	128	0	1.97536
182350	129563	99	65787	46298	97	31509	22588	88	171	142	0	45	80	0	-665	308	0	1.97638
221188	148312	101	84521	56789	99	29213	18803	74	-57	38	0	7	83	0	-1810	71	0	1.97739
263565	160633	114	84978	52099	109	44697	27012	107	-32	126	0	44	92	0	213	510	0	1.98245
153173	118282	90	54179	41898	86	26499	20707	65	91	127	0	40	67	0	12226	4984	104	1.98245
135645	107453	92	46120	36749	84	22369	17628	59	-25	92	0	28	39	0	-597	245	0	1.98346
262639	156095	121	98078	59227	112	44586	26342	109	102	90	0	-44	63	0	9	448	0	1.98549
224743	146748	118	95760	63031	101	35193	23263	97	325	196	0	-8	49	0	-1700	321	0	1.9865
109218	86169	89	43870	34971	82	20554	15884	59	-65	62	0	-41	62	0	64	227	0	1.98954
443256	243361	164	230937	130143	150	81486	45993	145	-81	124	0	49	80	0	-863	428	0	1.99055
161566	120353	95	55104	40503	91	24929	18388	69	-284	99	0	-93	37	0	-6760	0	0	1.99055
244642	152780	105	87528	55145	101	39193	24227	98	139	125	0	23	68	0	-6167	0	0	1.99156
140161	104453	91	48626	35618	88	23712	17901	70	53	118	0	-7	61	0	-508	411	0	1.99258
361516	195070	136	126724	68440	133	59920	32609	130	-52	109	0	-51	63	0	-6442	0	0	1.99258
102382	82273	83	41420	33040	80	17763	13402	56	-102	93	0	63	45	0	-199	360	0	1.99663
386106	230281	136	359765	223170	137	88991	52278	131	28	83	0	79	113	0	-5025	0	0	1.99663
115419	90960	86	44159	34847	83	21848	17239	58	-157	80	0	-48	88	0	-521	237	0	1.99865
304606	187543	121	151671	98368	116	62930	38766	112	-60	66	0	-16	102	0	-1631	154	0	1.99966
108271	86668	85	31544	25670	77	22131	17165	59	-163	52	0	14	95	0	-13661	0	0	1.99966
303003	198554	121	188893	129287	116	55962	37711	112	45	230	0	-67	54	0	-15120	0	0	1.99966
260617	157614	116	96731	57016	108	43017	26323	104	3	132	0	-117	50	0	345	668	0	2.00472
101140	84545	80	42167	33772	80	13311	10648	46	-70	87	0	-62	43	0	-8896	0	0	2.00472
108794	87700	90	36789	29452	80	18663	14647	53	-114	73	0	116	100	0	-4288	0	0	2.00472
68867	60575	74	28556	23545	68	9426	7749	41	252	119	0	41	91	0	-6409	0	0	2.00472
94206	76612	81	43626	34655	80	13472	11146	48	-205	82	0	-20	59	0	-169	179	0	2.00675
243223	149231	111	78332	47987	102	39326	24023	100	45	154	0	-29	49	0	1075	970	0	2.00675
232603	145387	105	102617	64610	102	36513	21658	96	105	121	0	93	98	0	676	494	0	2.0108
125078	97843	86	46044	36255	83	19280	14711	56	-62	67	0	-35	50	0	-478	168	0	2.01384
150986	117730	94	62828	49262	86	26479	20846	65	91	117	0	-63	94	0	-1469	402	0	2.01384
184325	121664	98	70575	46259	94	32719	20685	93	-124	78	0	46	58	0	93	930	0	2.01485
160651	110478	99	57242	39064	92	28765	19425	75	75	165	0	-56	87	0	-7765	0	0	2.01485
138070	106177	89	61057	47216	86	22500	17575	65	-116	68	0	125	125	0	-2770	0	0	2.01586
128915	101032	93	51327	40650	84	23136	19157	57	-186	125	0	-16	60	0	-2206	2	0	2.01687
259766	152956	118	100268	60348	109	50507	29582	106	145	157	0	-67	33	0	-1539	569	0	2.01687
82580	66249	79	33517	26631	79	17628	14246	53	-36	66	0	-57	36	0	187	552	0	2.02194
162224	115921	103	59722	41180	91	31611	21785	82	-27	149	0	-48	50	0	195	398	0	2.02295
212151	134173	106	90493	57371	100	34689	22486	94	-42	84	0	-34	70	0	-1170	177	0	2.02396
187446	134377	92	99954	70254	93	30649	21567	84	-51	80	0	-96	34	0	-8721	0	0	2.02396
259956	159325	103	118260	71459	104	48898	28157	101	126	118	0	-79	114	0	-205	348	0	2.02599
205409	133827	99	87700	54819	98	26142	17124	72	56	133	0	-35	63	0	-307	1380	20	2.02599
211715	151996	98	89318	64700	98	24629	17218	65	143	139	0	50	72	0	-567	156	0	2.02801
380722	200464	132	132722	71144	129	68398	35885	127	-54	125	0	-66	52	0	-8108	0	0	2.02801
370506	207151	136	149605	83917	131	57813	32707	125	-77	98	0	-105	77	0	-15632	0	0	2.02902
82656	66068	82	29829	23668	78	17438	13882	56	248	154	0	40	86	0	-388	603	0	2.03105
257655	153809	123	103040	61857	106	39079	23414	102	110	99	0	79	89	0	-10907	0	0	2.03206
219957	146666	102	111310	76013	100	37535	24696	94	-7	89	0	-30	67	0	231	487	0	2.0351
240916	152356	101	77686	49197	98	36924	22758	96	7	88	0	117	90	0	-3352	0	0	2.03611
305119	173297	113	114518	64674	109	42481	23263	106	97	182	0	11	47	0	-12659	0	0	2.03611
224505	148511	106	83006	53977	101	39805	25669	95	-158	65	0	-41	76	0	-2322	0	0	2.03712
441856	219431	163	146132	73805	149	69243	35434	145	-28	84	0	-4	81	0	-6013	0	0	2.03814
197799	138522	102	73777	50239	98	34260	23620	93	160	112	0	-4	64	0	-4839	0	0	2.03814
250211	160297	111	94254	58522	105	36000	22998	99	-32	122	0	115	114	0	44	247	0	2.04117
121245	95034	87	37912	29841	82	24088	18697	63	-139	111	0	-13	79	0	-1700	3	0	2.04117
185579	123224	99	70806	46615	96	27551	17388	72	133	150	0	-109	33	0	487	683	0	2.0432
158656	123455	92	52221	40449	86	26504	20329	65	-198	12	0	-102	17	0	-268	143	0	2.04522
268772	153818	112	112017	64340	108	36486	20908	103	56	133	0	9	79	0	116	407	0	2.04725
228809	144370	103	88631	55973	99	38269	23285	96	-68	93	0	102	139	0	-10962	0	0	2.04725
264264	174932	114	93883	61934	108	52441	34200	105	13	97	0	60	86	0	-7803	0	0	2.04725
148410	112382	92	47797	36147	88	26594	19727	67	115	166	0	10	70	0	-12090	0	0	2.04826
174024	130667	93	71599	53466	91	28823	21028	76	189	113	0	4	81	0	-15226	0	0	2.04826
81790	65289	82	27960	22300	69	15392	12190	49	25	115	0	-11	67	0	-4281	0	0	2.04826
200603	127217	103	77597	49533	100	29611	18457	81	-129	73	0	-10	49	0	-7036	0	0	2.04826
84263	70630	78	20757	17361	53	12262	9879	46	-261	58	0	-29	59	0	-22362	0	0	2.05029
222074	142462	106	82867	52198	104	38182	25826	99	-185	107	0	-113	62	0	-1090	3	0	2.0513
99420	80189	96	47346	37880	80	12233	9862	45	-34	141	0	-87	26	0	-5504	0	0	2.0513
167377	126405	92	66895	50576	90	26875	20168	72	52	134	0	-23	74	0	-4544	0	0	2.05231
378166	210250	135	153301	86913	134	67742	39861	130	-193	104	0	-54	97	0	283	655	0	2.05535
119244	94865	85	51722	41031	83	17997	13798	53	-91	43	0	-50	85	0	-3079	10	0	2.05636
183245	137505	93	81689	61092	94	28027	21077	82	-140	67	0	-88	32	0	49666	131910	31	2.05636
102797	81793	88	35994	28806	80	13052	10166	46	124	136	0	-63	89	0	-442	328	0	2.05737
118516	94100	99	41330	32727	82	19365	14987	54	-46	63	0	64	93	0	-2207	0	0	2.05839
174200	126955	95	100500	73295	93	31666	23478	86	-10	102	0	-39	56	0	-2769	39	0	2.05839
226952	140883	106	87806	53755	101	36183	21996	99	27	201	0	24	65	0	-944	322	0	2.0594
206176	134385	103	75187	48905	97	26750	17447	80	342	190	0	21	59	0	-314	574	0	2.06041
284334	163392	117	98835	57532	110	53235	29911	106	295	205	0	-11	86	0	-1543	51	0	2.06142
173048	134284	105	56297	43628	88	25402	19254	62	-11	91	0	-22	73	0	-105	301	0	2.06244
147921	110709	100	87170	65536	88	324	264	0	132	242	0	-5	71	0	-2282	43	0	2.06345
164289	108904	96	61865	41215	93	32626	20910	85	60	105	0	-31	55	0	-1227	111	0	2.06345
243731	152790	109	101637	62732	104	30451	19051	82	-61	65	0	-105	13	0	-6844	0	0	2.06446
303737	175996	124	154609	93969	123	44278	25608	117	-92	91	0	114	124	0	-52	577	0	2.06547
253379	165479	106	98154	64340	104	32571	20493	91	68	142	0	-106	66	0	851	774	0	2.06851
281978	117765	132	99293	42838	124	50497	23261	119	-85	102	0	-19	54	0	-294	333	0	2.07054
424409	217052	153	136417	71227	143	72138	34676	141	-116	114	0	45	58	0	-2597	333	0	2.07155
117043	95573	84	37544	30376	81	18910	15557	53	7	66	0	-46	22	0	-4595	0	0	2.07256
74993	62063	85	30495	24475	76	8599	6535	41	-68	73	0	-36	39	0	-756	288	0	2.07357
100969	78174	97	36911	28252	81	18081	13534	57	-288	32	0	105	79	0	-599	635	0	2.07357
120049	95524	87	33784	26930	81	25404	19476	64	149	176	0	-94	60	0	-4020	0	0	2.07357
191501	125518	101	81967	54249	96	32963	21158	93	135	132	0	-80	63	0	-789	121	0	2.07459
162891	128719	87	56561	44604	86	20536	15583	57	-120	29	0	66	68	0	859	691	0	2.07762
239805	156215	113	109631	71781	106	40094	26158	100	-36	136	0	98	90	0	-491	205	0	2.07965
187501	132667	97	63014	43822	94	31186	21482	91	2	175	0	142	103	0	-188	294	0	2.0837
135938	106318	92	47069	37278	84	21282	16769	63	-30	104	0	-100	45	0	504	820	0	2.08674
119135	96118	84	40680	32425	82	18391	15177	56	-35	71	0	33	99	0	-479	191	0	2.0918
93765	74944	92	38488	30968	78	13416	11036	47	-18	106	0	-84	29	0	-1109	148	0	2.09281
258316	169034	112	85098	55574	106	43757	29566	103	-38	101	0	16	67	0	-1807	106	0	2.09281
403352	195896	156	119589	53256	139	69371	34874	136	164	148	0	156	118	0	253	595	0	2.09585
222671	139019	104	93361	59854	101	28910	17651	83	206	136	0	27	64	0	60	401	0	2.09889
143035	117718	81	49713	39725	83	25180	19289	70	-186	65	0	169	148	0	-5641	0	0	2.09889
218257	139365	100	92769	57418	96	36740	22400	94	-30	89	0	-11	86	0	-12102	0	0	2.09889
236145	148415	106	99931	61986	104	37703	24181	98	318	187	0	-40	81	0	-4034	0	0	2.0999
76307	61172	82	31982	25570	77	14571	11509	48	-21	72	0	-42	67	0	-90	358	0	2.10395
171167	122623	96	58119	39499	94	23930	16777	71	40	108	0	13	63	0	371	512	0	2.10597
273382	175533	109	112418	70098	105	36597	22597	101	-44	98	0	76	87	0	-213	350	0	2.11002
354151	229173	126	207485	139491	120	98980	64677	118	-34	92	0	-178	20	0	-7959	0	0	2.11002
197808	129482	98	71741	45922	95	30720	19266	91	-24	121	0	-138	45	0	-18489	0	0	2.11104
76236	62077	79	37440	30789	76	10460	8192	45	-95	90	0	-67	59	0	-6502	0	0	2.11104
214862	143954	101	84508	56136	97	30659	19648	91	92	176	0	-94	40	0	-2239	0	0	2.11205
81556	65651	90	27382	22143	68	9486	7519	41	-41	117	0	-131	56	0	-4814	0	0	2.11205
104837	76404	93	41251	29361	82	16953	12154	54	2	79	0	17	36	0	-1680	0	0	2.11306
195565	131059	99	77466	53359	96	28502	18369	72	-241	43	0	83	78	0	-6689	0	0	2.11306
219686	138364	111	92794	58334	101	35245	21280	95	34	113	0	114	120	0	-12716	0	0	2.11407
118221	94543	89	36682	29336	81	20136	16013	54	-245	47	0	12	91	0	-6827	0	0	2.11509
121696	95845	90	40837	32604	83	24234	18855	63	-59	88	0	18	61	0	-2416	0	0	2.11509
114829	92201	87	46677	37155	81	15743	12668	51	-82	100	0	33	43	0	12917	5298	98	2.11509
156224	119286	89	43520	33418	87	28949	22174	73	-57	168	0	25	54	0	-338	370	0	2.11711
336341	192653	122	122296	69453	120	51964	30431	116	66	168	0	113	80	0	-6368	0	0	2.11711
164233	119728	108	70976	51386	108	27672	18895	90	1446	757	0	1075	637	0	-4406	0	0	2.11711
115273	92229	94	30525	24562	80	19616	15777	56	52	177	0	-40	72	0	-139	535	0	2.12217
156612	118354	95	63172	46541	89	22830	17210	69	202	139	0	-65	48	0	-2034	49	0	2.12217
274695	160327	115	107381	61112	108	43986	25447	104	-159	26	0	1	56	0	-31102	0	0	2.1242
176890	123171	100	74545	51001	96	24436	16794	69	-78	111	0	-105	36	0	-3766	0	0	2.12521
163228	126439	94	46437	36183	85	34766	26444	85	106	122	0	133	90	0	-1627	61	0	2.12622
332869	181012	128	105715	55758	124	53057	28574	121	168	178	0	-119	29	0	-7016	0	0	2.12724
213861	148338	99	70633	47824	96	35504	24805	92	-14	67	0	53	47	0	-3534	0	0	2.12724
104735	84547	82	34013	27157	80	19628	15405	56	-39	93	0	-63	65	0	372	774	0	2.13331
86692	69094	82	24131	19535	62	12846	10121	47	1	89	0	0	63	0	-4301	0	0	2.13331
125035	97142	92	48147	36175	86	25165	18844	69	17	113	0	-34	43	0	-87	165	0	2.13534
371459	186999	141	117605	59881	137	67282	33822	134	66	203	0	-70	67	0	-2040	0	0	2.13534
181283	121821	99	55994	36024	93	25786	16880	72	-20	82	0	-80	48	0	-58	527	0	2.13736
129121	101162	86	45164	35033	83	22080	16535	65	92	115	0	103	103	0	-1296	288	0	2.13837
236189	139455	116	104423	62509	104	34527	20614	92	82	83	0	-80	73	0	-6457	0	0	2.13837
132013	106389	87	61908	49522	84	19851	15215	56	0	115	0	-52	66	0	-5628	0	0	2.13939
156024	123882	88	62051	49116	87	26683	21276	70	-68	66	0	-16	87	0	67	453	0	2.14445
337845	165848	132	241421	140657	130	129411	77766	125	-135	153	0	-60	104	0	-2855	200	0	2.14445
176455	132889	101	74020	55235	90	27565	20172	78	56	145	0	87	84	0	-6823	0	0	2.14546
200146	135974	103	82243	56241	96	21997	15036	62	-18	80	0	17	65	0	-12035	0	0	2.14546
145315	103202	92	49958	33596	90	30656	21848	87	257	173	0	-30	95	0	-610	195	0	2.14749
348229	199066	125	115879	65639	122	55952	31375	117	-44	111	0	70	69	0	439	460	0	2.14951
107699	87762	82	33566	27167	78	20219	15571	53	-92	76	0	-68	45	0	-7458	0	0	2.15052
67899	55949	77	27248	22176	75	11107	8990	44	28	94	0	56	67	0	-73	447	0	2.15457
206539	140088	100	91018	63366	97	24671	15955	68	178	134	0	-46	101	0	-2976	0	0	2.15457
190133	128206	96	67971	44778	96	23462	15808	69	-77	53	0	25	48	0	161	600	0	2.15761
69173	56541	81	19397	15567	55	9591	7757	42	69	162	0	61	82	0	-389	283	0	2.16166
270333	172828	110	116166	73793	104	49770	32162	100	-217	31	0	144	143	0	178	787	0	2.16571
301837	176065	113	142831	87026	114	52624	32306	106	-78	74	0	50	101	0	-1716	892	0	2.16571
98362	82973	79	43018	35278	79	11691	9293	47	-102	91	0	-174	48	0	-17636	0	0	2.16571
154257	118298	95	63484	48553	87	24312	18500	63	-7	106	0	61	108	0	-1150	414	0	2.16672
95329	77222	82	32235	26103	78	13110	10433	48	111	134	0	-39	40	0	-1659	0	0	2.16774
77890	60264	94	36406	29304	79	9151	6916	43	-55	104	0	11	70	0	-2030	54	0	2.16774
129935	103998	84	42341	33512	83	28498	22125	70	278	149	0	-23	35	0	228	501	0	2.1728
184359	124217	98	75789	51288	95	30399	19685	80	88	99	0	-41	58	0	-1601	0	0	2.1728
307359	191162	113	135415	88066	111	79753	52514	107	-120	85	0	-22	88	0	0	361	0	2.17584
310942	182216	120	126526	73786	120	50832	28324	114	131	162	0	-245	43	0	-10398	0	0	2.17584
366124	207268	134	190555	111609	132	51155	28442	126	-41	94	0	-29	70	0	-276	675	0	2.17786
160232	124065	92	62658	48283	88	29425	22826	74	-4	73	0	-113	34	0	-8981	0	0	2.17786
184465	122299	102	61985	42007	95	26377	17092	71	119	86	0	22	73	0	-13680	0	0	2.17786
193731	138186	103	91443	64730	95	21387	15295	62	52	114	0	-66	35	0	-1455	248	0	2.17989
225063	150322	105	109668	73024	99	34581	22700	90	185	161	0	56	52	0	-4368	0	0	2.17989
181930	124148	98	90497	63287	95	26662	16931	79	-226	88	0	44	78	0	103	480	0	2.1809
105672	84318	98	31493	25018	80	21457	16921	56	-68	175	0	10	67	0	-645	578	0	2.18191
224189	142792	109	93532	59794	100	39215	25773	96	39	83	0	-97	46	0	156	1344	8	2.18596
169133	118586	97	70069	48434	94	26978	18453	75	304	257	0	-15	67	0	-5668	0	0	2.18799
108483	86514	85	24799	19761	67	17059	13222	54	-89	39	0	-35	76	0	-275	277	0	2.19204
96341	77595	82	45170	36590	80	13354	10906	48	-3	96	0	49	58	0	-319	144	0	2.19406
239583	154080	112	56292	34167	102	31978	19525	90	26	152	0	67	101	0	375	602	0	2.19507
109636	87265	89	37705	29840	81	20734	16444	56	-54	151	0	76	127	0	333	470	0	2.19608
130449	104144	86	49917	39519	83	20105	16668	56	13	142	0	-82	29	0	-870	187	0	2.1971
267815	155910	110	92679	53340	107	38132	22479	100	53	122	0	11	62	0	-2559	0	0	2.1971
157845	117734	91	71812	52106	91	25024	17773	67	82	131	0	-99	51	0	-9444	0	0	2.1971
113972	93348	84	52394	42243	82	19843	15587	56	-12	113	0	-100	28	0	-11323	0	0	2.1971
208714	130072	104	70828	44518	97	32675	19984	91	-117	44	0	75	76	0	-8404	0	0	2.19811
185870	130493	104	72899	52363	95	30739	20932	84	226	153	0	78	76	0	-345	304	0	2.20013
156116	104494	98	65168	43573	94	16609	11403	56	-138	116	0	63	67	0	-194	363	0	2.20115
128049	102720	86	33186	26440	83	23845	19011	60	60	164	0	15	96	0	-726	128	0	2.20216
253483	156717	108	99573	59743	103	36507	21392	98	-154	76	0	-13	60	0	-5770	0	0	2.20216
505938	284540	167	302489	179147	158	143357	86973	154	61	261	0	13	231	0	292	719	0	2.20823
340616	196259	119	161532	98560	118	46440	26755	112	-278	26	0	64	113	0	-24366	0	0	2.20925
77609	64695	78	33424	27928	67	13655	11011	50	-159	23	0	-54	31	0	-17791	0	0	2.20925
182631	125529	102	64117	43111	92	27610	18689	78	173	114	0	41	67	0	-4176	0	0	2.21026
80828	65994	76	28683	22978	75	13311	10494	46	-75	86	0	-3	48	0	-521	130	0	2.21228
154434	120570	88	59776	46573	85	25176	19055	65	96	133	0	-9	52	0	-558	260	0	2.2133
311389	180611	129	106558	62159	117	53737	29647	113	1	104	0	90	87	0	-877	175	0	2.21431
168596	128831	106	58048	44490	94	28925	21811	81	252	146	0	193	100	0	456334	276233	82	2.21431
129446	101388	88	54731	41355	84	18172	13679	56	-21	47	0	-15	47	0	-392	310	0	2.21633
67642	53109	79	23602	19325	61	12174	9876	46	87	78	0	-40	49	0	-676	33	0	2.21633
279041	164617	115	112443	67443	111	47430	27174	107	60	101	0	-53	56	0	0	665	0	2.21735
356179	191941	152	142148	77075	147	59709	32437	143	371	160	0	-55	88	0	-7187	0	0	2.21735
435692	199481	162	164022	76876	161	69065	29196	158	262	313	0	-142	174	0	483	446	0	2.21937
88033	73232	78	40838	33683	77	13507	10766	47	85	146	0	-83	53	0	-14378	0	0	2.22038
126273	99885	88	45579	36084	83	24929	19463	66	13	94	0	90	75	0	-890	138	0	2.2214
178096	135048	94	55980	41048	88	28873	21856	77	-203	19	0	17	62	0	-473	795	0	2.22241
113137	92753	83	55304	44492	81	19636	16011	52	-33	66	0	-114	22	0	-7091	0	0	2.22241
124167	96228	87	39157	30044	83	24962	18544	68	-23	101	0	-58	66	0	-12949	0	0	2.22342
131737	102600	102	45237	34373	84	25288	19242	78	426	438	0	236	214	0	-14835	0	0	2.22342
216914	149419	116	89824	58801	116	34216	22877	99	530	441	0	557	404	0	187967	145772	116	2.22342
310032	190041	108	83631	52543	104	41392	23857	104	113	196	0	77	91	0	15279	9064	79	2.22342
93269	79038	74	25091	21043	57	20709	16380	54	-40	101	0	-37	60	0	231219	299137	96	2.22342
233519	146771	104	70976	44639	98	45767	28638	97	-47	96	0	88	92	0	-356	205	0	2.22848
208305	139370	105	88314	58139	98	34458	23209	94	66	144	0	17	87	0	929	585	0	2.23051
80852	68124	77	32411	26630	73	11640	9183	46	-80	92	0	-38	61	0	-7286	0	0	2.23152
56540	48067	70	26855	22256	69	7049	6022	37	35	114	0	-73	95	0	-131	204	0	2.23253
103924	84027	86	38026	30833	80	17427	13603	57	-142	50	0	-5	68	0	-223	309	0	2.23355
421552	226688	139	153616	81254	133	77314	42078	130	131	182	0	-27	90	0	-4030	0	0	2.23355
220406	144525	100	115710	77939	100	33924	21129	91	-54	83	0	113	100	0	-8102	0	0	2.23456
195787	127443	103	84600	56018	97	31398	19897	87	22	102	0	-28	56	0	-646	45	0	2.23658
334009	180972	124	114153	60366	121	55059	28534	118	-40	103	0	-48	41	0	-5965	0	0	2.23658
361660	225376	125	170416	106287	120	62670	39512	116	88	152	0	78	86	0	-10625	0	0	2.2376
357599	200752	131	145220	82815	130	58043	31994	128	-172	56	0	-110	62	0	-19360	0	0	2.2376
396039	210397	145	127147	67671	141	69129	35730	140	25	127	0	135	96	0	-23600	0	0	2.2376
262679	158735	115	98178	61536	106	44801	27247	103	-37	83	0	81	85	0	-12557	0	0	2.23861
263104	149040	116	102522	59425	110	45265	25747	107	-102	123	0	-45	47	0	-10373	0	0	2.23861
134816	106765	88	49261	38779	84	21428	16747	59	238	208	0	-2	43	0	-297	536	0	2.24063
249961	166433	109	83821	54077	102	45851	30079	99	69	122	0	109	105	0	229	462	0	2.24367
174231	122142	95	74728	50905	93	26118	18134	74	-72	73	0	9	77	0	-9976	0	0	2.24367
243735	150104	102	110330	67802	103	36194	21784	99	93	134	0	-96	44	0	-11959	0	0	2.24367
94671	78346	80	37035	30152	78	18680	14128	56	-136	31	0	-65	61	0	-12903	0	0	2.24468
158373	125072	89	72231	56619	87	21875	16933	61	-92	49	0	-39	61	0	-8709	0	0	2.24468
62292	52129	77	25549	21234	61	8669	6993	41	75	120	0	-71	57	0	-6128	0	0	2.24468
181320	119264	98	75561	49408	95	27901	17851	75	78	167	0	0	77	0	-2299	0	0	2.2457
155384	105039	94	53530	35288	91	27524	17823	78	7	122	0	-17	57	0	-7612	0	0	2.2457
204102	133015	102	70188	45206	97	31822	20000	89	-89	95	0	2	99	0	479	649	0	2.24772
212728	135720	101	87411	56483	99	33507	21132	92	75	123	0	-45	45	0	-8468	0	0	2.25076
266046	169335	108	104123	66594	108	33800	20762	98	-198	59	0	-44	42	0	-14654	0	0	2.25076
187270	131729	99	69123	47236	96	33366	23384	93	-56	98	0	-22	71	0	-633	121	0	2.2538
262863	167941	109	102565	66617	102	41609	26243	97	38	143	0	-145	25	0	-3971	0	0	2.2538
294067	188729	119	176287	117095	115	83613	55502	111	-32	83	0	40	84	0	-2519	81	0	2.25481
221793	137831	102	97951	60249	98	33496	20419	95	-100	54	0	45	136	0	-14912	0	0	2.25481
259114	165373	108	96936	62161	102	49157	31476	98	-1	72	0	-85	56	0	-16440	0	0	2.25481
72272	60869	77	33037	26823	76	11301	8810	46	-196	6	0	4	75	0	-419	56	0	2.25785
152094	114856	94	59209	42804	90	22866	16792	63	152	157	0	-65	38	0	242	419	0	2.25886
315268	183410	121	113342	64788	121	46600	26011	117	143	129	0	-12	59	0	258	877	0	2.26088
106404	80645	85	54854	39995	87	23289	16861	66	1	74	0	68	84	0	-6564	0	0	2.2619
324817	190505	114	124972	75013	112	54468	31196	109	-119	71	0	-15	45	0	13142	5798	92	2.2619
125882	102217	83	51944	41473	82	23707	17948	60	95	97	0	58	87	0	-15636	0	0	2.2619
193716	138434	100	52704	35862	91	23840	16293	63	-35	56	0	138	113	0	-16071	0	0	2.2619
124327	97439	94	39719	31764	82	20462	16257	54	-43	75	0	45	70	0	-3289	0	0	2.26291
184915	118333	101	66844	43744	97	31053	19427	86	38	91	0	-21	85	0	-3391	0	0	2.26291
156488	119451	95	61369	46657	91	23052	17342	64	-33	163	0	-78	67	0	-2482	0	0	2.26392
488462	230255	157	161262	77032	153	83611	39645	151	129	311	0	27	114	0	-343	615	0	2.26696
78918	67641	68	30196	25334	67	17216	13976	52	-53	95	0	-117	69	0	-17173	0	0	2.26696
146443	111921	86	52309	37984	85	31395	22976	83	-83	96	0	-81	37	0	-17626	0	0	2.26696
166915	124916	101	45602	34799	87	10810	8436	45	221	167	0	115	112	0	-5238	0	0	2.26797
82148	65170	86	32025	25730	78	15627	12231	50	20	132	0	1	95	0	-23	436	0	2.27101
66665	53633	79	29892	24471	76	8954	7248	43	105	179	0	23	146	0	-1002	182	0	2.27202
121326	96245	87	47046	37416	83	19319	15222	55	21	130	0	-2	64	0	2342	1091	12	2.27202
209837	132697	108	81750	52123	101	32057	20233	97	99	134	0	12	59	0	-1185	254	0	2.27303
215780	138794	100	86888	53988	97	35028	21531	93	-142	53	0	-35	69	0	-101	1346	7	2.27303
328833	196549	132	146037	88924	118	55501	33707	114	-15	149	0	13	58	0	-8654	0	0	2.27303
85221	67258	85	24394	19522	66	14001	11362	48	372	179	0	-11	118	0	-4567	0	0	2.27405
294605	170283	120	119188	69893	113	44575	25696	106	-175	71	0	122	82	0	-758	316	0	2.27506
193716	133607	95	83302	56913	95	31946	22344	82	85	165	0	30	64	0	-10327	0	0	2.27506
370646	204854	131	112466	59632	125	58194	31194	122	235	182	0	-86	71	0	-22806	0	0	2.27506
159246	124824	88	52230	39565	87	28451	21227	67	-318	28	0	54	81	0	-25383	0	0	2.27607
105275	83683	83	26999	21746	69	21545	17230	57	-138	74	0	-30	52	0	-124	496	0	2.2781
200387	138087	103	80157	54328	98	31964	22255	80	21	98	0	-98	15	0	268	746	0	2.28113
178471	123285	99	75086	51945	97	23355	15642	67	-219	83	0	2	89	0	-1559	220	0	2.28215
66032	55032	65	29832	24267	75	8492	6491	43	45	100	0	-35	35	0	-1250	144	0	2.28215
142816	113665	92	68233	54213	85	18356	14145	55	202	178	0	81	90	0	-1655	204	0	2.28316
178941	119868	102	76958	52658	95	25205	16496	71	110	111	0	-76	47	0	27	265	0	2.2862
179657	119776	111	79353	52595	96	26282	17964	76	179	137	0	-37	52	0	-2181	106	0	2.28721
79090	66479	77	35826	30233	72	13740	11444	47	-189	27	0	-24	74	0	-28795	0	0	2.28822
274565	171303	116	101108	62636	108	34428	21100	91	79	109	0	-70	50	0	-4270	0	0	2.28923
300600	179375	112	104403	62495	109	53614	31644	105	-206	62	0	-103	27	0	-6947	0	0	2.28923
212066	142595	110	94515	63052	99	33200	22264	84	119	77	0	-23	46	0	-830	52	0	2.29531
114774	92094	84	41649	33653	80	19948	15248	58	68	111	0	-87	67	0	-2700	0	0	2.29531
159998	123076	93	60804	47079	89	23931	17917	61	172	130	0	-54	62	0	-45	491	0	2.29733
441060	219011	152	151621	80239	149	75020	36188	148	175	232	0	8	96	0	-6021	0	0	2.29733
220939	145841	113	90164	58248	98	33318	22315	86	-181	136	0	-77	23	0	-9827	0	0	2.29733
275193	163840	107	120165	72224	107	44314	26563	103	103	132	0	-44	53	0	-17277	0	0	2.29733
158025	112490	94	66542	44880	92	27115	19536	74	-57	103	0	-52	31	0	-20509	0	0	2.29835
376726	203835	127	128975	69267	121	67691	35578	119	2	110	0	-42	83	0	-19469	0	0	2.29835
246476	150844	107	91849	57167	104	36148	20747	99	284	197	0	-85	35	0	-829	264	0	2.30341
170312	123301	94	73972	53816	95	22399	15495	67	-65	43	0	-21	61	0	-1871	0	0	2.30442
242582	151967	122	104427	68629	105	34145	20950	94	167	123	0	-32	94	0	-417	350	0	2.30746
360349	210111	122	159101	96008	121	63910	38925	118	-34	63	0	-73	45	0	-6827	0	0	2.30847
319534	183762	124	113668	65393	122	50529	28934	117	-187	91	0	-63	38	0	-791	276	0	2.30948
199591	134753	97	93709	63590	98	27301	18241	78	-58	98	0	-93	55	0	-1877	141	0	2.3105
312567	203623	121	140305	92283	116	65418	42064	113	-98	62	0	-5	51	0	-3924	0	0	2.31151
311941	199660	116	159042	103613	115	57507	37169	110	-160	61	0	65	106	0	368	778	0	2.31353
309345	176592	139	120883	65618	139	44920	24621	139	1676	1041	9	1184	713	0	4698	23500	14	2.31353
354288	202532	144	146392	81836	140	52206	29596	135	119	150	0	56	58	0	-6109	0	0	2.31353
368823	199261	137	135204	72893	135	72208	38790	133	-31	93	0	-60	79	0	-6005	0	0	2.31455
240903	155312	109	93955	60436	102	32803	20780	89	96	92	0	48	71	0	-12680	0	0	2.31455
89492	70151	86	31005	24886	79	9898	7687	45	-42	60	0	-76	59	0	-1074	81	0	2.31657
86790	70364	86	36007	29414	78	14827	12221	50	-66	81	0	-9	57	0	-206	359	0	2.31758
237224	152046	104	78840	47910	99	44343	28544	98	-120	125	0	4	33	0	-3542	13	0	2.31758
226289	151723	105	78444	51061	102	38214	25496	99	-25	96	0	81	51	0	-4486	0	0	2.3186
119032	95000	86	41724	32245	82	24276	19036	68	-7	102	0	-22	63	0	-3142	0	0	2.3186
394065	226110	152	138686	77851	137	96631	54667	135	-2	71	0	50	79	0	-4136	48	0	2.31961
126850	102473	89	47044	37395	83	22688	17748	59	-130	101	0	-79	40	0	-19840	0	0	2.31961
92242	76408	79	32330	26334	73	14546	12360	48	-150	46	0	98	96	0	-17726	0	0	2.31961
301237	182434	127	133434	83437	114	41527	24244	111	-43	114	0	-81	38	0	-836	743	0	2.32062
143897	102043	93	56569	39608	90	27190	18716	75	39	106	0	112	90	0	-6662	0	0	2.32163
367406	208624	140	114032	65209	135	52915	29264	132	-164	113	0	-27	74	0	-94	530	0	2.32366
146004	116445	91	56611	45251	85	19527	15052	53	186	204	0	-22	59	0	-4145	0	0	2.32366
139360	110973	88	51427	40589	87	23233	17684	64	19	91	0	-118	60	0	-2530	0	0	2.32467
176842	127950	96	75642	54391	92	23821	16847	67	-170	112	0	38	73	0	-19185	0	0	2.32973
301920	192838	112	157891	99059	115	76193	48018	110	-230	62	0	55	98	0	-20080	0	0	2.32973
60652	50726	69	27741	23000	67	10731	8592	44	-14	107	0	-32	43	0	-11521	0	0	2.32973
122373	99609	87	32782	25983	82	20188	15592	58	295	201	0	37	72	0	-11804	0	0	2.32973
310559	193176	108	102285	61987	106	48561	29376	104	-111	89	0	3	51	0	-18244	0	0	2.33075
232078	151148	98	91928	60140	99	36240	22780	96	-27	84	0	-95	55	0	-24658	0	0	2.33075
206262	126795	102	66244	41394	96	38591	23215	95	-182	33	0	31	43	0	-23137	0	0	2.33075
93257	74258	88	39730	31745	80	11755	9088	47	36	106	0	-31	59	0	-1811	195	0	2.33176
77063	62445	92	30119	24724	76	13185	10741	47	45	102	0	-55	54	0	-1933	0	0	2.33176
139472	102101	92	56962	40315	89	25238	17269	71	-31	74	0	-109	31	0	-2889	0	0	2.33277
157298	104672	108	57877	38883	91	28894	18710	79	-40	266	0	0	44	0	-323	238	0	2.33378
248403	148608	116	99273	59770	108	36372	21261	104	-198	70	0	58	98	0	-4723	0	0	2.3348
109496	91393	82	53038	42841	80	16203	13047	49	59	123	0	-46	46	0	-12217	0	0	2.3348
157078	116402	92	70455	48801	91	25365	17434	70	127	129	0	-119	47	0	-15098	0	0	2.3348
292278	173741	114	114134	70085	112	39912	22797	107	23	75	0	-6	60	0	-16133	0	0	2.3348
306408	181105	133	123101	72682	125	43566	26078	121	48	100	0	-64	34	0	-7603	0	0	2.33581
141334	111445	90	57349	45408	86	21843	17270	60	-20	96	0	-24	70	0	-722	51	0	2.33682
414309	206238	148	125138	60801	146	72364	34736	142	332	150	0	-166	36	0	63	534	0	2.33783
208972	147455	99	137998	96159	98	577	458	0	-93	72	0	-42	61	0	-10473	0	0	2.33885
284270	170513	116	101554	61407	113	49455	29991	110	-3	100	0	-19	38	0	-7629	0	0	2.33885
468384	232774	144	263210	154350	145	93656	44477	140	116	136	0	-14	88	0	-23282	0	0	2.33885
115901	91183	95	43965	35702	81	16586	13600	49	-68	64	0	42	91	0	-10654	0	0	2.33885
272071	159977	125	96695	57628	109	40875	24992	105	96	133	0	-75	72	0	-10085	0	0	2.33986
403733	204644	147	129228	65899	141	70596	35448	139	-324	57	0	43	63	0	-19566	0	0	2.33986
259928	150198	109	77003	45495	106	43559	25135	104	-40	150	0	-122	55	0	-20035	0	0	2.33986
146429	107589	88	66981	47263	89	24509	17380	66	-69	74	0	-17	52	0	317	699	0	2.34593
200377	131216	102	83421	53725	98	31336	20295	91	-135	109	0	-50	51	0	-3593	0	0	2.34593
290373	175896	117	100341	61339	107	48015	28680	103	206	184	0	-83	37	0	-537	242	0	2.34695
264597	164802	122	96433	59446	106	49227	30890	102	-78	83	0	-12	75	0	-544	299	0	2.351
273964	183166	110	87210	57032	105	44225	29571	101	-135	126	0	-79	41	0	-1902	69	0	2.35201
125841	99737	94	46198	36610	84	23913	18467	60	-44	138	0	-7	46	0	-1785	55	0	2.35302
256218	157214	107	82115	49678	104	39303	23765	100	-85	96	0	31	57	0	-214	242	0	2.35505
457134	224562	174	168713	86330	160	80869	39688	155	244	504	0	277	343	0	428436	254243	152	2.35505
144249	119076	84	57301	45961	84	26477	20981	65	-107	55	0	41	61	0	-15760	0	0	2.35505
260372	159846	117	96406	57493	104	41279	25291	102	-44	134	0	-4	54	0	-8702	0	0	2.35606
294044	173321	116	98052	60376	113	46463	27327	111	-8	81	0	-120	66	0	-6125	0	0	2.35606
146184	112441	90	46589	33687	88	22031	16015	63	-98	32	0	29	56	0	-5175	0	0	2.35707
229438	147488	107	94777	59853	103	29842	19085	78	-64	80	0	-88	36	0	-573	727	0	2.35808
252147	154838	107	98169	59665	101	43106	24332	98	-192	54	0	-141	27	0	-8087	0	0	2.35808
153268	119785	90	67949	53280	87	24456	19177	64	-19	52	0	17	47	0	-4484	0	0	2.3591
119035	95282	95	31617	25013	81	19202	14349	55	185	138	0	-22	89	0	-1173	262	0	2.36011
137545	107760	101	48304	38680	83	22804	17597	59	-321	19	0	-160	13	0	375	663	0	2.36416
75883	61371	79	21715	17814	57	13543	10848	46	59	50	0	18	66	0	374	380	0	2.3672
159440	119064	92	52113	36836	89	27029	19289	68	30	87	0	41	60	0	-546	240	0	2.37125
134674	107809	86	60271	47730	84	27327	20920	70	-221	17	0	166	129	0	-1182	35	0	2.37125
151086	120063	92	68888	54869	86	28678	22717	74	-87	55	0	-11	74	0	39	464	0	2.37327
155817	122016	91	54735	43240	85	26126	20951	69	30	59	0	-16	62	0	-2150	0	0	2.37428
149324	116034	104	60772	47426	89	25903	19142	75	104	198	0	29	89	0	223267	189511	58	2.37428
315687	188180	114	110344	64519	111	47943	26735	108	-63	123	0	-35	36	0	-8148	0	0	2.37428
245360	152160	103	77266	46069	100	41061	25238	97	-22	89	0	82	64	0	-7706	0	0	2.3753
358843	202300	133	126931	71376	126	65722	35578	124	353	159	0	-83	68	0	65171	86034	143	2.3753
65567	53130	84	23652	19385	63	10739	8715	45	28	147	0	81	73	0	-293	307	0	2.38137
143402	115612	85	59370	46804	84	30152	23784	79	-234	45	0	-71	47	0	-16150	0	0	2.38846
358913	204450	119	143900	85915	115	53400	29073	113	12	161	0	115	85	0	-24651	0	0	2.38846
108356	91806	80	34846	28870	69	19840	15823	51	-3	112	0	-62	47	0	-23073	0	0	2.38846
65820	54615	76	19819	16017	56	9779	7634	43	-91	114	0	-58	54	0	-1303	0	0	2.39048
274671	161879	117	109068	64828	115	31375	18429	87	-61	185	0	6	50	0	-2859	69	0	2.39048
264414	165649	107	108387	67751	105	36116	22299	100	-70	82	0	68	64	0	11	291	0	2.39251
197350	129389	111	79256	51985	96	27413	17498	74	87	156	0	46	95	0	-11179	0	0	2.39352
77668	63312	80	26397	21685	63	12265	9682	46	14	104	0	-38	33	0	-669	345	0	2.39453
332840	207190	134	183447	123201	128	133058	87886	127	41	90	0	154	141	0	-57	736	0	2.39555
145290	105390	94	128414	97475	93	44674	32490	86	-196	61	0	-63	43	0	-46	330	0	2.40061
150251	118187	88	67163	53646	85	24769	19234	67	-44	64	0	12	43	0	-5601	0	0	2.40162
184778	132656	103	76488	54487	92	25920	18553	70	-183	44	0	136	79	0	-7591	0	0	2.40162
301736	188790	118	98484	61678	112	55999	35102	109	100	134	0	-135	29	0	257	473	0	2.40365
67905	56987	77	36262	29407	76	7788	6084	40	80	115	0	-1	69	0	-19	244	0	2.40567
80311	67264	79	20325	16967	53	10611	9199	44	-80	60	0	2	40	0	-2470	0	0	2.40567
182672	125825	97	77992	51993	95	30088	20188	85	121	117	0	-25	59	0	-3057	0	0	2.40668
114382	90845	85	42417	32700	82	24070	18483	62	-26	88	0	-67	95	0	-89	319	0	2.40871
87255	73205	80	29463	24602	70	15627	12704	49	71	200	0	-29	58	0	-18796	0	0	2.40972
194438	142389	99	67511	47661	92	24649	18332	65	-57	196	0	-68	30	0	-12708	0	0	2.40972
154832	118822	92	60533	46018	88	24910	18922	69	-59	80	0	-4	57	0	-3460	0	0	2.41073
152992	112598	105	60473	44390	88	25828	18765	68	18	95	0	-11	56	0	-946	0	0	2.41276
70753	58912	80	28727	23817	71	7347	5954	40	-72	75	0	-4	57	0	-486	171	0	2.41377
126061	100223	89	42157	33430	82	23403	18492	58	10	75	0	44	64	0	-1340	435	0	2.41377
202646	139901	95	79319	53400	94	39702	26698	92	-152	98	0	1	58	0	-19290	0	0	2.41478
118627	95473	91	56129	45534	83	17147	13902	52	-83	51	0	-28	129	0	-4776	0	0	2.41579
174323	121107	109	79197	53610	94	28678	19109	74	161	124	0	47	65	0	-353	201	0	2.41782
306684	184290	137	104777	60625	137	40014	23810	122	555	429	0	481	354	0	-19	751	0	2.41782
121985	100576	83	62909	49791	83	20541	15440	60	67	103	0	-17	71	0	-14942	0	0	2.41782
195338	129108	116	94311	63778	100	25125	16524	69	81	110	0	79	78	0	-91	298	0	2.41984
260958	157945	118	108316	67953	104	37225	23475	100	-246	42	0	107	61	0	-4671	0	0	2.42086
169998	114720	95	75532	50498	93	30845	21079	84	-224	44	0	-46	78	0	-13830	0	0	2.42086
155466	119643	89	54840	40578	88	26918	20458	76	-23	159	0	-68	63	0	-7137	0	0	2.42086
422486	238492	148	177995	97703	143	76239	46649	140	-149	54	0	58	82	0	224460	187258	159	2.42086
208355	146481	99	76527	52246	95	30117	21054	78	-230	32	0	-59	60	0	-489	344	0	2.42491
205541	130912	115	78770	49787	104	30074	18336	96	223	125	0	11	63	0	268368	214195	62	2.42491
142168	110011	87	58525	43831	86	25805	19309	65	67	101	0	-62	55	0	-685	248	0	2.42592
138139	98556	97	63835	45485	90	34519	25211	86	250	163	0	-39	34	0	-633	58	0	2.42693
227841	143641	109	106029	68459	107	29387	17655	74	-61	149	0	37	80	0	-1629	46	0	2.42794
298378	166176	119	100493	57306	115	42392	24413	111	10	125	0	-15	67	0	-2014	64	0	2.42896
238031	155232	109	82968	52160	101	29050	18408	78	35	78	0	38	88	0	-1925	83	0	2.42997
281785	199408	109	131178	90615	101	46942	32125	95	-20	137	0	3	59	0	-5006	0	0	2.42997
429930	235211	144	145387	79374	141	69446	39102	138	116	185	0	-31	54	0	-4882	0	0	2.43098
169675	130779	94	67073	52292	90	25263	19306	68	-93	62	0	93	117	0	-157	253	0	2.43402
117391	97276	83	40327	31905	80	23753	19022	60	-142	49	0	66	88	0	9013	3380	97	2.43402
91478	74258	81	39737	32123	79	12911	9844	48	15	113	0	17	93	0	-6334	0	0	2.43402
112561	91047	81	42247	32959	81	24160	18986	61	-94	71	0	-91	19	0	-2125	0	0	2.43503
145705	110778	93	48659	35585	88	27436	20491	66	35	155	0	-119	70	0	-34	342	0	2.43807
232336	157222	104	88253	60223	102	33162	21747	88	30	96	0	81	65	0	304	1011	2	2.44212
163132	117557	94	70253	50104	91	19828	14010	61	-116	78	0	19	62	0	-8539	0	0	2.44212
166434	117520	95	81300	57687	94	23889	16082	65	-152	61	0	120	80	0	-399	584	0	2.44414
108160	89181	84	49956	40384	82	17639	14475	50	-304	0	0	136	129	0	-99	514	0	2.44617
297176	168745	123	93381	52145	113	45493	26063	110	-132	99	0	3	42	0	74	403	0	2.44819
[truncated: 7,573 more rows]
