# Supplementary material for: Phenotypic heterogeneity follows a growth-viability tradeoff in response to amino acid identity
Source: Nat Commun. 2024 Aug 2;15:6515. doi: 10.1038/s41467-024-50602-8 (PMC11297284; doi:10.1038/s41467-024-50602-8)
Supplement: Supplementary file 6 — Source Data [file 41467_2024_50602_MOESM6_ESM.zip › source_data/fig6cde/1850_D4_FBPs1_NREPGLN.csv]

FSC-A	FSC-H	FSC-W	SSC-A	SSC-H	SSC-W	BL1-A	BL1-H	BL1-W	VL1-A	VL1-H	VL1-W	VL2-A	VL2-H	VL2-W	YL2-A	YL2-H	YL2-W	Time
283451	166491	118	106028	62669	117	42722	25904	112	-191	161	0	68	89	0	-138	333	0	0.0244408
103027	73330	95	26223	18814	73	16525	11266	62	174	137	0	54	80	0	-236	472	0	0.0346245
440560	196618	163	137929	60721	154	66705	28801	149	223	221	0	-16	73	0	311	438	0	0.0356428
203742	132482	111	62404	39945	98	32544	21020	95	3	61	0	-8	34	0	-1968	255	0	0.0366612
219579	128691	111	74795	43277	107	36543	21272	105	108	167	0	2	56	0	-326	287	0	0.0386979
143177	100382	94	56886	39729	92	28343	19700	78	146	174	0	-112	47	0	-1672	0	0	0.0397163
244227	140141	113	99037	56567	109	39372	22275	104	-92	78	0	39	80	0	160	631	0	0.0600837
173288	118896	106	74978	51759	94	29585	20206	74	21	138	0	-1	64	0	-297	568	0	0.0641571
328321	171811	128	114077	58702	119	55119	28747	116	155	146	0	-34	101	0	-102	307	0	0.0682306
466788	253901	159	277648	153276	157	160618	88777	155	-414	91	0	146	116	0	-260	532	0	0.0702673
117471	88186	86	53877	39175	84	16905	11916	57	20	72	0	-90	45	0	-2021	3190	22	0.0702673
113978	77518	100	42004	27722	89	17782	11841	59	-6	58	0	6	70	0	618	429	0	0.0733224
136287	95986	88	46773	32338	88	25593	17671	71	-1	182	0	-9	38	0	-1076	508	0	0.0733224
131247	89758	97	37955	25018	91	21972	15037	65	22	87	0	-130	7	0	-474	126	0	0.0794326
132373	95727	90	61629	43881	90	24725	17239	76	-86	154	0	76	88	0	4	286	0	0.0814694
436528	197596	140	165356	78968	137	70821	30037	133	-157	74	0	33	114	0	365	700	0	0.0855428
165377	115151	94	63889	45180	93	31169	21138	89	227	145	0	-37	64	0	-168	284	0	0.0885979
132386	90794	92	45147	29803	90	27201	17685	77	254	117	0	23	95	0	-980	138	0	0.0896163
212352	142333	100	125791	85440	101	33892	22620	89	-326	20	0	-59	39	0	-358	198	0	0.0926714
341771	184381	133	165128	92656	131	50978	27241	125	103	97	0	45	55	0	-880	195	0	0.0947081
172546	117826	110	45244	31332	92	26967	18235	71	-139	62	0	174	98	0	94	559	0	0.107947
230161	138704	108	87595	52414	105	37510	21413	99	-59	151	0	100	86	0	-181	339	0	0.113039
220052	134377	106	79421	48248	103	34718	21067	99	114	106	0	-66	38	0	490	402	0	0.118131
216433	135008	117	78548	48960	106	35617	21979	101	-65	96	0	-42	64	0	-596	147	0	0.121186
296902	177928	116	143320	85509	114	62833	38816	110	14	163	0	37	91	0	-746	314	0	0.127296
358055	201893	147	130292	75136	133	69398	39853	127	166	146	0	-24	65	0	-289	492	0	0.129333
217805	147947	103	182320	124933	104	44292	29531	98	-120	126	0	-33	72	0	231	503	0	0.13748
455883	225748	177	122626	60398	164	71954	35741	162	-38	78	0	28	48	0	-125	664	0	0.140535
163204	100148	112	55433	32915	97	29086	17506	77	-79	108	0	-1	72	0	-528	256	0	0.141553
111447	79357	97	42372	29955	85	16989	11899	55	-64	93	0	38	79	0	370	473	0	0.152755
125513	87209	94	49580	33780	90	22417	15470	68	-161	83	0	-2	54	0	-1979	19	0	0.152755
141467	99511	94	63246	44401	91	24810	17126	75	142	188	0	16	109	0	-354	245	0	0.156829
172618	123114	93	60185	42542	91	26175	18853	68	216	163	0	12	95	0	-247	298	0	0.160902
297595	172210	129	90098	51987	119	48344	27691	116	-51	113	0	-189	78	0	95	645	0	0.163957
151401	100528	98	55611	36797	93	27988	18693	77	329	158	0	49	80	0	-105	520	0	0.168031
289143	161765	121	102067	57758	119	40943	21746	117	41	126	0	-35	47	0	-456	394	0	0.170067
76232	55880	82	28217	20989	77	13660	9927	50	-124	83	0	23	55	0	-732	529	0	0.172104
250044	149858	125	100890	60130	115	38079	22500	102	80	136	0	40	68	0	-121	432	0	0.173122
358348	177465	132	140113	68781	127	60795	30650	122	-122	99	0	-34	88	0	-5278	0	0	0.174141
111910	79950	92	32305	23194	84	21570	14668	65	-53	105	0	98	79	0	-5664	0	0	0.174141
213099	118052	112	82117	45716	104	35791	19284	101	68	141	0	60	96	0	477	581	0	0.178214
185504	129592	100	72999	51509	94	32003	22470	84	-120	64	0	-79	35	0	-8008	0	0	0.178214
167683	114321	109	61342	42854	93	22887	15713	71	183	171	0	-1	107	0	-97	329	0	0.186361
279506	155195	124	112167	62075	112	38132	21047	106	-89	59	0	28	58	0	81	348	0	0.200618
111088	81423	99	31395	22838	84	17325	12389	57	-136	60	0	98	113	0	277	350	0	0.202655
237711	145819	116	116233	69821	111	35998	21315	99	25	154	0	-3	53	0	-55	501	0	0.218949
161022	110689	93	62689	41778	94	28888	18499	77	108	111	0	43	70	0	-9428	0	0	0.218949
163142	103971	112	58462	36816	95	26297	16410	76	67	197	0	-105	43	0	774	944	0	0.232188
259970	152083	116	110341	62712	113	41709	23406	110	6	109	0	35	54	0	-487	162	0	0.236261
213742	145938	100	79275	54344	98	33682	23199	94	139	241	0	95	65	0	-4410	0	0	0.23728
100801	74019	87	24285	17833	65	15915	11579	53	-95	113	0	-82	53	0	-363	193	0	0.239316
282971	181381	113	130822	84393	115	62428	40426	110	-23	105	0	18	60	0	-663	169	0	0.246445
179331	125913	101	67831	47715	95	33151	23036	91	42	123	0	-51	54	0	-4621	0	0	0.246445
362832	216201	137	177194	105782	135	79752	48781	130	253	206	0	144	90	0	-247	649	0	0.248482
352914	194148	137	113990	63312	123	53112	28326	119	-102	61	0	-83	60	0	322	722	0	0.25561
104643	74157	88	22239	16337	63	17674	12381	55	80	201	0	74	99	0	-732	86	0	0.256628
129738	93319	93	30284	21716	82	21712	15181	64	4	131	0	49	60	0	111891	117668	104	0.257647
225553	137968	106	88390	52349	103	31126	18362	90	106	135	0	-94	47	0	495	386	0	0.26172
210152	118229	111	81427	46419	105	32812	18320	101	13	122	0	-24	31	0	-149	410	0	0.275977
307442	170921	134	102439	57866	122	38870	21760	106	-1	101	0	-1	48	0	-2382	22	0	0.276996
197458	116270	109	64584	38482	104	31105	17870	85	-33	99	0	71	77	0	133	388	0	0.287179
212740	139911	105	55196	35768	100	43286	28207	98	-152	82	0	2	64	0	-2274	0	0	0.287179
77492	57639	81	33500	24995	81	13333	9765	52	61	106	0	63	65	0	-538	51	0	0.2994
342987	193826	145	178624	106991	138	100612	59635	132	151	113	0	-60	67	0	-555	347	0	0.300418
444838	211701	157	137321	61470	144	61953	29039	141	173	138	0	-23	49	0	403	425	0	0.302455
121204	88701	89	29072	21310	76	18161	12996	57	205	191	0	-97	47	0	145	479	0	0.307547
205334	143285	101	105822	74284	98	30103	20625	90	-253	32	0	170	152	0	237	517	0	0.31162
140442	100547	94	91858	64925	92	25152	17552	71	-100	110	0	62	72	0	-6434	0	0	0.31162
97612	70548	87	35845	26521	83	16031	11029	55	12	126	0	-21	58	0	255	491	0	0.319767
202477	140750	98	108883	76140	98	41021	28633	93	-57	116	0	30	70	0	-475	168	0	0.328933
303679	153759	130	99479	51019	120	48207	24403	118	-129	85	0	90	84	0	-1342	567	0	0.329951
311208	191464	128	146967	95291	111	72289	44300	110	288	125	0	-86	44	0	-86	359	0	0.335043
95000	69478	85	25362	18678	71	14641	10460	50	-114	77	0	-95	58	0	-480	215	0	0.34319
166333	105425	110	77458	49497	98	27121	16130	80	-166	134	0	-30	24	0	390	819	0	0.344208
186038	109127	106	60485	35786	101	30623	17757	92	136	115	0	64	53	0	-329	261	0	0.346245
207640	123534	107	74515	43930	104	33740	20018	96	-52	128	0	27	106	0	1095	913	0	0.358465
89989	66185	85	30426	22234	81	16820	12644	54	-201	64	0	-73	53	0	-54	338	0	0.359484
204314	142364	111	71186	49658	97	22799	15757	65	-102	115	0	79	117	0	396	505	0	0.362539
143449	105531	93	79734	58119	91	27821	20219	72	-58	100	0	-64	62	0	354	925	0	0.36763
189423	127729	105	67338	46015	96	30960	21534	84	79	109	0	-21	59	0	-51	422	0	0.371704
57382	43227	78	15311	11498	52	9351	6496	46	79	106	0	-15	58	0	-219	390	0	0.376796
136626	94883	92	67640	46448	93	22422	15397	63	-37	120	0	-62	21	0	-617	348	0	0.379851
301163	171803	119	101959	58379	114	45547	25100	110	50	79	0	22	64	0	573	1245	7	0.391053
336166	180986	142	127358	68432	127	48675	26541	120	189	147	0	11	90	0	-759	176	0	0.39309
195982	123968	109	71415	45317	100	26217	16183	70	-109	88	0	-99	42	0	-12	559	0	0.400218
472183	250649	154	244818	135398	150	92819	51992	145	121	138	0	24	84	0	151	435	0	0.412439
413836	207923	151	191295	96453	147	83687	41436	143	-131	66	0	104	115	0	-189	351	0	0.41753
238516	153316	113	65666	43078	104	43015	27534	102	69	136	0	-78	68	0	-224	384	0	0.418549
263372	163537	110	121069	73527	110	37642	22355	104	84	198	0	-11	86	0	-11583	0	0	0.419567
291844	184375	123	130223	84678	117	61266	38468	113	75	87	0	5	43	0	113	351	0	0.427714
226195	125454	114	74166	42023	107	35968	20108	100	33	111	0	24	58	0	-120	468	0	0.438916
111846	80541	90	31700	23152	83	17275	12362	56	-68	72	0	-57	53	0	-134	357	0	0.446045
174392	112786	102	60382	38211	96	28378	17143	75	48	232	0	34	63	0	-6186	0	0	0.4491
132047	95575	93	31511	23061	84	21579	15768	62	36	88	0	-23	53	0	-2	389	0	0.452155
309136	195835	118	149137	96484	114	73948	46729	112	-97	92	0	27	80	0	73	406	0	0.460302
204942	142548	107	77276	54838	98	45363	30881	94	55	90	0	-67	80	0	346	1014	2	0.46743
209249	143502	112	83138	56552	98	47077	32000	96	-90	75	0	-10	48	0	437	636	0	0.477614
153778	110819	96	98316	70889	92	29797	21213	73	-111	91	0	-19	38	0	62	706	0	0.480669
198701	139328	100	58387	40719	96	30783	20625	90	126	112	0	-75	49	0	-369	226	0	0.488816
191116	114361	109	69789	41842	100	29977	17774	87	-73	63	0	-2	61	0	149	610	0	0.490853
322266	205926	129	131276	85917	126	79497	52281	123	87	133	0	-38	63	0	48	464	0	0.496963
178885	127894	98	87220	61847	95	35573	25006	91	16	91	0	1	51	0	386	408	0	0.508165
195980	125538	108	80793	52873	99	26187	16759	78	-84	83	0	46	76	0	-205	373	0	0.509184
223711	155186	113	106423	74254	103	41417	28017	97	176	90	0	64	91	0	-774	212	0	0.510202
77961	56670	88	32397	23951	82	11101	8255	47	-84	58	0	-69	49	0	-229	193	0	0.512239
87027	65067	86	24368	18434	67	14869	10852	52	-120	67	0	90	82	0	-257	375	0	0.516312
470711	210648	160	148846	66952	150	72286	31154	147	168	179	0	-26	81	0	-174	465	0	0.524459
169396	111933	101	59018	37590	95	32371	20606	83	88	145	0	-26	82	0	194	476	0	0.529551
282546	184252	117	120029	77255	107	57058	36807	101	54	87	0	98	114	0	-1237	251	0	0.530569
278723	159375	131	119015	67963	131	47781	27600	111	1690	1020	5	981	701	0	-292	446	0	0.530569
167559	121342	94	116076	83754	96	33108	24189	86	-88	67	0	-35	52	0	528	739	0	0.533624
110030	80588	90	32870	24272	83	23075	17097	66	-14	85	0	51	94	0	-2300	0	0	0.534643
501442	229651	178	143175	64730	160	75741	33894	157	342	254	0	-71	103	0	740	760	0	0.559083
160341	115750	97	72231	52173	93	32951	23453	89	61	121	0	-26	69	0	-846	106	0	0.56112
126204	92468	95	57776	41740	89	26848	19756	69	-98	133	0	-67	68	0	-402	96	0	0.569267
185032	130145	112	91814	65065	97	26782	18310	76	106	124	0	32	110	0	-350	200	0	0.573341
232138	130948	110	78187	44746	106	33488	18625	100	-2	69	0	-202	9	0	-2659	0	0	0.573341
107348	79064	95	46922	34832	84	16486	12084	57	-17	122	0	81	61	0	-127	553	0	0.578432
177524	105790	105	78398	47522	99	25366	14354	77	23	93	0	3	74	0	-4427	0	0	0.578432
168645	121865	98	61214	44370	91	29373	21503	76	-117	52	0	-2	72	0	345	651	0	0.582506
201615	144414	98	54548	39760	92	32631	23214	83	-119	42	0	-29	111	0	-399	450	0	0.583524
211916	146403	105	116918	81395	101	39193	26778	96	212	122	0	119	87	0	-245	511	0	0.584543
284131	152115	123	100674	53675	113	45529	24380	109	-65	160	0	-112	27	0	-215	328	0	0.606947
285475	178010	119	126026	80882	114	40258	26505	106	-126	72	0	3	70	0	-160	714	0	0.608983
150355	103879	94	56326	38334	92	23977	16296	66	-29	113	0	-121	72	0	200	474	0	0.61102
116760	84700	94	46902	32807	87	22554	15612	65	29	127	0	93	85	0	400	537	0	0.619167
57903	45682	77	25080	19401	67	8356	6058	42	-96	86	0	88	62	0	-426	206	0	0.629351
150491	96945	105	55151	35148	94	23771	14585	70	156	109	0	-34	68	0	175	579	0	0.631388
208103	126768	106	83937	51834	102	34323	20592	94	1	125	0	4	56	0	-57	345	0	0.637498
342731	180970	138	119025	62134	126	55464	28903	123	43	177	0	99	75	0	333	542	0	0.655828
402253	192064	139	131127	61872	134	59978	29192	129	-125	80	0	1	72	0	44	574	0	0.663975
397336	196343	136	118101	58633	133	58258	28035	128	-203	72	0	-48	57	0	-17700	0	0	0.663975
130156	94293	99	43763	31106	87	18621	12890	59	-144	79	0	-61	46	0	-91	362	0	0.676196
274910	147548	122	79716	41318	117	42751	22461	113	149	160	0	136	77	0	-375	633	0	0.681288
180242	128514	102	72009	51083	96	30536	21861	81	-48	100	0	-2	84	0	-47	339	0	0.685361
486999	268572	172	233851	133239	166	136244	79738	164	-132	146	0	-52	103	0	358	1000	1	0.687398
158258	99834	97	52429	32781	95	22636	14486	71	-4	148	0	-4	68	0	-833	35	0	0.691471
113665	84105	91	16724	12678	52	18852	14126	57	-24	132	0	20	60	0	62	395	0	0.701655
176450	111491	99	66697	41335	97	32627	20193	94	-123	39	0	40	58	0	-292	396	0	0.70471
102885	76702	86	30827	23068	82	24254	17839	69	150	167	0	57	61	0	314	761	0	0.71082
218154	141704	106	77836	49487	102	31176	19102	86	-42	54	0	-37	53	0	-268	167	0	0.719985
102207	78186	87	37506	28381	83	20184	14773	59	57	76	0	108	108	0	-2096	0	0	0.721004
128547	90484	93	50442	35511	89	23921	16417	69	49	123	0	67	61	0	-1308	0	0	0.722022
186837	121739	105	67464	44114	98	26304	16362	75	38	144	0	-55	49	0	-83	486	0	0.726096
331014	182909	129	131153	71750	126	49169	26611	122	38	147	0	11	60	0	-939	222	0	0.727114
144143	105446	91	50345	34734	91	31876	22747	86	252	144	0	79	89	0	91	490	0	0.733224
108583	81814	87	21898	16297	59	18760	13614	57	-103	113	0	57	63	0	-3986	0	0	0.734243
473095	225123	157	145021	68545	153	84330	39208	150	-152	143	0	109	113	0	259	543	0	0.735261
260123	169687	110	78715	51213	105	45002	29117	101	-89	85	0	-36	95	0	-647	44	0	0.743408
208272	142450	107	79437	54089	98	20213	13535	60	63	142	0	22	51	0	-3048	0	0	0.744426
132668	97164	92	50991	35828	88	28219	20141	71	131	132	0	-7	63	0	-172	390	0	0.753592
160833	103580	98	60137	38191	96	25941	16537	81	-99	130	0	36	82	0	-210	151	0	0.757665
73627	47406	86	121232	71624	93	5772	3683	42	-92	57	0	55	59	0	-222	549	0	0.762757
165491	114820	105	55073	36902	94	29756	20159	80	-365	8	0	35	42	0	-916	226	0	0.762757
167009	120494	95	73683	53536	94	28407	20143	73	5	102	0	38	81	0	-3370	25	0	0.762757
222079	140510	114	93645	59216	106	28019	18044	81	140	142	0	-9	67	0	-757	50	0	0.770904
140500	101621	92	54370	38385	88	25764	18094	69	-35	65	0	96	90	0	-551	168	0	0.773959
470232	231041	151	159061	78708	145	78090	35787	141	-115	111	0	46	63	0	-998	149	0	0.777014
132665	88331	95	52450	34707	91	21190	13986	67	-141	113	0	-53	84	0	-4757	0	0	0.777014
122460	93522	85	40279	29913	85	21510	15301	64	47	79	0	30	68	0	-196	930	0	0.782106
255940	137408	114	86278	47408	110	42257	22029	107	-43	86	0	-156	30	0	803	657	0	0.787198
175682	127954	95	162850	119444	98	42639	30987	91	21	96	0	-116	45	0	-9474	0	0	0.787198
253199	171819	116	117405	80441	107	38742	25566	104	-15	124	0	-114	40	0	-1281	0	0	0.789234
355794	182742	144	129038	66580	139	59818	30533	136	-23	71	0	-29	68	0	-582	197	0	0.791271
57096	44325	76	24862	19106	66	8517	6433	43	-113	45	0	104	100	0	700	877	0	0.795345
240712	139168	111	81709	47467	106	34688	20160	100	163	127	0	-64	65	0	-371	308	0	0.801455
51822	41061	73	19806	15185	56	8899	6918	42	111	166	0	-36	44	0	117	318	0	0.809602
206205	142960	111	95246	66469	95	31001	20966	84	108	132	0	42	109	0	984	1186	8	0.812657
125495	93816	102	37108	27801	84	19161	14124	59	-72	42	0	104	108	0	-1275	0	0	0.813675
370317	184114	136	125596	64443	125	51909	24054	123	210	103	0	-54	65	0	634	628	0	0.843208
158215	100471	98	65051	41146	95	20672	12974	66	-88	39	0	-1	61	0	-222	573	0	0.852373
405093	215318	145	116072	59520	132	59593	31155	129	-33	127	0	4	78	0	594	677	0	0.855428
102602	79686	83	21948	16669	61	18544	14054	55	9	80	0	-43	78	0	-89	194	0	0.86052
217024	136652	108	71987	45564	99	32626	19924	88	12	103	0	-23	52	0	-187	447	0	0.86663
271222	188490	122	130968	90062	109	57172	38492	106	-105	39	0	39	99	0	1034	836	0	0.871722
304257	160399	128	101091	54605	126	43302	22285	122	-44	157	0	-114	58	0	-15	489	0	0.885979
127343	94044	88	49637	37389	87	25448	18636	68	63	190	0	-142	41	0	671	920	0	0.888016
111363	82553	94	37194	27743	84	22359	16368	62	234	188	0	-101	23	0	368	507	0	0.8982
365265	193343	140	140240	74664	127	56523	28466	123	-52	114	0	-66	63	0	-1585	341	0	0.8982
278775	181086	112	125051	82100	111	60233	38648	108	39	186	0	36	42	0	44	641	0	0.905328
440758	231055	161	173708	95906	145	84574	46841	140	-5	86	0	-3	95	0	106	487	0	0.908383
114580	86026	90	39952	29649	84	15597	11784	54	-223	17	0	20	54	0	-536	185	0	0.912457
204749	142987	102	78156	54369	94	33156	22534	91	139	82	0	5	70	0	-297	270	0	0.913475
396788	196600	149	125544	62213	134	61352	31194	131	106	149	0	66	71	0	-198	502	0	0.919585
203375	149187	97	168527	122262	100	49907	36529	93	29	159	0	63	84	0	14	421	0	0.923659
84488	63972	83	35030	26879	79	15931	11725	55	-53	91	0	-5	80	0	305	648	0	0.935879
68900	54448	77	26694	20680	71	9931	7393	44	-217	87	0	-10	41	0	-26	414	0	0.947081
160350	118531	98	63168	46895	90	26607	19159	71	155	136	0	4	72	0	-553	122	0	0.9481
379063	207931	140	129455	70267	136	66706	35906	133	-92	74	0	9	55	0	182	447	0	0.949118
253035	166097	106	109642	71913	105	50349	33778	102	43	101	0	18	58	0	384	559	0	0.959302
149965	102098	97	56994	37734	92	23962	15876	69	-28	161	0	-30	44	0	19	495	0	0.97254
313341	176854	126	101141	56029	117	45372	25132	112	-6	76	0	-25	62	0	-2146	0	0	0.97254
101771	77630	86	26998	20992	74	18711	13969	58	58	123	0	-33	57	0	-181	382	0	0.981706
370480	210410	129	105312	57903	124	50465	28530	121	-121	39	0	85	70	0	231	853	0	0.983743
225531	159021	106	113368	81493	101	28384	20219	71	30	71	0	-32	52	0	93	374	0	0.989853
88476	67075	93	31902	24864	79	10210	7428	45	84	126	0	21	61	0	-147	572	0	0.992908
111669	85994	97	58588	44818	84	14495	11588	50	-36	77	0	71	84	0	276	651	0	1.00004
284756	175822	117	101512	63820	110	39597	23252	105	-19	95	0	-152	22	0	-1940	0	0	1.00004
143454	107822	94	55342	41930	86	22175	16684	62	3	91	0	-16	61	0	-2614	0	0	1.00105
378659	198809	145	121118	63065	141	57332	29127	138	-26	133	0	32	55	0	67	413	0	1.00513
252132	151036	107	94260	58578	107	41226	23713	102	-52	66	0	-112	18	0	-1880	47	0	1.00615
210753	117209	108	77584	43894	103	32054	18418	91	-53	89	0	56	84	0	-351	569	0	1.00716
90094	69144	92	27849	21237	80	13704	10633	47	78	120	0	66	108	0	136	480	0	1.0092
181801	112415	99	62861	38511	96	27662	16529	74	-109	55	0	-11	27	0	-94	339	0	1.01124
221026	148550	108	84293	57277	101	37662	25000	95	130	93	0	-15	93	0	-239	278	0	1.02346
319021	182483	130	104204	59557	127	42659	23820	120	22	90	0	-3	89	0	309	374	0	1.02855
558169	294664	176	286628	169025	173	113230	59416	169	-53	104	0	66	92	0	-4540	0	0	1.02957
342420	191652	150	88349	47735	131	55962	31418	128	-4	78	0	52	72	0	-16710	0	0	1.03059
277428	158218	120	99275	57431	115	42072	24268	111	11	116	0	-202	40	0	-686	517	0	1.03873
211378	151270	97	106131	75969	97	35845	24910	93	123	139	0	40	85	0	-8424	0	0	1.03873
149961	112877	91	57958	43022	89	22986	17322	62	101	174	0	25	72	0	-952	0	0	1.04077
502106	262030	161	234763	131426	160	102997	56284	155	199	92	0	-112	25	0	-1036	329	0	1.04077
256842	135123	120	84545	44890	115	39312	21478	107	34	78	0	30	93	0	-3814	0	0	1.04179
143754	106806	91	79096	59465	91	31905	24123	86	135	128	0	-44	95	0	-524	71	0	1.05707
195579	144200	98	103598	77301	95	29143	21037	76	83	108	0	26	84	0	-28	348	0	1.06419
91799	71150	83	34489	26732	80	16323	12890	55	178	135	0	9	37	0	234	170	0	1.07234
380279	198350	128	117652	61646	125	76075	39004	123	-149	150	0	105	87	0	-590	133	0	1.08354
188879	136027	102	54258	37791	91	33601	23935	89	-72	137	0	10	67	0	564	511	0	1.09169
209135	136559	99	93743	60476	99	28570	18749	83	-30	104	0	36	74	0	-8212	0	0	1.09271
213894	124575	106	74153	42921	104	33232	18447	101	120	186	0	-4	81	0	158	717	0	1.09882
169746	124902	95	132343	100136	96	27270	19297	76	143	118	0	-42	44	0	-550	323	0	1.10085
182996	131529	97	67834	47545	95	28941	20710	80	-21	100	0	-56	33	0	-290	236	0	1.10595
116659	90044	87	50533	38945	85	16027	12430	53	-169	16	0	-42	68	0	-84	395	0	1.11206
166176	120324	106	58318	43594	88	21764	15830	61	177	154	0	16	89	0	-459	135	0	1.11409
349855	210380	134	118961	72903	124	51337	30612	120	-248	84	0	152	96	0	678	1001	1	1.11817
111451	85493	86	43510	33726	83	26960	20476	67	204	95	0	-52	45	0	-196	498	0	1.12631
413135	207911	152	129861	64997	146	68304	33748	144	-4	82	0	61	75	0	-4351	0	0	1.12631
260645	161042	122	112471	71908	106	34938	21197	97	187	156	0	-29	55	0	-28	335	0	1.13344
424854	204141	143	134893	67457	141	62831	29903	136	159	148	0	-66	86	0	244	591	0	1.13955
77859	61013	83	25234	19869	68	12275	9085	47	42	57	0	4	69	0	-557	0	0	1.14261
201582	126029	106	77853	48475	102	27350	16921	77	-43	91	0	-79	49	0	-190	177	0	1.1477
390756	199533	144	138016	72054	142	63293	32025	138	41	134	0	22	70	0	641	938	0	1.15177
146280	111508	88	62717	47709	88	23751	18641	65	-56	88	0	-43	74	0	296	517	0	1.15992
156030	102112	100	57431	37656	93	24082	15604	71	74	133	0	-219	6	0	360	475	0	1.16501
199380	136556	103	73721	49738	96	27848	18540	74	-50	101	0	58	76	0	-402	142	0	1.16807
282544	164846	117	90967	52429	112	40417	23586	108	-33	104	0	31	67	0	-8454	0	0	1.16807
173984	109891	101	61069	38493	98	25738	15969	72	114	163	0	70	71	0	-1	679	0	1.17214
199786	122512	103	80765	49080	100	30290	18289	94	-4	110	0	-159	35	0	8	503	0	1.18029
159384	106661	97	53390	35419	94	26925	17799	73	20	91	0	-54	48	0	11	569	0	1.18131
112064	85666	91	39191	29836	83	23625	17903	65	-12	105	0	59	47	0	-390	192	0	1.19047
168074	105831	101	56112	35927	96	25519	15495	75	-248	80	0	-7	58	0	-175	484	0	1.19149
48458	39288	67	15150	11904	51	8350	6555	41	-31	54	0	25	46	0	685	578	0	1.19964
157508	101461	99	58718	38092	95	21698	13561	65	-54	74	0	-17	65	0	-105	388	0	1.20473
384532	230838	152	171951	104329	135	75452	45450	132	89	81	0	166	82	0	-58	776	0	1.20778
174149	131047	95	70375	53097	92	28078	21107	74	2	66	0	-93	48	0	-3639	0	0	1.20778
415859	223919	130	143164	76467	129	72387	38164	127	10	142	0	47	87	0	-14047	0	0	1.2088
68224	54751	80	29601	23337	76	10347	7932	46	-19	77	0	14	27	0	-400	165	0	1.22204
127541	99868	87	35902	27605	83	21158	15936	60	143	129	0	-3	57	0	206	296	0	1.23222
211494	128514	104	66184	39887	102	34713	20960	95	-127	65	0	-26	68	0	313	369	0	1.25361
150503	100722	99	54796	35732	92	26714	17597	77	0	98	0	53	86	0	-85	365	0	1.26176
81914	63789	83	28482	21908	76	13989	10712	51	-127	34	0	11	62	0	-50	469	0	1.26379
112135	87192	99	45003	34884	82	17212	12983	52	11	85	0	32	93	0	-156	342	0	1.26889
208769	129575	113	76001	48887	100	32270	19032	96	35	204	0	12	68	0	-119	458	0	1.275
314473	176036	131	108799	62579	123	41409	21705	119	253	219	0	158	108	0	-2686	4	0	1.27601
156808	108737	99	68510	47785	93	23387	15683	65	119	139	0	-63	50	0	-192	261	0	1.28518
222579	156491	99	62649	43573	96	39773	27305	94	-28	120	0	-36	50	0	-907	392	0	1.2862
152961	117477	92	88447	68077	89	24370	18780	64	-46	76	0	-82	31	0	-1161	136	0	1.28722
258361	163135	105	81354	49415	103	38412	23919	101	117	108	0	-36	57	0	-501	127	0	1.30555
156891	118455	97	75718	57188	90	23975	17191	68	-169	102	0	94	118	0	-424	309	0	1.30656
160529	116566	95	53447	38187	89	24304	17582	65	-25	61	0	44	53	0	-96	426	0	1.3086
176424	132786	98	86150	65231	92	30206	22918	79	223	157	0	59	117	0	368	524	0	1.32693
181943	135429	102	70898	52530	90	29057	21398	81	189	113	0	208	132	0	-197	521	0	1.33202
332289	200682	120	210779	140892	120	102341	65304	117	-156	57	0	29	64	0	-533	739	0	1.33304
415157	230443	152	193906	111235	141	95522	55134	138	72	107	0	15	63	0	191	479	0	1.33712
234874	142337	108	83657	52048	104	37114	21382	99	84	119	0	-46	59	0	-261	298	0	1.36461
149424	114056	103	63891	49091	88	22203	17063	60	111	105	0	-44	70	0	-158	422	0	1.37581
158874	103458	98	56412	36258	94	21180	13460	64	11	112	0	58	54	0	347	565	0	1.37887
211976	142807	104	88249	58783	99	30801	20227	75	70	91	0	-55	45	0	653	786	0	1.38396
146562	103934	102	46464	32181	91	23326	16514	68	-27	109	0	32	94	0	-161	390	0	1.386
241662	148402	107	78238	47609	104	38649	22874	102	93	100	0	-38	56	0	512	524	0	1.39516
275969	164320	119	93606	55146	112	43371	25384	108	57	236	0	-114	26	0	467	588	0	1.3972
153078	112746	97	54419	38823	90	25306	17952	73	93	110	0	4	83	0	-74	317	0	1.40229
193094	127931	100	86464	57219	99	28857	19523	76	99	126	0	109	89	0	-779	103	0	1.40331
144338	98008	93	51310	34062	91	24214	15756	69	-170	43	0	-35	45	0	163	440	0	1.4084
179894	127158	102	83910	57955	96	26263	18399	71	61	119	0	-102	22	0	138	267	0	1.41146
398818	198762	155	139641	71887	150	54079	26813	142	-22	120	0	-22	58	0	-681	329	0	1.42673
254971	152730	110	82106	48863	108	37377	22229	104	29	190	0	29	65	0	-36	509	0	1.42979
231128	147255	106	75432	47834	102	40573	26330	100	191	110	0	-75	51	0	-736	206	0	1.43182
189331	144868	95	49070	37363	89	28671	21016	83	82	168	0	-11	74	0	-113	168	0	1.43284
239833	156019	115	98642	63243	107	39514	25389	102	97	164	0	56	83	0	-195	348	0	1.44099
108270	85552	83	34887	27832	76	18595	14290	57	22	74	0	123	85	0	-6664	0	0	1.44099
309348	177381	116	112281	63635	113	44004	24942	109	17	98	0	-28	69	0	325	807	0	1.44608
236965	159778	106	101142	69551	104	34815	22574	97	210	274	0	-45	61	0	81	408	0	1.45117
281784	174371	110	89576	56154	107	44003	26253	103	-123	151	0	10	66	0	-213	353	0	1.4746
177524	111667	101	70137	45201	96	24111	14707	68	17	83	0	-103	54	0	-3313	0	0	1.4746
86300	67472	81	33296	26303	78	10597	7944	45	-195	22	0	59	73	0	-148	419	0	1.48172
139647	93897	97	51465	34478	91	22685	15122	62	30	121	0	-16	56	0	-1	588	0	1.497
151377	116915	92	25895	20130	72	23922	18122	66	-47	83	0	31	49	0	-543	128	0	1.50616
152098	116456	89	54359	41601	88	29524	22056	76	261	135	0	-94	47	0	-360	317	0	1.51635
184814	138889	101	64950	48812	93	33772	24795	91	-92	107	0	67	94	0	-64	460	0	1.51839
299921	174019	129	86527	50578	123	44824	26030	121	4	91	0	-97	42	0	-1505	4	0	1.5194
73131	58810	92	32074	25792	76	10367	8574	44	58	88	0	-55	30	0	223	1286	5	1.52857
138665	108214	86	57246	44790	84	22617	17598	61	115	159	0	-108	28	0	-517	77	0	1.53468
88506	69964	87	29543	23481	77	13579	10909	48	-19	92	0	-37	71	0	160	460	0	1.53672
139164	109766	88	78242	59065	88	24369	18732	69	26	68	0	28	44	0	-129	390	0	1.53875
306764	167612	124	111838	60267	123	49384	27232	120	-223	95	0	2	81	0	-787	137	0	1.53977
259880	160847	103	111398	70685	101	46691	28269	99	-228	94	0	82	126	0	-31407	0	0	1.54894
157392	112726	99	42348	29565	88	21684	15957	64	98	142	0	40	55	0	156	592	0	1.56116
147612	115088	103	70618	55183	88	26920	20674	70	-130	60	0	5	37	0	-604	328	0	1.56319
298721	169840	122	98444	56330	113	43000	24006	109	64	128	0	37	74	0	-1680	254	0	1.56319
293082	182686	122	118587	76341	115	44571	26870	110	58	109	0	5	68	0	-277	374	0	1.56523
136556	104473	99	30110	23486	82	26287	20137	67	34	88	0	-75	33	0	398	946	0	1.57032
288326	163663	116	93117	53800	109	40506	22942	104	-132	88	0	36	58	0	-847	128	0	1.58254
135035	99665	95	47568	33992	86	17227	12575	56	-116	68	0	-30	70	0	406	724	0	1.58763
146236	103651	89	52780	36607	88	26671	18761	73	120	162	0	-39	51	0	48	857	0	1.58967
253902	154294	108	93448	58240	105	32330	18920	90	51	49	0	12	86	0	-262	288	0	1.59171
200891	128500	105	69380	44528	99	35448	21824	97	1	110	0	23	54	0	-259	300	0	1.59273
101711	80479	92	40580	32300	82	13873	10875	51	47	101	0	17	81	0	334	618	0	1.59578
145254	99731	92	50405	34253	90	19495	13329	59	-112	64	0	17	72	0	-127	609	0	1.5968
354079	194372	134	114621	62797	130	54325	30113	127	114	130	0	-58	88	0	-880	373	0	1.59782
142472	106842	97	57772	42814	91	22876	16613	64	18	108	0	-51	33	0	227	867	0	1.60087
320169	173251	129	115213	65510	121	39722	20326	111	155	117	0	198	90	0	378	854	0	1.60189
104902	83547	94	16732	13128	50	20070	15325	57	88	110	0	-67	18	0	-521	154	0	1.61207
109419	86788	93	33834	26528	79	17934	14191	51	221	129	0	-25	79	0	-275	498	0	1.6192
303344	182409	134	113050	68505	123	46082	27648	119	-5	130	0	14	73	0	-529	174	0	1.63346
287605	172002	126	89462	52968	112	42391	24709	107	101	128	0	-67	38	0	-24	310	0	1.63855
227985	151913	109	78398	51661	99	29901	20324	82	45	139	0	-6	56	0	138	805	0	1.64772
202170	131035	99	67745	42924	99	29225	18969	82	40	112	0	22	80	0	-392	175	0	1.66503
129290	103179	87	45599	35946	84	22336	17748	57	43	160	0	9	83	0	248	651	0	1.66809
255035	159502	111	97904	62939	103	31934	19620	88	-94	42	0	26	67	0	-5042	0	0	1.66809
102043	81718	86	43913	35049	82	15647	12415	49	35	68	0	17	40	0	-341	216	0	1.68031
354358	190234	128	105330	57182	125	49088	25244	124	151	169	0	0	88	0	-463	279	0	1.69049
169528	110496	104	62444	40916	94	28548	18213	83	-180	74	0	20	45	0	-276	306	0	1.69253
94331	74758	90	40133	32203	80	11728	9687	44	-149	38	0	-23	34	0	477	928	0	1.69762
252015	151784	126	98292	58311	111	36945	22496	104	-61	84	0	107	91	0	15	608	0	1.70475
265719	160666	113	82039	49843	104	35167	21043	97	-89	65	0	43	56	0	374	802	0	1.71391
468745	238421	151	172688	83269	151	73112	36930	146	148	203	0	51	89	0	-11537	0	0	1.71391
317338	169640	123	99605	52838	115	52334	27534	113	38	158	0	87	63	0	189	571	0	1.73021
288739	169414	122	121785	70002	111	44449	25514	107	135	132	0	110	64	0	137	592	0	1.73428
188921	136661	100	75441	55061	92	23808	17265	64	-19	107	0	-119	66	0	-597	225	0	1.74752
105554	81209	86	37152	27617	83	15724	11375	55	-60	51	0	-1	61	0	-429	125	0	1.75057
139190	99570	93	57202	40744	88	22628	16069	64	-30	51	0	58	58	0	817	865	0	1.75668
167871	121516	103	59277	42028	90	24450	17785	67	-28	109	0	-54	76	0	457	413	0	1.75872
363909	211880	129	161306	93188	125	95320	60732	121	258	105	0	42	81	0	-438	362	0	1.80047
133618	90312	96	50369	33241	89	16836	11239	57	-99	38	0	-3	68	0	518	469	0	1.80455
234852	163226	101	84175	57694	100	42522	29061	95	25	97	0	-16	76	0	-5648	0	0	1.80455
476767	220554	158	159423	74595	156	67815	30158	152	-271	171	0	4	169	0	-522	280	0	1.80658
166665	124636	92	50484	36653	88	24670	18325	68	-100	93	0	-31	76	0	-3885	0	0	1.8076
82882	67543	79	31410	25120	78	17430	13750	53	-128	66	0	16	92	0	-48	501	0	1.81167
93614	75683	96	30584	24521	77	14993	11696	48	15	112	0	-5	75	0	651	590	0	1.81473
161646	109291	96	51792	33979	93	27994	18008	77	-42	43	0	30	120	0	91	525	0	1.8188
122657	96200	91	41672	32708	82	23575	18504	61	126	122	0	-78	57	0	-844	139	0	1.81982
134880	104780	90	34100	27225	82	27731	21560	77	-157	8	0	-1	82	0	-1757	0	0	1.82084
58422	46400	75	18691	15165	53	8607	6945	40	136	91	0	19	78	0	-441	142	0	1.82186
183244	120289	101	64597	42489	96	30075	19556	77	262	279	0	-53	45	0	39	318	0	1.82593
230354	142808	107	80761	50406	102	33709	20618	94	176	184	0	14	99	0	-192	211	0	1.83001
128438	89309	89	50635	35238	88	20144	14174	60	-176	103	0	-49	51	0	-383	389	0	1.83306
96982	79686	84	32535	26026	78	17853	14389	51	130	102	0	56	64	0	-66	464	0	1.8351
241406	153332	111	79776	51098	101	42279	26262	98	375	150	0	112	82	0	184	385	0	1.84324
82159	66897	79	29051	23229	74	13615	10948	49	-129	56	0	1	42	0	-349	226	0	1.84528
298885	177068	113	124271	73775	114	40035	22625	108	71	120	0	62	104	0	90	569	0	1.85139
190931	126322	100	67716	44637	98	28815	18858	80	-46	82	0	116	99	0	132	391	0	1.85343
144364	106157	93	47437	34294	85	27570	20191	68	-99	64	0	20	68	0	346	692	0	1.85648
389197	205917	131	138437	73735	131	60821	32891	126	-13	107	0	60	102	0	-420	292	0	1.86157
208968	139792	101	68595	45337	97	34927	22921	94	19	116	0	-25	70	0	-518	251	0	1.86565
112010	88182	87	38061	30306	81	23149	17993	59	-106	73	0	-64	124	0	499	449	0	1.86769
150160	109320	90	51801	36090	89	23246	16639	65	-168	47	0	-15	69	0	1	839	0	1.8738
185152	130863	109	78022	56054	94	26608	18226	66	-215	98	0	-9	43	0	226	1117	5	1.87481
95714	77213	86	29845	24008	77	15489	11982	50	39	100	0	138	97	0	37	272	0	1.87787
292671	166250	112	99603	57696	111	42259	23623	107	-87	54	0	-75	58	0	-298	647	0	1.87991
317490	182765	124	90734	52700	115	55723	32240	114	-48	86	0	-80	99	0	124	437	0	1.88194
222592	139125	107	79481	50502	99	41153	25932	96	161	133	0	76	90	0	-531	145	0	1.89009
289048	172431	120	108432	63839	115	43147	26200	112	-124	59	0	21	96	0	-190	592	0	1.89213
121997	95034	88	40197	30873	84	19940	15288	58	18	97	0	-8	49	0	273	793	0	1.8962
118409	93720	87	43259	34693	82	20045	15678	55	133	161	0	35	131	0	-593	0	0	1.89925
66935	56917	78	28041	22995	74	10608	8345	44	55	161	0	8	79	0	-2095	0	0	1.90027
264200	162262	115	94160	57163	114	44345	27288	111	205	130	0	-71	74	0	49	444	0	1.90231
152207	119802	93	74845	58889	87	28033	21491	69	144	112	0	-24	43	0	-591	107	0	1.90536
214090	140181	102	89602	60469	98	30035	19208	83	-114	107	0	-95	24	0	-6005	0	0	1.90536
190719	130349	96	98607	66128	95	24309	16763	67	-81	98	0	-14	45	0	-210	303	0	1.91249
91611	74018	86	31493	25295	79	13467	10702	48	38	95	0	79	74	0	-575	444	0	1.91351
208944	145140	100	92736	64653	97	39952	28214	92	167	147	0	7	88	0	-311	328	0	1.91759
170881	109689	104	59579	38763	94	30505	19526	84	-52	129	0	-103	64	0	-414	120	0	1.93286
196360	131990	98	86957	56016	97	29142	19758	80	-191	67	0	70	136	0	103	498	0	1.93897
60901	51559	75	25182	20672	63	8399	6797	41	24	129	0	85	125	0	-630	77	0	1.94101
396270	231251	130	199683	125010	125	85472	52168	122	54	120	0	104	101	0	-22428	0	0	1.9573
260066	162747	111	83801	53859	105	38433	23367	102	40	77	0	81	72	0	-601	204	0	1.96545
160765	111020	94	62804	43165	94	23580	15613	63	82	99	0	-38	40	0	-417	302	0	1.97461
159114	124078	92	65138	51770	87	34929	27689	84	-4	76	0	43	68	0	445	451	0	2.00618
111354	90348	83	31192	25111	75	18451	14713	54	-28	115	0	-24	63	0	515	536	0	2.01433
240300	155761	118	90766	59161	102	29365	18469	79	78	146	0	-81	51	0	-469	172	0	2.01942
137322	109773	87	41310	32716	85	20372	16023	54	-44	49	0	-1	46	0	470	469	0	2.02146
97024	78956	80	33516	27026	78	18344	14636	54	57	60	0	32	84	0	-302	206	0	2.03368
124341	100066	90	36316	29002	82	21028	16134	57	71	132	0	-47	69	0	951	1165	10	2.03572
224622	151595	110	62457	40047	97	36198	24063	94	-32	78	0	8	68	0	104	363	0	2.03877
284201	164295	118	88283	50574	112	46170	26725	109	88	138	0	-58	57	0	74	347	0	2.04488
198863	131043	107	51232	32055	97	31417	20610	94	-173	64	0	-52	57	0	-3517	0	0	2.04488
162503	108696	98	56248	37836	94	23352	15350	68	6	135	0	-46	59	0	-2909	0	0	2.0459
271755	179645	114	92534	60870	109	36751	24193	101	130	138	0	118	80	0	-136	126	0	2.05303
112718	90944	88	42711	34568	81	18159	14632	55	-44	92	0	-77	18	0	-368	252	0	2.0571
477383	236409	164	147335	72528	147	69664	32692	143	87	175	0	-136	122	0	-688	159	0	2.06016
303184	173821	121	73623	40593	108	49101	27544	107	80	162	0	-60	109	0	-325	158	0	2.06423
132087	95687	91	43595	30319	88	21454	15018	63	-90	57	0	66	69	0	356	525	0	2.06932
190034	124743	99	78150	52139	96	26135	16937	76	115	167	0	-20	49	0	-292	588	0	2.08256
286872	175583	125	110403	72664	113	43075	26766	110	-63	87	0	27	66	0	-1850	9	0	2.08256
286575	165859	128	102055	58032	115	43911	25922	109	-155	82	0	171	109	0	-549	164	0	2.08663
251445	162050	114	66210	41971	104	34908	21156	101	-54	84	0	33	84	0	-9895	0	0	2.08663
303739	188559	119	92378	54713	116	38293	21458	112	155	137	0	-34	49	0	338919	226452	104	2.08663
446846	221561	158	168090	84206	152	73513	37891	148	197	441	0	-34	264	0	291	631	0	2.08867
290634	162272	125	92266	53478	123	43610	24566	119	63	119	0	-88	41	0	-671	261	0	2.09987
135591	95232	91	48930	33049	89	20852	14390	61	-105	39	0	27	70	0	-303	242	0	2.10395
157016	103701	96	59879	39996	92	23715	14926	67	-78	98	0	20	72	0	-174	224	0	2.10496
46058	36274	87	25240	21054	64	7153	5833	38	-23	117	0	57	58	0	-190	187	0	2.11311
71354	57543	84	26410	21537	66	13709	10796	48	27	125	0	18	104	0	573	639	0	2.11922
127267	100560	89	45151	36017	83	21620	16677	58	75	91	0	11	91	0	-401	613	0	2.12839
223250	150218	99	85482	56933	98	37375	25409	94	167	127	0	-107	21	0	-3066	0	0	2.12839
158632	108532	95	55526	36749	91	30515	19634	82	1	110	0	-93	64	0	-1960	110	0	2.12941
272866	165466	114	109429	66009	109	41057	25191	105	21	119	0	20	75	0	-865	178	0	2.13042
145222	115052	88	56772	45440	86	23369	19034	60	-46	79	0	0	50	0	471	675	0	2.13653
387070	200574	147	118101	60540	146	56184	27967	143	-96	179	0	186	193	0	225	528	0	2.14163
133654	106533	96	58564	47428	84	22480	17560	64	141	116	0	-28	86	0	588	588	0	2.14672
93149	77222	82	27827	23035	68	15023	12082	51	30	139	0	-64	34	0	-4099	0	0	2.14672
178138	138449	92	84322	66817	90	26250	19606	69	-221	55	0	163	72	0	80	302	0	2.15996
123457	100214	85	32288	26661	78	20543	16363	53	-277	22	0	18	68	0	-6457	0	0	2.16097
195565	131927	101	85593	57996	97	28254	17945	77	80	138	0	62	100	0	-341	239	0	2.16607
126774	103588	93	51424	41771	82	23512	18976	62	-39	96	0	28	65	0	-1521	30	0	2.16708
135678	107458	92	62405	49521	85	20919	16145	57	-187	36	0	67	57	0	259	847	0	2.18236
304973	171975	126	113600	63801	111	49520	27333	107	-14	117	0	-9	86	0	-235	222	0	2.1844
264749	169470	109	102154	66789	102	43764	28350	99	3	101	0	50	65	0	-154	373	0	2.18643
133754	103515	100	42580	33869	84	24405	19402	66	48	64	0	-2	67	0	36	507	0	2.18847
232835	141242	105	71985	42384	102	39460	23497	98	24	83	0	-78	72	0	-276	233	0	2.19356
191743	127599	106	63811	42380	95	24702	15899	66	-152	31	0	26	77	0	-62	364	0	2.20069
135927	107383	89	58414	46898	84	21851	17607	56	-119	20	0	47	60	0	-871	117	0	2.20171
205168	132900	100	58493	37359	97	39991	24891	94	-141	75	0	78	74	0	-16	550	0	2.20375
99328	82315	86	35181	28803	78	15542	12728	48	11	103	0	-15	25	0	-178	376	0	2.21495
84075	69657	86	24092	20043	59	16130	13224	53	128	167	0	-23	72	0	-833	87	0	2.21495
382960	231622	128	174707	111482	125	63058	38821	121	65	117	0	-5	73	0	232	570	0	2.22615
292598	196034	106	119573	77686	106	59353	39461	103	200	92	0	-76	62	0	-5194	0	0	2.22717
168507	133356	96	55716	44301	86	29338	23052	75	37	92	0	45	90	0	-433	406	0	2.24244
276423	168677	117	87890	54227	107	40941	24415	103	-58	147	0	-68	72	0	317	550	0	2.24754
209039	150202	94	87873	61285	94	34014	23333	91	93	95	0	66	65	0	-5823	0	0	2.24754
308309	173496	116	95417	55802	111	49069	27222	107	-173	118	0	-67	51	0	-1359	245	0	2.24855
169390	116728	95	58514	39730	92	31155	21101	79	-17	101	0	-29	31	0	-75	247	0	2.25059
91121	75143	79	32961	26640	78	16068	13462	47	112	104	0	-132	38	0	-360	296	0	2.25874
203890	131317	100	66283	42310	96	32490	21595	92	132	80	0	9	88	0	-410	202	0	2.26179
117445	91697	85	38643	30135	83	18433	14400	54	-21	65	0	81	98	0	280	949	0	2.2679
143837	115821	89	49323	40134	84	22801	17891	62	-243	45	0	94	96	0	-553	162	0	2.27401
143862	113189	88	42434	32206	85	25589	18608	70	210	200	0	-25	85	0	116868	194091	103	2.27401
76553	64131	82	31554	26270	76	12930	10551	44	-117	113	0	5	71	0	-5210	0	0	2.27401
205051	136309	100	72859	48092	95	30994	19928	83	-4	62	0	8	98	0	-3741	0	0	2.27401
180019	121110	96	59846	38872	93	29655	20637	79	-185	43	0	11	70	0	-6972	0	0	2.27503
309503	182402	123	105371	61309	116	41743	24292	110	31	122	0	-33	63	0	-553	313	0	2.27707
163174	110581	100	57477	40072	92	33272	22254	88	74	112	0	-60	71	0	-132	532	0	2.28114
111215	90817	92	34426	28129	80	17935	14500	52	68	118	0	-82	62	0	-210	276	0	2.28623
51337	43198	74	31465	26729	72	6285	5543	35	121	258	0	-25	65	0	-2474	0	0	2.28623
170010	113294	99	58085	38537	94	24432	16110	66	-21	83	0	45	102	0	-625	118	0	2.29031
393751	232344	150	145812	85312	143	69521	42444	140	-64	294	0	116	310	0	313	552	0	2.29438
131054	106626	84	48588	39434	82	19096	15578	52	30	127	0	-134	37	0	106	405	0	2.30558
141211	97247	98	55657	38595	90	21166	14472	61	-124	68	0	4	98	0	-1533	0	0	2.3066
203529	131142	102	56241	35079	96	32662	21176	88	165	112	0	78	102	0	-454	123	0	2.3178
115492	87976	85	44268	33001	83	20591	15065	59	76	102	0	-10	71	0	-2874	31	0	2.31882
229480	152359	110	90810	60744	100	44903	29280	98	-55	74	0	49	123	0	490	569	0	2.31984
139188	114148	85	58886	48030	83	24077	18731	67	-53	70	0	-85	28	0	-9464	0	0	2.31984
155530	111642	95	60266	42904	90	25005	18071	62	224	181	0	23	71	0	1629	795	0	2.3341
79803	64896	85	38354	31662	77	12332	10173	46	27	39	0	25	48	0	-108	385	0	2.34428
95965	79495	77	27260	22245	72	15566	12148	50	-106	93	0	-69	79	0	-190	608	0	2.3453
204237	138998	101	74481	52115	95	27154	18446	71	-23	77	0	-59	31	0	-162	250	0	2.34734
145919	116817	87	69454	56099	86	25776	20707	65	-20	144	0	-43	53	0	-55	335	0	2.34937
251493	168206	105	89207	59222	102	30368	20239	78	-1	112	0	26	72	0	779	1064	4	2.35446
141833	109811	87	48073	36528	85	23457	18039	58	127	107	0	30	80	0	-273	282	0	2.36159
189375	132876	108	82930	56536	95	30858	22069	88	-13	71	0	-16	82	0	-366	298	0	2.36363
179034	120669	95	63984	43279	93	29892	19776	86	-16	107	0	-51	67	0	247	405	0	2.36872
110044	93095	81	44074	36083	80	14765	12147	48	-250	72	0	86	83	0	-4574	0	0	2.36872
189966	126046	98	64443	41817	93	28463	18872	74	-59	88	0	80	101	0	17	277	0	2.3728
56233	47940	78	25791	21598	65	6812	5518	38	-33	86	0	-107	19	0	-17	253	0	2.37891
222464	153442	100	74006	51291	97	27969	18857	74	2	88	0	62	73	0	548	801	0	2.38705
97811	73346	84	62353	46052	85	100	240	0	-23	108	0	28	48	0	-244	505	0	2.38807
150856	117867	96	53640	41317	87	23876	18582	66	-85	39	0	-32	39	0	-246	251	0	2.40233
97516	79496	81	35581	29022	79	14042	10803	48	-119	31	0	18	81	0	-1406	0	0	2.40233
110809	90333	86	54405	44602	80	15291	12775	50	-80	94	0	38	67	0	-15	397	0	2.40538
130540	106135	84	40924	31311	83	22747	17722	63	-157	77	0	-17	86	0	121	588	0	2.40946
122080	99998	83	48798	39988	82	18271	14423	52	-70	74	0	85	100	0	-32	567	0	2.45223
120834	99042	86	48939	40299	81	20764	16575	55	144	108	0	-52	61	0	-1540	84	0	2.45223
146822	118189	88	44140	35827	82	22328	18183	56	-23	85	0	-10	73	0	-743	6	0	2.45528
68943	54577	80	43873	33582	80	67	138	0	-144	42	0	67	54	0	-281	159	0	2.50722
143215	113201	94	42047	33481	84	20677	15952	58	-41	38	0	-2	54	0	-595	72	0	2.52351
352873	207531	125	120447	69784	114	43946	25107	109	-119	70	0	4	63	0	12	389	0	2.52759
104575	77255	99	40677	30435	82	16335	12300	54	-119	54	0	-25	45	0	38	386	0	2.55305
107196	90081	83	46770	38404	81	27609	22590	66	-98	97	0	-98	85	0	-392	225	0	2.56527
191897	134997	97	65755	45666	92	27205	18230	73	174	114	0	-52	55	0	-6	353	0	2.57036
187987	144398	98	59141	44464	93	35024	26186	90	70	158	0	-51	64	0	-565	172	0	2.57952
76624	62932	86	25399	20763	64	4152	3384	30	12	128	0	-36	66	0	-595	0	0	2.58563
50402	42785	74	27937	23550	72	5944	4847	36	180	141	0	61	56	0	56	247	0	2.58869
223988	145498	114	61941	39194	99	35841	24048	94	236	138	0	-58	56	0	-93	371	0	2.58971
434535	231074	151	344604	201015	149	162307	95379	146	805	2047	7	513	1490	4	-7437	0	0	2.59073
53313	44800	76	21833	18204	58	8927	7301	41	-98	68	0	-15	50	0	-182	195	0	2.59276
296912	187867	122	155050	97551	115	43826	29366	108	-51	128	0	8	47	0	-1306	0	0	2.59378
192995	130807	111	68139	46404	93	24704	17487	63	-44	66	0	0	63	0	-156	416	0	2.59582
358172	201160	126	231273	139756	117	99065	58516	113	-103	223	0	34	54	0	139	318	0	2.60498
151516	106102	93	50258	34427	90	26484	18492	68	49	116	0	25	85	0	-47	386	0	2.61313
210114	156004	99	56387	40943	97	35814	26014	94	93	233	0	35	41	0	-178	343	0	2.62739
289028	178161	112	112556	68095	110	45363	26988	106	187	102	0	50	94	0	-4058	0	0	2.62841
214226	133213	106	64755	40951	98	31442	20041	84	80	88	0	-65	35	0	-41	546	0	2.67016
253388	166028	106	88905	58039	101	29973	19130	83	129	137	0	122	119	0	779	793	0	2.67729
83328	72015	78	29452	24183	71	16573	13086	50	-28	76	0	17	69	0	-96	426	0	2.68238
359480	224279	139	131667	81231	125	49309	30519	121	42	133	0	29	90	0	234	423	0	2.68645
137272	108789	95	46461	37193	84	24117	18796	65	1	34	0	7	97	0	244	1046	1	2.69664
343286	197040	131	102372	54990	130	48418	27867	125	90	114	0	-45	193	0	-732	174	0	2.69765
86898	73052	81	23253	19642	57	12012	10159	44	-24	88	0	-13	57	0	-4993	0	0	2.69867
106703	90195	81	28203	23584	70	16406	13165	51	35	167	0	-21	57	0	-191	498	0	2.71802
358331	222232	121	191008	122058	119	84886	52890	116	-98	101	0	191	93	0	-1346	205	0	2.71904
114897	84970	94	42838	31195	86	18942	14435	55	218	130	0	6	47	0	-3674	0	0	2.72006
177822	140133	100	74950	59538	89	27123	21341	70	187	122	0	65	111	0	-861	180	0	2.72108
285626	194412	107	107737	72373	102	59605	40209	99	377	158	0	16	65	0	-1845	0	0	2.7221
85678	73739	80	34069	28638	76	14121	12009	45	70	108	0	18	56	0	-614	6	0	2.72413
99010	75101	87	38037	28680	81	15368	11000	54	23	117	0	118	117	0	-51	375	0	2.72719
157268	113902	94	51441	36175	88	23334	16926	66	-208	64	0	66	77	0	-478	262	0	2.74348
188641	149971	89	75726	59303	90	28635	21813	73	119	85	0	4	50	0	63745	100753	105	2.74348
81349	68668	80	21016	17793	57	12796	10332	46	183	140	0	17	49	0	201	768	0	2.74552
114499	92409	86	42770	33078	82	19822	15377	56	99	152	0	-146	14	0	-256	236	0	2.75265
193197	137566	98	56966	39236	91	29222	20925	73	121	152	0	24	62	0	-8	372	0	2.75672
87068	71779	87	31633	26519	77	16274	13245	49	-79	89	0	108	71	0	86	320	0	2.77811
393211	238384	138	140155	91307	124	71385	44513	120	142	309	0	48	208	0	155	560	0	2.78829
181828	128635	113	66060	47074	96	25629	17802	67	275	281	0	36	95	0	229	637	0	2.79949
137050	112112	86	62424	51768	84	18203	15197	52	61	96	0	16	52	0	-1147	0	0	2.80051
294937	181389	111	116193	73524	109	33987	20181	98	9	134	0	-17	88	0	271	356	0	2.8056
96636	81887	80	33896	28352	76	20233	16216	54	151	150	0	52	59	0	-584	62	0	2.80967
149349	119923	86	35656	29408	83	27170	21362	72	10	68	0	35	46	0	72	291	0	2.83106
214894	150465	102	66196	45305	94	26043	17549	71	107	140	0	-109	13	0	712	555	0	2.84226
141044	110620	102	54292	43941	89	21692	16657	62	201	167	0	75	73	0	285382	197126	86	2.84226
204802	130227	102	74953	48795	97	37546	24408	95	141	135	0	105	91	0	-313	119	0	2.84837
116034	83976	102	44681	32227	85	17947	12381	55	78	104	0	65	74	0	-1992	0	0	2.84939
46748	39804	77	16435	14459	47	7743	6523	38	-31	92	0	15	99	0	291	660	0	2.85652
365541	205134	141	107228	60754	134	66121	36651	133	587	1018	1	327	646	0	-539	465	0	2.85652
70038	59345	82	18449	15858	51	10926	9195	42	-5	94	0	16	52	0	683	452	0	2.87078
227092	149296	102	91121	59632	99	36093	23969	96	-135	111	0	4	74	0	2	434	0	2.87383
142836	114469	99	52357	42304	84	20745	16542	58	34	91	0	-8	62	0	-4012	0	0	2.87383
190539	135654	97	72647	50254	94	28659	20762	73	32	115	0	-4	49	0	-287	107	0	2.88911
96367	80770	81	32721	27352	77	17196	14071	51	111	123	0	24	55	0	-2725	0	0	2.89013
272568	166487	110	82428	50152	104	45094	26967	101	-54	81	0	68	68	0	257	807	0	2.89114
88372	75109	93	41714	35511	76	17167	13917	50	15	64	0	-27	62	0	1	576	0	2.91558
151689	109190	92	46287	32626	87	24662	17148	69	42	132	0	33	92	0	345	718	0	2.9166
146250	106879	95	52609	37761	87	20117	14180	60	-48	50	0	172	102	0	-314	283	0	2.92679
346176	205086	119	107284	62796	118	54275	31820	114	-47	78	0	120	87	0	726	539	0	2.93697
195688	132981	111	64967	44285	94	30432	21067	86	102	138	0	3	72	0	-661	121	0	2.94104
78641	66893	82	37047	31507	75	15118	12940	47	-68	145	0	-20	32	0	-2218	0	0	2.94104
460922	237807	158	154350	81733	154	68502	33683	151	1419	1298	22	916	942	0	-43	529	0	2.97261
186120	149676	92	93187	76376	88	28732	22961	70	-2	72	0	-83	63	0	-315	275	0	2.9828
83524	71251	83	24235	20787	56	12840	10938	46	103	98	0	-160	21	0	-54	469	0	2.98993
139907	103746	85	54321	40032	87	21861	15898	62	-1	94	0	-155	56	0	43	257	0	3.00011
212532	131773	106	72631	44419	100	31286	19164	78	-132	127	0	-78	13	0	-453	332	0	3.01844
74736	66015	78	36664	31183	74	10455	9026	42	55	120	0	22	58	0	-119	306	0	3.02048
334736	186344	124	106725	60141	120	50541	27730	116	70	426	0	64	182	0	527	810	0	3.0551
165480	111522	104	53496	35842	91	24081	15915	69	45	142	0	-119	17	0	76	431	0	3.06528
325556	201663	125	111200	70038	119	49665	31667	115	254	299	0	143	146	0	-942	27	0	3.06834
374255	213371	141	146765	88160	129	59752	34745	127	612	880	0	226	537	0	3	464	0	3.0826
128706	103910	87	45008	35566	81	20945	16498	56	20	73	0	81	59	0	-557	237	0	3.08565
29042	24801	63	13678	12126	44	4227	3884	29	-11	131	0	-1	45	0	-384	201	0	3.09685
178210	127510	94	58948	41135	92	26372	18503	68	-20	76	0	-64	53	0	665	495	0	3.10093
312449	183145	114	104861	61653	113	45403	26519	108	-19	165	0	127	115	0	299	671	0	3.10806
260647	176264	106	122936	83149	103	41506	27646	98	-113	92	0	85	53	0	111	474	0	3.11213
224800	136922	118	79862	48749	101	38949	23392	97	-75	120	0	-40	54	0	-3182	0	0	3.11315
76082	65136	92	34826	29755	74	8295	6815	40	-99	76	0	52	70	0	323	619	0	3.12639
109788	89730	83	36718	28800	81	18065	14298	52	-97	70	0	-36	54	0	-17	343	0	3.12944
119762	101623	83	38512	32675	80	19852	16545	53	-23	57	0	84	103	0	-380	177	0	3.13148
463716	255247	155	238944	137133	154	95363	56632	150	1656	1441	22	1613	1372	21	412	385	0	3.13861
190022	128626	97	62718	42625	95	32871	21365	86	-94	93	0	10	95	0	-198	214	0	3.14064
57224	48930	74	21182	18163	57	9999	8619	42	63	147	0	32	61	0	276	504	0	3.14268
312980	180979	136	90763	53042	127	48462	27718	123	175	452	0	259	368	0	485	368	0	3.16305
96577	81972	81	46190	39042	79	15855	13452	48	-47	67	0	-63	26	0	70	366	0	3.17629
192442	151276	92	54839	42191	89	27645	21928	72	9	178	0	78	70	0	-295	613	0	3.1773
359997	201061	125	130263	74133	124	67541	37413	120	215	501	0	129	356	0	231	613	0	3.17832
117401	99127	81	40970	34734	79	27369	22370	72	-82	51	0	-26	25	0	-5974	0	0	3.17934
207748	125521	97	72517	43600	97	35977	22218	95	-80	99	0	-30	63	0	-438	328	0	3.18545
265733	166065	105	80390	50248	102	39336	24491	99	87	145	0	100	113	0	57	347	0	3.19258
323367	214947	120	145165	97872	115	67245	45240	110	169	144	0	-89	203	0	-2626	0	0	3.1936
170163	123542	103	55420	39590	90	28072	19544	79	211	162	0	-137	25	0	-3918	0	0	3.1936
433961	235267	141	199235	111527	140	63048	36710	134	982	1398	11	719	1205	6	-472	483	0	3.20175
271494	168867	109	114646	73381	106	45365	28898	103	-51	99	0	212	100	0	212	322	0	3.21397
384709	215526	152	118757	64572	134	53392	28934	131	534	819	0	468	771	0	-4683	0	0	3.21498
183935	126521	99	59366	40399	93	29437	19079	72	-28	85	0	99	89	0	337	612	0	3.21804
347761	199288	117	106577	61690	112	52819	31001	109	181	185	0	44	158	0	-80	587	0	3.22517
260336	169571	108	86890	55150	102	30474	19321	81	-286	14	0	251	106	0	775	922	0	3.25674
437546	249458	168	261472	156474	152	111081	67002	148	2522	2235	31	1693	1689	24	-3329	0	0	3.25674
74647	65043	89	26171	22529	68	10930	9283	43	178	138	0	75	132	0	-109	209	0	3.26183
322124	183499	116	102040	57610	111	51780	29826	108	166	159	0	97	175	0	-17	385	0	3.27201
117842	93378	84	41489	31716	82	24148	18399	62	75	174	0	-27	61	0	139	367	0	3.27405
141798	102001	90	49656	35613	87	23819	16661	66	52	86	0	50	83	0	-3	586	0	3.28322
160866	115037	90	59422	42027	89	24375	17333	64	-129	47	0	36	99	0	-2801	0	0	3.28423
199834	136307	112	65158	44812	94	27932	19039	70	122	131	0	-14	80	0	413	516	0	3.29034
151663	126973	85	47238	39571	82	26591	22647	73	48	128	0	-32	36	0	133	321	0	3.2934
282930	169237	111	114071	69225	108	38748	21820	103	-112	86	0	-22	51	0	-6330	0	0	3.2934
284704	176003	117	99417	61494	109	47653	29681	105	144	105	0	93	104	0	-160	398	0	3.30358
125011	108043	81	35963	30711	79	18924	15391	55	-14	52	0	21	58	0	719	949	0	3.32089
104481	88877	89	44972	38123	80	17750	15333	48	49	100	0	-2	60	0	-595	205	0	3.32191
318906	183810	118	97051	55457	112	49553	27666	108	291	339	0	111	230	0	331	532	0	3.33515
169237	125262	91	64054	46741	89	21988	15390	60	-107	45	0	-89	32	0	-1770	0	0	3.33617
169846	126796	92	68022	49361	91	22014	15513	63	5	90	0	79	84	0	1288	898	0	3.35246
97825	82902	78	38809	32987	77	14528	12269	47	-114	33	0	-34	73	0	-507	6	0	3.36468
157210	123224	90	67001	52030	87	24077	18571	61	-38	45	0	-1	77	0	-142	336	0	3.36978
338127	191523	129	105782	59031	126	54745	29815	124	383	816	0	320	565	0	-1149	940	0	3.37079
130550	97153	85	50643	37005	85	19727	13933	55	27	100	0	-35	67	0	-114	527	0	3.38098
242743	167790	109	107032	73101	99	40715	27458	96	-166	180	0	-36	60	0	-560	365	0	3.382
190886	138718	99	84902	63093	95	25510	18203	65	55	83	0	0	43	0	108	344	0	3.38403
229165	162622	98	75033	53220	96	30455	21105	81	-50	66	0	126	92	0	946	588	0	3.38709
71559	63693	76	24293	20977	58	13034	10852	46	-99	117	0	-56	29	0	-659	268	0	3.40236
191055	152669	90	59463	45438	89	33277	26004	85	104	65	0	27	85	0	27	595	0	3.42477
175687	131735	93	70118	51605	91	24125	17580	68	-38	130	0	7	30	0	17	316	0	3.43292
141462	108015	87	52677	39403	85	21535	15913	60	123	94	0	42	71	0	-5822	0	0	3.43292
135481	106140	94	45766	35658	84	18549	14345	55	-125	74	0	-27	85	0	-784	75	0	3.43699
217105	144696	100	72050	47106	95	40779	26723	93	281	126	0	56	109	0	-394	381	0	3.43801
139105	109502	93	48895	38588	85	28765	23213	69	-141	36	0	-118	37	0	123	566	0	3.45532
249156	166341	101	82931	53414	101	30137	19332	87	-4	143	0	-60	51	0	90	545	0	3.45736
374847	202683	136	117786	64447	130	58682	31124	129	1016	1292	10	463	706	0	-185	334	0	3.47161
143907	106853	90	46247	32522	85	22819	16089	61	17	79	0	-84	36	0	-407	290	0	3.47263
139408	104305	87	50793	37857	85	20828	15239	59	-62	121	0	37	68	0	374	726	0	3.48587
240710	157952	110	76778	50796	99	28034	18054	78	-128	130	0	41	79	0	373	619	0	3.48689
98810	83071	85	37849	31608	78	16787	13841	50	35	116	0	-18	92	0	-744	314	0	3.48791
123697	94062	87	41242	30989	83	20312	15088	57	104	109	0	-50	75	0	-3860	0	0	3.48791
171423	131277	92	76788	58005	90	24672	18920	62	-124	116	0	-68	45	0	-179	463	0	3.51438
82545	72529	85	35888	31121	75	11482	9470	44	72	198	0	102	92	0	-3252	0	0	3.51438
277310	174743	108	99123	63213	103	41182	26402	100	29	97	0	9	85	0	-2883	0	0	3.5154
183600	134980	95	63515	45482	93	28866	20859	80	49	99	0	19	54	0	-238	479	0	3.52049
77671	67734	77	19867	17074	53	13040	10805	45	-21	102	0	71	83	0	890	954	0	3.53577
133245	108550	86	57078	46342	82	17635	13941	53	274	181	0	7	76	0	-2674	243	0	3.53577
375109	219372	126	164660	102405	123	58577	35176	118	458	890	0	194	741	0	-693	84	0	3.54595
311450	196950	114	131939	87565	112	54336	33202	108	265	370	0	289	338	0	412	521	0	3.56734
201880	133058	112	62550	41631	95	33678	22560	92	-59	113	0	100	89	0	-596	146	0	3.58363
296730	197838	106	194153	136974	106	110657	75642	104	-25	364	0	227	371	0	16	691	0	3.59687
291111	178408	118	93020	57520	108	42030	25630	105	-46	430	0	140	203	0	-9709	0	0	3.59789
238543	161740	100	89371	61022	98	34534	23452	92	-31	110	0	64	80	0	-163	370	0	3.60196
189285	145215	97	84271	64575	91	27528	21081	76	-46	93	0	61	76	0	-511	68	0	3.604
247539	159042	105	81078	51984	103	32118	19904	98	-37	153	0	139	131	0	-1301	128	0	3.60502
171541	121245	89	56356	39498	88	28867	19408	74	165	156	0	-57	38	0	-9681	0	0	3.60502
174674	134571	91	59776	44753	91	25291	18619	65	-62	118	0	35	64	0	811	915	0	3.61418
170955	125065	95	76162	55388	91	26662	19402	70	-251	83	0	33	130	0	-47	363	0	3.62233
245292	160622	102	80686	52015	100	33964	22269	92	32	130	0	121	77	0	-2969	0	0	3.62335
79871	70247	78	36356	31290	75	15422	12686	47	-66	46	0	46	61	0	459	952	0	3.63252
146059	123560	84	77158	65621	84	24919	20280	61	1	71	0	-36	85	0	-37	504	0	3.63353
195409	130757	95	61859	40764	93	29633	19406	80	33	154	0	-14	66	0	-676	30	0	3.63557
302610	218409	113	126446	93806	109	67314	48573	106	234	622	0	124	388	0	-3979	0	0	3.63659
193868	140112	94	78165	56161	93	24226	17012	63	-289	43	0	42	81	0	-393	371	0	3.65288
371352	210583	149	98511	56343	133	61259	35769	130	1192	844	0	626	740	0	-269	689	0	3.65492
219231	151838	98	73643	50635	93	30418	20492	85	36	98	0	-173	80	0	-12016	0	0	3.65492
152173	113450	99	54341	39288	87	21679	15536	60	111	102	0	-14	51	0	-3144	0	0	3.65594
209310	154428	96	66429	47196	95	31959	23533	92	48	175	0	-56	50	0	-1515	628	0	3.65696
193737	138022	94	78581	55680	93	29170	21130	67	269	201	0	-104	40	0	-5508	0	0	3.65696
183981	121081	96	62878	41784	92	23810	15372	65	-58	103	0	10	69	0	107	380	0	3.66816
144496	105845	87	54210	39967	86	19327	13163	57	-96	28	0	45	78	0	187	319	0	3.68445
156204	129147	92	65322	55165	86	24542	20299	62	-82	103	0	-8	67	0	-691	91	0	3.68954
117275	91307	85	50558	39258	82	19701	14702	57	-27	93	0	-15	40	0	-277	301	0	3.6926
204300	141747	96	59606	40155	92	32346	22013	90	137	120	0	-38	86	0	-233	261	0	3.69667
167800	116338	94	53769	35855	90	23272	15656	64	107	187	0	80	107	0	3	699	0	3.69871
123839	107139	89	57966	49762	80	19608	16649	54	-32	76	0	-54	44	0	619	635	0	3.70176
153050	120728	90	59122	46238	87	22137	17337	59	-101	71	0	-117	38	0	447	479	0	3.73639
282671	177794	114	92713	58640	109	41811	26047	106	405	488	0	112	312	0	-33	420	0	3.73843
116448	102238	86	37895	33115	77	17241	14694	50	8	155	0	100	94	0	-446	140	0	3.7425
214702	141843	105	87080	59499	97	32257	20934	86	39	172	0	-73	43	0	109	409	0	3.74454
152892	117843	93	52067	39402	85	22450	17386	58	-136	62	0	79	123	0	-148	391	0	3.74555
92612	79644	79	20268	17550	52	13496	11500	45	15	131	0	11	65	0	591	963	0	3.75777
314387	207744	118	148715	99321	111	58694	40107	106	212	830	0	238	498	0	1078	832	0	3.75981
145688	105085	103	51701	37999	86	23342	16726	64	-26	129	0	-74	68	0	-4080	0	0	3.76083
155847	129485	97	54870	46701	83	24775	20300	62	116	104	0	-2	114	0	-190	221	0	3.76592
148466	123773	86	58103	49278	84	22501	18653	58	-227	4	0	46	51	0	649	694	0	3.77203
467879	247832	153	150392	77245	147	73537	38492	144	2286	1504	31	1268	924	0	-7608	0	0	3.77305
280009	182440	104	108996	70344	102	61250	39653	100	320	217	0	135	201	0	-13629	0	0	3.77305
134067	104565	85	45743	34833	84	23394	17478	63	-85	55	0	-24	67	0	-20110	0	0	3.77305
133902	114668	83	61820	52354	82	24265	19995	60	57	98	0	7	79	0	-1081	0	0	3.77509
118676	93330	98	35985	27785	81	24998	19103	62	-56	43	0	26	99	0	-784	104	0	3.77712
58719	53572	61	22273	19186	58	9299	8151	39	-80	80	0	-94	14	0	-185	450	0	3.7812
90090	80127	68	38992	31391	79	13764	11306	47	128	179	0	1	45	0	94	391	0	3.79647
178757	122873	102	57207	38355	91	25026	17040	67	-23	176	0	-80	49	0	494	526	0	3.80055
136287	102287	89	49012	36897	85	23090	17221	63	-26	132	0	-79	25	0	-453	269	0	3.81175
193166	136696	97	88318	64440	95	20837	14490	61	82	156	0	143	98	0	-142	312	0	3.8311
331400	206188	126	136527	86557	124	51957	31561	120	1099	1182	14	687	901	0	687	410	0	3.83415
240492	150236	100	80577	50407	99	41943	25796	96	230	162	0	2	159	0	-11481	0	0	3.83415
211147	137450	108	75300	48701	95	28150	18748	75	84	88	0	-9	62	0	-404	178	0	3.86165
196090	132435	97	84568	59231	95	27842	18334	69	-67	160	0	-24	73	0	62	434	0	3.87998
109274	86969	82	38746	29733	81	15879	12520	48	-239	27	0	77	94	0	-111	280	0	3.88201
56363	49385	72	24082	21435	59	10959	9411	42	-104	75	0	-28	74	0	146	631	0	3.88609
150329	107695	95	47214	34406	87	22254	15610	62	143	123	0	41	94	0	281	563	0	3.91155
263182	167760	112	77405	49413	103	47625	30706	101	180	566	0	38	294	0	-208	358	0	3.91664
141064	98004	91	56033	39814	87	24944	17685	68	33	139	0	-108	43	0	-835	324	0	3.91766
152457	125977	88	60744	49806	84	24764	20764	61	68	165	0	-27	45	0	-212	486	0	3.91969
176682	122829	97	59590	41184	91	27385	18244	76	-136	157	0	-97	55	0	-333	238	0	3.92377
227948	156937	101	66417	46048	97	40934	28586	96	-161	181	0	231	156	0	-652	328	0	3.9258
204674	152577	100	85812	63421	93	22985	17183	61	56	116	0	39	77	0	-134	395	0	3.95228
138231	118311	83	54686	46831	82	25110	21330	59	64	108	0	-144	39	0	-780	0	0	3.95432
227167	155298	103	84327	58222	97	25757	17020	74	215	141	0	24	122	0	697	1451	10	3.96552
251025	151744	107	90471	56164	101	38968	22978	99	211	259	0	68	338	0	-6314	0	0	3.96552
290923	186033	113	104599	67782	109	38696	24546	102	586	998	0	175	531	0	-2305	8	0	3.96654
244644	155151	112	82710	52814	102	38622	24140	98	93	299	0	-74	232	0	-1295	43	0	3.96756
49789	43893	73	18361	16515	48	8418	7350	39	-47	96	0	32	45	0	-6831	0	0	3.96756
455280	225649	172	180004	89858	163	100074	50396	161	2114	1254	21	1590	985	0	-966	8140	8	3.96858
101953	86077	95	30669	26296	76	12844	10923	43	-48	121	0	-60	61	0	-1181	350	0	3.96959
127263	98215	87	42020	31430	86	20350	15115	58	-119	115	0	21	54	0	-3968	0	0	3.97061
131191	113343	81	50676	43674	81	19930	16961	52	156	166	0	61	75	0	-569	53	0	3.97265
150845	129390	87	64682	54782	83	30625	25658	80	44	88	0	-26	35	0	-2091	0	0	3.97367
105070	92599	79	40298	34824	76	24202	20402	56	-96	58	0	-27	65	0	-7527	0	0	3.97367
306859	197055	111	115174	74053	108	46340	30604	105	474	940	0	330	585	0	-3547	0	0	3.97367
117186	89539	91	38524	28710	82	20496	15879	55	93	93	0	50	108	0	-1123	231	0	3.97469
272397	174686	107	74977	48388	97	37425	23083	95	183	179	0	95	219	0	-940	26	0	3.97672
81383	70762	79	31435	27055	76	14093	11958	47	3	62	0	-59	42	0	-6014	0	0	3.97672
476358	210373	228	165352	72905	213	72628	32095	180	1708	1346	19	1113	826	0	-7904	297	0	3.97774
184862	134839	95	61107	43926	90	26697	18941	70	-115	69	0	35	94	0	-4556	0	0	3.97774
283232	184920	115	92741	61954	107	36061	22319	96	505	1072	2	331	479	0	409	536	0	3.97978
144878	119800	94	60755	51258	82	23200	19372	58	-94	124	0	-11	82	0	-3592	0	0	3.9808
212774	153494	110	92104	68893	96	24722	16941	62	153	171	0	171	154	0	-2183	0	0	3.9808
93342	76452	87	34480	28088	80	12417	9588	47	-31	86	0	-21	88	0	-3143	0	0	3.98182
112785	94107	84	39162	31290	79	17900	14668	52	-83	62	0	15	43	0	-588	150	0	3.98283
76710	64667	87	31708	28060	74	11819	10592	41	-46	86	0	6	44	0	-288	197	0	3.98385
103533	89977	80	38865	32823	78	18684	16145	49	103	152	0	-31	25	0	-593	534	0	3.98894
140904	118332	95	46705	39876	82	21446	18542	54	-118	85	0	-93	54	0	-538	42	0	3.99098
135031	111648	88	45003	36521	81	20008	15685	55	-61	89	0	43	105	0	-1045	154	0	3.992
235164	163234	108	88078	60969	98	39021	26824	93	297	196	0	-83	185	0	-5813	0	0	3.992
163028	117928	94	68602	50208	90	22137	16458	61	35	97	0	45	62	0	-3734	0	0	3.99302
336808	204311	132	126869	77403	115	49892	31042	112	464	1021	1	340	780	0	1381	712	0	3.99404
129667	104324	99	58003	46180	99	22455	17727	79	66	95	0	80	77	0	509735	343382	99	3.99404
264333	174551	110	100322	67145	103	44771	29493	99	53	244	0	107	338	0	-467	203	0	3.99811
103474	88620	94	36884	32097	77	17473	14680	51	138	148	0	19	48	0	-634	171	0	3.99913
410707	229671	151	111305	64680	138	61490	33779	136	1998	1376	21	997	798	0	110	507	0	4.00422
197597	146471	107	90271	69759	92	26923	18997	76	109	176	0	92	114	0	-159	465	0	4.01237
429545	235163	154	115367	60484	149	63980	35274	145	1621	993	0	1139	782	0	355	604	0	4.01746
101835	90874	82	43138	37689	77	16982	14726	48	28	94	0	58	91	0	-3752	0	0	4.01848
83237	72915	77	37336	32661	75	11881	10282	42	161	113	0	46	69	0	-214	389	0	4.02357
67063	61389	75	29154	25582	73	13996	11909	46	-44	51	0	8	66	0	140	387	0	4.0256
74205	65309	78	28107	24858	72	13818	12742	46	-206	14	0	-21	57	0	-637	48	0	4.02866
94125	82609	86	31319	27561	75	16907	15005	48	111	131	0	-90	103	0	310	568	0	4.03171
119215	102264	93	37296	31907	79	20701	17570	54	148	133	0	24	76	0	10160	3803	96	4.03171
115443	95031	86	42407	34367	79	20578	16521	53	-2	118	0	-3	94	0	95	359	0	4.03477
125456	102184	87	44550	35529	81	27068	22246	75	155	142	0	-36	52	0	-2762	0	0	4.03477
173070	126993	94	70701	52367	90	32897	23720	86	-65	72	0	44	50	0	4	456	0	4.03579
187632	130485	94	76697	54365	91	29379	20060	70	116	152	0	79	88	0	-179	508	0	4.03884
172356	125844	95	73159	52667	89	29856	20140	85	83	126	0	-28	91	0	-5907	0	0	4.03884
168296	121285	104	51920	36785	88	28384	20387	79	69	100	0	-34	82	0	-547	253	0	4.04699
86657	75785	78	31103	26884	75	13323	11296	45	169	173	0	-8	69	0	403	710	0	4.05005
195606	132400	100	63923	42410	94	37181	24020	92	-54	98	0	3	124	0	-651	92	0	4.05106
445833	234694	150	114275	56766	145	63298	32417	141	2624	1571	36	1392	929	0	-6232	0	0	4.05208
108744	90172	85	36356	28855	79	15528	12335	47	90	86	0	43	128	0	-590	0	0	4.0755
80778	70263	81	30559	26440	73	10838	9366	41	-26	68	0	54	69	0	-23	307	0	4.07856
404802	226892	141	102119	55878	138	51748	28707	134	2539	1987	32	1405	941	0	-89	437	0	4.08569
86235	74434	83	27617	23891	69	13774	11527	46	74	111	0	-21	76	0	-831	249	0	4.08671
140843	111780	89	56605	44853	84	22801	17198	61	115	116	0	36	65	0	62	548	0	4.08976
274189	181017	117	79375	51803	103	42315	27958	102	168	635	0	138	389	0	-8730	0	0	4.0918
140154	117853	84	43702	37556	81	20527	17365	53	-102	72	0	-56	68	0	-2296	0	0	4.09282
220262	152022	97	80807	55621	93	33583	22789	89	150	196	0	-113	51	0	499	545	0	4.09893
87026	75738	77	37210	32914	75	12065	10363	42	75	114	0	-55	70	0	68	344	0	4.103
106318	89559	83	39932	34014	78	15474	13350	50	28	90	0	79	107	0	12	369	0	4.10707
89632	79845	78	17345	15399	48	15856	14021	45	-117	55	0	76	71	0	-540	122	0	4.11217
145002	119656	89	59742	48920	85	23459	19082	58	25	184	0	-14	50	0	171	669	0	4.11318
96828	84822	83	37289	32262	75	19781	16868	54	-140	21	0	48	121	0	-913	31	0	4.1142
81992	71251	76	31344	27555	75	14114	12443	47	135	148	0	110	73	0	-166	216	0	4.1254
209121	139997	100	62305	41306	96	29878	19566	75	-127	259	0	94	250	0	573	531	0	4.15392
57589	51654	72	23107	20670	56	9686	8655	40	-140	43	0	-30	48	0	-43	287	0	4.16614
69694	63341	74	28829	25743	71	13340	11850	44	44	127	0	141	130	0	123	514	0	4.19058
73108	65559	77	23109	20005	59	9499	8691	39	19	78	0	-2	46	0	-1006	172	0	4.1916
159326	119909	97	57637	43408	88	26223	20025	70	-37	59	0	-8	121	0	159	471	0	4.19975
244723	157441	106	77444	49499	97	39647	26310	93	283	413	0	99	251	0	-170	132	0	4.20993
227459	178758	108	63841	51570	92	22761	17999	60	-64	233	0	133	191	0	449	731	0	4.21502
113414	92098	84	34904	27438	81	19714	15944	54	5	68	0	-7	54	0	1065	641	0	4.22113
118827	93139	88	45949	35125	83	17438	13636	54	245	189	0	-15	32	0	53	315	0	4.22826
72177	63736	74	22505	20065	55	13794	12349	42	-62	62	0	18	129	0	-2305	107	0	4.22928
137144	118712	84	66123	56992	82	25008	21580	61	189	127	0	110	84	0	-239	498	0	4.2303
136368	100990	93	49986	36620	86	23000	16471	61	-79	70	0	31	72	0	-1304	0	0	4.23132
66934	60907	73	27371	24214	68	9449	8282	38	93	119	0	-38	61	0	911	1077	5	4.24761
115763	91293	84	48061	38146	82	17251	13185	53	123	113	0	-107	41	0	55	543	0	4.25066
161917	112801	96	57012	40053	90	24737	17219	62	161	259	0	58	98	0	1053	1024	2	4.25677
220170	159233	103	95602	70090	93	38973	27852	91	116	254	0	7	166	0	-872	1015	2	4.25677
182548	127690	94	64400	45168	90	32253	22032	89	376	235	0	-83	76	0	-231	297	0	4.26085
162904	121711	95	63177	46271	88	23826	18015	64	25	121	0	-32	99	0	-3108	0	0	4.26085
136742	115323	90	48411	41198	83	23218	19493	60	67	69	0	-72	55	0	-1496	152	0	4.26696
63275	56688	78	26573	23592	64	9692	8634	40	-150	47	0	2	36	0	-129	190	0	4.26899
234717	160823	106	102216	71551	98	36530	23467	95	88	317	0	-23	222	0	154	475	0	4.28427
189040	122431	101	73913	49708	94	26630	16957	66	57	292	0	118	286	0	22	490	0	4.28936
106676	90691	83	33142	27249	79	24209	20187	61	-15	72	0	-7	48	0	860	744	0	4.29853
321077	185984	118	93857	54543	114	53333	31129	115	837	863	0	761	824	0	-103	255	0	4.30158
158780	135147	83	60497	51010	84	22435	18400	60	162	140	0	39	56	0	2072	1842	14	4.30362
118861	92350	85	46912	36091	83	19938	14815	58	78	166	0	-86	41	0	-136	263	0	4.30566
281913	142218	121	101162	52084	120	40854	16534	115	639	605	0	357	493	0	154	423	0	4.31686
104041	83184	85	36839	29083	81	16184	13327	47	-163	88	0	-52	41	0	-679	377	0	4.31788
198421	133593	104	66925	45389	94	33631	22293	92	397	338	0	94	94	0	70	431	0	4.32093
76100	68039	74	25513	22577	64	12320	10806	41	50	177	0	61	70	0	-226	213	0	4.32602
292741	173150	114	88329	55418	113	41847	24380	109	729	1197	7	554	575	0	1010	545	0	4.33315
85945	75561	78	32132	28216	74	11892	9802	44	-36	99	0	7	125	0	-712	243	0	4.33519
131065	102237	86	48975	37170	84	24295	17713	65	31	114	0	55	60	0	233	771	0	4.33722
375593	236394	130	175484	111951	127	65696	42925	123	2249	2020	28	1259	1195	13	-381	413	0	4.34028
148059	126498	83	52827	45538	82	23337	19662	57	-11	111	0	132	148	0	-243	344	0	4.34232
211469	141155	102	72470	48320	96	33577	22560	90	192	416	0	80	333	0	-2733	0	0	4.34232
395453	258207	131	219894	145515	130	105304	70474	127	2193	1836	30	1930	1806	23	-16057	0	0	4.34232
102144	91517	79	41598	36685	77	17831	15396	50	-56	61	0	-118	8	0	-350	121	0	4.36879
151511	120797	94	59740	47130	86	25800	20412	69	86	152	0	6	89	0	-37	481	0	4.37898
168922	125241	105	71087	54590	89	24730	18588	62	71	214	0	34	112	0	-4655	0	0	4.37898
109183	96601	89	42656	37756	77	16072	13664	49	101	133	0	62	93	0	-6024	0	0	4.37898
96286	84318	84	37326	32452	75	16253	13568	45	-42	105	0	42	69	0	196	337	0	4.38407
340274	205749	127	102246	65796	121	64209	39685	119	2036	1840	26	1097	931	0	628	557	0	4.38509
155968	117905	88	59392	44436	87	27854	20952	70	82	154	0	-33	44	0	-5002	0	0	4.38611
184400	127077	108	61046	42234	91	31498	20451	83	86	356	0	36	203	0	-1047	144	0	4.38713
151285	121516	101	46805	36475	83	25913	20718	66	-170	30	0	-38	70	0	-408	731	0	4.38814
366789	223200	126	141496	87918	120	60645	39690	116	1424	1521	19	853	685	0	52	343	0	4.39629
206250	142769	99	62261	42460	93	31845	21100	91	2	232	0	95	311	0	-420	176	0	4.4024
77199	70037	73	31140	27638	73	13111	11558	43	85	94	0	85	62	0	155	333	0	4.40851
140706	104134	93	51152	37665	85	21773	16268	58	-26	153	0	63	90	0	-1027	89	0	4.40953
72699	62301	80	27857	24772	65	10461	9517	38	116	200	0	67	89	0	-72	559	0	4.41055
174612	126130	92	69243	50403	89	34740	24320	87	28	128	0	153	157	0	576	540	0	4.42277
104553	90384	82	55514	47257	79	19495	15569	58	54	159	0	51	85	0	337	474	0	4.46656
266422	164096	108	89991	56244	106	43713	27308	104	551	642	0	530	654	0	-6727	0	0	4.46656
65978	57550	83	21884	18908	61	9541	7857	41	-104	42	0	92	109	0	23343	9913	89	4.46656
113774	97847	93	43132	37379	79	18255	15845	48	24	109	0	21	33	0	-1688	0	0	4.46758
55787	49494	70	16176	14461	47	8959	8565	37	-29	96	0	-44	19	0	784	754	0	4.49202
174505	122240	100	64802	45873	91	22558	14968	63	194	315	0	78	163	0	303	471	0	4.50016
86278	78266	76	29597	26295	74	14591	12854	46	140	157	0	-25	54	0	25	285	0	4.51137
140096	116818	87	46885	39864	82	18536	15082	52	-106	102	0	4	177	0	-50	554	0	4.52257
263064	174811	104	96850	62702	101	38901	25090	98	234	624	0	177	530	0	-1370	253	0	4.52359
161136	113083	102	55158	38588	89	24796	17533	66	127	151	0	-84	152	0	-459	47	0	4.55617
184175	136973	90	56298	40894	90	28075	20408	77	39	388	0	15	181	0	-88	423	0	4.5633
178035	136085	91	74040	56825	89	25512	18822	67	107	324	0	4	179	0	26	402	0	4.5796
182546	137951	92	73841	54973	90	23706	17899	62	19	329	0	90	131	0	78	628	0	4.58163
217007	149652	106	89178	63650	101	28317	19310	76	401	664	0	268	505	0	252	488	0	4.58469
160319	128677	96	69151	56167	87	19052	14741	55	41	156	0	-45	154	0	219	364	0	4.60302
123999	109036	79	47828	42092	79	20313	17271	55	147	174	0	-11	65	0	126	605	0	4.6132
206107	142503	100	89834	62459	94	26590	17768	71	173	301	0	120	287	0	221	416	0	4.63561
265518	192584	107	96277	70655	101	40292	29001	98	132	881	0	274	740	0	-230	594	0	4.68449
287678	179492	120	119678	79565	107	36844	22148	104	737	878	0	485	513	0	339	523	0	4.68958
235775	161055	102	86314	59963	97	31620	21498	85	325	729	0	275	476	0	389	552	0	4.71097
179677	140557	93	70898	55148	89	23744	18518	64	103	193	0	32	83	0	357	511	0	4.71708
113584	119895	73	1.04858e+06	1.04858e+06	122	49315	17012	122	544	366	0	401	214	0	6238	2322	72	4.73133
295845	160752	190	116073	59319	190	41453	25750	109	1025	875	0	579	459	0	9228	40513	19	4.73337
78869	69478	75	28123	14170	90	12273	11221	41	27	116	0	-43	25	0	-55	360	0	4.73541
210909	143690	97	75987	50605	96	34221	23085	91	-7	458	0	270	384	0	70	413	0	4.74152
34461	32727	55	28300	25127	70	5904	5239	34	-17	118	0	-49	55	0	-5932	0	0	4.74152
122174	91400	97	59348	43881	84	25946	19353	65	287	435	0	103	212	0	-13	332	0	4.74457
83617	74833	79	30157	26489	75	13205	11662	47	-137	40	0	20	47	0	77	438	0	4.74661
79622	70551	76	28199	25257	72	13939	12303	44	78	67	0	-126	4	0	-168	519	0	4.81789
134943	117420	84	50168	43593	80	19037	16493	51	-62	63	0	-23	69	0	-291	226	0	4.85557
110051	96161	89	68523	60892	80	20324	17171	55	189	132	0	-48	58	0	-155	461	0	4.86678
44247	41625	63	12334	11398	42	5732	4769	35	72	80	0	-1	54	0	-180	501	0	4.87289
164472	132859	89	47002	35689	86	27828	22279	65	180	528	0	92	236	0	1266	908	0	4.87289
110659	93351	83	36291	30147	79	19277	15665	54	61	243	0	-28	78	0	-3	267	0	4.92991
303350	195108	111	115920	74763	108	48718	31719	105	612	760	0	631	705	0	337	524	0	4.94417
154029	131648	88	78094	67098	84	20578	17764	59	60	311	0	-18	158	0	-175	386	0	4.94621
119112	104948	80	33397	29391	78	19707	17643	50	-69	121	0	67	91	0	-723	195	0	4.94723
289414	191491	113	118494	80566	104	41606	27980	100	903	1094	8	724	833	0	-72	394	0	4.95436
147525	110134	94	48691	35865	85	23848	17447	64	68	285	0	55	362	0	449	794	0	4.96658
225589	147364	98	69402	45385	95	33210	21162	86	199	707	0	375	531	0	882	692	0	5.00731
86819	77896	74	23980	21803	57	15414	13642	45	-120	135	0	47	87	0	-46	403	0	5.02462
96284	86861	76	39509	34508	75	15340	13257	47	107	100	0	-39	44	0	-310	178	0	5.03379
200752	148967	98	77162	57325	92	40217	29496	89	417	781	0	114	521	0	35	459	0	5.03786
474014	276142	146	215831	138404	142	97814	61682	139	3574	2165	38	2138	1429	24	30168	147950	23	5.03888
145939	112980	88	72930	56714	88	22046	16983	59	174	419	0	139	205	0	-6390	0	0	5.03888
154540	130608	97	53116	44647	83	28456	24254	63	28	202	0	117	218	0	1075	972	0	5.04193
129543	96049	88	49845	37518	84	20798	14923	57	92	321	0	35	181	0	-571	97	0	5.0511
156024	114021	95	74589	54212	89	26883	19677	70	305	610	0	99	421	0	-302	123	0	5.05314
109223	93498	82	34416	28221	77	18319	15111	51	125	135	0	43	137	0	1084	730	0	5.05925
78639	71603	76	34378	30845	74	13699	11620	44	141	192	0	-19	139	0	-53	553	0	5.06128
108735	94648	82	33207	29020	77	16073	13977	48	111	202	0	-4	246	0	390	344	0	5.07452
103051	86130	84	40335	33103	79	17879	14554	50	62	149	0	-76	72	0	618	788	0	5.08369
265416	173124	107	85770	59205	101	36658	22801	98	655	977	0	558	615	0	-625	320	0	5.08471
78357	70507	78	31209	27999	73	13053	11809	43	-15	75	0	-26	24	0	-180	283	0	5.08674
227836	171613	96	81923	61433	95	35281	27219	90	392	723	0	234	570	0	-223	259	0	5.0898
66112	61084	75	27025	24361	61	12280	11553	40	267	187	0	12	89	0	810	916	0	5.09387
134885	107591	88	48206	38043	84	28547	22442	70	166	258	0	182	272	0	-1497	324	0	5.09387
112129	99991	81	16114	14125	46	16296	14165	47	150	132	0	-32	192	0	-929	355	0	5.09489
460683	246369	147	160138	87572	144	80267	42750	141	2726	1707	33	1896	1267	25	53053	205810	24	5.09489
298170	197646	107	89529	58667	104	46093	28604	101	1092	1147	10	742	685	0	-11924	0	0	5.09489
78260	68196	87	27657	24656	72	18249	16279	50	-29	121	0	52	75	0	-940	321	0	5.09693
182641	130069	93	56653	40735	88	29499	20018	78	76	438	0	111	322	0	-243	221	0	5.10202
81080	73765	76	33098	29592	75	11685	10062	43	49	72	0	14	135	0	-858	93	0	5.10304
113943	97539	90	36253	30413	79	20245	16723	53	157	151	0	27	228	0	1005	568	0	5.10609
100806	87734	78	33742	28689	77	19424	16502	51	105	153	0	-72	172	0	-152	296	0	5.10813
98473	86505	81	30516	26956	76	12637	10500	43	103	197	0	-55	73	0	56	452	0	5.11017
143258	109656	88	85766	67169	86	34875	27433	82	127	463	0	118	230	0	-166	404	0	5.11322
145609	124451	85	66138	55951	84	24255	19924	59	135	317	0	94	342	0	-884	38	0	5.11322
286188	164175	115	245815	161880	114	106038	71829	110	3206	2845	32	2083	1851	24	1609	1396	10	5.11831
121192	101516	81	44194	36835	79	20593	16788	55	207	329	0	-55	238	0	-21001	0	0	5.11831
156145	124757	87	62104	49471	86	25816	19956	71	182	441	0	155	269	0	-179	302	0	5.12035
127943	109923	97	48456	42339	80	17784	15181	48	178	132	0	42	76	0	-1074	97	0	5.12137
58430	51486	78	14959	13710	44	11119	9960	42	36	90	0	44	63	0	-342	632	0	5.12239
128483	101487	89	47435	37003	82	24671	18587	66	-40	208	0	-2	160	0	28	423	0	5.13868
72073	64605	90	25668	23501	57	10323	9186	41	3	64	0	64	45	0	-1322	63	0	5.13868
103379	90285	83	37942	33370	76	21014	18426	55	-77	301	0	-9	243	0	-408	206	0	5.14072
100681	88967	86	35318	31927	76	21157	18421	52	-4	201	0	-21	61	0	-1957	0	0	5.14072
98381	88217	77	36252	32469	74	15489	13907	44	64	115	0	58	57	0	-3645	0	0	5.14072
68317	62872	75	27187	24703	64	9186	8074	39	-96	46	0	-183	29	0	74	762	0	5.14174
145193	115554	93	47320	36939	83	22194	17311	57	57	408	0	-40	225	0	410	568	0	5.14479
97541	84598	79	20778	18290	53	18199	16313	48	23	261	0	36	170	0	-186	209	0	5.14683
124549	109572	84	53004	46628	79	22120	19553	54	175	252	0	74	146	0	38	297	0	5.15599
281144	181803	114	90203	58353	111	44612	28399	108	1109	985	0	859	806	0	-11	425	0	5.15803
125231	95980	96	38826	29073	84	20252	15383	61	77	252	0	167	287	0	-19	401	0	5.16312
77574	69724	81	27470	24665	63	12557	11151	43	73	120	0	22	77	0	-459	716	0	5.16414
59223	53077	83	22521	20602	54	6655	5895	35	-139	111	0	34	67	0	-919	312	0	5.16414
138145	103121	88	48617	35523	85	16431	11725	51	99	317	0	105	261	0	-1533	0	0	5.16516
69837	62310	73	38854	34140	75	15525	13426	47	10	212	0	-32	64	0	297	670	0	5.16719
170378	132837	91	76990	59236	91	23304	17437	58	172	367	0	92	196	0	293	415	0	5.17127
149120	112134	90	50281	37340	86	24132	17144	65	204	474	0	190	277	0	-747	394	0	5.17229
70842	62488	78	14990	13617	45	9582	9067	38	-63	91	0	-23	71	0	-641	79	0	5.1733
218226	150514	94	85933	60855	94	29233	19108	78	242	488	0	136	346	0	-386	333	0	5.1733
69462	61510	76	23144	20901	60	11967	11355	41	74	134	0	43	68	0	-442	73	0	5.17534
183795	134185	94	70879	51315	89	26403	19017	68	259	431	0	141	472	0	-727	200	0	5.17636
99253	87238	79	30476	27035	75	21463	18696	51	21	296	0	88	112	0	-349	270	0	5.17941
57732	52159	72	36356	33683	71	11835	10883	41	8	171	0	3	63	0	-158	164	0	5.18552
107888	95122	80	49715	44194	78	18501	15895	50	-37	85	0	2	107	0	-275	710	0	5.18654
97323	88257	79	45830	41040	76	15308	13767	45	-87	79	0	2	84	0	-645	127	0	5.19571
73557	66814	74	28531	25726	65	11486	10218	42	-17	156	0	45	80	0	696	676	0	5.19876
117106	103684	84	36894	32501	77	20252	17599	52	-108	208	0	118	151	0	205	505	0	5.19978
113685	93929	82	44070	35449	79	24085	18800	59	-48	198	0	12	119	0	-463	125	0	5.20284
130357	115305	81	46577	41485	79	24868	21616	59	24	100	0	67	176	0	-4	429	0	5.20487
74548	66800	77	33416	30230	73	11580	10160	45	-108	185	0	100	111	0	-233	329	0	5.20793
31701	30721	57	13245	12216	42	6258	5618	34	26	136	0	-25	76	0	-270	354	0	5.20895
93666	79677	80	36526	30259	77	16611	14090	48	116	275	0	114	171	0	-359	262	0	5.20997
132022	95386	101	58697	43170	87	26946	19203	74	106	234	0	152	320	0	392	700	0	5.21404
117110	100961	84	32661	27972	79	20058	17787	54	-38	236	0	62	420	0	-565	127	0	5.21709
80993	74077	76	31503	28343	74	11372	10063	41	-31	133	0	88	104	0	60	240	0	5.22524
85670	77420	78	36215	32329	75	13009	10761	45	-69	26	0	-106	85	0	-148	335	0	5.22931
177290	126388	95	51728	36766	89	25149	18608	59	143	332	0	259	355	0	-211	270	0	5.24154
191220	140498	95	76199	57116	91	28950	21129	76	236	612	0	265	574	0	-119	374	0	5.24561
104542	87181	91	31794	26112	76	22070	17304	60	188	353	0	168	469	0	123	658	0	5.24663
97503	79357	85	39985	32134	78	17897	14582	52	-47	263	0	-5	164	0	-1487	0	0	5.24765
158550	114628	93	50571	37139	89	23164	16199	63	299	570	0	128	327	0	73	841	0	5.24968
63519	57604	77	22190	20159	55	10698	9498	40	-16	92	0	108	111	0	-2041	0	0	5.24968
266275	179703	118	90663	62694	103	30021	19807	78	931	877	0	510	556	0	-1535	28	0	5.2507
91053	83763	74	28156	25369	70	17030	14894	49	110	128	0	47	150	0	316	544	0	5.25783
131845	103112	98	56188	45160	84	34282	27811	83	334	751	0	210	372	0	355	628	0	5.26088
268300	171678	117	206081	152668	111	103252	73298	109	3107	2621	33	2095	1709	25	1783	7364	8	5.26292
232064	163332	97	99448	72616	95	30097	20006	88	360	707	0	415	591	0	481	825	0	5.26496
301173	222834	107	127636	96588	104	63406	47979	102	1719	1253	20	911	959	0	-5403	0	0	5.26496
41784	37837	60	20493	18419	53	4933	4543	31	-91	56	0	-8	33	0	-70	311	0	5.26699
193705	137062	100	63241	44270	92	26250	18192	70	126	580	0	318	457	0	-196	253	0	5.26903
65702	58313	76	23455	21413	55	11837	10514	42	97	121	0	27	140	0	-343	143	0	5.27412
189812	123875	98	94107	62287	94	40665	26286	92	380	581	0	218	435	0	-24995	0	0	5.27718
100392	84690	78	56054	47327	79	20124	16601	53	213	617	0	154	270	0	-408	478	0	5.27921
205062	134646	99	98009	63183	99	50748	32113	97	1195	995	0	671	739	0	-1434	529	0	5.28023
104376	94443	80	33807	30608	75	15480	13561	46	-25	246	0	101	114	0	-336	178	0	5.2894
75464	67232	80	30130	26918	73	11597	10339	41	-39	81	0	87	80	0	212	446	0	5.29042
27066	22880	67	146014	133196	74	26	45	0	85	94	0	5	42	0	-372	175	0	5.29245
84276	75542	76	54249	48210	77	21306	18733	50	77	119	0	-22	89	0	-535	221	0	5.29856
148956	111659	90	50769	37757	87	24244	18468	63	334	273	0	134	270	0	-920	241	0	5.29958
79151	71796	75	31780	28432	73	11941	11016	41	57	132	0	23	54	0	-44	294	0	5.30671
135043	100779	91	52039	38017	87	23282	16854	64	202	425	0	159	299	0	603	775	0	5.30875
125339	102507	88	47616	37859	81	24632	19109	62	71	419	0	201	304	0	139	495	0	5.31791
98463	86124	83	39457	34984	77	14295	12501	45	-34	112	0	49	86	0	-974	95	0	5.31791
387631	243206	129	188781	128762	125	84331	56829	121	2531	1800	24	1715	1303	17	8802	44671	15	5.32199
295552	169762	107	128272	77838	106	63001	38779	103	1184	1195	9	878	767	0	782	676	0	5.32606
125654	97558	96	53528	41963	83	20298	15983	56	-22	229	0	156	254	0	-480	54	0	5.33013
72044	63881	76	18145	16481	47	11510	10323	40	146	127	0	-80	37	0	-592	177	0	5.33115
78843	70477	73	57247	51668	76	20172	17389	54	52	181	0	-13	49	0	-1111	0	0	5.33217
108410	88539	82	46173	37784	79	17214	13610	52	-1	271	0	155	153	0	-3803	0	0	5.33217
285445	207180	103	124970	91505	100	48021	35013	97	667	972	0	544	745	0	-219	240	0	5.34337
197860	138212	99	90304	63465	93	30889	22147	82	292	497	0	166	330	0	233	358	0	5.34541
107753	87009	82	54130	43644	81	19757	15587	57	258	591	0	210	233	0	-486	184	0	5.34846
134265	99975	88	94016	72194	87	26754	19855	71	38	263	0	107	294	0	331	419	0	5.35457
79687	70422	91	28262	25366	73	11970	10226	42	25	285	0	51	121	0	473	591	0	5.35661
207384	147160	98	42612	29168	90	33371	23468	90	653	664	0	297	421	0	392	601	0	5.36068
158038	133778	89	56672	49497	82	23830	19461	60	-55	187	0	114	151	0	-11	256	0	5.36578
136367	103270	86	79238	60313	87	28244	21301	69	248	437	0	223	392	0	-2719	0	0	5.36578
46529	44394	69	17096	15548	47	7325	6945	34	-151	130	0	-15	107	0	117	627	0	5.37087
43349	38083	74	89266	81391	72	38897	33941	70	34	462	0	78	285	0	-161	174	0	5.38003
83840	75090	80	32021	28489	73	13845	12484	46	50	202	0	-32	130	0	-212	457	0	5.39022
254741	181931	109	152479	109974	106	48265	34537	102	1446	1390	18	848	899	0	1105	977	0	5.39531
224186	154976	95	83962	59242	95	32874	22299	91	410	593	0	291	475	0	404	670	0	5.39735
89799	75371	78	52131	41643	78	20094	15928	53	-173	172	0	68	64	0	-468	62	0	5.39938
112123	96174	81	40722	34062	78	20304	17131	52	43	171	0	14	169	0	280	521	0	5.4004
106657	96238	94	47407	42620	77	18587	16472	51	-31	213	0	-18	244	0	304	652	0	5.40753
77110	69053	75	43281	39150	74	16624	14774	49	162	364	0	26	116	0	137	471	0	5.41975
224264	160699	100	76213	54909	95	47321	35588	91	705	1012	3	661	760	0	132	699	0	5.4228
191254	144686	97	70974	53033	89	29308	22487	74	468	675	0	340	428	0	821	825	0	5.43197
160747	130376	89	60215	48436	87	35317	27164	84	242	583	0	182	493	0	-1996	0	0	5.43299
285420	214794	107	153939	120677	101	63112	48573	97	1432	1597	19	856	1065	8	775	1186	9	5.44725
176361	143870	87	68813	54644	86	32081	25997	79	514	992	0	352	706	0	733	694	0	5.45743
118229	102388	83	37063	33122	77	17255	15078	47	-8	213	0	147	220	0	-303	372	0	5.46252
176692	136574	88	123448	100702	89	61932	48065	87	1171	1975	13	891	1335	9	170	489	0	5.46456
71555	65837	79	27229	25027	65	12210	11063	42	-85	120	0	-62	59	0	-187	128	0	5.47169
108738	96929	86	45536	40840	77	17159	15216	48	-29	259	0	69	107	0	-1448	84	0	5.4727
72784	66692	74	29446	26557	72	10033	8819	40	48	201	0	77	164	0	-507	239	0	5.47372
319018	224038	118	111578	81489	113	60428	43717	111	1996	1588	21	1184	1013	5	1104	8800	8	5.47576
336017	205917	127	120134	74258	118	50445	30932	114	1132	1057	7	977	761	0	5795	21523	17	5.4778
91295	81619	78	32989	29560	74	16109	13878	48	-92	88	0	-52	73	0	295	571	0	5.47983
339040	214997	128	153285	91621	125	96640	56784	124	2973	1824	34	2231	1573	24	28838	131528	22	5.48085
221261	144935	101	133207	88273	99	38814	24819	96	321	581	0	228	447	0	-1820	0	0	5.48187
133275	103454	87	47865	36224	83	20006	15430	55	41	392	0	221	418	0	-4	359	0	5.49715
282823	180455	119	93519	60980	107	47852	30900	105	1341	899	0	790	676	0	334	2389	3	5.49918
55072	50371	73	58206	53378	72	20685	19115	55	211	434	0	134	327	0	57	530	0	5.50631
46862	41690	81	25109	23090	59	10368	9280	39	-77	131	0	83	164	0	-406	381	0	5.50631
107601	82623	80	44927	33506	81	20450	14525	62	159	339	0	142	190	0	-1353	39	0	5.50733
197190	137510	95	67046	46748	92	32948	23369	89	569	670	0	272	371	0	-3814	0	0	5.50733
107504	95064	79	38735	32810	79	22456	18718	54	-20	306	0	98	360	0	-5008	0	0	5.50733
287313	179322	108	103866	64346	106	40136	25843	102	1083	877	0	654	712	0	-6963	387	0	5.50835
205025	147870	91	86112	61418	91	30222	21137	75	567	513	0	314	590	0	-362	105	0	5.51242
134111	106936	85	52328	41695	84	26695	20488	68	181	390	0	163	411	0	-3909	0	0	5.51242
82498	73203	85	34520	31119	74	13304	12101	43	25	99	0	-77	168	0	394	610	0	5.51548
78556	72998	75	32408	29868	73	10959	10031	40	107	266	0	60	122	0	-1029	178	0	5.51548
276592	171918	107	98527	61932	105	40238	24891	101	872	776	0	669	633	0	-17	1337	2	5.5226
122732	99609	85	42972	33957	82	22213	17967	56	102	599	0	46	304	0	-197	169	0	5.52871
196385	147616	95	78198	59592	91	26344	19247	65	333	413	0	345	340	0	126	419	0	5.52973
112194	93148	82	48422	38897	80	15373	11721	51	164	280	0	168	163	0	-6054	0	0	5.52973
91035	81829	78	31252	27800	75	16303	14424	48	-57	254	0	48	232	0	-1674	0	0	5.53075
260339	182454	121	97365	70735	103	42995	30211	101	1181	1031	6	824	769	0	443	1255	1	5.53279
74139	68488	73	26858	24684	62	9724	9310	37	82	253	0	108	75	0	468	657	0	5.53686
63633	56775	74	16403	14936	46	13138	12022	41	94	119	0	52	106	0	-51	331	0	5.53992
47206	46651	66	31460	29287	68	11403	10305	41	-14	110	0	-30	37	0	-1134	421	0	5.54094
99865	83621	82	49849	41235	79	21554	18158	59	284	506	0	84	308	0	-908	188	0	5.54094
206579	157716	93	101861	77437	92	29780	22911	78	755	782	0	157	533	0	-549	278	0	5.54297
334069	234048	136	253695	178339	122	88586	64956	116	1875	1433	22	1729	1351	19	8122	54826	16	5.54399
72273	64008	80	39513	36247	73	16222	14114	51	147	298	0	172	252	0	381	535	0	5.54806
51471	49254	68	15561	14288	45	9140	8415	37	99	165	0	-23	68	0	-665	297	0	5.54806
138206	107696	86	79800	63015	85	26197	20464	72	364	458	0	228	317	0	62	443	0	5.55723
193415	149096	90	71435	53740	89	31009	22828	78	188	704	0	308	548	0	-346	408	0	5.56028
262605	189382	105	80756	59347	100	41218	29114	96	613	999	0	496	806	0	-14	429	0	5.56232
483729	273759	154	157588	86018	154	77981	46862	150	2425	1618	24	1741	1149	11	438427	478894	49	5.56334
161740	117895	92	54806	39941	88	26993	19727	69	304	592	0	351	358	0	-914	434	0	5.56436
77277	71017	76	27129	24459	64	14131	13006	44	5	142	0	112	147	0	162	360	0	5.56741
123126	95989	86	46718	35799	83	22013	16503	57	104	310	0	105	327	0	207	708	0	5.56945
177329	127590	94	55035	39884	87	28188	19923	75	272	518	0	299	410	0	-1485	80	0	5.57047
96185	85150	81	35852	30751	77	15844	13373	49	169	245	0	89	232	0	-114	584	0	5.57149
219860	171863	99	101095	79652	96	41694	31449	93	628	1034	5	320	674	0	244	562	0	5.57861
96320	72708	83	56858	42462	82	20330	15675	54	-128	52	0	82	175	0	-219	193	0	5.58065
22950	19043	57	89387	72182	71	1361	1079	7	259	522	0	20	278	0	-222	289	0	5.58676
62024	56124	85	26686	24349	66	7951	7436	36	57	231	0	57	135	0	363	510	0	5.59389
99630	88629	80	40676	35564	76	17777	15330	47	109	445	0	152	283	0	-1832	0	0	5.59389
86503	77336	77	32045	28824	73	10649	9701	40	161	211	0	92	146	0	-242	265	0	5.59695
82753	73349	81	40262	35324	76	18462	15435	54	199	446	0	151	220	0	109	580	0	5.59898
196260	143632	105	80551	61134	89	32857	23756	85	212	527	0	324	543	0	254	725	0	5.60407
66213	62092	73	26731	24420	70	11994	10704	43	63	188	0	60	155	0	-547	61	0	5.61018
148916	113014	88	51730	38427	84	25022	18435	66	378	434	0	77	349	0	-84	301	0	5.61324
66327	62494	73	25665	23219	61	11474	10284	41	116	131	0	92	90	0	-1044	26	0	5.61324
108220	94484	79	33280	28368	78	15605	13455	45	-83	527	0	153	187	0	-44	362	0	5.61426
82636	76146	79	25140	22910	60	16427	13946	47	132	160	0	60	238	0	-66	128	0	5.6224
52007	48891	72	25559	23810	60	10594	9454	41	-8	151	0	-9	104	0	-2073	0	0	5.6224
297498	190334	118	83084	52489	107	37854	24302	103	1041	864	0	771	616	0	1289	7921	9	5.6275
199340	149003	93	85875	65530	93	25314	18437	63	555	995	0	449	480	0	102	407	0	5.64175
158937	125760	86	56798	45325	84	24021	18353	58	288	639	0	241	425	0	-5826	0	0	5.64175
324673	203593	117	98286	59937	105	50575	30941	103	1649	1120	20	812	727	0	-9408	2251	2	5.64175
185224	114275	98	173219	113889	97	64045	43347	94	414	749	0	431	731	0	-308	116	0	5.64481
149931	122974	87	65273	53144	85	25652	20523	63	405	661	0	214	429	0	-1159	99	0	5.64583
144951	106623	96	54158	39977	87	20866	14528	58	357	440	0	198	347	0	-434	121	0	5.64888
128346	95728	88	47470	34586	83	28945	20989	72	331	450	0	189	312	0	-482	227	0	5.65601
177272	151911	88	80382	68713	85	33615	28540	81	429	858	0	395	643	0	-6	468	0	5.66721
250733	167032	101	113181	76541	99	35231	23383	95	768	651	0	566	489	0	-432	360	0	5.67332
185970	132279	92	70542	50575	91	27424	19243	67	486	491	0	298	391	0	-5270	0	0	5.67434
71664	64385	77	29401	26810	72	17257	15506	49	-66	185	0	8	193	0	-409	79	0	5.67638
129971	113746	85	37536	31788	77	16757	13815	49	191	429	0	105	327	0	-289	405	0	5.6774
207615	144175	97	67083	47390	92	35913	23716	90	563	585	0	415	484	0	-3218	231	0	5.6774
326740	199872	125	104995	64791	122	46903	27572	119	1482	1056	9	1026	848	0	27170	113486	24	5.68147
263771	166335	106	95809	62152	105	36643	22350	102	748	598	0	479	466	0	1002	5556	10	5.68452
164151	128759	96	74375	58611	86	25739	19964	64	212	199	0	234	286	0	269	574	0	5.68656
160875	117173	92	56474	41510	87	23026	15933	63	364	639	0	185	298	0	-421	289	0	5.69063
340170	223059	127	160135	107806	119	77251	54594	116	2020	1560	23	1435	971	0	9293	67341	18	5.69063
262631	186962	106	75130	48650	102	42104	29852	97	917	851	0	716	593	0	183	2690	4	5.69267
59054	55575	76	23596	21514	65	9777	8374	39	209	224	0	22	133	0	-604	211	0	5.69471
153973	112548	90	72723	51737	88	30876	21490	79	443	701	0	340	384	0	-2056	192	0	5.69471
191908	131901	101	62562	44576	89	26476	18635	66	347	669	0	424	358	0	-5541	0	0	5.69471
206035	147745	95	59970	42789	90	30690	22419	76	462	385	0	475	501	0	-9867	0	0	5.69573
99505	82350	81	45300	35756	79	18966	14578	53	28	316	0	138	216	0	-125	278	0	5.69776
78558	68508	78	38465	33047	74	16370	13379	50	182	277	0	13	166	0	-3255	0	0	5.69776
135596	108554	86	48295	38645	82	17745	13971	51	53	357	0	171	212	0	-216	254	0	5.70998
66141	60711	77	29256	26713	71	9929	9457	38	18	209	0	105	130	0	-1665	0	0	5.711
364573	221131	133	145449	90174	133	53168	32291	127	1393	1212	11	1292	999	0	97759	251703	34	5.71813
154554	131593	86	45707	38852	81	32479	26735	80	143	499	0	119	431	0	-5777	0	0	5.71915
67108	60837	74	22032	19810	56	10286	9293	39	142	141	0	46	98	0	632	1090	3	5.7222
97963	70924	83	65827	48362	84	30777	21814	81	201	463	0	144	289	0	165	387	0	5.72526
202840	122289	103	203185	148920	100	100910	70211	97	2093	2178	22	1267	1378	18	1220	1855	3	5.72628
115391	101308	96	52088	47076	79	17226	15033	48	54	196	0	127	214	0	-12	576	0	5.73035
94432	86566	79	42635	38779	76	18628	16230	51	84	335	0	96	262	0	-1072	57	0	5.73137
198359	142906	95	66680	47802	91	25293	18582	71	332	579	0	279	466	0	403	708	0	5.73442
156567	123842	90	53602	40628	87	29177	23027	73	326	492	0	235	398	0	-742	23	0	5.73646
203135	155457	95	58361	44357	91	33152	26170	81	290	420	0	384	446	0	208	586	0	5.7385
22945	21168	48	6241	5442	35	101	190	0	238	317	0	-31	49	0	-2924	0	0	5.73952
193450	140025	97	61515	43605	89	32232	22853	87	360	612	0	270	346	0	132	592	0	5.74868
69566	61870	90	27539	24846	68	11468	10318	41	-2	236	0	10	171	0	150	387	0	5.75683
120773	103223	84	54079	46822	80	17727	15167	49	365	338	0	104	385	0	-1067	31	0	5.75683
264386	182988	120	93148	65661	102	37573	26284	98	871	740	0	686	590	0	-556	4474	5	5.75785
190627	127798	99	96101	63400	95	45443	29619	92	756	1023	5	677	614	0	-2032	366	0	5.75887
157780	107485	90	75399	52716	90	34568	23084	87	410	606	0	399	423	0	-85	488	0	5.76905
217044	157594	103	81615	60651	94	31202	23136	81	641	452	0	308	339	0	-4376	0	0	5.76905
86635	80771	74	32628	29970	67	15218	13919	44	33	269	0	133	291	0	-9264	0	0	5.76905
148096	115950	87	53125	38639	86	20228	15139	57	513	646	0	293	563	0	433	753	0	5.7721
77363	65459	84	73998	63109	77	258	330	0	152	126	0	33	46	0	201	305	0	5.79247
147189	114674	85	48589	37235	83	22732	17137	59	190	558	0	201	425	0	-68	277	0	5.80367
170209	134809	89	50651	39050	85	22546	17185	62	650	765	0	214	312	0	-182	347	0	5.80469
51224	48562	72	24463	22733	61	11191	10181	40	15	113	0	113	174	0	-574	133	0	5.81284
219197	158611	96	78532	58517	93	31820	22685	89	753	765	0	480	526	0	792	614	0	5.81386
158066	117724	89	53756	38844	88	25333	18167	61	333	478	0	162	377	0	377	466	0	5.81589
193902	154957	92	71108	55566	90	30244	23568	86	564	774	0	425	476	0	-46	309	0	5.822
268017	180469	102	83721	54129	100	35168	23588	95	1124	889	0	619	471	0	285	2901	4	5.8271
114761	101449	94	55349	49841	78	19208	17292	48	149	307	0	-45	221	0	-2139	0	0	5.82811
100066	92068	82	25710	23210	61	16752	14756	47	102	707	0	65	243	0	417	638	0	5.84339
147883	110527	93	52676	39836	86	22224	16267	65	583	468	0	260	324	0	-564	79	0	5.84543
199100	137088	98	65123	44828	90	30242	20951	72	460	646	0	443	509	0	-314	267	0	5.84746
57896	53073	85	32808	29613	71	15306	13824	45	-97	171	0	126	119	0	120	232	0	5.8495
71671	65917	76	27632	25064	68	11333	10318	40	-94	244	0	170	176	0	557	870	0	5.85256
74416	71157	71	32318	29756	71	13492	12446	42	152	184	0	120	209	0	-1585	182	0	5.85256
74778	68406	75	40830	37486	73	20968	19218	52	25	245	0	139	269	0	12	489	0	5.86172
212117	145607	102	65174	45167	93	32891	21674	90	411	640	0	401	563	0	377	1074	4	5.86376
76967	67855	90	28531	25573	67	15133	13875	46	-48	120	0	70	190	0	-1764	0	0	5.86478
199496	147920	105	59125	44965	89	37027	27158	88	703	719	0	356	602	0	266	445	0	5.86579
55327	51103	71	28813	26785	70	11259	10243	41	75	186	0	69	215	0	49	701	0	5.86987
79633	47630	88	90284	47330	90	10402	5869	54	8142	10077	31	4332	5383	27	95	430	0	5.87394
132534	118581	81	44014	38803	78	20683	17669	54	-69	280	0	148	285	0	123	436	0	5.87903
71583	60993	75	66462	60751	76	18695	16660	54	271	679	0	264	401	0	-54	422	0	5.88311
140002	124770	82	60819	53754	80	23139	20486	59	303	365	0	136	234	0	-574	42	0	5.88718
140339	106187	90	43580	32901	85	23583	17951	63	371	492	0	267	396	0	-137	448	0	5.8882
63187	58728	73	39412	36503	71	21399	20102	53	235	272	0	90	242	0	-212	281	0	5.89125
123587	107953	91	46362	40344	79	18104	15536	49	136	573	0	225	301	0	-416	192	0	5.89838
167324	126443	89	56057	42225	87	28850	21367	71	385	423	0	194	331	0	-3755	0	0	5.89838
80492	69426	79	29678	25843	75	16157	14255	48	38	257	0	60	203	0	20	531	0	5.90144
41239	39482	67	16687	15668	46	6686	6368	33	123	188	0	17	81	0	151	267	0	5.90958
95713	83710	78	33986	29083	77	14600	12574	45	25	189	0	179	252	0	-301	184	0	5.91264
322741	215877	120	109777	74942	106	57141	38440	104	1330	1082	9	1094	804	0	5501	27549	14	5.91875
157190	118545	88	61050	46053	86	22570	16924	65	247	404	0	298	458	0	-229	218	0	5.92995
203010	151684	99	72098	53222	91	34790	26151	88	364	746	0	483	431	0	269	338	0	5.93912
90986	77947	89	34289	29078	77	14683	12328	47	209	372	0	180	316	0	12	451	0	5.94115
43681	40002	58	29368	25656	71	9235	8219	40	-3	85	0	-83	25	0	-175	505	0	5.94319
126493	110631	83	60953	53472	81	23231	19559	59	203	310	0	130	326	0	-595	0	0	5.94523
99695	84268	93	39530	34089	78	29261	24970	73	129	289	0	155	301	0	-682	166	0	5.94625
172778	135434	88	65051	51407	86	26244	20338	63	460	620	0	297	517	0	-747	6	0	5.95541
98622	89585	87	42415	38240	76	17603	15142	48	105	282	0	86	257	0	-11	480	0	5.95745
240518	152262	106	154315	96175	103	70741	44851	99	1741	1371	22	1246	934	0	3254	15495	15	5.96356
160732	117482	91	54900	40067	86	30182	22413	81	399	467	0	494	531	0	972	1148	5	5.97069
503264	255014	166	170247	90299	165	77502	39869	162	4709	2467	43	2425	1431	26	711498	425017	73	5.9717
129368	115722	84	51618	46416	79	20400	18108	51	291	517	0	297	382	0	1035	654	0	5.97578
131331	117601	80	57545	51191	79	19357	17036	48	-4	399	0	235	437	0	135	939	0	5.97985
142598	123830	86	31274	27769	78	22634	19665	52	14	367	0	157	285	0	-1201	84	0	5.98087
163862	130422	88	66092	52564	87	23663	18864	59	347	463	0	282	349	0	-1277	415	0	5.98392
131152	99131	84	49225	36810	84	22187	16811	58	289	431	0	180	225	0	202	774	0	5.99207
153371	134543	83	50813	44082	82	31165	26373	76	115	606	0	134	522	0	-21	492	0	5.99309
209810	154951	94	83967	62329	93	28632	21047	72	431	493	0	466	513	0	-3505	0	0	5.99411
53317	49486	73	16392	15535	44	7952	6836	37	340	257	0	83	118	0	-3384	0	0	5.99411
438958	264071	140	145780	87945	136	75139	46732	134	2174	1439	21	1461	1064	9	344538	472923	47	5.99716
159867	130662	88	49163	40366	84	26952	21824	67	299	681	0	216	396	0	-281	450	0	5.99818
110934	98228	89	37515	32907	77	18820	16650	50	111	354	0	154	253	0	-1295	0	0	5.9992
118656	104565	84	45487	40515	77	17098	15365	43	176	482	0	145	284	0	765	784	0	6.00124
90864	83374	76	40837	37362	74	13291	11622	43	176	324	0	82	216	0	75	331	0	6.00429
114948	89083	98	46333	36168	81	19195	14819	53	-54	237	0	290	322	0	-199	301	0	6.00633
83874	73394	77	42570	36846	76	22046	19040	58	38	452	0	89	201	0	-319	596	0	6.00735
263503	179763	102	101803	67469	99	39400	26256	95	832	704	0	720	672	0	-801	5970	7	6.00735
141047	123897	81	76957	67211	81	26309	22315	66	385	851	0	354	533	0	-43	401	0	6.01244
197129	138798	92	66980	47299	90	29714	20497	85	574	790	0	523	477	0	-3637	0	0	6.01346
80406	72769	77	28760	26024	67	11727	10561	41	220	245	0	70	218	0	-1050	0	0	6.01448
151127	112023	98	57263	43394	88	26895	20269	72	315	465	0	453	500	0	520	667	0	6.01753
140737	111602	89	48348	37726	83	19932	14752	53	324	486	0	365	389	0	-19	609	0	6.01957
142835	109689	100	51016	39377	83	22417	16554	62	342	464	0	169	488	0	-870	86	0	6.02059
97878	86035	77	40439	35601	76	26502	22843	63	38	355	0	122	354	0	-964	181	0	6.0216
159616	119733	86	58789	43501	86	22437	15981	60	303	512	0	276	289	0	235	472	0	6.02364
125081	98883	86	44473	34932	81	22732	17581	58	286	417	0	269	331	0	-193	205	0	6.03077
148195	113552	90	53420	41616	86	21345	16059	56	379	467	0	196	348	0	-319	539	0	6.03281
141990	126011	84	61268	53720	82	25813	22340	65	195	394	0	117	415	0	-841	408	0	6.03382
129039	112706	93	57589	50542	80	20261	17630	50	288	355	0	187	320	0	-429	185	0	6.03688
123818	103370	81	68811	56987	81	28738	22877	74	229	736	0	85	285	0	-626	176	0	6.0379
83766	78441	76	61553	55883	75	17745	15957	47	298	420	0	110	218	0	335	498	0	6.05012
86388	80388	75	37324	33987	76	12829	11706	44	43	236	0	143	280	0	-188	179	0	6.05216
276423	184797	108	96214	64177	106	47116	31061	103	1449	1147	13	993	783	0	5702	29505	15	6.05623
269208	184489	106	87085	60625	100	43270	30134	96	1014	872	0	640	545	0	-8954	11856	7	6.05623
37274	33851	74	25076	23389	61	9018	8635	37	69	141	0	29	63	0	-330	233	0	6.05827
98322	87978	82	32542	29369	74	17244	15406	47	88	173	0	86	193	0	442	899	0	6.05928
123981	113870	80	47658	42605	79	23991	21240	61	220	332	0	244	238	0	433	621	0	6.06132
96279	80904	81	34755	29379	78	17842	14922	51	63	343	0	186	221	0	19	548	0	6.06539
54990	52290	65	31759	28977	71	13203	11683	43	52	256	0	171	232	0	238	548	0	6.07049
219832	148302	105	70036	47386	94	33357	22963	91	658	726	0	518	462	0	879	4485	7	6.07354
186610	132908	106	112084	82491	91	48873	33702	88	1140	1100	11	875	920	0	1491	4696	8	6.07965
366714	197155	135	158112	84949	134	58128	31210	130	2246	1223	28	1236	829	0	274334	348534	46	6.08169
87109	76348	91	43052	38694	76	21475	18966	56	319	401	0	195	267	0	-40	513	0	6.08474
68576	62084	75	50143	45430	73	20856	17938	54	140	389	0	221	345	0	44	416	0	6.09493
136549	118317	98	53910	47796	80	14564	12264	45	242	422	0	236	224	0	599	537	0	6.09696
122239	102039	84	47925	39794	80	22909	19041	59	255	441	0	120	341	0	-228	542	0	6.10307
259253	172326	105	95638	64729	101	35029	22687	97	1185	943	0	831	643	0	-743	14738	10	6.10307
393736	247437	140	213264	140103	138	69500	44217	135	2036	1323	18	1337	1024	4	411147	473965	50	6.10511
108132	92085	91	46069	38892	79	21528	18091	54	490	932	0	128	611	0	-1261	0	0	6.10613
49417	43746	74	34481	31375	71	16604	14956	46	2	121	0	158	187	0	191	234	0	6.10817
56695	53472	69	21585	20055	51	10298	9348	40	-96	77	0	-4	110	0	-1232	0	0	6.10817
274993	207023	102	133712	100295	99	57285	42388	96	1355	1156	11	1089	955	0	1504	9553	10	6.1102
206545	139067	96	57522	37099	91	45705	30912	91	1249	1212	17	700	715	0	-8535	0	0	6.11122
77593	73039	73	28181	25776	63	12225	11187	41	17	264	0	147	183	0	145	474	0	6.11733
252854	165531	103	94548	64157	100	32107	20864	92	844	743	0	604	511	0	1216	7296	11	6.1214
86379	75954	77	49433	43486	77	20728	17999	54	152	628	0	297	407	0	-1614	268	0	6.12242
90351	81003	76	31919	28269	73	13560	11795	44	249	383	0	187	293	0	-156	484	0	6.12242
186930	142151	92	65510	47885	88	29688	22726	73	578	611	0	291	409	0	-1759	810	0	6.12344
53874	46970	74	34559	29130	74	19991	17197	51	154	178	0	29	186	0	-50	450	0	6.13057
98891	81347	82	35723	28824	78	16565	13416	49	161	279	0	240	266	0	-250	153	0	6.13566
262624	176456	113	73975	50745	102	38537	25893	99	1011	834	0	754	564	0	7103	37240	15	6.1377
234060	106208	145	104088	51917	136	38907	17245	121	793	473	0	517	282	0	68932	155567	34	6.13872
31757	28956	68	21858	20176	53	9463	8410	38	104	138	0	-73	19	0	34	159	0	6.14279
210047	157502	95	73865	54962	91	30272	22183	80	776	809	0	515	534	0	703	3052	5	6.14483
66192	60992	75	19486	18129	49	10107	9289	40	103	318	0	86	214	0	296	759	0	6.15196
75636	68511	82	31577	28203	73	14098	11819	48	57	509	0	146	294	0	527	452	0	6.15603
105271	84304	93	35330	28319	80	15350	11988	48	307	456	0	135	330	0	-155	706	0	6.1601
57350	53832	71	22346	20657	53	9656	9042	38	-83	99	0	217	234	0	11	604	0	6.16112
195098	141360	101	64575	46742	92	31752	22431	81	503	489	0	462	476	0	772	4329	6	6.17741
137091	112557	85	51009	41673	83	20276	16285	57	419	409	0	203	353	0	-544	669	0	6.17945
287592	189350	106	80774	52797	101	39532	24567	99	1427	1026	5	803	581	0	7271	34776	17	6.18352
139629	112395	84	46373	35673	83	18601	13926	54	489	471	0	210	254	0	-9986	0	0	6.18352
44289	42201	71	13237	12500	43	6161	5632	33	-38	58	0	-22	124	0	528	589	0	6.18963
105759	95768	83	47392	43022	77	21015	18737	52	348	670	0	136	287	0	56	533	0	6.19371
134679	106156	88	46633	36108	83	21756	16300	58	288	455	0	281	257	0	-432	319	0	6.19574
93217	83285	78	41322	36419	75	20024	17403	53	392	367	0	175	426	0	-2906	0	0	6.19676
77048	74146	72	29951	27639	71	13653	12536	41	285	299	0	33	266	0	-3384	0	0	6.19676
148499	119592	94	57360	46364	83	22161	17579	57	523	485	0	239	265	0	-202	313	0	6.21204
135528	102120	91	66771	49842	85	32112	23236	82	636	718	0	410	416	0	185	546	0	6.21306
78918	72852	73	17301	15999	46	12557	10994	42	-64	118	0	100	147	0	-832	398	0	6.21408
120634	102988	90	59623	51119	79	33729	29216	76	134	446	0	273	516	0	-2465	0	0	6.21408
94001	85145	77	32710	29342	75	13947	12645	43	172	278	0	31	306	0	-1899	367	0	6.21408
238814	164356	100	101156	68740	97	29376	20216	76	731	809	0	625	578	0	1549	9340	11	6.2212
92135	84611	79	32387	29539	74	16182	14512	46	309	279	0	126	266	0	366	786	0	6.22324
113834	105021	78	46746	42459	76	17255	15533	48	237	504	0	83	297	0	261	399	0	6.23037
196140	143451	97	84048	62984	92	25646	18224	72	527	388	0	602	439	0	546	2948	4	6.23241
111613	86796	96	67739	54315	84	25573	20522	67	489	404	0	244	322	0	383	1633	4	6.23852
287030	194070	106	110292	71689	105	49734	34185	101	1279	921	0	828	630	0	12053	58515	21	6.23953
187203	141765	94	74031	56529	90	26063	19766	74	798	716	0	317	329	0	1001	3827	5	6.25583
290888	189202	106	120040	76321	104	47921	29982	101	908	650	0	708	567	0	9328	39904	20	6.25787
89519	85054	75	32553	30136	68	11639	10457	41	181	288	0	105	331	0	-10984	0	0	6.25888
143548	115034	85	48580	38299	83	27526	21234	70	423	435	0	167	251	0	-1530	759	0	6.25888
327770	215181	129	112819	71870	122	39555	25437	104	1317	1033	5	736	596	0	131877	276985	37	6.26092
137365	119489	83	62029	54335	81	35371	31126	79	507	779	0	284	652	0	-1687	145	0	6.26194
131981	118725	82	38339	34531	78	22632	20103	54	329	467	0	383	535	0	186	530	0	6.28842
105008	94060	84	45961	42320	75	18079	16579	46	180	375	0	152	356	0	230	750	0	6.29249
156162	122955	89	61476	49558	85	25561	19402	63	323	575	0	177	295	0	-2517	340	0	6.29249
139722	122904	97	51073	45497	80	22124	19375	51	176	348	0	248	303	0	625	461	0	6.2986
158589	117332	92	52725	38847	85	26345	18992	69	308	536	0	279	330	0	-662	1048	1	6.29962
185765	150015	91	77265	61492	87	28242	23035	69	484	487	0	339	470	0	-5874	281	0	6.29962
147289	129937	98	110283	99689	81	28286	25315	69	266	697	0	184	491	0	315	484	0	6.31184
96592	86064	93	38129	34326	75	20369	18019	51	529	427	0	177	237	0	443	595	0	6.31591
203936	165829	92	69362	56173	88	27842	22355	73	794	799	0	658	608	0	405	3251	7	6.31897
108317	96526	81	34050	29814	77	16456	15064	47	182	488	0	155	226	0	-526	723	0	6.31999
234031	173201	101	88426	65051	95	40321	30070	91	847	671	0	627	594	0	2942	15354	10	6.32304
126213	104122	93	48249	38932	80	15396	12734	46	429	468	0	206	348	0	553	686	0	6.3261
91399	84080	77	29247	26474	73	14617	13515	43	341	301	0	66	154	0	-352	189	0	6.36276
136039	119362	80	92904	80905	82	25459	21336	65	227	644	0	198	328	0	-676	140	0	6.36378
68402	57716	77	43754	36795	74	19512	16705	51	-194	317	0	167	208	0	390	477	0	6.39229
138802	119589	82	54483	46710	82	18339	15508	50	364	616	0	194	275	0	259	671	0	6.41775
138286	106915	91	46117	35451	83	22896	18069	56	325	411	0	251	306	0	-3669	1769	2	6.41775
47036	44257	69	18053	17144	47	8572	7911	37	213	225	0	108	116	0	293	527	0	6.43302
77653	74049	73	29000	26491	71	14756	13367	47	32	246	0	76	249	0	239	533	0	6.44626
141478	111584	87	43558	33063	82	21659	16578	57	555	599	0	144	266	0	46	1957	3	6.44932
77648	69440	78	33277	29233	73	12419	11096	43	175	266	0	60	194	0	-32	376	0	6.45339
125708	109168	84	48212	41534	80	33592	28913	78	147	329	0	233	295	0	229	1043	1	6.49718
36988	36054	51	38697	33290	72	13892	12094	44	27	133	0	-35	72	0	-102	414	0	6.50024
127497	102835	83	51699	41560	81	21928	17253	58	206	312	0	86	266	0	-105	1677	3	6.5094
225819	167050	92	84825	61883	91	37453	26907	88	636	592	0	485	500	0	1229	9791	9	6.52977
261792	178354	98	80479	54825	97	45309	30634	94	1146	764	0	731	726	0	13165	57394	20	6.53486
84814	78096	76	35503	32651	74	16640	15604	44	244	378	0	207	334	0	337	441	0	6.60106
47189	42522	71	18970	17724	48	11379	10316	40	116	258	0	101	148	0	241	678	0	6.60513
95070	77368	84	35038	28281	77	14671	11588	47	485	364	0	88	168	0	358	1823	3	6.61939
176459	140487	88	83244	66185	86	29263	23217	80	622	577	0	527	403	0	143	2792	3	6.6367
55700	50030	75	40881	37880	71	17073	15918	47	101	228	0	31	180	0	-66	389	0	6.65706
45207	43461	69	20148	18609	51	6783	6221	34	52	137	0	71	109	0	-499	41	0	6.66012
146187	131184	80	50137	44932	79	17917	15609	52	334	473	0	357	385	0	621	4253	7	6.7589
98567	89837	79	38373	34260	75	22292	19564	57	41	316	0	231	351	0	-251	1147	1	6.83019
81873	76798	75	44368	40972	74	16768	14579	49	233	311	0	150	212	0	262	279	0	6.93304
23545	19350	70	15671	14822	43	7661	7274	34	86	78	0	-61	153	0	309	466	0	7.00433
99824	90789	80	43715	38840	76	21857	19848	56	292	427	0	211	342	0	742	776	0	7.05626
252710	169646	101	79056	52895	98	41068	27401	95	928	806	0	746	447	0	60763	201483	29	7.08478
118338	97071	86	44774	37472	80	19564	15732	54	316	421	0	276	375	0	328	3007	5	7.11228
62144	58803	75	23240	21817	59	11637	11139	40	282	310	0	189	170	0	451	2362	6	7.24059
25959	23277	58	28370	25311	65	3180	2903	27	3349	4584	23	1652	2362	18	-278	410	0	7.56443
83421	75787	83	51375	47645	75	27224	24660	65	234	347	0	153	449	0	247	781	0	7.58887
79936	73399	75	34381	31566	74	24263	21952	59	333	371	0	161	232	0	-216	779	0	7.83022
111244	87609	83	83226	62428	84	29207	22534	72	572	795	0	673	720	0	606	5379	6	7.85059
50216	48945	58	35020	32700	70	14251	13137	44	337	505	0	71	157	0	736	764	0	8.03288
118282	101134	82	106705	90925	81	45507	36579	80	813	946	0	651	762	0	2754	12299	17	8.12453
106903	90520	88	108563	94339	81	32853	27717	76	768	813	0	581	469	0	2950	13774	12	8.22331
79044	67050	76	57828	48661	76	21169	17247	55	475	417	0	403	418	0	9968	41066	18	8.80888
19521	19781	47	144938	142083	69	39618	37868	64	234642	258774	72	48650	54249	46	83560	250705	31	8.92293
94577	86937	75	45624	38840	77	20678	17312	49	263	260	0	282	331	0	87719	168820	35	9.46267
76598	63964	76	40669	32478	76	21284	16444	55	580	409	0	327	332	0	33349	107969	29	9.53803
146412	113820	86	54116	43162	83	26779	20516	59	678	569	0	283	270	0	174993	183084	45	9.56247
105044	99381	74	49236	46587	74	18313	16588	47	412	520	0	361	410	0	127249	178376	39	9.6918
106036	93112	78	33041	27802	78	20240	17395	51	451	392	0	517	392	0	135399	170493	44	9.69893
99739	80714	83	60236	48394	79	28446	22638	68	1007	828	0	601	632	0	75305	197112	30	9.69995
50799	48395	72	13640	13408	40	11942	11483	39	393	253	0	158	198	0	45767	75108	33	9.77021
71356	66121	78	22441	21516	50	12152	11181	40	418	422	0	178	225	0	82152	118961	37	9.78447
257439	158473	90	1.04858e+06	1.04858e+06	140	31901	11738	140	33373	15346	88	7243	2959	78	4829	1863	38	9.82011
56179	47856	81	57489	34153	86	10224	9581	37	246	322	0	114	252	0	39839	101840	30	9.8252
58173	56410	69	29483	27423	69	14670	14168	42	312	293	0	117	131	0	52204	115882	31	9.83233
90919	84191	77	56488	53217	76	17962	17226	44	354	448	0	364	325	0	81475	173433	33	9.83743
140320	127517	89	63144	57944	78	32664	29479	77	1095	995	0	702	522	0	190081	290506	42	9.83946
172885	142663	90	83931	68361	85	44104	36511	82	828	921	0	479	594	0	249479	360362	42	9.84863
54716	49276	79	28231	26823	67	22845	21602	51	263	479	0	403	357	0	4569	21965	15	9.86594
92343	84533	80	79076	73738	74	17611	16204	48	432	488	0	231	306	0	47303	144209	28	9.87816
97706	80183	82	77146	63358	81	28930	23695	77	702	635	0	447	457	0	47026	156943	27	9.9138
86732	85324	72	36803	35360	72	15895	14871	44	579	404	0	233	237	0	109599	141600	39	10.1134
106692	99157	79	32418	31057	74	16174	14705	45	304	428	0	338	290	0	129585	144560	44	10.1429
128144	118761	78	64746	60889	77	15691	14492	44	189	490	0	420	447	0	144370	157297	45	10.1541
149670	129903	89	61440	51182	82	22546	19229	57	406	480	0	425	344	0	210234	197345	56	10.1562
163425	137899	86	69793	59187	83	31219	25981	79	862	731	0	574	431	0	244694	241372	52	10.1684
217407	163032	95	82549	61848	91	32241	23803	87	754	640	0	825	743	0	271633	225098	61	10.1704
164056	121629	91	59697	44091	86	22580	16199	57	926	654	0	382	259	0	230836	197575	55	10.1714
140446	109840	87	52722	41224	82	21743	16291	57	583	454	0	427	363	0	187335	168397	51	10.1714
341667	264559	102	184291	146516	103	68701	54011	99	2324	2011	25	1797	1544	16	649907	578473	64	10.1714
58641	54434	76	21654	20659	51	11854	11319	40	51	149	0	135	189	0	78038	105311	34	10.1755
80488	74619	74	20664	19849	49	13964	13129	40	184	173	0	229	225	0	103723	113300	43	10.1765
89776	83251	84	27371	25915	64	16467	15879	45	472	516	0	412	522	0	121864	137696	43	10.1827
102059	88223	86	41565	35733	79	14771	12271	46	332	321	0	372	353	0	136653	138643	50	10.1837
82652	77963	77	33983	32599	72	12521	12301	39	267	385	0	175	187	0	107966	118815	44	10.1867
72589	69450	84	32669	31349	71	10614	10188	38	371	269	0	216	300	0	54818	88102	33	10.1908
86160	82518	74	24926	23919	56	15079	14180	44	513	396	0	356	254	0	119836	132356	43	10.1918
137732	128446	81	49474	46534	77	19131	17348	48	365	495	0	422	277	0	216152	230138	48	10.1918
468085	290499	140	206946	133989	135	86761	54825	132	3242	2215	33	2067	1301	20	966681	686821	100	10.1949
149994	132300	91	52918	46297	81	19976	16909	53	594	532	0	435	410	0	203494	195350	52	10.1979
84450	81171	78	37181	35527	73	12457	11691	42	157	217	0	132	105	0	114084	124336	42	10.1979
334290	214517	124	129313	84611	113	44963	28980	109	1486	1118	10	1230	903	0	358377	269629	73	10.1989
65119	62709	69	22831	22468	49	10427	9707	39	232	309	0	188	201	0	85065	97812	42	10.1989
72141	71421	69	21275	20234	55	11312	10938	39	391	381	0	285	328	0	103175	127534	43	10.201
120564	106423	79	54601	47579	80	19260	17189	50	499	476	0	334	274	0	167972	171792	48	10.201
219708	193346	94	126861	111897	90	33083	28591	84	1567	1522	16	886	688	0	265446	279889	48	10.202
446061	267578	157	223568	143306	157	116513	83953	153	3843	2731	32	2680	1827	25	1.04858e+06	895550	122	10.202
152894	129376	100	56552	46220	100	25902	20746	100	675	503	0	423	356	0	274172	213711	100	10.202
100903	87233	94	42154	34079	94	19388	14928	65	699	543	0	334	460	0	178208	151432	94	10.202
122504	105269	84	44343	37385	78	18015	15720	48	584	457	0	364	483	0	179344	173773	52	10.203
109195	102574	81	37326	35113	73	19877	19089	48	707	465	0	389	263	0	166196	185950	46	10.204
85478	79084	90	36149	32990	76	14032	12724	44	203	239	0	240	174	0	70396	105508	90	10.204
103133	86751	84	37903	31491	78	15924	13255	47	258	396	0	288	210	0	143582	146809	48	10.2051
252054	192759	94	117043	90048	93	43258	34265	91	1360	932	0	807	678	0	419221	363817	61	10.2051
34211	35286	52	15624	15859	42	4304	4072	29	179	162	0	130	163	0	16207	43907	22	10.2051
207441	165460	88	79348	63494	89	32781	25480	84	731	618	0	683	593	0	204890	208976	45	10.2061
133082	121117	80	42397	38275	76	22435	19672	55	509	425	0	409	473	0	204039	209351	49	10.2071
185732	154604	102	79627	66139	85	27081	22215	70	831	611	0	566	498	0	193288	215458	44	10.2071
219700	159655	94	90894	66218	93	32433	22886	77	875	702	0	540	364	0	325786	253635	66	10.2091
86256	83142	76	24073	23163	54	14104	13556	43	83	171	0	134	134	0	147407	167720	42	10.2132
168424	138893	86	48426	39457	83	22818	18217	58	1013	782	0	429	468	0	222246	198540	54	10.2152
194734	152179	99	79142	62612	87	31678	25995	78	851	804	0	554	486	0	311226	281776	57	10.2173
86298	82863	72	26434	25391	54	11034	10374	39	412	276	0	288	205	0	105773	126989	39	10.2173
96512	92141	79	28065	26776	60	21160	20205	51	546	404	0	181	206	0	130636	156613	40	10.2173
62758	60090	73	24056	22934	60	13078	12038	41	344	261	0	154	236	0	99357	109696	86	10.2173
321794	238559	115	152493	114773	115	77936	59990	113	2365	2050	22	1903	1617	19	805438	689656	82	10.2183
70335	67369	71	32218	30990	70	8193	7549	37	216	250	0	176	243	0	79153	98012	39	10.2193
76975	72975	89	28803	27816	71	11930	11222	39	330	357	0	213	220	0	45018	104029	28	10.2244
71843	69346	77	28723	27451	70	20735	19858	51	-104	87	0	219	265	0	116653	125627	43	10.2264
285542	197466	106	101667	69850	105	43369	29333	101	1565	1175	13	887	633	0	405333	297861	74	10.2275
146702	119285	86	46845	36933	81	25266	20211	67	661	455	0	527	418	0	216647	193926	55	10.2275
237319	169596	95	99719	71072	95	32869	22271	90	956	807	0	537	422	0	345280	263861	64	10.2305
121088	113151	84	35423	33078	75	18237	17024	47	406	476	0	340	336	0	195381	215601	48	10.2315
186616	145784	94	59708	46234	87	29805	23414	80	915	672	0	683	545	0	269381	237167	57	10.2326
47862	48525	61	14777	14618	42	6184	6103	32	85	133	0	91	107	0	55870	68225	36	10.2326
321640	242607	111	180449	143024	109	82730	66594	107	2414	2004	25	1651	1393	17	787685	655979	77	10.2326
261742	194806	98	137537	106406	95	50300	37455	92	1260	1004	2	1050	847	0	390224	353478	54	10.2336
92333	89884	74	39706	38543	73	15756	14468	45	340	254	0	179	281	0	140464	154451	44	10.2346
81181	75396	82	22026	20564	53	14238	13409	43	384	315	0	386	318	0	101840	129295	39	10.2356
160133	125475	94	60942	48229	85	21913	17426	54	470	436	0	536	352	0	249365	214622	57	10.2356
95377	83854	88	33028	29393	75	16105	14126	47	239	349	0	382	332	0	124973	142227	43	10.2356
314660	185594	109	169882	99980	110	59566	35603	106	1518	925	0	994	642	0	586280	372786	78	10.2366
241974	175639	94	83406	61591	91	30086	21768	81	1327	963	0	990	617	0	353221	296212	59	10.2376
125749	99754	92	47177	37791	81	20780	16733	54	455	428	0	404	382	0	212017	201397	52	10.2387
320933	219505	116	104446	71196	106	48552	32680	103	1803	1244	17	1190	970	0	411155	337459	65	10.2387
213156	159999	105	68262	51603	89	31891	23080	82	1057	808	0	610	411	0	287678	243935	58	10.2387
108216	99844	92	24792	23331	54	17283	16187	44	501	471	0	261	305	0	151805	175442	42	10.2397
144993	133044	85	57895	52814	78	25129	22878	66	509	461	0	375	478	0	163802	222879	39	10.2397
120832	109339	84	87455	79689	83	27559	25508	72	756	662	0	421	453	0	175280	226097	40	10.2397
177231	152866	91	85623	75413	86	37855	32057	83	1166	1037	6	716	736	0	239815	272447	45	10.2417
122057	106380	82	46164	40425	79	15977	13191	49	595	533	0	197	145	0	111957	141148	39	10.2438
153033	126297	86	55036	44111	84	20983	17075	52	391	464	0	294	278	0	190197	177456	54	10.2458
49806	49530	65	21908	21548	51	8323	8517	33	212	280	0	120	93	0	62395	73507	40	10.2458
57252	55508	74	22715	21926	53	7214	7131	34	297	216	0	-14	31	0	41281	78447	31	10.2468
76123	72105	77	33557	32280	71	12260	11596	41	214	497	0	181	221	0	93723	117654	40	10.2468
56395	56015	68	24363	23336	56	7140	6572	34	160	224	0	239	201	0	42707	81212	31	10.2478
169486	127768	92	55423	40951	85	24487	17849	64	777	589	0	367	291	0	229419	185403	57	10.2478
181200	143595	87	66595	53304	86	35138	27290	84	1063	790	0	784	637	0	287777	255288	57	10.2478
117951	108065	95	56866	53452	78	20182	18905	50	643	470	0	312	280	0	118166	158399	38	10.2478
105053	92118	79	41529	35534	77	14712	13277	45	412	446	0	283	305	0	147673	151495	48	10.2509
156190	131260	85	44213	38065	81	22983	19011	60	574	365	0	423	316	0	217774	207497	53	10.2519
142409	118610	84	47177	39040	81	21802	17825	55	746	593	0	430	435	0	212601	213427	49	10.2529
386464	247500	127	124440	80522	123	78316	50580	120	2276	1667	23	1632	1139	11	669620	469253	93	10.256
204675	160403	100	87120	68207	88	28956	22794	80	618	531	0	520	500	0	289797	263270	56	10.257
120083	109460	83	43774	40162	77	24192	22453	54	322	394	0	372	410	0	137396	182963	40	10.2611
74206	70150	87	19226	18303	47	11177	10547	39	409	347	0	77	161	0	93487	111835	37	10.2621
290081	197585	126	102966	72475	108	40279	27251	104	1262	1108	8	907	626	0	389801	280422	126	10.2621
62164	57238	85	26082	24831	61	11181	11038	38	14	99	0	156	110	0	79933	92162	41	10.2631
101001	95922	75	40117	38108	73	15885	14719	44	300	176	0	269	314	0	139045	147969	45	10.2641
70722	66603	77	31859	30875	71	17480	16527	47	218	280	0	209	203	0	97058	109986	43	10.2641
75587	73054	83	20889	19972	49	12598	11785	40	73	126	0	335	283	0	90555	114004	39	10.2641
101489	93672	77	29240	26558	67	15924	14409	47	527	450	0	252	319	0	144855	157553	46	10.2651
316619	207609	125	93587	61136	117	52233	32484	115	1461	948	0	1197	871	0	550477	392342	87	10.2672
123239	112041	81	47413	41917	80	24011	21197	61	655	508	0	460	516	0	137816	162523	96	10.2672
143108	112245	86	60203	48122	83	22338	17128	61	542	551	0	453	446	0	201902	174299	55	10.2702
174234	143537	89	64454	52791	86	27232	22934	74	603	438	0	524	464	0	265222	237411	58	10.2712
387036	239947	131	112298	69558	129	65210	40395	126	1914	1240	19	1416	1064	7	643856	419403	100	10.2712
80580	79153	73	21008	20451	49	17062	16209	45	306	298	0	256	256	0	63001	107764	32	10.2723
126122	103685	84	45804	37847	80	20204	16638	51	448	455	0	443	413	0	174298	155964	51	10.2723
118763	111668	77	26892	25362	65	20451	19355	47	494	475	0	419	386	0	186231	203764	46	10.2733
235365	184966	102	94509	76698	92	34420	26835	87	1170	1007	2	698	661	0	294186	290731	52	10.2743
289947	204703	103	195256	141314	104	57369	41485	99	1703	1154	10	1027	811	0	556340	436010	74	10.2753
135115	116195	88	50964	43482	80	23973	20171	66	475	365	0	307	381	0	124452	152690	41	10.2753
185523	147632	88	90535	72358	87	29028	22615	72	541	546	0	631	516	0	256043	228466	54	10.2763
152056	132207	96	51134	45312	81	23535	20108	58	306	334	0	234	254	0	214414	212576	99	10.2763
72890	71533	72	28046	26701	59	10844	10274	38	263	261	0	208	141	0	103591	119778	41	10.2763
181680	149302	85	66325	53660	86	36439	27712	85	778	766	0	538	447	0	180559	196453	46	10.2763
124900	114422	92	52858	49174	77	18505	17959	45	476	290	0	260	340	0	188789	197013	47	10.2774
135544	114930	82	38219	31818	78	19401	16289	49	606	504	0	300	260	0	175036	167544	50	10.2784
341872	209953	124	115986	71307	122	59672	38065	120	2600	1771	29	1758	1184	13	588314	409635	93	10.2804
262873	169251	101	80093	52668	99	40098	25700	97	1449	922	0	928	622	0	424978	296824	72	10.2804
341136	226798	133	90850	62854	114	56951	38523	111	1802	1236	19	1367	1070	8	462578	371128	75	10.2814
122248	114618	80	29936	28301	75	21998	20562	51	335	501	0	534	416	0	199407	214957	45	10.2825
156603	137788	86	63946	55395	82	25367	22045	58	559	554	0	329	353	0	168926	208660	41	10.2835
148630	126908	84	59563	51625	82	19064	15537	52	682	448	0	127	169	0	120980	143722	42	10.2845
103214	95621	80	42088	39543	75	16348	15166	44	368	338	0	253	246	0	96466	142847	35	10.2865
147138	131902	89	57296	53253	80	18485	16823	49	876	824	0	590	449	0	158315	197847	40	10.2865
97207	92640	77	34856	32902	73	14928	14171	43	190	291	0	360	390	0	139701	154657	42	10.2875
96102	91039	83	38626	36974	73	14635	13934	44	309	276	0	245	187	0	143824	154745	45	10.2886
254334	194528	96	173128	142639	97	88609	70053	95	3199	2519	31	2260	1879	22	716807	639349	61	10.2896
171450	140572	86	65290	52405	85	25401	20172	58	659	582	0	341	388	0	169370	182787	47	10.2916
98762	91652	75	32075	29554	74	15211	13759	46	275	339	0	411	262	0	141013	152744	42	10.2916
111554	99132	81	40397	35375	77	15235	13551	45	437	375	0	261	271	0	166106	169251	51	10.2926
243703	183765	106	73824	56558	92	27009	19839	73	1091	856	0	769	569	0	324290	257882	67	10.2947
259340	188524	95	89780	65935	91	41145	29430	89	1421	1032	7	904	753	0	372390	299815	61	10.2947
119983	112483	80	46777	43868	76	22201	21010	50	340	327	0	366	333	0	206630	231481	44	10.2957
139065	114635	90	52616	42636	81	22702	17726	58	570	567	0	421	377	0	235866	226226	49	10.2957
83390	79456	74	34157	33204	70	12422	11722	41	248	150	0	254	267	0	99454	113027	43	10.2967
252233	183008	101	67557	48584	94	43180	30257	93	1187	1060	6	826	607	0	317445	287671	54	10.2967
183051	139095	91	64815	48970	87	29065	21018	70	789	506	0	653	526	0	245459	204315	57	10.2967
177841	144730	91	54040	43118	86	25363	20432	60	784	638	0	494	432	0	230470	205979	55	10.2967
88993	85097	76	29216	27493	72	12048	11344	40	338	396	0	268	273	0	127857	139160	46	10.2998
62344	61516	69	22394	21268	51	9454	8861	38	251	305	0	149	217	0	68761	94049	34	10.3008
92653	86242	76	36575	33418	74	12850	11778	42	221	415	0	328	309	0	116666	122500	46	10.3008
111618	105949	82	53706	50273	76	18994	17420	49	395	386	0	310	288	0	100352	137559	39	10.3008
111440	94973	80	39768	33303	78	17541	14436	49	484	341	0	375	409	0	141325	133960	51	10.3038
245988	181434	95	76400	56571	92	39697	28020	89	1023	844	0	832	795	0	278404	261886	51	10.3049
207698	159231	99	69479	51658	89	25343	19381	59	413	443	0	355	270	0	220075	200192	49	10.3059
86635	78013	78	33361	29243	75	13209	11621	45	532	615	0	390	354	0	110510	121416	42	10.3069
360274	231565	138	131721	87129	135	76481	49116	132	2134	1491	22	1468	1108	9	744939	518569	103	10.3079
169837	132091	91	41655	32091	85	27561	21596	72	653	502	0	399	333	0	230262	193943	59	10.3079
84745	81445	73	30513	29226	71	14541	14102	42	466	331	0	142	144	0	124770	142478	39	10.3079
234089	176907	98	69317	51825	94	39244	29436	93	1369	875	0	639	633	0	353267	287216	64	10.3079
92577	89519	74	33990	31636	70	17167	16169	44	547	442	0	276	307	0	128918	155891	40	10.3089
100173	91923	77	34864	31272	76	20127	18587	49	360	332	0	268	219	0	141791	143862	50	10.3099
270350	188294	104	83638	58391	99	37797	26584	96	1756	1052	8	837	654	0	395500	297804	71	10.314
221406	167071	92	104910	81065	92	30073	22564	76	1030	745	0	445	394	0	306478	251449	62	10.314
109555	99675	80	45731	41318	78	15276	13428	44	587	462	0	289	285	0	131432	130031	51	10.315
103746	98887	85	21830	21018	54	16223	15380	43	250	320	0	309	379	0	140222	162665	42	10.3181
75820	73277	74	27692	26166	71	14157	13103	42	250	344	0	242	233	0	118432	125867	46	10.3191
279742	189846	106	72170	49775	102	47669	32963	99	1411	1089	9	1216	844	0	436717	312455	75	10.3201
195254	168039	92	138574	122533	88	1027	920	0	1686	1660	19	720	677	0	419	1189	6	10.3211
76174	73182	75	31420	30497	71	13440	12528	41	371	217	0	61	156	0	56482	98076	33	10.3222
121218	111133	83	61709	55397	78	18239	16757	50	332	340	0	278	394	0	111278	149026	39	10.3242
220659	165332	96	98113	78570	89	50806	40205	86	1476	1143	10	1271	1000	1	456969	418542	58	10.3242
248033	172684	96	81875	58268	95	37397	24905	93	1249	904	0	678	603	0	380359	295957	65	10.3252
87660	80399	91	26335	24688	63	14424	13610	42	284	369	0	354	309	0	89321	121756	38	10.3262
117045	106931	79	32433	29169	75	17795	16093	47	368	473	0	358	415	0	158951	175921	46	10.3273
102779	92767	82	33618	30109	76	18518	16603	48	226	279	0	281	291	0	147134	151477	49	10.3273
99645	89232	85	40838	36280	76	16320	13958	47	579	448	0	247	158	0	122138	127866	47	10.3273
67686	66872	65	18251	17595	47	10296	9716	37	352	377	0	279	245	0	53265	87387	33	10.3283
426734	262181	136	158284	95509	131	70489	45413	127	2676	1820	27	1660	1170	14	730714	503487	101	10.3283
282012	214921	115	152204	119281	98	65255	51461	95	2976	2299	28	1820	1390	19	593716	523962	65	10.3283
93657	85611	80	37526	35152	74	14732	13452	44	288	414	0	468	391	0	88231	129395	37	10.3293
336664	152057	119	122585	57600	118	51199	25391	113	1461	876	0	1043	640	0	421602	243465	76	10.3303
242214	181015	99	104160	77636	97	41684	31479	93	1208	979	0	893	650	0	398657	341957	67	10.3364
197090	149572	99	74441	58077	87	27252	21161	68	1072	882	0	629	479	0	295345	259011	54	10.3364
34600	33108	74	12967	12578	40	3809	3632	27	77	183	0	171	181	0	42857	55363	34	10.3374
163030	137725	85	58472	48151	83	25276	20327	59	593	691	0	478	475	0	194907	230327	43	10.3385
140062	116719	89	51256	42281	81	17645	14423	49	459	415	0	302	275	0	132922	154521	40	10.3405
163164	134760	92	56542	46674	84	24619	20328	60	1162	871	0	776	551	0	258852	243972	56	10.3415
82982	77628	74	29493	27901	71	14099	13316	43	388	327	0	199	324	0	118959	127023	45	10.3446
161728	123958	90	68049	54161	86	22368	16890	57	535	550	0	556	462	0	199939	165990	63	10.3456
86172	81529	75	34353	32551	73	12249	11656	41	319	287	0	275	260	0	60809	92035	32	10.3456
104659	97592	88	41230	38943	75	23055	21462	52	622	431	0	274	364	0	101545	143643	38	10.3466
153265	140424	81	72967	67741	81	27533	24446	73	934	835	0	487	525	0	192918	236055	41	10.3476
95847	90516	77	51408	49192	77	14707	13944	43	269	371	0	363	290	0	122068	126457	47	10.3476
343590	219137	121	104446	66434	115	52897	33502	112	1862	1196	18	1199	812	0	545838	368728	90	10.3486
163719	139349	83	57164	46790	82	25584	21330	66	392	455	0	436	421	0	242099	228158	54	10.3486
176362	150579	86	56322	47977	83	23576	19688	57	762	775	0	440	485	0	174849	196175	47	10.3486
334394	201972	123	103774	60367	118	51020	31397	115	2005	1330	22	1356	936	0	561860	376826	88	10.3517
100811	87324	80	39135	33102	76	15704	12652	47	474	332	0	183	221	0	119787	123980	43	10.3517
199616	149652	91	71671	54731	89	29714	21683	81	1119	818	0	814	612	0	261468	216178	58	10.3517
149050	121896	84	49294	39787	82	23286	18858	57	641	601	0	330	294	0	220033	201886	54	10.3517
52111	51532	69	19493	19375	45	9104	8473	37	272	247	0	221	152	0	32690	71447	28	10.3517
114923	106327	80	44469	41317	76	17712	17024	44	560	540	0	261	303	0	159753	171809	47	10.3527
160077	127513	94	64598	51379	84	24988	19916	63	682	607	0	432	339	0	225964	212795	53	10.3548
148850	136076	89	45409	41449	78	23746	21498	59	1215	1069	6	502	588	0	255862	265967	55	10.3558
259061	185216	112	106031	77089	98	33567	23567	90	1264	883	0	737	478	0	369107	296347	73	10.3598
104636	96629	76	37180	33031	74	20007	17922	50	438	390	0	379	357	0	158077	161303	47	10.3598
80516	76435	76	18499	17627	48	12145	11542	40	333	431	0	200	268	0	116482	135868	44	10.3609
129043	112455	80	36641	30452	80	20966	18441	53	941	754	0	615	579	0	201886	199320	49	10.3619
170692	134963	89	71106	56841	87	28863	24190	69	791	719	0	455	514	0	262203	232290	58	10.3629
134839	111674	84	47247	38474	80	25189	20605	62	633	493	0	283	247	0	191937	176661	53	10.3629
59519	59086	77	22823	22035	54	10289	9848	38	213	298	0	78	146	0	77855	89865	42	10.3639
130724	107409	82	55326	45302	81	20695	16360	54	454	468	0	421	384	0	154359	149716	47	10.3649
146809	129808	88	46889	40487	80	23804	21107	58	694	481	0	302	436	0	218878	209734	52	10.3649
316720	211751	123	102971	69414	113	52354	34650	110	1514	1002	2	1099	815	0	509012	367151	83	10.366
65670	57437	74	75838	66091	75	31101	28230	71	773	646	0	502	527	0	63035	191525	27	10.368
275367	199688	95	141131	99896	96	54122	36618	92	1670	1371	18	1126	839	0	448725	358128	63	10.369
149821	136026	82	61347	56538	79	22070	19978	51	637	548	0	440	361	0	229541	233760	50	10.369
133241	109167	84	46907	38282	81	21511	18069	57	578	555	0	537	354	0	184071	169493	50	10.37
78312	73915	80	24571	23412	61	11919	11595	40	435	467	0	292	300	0	106522	110698	48	10.371
463168	257275	153	169087	97501	142	68833	37730	139	3063	1566	31	1799	1082	9	846062	505498	112	10.371
130081	106332	84	47518	38751	82	20054	16334	53	451	417	0	238	259	0	138552	141896	46	10.3741
92817	86258	90	42252	40238	72	20552	19700	47	328	222	0	271	406	0	73067	128522	34	10.3761
274227	182478	115	94448	62641	105	43197	29329	103	1439	1100	11	1192	898	0	323267	258055	68	10.3782
188337	164581	87	103266	91721	84	35414	30646	80	794	859	0	838	701	0	227421	267882	42	10.3782
281389	192797	104	80632	54547	97	38774	26881	95	1368	893	0	1096	788	0	383319	273637	70	10.3792
106774	101650	77	38397	36849	74	15488	14465	42	373	459	0	259	382	0	152401	160112	48	10.3792
140263	119175	86	47322	40819	81	24075	20177	56	473	503	0	329	414	0	135576	159151	40	10.3792
236118	196258	102	104097	86431	89	41086	33954	85	996	1080	6	637	546	0	392500	371997	60	10.3802
91169	86677	77	36759	34711	73	12362	11577	41	333	292	0	110	183	0	124515	134530	45	10.3812
143322	127774	85	93755	84370	82	28289	25663	74	875	858	0	626	605	0	182054	219432	43	10.3843
163522	148466	84	83416	77000	83	22170	20091	52	777	707	0	549	432	0	266855	255473	53	10.3873
192805	154538	106	52966	38583	106	25575	19517	76	666	580	0	657	465	0	279117	227476	106	10.3873
197115	151600	87	77735	56991	87	32543	25266	83	1319	894	0	554	393	0	287473	235003	61	10.3873
135497	109671	89	54843	45497	82	18630	14759	49	505	509	0	389	364	0	168433	165167	51	10.3884
117287	97653	83	49308	41846	80	18157	14646	50	597	502	0	345	363	0	144738	132384	52	10.3884
226439	175882	113	84235	67930	95	26215	20617	66	974	786	0	638	511	0	236516	227287	54	10.3894
132213	120717	82	64374	58675	79	19541	17050	49	474	558	0	281	315	0	125143	160394	39	10.3894
123973	115740	84	37595	34951	75	16812	15483	47	542	510	0	308	354	0	189345	203664	46	10.3904
195397	147878	94	77271	59901	89	28771	21101	74	854	625	0	547	456	0	258704	225972	58	10.3914
80686	78948	63	29801	28445	67	12226	11387	42	560	293	0	122	150	0	102631	124443	41	10.3914
131885	124251	87	79391	73807	79	23129	21664	59	547	400	0	491	432	0	127007	191296	38	10.3914
57477	56031	61	21115	20137	50	8218	8025	35	350	233	0	231	124	0	85264	97292	42	10.3945
367692	229734	130	159017	109219	124	60644	41417	121	2029	1368	19	1376	932	0	595904	433914	98	10.3955
117506	113638	76	32305	30792	67	15552	14983	42	442	464	0	280	245	0	143452	156283	47	10.3965
97228	89639	77	42583	38207	76	15040	12863	45	304	381	0	351	266	0	134961	141167	50	10.3996
124731	117198	81	41874	39747	76	21804	20700	53	566	443	0	282	231	0	201528	213592	49	10.4016
157341	124219	85	60664	47392	84	24527	19129	66	788	704	0	541	407	0	197132	175577	55	10.4016
54949	55289	68	20422	20305	46	7472	7474	33	103	99	0	90	93	0	56757	78643	36	10.4016
129531	119679	86	51714	48696	78	16843	15440	47	531	513	0	324	334	0	114937	149546	40	10.4016
216075	162017	97	71492	54970	89	35252	26515	86	908	747	0	732	656	0	316493	267718	60	10.4047
119136	96887	82	41871	34828	80	20053	15792	54	579	372	0	288	250	0	165516	145805	56	10.4057
53221	52410	64	21960	21287	51	6661	6693	34	297	230	0	-7	63	0	34242	67394	29	10.4057
148191	130750	81	61669	54068	81	21839	19130	53	614	775	0	488	570	0	177525	233551	39	10.4067
67316	63500	73	18871	18191	49	9559	8997	37	182	194	0	285	389	0	54252	87269	36	10.4077
397082	259059	133	174641	116142	124	60716	41963	120	2542	1770	25	1460	1068	9	670963	501813	93	10.4087
108056	91690	96	35544	29370	78	16824	14314	46	372	382	0	238	255	0	156176	151368	51	10.4097
66422	62621	82	24447	23760	54	10808	10410	39	139	222	0	135	117	0	98412	105568	45	10.4097
221718	167394	98	68897	52198	89	31096	23618	79	896	791	0	554	477	0	286761	238836	62	10.4097
110580	104924	83	47629	45375	75	18510	17207	46	364	345	0	385	362	0	152209	159852	47	10.4108
98123	92955	75	24329	23513	56	19582	19001	51	358	339	0	261	288	0	147875	161242	47	10.4169
106906	95646	84	40115	35470	77	19838	17495	49	484	466	0	306	262	0	150353	168356	46	10.4169
103703	90414	88	40206	34587	77	23758	20242	59	442	381	0	320	358	0	159272	158259	48	10.4169
59589	58235	70	22035	21258	54	11024	10426	38	255	237	0	132	224	0	85472	100961	56	10.4199
187786	147876	89	89210	73109	87	33268	26506	83	1228	806	0	575	446	0	284412	249870	58	10.4199
63182	60505	76	19949	19171	48	10272	9596	38	75	136	0	273	243	0	49266	83815	34	10.423
83912	79542	89	29969	28017	71	11965	11174	41	304	290	0	201	157	0	117014	125151	46	10.424
403075	199203	157	138839	64268	154	62462	31620	150	1922	954	0	1497	753	0	621168	335777	129	10.424
86160	87010	74	42317	41146	72	22084	21030	49	435	453	0	300	339	0	129052	139551	44	10.424
281588	194445	108	124617	88523	104	43502	29248	100	1550	1152	10	861	660	0	344243	269479	64	10.425
169797	140894	85	60612	49483	83	25342	20709	62	472	550	0	463	437	0	248534	231464	53	10.425
229622	184039	97	75239	62290	89	41193	32318	87	1190	902	0	826	823	0	336828	341939	51	10.4271
119557	110106	92	45913	42814	77	18029	16319	47	204	334	0	348	392	0	129752	166128	41	10.4291
138214	113919	92	49651	41255	81	22750	18574	58	621	535	0	303	398	0	188352	169680	54	10.4301
139784	110856	88	65957	54684	84	35816	29938	81	1211	934	0	872	877	0	228851	267197	43	10.4311
194947	146979	91	55343	40723	87	27338	19761	69	709	568	0	532	413	0	273620	225377	59	10.4322
137995	119226	81	43384	36248	79	20864	17745	55	496	504	0	407	370	0	206692	192002	54	10.4332
100742	94112	76	16707	15968	44	17706	16279	45	551	452	0	343	327	0	148396	165516	43	10.4342
172174	132827	88	60304	45537	86	30091	22881	81	901	609	0	383	309	0	236991	194767	58	10.4342
160828	136338	88	82679	71204	83	20411	17198	51	651	594	0	503	580	0	206655	184099	53	10.4342
199338	159289	105	84273	67590	88	32279	24973	83	962	702	0	535	573	0	214232	214591	50	10.4352
139022	119820	83	48721	40946	80	18115	15323	51	726	593	0	339	351	0	175097	167038	54	10.4352
72315	68442	67	23140	21485	54	11986	10894	41	258	301	0	341	290	0	101400	116262	44	10.4362
114925	109372	85	40929	38380	75	20275	19545	51	493	563	0	370	348	0	169899	185168	45	10.4383
164276	134146	87	64734	53293	84	21144	17210	55	493	416	0	463	297	0	227736	203529	56	10.4383
126219	108940	82	35909	30569	79	16275	13492	48	490	491	0	389	348	0	122342	143832	42	10.4383
34176	35469	47	17437	17156	45	5460	5316	31	395	343	0	185	180	0	17967	46170	27	10.4393
112234	103296	93	45674	43102	76	19594	17811	50	517	375	0	338	328	0	110605	143675	38	10.4403
86885	82040	76	20006	18958	47	14927	14463	42	258	388	0	302	301	0	115303	131969	41	10.4434
255815	184788	106	96986	69318	100	38344	27044	96	1039	732	0	662	510	0	424241	333554	70	10.4434
311963	217498	106	114152	80220	105	50855	35189	101	1472	986	0	923	715	0	496075	380741	79	10.4464
143523	116888	86	60759	49901	84	21990	17849	58	607	500	0	428	424	0	211480	182621	57	10.4484
118580	101596	83	39258	32738	78	21984	18428	58	271	455	0	512	458	0	116958	139648	40	10.4484
83324	77933	75	30270	27753	67	15498	14362	45	566	395	0	282	201	0	126078	134349	46	10.4484
134752	110107	82	45934	36783	79	24565	19452	57	835	634	0	389	463	0	202098	177066	55	10.4484
127875	103847	83	47657	38650	80	19490	16376	51	396	494	0	393	382	0	164887	147512	53	10.4495
66963	65001	71	23895	23192	53	9621	9005	39	136	306	0	136	211	0	83337	92796	42	10.4495
322493	223648	113	126244	88963	113	59947	42031	111	1744	1477	21	1447	992	0	655059	523743	84	10.4505
76685	77973	71	29055	28676	56	13359	12475	42	233	256	0	207	281	0	115270	126063	44	10.4505
175972	129313	98	61093	47112	86	30456	22452	70	692	614	0	546	388	0	248722	195941	61	10.4505
144517	126329	97	50334	42913	80	14990	13148	45	599	769	0	545	447	0	167956	158574	52	10.4556
201314	153747	99	57475	43535	86	32646	24494	84	924	710	0	640	530	0	302571	250454	61	10.4556
97535	95060	75	46953	43930	75	19148	18001	44	366	325	0	217	222	0	96788	136667	35	10.4556
264939	198319	99	96096	72981	96	50521	37311	94	1228	1099	8	836	768	0	462713	401324	66	10.4576
138601	115735	92	48015	39922	82	20497	16747	53	784	730	0	582	440	0	148974	168048	44	10.4586
50250	50220	68	20917	20412	49	6454	6056	34	159	150	0	88	95	0	62862	78991	39	10.4586
57721	55361	64	26248	25408	62	8686	8439	35	77	219	0	61	149	0	67028	81724	39	10.4586
427676	251942	153	185849	105474	135	60644	37336	132	2741	1558	27	1490	1145	12	681853	460937	102	10.4617
227497	168773	96	73629	54150	94	35204	26479	91	1353	993	0	831	741	0	310629	248252	70	10.4647
109822	93117	86	39051	32883	78	16478	13967	48	545	443	0	350	229	0	153125	152893	49	10.4658
102818	95554	92	47497	44695	75	13321	12566	42	451	317	0	169	283	0	143371	156108	48	10.4678
179578	150061	86	61275	50657	83	29581	24545	72	762	751	0	532	456	0	171070	197409	44	10.4678
252159	185446	100	79575	58486	94	24693	18046	67	1472	1084	7	609	592	0	335353	268510	71	10.4688
206860	155386	95	74878	55413	88	30699	22817	78	602	387	0	375	415	0	226121	211719	51	10.4698
198741	162080	105	65987	54050	87	28675	23499	70	535	517	0	555	526	0	223928	242527	47	10.4708
169418	128174	88	72619	55373	87	26706	20354	67	335	405	0	451	362	0	234330	202007	54	10.4719
197581	148595	90	74884	58014	88	28604	21321	67	983	660	0	612	467	0	265130	214441	59	10.4729
81440	76678	82	28071	27100	71	13872	13369	41	385	382	0	220	324	0	113170	129847	44	10.4739
112663	107310	77	42997	40810	75	16771	14915	47	493	389	0	288	306	0	98602	133504	39	10.4739
78953	73912	75	39505	37868	71	13225	13106	39	372	343	0	172	142	0	116670	138649	42	10.4749
181667	155472	103	76518	66471	84	27088	22795	66	636	697	0	514	462	0	236959	264455	44	10.478
75303	73370	78	30816	29624	70	12769	12121	41	299	348	0	286	252	0	104869	114330	48	10.479
207113	161013	90	65350	49359	88	29096	22427	74	1007	907	0	550	533	0	296607	258210	59	10.481
120102	115168	75	51028	47347	76	24934	23564	58	435	556	0	290	410	0	143601	198911	42	10.481
149335	127719	83	52461	43359	82	22326	18504	56	642	568	0	621	566	0	203899	193559	52	10.4821
118576	111560	77	46353	43176	76	22692	20545	50	795	676	0	497	415	0	150829	191022	41	10.4821
213458	158437	94	75248	57420	93	24296	17995	64	818	592	0	439	452	0	264627	220204	66	10.4831
208337	171255	93	82176	68149	89	28771	23051	69	859	940	0	719	599	0	235094	240283	50	10.4831
62083	60674	74	28030	27510	59	10092	9886	38	138	340	0	68	189	0	44294	73808	32	10.4841
119590	111157	80	44746	42570	75	19189	17215	53	386	444	0	274	282	0	170685	182162	46	10.4841
360740	214854	136	118078	69566	117	67568	39799	115	1938	1377	20	1403	914	0	642945	433476	87	10.4871
85794	82198	74	29907	27398	62	16349	14984	45	322	314	0	206	174	0	121011	125394	47	10.4871
119435	112480	77	31772	29516	74	19455	17509	47	201	300	0	402	432	0	163875	180037	45	10.4882
314467	216570	112	102595	69546	112	46167	31481	110	1534	999	0	1202	809	0	462631	348353	83	10.4902
203490	150246	99	75189	57642	90	30939	22406	80	879	835	0	607	605	0	287772	239299	61	10.4933
101940	97393	78	30429	28716	73	19307	17711	46	441	443	0	343	327	0	155371	173709	46	10.4953
110967	103335	77	52072	48288	76	19405	17405	52	339	418	0	399	371	0	108361	160292	39	10.4963
197193	165242	94	140050	119969	89	950	677	0	1071	849	0	451	466	0	-806	319	0	10.4963
351014	230962	121	111291	72716	115	54840	35457	114	2758	1884	29	1822	1113	13	592259	431010	84	10.4983
310798	218302	110	120612	85565	108	44320	30527	105	1540	1006	3	883	741	0	466663	364641	78	10.4983
173896	132308	89	56784	43271	87	26898	19758	65	688	461	0	649	454	0	243669	204545	63	10.5014
162112	122698	90	56051	42636	86	24817	18871	63	1065	879	0	734	530	0	255811	212386	57	10.5014
107328	100131	83	22214	20669	51	17082	15817	46	605	524	0	311	341	0	164039	184367	44	10.5024
501319	245065	213	287814	165563	209	147463	88930	175	5188	2945	37	3677	2590	31	1.04858e+06	818388	139	10.5065
96540	91733	79	32002	30082	72	17998	16083	47	548	488	0	285	274	0	88313	119146	36	10.5065
202903	171363	88	75799	62912	88	26001	22202	61	1111	1088	7	657	562	0	274655	258501	58	10.5065
99835	90674	77	40682	35718	76	15260	13277	45	394	258	0	300	259	0	149633	155668	46	10.5065
148322	115571	89	47966	36423	85	27030	20545	67	570	356	0	485	376	0	160367	163415	101	10.5065
149018	116441	94	52031	40065	84	25521	19326	69	556	580	0	352	424	0	193590	168226	53	10.5075
61277	58434	71	22888	22152	50	12887	12157	41	29	227	0	219	272	0	42497	82241	32	10.5075
179102	155571	87	49388	41997	83	30378	26604	74	828	794	0	764	530	0	304864	294394	52	10.5085
264636	186396	102	81420	55874	99	32355	22217	85	1454	1153	13	800	645	0	359624	279089	68	10.5126
116337	98613	80	43774	36540	79	23384	20236	56	537	450	0	317	305	0	157992	143798	53	10.5146
92874	89990	74	42158	40177	73	17588	16254	47	119	235	0	343	394	0	91932	129894	39	10.5157
275190	202059	106	92737	67445	96	47553	34286	94	1585	1248	13	750	597	0	339780	307224	56	10.5157
136455	126054	82	56377	52239	78	29248	27120	76	324	370	0	410	386	0	142276	188606	39	10.5177
275911	202320	102	118732	86283	99	53556	40007	96	1860	1480	17	1355	1028	5	549097	459890	72	10.5187
130148	107372	82	53480	43803	81	16777	13204	48	311	374	0	293	220	0	176343	153751	54	10.5197
91710	84019	83	33778	30683	74	17961	15913	48	520	314	0	206	318	0	142230	150403	51	10.5208
161436	133644	86	53571	46442	82	22489	18421	55	549	427	0	326	332	0	216222	183992	56	10.5218
111654	107799	75	38615	35236	75	19768	17952	49	687	624	0	372	335	0	152616	171176	46	10.5228
89824	82843	84	23810	22152	53	15214	14394	44	394	296	0	207	215	0	137458	148823	46	10.5238
182383	143427	88	63737	49669	86	22454	17116	59	602	549	0	554	426	0	235819	198210	61	10.5248
94149	92472	72	59231	56495	74	12928	12322	40	564	417	0	288	291	0	146046	166679	43	10.5258
179000	149159	88	82105	70116	87	33889	27180	84	964	647	0	700	659	0	271482	268988	50	10.5279
98191	94853	77	43730	41378	74	18841	17267	47	642	498	0	377	305	0	95593	136117	37	10.5279
129754	108704	82	50620	41949	81	21321	17418	53	602	555	0	428	376	0	183976	162716	56	10.5299
145502	109616	86	51239	39680	84	21363	16432	53	654	540	0	477	333	0	186294	162110	54	10.5309
61777	59367	69	18279	17724	46	10584	10159	38	439	298	0	277	257	0	88438	107466	39	10.532
94356	87250	82	32034	28641	74	14893	13441	48	416	480	0	290	251	0	133691	134566	48	10.532
218204	167313	92	88316	68496	88	26453	19793	73	933	737	0	668	562	0	277798	239325	55	10.535
152129	134565	85	56426	49603	80	18745	15865	50	419	553	0	365	385	0	204176	192719	52	10.536
163729	147787	89	55994	52076	81	27087	23883	67	745	742	0	803	681	0	203866	214890	46	10.537
111270	104410	85	50506	47302	76	19260	17775	48	291	280	0	202	181	0	162246	174696	46	10.5391
186089	149536	98	79782	64225	86	30633	24745	82	693	521	0	674	523	0	246356	216027	63	10.5401
113820	107408	77	79485	74842	77	19869	18938	49	524	591	0	295	266	0	123725	189770	38	10.5401
89001	85036	74	31159	29473	72	18012	16687	47	416	296	0	99	281	0	127841	135269	47	10.5411
145989	133526	86	58424	54038	79	22550	20288	53	662	556	0	503	477	0	230745	236189	58	10.5421
98480	84827	82	35126	30299	76	17243	14493	50	190	278	0	201	211	0	140932	135490	54	10.5421
122788	107311	81	47960	40626	79	19724	16363	54	478	481	0	394	418	0	131570	158019	42	10.5442
245513	187765	96	102932	79650	94	41445	32024	90	1592	1185	12	867	807	0	304640	285190	55	10.5442
236200	186153	95	91276	73783	93	43293	34932	90	1996	1630	18	1020	974	0	350011	351657	54	10.5452
115227	99554	84	44649	38018	78	18764	15814	49	558	421	0	352	378	0	161519	159510	54	10.5472
91330	81568	75	34949	30689	74	18819	16015	49	511	504	0	134	216	0	126581	131035	45	10.5472
100657	96166	78	36085	34520	73	14772	14215	44	296	246	0	387	421	0	138891	144036	49	10.5513
122894	97062	100	39261	31790	81	18046	14402	51	520	457	0	358	311	0	171326	157489	52	10.5533
166576	145999	90	56190	49036	82	22603	19363	55	779	698	0	482	413	0	161816	181456	45	10.5533
260784	181602	112	81343	57205	98	41297	27026	96	1239	1028	5	985	542	0	386219	285453	72	10.5544
139924	104173	104	56384	42800	104	25437	18966	88	427	363	0	378	332	0	207006	153174	104	10.5544
126454	119066	84	63210	58633	78	22949	20276	56	510	491	0	392	382	0	155056	189362	42	10.5544
52595	51212	71	22279	21401	52	7617	7230	34	271	220	0	74	77	0	79596	89041	42	10.5564
138120	124504	87	57578	51583	80	19548	16659	48	721	583	0	275	300	0	199205	190801	58	10.5564
145199	115175	88	50235	40030	82	26456	20269	61	659	544	0	467	362	0	178892	155059	59	10.5564
113556	105799	80	43830	41069	76	19202	17580	47	232	440	0	370	236	0	115649	148969	41	10.5605
99214	92665	85	34849	32434	74	15759	14739	45	456	289	0	205	257	0	92152	119717	91	10.5605
50376	50892	53	18992	18592	45	10810	10532	38	319	366	0	103	146	0	85891	106308	38	10.5605
93333	88652	83	38984	36613	73	14700	13863	44	300	334	0	319	324	0	97143	144660	34	10.5605
111589	94058	86	31851	26471	77	18637	15732	50	522	426	0	404	357	0	183358	171516	53	10.5615
260694	189528	96	98987	72693	93	31980	23488	80	1096	674	0	552	463	0	348425	285862	65	10.5615
137150	117825	82	57546	47632	81	20590	17189	53	695	608	0	453	340	0	182501	172195	51	10.5625
213162	160154	94	73327	55440	91	39279	28948	88	821	706	0	702	625	0	343675	281558	66	10.5656
115785	109781	76	44279	41804	75	19020	17583	49	332	310	0	267	249	0	119919	153806	37	10.5656
373464	238568	134	111993	67545	129	51433	31394	126	2442	1573	20	1341	882	0	644529	431700	103	10.5656
171184	141306	86	61122	49772	84	20541	15924	54	868	721	0	430	420	0	231213	204739	59	10.5656
205461	177760	91	125248	112083	90	498	564	0	1897	1582	20	689	636	0	1214	1451	9	10.5676
78162	74062	75	26382	24933	62	10590	9845	39	310	306	0	131	256	0	113549	120297	47	10.5676
103976	98581	80	50341	47560	76	19371	18681	46	450	428	0	368	335	0	105201	136238	38	10.5706
216119	163665	91	115702	92457	92	29808	22254	75	1115	981	0	852	582	0	324496	274566	60	10.5737
193076	141348	90	71755	53497	89	27175	19583	69	998	758	0	722	528	0	296401	244420	64	10.5737
152885	127840	83	65265	54654	83	22973	18405	61	390	432	0	404	413	0	211068	185599	56	10.5747
54619	54645	63	26171	25578	64	8073	7929	35	278	317	0	92	157	0	32504	59659	33	10.5778
306977	216494	111	183252	129172	103	78266	53298	100	3187	2287	32	2082	1512	21	818483	657794	76	10.5778
157670	147911	81	56006	52451	79	36195	32777	78	1210	1153	9	602	628	0	253881	289998	44	10.5778
167545	136984	87	69252	55782	87	23439	18672	57	526	487	0	334	297	0	230668	204725	57	10.5798
127366	116307	82	37984	33134	77	19325	16813	56	485	353	0	411	344	0	123445	154376	95	10.5798
188683	140197	98	65259	47943	88	27174	19754	73	740	604	0	707	584	0	277068	214242	60	10.5839
158281	133332	84	59965	49321	84	19992	16545	53	983	836	0	360	327	0	152050	165632	43	10.5839
129511	101898	85	48642	39218	81	17968	14159	51	406	414	0	402	328	0	178841	165239	54	10.5839
117984	96247	84	48045	39356	80	17420	13617	49	403	464	0	392	356	0	181105	182140	47	10.5849
141352	113058	84	44434	36096	81	31385	25001	78	641	464	0	371	266	0	214267	188491	61	10.5859
293374	194242	110	106863	69673	102	41786	27981	98	1131	711	0	923	624	0	428566	313916	72	10.59
172410	142505	95	64617	53518	85	21808	18501	54	628	439	0	367	261	0	210584	191674	58	10.591
311803	202889	112	109230	70445	103	45417	28737	100	1622	1089	16	1086	719	0	483192	343321	74	10.591
268533	218745	101	93556	76796	94	55179	44696	93	1846	1354	18	1111	1014	3	518316	480895	63	10.592
115658	97024	82	49755	42094	79	17298	13541	51	688	388	0	329	371	0	105259	129878	40	10.5931
144345	117561	90	61784	50724	82	25300	19735	61	739	588	0	346	446	0	219264	203964	53	10.5941
165145	126957	90	57222	44374	85	26930	21238	68	696	524	0	482	354	0	222330	190808	59	10.5961
172654	130619	88	58007	43215	85	25136	18288	63	631	476	0	510	373	0	252382	209228	60	10.5971
448233	258231	150	131116	75597	148	70175	38984	146	3437	2090	32	2318	1396	24	870963	513732	124	10.5981
110369	98346	95	44572	40105	77	16883	14518	46	879	828	0	466	452	0	110193	148694	36	10.5992
63922	63347	70	22623	21855	55	11300	11031	37	316	260	0	87	129	0	89045	102924	39	10.5992
82161	79416	75	29968	28543	71	14116	13235	40	368	412	0	312	313	0	128415	134392	46	10.5992
169564	135884	89	60658	48740	85	23106	17986	58	1010	681	0	555	524	0	214706	176500	60	10.6002
228067	183124	94	80006	65083	92	35174	27588	89	1034	973	0	537	546	0	284267	281056	52	10.6002
265474	195577	98	113649	86588	97	50511	37794	93	1520	1079	13	993	787	0	344652	300802	54	10.6002
42374	39991	82	16711	16318	45	4416	4381	28	33	86	0	70	100	0	48182	59644	37	10.6012
502376	244533	172	197125	89339	166	132894	57574	166	3800	1898	41	3120	1303	39	1.04858e+06	564074	141	10.6012
161143	123964	97	54084	41376	85	20707	16002	52	592	455	0	450	420	0	216122	182015	61	10.6032
303301	192685	140	94642	60560	128	46747	29561	119	1550	1299	14	1175	803	0	472689	326967	140	10.6032
148552	119164	89	46487	37366	84	23419	18688	61	901	610	0	553	483	0	219516	190437	61	10.6043
425622	192038	168	183295	83611	163	71827	33558	159	1734	951	0	1532	766	0	547046	297071	124	10.6053
206336	163008	88	76575	60323	88	41176	32132	85	1058	1043	5	608	526	0	344926	322317	57	10.6063
165464	135805	95	53697	42316	84	24140	19887	57	395	390	0	384	397	0	253578	230397	60	10.6073
92995	85885	87	31653	29733	73	19168	18071	46	409	389	0	141	229	0	136848	143130	50	10.6114
108511	102882	77	35119	33106	74	16156	14866	46	658	504	0	521	467	0	160497	163148	51	10.6114
118003	103979	80	41797	36129	78	22542	19099	55	468	393	0	361	393	0	177036	167844	53	10.6114
65815	65339	74	21814	21747	47	11151	10630	39	115	304	0	95	157	0	87088	97273	45	10.6114
129498	108099	83	44399	36590	80	18919	15967	51	752	609	0	404	368	0	201534	190846	51	10.6114
219184	180247	103	119091	101034	91	53033	43447	88	1468	1202	11	978	790	0	392240	370770	58	10.6124
132048	108379	86	44543	36901	80	19985	17042	52	484	400	0	365	382	0	185879	175277	53	10.6134
348583	192480	134	140062	67455	135	56034	29481	131	1694	854	0	1103	633	0	547762	332584	100	10.6155
70190	69223	76	20842	20745	46	13261	12548	42	485	428	0	186	166	0	101815	115875	40	10.6155
173192	133252	87	58949	45632	85	27108	19749	67	717	547	0	450	374	0	241742	199134	60	10.6155
182004	157966	100	66367	55951	85	29866	25687	82	485	535	0	596	528	0	227178	243237	47	10.6165
93519	90996	76	57800	55381	75	23839	22576	52	525	377	0	480	336	0	89939	129975	37	10.6175
74068	72458	75	27399	26294	70	11008	10722	39	363	340	0	257	290	0	106523	116536	45	10.6175
227612	170531	102	75651	56258	92	40739	29625	90	889	871	0	903	613	0	311907	251530	66	10.6175
268002	197039	94	106386	77662	93	50097	38088	91	1795	1443	17	1003	867	0	504725	421844	67	10.6195
328599	234025	106	117018	83319	102	56050	39434	101	2816	2228	29	1353	958	0	519967	417902	73	10.6195
112588	101864	81	40230	35689	78	20820	18927	51	554	450	0	373	491	0	163291	160350	51	10.6205
186270	138051	92	72588	52932	87	28435	21060	66	776	658	0	489	413	0	257238	214704	69	10.6216
182663	133767	98	59253	44093	88	24220	18232	60	657	786	0	544	507	0	233673	182206	64	10.6267
81357	78173	73	24103	22976	58	14200	13482	41	298	465	0	258	196	0	114422	119867	45	10.6297
150282	123912	83	50182	42201	83	26967	21851	62	812	686	0	465	382	0	226271	200724	59	10.6297
154974	130333	100	55101	43868	100	27553	21682	83	590	511	0	545	508	0	266560	230162	100	10.6297
151637	121662	88	54280	43504	83	24709	19641	61	677	658	0	619	548	0	206009	179296	57	10.6307
71967	70755	71	26721	25877	63	10028	9801	37	336	547	0	58	143	0	102536	110639	46	10.6307
218065	169348	93	109624	87637	90	37197	30023	85	1040	928	0	898	757	0	348159	307707	59	10.6328
181563	143783	88	65099	51362	86	25010	19699	57	825	690	0	586	535	0	253983	220234	59	10.6328
118194	107232	79	41851	36994	76	21026	18352	52	515	426	0	534	398	0	171392	170349	52	10.6338
80257	77288	74	25998	24708	61	14476	13887	42	450	314	0	242	182	0	118654	130452	44	10.6348
160377	142386	84	42528	36721	78	23860	21208	58	662	711	0	600	612	0	217695	219260	52	10.6368
131693	123329	79	53567	49681	78	24539	22368	52	353	410	0	450	413	0	227240	229984	48	10.6368
124397	114818	80	37320	33915	76	20734	19253	50	570	637	0	295	355	0	144317	175837	40	10.6379
249443	199185	101	158078	127731	97	40879	31987	93	1253	781	0	680	583	0	345492	292602	58	10.6379
102710	97402	89	33661	32003	73	20998	20117	49	311	290	0	236	235	0	172396	183932	44	10.6389
48352	48128	68	18670	17907	47	6951	6588	34	321	292	0	63	91	0	59837	67454	40	10.6419
153273	126296	86	67581	55754	84	26015	21196	57	622	380	0	535	377	0	213262	195998	57	10.6419
203731	163161	99	74753	59071	88	20797	17150	57	789	696	0	611	557	0	262387	236162	59	10.644
193004	148978	100	58730	45113	88	31134	23745	84	772	649	0	569	482	0	252267	210539	63	10.645
190238	146636	90	56373	42402	87	25888	19842	67	823	589	0	641	469	0	266396	222971	63	10.645
101120	97188	77	83703	80121	76	20350	19072	51	513	565	0	389	388	0	104981	142387	39	10.645
91441	86820	77	39506	37427	73	15623	14904	46	392	494	0	293	280	0	98284	135181	37	10.646
106459	92021	82	43675	37181	78	13809	11240	46	65	238	0	303	252	0	135330	125411	52	10.647
77612	70815	79	20467	18935	55	13546	12427	42	288	298	0	278	266	0	116686	124688	89	10.647
147933	119521	92	60419	49030	82	27589	22129	64	850	689	0	499	451	0	209223	194388	52	10.647
98671	93547	83	46784	44429	74	14924	14243	41	228	277	0	240	221	0	148216	158817	47	10.6491
111193	103654	80	35805	33102	76	18966	17423	51	371	361	0	266	320	0	159248	161738	50	10.6491
179596	145441	87	84447	69474	85	26965	21399	61	564	435	0	558	443	0	272780	247487	56	10.6491
181456	139230	89	59550	45300	86	29237	22495	73	863	597	0	579	486	0	260781	223866	59	10.6501
145110	127422	83	56263	49597	80	21477	18633	55	703	742	0	553	495	0	174399	199694	44	10.6511
52920	51567	68	21517	21073	49	10968	10564	38	247	199	0	164	118	0	74674	86092	40	10.6511
102398	96088	79	27238	25671	62	20373	18957	50	256	312	0	309	386	0	157698	171998	46	10.6511
244723	183081	106	143628	117471	100	52086	42026	96	2004	1844	20	1419	1177	12	464249	435421	59	10.6521
185135	131532	108	65640	45855	108	30353	20600	90	1130	750	0	661	423	0	313744	219957	108	10.6521
50740	51735	67	20707	20009	50	8386	8043	36	88	130	0	20	95	0	38949	68888	31	10.6542
153674	136348	83	67203	59352	82	18569	16372	48	749	622	0	629	478	0	157449	172337	46	10.6562
59588	58388	77	17427	16992	44	8572	7900	35	350	309	0	188	279	0	82729	88960	46	10.6562
223543	167196	95	64860	46354	93	31508	23209	85	892	760	0	642	613	0	314143	258443	64	10.6613
375919	231796	138	114106	70569	133	57085	34780	130	1999	1406	20	1327	831	0	590807	406924	103	10.6664
132091	124204	77	50875	46551	78	20520	18445	51	167	281	0	420	345	0	149942	181006	39	10.6664
212423	180718	90	84187	71571	88	27197	22625	66	922	813	0	555	520	0	283280	269807	62	10.6674
81956	77945	85	29441	28021	72	16660	15781	50	336	295	0	324	259	0	74322	109361	36	10.6694
94413	79085	80	33591	27626	76	17007	14395	48	553	543	0	238	216	0	133931	126374	52	10.6704
115702	102798	89	38193	34817	75	17860	16272	46	418	485	0	317	358	0	171076	173725	47	10.6715
395537	271476	130	179672	128236	129	90656	63178	128	2662	2085	25	1985	1587	19	889297	685126	100	10.6725
112825	99547	92	44533	38822	76	20586	18146	52	580	477	0	364	322	0	166172	164108	48	10.6735
424347	250479	148	148956	87821	136	78131	45930	133	2219	1512	23	1536	916	0	797599	502362	106	10.6745
183357	154545	86	102207	86817	85	26729	21771	67	694	722	0	648	557	0	293643	276004	54	10.6776
265803	193148	108	83384	60975	104	42209	29839	102	1587	1040	9	979	753	0	308854	275560	65	10.6776
154555	139227	82	41396	36082	77	26509	23401	58	504	395	0	494	443	0	254624	266059	51	10.6786
50779	49860	72	19449	18846	49	7591	7192	34	380	439	0	55	145	0	70813	81469	38	10.6796
226937	170119	106	74298	54367	94	27504	20554	66	1296	829	0	659	501	0	318537	267895	68	10.6806
266891	179287	107	98820	68540	100	39066	24854	98	1427	879	0	743	652	0	405275	295220	79	10.6827
138059	118104	89	51462	44424	80	19473	16169	52	716	620	0	510	516	0	145119	166513	44	10.6837
103586	86815	82	39462	32421	77	15989	13369	47	737	506	0	169	232	0	158926	145654	51	10.6837
146459	135860	82	61483	57239	78	16968	15621	47	658	563	0	458	352	0	195542	198616	50	10.6837
238320	168697	102	87205	60200	97	29248	19880	78	796	501	0	548	558	0	323340	246600	68	10.6857
53789	51418	72	17365	17001	44	8801	8479	36	210	134	0	164	152	0	40845	62671	34	10.6857
140625	129588	80	60035	55220	79	23486	21843	55	213	319	0	413	324	0	220320	221788	51	10.6878
100288	93009	85	33314	31007	73	19446	17980	50	458	446	0	295	281	0	155660	170701	47	10.6949
107745	103185	78	34818	33053	73	18593	17579	48	171	206	0	369	372	0	143243	145755	47	10.6949
72866	67546	78	26494	25805	63	12973	12194	43	376	374	0	245	289	0	60522	88825	37	10.6959
118838	111604	78	31302	29717	75	17963	16705	46	451	563	0	300	347	0	170095	179357	49	10.6959
250422	187834	102	166395	136695	101	68832	55112	97	2379	1826	25	1869	1346	18	591158	490008	67	10.699
83799	80960	74	33587	32323	71	15544	14610	42	335	371	0	119	175	0	110501	127947	39	10.699
156332	136512	85	60533	51965	80	22495	19377	55	798	693	0	418	309	0	232895	228798	51	10.7
189028	141081	90	84345	64633	89	24167	18047	58	1046	799	0	552	519	0	247140	197986	61	10.703
134025	107624	87	50701	41730	81	19602	15581	51	321	320	0	449	307	0	187536	165537	58	10.703
130073	117231	88	53905	48796	79	23393	21225	54	566	538	0	515	446	0	157788	180036	43	10.7041
139247	125002	90	43921	38882	79	20981	18928	51	628	488	0	391	261	0	181120	176312	54	10.7051
294630	222792	111	130665	97890	104	67432	50880	101	1805	1341	16	1590	1300	14	616281	507190	80	10.7061
124363	104683	84	44451	37225	81	20521	16950	51	597	567	0	479	376	0	177105	164357	57	10.7061
199219	153541	88	65888	49977	86	36388	27439	85	1063	747	0	616	405	0	302002	249318	63	10.7061
79035	73339	80	26211	25172	66	12030	11205	39	263	350	0	156	140	0	106672	112941	46	10.7071
93595	89900	75	30009	28195	73	19216	18280	46	403	401	0	273	278	0	139002	150780	46	10.7071
245136	188140	97	121129	96123	97	52976	40514	92	1724	1333	17	1325	1171	11	437822	384827	58	10.7081
279414	200967	105	78146	55141	100	45700	32416	98	1463	1105	8	1010	759	0	425104	314732	76	10.7091
228275	175236	95	76237	58764	92	32964	24899	88	1476	1209	13	646	597	0	262959	259474	52	10.7102
193856	143203	94	69524	51560	89	29876	22081	71	981	727	0	624	478	0	277890	227969	61	10.7112
156484	127383	84	44791	35968	82	27557	21618	70	898	643	0	582	523	0	225739	198674	61	10.7122
101794	96069	79	40782	38569	74	16584	15865	45	306	412	0	186	170	0	108208	141045	39	10.7122
201462	160943	88	99609	77629	90	30592	24427	80	1167	902	0	714	647	0	318250	267191	65	10.7142
262288	207923	104	102533	81760	97	45680	36128	94	1375	1153	9	988	846	0	363052	348475	60	10.7153
70192	68346	69	22832	21779	52	12735	12557	39	213	309	0	161	173	0	95184	104754	45	10.7153
129763	113849	83	47222	41733	79	20002	17237	50	512	536	0	342	353	0	170715	204400	41	10.7163
72525	68827	72	27638	26571	66	10790	10357	40	249	146	0	168	201	0	114048	123928	47	10.7163
220424	162279	91	121570	91659	92	50930	38937	89	1865	1363	18	1157	960	0	514220	428096	67	10.7193
282409	206645	115	138378	103583	103	33540	25733	86	1667	1110	7	1012	758	0	358982	282301	76	10.7203
137341	126472	93	41975	39387	76	21427	19829	49	476	545	0	318	398	0	218298	226908	52	10.7214
171680	132654	102	64204	49910	84	26475	19885	70	607	396	0	478	380	0	230162	197404	60	10.7214
48340	47808	58	22288	21615	54	14515	14070	43	239	218	0	85	216	0	79044	87005	43	10.7214
146586	126864	94	72754	62781	82	27961	23921	72	1088	840	0	782	602	0	245900	229999	59	10.7224
254790	196347	92	92442	70112	91	39052	30168	87	1746	1510	17	813	648	0	409323	364594	60	10.7224
89993	81715	78	39087	34840	75	12820	11534	44	248	326	0	289	302	0	90216	117856	38	10.7244
67087	65181	79	17425	16783	46	15176	15152	42	149	238	0	245	290	0	95759	108917	42	10.7244
370784	234045	143	145108	98307	135	48909	30553	132	1797	998	0	1159	808	0	537050	366861	107	10.7254
90794	86678	76	23219	22172	53	14088	13172	42	306	374	0	127	221	0	143836	152803	48	10.7265
93797	90254	76	22134	20979	53	15513	15174	41	323	229	0	261	166	0	138610	148548	48	10.7285
46301	45874	69	24295	23939	56	6743	6584	33	-64	87	0	157	108	0	63192	67890	41	10.7285
159215	128915	87	57700	45895	83	25081	19938	65	880	751	0	480	480	0	222451	190914	59	10.7305
235532	173803	105	94249	70154	94	30591	22518	78	845	596	0	634	513	0	376316	304333	69	10.7316
83533	80036	73	29290	27514	71	14415	13361	42	430	441	0	130	210	0	122426	133171	47	10.7346
83505	77401	81	30219	28365	72	13898	12937	42	459	420	0	130	238	0	130387	136107	48	10.7356
75253	74483	72	25668	24676	55	10685	10309	39	248	383	0	188	212	0	114769	123228	47	10.7356
96104	91748	76	39194	37055	74	18888	17841	51	338	251	0	359	360	0	159527	163556	49	10.7366
177130	149669	87	58224	47726	85	25162	21119	63	638	628	0	447	487	0	271666	242817	62	10.7377
95031	92679	74	39680	37614	75	15729	14971	44	335	399	0	296	403	0	142259	147599	51	10.7397
292914	223645	117	88040	66680	100	44838	34194	97	1457	1188	14	1017	842	0	372427	346801	62	10.7417
145379	133662	84	58324	53872	78	15811	14092	44	860	553	0	184	170	0	189259	195785	51	10.7438
222695	176732	94	83520	66123	90	35688	27998	87	971	651	0	814	661	0	256527	249703	51	10.7438
179235	140649	92	72944	57388	86	26995	21575	64	810	546	0	507	457	0	277914	238557	64	10.7448
214468	158826	94	82283	62567	89	35728	26318	88	1111	721	0	586	437	0	348259	280236	67	10.7489
128110	117033	82	52204	46239	79	20518	18143	49	649	419	0	504	477	0	189848	188987	53	10.7489
59885	56487	82	20554	19765	49	8884	8329	37	191	228	0	232	168	0	81931	88048	42	10.7509
228734	160013	95	73442	51387	91	33607	23212	87	1041	883	0	681	609	0	335227	248573	66	10.7519
63727	61472	75	32071	31078	69	7448	7216	34	308	229	0	89	71	0	82456	88093	42	10.755
138072	118241	84	58834	50452	81	13974	11311	46	721	562	0	283	296	0	186844	163854	60	10.755
145684	117426	86	45957	37169	82	25159	19915	76	560	457	0	396	322	0	148262	155971	50	10.755
124541	104694	80	46972	39308	81	18170	14768	51	556	417	0	312	327	0	162877	143789	58	10.756
55787	53731	72	20308	19462	52	8289	7976	36	125	146	0	126	190	0	42872	64704	34	10.758
107731	102383	77	34032	32411	74	16613	15108	47	433	358	0	309	264	0	181127	189773	51	10.758
385503	229835	136	126863	76370	131	58818	35177	130	2627	1792	29	1509	1050	7	657942	411710	108	10.759
157182	126676	84	53789	42558	84	23552	18759	63	600	402	0	496	420	0	240237	190002	101	10.759
122386	101676	87	45392	36831	80	23385	18973	60	363	441	0	462	373	0	184482	170182	54	10.7601
190178	145798	90	85149	64785	87	28721	22032	68	853	634	0	531	497	0	298492	256231	58	10.7611
112894	101489	83	50922	43829	79	17099	14822	51	410	357	0	256	227	0	155716	153321	54	10.7621
70179	70429	71	17505	17174	45	11806	11285	39	305	211	0	204	215	0	110967	125528	42	10.7621
120967	105052	82	77011	68523	82	31209	27042	78	710	754	0	516	603	0	191629	208814	45	10.7631
413382	282014	131	244512	179237	124	106483	77333	122	3086	2566	30	2767	2110	26	1.04858e+06	846242	99	10.7631
221350	164982	112	108068	80060	112	54691	40941	98	1431	1233	13	1211	961	0	507348	416070	112	10.7631
102330	84103	82	43316	35680	78	17101	14189	49	516	505	0	243	231	0	147353	134722	52	10.7652
104644	97869	92	51438	48305	75	19669	18021	52	716	549	0	363	396	0	129901	168753	39	10.7652
150806	134949	83	69918	63326	80	27039	24063	61	846	825	0	521	440	0	272536	271028	54	10.7662
289353	214537	112	146653	114026	99	47723	36271	94	1889	1581	21	1146	938	0	536756	447920	78	10.7692
141420	124042	95	53985	45650	85	20747	17267	56	800	491	0	522	448	0	216979	197028	98	10.7692
54596	54043	69	19438	19109	45	6235	6308	32	265	282	0	13	113	0	74786	85126	43	10.7702
71736	70185	74	24881	24026	56	14430	13507	41	275	255	0	357	322	0	112777	122593	53	10.7743
102365	93661	79	39350	35204	77	15313	13527	43	482	539	0	350	341	0	152486	153854	48	10.7753
193189	148830	93	61144	46373	85	25677	19348	64	667	624	0	384	422	0	254199	216194	62	10.7753
41502	40926	69	18032	18310	43	5496	5359	32	35	72	0	79	102	0	50505	57509	38	10.7784
57310	57582	65	20273	19867	47	10932	10253	38	327	191	0	190	253	0	94338	100587	45	10.7794
84833	79276	90	33282	31550	73	13733	13144	42	549	409	0	257	173	0	75511	101761	41	10.7815
208081	161510	94	83427	66376	92	42893	33219	90	1105	799	0	597	548	0	383833	322704	70	10.7835
206891	162883	107	100825	81554	88	27303	21658	73	1088	783	0	651	522	0	235710	237723	52	10.7845
248955	202291	93	100100	81874	91	48222	39410	87	1456	1476	14	1095	951	0	479178	432278	63	10.7845
116644	109449	80	50902	47656	76	23271	21497	59	220	343	0	341	426	0	223056	227631	54	10.7865
161633	143302	82	42144	36077	79	25723	22582	60	431	528	0	279	338	0	245853	244047	57	10.7865
105781	90022	82	37168	31056	77	14851	13008	47	272	240	0	432	375	0	157609	143267	53	10.7906
200253	149791	95	63783	48357	89	34476	25563	85	858	606	0	599	555	0	280498	222417	107	10.7906
143669	116205	84	54277	43270	83	21882	17040	58	856	629	0	423	332	0	136387	138721	45	10.7906
246468	174518	95	80916	57617	92	34092	23909	83	1207	876	0	871	679	0	354459	278663	68	10.7906
355910	236788	135	158726	112135	130	80105	56847	129	1890	1765	22	1700	1185	14	772391	596761	105	10.7916
84572	82144	75	22750	21643	53	14224	13539	44	457	342	0	253	252	0	135769	145252	49	10.7957
172935	140435	88	71635	58386	85	23473	19053	58	610	628	0	344	388	0	220700	198207	56	10.7967
120524	113108	81	32579	30726	74	20502	18834	49	333	403	0	435	386	0	175229	184815	49	10.7977
195944	165337	90	87526	75330	91	34971	29151	88	1230	934	0	592	640	0	277589	278893	55	10.8028
123990	104428	82	63518	54428	82	17975	14804	51	585	514	0	259	162	0	165751	150889	53	10.8049
60613	58583	72	20862	19960	50	10521	10160	38	460	365	0	163	166	0	52658	74472	37	10.8069
142339	133481	79	53439	49918	79	28345	26645	73	601	563	0	377	385	0	237492	231157	56	10.8069
228060	194325	94	151462	130484	90	40093	33557	85	1818	1439	19	1034	874	0	320388	297504	88	10.8079
155448	127846	84	52611	42423	82	23386	18603	57	712	620	0	347	284	0	259758	227139	60	10.8079
114315	108385	77	37972	35812	74	15129	13741	45	422	532	0	291	295	0	161563	173051	48	10.8089
117523	111200	80	57438	54324	77	19585	18074	48	660	606	0	315	388	0	187999	186075	54	10.81
83889	79840	79	30477	28774	72	12022	11309	39	260	373	0	301	175	0	119845	126061	47	10.811
215040	177053	93	155176	132103	92	66130	55718	90	1905	1419	19	1447	1222	13	497448	443808	58	10.8151
79288	77701	76	26914	26523	54	11440	10678	39	463	354	0	339	322	0	109070	116405	43	10.8151
129947	110442	84	45606	38925	79	21927	18234	57	551	561	0	417	435	0	135346	149786	43	10.8151
268796	206136	101	100465	79424	98	45901	35384	95	1657	1402	16	1124	999	0	390789	369880	59	10.8171
184881	149644	90	68921	55911	85	30527	24724	81	1081	979	0	770	626	0	205081	204874	51	10.8191
130882	122302	81	42808	39645	77	22272	20557	54	364	409	0	461	387	0	209667	212935	95	10.8191
80400	80429	71	26966	25878	56	15418	14497	45	320	507	0	161	283	0	132988	135427	48	10.8191
72441	67210	88	28901	26559	74	10247	8881	41	183	319	0	119	170	0	74798	82782	88	10.8191
64861	66811	57	22719	22146	48	10599	10276	37	212	283	0	52	225	0	87323	100891	40	10.8191
133215	109853	87	47506	39185	80	23540	18784	58	691	469	0	513	416	0	189079	170046	53	10.8222
132565	110890	81	47394	38873	80	18982	14749	52	725	538	0	398	287	0	192870	176450	53	10.8222
183794	147693	86	65609	52193	85	30081	23915	82	1072	836	0	601	427	0	263720	215501	61	10.8222
155240	123844	83	54720	42790	82	25623	20045	61	381	389	0	348	225	0	244536	206519	60	10.8232
130280	107194	81	45239	36767	80	21739	16998	59	688	529	0	368	312	0	182574	161436	56	10.8232
254933	190969	117	73853	56193	98	33524	25379	92	1469	1218	14	1045	787	0	354634	292916	76	10.8263
271828	197345	103	135457	100499	101	62009	47727	98	2073	1502	21	1389	1252	12	625461	530700	76	10.8273
453935	297342	162	382002	264186	154	135438	94767	150	4387	3192	36	3362	2318	30	1.04858e+06	999036	125	10.8283
157555	130615	84	51652	43162	82	22995	18503	56	593	560	0	390	461	0	170399	177508	48	10.8344
96251	82885	93	32634	27848	75	14722	12928	46	414	361	0	459	381	0	170901	167150	93	10.8344
113343	101973	79	32412	28482	76	17550	15669	49	415	464	0	192	247	0	113909	135816	39	10.8354
98049	88208	79	36378	32560	76	21538	19173	52	470	431	0	270	415	0	162181	198243	42	10.8375
66681	64409	82	18757	18277	46	10499	10200	38	173	292	0	170	292	0	96354	104005	45	10.8375
146539	130180	92	62665	56952	81	20657	18543	50	433	436	0	561	556	0	188248	193092	52	10.8395
158565	137586	88	85122	75779	84	21947	18897	54	940	875	0	370	490	0	173120	180815	61	10.8415
156746	120301	90	66651	52671	85	20582	15298	55	814	584	0	339	426	0	212856	176739	60	10.8446
75787	78401	50	32916	31494	71	9436	8840	38	352	383	0	216	180	0	121004	126003	46	10.8456
125184	108976	84	58290	49727	81	24579	20709	60	455	360	0	328	242	0	178573	174809	54	10.8476
83230	78122	81	21086	19550	50	13485	12478	43	401	355	0	243	224	0	114264	128418	45	10.8497
78638	75433	73	18777	18170	46	11746	10961	39	229	234	0	371	377	0	125804	134273	47	10.8497
179307	135107	93	66148	50714	86	28428	20729	70	949	787	0	491	350	0	267086	220324	61	10.8507
71221	70712	71	26719	25764	60	12549	11975	42	140	167	0	129	247	0	103068	113060	46	10.8527
370527	236991	137	171397	115747	134	66801	44822	132	2225	1430	24	1195	971	0	630628	464214	117	10.8538
91880	90268	74	45712	43467	74	14773	13754	44	439	464	0	344	274	0	101306	127432	39	10.8538
101443	93652	81	33315	31608	73	20565	19286	49	593	373	0	398	389	0	156051	184848	42	10.8548
160654	134184	88	49126	41728	83	24965	20496	58	714	557	0	463	413	0	237844	220439	65	10.8548
230053	167697	93	82568	62447	93	29208	20606	75	1400	980	0	858	626	0	311133	230948	69	10.8548
115970	102886	80	40258	35515	78	18900	17064	48	575	434	0	152	238	0	114727	126856	47	10.8568
308077	206637	127	107511	74941	109	41612	28162	105	1813	1105	11	1016	684	0	416001	291510	86	10.8588
157476	138691	84	55065	46821	81	19090	16465	54	640	653	0	602	516	0	193317	181169	59	10.8599
84420	79669	76	35252	33926	72	13108	12699	41	383	346	0	147	160	0	82852	111608	37	10.8609
242141	177296	96	80933	59803	94	39288	28562	91	1812	1287	17	967	768	0	364515	292756	72	10.8619
118683	110483	79	45104	42901	76	16078	15017	45	467	657	0	287	361	0	163997	169594	49	10.8629
209350	169277	94	74069	59186	86	31528	24737	81	878	771	0	563	664	0	229630	234367	50	10.8629
153378	124970	88	59985	48347	82	21493	17059	57	914	766	0	448	380	0	186985	168181	57	10.865
49712	47560	71	14747	14374	43	7415	6948	34	170	141	0	44	101	0	56850	63752	39	10.867
199863	151637	91	65008	48557	88	29165	21380	80	875	733	0	745	531	0	272686	211962	64	10.869
191389	155301	91	84157	69268	87	25627	20134	61	747	623	0	359	335	0	252928	220754	63	10.869
129045	103947	86	50593	41026	82	18866	14697	52	718	570	0	319	353	0	195921	182038	54	10.87
247666	179673	96	115554	85928	95	40530	31307	91	1237	815	0	814	665	0	386616	308353	70	10.8711
134560	118199	82	55630	49206	80	20552	17571	53	465	448	0	267	241	0	126119	140314	44	10.8711
328932	206576	115	111565	74037	112	49700	31254	110	1487	1043	8	1057	696	0	555214	379266	90	10.8741
203587	166361	95	94950	79325	86	40176	32528	83	1107	728	0	830	838	0	278797	265677	50	10.8751
134871	125655	82	53888	50589	77	23455	21686	54	319	559	0	406	307	0	215806	226103	53	10.8772
342357	238306	119	169315	123657	117	68257	49754	114	2589	1829	26	1612	1232	13	697426	559274	88	10.8772
119917	102227	97	59825	49360	97	27779	23563	97	659	408	0	451	361	0	181500	151019	97	10.8772
85688	83270	74	28328	26745	68	13749	12542	43	439	442	0	258	189	0	119816	121617	52	10.8782
293164	228363	107	175508	140078	102	39377	30868	97	1614	1261	15	1061	888	0	479638	402304	74	10.8813
201321	150319	93	61987	46058	90	33553	25695	87	695	620	0	618	436	0	282956	225574	70	10.8833
69410	65628	75	23200	22555	55	8543	7957	36	351	371	0	165	205	0	100368	108461	47	10.8863
207045	166352	90	78682	62371	88	28052	21775	66	899	775	0	366	371	0	296741	258305	62	10.8863
109208	103405	79	46955	44452	74	20903	19459	49	439	448	0	378	291	0	193724	199909	49	10.8874
95333	91166	90	26629	25694	59	16462	14926	47	429	387	0	251	259	0	144951	153002	51	10.8884
131783	107931	86	52826	43780	81	21309	17224	56	379	340	0	377	308	0	193504	171921	53	10.8884
228644	161264	95	81881	56655	94	34559	24308	88	507	543	0	486	343	0	270650	217454	58	10.8894
70118	69015	72	29192	28501	63	9320	9005	36	-9	121	0	163	178	0	57014	82374	33	10.8894
139801	109510	88	82584	62393	84	26832	20065	68	1234	935	0	774	682	0	222621	257600	42	10.8894
122046	114123	77	44346	42000	76	21348	19989	49	531	457	0	459	391	0	192948	190239	54	10.8925
123064	103702	86	40805	34436	79	20197	17415	52	458	532	0	393	402	0	195102	179256	56	10.8925
108996	102546	76	36086	33320	74	19223	17552	47	453	472	0	401	421	0	135010	168101	40	10.8935
312336	227924	125	137720	104040	107	59056	44847	104	1951	1568	19	1372	1035	5	639083	537624	79	10.8935
265604	202722	104	117689	91772	93	43175	34463	87	2452	1867	24	1237	1011	4	501283	431999	67	10.8945
192868	144353	91	74282	57280	90	26177	20115	61	908	542	0	427	429	0	250880	210179	61	10.8945
382686	248179	134	172242	114566	131	79004	51545	128	2734	1762	28	1735	1215	14	766223	541237	107	10.8955
182716	149079	87	63582	51873	85	27396	22216	62	530	573	0	418	211	0	244951	222448	60	10.8955
116356	107238	79	46993	44575	75	18169	16954	46	538	578	0	236	352	0	163195	166285	52	10.8975
72888	71071	72	25190	23969	65	13472	13128	41	358	316	0	175	213	0	111091	113184	47	10.8996
79723	75370	77	26727	25259	65	13968	13025	41	295	299	0	275	269	0	116854	116907	49	10.8996
78107	72207	77	27801	25120	73	11497	9936	40	439	269	0	178	232	0	113061	113424	48	10.9016
250001	186614	105	97250	72603	99	23282	17430	59	1425	1009	3	857	645	0	280670	218342	75	10.9026
298485	211657	108	112237	83470	98	74932	54618	96	1185	818	0	1072	896	0	731510	586862	76	10.9026
146971	133416	83	105070	95493	81	45705	40173	78	1507	1485	16	878	931	0	267455	305587	42	10.9026
81970	81687	74	32570	31533	71	15601	15357	43	350	371	0	213	309	0	134486	145033	48	10.9037
76516	73724	74	28164	26868	69	12115	11567	41	293	202	0	188	249	0	105543	113455	44	10.9037
166237	138484	93	57534	47617	84	23876	19454	56	477	430	0	425	483	0	182176	184126	52	10.9077
128575	118998	86	49786	46663	76	24253	22852	58	618	529	0	450	461	0	204172	202972	54	10.9077
111818	102645	80	39712	36043	76	14831	13145	44	520	547	0	256	304	0	157360	163687	47	10.9118
112364	104571	86	48260	45363	77	16882	15595	48	481	431	0	292	318	0	102474	120010	43	10.9138
100433	96955	74	38529	36589	74	13033	12038	40	228	256	0	193	211	0	135613	146584	47	10.9138
116100	96672	82	39835	32447	79	19185	16375	49	656	459	0	247	224	0	176134	153328	57	10.9179
185951	142955	94	68189	51608	91	29542	21728	79	771	614	0	583	464	0	227163	184127	68	10.9189
136251	126257	81	45378	42197	77	23173	21520	55	729	749	0	613	606	0	224021	225203	55	10.9189
154980	129790	85	55903	46902	83	21452	18344	52	486	476	0	384	262	0	202644	183452	59	10.922
277999	202628	103	107600	80130	101	40250	28627	98	1426	1087	9	865	735	0	431222	350194	74	10.923
145986	120177	90	46917	38639	81	23490	18531	57	570	549	0	463	478	0	162423	160191	46	10.924
126487	107990	97	51324	42093	82	16663	13881	51	416	495	0	208	232	0	186080	168560	59	10.9261
107928	92394	81	39222	33563	77	14676	12004	47	516	493	0	372	244	0	162827	152128	54	10.9271
111857	106689	76	40023	37888	74	19837	18511	50	270	315	0	296	330	0	202060	212591	49	10.9281
170109	134916	86	55234	43431	84	26854	20651	64	706	468	0	460	333	0	243665	207549	63	10.9281
238466	172630	94	102916	75100	91	28296	20515	77	1106	828	0	701	590	0	328175	267304	63	10.9291
201189	173638	93	101941	89494	87	32234	27372	84	1270	900	0	868	749	0	277591	249802	54	10.9332
85950	80302	76	29781	27497	72	15532	13856	44	429	365	0	187	362	0	132198	137797	49	10.9352
88014	85506	73	38358	36648	72	13938	13030	42	136	287	0	181	214	0	115079	123221	50	10.9362
138341	120819	89	56678	48903	80	21360	18937	52	514	540	0	448	436	0	193519	184359	57	10.9362
206821	157675	95	67296	50735	88	36388	27400	85	778	599	0	631	431	0	298622	241578	67	10.9383
179580	144303	90	82519	67017	89	24527	18920	57	832	772	0	471	446	0	255503	221726	64	10.9383
137900	114788	82	45089	36249	80	23799	19509	51	777	642	0	495	532	0	207861	182726	57	10.9393
123159	102628	83	42004	33750	81	19814	15666	54	566	600	0	365	319	0	179444	160341	56	10.9393
180879	156193	88	91583	79666	87	27747	23495	70	981	940	0	640	496	0	227211	235232	49	10.9424
185519	137677	99	74112	54816	92	31793	23842	81	981	678	0	520	494	0	286382	227362	67	10.9424
331310	225757	124	130018	94864	119	86733	64071	118	2275	1946	23	1762	1255	16	833985	681511	93	10.9434
124153	114467	89	44021	41325	77	20230	18725	49	219	370	0	279	307	0	182674	187809	53	10.9434
123667	101703	83	37637	30537	79	19972	15450	53	385	497	0	363	404	0	177573	150801	60	10.9454
213976	156847	102	82924	62067	90	28743	21241	68	1103	775	0	622	526	0	308215	248505	70	10.9474
104248	98410	80	33973	32271	74	17419	16651	46	629	624	0	258	393	0	152112	162654	50	10.9505
310254	202448	116	103203	68236	114	56043	37738	113	1331	906	0	1138	731	0	422207	319742	84	10.9515
44986	44929	67	16958	16771	44	6975	6473	33	103	176	0	38	85	0	64190	75440	38	10.9515
136505	110500	84	56690	46008	83	20212	16028	52	479	419	0	407	489	0	211240	184680	56	10.9525
94700	90338	80	31962	30333	69	14484	13174	44	302	253	0	352	321	0	123270	121530	45	10.9525
140963	120448	83	58590	48767	82	20605	17115	50	674	581	0	483	422	0	186997	168554	57	10.9536
139774	111150	84	59149	47555	83	22535	18267	56	631	604	0	428	364	0	207722	182492	58	10.9536
116632	104911	79	40623	35766	77	26409	23182	62	529	453	0	258	289	0	168088	157298	54	10.9536
145836	127459	87	49853	42382	82	18894	16238	52	600	467	0	422	351	0	185230	176545	52	10.9546
88446	84186	84	26374	25129	71	18817	17500	48	313	365	0	81	200	0	128487	139124	50	10.9556
100604	94733	78	40850	38628	75	14647	13607	42	375	414	0	173	256	0	100856	123307	40	10.9566
220081	180775	91	68419	55095	85	34597	28047	82	700	736	0	813	759	0	259929	264875	50	10.9566
[truncated: 7,887 more rows]
