# Supplementary material for: Phenotypic heterogeneity follows a growth-viability tradeoff in response to amino acid identity
Source: Nat Commun. 2024 Aug 2;15:6515. doi: 10.1038/s41467-024-50602-8 (PMC11297284; doi:10.1038/s41467-024-50602-8)
Supplement: Supplementary file 6 — Source Data [file 41467_2024_50602_MOESM6_ESM.zip › source_data/fig6cde/1530_C7_yATP_NREPPRO.csv]

FSC-A	FSC-H	FSC-W	SSC-A	SSC-H	SSC-W	BL1-A	BL1-H	BL1-W	VL1-A	VL1-H	VL1-W	VL2-A	VL2-H	VL2-W	YL2-A	YL2-H	YL2-W	Time
109125	107487	77	42166	41675	73	1523	1532	14	1418	1473	15	3810	3709	29	346346	329224	87	0.00309534
112632	111933	74	49374	49506	73	1439	1319	13	1703	1649	17	3895	3654	29	355246	338649	84	0.0103178
73347	74512	72	25757	25638	61	1139	1294	10	963	1050	4	2459	2311	24	232541	221948	81	0.0113496
70339	70925	70	29340	29708	69	754	946	0	703	868	0	1846	1726	17	191554	186445	83	0.0175402
95964	96274	74	41474	40895	72	1266	1192	9	1235	1219	11	3029	2787	25	271080	263532	84	0.0206356
129053	126158	76	41070	39376	75	2447	2265	21	2107	2045	22	5217	5125	33	481147	447945	85	0.0247627
114457	111819	77	45051	44168	74	1372	1354	14	1300	1358	13	3085	3079	25	304690	293314	80	0.0257945
98419	96467	77	34412	34711	71	933	976	0	1064	1155	9	2803	2784	25	262100	248402	85	0.027858
148893	126154	83	54923	45427	82	1914	1596	21	2128	1987	19	4892	3870	36	431435	354854	93	0.0288898
88047	84980	83	24820	24832	53	1072	1051	5	1496	1268	11	2439	2381	23	253905	240943	84	0.0299216
190453	158237	88	76459	63448	85	1853	1546	18	2620	2093	26	5999	4958	37	570309	478752	98	0.0330169
99598	99344	75	34109	33651	72	1345	1338	11	1470	1254	12	2950	2806	26	317761	300452	84	0.0350805
189825	146549	93	71338	55803	85	2796	1914	27	2498	2009	24	5727	4489	39	556038	419718	97	0.037144
76423	77016	73	26507	26565	58	898	1009	2	1081	1024	3	2114	1852	21	183956	180197	88	0.037144
77225	79948	71	29082	29183	68	1141	986	0	1006	952	0	2356	2142	23	192640	189486	76	0.0392076
141125	127842	83	45010	39755	78	1718	1649	17	2231	1788	24	4722	4092	32	488874	435269	91	0.0423029
87463	88843	72	28307	28396	66	1185	1163	8	1295	1330	13	2767	2537	25	285228	271938	83	0.0443665
161048	139853	86	54616	46896	80	2065	1701	21	1903	1749	20	4482	3698	34	420694	356733	91	0.0474618
99683	98758	75	31293	30838	72	1508	1686	15	1462	1364	12	3457	3642	27	317400	308180	85	0.0484936
156858	151254	79	40930	39998	75	1985	1795	19	2295	2152	23	5188	4989	33	521157	484655	87	0.0495254
47643	49315	68	20018	20387	47	382	325	0	326	407	0	1225	1132	8	113621	113428	81	0.0515889
278094	189905	114	112750	78182	101	3173	1961	30	3669	2497	33	8463	5533	47	757694	506560	111	0.0526207
145268	129206	85	50318	44303	80	2160	1836	22	1812	1632	18	4989	4493	34	408173	363676	90	0.0536525
84433	86462	70	20711	21017	46	1209	1390	11	1369	1357	13	2814	2903	24	274434	266600	80	0.0536525
135685	124752	81	47041	41872	78	1839	1706	18	2062	1976	19	4430	3907	32	398756	363897	90	0.0557161
222473	189682	88	88459	75341	87	3253	2877	27	3755	2875	32	8085	6870	42	763938	647023	96	0.0567478
104856	104069	84	33543	33079	72	1551	1519	14	1335	1266	12	3490	3346	28	359439	344336	84	0.0577796
95756	95903	73	23858	24306	48	1429	1375	13	1909	1563	18	3954	3902	30	362165	349538	85	0.0577796
64963	64555	72	18479	18660	46	711	765	0	1010	1037	5	1783	1834	18	164097	159372	79	0.0598432
154124	131013	88	59533	51178	81	1805	1422	18	2011	1632	20	4860	4197	35	465565	388500	93	0.0629385
75199	77871	70	26805	26968	68	1262	1216	11	1569	1630	15	3279	3149	27	288255	277999	81	0.0670656
65510	66695	70	25294	25397	57	549	662	0	790	721	0	1573	1614	17	181957	177892	82	0.0732563
117568	107022	79	47318	43384	75	1548	1681	15	1558	1476	18	3736	3283	30	351525	315083	90	0.0732563
95075	97263	75	34848	34550	72	1536	1590	14	1418	1083	8	3166	3147	26	274394	267255	84	0.0742881
107436	106934	75	29717	29708	71	1609	1505	15	1650	1496	14	3836	3622	29	336756	319428	86	0.0742881
107682	105436	77	49250	48814	73	1460	1347	12	1648	1438	15	3169	2969	28	301066	288581	84	0.0753198
183516	144063	90	68267	53855	85	2114	1641	19	2555	1851	27	5345	4193	38	473209	360005	97	0.0804787
98937	97772	82	33962	33971	72	1431	1607	14	1481	1466	14	3501	3325	27	307029	297759	86	0.0804787
146991	141974	78	54947	53107	76	1689	1429	17	2112	2040	20	5659	5606	34	519176	491078	88	0.0815105
144089	118007	85	55183	45220	82	1888	1539	16	2024	1591	21	4603	3870	34	446727	360257	92	0.0825423
148191	144435	80	58567	56192	78	2100	2025	18	1880	1760	19	5325	5238	33	479414	455304	88	0.0825423
127980	110543	87	51294	44190	81	1657	1502	18	1728	1682	17	4276	3747	33	381787	329199	87	0.0846059
79480	79656	80	26396	26486	65	1221	1272	11	1087	1109	6	2580	2473	24	219089	209954	80	0.0856376
121451	116397	79	47332	44621	76	1514	1452	14	1958	1906	19	4024	3759	30	355869	341323	86	0.0877012
103533	102770	74	37515	36554	73	1450	1443	14	1562	1427	14	3696	3738	28	325910	317464	82	0.0918283
81139	82221	74	21411	21632	48	1023	905	0	1033	953	0	2366	2536	23	209822	197243	79	0.0918283
113017	108796	80	42649	41936	74	1159	1185	9	1161	1175	9	3304	3217	27	297371	281816	85	0.0949236
124979	112740	83	59755	54863	78	1610	1491	17	1702	1367	17	4050	3713	30	367230	333834	89	0.0949236
217860	178269	90	86950	71928	90	3301	2877	27	3730	3119	30	7795	6424	41	747281	635454	99	0.0969872
40357	39923	67	13497	13482	40	583	431	0	544	364	0	973	1010	3	92681	88153	76	0.0990508
112819	103098	84	46014	42142	75	1634	1423	15	1535	1363	15	3955	3559	30	331284	290946	87	0.101114
159754	143335	85	50936	44341	82	2070	1825	19	2115	1885	21	5365	4878	35	533411	474308	94	0.103178
112137	108654	81	45785	43743	74	1455	1364	13	1596	1578	17	3694	3563	29	335862	316691	86	0.103178
125225	112113	78	44869	38778	78	1610	1415	16	1785	1500	18	4105	3397	33	393771	352514	90	0.10421
110874	111384	78	20376	20879	46	1690	1499	14	1368	1377	13	3701	3889	27	345341	331089	82	0.10421
99122	99899	73	22972	22689	57	1283	1417	12	1543	1565	16	3626	3444	29	338751	323759	84	0.107305
73096	73274	84	26396	26675	61	1096	916	0	956	979	0	2060	2048	21	202088	197747	80	0.109369
113042	112689	75	33624	32960	73	1352	1406	14	1675	1666	16	4269	4124	30	396566	377584	85	0.1104
91030	90262	75	23451	23495	52	1197	943	0	1148	1057	5	2434	2548	22	230788	230369	83	0.112464
98470	97320	89	42095	42053	71	1414	1347	11	1591	1475	17	3382	3312	27	289023	274996	82	0.112464
163281	153941	82	75586	70664	79	1850	1784	18	2109	2008	20	5482	5051	35	488189	459232	92	0.120718
111079	108170	74	36571	35132	73	1469	1574	14	1477	1434	14	3804	3469	29	352275	337355	83	0.12175
130059	120785	79	48153	43790	77	1591	1525	14	1880	1446	17	4628	4175	32	376519	337132	86	0.122782
167346	131362	90	69288	54933	84	2055	1813	19	2154	1657	23	4834	3530	37	454863	355466	94	0.127941
43638	46549	55	12482	13087	38	543	470	0	874	574	0	1264	1225	10	112433	113080	72	0.127941
119436	113154	79	50082	46841	78	1490	1534	15	2059	1751	20	4345	4278	29	376651	344465	87	0.128972
97849	97190	74	40529	40216	73	1158	1093	7	1310	1249	13	2958	2861	24	280238	272297	87	0.130004
213292	163696	108	97281	76115	95	3248	2273	30	2712	1887	28	7129	5313	44	586711	451820	108	0.130004
79938	81189	72	28365	29102	54	1390	1315	11	962	1166	8	2509	2433	24	230540	226462	76	0.130004
192104	171830	89	63830	56598	83	2514	2237	23	2606	2207	24	6611	5841	38	619686	553515	94	0.132068
156571	151162	80	40067	39098	77	2109	2097	20	2431	2240	22	5700	5428	34	526776	505089	89	0.132068
95125	95009	73	49973	49933	73	1282	1218	11	1135	1040	6	3291	3196	26	306105	299107	81	0.133099
119418	104824	82	48849	42528	77	1213	1125	9	1509	1324	14	3666	3095	31	340285	298352	89	0.134131
87197	88070	74	29914	29713	70	1155	1140	9	1044	1117	8	2967	2812	25	266865	249118	81	0.135163
98420	99008	75	42429	42608	72	1255	1280	11	1351	1186	11	3137	3040	27	291351	281981	84	0.135163
99387	95653	89	40655	40347	73	1349	1330	11	1417	1377	13	3298	3189	26	300178	292175	82	0.137227
124484	122561	78	34460	33748	73	1458	1254	13	1773	1582	17	3962	3861	30	384587	369249	84	0.137227
119196	115299	76	48931	47303	75	1703	1476	18	1685	1575	16	4035	3879	30	373111	357612	84	0.138258
140726	123383	86	54207	46835	80	1976	1602	20	1557	1291	15	4144	3685	32	389116	329271	89	0.140322
130289	126906	79	38935	37901	74	1646	1593	16	1668	1849	19	4022	4004	30	388290	369253	87	0.140322
143262	133795	96	38117	34483	78	1946	1821	18	2291	2079	21	4843	4385	34	464271	428611	93	0.142385
104578	102406	75	37720	36793	73	1627	1607	16	1604	1487	16	3448	3362	27	338915	319141	85	0.146513
143406	123044	83	47622	41156	80	1910	1613	17	2196	1930	22	5183	4428	36	482451	414687	92	0.147544
118812	117715	75	60425	59723	75	1302	1257	12	1689	1824	18	4123	3747	29	372932	351745	86	0.149608
136045	132722	80	37364	36082	75	1633	1449	16	1973	1807	18	4454	4340	30	428195	394984	86	0.149608
217770	169373	92	73686	56294	88	2891	2502	25	2605	1948	26	5914	4634	40	589294	446805	99	0.15064
130585	114762	84	52646	46110	78	1938	1738	19	2119	1752	20	4370	3746	33	400771	343903	90	0.153735
44783	47016	53	22420	22653	53	505	593	0	693	657	0	1367	1257	11	113260	112254	73	0.155799
107894	97079	77	42331	37764	76	1399	1272	11	1377	1150	10	3325	3096	27	313874	274387	87	0.157862
34595	33856	71	17381	17688	45	440	521	0	439	637	0	720	759	0	87426	87343	72	0.158894
74140	75908	70	22927	22881	53	1030	909	0	940	951	0	2146	2077	21	199792	194571	84	0.159926
81181	81072	74	30606	30861	70	1241	1075	7	957	919	0	2469	2600	24	238326	229466	79	0.160957
121733	111885	81	50806	46111	77	1726	1565	16	1849	1592	19	4209	3648	32	408187	364051	90	0.161989
174362	152830	84	62874	53802	83	1995	1889	20	2316	1881	22	4917	4453	35	478510	420786	92	0.163021
162656	132462	91	65193	53113	82	2037	1926	19	2050	1658	22	5418	4186	39	491878	399889	93	0.164053
50416	46082	84	20576	19517	68	543	399	0	690	607	0	1382	1289	11	115135	101454	84	0.164053
78089	79920	71	26654	26946	62	1344	1285	12	1250	1103	7	2745	2634	25	259769	261006	78	0.164053
94567	91753	73	37150	37242	71	1250	1095	8	1226	1262	11	2911	2930	25	279753	266981	83	0.164053
164680	130952	95	59025	46452	83	2375	1875	22	2263	1992	23	5760	4594	39	483760	376316	92	0.165085
45115	45479	75	18082	18246	46	656	752	0	570	523	0	1236	1232	10	115395	114968	75	0.167148
193459	153144	90	75770	59067	86	2283	1934	24	2379	1887	25	5528	4602	37	495138	393169	99	0.169212
196287	184450	83	115305	107384	84	3734	3550	29	3911	3585	30	8253	7533	43	801967	732875	92	0.169212
91462	90628	76	27589	27513	60	1157	1123	10	1055	938	0	2747	2612	24	266528	260441	82	0.170244
306033	205270	126	115535	78000	116	3710	2336	32	4314	2964	36	9806	6699	49	911270	617028	127	0.173339
91159	94139	70	23055	23156	49	1257	1288	12	718	751	0	2391	2395	22	257420	245954	80	0.173339
27097	29497	42	15761	16185	41	218	235	0	112	241	0	659	741	0	82539	80895	69	0.173339
38841	41193	51	19235	19861	46	476	385	0	355	364	0	1040	1006	2	95170	94437	74	0.174371
261728	212805	95	96150	77084	92	3161	2306	28	3663	2883	30	7452	6119	40	673297	545346	102	0.174371
96559	93765	88	23519	23550	51	1423	1368	12	1440	1155	11	3104	3152	25	302064	286403	84	0.176434
103566	101603	78	20759	20803	48	1156	1142	8	1489	1310	12	3158	3121	26	289282	282182	84	0.177466
89199	87286	79	32106	32192	71	1234	1120	8	902	880	0	2447	2477	23	243581	234838	82	0.178498
159993	143396	87	59802	53844	82	2134	2167	19	2624	2328	25	5512	4639	37	525530	456142	92	0.182625
79174	79675	73	32517	32405	71	1125	1006	2	1014	845	0	2284	2269	22	208046	201162	81	0.184688
111231	109389	75	37039	35974	73	1518	1341	14	1653	1587	16	3688	3717	28	337240	317649	83	0.187784
96343	98011	72	32810	33146	71	1102	1072	6	1185	1148	9	2813	2975	23	275813	269560	81	0.189847
180237	170710	84	55811	52887	79	2617	2336	23	3128	2915	26	7142	6635	38	648690	607772	91	0.190879
156922	140528	83	60120	51570	82	2443	2023	23	2173	1816	21	4889	4213	35	467574	391984	95	0.190879
88084	88460	73	27876	27892	65	1349	1168	11	1056	1122	6	3086	3051	26	248127	236226	80	0.193974
64018	64304	78	25973	26297	61	520	478	0	873	872	0	1476	1594	17	149625	151901	74	0.195006
124062	113825	78	52254	46749	78	1514	1527	14	1706	1617	17	3751	3372	30	346308	304264	88	0.196038
37935	38656	57	17470	18065	43	311	415	0	395	381	0	1101	1109	7	92075	89324	70	0.19707
87645	87553	74	36004	36188	71	1352	1179	10	1094	1192	10	2734	2933	24	266948	262309	82	0.199133
103743	100768	75	43247	42964	72	1337	1355	13	1472	1338	16	2831	2553	25	256945	248431	82	0.200165
103905	101099	77	40157	39392	75	1168	1188	9	1327	1227	12	3089	3030	26	294839	280005	88	0.202229
105021	102801	75	83382	81491	76	3323	3123	26	2958	2875	26	7833	7618	39	726948	676491	88	0.202229
119138	109479	79	37099	33482	75	1606	1303	15	1547	1387	15	3352	3175	27	323859	287394	87	0.20326
93265	91959	81	23250	23070	56	1348	1232	12	1487	1308	14	3057	3034	26	273814	264634	84	0.204292
153775	121831	101	62742	49726	85	1860	1647	20	2339	1896	23	5063	4028	37	451385	349037	97	0.204292
157127	137137	85	51547	43775	81	1832	1641	18	1927	1555	19	4866	4193	35	446587	386244	96	0.206356
115372	112694	79	46242	45118	73	1217	1142	9	1669	1552	16	3623	3442	28	316185	303884	82	0.207388
80205	82204	69	38060	38326	69	1138	1152	8	1110	1274	11	2641	2759	24	246265	237972	80	0.209451
199166	156941	93	63068	50805	88	2040	1740	19	2315	1990	24	5978	4790	39	598730	468942	100	0.210483
97496	96385	72	29966	29878	71	1177	1308	12	1290	1209	9	2709	2651	24	250620	245448	83	0.212546
76408	76457	72	28896	29159	68	1118	1215	10	1167	999	0	2350	2453	22	230857	220518	83	0.216674
72475	73607	69	29387	29400	69	1046	874	0	863	953	0	1955	2048	19	182037	176026	77	0.219769
135461	118699	82	52925	45969	80	1946	1621	20	1757	1433	19	4156	3637	33	406061	348634	93	0.223896
132797	128950	79	55508	54669	76	1762	1624	19	1880	1967	19	4539	4308	31	454293	435099	86	0.224928
139180	121085	81	60273	51109	80	1948	1581	21	1868	1560	19	4756	4108	35	414802	351435	90	0.228023
101391	101259	78	38751	38512	71	1431	1284	12	1324	1368	13	3327	3141	26	308593	294380	83	0.230087
114403	113795	79	34848	34788	73	1329	1369	12	1798	1820	17	3896	3882	29	349817	325626	87	0.234214
101305	99360	75	41327	40685	73	1432	1403	14	1566	1582	15	3325	3182	27	295103	277477	85	0.236277
145302	140634	80	34908	34396	75	2366	2225	22	1750	1705	18	4953	4738	33	471159	445881	87	0.238341
76607	78881	72	21692	21720	51	1163	1150	8	978	1125	7	2679	2588	24	265953	261104	83	0.240404
103848	102555	75	34007	33622	72	1230	1309	11	1346	1084	8	2986	2934	26	267981	258991	82	0.2435
178642	149847	84	81085	67682	85	2379	1812	24	2544	1991	26	5838	5027	37	501640	405218	94	0.245563
105352	96109	80	41217	37310	75	1606	1629	15	1563	1306	14	3828	3522	30	356576	324023	85	0.251754
141520	134929	80	39152	38071	77	1618	1531	16	2126	1949	21	4090	3887	30	418709	387395	87	0.257945
98438	98259	77	27295	27411	62	932	1018	3	1276	1180	11	3124	3028	26	262564	245799	82	0.257945
166851	154513	82	62387	56368	79	2233	1915	21	2308	2103	23	5582	5097	35	498654	453768	87	0.260008
179453	146723	92	63146	50175	84	2443	1981	24	2518	2011	23	6151	5033	40	538563	430039	94	0.26104
104761	95207	77	38933	34960	74	1154	1076	7	1490	1154	12	3048	2679	28	264025	240881	84	0.26104
45825	47604	63	10712	10865	36	533	503	0	406	457	0	1157	1267	10	128494	124057	71	0.263104
111546	101491	84	38315	34866	77	1046	1079	7	1307	1246	11	3338	2940	27	309234	276082	86	0.264135
126667	118751	77	50096	46125	76	1877	1713	18	1685	1560	17	4289	3908	33	379796	338165	83	0.266199
136243	126233	81	42044	39565	77	1351	1244	11	1659	1549	15	3828	3508	30	346399	324184	87	0.266199
118185	116624	79	43967	42734	73	1424	1298	13	1308	1432	13	3929	3713	29	354469	344035	83	0.267231
152815	138203	92	60817	54943	80	1901	1591	17	2468	2021	25	5354	5081	32	516675	473675	90	0.268262
43980	44324	61	16398	16695	42	428	450	0	410	403	0	1126	1106	7	115293	112382	78	0.270326
88528	88671	89	30023	29732	70	1464	1221	13	1068	1125	7	2404	2326	23	246324	241442	79	0.271358
106054	101126	76	40519	38054	73	1636	1673	15	1883	1667	17	3732	3630	30	339839	319228	84	0.27239
323739	226070	136	251131	195629	122	8711	6525	41	9270	7008	46	21478	16582	66	1.04858e+06	1.04522e+06	129	0.27239
83131	82822	81	33013	32920	71	1027	1061	5	1031	969	0	2418	2381	21	228416	222858	79	0.273421
160841	124694	88	60827	47856	84	2511	2011	24	1958	1573	19	5214	4219	37	474184	365370	95	0.274453
168602	147069	91	52784	45612	82	1759	1347	19	2410	1971	24	5141	4483	35	475545	416741	92	0.276517
119939	117291	82	45030	43634	75	1298	1319	12	1699	1654	18	3685	3534	29	348562	338952	85	0.276517
120793	109302	82	42789	38295	77	1536	1233	13	1655	1554	18	3929	3670	31	335557	296188	84	0.27858
147006	140639	94	60990	58360	79	1955	1820	17	2798	2466	25	4837	4487	32	420350	395209	95	0.27858
92431	91552	73	26990	26800	58	1060	1112	7	1053	1165	10	2873	2772	25	258291	247806	82	0.281676
95246	93849	78	25687	25580	63	1393	1405	13	1510	1439	15	3300	3329	26	324491	316695	82	0.284771
158189	125628	91	56771	44909	82	1816	1450	16	1926	1391	21	4527	3651	34	387307	303872	93	0.285803
112306	110774	78	36833	36736	73	1226	1353	11	1696	1651	17	3131	2982	27	311374	289764	83	0.286834
124918	117425	86	57790	53563	76	1398	1133	10	1916	1567	19	4502	4222	31	389302	357133	84	0.286834
71287	71430	72	21353	21458	50	1093	1158	8	953	952	0	2315	2364	22	210582	208517	78	0.287866
206111	174583	87	77920	66359	85	3415	2643	29	3151	2638	28	6462	5474	39	629403	528538	93	0.295089
98867	99241	73	27052	26894	56	1336	1176	9	1560	1393	14	3291	3201	26	329710	314932	82	0.295089
90565	90424	79	35633	35549	71	1359	1282	13	1229	1265	12	3207	3120	26	297820	291298	82	0.29612
37477	39280	57	13449	13732	39	185	290	0	389	557	0	980	1006	1	101623	101354	71	0.29612
90357	90024	77	38950	38809	72	1215	1084	7	1012	856	0	2451	2227	24	235830	221825	83	0.297152
88288	88270	71	31193	30707	71	1152	1153	8	1647	1475	14	3256	3279	26	273369	271163	82	0.298184
73667	74342	72	21491	21695	49	1160	1185	8	920	805	0	1927	1812	21	197596	195462	78	0.298184
115351	112494	79	46932	45735	74	1546	1496	15	1586	1530	16	4034	3804	30	390540	368621	88	0.303343
98085	95191	83	33636	33353	71	896	926	0	1125	1196	12	2960	2779	25	292066	276903	83	0.305407
135730	130030	84	44181	42170	76	1397	1351	14	1411	1250	17	4046	3573	31	350714	324832	86	0.305407
134060	130259	78	51562	51063	75	1441	1493	14	1999	1824	19	4856	4777	31	411106	399014	85	0.305407
60306	61371	85	14942	15304	40	733	646	0	853	872	0	1782	1592	18	178147	173126	77	0.305407
113995	111346	75	32849	32269	72	1366	1198	9	1529	1487	15	3431	3442	27	307691	293189	84	0.306438
156926	131311	84	58135	48274	82	2183	1816	20	2055	1686	22	5563	4650	38	522723	438679	94	0.30747
81687	81962	72	26726	26741	69	1288	1236	12	1268	1223	11	3284	3171	27	276165	268775	80	0.309534
110594	109564	74	49333	48852	74	1180	1206	10	1499	1403	14	3299	3321	27	310161	294052	84	0.311597
167810	137173	85	72693	58859	83	1845	1474	19	2133	1501	21	4664	3743	35	478693	388969	92	0.312629
117209	107868	92	44441	41155	75	1655	1767	16	1889	1754	18	4329	3953	32	385686	360758	84	0.312629
86533	85561	72	33588	33218	71	1101	1188	10	939	998	0	2613	2673	23	242372	236791	82	0.313661
102937	100477	76	28467	27528	71	1318	1136	10	1383	1268	13	2782	2885	24	263701	245853	82	0.314693
82269	87872	71	26373	26253	57	1024	1015	3	1218	1226	10	2938	2841	26	275849	265221	81	0.314693
103453	101592	86	28450	28000	71	1079	1223	10	1356	1283	11	3233	3217	27	275334	259822	82	0.317788
95544	95126	74	25503	25593	62	1248	1411	13	1387	1236	13	3387	3144	28	295355	285515	81	0.31882
105192	99522	85	31572	29611	72	1230	1290	11	1488	1273	11	4073	3597	31	342172	321763	84	0.320883
153584	134229	83	43535	37570	78	1699	1643	16	1790	1472	18	4505	3778	33	397864	346823	89	0.321915
98867	93902	91	31585	30922	72	1602	1793	15	1493	1333	13	3218	3138	26	309902	297494	85	0.322947
79185	78815	74	30686	30602	69	994	1131	7	1021	937	0	2238	2243	21	222809	217006	80	0.327074
122965	116480	77	46517	43830	75	2240	2138	19	1723	1639	18	4338	4025	31	400310	378002	84	0.328106
137971	122134	84	49196	41592	80	2127	1684	22	2154	1651	21	4705	3968	35	405330	351163	85	0.328106
76088	74679	78	35506	35671	70	881	874	0	813	725	0	2163	2177	21	206976	202334	82	0.329137
80126	81130	73	28099	27966	68	962	900	0	1014	1156	9	2707	2648	23	250233	241004	80	0.330169
105545	102489	75	25947	25775	68	1273	1162	9	1507	1417	15	3218	3256	26	315420	301740	81	0.331201
98392	96134	78	37420	36791	72	1371	1317	13	1370	1214	10	3315	3127	27	310859	299474	83	0.332233
157651	135702	86	70261	60987	82	2050	1716	21	2185	1845	24	5490	4429	37	496299	429011	90	0.333265
183529	146229	94	65930	52846	86	2461	2066	22	2548	2001	24	5637	4513	37	548157	433776	97	0.335328
110023	107732	78	26648	26400	63	1409	1488	13	1573	1546	16	3505	3495	28	335732	327071	85	0.338423
104350	104945	73	33428	32840	72	1679	1547	15	1720	1822	18	3627	3508	28	307691	289186	84	0.338423
153588	147603	80	50938	49406	76	2331	2053	22	2282	2005	22	5457	5226	35	531892	493327	88	0.341519
120019	117673	77	52075	50466	76	1831	1648	16	1832	1706	19	4043	3878	30	380047	355796	87	0.342551
47257	48355	71	15055	15282	41	643	579	0	632	808	0	1345	1377	13	115879	115385	76	0.344614
67774	66019	78	25094	25296	57	849	763	0	679	640	0	1827	1970	19	156153	145964	80	0.345646
112115	107902	92	47235	46164	74	1546	1342	12	1668	1635	16	3521	3456	28	301925	287821	82	0.345646
111722	107881	78	45126	43256	74	1731	1661	18	1644	1485	16	3765	3585	29	322399	310809	82	0.345646
106898	106102	80	32246	32421	72	1356	1255	11	1392	1427	14	3142	3280	26	316914	308420	80	0.346678
112933	110066	80	44620	44049	74	1707	1763	16	1802	1717	19	4004	4035	30	388106	374649	83	0.347709
90166	89405	83	27525	27233	64	939	1026	4	1301	1057	6	2584	2488	23	232374	228331	80	0.349773
108871	97386	78	41718	36512	77	1278	1171	10	1728	1537	17	3681	3204	30	340778	300806	85	0.350805
138092	122975	81	50019	43336	79	2029	1824	19	1771	1623	15	4496	3887	32	397239	346096	88	0.350805
36223	39519	49	15846	16533	40	394	516	0	405	622	0	1100	1063	5	105551	104470	71	0.350805
59207	58282	79	24033	24223	54	619	566	0	693	725	0	1344	1186	10	135160	133832	74	0.352868
101088	99044	76	37515	37034	73	905	948	0	1369	1298	11	2922	2885	25	264918	250608	82	0.354932
67515	68886	72	20659	20856	47	669	712	0	896	837	0	2235	2163	22	203241	195156	79	0.358027
83165	85921	71	27089	27388	57	1148	991	0	1478	1255	12	2723	2682	24	256134	244741	79	0.358027
183062	163277	95	79200	69406	82	2649	2057	24	2624	2480	26	5528	4831	36	562838	505702	90	0.359059
90547	85073	82	41601	38369	73	1093	1013	2	1055	1145	9	2893	2788	24	234744	206326	81	0.361123
82100	82588	71	34386	34184	71	1045	1129	8	681	1019	3	2235	2130	21	216362	208515	83	0.364218
158271	144217	93	66507	60292	80	1924	1648	21	2352	2054	23	4722	4426	32	421027	376655	91	0.36525
52349	52804	71	21892	22100	48	612	516	0	600	624	0	1211	1266	11	143378	142284	77	0.366281
105922	105384	77	41428	41280	72	1354	1301	12	1820	1686	18	3803	3662	29	329712	315725	82	0.366281
167693	145759	84	52536	44708	81	2084	1792	20	2355	2100	23	5544	5060	35	495665	426616	90	0.366281
133714	121060	97	59176	54438	97	2006	1937	18	2154	1917	21	4709	4325	32	428200	377224	97	0.366281
130040	126971	77	52543	50735	76	1419	1322	13	2146	1950	20	4272	3993	30	389293	380575	88	0.367313
84651	84111	72	23658	23558	52	970	1058	4	1343	1332	12	3105	3033	26	266951	261036	81	0.367313
120607	118408	83	57365	55253	75	1685	1586	17	1637	1503	18	3762	3600	30	321863	313255	85	0.370409
137928	123988	82	51470	46201	79	1468	1515	14	1687	1476	15	4300	3844	32	400762	357218	91	0.373504
102452	101774	86	45862	45576	72	1254	1170	8	1616	1511	15	2749	2926	24	275116	264056	81	0.374536
56779	57552	69	18167	18248	46	871	825	0	689	560	0	1568	1588	17	155073	149729	79	0.376599
107396	105130	82	45939	45621	74	1348	1319	11	1527	1527	15	3484	3409	27	302581	292137	84	0.376599
116267	112689	78	51352	51301	74	1848	1680	19	1851	1713	17	4164	4172	29	355871	334599	84	0.378663
137901	115113	92	60255	50568	80	1694	1500	19	1810	1596	21	4405	3839	33	390512	328991	91	0.379695
162446	149022	85	45590	40400	81	1981	1735	20	2566	2241	24	5762	5219	36	533734	479772	91	0.380726
107682	108977	72	44771	44406	73	1133	1228	10	1681	1633	16	3277	3121	28	338231	325165	83	0.381758
106665	103678	90	34435	34217	73	1412	1416	13	1416	1470	15	3497	3564	27	328005	315035	80	0.383822
106144	105111	85	41876	41642	74	1790	1692	16	1674	1561	17	3268	3207	27	332607	323122	82	0.384853
137514	123712	93	45768	41154	78	1936	1519	17	1984	1661	18	4495	4246	32	399989	350929	87	0.384853
93649	92356	76	38951	39203	73	1157	1031	4	1357	1083	7	2505	2490	23	238811	230662	83	0.390012
144627	129771	86	56288	48821	80	2096	1834	20	1989	1865	20	4805	4250	32	460603	407675	89	0.390012
151152	125622	85	55884	47167	83	1877	1624	19	1827	1581	18	4713	3887	35	439594	362927	91	0.391044
132582	118379	79	50891	44535	79	1945	1667	18	1890	1711	19	4849	4335	34	435102	385063	88	0.394139
33988	36688	46	10580	10786	36	477	496	0	278	243	0	906	998	0	95531	94022	74	0.396203
137315	129952	82	49142	44875	79	1803	1602	16	2110	1766	21	4553	4266	31	423506	385747	88	0.402394
101914	100248	75	39230	39071	73	1261	1149	9	1436	1294	14	3507	3350	28	328466	310828	82	0.404457
249841	186619	110	87379	65867	91	3288	2367	29	3311	2628	29	7188	5573	43	675171	519591	101	0.405489
216803	165086	90	92893	73140	88	3358	2584	30	3246	2417	30	7611	5553	44	680565	519545	98	0.406521
98631	97802	86	23474	23428	55	1595	1606	16	1540	1270	13	3190	3052	26	310413	300686	81	0.407553
96619	96993	74	25033	24865	57	1211	1101	8	1147	1077	6	2855	2830	25	274492	265538	82	0.408584
210776	165221	91	70708	53349	88	2960	2296	27	3231	2411	30	6923	5801	41	617435	500170	101	0.410648
71782	72994	70	32245	32117	69	948	842	0	926	791	0	2229	2136	21	202900	197591	77	0.416839
181785	141967	88	73489	58616	85	2407	1960	22	2017	1518	19	5180	3990	37	468110	372053	94	0.420966
85106	83381	75	30873	30846	70	1147	1015	2	797	970	0	2516	2469	22	228545	225406	80	0.421998
70781	73308	68	24725	25046	56	687	559	0	1071	955	0	1968	1987	20	217142	214196	76	0.424061
148721	135268	83	43807	39029	77	2057	1890	20	2069	1948	21	5084	4754	32	469616	420598	88	0.425093
73797	75321	70	22408	22567	53	1097	1083	8	1265	1060	6	2500	2421	23	245087	240344	80	0.428188
82435	81040	75	31346	30921	70	1198	1153	9	981	970	0	2060	2089	20	232110	229237	80	0.431284
100663	98618	77	27406	27101	60	1541	1434	13	1523	1414	16	3558	3344	28	308472	299273	82	0.433347
65977	66517	71	25155	25150	58	686	950	0	705	784	0	1901	1971	19	182691	177629	77	0.435411
83418	83703	72	35527	35568	71	855	851	0	1247	1392	12	2897	2691	26	280392	274466	83	0.435411
196539	152243	87	76835	58981	87	2891	2087	26	2380	1904	26	5932	4536	39	553998	412799	95	0.436442
166086	135965	102	54702	43550	82	2147	1759	21	2476	1840	24	5360	4582	37	510649	417994	95	0.438506
198075	160452	89	92399	76384	87	2683	2060	25	2877	2149	27	6630	5290	40	631378	503246	96	0.439538
150186	130231	80	53086	44530	81	1840	1492	18	2185	1697	23	5203	4389	36	482756	404426	95	0.44057
197397	148513	90	82553	63211	89	2585	2049	23	2508	1891	26	5724	4451	40	554206	421123	95	0.441601
140589	133456	79	55547	52804	76	1622	1381	14	1633	1446	16	3903	3580	31	354196	330436	85	0.441601
95306	95424	75	39688	38994	73	1376	1289	11	1491	1337	15	2983	2793	26	268745	257659	82	0.442633
146022	128694	89	69827	62134	81	1857	1308	15	1845	1639	18	4499	3842	33	404032	352565	90	0.444697
135966	111050	88	53034	43692	82	1595	1456	17	1832	1567	18	4086	3419	33	382808	309651	92	0.44676
69466	69325	70	31183	31215	69	1223	1192	10	914	891	0	1935	2001	19	198645	195677	76	0.447792
154481	134320	82	69585	60786	81	1928	1705	19	2052	1738	21	4856	4309	34	441960	382265	91	0.447792
125581	108900	83	51103	43974	79	1450	1315	13	1700	1454	18	4078	3622	30	375683	309835	89	0.449856
59782	59583	69	28494	28970	68	538	675	0	749	652	0	1582	1581	16	148990	145495	76	0.449856
204883	163558	91	89315	73357	87	2766	2222	27	2539	1955	27	6580	5319	40	588399	460565	96	0.450887
92127	93815	74	35652	35693	70	1241	1164	8	1288	1099	8	2731	2726	25	247035	242889	82	0.451919
286552	201461	119	117013	82528	101	3490	2775	30	4220	2901	35	8966	6306	47	795111	572224	111	0.452951
140123	127377	82	64308	58750	79	1440	1337	14	1819	1583	18	4055	3775	31	385367	344912	87	0.453983
132280	121395	80	64342	58551	79	1789	1414	17	1899	1835	19	4336	3868	33	403434	360197	87	0.453983
88751	87714	74	36781	36810	72	1147	1002	1	988	1082	6	2466	2387	23	236423	227251	80	0.455014
81505	82267	78	21167	21136	50	1004	1132	7	1356	1034	4	2309	2347	21	248502	237847	80	0.457078
176117	146442	85	61821	50413	85	2928	2126	28	2579	1957	25	6017	4812	39	522399	414401	93	0.457078
140302	113321	83	50835	40563	82	1922	1652	20	2148	1650	22	4836	3674	36	462112	366287	92	0.4643
223252	165925	99	71492	52860	91	3064	2198	29	3247	2421	29	7363	5577	44	673385	494420	100	0.466364
88109	88955	74	20260	20499	45	896	865	0	1076	1028	4	2540	2696	24	237770	232258	81	0.467396
102886	102833	76	39877	39736	73	1048	1130	9	1563	1463	14	3343	3402	28	320792	307375	82	0.468428
116555	102325	81	46067	40714	76	1637	1670	16	1726	1593	16	4046	3596	31	368201	326224	87	0.469459
274312	210234	98	119253	96530	94	4226	3566	31	5343	4340	36	12955	10130	54	1.04858e+06	939743	103	0.470491
87525	88498	74	33747	33804	70	1556	1501	15	1308	1240	11	3260	3099	27	298277	294305	80	0.471523
135177	121786	81	52554	47827	79	1459	1328	12	1668	1514	17	4584	4021	34	405836	358851	89	0.471523
45141	46451	66	23434	23983	52	337	449	0	487	364	0	1185	1154	9	101288	100457	74	0.471523
108485	104564	81	37667	36926	74	1210	1015	4	1361	1145	9	3082	3024	26	270777	254501	84	0.472555
166326	158891	87	75841	73043	79	1994	2098	18	2357	2251	22	5284	4768	35	578540	551379	89	0.473586
145528	135052	80	65380	60063	79	1586	1555	17	1908	1832	19	4301	4074	31	415046	378148	87	0.473586
100455	98678	79	37878	36664	74	1692	1715	16	1882	1794	18	3984	3822	29	350264	335531	83	0.474618
94273	93290	75	27439	26844	63	1671	1683	17	1248	1230	10	3301	3121	27	284798	271291	81	0.474618
337760	215760	116	154009	106734	109	4250	2578	35	4683	2941	41	11944	7296	57	1.04846e+06	679581	117	0.476682
122279	103215	89	48634	41385	78	1878	1491	18	1823	1507	19	4289	3905	31	387184	324999	90	0.477714
158293	128618	86	59294	47516	84	2287	1734	23	2341	1769	25	5043	4085	36	479345	381130	94	0.478745
83031	81593	81	23627	23519	53	1212	1279	11	1057	1191	8	2694	2577	25	245737	241436	80	0.480809
56533	56551	71	24796	25092	54	718	625	0	709	837	0	1703	1843	17	149718	151540	78	0.481841
238861	170234	97	86725	62212	96	3034	2153	29	3202	1982	34	7997	5466	45	696239	497538	103	0.485968
96806	91695	81	31531	29300	71	1246	1158	8	1307	1272	13	3087	2938	26	297365	277434	82	0.485968
131749	124641	87	39569	39173	75	1917	1876	19	2364	2040	21	4839	4756	31	445703	418235	85	0.487
132639	128719	79	50775	50030	75	1787	2042	18	1900	1896	19	4987	4795	33	447616	427060	87	0.488031
118490	111283	88	45298	42480	75	1290	1452	13	1274	1291	12	3562	3368	28	312670	291450	85	0.490095
44112	43935	68	21191	21094	50	656	596	0	691	511	0	1215	1093	8	134537	136143	73	0.492158
106337	102580	85	45255	44782	74	1275	1380	11	1712	1735	18	3462	3500	27	323208	302390	82	0.49319
107790	105596	82	28466	27922	70	1352	1382	12	1219	1327	12	3110	2980	26	303244	287457	82	0.494222
57080	57290	84	21158	21574	47	881	732	0	615	573	0	1601	1430	14	135049	134130	74	0.495254
168813	143469	82	56957	46351	81	2064	1891	21	2422	2014	23	4812	4099	35	433107	352826	88	0.495254
94727	94498	78	39668	39905	71	1050	947	0	1175	1109	8	2782	2937	24	250914	245770	80	0.496286
90962	91288	74	26495	26218	63	1663	1555	14	1522	1258	13	3159	3069	26	295761	280864	82	0.496286
253188	181121	99	82303	57512	92	3373	2123	32	2972	2048	32	7774	5342	44	731059	515952	104	0.499381
105824	105040	76	32962	32753	72	1453	1530	13	1435	1422	12	3171	3108	26	332651	326114	82	0.500413
197473	164222	89	97205	85940	87	3074	2306	28	2599	1968	26	6673	5684	39	600856	489517	95	0.500413
144349	117241	95	51145	41748	83	1867	1506	18	1839	1545	20	4709	3798	35	438935	354139	93	0.500413
107706	106684	74	52849	52076	73	1406	1465	13	2171	2004	20	4270	4134	30	363778	349923	83	0.501444
91280	88432	77	23279	23027	54	1017	880	0	1112	944	0	2469	2468	22	235834	230253	80	0.503508
136173	123173	80	48922	43322	78	1416	1227	13	1756	1554	17	4189	3762	31	344804	305155	87	0.505572
111918	108573	75	44736	41882	75	2018	1913	19	1702	1433	14	4151	3857	30	381011	345927	82	0.506603
107256	105249	75	37532	37144	74	1245	1288	12	1395	1362	13	3386	3367	28	305218	293867	84	0.506603
99784	100602	72	20013	19922	47	1178	1049	5	1206	1277	10	2905	2949	25	291076	282737	83	0.510731
108242	106934	78	43985	43828	73	1703	1511	16	1610	1682	17	4128	4072	29	376346	366393	81	0.511762
140249	127641	83	51959	47139	79	1789	1611	18	1980	1535	18	4622	4299	33	416352	377076	87	0.515889
192377	171539	89	69937	61982	82	2470	2247	22	2936	2658	26	6298	5729	38	609363	536996	91	0.515889
102257	101426	74	41935	41735	71	1510	1658	17	1460	1360	14	3321	3198	27	292808	282173	80	0.516921
151128	145961	78	55271	53575	76	1794	1825	17	1796	1530	17	4334	4299	30	398282	371330	85	0.516921
79629	81168	71	26431	26446	55	1083	1122	7	963	1018	3	2385	2267	23	216056	213904	78	0.52208
107809	99545	83	41790	37670	75	1315	1166	10	1401	1280	14	3745	3464	30	339557	311712	85	0.523112
135942	123063	80	51195	46359	78	2145	1951	21	1847	1670	19	4633	4148	33	455548	418353	87	0.524144
287814	213886	105	142766	109420	100	3615	2898	30	4052	2770	33	9209	6850	47	849142	632761	109	0.531366
138708	120346	81	48611	41308	79	2027	1698	19	1720	1529	19	4430	3584	34	401833	343008	90	0.532398
99641	98217	78	28939	28963	70	1271	1247	11	1079	1183	10	2814	2888	24	255227	250044	80	0.53343
98232	96834	76	47478	46978	73	1176	985	0	1404	1275	11	2497	2489	22	259239	245961	82	0.535493
143063	128089	92	43622	38344	78	2086	1799	21	1927	1803	18	4641	4102	33	410205	374189	90	0.535493
105100	104863	74	43997	43500	73	1537	1570	17	1451	1379	13	3509	3314	28	332170	323366	81	0.535493
193447	164208	92	78955	66063	86	2550	2125	23	2910	2353	27	6034	5159	37	567776	489578	95	0.536525
114154	111558	79	39015	37849	74	1615	1439	17	1538	1584	16	4079	3934	30	375549	356211	83	0.536525
181972	145641	91	70045	56451	85	2227	1690	23	2399	1783	27	5252	4251	36	486922	390036	97	0.538589
71522	73813	68	16335	16355	42	945	899	0	1072	1023	4	2536	2523	24	221091	213085	77	0.53962
126188	123695	76	38683	37578	74	1363	1295	12	1733	1661	18	3540	3563	28	363828	341623	84	0.542716
78033	77537	74	30721	30740	70	1044	966	0	985	1109	7	1977	1963	19	187296	182071	78	0.543747
118710	116799	74	58438	57792	74	1263	1216	11	1542	1713	16	4143	4155	29	339119	315974	83	0.544779
143572	117606	92	53365	43315	84	1818	1504	18	2194	1447	22	4738	3931	35	443385	359899	99	0.544779
151408	126662	84	56288	47662	81	1664	1656	16	1996	1591	22	4856	3816	36	474756	398797	91	0.545811
86610	88771	74	39456	39634	71	866	903	0	1219	1341	12	3007	2955	25	280382	267246	78	0.545811
83410	84229	71	22439	22351	53	1014	1181	8	1210	1137	8	2357	2455	22	217272	210408	78	0.547875
97792	96656	75	46939	46919	72	1382	1297	12	1533	1448	15	2944	2941	25	321484	305451	81	0.548906
118239	109866	86	39324	36410	76	1493	1559	14	1836	1517	19	4025	3805	30	401937	380511	86	0.549938
134094	133301	77	62743	61898	76	1711	1661	16	2094	1965	19	4754	4744	31	436967	421687	84	0.553033
135249	111767	90	66333	57341	80	2014	1490	20	1725	1532	20	3926	3164	33	372154	299032	89	0.554065
90977	90300	76	39481	39354	71	1174	1098	8	1175	1218	9	3177	3022	26	275029	266238	81	0.555097
92852	92412	74	37626	37485	72	1463	1590	14	1552	1133	11	3297	3254	26	303928	293033	81	0.560256
132121	119010	79	56673	48467	80	1780	1496	18	2136	1569	21	4527	3952	32	428561	367463	90	0.561288
154360	127631	84	61150	50825	82	2002	1643	20	2204	1876	22	4537	3908	34	424246	354949	92	0.562319
184179	162400	90	60286	52024	84	2675	2244	23	2874	2398	26	5818	5159	37	540905	477189	94	0.565415
57625	60198	68	16458	16480	43	904	977	0	776	781	0	1879	1869	18	158543	154525	76	0.565415
111066	111490	74	30931	30959	71	1378	1521	14	1617	1487	15	3480	3458	28	357840	336800	84	0.566447
101662	102179	74	46649	46418	72	1371	1246	12	1408	1369	13	2850	2843	25	300257	294378	80	0.567478
168558	143720	86	55726	45879	83	2233	1890	22	2274	1935	22	5398	4627	36	500364	418510	90	0.570574
190372	144194	90	74815	57151	87	2137	1683	22	2820	1997	29	5559	4427	37	515833	382384	95	0.571605
107904	103783	82	33860	33541	73	1328	1415	14	1233	1308	12	3496	3143	27	325627	314204	83	0.572637
97498	97845	79	34389	34198	71	1412	1423	13	1434	1266	13	3583	3480	28	353872	340981	83	0.575733
104070	101303	76	34108	34138	72	1529	1389	14	1315	1289	12	3281	3263	26	310453	303627	82	0.576764
82442	81762	73	22775	22886	52	907	844	0	859	903	0	2476	2462	24	245499	237650	77	0.576764
125571	109549	87	47671	41180	80	1797	1486	19	1813	1773	18	4451	4122	32	355056	312798	89	0.578828
134080	124817	78	50722	46463	78	1999	1872	18	2160	1879	23	5237	4794	34	484194	440022	87	0.57986
127592	112350	84	51459	44863	78	2142	1805	21	2009	1715	23	4821	4255	35	419323	362410	88	0.580891
246177	183596	97	109015	83297	96	3329	2491	28	3194	2154	33	7335	5593	43	634370	476072	103	0.580891
120512	109790	79	52250	47211	76	1522	1400	14	1361	1341	13	3419	3093	30	317672	278060	84	0.580891
113303	111277	75	41667	40936	73	1203	1289	11	1509	1324	14	3678	3718	28	311268	298665	81	0.581923
110087	109140	77	42512	41750	72	1325	1236	9	1786	1625	18	3956	3886	29	356475	341592	82	0.581923
99520	95164	76	31755	30728	74	1340	1313	14	1407	1217	11	2989	2702	26	284394	269353	91	0.582955
133734	116954	81	49731	43189	79	2004	1704	18	1798	1762	19	4257	3689	33	367784	323876	87	0.582955
63151	63479	70	21676	21839	50	677	666	0	680	670	0	1962	1769	19	166757	162302	86	0.582955
92791	91788	82	33940	34041	71	1259	1357	11	1373	1377	13	2732	2739	24	246412	233525	78	0.582955
150415	141325	87	66154	61418	80	1836	1488	20	2249	1975	23	4833	4492	33	437289	402365	96	0.582955
109387	102371	79	34066	30613	76	1257	1087	7	1304	1087	8	3379	3068	28	292695	267764	88	0.587082
84806	86468	74	25398	24981	60	1005	1070	6	1271	1154	11	2913	2879	24	275924	255445	88	0.587082
127006	126853	78	35028	34673	73	1904	1793	18	1970	1706	20	4177	4349	29	383902	367501	83	0.589146
245811	181701	96	92162	68435	91	2503	1796	27	3062	2098	30	7921	5703	46	676224	495364	98	0.590177
121070	110736	79	48915	45173	76	1301	1322	11	1567	1430	17	4080	3575	32	344124	312110	85	0.591209
95423	96700	73	46672	46810	73	1114	1185	10	1368	1407	12	2901	2678	26	258049	246914	85	0.594305
117541	118267	77	41301	40888	74	1455	1634	15	1615	1563	18	3666	3488	30	318807	299772	84	0.594305
75484	76182	73	21031	21227	48	714	750	0	956	790	0	1987	1986	19	222659	214411	80	0.595336
77785	75741	74	29545	29283	70	1290	1171	10	949	986	0	2783	2459	25	237910	229366	80	0.596368
97496	97225	78	28986	28833	70	1476	1268	13	1125	1179	10	2950	2724	27	302251	289436	80	0.598432
63803	66369	70	23481	23603	52	702	634	0	1010	763	0	2194	2285	21	195525	190061	77	0.599463
128314	108084	82	50642	41867	80	1431	1091	9	1942	1454	19	3912	3312	33	357785	286925	86	0.599463
70204	71081	77	19543	19713	46	756	725	0	709	786	0	2239	2200	21	196017	193951	80	0.600495
85555	84974	73	38492	38394	71	1055	1071	6	1299	1143	9	2756	2788	24	244663	235394	83	0.602559
101712	97780	88	46292	45539	73	1463	1331	13	1394	1433	14	3409	3092	29	330818	321098	81	0.607718
76747	74569	72	18843	18626	46	1024	1173	8	1014	983	0	2226	2151	22	229080	226030	79	0.608749
89588	88734	83	22664	22811	50	1387	1317	13	1269	1203	11	2873	2801	26	280645	275599	79	0.613908
79533	80250	72	25446	25366	57	556	643	0	945	1067	7	2481	2331	22	245917	243280	81	0.622163
122927	120266	82	47459	45948	75	1830	2032	17	1750	1566	17	3993	3857	30	346833	330180	83	0.622163
98976	97521	74	39406	39183	71	1419	1624	13	1171	1167	11	2910	2836	25	306408	299188	83	0.623194
77589	80847	70	22866	23275	53	1555	1449	14	1057	1164	9	2599	2613	23	244858	234963	78	0.623194
132912	127986	77	49804	47492	76	1579	1517	15	1922	1904	20	4338	3923	31	404471	371097	84	0.624226
121902	111137	78	51278	46544	76	1319	1222	12	1461	1260	12	3682	3396	29	326850	294461	84	0.625258
117241	115075	78	52299	52326	74	1509	1461	15	1629	1799	17	3682	3398	28	367766	358755	83	0.625258
124840	122914	76	64730	64199	75	1322	1420	12	1873	1739	18	4453	4549	30	406339	387281	82	0.627321
127911	113801	80	51078	45267	79	1833	1564	17	1533	1370	14	3914	3495	31	364477	318918	90	0.628353
99435	99414	73	22948	23132	53	1484	1495	15	1580	1372	14	3218	3265	26	322089	301848	82	0.628353
130626	109819	82	51401	42612	79	1670	1455	15	1721	1580	18	3852	3165	32	376213	307973	87	0.628353
296917	206258	106	166038	126603	100	5466	4137	36	6133	4585	39	14451	11085	58	1.04858e+06	1.0101e+06	107	0.633512
137880	126183	80	54815	49508	79	1755	1565	18	2337	2031	22	4311	4170	31	418954	376473	86	0.636607
56895	56988	70	18845	19182	44	550	558	0	578	478	0	1185	1126	8	130800	128024	76	0.638671
113708	112014	80	51354	51250	74	1394	1313	13	1570	1385	15	3828	3731	29	369126	357718	82	0.638671
118483	117344	74	36588	36135	73	1850	1775	18	1960	1883	20	4588	4403	31	404072	379968	84	0.640735
43138	43996	67	13758	13925	40	618	611	0	589	553	0	1129	1092	7	117078	118877	73	0.64383
100146	101625	73	45285	45228	72	1214	1368	13	1513	1389	14	3324	3251	27	306920	300891	79	0.64383
115747	104147	79	44864	39639	76	1615	1517	15	1757	1709	18	4187	3643	32	360924	316908	84	0.644862
173320	143705	87	61943	50827	83	2568	2332	23	2445	1825	26	5974	4724	38	581590	490660	91	0.645894
102835	98706	77	31163	30255	68	1488	1387	14	1662	1518	15	3705	3571	30	346081	324903	82	0.651052
107333	105130	77	27314	27275	59	1616	1711	17	1252	1265	13	3150	3323	25	262644	253714	80	0.651052
41083	40891	81	20163	20605	47	439	477	0	484	538	0	976	983	0	89844	88291	71	0.657243
125899	111042	81	42972	36315	79	1542	1358	16	1945	1502	20	4247	3750	32	400208	339178	89	0.657243
80142	78715	89	18472	18536	45	1369	1159	9	1096	1036	4	2674	2716	24	241681	229634	80	0.657243
135447	127913	81	54706	50904	77	1839	1685	19	2073	1835	19	4597	4234	32	433073	396254	89	0.658275
141137	129346	79	47317	40662	79	1996	1686	19	2434	2035	24	4926	4215	35	442704	392151	88	0.658275
88126	86000	74	31000	30283	71	946	1023	4	1063	959	0	2309	2355	22	223362	213947	81	0.658275
242110	193563	95	86523	70255	91	2880	2422	26	3649	2887	29	8224	6495	45	789173	643574	103	0.659307
132565	113159	98	51210	43530	80	1977	1611	20	1757	1686	18	4223	3643	33	411422	362037	88	0.660338
112848	109516	77	52078	50970	75	1109	1075	9	1355	1240	10	3146	3226	26	302446	291390	84	0.660338
96127	95736	77	24793	24837	54	1291	1276	10	1645	1655	17	3916	3687	29	330663	319545	83	0.660338
86591	87376	73	32180	32405	71	1156	1117	7	1140	1220	10	3042	3143	24	266256	253839	85	0.666529
119836	113817	93	35762	34783	74	1451	1512	13	1434	1332	13	3582	3604	27	349359	340017	84	0.668593
196883	155361	93	62145	47451	86	2605	2018	25	2628	2119	26	5495	4370	38	516400	406408	95	0.670656
162010	134059	87	61589	51588	82	1994	1716	19	1895	1682	18	4519	3604	34	443760	356392	90	0.670656
108362	106358	74	37107	36339	73	1405	1451	14	1436	1291	13	3780	3588	29	310570	302819	82	0.670656
109402	106768	84	37790	37656	73	1534	1575	14	1934	1926	20	3889	3872	29	373087	355977	82	0.673752
143937	135928	83	54207	50910	78	1787	1665	18	2060	1979	21	4689	4431	32	443161	409362	88	0.676847
161664	109979	101	54616	35591	98	2092	1363	13	2302	1604	17	4805	3154	51	492465	332366	106	0.676847
86502	87559	71	26949	27305	64	1209	1100	7	1273	1185	9	2583	2434	24	216948	211839	80	0.67891
194717	145915	90	74663	56193	87	2815	2161	27	2547	1982	26	6554	4911	43	575639	422000	96	0.679942
120937	114427	76	43352	39935	76	1920	1972	19	2094	1986	21	4255	4006	31	406774	373777	83	0.679942
95541	94723	81	27709	27312	66	1084	1115	8	1347	1065	8	2998	2934	25	267466	249187	82	0.680974
118048	108968	80	50173	45788	78	1594	1326	16	1615	1191	14	3733	3393	29	320703	290592	86	0.680974
127369	122134	79	48442	46456	75	2126	2148	19	2003	1835	20	4498	4365	32	425389	392743	85	0.684069
66671	69422	70	20903	21186	47	624	591	0	809	816	0	1576	1518	16	180397	182150	78	0.685101
119707	116079	76	49002	47839	75	1205	1031	6	1457	1417	15	3703	3613	29	350883	336671	84	0.685101
120456	115624	79	45816	43617	74	1617	1565	16	1784	1775	18	3840	3670	30	354859	336171	83	0.686133
201376	158490	99	78890	62529	87	2693	2036	26	2553	1883	26	6257	4925	39	591681	468300	96	0.689228
104059	105927	74	41957	41911	72	1414	1383	14	1829	1696	20	3805	3659	29	339354	319207	81	0.689228
133742	121298	80	55875	49381	78	1619	1381	17	2265	2000	20	4779	4300	33	413028	369993	88	0.69026
233927	168608	99	92422	67156	92	2725	2263	26	3186	2208	33	6925	5098	42	642919	467673	100	0.69026
136971	122581	89	56521	51804	78	1637	1431	15	1597	1626	18	3821	3562	28	369326	328834	88	0.691292
110678	109160	77	22970	22810	54	1472	1434	14	1648	1683	16	3635	3470	28	323059	313660	82	0.692324
141117	128550	89	48666	44499	78	1933	2023	17	1990	1881	20	5040	4465	35	448301	397898	88	0.696451
98703	97635	74	21458	21399	49	1211	1162	8	1487	1273	13	2978	2967	25	276517	262038	81	0.697482
131455	114861	83	57039	50235	78	1767	1527	19	1977	1689	19	4309	3542	35	435400	374999	89	0.699546
165584	129379	91	64226	49711	85	2637	2099	24	2564	1964	27	5845	4555	38	526288	413730	94	0.702641
47831	51037	65	17878	18740	42	450	532	0	532	442	0	1189	1269	10	151865	152983	74	0.702641
58168	58840	71	18705	18591	49	821	874	0	712	653	0	1811	1709	18	154237	147233	79	0.703673
203028	159977	91	88927	70793	88	2633	2020	26	2761	2255	26	5978	4714	40	544699	427528	97	0.705737
94109	92595	75	33899	34155	71	1591	1546	14	1174	1048	6	3080	2963	25	272184	262799	79	0.706768
172746	156754	86	67859	61770	81	1904	1485	19	2138	1941	23	4840	4524	33	478515	426307	92	0.706768
124051	124321	76	57636	57128	74	1619	1402	15	1773	1665	17	4458	4023	31	389631	371558	85	0.706768
113134	112104	76	27927	27995	61	1737	1715	16	1554	1590	14	3340	3509	26	329836	311232	82	0.7078
184534	138680	93	74109	56040	88	2323	1947	21	2489	1858	26	5946	4443	41	525545	397942	96	0.708832
97989	99422	72	35156	35124	71	1007	1052	5	1339	1272	12	2676	2785	23	278424	272464	79	0.708832
102435	100260	75	38785	38579	72	1529	1623	15	1372	1249	11	3960	3967	28	353600	339433	80	0.709864
32180	31521	59	12440	12547	39	465	422	0	422	434	0	910	948	0	87398	85842	69	0.710896
150908	119803	88	59174	48204	84	1958	1612	19	1911	1732	18	4718	3998	33	427820	341029	94	0.711927
117407	113301	76	47741	46339	76	1572	1473	17	1661	1610	17	3163	2938	26	301530	283132	86	0.711927
47132	46309	73	17429	18110	44	411	442	0	378	402	0	1147	1176	9	127400	127633	75	0.712959
76737	75385	78	30893	30924	70	918	1020	3	1241	1355	12	2655	2412	24	239636	233744	77	0.713991
108634	106784	75	55520	54585	74	1452	1474	13	1813	1404	16	3385	3309	27	304911	288202	83	0.715023
47670	49894	59	16636	17067	43	439	501	0	881	676	0	1520	1454	16	140963	139510	74	0.715023
132983	123681	84	47119	43439	76	2129	1945	20	1979	1689	20	4836	4248	34	422127	394983	87	0.717086
117321	112188	79	31859	29587	74	1450	1337	14	1741	1602	15	3778	3848	28	331737	310636	85	0.723277
110544	108449	74	39799	38793	74	1925	1792	18	1744	1683	18	3939	3840	29	336632	323524	82	0.724309
64306	62137	76	18119	17342	50	763	698	0	1004	828	0	2258	2127	21	190341	176657	87	0.724309
120683	117378	80	23835	23883	52	1633	1551	16	1613	1769	17	3477	3426	28	319799	309690	82	0.72534
115724	111788	85	57526	56605	75	1516	1205	14	1598	1507	17	3438	3285	27	309149	289496	84	0.726372
96072	94549	76	33012	32774	71	1083	932	0	1082	1220	9	2506	2447	24	229844	226749	78	0.729468
85274	86244	72	33287	33069	71	1364	1446	13	1341	1228	12	3092	2927	25	266313	260342	79	0.731531
95014	95899	73	31328	31169	71	1431	1519	13	1507	1520	15	3571	3496	28	319637	302951	81	0.733595
113871	110836	75	57129	54267	76	1463	1564	16	1659	1517	15	4251	4187	30	376947	342929	83	0.733595
136488	120003	83	56869	49577	80	1870	1639	18	2020	1730	21	4868	4219	34	450342	392380	89	0.735658
82426	80784	82	33906	33743	71	1040	1155	9	946	1006	3	2474	2302	22	251793	255869	79	0.737722
72533	71934	86	27590	27915	62	904	947	0	741	724	0	2248	2126	21	194770	187402	77	0.738754
111018	103183	83	37456	34288	75	1381	1372	13	1364	1310	13	3261	3051	27	325240	301090	84	0.739785
106955	105974	74	38015	38097	72	1364	1232	12	1297	1535	14	3889	3944	29	355811	344397	83	0.740817
98282	95726	75	36172	34388	74	1047	1132	7	1436	1381	14	2869	2955	25	273958	254524	84	0.741849
88256	87389	73	35520	35331	72	1183	1128	8	1241	1106	8	3046	2883	26	266257	253838	80	0.741849
95216	94531	74	31968	32017	72	1412	1552	15	1587	1592	15	3057	3056	25	298476	286477	80	0.741849
155536	147902	80	54499	51389	78	2172	2136	21	2323	2293	23	5963	5732	35	533819	505886	88	0.743912
123020	106134	83	50501	42335	79	1746	1428	17	1632	1320	16	3747	3177	32	382535	315746	89	0.743912
118672	111142	81	48414	44620	76	1650	1540	16	2026	1963	20	4421	3886	32	406052	367657	83	0.743912
241216	174052	112	99673	73239	94	2943	2287	28	3248	2371	30	7546	5516	45	692589	511524	101	0.744944
72363	74103	70	21311	21623	46	803	964	0	936	907	0	2388	2458	22	189673	188857	76	0.745976
127640	123054	93	48775	47891	75	1469	1594	16	1926	1750	17	4082	3825	31	372715	352034	84	0.747008
173530	144694	88	52295	41849	84	2309	1868	23	2458	1952	25	5740	4769	38	495870	414324	91	0.74804
106288	105267	76	32098	31571	72	1715	1606	17	1684	1484	15	4074	3885	30	361829	348067	81	0.74804
95873	96585	74	40089	39681	72	1441	1241	11	1237	1275	10	2767	2762	25	289943	279653	81	0.750103
105178	104857	76	39957	39005	73	1708	1561	14	1349	1372	14	3313	3380	26	331212	323012	86	0.751135
83249	83560	72	19856	19872	48	1226	1094	8	1210	1108	7	2860	2640	25	259287	252165	79	0.753199
116389	109482	80	41991	39834	75	1439	1257	12	1684	1422	16	3639	3483	28	339846	327734	84	0.75423
153231	136178	82	51496	43775	82	1755	1635	17	2257	1936	22	4788	4280	33	401366	344163	90	0.75423
122345	112217	80	39532	35445	78	1524	1262	12	1783	1634	17	4091	3647	32	397538	354670	87	0.755262
148625	127737	87	50342	42554	80	1970	1545	21	2099	1781	21	4776	4042	35	439333	383163	90	0.756294
169603	140190	84	70521	58293	82	2568	1876	27	2391	1898	24	5809	4779	38	536536	449934	93	0.758357
74200	73676	72	30557	30795	69	1011	903	0	1089	938	0	2027	2097	19	200304	194311	79	0.758357
98513	99282	74	34017	34481	72	1316	1146	10	1195	1267	11	3115	3088	26	303067	294947	80	0.758357
107079	103098	85	39551	39278	74	1288	1333	11	1202	944	0	2973	2708	25	268515	255937	84	0.759389
126057	112131	80	52544	44871	80	1647	1448	17	1861	1604	18	4074	3586	31	373215	323923	88	0.759389
216228	169372	90	80621	63524	88	2457	1716	26	2812	2112	27	6171	4771	39	556597	435878	98	0.759389
102559	102490	75	37808	37648	72	1711	1666	15	1699	1315	15	3337	3165	27	295666	284657	81	0.761453
147740	128935	98	55549	49075	79	1829	1480	18	2031	1692	18	4590	4053	32	406701	356622	91	0.762484
83046	82617	74	35682	35811	70	873	1047	4	942	973	0	2410	2285	22	255794	251433	81	0.763516
75763	75494	73	27775	27488	65	1053	1055	5	1066	1069	6	2411	2199	23	236470	227652	78	0.764548
134568	129403	86	39174	38658	74	2023	1875	19	1590	1657	16	4184	4006	30	416728	391732	86	0.764548
107689	104197	75	46599	43241	76	1620	1352	14	1925	1734	19	3794	3758	29	337520	308717	84	0.764548
88949	89108	79	22136	22126	51	1124	1119	8	1211	1164	10	2924	2791	26	277582	269315	78	0.76558
93630	92470	76	31504	30805	72	1162	1007	2	1223	1254	11	3340	3220	28	309685	298679	81	0.76558
107601	107806	73	25112	25249	52	1605	1489	16	1363	1450	14	3711	3752	28	336257	326647	82	0.766612
92182	92102	73	31365	31133	71	1297	1265	12	1272	1253	11	2768	2687	23	252852	242534	80	0.774866
139487	123807	82	53457	47059	81	1374	1296	11	1444	1208	13	3976	3454	32	367517	326381	91	0.776929
174945	142381	89	53664	43449	83	2157	1939	20	1961	1668	19	5397	4470	37	469096	383300	93	0.777961
139557	123372	81	53165	46631	79	2133	1852	20	1876	1799	17	4843	4262	33	477422	419835	89	0.780025
98718	97119	75	30213	29995	71	1244	1339	12	1386	1234	10	3200	3111	25	285186	279486	83	0.782088
111471	107117	75	39090	37014	74	1025	903	0	1479	1400	15	2992	3033	25	271608	258766	81	0.78312
94095	94123	88	37086	36946	72	1374	1430	13	1256	1436	13	3107	2982	26	294836	283101	80	0.784152
111527	100054	85	44038	39857	77	1438	1207	14	1602	1555	17	3738	3393	31	331323	292969	88	0.786215
75917	76439	74	28452	28556	69	944	940	0	1013	926	0	2375	2242	22	215551	210499	78	0.787247
127135	119696	85	44335	39780	78	1840	1705	19	2078	1956	20	4342	3894	31	402870	370536	88	0.789311
89432	88721	73	24775	25120	54	909	1068	5	1383	1309	15	2843	2758	25	260083	253881	80	0.791374
67831	66439	78	26610	26467	68	817	828	0	816	796	0	2041	1875	20	175344	170651	78	0.793438
104293	98305	76	41317	38564	73	1799	1496	17	1612	1622	17	4270	4010	31	378623	350268	83	0.79447
113745	110670	92	43948	39843	92	1618	1483	16	1619	1453	14	3793	3453	30	374208	355200	83	0.79447
165258	134884	89	54165	44606	82	2125	1741	22	2667	1907	26	5649	4498	39	542665	439600	92	0.795501
172188	158695	83	66714	60812	81	1930	1725	18	2376	2045	21	5246	4840	34	464062	422565	89	0.796533
159841	145403	82	64742	58244	80	1602	1401	16	2079	1953	21	4891	4312	33	447057	395370	88	0.797565
99691	99186	75	37228	36555	72	1493	1344	13	1715	1551	16	3706	3813	27	358814	346752	80	0.798597
94774	92867	73	25043	24705	60	1219	1182	12	1161	1317	11	3292	3389	26	300402	289696	81	0.80066
101448	98181	75	35588	35046	73	1257	1184	10	1417	1243	12	3012	2824	27	284322	275600	80	0.802724
159933	128173	85	64442	51088	83	2406	1682	24	2307	1856	22	4818	3747	36	484213	370056	92	0.804787
76882	78772	71	30978	31410	69	853	793	0	979	957	0	2132	2090	22	235321	235544	78	0.804787
85506	85662	75	23500	23502	51	1020	947	0	1488	1417	14	3314	3150	27	289910	283052	79	0.806851
190831	148269	96	75558	58704	87	2186	1760	21	2565	1761	27	5870	4388	40	537271	412470	95	0.806851
101511	98488	83	36466	35200	73	1719	1484	17	1536	1494	15	3570	3402	28	309648	297903	82	0.807883
129512	120029	78	45186	40416	76	2042	1782	19	1960	1767	20	4389	3993	32	391787	358685	82	0.807883
82360	79339	77	18089	18176	43	1198	1081	6	1204	1109	9	2517	2437	24	226645	219473	80	0.810978
154741	134471	95	54486	46870	79	1741	1373	17	2449	1988	23	4871	4305	34	418929	363258	86	0.810978
120691	117789	79	40185	39632	74	1957	1879	19	2002	1806	19	3920	3832	29	366119	357476	82	0.81201
279670	185421	111	104541	69177	110	3486	2241	32	3806	2677	32	8691	5626	48	835625	573825	118	0.813042
31841	29897	62	15524	15735	42	446	434	0	332	354	0	702	742	0	73302	71324	70	0.815105
104714	105003	75	38024	36991	72	1535	1558	15	1829	1585	18	3342	3203	28	304689	290471	82	0.817169
289625	198200	111	112693	80130	107	4225	2956	34	4753	3366	37	10802	7654	50	911347	623947	118	0.821296
117894	105198	83	44476	39105	78	1564	1388	13	1551	1542	15	4180	4038	31	339294	300240	85	0.821296
94188	91678	82	26317	26153	60	1210	1204	11	1370	1250	12	3383	2997	28	280806	275868	79	0.822328
130230	125159	79	42415	40873	76	1736	1741	17	1893	1892	19	3958	3529	30	369141	351034	85	0.823359
97450	90490	91	30625	27932	91	1571	1321	13	1348	1140	8	2887	2693	25	296681	266841	91	0.823359
78567	78358	73	38151	38557	70	1400	1349	13	1083	950	0	2132	2061	21	216983	209687	79	0.826455
92213	92915	73	24931	24838	51	1259	1227	11	1206	1168	10	2867	2735	25	268689	255976	79	0.826455
71740	71591	79	28640	28776	65	1057	1034	3	677	752	0	1831	1776	18	184626	183720	79	0.828518
48071	49772	70	17951	17984	45	603	504	0	311	365	0	1145	1143	8	100390	94839	75	0.828518
106995	105411	80	39434	38950	73	1467	1303	11	1589	1467	15	3494	3486	27	330397	310206	82	0.830582
114183	113452	83	37770	37904	72	1505	1277	11	1358	1418	14	3534	3531	26	329800	314450	81	0.830582
29281	31771	45	15024	15771	40	389	415	0	220	377	0	586	692	0	71480	70090	70	0.830582
58297	57675	69	16870	17242	43	762	745	0	739	845	0	1878	1847	17	163521	159322	74	0.830582
111829	108855	81	34865	34339	73	1570	1489	15	1531	1281	14	3365	3511	26	312886	300262	83	0.830582
30746	30406	62	11238	11636	36	456	406	0	337	436	0	852	806	0	94280	90812	72	0.832645
123903	122380	74	43038	41633	73	1442	1288	13	1782	1808	17	4097	3877	29	373397	356195	82	0.832645
163667	136153	85	68681	58739	82	1595	1321	13	2028	1834	21	4915	3952	36	445862	383659	90	0.833677
176968	161325	83	68024	61585	81	2394	1918	23	2668	2447	25	6075	5362	37	547688	491667	90	0.833677
99507	100268	74	39502	39049	72	1846	1803	18	1371	1437	15	3691	3504	28	327253	320498	83	0.833677
150695	131730	89	54155	47782	80	2011	1846	19	2107	1668	21	4755	4046	34	427823	374022	92	0.834709
123155	107876	87	46723	41381	77	1613	1323	15	1551	1287	13	3975	3452	32	364685	323289	85	0.834709
54721	53076	70	27508	27749	68	549	601	0	509	414	0	1358	1448	12	123216	120936	77	0.835741
90499	90171	73	41878	41860	72	1075	1220	9	1239	1150	9	3390	3254	27	291514	288143	79	0.839868
270133	207937	96	66103	51468	91	3437	2791	29	4375	3178	35	9541	7506	47	887288	690256	102	0.839868
136555	123329	82	50348	44656	78	2067	1684	19	2197	1921	21	4821	4324	33	475225	423752	85	0.8409
157283	130093	82	52570	42657	80	1942	1583	20	2194	1610	23	4943	3943	37	440237	358941	90	0.8409
99916	99295	71	41076	38682	74	946	1143	7	1377	1355	12	3149	3009	26	302873	289651	80	0.842963
47485	49182	71	16730	17081	44	485	549	0	610	598	0	1408	1375	14	120738	122820	75	0.846059
75054	73741	87	19557	19774	46	1162	1124	8	1017	869	0	2800	2701	25	221461	219168	80	0.84709
80303	81524	75	34166	34866	66	1128	959	0	1054	1002	2	2703	2613	25	229095	222444	77	0.848122
94648	93894	77	27395	26988	65	1245	1292	11	1524	1531	15	2875	2919	25	301469	290983	80	0.849154
156938	132311	93	45617	38107	79	2044	1808	19	2351	2005	23	4639	3905	35	438215	372785	99	0.849154
104998	102294	76	32341	31156	72	1569	1601	15	1764	1482	18	3978	3705	30	355158	336580	83	0.850186
208875	176978	86	97360	83563	86	2749	2392	24	2941	2331	28	6800	5376	41	587260	487795	93	0.852249
101988	102281	75	33930	34275	71	1460	1443	14	1494	1423	15	3337	3260	28	301267	284863	80	0.852249
192201	155307	87	57231	45104	85	3006	2512	27	2836	2379	27	6680	5088	42	565799	462395	94	0.852249
93861	95096	72	30085	29110	64	1222	1323	11	1578	1434	14	3754	3504	29	327817	311977	80	0.852249
75858	75269	76	32329	32341	69	1114	1060	7	1050	901	0	2261	2369	22	238946	230541	79	0.853281
58800	59827	69	17482	17762	43	860	817	0	887	801	0	1726	1661	18	156669	150121	77	0.855345
80769	83803	70	29541	29761	64	1192	1197	9	1164	987	0	2594	2693	24	252286	247933	79	0.855345
144499	139315	81	54434	52548	77	1659	1371	15	1974	1783	20	5232	4962	33	458000	421983	86	0.859472
201720	154214	90	64257	48231	89	2952	2446	26	2689	2072	27	6321	4870	41	580876	438579	96	0.861535
142519	116918	93	57140	46640	81	1940	1446	18	1898	1736	21	4780	3989	35	426316	338319	93	0.862567
139428	125188	91	51016	45515	80	1773	1504	17	1829	1648	17	4058	3886	31	387029	347293	88	0.865662
112848	99797	87	41322	36036	77	1392	1499	15	1487	1400	15	3695	3311	31	339810	301771	85	0.869789
160409	135026	83	63147	52744	83	1958	1491	20	2227	1550	21	5380	4339	38	513983	427509	91	0.869789
122009	108884	84	44283	38633	78	1740	1591	18	1969	1626	18	4324	3965	32	395884	349037	86	0.871853
77940	78423	71	22463	22358	53	965	1022	4	1265	1144	9	2408	2316	22	243701	233732	78	0.872885
152802	130802	81	58788	48560	80	2130	1947	19	2203	1863	22	4933	4157	35	474370	406289	88	0.872885
162792	153174	81	62227	58385	79	1902	1509	19	2611	2333	25	5581	5196	34	496724	452672	88	0.872885
157321	146721	87	52587	50179	78	2040	1635	20	2163	1926	21	5172	4997	34	517227	485785	87	0.874948
153145	146848	78	54108	51180	78	2447	2152	22	2308	2066	20	4655	4322	33	475902	440327	84	0.874948
49932	53469	50	16063	16461	41	653	647	0	408	464	0	1528	1583	15	146294	142242	72	0.87598
85930	87581	72	23634	24135	50	1058	1052	5	1049	1050	6	2398	2350	22	243835	241932	77	0.87598
185374	170228	85	67358	61744	81	2562	2091	24	2533	2402	23	5702	5006	37	533245	481929	89	0.878044
132371	127492	78	50220	48636	76	1751	1652	17	1801	1881	18	4209	4010	30	404602	378761	87	0.880107
208384	163938	87	77339	60338	86	2547	1798	26	2480	1819	27	5748	4413	40	537371	405499	95	0.881139
103496	105427	75	42748	43321	72	1402	1475	14	1458	1311	15	3681	3587	28	316236	300188	80	0.881139
123772	121747	78	38795	38398	74	1589	1408	13	1763	1675	18	4159	4107	30	376301	355249	84	0.883203
162587	150488	87	61342	55835	81	2201	1845	20	1735	1701	18	4347	4019	30	445193	400437	89	0.885266
292298	195250	117	127686	87709	117	3691	2314	34	3673	2553	33	8853	5837	48	761133	502394	124	0.885266
39333	41784	64	18856	19286	45	465	406	0	694	695	0	1146	1143	9	108570	108959	72	0.886298
129676	116415	81	51920	45695	79	1724	1434	16	1937	1677	18	4659	3888	35	428919	378384	97	0.886298
72842	71477	82	28148	28448	69	566	801	0	1125	1011	2	2224	2247	20	209322	204313	78	0.88733
88102	87228	83	31078	30972	70	1109	1155	7	977	1084	6	2665	2607	24	244594	238409	80	0.888362
110489	108023	75	27765	26888	67	1685	1659	16	1552	1654	17	3952	3664	30	391869	372419	83	0.889393
108600	103507	78	45610	44547	74	1336	1215	9	1639	1550	16	3370	3249	26	323887	317149	85	0.891457
99686	96500	87	32669	32582	72	1129	1200	10	1161	1066	7	2846	2854	25	272779	255143	82	0.89352
121034	119748	76	50921	50447	75	1378	1169	10	1578	1384	14	3769	3725	29	356486	341130	85	0.89352
98629	98415	78	40293	39330	72	1491	1486	14	1587	1457	17	3455	3231	28	317813	308072	80	0.894552
122191	118870	76	46664	43540	77	1959	1854	18	1769	1502	18	3802	3572	30	376784	345171	87	0.897648
191124	155178	89	64062	52742	86	2065	1607	22	2235	1803	22	5724	4453	39	464889	381703	95	0.898679
288366	203192	113	90822	63789	102	3858	2753	32	4469	3193	36	11109	7896	51	909547	657752	112	0.899711
124299	120261	91	29095	28910	72	1569	1604	15	1589	1726	17	3858	3862	29	346278	325894	83	0.900743
93400	93314	73	15020	15214	40	1151	1180	10	1188	1154	9	2632	2571	25	264344	252194	81	0.903838
92168	92883	75	24613	24840	56	1127	1255	10	1180	1021	4	2713	2565	25	272773	262701	80	0.90487
42654	42137	65	17010	17316	43	217	362	0	344	489	0	945	981	0	84210	82622	76	0.905902
87001	85715	74	34367	34353	71	1059	1180	9	983	1079	7	2454	2398	23	239440	234964	79	0.905902
120523	107678	96	45217	40359	79	1788	1762	16	1697	1423	17	3640	3379	29	344714	304658	85	0.908997
85166	85846	72	25671	25115	56	1177	1188	9	1457	1273	12	3053	2787	28	273845	267111	80	0.908997
111555	101154	87	48399	42976	78	1343	1062	6	1673	1544	16	3892	3359	31	386307	337328	95	0.908997
133989	113704	81	47900	39815	78	1662	1318	15	1908	1622	19	4349	3729	34	371732	307551	89	0.910029
91063	94133	73	25513	25733	53	1307	1365	13	1262	1317	12	2936	2806	25	281764	278586	78	0.910029
131966	117915	81	42893	37161	78	1927	1640	18	1797	1454	19	4579	4042	34	415555	359031	90	0.912092
94549	94225	76	34460	33795	72	1009	1027	4	1355	1464	14	3198	3184	26	305952	296204	80	0.912092
127870	123876	77	47919	46923	76	1784	1707	17	1750	1756	16	3707	3672	29	382159	362113	84	0.923442
86205	87001	78	22692	22865	50	1317	1296	11	1283	1412	12	3215	3200	26	320658	308233	82	0.923442
36636	37534	56	15305	15671	41	604	573	0	439	541	0	1038	1022	3	91094	92161	72	0.924474
103389	102538	82	36415	36139	72	1371	1267	11	1449	1406	15	3407	3406	26	344982	330472	80	0.924474
33833	35270	53	15034	15320	41	426	426	0	185	234	0	1056	1046	5	102238	105451	70	0.928601
147729	137863	81	60963	56816	78	1656	1475	17	1846	1726	19	4347	4078	31	363579	330824	88	0.931696
134110	123316	78	55105	49666	78	1763	1450	16	1786	1744	17	4270	3933	32	391659	341434	87	0.932728
123951	108064	79	50469	43283	80	1788	1627	18	1936	1556	19	4348	3937	33	414099	354865	85	0.932728
55186	55536	70	22451	22857	49	505	522	0	803	732	0	1387	1274	13	133041	130236	74	0.934792
101420	99685	88	35738	35746	72	1390	1279	11	1283	1324	12	2974	2830	26	279432	269428	83	0.935823
46412	47487	69	17462	17918	43	570	682	0	566	450	0	1354	1271	13	138098	132883	74	0.936855
141399	125783	86	55142	48145	79	2579	2360	24	2002	1687	21	4611	4066	34	412596	365456	88	0.936855
109924	109863	73	35231	34789	73	1169	1061	6	1482	1170	12	3193	3059	25	296806	292981	82	0.937887
48299	48038	62	19951	20432	46	513	623	0	778	639	0	1289	1287	11	117078	117621	73	0.937887
107249	103134	80	32621	32309	74	1439	1498	13	1578	1413	14	3251	3369	26	309838	291145	87	0.937887
81428	84882	70	22716	22791	49	961	919	0	1097	974	0	2364	2507	22	239547	235170	78	0.938919
358978	237893	120	137326	92460	118	4669	2829	38	5487	3814	38	12796	8362	57	1.04858e+06	848474	128	0.938919
126993	117772	84	53279	49569	76	1846	1629	17	2318	1996	22	4224	3884	30	405598	361771	84	0.944078
124131	108824	81	49892	43852	79	1992	1463	22	2147	1591	19	4490	3869	33	399270	348866	87	0.944078
83375	81709	89	31725	29821	75	1114	1010	2	1273	1055	7	2977	2701	25	266411	244424	89	0.944078
38894	40374	64	16847	17311	42	527	463	0	537	607	0	961	1032	3	90364	90544	70	0.945109
103715	102285	75	41603	40462	75	1361	1220	12	1420	1256	12	3555	3457	28	316561	313812	81	0.945109
89320	91849	71	38477	39331	71	1181	1130	8	1408	1523	15	3022	2882	26	284814	279278	77	0.946141
70396	69561	72	30369	30379	66	856	1073	6	599	736	0	1845	1857	19	180791	177116	76	0.947173
82823	80778	81	14878	15001	41	1064	951	0	1056	1098	7	2463	2529	23	257201	253509	79	0.948205
118074	107522	77	53277	47403	77	1261	1210	11	1765	1502	17	4212	3723	31	372689	335242	86	0.948205
109704	109715	76	34821	34482	72	1769	1592	17	1611	1581	16	4093	4053	29	359415	348557	82	0.952332
79445	79483	74	29138	29305	69	918	993	0	1006	1086	6	2476	2262	23	213980	210678	80	0.952332
114527	113934	77	30997	30894	73	1707	1521	16	1436	1551	16	3838	3676	29	370947	356948	84	0.952332
112410	111563	76	59334	59158	74	1658	1696	16	1740	1771	17	3459	3454	27	337148	327741	82	0.952332
116742	116380	76	33876	33778	72	1582	1385	17	1713	1650	18	3933	3822	29	356464	340001	83	0.952332
94056	94121	73	35919	35425	71	1428	1400	13	1351	1369	12	3205	3106	27	286388	281360	81	0.953364
123810	119910	83	42174	41445	74	1796	1800	17	1665	1638	17	3854	3769	29	366777	343357	84	0.957491
93251	86515	80	26607	24627	63	839	790	0	1025	949	0	2563	2322	24	222530	210896	79	0.958522
105203	105815	75	45902	45771	73	1378	1364	14	1374	1287	12	3202	3050	26	304379	288999	83	0.958522
86625	85976	75	29591	29568	70	745	801	0	957	1037	4	2507	2382	23	222339	210397	80	0.959554
165271	153030	82	65835	60996	80	2080	1981	18	2219	2102	22	5177	4746	34	465692	422975	87	0.960586
102846	99292	77	42452	39589	73	1543	1429	15	1591	1672	16	3785	3564	29	346463	325889	83	0.963681
106668	105250	75	41189	40551	73	1405	1114	10	1502	1301	13	3061	2833	26	277715	263545	83	0.964713
88467	91134	72	27705	27607	61	1214	1163	9	1430	1281	13	2705	2703	24	280893	275082	80	0.964713
80210	80424	79	28233	28182	66	1283	1192	8	1039	1148	7	2946	2860	25	251179	247352	78	0.965745
133187	121244	81	55659	50602	79	1567	1552	18	1843	1540	20	4777	4275	34	423202	383312	86	0.966777
225667	182163	95	91937	72301	92	2785	2160	27	3672	2771	28	6763	5618	41	606908	478695	99	0.967808
195121	163568	89	68841	57271	85	2416	2089	21	2326	1856	25	6094	4937	40	575770	479318	92	0.967808
126661	120353	81	56375	52160	76	1926	1712	18	1728	1606	16	4428	4192	32	407916	388707	82	0.967808
116128	110010	90	52547	51463	75	1406	1328	13	1512	1426	14	3128	3086	27	316347	297705	81	0.96884
103247	103217	73	31489	31051	71	1247	1192	10	1174	1082	7	3086	2941	26	263159	254133	80	0.970904
40363	41276	64	21966	22416	50	575	474	0	592	464	0	1072	1080	7	100229	100140	72	0.971936
82834	82350	72	36500	36658	71	971	1107	7	1143	1092	7	2679	2662	24	250794	239289	80	0.973999
82595	85314	71	28871	29228	69	1345	1221	11	1288	1107	8	3182	3246	26	290666	291541	79	0.973999
135246	123507	86	61309	56164	78	1831	1677	18	1987	1806	19	4580	4140	33	402383	365139	85	0.973999
139583	120980	84	55644	47862	81	1546	1236	11	1874	1481	20	4243	3742	32	399908	341247	88	0.975031
152201	134142	84	59482	52281	79	1431	1248	12	2182	1840	22	4165	3621	33	374124	323565	86	0.975031
65716	67582	69	34565	35153	68	825	841	0	864	817	0	1772	1702	18	180683	184127	76	0.976063
101860	97173	91	34760	33122	76	1174	1177	9	1083	1088	6	2978	2702	27	267345	243506	91	0.976063
44952	44742	74	14728	14851	41	273	381	0	295	521	0	1184	1096	7	102228	100940	72	0.977094
180726	144366	87	68351	54032	85	2334	2036	23	2548	1942	25	5368	3956	39	485995	358599	93	0.981222
173841	141126	86	65057	53604	84	3059	2403	27	2559	1770	27	5558	4535	36	520525	419491	96	0.982253
38252	41762	50	16494	16821	42	429	473	0	397	476	0	1320	1303	12	112961	113084	75	0.982253
133783	121406	83	48970	43273	79	1664	1586	15	2095	1987	23	4704	4251	32	408485	367681	86	0.988444
73415	72836	72	29702	29487	70	960	984	0	712	687	0	2198	2175	21	208506	203436	78	0.991539
64661	67036	68	29095	29401	67	713	739	0	826	745	0	1862	1963	18	159205	157716	74	0.991539
101668	99479	76	34103	33905	72	1090	970	0	1242	1075	8	2931	2948	25	277494	273720	80	0.995667
110027	106059	83	43720	43400	73	1521	1437	14	1406	1404	15	3817	3619	30	312789	300200	81	0.996698
96824	94843	91	34227	33607	73	1590	1250	14	1546	1491	15	3001	3092	26	284975	269508	79	0.998762
105205	95295	81	42889	38524	76	1057	998	0	1376	1185	12	3426	2836	30	310452	283524	81	0.998762
206216	167914	95	79004	64098	88	2748	2232	27	2736	2167	26	6521	5189	41	595635	483557	96	0.999794
158408	132463	85	54246	44516	82	1714	1417	17	2163	1748	21	4521	3761	33	405319	325266	89	1.00289
70240	71543	69	32293	32839	68	824	782	0	954	1144	8	2375	2270	22	223511	216408	75	1.00392
113077	106693	76	40495	37166	76	1983	1918	19	1641	1436	16	3787	3405	31	360988	340881	83	1.00392
109061	107014	79	39730	39136	73	1326	1159	10	1443	1248	11	3082	3011	26	302994	292927	79	1.00598
65871	69612	65	29446	29441	69	1204	997	0	923	1020	4	2417	2334	22	213263	211386	77	1.01011
88134	87206	73	33839	33808	71	1132	1026	4	1085	985	0	2804	2648	25	244145	233045	81	1.01114
50832	53278	57	19745	20039	46	597	557	0	679	725	0	1315	1336	11	128506	130127	73	1.01114
87659	86623	72	31186	30980	71	1381	1428	13	1518	1298	14	3307	3252	27	273952	263853	79	1.01217
193822	154144	93	69072	54167	86	2608	2136	25	2980	2409	29	6468	4897	40	576777	448745	95	1.01837
150235	131335	82	52233	44863	80	1650	1523	14	1901	1619	20	4572	4067	33	400787	346091	85	1.0194
185885	154296	86	72877	61687	84	1991	1640	18	2432	2102	24	5559	4717	37	544520	465921	92	1.0194
141425	133742	86	47107	45350	76	1898	1955	19	1961	1863	19	4624	4430	31	467868	442823	86	1.02043
113620	111797	77	23071	23166	48	1212	1240	10	1457	1367	16	3440	3422	27	305881	301259	79	1.02146
120861	112127	91	48395	43746	78	1667	1510	19	1662	1539	16	3771	3746	29	338512	309244	85	1.02559
103596	100645	75	37409	36747	73	1756	1580	16	1497	1531	16	3616	3451	29	338927	329537	81	1.02662
160363	137108	87	48555	39865	79	2231	2002	20	2042	1663	21	4865	3999	35	451033	387192	87	1.02662
76445	76923	72	24171	23970	56	938	921	0	1068	926	0	2253	2330	21	210496	205496	78	1.03075
47699	49577	71	19293	19685	46	504	599	0	666	648	0	1381	1424	14	112255	109419	71	1.03281
114797	102713	78	45431	40484	77	1697	1439	15	1528	1500	15	3688	3150	30	308732	268523	85	1.03281
167841	146559	83	62756	53179	83	2318	1872	23	2059	1713	21	5628	4871	37	501018	428628	92	1.03384
128321	123184	78	46466	43836	75	1802	1660	18	1868	1897	19	4740	4407	32	427351	383518	82	1.03384
50408	52929	51	24634	25363	50	536	746	0	560	699	0	1415	1493	16	129972	129458	73	1.03384
130131	121335	83	46803	43011	78	1656	1496	16	1841	1782	20	4987	4532	33	423072	389960	83	1.03384
92882	90022	76	33745	33326	71	1071	1100	7	1221	1262	11	2729	2648	25	246934	234276	80	1.03694
250406	191663	112	92807	72540	98	3339	2439	31	3873	3121	32	8883	7138	46	868956	667830	109	1.03694
87191	87191	79	36272	36040	70	1355	1425	12	1234	1102	7	2621	2562	25	245052	237610	77	1.03694
230318	188003	92	98233	83593	89	3506	3141	27	3666	2596	32	8156	6346	43	785751	579629	101	1.039
47768	48307	68	18595	19229	43	355	474	0	684	726	0	1316	1366	13	130387	129488	71	1.039
98120	98057	73	36602	36354	72	1681	1496	16	1265	1246	13	2867	2952	25	300292	296983	79	1.04003
134130	116934	83	47832	41051	78	1762	1631	17	1814	1459	17	4077	3672	30	400716	350872	90	1.0421
51907	53759	68	18324	18420	45	431	558	0	612	553	0	1545	1584	15	122559	118557	75	1.04416
139894	118287	86	48359	40431	80	1790	1517	19	2122	1700	23	4707	4039	35	410976	342906	89	1.04416
67699	68226	70	33062	33187	69	1058	891	0	802	972	0	2515	2490	23	207751	207007	77	1.04519
99641	97799	77	54770	54710	72	1081	976	0	1229	1248	12	2689	2658	24	288779	281818	78	1.04932
90482	90079	73	33018	32806	71	1428	1255	13	1218	1162	9	3041	2875	27	261269	250661	79	1.05448
93522	94350	72	24622	24679	58	1193	1081	7	1612	1421	16	3083	2898	26	269213	263717	79	1.05551
209186	164877	94	75381	58531	87	2906	2332	27	2882	2156	30	6939	5450	41	666459	519966	96	1.0586
59675	57160	85	26310	24927	72	741	558	0	776	673	0	1743	1606	16	168149	151935	85	1.0586
112620	109360	88	32004	31594	71	1477	1474	15	1593	1426	17	3806	3502	30	339573	329390	78	1.05964
45141	46301	65	13687	14072	39	541	518	0	481	472	0	1097	1056	6	131459	131609	72	1.06067
75745	74195	77	22580	22839	52	780	721	0	929	941	0	2023	2102	19	198474	195567	74	1.06376
76573	77516	73	25444	25571	62	959	893	0	1069	1019	3	2207	2240	21	222571	217716	79	1.06995
190899	170561	86	82932	75947	82	2471	2102	22	2263	1933	23	6385	5741	37	553749	483323	89	1.07099
184620	152439	87	60730	47320	85	2559	2251	24	2098	1547	20	5295	4063	37	501656	398265	93	1.07202
135662	125312	80	44340	40184	78	1406	1337	13	1956	1634	19	3976	3823	30	369049	338762	84	1.07202
83867	83525	85	21050	20938	48	1026	1110	7	878	941	0	2657	2524	25	234948	232700	77	1.08027
95930	95785	73	37583	37411	71	1043	1113	7	1487	1359	13	2963	2993	25	267385	256948	80	1.08027
150195	126282	84	55704	45643	82	1925	1564	19	2057	1736	18	4397	3624	33	411495	340109	89	1.0844
24991	26886	49	7837	8097	34	436	399	0	463	595	0	712	777	0	73564	72359	69	1.08749
90074	88360	73	34295	33376	72	1354	1252	11	1321	1275	12	2720	2682	25	241353	229577	80	1.08853
68536	69241	82	26121	26313	61	928	1071	6	835	852	0	2275	2268	22	193618	193016	76	1.08956
175817	142289	94	71077	57799	85	1843	1571	20	2333	1932	25	5490	4492	37	491044	398529	92	1.08956
128541	114877	80	46028	40281	78	2004	1764	18	1614	1439	16	4221	3587	34	353294	306653	87	1.08956
75643	74861	79	20205	20101	46	837	974	0	1004	1102	7	2329	2175	22	208063	202382	78	1.09059
105023	103504	78	44475	44063	73	1492	1269	13	1665	1315	13	3693	3478	29	301008	285672	83	1.09059
106914	107752	74	20761	21025	46	1335	1377	13	1468	1466	15	2940	2948	25	310886	301508	80	1.09059
121481	117344	81	41656	40928	74	1491	1527	14	1566	1470	14	3233	3088	27	326534	314631	80	1.09162
121441	118640	76	42656	41586	74	1787	1669	17	1795	1739	18	3859	3689	31	366331	354680	84	1.09369
146202	125662	83	56382	48302	81	1855	1680	19	2211	1789	23	5039	4676	34	442932	379950	90	1.09472
265511	188247	106	98388	69833	103	3251	2117	30	3126	2239	31	8043	5844	46	757471	548648	109	1.09575
120077	110093	81	45930	41313	78	1484	1374	13	1335	1128	12	3196	3022	27	312358	289719	83	1.09575
31537	30971	69	20195	20640	45	1174	1316	12	1982	1979	19	815	978	0	45873	47717	68	1.09575
93170	92156	75	38591	38172	72	1295	1372	12	1253	1219	11	3137	2876	27	255423	246917	79	1.09678
92802	93646	74	40040	40022	71	1276	1343	13	1351	1225	11	3254	3294	26	293360	279683	80	1.10091
57226	58862	68	25787	26038	57	354	335	0	896	760	0	1566	1560	15	144459	147970	69	1.10091
266216	190499	105	105431	76776	94	3576	2410	32	4239	3216	35	9185	6798	48	872471	631450	101	1.10297
130625	123588	79	51306	46974	78	1352	1240	12	1812	1518	17	3821	3526	30	360818	332751	85	1.104
70132	72115	68	27340	27432	58	893	786	0	891	908	0	2046	2100	20	183292	172318	75	1.104
101798	99107	76	44979	44329	73	921	1033	4	1346	1303	12	3188	3029	27	265747	253228	79	1.104
117456	114139	77	51262	49850	74	1054	1088	9	1765	1578	15	3673	3589	28	329610	311810	83	1.10504
109596	109301	77	53639	52833	74	1393	1248	14	1905	1612	19	3765	3631	30	333922	319292	80	1.10813
121001	109162	91	36747	33691	74	1868	1557	18	2097	1955	20	3976	3839	29	399967	361762	83	1.10916
110031	103739	77	38872	36217	74	1680	1716	17	1818	1462	19	4121	3803	30	378980	360523	84	1.10916
129850	118503	79	44813	39807	77	2152	1848	21	2168	1906	22	4434	4097	31	420823	378648	89	1.11123
66801	66610	70	27198	27447	69	1086	1077	5	954	953	0	2112	2034	21	177648	179842	78	1.11432
108313	108740	78	54206	54160	74	1152	1229	11	1530	1240	10	3414	3190	28	317178	295755	85	1.11432
125960	123218	77	43784	42408	74	1778	1662	17	1591	1592	16	3732	3472	29	343132	322118	83	1.11535
102651	100594	91	31720	31646	72	1473	1445	14	1348	1444	13	3525	3478	28	319455	307858	81	1.11638
98385	96407	75	32440	31828	72	1356	1295	12	1456	1386	13	3130	3207	25	311835	294908	82	1.11742
93266	93894	73	34547	34486	71	1375	1247	13	1141	1172	9	2816	2723	25	265766	263076	79	1.12258
106204	104766	74	30731	30584	72	1202	1460	11	1183	1305	13	3466	3440	27	289532	280703	81	1.12361
216186	166817	92	82072	63089	89	3250	2333	30	3206	2509	28	6876	5122	42	629529	467360	96	1.12361
56329	50087	78	44807	40988	71	522	400	0	523	490	0	782	791	0	39756	36395	73	1.12877
106334	103479	75	36972	36076	73	1956	1872	17	1416	1559	15	3601	3441	28	360413	345868	81	1.1298
99120	101314	73	42757	41999	73	1242	1171	9	850	1056	5	2631	2470	25	261782	246847	81	1.1298
87235	83997	84	37817	37694	72	1211	1051	6	1225	1100	9	2846	2796	25	284001	283537	82	1.14012
89916	90074	83	35115	34806	71	1201	1107	7	1281	1393	13	3343	3072	28	287688	274079	90	1.14012
58943	61381	64	26397	26541	66	543	434	0	645	708	0	1594	1585	16	148589	147320	74	1.14424
97736	96985	75	43398	43273	73	1404	1398	13	1419	1133	9	3123	2995	26	308745	299131	81	1.14424
137319	119660	88	51216	44533	79	1595	1362	15	1979	1814	20	4401	3846	33	456291	396459	88	1.14734
108452	109144	73	33873	33344	72	1342	1283	11	1672	1417	15	3724	3618	28	304369	294410	79	1.14734
130137	124156	80	46748	44674	76	1302	1339	12	1908	2046	19	4337	4084	31	406878	384062	86	1.14837
96081	94911	78	37980	37327	73	1761	1722	16	1266	1250	11	3137	3249	25	264488	253851	84	1.15147
65825	67825	74	19065	19076	45	1005	1062	5	641	909	0	2146	2016	21	198853	195164	76	1.15147
111144	109606	76	37881	37243	73	1495	1412	13	1497	1393	15	3729	3716	28	329171	317794	84	1.15353
106409	103397	77	24361	23889	54	1522	1465	15	1768	1549	17	3157	3112	26	316523	308769	83	1.15353
141643	138410	80	69567	67277	76	2169	2090	21	2409	2278	23	5132	4949	33	532232	509566	85	1.15353
129795	126026	76	48198	46985	75	1486	1421	13	1647	1469	16	3956	3512	30	346896	336314	82	1.15456
83008	82866	74	23673	23775	56	1314	1232	12	1119	1139	9	2844	2948	24	255851	237971	80	1.15456
80260	78559	81	24730	24944	62	1017	1125	8	1366	1192	10	2595	2516	24	250732	240311	79	1.15559
85980	85353	72	38072	36873	71	1163	1137	9	1246	1041	6	2931	2865	25	274159	255066	79	1.15662
98151	95797	78	35111	34966	72	1160	1039	6	1509	1454	14	3315	3190	27	290570	287120	79	1.16178
204263	177531	89	72226	60716	87	2161	1722	24	2414	1976	21	5644	4956	35	503622	436330	92	1.16488
98066	95041	87	39545	38866	72	1417	1517	14	1607	1319	13	3500	3560	27	324498	308958	81	1.16694
110874	102850	90	40426	37248	75	1547	1361	13	1542	1498	15	3481	3247	29	327415	287073	84	1.1721
88849	88348	79	25920	26148	64	1183	1078	6	1197	1039	6	2976	2915	25	259673	252642	80	1.17416
107812	107126	75	45937	45251	73	2019	1935	21	1856	1715	18	3946	3840	30	351582	337769	82	1.17623
92063	89645	80	37233	36419	73	1063	1108	8	1204	998	0	3072	2770	27	271681	254930	91	1.17623
114649	109233	87	47045	46433	76	1481	1409	14	1561	1507	16	3645	3363	29	345692	333147	84	1.18242
117608	108976	80	46923	43628	77	1762	1687	17	1921	1523	20	4038	3686	31	386920	361416	84	1.18345
130363	125186	83	45288	44806	75	1888	1821	18	2043	1853	21	4174	3973	30	403558	390062	82	1.18551
161893	140899	86	44509	37751	82	2217	1895	22	2226	1614	21	4348	3737	31	387924	337386	90	1.18758
127397	122263	77	36315	35040	74	1605	1555	16	1514	1546	15	3741	3751	28	352226	341791	84	1.18861
125149	114002	96	46221	40278	80	1329	1272	12	1950	1772	17	3979	3523	32	365755	319369	96	1.18861
178595	170334	83	41115	40101	79	2862	2908	24	3335	3133	27	8496	7974	42	824348	757582	91	1.18861
93273	91828	80	36963	36193	72	1586	1681	17	1351	1238	12	3277	3210	27	296131	292243	82	1.19274
100237	97823	75	28453	27855	67	1434	1417	12	1314	1383	14	3754	3604	28	355591	344320	81	1.19377
49814	50670	58	10159	10216	37	649	663	0	897	794	0	1459	1390	14	135187	134997	73	1.19686
251771	195180	97	116345	91178	91	3206	2254	30	3457	2611	31	7558	6136	43	652030	508448	109	1.19686
113269	110217	83	28223	27912	72	1089	1097	6	1316	1451	14	3687	3560	29	310486	300066	81	1.1979
93596	93520	88	44092	43953	72	1537	1364	15	1503	1496	15	3435	3152	28	294695	284206	78	1.1979
100928	99589	75	22523	22395	50	1222	1134	9	1635	1549	14	3672	3353	29	310192	299549	79	1.19893
75684	77372	71	35347	35169	69	760	744	0	1044	1087	7	2140	2074	22	207610	203960	76	1.20099
48091	48488	70	16067	16245	42	469	576	0	644	710	0	1243	1234	11	124087	124201	73	1.20099
90334	89138	74	28986	28381	67	1402	1439	14	1707	1490	17	3076	3248	25	289436	279364	83	1.20099
99783	97102	76	28002	28006	71	1523	1337	13	1284	1271	12	4281	3972	31	306733	299651	82	1.20202
158955	136276	84	54744	46446	81	1603	1577	15	1762	1548	19	4220	3616	33	381984	325683	93	1.20305
123637	124568	75	32675	32117	73	1468	1385	14	1494	1577	15	3761	3492	28	342136	326489	82	1.20615
102895	97839	77	33215	31094	73	1133	1233	11	1190	1052	6	2760	2554	25	274128	256326	83	1.20924
75352	77093	73	17333	17211	44	956	1044	5	815	851	0	2574	2592	22	233217	232694	77	1.21028
71594	72291	71	27329	27610	59	1149	1015	4	956	939	0	2057	2043	20	205415	194676	77	1.21028
97900	96042	77	32260	32231	71	1234	1223	9	1241	1187	10	2943	2727	25	285333	279335	82	1.21131
120758	108388	80	44415	38949	77	1641	1601	15	1900	1710	18	4255	3610	33	403150	365896	86	1.21131
80582	79667	72	32935	32630	71	894	921	0	1047	885	0	2549	2490	22	224323	223163	78	1.21544
121124	112992	79	47617	43246	77	1888	1485	17	1939	1666	20	4786	4400	33	440753	406388	86	1.21544
79180	79570	75	20383	20464	48	1277	1142	8	1098	1180	9	2795	2542	25	236210	227908	78	1.21647
127129	123736	84	49119	47828	75	1430	1458	14	1718	1689	19	4264	3920	31	380626	361598	84	1.21647
138086	117115	82	54505	46935	81	1828	1434	21	2242	1785	21	4855	4167	34	395972	349599	89	1.21956
147134	128710	82	55890	49564	79	1664	1337	14	2098	1702	22	4246	3578	33	375316	324719	87	1.21956
101955	101457	76	39284	38865	74	1190	1091	7	1358	1310	12	3075	2966	26	281412	266013	83	1.22059
125753	120416	80	51315	48492	77	1772	1530	17	1668	1708	17	4192	3852	30	407897	375398	85	1.22472
82184	81552	73	32793	31554	70	1241	1185	9	1060	957	0	2529	2462	25	252026	241293	79	1.22472
80478	79274	75	31517	31474	70	1276	1234	10	1212	1324	11	2689	2719	24	247722	244575	77	1.22472
209920	162446	89	62683	47491	85	2591	2130	24	2669	2073	28	7290	5720	42	675488	533103	95	1.23194
174974	147593	87	59584	48904	83	2341	1998	22	2192	1907	23	5291	4349	36	488205	407712	102	1.23194
223147	166076	92	85005	61999	90	3134	2304	28	3378	2258	32	7749	5319	45	651564	464656	96	1.23194
134490	121197	81	51302	47006	79	1616	1604	14	1678	1574	18	3959	3642	30	377813	347194	88	1.23298
137761	111880	84	54526	44968	80	1875	1411	18	1997	1425	19	4262	3562	34	354330	276552	86	1.23298
93759	92792	72	31129	31049	71	1135	1193	10	1128	977	0	3078	2957	24	278981	273322	78	1.23401
55343	55578	75	17967	18074	44	986	949	0	849	643	0	1689	1869	17	143862	141625	74	1.23607
199232	155957	91	80919	63013	86	2392	2031	23	2429	1752	27	5982	4600	40	548667	429590	92	1.23607
172510	143328	86	79162	65281	84	2249	1751	23	2462	1962	25	5592	4518	37	515682	413505	93	1.23607
93680	91632	74	59773	59284	73	1173	1072	7	1028	1175	8	2702	2549	24	255049	243242	89	1.23813
303698	219778	112	83360	61175	104	3273	2433	29	4264	3262	33	9419	7095	47	914814	667411	113	1.23813
71548	71498	75	32850	32901	70	1093	961	0	770	793	0	2355	2363	22	196708	193028	78	1.2402
86227	86654	75	26601	26253	59	1443	1447	14	1100	1185	10	2954	2835	25	272479	265236	78	1.2402
143457	127115	83	57044	50263	80	1585	1430	15	1629	1476	19	4076	3669	32	406369	351896	90	1.24433
122426	118246	89	44912	44289	75	1685	1670	15	1747	1691	17	3966	3721	30	343250	329583	85	1.24536
71570	71841	76	29013	29077	64	869	727	0	817	863	0	1930	2001	19	178933	174407	81	1.24742
107698	106353	74	30353	29781	71	1489	1351	13	988	1032	4	3341	3227	27	329976	315782	81	1.25052
113198	110799	79	54559	54135	74	1595	1822	16	1965	1682	21	4047	3780	31	362571	350257	80	1.25361
88746	90672	73	21471	21407	47	1200	1307	11	1301	1070	8	2590	2573	23	255450	253758	77	1.25361
196553	169947	88	68421	59198	84	2393	2203	23	2926	2836	25	7215	6199	40	616901	536379	92	1.25464
139374	118411	87	55037	46605	80	1935	1839	17	2035	1637	19	4130	3390	34	392959	329418	90	1.25774
130103	112730	82	54902	47260	79	1419	1313	14	1939	1444	18	4153	3391	33	375990	308836	88	1.2598
186710	141756	97	71887	55021	88	2038	1494	21	1916	1692	23	4937	3794	38	472204	375457	94	1.26083
140065	136384	79	47567	46546	76	1647	1503	16	2380	2195	22	4574	4249	31	419936	386069	84	1.2629
155895	146284	82	58103	54250	78	1953	1773	19	2022	1786	21	4816	4474	33	444867	414238	87	1.26806
127970	122791	81	49530	47026	76	1821	2034	18	1486	1408	14	3797	3759	27	350603	328419	82	1.27115
105816	104100	75	33030	32717	72	1576	1599	15	1467	1456	16	3796	3621	29	360985	344925	81	1.27115
79857	79582	79	31600	30621	72	907	874	0	1209	1123	9	2962	2724	25	256046	227520	88	1.27115
93369	92281	75	24233	24033	55	1191	1257	9	1484	1412	14	3256	2965	28	292351	276376	80	1.27218
92410	93179	73	25713	25580	56	1548	1557	14	1419	1226	11	3162	3084	27	287873	279423	80	1.27528
93436	93941	73	28067	28094	70	1287	1178	10	1537	1370	15	2875	3033	25	274831	268789	80	1.27734
175162	158464	84	66869	60575	81	2241	2001	21	2420	2040	25	5780	5149	37	509206	457530	97	1.28044
177035	149760	85	61416	51770	83	2335	1765	23	2285	2054	22	5557	4832	37	517729	423312	91	1.28044
168729	139114	85	63362	52187	84	2379	1823	24	2245	1548	23	5093	4180	37	507493	407808	94	1.28353
76893	77375	73	33179	33162	70	875	867	0	1060	964	0	2263	2346	21	215540	211939	79	1.28869
66950	66844	72	21804	22117	49	1174	1059	5	726	818	0	1797	1719	18	183719	181837	76	1.28869
102933	102655	74	44158	43830	71	794	814	0	1087	1107	7	2533	2599	23	272652	257703	80	1.28972
48084	47413	74	23059	23217	54	806	794	0	491	618	0	1353	1281	12	111686	109616	71	1.28972
112326	108624	80	37857	35943	73	1800	1774	18	1349	1391	13	4146	4045	30	363305	348097	80	1.29179
81512	81453	77	29804	30043	69	997	1094	6	1159	1062	6	2510	2558	23	215013	209150	80	1.29282
82910	84934	73	38974	38616	71	1001	1058	5	1010	1076	7	2577	2477	24	226720	219155	78	1.29385
93087	91522	78	22870	22669	51	1186	1265	11	1487	1294	12	2879	2777	25	281935	271250	79	1.29591
195108	154799	87	69161	55081	86	2240	1777	21	2450	1945	24	5800	4434	40	567467	448363	94	1.29901
105674	98411	76	37290	33911	76	1366	1226	11	1541	1479	15	3565	3244	29	305011	279168	82	1.30004
47951	49056	58	17225	17347	43	370	549	0	533	547	0	1331	1390	15	125917	121581	73	1.30004
119002	115068	78	47632	45208	75	1761	1662	17	1779	1733	19	4024	3689	30	432454	412170	86	1.3083
94928	93147	79	42062	41688	72	1248	1453	11	1480	1358	13	3151	3077	26	315179	308560	81	1.31449
96661	95258	74	31345	31287	71	1378	1276	11	1169	1212	10	3103	3178	25	277132	267302	81	1.31552
107563	106657	78	44354	43945	73	1337	1263	11	1486	1405	15	3029	3052	25	297213	293194	81	1.31552
62344	58759	75	24278	24584	51	711	558	0	702	672	0	1557	1579	17	152062	150769	75	1.31552
153575	138993	84	61382	55553	79	1796	1591	17	2071	1662	22	4685	4272	33	425092	377474	87	1.32274
121514	110595	78	45780	41274	77	1471	1431	14	1959	1802	19	3785	3432	31	365991	321571	82	1.32274
235017	176740	92	75314	57210	90	2577	2227	24	2826	2105	28	7019	5542	40	603225	456521	95	1.32274
226869	180508	107	63212	50057	87	2389	1836	23	3241	2576	29	7247	6008	41	595477	478845	97	1.32274
124674	108637	81	48386	41136	80	2004	1619	19	1688	1500	17	4302	3823	32	388507	340234	87	1.32377
126414	113866	86	48667	43724	77	1248	1077	8	1757	1486	16	4169	3839	30	391029	354942	85	1.32687
65736	66364	85	18361	18486	44	640	773	0	782	861	0	1963	2039	18	208267	207666	76	1.33099
127561	122896	88	44449	42990	75	1845	1762	19	2001	1914	18	4379	4235	30	417248	393440	87	1.33409
125078	122235	89	59501	58509	76	1449	1462	15	1761	1590	19	4175	4026	30	373595	355982	82	1.33512
111375	110107	82	38338	38213	72	2082	1992	20	1638	1596	17	4413	4101	31	357208	343473	81	1.33925
89018	89462	74	34861	34620	71	1005	1253	9	943	1103	8	2867	2663	26	248489	237452	82	1.34131
112664	109922	78	42714	40212	76	1345	1101	8	1779	1541	17	3745	3339	30	334727	313386	84	1.34131
151663	127779	87	59360	48396	82	2117	1678	21	2070	1579	21	4566	4055	33	439144	354571	88	1.34131
101315	100187	76	33414	32260	72	1434	1575	15	1461	1475	14	3055	2953	25	294334	271560	90	1.34131
87039	88924	70	27611	28180	58	1454	1385	15	1446	1382	13	3422	3278	28	319882	309654	79	1.34234
117117	114574	76	34358	33906	73	1492	1564	14	1420	1507	14	3473	3354	28	332889	322140	82	1.34338
107995	104312	88	36348	35640	73	1281	1380	13	1609	1491	14	3099	3094	26	305603	298132	82	1.34441
147990	128003	93	51277	44070	81	2129	1827	20	1853	1699	19	5159	4415	35	434215	383918	90	1.34647
110781	110135	73	43834	42967	73	1351	1324	12	1633	1541	16	3307	3235	26	328812	316322	82	1.34853
97986	96009	79	29827	29969	63	953	1183	8	1489	1247	11	2903	2876	24	290079	274497	80	1.34853
106682	105145	80	31942	31557	73	1652	1558	16	1708	1712	17	3870	3831	29	340076	332137	81	1.34957
102464	102367	76	29877	29855	64	1369	1298	12	1393	1461	15	3477	3489	26	299411	284120	81	1.34957
88348	90396	71	33176	33635	70	1130	1064	6	1065	1004	2	2775	2752	24	272144	268550	77	1.34957
261781	193115	97	82601	58934	92	3250	2416	29	3493	2497	32	8115	6132	45	726881	561897	99	1.3506
160443	126070	92	53446	41718	84	1987	1635	22	2190	1738	21	4931	4054	35	453435	353863	93	1.35266
89203	87362	76	27067	27009	63	1331	1141	9	1049	998	0	2754	2688	24	236515	229332	79	1.35473
109561	103394	87	37411	33982	77	1629	1573	16	1237	1208	12	3490	3275	29	320521	296873	82	1.35576
171949	135633	91	67016	52283	85	2077	1694	19	2217	1727	24	5558	4142	40	514734	397573	93	1.35679
102184	102996	72	39123	39026	72	1044	1087	6	1606	1535	15	2943	2971	25	282656	277566	81	1.35988
134410	112271	83	54150	44979	79	1734	1348	17	1848	1439	17	4266	3491	32	390777	320989	92	1.35988
34390	32237	71	15479	15762	42	352	392	0	416	403	0	1141	1086	8	89395	87244	69	1.36298
127705	113016	83	42696	37684	78	1408	1279	14	1718	1570	16	4285	3723	32	391510	343590	88	1.36608
67085	66983	74	26441	26840	56	736	922	0	1050	1020	4	2180	2156	21	210439	206351	76	1.36608
120066	114871	84	34720	32714	76	1193	1279	12	1562	1408	14	3628	3351	29	334304	314704	94	1.36608
170626	145848	86	61435	52033	84	2332	1912	22	2634	2129	25	5614	4965	36	466696	402012	91	1.36917
102984	101152	73	34293	33490	72	1472	1415	13	1242	1212	10	3152	3194	26	284389	268643	82	1.3702
105252	104759	75	28043	27717	72	1302	1395	12	1141	1277	10	3127	3039	26	280012	272894	83	1.37433
120114	111002	81	51506	46152	77	1395	1231	12	1688	1426	17	3882	3314	32	351055	312999	87	1.37536
93180	92091	73	33651	32098	73	1527	1480	15	1494	1501	18	3502	3264	29	316337	299901	83	1.37536
168337	138180	86	59011	47303	83	2365	1848	23	2124	1720	22	5120	4095	37	470448	378350	92	1.37536
99008	99700	74	24046	24015	56	1629	1556	14	1235	1224	11	2989	2936	26	274770	265246	80	1.37846
284787	199631	104	117155	83107	103	3544	2605	31	3834	2627	35	9075	6265	48	876461	617369	111	1.38258
92800	94151	72	24130	23834	54	1319	1206	11	1370	1226	12	3298	3357	27	305161	296805	79	1.38258
84439	84625	71	31306	31081	71	948	1047	5	1269	1141	10	3058	2945	26	241967	226587	79	1.38774
103895	104410	73	30021	29562	72	1190	1304	11	1124	1167	9	3487	3594	27	322585	306487	81	1.38877
138014	117822	82	50788	42616	80	1523	1245	14	1775	1309	16	4548	4033	34	431508	376467	89	1.38981
102502	101583	75	40684	40106	72	1121	994	0	1374	1424	15	3327	3232	27	309848	294260	80	1.396
301263	214613	104	106454	74937	101	3134	2339	28	4709	3017	37	9694	7171	49	888772	644297	108	1.396
143908	128349	98	54176	47687	98	1839	1682	17	2190	1692	20	5318	4517	35	450071	390860	98	1.396
125258	122563	76	51157	48415	75	1882	1786	17	1955	1773	20	4343	4173	31	373500	355266	83	1.39703
104666	96240	83	46078	42433	75	1157	1141	8	1560	1294	12	3203	2890	29	302119	273251	83	1.39909
85923	84582	74	26937	26918	62	1116	1049	6	1100	1061	5	2718	2667	25	261707	244856	81	1.40012
71528	72096	70	29558	29695	69	857	727	0	1215	1046	6	2210	2249	20	187429	182931	79	1.40219
132056	119487	81	52284	46051	79	2275	1943	20	1908	1877	19	4937	4374	35	426850	370799	87	1.40528
138245	135303	82	92267	89270	77	1932	1917	19	2295	2041	21	4667	4409	31	422403	409918	83	1.40528
104711	101456	75	41363	39695	73	1527	1483	13	1333	1515	14	3568	3507	27	303040	298447	83	1.40631
112675	99805	82	40944	36013	77	1613	1372	18	1800	1449	18	3914	3458	31	344749	311939	87	1.40941
110923	108765	78	56987	56473	75	1556	1745	14	1274	1526	14	3453	3476	27	287254	277292	83	1.4156
78021	75791	80	32555	32711	70	1321	1044	6	1211	1162	10	2489	2305	23	230297	229260	77	1.4187
151648	137625	82	48657	42863	80	1752	1652	17	2324	2091	22	4714	4194	34	444757	388249	90	1.4187
34590	36503	56	19205	19962	44	475	460	0	495	389	0	969	1132	7	96046	93465	69	1.4187
208994	161566	95	67075	50746	89	2700	2096	26	2818	2196	27	6238	4865	40	542869	423830	96	1.42282
128300	126186	77	30287	30195	71	1721	1784	17	1809	1831	17	4459	4362	31	397367	380105	81	1.42282
132638	129166	78	42703	41667	75	1525	1397	15	1699	1448	18	3870	3856	29	347120	323593	82	1.42282
136986	117134	80	50621	42689	80	1595	1491	15	1524	1293	15	3997	3418	31	385127	331006	90	1.4352
181664	142579	88	63971	49112	87	2490	1727	26	2637	1949	25	5792	4576	39	496189	380223	97	1.4352
95974	95082	76	38165	37888	72	1017	1159	8	1335	1311	12	3127	2866	26	264258	255467	80	1.4383
90511	91173	74	30469	30308	71	1025	1036	5	1519	1464	13	3234	3025	26	278446	267503	79	1.4383
72743	74908	79	31073	31198	69	933	822	0	1138	1018	3	2307	2077	22	216170	213514	82	1.43933
85946	85980	72	27759	28067	60	1215	1452	12	1332	1186	10	2966	2896	26	271126	259465	79	1.43933
157081	150983	79	57676	54945	77	2026	1981	19	2090	1800	21	4900	4738	32	471267	440857	85	1.44346
145983	123965	83	56201	47246	81	1350	1404	12	2299	1974	21	4148	3606	33	367751	307218	89	1.44655
94054	94326	73	25481	25538	59	1254	1088	9	1371	1256	12	3349	3326	26	298921	289180	80	1.44759
131425	119867	82	50456	45602	78	1527	1334	15	2010	1682	20	4869	4407	34	421190	382745	87	1.44862
222942	173573	93	86811	68966	92	2534	1802	26	3074	2420	29	6801	5187	41	611833	500801	98	1.44862
156720	148021	94	51837	49951	80	2164	2090	20	2223	2150	22	5420	5184	35	483463	451941	89	1.44965
93303	92715	73	42995	42877	73	1513	1422	12	1305	1103	7	2854	2764	25	254981	243341	80	1.45171
138760	121403	89	60794	53696	80	1729	1624	16	2212	1961	22	4667	4013	34	435944	383641	95	1.45274
103943	104725	75	33957	33733	72	1471	1293	15	1778	1680	18	3583	3567	29	337151	324093	83	1.45378
145752	121318	92	57280	46937	83	1969	1585	21	1785	1540	18	4804	3942	35	445302	365359	94	1.45481
90264	91620	72	26370	26220	59	1594	1562	15	1520	1422	14	3548	3531	28	325372	305771	80	1.45584
59294	59358	71	27992	28312	68	805	747	0	942	678	0	1513	1507	14	159061	161073	75	1.4579
73424	76746	70	25084	25324	55	1154	1282	12	1210	1219	11	2344	2487	21	240045	228611	78	1.461
82839	82650	72	34454	33406	72	930	923	0	1160	1147	8	2485	2431	24	238202	229517	82	1.46306
136846	121988	81	55338	48748	79	1879	1648	19	2029	1772	21	5022	4476	35	434291	384276	85	1.46306
150114	122677	84	59959	49297	83	2049	1489	20	2139	1602	20	4626	3898	35	423408	350791	89	1.46409
102732	100437	78	31074	30799	72	1477	1374	13	1410	1356	14	3644	3662	27	316079	312132	81	1.46822
44540	46114	67	23523	23848	53	935	880	0	622	529	0	1280	1135	8	105631	104069	76	1.46822
145790	132354	81	59629	54029	79	2024	2022	18	1852	1649	18	4426	3950	33	395618	350531	87	1.46822
166841	137708	85	74948	62889	84	2027	1709	20	2033	1735	19	4432	3588	36	422007	345375	91	1.47544
131467	125969	91	42978	39717	77	1689	1695	17	1820	1761	19	4622	4241	32	411118	373912	94	1.47544
165344	139566	84	63345	54072	82	1789	1650	20	2345	1823	24	5129	4196	38	480295	397431	91	1.47957
186693	150525	88	68718	55122	85	2307	1941	22	2533	1986	25	5875	4590	40	513344	403514	94	1.47957
93224	96673	72	34167	33896	70	1303	1404	12	1371	1280	11	3436	3519	27	303259	294216	78	1.47957
112997	106637	77	40521	37184	75	1485	1438	15	1926	1789	19	4379	3834	32	368258	336923	84	1.47957
79203	79112	78	21202	21445	49	766	856	0	781	986	0	2407	2282	23	241465	239177	76	1.4806
142687	135496	83	43195	42214	78	1911	1749	19	1862	1701	19	4679	4439	32	440256	410637	86	1.48163
142277	119247	83	52487	42954	81	2212	1719	22	2198	1688	24	4828	4136	34	432890	356717	87	1.48163
127686	109249	82	56514	47930	80	1889	1638	20	1801	1762	19	4421	3822	34	437288	376586	88	1.48576
105941	99797	80	40330	37248	77	1220	1149	9	1609	1400	15	3944	3784	30	330857	301809	85	1.48782
130350	115997	83	53314	46386	80	1682	1660	17	1979	1992	21	4566	4174	33	415850	360580	88	1.48886
118023	104504	81	43194	38054	76	1140	1232	11	1473	1041	7	3013	2621	28	298189	260526	83	1.49092
121912	110622	79	39559	35037	77	1485	1340	12	1492	1401	16	3695	3263	30	337433	303166	88	1.49298
57478	57575	72	31995	32521	68	815	705	0	462	435	0	1433	1394	12	149010	143915	77	1.49608
117294	113906	77	54966	54058	75	1438	1408	13	1603	1663	15	3245	3222	26	305109	291140	82	1.49711
52250	55086	67	19866	20432	45	574	584	0	437	517	0	1438	1449	15	140799	140748	73	1.49814
142203	116529	84	51807	42569	82	1761	1431	16	1923	1572	21	4185	3364	34	405224	331857	90	1.49917
46353	45199	78	14774	15057	41	520	487	0	531	566	0	1018	1122	8	111621	113299	71	1.49917
88492	87819	73	17862	17723	45	1451	1236	13	1213	1233	10	2665	2784	24	267178	267210	80	1.50124
143370	120924	83	55991	46494	83	1660	1558	16	2110	1705	19	4077	3685	32	386095	319127	90	1.50124
108393	108214	76	29418	29570	60	1704	1724	16	1194	1324	12	3684	3797	27	297964	292999	79	1.50124
92972	95316	72	33131	33603	70	1064	1110	7	1506	1463	15	3272	3366	26	285641	279943	78	1.50124
215948	182668	98	74896	64312	90	2952	2542	24	3318	2672	28	6844	5928	39	658836	560559	98	1.51259
66609	66936	75	24947	25243	63	579	645	0	914	718	0	1974	1915	19	161457	155604	77	1.51981
114100	113027	75	41904	41506	73	1256	1281	13	1601	1564	18	3800	3765	29	343127	329975	81	1.52291
108658	107425	74	36074	35240	72	1598	1499	13	1717	1536	15	3762	3869	28	339363	327036	82	1.52394
173084	144448	86	62389	51536	84	1844	1467	16	2323	2073	24	5367	4675	37	503670	421177	91	1.52394
172921	144131	86	68589	56540	82	2081	1777	21	2327	1985	23	5459	4274	37	481209	389301	90	1.526
66414	67401	74	25327	25337	58	597	621	0	941	917	0	1755	1899	18	170692	166064	75	1.52703
66278	65908	73	26821	27142	69	787	909	0	847	846	0	2481	2384	22	225033	222707	79	1.52806
233434	181372	93	92812	71485	91	3232	2418	30	3855	2781	33	8607	6656	47	776037	592680	98	1.5291
112077	108843	87	26643	26141	66	1491	1544	17	1782	1753	17	4231	3981	31	418285	393973	85	1.53426
51908	53309	66	22435	22748	51	737	773	0	483	688	0	1433	1502	15	125957	128079	73	1.53426
51712	48570	78	17910	18331	44	440	278	0	526	735	0	1445	1411	13	118513	116506	77	1.53529
266625	189403	97	114507	77293	95	3801	2441	35	3661	2638	34	9057	6699	48	790242	574460	104	1.53529
75924	74973	82	28743	28690	69	946	845	0	842	982	0	2325	2278	22	209555	206316	76	1.53632
36218	36354	65	8240	8316	34	292	330	0	325	283	0	909	871	0	74109	71337	68	1.53735
93761	92657	76	38422	38200	72	989	947	0	1308	1252	11	2938	2824	25	286850	276729	79	1.54148
94014	93562	83	28683	28764	64	1194	1324	11	1460	1258	11	3295	3218	27	279039	271101	81	1.54251
63633	62618	76	25362	25206	64	1067	854	0	887	608	0	1853	1781	18	167671	161908	72	1.54354
108633	107058	74	49076	48444	74	1171	1232	9	1799	1750	16	3695	3634	28	326060	313158	83	1.5456
93658	92390	76	29502	29019	67	1266	1196	9	1611	1367	16	3407	3393	27	295837	290134	80	1.5456
122369	114804	81	44518	41387	76	2296	2228	21	2075	1876	21	4950	4521	34	443006	412983	85	1.5456
195960	156645	90	96368	78658	88	2800	2044	26	2827	2191	27	6215	5237	37	582187	468936	95	1.54664
117482	114925	77	41926	41228	74	1223	980	0	1685	1641	16	3565	3637	27	344967	328058	82	1.55076
134649	117327	84	48976	42682	78	1706	1550	16	1661	1516	17	4131	3773	31	361358	320570	85	1.55283
108910	107252	76	36751	36068	72	1448	1400	15	1259	1424	14	3637	3466	29	308826	296658	85	1.55592
194516	165444	88	74548	63741	85	2883	2341	26	2502	2400	25	6125	5270	39	554298	479701	92	1.55695
102832	101145	75	38519	37844	73	1641	1612	15	1708	1562	16	3389	3189	27	306298	295030	80	1.55695
136002	127539	83	59669	55860	78	1820	1764	17	1918	1901	18	4057	3821	30	358421	332850	87	1.56211
129607	113517	80	41910	35186	78	2159	1746	20	1765	1448	16	4443	3918	32	448898	385837	88	1.56314
103154	99700	85	36066	36056	72	943	982	0	1803	1614	18	3287	3223	26	302238	293045	82	1.57037
195237	160320	87	67919	55171	85	2323	1926	23	2482	1928	26	6040	5132	38	519860	430658	92	1.5714
206580	153136	92	69584	50741	88	2601	1900	29	2976	2479	28	6353	4578	42	583256	431905	96	1.5714
160930	140820	82	62406	53553	80	1759	1679	17	2279	1851	23	5087	4249	36	426167	368333	86	1.5714
122370	112205	85	50731	45641	76	1719	1520	17	1988	1641	19	4261	3933	31	392347	352477	84	1.57449
140566	124305	86	49182	42069	80	1744	1482	19	1967	1533	21	4310	3828	33	403296	352221	88	1.57449
47038	48616	49	23075	22069	52	670	551	0	659	740	0	1188	1139	8	108743	104822	73	1.57553
115957	112034	89	38887	38193	73	1498	1490	14	1407	1552	17	3619	3439	28	307528	300117	82	1.57656
75954	77053	71	22590	22558	55	568	810	0	684	731	0	2022	1889	20	177204	172963	76	1.57759
165097	131957	87	53172	41921	84	2315	1922	22	2302	1718	24	5212	4213	36	487811	377582	93	1.57862
91302	90552	79	22406	22273	51	1396	1318	11	1245	1206	10	2753	2643	24	255405	249591	85	1.57862
147382	127970	83	41020	34447	81	2110	1843	21	2095	1896	21	4823	4227	34	450427	385494	88	1.58378
159097	142093	84	60937	54704	80	2492	2171	22	2266	1870	24	5482	5005	35	504136	447994	85	1.58378
108287	107524	75	44192	42099	75	1524	1616	15	1584	1507	16	3870	3694	30	336477	321159	79	1.58378
95435	96070	78	38372	38061	72	1464	1396	13	1263	1378	13	3056	2889	27	276274	262861	78	1.58688
100853	95900	75	36655	35227	74	1173	1134	9	1552	1456	14	3693	3433	29	326261	312680	84	1.59823
91688	91103	73	28631	28408	68	1164	1208	8	1069	1058	6	2397	2274	23	235987	226346	78	1.59926
151304	102773	88	60580	45314	86	1925	1323	22	2321	1326	28	4429	3102	36	410079	285860	95	1.60029
209303	166763	97	86013	69612	88	2238	1776	24	2518	2033	26	5817	4875	38	578762	472672	98	1.60235
81947	83810	70	25328	25456	53	1213	1193	10	1045	1170	9	2648	2579	24	248473	248831	78	1.60235
92215	96394	67	39685	39775	71	1276	1220	10	1479	1383	14	3190	3214	27	285904	279972	76	1.60235
149012	132642	84	57231	50291	79	2310	1844	22	2201	1750	20	4667	3996	34	459976	402576	87	1.60235
129794	116800	82	53181	47652	80	1513	1337	13	1296	1206	13	3359	2908	28	314477	283692	87	1.60338
113412	101255	79	46371	41434	76	1465	1206	13	1748	1224	15	3957	3428	31	348610	305313	83	1.60648
88408	89913	73	43889	43585	72	1342	1293	12	985	1001	1	2662	2618	24	233341	224536	78	1.60957
230924	199749	90	87893	75886	87	3428	2898	29	3853	3281	31	9257	8000	44	798330	692248	95	1.60957
118522	108848	80	44580	40422	77	1853	1357	17	1865	1473	18	3516	3090	29	337828	296362	84	1.60957
154852	147124	79	49019	45256	79	2101	2068	20	1807	1736	19	5033	4860	33	493207	457082	88	1.61164
82238	84175	74	31862	32030	70	1146	1143	9	864	1035	4	2311	2164	21	220951	213182	77	1.61164
102953	104277	73	50593	50538	73	1544	1348	16	1950	1726	18	4232	4203	30	365438	351957	77	1.61783
114271	108715	93	38740	36760	74	1559	1618	15	1750	1518	17	3688	3508	28	311070	290620	82	1.61783
132812	120528	81	57188	52225	78	1513	1361	14	1842	1514	17	4186	3882	31	384037	338639	85	1.61783
107433	106055	83	40185	39963	72	1585	1730	16	1991	1963	18	4088	4012	29	340288	327071	81	1.61783
151099	140570	83	55645	51064	78	2002	1947	19	1931	1826	19	5173	4753	33	480378	439368	87	1.62402
90165	91206	83	30169	30274	68	1076	1035	5	1266	1190	10	2404	2504	23	237381	230882	79	1.62918
151460	129984	88	59526	51380	81	1993	1760	19	2182	1695	20	4482	4051	33	463556	390725	91	1.63227
102028	101253	76	31778	31485	71	1576	1619	14	1627	1390	14	3667	3635	28	342908	326693	82	1.63227
121849	117635	76	30773	30303	71	1591	1550	15	1699	1665	17	4402	4252	30	410924	384308	94	1.63227
148642	143219	78	59885	56293	78	1835	1860	17	2036	1679	20	4929	4514	33	439042	403002	85	1.63331
116472	116960	75	46942	47051	74	1779	1545	17	1795	1674	17	4194	4040	30	361062	352738	81	1.63331
52914	54862	68	20758	21195	46	770	650	0	527	597	0	1176	1283	11	115015	116539	74	1.63331
110306	107038	84	49798	48123	74	1389	1424	13	1469	1571	16	3445	3301	28	333097	313387	92	1.63331
83254	86203	70	30954	31521	65	1268	1148	10	1254	1106	7	2495	2336	24	255814	249982	79	1.63331
90126	91043	71	35474	36031	70	883	780	0	1279	1127	8	2792	3071	24	238379	229189	77	1.63331
101856	102099	76	42129	41740	72	1191	1259	10	1129	1005	2	3103	3127	25	273907	260072	80	1.63434
186287	156651	102	52291	43417	82	2059	1824	20	2248	1900	22	5226	4362	36	449366	378326	92	1.63537
42406	43052	70	11671	11796	38	467	497	0	457	593	0	1105	1119	7	103534	108581	73	1.63743
42338	42755	76	18191	18371	45	380	413	0	568	558	0	1017	1091	6	105968	102660	73	1.6395
106479	104409	77	39759	39181	73	1353	1503	13	1531	1475	16	3089	2953	26	315433	302598	83	1.6395
277290	191932	100	110841	75079	96	4427	3171	34	4089	2972	35	10847	7953	52	1.02292e+06	730417	104	1.64156
90197	95961	70	40965	40876	71	1170	1137	8	1270	1085	7	3135	3076	26	285872	278886	81	1.64259
121715	113134	95	52883	48996	77	1712	1775	17	1785	1845	18	4046	3965	29	397138	363597	86	1.64466
130195	112079	82	49275	42526	79	1996	1596	20	1766	1384	18	4733	4267	33	448542	384226	87	1.64466
129119	126989	83	44961	44002	74	1465	1454	13	1569	1576	17	3979	3867	30	335889	328189	82	1.64672
136711	122772	82	47388	40927	79	1992	1577	18	2027	1819	20	4471	4018	32	396558	340265	85	1.64878
83035	83046	75	26879	27157	61	740	790	0	1304	1272	12	2780	2628	25	263137	252640	77	1.64878
74796	74312	75	24239	24617	53	1141	1199	8	940	975	0	2255	2135	22	218451	211923	77	1.65085
110105	110278	74	51608	50723	74	1222	1319	10	1667	1501	17	3648	3494	29	332714	316756	80	1.65291
89856	83718	81	29865	28231	74	1156	1332	11	1350	1255	12	3022	2842	26	290585	271946	82	1.65291
112864	106369	81	37530	34489	74	1539	1377	15	1396	1170	13	3435	3413	27	305417	280581	85	1.66013
106581	105082	75	35761	35129	72	1447	1373	12	1470	1302	14	3638	3537	29	333225	327365	82	1.66426
84987	84056	75	38472	38374	71	1317	1224	10	1354	1329	13	2686	2693	24	260681	251087	79	1.66632
117641	112690	80	41434	40144	75	1704	1759	15	1587	1341	15	3872	3508	31	348884	331030	83	1.66632
148454	120370	85	65130	52346	83	1928	1469	18	2065	1691	22	4966	3873	35	446183	351551	90	1.66632
48738	49279	67	14293	14992	40	724	665	0	425	508	0	1307	1299	11	117453	116153	72	1.66735
68239	68893	72	17111	17327	43	644	522	0	827	691	0	1681	1679	17	163442	160931	77	1.66839
93543	92114	81	38850	38936	72	1198	1171	8	1171	1255	12	2847	2714	25	293145	286220	79	1.67355
99327	96104	74	31264	30909	72	1705	1696	16	1201	1126	7	3174	3102	26	285851	270997	80	1.67561
113870	108489	83	53187	50763	75	1215	1297	12	1520	1644	16	3750	3598	29	341110	327211	82	1.67767
192113	153805	89	52657	41936	86	2694	2357	24	2436	1963	25	6635	5563	38	558993	446774	96	1.6787
113776	111610	79	44714	42831	75	1710	1473	16	1396	1556	16	3423	3352	28	332623	314628	82	1.6787
91769	89366	78	31887	31266	71	857	788	0	1099	1149	8	2623	2330	24	242685	229117	90	1.6787
52429	52963	68	17152	17463	43	669	552	0	668	713	0	1522	1514	15	144316	138986	73	1.67974
84184	83758	74	31397	31044	71	1047	1177	8	1124	864	0	2849	2867	25	239893	230500	80	1.6818
92513	92632	73	38554	37690	72	955	932	0	1045	1089	7	2895	2693	25	263545	253521	79	1.68489
168876	161155	83	39941	38555	78	2373	2363	20	2647	2572	25	6122	5730	35	592416	559162	88	1.68489
97744	95140	75	36286	35382	72	1152	1153	9	1271	1257	12	3297	3232	27	312229	304966	80	1.68593
110345	107813	79	38412	37546	73	1565	1491	14	1540	1604	19	4080	4004	29	374570	363549	79	1.68696
257338	207746	101	95578	78664	99	3570	2837	29	3552	3016	31	8447	7013	43	782418	635609	106	1.68902
192252	152232	91	87100	70016	87	2330	1774	24	2486	1928	23	5980	4877	37	513520	412534	94	1.69212
83313	83809	72	29680	29808	70	1256	1049	7	973	914	0	2694	2635	24	253296	246600	80	1.69624
146670	133637	82	72748	65239	81	2140	1887	21	2321	2108	22	4812	4432	33	482621	430102	90	1.69934
86954	88197	72	37828	37912	71	932	933	0	1221	1289	12	2773	2581	25	243369	240933	79	1.69934
181737	144428	86	69111	54267	85	2168	1633	24	2306	1808	23	5101	4012	37	468321	362887	92	1.69934
138841	117696	90	56731	46738	80	1545	1504	15	1868	1623	20	4399	3655	34	384001	325382	90	1.7014
101921	100775	75	22721	22512	52	1636	1475	16	1339	1318	13	3506	3554	27	290745	281701	82	1.70243
116938	105580	90	47443	43272	77	1159	1256	10	1369	1474	14	3429	3264	28	321467	290290	85	1.70553
100701	99287	76	36278	35762	73	1284	1222	10	1706	1440	15	3351	3293	28	304987	297382	80	1.70656
270165	190920	104	119879	89927	99	3496	2336	30	3500	2558	33	7790	5572	44	694478	495250	107	1.70863
95397	93951	78	36378	35680	72	1418	1445	13	1240	1096	7	3279	3222	26	270901	252254	80	1.71378
98494	95079	88	28312	27831	69	1275	1332	11	1418	1539	14	3625	3475	28	318930	306780	82	1.71688
29016	30150	47	11840	12089	38	470	400	0	272	325	0	908	903	0	86838	87110	70	1.71688
76690	75201	73	26281	26156	62	1079	1286	10	1094	861	0	2142	2117	21	197880	189892	77	1.71791
97146	96313	76	24809	25333	49	1512	1237	11	1368	1365	12	2986	2780	25	258044	252406	79	1.71791
70289	71439	70	21474	21616	49	1041	938	0	831	782	0	1864	1812	19	202244	190837	76	1.72101
137716	120931	88	45632	39659	78	1697	1575	17	1719	1686	17	4430	3753	32	413216	373237	85	1.72101
117230	111536	79	46961	43700	75	1503	1404	13	1606	1570	18	4530	4127	32	377880	350581	83	1.72307
145284	122276	83	50341	42107	79	2054	1566	21	2055	1731	19	4938	4099	35	448828	370128	89	1.72307
89777	90013	73	36231	36292	71	1301	1377	12	1377	1572	14	3532	3384	29	309071	293951	80	1.7241
113453	110895	77	54753	52998	77	1313	1271	12	1398	1275	11	3842	3522	29	325932	314962	92	1.7241
228123	177562	94	74033	56730	90	2900	2367	28	3047	2314	29	7633	5608	45	649647	497925	99	1.73132
89061	93014	72	38201	38769	70	1501	1300	13	1390	1186	9	2979	2743	27	277520	266924	77	1.73132
100211	99225	74	43769	43410	73	1005	1133	7	1085	1203	10	2990	3068	24	290216	272068	80	1.73442
113276	107016	79	44397	41600	75	1599	1622	15	1442	1448	13	3538	3367	29	348939	327423	82	1.73648
88155	83953	82	35057	34966	71	1190	1349	11	992	1191	10	2871	2785	25	261458	247621	80	1.73855
157214	136452	83	64133	55424	81	2069	1804	21	2404	1903	24	5015	4399	35	471480	397032	90	1.73958
144563	125002	82	51188	44255	80	1846	1470	18	1965	1623	20	4729	3892	37	379825	320032	87	1.73958
110333	108454	73	41171	40387	73	1505	1403	14	1437	1325	13	3703	3680	28	313749	305548	79	1.73958
135572	114830	89	46310	38108	78	1787	1503	18	2017	1572	20	4031	3366	34	399843	331207	85	1.73958
117276	113864	78	40097	39013	73	1632	1627	15	1576	1584	16	3920	3783	29	357827	354728	82	1.74267
90901	92232	72	39177	38379	71	1383	1176	12	1577	1428	14	2697	2722	24	282418	269715	79	1.74267
337817	231091	119	138355	98182	116	5140	3692	35	5293	3570	38	12128	8813	51	1.04858e+06	762504	121	1.74371
125866	112359	84	40858	36504	75	1545	1385	15	1953	1667	21	4090	3775	31	372340	334975	83	1.74474
141199	126907	81	56553	49321	80	1695	1562	17	2013	1727	19	4064	3746	31	367404	317948	89	1.74474
126999	122305	77	51533	48628	76	1514	1653	15	2081	1962	20	4316	4011	31	386014	361820	82	1.7468
234494	176010	92	66114	48205	89	3734	2722	32	3171	2616	30	7473	5593	44	686123	517848	98	1.74783
231282	193589	92	91160	74854	92	2998	2297	27	3010	2397	27	6511	5475	38	565461	469946	108	1.74783
95613	90613	75	39945	36516	75	1137	1164	8	1273	1165	9	3009	2744	27	308601	287007	79	1.74783
157420	135681	83	49345	42498	80	2056	1700	17	2386	1752	20	4521	3909	33	404376	348182	88	1.75299
73041	77223	51	32657	32917	69	1185	960	0	878	809	0	2305	2293	21	201456	194685	78	1.75299
143286	131927	80	69369	63516	79	1803	1663	17	2223	2116	21	4814	4305	34	430170	384694	86	1.75299
85297	84109	85	32913	32788	70	1386	1582	15	1298	1132	10	2815	2510	26	245269	240892	82	1.75506
117672	116798	78	32015	31803	72	1694	1680	15	2094	1776	20	4064	4053	29	359502	340772	83	1.75506
79596	79264	73	26590	25917	61	1004	962	0	826	948	0	2514	2379	24	216901	211008	80	1.75712
108800	106742	79	43138	42967	73	1494	1378	13	1567	1453	15	3307	3142	26	310235	287956	82	1.75815
103612	100220	77	44819	42105	75	1310	1156	9	1465	1284	12	2949	2914	26	284648	269369	83	1.76228
139487	128352	80	56915	53360	78	2039	1942	19	1986	1704	21	4565	4025	33	457304	415965	86	1.76228
133297	126992	79	57546	55438	77	2211	1875	19	1703	1672	19	4081	3938	29	384359	364615	84	1.76331
195950	157291	90	60215	46685	85	2605	1985	25	2759	2253	28	6811	5318	42	598371	475854	95	1.76331
142209	135696	80	52634	50222	76	1817	1850	17	1811	1787	19	4623	4249	31	412570	387491	83	1.76434
52254	53436	62	18585	18908	46	700	587	0	455	533	0	1465	1522	14	138570	138361	73	1.76434
103412	100116	81	29941	29205	73	1581	1518	16	1321	1240	12	3204	3222	26	310132	295439	83	1.76641
83418	84248	73	26272	26286	60	1179	992	0	1243	1090	7	2501	2483	22	239686	237406	78	1.76641
40513	41482	60	16255	16774	42	509	596	0	650	527	0	1143	1193	10	112315	107359	73	1.77156
88395	89699	75	27607	27604	62	860	994	0	1274	1084	8	2727	2658	25	278313	268563	78	1.77466
148252	123297	86	50860	42059	82	2202	1693	23	2316	1827	24	4790	3955	35	418380	342992	91	1.77569
26824	28483	51	10760	11316	36	374	489	0	211	230	0	701	671	0	74643	73659	67	1.77569
135470	131704	88	45295	44506	75	1952	1964	17	1853	1723	18	4318	4318	30	371489	354683	84	1.77672
118489	107108	79	49732	43688	79	1280	1169	10	1670	1409	17	3864	3372	31	347472	302839	87	1.77879
104356	98878	77	43273	39838	75	1370	1280	12	1601	1465	17	3329	3021	28	324021	300788	84	1.77879
146167	129797	83	59513	52526	81	2106	2007	19	1913	1866	19	4308	3864	31	420022	368371	88	1.78291
162417	131074	88	61543	51279	83	2196	1673	21	2199	1796	21	4852	3689	36	451177	363483	91	1.78498
114828	111389	93	43331	42805	74	1451	1393	15	1887	1644	20	4076	3972	29	371958	359710	82	1.78601
95590	95602	78	28130	27967	65	1667	1530	17	1187	1442	13	3442	3539	28	349541	347319	78	1.78601
128395	127087	75	47154	46247	75	1820	1751	18	1710	1510	16	4180	3964	29	394240	375055	81	1.78704
91137	92108	76	25230	25436	50	1493	1497	15	1529	1560	15	3367	3618	25	305983	302352	78	1.78704
81677	81742	78	31084	31404	70	1290	1225	11	1307	1166	10	2683	2619	24	250137	244953	78	1.78704
118324	110347	76	38445	34828	75	1233	1154	12	1340	1241	12	3525	3503	29	335390	304197	82	1.78704
117685	115916	75	42891	41524	74	1353	1269	12	1641	1439	16	3300	3262	27	303649	296475	83	1.7891
99113	98422	74	27429	27212	65	1509	1401	15	1646	1502	16	3729	3647	29	350845	344843	82	1.7891
176842	155892	85	71297	62776	82	2215	1587	19	2469	2064	24	4752	4309	33	474975	407223	92	1.79117
92872	90829	74	24011	24005	51	1226	1191	10	1372	1344	14	3212	3228	26	303320	297543	81	1.79117
124037	116500	94	45418	42886	78	1491	1359	12	1654	1490	16	4008	3561	30	362747	328995	94	1.79117
106727	96853	77	44172	38923	76	1561	1367	15	1495	1401	14	3618	3236	29	325276	280546	84	1.7922
147002	141507	78	37623	35432	75	2003	1911	18	1994	1973	21	5125	4724	34	459493	433028	85	1.7953
109212	104211	80	39826	37776	75	1488	1310	11	1648	1463	19	3758	3618	28	373687	361294	82	1.79633
93930	92603	77	41884	41858	71	1293	1246	11	1315	1111	8	3376	3126	27	282773	271527	80	1.79633
102275	100440	77	23383	23687	51	925	755	0	1165	1202	9	2949	2785	25	260226	254453	80	1.79633
116899	110591	77	39851	36637	75	2024	1835	18	1805	1693	19	4348	4096	31	365620	346713	83	1.79942
110120	102080	83	37873	34370	75	1309	1278	12	1444	1388	13	3424	3178	28	314155	286493	89	1.80149
98468	99493	72	37413	36210	72	1466	1396	13	1554	1407	16	3637	3406	29	339381	324543	79	1.80149
91987	92485	74	45467	45217	73	1121	1374	11	1073	999	0	2565	2558	22	245103	231432	80	1.80252
101569	93076	83	37835	34581	75	1241	1176	11	1518	1263	13	3484	3183	28	321693	293230	86	1.80355
151298	129197	84	59407	50406	82	1630	1219	14	1736	1445	18	4182	3382	33	363639	312521	86	1.80561
112851	106835	78	48125	44329	76	1492	1345	15	1616	1576	16	3857	3613	29	336920	308714	83	1.80664
140908	138201	77	33378	32974	75	1965	1941	19	2286	2125	23	5518	5343	33	589912	558504	87	1.80974
68665	69207	73	27324	27333	67	713	815	0	1026	890	0	1711	1833	17	176916	171117	77	1.80974
93419	93077	75	30239	30394	69	986	1003	1	1220	1228	10	3287	3297	25	271997	265725	79	1.81077
98401	95330	80	46193	45681	73	1517	1489	14	1141	1153	10	3038	2983	25	267559	256868	83	1.8118
93624	93492	76	32623	31642	72	1493	1464	15	1312	1425	14	3282	2984	28	300989	287469	78	1.8118
61779	64025	67	32626	33031	69	754	771	0	1075	845	0	1879	1905	18	177886	172766	74	1.81284
42250	44332	51	15166	15448	41	635	621	0	635	621	0	1011	1083	7	109499	108261	72	1.81799
99707	98210	77	37984	37621	73	1445	1362	14	1336	1512	14	3056	3073	26	305546	297722	80	1.81903
84757	82970	78	35197	35324	71	1357	1371	14	1172	1127	8	2677	2567	24	264367	249430	81	1.81903
58198	58655	69	14997	15511	39	619	521	0	1031	834	0	1514	1424	14	159625	162042	72	1.82006
113627	107951	78	45246	43042	75	1570	1478	16	1236	1511	13	3441	3023	29	336409	319885	82	1.82006
120055	112103	94	37519	34881	94	1410	1222	11	1623	1597	16	3884	3650	28	348204	313813	94	1.82006
75816	76353	73	31956	32353	69	1055	1077	6	1283	1397	12	2492	2721	23	225219	223935	79	1.82315
81854	80536	80	29493	29325	70	1280	1297	11	1379	1316	11	2971	3030	24	260274	255503	77	1.82315
48844	49319	66	25427	25948	58	668	719	0	552	661	0	1403	1427	13	116903	118223	73	1.82418
96939	95922	76	33680	33712	71	1320	1527	12	1488	1389	13	3284	3220	27	273941	268152	78	1.82418
64682	64763	71	11634	11823	38	890	814	0	896	853	0	1832	1661	18	161989	150655	78	1.82522
72461	72522	70	24939	25112	55	702	823	0	868	820	0	1960	2055	19	174734	171832	78	1.82522
120320	117335	79	36587	36169	72	1568	1799	15	1700	1468	17	3764	3751	28	325227	320786	80	1.82522
109154	109066	74	35647	35669	72	1293	1384	12	1299	1244	12	3069	3036	26	286182	272701	82	1.82522
90063	92607	73	30358	30561	66	1634	1713	17	1864	1634	16	3342	3401	27	301870	300385	81	1.82522
145898	115060	86	53414	41281	83	2499	2118	22	2468	1680	27	5136	4257	36	474977	388027	93	1.83038
106850	108248	75	35512	35059	71	1386	1356	14	1389	1246	10	2935	2802	26	292735	287610	79	1.83038
57293	56518	66	27021	27518	62	869	939	0	548	747	0	1355	1456	13	154034	142532	76	1.83244
132431	127710	79	55222	53847	77	1343	1530	14	1989	1701	20	4512	4482	30	402469	388153	84	1.83347
34673	34426	74	9483	9782	35	544	537	0	297	307	0	820	816	0	83143	82790	69	1.8376
94543	91509	82	40356	39374	71	1125	1243	10	1207	1201	11	2945	2889	25	295536	280047	79	1.83966
74178	75305	72	23542	23521	54	974	850	0	1237	1034	5	2053	2181	20	179851	172810	80	1.84069
104828	101346	89	33063	32904	72	1340	1495	13	1516	1536	17	3131	2986	27	329149	319928	81	1.84276
97898	98095	73	29716	29644	69	1174	1247	10	1154	1125	7	2756	2644	25	269157	264274	78	1.84276
92906	92248	76	25191	24851	58	1444	1523	12	1479	1402	14	3185	2877	27	315095	309497	79	1.84379
76800	77791	70	22641	22764	51	1042	989	0	924	982	0	2494	2416	24	217936	212079	78	1.84379
364430	233768	127	126303	80962	121	5017	3257	37	5785	3735	41	13181	8491	56	1.04858e+06	820539	129	1.84895
179909	154681	85	70869	59543	84	2104	1812	21	2458	2099	23	5656	4535	38	518121	443640	94	1.85514
136703	123158	82	54343	48212	78	1937	1634	19	2080	1919	21	4664	4068	32	439620	386397	88	1.85927
62978	62649	73	17207	17473	44	725	806	0	1027	1026	3	1854	1951	18	152430	152318	75	1.85927
86584	85537	75	27770	27705	70	1183	1194	9	1200	1193	10	2648	2690	23	242406	231179	89	1.85927
89201	90850	71	34043	33923	70	1027	1145	8	1260	1178	9	2196	2316	20	236562	222676	77	1.85927
107253	104332	77	39237	38540	74	1602	1625	16	1714	1439	17	3663	3444	29	353579	330873	82	1.85927
114896	104945	82	41270	36807	76	1545	1480	15	1515	1378	13	3341	2949	29	319345	285150	82	1.85927
133840	124241	82	57903	53293	78	1825	1526	17	1873	1609	19	4740	4295	33	440036	404973	86	1.8603
111481	107331	78	40041	38814	75	1793	1572	17	1591	1403	14	3901	3731	29	354550	327257	84	1.8603
95364	92633	79	37601	37410	72	1217	1204	10	1153	1286	14	2867	2755	26	279299	262910	80	1.86236
109703	105890	77	30166	29892	72	1255	1273	11	1687	1367	14	3229	3016	28	267071	252553	82	1.86339
41065	40964	69	14425	14787	41	461	632	0	611	608	0	1160	1128	9	105852	105456	76	1.86442
88106	86741	71	24899	24779	58	1282	1236	10	1318	1279	12	2980	3012	25	282309	269339	79	1.86752
122169	119411	76	38632	38262	74	1359	1213	13	1760	1600	17	3770	3768	28	359057	345028	84	1.86752
71265	71710	72	30107	29936	66	880	915	0	750	908	0	1720	1632	17	186443	184284	75	1.86752
104207	105019	72	44344	44037	73	1249	1411	12	1496	1360	15	2671	2718	23	295067	292907	80	1.86958
128801	122042	77	46654	44462	76	1387	1633	15	1555	1485	16	3946	3836	30	391001	367048	83	1.86958
107433	103135	78	39457	38403	74	890	926	0	1232	1210	9	2925	2970	25	269861	254430	81	1.87165
128518	123085	77	49463	46575	75	1745	1455	16	1756	1463	16	3931	3709	30	379445	352029	86	1.87268
89783	91473	73	25169	24783	56	1192	1342	12	1417	1307	12	2673	2598	23	261142	253616	80	1.87681
105876	105358	78	45200	44597	73	1311	1432	13	1275	1350	12	3359	3029	29	293565	279625	81	1.87681
107411	108551	74	28786	29075	63	1631	1283	16	1751	1500	17	3846	3710	29	309730	302060	80	1.87681
146616	128164	83	54525	48278	81	2047	1823	18	2362	2128	24	4215	3651	33	428791	373272	88	1.87681
75316	73471	79	17904	18150	43	814	982	0	1015	909	0	2443	2374	23	215927	219131	78	1.87784
78804	78707	72	35144	35525	70	1094	1178	9	1197	1229	11	2373	2393	22	227832	227126	79	1.89228
122303	119929	79	45454	44605	74	1357	1285	11	1647	1620	16	3629	3518	28	343036	318529	83	1.89435
94103	92319	75	39114	38969	72	1189	1215	10	1315	1407	15	3051	2923	25	270539	254787	81	1.89641
119768	119502	78	47720	47364	74	1232	1130	10	1955	1851	19	3953	3840	29	347812	336314	81	1.89847
143447	133339	82	57830	53476	78	1993	1902	20	2350	2092	21	5307	5071	33	477965	434310	88	1.90157
123161	116309	80	41439	39514	74	1715	1588	17	1588	1522	16	3870	3633	30	328837	313864	83	1.90157
104354	97996	78	35954	33585	74	1255	1166	9	1462	1357	14	3259	3063	27	289880	268372	84	1.90157
103201	105797	65	44399	43099	72	1435	1589	15	1458	1255	13	3041	3051	26	275481	265878	78	1.9057
132507	116915	96	53176	47143	79	1784	1654	18	1828	1443	18	4115	3587	32	356057	304466	86	1.90776
84311	83478	75	25136	25307	55	1039	1153	7	868	814	0	2383	2308	22	226461	218611	78	1.90982
47308	47343	68	17555	17739	43	512	607	0	611	710	0	1233	1370	12	122490	122173	72	1.91085
108588	108208	79	69840	68924	75	1915	1938	18	2228	2053	21	4708	4606	31	402630	379856	80	1.91085
111550	112067	75	39700	39526	73	1585	1485	15	1773	1784	17	3359	3136	28	336439	325001	81	1.91085
95642	94753	75	34569	34088	72	1356	1340	13	1561	1297	13	2948	2994	25	263416	247670	81	1.91292
95966	93030	76	28100	27936	62	1425	1515	14	1692	1508	16	3630	3402	29	311918	300393	81	1.91395
86066	86771	72	21745	21744	50	948	791	0	1101	1159	9	2744	2644	23	245484	235274	78	1.91601
94908	95871	73	31457	31018	70	1087	1129	7	1286	1196	10	2983	3023	24	274029	261875	79	1.92117
90849	90463	71	29983	29597	71	1692	1532	15	1581	1381	13	3085	2921	26	312169	306947	82	1.92117
51515	53791	62	18962	19175	44	641	673	0	551	424	0	1322	1372	12	135787	134570	73	1.9222
180723	160479	89	80114	70813	85	2200	1890	21	2137	1902	20	5218	4619	34	444555	399714	95	1.92324
29732	29943	49	8495	9009	34	457	415	0	368	401	0	674	801	0	77731	78286	71	1.92324
77085	77162	69	17493	17454	45	937	829	0	1050	1023	4	2214	2219	21	200716	194950	79	1.9253
315987	235615	115	123576	92978	113	5284	3836	34	5559	4273	35	13473	10492	55	1.04858e+06	948692	120	1.92633
208580	161239	100	79376	61563	87	2619	2058	24	2848	2202	29	6689	5104	40	577196	451118	94	1.92633
55934	52276	86	25500	23406	86	1032	890	0	856	810	0	1790	1639	16	170722	156613	86	1.92633
84729	85926	74	31406	31819	64	1175	1114	7	1317	1244	11	3000	2859	25	267238	259404	80	1.92736
136841	126099	84	63031	58198	78	1552	1459	16	1946	1560	16	4217	3927	31	361007	321141	85	1.92736
86987	86275	89	37199	36752	71	1268	1276	11	1243	1226	10	2687	2517	24	253384	246509	81	1.92839
156907	135695	86	60062	50704	82	2258	2155	21	1930	1697	20	4807	4008	36	432286	376678	89	1.92943
164780	128729	87	60707	46513	84	2168	1579	20	2213	1512	22	5040	3896	37	462346	347528	92	1.93149
115028	108794	78	46127	42620	75	1653	1556	17	1596	1469	15	3566	3307	29	336099	311000	84	1.93459
117588	110839	79	44687	41314	77	1432	1313	14	1713	1675	18	4007	3561	31	359698	325050	83	1.93459
193785	148576	96	65353	49830	87	2531	1856	25	2256	1651	21	5682	4224	39	555725	430159	97	1.93768
73050	72966	71	24770	24892	55	617	716	0	841	729	0	1594	1707	15	202870	202166	77	1.93768
131147	119119	79	49396	43861	78	2071	1979	19	1771	1471	16	3995	3733	30	387187	349575	84	1.94181
117826	113904	80	32576	31936	73	1684	1527	15	1961	1937	19	3748	3570	29	355189	343626	82	1.94284
37933	38524	65	17378	17468	45	363	475	0	364	374	0	967	1032	4	91836	89641	71	1.94387
110467	104603	80	41297	40279	74	1331	1314	13	1544	1530	17	3099	2804	26	305176	287878	80	1.94593
136632	129176	84	46068	44094	77	1713	1554	17	1422	1273	13	3947	3928	29	417660	394034	84	1.94593
112649	109585	92	44720	43974	73	1428	1400	13	1812	1730	16	3407	3454	27	351000	337071	82	1.94593
109334	108754	75	29742	29736	62	1380	1287	11	1914	1865	18	3689	3868	27	352146	338295	81	1.94593
124316	110014	82	46883	41349	79	1634	1623	17	1891	1595	22	4149	3750	31	385258	342629	84	1.94697
128514	125708	80	48025	46696	75	1353	1230	12	2078	1898	21	3778	3570	31	357950	328787	82	1.948
137158	117810	92	45654	39224	78	1378	1235	11	1598	1388	16	3862	3223	30	331691	291890	85	1.948
136570	119047	87	54926	47292	81	1648	1446	16	1991	1752	19	4309	3664	34	372737	324903	88	1.94903
198720	159461	89	61467	47093	86	2583	2244	23	2488	1975	26	6087	4620	40	595473	470104	93	1.94903
74596	75486	72	28845	28993	63	737	771	0	726	874	0	1776	1762	19	174415	174716	76	1.94903
107340	104293	75	42036	41218	73	1755	1804	18	2504	2448	23	4698	4475	32	423820	411889	82	1.95109
178183	138278	92	61163	47193	85	2881	2201	28	2601	2001	25	6310	4936	40	552238	434064	95	1.95419
130006	118341	84	41139	36155	79	1960	1844	20	1831	1652	20	4547	4206	32	429378	390854	87	1.95522
143738	120713	89	55386	46703	81	1801	1508	20	1790	1487	18	4337	3364	35	423180	349925	99	1.95522
105169	104673	74	34972	35183	72	932	1106	7	1570	1591	16	3401	3225	27	302147	292449	79	1.95522
72891	71421	75	26237	26324	60	984	815	0	1095	1005	2	2290	2160	22	218335	212405	78	1.95625
139825	116294	89	51479	42792	81	1913	1422	19	2114	1635	20	4511	3955	34	421431	346151	87	1.95728
123445	110646	90	44186	38994	78	1172	1156	11	1833	1503	15	3923	3364	31	355743	312313	85	1.96038
83936	82555	74	29935	30122	70	1221	1222	10	1136	1144	9	2529	2556	24	255305	251049	78	1.96038
70027	69157	75	32160	32218	70	783	794	0	1027	1029	4	2072	2152	19	182331	174203	77	1.96141
196716	158147	94	78339	62827	87	2369	2033	22	2496	1976	26	6585	5195	39	553825	437892	93	1.96347
113481	107042	76	56547	52787	77	1406	1461	13	1433	1231	11	3337	3068	28	310618	290286	83	1.9676
140167	131035	95	48410	46761	77	1925	1936	18	2113	1836	21	4440	4292	32	397028	362065	84	1.96967
95857	95078	73	25193	25100	56	898	1042	5	1656	1652	18	2972	3103	24	298264	291189	79	1.96967
127193	118642	86	48673	45325	78	1480	1329	15	1984	1705	19	4102	3833	31	376342	342585	95	1.96967
125536	114220	81	54427	48910	78	1572	1494	15	2038	1631	21	4182	3655	31	392313	353484	85	1.97276
115983	114922	85	60366	60051	75	1871	1915	18	1915	1664	20	3790	3687	30	355673	349133	80	1.97379
181370	151754	94	58308	48145	85	2452	1922	23	2524	2012	27	5528	4618	37	507061	419654	92	1.97689
149471	142879	78	41925	38456	78	1998	1717	19	2012	1922	21	4858	4679	33	434753	404936	84	1.97792
91232	93181	73	30422	30265	71	1052	1023	4	1407	1171	10	3432	3231	28	289111	276057	89	1.97792
107123	102986	78	43012	40254	74	1805	1675	18	1483	1446	15	3873	3723	30	346769	316589	82	1.97895
83763	82903	73	29966	29986	70	1114	1124	9	1212	1339	11	3135	2958	26	294387	284528	78	1.97998
55559	57375	66	22272	22599	50	407	611	0	722	591	0	1398	1431	13	131883	128616	73	1.97998
151848	132931	90	66384	57548	79	2522	1898	23	1991	1729	20	4588	4157	34	436026	377368	89	1.98308
128101	111465	92	40833	35412	78	1957	1626	19	1961	1638	20	4524	3865	34	387775	330347	86	1.98308
180862	149331	97	77935	64764	85	2712	2309	25	2381	2179	24	5642	4466	37	530179	436064	93	1.98514
108011	104049	78	36210	34012	74	1351	1350	12	1475	1340	13	3405	3286	27	323428	300584	83	1.9903
131912	119307	90	52208	46489	80	1528	1595	15	1670	1288	13	3809	3584	30	366621	328438	87	1.9934
101151	100247	74	38724	38474	73	1434	1388	13	1335	1267	11	3006	2834	25	275210	259611	80	1.9934
113918	110569	82	34842	33108	75	1535	1471	14	1611	1309	13	3617	3353	28	321089	300016	92	1.9934
110759	109648	76	41877	40977	74	1047	1051	6	1420	1133	12	2844	2565	26	278047	268321	80	1.99443
53443	56893	67	17807	18199	44	681	727	0	576	549	0	1444	1300	13	144551	144170	76	1.99856
354811	224467	119	132570	87805	114	4576	2597	39	5235	2984	42	12643	7977	56	1.04858e+06	755760	123	1.99856
129567	110219	97	54669	48093	80	2246	1828	20	1713	1373	17	4034	3579	31	355286	295142	90	2.00062
113631	106924	82	41076	36758	76	1470	1291	13	1457	1470	16	3619	3330	29	351846	323140	86	2.00062
153347	125538	84	51113	39924	83	2217	1616	22	1994	1618	22	4996	4018	37	440357	359393	93	2.00165
88566	89088	73	38338	36527	72	1256	1200	9	1290	1236	11	2946	2777	26	270605	244846	79	2.00165
157921	132189	88	60943	50718	82	1666	1474	14	2292	1714	22	4758	4186	34	467465	391237	91	2.00268
69640	69341	74	27878	28324	59	854	729	0	874	1017	3	1922	2015	19	204827	198107	76	2.00268
104605	102397	74	30704	30369	71	1264	1230	10	1123	1280	10	2709	2595	24	247697	237218	80	2.00268
140665	132189	79	52002	48349	78	1666	1496	18	1616	1566	16	4229	3870	32	374750	347538	84	2.00371
117964	114636	76	28910	28574	63	1468	1360	13	2113	1688	19	4241	3976	31	365847	356163	82	2.00578
138446	121945	81	53039	46268	80	1769	1567	19	2010	1710	20	4510	3964	33	412853	345477	87	2.00578
197713	171270	89	58677	49372	84	2585	2074	26	2860	2400	26	5827	5170	36	561058	490940	91	2.00681
104472	100812	78	35181	34410	73	1434	1370	13	1575	1329	13	3766	3695	28	353726	340328	82	2.00887
233569	173552	97	86535	63611	91	3047	2137	28	2908	2214	26	6648	4819	42	620726	460424	102	2.013
151525	142831	79	59280	54777	79	1977	2002	18	2213	2022	20	4707	4423	33	437902	392987	84	2.013
93311	93899	73	35851	36281	71	1042	1238	9	1584	1601	16	2824	2891	24	292534	278859	78	2.01403
88339	89144	71	43258	43623	71	1354	1323	13	1120	1167	9	3120	3075	26	279046	272089	79	2.01403
112716	109827	75	41224	39380	74	1476	1598	14	1418	1322	14	3540	3193	29	317861	298401	82	2.0161
98325	92747	85	38141	34759	82	1269	1083	7	1150	1165	9	2962	2712	25	281593	253701	92	2.0161
226292	176769	90	76583	58826	89	2765	2108	26	2958	2290	28	6720	5338	41	606007	472938	95	2.01713
174244	134682	87	61973	47493	85	2374	1879	25	2320	1728	23	5795	4570	39	515674	396482	93	2.01919
46455	48000	63	11146	11554	36	821	864	0	902	922	0	1716	1642	15	66661	67402	69	2.01919
111766	107943	78	34950	33270	74	1349	1526	13	1531	1441	16	3700	3408	29	356202	335647	82	2.01919
162502	142262	86	67876	59801	81	1981	2000	20	2463	2037	22	5422	4768	36	460190	414823	89	2.02022
100474	99556	74	42568	41751	72	1178	1102	7	1632	1470	14	2833	2707	25	247417	233428	80	2.02332
58856	59422	70	25544	25464	57	751	898	0	906	844	0	1917	2008	19	181879	180043	76	2.02538
80117	80791	70	28659	28851	69	928	900	0	1147	962	0	2407	2380	22	228820	219071	77	2.02641
72118	72975	76	25639	26220	56	875	991	0	929	1039	4	2609	2458	25	225918	224120	77	2.03364
102341	103279	76	28545	28176	69	1083	1006	2	1146	1160	9	3214	3091	26	281225	271354	80	2.03364
105525	105596	72	44517	43934	73	1227	1317	10	1393	1503	13	3287	3186	27	300740	284927	83	2.03364
92247	93767	72	26949	27200	53	1181	1054	5	1125	1218	9	2891	2786	26	260839	245801	79	2.03364
77697	77598	79	37726	38281	70	895	840	0	869	966	0	2090	2032	21	189665	190996	81	2.03467
95134	94565	74	41906	41170	72	1125	1108	7	1244	1079	7	2442	2494	22	231930	225462	78	2.03983
120970	112139	80	38082	33992	77	1634	1419	16	1820	1412	18	3591	3342	29	337408	304222	83	2.03983
71251	70061	72	23193	23655	50	816	842	0	865	843	0	2045	2132	20	200122	201625	75	2.03983
127033	106222	95	43888	37571	79	1768	1441	16	2085	1672	21	3921	3360	32	366219	312322	87	2.04189
148390	137769	78	36817	32423	78	2239	2057	20	2508	2012	24	5231	4850	34	488579	435842	86	2.04292
147627	118394	87	59612	48431	82	1839	1379	17	1820	1414	19	4845	3961	36	415892	331478	91	2.04808
98043	98975	73	28100	28168	66	1108	1122	9	1231	1115	8	2944	2953	25	261165	256596	80	2.04808
84855	83261	78	33467	33424	71	885	827	0	1059	984	0	2397	2264	22	221877	215238	80	2.05014
137949	125325	86	66103	60209	79	2072	1820	20	2006	1763	19	4402	4019	32	388095	353085	85	2.05324
46177	46706	82	16711	16964	44	526	606	0	566	641	0	1290	1333	13	124255	122378	72	2.0553
92096	91478	73	23257	23231	54	1121	1292	10	989	1050	5	2538	2524	22	238583	233225	78	2.05737
115058	101041	81	47109	42003	77	1482	1440	13	1939	1563	22	3499	3022	29	336028	287927	85	2.05943
108537	105919	77	28992	28545	71	1900	1780	19	1602	1457	14	3787	3566	29	332896	318196	82	2.05943
139451	124568	81	42988	36251	81	1566	1556	14	1765	1262	16	4063	3428	31	376722	321713	89	2.05943
16331	13486	57	41248	34346	65	-6	81	0	174	200	0	58	96	0	139	607	0	2.06149
133516	135229	76	60044	58624	76	2062	1847	19	2348	2179	21	4698	4486	32	420856	393003	85	2.06356
107822	106154	75	36844	36296	71	1733	1694	17	1690	1825	18	4185	4043	31	342649	328579	80	2.06356
309574	215366	106	119048	85196	102	3769	2825	32	3950	3013	33	10264	7458	51	963977	679689	109	2.06459
113174	110027	86	32514	31599	73	1758	1576	17	1974	1745	19	4309	4340	29	364394	345758	82	2.06562
67850	67090	73	18263	18463	44	950	991	0	882	871	0	1887	1917	20	194740	194203	75	2.06562
169707	156966	84	60186	55126	81	2090	1891	21	2289	2164	23	5946	5554	36	525124	477562	92	2.06872
97304	95573	80	24254	23987	54	1192	1264	10	1199	1064	6	2922	2914	25	284758	272306	82	2.06975
98369	92598	77	42561	38840	74	1228	1202	10	1516	1365	15	3401	2973	29	326480	304046	82	2.06975
115212	107021	77	46405	41669	77	1750	1507	15	1864	1546	19	4084	3738	31	383999	331553	86	2.06975
62172	63895	74	26141	26283	62	863	832	0	871	979	0	1911	1920	19	181952	180049	74	2.07181
208084	149739	94	75171	54729	89	2733	1917	26	2421	1750	28	5924	4272	41	594197	423057	96	2.07284
119088	118290	76	36765	36273	73	1626	1605	16	1538	1517	14	3607	3392	27	320545	300515	82	2.07284
142699	118613	85	53118	43147	82	2003	1901	20	2011	1583	19	5044	4395	34	477876	384653	91	2.07697
115340	110944	78	46253	43976	75	1801	1733	18	1572	1679	17	3975	3747	29	359017	334861	83	2.07697
95381	93827	77	29095	28526	71	1279	1295	13	1403	1308	11	3502	3588	27	332748	325678	80	2.07903
121160	119485	77	39925	38644	75	1533	1346	16	1747	1722	16	4056	4034	28	378934	359232	82	2.0811
172053	141893	85	62198	51979	83	2025	1600	20	2085	1826	22	5916	5138	37	569072	471761	93	2.0811
95883	92280	84	43472	43165	73	1115	1201	9	1114	1045	5	2689	2772	23	249221	235658	80	2.08213
83413	82867	72	21143	21103	50	882	849	0	1342	1278	12	2745	2861	23	244791	239468	78	2.08316
102715	101712	73	26706	26253	64	1597	1560	15	1527	1441	15	3849	3587	30	343768	332551	81	2.08419
97504	94058	75	37280	36515	72	1273	1386	12	1176	974	0	2593	2499	23	258839	246435	83	2.08626
154715	127456	92	55773	45457	82	1577	1269	17	2068	1530	21	4034	3160	33	389974	317657	90	2.08729
176294	152800	86	59000	50590	84	1878	1760	18	2561	2117	24	5490	4690	36	488812	422446	92	2.09038
123319	117261	79	44101	42568	76	1681	1635	16	1696	1595	16	3852	3576	30	355996	336923	84	2.09348
132325	127158	78	39931	37139	77	1881	1709	18	1886	1834	19	4831	4617	32	454807	432238	85	2.09348
74877	77658	70	32079	32597	69	1388	1109	8	1423	1343	13	2720	2718	25	262363	266458	78	2.09348
124875	114243	85	40998	37158	76	1523	1226	13	1446	1329	15	3725	3415	29	324089	296739	84	2.09451
146098	132803	79	45891	40273	79	1599	1769	16	1621	1444	18	3913	3549	31	353799	314402	87	2.09761
104421	94466	84	38151	34419	76	1411	1240	10	1485	1552	17	3272	2898	28	291651	259886	84	2.09864
61409	61116	72	27162	27128	68	838	786	0	1085	752	0	1632	1492	18	140881	140625	75	2.09967
72229	71094	76	27541	28032	68	1242	1147	10	1054	1038	4	2361	2311	23	211456	213747	76	2.09967
223824	169075	98	95476	72911	95	2296	1701	22	2855	2063	29	6092	4568	41	576921	433027	103	2.09967
224268	173515	89	95834	75701	88	3180	2345	27	3440	2393	30	8086	6096	44	694803	518140	96	2.1007
205213	174126	92	78797	65866	88	2611	2171	23	2977	2517	27	6841	5770	40	636312	531730	95	2.10173
79910	78135	79	33472	33540	70	1305	1148	9	1063	1041	4	2560	2381	25	229621	223058	77	2.10277
75259	76341	71	31268	31791	70	728	874	0	996	882	0	1965	2015	21	200819	194834	78	2.10277
186164	171671	87	89290	83267	83	2597	2206	24	2938	2579	28	6913	6449	38	683772	622723	89	2.10277
104814	104268	74	44472	43350	72	1189	1253	11	1404	1327	12	3187	3053	26	291607	280099	80	2.1038
200695	154706	98	60935	46976	86	2673	2217	25	3003	2288	30	7092	5619	41	616568	464566	98	2.10689
41288	42740	71	22277	22553	55	498	456	0	440	584	0	927	1014	3	99349	99006	69	2.10792
114591	104967	78	39602	35668	76	1873	1437	16	1723	1496	18	3717	3299	30	393086	356596	88	2.10896
168126	151230	86	60932	54963	82	2024	1891	20	2558	2175	23	5554	4889	37	531569	476526	91	2.10999
179505	166445	87	65571	61195	82	2378	2035	24	2619	2467	24	6297	5897	37	607048	560536	89	2.11102
91717	92470	76	26959	27292	58	1060	1009	2	1398	1440	13	3258	3204	27	289328	278060	80	2.11102
166266	145293	83	53487	47149	81	2323	1821	22	2247	1728	21	5044	4527	34	509269	453195	89	2.11308
157925	144140	93	56884	51501	79	2039	2002	19	2068	1816	20	4961	4551	34	450004	411817	86	2.11411
152319	135295	82	50930	43917	83	1843	1814	17	1956	1749	19	4592	3808	34	425427	371989	91	2.11515
156487	134016	100	61659	51846	100	2190	1650	20	2148	1900	21	4988	4066	34	416023	345800	100	2.11515
56454	59555	68	23185	23775	50	508	572	0	533	663	0	1497	1483	14	138009	137775	75	2.11515
134822	121916	81	53050	47872	78	1468	1579	13	1842	1553	18	3932	3584	31	363741	320070	86	2.11824
65401	68936	70	24285	24322	55	942	779	0	843	863	0	2252	2188	21	202720	192914	75	2.1234
102064	102324	75	37352	36949	71	1170	1244	12	1237	1434	13	3649	3676	27	329063	323338	80	2.12443
180155	154672	87	67767	56755	84	2536	2183	22	2273	2153	22	5529	4846	36	493306	432010	92	2.12443
128327	113732	83	46045	41208	78	1515	1330	12	1535	1298	14	3512	3151	30	334785	297355	88	2.1265
111340	103601	77	42865	39504	75	1442	1447	14	1531	1234	12	4134	3652	32	397217	363211	86	2.1265
107391	112587	68	29310	29103	69	1454	1388	13	1496	1482	13	3184	3119	26	315012	300037	80	2.1265
92259	91574	74	28227	28094	63	1658	1651	15	1157	981	0	3189	3251	26	293824	284370	79	2.12753
80596	80911	74	32687	32843	70	1419	1485	13	1117	1141	9	2600	2554	23	240979	240824	79	2.12856
75706	73897	76	26353	26523	62	896	906	0	721	886	0	2370	2367	23	215963	212443	78	2.12959
156850	131868	87	57596	48899	83	2187	1709	22	2092	1712	20	4887	4294	35	506507	429980	89	2.13165
84278	74911	90	30153	26895	90	1067	1114	8	1171	992	0	2691	2566	22	249407	211815	90	2.13165
168700	139486	87	61291	51136	83	2493	2430	20	2307	1866	22	6074	5152	39	517914	433417	91	2.13165
130482	113426	86	42908	37152	78	1832	1557	18	1737	1493	16	4358	3754	32	392770	341194	86	2.13475
74681	74045	72	31974	31936	70	776	872	0	1054	1057	5	2809	2554	25	224265	220392	80	2.13475
94244	92461	75	36386	35427	72	894	789	0	1198	1196	9	2592	2558	24	253190	246832	79	2.13681
99605	98278	76	27415	27311	60	1017	984	0	1381	1306	11	2985	2953	25	278397	271003	80	2.13785
95427	95341	73	36626	36207	71	1194	1131	9	1315	1500	15	3025	2960	26	284713	272458	78	2.13991
158386	144756	98	81619	75176	88	2712	2516	24	2580	2390	24	6314	5713	38	576864	523816	98	2.13991
29283	31225	44	17728	18641	42	368	390	0	290	346	0	847	955	0	75920	74888	69	2.14094
106245	102795	76	40377	39331	73	1075	968	0	1307	1200	10	3382	3380	28	324840	311110	82	2.14197
162182	136984	82	53412	43624	82	2141	1511	23	2352	1796	25	4773	4023	34	457660	382258	90	2.14197
135858	132828	78	48663	47786	76	1815	1671	19	2113	1880	21	4365	4296	30	403094	383300	83	2.14404
177479	158855	89	67209	60089	81	2461	2141	23	2581	2200	24	6674	5853	39	623271	551699	89	2.14507
83546	84165	72	23463	23663	56	1378	1307	12	1336	1147	9	3075	2919	26	299245	292318	79	2.1461
91411	90366	82	27042	26813	64	1675	1339	17	1370	1310	13	3552	3460	28	303705	299730	78	2.15126
92258	90793	76	24831	24894	54	1270	1112	8	1132	1081	6	2640	2674	23	249120	240460	79	2.15126
111942	110175	75	37457	35719	75	1410	1417	14	1946	1646	19	3845	3613	30	384798	370948	82	2.15229
55806	56009	67	18419	18779	45	888	877	0	650	756	0	1707	1905	17	167407	163313	76	2.15229
127046	122618	79	51071	50209	75	1914	1679	17	1868	2064	18	4217	4327	30	395977	381193	82	2.15332
221006	166515	108	91634	71629	90	3076	2119	27	3157	2403	31	7435	5441	43	676168	504422	97	2.15435
75293	76957	71	29244	29476	63	1030	777	0	852	900	0	2240	2149	22	196214	189769	76	2.15435
159985	137471	97	62142	54756	81	2000	1739	21	1712	1538	18	4643	4028	32	428702	364223	90	2.15539
103381	102129	80	41550	41383	73	1552	1383	13	1641	1465	15	3762	3635	28	328444	318542	83	2.15539
94318	92797	76	26633	26487	62	1107	1086	6	1401	1346	11	2681	2920	24	246501	235839	82	2.15539
130173	115020	85	43750	37537	79	1580	1253	13	1723	1415	17	4039	3561	31	378778	332151	88	2.1657
92712	95010	71	32791	32888	71	1341	1232	11	1286	1429	13	3207	3135	27	281689	270040	80	2.1657
127402	124255	78	33077	32632	74	2116	1846	19	1530	1566	16	4157	3877	30	395502	375683	83	2.16674
111671	109632	78	32097	31997	72	1318	1212	10	1403	1442	13	3525	3502	28	333396	312370	81	2.16674
362595	241250	119	117917	83427	116	4884	3430	36	6033	3805	44	13254	8962	55	1.04858e+06	849342	124	2.16777
283908	211852	101	103734	80383	97	7927	5977	42	9941	8070	49	15603	12180	56	1.04858e+06	788720	104	2.16777
89552	88287	74	34231	34164	71	1000	1004	1	1407	1258	11	2800	2698	26	277704	269817	78	2.1688
114637	110714	80	31190	30503	74	1435	1330	12	1689	1463	15	3741	3743	28	348781	333222	93	2.1688
175933	159643	90	76237	71454	81	2004	1874	20	2569	2348	22	5641	5211	35	516989	473115	89	2.17086
111068	106752	75	59170	57911	76	1341	1379	12	1633	1476	16	3554	3571	28	355217	346891	81	2.17189
109776	106815	75	42558	41762	73	1342	1297	13	1055	1104	7	3062	3024	25	284097	268584	79	2.17293
76721	77921	71	28115	28305	66	817	806	0	1066	870	0	2049	2066	20	210204	203531	77	2.17293
118393	107582	80	51979	47728	76	873	857	0	1290	1144	8	2842	2484	27	272684	248254	84	2.17396
226655	176444	106	92939	74080	91	2644	1908	24	3038	2546	27	6622	5381	39	644841	502664	101	2.17499
119547	113090	86	51031	46535	77	1685	1592	16	1549	1411	15	4192	4000	30	367219	332230	83	2.17499
102831	102507	75	36162	36109	72	1442	1297	12	1475	1528	16	4066	3753	30	345314	336629	81	2.18221
88860	89942	72	30118	29913	70	1090	1136	7	1267	1396	13	3131	3180	26	274210	265450	81	2.18221
140715	121123	81	50333	42011	79	2105	1925	18	1897	1628	18	4564	3685	35	425699	350412	98	2.18221
141638	134663	93	56131	53486	76	2143	1960	20	2112	2027	21	4424	4209	32	427488	409553	84	2.18324
83469	83144	75	41676	41589	71	982	1136	7	1171	1098	8	2783	2764	24	253046	250895	80	2.18428
136783	121730	85	51884	45599	79	1969	1771	17	1931	1850	21	4755	4067	34	437185	381475	89	2.18531
86344	86326	72	28452	28193	70	971	1048	4	1392	1267	12	2917	2981	24	279622	267310	79	2.18943
119820	114717	77	43463	42149	77	1472	1448	14	1853	1640	16	3872	3661	30	329618	312409	84	2.19047
81000	81494	70	38666	38749	70	978	812	0	1041	1123	8	2760	2694	24	235444	233822	75	2.19253
89486	89907	74	45748	45716	72	970	1075	6	1074	970	0	2372	2150	22	234907	230596	77	2.19253
134103	128400	82	36686	34340	75	1866	1905	18	2100	2011	20	4766	4338	33	455025	425491	82	2.19872
93842	92012	75	38427	37908	72	1379	1412	13	1431	1215	13	3434	3246	27	315597	297615	80	2.19872
250852	177785	95	98360	73246	95	3215	2439	31	3556	2413	35	8661	6200	46	789558	515274	103	2.19975
115852	102006	84	42009	35626	77	1205	1374	12	1449	1205	12	3271	2774	29	323568	277122	84	2.20697
96677	95269	75	32492	32227	72	1419	1275	13	1179	1101	7	2732	2846	25	256620	246615	83	2.20904
107842	97933	86	40281	36376	76	1407	1273	12	1749	1506	17	3986	3627	30	345416	311461	86	2.20904
162916	140815	101	44201	36715	83	2117	1794	21	2293	2055	23	5283	4627	36	501755	426169	90	2.21007
91958	89137	72	38623	38364	71	1003	962	0	1511	1195	12	2679	2586	25	270467	265655	78	2.21007
143388	123938	86	64192	54680	80	1706	1552	18	1992	1778	21	4802	4095	34	463930	388767	90	2.2111
123929	117098	79	42680	41723	75	1290	1288	10	1592	1626	15	3766	3664	28	360377	349814	87	2.2111
109878	107957	75	48034	46650	74	1547	1421	16	1492	1524	15	3559	3586	27	324474	310691	80	2.21626
192675	164503	87	75779	65097	84	2578	2111	24	2479	2301	25	6334	5567	38	568144	479643	94	2.21832
106912	103451	76	36247	35817	73	1588	1524	15	1790	1634	15	3786	3575	27	337874	320384	82	2.21936
155961	138323	82	57171	49772	79	2196	1846	22	2122	2062	23	4828	4504	34	445198	400739	88	2.22039
77719	78472	75	27610	27791	60	848	728	0	836	904	0	2127	2240	20	217774	215015	78	2.22039
148531	129148	84	40607	34340	78	2172	1780	21	2428	2048	24	4951	4354	35	473412	393800	98	2.22039
47320	47511	79	18963	19230	46	633	795	0	570	451	0	1526	1446	15	107163	104537	72	2.22245
93049	94917	72	41676	41412	71	1246	1352	10	1500	1509	15	3176	3118	26	285935	269233	79	2.22245
94805	94027	75	25056	25470	55	1106	1215	9	1358	1131	8	2824	2654	26	283350	270318	78	2.22245
373140	268899	128	326930	252656	129	10383	7347	44	10811	7787	51	24784	18645	77	1.04858e+06	1.0482e+06	132	2.22348
215241	160577	95	78531	59154	90	2813	2290	25	2639	1755	29	6036	4642	39	549522	401758	97	2.22658
89456	87329	85	34504	33562	73	1126	1248	9	1199	1110	8	3000	2944	25	271383	261116	90	2.22658
144644	127379	95	40333	34596	83	1989	1598	18	1933	1437	20	4683	3933	33	459894	404312	98	2.22658
101459	100227	74	27747	27546	61	1527	1485	15	1667	1487	15	3304	3195	28	319767	312676	80	2.22761
73723	75283	74	34484	34506	70	1092	1076	7	822	857	0	2322	2214	21	215076	208916	75	2.22864
194912	142835	89	71471	50593	87	2444	1666	24	2637	1953	27	6290	4703	41	589402	424941	95	2.23071
59658	58827	76	21169	21268	48	865	751	0	854	789	0	1878	2055	19	178596	178301	72	2.23174
173011	132590	103	62311	47995	86	2541	1968	24	2606	2060	26	5340	4118	37	465073	350579	93	2.2338
34832	37784	48	15895	16064	41	369	398	0	457	506	0	1150	1147	9	100291	103513	68	2.23483
117179	108906	83	43153	38275	77	1859	1649	17	1727	1718	17	4351	3843	32	391077	357284	87	2.23586
73612	73715	74	27248	27581	63	951	867	0	905	1018	3	2390	2382	22	206178	210749	74	2.23586
68131	69896	70	29531	30029	63	901	915	0	898	867	0	2236	2299	21	207867	206226	75	2.23586
45603	45527	71	18115	17937	46	806	709	0	606	672	0	1383	1329	14	143861	141819	82	2.23586
69856	70689	71	21864	22280	46	671	811	0	583	769	0	2129	2065	22	173301	173235	73	2.23586
98936	100237	73	30881	30973	62	1609	1543	15	1448	1375	13	3027	2868	27	291024	282971	79	2.23586
155744	135428	84	61927	54161	81	1816	1534	18	2165	1787	20	4610	4168	33	442362	382493	88	2.23999
103845	103821	75	30043	29954	71	1163	965	0	1583	1486	16	3114	2925	26	284441	272052	78	2.24102
124250	110970	80	50550	43904	79	1848	1475	19	1726	1506	17	3982	3434	32	378523	326488	84	2.24102
112606	108829	76	41750	40802	73	1638	1552	17	1726	1677	16	4054	3907	30	379860	355495	83	2.24309
90583	91010	74	23698	23540	55	1158	1201	10	1278	1299	11	2942	2847	26	275571	272852	79	2.24412
78920	78080	73	29576	29632	70	1058	984	0	1058	881	0	2264	2109	23	225577	215732	79	2.24515
109505	109190	79	30808	30233	73	1364	1458	13	1319	1338	13	3607	3523	28	335548	324987	82	2.24515
80053	82911	71	16760	17121	43	920	855	0	976	1159	8	2574	2349	24	228863	229966	78	2.24515
109795	105038	75	29108	27013	65	1849	1499	17	1631	1400	15	3384	3063	28	321227	297837	84	2.24618
81174	81343	74	40018	40243	71	946	1033	3	1166	1018	4	2095	2048	21	208119	199528	79	2.25134
121642	119523	78	32591	32536	73	1363	1231	13	1411	1576	14	4103	3698	31	367032	352127	81	2.25134
268235	193006	98	121292	88099	96	2917	2096	27	4002	2774	34	9126	6499	50	831880	624686	103	2.25134
186068	144335	99	76597	62429	89	3579	3204	29	3635	3077	31	8786	7019	45	757185	616634	99	2.2534
116618	105575	78	43912	38859	75	1417	1380	14	1619	1413	15	3588	3311	28	342984	307334	82	2.25444
146326	130099	81	57176	50281	79	1960	1805	19	2202	1807	21	5103	4540	34	450746	396854	87	2.25444
86147	86906	72	35312	35139	70	936	960	0	1202	1119	9	2544	2494	23	233591	231490	78	2.2565
119373	112296	77	49984	46551	77	1740	1557	16	1800	1687	19	4207	3933	31	399913	374466	85	2.2565
128037	117256	78	45779	41606	76	2199	1971	21	1911	1586	18	4383	4034	31	384673	355246	84	2.2565
130134	125319	79	58250	55756	77	1892	1651	19	1664	1651	17	3956	3687	30	336774	318354	95	2.2565
50926	51805	69	15023	15112	42	618	435	0	727	718	0	1670	1572	16	147963	142042	73	2.25856
191443	168650	93	62350	54253	83	2249	1946	22	2775	2271	26	6299	5374	38	649024	583052	95	2.26372
77886	77794	71	26296	26209	65	675	704	0	1243	996	0	2281	2169	21	237879	232883	78	2.26475
123817	119972	79	41287	40498	75	1176	1253	10	2202	1938	20	3854	3757	29	354165	342448	82	2.26475
114295	110064	89	50756	50214	73	1561	1350	13	1489	1330	14	3595	3396	29	325504	316201	79	2.26682
191010	153409	88	75236	60978	86	2133	1689	22	2777	2036	29	5667	4477	38	524268	420464	93	2.26682
34005	35422	65	10939	11347	37	354	290	0	482	307	0	982	977	0	91789	89675	67	2.26682
129979	112344	84	44972	39071	79	1375	1367	14	1615	1398	15	4164	3621	32	352901	302886	87	2.26785
102924	102672	73	37513	36826	72	1424	1391	13	1534	1508	14	3524	3501	27	325666	314110	79	2.26785
84370	85002	68	39880	39780	71	916	830	0	989	1099	7	2593	2589	23	228873	223063	77	2.26888
91317	91457	82	41565	41704	71	1147	1061	6	1117	1084	7	3024	3085	24	274772	267887	78	2.26888
75947	78612	65	18737	19154	42	1232	1064	6	856	985	0	2416	2281	22	228725	222395	76	2.26888
105452	93368	84	38242	34252	75	1415	1299	11	1507	1192	14	3539	3311	28	342260	303547	84	2.27198
89452	89791	75	33717	33403	71	457	1042	4	1359	1301	12	2812	2774	25	276166	269306	81	2.27198
133985	126730	81	48637	46524	76	833	1257	10	2012	1641	19	4689	4471	32	398097	376004	85	2.27198
102048	101309	77	25000	25256	54	957	1064	6	1743	1458	17	3319	3248	27	314277	305469	78	2.27301
113076	109186	82	34221	33288	73	1275	1357	11	1338	1387	12	3737	3355	29	309568	296000	83	2.27404
99388	98787	76	27443	27364	70	1099	1266	11	1657	1740	17	3237	3125	27	321413	312921	81	2.27404
145675	126604	88	51666	44068	80	2305	2156	22	2447	2017	24	5666	5208	36	478276	422164	90	2.27507
130493	117617	89	50110	44131	77	2108	2010	19	2165	1916	20	4593	4082	33	443742	402546	86	2.27714
143825	122928	85	53115	45691	80	1733	1544	18	2160	1707	21	4967	4097	36	480464	407279	88	2.28023
137218	120233	89	42986	35180	84	1423	1184	12	1936	1527	20	4870	3948	34	411451	343660	98	2.28023
68177	67947	71	24143	24126	63	1047	1061	5	1030	956	0	2028	2194	20	187295	180807	78	2.28126
119944	108765	80	49978	44662	77	1553	1534	15	1896	1759	18	4078	3739	30	340506	304777	86	2.28229
178110	161820	92	69167	61468	83	2171	1974	21	2816	2399	26	6476	5793	38	595144	531977	92	2.28333
89191	88184	74	31653	31916	71	1482	1289	12	1515	1521	15	2839	2642	27	300401	294784	79	2.28436
97735	95192	84	35689	35069	71	1274	1184	11	1253	1240	11	3055	3052	26	285606	279414	79	2.28539
81560	81575	71	43283	43079	71	1167	1123	8	1261	1050	5	2446	2412	23	235022	239559	78	2.28539
113343	112592	75	52805	52378	74	1887	1935	19	1851	1793	19	3908	3964	29	361891	346469	82	2.28849
164982	153581	85	62038	57597	80	2074	1941	20	2450	2240	24	5634	5210	36	555845	518156	89	2.28952
72752	73667	71	14311	14603	39	757	1034	3	746	805	0	2177	2225	21	215301	206943	77	2.28952
112386	104081	78	40125	37091	76	1521	1542	15	1486	1405	14	3851	3503	31	328775	303928	83	2.28952
115641	108049	78	35999	32709	74	1750	1653	19	1761	1688	16	4071	3643	31	341869	318189	81	2.28952
160365	136717	85	63031	55032	82	1975	1913	18	2161	1907	21	5176	4641	34	465882	396703	92	2.29055
152281	134425	84	56458	50339	80	1887	1583	19	2244	2067	23	4977	4479	34	460773	414490	87	2.29055
110767	96629	83	41571	36002	76	1377	1151	9	1581	1466	15	3642	3039	31	331214	288916	85	2.29158
144937	140807	78	55865	54380	77	2264	2325	20	2352	2110	22	4917	4683	33	449946	428311	84	2.29158
88371	88100	75	38992	38519	72	1222	1088	7	1168	1288	10	2552	2662	23	234068	227318	79	2.29261
133619	117657	94	56905	49158	79	1563	1270	14	2008	1507	20	4136	3706	31	410770	356961	87	2.29468
122250	117619	79	52449	51374	75	1275	1415	13	1701	1605	16	3728	3675	28	335479	323511	82	2.29571
142655	132916	79	58808	54013	79	1557	1465	16	1745	1568	18	4273	3867	32	426207	391771	86	2.29571
76995	75172	72	28781	28606	70	665	744	0	766	1062	6	2029	2081	21	180695	176188	78	2.2988
94869	96292	73	27856	27424	64	1922	1762	19	1433	1255	12	3197	3121	27	288418	280828	79	2.2988
176776	150141	87	61368	52043	83	2061	1856	20	2242	1862	22	5673	4658	39	473900	396977	89	2.2988
67635	67072	76	26016	25891	64	797	775	0	826	878	0	2154	2212	20	186209	183115	77	2.30087
84735	83401	79	34079	33814	71	864	994	0	1100	972	0	2439	2434	22	218241	215830	80	2.3019
77000	76810	74	23425	23644	52	1066	1072	7	1037	1033	4	2028	2121	20	191484	186019	78	2.30396
119712	114455	80	36602	36200	75	1600	1536	16	1959	1886	20	4266	4004	31	373692	360487	83	2.30499
150849	141497	80	67949	65396	78	2489	2296	22	2460	2133	23	4518	4050	33	392059	372243	83	2.30603
68835	68428	73	22838	23005	51	851	948	0	912	851	0	1781	1754	17	183467	179426	78	2.30603
143701	140247	78	29825	28829	70	2085	2066	19	2474	2316	24	5255	4911	34	472672	438664	84	2.30603
261680	185144	116	91495	64819	98	3659	2557	31	3359	2378	34	8503	5731	46	791147	559094	116	2.30603
77284	79079	72	29806	30391	61	823	961	0	892	1002	1	2631	2468	24	224735	217276	76	2.30706
171100	157099	85	49100	42811	83	2273	2234	22	2666	2545	25	5714	5166	36	550397	498660	90	2.30809
107477	106078	75	34384	33836	73	1540	1574	16	1659	1492	16	3960	3610	30	358136	348337	82	2.30912
143248	137131	82	74420	72659	80	2105	1807	20	2254	2222	21	5222	5049	32	435278	415562	86	2.30912
80013	78978	73	32143	31972	70	930	805	0	1109	1089	7	2500	2358	23	252077	246438	88	2.30912
86717	87296	72	33637	33303	71	1138	1048	6	1049	1082	9	2642	2668	24	255520	247083	80	2.31015
113084	111171	77	41144	40039	73	1512	1441	13	1596	1525	16	3855	3657	29	326352	315436	82	2.31015
135905	128591	95	39200	36181	77	1862	1632	20	1770	1629	20	4693	4429	33	373188	346443	86	2.31222
131014	127118	79	46347	45380	76	1520	1595	16	1765	1583	15	4185	4112	29	376631	353671	83	2.31325
50176	51731	68	20532	20697	49	721	538	0	635	772	0	1396	1447	14	136585	138757	75	2.31428
209308	178838	89	110224	97815	88	3158	2543	27	2995	2507	27	7569	6423	42	688086	608268	94	2.31531
110863	107349	79	43807	43388	73	1440	1518	14	1801	1719	17	3907	3821	30	378308	361947	79	2.31944
126017	122009	78	48037	47093	76	1805	1651	18	1421	1481	15	4754	4459	32	411649	393101	82	2.31944
49267	51533	61	21708	21830	50	844	811	0	659	646	0	1320	1324	13	131280	132883	73	2.31944
115112	113162	79	60475	59605	76	1819	1575	18	1818	1717	18	4540	4281	32	392920	376272	84	2.32357
139438	118913	81	46577	38818	79	1753	1407	14	1789	1550	19	4149	3484	33	388502	318997	88	2.32357
106533	104883	79	48735	48218	74	1178	942	0	1430	1285	13	3189	3101	26	284596	273494	81	2.3246
64153	66687	66	32777	33200	69	985	967	0	597	736	0	2047	1932	19	177629	173992	75	2.3246
113587	111673	75	35434	32911	75	1597	1543	14	1714	1571	17	4070	3719	30	384389	366940	83	2.32976
121397	115596	86	38785	36946	76	1567	1461	16	1961	1711	20	4091	3901	30	373555	358735	82	2.33079
186726	174957	87	66207	62189	81	2475	2318	23	2920	2909	26	6489	6258	37	582378	548826	89	2.33182
60030	63142	63	29620	30067	67	894	775	0	1072	894	0	1884	1916	18	179452	172698	74	2.33388
115993	115598	76	47403	46395	73	1697	1712	17	1760	1917	19	4044	3869	30	377565	354406	80	2.33492
109218	103610	77	43136	40109	74	1679	1488	17	1724	1375	15	4158	3909	30	373552	347465	80	2.33595
120474	112102	79	45493	41160	78	1910	1656	20	1787	1480	18	4208	3763	31	385291	360276	85	2.34007
130534	115714	79	42344	37113	78	1527	1296	14	1967	1662	19	4543	3996	33	422163	379936	86	2.34007
102601	102869	74	33608	33262	72	1142	1132	7	1295	1354	14	3749	3687	28	327604	324495	81	2.34007
92730	91240	77	30372	30274	62	1098	1116	8	1452	1408	13	3157	3014	27	268435	262611	81	2.34111
101477	99574	74	39052	38488	72	1389	1398	13	1461	1442	15	3389	3347	27	324819	316617	82	2.34111
109528	106329	78	45134	44017	74	903	986	0	1284	1202	11	2955	2946	25	305151	297094	83	2.34317
83817	83192	74	29668	29328	70	1195	1201	9	1164	1025	4	2870	2796	25	224286	221818	79	2.3442
79922	79766	79	36328	35750	72	849	850	0	913	925	0	2434	2142	23	232177	221837	88	2.3473
74382	77120	70	33683	34061	69	1002	985	0	946	921	0	2165	2345	21	199590	199365	76	2.3473
60076	58889	73	19237	19465	45	585	773	0	727	698	0	1402	1434	15	130397	124373	75	2.34833
127391	120509	83	51371	49700	76	1398	1583	13	1644	1549	15	3876	3659	30	362607	351118	82	2.35142
291010	237725	104	91928	76544	94	4974	3878	33	6111	5124	38	15441	12793	57	1.04858e+06	1.00669e+06	101	2.35142
122171	113076	88	47353	42879	77	1965	1646	18	1546	1449	17	4109	3622	32	368347	331049	84	2.35349
92411	91293	75	36202	35182	72	1582	1439	16	1269	1345	12	3000	2922	25	305639	288194	79	2.35452
93635	94562	75	28463	28214	61	1084	1052	5	1361	1307	12	3021	3012	25	285106	275418	79	2.35452
95265	95973	72	35512	35333	71	1445	1580	14	1332	1362	13	3380	3326	27	302520	292607	84	2.35452
202177	178032	105	100094	89384	88	2974	2806	23	3323	2785	29	6568	5821	38	600287	524667	95	2.35658
149035	119851	86	52853	42582	83	2262	1846	22	1944	1642	20	4774	3601	37	449504	356951	92	2.35658
94596	94797	74	31183	31397	68	1235	1228	10	1257	1289	11	3130	2881	26	263496	262093	77	2.35658
125672	121609	78	48855	46722	75	1792	1647	17	2057	1661	17	4330	4283	30	395410	368287	83	2.36174
101905	93658	77	34293	31171	76	1360	1334	12	1658	1333	15	3333	3014	28	312842	288103	85	2.36174
65971	67878	62	29938	30215	68	744	641	0	818	765	0	1698	1730	17	150795	141625	75	2.36277
107295	104151	78	47333	46389	75	1912	1857	18	1685	1835	18	4563	4526	31	377866	362468	82	2.36277
78985	83707	68	27444	27836	58	1020	1074	6	1130	1148	9	2935	2805	26	270881	262800	75	2.36587
109282	110456	76	50168	50213	73	1696	1610	18	1745	1505	15	3614	3358	29	352196	343510	78	2.3669
89051	88762	82	33765	33896	71	953	941	0	1203	1224	11	2942	2781	25	273023	270147	81	2.3669
166787	153058	86	55277	48488	85	1955	1670	19	2216	1978	22	5291	4945	35	466058	412427	93	2.37103
116040	109674	77	49997	46320	75	1659	1468	15	1979	1699	21	4142	3655	33	360289	328591	84	2.37103
35534	35557	65	9753	10020	36	346	405	0	298	390	0	1094	1173	9	92496	93111	72	2.37309
199413	154466	92	70954	56178	89	2102	1648	20	2668	2183	26	6538	5140	40	593046	466946	96	2.37412
116422	107689	84	46923	43494	75	1446	1217	13	1708	1475	18	4049	3614	31	380098	353197	85	2.37515
117925	113066	88	43606	41221	75	1323	1351	13	1673	1519	16	4000	3621	31	379904	365083	83	2.37619
192902	172838	94	65358	57336	85	2772	2385	23	2796	2174	26	7264	6387	40	664901	590687	103	2.37619
131973	115379	84	41176	35329	78	2244	1900	21	2347	2087	23	5064	4460	34	438210	378482	87	2.37825
94573	94079	73	39156	39307	72	870	1080	6	1068	1099	6	2794	2719	24	256369	242305	81	2.37928
98066	94639	83	34736	34429	73	1213	1256	11	1577	1354	13	3428	3399	26	309893	303662	81	2.38031
142582	124255	92	50821	44841	80	2096	1541	22	2323	1972	22	5018	4654	33	453480	393915	88	2.38135
89244	88967	71	34108	33834	71	1113	1025	4	1383	1126	9	2675	2558	25	247492	238024	77	2.38135
139355	132471	81	44734	43866	76	1730	1762	18	1888	1938	20	4659	4621	32	434595	417693	84	2.38238
110820	106801	91	38653	37343	73	1830	1722	16	1779	1557	17	4012	4055	30	331320	316858	82	2.38444
184880	147817	87	67135	52727	85	2572	2079	24	2553	1854	27	6139	4799	40	540241	416617	93	2.38444
157264	131932	89	57832	48005	82	1996	1426	21	2033	1776	20	4556	3794	35	438074	359958	89	2.38547
90207	86925	77	39737	39994	71	1440	1458	12	1336	1203	13	2782	2778	25	272682	265520	80	2.38547
51458	51452	71	25612	26071	62	438	359	0	579	495	0	1307	1447	12	117666	119253	75	2.38754
88444	90010	76	22543	22416	53	1128	924	0	1281	1158	10	2538	2597	23	250150	244215	78	2.38857
113568	106386	75	52314	46581	77	1391	1352	12	1824	1603	17	4172	3789	32	349865	310135	83	2.3896
131305	116347	81	41803	35067	78	1904	1872	18	1934	1783	19	4565	4020	32	399270	337035	86	2.3896
142011	121658	82	58781	51108	79	2266	1690	24	1804	1593	19	4711	4084	35	419615	350868	86	2.39063
93067	93410	74	41697	41756	72	1345	1414	13	1498	1279	13	3129	3124	26	296499	288634	81	2.39269
80010	80092	70	34151	33712	71	1270	1238	10	1230	1200	10	2487	2526	24	235986	230481	79	2.39269
151627	132043	85	44661	38524	82	2125	1616	20	1930	1658	20	4524	4161	32	397741	344887	88	2.39579
106345	103863	90	31897	31471	72	1613	1636	16	1450	1170	10	3875	3637	28	360787	341047	80	2.39579
140047	112252	86	54386	43536	81	1627	1429	15	2031	1584	21	4569	3551	37	390533	309993	88	2.39889
28059	30285	49	10677	10941	37	366	390	0	170	300	0	995	1017	3	76461	76880	66	2.39992
218279	169224	99	77988	60973	92	3077	2135	29	2957	2424	28	6983	5499	41	631698	508573	99	2.40301
142266	117953	84	51638	41956	81	2167	1654	23	2098	1628	23	4752	3915	36	415637	343650	88	2.40301
69269	70389	70	19881	20179	45	1009	1005	2	1146	945	0	2064	2009	21	220793	212617	76	2.40301
103936	100310	77	46516	44061	73	1566	1481	15	1657	1439	15	3654	3214	29	348702	338516	82	2.40508
79065	77771	72	30410	30458	70	829	970	0	1174	1086	7	2212	2186	21	229584	219457	81	2.4092
100587	97944	75	41571	41246	72	1439	1197	13	1504	1329	13	3539	3585	27	310954	304349	79	2.41127
98464	96161	78	33790	33571	72	1546	1426	15	1546	1315	15	3352	3284	27	350251	328991	81	2.4123
96434	96333	77	35506	35233	72	1366	1450	12	975	1185	9	2698	2640	24	259642	246390	82	2.4123
152958	116833	87	61403	47180	83	1695	1202	12	1939	1414	20	4734	3768	35	451017	344135	90	2.4123
78031	82076	69	27144	27920	50	917	969	0	969	979	0	2527	2348	24	222843	223747	76	2.4123
110549	109200	75	42811	42872	74	1495	1575	15	1755	1547	16	3723	3657	28	353698	331318	81	2.41333
85659	85503	79	35663	35341	71	903	1050	4	1079	1128	8	2137	2256	20	223194	223033	78	2.41539
113056	107613	81	44342	41836	76	1646	1487	16	1720	1454	18	4187	4058	29	350197	329225	83	2.41643
95196	91387	90	16515	14805	61	1300	1258	11	1397	1264	12	3270	2991	27	283358	259504	90	2.41643
151285	143541	78	54270	49823	78	2080	2065	20	2048	1922	20	4822	4653	32	430915	397156	84	2.41849
51452	52045	68	17353	17627	43	588	517	0	762	571	0	1392	1291	12	133759	134098	73	2.41952
91161	88456	75	34150	33946	72	908	990	0	1262	1162	9	2903	2913	24	254779	237397	77	2.42158
72444	73167	70	26494	26385	58	1289	1198	10	1205	1225	10	2643	2611	24	248501	232196	87	2.42158
117631	107829	83	41585	37767	77	1721	1700	16	1766	1645	17	3870	3576	31	314101	288272	83	2.42365
76507	76314	74	26708	26690	63	1083	1089	7	1070	882	0	2204	2353	21	216678	212086	76	2.42468
189943	145705	93	65850	50541	86	2526	1815	27	2296	1845	23	5488	4064	38	508419	385711	96	2.42674
95014	92954	79	18091	18090	45	1097	1212	9	1104	1283	11	3092	2860	26	263885	255986	79	2.43087
123095	116720	79	44560	42747	75	1645	1490	16	1449	1427	14	3665	3389	29	335039	320060	82	2.43293
158644	126878	87	53945	43483	84	2009	1592	22	2687	2078	27	5465	4239	39	506100	406112	92	2.43293
69854	71251	72	15872	16148	42	904	888	0	755	764	0	1970	1806	19	179419	183659	75	2.43293
98896	95589	74	42086	39004	75	1159	1012	3	1157	1073	7	3341	3202	27	301122	276744	81	2.43293
94433	94453	74	40379	40258	72	1276	1246	12	1431	1135	12	3310	3325	26	293960	285294	79	2.43293
92377	91267	72	37803	38037	70	1288	1228	11	1219	1128	9	2676	2651	24	251881	238935	79	2.43293
152591	140105	90	82870	76766	80	2271	1824	21	1975	1866	22	4518	4168	33	434140	396665	85	2.43397
125623	109200	81	49947	42627	78	1578	1420	14	2123	1680	21	4112	3380	34	397445	334734	88	2.43706
101783	102980	76	30660	30398	72	1084	986	0	1363	1166	13	2666	2702	24	259675	246351	79	2.43809
53648	53331	77	15769	15769	43	814	735	0	885	882	0	1448	1279	13	150088	148992	74	2.43913
94747	91747	75	35170	32645	74	1191	1120	8	1176	1059	6	2988	2805	26	269500	253105	81	2.44016
125750	121882	75	51540	49886	76	1573	1619	16	1889	1598	16	3520	3355	29	337199	321841	83	2.44119
165230	145105	96	67067	58896	82	1926	1861	20	1985	1606	21	4379	3935	33	408357	359188	88	2.44119
84940	85052	73	31850	31975	69	1051	1012	2	1307	1093	8	2445	2441	23	238376	236390	79	2.44119
122213	105919	82	44995	38161	79	1520	1423	15	1648	1595	18	4015	3327	34	382474	322110	86	2.44222
118239	115809	80	31034	30899	69	1571	1493	15	1268	1327	12	3438	3347	27	336680	326698	82	2.44222
87768	87983	73	27057	27197	66	1170	1179	10	1370	1187	9	3236	3279	27	267066	260721	79	2.44428
134957	118899	85	48422	42146	79	1666	1407	16	1842	1545	18	4801	4467	32	415267	370566	86	2.44635
89882	89237	77	30243	29771	72	1431	1559	16	1173	1034	5	3143	2768	27	278515	268117	79	2.44635
116434	104739	94	43664	39160	77	1267	1172	10	1768	1572	17	3224	2972	27	294348	268454	82	2.44635
129837	123762	81	33781	32996	75	1566	1480	15	1783	1679	17	3861	3706	29	389525	373238	86	2.44841
150988	133698	98	61944	53602	82	1717	1540	18	2016	1968	21	4886	4374	33	454606	401278	87	2.45254
87807	88091	73	31550	31071	71	1187	977	0	994	899	0	2396	2307	22	227276	217639	78	2.45667
135085	115845	82	59951	49821	81	1849	1882	17	2119	1582	22	4205	3542	34	418503	346589	87	2.45667
90145	91659	70	39260	39013	72	1074	983	0	1252	1335	12	3109	2998	25	278277	279831	79	2.4577
95811	96689	74	36075	35902	72	1490	1478	15	1038	1085	6	3219	3171	26	274319	262539	79	2.45873
76527	76893	78	28348	28451	69	915	932	0	817	922	0	2167	2295	21	213379	203750	83	2.45873
133566	114041	82	52958	44158	80	1826	1484	19	2269	2065	20	4507	3533	35	405251	346043	85	2.46286
133354	117135	99	43394	35800	99	1668	1628	15	2277	1960	22	4290	3618	31	399219	338210	99	2.46286
59036	58818	77	21036	21139	48	661	835	0	968	915	0	1768	1905	19	178189	173908	76	2.46389
230805	124964	127	75282	40572	120	2754	1769	16	3238	1799	29	7016	4256	55	676940	376484	129	2.46492
153866	135385	87	55443	47383	82	2170	1720	20	2224	1817	22	4715	3853	34	440301	381907	86	2.46492
183883	157149	101	52388	44589	83	2961	2721	25	2942	2643	26	6542	5438	40	592760	483057	91	2.46595
72463	73643	71	33720	34081	69	980	947	0	900	828	0	2274	2369	21	209868	196690	76	2.46698
137965	123689	83	53690	48115	77	2205	1996	21	2268	1827	21	4761	4045	35	454435	414409	84	2.47627
58568	59404	71	22167	22968	46	781	884	0	946	974	0	1970	1919	19	186109	179672	76	2.47627
94777	92718	79	32667	32483	72	1395	1260	14	1230	1349	12	3392	3416	26	325144	310577	84	2.47833
93673	95989	72	36346	36716	71	1381	1448	13	1730	1352	15	3503	3503	28	299603	285687	78	2.47936
117120	105797	81	46500	41584	77	1696	1539	17	1534	1392	15	3635	3410	29	362423	318231	84	2.47936
118760	114843	84	40944	40375	75	1521	1485	14	1761	1600	16	3647	3682	28	349667	336577	82	2.4804
81763	79802	73	29754	29586	70	773	1023	3	989	924	0	2402	2406	22	223253	217069	77	2.48246
87707	86086	82	44030	30410	89	1072	1214	9	1409	1262	12	2533	2519	23	283292	273560	89	2.48246
43112	45821	51	18011	18403	44	547	457	0	504	623	0	1185	1262	11	100541	101165	70	2.48452
108235	106329	78	38436	37337	73	1093	1276	10	1433	1341	13	3191	3113	26	287854	281331	82	2.48555
40587	39914	71	17762	18009	43	471	521	0	630	605	0	1172	1126	9	99558	95282	71	2.48659
105631	103950	76	46113	45560	73	1708	1635	16	1574	1515	16	3673	3401	30	352220	341331	81	2.48865
110114	106128	89	31342	30133	74	1359	1450	13	1383	1552	15	3424	3450	27	322033	304933	82	2.48968
64070	66207	69	23221	23513	57	781	909	0	976	1044	4	1972	2251	20	196612	188056	76	2.49071
147539	118495	92	59392	47440	83	2198	1855	22	2142	1592	25	4884	4218	35	430181	363329	88	2.49278
111576	111209	73	43484	42953	73	1559	1440	13	1553	1572	16	4305	3933	31	356573	348222	81	2.49278
80137	81955	71	28138	28138	60	1496	1479	14	1215	1171	11	3346	3217	28	292324	283817	79	2.49278
184336	144189	89	72195	56210	85	2597	1773	27	2404	1809	25	6102	4378	41	522248	402241	92	2.49278
106220	106528	78	32581	32533	72	1415	1403	13	1330	1212	12	3355	3361	27	326144	315669	79	2.49278
243307	193201	95	81763	65393	90	3261	2754	26	3569	2900	30	9039	7163	47	785565	645221	96	2.49278
117640	105970	78	44996	39418	78	1780	1648	16	1893	1629	19	4399	3881	32	415411	363272	87	2.4969
79497	80856	72	24527	24669	54	1041	1097	9	1187	1136	8	2724	2741	24	237902	229610	77	2.4969
159720	151649	83	48942	46728	77	1748	1599	17	2204	1955	21	5243	5065	32	484178	454992	91	2.49897
47182	47853	66	15774	16106	41	800	769	0	515	480	0	1282	1272	10	113104	108283	72	2.50103
78205	74186	81	26792	26709	66	813	812	0	1153	1055	5	2459	2317	23	201802	195391	79	2.50206
71625	71426	81	20712	20877	48	900	864	0	711	708	0	2241	2174	21	201240	197395	77	2.50413
95952	95596	75	35507	35379	72	1474	1350	12	1432	1178	10	2730	2859	24	240609	238427	79	2.50413
89147	89574	74	34610	33500	72	1151	1140	10	1393	1219	10	2875	2781	25	287480	281232	81	2.50516
88071	89040	72	38912	38599	71	1296	1379	12	1153	1241	9	2800	2744	25	267658	269095	78	2.50516
147822	124527	84	60493	49848	83	2135	1745	20	1817	1614	21	4759	4017	35	441474	349540	91	2.51032
85837	85508	75	45350	45050	71	1195	1253	10	1690	1390	15	3247	3191	26	305042	300547	80	2.51135
99588	98779	75	26624	26657	53	1436	1481	14	1383	1390	14	3728	3562	28	329909	316982	81	2.51238
184589	142263	88	67127	51990	85	2486	2010	24	1995	1635	22	5964	4387	40	521761	390082	92	2.51238
77324	77784	70	19000	19418	43	695	887	0	1114	1137	8	2126	1991	20	214067	212438	76	2.51341
111066	107930	74	48117	47604	73	1671	1554	15	1544	1316	15	3168	3186	26	303868	293283	82	2.52167
61461	63372	72	27567	27906	57	761	673	0	1026	1040	4	1903	1854	19	178935	175988	75	2.52167
142616	122109	86	48768	41222	79	1759	1580	15	1759	1511	16	4690	3901	34	408599	349041	93	2.52373
103365	100749	76	40569	38807	73	1418	1339	14	1323	1279	12	3997	3558	31	360039	341994	81	2.52373
188299	145592	88	78700	60234	86	2662	2033	26	2893	2190	29	6059	4518	41	543180	407388	93	2.52889
96797	95578	73	47205	46983	72	1314	1180	9	1537	1470	13	2986	2944	25	295848	281466	79	2.53095
87475	89172	71	27917	27920	63	1087	1166	9	1578	1350	13	2985	2902	26	304136	294553	83	2.53095
52530	54797	64	23608	24036	50	867	877	0	844	687	0	1877	1826	18	176581	175813	74	2.53095
152883	135953	83	46635	39690	80	1827	1549	17	1650	1490	19	4213	3672	32	366142	317260	88	2.53095
32195	35714	45	16997	17578	43	316	328	0	719	618	0	1083	1154	7	95903	92705	69	2.53095
72599	71670	71	15949	16413	42	925	939	0	746	946	0	2354	1999	24	191935	185671	78	2.53199
124687	111073	80	39457	34476	77	1568	1441	15	1786	1560	17	4008	3500	32	380575	342077	86	2.53405
29794	30009	64	15833	16148	43	277	281	0	229	334	0	670	703	0	76443	75711	68	2.53818
214540	177852	90	115102	97943	88	3834	3464	29	3528	2691	31	8118	6561	43	716372	605816	95	2.53921
78867	79151	78	34355	34166	69	915	788	0	971	1042	5	2877	2751	25	243769	231807	77	2.54437
122077	108573	79	47721	42086	78	1478	1125	11	1580	1444	15	3936	3476	31	323884	286298	84	2.54643
100770	100878	75	27145	27430	61	1569	1539	15	1390	1290	12	3633	3679	27	323983	312466	80	2.54643
123964	120270	85	28721	28213	65	1719	1570	17	1814	1686	18	3663	3668	28	343242	322025	82	2.54746
66508	68278	69	20760	21115	47	1024	1083	5	934	853	0	1976	1978	20	191816	189333	76	2.54746
105265	105819	74	24690	24477	64	1567	1455	15	1628	1326	14	3552	3631	28	331808	325476	82	2.54953
179447	139650	93	70694	55188	86	2479	1840	24	2486	2085	26	5554	4299	38	531779	400825	96	2.55572
94008	93443	76	32115	31721	71	1223	1147	9	1236	1201	9	2631	2561	24	246885	244554	78	2.55675
102919	103811	74	33414	32947	71	1380	1566	14	1341	1282	12	3283	3300	26	289040	276546	78	2.55675
150987	121651	87	54308	43212	82	2715	2118	24	1833	1485	18	5146	4062	37	427897	338389	90	2.55675
102576	101616	76	18756	19058	44	1295	1301	13	1714	1602	16	2821	2613	25	279740	273907	77	2.55675
90862	91148	75	35736	35831	71	1274	1383	12	1256	1013	3	3198	3095	26	280359	272769	78	2.56087
81946	81670	74	33403	33621	70	1179	1270	10	1166	1065	6	2539	2478	24	241159	230897	79	2.56191
115881	107272	91	37337	34333	75	1635	1334	15	1622	1573	17	3867	3405	31	344374	321286	84	2.565
137591	134380	78	39215	38471	74	1804	1670	17	1653	1517	18	4562	4261	32	424873	411294	82	2.565
95315	95402	73	29887	29382	70	1523	1809	15	1490	1379	14	3317	3274	27	315349	302898	81	2.56603
108244	107487	75	33153	32964	71	1133	1293	11	1474	1302	13	3283	3417	26	279309	267018	79	2.5681
100657	99127	74	42928	41300	72	1400	1394	13	1641	1468	18	3455	3412	27	318295	306270	81	2.56913
78210	81874	72	32662	33036	69	1427	1262	12	1300	1287	10	2705	2746	24	257660	247912	79	2.56913
88185	88046	74	34633	34603	71	913	883	0	857	903	0	2382	2501	22	224361	208457	78	2.57016
67726	66653	82	30965	31327	69	855	798	0	852	916	0	2090	2137	20	208554	206159	80	2.57119
92946	91708	73	30884	29219	73	1215	1279	11	1604	1622	16	3399	3278	28	311721	299847	89	2.57119
77876	76896	73	29213	28986	70	1272	1135	7	938	1037	4	2350	2392	22	234798	229140	78	2.57119
133293	115515	89	52579	45997	79	2061	1842	19	1791	1611	17	4723	3957	34	434702	363419	86	2.57222
86196	83755	90	30856	30580	71	1043	1007	2	1358	1175	11	2705	2495	24	224789	213412	80	2.57222
33920	37756	42	16722	17474	41	447	445	0	299	425	0	800	840	0	86962	88037	70	2.57326
48225	48729	56	17675	17737	45	1104	1074	6	765	763	0	1562	1476	17	149548	149690	73	2.57532
99175	94197	74	38084	35585	73	1582	1381	12	1834	1529	17	3894	3675	29	344680	319866	83	2.57738
111279	105046	77	46005	43168	75	1472	1410	16	1344	1323	12	3517	3515	27	328832	304603	83	2.57945
85361	85184	74	27548	27552	63	1278	1330	12	1042	1164	8	3026	3109	25	254909	245617	80	2.58048
169351	138645	85	71646	58022	85	1975	1634	17	2208	1840	22	5575	4422	37	460037	368174	91	2.58461
160869	142633	88	64219	56631	81	1814	1460	16	1667	1560	17	4721	4162	32	434118	371304	99	2.58461
88902	91732	70	35294	35749	70	942	962	0	1073	1133	9	3076	2966	26	277961	267763	80	2.58461
187612	145339	103	58078	43473	88	2447	1797	25	2928	1988	29	6308	4648	41	564725	428423	105	2.58461
96122	94483	77	26847	25967	68	1233	1183	9	1068	1061	6	2860	2650	25	264762	256774	79	2.58667
146149	130717	81	55583	49881	78	2160	2113	19	2155	1908	22	4623	4236	33	413793	376681	88	2.5908
170221	95401	108	58835	31403	103	2058	1325	11	2022	1250	11	5336	2972	55	478771	275331	111	2.5908
212762	163996	90	60687	46850	86	3149	2332	29	2883	2361	28	6937	5136	42	609848	467329	95	2.59183
194036	157881	91	66622	53341	86	2400	2045	23	2609	2159	25	6110	5006	38	521973	432461	94	2.59183
97425	96602	73	33793	33330	72	1277	1172	8	1376	1259	12	2797	2858	24	293368	285318	80	2.59286
88748	89814	73	27838	27882	68	974	982	0	1417	1247	11	2904	2780	25	271446	260309	78	2.59492
84750	84835	76	31983	31851	70	1180	1184	10	999	1096	7	2890	2756	25	252638	252533	80	2.59492
109865	107418	74	40316	39788	73	1315	1448	13	1519	1463	15	3573	3489	27	314064	290945	86	2.59596
41418	42657	61	13458	13795	40	572	579	0	637	666	0	1611	1589	16	118315	120097	72	2.59596
99895	59798	89	35303	20707	84	1129	702	0	1286	711	0	2820	1563	34	257961	169786	93	2.59699
80442	81875	70	23709	23591	54	1298	1362	13	1492	1237	12	2692	2557	25	262695	252770	78	2.59905
177173	139221	97	65689	51822	86	2362	2070	22	2177	1994	20	4992	3725	38	444163	344658	97	2.60111
96911	96684	87	24169	24424	48	1399	1233	12	1563	1571	18	3733	3636	29	319177	306206	80	2.60111
112590	109437	75	40719	39420	74	1557	1473	14	1785	1667	17	4081	3944	30	357407	348864	82	2.60215
79831	80497	72	21048	21212	49	978	1093	7	1158	1041	5	2498	2545	22	241127	232387	79	2.60421
193809	172288	89	66670	58982	84	2583	2353	22	2679	2368	26	5639	5134	35	539126	474563	89	2.60421
93358	91448	87	36027	35685	72	1391	1358	13	1278	1262	12	3060	2941	27	279960	272611	82	2.60421
100622	99752	74	40060	39944	72	1390	1479	13	1640	1606	18	3241	3169	27	307241	303677	82	2.60627
123916	115535	80	43667	39099	77	1988	1829	20	1481	1437	17	3834	3489	31	346108	313283	85	2.6073
95173	95366	73	29725	30045	70	1063	869	0	1477	1373	13	3280	3296	27	284694	274251	79	2.6073
95080	93157	75	36431	35411	72	1289	1360	11	1308	1327	12	3343	3241	28	306909	297931	81	2.6073
160829	131304	88	60142	48912	83	2373	1975	23	2477	2024	24	5484	4423	37	479726	379966	92	2.60937
107783	106284	75	39241	38746	72	1871	1774	16	1760	1739	18	3948	4035	29	377827	358555	80	2.60937
43962	44568	63	24390	25021	56	622	696	0	411	382	0	1261	1346	12	113186	111825	72	2.6104
97107	94962	88	33695	33101	72	1424	1416	13	1494	1330	13	3068	2991	26	286506	282026	80	2.61143
84563	83383	75	33277	33214	71	1082	994	0	1303	1046	7	2421	2373	23	232989	227371	81	2.6135
82247	81069	83	29594	29484	69	1536	1390	13	1047	1093	7	2416	2479	22	221177	217349	77	2.61556
108607	100450	78	37581	34637	74	1402	1350	13	1357	1174	11	3756	3581	30	324867	297060	82	2.61556
198928	163071	102	65274	52928	87	2643	2143	25	2757	2335	27	7773	6612	42	706492	606260	95	2.61762
90709	90029	76	33239	33105	71	1377	1409	14	1408	1428	14	3165	3051	27	277517	259572	78	2.61865
129974	106927	81	54527	43919	81	2084	1418	19	1676	1525	19	4144	3390	34	388155	321175	87	2.62485
109321	106601	76	45743	43900	75	1575	1624	16	1388	1250	12	3542	3287	30	349373	331075	81	2.62485
104661	102573	73	55556	55548	74	1260	1251	11	1551	1547	18	3308	3179	28	295651	287987	81	2.62588
91918	93764	71	40191	39815	71	1358	1366	13	1516	1429	14	3265	3150	27	287234	277745	78	2.62588
61730	65494	51	16069	16670	41	980	1055	5	1056	1098	7	2314	2193	23	191183	188134	75	2.62588
82805	80614	81	28685	28432	71	997	929	0	1230	1269	10	2566	2501	24	244142	237431	77	2.62794
115313	112403	76	47128	45884	74	1287	1234	10	1319	1323	13	3495	3193	28	328485	317369	81	2.63
188448	147635	88	73380	56288	86	2323	1715	24	2262	1676	24	4887	3742	35	473004	359651	101	2.63
28413	28756	50	10216	10620	36	346	425	0	322	375	0	908	892	0	74960	76290	65	2.63104
219366	191832	92	107641	96463	88	3176	2584	28	3470	3273	27	7300	6584	40	715608	639948	94	2.63207
163943	133500	86	64689	52415	83	2211	1693	22	2515	2025	25	5277	4372	36	487294	382842	90	2.63619
132465	121959	83	57036	51898	78	1744	1620	16	1797	1596	18	4811	4399	34	422950	370807	85	2.63619
93814	91955	77	33375	33098	73	1190	1388	12	1084	1147	8	2574	2326	23	298250	283908	79	2.63723
207357	153574	100	77489	57391	88	2398	1883	23	3001	2055	29	6058	4308	41	574637	418761	97	2.63723
86697	87212	73	36076	35690	71	1085	986	0	947	965	0	2584	2439	23	230962	221290	80	2.63929
27064	27843	56	13965	14427	40	351	363	0	208	374	0	845	897	0	81310	80298	69	2.64135
79033	76182	83	32824	32633	71	845	944	0	802	922	0	2080	1978	21	196650	190168	78	2.64135
109812	108155	78	37158	36749	72	1167	1124	8	1583	1216	12	4011	3772	30	316345	297274	83	2.64135
46161	52577	43	16294	16642	43	676	657	0	789	698	0	1393	1288	12	126295	125567	75	2.64239
140460	121364	82	59490	50516	80	1869	1504	17	2289	1839	25	4840	4262	34	437663	374310	88	2.64239
37395	32684	63	106344	92157	74	10	85	0	187	243	0	87	91	0	-432	762	0	2.64342
173775	144015	85	69101	54702	102	2548	2165	23	2534	2207	25	6122	5073	39	524347	430176	93	2.64342
82580	82449	76	35272	35245	70	1098	1100	7	1241	1188	11	3000	2983	26	286815	277446	78	2.64445
94763	93043	76	40130	39784	72	1345	1492	15	1555	1516	15	3258	3330	26	315460	310810	80	2.64754
81897	82562	83	31629	31678	71	1344	1287	11	805	958	0	2038	2078	21	201089	190364	78	2.64858
54899	56149	70	20668	20897	48	785	855	0	738	697	0	1461	1547	15	158799	156512	73	2.64858
48993	49411	66	14444	14645	40	562	510	0	534	558	0	1503	1418	14	128906	124516	75	2.65064
105534	102793	77	31195	29846	72	1628	1634	15	1677	1616	17	3665	3401	29	343605	331029	81	2.65064
133183	127196	80	45023	43388	75	1223	1241	10	1435	1436	13	3151	2901	27	319992	304469	83	2.65167
60146	59754	75	24710	24826	54	868	801	0	840	822	0	1789	1780	18	157934	155415	74	2.6527
144206	125649	82	50515	42155	80	1954	1469	19	2133	1840	21	4760	4221	33	442075	384201	88	2.6527
196796	154616	100	73691	58466	87	2154	1725	21	2355	1786	25	5332	4186	38	506010	391430	93	2.65477
155286	135867	84	60812	52136	80	1899	1567	21	2049	1803	21	4870	4147	35	451687	382147	85	2.6558
161557	111374	88	53287	37642	85	2141	1523	23	2148	1529	26	5167	3303	39	493745	363216	93	2.6558
130054	125998	80	40024	39603	74	2026	1783	19	1770	1859	19	4122	3951	30	390884	371699	82	2.65683
143502	128048	81	52866	45404	81	2302	2205	21	2016	1658	23	4789	4085	34	435288	392077	85	2.65683
106152	102880	85	33284	32805	73	1255	1272	11	1484	1525	15	3114	2976	27	321784	309843	81	2.65786
136313	116638	83	53361	45162	81	1359	1078	8	1777	1497	18	3715	3207	31	352626	302571	87	2.65889
72825	74296	70	30552	30724	66	648	688	0	785	779	0	2012	2019	20	204019	201690	75	2.65889
102209	98308	78	35686	33477	74	1520	1433	14	1571	1368	15	3608	3597	29	323156	308947	84	2.66096
148002	128792	82	61309	53497	81	1976	1728	19	2214	1741	23	4807	4176	35	462245	401424	89	2.66096
117273	114184	79	36915	35596	73	1535	1642	16	1616	1719	17	4040	4123	30	334524	331638	81	2.66199
122493	111628	92	47377	42954	78	1482	1509	15	1529	1420	17	4000	3725	30	340988	309006	85	2.66199
120779	115601	83	36178	33312	76	1798	1560	18	1385	1478	15	3811	3725	29	358594	338554	82	2.66302
96972	96079	76	43680	43414	72	1479	1598	14	1563	1299	12	2524	2454	24	251905	243012	81	2.66302
100431	101121	75	49286	49270	73	1533	1617	15	1872	1686	17	3774	3672	29	333499	323203	82	2.66508
68811	68735	80	23297	23284	53	770	691	0	1086	932	0	2364	2388	23	201364	196697	78	2.66612
176851	142054	85	65575	52146	84	1782	1489	17	2265	1807	24	5358	3954	37	471873	374256	93	2.66715
97582	94272	90	37320	36918	71	1294	1168	9	1080	1004	2	2799	2661	25	250890	239120	78	2.66818
138015	124171	81	56008	49486	79	1294	1166	11	1700	1383	17	4250	3709	31	366890	325290	90	2.66818
78573	77388	78	33918	33895	70	779	678	0	917	915	0	2271	2275	22	204673	206235	81	2.67128
120354	104610	83	47079	40687	77	1762	1705	18	1732	1530	17	3821	3263	32	371155	317655	84	2.67128
244580	183146	94	93203	70858	89	3212	2485	29	3499	2556	32	8193	6091	45	722270	554970	99	2.6754
99531	99600	75	38398	37447	72	1516	1430	14	1645	1451	16	3813	3721	30	326474	313865	80	2.67643
233237	179969	98	80137	62150	94	3146	2461	28	3160	2524	28	7319	5710	42	684431	538300	102	2.6785
53256	52883	67	23343	23450	53	755	800	0	774	696	0	1584	1447	16	141739	136964	78	2.68056
161635	138624	100	59182	53115	83	1991	2034	19	2190	1802	22	4812	3960	35	427608	361304	90	2.68469
177326	149701	102	59716	49806	84	2747	2406	23	2654	2028	25	6092	5130	40	535854	443851	90	2.68572
57811	57487	70	24116	24283	57	610	622	0	755	556	0	1598	1528	15	139547	133604	75	2.68778
254914	186045	112	92207	70041	99	3014	2171	28	3197	2584	32	8548	6626	45	784113	587924	108	2.68778
337027	237365	119	145501	100735	117	6261	4298	39	7632	5139	44	17234	11980	60	1.04858e+06	1.03621e+06	123	2.68882
158529	128687	87	64858	52466	84	1601	1350	15	2113	1627	21	4583	3610	36	427520	348803	92	2.69397
144277	135566	79	42554	39520	76	1969	1915	20	2193	2182	21	5369	5119	34	526101	494431	84	2.69397
112975	108797	76	33224	30795	75	1452	1408	15	1633	1585	17	3849	3280	31	336858	317963	83	2.69501
164579	142796	92	48343	39681	84	2310	2140	21	2187	1941	21	5043	4348	35	480747	409279	91	2.69604
106332	101071	82	35177	34165	73	1290	1388	12	1624	1498	16	3497	3509	27	328594	313311	81	2.69707
107378	105971	75	41772	39257	74	1583	1381	13	1581	1571	15	3973	3843	29	331866	316022	84	2.69707
108549	104742	78	31222	31281	62	1609	1671	15	1773	1649	17	3846	3624	29	327300	314183	81	2.69707
150294	120305	86	57827	46085	82	1990	1734	18	2029	1646	20	4606	3794	35	426756	346351	90	2.6981
173275	142541	90	61578	51208	82	2075	1771	18	2269	2081	22	5534	4524	38	496859	404751	90	2.6981
104510	103622	74	32328	32271	72	1381	1560	14	1585	1500	15	3793	3887	29	329550	316074	80	2.6981
96092	91838	77	50845	49743	75	1717	1598	17	1847	1784	20	4332	4098	30	411097	384917	82	2.7012
94312	96331	73	36982	36476	71	925	905	0	875	917	0	2310	2399	21	232543	227620	78	2.70326
228093	174770	111	76409	56596	98	3304	2405	29	3213	2650	29	7266	5397	43	689375	545350	105	2.70636
84951	85858	67	36439	36301	71	1266	1222	9	1104	998	0	2568	2488	24	235995	227813	79	2.70739
71036	70333	79	16801	16967	42	760	686	0	821	713	0	1771	1790	17	173189	167614	79	2.70739
190972	172058	86	46741	42613	79	3017	2949	24	3133	2708	27	7372	6487	40	638820	590638	90	2.70739
217554	175129	100	79420	62420	90	2858	2277	27	3238	2541	30	8581	6967	45	783984	625533	97	2.70842
246937	216998	92	90593	79633	89	2832	2645	24	3344	2536	27	6751	5900	38	578308	507341	95	2.71048
99354	96444	84	28760	28782	64	1025	888	0	1350	1336	13	3134	2981	27	271885	256688	80	2.71151
338398	257529	109	153874	120637	108	5763	4690	34	6226	5103	40	15290	11842	58	1.04858e+06	1.01494e+06	114	2.71151
98636	95982	78	38079	37578	72	1117	1271	10	1381	1162	9	3148	3198	25	298863	288006	79	2.71255
100374	97933	74	36110	35627	72	1282	1230	10	1087	1387	11	3372	3300	27	293016	283787	80	2.71667
121810	116479	82	41440	40747	74	1684	1380	15	1647	1583	17	3601	3534	29	325488	310987	82	2.71771
94270	93349	75	38056	37711	72	1011	879	0	1266	1131	8	2794	2741	24	279068	270422	79	2.71977
127491	124811	78	56587	55517	76	1834	1778	18	1958	1654	20	4602	4193	33	432323	418417	84	2.71977
205253	178139	89	93553	82351	87	2655	2326	22	2681	2195	26	5900	5127	37	557479	479658	92	2.7239
121652	115856	77	49349	46110	76	1702	1510	17	1975	1748	18	4219	3941	30	411068	374098	85	2.7239
117766	109456	81	32644	28652	76	1655	1538	14	2059	1952	21	4519	4065	32	399438	367756	83	2.7239
99626	99685	75	38318	38858	71	1224	1286	12	1371	1426	14	3001	3005	26	281990	276074	78	2.72493
96594	96281	76	24299	24301	55	1677	1736	18	1436	1577	16	3811	3615	28	324806	317335	81	2.72596
65909	64229	78	27189	27501	69	866	871	0	954	983	0	2025	2026	19	173136	167641	77	2.72802
84600	79897	90	39591	37640	76	1132	1180	8	893	877	0	2844	2810	24	273362	251640	90	2.72802
60640	61697	68	21556	22011	47	622	635	0	921	884	0	2103	2016	21	167130	166997	74	2.73009
83777	83066	75	26624	26512	59	1273	1379	12	1270	1120	10	2487	2427	23	244173	237867	81	2.73215
232516	145735	99	80061	48825	94	3188	1926	31	3213	1790	32	7804	5080	47	743308	469331	103	2.73525
135567	118075	81	51490	44199	78	1975	1797	20	2145	1891	19	5071	4514	35	423533	371002	87	2.73628
168090	145611	86	62764	53297	82	3354	2893	27	3484	3025	29	8567	7436	42	728301	624983	93	2.73834
106309	104603	75	42801	41723	73	1606	1648	15	1522	1421	15	3715	3496	29	352286	343204	80	2.73834
114312	102159	91	48087	43507	78	1422	1210	11	1578	1500	14	3591	3221	29	323512	293810	86	2.73937
109369	107482	74	46732	46111	74	1560	1333	14	1442	1398	14	3478	3510	27	334756	322745	80	2.7404
98633	98403	75	43395	42995	72	1185	1343	11	1525	1400	12	2752	2581	25	262306	253657	80	2.74247
101777	102266	73	51517	51092	72	909	805	0	1035	1155	8	2881	2762	25	262055	252726	80	2.7466
39697	42128	45	20717	20691	46	674	594	0	676	602	0	1028	1164	9	107167	108191	70	2.7466
84201	83665	76	30813	30607	68	1278	1181	10	820	834	0	2523	2391	25	227284	216793	78	2.7466
61779	62961	69	30251	30546	69	661	509	0	633	608	0	1698	1467	16	143490	146983	75	2.75279
110710	109417	75	41429	40864	73	1369	1392	13	1934	1602	16	3510	3351	29	343710	337491	81	2.75279
50895	52282	69	19718	19814	48	786	592	0	681	761	0	1532	1371	15	138752	137718	72	2.75382
94795	91586	78	37585	35964	72	1338	1105	10	1515	1262	14	3240	3107	28	285556	271881	81	2.75485
158727	136529	88	52811	44549	82	1958	1647	17	1863	1695	19	4729	4074	35	427779	386199	89	2.75691
94245	88703	90	36900	35314	74	1415	1109	9	1266	1126	8	3073	2888	26	295636	266267	90	2.75691
166745	154491	81	54234	49701	80	2023	1957	21	2257	2151	21	5445	5090	34	489774	453424	87	2.75691
109623	105351	79	45240	42787	75	1542	1480	15	1605	1520	15	3379	3129	28	314669	294810	82	2.75794
103119	100398	78	30740	30798	72	1102	1012	3	1079	1143	8	2532	2595	23	241569	231057	81	2.75794
134908	117343	83	44682	39299	79	1653	1445	15	1828	1535	15	4021	3752	30	360611	319442	86	2.76104
99295	99307	73	46323	46343	73	1550	1497	14	1305	1226	10	2979	2934	25	282738	273125	80	2.76104
57489	60211	68	23003	23426	49	414	538	0	687	645	0	1483	1579	15	148140	144730	75	2.76104
135446	129919	80	53333	50435	78	1579	1544	16	1684	1534	16	4101	3728	31	384931	352078	85	2.76414
91781	91993	77	49408	49428	72	1494	1271	12	1117	1170	10	2666	2482	24	252963	247885	78	2.76414
106735	101546	78	42437	41265	74	1577	1696	16	1585	1343	13	3200	3005	27	312288	295477	83	2.7662
105546	101111	89	42935	40850	75	1712	1701	18	1461	1577	14	3977	3788	29	321890	302440	92	2.7662
162377	128976	87	54361	42870	84	1892	1495	19	1660	1363	18	4348	3461	35	417396	331782	91	2.7662
185231	144324	94	68877	52586	86	2532	2051	25	2551	1980	25	6132	4936	39	563687	436807	94	2.7662
128696	114156	94	55441	50016	78	1952	1896	19	2152	1767	21	4509	3919	33	424907	372580	88	2.76723
129631	117708	89	44620	39491	79	1896	1725	19	1929	1743	20	4951	4580	34	442549	392426	86	2.76826
107215	106126	76	39587	38693	74	1500	1424	12	1257	1224	10	3415	3341	26	326941	302734	91	2.76826
97636	97496	75	33752	33151	72	1460	1416	14	1560	1322	12	3430	3177	28	323303	305249	81	2.76826
60248	62662	70	17533	17542	43	742	835	0	637	727	0	1565	1485	16	164585	153475	78	2.77342
91621	92831	74	40335	39750	72	1546	1406	13	1574	1457	14	2951	2981	25	295013	281557	80	2.77445
92980	91714	74	37030	36853	72	817	761	0	1271	1196	9	2452	2278	23	229387	218616	78	2.77755
142446	123407	82	55457	47034	79	1875	1480	19	1828	1590	17	5206	4398	35	459391	383100	86	2.77755
103791	101159	79	34966	34358	72	1096	1153	8	1320	1227	13	2752	2805	24	270263	259572	79	2.77755
87242	88513	73	30386	30523	70	1139	1210	10	1254	1202	10	2723	2645	26	262089	251757	79	2.77755
197495	156066	89	49502	40156	86	2790	2266	24	2817	2156	29	5644	4477	38	491644	391329	93	2.77858
112396	108846	78	30049	28294	73	1468	1419	14	1679	1517	17	3793	3640	30	342737	322741	81	2.77858
90518	88822	74	33383	32318	72	1523	1558	15	1285	1207	11	3147	2998	27	287361	280614	81	2.7858
52345	53677	68	25495	25968	54	604	513	0	663	818	0	1642	1589	16	136621	133840	75	2.78787
109222	105080	77	41789	40683	74	1680	1749	17	1567	1440	16	3686	3564	29	341439	322888	81	2.7889
68753	67571	71	24548	24480	54	819	825	0	880	818	0	1760	1800	17	174457	171862	78	2.79096
220939	170141	111	73922	58272	93	2605	2180	25	2968	2290	28	7415	5744	43	733593	579931	101	2.79199
162246	149835	84	66705	62982	80	2365	2209	22	2394	2169	22	5450	4934	34	472622	424714	88	2.79612
166969	131204	89	60111	46623	84	2234	1861	22	2528	1895	27	5029	3984	38	469841	371024	91	2.79818
109088	106221	78	34734	34229	73	1607	1427	14	1552	1327	13	3284	3049	28	283567	271638	82	2.79922
[truncated: 7,614 more rows]
