# Supplementary material for: Phenotypic heterogeneity follows a growth-viability tradeoff in response to amino acid identity
Source: Nat Commun. 2024 Aug 2;15:6515. doi: 10.1038/s41467-024-50602-8 (PMC11297284; doi:10.1038/s41467-024-50602-8)
Supplement: Supplementary file 6 — Source Data [file 41467_2024_50602_MOESM6_ESM.zip › source_data/fig6cde/1730_E2_yATP_NLIMPRO.csv]

FSC-A	FSC-H	FSC-W	SSC-A	SSC-H	SSC-W	BL1-A	BL1-H	BL1-W	VL1-A	VL1-H	VL1-W	VL2-A	VL2-H	VL2-W	YL2-A	YL2-H	YL2-W	Time
211991	163649	98	74600	57901	89	1992	1410	20	2712	2107	25	6052	4623	40	694408	544366	98	0
116308	102465	82	60872	54842	78	1355	1171	10	1502	1332	14	3882	3458	31	439586	394159	87	0
58273	55389	75	18209	18415	45	472	588	0	574	668	0	1524	1638	16	158549	158403	74	0.000975134
112657	111767	77	38182	37697	74	1334	1346	14	1484	1446	12	3385	3533	26	426666	400048	84	0.000975134
263802	191392	101	99399	74624	97	2994	2173	27	3127	2502	30	8388	6308	46	933751	702059	106	0.00195027
45362	44186	70	16104	16256	42	317	331	0	334	352	0	857	921	0	120656	116058	71	0.0029254
108175	107680	73	26370	26132	65	1286	1251	10	1590	1606	16	3685	3654	29	411449	397009	82	0.00487567
148645	137203	81	81350	76421	80	1502	1441	15	1705	1372	15	4118	3733	31	513605	469054	85	0.0058508
129298	125013	80	43102	41437	75	1729	1516	17	2004	1684	20	4513	4332	31	510703	480966	91	0.0058508
155208	136805	81	67376	57704	82	1781	1507	19	1984	1554	19	4788	4004	35	553744	467638	91	0.00682594
59297	60817	69	15670	15916	42	549	582	0	684	670	0	1745	1910	18	222795	223160	78	0.00682594
113789	108206	81	41630	40033	75	1337	1397	11	1360	1220	10	3380	3329	26	351382	336786	82	0.00877621
168268	143358	85	63998	53395	85	2164	1944	21	1772	1549	17	5131	4490	34	595748	528793	89	0.00877621
96031	95279	75	28137	27819	63	1160	1058	6	1218	1117	7	2902	2653	27	331659	317955	82	0.00975134
107431	106392	74	30546	30084	72	1385	1281	11	1480	1545	16	3360	3236	27	352814	350072	81	0.00975134
65950	65809	70	26282	25894	57	518	610	0	625	763	0	1401	1379	14	171745	157652	78	0.00975134
120494	108880	82	56789	52017	78	1329	1192	10	1555	1494	16	3525	3228	29	371936	342135	86	0.00975134
80277	78596	75	37443	35293	71	949	833	0	847	1038	4	2003	2000	20	252357	233518	84	0.00975134
93029	95741	73	21933	21720	50	752	783	0	929	926	0	2790	2853	23	317412	309306	79	0.0117016
137102	128267	93	48158	47223	77	1830	1580	17	1654	1597	16	4281	4146	30	473639	434284	86	0.0126767
101844	101905	75	33871	33256	73	1060	1096	7	930	955	0	2615	2774	23	295674	282046	81	0.0126767
64688	64301	71	23714	23915	51	580	707	0	721	631	0	1647	1676	16	192581	185698	81	0.0136519
74991	74156	71	25000	24868	56	752	866	0	767	826	0	1829	1690	18	211742	205146	80	0.0165773
112301	109661	77	39144	38660	73	1469	1396	14	1473	1397	14	3323	3089	27	357847	339167	80	0.0165773
45535	47173	55	21265	21675	47	496	590	0	595	466	0	1159	1184	8	126942	129366	75	0.0165773
132046	128500	77	26050	25494	61	1877	1725	18	1749	1907	18	5205	5200	32	584110	568229	84	0.0175524
89530	89881	75	24629	24695	53	1275	1270	10	994	1148	9	2912	3041	24	332254	324824	80	0.0175524
178224	143795	91	66944	54539	85	1930	1691	19	2366	1643	24	5412	4584	36	631747	509013	97	0.0185275
118108	113681	79	31170	30637	73	1361	1330	13	1352	1330	12	3447	3401	28	407328	387713	82	0.0195027
97472	95851	90	29905	29351	71	1290	1549	13	1419	1321	13	3055	2990	25	370245	355153	82	0.0204778
47618	48289	67	16656	16778	43	637	730	0	583	486	0	1363	1264	11	144381	144901	73	0.021453
88452	89132	73	38457	38135	71	613	821	0	964	1064	6	2560	2379	24	277684	269400	80	0.0234032
60178	58621	86	21057	21165	48	259	328	0	462	610	0	1405	1447	14	179330	180047	75	0.0243784
104424	103832	79	42616	41794	73	1179	908	0	1109	1179	9	2705	2597	25	327928	317845	81	0.0282789
106629	107038	74	30944	31094	71	1125	1177	9	1528	1376	14	2913	2903	26	377152	366404	78	0.029254
100069	100358	80	29514	29187	61	1472	1575	14	1554	1417	14	3954	3830	29	425484	413615	83	0.029254
91129	88431	90	33272	32154	72	1047	871	0	1029	894	0	2560	2359	24	299099	271442	90	0.029254
32994	33234	63	9398	9622	35	297	217	0	240	304	0	776	864	0	80800	82481	73	0.0321794
194621	155429	92	79867	63906	88	2247	1627	23	2498	2044	26	6345	4822	40	642835	506463	97	0.0341297
97811	98772	73	32943	32655	71	1340	1325	12	1381	1441	14	3723	3449	28	415227	399049	81	0.0370551
103343	102719	76	27915	27733	68	1207	1088	7	1168	1212	10	3135	2943	26	318230	309248	81	0.0380302
100588	101784	75	35026	35145	71	735	733	0	1180	1107	7	2647	2563	24	284704	278003	82	0.0380302
107105	105042	75	20044	19784	48	1268	1295	12	1758	1689	17	3588	3478	29	460442	447867	85	0.0390054
69971	68884	75	16015	16091	42	693	663	0	743	739	0	1741	1693	18	218239	213504	77	0.0399805
124961	123774	75	33000	32518	73	1524	1330	13	1809	1535	16	4203	4080	30	467841	444725	86	0.0399805
148558	130760	85	48220	41635	80	1997	1704	20	1522	1264	11	4120	3521	32	466194	429932	82	0.0409556
38278	37044	71	10933	9820	42	428	374	0	353	454	0	1184	1081	6	129139	112769	81	0.0409556
88070	87114	74	26484	26405	63	971	877	0	981	1158	8	3086	3215	25	354991	349633	81	0.0409556
22533	21633	64	9602	9903	36	285	277	0	205	284	0	504	489	0	67056	65024	66	0.0419308
87963	86414	79	27924	27911	68	914	924	0	1086	1001	2	1991	2129	19	269414	265367	81	0.0419308
205391	118928	95	72514	41690	94	2475	1578	26	2266	1185	23	6536	3925	46	710479	420819	105	0.0429059
83745	84359	72	26088	26080	58	660	675	0	816	822	0	2094	2007	20	231704	221486	79	0.043881
44759	45889	68	14230	14841	39	399	499	0	577	466	0	1195	1199	10	128354	129051	76	0.043881
30953	32133	56	7871	8086	34	169	147	0	126	271	0	903	870	0	85962	86805	72	0.0448562
101832	100690	75	38224	37409	72	1139	1065	5	1080	1036	5	2590	2561	23	269199	259263	81	0.0458313
19068	20130	43	5817	6087	31	391	251	0	326	224	0	755	757	0	81290	83181	62	0.0458313
80938	81367	74	15108	15113	41	893	708	0	946	1015	3	2430	2429	23	252403	238412	81	0.0468064
51625	54403	51	27149	27448	60	535	590	0	504	492	0	1249	1177	9	142866	136926	75	0.0468064
70158	70081	74	24528	24539	60	564	717	0	528	642	0	1485	1623	16	182828	174712	75	0.0477816
34284	35054	65	16655	17067	42	278	304	0	252	259	0	779	869	0	89747	90499	73	0.050707
146116	124532	82	59243	50343	81	1565	1387	15	1788	1537	19	4390	3632	33	510958	444040	87	0.0536324
58036	58359	67	20692	20729	47	609	481	0	980	893	0	1849	1897	19	207898	201477	75	0.0536324
54058	52284	71	11430	11434	38	574	527	0	693	456	0	1469	1305	13	166909	162947	85	0.0536324
80338	79333	73	29802	29813	70	912	724	0	1213	999	0	2205	2045	21	259673	247901	75	0.0536324
106934	106354	75	55431	54746	74	1287	1219	10	1340	1524	16	3713	3648	28	430538	415531	84	0.0546075
220048	163592	97	96970	74950	92	2267	1754	22	2359	1864	26	5632	4228	39	641846	490489	101	0.0555826
28574	30418	52	7821	7949	34	341	306	0	426	352	0	701	726	0	89358	89875	70	0.0565578
131391	122525	95	44498	42838	76	1181	1193	9	1450	1460	14	3571	3531	29	397005	370051	83	0.058508
90279	89838	79	36159	35583	71	1063	1142	7	1161	1154	9	2720	2646	24	334556	315535	78	0.0594832
95459	98408	72	48067	46969	73	1182	1135	9	1673	1474	16	3194	3282	26	363278	349641	81	0.0614334
123925	110010	88	35192	30822	76	1403	1293	13	1884	1524	18	3371	3049	28	412545	369788	88	0.0633837
162752	138918	87	63855	53898	82	1737	1696	16	1825	1458	21	4893	4296	35	565327	477920	90	0.0643589
95742	94362	73	17846	17741	43	1269	1137	11	1322	1346	12	3300	3222	27	385850	375879	80	0.065334
157569	135814	84	66970	58078	83	1999	1623	21	2191	1703	22	4350	3795	31	503672	436120	89	0.0672842
27617	29192	58	17250	18005	42	485	390	0	263	319	0	745	756	0	90999	90590	65	0.0682594
313747	222795	109	146259	109698	107	3882	3176	30	4998	3661	40	11900	8936	53	1.04858e+06	989282	115	0.0692345
153919	134349	86	58989	50402	81	1553	1510	16	1720	1405	16	4283	3768	32	453153	397213	88	0.0702097
299169	210122	115	113064	82054	106	4248	3377	32	3798	2823	34	10075	7614	47	1.04858e+06	780019	116	0.0711848
92711	97111	72	36463	36578	71	1054	1211	9	1455	1251	11	2687	2506	25	321951	320342	79	0.0711848
84814	84168	81	26954	26689	66	937	868	0	1083	1175	8	2583	2602	23	322390	319582	78	0.0721599
90872	90249	82	30599	30520	71	1012	1168	8	1566	1393	15	3001	3098	26	346122	326662	83	0.0750853
50135	50856	67	23897	24160	54	451	514	0	374	443	0	1349	1259	12	156073	152889	73	0.0780107
51594	51993	68	17322	17336	44	477	598	0	405	403	0	1273	1226	10	146553	137585	73	0.079961
111721	105462	86	47115	43734	76	1561	1294	13	1493	1472	16	3827	3439	29	452211	417200	86	0.079961
66557	66875	72	30447	30538	70	554	633	0	669	716	0	1516	1412	15	158983	160317	78	0.0819113
19906	20533	46	8892	9401	34	250	262	0	329	346	0	613	581	0	86896	85359	69	0.0819113
91074	93106	72	31020	30138	72	1073	1114	8	1450	1296	11	2834	2722	25	321828	312841	81	0.0838615
81130	80249	70	14875	14968	40	949	921	0	1053	1048	4	2583	2611	24	305487	301050	77	0.0848367
220383	173244	90	90278	72613	89	2465	1959	23	2816	2320	28	7050	5678	41	787281	623260	98	0.0848367
72249	71970	80	10135	10272	36	669	794	0	1036	908	0	1988	2183	19	235421	225046	76	0.0867869
27670	25926	71	10667	10853	38	237	263	0	507	458	0	706	819	0	91958	88566	68	0.0877621
170449	147149	91	63305	53682	81	1582	1568	16	2175	2054	22	5325	4755	34	578426	506666	90	0.0877621
202829	169449	87	79286	66458	86	2181	1715	20	2829	2033	29	6000	5145	38	734125	620108	93	0.0877621
32745	34676	65	9312	9711	34	481	476	0	514	532	0	907	1021	3	130239	130399	71	0.0897123
53789	52852	79	13740	13836	40	428	465	0	716	539	0	1355	1412	13	160290	161603	71	0.0906875
229078	167583	89	80958	58336	90	2443	1676	25	2361	1852	26	6052	4411	42	676215	482308	97	0.0916626
41807	42388	66	18412	19235	44	315	409	0	430	465	0	937	1100	6	117399	114626	73	0.0916626
71734	74743	70	37714	38264	69	776	826	0	754	657	0	2140	2048	21	235424	230114	77	0.0926377
117834	114664	79	45306	45021	74	1297	1190	11	1446	1227	11	3413	3438	27	400194	380483	84	0.0926377
78812	76068	74	22764	22309	53	1060	1108	6	878	929	0	2396	2365	23	249516	241252	81	0.094588
162809	138366	87	52807	44600	83	1645	1173	14	1895	1560	20	4236	3783	32	457413	399567	90	0.0955631
108273	107812	80	30778	30410	72	1226	1093	6	1392	1315	13	3809	3736	29	411605	393685	83	0.0955631
90130	91004	73	25261	25157	54	1148	1267	10	1127	1148	8	3033	3040	25	355787	349823	77	0.0965383
97154	94614	90	29591	27872	73	1164	981	0	1066	906	0	3113	2915	26	360105	330313	90	0.0965383
240925	182416	96	92618	70053	93	2332	1593	22	2991	2053	32	7052	5342	41	798395	617151	103	0.0975134
74807	74775	81	30526	30484	69	600	637	0	783	781	0	1683	1633	17	206547	202240	77	0.0994637
66211	66377	75	31143	30908	69	595	539	0	660	646	0	1739	1764	17	195398	200183	71	0.0994637
94989	95187	75	37005	36873	71	1241	1166	9	1745	1483	15	2989	2835	25	376073	371963	79	0.0994637
32349	34060	57	10349	10735	36	463	530	0	474	478	0	1236	1219	9	145717	147671	71	0.0994637
23074	22549	62	8014	8218	34	217	232	0	371	350	0	751	918	0	87863	89745	63	0.100439
119003	116173	75	35114	34454	72	1165	1236	11	1514	1556	16	3166	3093	27	397481	379259	84	0.101414
105897	103458	78	54496	53466	73	1037	1011	3	1411	1535	14	3413	3178	28	376818	362774	79	0.102389
84202	84727	73	22433	22292	49	1168	969	0	1250	1396	12	3325	3325	26	359845	353590	80	0.102389
92090	92348	73	26665	26719	55	1095	1180	10	1393	1459	14	3304	3397	26	364788	359744	81	0.102389
214079	173374	90	84263	68216	88	2329	1923	22	2586	2242	26	6234	5248	39	739458	595739	95	0.103364
128831	122298	80	34458	33865	75	906	1002	2	1371	1297	13	3767	3721	29	381615	365820	82	0.103364
17428	16696	52	7061	7462	32	150	237	0	310	315	0	682	656	0	64416	67095	64	0.103364
120785	118581	83	51457	50146	73	1371	1437	13	1959	1661	18	4483	4382	31	481245	464179	83	0.104339
271641	193239	98	113876	82315	96	2847	2192	28	3857	2786	34	8812	6531	47	1.00708e+06	733531	105	0.104339
46010	45079	69	14087	14298	40	334	347	0	251	370	0	1048	916	0	118291	120524	75	0.105314
100155	97495	83	30678	30203	72	1412	1407	14	1500	1323	14	3515	3324	28	406038	385701	81	0.10629
41540	42032	65	13552	13662	40	410	420	0	237	223	0	1037	1083	6	120004	117591	70	0.107265
103996	101947	73	26262	26131	56	1279	1328	12	1354	1287	12	3384	3292	28	415346	397304	82	0.107265
115156	112763	78	35479	34619	73	1143	1401	11	1773	1814	19	4042	3906	29	429925	412737	83	0.10824
106549	95205	79	47469	43045	76	1244	1063	6	1847	1344	17	3631	3082	31	382622	346648	84	0.10824
108921	104984	78	46857	45664	74	964	1031	4	1241	1102	7	2661	2728	23	307870	294576	76	0.109215
251738	176510	104	104983	73770	99	2830	2030	27	3198	2492	30	7582	5419	45	921097	663296	108	0.111165
166673	140797	85	89870	77775	84	1923	1744	18	2359	1947	23	5187	4606	34	549007	484375	91	0.111165
143286	128970	78	51411	45064	81	1709	1611	15	1943	1811	18	4673	4214	33	617267	550924	87	0.11214
103446	100443	76	45294	42304	73	1224	1057	5	1456	1349	12	2907	2816	26	330903	318321	80	0.114091
124743	114480	81	43969	40682	76	1830	1653	18	1715	1695	17	4307	4012	31	502177	460226	86	0.114091
30626	32813	47	14868	15372	39	245	272	0	160	274	0	832	749	0	102137	103342	69	0.114091
229026	174856	102	98963	76806	92	2848	2256	27	3105	2416	29	7291	5727	42	818120	643106	97	0.115066
79075	81526	71	27400	27688	54	891	1008	1	899	800	0	2370	2245	23	259558	251929	78	0.115066
33848	36358	48	12670	13404	38	350	264	0	308	411	0	1165	1112	8	119390	119242	72	0.115066
265717	191941	101	103361	75187	101	3254	2528	28	3176	2220	30	8234	5764	45	881855	630271	109	0.116041
38509	39440	66	8336	8889	33	421	452	0	394	508	0	1060	1066	6	124041	128466	68	0.117016
101132	99331	74	57364	56900	72	1404	1531	15	1065	1198	10	3453	3459	27	404044	393940	75	0.117016
24129	25262	58	6129	6344	31	315	318	0	287	337	0	862	790	0	92369	95940	67	0.117991
134400	122911	96	46784	42356	77	1682	1449	16	1987	1863	20	4712	4459	32	560647	530086	85	0.117991
47655	49722	66	9326	9668	35	383	396	0	642	503	0	1458	1429	13	152039	155609	70	0.117991
127966	114486	87	56115	48780	81	1559	1313	15	1909	1747	18	4690	4238	33	502178	432518	97	0.117991
71748	70134	88	20639	20936	47	526	708	0	579	722	0	1981	2096	19	208334	197632	76	0.117991
170312	145395	85	69654	61054	82	1753	1491	17	1764	1491	19	4586	3851	33	491833	422503	88	0.121892
85518	85428	71	25919	26557	54	891	1116	6	1249	1326	12	2805	2743	24	338812	328679	79	0.121892
168460	133839	88	62310	49987	83	1464	1087	10	2402	2219	22	5148	3875	36	606109	483047	92	0.121892
188900	150725	104	178934	153937	86	2586	2214	25	3376	2661	30	7622	6193	43	844427	708289	93	0.123842
33471	33273	68	11009	11072	38	228	302	0	308	393	0	725	850	0	104948	103883	70	0.125792
110226	99525	79	71798	65817	78	919	917	0	1062	938	0	2681	2524	25	316173	288553	84	0.126767
82895	82830	76	41183	41130	71	791	780	0	1014	893	0	2513	2322	24	291410	281613	77	0.127743
106387	105885	74	27505	27521	63	1046	1241	9	1079	1019	3	2626	2678	24	275748	263100	81	0.128718
104173	98159	76	41398	38267	76	1517	1345	15	1487	1347	13	3523	3548	28	427439	392051	83	0.129693
113824	111051	77	34510	34148	73	1594	1493	14	1228	1313	12	3781	3619	28	385336	369331	83	0.129693
126239	114972	81	48905	43841	77	1268	1078	7	1423	1308	12	3806	3567	30	434811	402846	84	0.130668
23301	23477	61	10728	10855	37	125	225	0	250	220	0	610	614	0	78039	81922	71	0.130668
31633	32981	61	13631	13911	40	631	452	0	446	538	0	781	848	0	99052	99161	67	0.130668
100458	99181	78	32569	32062	73	1068	1023	5	1521	1410	15	3427	3513	27	386674	376641	82	0.131643
74922	75667	73	18721	18813	44	880	914	0	693	785	0	2397	2356	23	262363	252574	78	0.132618
141451	133971	80	34298	33378	76	1444	1560	14	2116	1924	20	4872	4615	33	537273	509117	85	0.132618
138831	132049	85	42606	41341	77	1881	1801	18	1822	1841	17	4592	4346	31	526937	494180	87	0.133593
244528	193926	96	104854	83212	94	3502	3218	26	3543	2853	30	9319	7635	46	959494	811764	99	0.134568
190308	150311	93	85524	68151	87	1909	1374	20	2382	1903	23	6219	5056	40	735368	557275	94	0.135544
92843	90105	79	35645	34791	72	1203	1144	9	1090	1068	6	2475	2395	22	292192	277250	81	0.137494
26163	26102	60	16799	16994	44	269	326	0	298	367	0	692	828	0	86765	87342	65	0.138469
129868	120601	79	48215	44544	77	1422	1174	12	1445	1484	16	4542	4022	32	482729	445991	85	0.139444
178022	147525	90	72721	59064	85	2128	1595	20	1854	1534	20	5048	4127	36	570556	467969	94	0.140419
96422	99112	71	23287	23062	52	1109	1254	10	1360	1251	11	3565	3460	28	419487	400155	80	0.141394
145071	137329	85	53002	51306	78	1214	1133	9	1820	1742	18	4031	4125	28	435074	406565	87	0.14237
197228	150353	89	72815	54562	88	2170	1673	22	2905	2103	27	5935	4594	39	660604	510866	97	0.143345
53506	53146	84	22481	22980	48	688	678	0	570	687	0	1499	1606	15	143766	141859	74	0.14432
128323	115979	86	52302	48397	77	1585	1372	14	1660	1497	17	4277	3746	32	474481	432240	84	0.145295
37930	35931	76	12835	13186	38	341	349	0	200	272	0	913	856	0	103327	102556	71	0.14627
108350	102009	77	50381	48049	75	1070	1078	7	1432	1334	11	3354	3158	27	362068	340903	82	0.14627
26715	29498	40	12769	12939	39	582	557	0	322	320	0	1014	1001	1	87415	83949	60	0.14627
97927	95314	84	20472	20037	49	1149	982	0	1114	1130	8	2782	2653	25	306221	291755	82	0.147245
112794	108804	76	33317	31410	73	1655	1399	18	1441	1665	15	4060	3877	30	518285	491572	92	0.147245
103712	103406	75	42374	42211	72	1453	1497	14	1257	1227	10	2998	2916	25	363201	346118	79	0.147245
232431	180124	91	126824	98329	89	2883	2267	26	3213	2489	30	8080	6261	45	872950	723027	94	0.147245
60561	59288	79	22651	22765	56	655	755	0	579	690	0	1384	1280	12	161809	161896	72	0.149196
117007	112137	77	30188	29541	73	1150	1214	11	1533	1386	13	3789	3723	28	386016	368058	81	0.151146
224503	178724	89	99915	77460	89	2456	1960	23	2924	2283	28	7152	5441	43	801251	625084	95	0.151146
143182	138252	81	59489	57662	77	1472	1263	12	1482	1240	10	4412	4251	30	497041	474417	85	0.152121
107389	105888	76	48744	47928	73	1602	1560	14	1411	1240	13	4233	3933	31	451558	440829	80	0.152121
98956	98182	80	37875	37737	72	1324	1259	11	1385	1333	13	3891	3870	28	442993	420283	79	0.152121
68560	68192	72	25602	25463	59	594	613	0	717	584	0	1879	1806	17	201247	193947	75	0.153096
110097	107807	77	35139	34707	73	1365	1296	14	1433	1474	14	3520	3469	28	422200	401739	80	0.154071
99485	98917	75	37578	37139	72	1042	990	0	1145	1051	5	2662	2758	24	308657	297054	79	0.154071
60708	61659	70	19071	19345	44	297	435	0	707	690	0	1397	1580	15	171595	172101	71	0.154071
29422	30298	51	13680	14150	39	115	213	0	392	361	0	631	598	0	84329	86959	67	0.154071
27572	27960	59	6359	6382	32	161	167	0	444	427	0	719	802	0	106225	104875	68	0.155046
97335	86898	79	46864	40472	76	838	817	0	1227	1027	4	3269	2959	28	407675	352760	84	0.155046
124238	113316	91	53393	49245	79	1144	1061	6	1326	1206	11	3108	2860	27	372440	340449	87	0.156021
145385	138364	79	79716	76456	78	2240	2213	22	2042	1912	21	5092	5106	32	566668	529561	84	0.157972
105687	104496	75	22303	22352	53	973	752	0	1333	1337	14	3094	2883	26	370004	344912	81	0.157972
102595	100098	75	43352	42994	73	1309	1320	10	1303	1403	13	3174	3266	26	381364	369686	83	0.158947
24805	23842	71	8096	8377	34	278	225	0	483	419	0	785	783	0	78178	79077	69	0.158947
64492	62492	82	21648	21876	50	466	492	0	574	461	0	1622	1416	16	155662	147687	76	0.159922
46853	50314	61	19429	19565	45	420	469	0	603	499	0	1186	1158	10	151217	150981	75	0.160897
199437	161966	91	93791	79307	87	2234	1789	23	2753	2311	26	5919	4865	38	612715	512987	96	0.160897
94905	96287	72	29075	29124	61	1222	1282	11	1767	1701	17	3659	3666	29	375917	369347	81	0.161872
131655	127027	80	26798	26915	58	1476	1447	13	1684	1452	17	4140	4128	29	463401	441533	82	0.161872
113919	111004	76	57336	55921	75	1649	1235	16	2080	1906	19	4273	4218	29	485583	470087	82	0.161872
48770	48939	68	14719	14898	41	514	493	0	607	525	0	1351	1320	13	151987	150907	71	0.162847
111224	105960	78	43735	41713	74	1063	1030	4	1105	1179	10	2712	2669	25	342274	324172	84	0.167723
116217	108761	78	34974	31368	76	1411	1398	13	1429	1445	13	3349	3062	28	426276	390147	86	0.168698
23324	24623	57	7894	8108	33	352	544	0	474	327	0	898	920	0	95801	95639	68	0.169673
105028	102418	77	50803	48856	74	1203	1243	12	1315	1389	13	2809	2780	24	320193	298950	81	0.170648
137525	128046	82	47796	43386	79	1629	1566	14	1283	1066	9	3774	3537	30	429171	391904	85	0.170648
26694	25762	62	11116	11261	38	577	438	0	416	337	0	614	569	0	86460	82771	70	0.171624
74603	73136	77	27880	27704	66	857	914	0	801	861	0	2346	2315	22	265806	263105	76	0.172599
178091	149283	96	67426	55925	83	1917	1755	19	2167	1851	21	4830	4286	34	526832	451807	88	0.173574
104178	100744	77	37940	37449	73	1006	847	0	1599	1429	12	3423	3167	27	385309	375563	81	0.173574
102042	101571	76	33299	33121	72	963	1014	3	1409	1305	13	3608	3444	28	420022	404679	81	0.174549
197004	160558	85	75217	60382	85	2183	1708	23	2185	1686	21	5487	4418	37	573081	458134	93	0.174549
46020	44903	70	21526	21875	48	413	429	0	248	417	0	1106	1143	9	122210	119944	67	0.174549
193679	159558	90	73445	60909	87	2347	1901	23	2250	1687	24	5126	4258	36	523533	442352	91	0.174549
167892	139470	91	63341	52093	86	1858	1668	16	2151	1860	22	5437	4639	35	622973	520284	92	0.175524
200811	156016	91	77244	60788	85	2397	1865	22	2804	2058	29	6579	4901	42	749380	586427	94	0.175524
29551	30986	54	6755	7315	31	447	424	0	293	347	0	853	967	0	100376	98289	69	0.175524
123190	113712	77	50663	45450	77	1833	1847	18	1841	1562	18	4229	3652	33	477370	439247	85	0.176499
131879	113294	89	47990	42364	79	1676	1517	16	1554	1424	18	3498	3006	30	425109	371421	87	0.176499
57290	57812	73	13750	13657	41	454	520	0	718	733	0	1246	1282	11	168532	165264	73	0.177474
132652	125968	77	49939	47293	77	1987	1845	19	1686	1530	17	4611	4455	31	498424	475220	83	0.17845
28639	29062	67	15072	15548	40	341	296	0	262	314	0	631	698	0	87997	87917	69	0.17845
58091	58823	72	14723	14888	41	795	673	0	597	602	0	1611	1675	17	186982	181504	77	0.17845
197061	149307	91	80165	61097	88	1870	1344	18	2817	1992	29	6170	4848	40	676978	511814	98	0.1804
161107	137484	90	73010	62784	81	2105	1806	19	1939	1621	19	3760	3191	31	432972	374074	86	0.1804
98910	92521	76	46123	42249	75	1070	1142	8	1069	1125	8	2771	2664	26	317575	290048	84	0.1804
111157	106419	76	44327	43198	74	1561	1500	14	1544	1522	15	4070	3683	30	436308	414278	79	0.18235
108555	105977	77	37179	36267	74	1286	1403	12	1634	1658	18	4284	4218	31	457952	431430	81	0.18235
43147	43049	66	21371	21776	51	349	320	0	267	291	0	783	847	0	114819	117185	74	0.183325
87546	84508	76	35074	34354	71	961	978	0	1206	1031	3	2219	2308	21	238917	236206	74	0.1843
104287	105227	75	41325	40682	73	1052	1241	9	1590	1521	15	3721	3669	28	424853	403704	79	0.1843
64562	64973	68	14326	14685	40	487	517	0	620	820	0	1931	1953	18	217847	214819	75	0.1843
86583	84627	75	28398	28657	62	928	765	0	859	958	0	2572	2671	24	283804	278042	78	0.186251
182254	146661	90	80959	64629	88	1752	1465	17	2081	1675	21	5311	4390	36	610401	495339	95	0.186251
105616	105199	76	29457	29766	62	1214	1270	13	1317	1306	15	4022	4105	29	401706	387595	81	0.187226
118997	106269	85	51687	45012	78	1485	1383	12	1472	1353	15	4102	3525	32	428245	382682	84	0.187226
275386	195927	107	119139	86152	97	3158	2227	28	3606	2547	32	9754	7004	50	1.01571e+06	747372	103	0.187226
74674	73265	76	21096	21080	51	710	692	0	975	1100	6	2135	2160	21	210945	208172	75	0.190151
113758	112024	76	31293	30832	72	1158	1187	9	1390	1440	14	3521	3396	28	406302	392572	81	0.193077
275090	210226	105	203481	166735	97	4579	3601	32	4968	4071	37	12229	10136	51	1.04858e+06	1.02222e+06	101	0.193077
148032	134545	84	66571	60729	80	1442	1127	12	1645	1626	16	4207	3710	32	508153	461428	89	0.195027
111173	109122	83	37774	37450	72	1313	1213	12	1308	1426	14	3338	3241	27	368414	354685	81	0.195027
61285	61252	72	20645	20603	49	566	540	0	576	673	0	1605	1520	15	212136	208571	77	0.196002
194248	151678	105	74968	57788	86	2155	1686	21	2932	2264	29	5860	4606	40	668027	521023	96	0.196002
74797	72615	81	21450	21086	52	625	633	0	539	676	0	2210	2213	21	251479	246947	79	0.196977
78606	80286	71	19597	19513	46	1094	1030	4	951	1124	7	2400	2361	22	279074	272396	76	0.197952
167198	136996	94	93013	77924	86	1822	1464	18	1976	1598	19	4716	3606	36	502227	409428	92	0.198927
132391	128415	80	41182	40972	75	1660	1821	16	1878	1693	18	4793	4731	32	521709	501988	85	0.198927
89597	88208	76	49670	49568	73	990	1007	2	834	859	0	2401	2298	22	253146	246316	81	0.199902
61130	61393	72	30408	30710	68	557	677	0	559	487	0	1519	1511	16	173723	170740	77	0.199902
84627	85119	79	33892	33534	71	851	829	0	880	861	0	2744	2976	23	305681	299028	78	0.200878
106119	105720	74	26056	25699	59	1278	1255	11	1255	1392	11	3736	3516	29	402194	384391	80	0.200878
32365	34343	59	11534	11714	38	308	375	0	303	294	0	868	897	0	89766	88272	66	0.201853
90933	91058	83	22863	22837	51	894	907	0	1270	1235	10	2488	2623	23	311653	302540	80	0.203803
176836	167415	86	95696	91266	80	2205	2172	20	2393	2187	20	5672	5252	35	621342	571254	87	0.204778
251251	185245	107	90146	67970	95	2790	2232	27	3121	2314	28	7407	5601	43	873305	654728	113	0.204778
147606	123596	86	48605	40673	80	1543	1097	11	1789	1484	18	4046	3193	34	460619	383996	89	0.205753
78093	78866	72	39823	40216	71	997	1026	4	954	949	0	2329	2370	22	285994	282821	79	0.208679
33682	36966	54	16859	17588	42	125	183	0	192	301	0	744	794	0	98797	98791	68	0.208679
84374	82003	73	33185	32479	71	1106	1080	6	1178	1188	10	2622	2371	24	307352	292343	77	0.208679
39899	41708	64	8661	8661	36	533	536	0	391	564	0	1248	1307	12	150018	147847	70	0.212579
45953	46327	68	17052	17332	43	485	438	0	383	510	0	1086	1012	3	136701	137930	71	0.214529
46423	47082	59	6822	7051	32	371	317	0	168	245	0	490	411	0	16333	16116	42	0.215505
58233	57106	69	11978	12127	38	546	617	0	613	471	0	1720	1750	18	172096	164781	75	0.217455
105755	97514	79	49906	45743	77	1021	1000	1	982	1016	4	3019	2777	27	346334	325575	85	0.217455
106869	105727	88	45212	44916	73	1299	1228	11	1301	1310	12	2985	2863	26	337397	323638	79	0.21843
41961	42453	79	16249	16623	41	320	458	0	678	620	0	940	989	0	133461	134886	71	0.225256
109847	100394	94	33113	30002	75	993	1070	6	1672	1518	14	3460	3182	29	433296	392142	87	0.228181
102952	101482	76	20821	21075	49	1247	1210	10	1789	1648	16	3751	3622	29	389290	376419	82	0.229157
236799	179402	98	97805	76507	93	2467	1709	25	2533	2192	25	6102	4782	40	685172	535544	102	0.230132
40553	41079	67	14035	14448	39	411	393	0	326	382	0	1062	1109	8	101536	101193	72	0.230132
95299	95035	72	25768	25961	52	888	930	0	1064	1061	6	2533	2599	23	307264	294278	78	0.230132
103476	100191	91	39561	38849	73	1005	818	0	1556	1418	14	2621	2538	24	316582	306990	82	0.231107
50746	51252	75	13224	13367	40	535	568	0	276	341	0	1121	1040	5	120961	117773	75	0.232082
123534	111774	78	42451	37844	79	1056	900	0	1487	1361	12	3225	2986	26	332400	292737	87	0.232082
129117	122391	78	55021	51288	77	1487	1270	12	1597	1385	16	3981	3627	30	448884	414662	84	0.235007
184209	146047	87	69550	54107	85	2256	1748	22	2429	2011	24	5603	4269	39	658762	516954	94	0.235007
90925	93797	72	28868	29392	62	1061	1046	5	1090	911	0	2856	2797	23	306487	291787	78	0.235007
95043	97056	71	38248	38806	70	1235	950	0	1274	1392	13	3478	3437	27	360975	355843	77	0.235007
84972	87481	73	30794	31610	60	904	855	0	1002	833	0	2122	2081	22	285418	279216	76	0.235007
130888	128453	76	47889	46721	75	1616	1745	15	1856	1741	18	4174	4097	30	487822	455779	83	0.235007
101246	102997	74	18839	19081	43	1576	1392	14	1527	1660	16	3853	3666	29	459989	436002	83	0.235007
82799	84637	73	33992	34469	70	805	827	0	1141	1088	7	2317	2185	23	297694	289772	78	0.235007
246446	183229	106	107032	81191	95	2585	1988	25	2973	2053	29	6853	5213	43	738527	553964	102	0.235982
43314	43817	68	18054	18870	44	215	387	0	360	387	0	1216	1264	10	141011	140266	71	0.235982
205174	164024	89	79909	64060	86	2398	2054	22	2201	1778	25	6605	5212	41	717852	588154	93	0.235982
26707	29077	53	8631	9471	34	531	356	0	350	318	0	879	884	0	110243	112227	67	0.236958
95180	94512	74	23914	24148	50	1014	998	0	1501	1183	12	2719	2701	25	339430	328527	77	0.236958
186667	151226	94	58261	47037	86	1964	1756	18	2354	1994	22	4966	3993	36	534840	438055	96	0.238908
53586	54099	61	16806	16771	43	500	498	0	665	614	0	1258	1242	11	165683	163318	73	0.238908
93775	91099	82	27195	27023	63	1055	1062	6	1063	1066	6	3183	3171	25	347909	345404	78	0.240858
219339	164256	100	78206	59269	89	2040	1635	18	2696	2116	27	6352	5080	41	720013	557819	97	0.242808
157107	149256	83	37896	36469	76	1504	1487	14	2042	1922	18	4571	4205	32	508031	475795	88	0.243784
117594	111830	88	57518	55700	76	919	1034	3	1290	1162	9	3078	2840	26	359835	340022	82	0.245734
61395	63098	71	24732	24638	56	1033	1003	1	841	717	0	1855	1896	18	195674	190661	86	0.245734
37439	39284	63	16093	16771	40	186	280	0	265	316	0	947	992	0	110159	106482	70	0.245734
29700	34181	40	9810	10223	35	512	411	0	584	313	0	1114	1086	7	121328	126169	69	0.246709
82778	85014	75	38878	38560	71	721	704	0	927	813	0	2681	2362	24	263044	250538	81	0.249634
31037	31664	53	8426	8682	33	528	477	0	589	537	0	980	1031	4	93572	93083	67	0.250609
27154	29924	50	10815	11097	37	635	622	0	227	391	0	744	686	0	103153	105167	66	0.25256
113744	110869	77	31221	30802	73	1669	1536	16	1929	1915	20	4491	4255	31	489071	470778	82	0.255485
100930	100864	73	26799	26577	57	1044	1099	6	1095	1207	10	2551	2485	24	296888	276832	81	0.255485
29955	29696	65	6767	7069	32	424	428	0	392	501	0	977	1091	6	112608	112546	69	0.255485
187426	145335	91	72498	57021	87	1966	1842	19	2304	1724	23	5091	3744	38	546614	421486	96	0.25646
140696	132639	80	55404	50086	78	1599	1468	14	1848	1824	19	5166	4807	33	558275	505001	86	0.25646
82931	83260	73	30515	30405	70	1012	1088	7	999	992	0	2382	2327	23	287459	282190	78	0.258411
272225	202043	101	101327	75242	96	3319	2286	30	3299	2432	31	7957	6101	45	825989	611432	104	0.259386
47161	48240	63	14595	14562	42	621	702	0	724	649	0	1413	1456	14	164014	158277	75	0.261336
114505	113079	76	25601	25385	61	1310	1332	12	1337	1346	14	3690	3387	29	396119	384829	82	0.262311
97171	95093	78	25255	25539	54	1605	1449	13	1392	1339	12	3569	3527	28	389492	366371	82	0.262311
116680	115153	82	35128	34343	73	1528	1590	15	1790	1674	18	3873	3796	30	464601	451026	83	0.263286
29901	32199	49	11477	11952	37	319	211	0	414	392	0	804	750	0	94213	92604	67	0.263286
244251	180638	100	122412	92568	95	3568	2724	30	3891	2618	33	8075	6542	43	892943	723772	100	0.264261
62365	61478	75	15828	15919	42	573	535	0	795	664	0	1310	1387	12	178798	171679	74	0.266212
128211	121774	77	41184	37044	77	1566	1237	12	1788	1616	17	4014	3810	30	464150	427815	84	0.269137
122633	116997	76	53913	50733	76	1380	1340	15	1696	1618	16	3726	3528	28	431064	401969	83	0.269137
22716	25219	41	10091	10883	34	182	169	0	543	409	0	534	716	0	78364	80946	66	0.270112
174745	143039	85	63386	53499	82	2337	1784	23	2442	2143	23	5630	4513	39	656738	548744	90	0.270112
110190	104802	86	39307	38601	73	710	797	0	1257	1169	9	2549	2398	23	327121	316150	80	0.271087
116268	113748	77	49843	49284	74	1517	1464	13	1845	1895	19	3979	3887	29	488605	473619	81	0.271087
88185	86546	73	14816	14754	41	992	1091	6	964	1109	7	3073	3039	25	351921	339923	79	0.272062
51064	50673	71	11269	11223	38	643	604	0	656	634	0	1100	1111	7	146390	147714	71	0.272062
106899	101979	93	41934	39316	75	1245	1357	12	1296	1146	9	3562	3468	28	437047	418721	81	0.273038
102505	102436	74	39155	38681	72	1183	1181	10	1665	1520	16	3762	3802	29	417609	399307	80	0.278888
250896	185591	102	79346	58381	94	2714	1929	28	2891	2104	30	7992	5933	44	883065	679989	103	0.280839
221221	171046	90	91745	71319	89	2627	2183	23	3022	2387	30	7494	5878	42	805611	612966	99	0.281814
39130	39499	58	6842	6880	32	502	360	0	419	444	0	876	950	0	117585	121568	70	0.282789
56162	56121	67	19129	19501	46	441	527	0	741	753	0	1463	1608	15	176780	173168	74	0.282789
94862	91889	76	23401	22945	54	1195	964	0	1286	1126	10	3035	3005	25	348340	334451	80	0.282789
31550	33217	51	13351	13655	39	256	249	0	305	423	0	763	773	0	109185	105650	70	0.282789
163552	154865	82	36392	35087	78	1713	1738	16	2192	2171	22	5503	5367	33	619534	582005	89	0.285714
234008	177690	93	79289	58320	90	2237	1646	23	2573	1922	27	6947	4984	43	735481	550917	99	0.285714
61113	60351	69	8241	8239	34	672	794	0	609	699	0	1565	1507	15	189775	184272	71	0.28864
117609	105558	87	44771	40331	76	1099	1067	6	951	1050	5	3015	2687	27	325992	296580	84	0.289615
103783	99072	85	26657	26518	57	931	938	0	976	1148	8	2977	2843	25	282321	274881	83	0.29059
122533	119292	79	39121	38833	73	1103	1087	7	1931	1756	17	4177	4016	30	496219	466965	84	0.29059
63707	65825	73	27597	27823	66	625	688	0	725	762	0	1650	1624	16	204873	200273	75	0.29254
112476	110955	76	29544	29405	66	1216	1221	10	1634	1437	16	3532	3617	28	449936	423678	82	0.29254
117488	116075	73	42264	42163	72	1600	1710	15	1451	1275	10	3436	3377	28	381452	363064	80	0.29254
147925	134246	81	48697	41560	81	1616	1520	17	1710	1596	17	5088	4725	32	609335	553165	88	0.293515
74115	75850	69	16685	16931	43	660	658	0	693	636	0	1763	1808	17	194894	194150	75	0.293515
101887	98943	75	41508	41119	73	1099	1066	6	1315	1252	13	3162	3066	26	373199	358764	83	0.293515
102998	98221	77	41544	38966	74	1427	1391	13	1291	1270	13	3003	2840	25	351781	327385	82	0.29449
34836	36575	48	16363	16513	42	616	510	0	303	300	0	1074	1051	5	121052	118874	73	0.29449
25842	25616	62	12297	12619	38	173	313	0	226	317	0	641	711	0	86490	85457	67	0.297416
251575	191117	100	95456	71337	99	2718	2123	26	2943	2297	26	6981	5534	41	745290	582495	104	0.297416
94313	92683	76	38323	37968	71	1244	1153	8	1183	1263	10	3271	3330	26	345713	330998	78	0.298391
198797	167199	90	88620	75379	87	2545	1978	25	2363	2107	23	5692	4790	37	592005	507076	92	0.300341
42437	40831	68	13905	13761	40	426	459	0	309	418	0	1328	1506	14	140696	139783	64	0.301316
45399	44732	76	18044	18419	44	455	516	0	544	551	0	1159	1100	8	129975	132965	71	0.301316
248425	202607	96	89825	72155	94	2373	2140	22	3712	2915	32	8966	7572	45	1.01753e+06	879434	100	0.302292
184699	155646	86	76517	63897	85	1864	1730	18	1872	1656	18	5047	4059	38	559544	460294	103	0.302292
24043	24542	57	9230	9617	35	250	225	0	231	318	0	596	596	0	79918	79619	63	0.302292
114906	111242	75	20540	20438	49	1285	1263	11	1551	1575	15	3501	3443	28	398343	379055	81	0.303267
101362	98935	79	35525	35084	72	960	1040	4	1047	1249	11	3277	3244	27	375853	354188	81	0.304242
107119	103180	85	35448	35094	73	1215	1131	8	1055	1155	7	2444	2474	23	276796	264355	78	0.305217
39796	38967	68	18248	18478	44	429	469	0	371	341	0	1290	1206	10	128166	131182	72	0.308142
165179	139065	90	60529	50611	82	1939	1686	21	2073	1592	20	4367	3801	33	520803	434296	91	0.309117
35912	33474	69	15421	13437	81	489	373	0	425	339	0	1164	931	0	132376	105776	81	0.309117
137075	124892	87	59310	52804	80	1319	1282	12	1939	1666	20	4457	4049	32	507817	452546	86	0.311068
110293	109793	74	41972	41247	73	1222	1274	11	1374	1400	13	3474	3450	27	398610	378554	79	0.311068
71240	70997	73	20778	20784	48	648	659	0	678	825	0	2195	2138	21	233654	224808	75	0.312043
145107	140638	80	40370	39330	75	1789	1618	17	1762	1792	18	5040	4738	33	593893	560444	84	0.313993
79734	79968	71	29782	29753	70	798	894	0	893	686	0	2113	2129	21	242394	237046	78	0.313993
126303	113580	83	44733	39677	78	1150	1090	8	1407	1204	12	4132	3661	32	463816	415000	86	0.314968
94799	96887	74	36642	37054	71	797	945	0	1177	1004	1	2987	2748	26	309166	299131	80	0.317894
159314	120739	88	70453	54794	85	1756	1142	17	1795	1330	20	4687	3801	35	510495	381857	92	0.317894
31827	33935	50	11098	11520	37	293	422	0	229	321	0	914	1001	1	121382	119819	72	0.321794
51658	53821	62	22132	22425	47	463	387	0	506	467	0	1168	1397	12	150186	150473	69	0.321794
26308	28775	40	13618	13791	39	473	461	0	408	353	0	722	847	0	88963	89174	68	0.322769
25928	25682	54	18240	18851	44	174	246	0	321	413	0	820	712	0	88571	92995	68	0.322769
141665	123315	92	60283	52549	80	1345	1074	6	1532	1331	14	3981	3545	32	440526	383425	87	0.323745
27723	27690	57	12000	12182	38	268	288	0	566	416	0	692	669	0	82828	83849	69	0.32472
191813	161688	90	78004	66187	84	2501	2135	22	2291	1814	23	5364	4627	36	556013	472242	92	0.325695
94476	94086	74	28027	28104	57	1058	965	0	1275	1287	12	3158	3081	27	371097	356914	79	0.325695
107596	105215	75	47080	46192	74	1181	1173	9	1319	1276	12	3085	2937	26	347935	340449	81	0.32667
113784	110766	80	36834	36320	74	1188	1005	2	1032	1109	7	3092	3082	25	353959	343621	82	0.32667
61369	61997	70	11659	11642	39	549	593	0	525	523	0	1492	1598	15	178770	176551	77	0.327645
145479	139392	84	30257	29548	73	1281	1436	13	2081	2104	21	5278	4936	33	560702	532201	85	0.327645
98439	98654	77	34072	33928	72	1223	1264	11	1417	1342	11	3609	3644	27	442322	425495	81	0.32862
113196	111017	82	23998	23908	49	1722	1508	14	1720	1623	16	4032	4032	29	457552	444317	80	0.32862
186054	153595	86	80177	66292	85	2065	1697	19	2064	1765	21	4947	3982	36	593123	502619	90	0.329595
134193	126286	81	54143	50423	79	1769	1661	16	1660	1516	16	4191	3976	30	453652	427267	87	0.333496
110881	102877	80	51399	46129	76	1506	1362	15	1506	1258	13	3277	3108	28	390931	357187	83	0.337396
58829	58606	70	19773	19711	47	376	452	0	569	457	0	1374	1442	12	162817	163573	75	0.338372
114754	114704	74	33446	33067	72	1323	1353	13	1731	1742	17	3671	3674	28	452070	441646	80	0.339347
139975	136063	76	35646	34998	74	1818	1623	17	1904	1709	18	4836	4632	32	538643	508981	84	0.339347
43166	45603	62	13619	14044	39	379	345	0	357	357	0	1098	1111	8	124040	119982	65	0.339347
105830	101812	75	35393	34490	73	1422	1345	14	1607	1482	16	3400	3286	27	439610	409312	81	0.340322
80914	80566	71	37141	36872	70	854	982	0	897	1040	5	2289	2387	22	248396	242932	78	0.340322
60717	61618	75	15464	15827	41	613	749	0	887	844	0	1631	1768	16	188524	183644	74	0.341297
121887	111739	78	58804	52930	78	1510	1435	15	1618	1364	14	3245	2987	27	390156	355618	85	0.341297
40574	38841	72	11801	12113	37	408	316	0	704	566	0	1052	977	0	119705	122059	70	0.342272
156998	132689	96	57319	48558	82	1484	1304	14	1616	1428	18	4480	3679	33	469948	416889	88	0.342272
28373	28742	66	5912	6104	31	393	329	0	565	438	0	856	990	0	107966	105338	68	0.342272
30900	30895	56	16053	16249	43	201	115	0	469	340	0	768	728	0	97366	99535	68	0.343247
123806	120529	77	38127	37323	74	1235	1387	10	1442	1314	14	4234	4001	31	473827	455000	84	0.344222
108035	106083	76	32720	32747	72	960	1178	8	1266	1220	12	3547	3305	28	404832	396081	79	0.344222
149085	126608	83	62316	52168	81	1448	1294	14	1934	1378	18	4704	4273	34	518666	430435	90	0.344222
119064	116241	81	56052	54695	76	1547	1161	15	1621	1564	15	4163	3978	30	452475	423333	83	0.346173
96911	95816	75	20661	20380	46	971	961	0	1320	1202	11	2986	3027	26	318142	300960	78	0.346173
99740	101150	77	35098	35049	71	1025	1019	3	1000	956	0	2743	2729	24	315878	304307	80	0.348123
76172	77614	71	39021	39728	70	797	754	0	923	918	0	2221	2406	20	280411	269567	79	0.349098
46206	46359	66	14941	15104	41	334	381	0	516	470	0	1267	1308	11	141148	138007	72	0.349098
103336	101684	75	45803	44860	73	1128	1054	7	1663	1512	16	3924	3798	29	392612	369984	84	0.351048
76544	77319	80	33057	33552	69	553	522	0	589	657	0	1968	1984	19	208175	205569	77	0.351048
100316	98104	74	48872	48851	73	1081	1145	9	1200	1187	10	2910	2830	26	314900	308722	76	0.352023
167915	135712	86	76776	62759	84	1982	1725	20	1861	1272	19	4347	3748	32	503243	408684	92	0.352023
118154	108131	80	51549	47674	77	1201	1146	9	1451	1154	11	3478	3182	29	370941	338457	82	0.352023
108569	108430	77	31812	31541	70	1877	1715	17	1581	1714	17	5030	4784	32	538619	517809	82	0.352023
136710	119067	81	57236	47489	81	1835	1410	16	1794	1437	18	4145	3477	33	479078	404373	87	0.352999
148655	141431	91	49943	48574	77	1541	1501	15	1765	1573	19	4295	4038	30	487445	462330	85	0.353974
311101	213569	124	152448	106474	118	3682	2580	32	4918	3489	38	10240	6902	50	1.04858e+06	819643	123	0.353974
178699	144178	88	67570	54671	85	2276	1963	22	1961	1681	21	5396	4240	38	623184	510374	91	0.354949
107654	106245	77	25438	25384	58	1218	1305	13	1746	1703	18	3651	3487	28	399222	385948	82	0.355924
102354	98323	78	38572	36073	74	1382	986	0	1644	1591	16	2962	2868	25	368993	353016	81	0.356899
250256	212339	93	163855	138046	93	5624	4788	34	5876	5016	36	15137	13261	55	1.04858e+06	1.03495e+06	100	0.357874
22201	23563	44	9472	9457	36	282	339	0	301	253	0	625	652	0	80510	77547	64	0.359824
113394	104641	78	35584	32737	75	1548	1329	15	1923	1808	19	4341	3885	32	476885	441682	82	0.3608
118511	104533	80	56795	49842	79	1189	1117	9	1575	1177	12	3724	3248	32	405102	353432	84	0.361775
50816	52758	68	12997	13145	38	387	285	0	519	499	0	1171	1162	8	157641	154569	75	0.361775
27965	27855	61	9066	9282	35	244	279	0	289	262	0	696	786	0	82162	78763	69	0.36275
87149	87902	72	26056	25854	61	874	861	0	923	970	0	2694	2453	25	304454	298624	77	0.363725
123162	108976	93	50749	43040	80	1412	1148	8	1918	1591	19	3870	3344	31	432774	374328	84	0.363725
84041	88505	59	28484	28720	62	757	977	0	1116	1147	9	2528	2588	23	302025	296991	77	0.363725
91948	90882	74	35051	34531	71	860	880	0	1151	917	0	2678	2473	25	283760	276552	79	0.363725
93752	90730	81	40309	39822	73	967	982	0	1122	1154	8	2876	2812	25	298894	288023	83	0.365675
29964	30640	64	12118	12464	38	281	335	0	317	497	0	847	791	0	89553	88512	63	0.365675
95521	94747	73	36843	36591	71	941	1063	5	1567	1480	15	3429	3357	27	369852	361982	79	0.36665
132861	128055	80	45459	44107	76	1966	1942	18	1579	1495	18	3960	3810	29	458727	437365	83	0.368601
117456	112659	87	24249	23898	52	1447	1342	13	1575	1455	14	3923	3632	29	412432	395053	82	0.369576
195228	153228	93	89250	71873	87	2598	1648	23	2462	1652	24	5946	4590	41	655045	521257	92	0.371526
76929	77543	73	21707	22107	47	980	850	0	1244	1131	11	2824	2761	24	303652	300420	76	0.371526
146484	127418	98	55050	47510	82	1539	1279	12	1739	1635	18	4235	3619	31	439280	368517	98	0.373476
161224	133395	91	57406	47799	82	1710	1808	16	1801	1575	19	4410	3643	33	508719	433460	90	0.374451
105097	103736	85	34669	34013	73	1122	1003	2	1348	1331	13	3164	2955	27	330991	311406	92	0.374451
138244	132755	80	52056	50072	76	1237	1446	12	1699	1566	17	4018	3878	29	475233	457243	83	0.375427
116941	109878	93	32902	29049	93	1182	1107	7	1617	1381	14	4152	3836	29	459784	409322	93	0.375427
112731	110424	83	30536	29506	72	1754	1801	18	1529	1531	17	4287	4205	29	488605	453818	91	0.375427
109202	109095	78	28903	28522	69	1090	1061	6	1330	1385	12	3362	3325	26	384363	368897	80	0.376402
185655	166278	88	83437	74754	86	2045	1664	20	1957	1619	20	5251	4881	34	598475	532050	93	0.376402
86149	84794	73	28768	28550	70	1079	836	0	1051	919	0	2462	2479	22	281833	268720	79	0.377377
39702	41334	52	17072	17286	43	304	312	0	418	332	0	938	851	0	114520	117616	68	0.377377
129291	124666	92	46865	45748	75	1687	1590	15	1687	1649	18	4263	4226	29	479944	450397	82	0.377377
118924	114847	78	43582	42392	75	1335	1314	10	1133	1272	11	2768	2761	25	326612	315272	81	0.378352
82706	82408	86	23516	23418	54	959	946	0	842	854	0	2615	2641	23	306004	293551	82	0.380302
101920	94974	88	44423	40719	76	1178	1117	9	1557	1228	11	3064	2966	27	318405	291894	82	0.381277
33933	35532	50	12965	13159	38	368	375	0	314	507	0	867	804	0	106742	105868	70	0.381277
74719	75895	72	34639	34810	70	725	656	0	969	891	0	2016	2015	20	235159	231868	78	0.382253
116471	113449	78	35625	35204	73	1166	1128	8	1446	1417	13	3668	3530	29	424654	410056	82	0.383228
28551	29653	62	9346	9698	35	369	425	0	202	195	0	1096	1065	6	108485	103467	70	0.383228
34220	33843	69	10705	10761	37	248	235	0	386	476	0	848	776	0	93813	93083	71	0.385178
37696	38088	67	13349	13535	39	447	532	0	773	604	0	1203	1266	11	134656	135210	63	0.385178
45781	47049	52	15914	16178	42	721	590	0	243	336	0	1095	1093	8	139094	137761	73	0.386153
334147	228147	127	167228	122495	120	4256	2911	33	4682	3233	37	11558	8369	53	1.04858e+06	918666	130	0.386153
19923	21635	44	6611	7231	31	439	447	0	343	324	0	381	428	0	65598	68760	64	0.386153
193640	153348	89	62491	48480	84	2119	1601	21	2628	1862	26	6371	4814	42	679818	535247	93	0.389078
107398	104334	79	36078	35424	73	1429	1382	13	1709	1843	18	4699	4643	31	509005	489847	80	0.390054
78289	78437	72	39858	39794	70	754	651	0	979	903	0	1889	1882	20	213554	205287	75	0.392004
85280	84909	87	33306	33210	71	723	804	0	836	958	0	2565	2313	24	270039	256759	76	0.392979
108185	105410	77	60822	60277	75	1379	1516	14	1445	1344	13	3524	3253	28	367886	357619	79	0.393954
95289	94794	77	18000	17570	45	1167	1177	9	1249	1144	10	3575	3286	28	381213	370145	80	0.394929
85370	86705	72	32024	31611	71	1027	1029	4	1019	1193	10	2823	2924	24	345789	338937	77	0.394929
206758	172344	89	94794	78404	89	1859	1692	19	2718	1995	26	6471	5201	39	715639	584786	96	0.395904
128385	125364	77	39736	39312	74	1589	1696	17	1957	1783	19	4600	4549	31	529694	511407	82	0.395904
171405	143063	86	60113	49314	82	2075	1761	19	2475	2111	24	5529	4810	36	651922	559961	90	0.395904
52619	50227	84	9887	9847	36	316	426	0	794	637	0	990	1174	9	125781	122910	71	0.397855
130605	120330	80	51440	46775	78	1292	1075	7	1331	1291	11	3404	3330	27	379475	349888	81	0.397855
178706	148168	89	82594	69030	85	1819	1633	18	1880	1570	22	4604	3842	35	537344	433261	90	0.39883
181231	143073	104	62754	47422	104	2095	1545	18	2269	1674	22	5333	4251	35	584157	452646	104	0.39883
92846	90297	77	27351	27102	68	1178	908	0	1138	1092	7	3010	2952	26	326828	323649	77	0.399805
38003	38183	66	16986	17204	44	419	481	0	422	354	0	1182	963	0	110828	112350	70	0.40078
138932	124275	83	54761	49411	78	1263	1194	10	1596	1434	17	3917	3460	31	422964	390858	85	0.40078
108564	107764	73	28616	28341	69	1194	1045	5	1467	1314	12	3467	3592	27	398583	379967	79	0.401755
173730	139148	87	61936	49077	84	2117	1691	20	2101	1670	20	5038	3855	36	586882	465701	94	0.40273
94853	94082	74	31184	30475	72	1258	1181	9	1514	1271	13	3211	3196	26	325818	310927	78	0.403706
29166	26602	71	8377	8586	34	348	367	0	184	317	0	751	821	0	87464	88494	69	0.403706
205521	163591	90	78385	62089	86	2212	1860	22	2520	1962	24	6227	5189	39	703896	569422	95	0.405656
106140	102918	77	37986	37207	73	1295	1258	11	1393	1449	13	3766	3616	28	424293	406670	80	0.406631
79199	75632	85	32776	32169	71	629	669	0	652	788	0	1886	1759	18	197217	188254	81	0.409556
175108	144934	92	79178	65015	86	1516	1375	14	2072	1519	21	4759	4047	34	520710	440256	95	0.410531
102595	101848	73	68290	67627	74	1124	1117	8	1629	1422	15	4033	3938	29	472064	458477	79	0.410531
31067	32032	50	11720	11868	38	427	446	0	102	278	0	966	946	0	95766	96130	69	0.411507
39494	41117	65	12835	13108	38	494	403	0	258	372	0	1024	823	0	108363	107143	69	0.411507
91574	90837	72	28335	28362	65	1254	1312	10	1214	1164	9	3251	3023	27	375735	363073	80	0.415407
28056	30084	43	8861	9047	34	185	285	0	329	391	0	837	862	0	91061	87347	70	0.416382
96629	94858	75	42550	42221	73	988	926	0	1450	1371	14	2964	2947	25	335459	315616	82	0.418333
101544	100018	75	30605	30035	72	697	922	0	1268	1238	11	2531	2597	24	304619	294519	79	0.419308
102425	97899	78	40975	39668	74	1003	1216	9	1320	1517	13	3198	2978	26	386042	364398	83	0.421258
131217	123140	81	45922	43605	76	1156	1182	9	1153	1097	10	3371	3136	28	355431	338718	84	0.422233
96668	94848	74	26492	26129	68	1120	1026	3	1129	1014	3	3075	3276	25	368044	361538	80	0.424183
108483	106412	76	37680	37106	73	1411	1379	13	1567	1557	16	3685	3623	28	436757	418496	80	0.425158
142545	118495	82	60465	49732	82	1956	1703	19	1647	1300	15	3954	3322	33	443436	369619	90	0.425158
80655	78540	73	19409	19004	47	684	589	0	957	915	0	2135	2021	21	240492	235620	75	0.427109
122498	120877	83	44891	43604	74	1425	1400	13	1789	1710	17	4454	4324	31	498264	483463	82	0.428084
220702	165881	110	97595	75965	110	2566	1956	25	2872	2085	28	6448	4925	40	741437	563672	110	0.428084
79845	80541	72	21609	21170	54	888	937	0	881	931	0	2228	2186	21	282680	265189	87	0.428084
79494	83133	68	26627	27174	52	700	858	0	857	940	0	2133	2078	21	239525	236719	73	0.428084
177397	144720	85	74516	61927	84	2041	1751	20	2461	2000	23	5235	4205	36	603675	507864	91	0.429059
35607	37696	53	22026	22376	49	477	499	0	485	371	0	959	987	0	103078	102591	68	0.431984
30695	32728	59	15068	15509	42	386	261	0	418	469	0	786	656	0	97670	95692	70	0.43296
56719	58038	66	11923	12035	38	590	619	0	752	526	0	1203	1277	11	138912	136596	73	0.43296
110385	105288	77	57329	53334	76	1265	898	0	1563	1448	15	4002	3823	30	455864	419577	84	0.43491
119982	114724	92	44897	43581	74	1258	1251	11	1492	1532	14	3554	3531	28	402022	381582	82	0.43686
79145	79944	72	34158	34407	70	804	701	0	1145	1052	5	2060	2014	20	244077	240276	77	0.43686
52850	54923	62	29637	30396	67	419	558	0	507	588	0	1523	1470	15	165453	166097	72	0.437835
125310	120789	79	33244	32836	74	1520	1392	13	1929	1833	19	4462	4301	31	498106	480585	83	0.437835
54909	56591	62	9938	10099	36	325	379	0	473	414	0	1003	965	0	128828	127331	74	0.43881
31636	32846	53	9954	10340	36	405	404	0	362	452	0	997	1031	4	110036	113563	68	0.43881
103261	101431	78	41666	40985	72	851	962	0	1265	1259	13	2734	2679	23	304341	291873	79	0.439785
107636	101832	76	31794	28720	75	1499	1485	16	1580	1488	15	3690	3522	29	439783	409362	84	0.439785
82592	82504	77	33510	33593	70	962	922	0	1177	1302	11	3083	2928	26	321046	308254	78	0.440761
25630	25895	50	10699	11201	37	359	347	0	384	291	0	731	760	0	80340	80890	67	0.440761
188654	144748	88	68969	52811	86	1775	1303	16	2473	1729	25	5567	4140	40	696906	537054	93	0.440761
189163	155992	88	79745	66951	86	1829	1457	18	2179	1882	23	4841	4135	35	550364	463544	95	0.441736
106853	103025	75	43391	42688	74	1006	1126	8	1550	1283	15	3901	3710	29	467285	447896	82	0.442711
66927	68482	70	14913	15066	41	790	744	0	638	652	0	1573	1583	15	191663	191673	76	0.443686
103065	101933	73	27046	26785	71	1345	1458	13	1828	1794	19	4343	4365	29	485094	465815	81	0.444661
44448	46152	59	20235	20513	47	217	325	0	703	670	0	1181	1219	10	136685	132580	70	0.444661
105951	104916	77	33680	33094	72	1241	1119	8	1404	1215	11	3267	3130	27	410018	396343	81	0.446611
37719	38894	52	10986	11274	36	328	395	0	207	246	0	891	995	0	119307	119948	70	0.448562
44034	43060	68	18782	18876	45	433	436	0	269	245	0	1009	997	0	121765	116443	70	0.452462
62963	63901	70	28336	28332	67	508	474	0	442	462	0	1469	1471	13	168845	160861	74	0.452462
106628	103736	75	29874	29179	72	1381	1426	14	1218	1142	9	3039	2882	25	333475	318361	79	0.454412
137419	118902	91	50909	43165	80	1410	1193	10	1956	1732	19	3800	3511	30	427741	369262	89	0.455388
112700	108563	77	40550	39442	74	1512	1425	13	1508	1356	14	3914	3797	29	461267	440428	81	0.455388
149889	127285	85	59028	50298	82	1430	1196	11	1873	1502	17	3948	3540	31	421240	359947	91	0.456363
160486	139879	94	70682	62099	81	1554	1428	13	2062	1912	21	4902	4287	34	568029	496661	86	0.457338
165637	145352	86	60647	52799	82	1947	1704	18	2068	1829	20	4958	4298	34	566123	493222	89	0.457338
101522	100798	81	31571	31303	72	991	1105	8	1338	1327	13	3140	3033	26	357214	345039	81	0.459288
122716	105727	82	48024	41241	78	1509	1315	15	1512	1363	14	4519	3934	34	485366	416723	86	0.459288
130872	114414	84	46940	41760	79	1124	938	0	1382	1234	13	3860	3151	32	426452	380497	85	0.460263
78497	77095	81	25595	25461	65	1000	993	0	1009	1162	8	2693	2661	24	306599	301695	77	0.460263
158729	131382	89	63797	52203	83	1585	1201	13	1647	1452	15	3881	3078	33	436803	368380	89	0.462214
114835	112974	76	47235	45758	76	1530	1426	14	1661	1631	16	3803	3677	29	461309	448753	81	0.462214
136823	125687	80	68630	63168	79	1785	1433	17	1692	1571	19	4595	4380	32	530852	505192	82	0.463189
143440	122928	87	55381	47347	81	1486	1267	12	1733	1499	17	3975	3485	32	441894	381924	87	0.464164
115893	114437	75	77469	76532	76	1661	1648	17	1889	1857	18	4200	4165	29	496103	484627	82	0.467089
48422	48283	71	11673	11746	37	592	470	0	522	430	0	1462	1432	13	147077	144796	70	0.468064
290457	208292	102	112068	82471	100	3207	2375	29	3681	2750	33	9292	6971	48	1.02088e+06	752079	107	0.468064
101099	92801	90	58046	53758	76	908	898	0	1160	1072	7	2654	2511	26	291003	266886	82	0.469039
93490	95723	74	35439	35637	70	992	920	0	1029	931	0	3063	3086	26	374012	367843	78	0.469039
36826	37318	65	13417	13883	38	294	369	0	524	422	0	910	810	0	111189	114308	70	0.469039
97728	98780	74	35480	35097	71	978	976	0	1099	1009	3	2917	2913	25	324991	314222	78	0.471965
77955	77492	71	28770	28384	70	735	685	0	891	924	0	2083	2180	21	248214	241387	79	0.471965
92587	86926	91	31353	29779	74	1049	1010	3	1265	1218	10	3025	3022	25	369222	334153	91	0.471965
35676	37267	47	14609	14727	41	294	371	0	356	480	0	999	1064	6	114247	111489	75	0.47294
205099	159817	97	85902	67626	86	2328	1822	22	2974	2212	29	6132	4813	40	711516	561191	95	0.473915
39060	39867	66	15396	15565	43	394	478	0	407	520	0	1120	1264	11	138807	139123	72	0.476841
91801	92842	72	36941	36374	71	969	1144	7	1300	1257	11	3160	3072	26	343449	325363	77	0.476841
84818	85507	72	45777	45348	71	860	960	0	800	871	0	2333	2318	22	282844	276235	76	0.478791
87533	88620	71	23735	23982	50	1080	969	0	881	782	0	2042	1947	20	255765	240244	76	0.478791
18633	19932	48	7103	7262	33	62	81	0	331	271	0	534	467	0	84438	84429	73	0.478791
100107	96622	78	20389	20120	48	1210	1094	8	1388	1381	13	3415	3251	29	394274	385020	81	0.479766
164620	134467	100	72361	62419	83	2216	1671	21	1780	1512	18	4024	3341	32	492633	419414	90	0.479766
103976	105677	74	27473	27505	53	1030	1083	7	1155	1423	12	3060	2991	27	302805	294587	77	0.479766
137213	117062	84	60757	52110	81	1326	1201	14	1561	1341	15	4014	3348	33	426409	364528	90	0.480741
108919	106149	77	41572	40733	74	1411	1322	12	1621	1641	17	3661	3655	28	433472	419195	82	0.482691
286637	204818	105	158809	123259	106	4284	3281	32	4508	3629	34	10746	8720	51	1.04858e+06	937979	109	0.483667
113229	109901	78	37477	36196	73	1300	1330	12	1345	1120	8	3264	3163	27	400473	397450	79	0.484642
39175	42401	51	14589	14860	40	466	455	0	427	488	0	1086	961	0	118119	118405	68	0.484642
148399	125054	85	64147	54616	81	1160	940	0	1447	1325	15	3726	3396	30	468356	401721	90	0.485617
163843	138262	85	60185	50030	85	2208	1851	20	2385	1745	22	5796	5177	37	677642	587523	90	0.486592
92535	92876	73	24492	24556	55	792	879	0	1377	1350	12	2793	2787	25	312252	303110	79	0.487567
113342	110798	78	42817	41633	73	1042	1168	8	1419	1399	15	3549	3533	28	398772	380181	80	0.488542
104667	104560	75	37078	36624	73	1025	1019	3	1602	1451	14	3273	3481	27	402557	388290	81	0.489517
164328	141749	98	77312	67600	83	1904	1572	17	2077	1681	24	5486	4725	37	614329	535598	90	0.489517
96131	94939	76	34424	34693	71	1508	1572	15	1506	1523	15	3559	3513	27	402932	386792	77	0.490492
138582	133724	78	52637	51532	76	2049	1945	20	1710	1525	17	4567	4467	31	521303	496173	85	0.490492
43836	45395	59	18579	18750	44	435	521	0	592	431	0	1192	1296	11	131534	129307	72	0.493418
27644	29847	40	8817	9190	34	342	409	0	282	330	0	883	909	0	115365	109092	68	0.493418
25890	26947	49	9603	9890	36	301	286	0	258	262	0	694	707	0	84557	87575	69	0.494393
97092	98194	74	19226	18912	49	1143	1235	9	1451	1457	15	3264	3402	26	388743	380240	78	0.495368
87318	86994	75	20569	20623	48	850	880	0	1039	1046	5	2898	2715	25	319236	306291	79	0.496343
170983	116027	93	56021	40136	89	1816	1311	11	2191	1630	22	5646	4266	42	627908	450871	98	0.498294
188396	150543	92	85074	68424	85	1829	1518	16	1876	1584	22	5238	4196	37	561451	446923	91	0.498294
162616	134095	88	63388	52770	83	1762	1291	19	1918	1610	20	5293	4481	36	593013	491623	92	0.498294
101323	99573	77	44949	44225	73	1159	1090	6	1444	1261	10	2871	2709	26	328269	312743	79	0.499269
72922	74882	69	15910	15825	44	975	915	0	702	740	0	2193	2230	22	259743	256076	75	0.499269
131495	117587	96	46317	40893	78	1493	1339	12	1876	1483	21	4532	4234	32	521017	457066	86	0.500244
39933	40635	64	10421	10458	37	326	326	0	322	460	0	1053	1040	6	129549	131111	72	0.501219
89989	86568	74	30258	29823	71	1250	1404	12	1265	1153	9	2961	2615	26	334438	321565	79	0.501219
41906	42717	59	7751	7729	33	382	412	0	454	325	0	980	949	0	110121	109315	71	0.502194
179635	147916	86	66058	53268	84	1631	1445	16	1761	1288	17	4908	4087	36	588777	473231	91	0.502194
37083	37800	63	12287	12354	39	490	565	0	608	504	0	965	968	0	105965	103033	70	0.504144
107385	103852	77	25504	25120	66	1278	1299	13	1132	1274	10	3573	3576	28	373526	357557	80	0.505119
102179	98963	76	37079	36993	72	1229	1243	12	1435	1301	12	3420	3530	27	400207	384267	80	0.505119
63634	69116	56	23021	23063	51	475	609	0	851	884	0	1884	1863	18	229817	225937	73	0.50902
48393	48885	78	23246	23549	52	298	465	0	386	355	0	987	1012	3	122975	123139	71	0.511945
54996	54680	73	24124	24018	50	602	617	0	475	479	0	1142	1141	8	146237	143086	72	0.51292
87727	86854	76	31608	31348	71	638	742	0	1057	914	0	2811	2817	24	335669	322867	79	0.513896
118864	116230	92	28045	27827	60	1393	1530	13	1514	1432	14	3383	3339	27	384874	366159	81	0.513896
90304	89860	74	35870	35566	72	932	843	0	1411	1488	14	3195	3235	26	366193	349469	81	0.514871
171613	134734	88	69382	54908	85	1556	1202	10	2306	1813	25	5621	4346	38	618698	492292	90	0.515846
78194	77428	76	33804	34137	70	589	701	0	849	930	0	2281	2276	23	218205	212690	75	0.515846
61519	61893	71	27525	27448	69	607	611	0	538	587	0	1351	1168	10	149016	147276	74	0.517796
96893	97290	75	20089	20039	46	1277	1409	11	1601	1588	16	3378	3526	27	425131	416914	78	0.517796
152108	139798	90	62340	57309	80	1506	1266	15	1729	1564	18	3845	3741	30	435758	400302	83	0.518771
23569	25637	46	6775	6845	33	260	198	0	263	364	0	642	651	0	79049	77184	68	0.519746
148343	129519	86	54762	47693	80	1718	1733	18	2196	2039	22	4954	4577	34	526907	469131	86	0.519746
28952	28077	64	11833	12253	38	428	298	0	647	448	0	801	914	0	90579	89311	64	0.519746
82181	82111	81	34712	34728	70	1083	1080	7	1158	1288	11	2761	2727	24	288841	277883	77	0.521697
202374	155508	98	80555	63069	88	2468	2008	23	2570	2026	26	5880	4621	40	640510	507875	94	0.522672
95633	98219	72	27694	27685	63	1310	1157	8	1483	1413	13	3656	3698	27	355092	336279	83	0.522672
95047	92366	77	31733	31385	72	1121	1190	10	842	873	0	3014	3019	25	332462	321560	78	0.522672
102987	102168	76	45339	44896	73	920	909	0	1317	1413	13	3215	3222	26	384542	364448	80	0.523647
215501	165882	90	104093	83337	89	2292	1802	22	2594	2195	26	6707	5408	41	731716	576969	97	0.524622
93864	91364	79	29842	29624	71	1242	1344	10	1428	1234	12	2803	2784	24	341286	327042	78	0.524622
224660	165210	94	86530	64148	92	2139	1654	22	3199	2396	30	6976	5513	42	802253	602011	99	0.526572
30853	32591	42	13507	13932	39	168	329	0	367	406	0	894	903	0	105709	104243	66	0.526572
17971	18134	45	9775	10253	36	111	185	0	252	306	0	351	347	0	52432	52114	67	0.526572
84048	84651	73	29967	29729	70	665	756	0	967	894	0	2209	2292	22	224896	225667	75	0.526572
32323	33558	56	15037	15170	41	361	357	0	385	269	0	693	809	0	116272	115664	70	0.527548
57036	56375	84	18941	18932	46	451	426	0	525	452	0	1226	1132	8	160045	155060	73	0.530473
40869	40953	68	19773	19966	45	475	471	0	479	349	0	847	873	0	107464	104997	71	0.530473
83917	83890	72	17648	17584	43	834	882	0	806	827	0	2141	2222	21	252831	251582	79	0.530473
168335	138258	88	66773	54409	84	1903	1663	19	1955	1678	21	4825	4098	35	561516	455418	92	0.530473
133173	123772	83	55017	49982	77	1720	1614	16	1972	1559	22	4588	4202	33	551316	510269	85	0.531448
122963	120709	78	37948	37533	73	1478	1403	13	1466	1383	15	3939	3953	30	457343	448900	82	0.532423
28774	28240	52	11320	11524	38	546	329	0	214	297	0	976	940	0	115601	120327	72	0.533398
132898	121536	83	52058	46358	78	1458	1290	12	1834	1679	18	3809	3336	31	457903	412438	87	0.534373
63345	62569	78	14625	14600	40	586	628	0	652	681	0	1857	1845	18	194723	188882	74	0.535349
128529	123923	78	35020	33949	74	1444	1536	14	2150	1722	21	4777	4569	33	506623	493653	83	0.536324
170369	140485	86	56014	46730	83	1564	1329	15	1490	1224	15	4568	3772	35	483113	416364	91	0.538274
134609	121036	82	53722	45675	80	2230	1978	20	1848	1931	19	4880	4396	33	532414	473452	85	0.539249
82034	81684	73	15628	15569	41	906	775	0	792	821	0	2458	2387	23	261337	246150	76	0.540224
87939	89705	81	27478	27275	59	1165	1052	6	944	1277	10	3288	3015	28	343054	333284	80	0.540224
100590	101274	74	34637	34260	72	978	1047	4	1376	1100	9	3043	2759	26	336639	328452	78	0.541199
107843	104256	76	36101	35238	73	1152	1141	7	1387	1217	11	3226	3196	27	357628	347210	79	0.542175
54644	55202	71	13099	13164	39	493	473	0	489	623	0	1524	1505	13	172642	165434	73	0.5451
167277	145298	83	81100	70790	82	2221	1871	22	2484	2089	23	5596	4561	37	608289	532585	88	0.546075
36803	39060	52	15381	15964	41	421	347	0	378	553	0	741	845	0	109502	108645	69	0.546075
218391	163940	94	72400	53714	91	2274	1937	24	3002	2266	30	6741	5109	43	781242	601640	97	0.54705
136341	126059	80	66767	60984	80	1318	1222	12	1648	1554	15	4095	3861	31	487155	441315	82	0.54705
66537	67576	70	13648	13334	40	620	612	0	560	611	0	1868	1774	18	206227	204436	75	0.549001
115515	109661	76	51011	47444	76	929	795	0	1370	1176	9	3016	2740	28	351147	323060	82	0.549001
112958	104947	83	41014	38496	75	1507	1224	12	1432	1181	11	3566	3514	27	399065	373116	80	0.549976
242300	191730	93	103032	81586	93	2496	1944	24	2668	2223	25	6772	5368	42	715974	566369	97	0.552901
91409	92248	77	26421	26879	53	1196	1238	10	1193	1154	10	3368	3347	27	329826	320530	75	0.552901
101100	99696	75	21521	21627	48	1136	1120	9	1493	1222	10	3225	3256	26	396746	388341	79	0.552901
192477	168017	85	68299	57102	83	1825	1693	18	2588	2064	25	5583	5015	36	617783	542822	90	0.552901
46973	53166	51	8320	9139	34	513	417	0	570	582	0	1321	1335	12	157841	156826	68	0.553876
39913	41546	57	11144	11578	37	415	390	0	360	370	0	979	1062	5	116713	120900	67	0.553876
57871	58551	69	20810	21158	48	372	380	0	673	772	0	1330	1373	12	160351	158337	73	0.554851
119232	112889	91	60860	58605	77	1300	1430	14	1920	1858	18	4066	4005	30	444943	422147	81	0.555826
123204	119911	77	50109	48649	75	1518	1381	14	1476	1489	14	4236	4046	31	424985	409797	81	0.556802
96589	94996	75	38761	37997	72	1009	1078	5	1357	1176	10	3040	2867	26	360139	346831	80	0.558752
54952	55488	65	18086	18451	45	564	358	0	577	468	0	1227	1143	9	144510	141363	75	0.561677
68801	70482	69	29064	29241	68	758	666	0	854	718	0	2033	1995	19	251910	250827	78	0.563627
116052	104299	82	53971	47957	79	1356	1232	10	1550	1331	15	3466	3259	28	418233	369190	87	0.565578
33216	32015	71	9155	9323	35	543	504	0	310	375	0	979	1013	2	119583	122285	70	0.566553
60291	62589	69	14420	14637	41	749	617	0	512	602	0	1432	1390	14	156993	153129	73	0.567528
283701	201300	103	118699	85855	101	3119	2146	30	3204	2427	29	8374	6235	45	911352	657617	109	0.569478
93161	91505	74	37248	36984	71	705	671	0	969	953	0	2522	2558	24	282998	265073	78	0.572404
125614	114822	78	68329	61846	78	1276	1091	7	1355	1290	13	2929	2753	26	348431	308647	84	0.572404
51723	54822	62	20295	20695	45	650	565	0	327	414	0	1360	1381	13	164399	157812	71	0.572404
143931	130644	85	61467	55895	79	1407	1359	14	1481	1370	14	3606	3195	29	433070	400943	86	0.574354
84058	82489	74	28597	28096	68	806	849	0	824	821	0	2041	1812	20	231199	226474	78	0.575329
124147	115304	77	70884	65354	78	1501	1283	12	1955	1762	18	4051	3638	30	485066	441304	84	0.575329
142147	129758	91	57977	51606	79	1646	1371	15	1455	1267	12	3884	3396	31	440340	387533	84	0.576304
123671	106808	81	51286	44005	79	1361	1129	10	1647	1333	18	3662	3163	30	409471	345838	84	0.576304
184206	147782	90	52558	42487	82	2015	1735	20	3062	2313	28	6297	5219	38	705527	566122	89	0.576304
101408	97592	84	29860	28790	73	1159	1300	10	1359	1240	10	2945	2849	26	347068	333550	78	0.577279
130130	120665	79	73932	67925	78	1750	1485	16	1743	1769	17	4347	3939	32	483244	434404	84	0.580205
89743	88849	78	18260	18361	45	1152	1147	9	1595	1344	12	3412	3133	28	388149	379526	76	0.58118
89623	91675	72	43331	43124	72	1227	1225	10	1092	1192	10	2600	2712	23	313089	309646	77	0.58118
79012	82103	71	16630	16802	43	879	672	0	774	628	0	1715	1725	18	184344	183963	73	0.58118
87675	88042	81	27534	27632	61	1081	992	0	1315	1173	9	2556	2619	23	315238	304910	81	0.58118
98081	97759	75	26195	26215	70	1518	1269	13	1396	1569	15	3766	3649	28	413523	395047	77	0.582155
107795	105348	75	36231	36164	71	1111	1067	5	1517	1380	16	3722	3703	28	414992	399439	80	0.582155
148528	138729	86	47306	44410	77	1088	1152	8	1841	1546	17	4424	4272	31	526367	495465	86	0.58313
163625	139654	86	71161	61354	83	1528	1459	14	1856	1516	20	4716	4290	32	529827	452371	88	0.584105
120644	119181	82	24768	24416	54	1431	1315	12	1680	1575	16	3797	3580	29	401556	395809	81	0.58508
32248	33886	49	9049	9288	36	210	237	0	414	378	0	834	917	0	92546	93723	67	0.58508
140870	127123	84	45517	41050	78	1500	1620	16	2020	1805	19	4565	4161	32	529391	492652	83	0.58508
66514	68772	64	25335	25868	49	526	634	0	684	590	0	1410	1508	16	177039	168196	73	0.58508
210448	168201	92	87129	70181	87	2650	2267	23	2770	2206	26	6725	5673	41	729809	599496	92	0.586056
117203	113988	77	21395	21232	47	1339	1242	11	1735	1654	17	3924	3789	29	429074	414505	82	0.587031
96066	96144	77	15853	15922	41	779	905	0	1232	1241	11	3288	3118	27	373733	358696	76	0.587031
38868	39145	57	18177	18579	44	394	391	0	712	578	0	723	816	0	105104	104658	73	0.588981
46463	46249	67	19779	19531	48	584	480	0	608	647	0	1289	1262	12	145545	144773	82	0.588981
199632	157683	90	79187	61523	86	1838	1482	18	2125	1598	20	5145	4106	37	581770	462733	94	0.588981
27874	28291	62	8911	9018	35	268	274	0	240	248	0	722	817	0	85267	85058	66	0.589956
116340	114616	90	38391	37698	73	1186	1242	9	1557	1536	17	3543	3708	27	419764	402161	81	0.590931
124123	113533	94	35353	31784	76	920	958	0	1683	1556	14	3734	3281	31	408193	383103	83	0.592882
99535	97423	78	19826	19538	46	1141	1280	10	1272	1452	15	3109	2965	26	355195	344689	79	0.592882
137922	123515	81	58966	51277	79	1853	1471	19	1999	1739	21	4827	4384	33	536744	482549	86	0.595807
107600	97245	82	47331	43357	76	1364	1128	12	1493	1370	14	3899	3631	30	418988	380222	83	0.595807
85437	84358	72	26980	26903	61	1031	958	0	1144	1297	10	2792	2627	24	299525	294193	78	0.596782
52029	52334	69	10841	11034	36	462	575	0	528	475	0	1397	1264	13	157388	156337	75	0.598732
76678	77688	71	22205	22195	50	1062	1111	7	1137	1072	6	2682	2730	24	303095	288424	77	0.598732
100927	98989	79	34458	34639	71	1180	1225	9	1432	1513	15	3636	3730	27	432570	419292	80	0.598732
43751	44571	68	14919	15204	40	383	331	0	455	531	0	1244	1170	10	138761	135946	70	0.599707
229918	171329	98	89420	66526	96	3099	2514	27	3472	2674	32	7829	5902	43	940658	693195	104	0.599707
110761	111108	74	28641	28557	62	1303	1481	13	1833	1910	19	4034	3958	30	441645	426288	80	0.599707
164616	142150	91	70850	59559	83	1814	1517	17	2469	1975	23	5130	4246	36	624202	540195	100	0.599707
109063	106100	75	43462	42649	74	1043	976	0	1048	1172	10	3019	3105	25	326688	317214	80	0.601658
52791	52298	71	10467	10722	35	304	554	0	561	616	0	1361	1383	14	141888	145873	69	0.602633
27557	28231	56	12747	12785	40	322	355	0	349	407	0	835	820	0	101163	102530	66	0.602633
50984	50771	68	14033	14080	40	464	405	0	665	518	0	1352	1267	12	134426	136534	73	0.603608
138969	132681	79	43274	41586	76	1360	1347	13	2137	1799	20	4942	4721	33	529626	502144	84	0.603608
105889	107065	73	29402	29679	65	1387	1299	14	1392	1342	14	3517	3571	27	420191	400059	80	0.603608
86862	87816	71	26423	26468	54	1022	936	0	1148	1213	9	2661	2448	24	318612	309986	76	0.603608
98828	97820	73	49696	49194	73	1021	1051	5	1225	1135	9	3124	3156	26	330443	329912	80	0.604583
149226	142397	78	85037	81713	79	1615	1362	16	2419	2102	22	5097	4858	34	602750	558553	83	0.605558
106070	103329	75	43859	42474	73	1411	1289	13	1549	1575	14	3161	3126	26	360613	345949	77	0.606533
202585	159470	89	66066	50385	87	2075	1786	20	2213	1836	24	5751	4760	37	635877	505098	91	0.607509
115790	115460	75	34028	33874	73	1252	1453	12	1667	1628	16	3887	3862	29	457815	442347	80	0.607509
119633	111109	77	46037	43044	75	1448	1408	13	1743	1563	15	4108	3981	30	492399	463536	80	0.607509
112618	105328	83	48925	46501	75	1410	1386	12	1718	1609	17	3539	3300	28	383561	358539	78	0.609459
42687	43820	57	14951	15032	41	419	419	0	318	325	0	721	818	0	106087	103343	70	0.609459
45122	44781	82	18793	19094	45	383	450	0	426	495	0	1014	1007	2	118315	112036	68	0.611409
76019	76364	74	21201	21172	49	559	648	0	824	708	0	2070	2035	20	255469	241672	79	0.612384
102509	98509	76	48358	46455	74	1254	1046	5	1145	1173	10	2967	2827	26	299316	283926	81	0.612384
48709	47905	82	13249	13143	40	554	457	0	436	393	0	1022	958	0	125532	122332	69	0.612384
201269	158460	90	90913	70941	87	2011	1521	19	2331	1547	26	5702	4488	38	597307	468750	95	0.612384
119811	111403	94	54557	48861	94	1409	1143	12	1491	1333	13	3579	3013	29	385743	338263	94	0.613359
189638	156511	87	79047	64974	86	2421	2129	22	2079	1773	21	5836	4923	37	634397	534430	93	0.613359
107348	107147	74	37412	36463	73	1170	1154	8	1386	1532	14	3538	3475	27	408827	396118	79	0.614334
157133	130456	83	66412	53563	83	1593	1353	13	2161	1720	23	5080	4110	37	591222	489173	87	0.614334
113066	107186	77	48197	44776	76	1168	1123	8	1241	1072	7	2871	2767	25	350414	323994	80	0.61531
25603	25704	62	10585	10775	36	299	325	0	214	316	0	801	654	0	93862	95003	65	0.616285
106045	104310	78	25610	25458	58	1588	1432	13	1556	1383	17	3642	3471	29	434429	421146	78	0.616285
28648	29609	58	12124	12583	38	132	239	0	337	403	0	890	665	0	76339	76033	68	0.620185
28952	29087	65	7616	7863	33	209	224	0	136	274	0	922	854	0	95678	99107	70	0.620185
31456	32507	47	9476	9752	35	512	412	0	301	385	0	861	917	0	91615	92415	67	0.620185
19729	21916	39	11303	11680	38	166	143	0	329	296	0	605	757	0	93003	94601	66	0.62116
282738	200514	104	106588	76273	97	3504	2687	29	2915	1885	31	7659	5551	44	834064	591157	105	0.622136
112321	110509	75	29454	28904	67	998	990	0	1435	1100	9	3356	3190	28	352960	340066	80	0.622136
126722	115147	86	51068	45947	77	1463	1402	13	1316	1382	13	3759	3482	29	431001	393787	82	0.623111
84325	84559	73	25417	25286	66	866	732	0	947	923	0	2328	2511	21	294443	286114	80	0.624086
32696	31526	69	8251	8620	33	467	466	0	381	417	0	707	630	0	87546	87070	68	0.625061
126319	112829	85	57409	52225	78	1717	1435	14	1574	1385	16	3546	3129	30	429785	381261	83	0.626036
108018	95830	91	52666	46112	79	1176	952	0	1115	1050	5	2896	2572	27	338013	303223	86	0.627986
175792	154932	84	80336	72607	82	1747	1605	16	2252	1871	21	4850	4400	33	551810	490977	89	0.628962
86689	87816	72	32028	31911	70	1387	1367	11	1325	1405	14	3238	3082	27	366234	366121	79	0.628962
188173	146117	91	83777	65638	87	1990	1541	19	2585	1903	24	6060	4683	41	644763	498911	93	0.629937
121329	107651	82	52572	46352	79	1383	1252	14	1393	1222	11	3526	3237	29	374664	330203	86	0.630912
106354	105256	75	38746	38172	73	1254	1372	11	1638	1548	16	3466	3342	27	400945	389003	80	0.630912
101967	95825	78	43574	41903	73	1319	1230	11	1285	1087	6	3123	3095	26	369935	358323	81	0.630912
48424	50021	68	26429	26761	63	378	293	0	662	505	0	939	864	0	132255	130576	74	0.631887
65065	65277	70	32685	32775	69	711	780	0	867	644	0	1503	1560	15	184036	186345	74	0.631887
118033	115978	85	53746	52432	75	1651	1793	16	2040	1841	21	4452	4262	31	490368	468326	81	0.632862
118517	113277	77	33365	32859	74	1489	1463	14	2008	1857	21	4474	4310	31	492160	467166	81	0.632862
118968	108170	79	62773	56877	78	1405	1280	12	1921	1619	17	4234	3958	30	493726	446460	94	0.632862
50134	50765	69	17039	17406	41	412	471	0	337	573	0	1194	1245	10	141304	141040	72	0.632862
120161	116626	83	34259	33534	74	1177	1198	9	1303	1135	8	3441	3228	27	392854	371073	81	0.634812
45252	44689	68	8592	8663	35	652	544	0	529	528	0	1345	1111	10	148643	145502	71	0.634812
163734	153637	82	50794	48044	78	2298	2085	22	2467	2290	23	6255	5864	37	680966	644715	90	0.635787
184529	144684	96	67840	54247	86	2141	1663	20	2114	1608	23	5426	4367	37	593232	465934	93	0.635787
51857	52351	66	16535	16627	43	501	538	0	591	754	0	1250	1349	13	145215	140059	72	0.636763
86592	88064	71	32989	33187	70	756	747	0	735	744	0	2327	2251	21	233088	233197	74	0.640663
92906	93093	70	31104	31134	70	1285	1226	11	1510	1715	15	3275	3294	27	371406	364517	76	0.640663
38097	40862	63	18160	18815	43	526	446	0	389	374	0	1010	983	0	115460	113576	68	0.641638
54138	53375	84	13764	13898	40	683	582	0	721	593	0	1565	1514	16	156697	160354	72	0.641638
74293	74047	71	30450	30319	70	900	840	0	771	815	0	1956	1873	19	207263	198219	77	0.641638
23500	24557	49	12441	13060	38	135	301	0	231	416	0	650	735	0	80342	76537	63	0.642613
181381	146844	88	64582	52601	83	1837	1415	17	2149	1828	23	5898	5012	38	625101	511167	93	0.642613
172188	137912	87	61253	49953	84	1951	1604	20	2160	1823	22	5141	4311	36	569561	468714	93	0.643588
44411	43883	76	14332	14428	41	326	362	0	663	555	0	977	895	0	117437	115416	71	0.643588
197961	144087	100	87255	66059	95	2024	1478	20	2244	1532	21	5183	3871	38	584798	433404	101	0.644564
139386	130229	81	53791	50640	78	1864	1564	18	1822	1691	17	4105	3812	31	474337	439685	84	0.645539
260705	178267	97	114726	78436	96	2566	1783	27	2957	1946	30	7423	5053	46	786435	539853	102	0.645539
169719	145019	87	68308	57990	83	1634	1491	15	1982	1838	19	4660	4173	33	536399	464967	88	0.646514
123246	112210	79	45594	41539	76	1543	1493	14	1465	1242	12	3493	3322	29	379157	337341	83	0.646514
170241	140029	90	62813	49330	83	2094	1531	21	2307	1708	23	5013	3888	37	593594	502761	89	0.646514
93497	92587	75	23569	23431	58	1172	1183	9	1431	1429	14	3286	3152	27	364863	354290	81	0.646514
98980	100018	73	28996	28895	70	1075	1164	8	1411	1211	11	3168	3047	26	373642	362237	79	0.647489
84370	84866	74	24675	24793	52	1076	1140	7	644	669	0	2062	2038	20	259973	261650	77	0.647489
41413	42505	66	10549	10632	37	400	405	0	600	506	0	1101	1172	8	138792	140794	69	0.647489
173550	143861	85	75733	62772	83	2040	1789	19	1943	1574	20	5900	4869	38	689579	586552	92	0.648464
46184	45194	76	11351	11350	38	547	309	0	481	542	0	1179	1067	6	123314	122655	71	0.649439
55581	56788	70	17378	17416	43	686	635	0	562	718	0	1501	1485	16	187907	184100	74	0.649439
92146	91001	83	36046	35502	72	965	923	0	1049	847	0	2176	2190	21	239147	225534	77	0.650414
125869	113522	78	50132	43934	77	1585	1442	15	1695	1366	15	3648	3421	29	388644	342267	84	0.65139
86725	85863	72	27297	27020	64	1105	1014	3	1527	1443	14	2802	2689	23	320141	312359	80	0.65139
82213	81563	84	33992	34036	70	520	635	0	1141	781	0	1916	1716	19	211323	203869	76	0.65139
52062	53182	68	22559	22683	49	470	713	0	771	611	0	1391	1446	14	159369	154591	75	0.652365
202806	163645	89	80196	65335	86	2123	1899	20	2603	2238	26	6492	5195	41	694706	556575	93	0.652365
81318	81308	72	31718	31142	71	727	663	0	1083	1012	3	2871	2824	24	317123	295604	81	0.65334
85266	83072	77	20546	20487	47	1206	1143	9	1232	1081	7	2644	2675	22	294808	288770	76	0.65334
208581	165108	91	95247	77264	88	2392	2013	24	2354	1900	24	5730	4689	37	639839	528195	95	0.654315
64876	64979	82	16401	16421	43	499	448	0	808	715	0	1780	1821	19	209294	211381	74	0.654315
45375	44750	67	19624	19897	46	224	321	0	214	282	0	853	835	0	110492	108214	70	0.654315
157467	133185	87	57539	47679	81	1280	1180	10	1842	1586	17	4002	3226	34	440705	372572	90	0.65529
162713	138658	95	67856	56492	84	1321	998	0	1867	1555	17	4211	3765	33	532229	449233	88	0.65529
121214	111301	79	44006	39733	75	1232	1097	8	1169	1065	6	3527	3074	29	355115	324453	83	0.65529
67862	67565	72	13038	13189	39	395	497	0	771	609	0	1975	1918	19	199256	194997	76	0.656265
112341	107009	77	39395	36542	74	1228	1262	12	1824	1620	14	4048	3757	31	462147	435066	82	0.656265
134271	129714	79	57676	55938	76	1621	1648	15	2006	1937	18	4610	4575	31	526732	497614	85	0.65724
229356	178984	96	118445	98547	92	2774	2194	26	2581	2008	28	6401	5214	39	738548	613607	98	0.658216
319844	219705	124	131099	96302	114	4243	3384	31	3798	2614	32	9382	6921	47	1.04858e+06	765628	120	0.659191
49136	51040	70	8896	9417	34	511	540	0	556	751	0	1228	1211	9	143971	143817	67	0.659191
251118	194537	97	101409	78128	92	2670	2195	24	3117	2365	31	7456	5776	42	880737	685997	99	0.660166
51651	51280	68	13742	13937	39	459	416	0	411	524	0	1225	1117	8	131895	127472	72	0.660166
127949	121714	86	41271	39255	75	1075	1195	8	1435	1345	14	3400	3105	27	412307	389852	94	0.660166
101767	100857	77	31455	31168	72	980	1058	5	1462	1213	11	3056	3283	25	354380	347900	79	0.661141
63626	66084	68	23233	23514	53	583	589	0	564	516	0	1724	1643	16	167307	167083	75	0.661141
116887	114251	78	34436	33195	74	1168	1246	10	1699	1614	18	3997	3764	30	448545	430906	93	0.661141
85157	83489	76	32391	32262	70	1180	1099	7	915	1093	6	2448	2509	22	273192	265918	76	0.664066
135232	131035	81	34025	33428	74	1253	1185	10	1798	1770	17	3889	3640	30	447483	418546	83	0.665041
119819	106759	83	47032	41502	77	1392	1244	11	1657	1682	17	4466	3829	32	489317	437916	83	0.666017
162664	142789	91	64464	57042	83	1694	1470	16	1647	1564	17	4581	4157	33	530825	480646	89	0.666992
140349	119820	87	50815	42557	81	1300	1281	13	2032	1748	19	4589	4066	32	524377	455488	86	0.668942
176721	145556	86	72915	60876	85	2182	1693	23	1861	1567	21	4915	4198	35	544622	466598	89	0.669917
54434	53907	69	13909	14289	39	486	393	0	445	662	0	1361	1308	14	162327	163302	70	0.669917
77077	75378	80	20864	20875	49	997	948	0	707	612	0	1924	1694	18	208355	210103	77	0.672843
196345	146179	91	90634	67445	89	2168	1599	21	2168	1737	24	5592	4187	40	683625	516724	95	0.672843
102883	101344	75	40440	39125	72	1055	1139	8	1372	1530	14	3855	3565	30	409172	393258	79	0.673818
122420	121775	75	45254	44131	74	1294	1206	12	1411	1344	14	3863	3863	29	416382	396515	84	0.675768
196209	164644	92	68088	57343	84	1900	1626	18	2554	2059	25	6397	5147	39	735171	630383	92	0.675768
49689	48859	61	7811	7913	34	573	555	0	608	493	0	1256	1170	9	148097	150185	72	0.676743
124042	115519	81	50402	46090	77	1218	965	0	1188	1072	6	3648	3497	29	410024	372297	85	0.676743
90037	88007	75	24119	24048	58	745	826	0	1195	902	0	2487	2463	22	324077	318331	78	0.678693
89964	90719	72	48231	48094	72	1050	1042	5	923	878	0	2475	2397	23	281989	283575	77	0.678693
162594	138369	83	70555	61461	82	2136	1741	22	2249	1790	22	5102	4625	37	561131	478329	87	0.678693
86781	87173	73	24575	24807	50	960	842	0	1178	1180	10	3065	3119	26	332207	322972	77	0.678693
142665	118102	92	58172	48579	80	1650	1441	16	1571	1213	12	3647	3034	32	407812	341136	88	0.679668
75725	75804	72	23173	23106	51	697	698	0	948	933	0	2107	2125	21	234944	231626	75	0.679668
27566	26879	60	13462	13932	39	167	177	0	319	248	0	758	719	0	88908	89002	68	0.679668
51934	50611	72	13892	14169	40	445	567	0	384	382	0	1082	1021	3	132721	130921	73	0.680644
104024	101744	78	37534	36692	73	1442	1362	12	1521	1697	16	3343	3059	28	410087	388660	84	0.681619
188313	147827	88	73700	57793	86	1703	1291	16	2143	1747	21	5698	4397	39	600702	471547	91	0.681619
79445	78974	77	35339	35665	70	535	598	0	846	869	0	1846	1725	19	206800	201948	76	0.682594
155667	129510	82	66570	56056	82	1868	1433	17	1982	1593	21	4064	3652	32	494161	427194	89	0.682594
151193	139080	81	50336	45879	78	1702	1655	17	1801	1767	18	4371	4149	31	504536	470817	84	0.682594
179422	92596	126	44911	23227	113	2021	1041	5	2340	1230	12	5380	2896	50	603209	338273	122	0.685519
50852	52671	67	11700	11921	38	475	500	0	633	594	0	1072	1167	9	128334	124681	74	0.685519
28498	29447	53	10069	10259	37	316	429	0	645	531	0	969	913	0	112847	112667	67	0.68747
146164	139246	80	38647	37223	76	1664	1640	17	1984	1935	19	5038	4725	33	546616	515661	85	0.68747
91060	90562	73	17131	16971	44	1357	1251	11	1445	1487	14	2980	2874	26	344789	343050	79	0.68942
152861	122710	87	77808	64916	83	2627	2395	22	2365	2011	24	6326	5196	40	695220	575098	90	0.690395
143940	127211	81	65286	55433	80	2068	1735	21	2438	2077	23	6323	5527	41	723788	635913	87	0.690395
109682	109999	72	46591	46249	72	1232	1242	9	2306	2113	22	4611	4615	31	474624	455441	80	0.69137
108279	107948	75	27876	27857	63	1104	1067	6	1611	1342	14	3483	3501	27	365980	345062	79	0.69137
241355	176854	102	94360	71205	95	2389	1808	24	3069	2097	32	6765	5118	42	787088	580846	102	0.69137
49005	50413	54	15255	15456	42	389	604	0	891	775	0	1626	1641	16	182945	177055	71	0.692345
44715	47675	67	24843	25339	57	355	504	0	595	498	0	979	1023	3	130360	129229	72	0.69332
96699	93766	75	39596	38745	73	1129	1102	8	1060	1090	8	3068	3002	26	320098	303430	78	0.695271
85960	81813	81	32620	30591	72	1207	1235	9	1360	1382	12	3234	3136	26	371331	349171	81	0.695271
58282	61770	58	21564	21516	52	522	629	0	420	427	0	1625	1715	16	157748	150284	71	0.697221
46616	45002	79	17757	18189	42	489	588	0	654	536	0	1084	1080	6	137616	138173	71	0.697221
104860	108488	74	50208	49438	73	1183	1140	10	1706	1689	18	3894	3976	28	465359	446767	79	0.698196
116200	111057	78	49708	47743	75	1291	1321	13	1143	1100	10	3719	3546	29	373699	361097	82	0.699171
90980	90741	74	28136	28009	71	1291	1214	9	1424	1345	12	3512	3339	28	396106	389142	80	0.700146
101998	101902	74	25619	25428	55	1187	1226	10	1927	1860	19	3958	3728	30	447621	430373	78	0.701121
247900	171693	97	98158	67286	94	2508	1830	26	3069	2105	31	7527	5321	45	861980	617489	102	0.701121
117581	115092	77	37581	37183	72	1502	1640	15	1490	1319	12	3187	3188	26	367779	350447	77	0.701121
42841	42445	76	12799	12872	39	356	405	0	571	557	0	1185	1102	8	125249	124762	74	0.702097
121266	116993	78	30407	30078	70	1096	1135	8	1434	1591	16	3922	3675	29	437226	415891	83	0.702097
67559	64961	72	23575	23382	54	661	714	0	836	735	0	1914	1944	19	221969	214367	75	0.703072
175460	143607	93	66341	54846	83	1865	1491	19	1810	1482	18	4650	3725	35	539615	452983	91	0.703072
87366	87085	72	27659	27821	58	883	985	0	1359	1177	10	2952	2927	25	339278	326294	78	0.703072
91866	91129	74	30876	30962	71	1205	1160	9	1233	1067	6	2889	2873	25	311569	293178	80	0.705022
91803	91170	79	15222	15012	42	1269	1136	8	1228	1456	12	3268	3314	26	390442	382081	78	0.705022
227728	170897	104	90445	68843	92	2377	1798	24	2999	2034	32	7242	5669	42	812926	623046	97	0.705022
111887	110838	73	30443	30407	72	1210	1255	11	1578	1706	17	4256	4321	31	424785	397053	82	0.705997
141681	122276	79	67221	57112	80	1393	1215	10	1892	1538	18	4165	3656	32	459335	394639	83	0.705997
101991	99953	79	33522	32886	72	1046	1175	8	1442	1574	14	3673	3583	27	414637	396304	78	0.706972
25528	27237	43	9791	10032	36	149	220	0	561	459	0	938	899	0	92830	92492	66	0.710873
144416	129326	83	51506	44220	80	1392	1180	9	1638	1606	16	3435	2978	30	432042	367508	90	0.710873
24925	25455	55	5699	5740	31	246	188	0	274	515	0	814	846	0	102877	101998	69	0.712823
32215	32632	65	10609	10886	36	271	214	0	269	309	0	856	943	0	91755	94900	67	0.713798
105563	105523	75	36341	35923	72	1390	1298	13	1159	1230	12	3255	3303	27	364249	352354	80	0.713798
95969	94626	75	39590	39261	72	574	789	0	1288	1147	10	2765	2735	23	296688	286563	79	0.714773
20817	22105	55	14674	15266	41	285	410	0	153	216	0	766	702	0	88149	85998	65	0.715748
94032	92862	82	34618	34173	72	1228	1220	9	1226	1196	9	2933	2837	26	313181	302343	80	0.716724
96962	95091	73	18742	18623	46	1331	1408	12	1181	1084	7	3166	3092	26	353134	342147	81	0.716724
113851	111960	75	38352	38068	73	1489	1512	15	1308	1257	12	3742	3401	29	390263	375538	81	0.716724
156183	134846	84	54228	47032	81	1471	1393	13	1750	1571	19	4030	3559	31	459012	404442	88	0.716724
77351	80416	69	22533	22647	47	776	780	0	925	912	0	2187	2196	20	271076	265619	75	0.718674
145337	124930	84	74002	63937	80	1627	1213	13	1657	1458	16	3557	3165	29	419504	374385	90	0.718674
67529	65224	83	12218	12391	38	815	740	0	772	883	0	1763	1710	18	212448	211447	76	0.719649
187847	145143	97	79441	62497	86	2158	1524	22	2204	1663	21	4925	3920	35	594403	466616	92	0.719649
29730	29786	53	13366	13352	40	304	286	0	180	305	0	950	927	0	100038	99587	76	0.721599
274726	199989	101	127528	94053	99	4663	3188	35	4917	3522	37	12393	9015	52	1.04858e+06	992015	105	0.721599
84944	85856	73	29011	28769	56	1064	899	0	921	955	0	2338	2426	22	270676	270444	78	0.721599
106840	106266	74	15678	16131	40	1302	1345	10	1305	1214	11	3311	3198	28	394822	384879	77	0.721599
84593	82790	81	31615	31425	70	1030	731	0	1127	1058	6	2577	2595	23	286812	279223	77	0.722574
31352	31917	61	10045	10133	37	308	352	0	382	301	0	786	812	0	110621	114642	69	0.722574
86820	86731	77	39695	39316	71	1092	1138	7	1373	1271	11	2549	2621	22	307365	295173	80	0.722574
96786	95257	78	28852	28934	65	1172	1030	4	1390	1436	13	3305	3364	27	347472	334739	77	0.723549
118545	115106	79	24863	24145	55	1858	1984	18	1741	1727	18	5489	5323	35	603789	587429	81	0.723549
70906	71771	69	32506	32591	70	617	751	0	878	688	0	1985	1983	19	209032	204166	75	0.724525
173188	140979	87	69426	57249	83	1717	1483	15	1785	1478	20	4985	4107	36	556234	457651	89	0.724525
92183	91834	84	37836	37740	71	872	837	0	870	975	0	2161	2072	21	248146	242548	76	0.724525
120052	116878	79	53128	51700	76	1328	1542	13	1672	1589	15	4228	4011	31	459375	437965	82	0.7255
107561	104207	78	34632	34046	72	1260	1241	11	1283	1244	10	3529	3605	27	400035	386329	80	0.726475
69977	70437	69	32305	32317	69	232	531	0	544	617	0	1464	1362	15	160061	159641	77	0.72745
88760	88528	73	21396	21376	47	932	892	0	1320	1130	9	2625	2803	23	283684	269217	75	0.72745
132376	116137	85	39217	33736	78	1340	1134	10	2114	1838	21	4435	4082	32	487723	439251	85	0.728425
63628	62707	70	13087	13028	40	553	679	0	613	772	0	1497	1420	14	175572	168421	71	0.728425
163413	142793	86	52156	45527	82	1602	1404	17	2170	1893	23	5344	4730	35	578277	517211	88	0.7294
129718	115855	80	53434	46980	80	1224	1034	6	1737	1483	17	3672	3206	29	422518	371146	84	0.731351
100011	97577	77	35176	34422	72	973	1089	6	1186	1140	9	3407	3183	28	364496	345780	78	0.733301
43446	44821	53	19163	19459	45	346	434	0	564	675	0	1113	1196	10	154888	151188	72	0.734276
102078	99104	75	33351	32804	72	1068	1074	7	1380	1395	14	3192	3144	27	391357	379066	78	0.735251
97917	98265	77	27545	27448	63	1012	1019	4	1169	1206	9	3353	3139	27	355544	354758	78	0.735251
82194	84450	73	35422	35066	71	794	878	0	1003	1084	6	2462	2427	23	274780	263671	78	0.736226
45625	46692	66	19805	20142	47	365	356	0	442	436	0	1149	1187	10	122469	121754	70	0.736226
79246	78015	74	19902	19784	47	889	752	0	1095	939	0	2611	2462	26	273749	263910	76	0.737201
103694	96494	74	41669	38366	74	1302	1113	6	1378	1358	14	3204	3336	26	354744	328991	79	0.737201
104176	99792	81	32959	31671	71	1239	1194	11	1287	1373	12	3659	3531	28	420638	406330	78	0.740127
107011	107892	74	27108	27248	63	1387	1306	13	1618	1648	17	3803	3812	28	498619	480962	78	0.740127
101419	99212	77	40098	39719	72	1158	1068	6	1272	1134	7	3637	3674	27	403440	386343	79	0.741102
67090	67358	72	24970	25099	55	846	789	0	867	851	0	2236	2169	20	238912	238469	76	0.742077
74212	72625	75	18485	18756	44	726	782	0	798	788	0	2051	2075	19	224953	217649	73	0.743052
125742	119935	80	37172	35312	75	1189	1295	11	1325	1205	11	3748	3394	29	444190	424320	83	0.743052
65124	66152	70	25854	25841	57	659	624	0	597	650	0	1460	1525	15	192323	190127	74	0.743052
209049	169556	92	81153	65900	88	1666	1454	16	2349	1772	24	5753	4531	38	604126	499762	96	0.743052
95394	93179	76	24507	24210	60	1243	1351	11	1468	1331	12	3626	3446	28	357499	343477	79	0.744027
58485	59873	70	18565	18900	45	585	645	0	490	531	0	1214	1286	11	152143	146455	75	0.745978
244033	188270	90	127046	102619	91	3054	2332	29	3487	2668	30	8152	6407	46	907561	722771	96	0.745978
166274	143256	83	65957	55138	83	1551	1379	14	1900	1661	20	4154	3618	32	460604	390043	88	0.745978
38314	42835	56	9149	10116	34	444	370	0	569	554	0	1029	1049	6	137133	138925	69	0.746953
51934	52083	69	8113	7991	34	452	509	0	547	464	0	1326	1302	13	158365	158957	71	0.747928
115156	113538	75	25122	24698	57	1394	1114	9	1512	1364	15	3652	3536	27	386457	365671	85	0.749878
116787	105922	82	52796	47859	77	1233	1172	10	1371	1274	12	3316	2892	30	342104	311237	95	0.749878
50087	53026	62	17033	17230	42	360	361	0	501	726	0	1106	1182	9	138872	140628	71	0.749878
119978	112370	78	50124	46197	77	1252	1395	11	1158	1227	11	3506	3364	28	385781	351791	82	0.749878
177588	137743	86	59425	45602	84	2158	1627	21	2123	1456	23	5668	4336	38	611736	479620	94	0.749878
60529	60881	75	13641	13441	40	654	566	0	639	720	0	1689	1677	18	190402	184634	73	0.751828
97682	95676	75	27799	27168	68	1233	1180	9	1223	1323	12	3375	3150	27	382225	364381	80	0.751828
57430	55565	85	19837	19768	48	519	566	0	556	667	0	1682	1480	16	148539	151161	74	0.754754
54369	55078	67	21321	21516	49	449	470	0	567	557	0	1253	1332	13	147752	139274	71	0.754754
85850	80029	75	45618	41826	73	831	833	0	908	973	0	2434	2358	24	280033	260816	78	0.754754
116286	105644	81	51169	46500	76	1105	1026	4	1359	1123	11	2860	2637	26	292371	265495	82	0.756704
29288	30929	60	11245	11670	37	331	416	0	342	351	0	564	788	0	101652	99328	69	0.756704
56596	57114	63	10246	10228	36	652	706	0	562	615	0	1292	1216	11	170079	163949	71	0.757679
67698	67669	73	25804	25992	62	634	587	0	614	755	0	1548	1680	18	200183	203010	74	0.758654
40927	42215	65	12571	12761	38	410	480	0	379	287	0	971	924	0	119321	116349	73	0.758654
70455	57988	79	73343	58686	79	657	538	0	1590	1071	14	320	335	0	1900	1229	13	0.759629
83020	83623	72	27704	27676	67	776	913	0	886	892	0	2332	2243	22	282615	279119	77	0.759629
118372	115825	92	22939	22269	50	1437	1539	14	1775	1486	18	4023	3882	29	428845	412142	80	0.760605
92760	93282	75	35407	34409	71	1165	1158	10	1550	1423	13	3312	3240	27	359525	349264	77	0.764505
111079	105089	77	45305	41594	75	1345	1253	11	1199	1094	8	3442	3216	29	383297	355042	79	0.764505
239175	206702	91	151112	132092	91	4827	3933	32	4804	4122	34	11134	9987	49	1.04858e+06	989793	97	0.766455
89026	89037	75	22370	22756	46	979	796	0	1110	1108	8	2524	2479	23	284427	277197	76	0.766455
61841	61242	69	21454	21270	49	635	609	0	813	926	0	1552	1471	17	196137	194095	70	0.766455
91013	91905	72	26707	26541	58	706	831	0	1089	1138	7	2804	2826	25	315700	309179	78	0.767431
45855	45781	70	14450	14597	41	529	540	0	170	267	0	1107	1081	8	141388	141197	71	0.768406
94444	91308	77	32198	31787	72	869	813	0	978	965	0	2645	2618	23	306180	301544	78	0.768406
44903	46739	63	11632	11684	38	462	428	0	447	430	0	1055	928	0	133682	131053	74	0.769381
107460	104880	76	35118	33886	73	1059	1056	6	957	934	0	2975	2706	26	332393	312049	78	0.770356
253632	214481	91	169296	148019	93	5900	5111	34	6824	5693	40	16307	14113	58	1.04858e+06	1.0386e+06	98	0.770356
114146	111285	84	44886	43639	75	1417	1265	12	1648	1419	15	3705	3506	28	394663	385100	81	0.772306
172055	140043	89	62455	51028	84	2161	1785	22	2296	1799	21	5194	4388	36	592223	506074	93	0.774256
145208	138955	83	60550	58870	77	1695	1681	17	2396	2030	24	5035	4910	32	563841	524752	83	0.775232
21719	21502	60	11773	11884	38	233	300	0	358	309	0	653	632	0	74342	72636	64	0.777182
106455	100337	76	44751	41095	75	1408	1097	9	1450	1346	15	3309	2916	29	393590	355164	83	0.777182
87485	86335	74	30768	30679	70	1127	1065	6	1213	1179	10	2582	2641	23	294779	285714	77	0.778157
68858	69860	79	25369	25546	52	602	690	0	805	581	0	1904	1991	18	202829	200511	85	0.778157
103912	102291	73	27980	27611	63	1319	1185	8	1472	1408	14	2980	3077	25	371530	358576	78	0.779132
68775	69671	70	14605	14549	41	934	815	0	795	844	0	1846	1920	18	203000	202007	73	0.780107
91085	90818	80	16022	16168	42	1015	1086	6	865	1018	3	2728	2754	24	333016	311446	79	0.780107
106370	104165	76	26402	26046	62	1573	1544	15	1365	1151	9	2960	2763	27	320639	310695	80	0.780107
87669	88183	71	18283	18317	44	1109	1119	7	1312	1057	5	2696	2613	25	314133	309318	78	0.780107
140256	123615	92	57121	49248	81	1492	1268	13	1797	1481	17	4393	3813	32	512549	446242	89	0.782058
42164	43805	59	15625	16024	41	386	408	0	421	308	0	882	832	0	128604	127110	69	0.782058
116590	115119	75	51410	50643	74	1189	1125	10	1698	1819	17	3819	3651	29	432845	397048	80	0.782058
136810	126715	79	53796	47911	78	1457	1371	14	1511	1432	17	3999	3502	31	475838	423912	83	0.783033
90863	94236	71	42182	41994	71	1439	1395	14	1658	1593	15	3433	3219	28	397605	385508	77	0.784008
106164	107844	73	42602	40344	74	1386	1308	13	1572	1539	17	3740	3483	30	429612	417434	80	0.784983
136852	123279	96	54665	49673	79	1767	1524	16	1427	1302	14	3987	3882	30	429565	396705	84	0.785958
128754	113681	81	51602	45067	81	1364	1318	12	1476	1203	10	3574	3348	28	415404	369619	86	0.785958
34397	37078	45	17280	17864	42	191	254	0	476	440	0	1105	1159	9	121095	121207	69	0.785958
134675	121033	84	52996	46767	80	1605	1582	16	1763	1615	18	4356	4029	31	505713	456727	84	0.787908
110009	108302	91	36746	36485	72	1520	1412	14	1465	1441	13	4137	3842	31	444464	424589	82	0.787908
121420	118113	80	44078	43167	74	1418	1410	12	1346	1276	13	3435	3374	27	386926	365690	82	0.788883
66632	67616	71	14561	14662	41	685	643	0	831	865	0	1787	1928	18	192256	185548	76	0.788883
244931	186660	94	96312	73391	90	3076	2355	27	3711	2891	32	8490	6749	44	905102	699709	97	0.788883
100035	99829	73	30409	30230	63	926	905	0	1072	1111	6	2539	2515	23	311258	304107	77	0.788883
87269	86941	72	33862	33934	70	952	776	0	1299	1116	9	2483	2419	23	286788	277314	75	0.788883
175922	143300	87	74271	60378	86	2003	1512	20	2605	1997	26	5689	4717	37	615556	495403	91	0.790834
112652	111178	76	50319	49479	75	1335	1498	13	1798	1647	18	4081	3872	30	413849	399407	82	0.790834
95754	92767	83	31528	31299	71	1153	1001	1	1178	1015	3	3031	2919	26	347904	326277	78	0.791809
76777	75710	80	26282	25997	70	593	734	0	1050	808	0	1842	1896	19	218671	210777	75	0.792784
109592	108352	78	40811	40105	73	1508	1478	14	1884	1609	18	4006	3915	30	468677	446682	78	0.792784
105273	101370	81	44915	44088	74	1128	1161	8	1137	1209	13	3125	2936	26	369440	352239	80	0.792784
122265	119271	79	29929	29586	71	1417	1376	13	1728	1497	15	3664	3493	29	388972	376617	79	0.793759
30469	29271	65	6826	6778	32	196	311	0	417	461	0	1056	1009	3	102535	98488	64	0.794734
126960	113784	79	64955	57678	79	1470	1333	14	1721	1497	17	3850	3429	31	391444	350897	84	0.794734
109665	98787	79	52477	47904	77	1028	978	0	1107	817	0	2880	2638	26	352194	319850	83	0.794734
167440	138543	84	61865	50538	82	1785	1257	15	1945	1650	20	5234	4368	36	545949	448462	87	0.794734
95618	93476	75	33685	32836	73	981	867	0	1258	1395	13	3241	3157	26	322395	312163	79	0.79766
113563	114713	74	24781	24329	53	1341	1505	13	1399	1323	12	3961	3845	28	425777	408794	80	0.79766
36021	36075	65	13783	14118	40	257	265	0	502	396	0	802	920	0	103008	104757	68	0.79766
43203	45021	66	17676	18269	43	351	439	0	535	366	0	1056	905	0	119319	117816	70	0.800585
28380	29001	60	10973	11237	37	355	287	0	210	277	0	826	923	0	90203	90716	67	0.800585
75815	74872	73	26844	26720	67	923	851	0	782	842	0	2018	2154	19	255561	249276	76	0.80156
107652	107693	76	33334	32795	73	1182	1125	9	1459	1290	12	3613	3546	28	428109	409878	80	0.80156
113486	110989	79	22954	22652	55	1505	1651	15	1529	1613	16	4353	4249	31	496719	467620	80	0.802535
109127	108906	74	24857	24325	60	1155	1132	9	1433	1182	12	3093	2965	26	341042	324484	80	0.802535
157978	130377	84	59300	48091	82	1542	1338	14	1907	1458	19	4489	3716	35	492807	402961	89	0.805461
65364	64516	84	33776	34108	69	697	752	0	700	785	0	1872	2013	18	194089	187339	74	0.807411
80783	80969	71	31180	31260	70	598	674	0	859	783	0	2350	2415	23	263538	257484	74	0.807411
112684	110038	77	34368	32127	74	1256	1203	9	1553	1364	14	3844	3625	29	415104	385698	83	0.809361
101895	100927	77	28455	28072	64	1054	1110	8	1654	1653	15	3659	3626	28	394863	386949	82	0.810336
201988	165849	86	86948	70923	86	2059	1631	20	2395	2078	25	5712	4652	36	618252	519857	94	0.810336
82892	83115	72	31040	31353	64	981	1009	3	853	801	0	2532	2450	25	274025	270561	75	0.810336
50909	54340	64	10451	10834	36	777	841	0	501	508	0	1596	1518	18	170220	165862	73	0.811312
118782	117015	77	33393	33159	72	1358	1463	12	1366	1244	13	3687	3552	29	381247	372422	81	0.811312
113991	98284	81	48059	40981	79	1342	986	0	1543	1342	12	3959	3394	32	438182	389485	85	0.811312
39959	38603	70	9222	9470	35	414	547	0	441	301	0	967	951	0	113825	115065	67	0.814237
19252	19901	46	6333	6465	32	224	281	0	279	175	0	504	662	0	70705	74942	60	0.815212
144110	125140	88	52216	43255	81	1460	1151	11	1638	1366	16	4029	3463	31	462380	394562	88	0.815212
204194	155032	93	78344	59265	88	1984	1508	18	2454	1820	28	6024	4548	39	720909	530383	106	0.815212
166118	136530	89	66657	55034	84	1707	1453	17	1827	1528	19	4374	3548	34	488972	398013	90	0.816187
68166	70207	65	18323	18802	42	699	677	0	817	773	0	2013	2019	19	215527	214574	75	0.816187
104845	102992	77	37335	37235	73	1201	1243	10	1345	1197	12	3414	3420	28	388281	380278	80	0.816187
57675	58934	57	20624	20900	48	500	589	0	600	612	0	1512	1539	15	185110	179457	73	0.818137
76311	75500	72	28170	27971	64	854	714	0	756	861	0	1915	1920	19	205594	197521	74	0.818137
95525	93810	74	28403	27903	70	980	1010	3	1131	1042	5	3083	2917	26	370284	358109	78	0.819113
112127	110153	83	30262	29786	71	1307	1273	10	1860	1841	19	4277	4368	29	516396	488851	80	0.820088
164727	133761	83	59295	46217	83	1917	1446	19	2149	1511	22	5299	4295	36	611272	498485	90	0.820088
115784	115134	77	34888	34781	73	1638	1426	16	1934	1712	18	4896	4790	32	507552	495704	80	0.820088
109823	108685	76	52215	51217	74	1410	1307	12	1549	1553	16	3944	3803	29	426232	410569	79	0.821063
87383	82084	75	39312	36510	73	966	1024	3	1420	1217	12	2792	2414	26	308339	294303	78	0.821063
96883	94286	74	46737	46117	73	1066	1049	5	1153	1146	8	2265	2305	23	271331	254827	80	0.822038
105960	105050	74	31612	31264	72	1362	1259	12	1149	1045	5	3302	3330	26	387837	371660	80	0.823988
31084	32959	59	17086	17404	43	540	475	0	362	470	0	919	938	0	120518	120944	66	0.823988
259055	201437	95	109440	86721	94	2387	2000	23	3288	2463	30	7716	6200	42	819101	663830	97	0.826914
88243	88056	74	22444	22251	55	1029	975	0	1200	1210	9	3050	2817	27	322288	312231	79	0.831789
117961	115878	75	67341	66049	75	1380	1362	13	1562	1405	16	3813	3545	30	402088	380625	81	0.832765
84034	83835	72	27225	27327	62	737	707	0	941	893	0	2289	2207	22	268454	261365	77	0.83374
106838	102171	93	30922	29393	75	1237	1228	9	1473	1434	13	3609	3261	28	415163	376474	93	0.83374
95923	94848	73	41953	41264	72	812	778	0	916	1087	7	2431	2411	23	273670	269368	79	0.83374
202471	161052	87	75894	59520	87	2216	1901	21	2267	1898	23	5794	4744	38	647437	522535	93	0.83374
105664	107190	73	26535	26347	54	1347	1427	13	1467	1354	12	3553	3487	28	423010	402509	91	0.83374
96837	99142	71	36016	37231	67	1613	1509	14	1690	1695	17	3810	3764	29	443924	424585	78	0.83374
111737	114068	75	37770	38669	73	1793	1672	18	1882	2005	19	4211	4171	30	473522	453192	81	0.834715
107616	104803	91	24083	23759	54	1334	1202	10	1414	1402	15	3843	3756	28	456586	443367	79	0.834715
74943	73925	77	25734	25496	65	711	677	0	896	945	0	2410	2397	22	270547	260751	78	0.83569
47764	47003	83	8763	8701	35	469	397	0	570	433	0	1004	994	0	111249	107276	71	0.836665
105397	97036	78	44377	40514	76	1503	1395	15	1281	1136	11	3669	3401	29	443133	413746	82	0.836665
115542	104970	79	35115	30002	77	1479	1396	14	1500	1434	14	3826	3464	31	465113	420218	84	0.83764
95448	91482	74	45540	43366	73	1095	933	0	1171	1070	6	2535	2442	24	270760	251482	79	0.83764
38691	39890	57	17266	17219	45	277	522	0	461	516	0	901	888	0	119430	113472	81	0.83764
157137	134988	83	76049	66153	82	1638	1417	14	1755	1622	20	4675	4052	34	547214	477689	88	0.83764
111902	95569	85	53482	47110	80	1539	1286	16	1396	1045	11	3216	2714	28	386970	329881	86	0.838615
124001	117856	93	37085	35787	73	1241	1178	8	1399	1266	13	3645	3608	29	389969	367552	80	0.83959
44126	45803	65	19203	19357	46	431	518	0	664	659	0	1011	1050	4	125073	121423	70	0.83959
79177	79731	71	31445	31512	70	685	722	0	885	854	0	2145	2191	22	247210	237150	77	0.83959
116250	116935	76	40703	39790	73	1301	1413	13	1360	1430	13	3639	3650	28	391395	368696	82	0.840566
47310	48218	52	13440	13469	40	366	406	0	437	348	0	1113	1062	6	127476	123973	72	0.841541
104516	103648	75	33418	32976	72	1030	1032	4	1294	1203	10	3341	3259	26	418211	411134	82	0.841541
116659	112426	78	52745	51808	74	1512	1653	15	1777	1709	18	4160	4210	29	494629	477187	84	0.843491
118203	116937	77	37677	37039	74	1271	1287	11	1240	1230	11	3471	3501	26	395180	387103	82	0.843491
118386	107530	78	45855	39811	76	1491	1282	12	1599	1718	16	3577	3248	30	424566	367996	83	0.843491
125793	125698	76	39400	38847	74	1385	1507	14	1874	1917	19	4815	4637	33	535141	522512	81	0.844466
99792	100822	74	31434	31413	69	1271	1267	11	1714	1615	18	3625	3615	28	417783	402361	78	0.844466
146314	126331	82	62566	53610	81	1538	1292	16	979	1023	5	3708	3110	31	410970	354301	85	0.844466
82954	84380	71	17697	17520	45	978	995	0	1194	1069	7	2217	2241	21	273337	258865	76	0.845441
87744	87016	74	25005	24711	57	1035	905	0	1182	1335	11	3178	3132	26	330195	327232	77	0.845441
38285	38602	66	14447	14768	41	402	439	0	286	356	0	1067	1132	7	122968	120027	69	0.845441
108597	106479	76	42709	41712	74	1038	957	0	1305	1202	10	3000	2913	26	352110	341027	80	0.845441
81781	81667	73	21022	20935	50	591	648	0	1166	872	0	2340	2291	22	253725	245933	75	0.846416
165166	127798	96	69130	55431	84	1710	1324	13	2017	1554	20	4927	4055	36	573054	465648	89	0.846416
89287	92952	71	30451	30211	70	1151	1105	7	1125	1234	9	3021	2892	25	359611	343382	79	0.848367
25291	28472	38	8685	8814	35	403	392	0	403	359	0	967	1098	6	104625	100699	68	0.848367
112240	102688	78	37147	32228	78	1527	1503	15	1432	1399	14	3732	3468	30	413452	378909	82	0.848367
180945	142488	94	71705	56394	87	2112	1650	18	2325	1677	22	4970	3909	35	605327	477963	93	0.848367
107437	104842	74	50255	49181	74	1221	1387	12	1332	1439	14	3511	3335	28	392162	373263	79	0.849342
15216	16903	44	69623	70511	63	58	145	0	219	131	0	-12	70	0	-1541	0	0	0.849342
114975	112551	78	32907	32712	73	1305	1202	10	1522	1325	13	3317	3260	26	378896	360663	81	0.849342
48988	50952	67	19339	19776	46	487	466	0	649	692	0	1317	1404	13	135410	137828	70	0.850317
42488	44029	60	20306	20431	47	655	560	0	667	554	0	879	928	0	114071	108294	69	0.851292
106923	104341	75	35732	35328	72	751	877	0	1068	993	0	2556	2519	22	326422	308533	78	0.851292
85495	84509	78	25107	25578	57	799	750	0	1285	1140	8	3054	2890	26	320089	317852	78	0.851292
40142	39268	81	12606	12926	39	346	412	0	381	315	0	856	838	0	113087	113855	69	0.852267
88567	86500	74	35845	34984	71	805	656	0	750	779	0	2330	2193	22	288912	274188	77	0.854217
116106	106038	80	51942	47725	77	993	1045	4	1487	1276	12	3281	2952	29	391377	351703	81	0.854217
28584	27871	60	12511	12963	38	102	211	0	456	383	0	691	656	0	83890	84377	67	0.854217
206226	162303	90	90047	70961	89	2338	1820	23	2487	2054	25	5912	4812	39	662630	526438	93	0.855193
98989	96526	77	27514	27333	70	934	852	0	1632	1307	14	3293	3246	26	360938	341750	77	0.855193
116880	112159	89	26080	25361	61	1406	1464	13	1489	1517	16	3627	3582	28	439223	412725	80	0.856168
124689	115608	86	55820	51007	78	1284	1205	9	1147	1038	5	3180	2820	28	338516	313048	83	0.856168
127087	120612	79	34493	33247	76	1283	1047	6	1234	1036	5	3306	3144	28	350533	325590	84	0.857143
38410	40353	51	10168	10335	37	545	600	0	434	481	0	1310	1263	11	111120	103543	68	0.857143
183251	117711	105	69602	34917	102	2124	1324	11	2352	1550	17	5437	3566	55	608557	397656	110	0.858118
165905	140285	85	63021	52939	81	1790	1681	17	1925	1802	20	5527	4768	37	569153	479307	88	0.858118
85886	85956	73	21091	20845	49	1129	1080	7	1037	1047	5	2398	2642	22	258259	249674	78	0.859093
125423	109620	80	53306	45504	79	1393	1284	12	1382	1246	11	3173	2823	28	335506	289780	86	0.860068
96005	95681	76	23252	23104	55	994	846	0	1247	1283	11	3343	3105	27	343219	335651	76	0.861043
60378	59981	76	26375	26138	59	430	514	0	621	613	0	1640	1521	16	192026	191322	75	0.862019
113772	110307	79	36402	36072	73	1402	1399	14	1436	1404	12	3522	3491	28	447927	430781	80	0.863969
64147	65065	71	12989	13301	39	554	661	0	379	557	0	1699	1431	16	176996	172964	74	0.863969
105826	104120	75	27961	27043	67	1092	1088	6	1266	1198	10	3196	3264	26	376893	361564	81	0.863969
226118	168887	93	92429	70589	91	2665	2048	24	2759	2018	27	7260	5469	43	804360	601183	109	0.863969
122884	120009	76	28550	27692	73	1506	1572	15	1486	1300	15	4176	4190	30	436596	409477	83	0.865919
129384	126207	76	35654	34157	74	1436	1440	12	1597	1536	17	4185	3893	30	458511	436527	82	0.865919
204390	163457	91	85708	69177	86	2474	2191	24	3141	2558	29	7122	5631	42	814404	654144	91	0.865919
119738	120316	76	27004	27001	55	1359	1399	14	1815	1812	19	3868	3607	29	450240	444453	79	0.865919
103180	101098	79	32843	32283	72	1300	1093	8	1193	1169	8	3339	3448	27	389683	376013	79	0.867869
203571	151937	99	67043	50541	92	2041	1717	21	2745	2115	26	6478	4937	41	742381	558320	98	0.867869
94621	93554	74	22369	22167	49	1038	1074	7	1116	1183	11	3084	3118	25	357257	341497	78	0.87177
124704	113830	95	57251	52132	78	1727	1658	16	1840	1678	18	4789	4571	33	506901	459912	85	0.872745
102536	96255	75	47525	43494	76	1182	1141	8	1275	1297	12	3608	3280	29	417647	378319	80	0.87372
54134	54280	68	16696	16810	43	653	598	0	567	651	0	1312	1366	12	148911	149087	70	0.87372
116322	114633	78	48644	47970	73	1092	1062	6	1374	1258	12	3618	3437	29	438450	410649	82	0.874695
107673	105408	86	18135	17901	45	1356	1305	11	1451	1445	14	3413	3505	27	370774	358746	80	0.87567
152157	137685	95	60101	54481	80	1653	1549	14	1723	1466	17	4372	3878	32	484953	441861	84	0.876646
50223	50189	68	20554	20443	49	405	371	0	710	563	0	1247	1214	11	143758	142342	74	0.877621
34998	34907	79	10502	10474	36	408	476	0	451	477	0	1066	1007	2	118754	120810	69	0.878596
179903	145796	101	65621	51983	84	1915	1483	20	1866	1557	20	4790	3795	36	549674	438713	90	0.879571
104981	107050	72	31360	31082	71	1012	943	0	1560	1567	16	3740	3512	29	380446	367258	80	0.879571
100011	97591	76	47152	46216	73	1282	1289	11	1269	1162	9	2804	2783	25	335674	316965	80	0.880546
55826	54835	72	14178	14331	40	555	499	0	687	651	0	1590	1539	15	200279	199602	74	0.881521
23030	22822	48	8926	9367	35	253	290	0	282	390	0	630	697	0	78364	79147	63	0.881521
96910	95761	90	28959	28822	71	1195	1144	8	1054	1135	8	3146	3091	26	347910	344482	78	0.881521
61911	62244	69	13955	14123	40	451	412	0	516	670	0	1287	1370	12	161703	156224	73	0.885422
65358	66084	72	11564	11780	37	834	882	0	897	922	0	2256	2187	22	232413	223120	73	0.886397
145492	134269	79	53492	48770	79	1563	1253	12	1494	1305	14	4153	3514	32	492308	444815	86	0.887372
74116	74611	71	26680	26618	63	638	708	0	1082	1136	7	1883	1950	20	214012	205860	74	0.888347
126907	121177	79	31294	30670	73	1230	1087	8	1851	1688	16	4761	4469	32	516807	481399	82	0.889322
280402	193165	100	123055	88078	98	3008	2267	27	3688	2638	34	8668	5903	46	989466	707727	103	0.889322
177299	144052	91	71987	59218	86	2062	1558	19	2249	1966	23	4787	3924	36	568647	465085	89	0.890297
95173	92096	74	26556	26547	58	1302	1467	13	1459	1343	13	2934	2802	25	357723	342344	81	0.892248
138644	132602	78	48442	46367	76	1813	1538	17	1944	1729	18	4693	4513	32	505444	470327	83	0.892248
61678	61761	72	19509	19850	46	644	779	0	991	753	0	1472	1499	15	176378	170905	74	0.893223
227490	176702	94	97963	75026	90	3068	2454	27	2398	2083	25	6149	5010	39	676799	524867	97	0.894198
24086	24670	50	12051	12379	38	345	329	0	109	324	0	859	897	0	85278	82745	69	0.895173
177659	144693	90	72602	59564	85	1810	1590	19	1705	1432	19	4316	3423	34	450407	359987	93	0.895173
339393	233529	130	171709	122046	125	5910	4293	37	5944	4160	41	13014	9497	54	1.04858e+06	1.0116e+06	130	0.896148
103701	100772	74	15100	14657	42	1353	1332	12	1458	1344	14	3458	3283	28	392456	369107	80	0.897123
204033	156946	100	74171	57573	86	2638	2045	26	2652	1879	28	6700	5369	41	724959	565070	92	0.899074
49880	52659	49	13659	13916	40	522	398	0	660	459	0	1399	1423	13	146258	148334	71	0.899074
87711	86934	72	38777	38598	70	680	645	0	1183	1044	6	2851	2812	24	322510	312482	78	0.899074
233404	181920	89	95223	73961	89	2403	1927	23	2653	2214	27	6699	5211	41	815282	648741	96	0.900049
55848	58459	62	21567	22231	46	386	507	0	384	365	0	1400	1288	12	156971	157829	71	0.900049
100876	102017	78	26786	27107	60	1367	1628	13	1708	1492	16	3759	3632	28	404894	388422	79	0.900049
109090	106444	75	34623	34089	73	1393	1434	13	1249	1169	11	3015	3014	25	354416	347051	80	0.900049
36651	36925	66	17264	17600	44	360	331	0	203	352	0	890	954	0	98879	100276	72	0.901999
108102	104770	77	25715	25343	66	987	936	0	1173	1011	3	2739	2629	25	302471	293164	80	0.901999
60907	62867	69	22684	22830	54	589	604	0	473	576	0	1478	1567	16	157862	150670	74	0.901999
108441	107695	77	44259	44093	72	1151	1180	8	1386	1413	13	3731	3648	28	389822	375433	80	0.902974
88179	88364	72	19800	19581	46	809	664	0	938	912	0	2693	2724	23	301763	290076	77	0.902974
108479	100238	80	47944	44423	75	975	907	0	1096	1080	7	2904	2697	25	326637	300680	80	0.902974
127650	118602	79	56487	50102	79	1373	915	0	1558	1289	14	3400	3108	29	383975	351904	83	0.903949
60606	58402	86	14939	12943	71	672	605	0	948	708	0	1507	1383	15	193715	172915	86	0.903949
106923	105789	77	24957	24620	58	1274	1339	11	2045	1846	19	4690	4531	31	491347	472014	80	0.903949
142628	135732	88	54479	52274	77	1560	1413	15	1890	1881	19	4781	4636	31	531509	509508	83	0.9059
34311	34478	65	12228	12470	38	222	297	0	372	441	0	933	908	0	93429	91807	72	0.906875
325083	238832	123	192917	152410	118	5220	3638	35	5686	4467	37	13455	10667	52	1.04858e+06	1.00998e+06	127	0.906875
91231	95217	71	24053	24941	47	889	958	0	1322	1335	11	2709	2783	24	320685	311655	77	0.906875
211842	166283	90	71935	55437	89	2677	2082	25	2766	2232	28	6771	5001	43	802750	623345	97	0.906875
67692	69971	64	29713	30709	50	983	860	0	716	539	0	1630	1693	17	196280	194483	70	0.906875
118944	115900	78	54536	53168	75	1260	1277	11	1791	1687	17	4183	4146	29	452279	441108	80	0.91175
196365	157486	88	90594	73023	87	2429	2006	24	2608	2139	26	6135	4999	40	725923	590319	95	0.91175
86082	88420	72	27047	27907	50	930	956	0	1270	1143	9	2408	2412	24	293953	285869	76	0.91175
56495	55222	71	15988	16139	43	467	613	0	656	660	0	1321	1363	13	158088	149125	72	0.913701
108532	105012	77	32532	31576	73	1056	1018	3	1340	1274	11	3156	3155	26	360735	343990	82	0.913701
119739	117333	79	33784	33072	73	1738	1625	16	1658	1661	16	3919	3949	28	449493	443706	80	0.913701
36811	37854	62	22381	22650	52	396	335	0	526	358	0	1109	1103	8	130470	126667	71	0.917601
115061	111887	78	52584	51516	74	1171	1236	10	1544	1485	15	3291	3191	27	396536	387246	81	0.919551
100846	99572	78	25134	24803	57	1250	1089	6	1309	1166	10	2867	2798	26	316788	311894	79	0.919551
99543	99652	79	34461	34344	71	861	873	0	1059	865	0	3109	2972	26	317491	310554	77	0.920527
118571	109044	81	47010	43738	77	1434	1269	10	1455	1376	13	3368	3083	28	398235	371991	84	0.920527
98826	97547	75	24966	24929	54	1449	1299	13	1506	1393	13	3261	3290	26	391673	379488	78	0.920527
67667	69322	70	13523	13821	39	449	563	0	434	566	0	1798	1808	18	182043	181763	71	0.921502
32941	33586	59	7079	7174	33	355	332	0	275	407	0	787	828	0	112530	114801	68	0.922477
47595	48569	68	12445	12546	39	416	244	0	567	652	0	1450	1448	14	138480	138854	70	0.922477
53327	54580	67	17052	17411	45	394	436	0	713	630	0	1528	1541	15	181467	179682	75	0.922477
33759	33062	79	12425	12540	39	209	261	0	640	659	0	1102	1040	5	116236	112283	71	0.925402
232726	177891	93	91728	70170	91	2877	2223	26	2564	1979	28	6782	5283	41	740694	579144	99	0.926377
136882	119139	80	55426	47727	80	1374	1354	13	1997	1597	18	4604	4063	33	520842	437628	87	0.926377
106810	106693	74	26996	27189	58	1082	1292	10	1267	1166	11	3382	3331	27	384472	367282	80	0.927352
98055	98945	73	28775	28214	66	959	1145	7	1060	1116	8	3086	2983	28	355812	341407	77	0.927352
97511	92101	77	33904	30420	75	915	785	0	1316	1266	12	3024	2840	26	370076	339391	91	0.927352
58727	54577	75	18947	19201	45	573	456	0	826	715	0	1431	1393	13	164548	164390	75	0.927352
288160	201707	109	142376	106407	101	3154	2171	28	3695	2671	34	9635	6781	47	1.03869e+06	773870	106	0.928328
95780	94783	74	24595	25104	49	1025	868	0	989	1021	3	2373	2246	23	278293	270714	77	0.928328
292447	213251	108	126204	94841	100	3418	2384	31	4020	2927	36	9897	7159	48	1.04858e+06	839256	106	0.928328
87193	86830	77	22954	23623	45	615	641	0	917	761	0	2407	2410	23	279769	271850	76	0.928328
102430	99776	75	24128	23812	58	1319	1327	12	1335	1296	12	3564	3507	29	389115	374774	79	0.930278
110432	104830	78	42318	39355	74	1140	1091	8	1540	1245	13	3125	3061	26	375320	360125	81	0.930278
67330	67142	74	22656	22698	54	560	511	0	983	1004	1	1794	1786	18	209484	207340	74	0.931253
88494	88144	74	17637	17496	43	1179	1042	5	1254	1101	8	3360	3275	28	367269	361895	80	0.931253
82365	81372	72	29824	29185	71	1095	1109	6	731	789	0	2317	2258	21	252355	246068	77	0.932228
102786	101038	80	43922	43516	72	1083	1063	5	1226	1170	10	3191	3014	27	349247	334078	79	0.932228
142132	127057	80	63039	55447	79	1422	1011	4	1807	1530	17	3468	2916	30	372889	325807	87	0.932228
92917	92934	74	38845	38715	71	1099	983	0	819	905	0	2587	2440	24	285277	280816	78	0.932228
272113	176432	125	113483	73610	121	2629	1757	23	3399	1854	30	8298	5206	53	917601	590336	140	0.933203
82042	84577	71	18546	19225	42	738	656	0	945	836	0	2553	2491	24	285140	286872	76	0.933203
107453	97122	87	41276	37375	75	1164	1147	8	1711	1527	17	3769	3401	29	387546	347354	82	0.934178
200656	162172	92	71096	57270	86	1771	1429	15	2323	1738	24	5595	4699	37	610936	491010	94	0.934178
46295	47918	67	17177	17701	44	571	537	0	462	349	0	1147	1137	7	152182	152106	71	0.935154
57062	55850	73	25226	25320	56	499	624	0	445	654	0	1347	1477	14	157806	156234	72	0.935154
113219	111384	86	34325	33044	74	979	1029	4	1630	1615	16	3315	3230	26	408360	390609	92	0.935154
29031	28984	66	13319	13848	39	392	415	0	263	346	0	844	799	0	99965	102726	64	0.936129
155970	128178	86	68541	56363	83	1715	1520	18	1810	1433	18	4333	3623	34	537593	435095	91	0.936129
124013	112790	82	48146	42914	78	1088	1050	6	1258	969	0	3622	3240	29	383737	335699	85	0.936129
50786	50697	70	16167	16374	44	288	443	0	421	419	0	1258	1185	12	157030	152818	74	0.937104
116552	112048	86	36122	35237	73	1701	1390	18	1784	1642	17	4110	3852	31	447503	424498	82	0.937104
81889	82913	72	32102	32338	70	1096	1134	8	1074	1076	6	2646	2675	24	298417	292350	78	0.937104
55407	56013	71	23362	23807	51	499	536	0	579	441	0	1415	1456	13	156684	155515	72	0.938079
65942	66529	71	29723	30205	69	604	646	0	646	723	0	1569	1534	16	162915	158558	77	0.938079
46141	47218	60	15872	15842	43	422	325	0	379	368	0	1129	1134	8	129565	129856	71	0.939054
59698	60950	63	11963	11926	39	659	606	0	590	662	0	1550	1512	15	185119	180418	72	0.939054
107717	102470	84	45912	42550	76	1251	1366	12	1485	1317	14	3445	3268	28	435482	402808	92	0.940029
151279	134782	82	42644	36669	80	1687	1442	14	1597	1351	14	3862	3671	30	474196	420193	90	0.941004
85764	86523	71	23249	22954	56	1115	1111	6	1096	1136	8	3060	3113	24	342072	330564	79	0.941004
210589	163923	105	73106	56060	86	2366	2103	22	2785	2219	28	6658	5208	41	749559	592745	93	0.941004
96535	93889	87	28566	27863	70	962	886	0	1334	1488	14	3459	3304	28	406580	396846	80	0.94198
93237	91862	81	25774	25730	59	1285	1302	11	952	1095	6	3050	2890	27	343568	331741	76	0.94198
183092	142806	93	68183	53742	86	1824	1298	17	2386	1871	22	5246	4049	38	607784	475725	94	0.942955
97097	97348	74	37453	37439	71	1255	1012	3	1297	1195	11	3186	3181	26	359761	349239	78	0.942955
129743	125559	81	33659	32905	73	1453	1412	15	1559	1734	16	4258	4041	30	486321	456536	93	0.942955
44936	45780	70	14597	14507	41	241	318	0	360	423	0	1173	1116	8	127598	130306	70	0.94393
35490	35760	66	14918	15054	42	347	539	0	479	356	0	836	816	0	116910	116493	68	0.94393
213152	145463	96	82603	59096	90	2402	1751	26	3022	2312	30	7484	4917	45	849871	573650	96	0.94393
132372	129844	77	52347	50594	76	1529	1549	15	1741	1726	18	4247	4085	31	499991	476219	83	0.944905
44650	39461	83	11008	8136	73	327	307	0	406	480	0	1080	917	0	158052	128422	83	0.944905
88803	89381	76	30412	30163	70	653	707	0	1061	1129	8	2041	1896	21	251091	244210	76	0.944905
105513	102634	75	26653	26675	65	1092	1103	7	1822	1589	18	3807	3542	30	404736	386099	81	0.94588
243561	185426	103	104875	80883	93	2668	1977	26	2857	2120	26	6156	4661	42	717384	558044	98	0.94588
45863	48913	65	14724	15180	40	376	524	0	612	475	0	973	1010	2	120624	121681	69	0.946855
92944	97077	72	24448	24014	58	1153	1313	11	1384	1218	11	3118	2954	26	370857	363594	79	0.94783
197221	157654	87	79882	63582	87	2338	1905	23	2360	1745	25	5724	4502	38	624824	505232	94	0.949781
51865	50467	84	19034	19166	45	438	471	0	376	500	0	1289	1353	14	143719	143988	70	0.950756
61859	60805	71	13860	14220	40	433	567	0	259	446	0	1315	1377	12	142399	140440	77	0.950756
55096	55405	63	7944	8113	34	357	443	0	501	555	0	1511	1495	15	187938	184901	71	0.950756
115577	114433	77	32787	32289	73	1261	1297	11	1347	1158	8	3504	3328	28	385081	373671	78	0.951731
61167	61487	71	14685	14885	41	716	752	0	612	581	0	1442	1463	15	180735	177711	74	0.956607
96689	95702	76	21527	21336	49	783	713	0	1099	1072	6	3274	3264	26	321191	307853	79	0.957582
132864	113874	82	58585	50019	81	1278	1059	6	1675	1398	16	3515	3093	29	377209	325758	86	0.958557
65947	62808	86	23696	21765	86	701	447	0	684	686	0	1761	1688	16	201927	179509	86	0.958557
40624	41349	68	16929	17525	42	568	508	0	436	452	0	1075	948	0	123254	127521	68	0.958557
193138	154619	88	72101	58823	85	2297	1863	20	2032	1420	20	5327	4440	37	595910	483203	92	0.958557
57443	59712	70	27500	28220	56	637	730	0	672	550	0	1413	1412	15	159324	156149	72	0.959532
172367	138813	86	70886	56819	83	1902	1487	21	2233	1783	24	5341	4234	37	614344	480707	91	0.959532
91313	94084	72	33237	33697	63	736	631	0	1074	981	0	2786	2690	25	319591	309511	77	0.959532
63090	66520	68	21402	22374	44	730	683	0	543	633	0	1885	2023	19	237932	230738	75	0.959532
122011	117573	80	37527	36000	74	1021	1168	9	1574	1458	15	3709	3611	28	422957	395260	81	0.959532
109806	109203	74	27073	27290	57	1045	1086	6	1367	1498	13	3915	3707	29	444893	435704	80	0.959532
30886	29978	72	17318	17526	45	500	381	0	269	307	0	614	606	0	74377	74345	65	0.960507
116254	112111	89	38759	38180	74	1031	1108	8	1702	1524	16	3957	3613	29	443415	421960	81	0.962457
24738	25612	53	12137	12471	39	70	214	0	357	420	0	475	543	0	78714	81730	66	0.964408
35789	37218	62	16233	16302	43	375	388	0	463	467	0	948	990	0	108500	113202	68	0.965383
83248	84425	74	23656	23348	56	849	1079	5	1132	1027	5	2845	2932	24	297933	285225	76	0.967333
96525	94779	75	26612	26538	59	1199	1265	11	1057	1055	8	2936	2919	25	329493	319437	77	0.970258
57140	57340	68	12208	12176	39	600	555	0	557	645	0	1418	1470	14	150032	146781	73	0.972209
37406	37953	67	11333	11662	38	464	442	0	373	318	0	986	914	0	95034	94963	68	0.972209
59744	60278	75	20011	20346	48	498	443	0	865	801	0	1513	1438	14	170740	164467	77	0.972209
70789	70263	75	14489	14725	40	808	796	0	635	690	0	1938	1902	18	234544	229677	75	0.973184
33410	33567	56	10534	10773	37	451	532	0	292	366	0	859	771	0	103836	103514	65	0.973184
90117	88326	83	33532	33411	71	1106	927	0	1241	1446	13	3281	3117	27	361963	354251	76	0.974159
93749	89652	75	41993	38768	75	940	908	0	1032	956	0	2266	2157	22	251776	240072	76	0.974159
31474	33219	53	16579	16800	43	371	484	0	415	407	0	1108	947	0	104854	105390	67	0.975134
99240	99014	73	28385	28109	68	1606	1564	14	1676	1636	18	3945	3907	29	428361	424078	76	0.976109
112213	111646	77	46481	45630	73	1306	1275	12	1257	1124	10	3215	3081	27	366208	349241	78	0.976109
108261	107415	74	25724	25792	51	1108	1333	10	1613	1522	16	4092	3970	30	421577	406900	78	0.976109
121531	117869	82	48015	46644	74	1212	1200	10	1317	1276	12	3442	3275	28	400137	373287	81	0.978059
70959	72792	69	34388	35064	69	811	772	0	785	791	0	1872	1767	18	221302	213966	76	0.978059
192238	156306	90	68235	54965	85	2265	1797	24	2189	1721	22	5813	4747	39	602265	491361	91	0.979035
135532	116581	81	59294	51452	80	1579	1393	13	1419	1305	13	3568	3059	31	405303	336146	85	0.979035
98364	99147	73	23264	23496	50	1252	1170	9	1154	1264	10	3337	3245	26	360701	359670	77	0.979035
110827	110952	74	30456	30309	67	1482	1625	14	1410	1407	13	3704	3627	28	423644	413120	78	0.979035
97984	98913	73	30747	30681	66	1517	1380	15	1095	1248	11	3185	3314	26	366206	352670	78	0.979035
97990	101229	72	26904	27210	53	996	1057	5	1232	1158	9	2896	2920	25	324659	318220	75	0.98001
131793	130549	76	33822	33399	73	1530	1361	13	1923	1771	19	4305	4218	30	504043	480901	81	0.98001
105887	107075	73	53553	52946	73	1612	1508	15	1688	1645	17	3865	3821	29	463185	448821	79	0.98001
116796	114970	75	36318	36199	73	1359	1482	13	2047	1830	21	4325	4231	31	469283	450844	79	0.98001
93644	93052	76	26719	26489	58	601	726	0	1133	1017	3	2355	2203	22	270215	256581	77	0.984885
194453	152990	98	78962	65405	87	2021	1653	20	2439	1863	24	6005	5073	38	650569	527157	93	0.985861
34379	33470	63	7251	7439	32	565	595	0	335	299	0	854	913	0	113926	115437	68	0.987811
38012	37740	69	16836	17271	41	227	359	0	264	485	0	750	809	0	102556	102199	68	0.987811
91456	91348	75	30683	30414	72	1179	1127	8	1403	1262	13	3284	3204	26	364425	344418	80	0.988786
92483	91621	73	27891	27278	61	1386	1339	13	1394	1337	12	3489	3436	28	371521	358685	77	0.988786
29357	32096	54	13287	13354	40	251	392	0	539	547	0	890	894	0	120763	122103	71	0.988786
129563	119641	79	55771	51253	77	1220	1234	11	1348	1322	11	3631	3301	29	378843	345902	82	0.990736
177044	148828	85	76276	63254	85	1951	1669	20	2048	1826	22	5595	4782	38	621820	525325	90	0.991711
99451	94730	75	42267	39133	74	944	1114	7	1025	980	0	3216	2904	28	377602	346461	78	0.991711
77686	78223	72	34346	34806	70	595	709	0	801	768	0	2092	1859	21	225355	219930	76	0.991711
68024	65473	83	27044	27264	69	587	722	0	804	846	0	1616	1420	15	183406	184776	76	0.993662
110684	109510	78	32846	32050	72	1899	1603	17	1644	1575	19	3618	3499	28	432828	421589	80	0.993662
308192	204816	120	145687	100122	116	3576	2143	32	3954	2579	34	9365	6393	49	1.04858e+06	720030	123	0.993662
26088	28262	40	8187	8499	34	289	318	0	293	329	0	705	626	0	81410	84050	65	0.994637
37305	37280	70	11855	11801	38	457	441	0	231	301	0	1162	1135	8	109244	106794	68	0.995612
42665	45286	49	21142	21550	47	644	511	0	426	424	0	1234	1171	9	125720	125470	70	0.999512
43360	45060	65	11539	11656	38	364	213	0	437	408	0	1017	991	0	129053	128898	69	0.999512
57425	58218	68	26830	26676	66	484	580	0	569	672	0	1356	1340	13	174125	173703	73	0.999512
109933	108860	76	24626	24621	52	1106	1216	10	1617	1396	14	3979	3844	29	458809	439297	80	0.999512
155138	139194	87	70596	62790	82	2134	1749	21	2243	2136	21	5739	5156	36	607798	562389	87	1.00049
41057	42786	59	19322	19758	44	598	491	0	383	298	0	1037	1148	9	115145	117355	68	1.00146
28418	29401	55	10994	11446	37	233	121	0	392	368	0	637	614	0	88138	92182	67	1.00146
96435	95523	75	26504	26330	58	1072	1159	9	1465	1352	15	3596	3573	27	385823	382883	78	1.00244
173190	133626	93	73782	56723	86	2122	1493	20	2310	1782	27	5439	4050	39	570633	453923	91	1.00341
85999	87688	71	32563	32569	71	1122	1112	8	1188	1153	9	2734	2639	24	299531	283231	78	1.00341
103015	100629	75	43558	42665	73	1060	1174	9	1125	1097	7	3115	2977	26	325296	314094	81	1.00536
98076	99026	73	46679	46282	72	1106	1171	8	1346	1282	11	2717	2622	25	341322	333749	77	1.00536
47412	48870	65	23343	23988	49	802	792	0	681	636	0	1177	1059	6	135641	137816	70	1.00536
124039	113596	81	47691	41541	79	1314	1082	8	2009	1484	20	3940	3497	31	449097	394692	84	1.00536
42597	43774	60	10711	10945	37	430	513	0	493	410	0	1315	1290	11	138684	141152	69	1.00634
94869	91604	74	40441	37881	74	1057	882	0	1286	985	0	2844	2513	26	339774	321268	78	1.00634
129251	125597	80	99081	96197	76	2184	2144	20	2021	1846	22	5476	5057	34	602528	574062	82	1.00829
131368	127962	90	46163	44577	75	1723	1653	16	2018	1979	19	5054	4962	32	526325	494276	80	1.00829
117208	102940	95	55623	48588	79	1110	1127	9	1469	1100	7	3299	2780	30	387562	344390	82	1.00829
180719	146256	87	66898	53297	83	2207	1713	22	2250	1869	24	6263	5028	40	684985	555618	88	1.00829
49326	50418	68	12117	12691	37	458	497	0	424	614	0	1434	1498	14	178006	176060	71	1.00926
118147	117608	75	35744	35435	73	1355	1357	12	1316	1244	12	3272	3045	28	370620	353122	77	1.00926
36659	37506	68	13742	13806	39	417	349	0	498	452	0	853	889	0	127000	123589	64	1.00926
34938	35040	65	11485	11637	38	474	377	0	190	214	0	1023	1061	5	99155	100465	66	1.01219
165045	139303	82	63899	54130	83	1987	1777	18	1737	1429	15	4179	3498	33	449339	387186	88	1.01219
93016	94010	72	29596	29509	67	1385	1365	11	1162	1163	10	2923	2829	26	355811	342702	77	1.01316
30074	30378	64	11152	11506	37	223	215	0	192	310	0	959	973	0	108167	110799	68	1.01414
98407	98125	72	23103	23008	49	860	883	0	1282	1367	12	2947	2802	26	334201	319906	77	1.01414
52538	52982	69	18438	18624	44	411	395	0	390	623	0	1448	1463	15	157315	155861	71	1.01414
90656	88405	75	21560	21560	49	446	498	0	1042	1045	5	2342	2190	21	284234	273191	76	1.01414
72311	72077	73	13474	13802	39	533	701	0	995	868	0	1969	2002	19	212893	211182	76	1.01414
105628	104052	79	28189	27835	63	1174	1147	8	1382	1232	12	3367	3271	27	415760	397783	81	1.01511
113399	106862	91	37274	36819	74	806	923	0	1401	1118	10	2593	2557	24	306552	297301	80	1.01706
170647	139000	95	62724	51507	83	1667	1228	15	2300	1812	25	5257	4327	38	602738	496586	91	1.01804
192867	151224	99	72434	56672	86	2470	1952	23	2536	2038	28	6231	4777	40	684892	533930	104	1.01902
189471	158021	86	64575	52084	84	2307	2012	22	1998	1803	22	5209	4494	36	586197	487554	89	1.01902
183560	152232	86	70490	57315	85	2067	2065	19	2565	2058	25	6598	5735	39	765264	648495	89	1.01902
99645	101653	73	21751	22569	44	1315	1379	11	1700	1517	16	4186	4060	31	443083	423632	78	1.01902
44171	47573	56	15782	16742	40	380	460	0	536	587	0	1156	1050	5	137229	135387	68	1.01902
17863	21005	35	6242	6995	30	236	220	0	121	310	0	667	686	0	73992	76166	59	1.01902
109951	106856	75	47135	43925	75	1235	1005	3	1270	967	0	3304	3180	27	376867	349744	78	1.01902
40417	45189	45	5925	6824	30	574	437	0	379	403	0	1023	1023	3	132258	135346	69	1.01902
99880	100461	73	25559	25602	51	1353	1261	10	1374	1127	9	3464	3567	27	382783	372470	77	1.01902
28362	28123	60	8601	8445	35	405	378	0	480	270	0	1125	1123	8	140941	135281	77	1.01902
49597	48985	69	13207	13621	39	679	569	0	688	529	0	1378	1431	14	158922	159224	70	1.01999
74061	75226	70	13524	13773	39	657	821	0	677	770	0	1869	1906	20	238314	227649	75	1.01999
195622	153483	91	73606	56731	87	1645	1466	17	2182	1729	24	5379	4361	38	601593	476456	91	1.01999
94478	92995	84	23829	23575	55	976	1206	9	786	1104	6	3142	3128	25	356016	347149	78	1.02097
61523	60712	70	23573	23620	53	638	560	0	591	581	0	1804	1794	17	219550	217343	74	1.02292
78940	79693	71	33781	33344	70	683	848	0	934	858	0	2090	2126	21	240982	239326	75	1.02389
113088	111323	86	48890	47929	74	1563	1536	16	2036	1830	21	4493	4337	31	477725	453330	82	1.02487
161324	135099	84	71342	59547	83	1954	1652	17	2227	1841	22	4904	4213	35	512046	423126	88	1.02487
62037	63532	71	13043	13534	38	400	529	0	457	444	0	2081	2130	19	187943	184353	73	1.02487
20500	19359	55	69687	69883	64	14	120	0	172	290	0	67	60	0	-1452	0	0	1.02584
106026	105755	75	25979	25535	67	1420	1587	14	1460	1456	14	3754	3571	28	414732	410154	79	1.02682
100495	98563	74	20887	20203	51	1004	992	0	1483	1672	16	3456	3416	27	426715	412781	80	1.02779
84394	83570	74	15271	15274	41	647	842	0	641	856	0	2308	2289	21	250614	246938	76	1.02877
97189	98722	73	33144	33178	71	1084	1156	8	1502	1443	16	3408	3318	27	347406	334639	78	1.02877
65770	68245	69	17082	17346	43	560	624	0	763	771	0	1943	2060	19	213712	211213	76	1.02974
120407	115715	85	38446	38096	73	1204	1153	9	1737	1732	18	3946	3971	29	400710	386463	79	1.02974
87856	86574	79	24382	24391	56	703	867	0	724	699	0	2543	2504	24	278337	272924	76	1.03072
110904	97171	79	43703	38418	77	1373	1194	14	1608	1520	15	3487	3135	30	400928	351383	83	1.03169
189834	171561	86	65423	59005	81	2304	2147	20	2619	2488	24	6134	5525	36	672512	610647	85	1.03169
38981	40291	61	22363	23283	47	408	441	0	429	551	0	993	976	0	125269	124592	68	1.03169
123580	120904	79	34709	33998	73	1046	1030	4	1561	1494	14	3597	3269	29	422115	405076	80	1.03267
284266	239166	97	207061	176934	98	7407	5800	38	7623	6699	41	18930	16294	63	1.04858e+06	1.04648e+06	102	1.03267
150482	131548	82	58439	50856	80	1395	1271	12	1578	1565	15	4367	3628	35	453599	393981	82	1.03267
170386	141792	84	70728	59709	82	1572	1283	16	1832	1497	20	4670	3769	35	528097	448153	86	1.03364
193185	165430	90	99505	85405	86	2103	1662	23	2597	2011	26	5068	4554	35	552527	479020	90	1.03754
118071	104995	83	46506	40630	77	1326	1148	9	1771	1491	19	4278	3855	32	443411	397370	89	1.03949
138457	119727	81	59556	52320	80	1144	1018	4	1375	1116	11	3732	3204	31	423995	371595	83	1.04144
246287	185959	92	96064	71593	90	2648	1888	25	3437	2574	31	7647	6052	42	849089	635610	98	1.04242
104692	103753	74	28925	28687	71	1446	1148	9	1560	1530	16	3689	3789	28	408653	396956	78	1.04339
63417	63601	71	16623	16811	43	866	668	0	613	654	0	1477	1555	16	184307	173369	76	1.04632
77120	78214	72	38434	38552	70	1044	1079	6	1098	1089	7	2716	2564	26	318043	304735	75	1.04632
27969	28050	60	12544	12845	39	194	229	0	253	279	0	827	923	0	82749	85649	68	1.04729
102480	103464	72	29970	29804	70	1122	1058	6	1150	1118	8	2956	2832	25	348970	334488	81	1.04729
72547	73561	76	21505	21586	48	699	691	0	838	847	0	1980	2049	19	232761	235490	74	1.04729
53838	54127	61	12816	13099	39	818	885	0	637	557	0	1385	1509	14	156670	156687	71	1.04729
54587	55181	66	26591	26518	65	468	412	0	434	314	0	1314	1274	11	133180	131488	72	1.04924
28004	29313	50	12533	12933	39	247	409	0	249	369	0	834	837	0	97455	100902	66	1.04924
35115	36492	50	13934	14193	41	243	264	0	460	239	0	739	710	0	98663	102328	69	1.04924
70610	71343	71	21810	21778	51	598	659	0	946	987	0	2092	2127	21	232203	216726	78	1.05022
147735	131255	81	62214	54964	81	1963	1910	18	2064	2152	21	4871	4271	35	568889	511055	87	1.05119
101805	100165	75	40773	39245	74	1283	1272	11	1497	1495	17	3872	3834	30	454297	436451	80	1.05119
107585	106839	74	22286	22231	50	1043	1079	6	1049	1188	10	3105	2994	27	367562	354800	79	1.05119
36711	35237	59	6221	6276	31	405	505	0	331	428	0	994	1059	5	107444	109753	70	1.05217
127819	113414	82	42235	35365	79	1025	734	0	1664	1522	15	3789	3418	30	415190	361817	84	1.05217
221217	175389	91	96683	80066	88	2127	1703	22	2295	1763	26	6109	5136	39	666597	536959	93	1.05314
165594	140089	97	74492	64314	82	2049	1703	20	2356	1821	23	5298	4591	36	617224	525530	90	1.05412
99668	96591	78	36063	36068	72	1300	1343	12	1615	1390	15	3149	3150	26	372963	361903	80	1.05412
154702	124844	87	71775	59653	83	1687	1213	15	1819	1311	17	4438	3313	36	508136	409148	89	1.05412
64787	64804	78	14635	14751	40	657	590	0	871	676	0	1406	1410	14	202135	202816	73	1.05705
83374	82051	75	14345	14175	42	799	869	0	277	623	0	2059	2097	19	263664	254936	78	1.05705
107455	106426	76	24362	24190	55	1070	1206	9	1593	1419	15	3584	3443	28	384969	361285	83	1.05705
94163	93337	73	28136	27894	70	989	852	0	1097	1183	10	2719	2597	25	281284	271562	79	1.05802
157906	152221	77	47476	45936	75	1852	1918	20	2171	2109	21	5509	5230	34	600132	571178	84	1.059
95687	96098	72	48438	48238	72	1283	1257	12	1216	1181	10	3560	3451	28	376190	363022	79	1.059
85696	87266	73	18294	18470	43	845	817	0	885	967	0	2701	2672	25	278322	275776	76	1.059
129200	115304	83	57219	50453	79	1383	1080	8	1960	1704	19	4352	3805	33	504998	467052	83	1.05997
76875	75883	78	25223	25445	57	784	714	0	697	875	0	2107	2278	20	261745	261692	75	1.05997
32190	32519	63	21316	21789	49	470	458	0	316	355	0	1048	1025	4	111312	108708	70	1.06387
118304	105734	95	43308	37800	76	1467	1306	13	1470	1376	16	4032	3694	31	485654	434354	83	1.06485
66102	63666	77	26603	26605	58	949	871	0	719	704	0	1647	1617	17	190416	190781	69	1.06485
89571	86953	86	44620	44148	72	1212	1031	5	1320	1285	11	2968	3007	25	342342	335491	80	1.06582
31188	29935	65	10706	10751	38	301	263	0	393	319	0	674	753	0	88267	87080	63	1.06777
166532	142034	93	74822	64435	83	2047	1795	18	2197	1895	21	5529	4950	37	637198	550715	90	1.06875
103096	100194	74	37260	36671	73	1166	1037	5	993	1062	6	2629	2708	23	293493	280846	80	1.06972
39689	41500	63	14742	15046	42	425	403	0	538	360	0	953	976	0	120962	117273	70	1.06972
91104	91230	74	33150	33130	71	1189	1110	9	1096	1115	6	2989	3055	26	365759	356608	79	1.06972
92691	92557	74	26569	26495	58	1011	955	0	1254	998	0	2623	2585	24	280936	275424	76	1.0707
31399	32535	54	14889	15240	41	296	355	0	281	352	0	873	940	0	109299	113406	69	1.0707
187222	152995	94	60237	47635	86	2183	2138	20	1990	1626	22	4858	3889	36	551753	449778	104	1.0707
161774	143696	92	68507	59335	82	1827	1281	14	2271	2007	21	4411	3728	35	483107	420154	98	1.0707
114373	108940	77	51872	47009	76	1249	1102	8	1500	1263	13	3959	3531	31	422856	383201	79	1.0707
62575	64564	67	21993	22685	48	479	464	0	347	485	0	1632	1645	16	181570	177592	73	1.07167
163816	143296	85	74725	66621	81	1878	1510	19	2320	2106	21	4698	4120	33	518371	464037	86	1.07167
32972	32838	62	12437	12547	39	255	307	0	352	363	0	836	815	0	83613	84547	68	1.07265
45184	43336	68	10194	10496	35	700	488	0	468	516	0	975	1059	5	124607	124172	73	1.07362
99180	98533	73	35947	35408	72	1172	1104	11	1453	1458	15	3368	3192	28	369636	364052	80	1.0746
71424	72123	70	16889	17556	41	733	661	0	876	719	0	2145	2095	21	263056	261693	72	1.0746
121406	106815	79	59027	51694	78	1473	1130	11	1542	1419	13	4326	3805	33	462054	404383	83	1.07557
48007	49041	67	11876	11966	39	619	664	0	666	534	0	1090	1096	7	160165	154888	71	1.08045
109638	102127	77	44324	38380	78	1631	1691	15	1470	1316	14	3950	3335	32	450297	403067	85	1.08045
129486	118912	80	47136	42682	77	1212	1104	8	1686	1476	19	4167	3638	33	472702	433029	84	1.08142
122519	112609	95	32572	29457	76	1212	1209	9	1462	1320	12	3423	3095	28	414262	380507	82	1.08142
34357	34520	58	9701	10027	36	595	690	0	335	378	0	1153	1186	8	123462	125315	69	1.0824
160030	137030	84	69877	61029	83	1604	1389	15	1784	1522	18	4360	3869	31	472762	413910	87	1.0824
71494	72004	71	15596	15684	42	556	585	0	693	715	0	1748	1750	19	228033	224304	74	1.0824
36750	37453	54	22287	22496	49	448	424	0	365	423	0	923	959	0	121125	118051	62	1.08337
94136	93236	73	47612	46935	73	1215	992	0	1172	1312	11	2877	2717	25	321222	317617	79	1.08435
81584	82280	71	34159	34342	71	901	762	0	845	1037	4	2449	2613	23	279148	269922	79	1.08532
139400	125295	84	39161	33877	80	1759	1480	16	1941	1702	19	4182	3618	31	464627	428735	88	1.08727
138788	135051	77	39393	38706	75	1483	1425	12	1624	1623	17	3817	3707	29	430501	414412	82	1.08727
28564	29903	52	12433	12830	38	195	324	0	503	362	0	782	795	0	100490	103641	66	1.08825
75359	77785	81	33060	33218	70	535	568	0	985	969	0	1985	2007	19	235706	230584	77	1.08922
68283	68002	74	16300	16468	41	748	643	0	796	692	0	1607	1511	16	189147	190101	74	1.08922
90687	88791	78	35643	35343	71	951	1002	1	1138	1099	8	2771	2563	24	308569	301095	77	1.0902
109037	105675	78	26997	26452	67	1190	1311	10	1695	1716	16	3954	3754	29	449567	435883	80	1.0902
43276	42805	73	17067	17296	43	414	440	0	355	431	0	1141	1182	9	114617	116109	70	1.09118
113144	101155	79	43014	38572	77	1276	1282	10	1373	1104	10	2884	2736	25	321499	305434	81	1.09215
68937	68749	77	14565	14645	40	792	729	0	817	816	0	1792	1901	18	215594	211113	75	1.09313
28308	27856	61	11051	10827	39	419	489	0	380	315	0	1245	1145	8	120988	117686	78	1.09313
96444	97431	72	49423	49444	72	1585	1402	14	1021	1149	8	3253	3143	27	362047	355988	78	1.0941
89123	83192	75	31342	28678	69	1077	1002	1	1191	1079	6	3495	3047	29	346314	318358	80	1.0941
90381	92702	72	36979	36867	71	992	932	0	1245	1084	7	2849	2809	24	306685	294398	89	1.0941
113026	112277	75	58094	57848	73	1401	1324	12	1487	1445	13	3430	3310	28	381838	360954	78	1.0941
109552	104267	82	30854	30209	73	1247	1088	7	1451	1578	15	3641	3496	29	363859	350907	79	1.09508
88021	87972	73	25050	24991	53	1318	1135	11	1551	1651	15	3131	3091	26	362875	346144	79	1.09508
56841	55967	78	23581	23547	51	543	595	0	626	531	0	1191	1305	11	169192	166557	71	1.09605
44366	44587	72	18164	18164	47	472	608	0	394	511	0	1297	1360	12	133974	130804	68	1.09605
166460	135083	88	65861	52355	83	2040	1691	21	2033	1531	21	4767	3959	35	546956	454770	92	1.09605
21128	21208	57	8615	8821	35	307	313	0	201	314	0	694	822	0	78410	79181	64	1.09703
100703	97901	81	31696	30903	72	1180	1103	6	1278	1238	10	3001	2879	27	355796	345070	81	1.09703
110945	98041	82	48638	42996	79	1164	951	0	1332	1125	8	3343	3074	28	390487	344133	81	1.098
116835	113877	75	26015	25878	55	1133	994	0	1474	1363	14	3657	3617	28	401627	389379	78	1.098
23340	23990	60	12893	13010	40	339	310	0	90	155	0	639	687	0	77154	74863	64	1.098
139060	121490	84	60958	53326	82	1556	1332	14	1518	1338	17	3744	3255	31	439215	378994	87	1.09898
27586	30452	42	9474	9852	35	239	322	0	221	269	0	755	702	0	90595	88047	66	1.09898
141502	134564	80	37652	36441	74	1553	1333	13	1747	1483	19	3925	3728	30	479052	454339	84	1.09995
239922	198057	92	92803	77951	91	3247	2853	27	3511	2826	31	8484	6873	45	947443	749146	94	1.10093
107036	105188	81	61145	60536	74	1246	1114	8	1378	1347	14	3129	3132	25	358315	341972	77	1.10093
72877	70028	74	24236	24059	54	619	642	0	739	743	0	2094	1823	21	237909	235234	74	1.10093
151111	129684	83	77720	68426	81	1533	1395	15	1838	1367	16	4400	3584	34	474580	419260	87	1.10093
111256	104760	77	37994	34611	76	1377	1179	12	1626	1307	15	3636	3336	30	384263	349284	81	1.1019
81614	82056	71	35869	35996	71	1126	854	0	968	1077	6	3063	3094	25	314763	301069	76	1.1019
45178	45898	67	21519	21828	50	399	558	0	431	540	0	1154	1091	6	117285	118757	70	1.10385
104210	103336	75	37491	37090	72	1178	1118	8	1350	1288	12	2925	2932	24	335652	327060	80	1.10483
144359	129230	84	52819	46602	79	1554	1572	15	2133	1621	22	4807	4413	34	519761	470834	86	1.10483
116004	112512	83	33086	32531	74	1435	1472	14	1547	1602	15	4302	4311	30	503331	478322	81	1.10678
100334	91223	88	47168	42557	76	1168	861	0	1074	915	0	2434	2288	23	276467	249268	81	1.10775
144854	127981	84	63225	57393	80	1431	1319	13	1624	1540	16	3801	3553	29	429420	384624	86	1.10775
118378	116330	78	29627	29684	64	998	973	0	1158	1265	10	3209	3336	25	374991	362715	80	1.10775
94932	95553	72	30367	30054	60	1425	1402	13	1672	1525	17	3671	3432	29	394862	380677	77	1.10775
125208	120179	91	42264	41228	75	1152	1160	9	1622	1678	17	3940	3885	29	407906	389168	83	1.10873
229506	173559	94	99102	75916	91	2636	1986	24	2578	2122	26	6177	4745	41	701998	545365	96	1.11165
89933	81999	91	25654	22028	91	990	638	0	888	875	0	2498	2211	22	293638	255910	91	1.11165
94852	95598	73	32227	32342	66	1202	1225	10	1255	1107	7	2947	3014	25	348732	337208	79	1.11165
55228	57262	68	17249	17724	42	690	519	0	653	636	0	1466	1505	14	181578	172685	74	1.11165
200365	167543	94	85445	70571	86	2216	1592	21	2007	1881	21	4961	4177	34	573028	485850	89	1.11458
205628	166981	89	84826	69846	87	2276	1913	22	2520	2066	25	6201	5035	41	673809	550038	94	1.11555
90271	90843	73	34533	34517	72	774	829	0	1211	1012	3	2549	2658	23	318966	306096	79	1.11555
89149	92731	71	21606	22336	44	1143	1145	9	1057	1238	11	2882	2990	26	351296	338044	78	1.11555
48740	50624	66	13550	13828	40	467	486	0	531	467	0	1418	1514	15	143834	142566	72	1.11555
101510	98880	75	26121	25839	58	1037	1114	8	1534	1371	14	3197	2934	28	345511	330042	80	1.1175
149785	134782	84	57676	52009	79	1691	1475	17	2059	1856	19	4487	3915	33	488818	433388	97	1.1175
69425	70797	73	18654	18987	43	457	569	0	736	615	0	1997	1915	19	209643	201370	80	1.1175
214366	163652	91	114679	92814	90	2742	2052	27	3309	2536	30	7203	5504	42	794734	617714	95	1.11848
38080	39145	65	8516	8588	34	493	584	0	321	374	0	857	1014	3	104290	101155	69	1.11945
63020	60713	76	25204	25215	59	716	586	0	651	668	0	1492	1580	16	187998	181061	72	1.11945
215252	159793	96	108205	81540	90	2539	1872	24	2572	2001	26	6682	5216	41	799318	609729	95	1.12043
39455	40502	66	16307	16630	41	317	495	0	402	405	0	1032	1090	7	117060	118115	69	1.12043
204198	160585	91	70792	54885	89	2901	1881	27	2911	2324	28	7247	5891	40	793091	614864	99	1.12043
110338	97746	94	51169	46346	94	1675	1313	13	1713	1466	15	3772	3145	30	440718	364504	94	1.12043
64721	66412	67	26191	26794	52	527	692	0	674	645	0	1677	1830	17	175433	171845	73	1.12043
68040	68601	69	26459	26351	58	724	818	0	565	618	0	1446	1358	14	171640	168268	72	1.1214
85582	85689	73	20834	20526	48	1087	889	0	1139	1333	12	3175	3332	27	358182	343785	79	1.13116
185166	156430	88	84870	70256	86	1567	1171	12	1714	1608	19	4801	4088	34	545322	447229	92	1.13116
126955	122996	77	52045	51016	75	1585	1475	14	1697	1720	16	4459	4133	31	503996	472571	82	1.13116
42610	43663	66	11589	12087	37	340	447	0	534	368	0	1050	1039	4	132993	135436	67	1.13116
88166	87214	78	23016	22889	52	1013	995	0	1254	1091	8	3169	3016	27	350114	335673	79	1.13311
108112	106995	76	17884	17630	43	1306	1362	12	1231	1443	13	3764	3730	28	449182	423769	79	1.13311
93153	91500	75	25504	25279	60	1042	1102	7	1287	1306	12	3399	3296	27	365249	362593	76	1.13311
23648	25687	45	14270	14789	39	161	217	0	57	134	0	725	706	0	80394	80259	66	1.13311
121718	117962	83	42985	42000	74	1450	1410	13	1632	1580	16	4145	4222	29	444526	429164	83	1.13603
22771	22752	63	6891	7137	32	239	409	0	153	275	0	688	724	0	66675	63882	64	1.13701
35614	36640	64	14267	14365	40	256	261	0	531	548	0	1100	1171	9	109586	107702	67	1.13798
45154	46462	70	18550	18817	46	293	355	0	478	488	0	1134	1242	10	119643	111509	71	1.13993
107436	104356	91	30470	30208	73	1138	1065	6	1510	1556	15	3268	3029	27	365984	350739	79	1.13993
98750	98217	73	26432	26467	62	1030	937	0	1376	1418	14	3593	3512	27	418756	397079	79	1.14091
70108	71601	69	19512	19834	45	758	820	0	672	718	0	1997	1896	21	206773	202679	72	1.14188
131148	121988	78	63043	57124	78	1620	1398	16	1615	1540	16	3835	3679	30	391023	352305	82	1.14188
267711	186834	122	111366	76632	113	3235	2159	30	3381	2497	32	9039	6004	48	1.03538e+06	698637	122	1.14188
197497	156107	86	71670	57274	84	2084	1706	21	2303	1948	23	5938	4449	40	656193	506571	91	1.14188
115858	113445	86	34051	33905	73	1721	1745	16	1843	1749	19	4133	4024	30	495002	476332	81	1.14286
41660	42383	61	7656	7825	34	610	575	0	454	550	0	1093	1269	10	142457	138994	71	1.14286
180797	147614	87	65809	53763	84	1720	1572	17	2356	2011	23	6058	5018	37	676304	551878	92	1.14383
105203	102853	76	25053	25046	55	1116	1245	10	1257	1292	11	3542	3333	28	373961	360165	80	1.14481
106774	107980	74	40856	40590	73	1339	1238	12	1504	1594	16	3900	3831	29	406913	386776	80	1.14481
75907	76580	71	26387	26617	64	628	817	0	844	678	0	1930	1939	20	205081	201061	75	1.14481
55628	57026	72	21564	21728	49	446	477	0	415	568	0	1394	1366	14	159528	157424	71	1.14578
189725	155832	91	96786	81251	89	1823	1362	20	2324	1884	23	5418	4878	34	591693	498163	93	1.14773
179422	154080	87	76325	65070	83	1431	1122	11	2531	2035	23	5404	4794	36	653566	554671	92	1.14773
112291	103821	79	42798	38983	74	1617	1418	14	1786	1692	17	4204	3879	30	453889	422371	79	1.14871
256459	202849	95	109797	88228	91	2799	2459	26	3208	2711	28	7611	6166	43	821908	680563	94	1.14871
137269	136723	77	34733	34191	74	1365	1438	12	1701	1701	18	4637	4557	32	505853	486948	80	1.14871
197579	150499	88	73530	54444	88	2340	1731	21	2895	2019	29	5826	4426	39	691329	510806	95	1.14871
252781	187607	106	88355	66127	93	2356	1713	23	2715	1974	25	7381	5575	44	814796	616268	98	1.14968
48944	48647	68	13442	13609	40	349	462	0	465	397	0	1237	1307	12	129326	130685	71	1.15261
100905	99748	74	39222	38950	72	1438	1355	14	1152	1119	9	2983	3070	25	353386	343785	80	1.15358
113599	111260	92	31735	31331	73	1754	1603	17	1641	1502	15	3596	3602	27	415724	392979	80	1.15358
115076	111465	76	35987	33855	73	1636	1475	16	1474	1521	14	3694	3390	29	408355	380286	80	1.15358
45307	45956	66	21719	22204	48	440	325	0	334	504	0	1240	1258	9	134398	130350	70	1.15456
181230	155094	84	60371	52064	80	2299	2155	22	2008	1771	23	5314	4622	35	595118	513730	87	1.15456
67179	66297	85	18613	18585	47	409	693	0	636	707	0	1562	1542	14	184197	179492	73	1.15456
127306	113999	82	53131	47079	78	1514	1442	15	1844	1588	19	4334	3846	34	477099	419368	86	1.15553
47554	47430	68	21778	21824	49	204	306	0	385	368	0	1224	1148	9	139936	136610	70	1.15943
28677	27552	60	16535	16879	43	331	300	0	488	387	0	975	1095	6	101804	104046	65	1.15943
45135	45039	67	13782	14047	40	315	408	0	672	642	0	968	998	0	119007	120757	71	1.16041
111678	109943	75	25183	24776	57	1431	1287	13	1972	1800	19	4204	4008	31	452871	444690	80	1.16041
137657	121442	86	68261	60452	80	2054	1805	19	1524	1453	16	4343	4041	31	552459	490896	87	1.16138
105990	105754	75	24095	24220	54	1098	1075	6	1617	1561	16	3869	3966	28	389800	366217	79	1.16138
198458	160255	88	62722	50449	85	2537	2044	24	3068	2490	29	5941	4894	38	686316	565833	90	1.16138
29255	29902	63	9202	9439	36	521	443	0	294	453	0	972	1019	3	119239	117312	68	1.16236
135144	121066	84	72364	66808	79	1452	1329	13	1916	1559	17	4263	3996	31	485732	442499	84	1.16236
33259	35287	57	9035	9170	35	335	546	0	501	337	0	1150	1122	7	122013	125637	64	1.16236
54876	55752	68	22644	22761	49	404	374	0	356	493	0	1495	1429	13	137590	135997	71	1.16626
104068	102115	74	37453	35579	73	1194	1160	10	1330	1447	14	3379	3332	27	396965	377975	79	1.16724
28185	29107	50	11086	11411	37	339	390	0	371	499	0	732	788	0	99134	99549	66	1.16724
143453	137676	78	57702	55824	77	1112	1226	8	1974	1976	21	4517	4444	31	518571	497157	83	1.16724
90626	91036	74	24265	24351	51	703	738	0	980	1118	8	2363	2386	22	273843	267981	75	1.16821
132799	119334	83	55548	48730	79	1169	1073	7	1346	1467	13	3909	3591	30	429759	390777	86	1.17016
142105	116990	102	66307	55122	102	1194	1022	4	1892	1451	16	3943	3396	30	451680	366797	102	1.17016
35899	36986	64	9012	9847	33	423	380	0	363	474	0	863	1003	1	116054	117150	68	1.17016
106698	104885	80	24743	24604	55	985	1005	2	1297	1230	13	3115	3072	27	349531	331002	80	1.17016
130597	120408	78	60530	56029	77	1289	1141	10	1725	1547	18	3862	3558	30	426182	398081	82	1.17016
160284	136482	86	56502	45841	83	1909	1609	18	2041	1659	19	4395	3757	34	530382	449156	87	1.17016
93907	93239	73	30393	30224	71	1000	971	0	942	1015	3	2426	2481	22	315173	307049	76	1.17114
71019	71849	71	26987	26976	65	897	873	0	865	626	0	1760	1828	17	209004	203547	75	1.17211
100942	99216	78	42982	42368	73	1137	1018	3	1503	1252	11	2768	2942	24	308877	298399	78	1.17211
101489	97988	81	33539	33297	72	1120	1039	4	1158	1381	13	3260	3141	27	362061	346759	79	1.17211
24712	25719	43	6286	6611	31	264	242	0	383	189	0	583	549	0	68110	66497	62	1.17309
31609	31599	58	21376	21874	47	300	261	0	387	512	0	800	754	0	108727	111396	67	1.17309
38872	40423	58	8660	8874	35	270	424	0	597	638	0	864	850	0	112695	116087	68	1.17309
43789	44107	65	15306	15388	42	299	362	0	227	374	0	989	1047	4	114114	117674	69	1.17309
216088	172874	95	65283	51633	93	2862	2065	25	2384	1962	23	5564	4522	37	634934	517569	98	1.17504
126221	124351	76	31669	31336	72	1681	1627	16	2019	2018	20	4673	4616	31	557942	543278	81	1.17504
115177	107003	80	43096	39435	77	1514	1295	13	1805	1476	16	3815	3450	30	431163	392821	94	1.17504
294291	225421	109	164146	132734	105	6368	4845	36	6626	5590	39	15807	13259	56	1.04858e+06	1.03763e+06	109	1.17601
131622	116497	89	47196	41914	78	1505	1491	15	1747	1598	17	4244	3919	31	469767	417244	84	1.17699
82252	83416	72	13797	14116	39	656	732	0	1007	978	0	2142	2127	21	238820	232665	78	1.17699
163709	137121	87	56188	46199	80	2005	1543	20	2675	2066	27	5820	4960	38	675902	572640	89	1.17699
111993	109562	81	36044	35368	73	1440	1310	12	1830	1565	17	3920	3936	29	428256	410858	91	1.17699
59906	60984	69	12530	12994	38	599	667	0	591	543	0	1533	1636	15	166206	161695	73	1.17699
156505	137175	83	66587	57089	81	1395	1208	12	1703	1693	19	3686	3127	31	404315	344444	85	1.17796
165160	132705	85	71052	57141	84	1955	1470	20	2195	1708	23	5240	4318	37	578552	448460	89	1.17796
97832	99608	72	21243	21633	47	892	989	0	1319	1059	6	2907	2776	24	331382	318076	90	1.17796
28771	31818	52	5120	5724	29	204	215	0	346	455	0	862	886	0	102446	104641	67	1.17796
99173	100108	80	37499	37591	71	1332	1426	13	1370	1345	13	3245	3167	27	378800	368772	77	1.17796
145440	128362	83	58284	50354	80	1679	1413	16	1569	1331	16	4226	3884	31	466609	408994	88	1.18089
77529	76651	87	24597	24340	58	727	914	0	895	756	0	2004	2141	19	238982	239855	76	1.18186
174360	138063	101	72626	57953	84	1687	1338	15	1897	1561	18	4631	3815	35	561396	460025	92	1.18186
128598	127652	77	36655	36731	72	1774	1786	16	2080	2145	20	4669	4465	32	548363	534407	81	1.18284
22440	23758	53	4815	4823	29	169	177	0	157	245	0	606	655	0	69305	69826	61	1.18284
105747	104678	78	25058	24813	54	1046	1198	9	1222	1139	7	3193	3110	26	370252	354371	79	1.18381
22043	20609	66	12988	13184	40	159	260	0	47	168	0	502	596	0	56774	56694	61	1.18479
154783	133780	92	59329	50833	79	1893	1672	19	2037	1767	21	5661	4958	36	633812	562292	87	1.18674
118298	115651	80	31196	31032	73	1399	1107	7	1280	1309	10	3643	3421	29	426458	406107	81	1.18674
55992	56627	73	23932	24259	53	839	744	0	749	715	0	1561	1452	15	169766	166889	72	1.18771
18968	18538	62	9341	9406	36	148	158	0	27	122	0	642	618	0	75519	75073	65	1.18771
98606	97784	78	25894	25906	55	1318	1239	12	1344	1109	10	3002	2971	25	341042	336089	77	1.18771
178427	152538	89	52944	42882	85	2284	1779	21	2025	1812	19	5573	4856	35	588380	497793	90	1.18966
173592	142041	88	69777	57241	84	1915	1619	18	2003	1491	21	4028	3466	32	487663	404792	89	1.18966
99981	95961	78	31630	31381	72	1225	1082	7	1330	1397	13	2870	2686	26	329970	315064	79	1.19161
107473	106303	75	32088	32038	71	1371	1494	13	1551	1498	15	3367	3264	27	447585	423482	81	1.19454
110249	107355	78	27176	27264	59	1343	1338	14	2113	2035	19	4664	4578	32	489243	466050	78	1.19454
151165	133674	80	70475	60856	82	1719	1550	18	1546	1423	17	4998	4261	34	553226	479600	86	1.19454
79663	78506	75	22222	22460	49	904	923	0	706	964	0	2682	2720	25	339214	324930	77	1.19454
299595	193438	100	140594	89479	99	3368	2292	30	4016	2461	39	9511	6104	50	983271	620279	104	1.19454
193982	174215	84	100707	90579	82	2772	2512	23	2780	2692	25	7127	6596	38	739643	677540	84	1.19454
39248	40672	48	12176	11854	41	466	590	0	750	650	0	1258	1091	8	138498	127536	81	1.19551
127636	125937	81	22555	22772	47	1631	1538	16	1660	1654	14	3857	3673	29	421866	401925	79	1.19551
155731	143930	82	49534	46065	79	2007	1711	20	1997	1894	22	5109	4743	34	575110	543913	84	1.19551
102241	99661	91	40089	39424	73	1143	1003	1	1718	1449	14	3298	3152	27	385647	371752	91	1.19551
82915	81653	72	32129	32123	64	1316	1126	10	1188	1084	6	2670	2792	24	333950	333423	76	1.19551
137208	117190	83	61158	50538	82	1700	1520	17	1678	1464	16	4212	3674	33	514116	438896	87	1.19649
115682	115699	75	35792	34866	73	1060	1065	6	1634	1514	17	3729	3386	29	385620	365793	92	1.19649
107413	105230	77	73719	73073	75	1247	1135	8	1582	1382	13	3630	3404	28	421290	408884	79	1.19649
66965	67182	70	17606	17929	42	753	660	0	633	622	0	1687	1666	18	215965	213250	74	1.19649
100509	100586	73	35503	35261	72	1149	1213	10	1397	1319	13	3475	3288	28	401104	381915	79	1.19746
139564	126609	80	81649	74385	80	1517	1310	12	1323	1174	12	3181	2876	27	363410	329867	82	1.19844
117137	115260	86	33881	33511	71	1494	1430	12	1431	1375	14	3332	3367	27	389222	374803	80	1.19941
31682	34288	48	11962	12339	37	124	336	0	452	470	0	872	904	0	115998	115690	69	1.19941
112403	111256	75	32790	32351	71	1079	1027	4	1269	1213	10	3272	3388	26	361366	342440	81	1.19941
68198	66709	77	22944	23118	55	610	590	0	604	665	0	1471	1448	14	195324	193165	75	1.20039
95462	93709	78	29211	28679	71	1035	1140	7	1305	1416	13	3090	2990	26	351789	340064	80	1.20137
173840	142630	92	65389	52667	85	1831	1489	15	2420	1833	25	5080	4270	35	556423	458895	91	1.20137
109001	108086	77	29757	29391	71	1404	1453	12	1613	1379	14	4078	3744	31	461896	436854	80	1.20527
98644	94004	83	33814	33453	71	1053	1232	10	1355	1275	11	2548	2510	24	316375	300663	79	1.20527
47867	46716	72	12062	12255	38	498	566	0	525	622	0	1343	1344	13	146891	146508	71	1.20624
125401	114935	82	51510	45943	78	1170	1168	9	1456	1399	15	4026	3683	31	413594	376315	87	1.20624
174573	147303	87	73309	61479	83	1649	1294	17	1769	1492	19	4230	3682	32	483088	409955	89	1.20819
88955	89805	74	30697	30610	70	988	1026	4	965	1128	9	3083	2823	26	336577	331328	77	1.20917
96103	96346	84	26282	26401	56	1480	1489	15	1173	1125	8	2876	2948	26	329144	318961	80	1.20917
56169	57586	68	12427	12977	37	348	453	0	620	605	0	1366	1348	13	180124	178246	75	1.20917
272793	195101	97	97114	69065	94	3042	2310	27	3738	2544	34	8859	6070	48	1.00398e+06	651368	100	1.20917
138869	136197	77	29720	29514	54	1611	1648	16	1547	1590	15	3838	3788	27	451186	437553	81	1.20917
167275	141037	88	59495	49605	85	1715	1511	17	1616	1530	17	4710	3928	34	564783	477303	91	1.21014
115250	113843	76	41937	41444	73	1446	1526	13	1601	1531	16	3596	3684	28	432811	407669	81	1.21112
189244	154226	92	84456	69717	85	2480	2039	23	2598	1931	24	6342	5091	39	698207	580305	92	1.21112
27151	26854	61	12497	12843	39	56	118	0	453	498	0	866	960	0	100769	100090	64	1.21209
27306	28346	55	11554	11682	38	207	233	0	425	462	0	875	878	0	106134	105455	70	1.21307
104019	101790	79	29437	29079	71	1226	1127	9	1143	864	0	2749	2682	25	325805	314638	80	1.21307
139507	123503	86	56629	49601	80	1573	1374	13	1704	1673	19	3898	3380	32	423357	371334	85	1.21404
24904	27438	39	7598	7877	33	419	340	0	276	235	0	814	797	0	77030	71924	66	1.21404
78476	76599	78	27609	27551	62	1089	1011	3	844	840	0	2250	2224	20	263934	253217	76	1.21404
110325	102398	80	48406	44742	77	1178	1016	3	1618	1359	13	3418	3053	28	406869	370896	81	1.21599
40974	41532	59	11128	11349	37	575	530	0	482	593	0	1069	994	0	129501	124867	73	1.21599
109844	113812	73	41616	41497	73	1576	1473	14	1880	1925	20	4390	4246	30	460826	440292	80	1.21599
285291	216809	102	174488	138068	99	6994	5481	38	6938	5636	41	18070	14249	60	1.04858e+06	1.04489e+06	106	1.21794
127390	122953	79	42301	41356	74	1280	1209	11	1949	1710	18	3682	3384	29	421633	406651	81	1.21794
114108	100086	95	48089	41461	85	1567	1342	14	1498	1332	12	3755	2997	32	432023	364788	95	1.21794
175773	137529	91	74478	59979	85	1898	1348	21	2095	1620	21	5400	4539	37	585834	468483	89	1.21794
140164	126439	97	48190	40368	97	1546	1354	14	1925	1738	18	4360	3705	32	486883	429017	97	1.21794
53154	54347	68	13795	14125	39	629	587	0	656	838	0	1588	1682	17	163344	161321	71	1.21892
151564	134800	91	60187	53482	81	1668	1468	15	1843	1485	18	4333	3734	32	498025	434754	86	1.21892
42036	42408	62	8595	8917	34	446	497	0	751	463	0	751	889	0	112504	108818	67	1.21892
88193	87144	74	25606	25608	66	906	885	0	1199	1197	12	2718	2613	25	341578	326628	79	1.22184
47871	48705	70	22147	22498	47	327	362	0	552	547	0	1346	1290	12	169622	169227	70	1.22184
92472	92193	74	30657	30434	71	931	985	0	1033	910	0	2695	2631	24	321197	308744	79	1.22282
275230	196623	102	112968	82071	98	2729	1953	26	3694	2782	34	9162	6848	47	996245	748050	104	1.22379
91523	93204	64	47944	46270	73	1090	1178	8	1468	1174	13	3164	3100	27	328375	313279	85	1.22379
94100	95909	71	26945	27248	54	1370	1321	14	1454	1374	14	3261	3156	27	346195	333681	76	1.22379
160358	135231	85	66524	56724	82	1494	1123	13	1870	1563	17	4248	3598	32	468709	400266	86	1.22379
85135	84372	72	25777	25790	60	914	900	0	681	713	0	2174	2110	21	248180	242706	77	1.22477
120314	111598	86	46055	41703	78	1304	1164	10	1416	1158	10	3989	3635	31	413300	378089	82	1.22477
158334	136470	92	83697	76156	83	1460	1278	13	1875	1563	18	3985	3563	31	424694	379686	86	1.22574
181503	144025	90	80586	66023	87	2059	1569	21	1569	1380	15	4316	3578	33	526653	427056	95	1.22672
107242	97185	87	46384	40750	77	1235	1132	8	1522	1381	14	3420	2964	29	385204	339355	82	1.22769
48879	49449	70	17947	18120	44	689	672	0	574	675	0	1173	1187	10	135841	133917	72	1.22867
124158	117115	79	55897	51215	77	1676	1555	15	1879	1747	20	4527	3891	33	495032	461709	83	1.22964
62693	65537	64	23217	23479	50	589	624	0	725	660	0	1474	1482	15	189993	181759	73	1.23062
140344	133304	79	53335	51132	77	1612	1618	16	1762	1638	17	4171	3855	30	433562	415046	83	1.23159
57063	59184	59	16421	16429	43	610	550	0	797	669	0	1638	1694	16	211884	205365	77	1.23159
109821	107768	77	42490	41520	73	1396	1497	13	1754	1654	18	3636	3486	29	368175	348980	78	1.23257
185928	150007	88	90181	71414	85	3152	2714	28	3564	2872	31	9037	7025	45	943719	712956	91	1.23257
140890	120569	84	57054	48070	82	1665	1591	15	2065	1742	22	4738	4231	33	522098	448767	87	1.23354
123599	115681	89	46937	42581	77	1621	1395	14	1450	1452	17	4052	3751	30	439779	397224	93	1.23354
68870	68522	73	17335	17438	43	929	721	0	1018	856	0	1887	1944	20	226200	217673	75	1.23354
51303	51553	68	20584	20580	49	514	581	0	440	412	0	1280	1236	11	149799	147816	71	1.23452
101891	99159	77	29611	29303	72	1021	999	0	1152	1101	7	3041	2881	27	325968	314218	78	1.23452
116470	106751	83	51043	46067	79	1290	1096	8	926	802	0	3045	2741	27	345771	314856	82	1.23452
39274	40493	68	13834	14371	39	642	396	0	493	419	0	1094	1053	5	109045	107515	68	1.23452
112736	108076	78	44249	41914	75	1023	912	0	1458	1452	14	2994	2788	26	355023	330211	81	1.23549
56882	56925	69	13180	13308	39	208	326	0	682	492	0	1358	1416	13	136288	131557	75	1.23549
161170	141003	84	61310	54311	83	1673	1503	15	2028	1827	20	4858	4568	33	520676	453280	90	1.23745
106323	105099	82	18064	17964	44	1584	1326	15	1739	1813	18	3823	3801	29	421325	415725	80	1.23745
153345	127419	85	63115	52668	82	1760	1244	13	1406	1272	14	4179	3531	33	457494	376898	89	1.23745
99932	101956	73	21055	21182	47	1338	1179	10	1569	1343	15	3770	3668	29	426176	408763	79	1.23745
78568	80459	70	20797	21115	44	1036	873	0	780	873	0	2181	2146	22	238830	234603	74	1.23745
196494	156388	88	82925	66426	88	2096	1780	22	2271	1757	24	5269	3961	37	584738	473302	93	1.23745
78387	78902	88	23779	22911	63	618	567	0	853	774	0	2040	1928	21	236251	220326	88	1.23745
192696	152663	90	63042	50060	85	1776	1511	19	2208	1946	22	5308	4414	36	606153	501556	92	1.23842
93343	92570	73	39649	39677	71	1209	1128	8	1113	1081	6	2508	2681	24	324561	318156	77	1.23842
116621	108765	77	38741	35156	77	1555	1507	15	1556	1576	16	4059	3878	30	459118	417565	84	1.23842
102982	97676	78	54813	51338	75	981	879	0	1039	962	0	2500	2374	24	302281	277764	79	1.23842
130096	129120	76	34078	33829	73	1692	1702	15	1806	1693	17	4484	4451	30	514389	496389	81	1.23842
140163	120227	94	60427	53795	80	2330	2116	23	3095	2397	27	6689	5903	38	748689	671915	87	1.2394
92623	92556	74	27517	27347	70	1106	1206	8	1223	1216	10	3222	3131	27	326696	310167	78	1.24135
107429	106970	74	26041	25880	62	1230	1222	10	1298	1298	12	2999	3032	25	331743	322031	78	1.24135
95252	95330	77	43584	43379	72	1274	1126	9	1505	1296	12	3570	3366	29	374352	361193	89	1.24135
43372	46123	64	8022	8581	34	472	410	0	520	475	0	1382	1401	12	160699	156191	70	1.24135
72397	74642	69	31838	32240	67	935	949	0	975	1059	5	2355	2200	22	278316	281029	75	1.24135
94725	96689	73	31911	31768	69	993	1096	7	1330	1201	10	3174	3163	27	397568	392587	77	1.24135
88199	86023	75	34913	33554	73	851	660	0	840	997	0	2761	2509	25	294419	271597	90	1.24135
264003	182700	102	109590	75550	100	3560	2456	32	3782	2469	33	8411	5542	47	934644	613034	107	1.24135
161440	150983	82	62089	58640	80	2301	1946	21	2239	2237	21	5727	5558	33	676485	637719	87	1.24427
151645	132512	82	68502	60132	81	1522	1441	15	1973	1577	21	4500	3894	34	514197	448562	86	1.24525
119375	117063	76	41356	39907	75	1518	1284	13	1630	1541	18	4214	3991	31	433403	415316	81	1.24525
37333	37893	48	10632	10978	36	369	426	0	616	558	0	1126	1161	9	130907	125426	66	1.24525
30641	33832	39	14650	14884	41	193	305	0	312	261	0	874	978	0	103814	105606	67	1.24622
70356	71472	70	31323	31475	69	964	993	0	704	790	0	1751	1724	17	216376	209654	78	1.2472
25933	25488	64	14029	14326	39	329	338	0	284	346	0	715	675	0	97472	99568	64	1.2472
85352	84550	77	17190	17226	43	765	856	0	1034	807	0	2292	2296	23	260681	255870	77	1.24817
149239	127152	85	57848	49117	81	1505	1357	14	1924	1662	20	4521	3798	32	556881	477067	98	1.24817
57322	57068	72	25953	26295	53	411	443	0	672	638	0	1285	1344	12	146903	142390	71	1.24817
101356	97897	77	40193	39349	73	1178	974	0	1183	1057	5	2965	2779	26	343121	333345	80	1.24915
99123	98738	80	32919	33204	71	988	915	0	1046	1134	8	2725	2547	25	308107	300827	76	1.24915
87102	85792	80	28336	28291	69	997	1067	5	1286	1183	10	3176	3033	27	369507	358249	81	1.24915
135263	134194	76	38704	38570	74	1468	1219	13	1729	1655	18	4220	4187	30	489646	475230	80	1.24915
88104	90125	73	26815	27170	63	912	895	0	1010	994	0	2690	2615	23	285044	277873	75	1.24915
108770	106881	83	29338	28917	67	1292	1404	11	1883	1705	18	3863	3684	29	451530	428538	82	1.25207
75283	74546	78	16066	16227	42	716	571	0	640	700	0	1827	1649	18	206476	198533	77	1.25207
101770	101806	74	30580	30163	70	1150	1211	10	1348	1464	15	3726	3662	29	377363	361239	79	1.25305
110558	98977	91	44974	40633	75	1051	876	0	1295	1217	10	3163	3124	28	365270	335860	81	1.25305
54977	55481	71	21215	21492	48	604	626	0	579	650	0	1380	1341	13	147976	143583	69	1.25402
37710	37908	66	11800	11981	38	335	388	0	314	446	0	1020	1080	6	122077	119882	66	1.25402
43832	44078	66	7553	7583	33	255	367	0	238	288	0	926	1027	3	124095	121911	71	1.255
53662	53582	76	19046	18714	46	591	495	0	399	419	0	1367	1262	11	140100	141986	75	1.255
141062	121393	83	69701	61142	81	1687	1414	17	1708	1527	19	4257	3693	32	445039	388924	83	1.25597
101442	99481	74	32570	32214	71	1340	1222	11	1506	1176	10	3373	3382	27	379622	363286	79	1.25597
195673	164426	98	71851	60533	84	2430	2079	23	2362	1940	24	5506	4618	38	613427	523142	90	1.25792
83205	84316	72	23386	22933	51	980	922	0	1194	1008	2	2931	2865	26	309064	296913	76	1.25792
231990	180760	90	88492	67300	88	2382	1968	23	3372	2400	32	7307	5759	42	823016	651249	95	1.25987
158737	136663	90	60258	52405	83	2013	1571	22	1931	1573	18	4592	3947	33	516981	443540	87	1.26085
51379	51716	65	14371	14724	40	501	468	0	521	577	0	1347	1428	13	145127	148729	73	1.26085
158099	136756	86	77043	66458	82	1972	1650	21	2071	1576	19	5167	4581	35	575803	496052	87	1.26085
85980	84677	84	16993	17285	42	1061	1042	5	1128	1328	9	2563	2614	23	249098	244632	76	1.26182
89585	89600	76	21039	21284	47	1164	1155	8	1483	1221	10	3091	3051	26	348993	344879	77	1.26182
96639	95326	75	40405	38757	74	1134	940	0	1233	1243	11	3072	3061	25	347078	321493	80	1.2628
195200	160767	86	86204	70925	86	2122	1763	21	2381	1677	26	5364	4703	35	607937	507404	96	1.26572
109920	106401	76	43398	41766	75	943	1066	5	1116	1036	5	3020	2889	26	357845	338950	80	1.26572
75641	75029	74	25786	26517	51	1003	936	0	922	1039	5	2272	2216	22	272990	262686	75	1.26572
91894	91795	78	25297	25389	54	834	841	0	1421	1108	9	3270	3156	26	382709	361457	89	1.26572
96977	95555	75	21877	21702	51	855	859	0	1232	1247	10	2955	2817	26	363121	351126	80	1.2667
113750	108675	79	42772	41094	73	1783	1775	17	1350	1336	11	4097	3976	29	450866	426396	79	1.26767
39703	39556	69	8942	8924	36	394	378	0	463	357	0	1076	1116	7	117905	119666	74	1.26865
67622	69311	71	23099	23203	53	793	882	0	858	873	0	1972	1875	19	207423	201581	77	1.2706
74798	74987	73	26581	26705	62	675	726	0	657	544	0	1978	1961	20	198026	198068	76	1.27157
133260	119779	83	54688	47462	79	1136	1173	10	2022	1853	21	4243	3963	30	513972	456746	88	1.27255
94539	93936	83	24006	24305	50	1057	1121	8	1362	1178	11	3187	3264	26	389467	380162	79	1.27255
87159	88841	71	32992	33122	68	821	909	0	1090	1275	10	2693	2663	25	309010	294474	76	1.27353
91693	90459	76	27834	27756	63	888	850	0	801	926	0	2329	2240	22	269043	260913	77	1.27353
106649	103117	75	42001	40424	73	781	727	0	1411	1344	13	3158	2910	26	338461	323541	80	1.2745
176899	146897	83	74523	59847	83	1796	1409	16	1832	1562	18	5177	4035	38	519315	414358	90	1.27548
98372	91493	75	45002	41531	75	1165	919	0	1013	966	0	2910	2694	25	317149	283223	78	1.27645
100757	100534	75	23625	23525	59	1151	1170	8	1689	1561	16	3371	3300	26	361891	349184	80	1.27743
54571	57104	67	25017	25295	54	426	484	0	594	607	0	1211	1217	11	162468	158992	73	1.2784
55459	58161	60	25971	26462	52	638	536	0	548	560	0	1587	1603	16	170007	169086	70	1.27938
137111	121042	84	51770	44237	80	1245	1046	5	1868	1624	19	4309	4041	31	535036	470923	86	1.28035
163398	132432	94	68276	56269	86	1640	1174	15	1644	1462	18	4627	3794	35	539805	448073	91	1.28133
41746	42287	53	17687	17806	45	432	464	0	390	465	0	1047	1032	4	115963	113467	69	1.28133
62618	60862	73	26637	26453	56	781	841	0	489	635	0	1470	1352	13	166558	164349	73	1.2823
103036	99014	87	40228	40065	72	1432	1373	13	1601	1343	12	3500	3450	27	409804	391162	79	1.28328
84373	84481	77	39492	39570	71	802	834	0	1027	925	0	1961	1736	21	254476	245027	77	1.28328
98918	98573	74	29276	28911	71	1323	1286	12	1523	1358	12	3487	3387	27	374883	360943	77	1.28328
96466	94741	77	34329	34139	72	908	860	0	975	1186	10	3413	3336	27	348698	335203	80	1.28425
339476	216159	135	161074	101658	125	3858	2337	33	3923	2346	39	9345	5643	52	986313	623872	135	1.28425
230652	179765	88	84531	64657	89	2087	1643	20	2877	2092	29	6885	5656	40	749728	582550	93	1.28425
103967	108739	69	22052	22703	45	1329	1258	11	1376	1461	14	3826	3903	28	404191	389913	89	1.28425
81996	86927	69	17742	19070	40	659	749	0	853	954	0	2640	2680	23	304871	304053	74	1.28425
103444	108161	71	34209	34779	62	1304	1230	11	1357	1082	9	3016	2807	26	350820	343829	76	1.28425
98841	101221	73	30835	31246	60	1323	1410	13	1162	1190	10	3512	3194	29	383926	382512	75	1.28523
31429	34471	48	13488	14099	38	316	414	0	605	540	0	837	967	0	105319	105507	65	1.28523
120510	111617	80	44829	42091	75	1427	1351	13	1423	1293	15	4236	3882	31	438737	396213	82	1.28523
162480	142788	87	63596	55862	83	1879	1786	17	1794	1650	21	5018	4314	34	571173	497735	101	1.28523
86263	83671	75	15712	15224	44	694	597	0	872	789	0	2185	2217	22	279885	278304	81	1.2862
98767	97111	80	37447	36992	71	974	815	0	894	1003	2	2621	2609	24	269237	262456	76	1.2862
109423	103568	92	48299	46196	77	1574	1483	15	1306	1176	10	4160	3693	31	433787	404129	92	1.2862
292885	197078	112	118533	81107	100	3480	2395	33	3800	2419	35	9585	6655	49	1.03368e+06	709333	105	1.28718
150695	135356	90	52722	45650	81	1907	1562	17	1931	1945	19	4553	4164	32	537288	484228	87	1.28718
170517	138094	101	62140	50110	83	1701	1343	17	1858	1516	18	4526	3740	35	510555	432891	90	1.28718
109595	106560	79	47129	46845	72	1338	1328	11	1737	1694	17	4068	3920	30	425168	406197	80	1.28815
53067	54839	69	16976	17005	43	387	442	0	534	546	0	1260	1307	11	162922	166534	72	1.28815
127084	116794	79	44222	39773	76	1504	1387	15	1621	1486	16	3814	3483	30	455490	413159	85	1.2901
33452	34033	64	14297	14425	40	243	194	0	261	327	0	809	793	0	98675	98449	67	1.29205
94976	93770	74	24888	24943	57	581	714	0	1226	1296	12	2880	2719	25	323453	307180	80	1.29205
89039	89207	74	36329	36230	70	1042	986	0	1391	1290	12	2806	2936	24	303131	290198	77	1.29205
87174	87078	80	31506	31287	70	1085	1005	2	1276	1286	12	3009	2994	25	341422	327007	83	1.29205
203591	162725	92	76604	60461	85	2394	1947	23	2726	2251	27	7143	6044	41	813589	661994	92	1.29205
109150	108429	75	24039	24230	48	871	813	0	1564	1446	15	3739	3509	28	426941	416608	78	1.29303
178096	146524	84	71915	58271	83	1980	1633	20	2487	1992	26	5590	4565	38	624133	495510	88	1.29303
100989	96920	76	25770	25251	65	1042	1064	5	1409	1412	13	3751	3454	29	412482	398304	82	1.294
39367	41212	53	21097	21483	51	363	383	0	430	450	0	1282	1187	10	125518	123193	71	1.294
169351	159955	82	67353	63751	79	2349	2396	21	2557	2339	23	5994	5695	36	656970	610782	85	1.294
131064	115938	80	55765	49065	79	1438	1211	11	1409	1280	12	3831	3326	30	414508	363502	84	1.29498
173881	154609	82	74874	68062	81	2405	2220	21	2219	1804	23	6161	5594	37	742349	633704	92	1.29595
174069	162334	86	77451	73583	79	1982	1997	20	2560	2587	23	6532	6267	36	777821	755696	85	1.29595
100484	102087	73	30485	30372	69	1654	1503	15	1411	1409	13	3545	3375	29	379948	367756	77	1.29595
169487	140169	97	72364	60810	83	1367	1220	12	1981	1779	21	4594	3656	35	545299	448348	89	1.2979
66703	57060	88	28122	23890	88	401	546	0	452	458	0	1440	1111	10	180298	143022	88	1.2979
59009	58181	85	15843	15843	43	589	518	0	634	616	0	1578	1638	16	165278	160618	73	1.29888
108928	98942	85	41173	37074	76	1244	1036	6	1345	1361	12	3613	3401	28	431176	397800	83	1.29985
86565	87056	74	29085	29249	68	583	529	0	729	674	0	2013	1944	20	255127	250006	78	1.29985
116741	104805	82	44228	38637	78	1207	1084	5	1202	1064	7	3783	3378	29	379950	337459	83	1.30083
131212	123015	95	49170	46835	76	1060	1246	10	1411	1331	14	3352	3123	28	360780	341092	80	1.30083
123122	117182	94	70867	68292	78	1493	1585	14	1838	1524	15	4347	3933	31	487805	462265	94	1.30083
86283	78256	90	29570	24680	90	731	637	0	1030	870	0	2220	1686	19	248045	207254	90	1.30083
109297	107084	76	36472	36267	72	1548	1464	15	1635	1677	18	3827	3686	29	424754	402401	91	1.3018
228650	178718	92	108128	83444	90	2584	2050	26	2528	2271	26	6914	5355	41	728216	560649	97	1.3018
174893	151701	83	61652	53177	82	1979	1592	20	2291	1794	24	5887	5013	37	643728	561105	88	1.3018
100848	102988	73	28882	29206	56	1587	1633	16	2243	2101	20	4222	4252	30	469392	464750	79	1.3018
191428	135133	91	58136	40857	87	1964	1368	19	2678	1817	28	6201	4371	42	685032	481232	107	1.3018
144145	133786	83	51301	48977	79	1391	1237	13	2359	2219	22	4949	4893	32	536862	502765	85	1.30278
108282	108637	75	43011	41792	72	1233	1117	9	1369	1199	11	3285	3243	27	381944	377567	79	1.3057
169758	103175	194	41310	20454	137	2197	1129	7	2276	1315	12	5528	3437	38	644409	378214	232	1.3057
110131	109690	74	47312	45910	73	1170	1147	8	1557	1443	14	2687	2712	25	341077	334617	80	1.3057
108653	105483	77	40178	39230	73	1054	1056	6	1081	1103	7	2885	2802	25	302330	285358	78	1.30668
34378	31790	78	13580	12135	48	203	154	0	451	414	0	957	908	0	134188	121890	80	1.30668
116555	114660	78	49420	48380	74	1315	1391	14	1546	1374	14	3620	3741	27	435688	420797	82	1.30668
114557	111162	82	26505	26223	57	1115	1055	6	1644	1606	16	4088	3961	30	459174	452729	80	1.30765
30140	29692	64	5699	5736	31	286	304	0	276	358	0	967	940	0	96217	98281	66	1.30961
46429	46662	64	12090	12227	38	467	302	0	717	547	0	998	1073	6	130470	127883	69	1.31058
83483	84701	73	32577	32389	70	905	681	0	838	849	0	2222	2122	21	259620	247473	76	1.31058
87966	87683	74	21722	21746	48	1184	1075	6	1225	1175	10	3251	3209	27	339488	324700	78	1.31253
139324	122912	82	58842	51048	80	1891	1612	18	2126	1866	22	5573	4894	37	570204	491906	86	1.31351
155981	135533	86	59973	50411	82	1951	1656	17	2298	2051	23	4993	4540	34	575733	487474	88	1.31351
236796	179207	98	86028	66661	92	2283	2046	23	2561	1815	26	6441	4914	42	712126	559463	97	1.31351
39739	41190	49	14447	14633	40	331	226	0	504	468	0	1194	1268	10	130117	125608	70	1.31448
113668	110887	80	43211	42391	74	1410	1458	14	1640	1501	17	3211	3086	27	372146	354796	79	1.31546
70422	72022	74	21401	21256	50	535	612	0	1010	748	0	1579	1596	17	200145	196744	73	1.31643
62206	62544	69	382553	378517	77	105	257	0	615	582	0	95	114	0	487	839	0	1.31741
143081	124453	82	61457	52316	80	1768	1525	19	2275	1802	21	4482	3973	33	515300	441223	86	1.31838
86085	89435	70	26576	27311	48	1142	1010	2	779	868	0	2356	2334	23	266904	253340	76	1.31838
26968	29415	53	8276	9136	32	274	388	0	96	277	0	845	808	0	95249	99061	65	1.31838
45687	45988	68	18798	18706	46	249	290	0	353	567	0	1105	1127	7	112828	113608	70	1.31936
271974	179894	105	109918	75827	101	2863	2161	25	3217	2205	32	7918	5435	47	902760	628478	108	1.31936
155921	136520	82	76019	66560	82	1794	1584	17	1900	1397	18	4842	4165	35	525450	455949	86	1.32033
187453	171792	82	56864	52824	80	1684	1561	16	2301	2108	22	5207	4807	34	623644	566382	89	1.32228
231945	184979	90	87448	69389	87	2443	1886	25	2588	2143	25	6739	5400	40	680691	560506	93	1.32326
97737	98579	74	25309	24890	59	1233	1074	6	1383	1397	14	3024	2998	25	368994	345964	82	1.32423
118311	106213	82	55526	49493	78	1187	947	0	1057	955	0	3726	3426	30	410409	361585	86	1.32521
101097	100251	84	48648	48357	72	1369	1287	12	1483	1410	14	3560	3605	27	398842	389636	78	1.32618
23716	24056	55	5445	5648	30	252	205	0	282	319	0	787	845	0	87601	91280	64	1.32618
127392	115361	95	51357	46525	77	1454	1343	13	1351	1275	11	3211	2870	28	386469	345870	86	1.32716
206589	178362	90	93030	79994	87	2468	2163	23	2497	2075	25	5952	5257	38	689821	593782	91	1.32716
165005	140556	84	38503	33037	79	1883	1644	19	1960	1735	18	4848	4376	33	516240	439657	88	1.32813
132955	118814	79	58580	53007	78	1011	1094	8	1566	1388	14	3946	3892	29	400581	359529	82	1.32813
81255	76240	91	23936	20868	91	795	766	0	950	899	0	2291	2034	20	233017	202375	91	1.32813
45127	50186	47	14118	14497	40	644	481	0	605	707	0	1380	1351	12	148579	149121	71	1.32813
157411	127387	86	68467	56222	83	1845	1550	18	1793	1427	19	4206	3647	31	470074	384776	91	1.32813
116507	112978	76	47302	46222	75	1117	1286	11	1538	1287	14	3750	3726	28	431709	404316	82	1.32911
125654	108527	82	55517	48087	80	1503	1179	11	1681	1397	16	4089	3612	31	492747	419205	86	1.33008
74021	74883	72	27671	28081	58	615	648	0	926	957	0	2025	2025	20	243776	240203	76	1.33008
97263	96745	76	21965	22001	48	1192	1048	6	1277	1276	13	3075	2984	26	385098	371348	79	1.33008
81396	81665	73	23530	23642	49	948	963	0	790	775	0	2435	2483	22	275719	267731	77	1.33008
105245	103806	74	30302	29795	72	1278	1319	12	1474	1371	13	3109	3255	26	357949	336122	81	1.33203
52367	53734	68	22118	21713	50	474	352	0	714	544	0	1439	1469	15	175191	169760	74	1.33301
81432	81452	72	22950	23028	55	644	680	0	847	935	0	2365	2356	22	286907	283518	77	1.33496
37321	34728	80	7295	6459	35	434	389	0	595	358	0	1179	1112	7	139102	126543	80	1.33496
64132	64620	68	14318	14304	41	701	835	0	888	747	0	1580	1734	16	193079	188208	73	1.33496
122219	111742	81	54862	48834	77	1281	1033	5	1408	1358	14	3524	3062	29	364997	329758	83	1.33496
201176	167229	91	90583	76073	87	2511	1928	23	2309	1842	24	5480	4484	37	605152	517683	91	1.33593
145503	135814	78	86084	80138	80	1482	1515	14	1909	1812	19	4404	3944	32	483120	431652	85	1.33593
97998	97696	74	32506	32191	72	1343	1239	12	1142	1190	10	3281	3115	26	355126	346248	80	1.33593
129514	122991	78	64530	61881	77	1638	1411	15	2293	1955	22	5464	5176	35	588423	538170	84	1.33788
114620	101417	95	45565	38756	78	1281	1169	9	1332	1138	8	3384	2991	29	438667	375654	83	1.33886
96625	96120	81	41851	41616	71	946	923	0	977	1017	4	2405	2437	22	281121	267712	76	1.33983
62647	64233	68	16108	16028	43	560	720	0	683	758	0	1780	1897	18	194347	188633	75	1.34081
57119	57242	69	11553	11372	39	487	599	0	676	714	0	1312	1092	9	153240	155406	73	1.34276
104414	104951	76	22718	22846	48	1141	1024	4	1513	1576	15	3886	3742	29	376611	363879	79	1.34373
121972	108399	95	49213	43038	78	1383	1315	11	1675	1430	16	4156	3673	31	469222	398309	95	1.34373
83054	83072	74	41970	42398	70	1408	1304	13	1448	1273	11	2734	2669	25	307146	295902	76	1.34471
140339	126544	80	60420	53357	80	1846	1753	17	1683	1474	17	4887	4439	34	547474	481520	97	1.34471
108568	107263	74	33692	33483	72	1581	1603	15	1758	1659	16	3853	3740	29	446675	439131	78	1.34471
33441	34521	59	6292	6823	31	245	315	0	113	244	0	987	1024	3	105009	104515	67	1.34471
41013	42795	56	20422	20797	47	479	399	0	556	549	0	1022	980	0	111665	114390	68	1.34569
29480	31349	51	15563	15960	42	302	345	0	351	484	0	971	943	0	109353	106028	67	1.34569
29252	30144	55	5910	6090	31	279	323	0	356	544	0	996	1006	2	113374	110921	66	1.34666
177417	153879	91	71765	62679	83	2231	1992	21	2339	2043	21	5060	4635	33	555155	495107	89	1.34666
95971	95053	75	40101	39795	72	1258	1312	13	1377	1142	9	2648	2491	24	321420	317434	77	1.34666
107451	106945	75	30727	30926	69	1130	1042	5	1504	1472	15	3615	3518	28	372714	353882	77	1.34666
161341	133024	85	69011	56269	82	2063	1479	21	2201	1859	24	5025	4234	35	555337	458495	87	1.34764
164066	144186	84	67938	59262	81	1540	1387	15	1741	1464	17	5061	4281	36	523904	454383	86	1.34764
170497	150382	85	72202	64572	84	1978	1454	17	2379	1946	23	5802	5166	36	612593	548964	89	1.34764
108513	101070	81	37550	34771	76	1211	1374	12	1592	1581	16	3690	3509	29	400201	369738	81	1.34861
101160	98145	86	25433	25350	58	1231	1284	10	1470	1310	13	3681	3626	29	423093	404984	81	1.35056
66484	66794	71	25605	25404	61	264	223	0	265	324	0	754	685	0	50146	48370	70	1.35154
132767	122813	82	52018	47966	79	1605	1403	14	1434	1294	14	4574	4205	32	491674	445527	84	1.35251
26808	27684	46	8445	8464	35	244	321	0	367	303	0	827	892	0	92049	93735	68	1.35349
79445	80403	73	20565	20668	47	662	723	0	1240	1251	11	2239	2221	22	281274	273362	76	1.35544
292302	209160	107	119409	83145	103	3998	2811	33	4289	2876	37	10287	7501	51	1.04858e+06	798415	109	1.35544
197267	152591	91	69078	53923	87	2602	1970	25	2823	2093	29	6606	5016	41	735726	564913	95	1.35641
99847	98294	74	39545	38849	73	1405	1275	11	1450	1361	13	3175	3124	27	387419	367429	79	1.35934
173872	141057	87	67822	54383	84	1823	1437	16	2182	1516	23	4894	3943	36	560769	447642	91	1.35934
54397	55670	68	13940	14298	39	575	613	0	437	415	0	1523	1509	15	185048	181073	74	1.36031
37753	39622	63	13580	13795	40	265	224	0	289	383	0	772	881	0	117978	119719	70	1.36129
47958	46884	72	21110	21043	48	521	654	0	706	679	0	1234	1281	13	158971	158712	65	1.36226
34188	34597	55	10177	10477	36	292	423	0	478	426	0	1234	1240	10	108606	106365	69	1.36226
97774	97498	82	27638	27673	62	1313	1447	12	1331	1292	12	3389	3339	27	411642	392174	79	1.36324
34282	34500	55	9430	9522	36	281	574	0	683	507	0	1051	1254	9	131433	127063	69	1.36324
53141	53611	67	10887	11107	36	360	374	0	587	464	0	1341	1510	13	157122	150596	70	1.36421
101620	101764	74	42343	41830	72	1333	1290	11	1622	1311	14	3650	3597	29	377324	367322	81	1.36421
102997	100818	91	22361	22604	47	1083	1040	5	1255	1229	12	3340	3489	27	391724	388605	79	1.36519
104999	102337	85	44127	43882	73	925	822	0	1252	1189	9	2932	2788	27	318891	307788	77	1.36519
158263	156018	76	50116	48398	76	2406	2253	22	2324	2423	21	5281	5123	33	598181	554694	84	1.36519
325247	233612	115	213024	155867	110	4169	2910	33	4326	2987	35	10141	7439	50	1.04858e+06	807219	115	1.36616
120556	115372	77	51539	49058	75	1388	1275	15	1737	1591	16	3702	3488	29	407204	388362	79	1.36714
266329	187378	118	102999	71716	118	3084	2057	28	3787	2487	34	9271	6051	48	1.04779e+06	732545	118	1.36714
174359	145246	84	70376	58882	83	2230	1750	19	2000	1770	19	4805	4017	34	510049	434530	89	1.36714
43272	43259	76	14866	14973	41	462	520	0	573	597	0	1120	1013	3	129281	132587	68	1.36714
113780	110331	81	32504	32322	73	1064	1239	10	1318	1307	13	3455	3245	27	374651	361416	79	1.36714
124747	121047	82	46037	45038	75	1983	1839	19	2194	2077	22	4774	4871	30	509652	493374	82	1.36811
47231	47432	78	21146	21123	48	515	562	0	508	447	0	1021	1052	5	145769	151428	73	1.36811
88093	86065	72	32669	32503	71	740	897	0	991	895	0	2173	2100	21	261516	259695	76	1.36909
121260	117077	78	42728	41728	74	1478	1504	15	1221	1068	8	3745	3797	28	430735	407584	82	1.36909
100911	97448	82	38091	37500	73	1100	1188	10	1298	1213	10	3420	3191	27	390704	380239	80	1.36909
30546	29800	66	13347	13648	40	218	260	0	494	413	0	817	807	0	101162	100068	71	1.37006
128624	111549	87	57179	50304	79	1577	1573	15	1622	1402	16	3902	3451	30	411364	362787	86	1.37201
86713	87345	73	37480	37396	71	629	759	0	950	861	0	2010	2109	20	232829	226960	76	1.37299
123796	119213	82	33662	33186	74	1472	1565	14	1634	1744	16	3853	3842	29	451862	436081	82	1.37299
84943	85535	71	53576	52875	73	1350	1304	12	1948	1741	17	3704	3685	28	418390	393288	79	1.37299
180782	143331	95	72766	58129	88	1852	1334	20	1888	1658	18	5111	4152	36	567066	448320	104	1.37299
127274	112600	80	54562	47709	79	1361	1074	8	1753	1574	18	4364	3897	33	439267	368558	82	1.37299
71324	70950	76	19829	18576	57	855	772	0	811	658	0	2163	1854	18	258625	242329	87	1.37299
136298	133632	77	28147	27599	56	2130	2220	18	2116	1877	21	4714	4579	31	543099	506595	94	1.37396
119591	104539	79	55598	45799	78	1500	1163	9	1885	1716	18	4051	3482	33	478308	391910	82	1.37396
57109	58772	69	16904	17162	44	577	615	0	585	419	0	1368	1358	12	164450	157725	71	1.37396
15838	14889	56	5393	5465	30	216	197	0	270	316	0	487	482	0	68838	70178	61	1.37591
58018	57851	69	10573	10602	36	702	599	0	475	532	0	1276	1227	11	155007	150874	69	1.37786
89191	89974	72	43786	43797	71	844	870	0	1237	1294	10	2390	2396	23	288794	280708	77	1.37786
241573	182176	94	103693	78615	92	3153	2417	28	3552	2550	32	8082	6066	47	923295	717393	96	1.37786
99984	99634	74	28725	27600	73	938	934	0	1222	1280	12	3240	3248	26	364747	342322	90	1.37786
44171	47855	52	11391	12207	36	471	355	0	506	616	0	906	1063	5	125613	123817	67	1.37786
266249	193875	98	107266	82820	96	3410	2460	31	3474	2648	32	8582	6576	46	919595	701751	108	1.37884
43872	44198	69	19856	20672	44	308	321	0	372	520	0	965	1007	2	122177	121908	68	1.37884
185705	157332	86	85133	71216	84	2187	1826	23	2172	1873	23	4931	4290	35	543756	456708	89	1.37884
106422	106693	74	26935	26622	70	1242	1395	11	1357	1431	13	3655	3520	28	420009	406767	79	1.38177
57063	57788	64	19298	19337	44	826	698	0	773	714	0	1914	1924	18	220896	217234	76	1.38177
126584	113647	80	52990	46712	77	1247	1119	8	1670	1426	18	4000	3700	31	471938	413091	84	1.38177
123087	121885	76	29183	28760	64	1464	1287	13	1551	1557	16	4049	3796	30	458661	442379	80	1.38177
128893	116860	79	57207	50002	80	1245	1033	5	1943	1780	21	4005	3658	32	451786	390749	86	1.38177
177883	145637	94	76858	65284	85	2153	1869	19	2264	1690	23	4993	4093	35	533953	446426	92	1.38274
110350	98013	82	47655	41312	78	1185	1019	3	1185	1153	9	2956	2695	27	325708	290525	84	1.38372
234120	183779	94	103787	84784	89	2688	2167	25	3182	2720	29	8128	6480	45	912046	728403	96	1.38372
41982	41608	67	12803	13295	38	512	556	0	496	444	0	1092	1242	10	134229	133161	68	1.38372
94072	93217	76	23881	23947	54	1159	1155	9	1066	1114	8	2945	2880	25	350730	339217	77	1.38567
38868	41014	52	12746	12807	39	412	514	0	392	357	0	1269	1174	9	141369	144749	71	1.38567
83738	85362	74	33888	33713	71	1057	1112	7	1076	1079	6	2514	2416	24	283164	274787	81	1.38762
111118	107033	82	24172	22441	73	1525	1465	14	1477	1494	16	3775	3651	28	440835	410907	92	1.38762
31301	32920	57	9816	10122	35	281	341	0	416	362	0	998	947	0	115934	118852	69	1.38762
112864	112197	74	31912	32005	69	1117	1046	5	1357	1471	13	3752	3623	29	407637	390391	80	1.38762
32695	36112	56	14516	15216	39	184	239	0	415	338	0	856	904	0	100006	98691	67	1.38859
33875	35618	56	16560	17417	40	325	237	0	316	344	0	772	817	0	98973	99685	67	1.38859
22966	24028	62	8013	8053	34	390	389	0	458	341	0	706	761	0	95408	95029	66	1.38957
120194	113711	78	47084	44322	76	1372	1283	13	1751	1510	14	3797	3753	28	446926	412848	83	1.38957
50708	55396	53	18648	18699	45	356	404	0	704	700	0	1767	1631	18	181456	182237	71	1.39054
61989	61349	71	15120	15220	42	398	447	0	645	516	0	1444	1430	14	167107	162111	75	1.39054
55254	53394	69	376358	348048	78	278	235	0	677	504	0	98	88	0	1132	1124	9	1.39249
104389	97632	78	41026	39930	74	840	830	0	1187	1100	8	2754	2664	24	308514	287796	84	1.39249
141515	123659	85	55092	48469	80	1567	1548	16	1807	1623	20	5188	4369	37	568725	498524	87	1.39249
137541	125992	84	56171	50407	77	1706	1510	16	1806	1853	19	5116	4761	33	583480	521006	87	1.39347
30319	31486	58	9537	9807	36	232	264	0	264	361	0	548	564	0	89042	91186	66	1.39347
190607	156028	102	77493	64211	84	1764	1627	18	2276	2012	22	5571	4771	36	621338	513012	91	1.39347
49926	50307	68	20264	20363	48	202	279	0	616	497	0	1004	909	0	137542	136617	71	1.39444
76132	75127	80	18955	18893	45	935	730	0	788	681	0	1816	1953	18	231131	227691	75	1.39444
118857	107218	78	51574	45301	77	1224	995	0	1485	1142	13	3398	3293	28	390129	345276	83	1.39444
236482	170502	102	160045	125035	95	7260	5466	40	7198	5530	42	17260	13869	61	1.04858e+06	1.04362e+06	100	1.39639
262221	199045	97	95737	73660	94	3332	2595	29	3665	2766	33	8720	6856	45	963996	693663	100	1.39737
106138	102441	84	29808	29181	72	1209	1391	12	1714	1706	16	3184	2953	27	382547	366339	82	1.39834
112318	111258	78	41960	41428	73	1246	1311	12	1141	1379	11	3071	2918	27	361231	343934	78	1.39834
104916	99275	83	46329	43654	75	1141	1100	7	1480	1219	12	3119	3186	26	345699	322009	92	1.39834
81102	83392	70	39313	39441	70	1161	1014	3	1084	1072	6	2642	2697	23	293730	285363	76	1.39932
67493	68353	70	16043	16604	41	964	684	0	753	844	0	1767	1759	18	204535	196440	74	1.39932
124573	106503	83	50313	43071	80	1254	1046	7	1594	1503	16	3398	2870	30	365437	305257	86	1.39932
58124	59561	69	16308	16329	43	603	629	0	637	501	0	1374	1348	13	154537	155197	72	1.39932
108631	106831	76	48044	46956	74	1317	1293	11	1874	1522	19	3872	3778	29	450242	427445	82	1.40127
68182	69987	69	32873	33083	68	841	829	0	671	561	0	1665	1641	17	205790	206062	73	1.40127
120894	116006	93	28480	26632	77	1709	1494	16	1355	1195	11	3890	3809	28	433236	405812	93	1.40127
190155	151121	98	60684	47628	84	2033	1712	19	1986	1589	22	4720	3888	35	537654	439751	95	1.40322
32043	33599	46	10250	10499	37	339	321	0	212	341	0	630	667	0	78804	77190	67	1.40322
22461	23984	51	8774	8983	35	320	397	0	364	300	0	826	852	0	80896	81297	66	1.40712
92764	91795	74	25374	25360	51	1228	1488	12	1614	1485	16	3443	3433	27	361798	357374	78	1.40712
48686	47153	79	16395	15450	50	283	250	0	481	504	0	1389	1151	9	153496	136656	83	1.40712
99326	96499	81	30679	30475	71	1024	1120	8	1012	929	0	2418	2397	22	306282	295977	77	1.40712
54925	55618	68	16938	17218	44	561	651	0	596	725	0	1256	1231	11	134936	135063	73	1.40712
56982	57121	72	17683	17941	43	409	501	0	457	323	0	1356	1282	12	158458	156932	74	1.40809
57414	58728	69	25358	25385	54	611	400	0	558	515	0	1320	1340	13	162206	163736	73	1.40809
36885	38018	65	6387	6472	32	196	223	0	287	275	0	869	803	0	91654	86516	68	1.40907
69769	70285	76	15429	15536	41	715	705	0	792	713	0	1939	2065	19	227320	216068	75	1.41004
52853	51952	62	13122	13366	39	644	619	0	568	530	0	1252	1361	13	148053	146104	74	1.41102
30850	31029	65	19234	19731	46	332	332	0	301	356	0	911	986	0	96377	96571	70	1.41102
60974	61678	71	18293	18374	45	621	595	0	585	607	0	1560	1577	16	179501	174541	73	1.41102
168578	140054	85	64112	52891	83	1883	1296	16	2024	1740	21	5199	4319	36	547600	459912	89	1.41199
267981	191984	103	115683	84674	95	3195	2590	28	3639	2772	32	8391	6411	45	940506	696001	109	1.41199
95082	92749	77	29766	29805	65	847	940	0	1386	1475	12	3555	3463	28	365063	347737	76	1.41199
120447	117903	76	37730	36669	74	1032	1030	4	1235	1258	12	3295	3063	27	351135	343161	80	1.41297
50783	52518	74	18145	18352	46	326	413	0	362	453	0	1277	1085	7	142073	137706	72	1.41589
216368	163514	94	90874	70102	89	2509	1912	24	2509	1971	25	6101	4557	41	696444	543213	96	1.41687
119080	118843	75	55778	55713	75	1482	1526	14	1876	1520	17	3929	3853	29	429311	399495	79	1.41687
112158	106318	79	48160	44066	76	1162	1072	6	1543	1331	14	3680	3562	29	421338	392312	84	1.41687
242816	185170	102	129177	102093	95	2918	2248	28	3559	2752	30	8467	6387	45	937367	668299	102	1.41687
284245	215972	111	112866	87220	108	3031	2543	26	3545	2669	32	8033	6180	44	869981	701362	114	1.41785
192768	158991	92	90993	76262	88	2165	1694	22	2352	1878	23	5658	4500	39	606942	495979	92	1.41882
98588	95590	91	40980	40349	73	1254	1119	8	1554	1349	15	2900	2687	26	298524	286086	81	1.4198
85346	84505	78	26563	26286	66	691	903	0	785	812	0	2232	2121	20	236540	234548	77	1.4198
144286	133837	80	50481	46207	78	1700	1634	15	1545	1489	14	3663	3574	29	399068	363527	84	1.42077
112171	109490	85	28412	28342	72	1216	1187	10	1633	1497	14	3702	3563	28	378958	371917	82	1.42272
187119	146341	88	76311	59790	86	1823	1570	19	1904	1545	19	5179	4125	36	547628	428516	94	1.4237
101046	104408	72	26150	26450	52	1038	1072	6	1124	1034	4	2848	2647	25	330329	320549	78	1.4237
87875	89379	71	46867	46562	72	897	987	0	717	755	0	2340	2305	23	273398	263729	78	1.42565
91208	90144	72	34606	34626	70	1277	1178	10	978	1032	4	2806	2888	24	310761	306923	78	1.42662
126865	114096	80	58265	51529	78	1616	1349	13	1535	1383	15	3479	3213	29	417871	373039	83	1.42662
33187	34593	63	12116	12437	38	312	387	0	405	376	0	1020	1049	5	107134	108973	67	1.4276
107215	104659	77	47644	46399	75	1515	1179	11	1565	1419	13	3577	3462	29	410355	386875	80	1.4276
52070	51662	73	18652	18737	46	380	412	0	586	508	0	1210	1242	11	152647	147558	74	1.42857
55823	57223	67	22994	23095	51	602	432	0	682	611	0	1764	1706	18	178111	173254	74	1.42955
74140	74674	73	15333	15504	41	660	637	0	967	988	0	1727	1738	18	214463	206438	75	1.43247
91237	90479	73	20280	20152	48	927	1002	2	1138	1141	9	3403	3310	28	360134	354169	79	1.4354
44952	44684	70	16737	16879	45	371	412	0	641	476	0	1083	1002	1	131616	125950	83	1.4354
43962	44554	70	18317	18543	45	381	386	0	710	565	0	1029	1046	5	124639	124606	71	1.4354
92033	91857	79	23816	23987	50	1279	1233	11	998	996	0	3048	2936	25	341318	330413	75	1.4354
165857	138573	84	61495	47424	85	1426	1164	12	2139	1904	22	4725	4024	35	514106	415781	88	1.43637
125738	120165	78	35283	34599	74	1342	1096	8	1705	1487	17	3465	3175	28	343357	330053	79	1.43637
79821	79093	71	31907	31901	69	984	1095	5	590	670	0	2098	1984	21	233809	228439	73	1.43735
29981	30231	63	7387	7472	34	413	280	0	342	271	0	937	996	0	124078	122012	67	1.43832
28116	28554	56	8948	9145	35	246	295	0	213	373	0	848	899	0	113640	110393	68	1.4393
136656	119425	91	54079	46334	80	1805	1594	17	1657	1390	14	4245	3687	32	507938	436932	86	1.44125
[truncated: 7,628 more rows]
