# Supplementary material for: Phenotypic heterogeneity follows a growth-viability tradeoff in response to amino acid identity
Source: Nat Commun. 2024 Aug 2;15:6515. doi: 10.1038/s41467-024-50602-8 (PMC11297284; doi:10.1038/s41467-024-50602-8)
Supplement: Supplementary file 6 — Source Data [file 41467_2024_50602_MOESM6_ESM.zip › source_data/fig6cde/1930_G4_yATP_NLIMGLN.csv]

FSC-A	FSC-H	FSC-W	SSC-A	SSC-H	SSC-W	BL1-A	BL1-H	BL1-W	VL1-A	VL1-H	VL1-W	VL2-A	VL2-H	VL2-W	YL2-A	YL2-H	YL2-W	Time
36987	38115	54	8439	8481	35	471	423	0	445	367	0	822	816	0	109941	107700	73	0
181691	151589	88	86632	73320	85	2373	1961	22	2043	1523	20	5336	4421	37	717416	599005	94	0.0019216
107030	106340	78	27073	26853	62	1207	1313	11	1690	1352	16	3584	3524	27	498899	489500	84	0.0028824
136126	118567	82	59124	49901	78	1845	1794	17	1626	1461	15	4035	3648	31	577738	494655	89	0.0028824
205455	180819	87	119338	104281	86	5770	4857	34	6217	5362	38	10600	9207	46	940626	830622	92	0.004804
75854	76121	66	26929	26408	62	1037	879	0	842	775	0	1720	1632	16	159924	155504	83	0.0057648
100963	85133	80	39258	33424	76	1270	1055	7	1347	1212	11	2433	1934	24	214634	174967	87	0.0067256
98344	96738	75	41456	41007	72	1209	1124	8	1212	1070	7	3103	3102	26	428393	409412	82	0.0067256
114068	111543	76	33982	32743	74	1303	1285	13	1230	1183	10	2643	2533	23	270858	254836	81	0.0076864
67450	63878	71	27646	26172	61	694	710	0	719	589	0	1416	1444	14	138586	123592	82	0.0076864
95011	83991	79	38936	34848	74	982	874	0	1040	864	0	2405	2106	22	217503	196463	81	0.0076864
111332	103205	78	40728	37332	75	1600	1467	15	1292	1178	10	2736	2671	25	359039	331418	83	0.0076864
112047	111074	84	33207	33027	71	1420	1322	12	1606	1645	16	3851	3833	28	498823	477180	85	0.0076864
209586	186965	103	113210	105063	90	3904	3508	26	3285	2742	28	6610	5670	40	588749	489200	103	0.0076864
48878	49164	69	19331	20038	42	745	614	0	636	616	0	1234	1303	12	144797	146166	72	0.0076864
96748	96615	81	24996	24763	59	1206	1051	5	1277	1151	10	3177	3221	26	424499	416360	82	0.00960799
162393	137424	86	58823	50688	83	1847	1691	16	1659	1480	19	4737	3955	34	622381	531109	95	0.0105688
129467	114541	81	57308	51237	78	1289	1093	9	1173	999	0	2585	2211	25	274840	235920	86	0.0105688
162991	134731	84	63054	52493	81	1968	1591	19	1814	1517	17	3548	2845	31	336679	275875	90	0.0105688
214239	182449	89	145148	126947	87	4002	3523	29	3517	3118	30	7647	6698	41	703206	608787	92	0.0115296
82807	71098	92	29599	21579	92	772	516	0	775	724	0	2240	1680	20	250762	202300	92	0.0115296
228605	185777	99	111038	94701	91	3759	3165	30	3425	2774	28	7108	5972	40	632401	531758	99	0.0115296
125481	103188	90	47725	40720	80	1568	1410	13	1418	1124	11	2957	2366	28	257136	216192	89	0.0124904
113106	99130	80	47570	41237	79	1117	1122	8	937	815	0	2605	2196	26	254091	216166	95	0.0124904
97841	86837	78	35882	31506	77	1216	960	0	1016	907	0	2243	2084	23	204547	175468	83	0.0134512
98052	96724	79	17978	17695	45	982	1126	7	1517	1489	14	3414	3476	27	439608	422742	82	0.0153728
273261	196192	100	91777	65743	96	4272	3284	32	3242	2255	31	7071	5273	43	641957	458310	104	0.0163336
143460	126725	80	55427	47477	80	1550	1491	16	1683	1361	17	4475	3839	33	588491	522091	92	0.0163336
139112	115121	82	60781	50609	81	1552	1194	16	1495	1150	14	3311	2600	29	274563	218747	99	0.0163336
168973	128530	88	66038	50801	85	2206	1653	23	1763	1348	15	3732	2845	33	350072	262840	93	0.0172944
236448	198761	87	141066	123100	87	3731	3318	28	3383	2745	31	6664	5740	40	630419	544718	94	0.0182552
173551	149864	86	62820	52830	83	1978	1746	18	2488	2107	22	5840	5147	37	751441	653596	93	0.0182552
149667	121872	86	71516	59434	82	2061	1681	20	2000	1400	18	3437	2788	30	292095	233334	94	0.019216
27907	28407	66	10987	11408	36	242	211	0	244	273	0	506	513	0	81109	80383	69	0.0201768
362579	249300	121	123623	86073	117	6047	4359	38	4776	3230	39	10530	7479	49	951347	674513	127	0.0201768
80998	80642	66	31272	29478	65	987	877	0	1065	837	0	1873	1917	20	175791	169122	78	0.0201768
69041	69966	74	19906	20218	47	780	765	0	524	603	0	1535	1579	17	158576	154839	78	0.0201768
213083	166738	92	76597	60487	88	2206	1931	21	2174	1715	21	4215	3320	34	446251	342864	98	0.0201768
132310	120577	95	62057	56330	80	1720	1405	15	1644	1610	15	3629	3364	30	549273	486096	89	0.0220984
111653	97747	95	49407	43966	77	950	884	0	1323	1089	9	2521	2125	25	280535	245369	85	0.0230592
45925	46442	68	8175	8327	34	398	392	0	456	442	0	1003	946	0	113856	114883	74	0.0230592
230943	175955	91	80927	62222	88	2853	2060	27	2355	1656	25	4968	3735	37	442340	337878	97	0.0230592
221752	166139	93	72480	53992	90	2873	2283	26	2276	1718	23	5403	3905	39	448286	331091	102	0.02402
61815	62335	72	27399	27320	68	676	713	0	920	820	0	1271	1332	12	128363	123781	79	0.0259416
168047	147433	85	59827	52068	81	1509	1309	13	1766	1611	16	4365	3685	33	570924	482384	93	0.0259416
172383	147764	83	99386	82365	82	1970	1823	21	2179	1615	23	4975	4251	36	533905	445481	90	0.0259416
149004	123944	82	55765	46128	81	2008	1768	20	1663	1397	17	3399	2888	29	288307	228241	87	0.0269024
63121	68668	58	14527	15564	38	952	905	0	892	858	0	1681	1587	16	158288	157690	78	0.0269024
171495	129596	89	57056	43648	86	2143	1627	21	2107	1465	22	5243	4458	36	601625	477331	96	0.0269024
55074	56526	68	21539	21936	48	291	436	0	368	438	0	1053	1050	6	125040	120608	77	0.0278632
248222	173477	114	86413	62374	95	3508	2579	29	3016	2015	30	6274	4719	40	561430	394833	105	0.0278632
92251	92048	72	69721	60966	79	869	746	0	1228	1024	4	2332	2270	23	307680	292399	82	0.0278632
144049	130215	85	62676	56156	79	1475	1409	13	1885	1580	18	4802	4274	33	637360	576637	90	0.028824
181404	143790	86	65216	51957	84	1972	1519	20	1840	1560	20	4429	3512	34	421943	328310	93	0.028824
234070	179357	92	82230	63204	89	3375	2416	30	2798	2031	26	5994	4718	40	523046	396563	98	0.0297848
92887	84737	78	36766	33103	75	1433	1363	12	1133	1131	8	1994	2015	21	193823	175581	81	0.0297848
26316	25606	67	8741	8848	34	343	318	0	295	326	0	608	533	0	79411	79123	71	0.0297848
298158	216922	105	133136	102611	106	4402	3123	33	4388	3280	34	7728	5558	46	646596	465208	111	0.0307456
65668	65947	82	22184	22301	52	377	457	0	799	605	0	1376	1340	13	181961	179949	76	0.0317064
133714	117191	95	44272	39236	80	1377	1103	8	1209	1117	9	3035	2646	26	388143	344751	89	0.0326672
122208	120884	78	28150	27289	71	1362	1447	14	1802	1588	15	3871	3504	30	532676	504169	85	0.0326672
109519	101554	75	41171	37150	74	1480	1694	15	1381	1178	11	2635	2537	24	256798	237454	84	0.0345888
115778	107256	81	40953	37517	74	1670	1649	16	1265	1124	9	2942	2796	26	256531	230257	84	0.0345888
34489	35554	54	11781	12072	38	260	406	0	399	490	0	601	675	0	108426	107984	71	0.0355496
236459	182146	93	74960	57590	89	3154	2502	28	2815	2054	27	6054	4301	41	550598	417187	98	0.0355496
60446	61524	68	21008	19891	47	772	670	0	863	681	0	1541	1405	13	157688	150968	75	0.0355496
68370	69187	62	24997	24427	61	803	818	0	712	461	0	1574	1582	16	172193	163032	79	0.0365104
257448	194143	95	92620	69750	92	3226	2560	29	3019	2324	29	6852	5095	41	578279	434402	100	0.0374712
47280	47870	68	12543	12856	38	405	307	0	448	415	0	774	946	0	113618	108615	73	0.0374712
116902	101166	80	48872	41880	79	1204	985	0	1248	1048	6	2712	2163	27	261611	227790	86	0.0393928
133165	119684	82	48954	43976	78	1590	1526	15	1438	1309	13	3636	3206	29	547575	492474	89	0.0403536
297845	224063	110	171513	138600	107	9600	8022	40	8293	6580	43	18043	14776	61	1.04858e+06	1.02064e+06	111	0.0403536
59131	60222	70	23107	23530	52	229	354	0	705	669	0	1223	1255	12	161701	156590	76	0.0413144
156855	135065	84	62152	55253	81	1437	1241	13	1754	1435	17	4741	4067	35	643915	550881	91	0.0413144
82409	81792	73	27495	27176	70	1026	1039	4	906	974	0	2463	2304	23	353496	340380	80	0.0422752
160528	130535	87	69699	57668	85	1919	1643	17	2058	1521	22	3240	2546	30	283094	216379	92	0.0422752
194821	150435	89	80264	61559	89	2240	1755	22	1988	1532	22	5086	3675	37	706879	551574	98	0.043236
162370	128430	92	62541	50524	83	1918	1330	20	1728	1496	21	3969	2876	35	335856	263798	89	0.043236
156044	129596	82	57276	47430	83	2102	1721	21	2036	1663	21	4040	3393	31	337677	276535	88	0.043236
63838	64458	71	17685	17947	44	465	526	0	587	657	0	1473	1386	15	155357	152765	75	0.0441968
119751	107774	82	59957	52989	78	1377	1181	10	1748	1493	17	3821	3482	31	506346	430978	87	0.0441968
125369	123176	76	29269	27938	74	1327	1390	12	1956	1783	18	3617	3428	28	437059	405478	93	0.0441968
119149	102029	79	42576	36963	77	1430	1213	11	1288	1242	12	2797	2381	25	239260	203625	85	0.0441968
139462	122374	80	50249	43270	80	2129	1634	21	1689	1535	17	3387	2932	29	299137	252698	90	0.0441968
175485	142837	86	57864	46469	85	2351	1980	22	2318	1745	21	4782	3871	35	417478	339702	92	0.0461184
149306	115814	87	55790	43980	83	2041	1685	20	1410	1149	13	3490	2915	31	311417	241844	89	0.0470792
166911	147973	83	73209	64216	82	2224	2197	21	1928	1614	16	4386	3914	31	476379	415720	92	0.04804
116785	114633	87	30159	29558	72	1339	1370	15	1521	1341	13	3772	3701	29	494753	467769	83	0.0509224
44844	44508	76	8018	8183	33	387	525	0	423	526	0	1095	928	0	134168	135831	73	0.0518832
97262	92106	80	29527	27218	72	1537	1515	16	1146	1070	7	2265	2100	23	223962	199290	81	0.052844
86575	81486	74	36563	33890	74	1034	968	0	1218	1005	2	2347	2058	22	176752	155743	83	0.0538048
69529	69257	86	17975	17644	45	846	706	0	724	728	0	1439	1478	13	144895	136140	86	0.0538048
87026	80197	79	38597	35246	75	781	951	0	957	751	0	1816	1706	19	194798	175750	83	0.0547656
96826	81798	91	39395	32781	82	1215	931	0	1307	966	0	2226	1847	22	208737	173197	96	0.0547656
98990	100048	72	21020	21086	50	1021	1000	1	1312	1197	9	2949	2862	25	348286	341262	83	0.0547656
193493	154373	87	76339	59313	85	2828	2189	27	2021	1631	23	5621	4171	39	756410	600375	97	0.0557264
197509	154064	90	73096	59192	88	2427	1950	23	2305	1770	24	5173	4146	36	461312	370895	98	0.0557264
318371	224996	101	103135	71854	99	5307	3651	36	3927	2750	34	9094	6392	48	778692	544512	107	0.0557264
187272	156264	84	73230	60536	83	1911	1625	20	1767	1471	18	5658	4840	37	707313	579722	93	0.0566872
122295	101298	84	45688	38605	79	1560	1147	15	1175	983	0	3187	2468	30	266956	223670	85	0.0566872
111664	109281	76	60266	59963	73	1511	1624	15	1810	1893	19	4513	4506	30	610258	582230	84	0.0566872
183534	154224	88	80105	66422	84	1674	1234	15	2036	1548	20	4581	3763	34	533843	448699	92	0.057648
83213	77421	90	33898	31660	73	965	823	0	655	675	0	1732	1626	18	200046	187426	80	0.057648
125404	114726	77	49758	43116	78	1542	1268	14	1772	1605	19	3986	3581	30	506503	457223	88	0.057648
137328	122942	80	45162	38438	78	1424	1410	13	1539	1141	14	3027	2609	30	263549	224000	86	0.057648
33580	32846	65	17134	17441	43	280	266	0	317	288	0	703	692	0	81382	81569	71	0.0586088
98226	94864	86	25302	24890	58	1558	1358	13	1355	1103	8	2462	2443	23	244626	237707	80	0.0605304
136018	127228	81	49204	44571	78	1421	1272	10	1502	1387	14	3663	3439	29	428886	382924	89	0.0605304
41627	45554	54	10197	10774	36	321	347	0	395	475	0	837	881	0	88794	89958	70	0.0605304
139263	120089	82	47937	40147	79	1644	1517	16	1757	1364	17	3272	2691	30	324990	272780	86	0.0605304
85318	83426	83	26795	26328	68	1061	1151	7	915	892	0	1818	1722	18	188727	175393	77	0.0614912
67436	68888	70	26496	26707	57	543	658	0	754	622	0	1642	1748	16	189366	183139	79	0.0614912
281405	192718	126	100446	70525	108	3749	2421	33	3998	2454	36	7199	5288	43	637709	444327	116	0.062452
289049	223228	100	90583	69730	96	4278	3211	32	3717	2608	34	7589	5824	42	700053	550484	105	0.062452
125622	113261	82	48483	42472	77	1625	1351	17	1749	1484	15	3557	3270	29	313077	271899	85	0.0634128
146099	113805	102	51506	41728	83	1978	1573	21	1570	1149	12	3093	2564	28	279109	222336	93	0.0643736
114206	109296	75	52973	49867	76	1301	1322	11	1783	1798	18	3961	3579	31	466571	440984	84	0.0643736
69964	69619	71	19143	19427	45	737	727	0	607	614	0	1443	1393	14	145399	143032	78	0.0653344
106859	94455	79	47648	41537	77	1339	1093	9	1466	1200	11	2484	2208	25	234535	202867	84	0.0682168
99767	99294	72	41815	41845	71	1322	1259	12	1159	1024	4	3095	3085	26	395632	380198	80	0.0691776
234014	197337	99	96412	80679	90	4518	3904	32	3661	2832	30	7715	6871	41	643738	538330	107	0.0691776
116708	112105	76	45737	43956	74	1637	1416	13	1359	1515	13	3190	2777	27	362711	344643	82	0.0691776
177425	162904	83	61598	55825	82	2947	2688	25	2436	2256	24	5164	4949	33	490476	451636	89	0.0701384
235904	183326	91	100741	78979	88	3288	2568	29	2939	2422	30	5658	4274	39	490133	377749	95	0.0701384
57944	59143	62	20546	20280	51	724	740	0	626	598	0	1341	1480	14	143135	143033	76	0.0710992
343971	225764	122	117780	76315	120	4553	2932	35	4031	2355	35	8256	5392	47	748787	502746	128	0.07206
122809	117369	76	50836	48311	75	1359	1352	13	1716	1622	18	3621	3393	30	488669	456217	83	0.07206
173196	138955	99	53743	42445	85	2078	1535	20	1744	1222	21	3766	3003	32	354295	275392	93	0.0739816
68144	67561	73	23964	23969	55	357	593	0	720	639	0	1655	1696	15	173544	167662	79	0.0759032
167881	135482	90	53479	42637	83	2596	1995	24	1767	1317	19	4216	3261	34	330575	257643	91	0.076864
126183	120152	83	35832	33950	74	1319	1253	12	1961	1805	19	4288	4092	30	572784	537406	84	0.076864
51321	49968	70	13410	13635	40	469	676	0	618	672	0	1104	1165	8	112479	109324	74	0.0778247
59354	56765	76	20791	20803	48	703	607	0	565	465	0	1257	1155	10	127914	123119	77	0.0787856
118982	101013	90	39636	33745	78	1767	1503	15	1339	1229	11	2695	2342	25	249833	213712	85	0.0797464
94183	90658	81	32205	31040	72	1262	1129	8	1123	1162	9	2242	2039	22	190260	184696	81	0.0807071
23414	26441	50	10669	11133	37	195	290	0	422	350	0	559	558	0	81982	80466	66	0.081668
208129	156947	89	79590	60641	88	3242	2454	28	2547	1712	27	5004	3572	39	468879	346696	96	0.0826287
72586	70535	75	15582	15584	42	817	895	0	746	684	0	1410	1348	13	152182	148158	77	0.0826287
175148	141058	92	78472	63726	85	2357	1879	22	2831	2393	27	5496	4572	37	722195	599119	93	0.0835895
47973	48650	67	14322	14500	42	390	401	0	358	379	0	1199	1175	11	139100	138047	73	0.0845504
59981	61348	69	12249	12316	39	755	893	0	622	667	0	1513	1369	14	130026	129044	78	0.0855111
53504	54689	67	13476	13407	40	792	897	0	640	648	0	1313	1393	13	114921	113706	76	0.0855111
198488	153007	89	62085	48499	86	2632	2072	24	2414	1773	25	4901	4084	34	419274	319469	95	0.0874327
43960	44445	65	16966	17145	42	459	371	0	434	512	0	772	849	0	132643	131042	79	0.0883935
210167	169702	90	67130	53143	86	3368	2858	27	3014	2376	27	5760	4781	38	502114	411482	98	0.0893543
108758	104706	75	39069	36584	74	1216	1050	5	1600	1248	11	2989	2745	27	328753	310414	82	0.0893543
297489	207237	120	93241	65420	117	4201	2958	33	4285	2891	36	8751	6169	48	795769	542973	125	0.0903151
59513	62226	67	23582	23985	51	899	818	0	653	565	0	1482	1375	14	174618	169714	78	0.0903151
107089	104618	75	33887	33280	72	1270	1272	12	1603	1666	17	4415	4285	31	547731	524620	83	0.0903151
97742	90859	81	34380	31576	74	1336	1090	8	1561	1275	11	2239	2187	22	197278	178600	82	0.0912759
67350	65136	72	17440	17584	44	462	482	0	648	504	0	1330	1327	11	164956	159569	77	0.0912759
204860	161617	93	86461	68772	88	2340	1743	23	2380	1663	25	5773	4368	39	787818	631166	98	0.0922367
24136	25901	41	10868	11520	36	127	206	0	311	228	0	518	544	0	74194	76536	69	0.0922367
143609	121065	87	54417	45760	81	1684	1354	15	1144	1044	7	3206	2671	28	287866	234990	89	0.0922367
136381	121073	83	60002	52934	79	1437	1275	13	1217	956	0	2679	2272	27	281382	241014	87	0.0931975
154113	132257	100	48931	42133	80	2136	1968	19	1808	1361	16	3495	3028	30	317897	270463	89	0.0941583
152404	132812	85	69910	60438	82	1922	1701	19	2100	1715	20	5252	4798	34	697319	602562	94	0.0941583
248212	177053	108	105788	76410	101	2745	2181	27	3291	2357	30	7594	5701	45	1.01154e+06	723288	110	0.0960799
126855	111166	79	43343	38168	77	1354	1053	6	1346	1068	9	2502	2308	24	245177	209146	85	0.0960799
38625	39732	57	15490	15930	41	317	348	0	347	382	0	850	802	0	98604	100696	72	0.0970407
205595	162579	90	67903	52088	87	2320	1934	22	2361	1753	26	4466	3460	35	410380	315952	95	0.0970407
200131	155910	87	67564	52373	87	2901	2052	25	2160	1668	23	5113	3918	37	460668	358509	96	0.0970407
90691	81443	91	29887	26275	91	851	708	0	1013	933	0	2275	1871	20	234889	207569	91	0.0970407
76083	80012	70	23308	23581	50	624	803	0	819	849	0	1990	1898	21	235983	234783	77	0.0970407
82630	77006	77	32843	31091	72	1122	1021	4	926	893	0	1830	1588	17	170012	156896	80	0.0980015
180121	157693	88	87630	76445	86	1750	1718	17	2462	2066	26	5414	4704	36	737198	643631	94	0.0980015
150910	135884	85	68777	60569	80	1584	1499	15	2150	1902	22	5077	4521	34	670622	596997	87	0.0989623
336230	228262	105	98935	66405	103	5269	3168	38	4531	3072	37	8865	6001	50	730969	499225	109	0.0999231
72276	74083	72	24808	25564	48	777	728	0	648	585	0	1797	1718	18	174238	176368	76	0.0999231
60032	59872	68	24296	24438	61	538	593	0	622	655	0	1408	1368	12	143035	140484	73	0.0999231
61717	58923	72	25185	23893	69	756	583	0	673	655	0	1385	1344	13	145385	138987	77	0.100884
243167	194153	94	111726	94304	90	3976	3176	31	3087	2590	29	6869	5744	41	648585	534014	96	0.101845
141814	114937	83	53336	41896	81	1700	1266	13	1296	1174	11	3051	2569	30	292331	235560	87	0.101845
211492	174665	90	69102	56327	87	3712	2660	31	3080	2429	28	5856	4911	38	491347	404387	96	0.101845
38168	39388	64	22240	22721	46	419	409	0	587	510	0	1000	995	0	98149	97744	68	0.101845
23147	23822	54	10167	10219	36	240	204	0	231	193	0	499	491	0	69605	69344	68	0.102806
145575	123736	83	54964	45023	83	1423	1211	12	1683	1223	14	3776	2898	33	583117	482103	91	0.104727
208025	162344	103	67795	53334	88	2599	1998	25	2119	1775	23	5159	4123	37	437571	344537	96	0.104727
151903	127030	82	61319	50548	82	2164	1739	23	1588	1304	14	3676	2926	32	313824	261754	88	0.104727
92811	81234	91	39466	35399	76	764	792	0	750	934	0	1990	1819	20	207972	186453	83	0.106649
243034	187351	100	82755	61891	95	2532	2040	25	2775	2019	26	6258	4605	41	766170	603858	103	0.106649
45125	46782	61	10992	11071	37	672	539	0	450	391	0	979	942	0	103139	101707	72	0.10761
85532	86720	71	18820	18543	46	1217	1219	9	1172	1092	7	2522	2393	22	217674	214713	79	0.10761
55687	53724	69	14162	14259	40	527	468	0	535	564	0	1477	1491	14	135350	133349	76	0.10857
191789	157526	86	89396	72303	86	1976	1400	18	1826	1633	19	4217	3272	34	452380	370897	92	0.10857
100441	101013	80	25152	25119	53	1946	1892	18	1388	1315	14	2766	2542	25	257597	244963	81	0.109531
272500	166407	122	124088	82788	121	6411	4480	38	5479	3550	38	11987	8092	72	1.04858e+06	790560	134	0.109531
37009	38752	52	17887	18854	41	154	296	0	363	232	0	857	919	0	104224	109668	68	0.109531
141016	119260	81	49101	40971	79	2044	1638	20	1548	1226	11	3142	2740	28	294924	240921	86	0.109531
60805	63892	59	24312	25258	48	356	322	0	583	498	0	1391	1392	14	161134	160289	73	0.109531
32117	37277	43	12242	12958	37	295	434	0	533	459	0	714	836	0	106729	105362	69	0.109531
91097	83659	74	34460	32000	73	1552	1123	9	945	854	0	2215	2008	21	185091	177103	80	0.110492
206545	163718	105	63120	50354	85	3410	2606	29	2297	1553	23	4652	3613	36	417100	320618	92	0.110492
113539	98467	81	38131	32400	78	1682	1402	16	1236	1017	3	2627	2104	25	218185	189303	87	0.111453
274693	187705	102	97152	66163	99	3520	2417	31	2873	2089	31	6380	4306	43	640871	434753	111	0.111453
89933	76225	93	35447	31078	75	1025	873	0	791	682	0	1941	1575	19	191495	165557	82	0.112414
178744	150128	88	90849	76292	84	2145	1683	22	1629	1376	17	3978	3276	33	418457	348997	91	0.112414
87571	87500	73	32829	32632	70	842	929	0	1061	984	0	2765	2731	23	371916	360335	80	0.113374
61084	58740	71	29151	27136	71	593	645	0	559	712	0	1259	1173	8	147307	137177	78	0.113374
50514	50879	68	23785	23875	51	424	714	0	715	684	0	1108	1048	5	149594	150516	75	0.114335
123319	120172	79	37138	35313	75	1857	1628	18	1455	1361	14	3169	2950	26	307113	292979	85	0.114335
91936	82249	79	41940	37301	77	1018	881	0	1050	898	0	1741	1480	16	209408	188545	93	0.114335
111160	95713	82	42612	36678	78	1278	1267	11	1047	970	0	2564	2012	25	246329	215357	86	0.116257
277317	197578	98	105588	76210	96	3884	2706	33	3197	2299	32	6769	4845	45	583471	414943	104	0.116257
95359	93093	76	42883	42140	73	11644	11164	39	2523	2217	24	599	557	0	198780	189761	83	0.117218
86924	87794	71	28963	28982	70	1114	1109	6	1507	1317	13	3061	2988	25	363116	355817	79	0.119139
104189	98227	77	49528	45816	75	1197	1232	11	1077	979	0	2270	2009	21	224813	208706	82	0.119139
210864	168582	92	72108	56688	86	2542	2073	24	2679	1926	26	4779	3612	36	477008	377807	97	0.1201
121691	108894	79	48088	42598	77	1667	1530	16	1489	1350	15	3326	2880	28	264357	231399	88	0.121061
134875	123261	80	41163	36759	78	1619	1453	17	1645	1408	16	3930	3729	30	521217	479956	86	0.121061
276508	215798	104	183974	146186	101	6976	5364	38	6260	5257	40	13689	11096	52	1.04858e+06	958773	106	0.122022
155072	129463	82	64443	54453	83	1455	1173	10	1500	1268	15	3234	2413	30	304960	259733	89	0.122022
223716	165925	93	78136	57916	90	3753	2579	30	2639	1839	29	5722	4266	40	485013	358664	99	0.122982
194110	150130	89	62920	47950	87	2825	2023	28	2325	1753	25	4846	3888	37	441447	336647	96	0.123943
212069	160542	92	74107	56329	88	2633	1987	24	1896	1381	18	4612	3164	38	429936	320203	98	0.124904
130625	129247	78	60490	58836	76	1499	1514	15	2041	1868	20	4403	4132	31	659485	626564	87	0.125865
101897	98277	90	26821	26824	61	1358	1431	14	1264	1148	9	3272	3255	27	452261	440395	80	0.126826
147328	128031	82	60101	51307	80	1390	1201	11	1759	1635	20	4905	4349	35	619847	541954	89	0.126826
89435	82002	82	40012	36766	74	1035	878	0	843	687	0	1811	1698	18	209396	190795	82	0.127786
217219	170716	93	74976	56792	90	2328	1918	23	2956	2244	29	6264	4650	40	843961	673428	98	0.127786
161213	137665	82	70877	58777	81	1731	1527	17	1764	1468	18	4769	3863	36	691430	573505	88	0.127786
43771	45298	67	18498	18719	43	503	540	0	318	422	0	985	1023	4	93684	91602	72	0.128747
168646	134686	95	72774	58154	84	2070	1848	21	2236	1724	24	4817	3711	36	664404	532216	90	0.128747
215853	172717	90	83750	67506	88	2046	1609	20	2248	1802	23	5414	4368	37	657076	517056	95	0.129708
153644	129312	85	70593	59223	82	1886	1586	19	1660	1434	17	4424	3804	34	606295	504532	90	0.13163
177114	158313	83	54604	47652	81	2472	2246	23	2298	2195	22	4812	4216	34	452257	392272	89	0.13163
105250	106917	74	28848	28917	60	1134	1272	11	1383	1333	14	3474	3366	27	487361	477814	81	0.13259
164236	122192	92	60361	46371	85	1599	1445	16	1980	1320	21	3632	2847	33	316563	243048	91	0.13259
155364	139962	79	68504	61232	78	2392	2076	23	2387	1932	22	5743	5258	36	588095	541525	86	0.13259
119942	114780	76	45310	42695	75	1220	1248	10	1756	1523	16	3719	3598	29	546982	509916	94	0.13259
104331	91581	78	38729	33737	75	1257	1155	10	1196	973	0	2237	1823	23	215911	181997	81	0.13259
41378	42832	55	11359	11428	38	545	470	0	364	497	0	772	825	0	99491	101164	72	0.133551
65179	65482	71	24780	24829	62	1000	988	0	833	729	0	1486	1433	14	137721	133643	77	0.135473
92351	89732	75	36943	36779	72	976	1035	4	1212	1244	9	3026	2875	26	362185	353468	80	0.135473
247621	178875	96	84401	60525	91	3072	2315	30	2721	1868	29	5938	4222	41	521190	380675	98	0.135473
89670	87823	75	32367	32800	71	988	739	0	983	1023	4	2493	2584	22	368932	355690	79	0.135473
152270	121807	84	51035	40694	82	1622	1375	16	1975	1430	20	3892	3161	32	321189	257830	93	0.136434
211499	171698	89	103682	87220	88	2869	2298	25	2356	1959	23	5027	4403	34	483267	411965	94	0.136434
90077	92531	72	35366	35751	70	917	862	0	911	946	0	2655	2654	24	286269	273630	77	0.136434
160788	127971	99	60550	48574	83	2601	2189	23	2145	1770	20	4112	3350	32	347239	279585	89	0.138355
118369	115112	78	34509	33480	72	1610	1505	16	1573	1597	16	3583	3520	28	292778	280997	81	0.138355
76861	72931	74	32829	30615	72	966	921	0	843	684	0	1602	1478	15	178340	165434	77	0.138355
39991	39827	66	13348	13600	39	429	523	0	212	297	0	773	785	0	85090	82498	71	0.139316
69866	67167	88	17779	17806	44	644	780	0	858	893	0	1617	1539	16	167444	171298	78	0.139316
250351	185361	99	113176	85337	97	3557	2531	30	3534	2623	30	8281	6282	44	1.01984e+06	755107	108	0.140277
72497	72964	72	20722	20813	46	1034	1094	7	819	790	0	1721	1769	17	155929	152787	77	0.140277
162170	128491	88	58139	46120	85	1902	1744	18	2030	1634	23	3479	2659	32	351912	270034	93	0.141238
105454	99149	77	44806	41982	74	956	1024	3	983	888	0	2499	2325	23	317954	286828	82	0.141238
212601	159272	92	72201	53984	89	2944	2117	27	2487	1809	26	5139	3861	38	421709	318081	96	0.142198
164137	127104	102	59236	46307	84	2185	1595	22	2062	1673	22	4152	3081	35	393914	299182	102	0.142198
143498	115456	83	53815	43105	81	1953	1507	19	1638	1169	14	3493	2633	33	331995	255686	90	0.142198
185363	154595	84	75780	65838	83	3070	2419	27	2663	2469	25	5526	4708	36	481553	409677	89	0.142198
235099	180669	91	88505	68603	89	3090	2232	29	2188	1711	24	5472	4113	39	512024	397858	94	0.14412
220809	167415	91	80418	60674	89	2598	2028	26	2425	1758	27	5263	4081	38	478560	361342	95	0.145081
108636	98015	94	37413	32777	80	1180	1085	7	1135	906	0	2462	2081	24	289034	243878	94	0.145081
162023	133453	82	53690	44682	80	1964	1503	19	2038	1750	20	4813	3789	36	662345	538747	91	0.145081
129803	120944	78	59459	52178	77	1275	1109	9	1561	1372	16	3914	3480	30	496698	439236	85	0.146042
56869	57238	73	18517	19125	43	525	621	0	761	769	0	1176	1317	12	120503	120114	71	0.146042
174290	142844	98	71517	58972	84	1990	1826	18	2199	1615	21	5182	4473	36	695472	583377	92	0.147002
75829	71877	66	38775	35737	73	1055	880	0	996	863	0	1847	1635	20	186591	169323	81	0.147002
79970	77244	72	32478	30256	71	901	1041	4	995	786	0	1806	1612	19	172077	166193	80	0.147002
82592	83433	73	18927	18978	47	1066	1084	6	924	916	0	2266	2228	21	305770	284604	82	0.148924
77001	77030	72	23453	23092	54	670	819	0	1021	899	0	2067	2118	20	175741	168944	78	0.148924
214288	172273	103	80002	64198	88	2492	2009	24	2139	1774	23	4284	3452	34	442289	355695	99	0.148924
151881	130720	94	56843	48438	80	1629	1405	15	1910	1759	19	4756	4031	33	671662	568256	91	0.149885
215702	162218	91	68411	51050	88	3014	2317	27	2914	1772	30	5307	3962	38	468410	356304	99	0.150846
61900	63046	70	23985	23313	59	746	742	0	593	539	0	1325	1346	12	142843	134500	77	0.152767
114554	109766	77	37132	36353	73	1263	1181	11	1225	1137	9	2138	2042	21	206789	186996	82	0.153728
97938	92720	75	43509	40605	74	944	839	0	991	1014	2	2362	2323	22	299698	281084	81	0.154689
155086	123745	89	64305	52377	83	2046	1668	21	1599	1379	16	3732	2919	32	325254	255728	89	0.155649
90341	85238	73	38362	35657	72	1234	1136	8	818	828	0	2074	1927	20	171868	162195	78	0.15661
141934	135005	91	48225	44686	78	2125	1980	20	2182	1940	22	5346	5042	34	744209	710368	87	0.15661
256678	201572	94	85042	66712	91	2735	2094	26	3232	2428	29	6641	5436	39	755555	602249	100	0.157571
101460	99415	75	31621	31367	72	698	846	0	1430	1380	13	2838	2642	26	395206	389367	81	0.158532
79369	77096	81	20929	19829	49	702	650	0	885	893	0	2218	2114	22	202664	198662	77	0.158532
339309	246002	141	148862	112781	125	5286	3701	35	4122	3181	30	8981	6469	45	821680	620680	143	0.158532
99383	96412	78	22386	22783	50	1118	1156	7	1389	1308	13	3267	3123	27	382093	367460	82	0.159493
63373	62587	84	23565	23022	55	822	783	0	580	657	0	1506	1454	16	137444	128196	81	0.159493
111414	97412	82	46348	40975	77	1273	1139	9	1376	857	0	2755	2363	27	250912	214901	84	0.160453
49281	49263	61	19720	20042	44	381	398	0	291	417	0	1180	1190	9	136549	133660	74	0.160453
84936	79680	79	33685	30955	74	1167	1155	10	1038	858	0	2084	2053	19	171730	160897	81	0.161414
141791	122771	87	58616	49535	81	1777	1524	16	1704	1437	17	3731	3160	31	411850	362478	87	0.161414
37980	37766	65	12866	13133	38	354	364	0	525	616	0	904	849	0	113131	113397	71	0.161414
303741	221557	116	126996	97054	107	4251	2981	33	3996	2690	34	7959	5985	45	681008	496201	114	0.161414
167326	135332	85	56148	45209	83	2195	1785	22	1655	1316	18	3927	3098	32	335066	267423	92	0.163336
216231	165144	93	73148	57370	89	2361	1840	21	2280	1713	24	4624	3892	34	504199	378722	98	0.164297
34241	34651	66	8749	8869	35	369	339	0	285	331	0	704	815	0	81050	81594	69	0.165257
234422	184596	93	75591	59358	87	3357	2515	29	3379	2498	31	6398	5167	39	571203	446323	94	0.166218
108312	107713	73	30377	30091	72	1142	1076	7	1696	1597	16	4104	4020	29	532546	512618	85	0.166218
40888	41739	60	18333	18696	42	516	545	0	291	250	0	663	641	0	78633	81337	72	0.166218
114834	115053	74	40231	39667	73	1110	1140	7	1356	1395	13	3530	3363	28	480237	466545	81	0.166218
161547	137868	88	80166	71403	82	2110	1832	21	1783	1486	19	3171	2586	28	292200	246548	87	0.167179
69186	70145	70	27960	26745	57	887	869	0	981	983	0	1669	1701	16	156866	151108	74	0.167179
58715	59047	80	13001	12968	41	806	818	0	481	587	0	1243	1335	11	137007	135278	75	0.16814
308617	213707	109	105135	72801	103	5015	3399	35	3965	2866	34	8226	6117	44	719708	495896	109	0.16814
107775	107351	75	32823	32369	71	1571	1352	12	1879	1761	18	4210	4109	30	587170	569723	83	0.170061
120906	114805	77	45623	42813	75	1089	963	0	1441	1275	11	2951	2644	27	399117	362937	83	0.172944
90802	80213	78	40442	36051	75	1188	982	0	1264	932	0	2135	2013	21	199577	171186	84	0.172944
235866	184392	91	72874	55443	89	2956	2176	28	2851	2105	29	5660	4275	38	511176	387819	96	0.172944
89978	86089	82	41996	41129	72	815	928	0	728	819	0	1765	1738	18	178592	171875	77	0.172944
156637	130703	93	74107	63635	83	1765	1500	15	1619	1601	18	4399	3563	35	578317	487465	91	0.173905
143552	118246	83	62229	50821	80	1884	1414	18	1220	1060	8	3186	2434	29	354594	283245	86	0.173905
238693	172497	92	81081	59155	90	3233	2428	30	2916	2082	30	5996	4314	41	495183	364378	99	0.173905
105102	103453	78	27173	26772	65	1007	974	0	1334	1331	13	3897	3457	30	423087	412834	81	0.175826
61685	62076	70	17267	17212	46	896	856	0	579	634	0	1294	1226	11	129026	124488	75	0.175826
242559	176313	101	94065	67816	92	2434	1778	24	2695	2018	27	6901	4793	44	774816	552805	102	0.176787
124129	110741	83	53982	47495	79	865	831	0	1689	1407	14	3581	3348	31	489065	434704	90	0.177748
76053	74376	76	24121	23427	51	1061	1055	5	1089	833	0	1679	1693	18	162786	153758	76	0.177748
95704	85280	77	35221	30918	75	1051	1078	7	1099	850	0	1863	1517	20	214212	182933	84	0.177748
228418	183007	97	102024	82422	95	3602	2874	29	3075	2622	28	6529	5160	41	539272	427065	101	0.177748
162375	147738	82	56972	48992	82	1953	1983	18	2162	1878	21	5052	4489	34	727991	639616	90	0.178709
300405	209373	107	102784	72333	101	4883	3272	36	3746	2691	33	7889	5240	47	731530	494241	108	0.179669
98381	90932	91	29633	27021	91	1455	1365	12	1022	1020	3	2559	2295	23	243579	208490	91	0.179669
76093	77912	71	27419	28046	53	843	858	0	805	697	0	1698	1673	16	163903	161752	75	0.179669
91504	91566	75	19484	19724	46	553	613	0	935	1055	6	2832	2818	24	368372	354873	81	0.18063
80286	77015	75	27476	25301	72	1183	1086	5	841	773	0	2006	1792	20	194313	180054	80	0.18063
107733	105756	77	37438	36611	73	977	950	0	1131	1170	10	3134	2920	27	389963	373999	83	0.181591
38120	39967	58	15930	15980	42	352	431	0	217	299	0	968	941	0	124089	121208	72	0.182552
96241	90787	80	36167	33288	75	1385	1458	13	881	840	0	2299	2067	22	191924	174423	84	0.183513
87142	83261	74	35397	33358	72	999	836	0	1009	974	0	2002	2114	21	224198	206672	80	0.183513
132338	129089	77	29593	28983	60	1957	2032	18	1791	1598	17	4036	3959	29	370550	356128	86	0.183513
112931	97562	80	42292	36076	77	1531	1186	12	1205	978	0	2779	2232	27	243841	201498	87	0.184473
89879	90366	80	36516	36379	71	996	882	0	1067	930	0	2392	2345	22	338038	326783	81	0.185434
87914	76788	87	38656	34247	74	990	813	0	720	593	0	1807	1498	17	169844	143735	81	0.186395
37427	39073	58	11540	11992	37	344	412	0	586	544	0	938	924	0	116023	122686	74	0.186395
54607	57580	54	14704	14825	41	863	835	0	488	655	0	1319	1325	12	120383	116278	74	0.188317
84222	83620	74	46127	46079	72	1171	1036	4	844	881	0	2454	2385	23	330819	321718	80	0.189277
63980	64694	71	25670	25669	58	662	866	0	870	717	0	1637	1649	16	143976	139412	78	0.190238
51969	52665	68	20424	20515	48	822	810	0	600	623	0	1181	1121	8	128275	124466	71	0.191199
170375	158849	82	84647	78656	80	2192	1981	19	2003	2068	20	4712	4172	32	513555	464233	88	0.191199
141405	127783	87	45294	40501	78	1585	1531	16	1602	1377	15	2855	2517	27	285606	252510	85	0.191199
43647	44260	62	12498	12505	39	579	480	0	488	445	0	1023	1139	8	126344	124895	72	0.193121
166465	145102	84	63070	54135	81	2234	1898	23	1876	1444	19	3739	3456	30	387172	333709	87	0.194081
215610	181920	101	88879	76697	86	2952	2559	26	2462	2201	26	6483	5395	38	667408	583590	94	0.194081
94227	92007	77	37926	36282	72	1104	1348	11	1222	1108	9	3066	3113	26	409602	393024	80	0.194081
182004	160217	90	68442	58306	81	2165	1878	21	2501	2182	24	5871	5061	37	789011	712785	89	0.195042
82772	83759	75	33435	33677	70	899	959	0	1080	1025	3	2368	2445	21	332390	320874	80	0.196003
148644	131815	83	61555	53717	80	1617	1367	17	1630	1363	16	3769	3459	30	489264	423004	87	0.196964
67473	66356	84	17275	17325	46	720	809	0	808	527	0	1506	1556	15	139918	138499	75	0.196964
191900	154690	86	67793	53594	85	2786	2140	26	2543	1991	23	5068	3802	38	408179	327013	91	0.197925
252149	194096	110	99796	76888	93	2631	2021	26	3242	2439	30	7359	5577	43	925181	730698	100	0.198885
171012	150894	84	84776	71579	84	2205	1716	20	2075	1866	23	5188	4704	34	700093	612846	91	0.200807
160362	132381	85	69965	57205	83	1647	1370	17	1869	1446	17	4426	3809	34	626915	511415	91	0.200807
82921	79326	81	33537	30968	74	1186	967	0	967	861	0	1524	1456	15	186530	161835	81	0.201768
80160	78698	74	28711	28216	70	964	895	0	857	858	0	1535	1634	16	164108	155823	80	0.201768
158928	153586	80	59261	58317	77	2080	2055	19	2295	2064	22	6140	5941	35	810471	767623	86	0.203689
162821	140348	97	69080	58466	83	1536	1431	14	2079	1614	23	5333	4577	36	724494	625550	100	0.203689
136157	117815	85	58952	50983	83	1811	1548	16	1600	1337	14	3937	3439	31	534718	439483	92	0.203689
31601	33318	45	14026	14402	41	84	151	0	511	466	0	772	799	0	93415	90835	70	0.205611
92503	88597	78	25684	24641	67	1333	1189	12	975	970	0	2098	2128	20	186741	186412	87	0.206572
99499	89179	78	38506	34329	77	1343	1152	10	1427	1092	8	2334	2013	24	225321	189642	85	0.207533
198558	157988	103	65411	52599	85	3186	2662	27	2325	1686	21	4483	3616	34	370990	290447	95	0.208493
105484	100158	78	30814	29748	72	1333	1219	10	1299	1240	10	2390	2454	22	236060	224048	82	0.209454
154956	128243	86	61102	50312	81	1482	1151	9	1567	1242	15	4161	3426	32	555141	452247	90	0.209454
185675	147420	88	61065	48224	85	2313	1928	24	1963	1455	19	4400	3209	36	396509	317015	93	0.211376
133167	110555	93	49108	41324	79	1845	1506	18	1280	1205	14	2975	2413	28	285202	233589	88	0.213297
77963	78293	72	39787	39755	70	1004	1080	6	1060	1135	8	2563	2566	23	345024	327155	81	0.214258
69465	67544	71	29241	27540	70	819	842	0	663	567	0	1643	1460	16	141637	138505	77	0.214258
147569	128652	98	77033	68378	81	1689	1525	13	1502	1436	15	3981	3645	31	600544	524932	92	0.215219
76132	76313	71	21460	21578	48	695	664	0	1046	962	0	1818	1971	18	274128	267970	77	0.21618
64532	60935	74	25437	24344	59	821	850	0	764	691	0	1629	1677	16	159940	154597	77	0.217141
164213	136181	92	64051	53962	82	2344	1709	24	1792	1342	20	4180	3326	35	349055	284474	89	0.217141
175541	139390	89	82627	66813	86	1825	1429	18	1837	1442	20	4589	3722	34	511682	404943	97	0.218101
150518	137500	84	58190	53575	80	1759	1527	17	1739	1607	18	4361	4003	30	595855	544057	88	0.219062
118207	112864	84	31559	28924	80	1333	1291	11	1461	1556	14	4228	4015	29	548849	510443	93	0.219062
164849	131037	88	59905	47518	83	2556	1993	26	1771	1285	16	3553	2664	32	324739	254046	88	0.220023
318754	216526	110	101910	68250	103	5706	3799	40	4337	3164	35	9170	6484	47	800593	557391	111	0.220023
106061	104955	74	46469	46126	73	1625	1461	14	1567	1493	14	3271	3193	27	454999	438523	80	0.220984
53761	53083	68	21772	21507	51	514	563	0	643	630	0	1179	1177	11	104336	99076	73	0.220984
176890	141486	89	57028	45707	83	2641	2276	24	2044	1633	20	3880	3120	32	361713	290320	92	0.220984
145354	131735	80	70206	64159	79	1651	1636	16	1585	1535	16	4278	4061	31	613579	550549	93	0.220984
107932	103567	76	47261	45353	74	1333	1289	11	1621	1349	15	2600	2623	23	286881	272902	78	0.220984
80803	77901	75	27655	26917	71	1259	1021	4	1158	1073	5	1640	1687	16	167996	161017	80	0.221945
276745	192930	100	136346	100221	99	3877	3006	31	3631	2481	35	8135	6133	45	720917	516792	105	0.222905
82492	83270	72	30343	30639	58	773	703	0	899	945	0	2075	2169	21	294519	294477	78	0.222905
121441	103086	81	50093	43507	79	1777	1419	17	1452	1054	8	2666	2304	25	276156	234779	86	0.222905
86121	82782	70	31502	29511	72	845	794	0	820	702	0	1995	1987	20	236315	228669	79	0.223866
92047	91591	77	35122	34565	70	1198	1131	8	1003	922	0	2565	2410	23	341416	344028	80	0.223866
165930	143897	84	70622	60740	82	1460	1446	16	1896	1420	20	4755	4303	33	512331	450447	89	0.224827
78124	68821	81	33026	28635	73	1168	859	0	638	632	0	1579	1478	16	180800	160408	84	0.225788
275663	193597	108	96280	68911	97	3861	2609	34	3219	2164	32	7032	4983	43	642315	462804	105	0.226749
87959	84539	76	27847	25689	67	1132	1104	8	901	878	0	1977	1628	21	184786	174922	79	0.227709
107143	101938	79	38169	35959	75	1954	1649	18	1496	1218	12	2823	2629	25	274441	259506	81	0.227709
66430	63132	70	26178	25020	66	545	537	0	417	477	0	1327	1361	12	143426	135269	76	0.22867
109996	108408	74	65536	64630	74	1405	1215	11	1616	1570	16	3715	3582	28	510159	480983	83	0.22867
194590	169187	102	82727	70223	102	2607	2169	24	2204	1793	24	5613	4744	37	495534	412697	102	0.22867
149118	128112	82	47535	40346	79	2291	1826	22	1669	1218	15	3732	2953	32	309628	248135	87	0.229631
131480	102789	90	46237	36078	81	2085	1728	21	1401	1042	7	2758	2048	27	259414	205325	88	0.229631
152138	129811	90	63733	53061	82	1922	1638	17	1788	1454	17	4598	3839	35	673662	570947	99	0.229631
135210	121670	82	54166	48246	79	1113	1002	1	1324	1133	9	3731	3269	30	447871	400438	85	0.230592
62902	62894	80	17699	18341	42	744	649	0	519	612	0	1021	993	0	135639	138321	72	0.230592
147891	131745	81	60088	53636	80	1130	1115	9	1380	1250	13	4113	3780	32	489013	428965	90	0.230592
132967	122749	80	62096	56712	78	1560	1550	16	1802	1498	18	4174	3723	31	559626	512359	87	0.230592
170291	152232	82	103593	93887	83	3611	3243	26	2806	2549	24	6028	5332	37	519308	451731	87	0.231553
305732	224575	119	138670	107362	116	6300	4749	37	5321	3968	39	11999	9662	50	977221	743019	122	0.231553
128180	109470	83	48116	40768	79	1614	1246	13	1389	1078	7	2791	2440	27	284816	228589	86	0.231553
62006	60853	74	10237	10444	37	533	639	0	737	684	0	1134	1331	11	133069	136159	75	0.232513
133290	123232	78	57473	52255	78	1298	1019	4	1641	1168	15	2877	2667	26	338988	303102	84	0.232513
86610	85821	74	18070	18119	45	1107	1055	5	1227	1289	11	2778	2632	24	373559	360007	79	0.232513
124305	110662	78	54751	50043	77	3285	2758	27	2355	2202	21	5251	5150	32	497885	460846	87	0.233474
88694	83880	82	37757	33803	76	1361	1109	8	838	890	0	2269	2054	21	211942	178401	91	0.233474
128739	124699	77	48665	47536	76	1211	1323	11	1715	1659	17	4074	3873	31	532884	505668	84	0.233474
56523	55845	80	13394	13378	40	377	392	0	435	471	0	1363	1364	13	162605	167118	75	0.233474
188849	162452	87	102937	90251	85	2708	2272	25	2351	2046	22	4976	4559	32	515319	458660	91	0.234435
71784	69466	83	22048	22121	50	974	1014	3	667	753	0	1483	1562	16	141765	137966	78	0.235396
209430	161265	90	70539	53832	87	2924	2105	29	2510	1858	24	5038	4152	36	479658	373918	96	0.235396
180348	155620	88	65087	56398	83	1805	1449	16	2103	1958	22	5448	4917	35	727926	635979	93	0.236357
221189	172478	93	81444	62839	88	1745	1379	16	2490	2015	25	6040	4914	39	663818	523690	97	0.236357
78846	80635	71	31604	31752	69	688	810	0	985	956	0	2133	2233	20	321298	312639	79	0.236357
186528	152951	90	100464	84212	87	2324	1935	23	2116	1660	23	4344	3576	33	442599	359329	93	0.237317
167485	142715	82	62798	51029	82	2195	1739	21	1878	1488	19	3337	2888	30	360449	293960	90	0.237317
116809	99884	79	42241	36146	77	1762	1486	16	1398	1162	11	2722	2392	25	232606	191084	83	0.237317
117611	114405	92	37343	36575	73	1461	1433	15	1721	1651	16	3967	3922	28	577492	550120	92	0.237317
78127	71555	73	36888	33008	74	806	740	0	1044	992	0	2086	1904	21	192210	169483	80	0.239239
71119	65178	78	33788	30697	72	997	796	0	508	507	0	1399	1322	13	151543	139152	80	0.2402
67158	67568	74	16019	16093	42	853	737	0	717	847	0	1437	1554	15	151275	143978	77	0.241161
55975	56916	69	15012	15072	41	695	681	0	307	561	0	985	1086	6	115139	108057	75	0.241161
90282	89445	81	47581	48134	72	1237	1224	9	1512	1383	14	3059	3019	27	383821	376127	80	0.242121
279366	199645	104	105159	75799	96	3832	2541	32	3283	2445	29	6711	4885	42	583060	414551	108	0.244043
229540	178462	91	73538	56903	89	2991	2266	27	2725	2233	25	5810	4252	39	516728	382276	97	0.245965
125101	105350	81	45576	38373	79	1824	1590	18	1658	1281	13	3035	2753	26	247529	204083	86	0.246925
87906	78706	77	38720	34015	76	905	728	0	947	739	0	2047	1680	20	189146	157034	85	0.247886
140417	116421	99	46705	38134	83	1863	1527	18	1723	1248	15	3336	2628	30	276692	222165	99	0.247886
287383	200941	115	127948	94936	106	5608	4535	35	5254	4006	38	11102	8770	51	985891	765370	115	0.248847
140290	123676	92	53540	45393	86	1830	1439	15	1971	1592	22	4450	3745	33	592110	513800	98	0.248847
83694	85911	71	31133	31971	62	829	641	0	960	956	0	2710	2636	24	364216	349843	77	0.248847
216017	157428	93	93959	70180	91	2599	1830	26	2719	1943	27	4940	3736	37	519774	384558	100	0.249808
77091	75981	74	24370	24571	51	903	990	0	887	827	0	1927	1877	18	227000	220113	79	0.249808
171546	142663	86	59922	49948	84	2461	2381	23	1963	1713	21	4976	3809	36	418150	344511	93	0.251729
119533	118521	75	30675	30521	72	1744	1756	18	1583	1537	16	4212	3979	30	561777	544033	83	0.251729
145764	125739	83	65752	56416	82	1160	1018	3	1502	1241	13	4075	3741	31	566024	496745	91	0.25269
115374	112048	78	35433	34577	74	1276	1035	6	1615	1565	15	3689	3647	28	519902	490428	83	0.254612
164690	138851	81	47983	38713	80	1896	1522	19	1831	1429	19	3564	2821	31	352600	290558	89	0.254612
149373	125234	84	54207	45452	81	2012	1727	20	1597	1283	15	3539	3144	30	284286	233441	87	0.254612
321365	237539	110	95649	71701	104	5628	4173	36	4827	3488	37	10290	7862	48	872203	686364	111	0.255573
136121	120236	81	51321	44061	80	1801	1560	17	1767	1470	18	4546	4133	32	551913	484029	89	0.255573
159332	136342	94	73907	63800	82	1309	1234	11	1568	1426	14	4588	4182	34	636104	554251	90	0.256533
114495	98407	79	48063	41960	78	1355	1209	10	1204	1078	9	2758	2496	25	243817	211964	86	0.256533
95928	98059	72	30951	30998	70	1217	1234	10	1229	1175	9	2486	2466	23	372238	363471	82	0.257494
243353	189898	104	194409	158921	94	5376	4451	33	4686	3593	34	8930	7127	45	885523	728395	98	0.257494
95595	90161	79	35201	32359	74	1322	1132	11	1098	869	0	2257	2167	22	205989	191771	79	0.258455
132624	110938	86	45596	37510	79	1899	1698	17	1547	1266	14	3248	2705	28	247979	199859	87	0.258455
104990	86933	89	42453	36135	77	1360	1133	8	1157	990	0	2145	1842	23	213419	179654	84	0.259416
62537	63068	70	13129	13300	38	589	570	0	659	601	0	1480	1559	16	136758	136137	74	0.259416
156688	137793	86	58998	51344	82	1785	1316	17	2275	2014	21	4556	3984	33	617260	542729	90	0.259416
46680	47414	66	17637	17710	45	588	575	0	380	395	0	1200	1247	10	157826	156946	73	0.261337
105427	102937	86	32153	31683	71	1371	1470	12	1542	1371	12	3755	3692	28	476003	464121	82	0.262298
171467	147809	85	73994	64114	83	1928	1509	18	2026	1785	21	4305	3538	34	411110	352969	90	0.262298
71678	70535	72	24307	24390	57	1078	1020	3	941	874	0	1496	1521	15	140631	135774	76	0.263259
166274	152922	85	83576	76695	81	2673	2478	23	2336	2077	20	4173	4020	30	371895	335985	87	0.26422
175169	145270	90	61230	50626	83	1936	1505	19	2010	1732	19	3747	3198	30	398496	323132	93	0.26422
218994	170097	96	71340	55167	88	2767	2267	25	2533	2096	25	5108	3936	38	487841	366631	97	0.26422
121101	100788	82	52592	43920	80	1154	1096	8	1260	984	0	2802	2310	28	295526	240913	90	0.265181
74586	71045	83	27474	27022	69	760	720	0	478	663	0	1835	1629	18	152683	143188	77	0.267102
76317	72675	79	26030	25780	61	1020	953	0	732	689	0	1597	1714	17	152536	146314	77	0.267102
192462	154760	89	132103	111299	89	2709	2314	25	3104	2566	27	6180	5210	38	718651	591328	96	0.267102
151679	135609	84	67206	58767	81	1695	1486	17	1826	1371	15	4492	4081	32	619041	533234	87	0.267102
109167	102154	76	48254	44733	75	1383	1182	11	880	978	0	2373	2268	22	218920	201986	82	0.268063
215122	183323	94	97071	86479	86	5795	4940	34	5969	5228	37	11186	9961	47	960659	830037	95	0.268063
62517	61974	68	25455	25411	50	645	689	0	531	588	0	1364	1538	14	141621	138687	73	0.268063
45344	45336	70	14930	15402	41	313	328	0	534	386	0	933	984	0	132706	131480	73	0.269024
182208	146530	89	69413	55711	88	1832	1528	19	1980	1469	20	4725	4073	35	633102	516304	95	0.269024
60713	61849	59	13869	13945	39	724	895	0	1012	989	0	1703	1644	18	139689	139414	73	0.269024
303869	209812	126	135560	99388	109	4016	2695	34	3839	2672	36	7749	5400	45	672442	462015	126	0.269024
150199	126548	81	59506	48964	81	1786	1502	17	1843	1535	17	4783	3860	35	667692	559635	89	0.269024
92151	89649	81	42353	42309	72	1412	1236	12	1395	1255	12	2879	2626	26	398196	387896	81	0.269985
71846	70751	72	31627	30350	71	780	773	0	798	805	0	1697	1734	17	190755	187886	78	0.269985
151973	126118	85	50799	42375	81	1931	1719	19	1436	1142	10	2614	2291	25	304524	253837	86	0.270945
127583	115951	79	53303	47889	77	1369	1281	12	1518	1388	15	4117	3753	31	563367	514904	85	0.270945
63315	60982	85	17600	17499	45	677	553	0	786	755	0	1219	1235	10	135221	131925	76	0.270945
171067	153456	89	60424	53480	80	2223	1854	21	2331	2097	23	5925	5432	37	771437	689562	90	0.271906
102542	86740	92	40216	34690	76	1066	1017	3	967	738	0	2047	1724	21	209036	181187	82	0.271906
196614	152566	90	68990	54390	87	2405	1979	24	2227	1579	25	4422	3515	35	381727	298621	93	0.271906
67865	69022	71	19195	19291	47	500	634	0	695	616	0	1695	1750	17	208846	208731	77	0.272867
107823	105776	75	31997	31388	72	1012	994	0	1626	1293	14	3369	3316	28	449430	440840	82	0.273828
295853	221356	110	172524	132327	95	4910	3594	36	4770	3842	36	10404	7954	49	966062	738220	102	0.277671
184532	141239	91	64767	51907	86	2250	1709	24	2260	1379	26	4537	3443	36	401162	316335	92	0.278632
105872	102960	88	41698	41640	73	1510	1330	14	1628	1345	14	3387	3429	26	449793	416661	83	0.279593
203539	159227	91	66421	51666	86	2031	1782	21	3049	2517	26	6799	5443	41	829280	652843	94	0.279593
52977	54049	69	10557	10637	37	629	592	0	639	577	0	1003	1023	4	105784	103505	72	0.280553
248266	207284	97	148547	132231	94	6005	4995	34	5818	5119	36	11946	10108	49	1.04373e+06	899299	99	0.280553
128103	110668	92	50930	44735	79	1488	1284	14	1460	1323	12	2459	2131	24	230266	201613	84	0.281514
181621	146660	87	59311	47524	83	2471	1722	24	2375	1765	23	3704	2722	32	358788	284336	91	0.281514
150937	144740	82	73337	71189	78	1745	1825	18	2293	2009	22	4757	4373	33	669725	624913	85	0.283436
92356	90916	72	21544	21328	50	1271	1173	11	1232	1132	8	2375	2340	22	225584	220132	78	0.284397
263479	188545	116	85903	63970	96	4378	3094	34	3274	2376	32	7027	4932	44	612360	451893	104	0.285357
99807	97662	87	34309	34566	70	1208	1213	10	1330	1322	11	3296	3317	26	429988	421452	81	0.285357
139687	125630	83	56572	51328	79	1279	1062	7	1388	1445	15	3815	3592	30	497695	456618	85	0.285357
206305	160820	97	73163	57632	88	2051	1568	21	2200	1764	22	4394	3209	37	417458	328440	96	0.287279
112844	110701	79	30807	30467	73	1498	1501	14	1537	1516	14	3721	3581	29	520272	488506	82	0.28824
285793	236897	108	194006	167213	102	5538	4403	34	5268	4292	36	11257	9503	48	1.00164e+06	838255	108	0.289201
184631	145321	91	59425	47054	85	2517	2051	24	2057	1584	21	4882	4008	35	381891	303367	93	0.290161
192667	156591	89	78616	64629	88	2119	1877	21	2264	1793	20	4398	3498	34	392621	310081	93	0.291122
45782	43832	67	17329	17692	43	273	318	0	286	285	0	792	794	0	138008	138388	72	0.292083
263027	191106	98	102127	73959	96	4041	2941	32	3344	2535	30	7334	5020	43	636968	455996	105	0.292083
209108	166532	88	86184	68346	88	2381	1977	24	3002	2149	27	6205	4881	40	877560	683420	99	0.292083
101212	97010	84	26885	26994	56	812	803	0	1305	1318	12	2867	2819	24	380517	363860	81	0.293044
203836	167008	87	108161	88760	87	2634	2068	24	2679	2245	26	6456	5122	40	702159	599734	93	0.294005
126672	106583	81	53108	44297	78	1305	967	0	1472	1102	8	2739	2351	26	260376	205453	85	0.294005
134581	113140	84	46127	38586	80	1878	1404	18	1514	1136	11	3022	2575	27	282840	235055	87	0.294005
40631	41939	52	11113	11800	37	344	375	0	366	336	0	907	1067	6	123041	125371	73	0.294005
55864	56022	70	15431	15305	42	301	330	0	655	547	0	1402	1460	13	151005	149898	72	0.294965
56653	57100	69	18136	18235	45	594	583	0	503	652	0	1165	1375	12	147535	149449	74	0.294965
130733	125516	94	33283	32093	74	1489	1573	16	1426	1395	13	3946	3627	30	464626	449016	85	0.296887
69603	70142	75	17548	17751	43	696	682	0	630	740	0	1268	1435	12	180864	174165	74	0.296887
129232	107933	89	58648	50277	80	1639	1581	15	1587	1267	15	2705	2179	26	278314	221265	86	0.298809
175804	146233	86	78558	66546	83	2483	1842	26	2137	1533	21	3976	3344	31	326803	269183	93	0.298809
127911	119370	81	46274	41552	79	1649	1579	17	1541	1233	13	3753	3321	30	317341	287799	86	0.298809
178422	156744	84	64074	56614	82	2093	1791	20	2004	1668	20	4604	4293	33	400625	352352	91	0.299769
81324	79635	77	27021	26566	67	774	710	0	886	783	0	1514	1687	15	174697	163949	79	0.299769
98770	96226	74	25534	25340	58	1338	1105	9	1296	1142	9	3138	3125	26	416202	405203	80	0.30073
90451	89947	73	31911	31754	71	1142	919	0	1383	1249	10	2912	3016	24	376703	368543	88	0.303613
133161	118751	86	55681	51075	78	1610	1580	15	1813	1379	16	4229	3869	31	560414	485781	88	0.303613
287575	234157	109	162313	134070	102	6159	5086	36	5508	4372	36	11002	9027	49	902626	749967	108	0.303613
119259	116106	81	30194	30167	72	1297	1277	12	1524	1437	14	3858	4073	28	533360	506371	82	0.304573
166022	138752	85	60221	50803	83	1610	1391	16	1897	1918	20	4823	4157	35	668264	573159	92	0.305534
112037	106783	77	33523	32835	75	810	905	0	1175	1250	11	3356	3456	26	423338	417065	84	0.306495
82219	79989	72	28320	27198	70	1234	1073	6	1087	1032	3	1829	1722	18	188359	178495	77	0.307456
191661	150800	88	78003	61519	85	1680	1528	16	2077	1646	21	5656	4469	37	728452	569513	93	0.308417
200210	177401	85	95366	83853	85	3086	2639	26	3048	2445	25	5626	4789	37	503234	449292	90	0.308417
231141	186931	94	81240	66478	91	1858	1514	17	2718	2167	26	5574	4543	37	704436	570978	99	0.309377
61994	60919	66	26171	25354	57	738	547	0	514	511	0	1454	1255	14	143452	136801	77	0.309377
99254	89228	78	43940	39001	75	1313	1135	9	823	785	0	1920	1657	20	265284	225943	81	0.309377
67758	68826	66	17103	17524	42	709	843	0	776	663	0	1474	1519	14	173405	171032	76	0.309377
113082	110094	77	34534	33537	74	1458	1444	13	1186	1219	13	3028	2954	26	291463	271775	81	0.310338
105209	100883	78	40235	39476	74	1390	1371	13	1426	1280	13	2789	2854	25	289526	282314	81	0.310338
289993	207014	98	137059	100632	96	3541	2469	32	4431	3414	36	10791	8421	49	1.04858e+06	1.01972e+06	103	0.310338
259936	189939	104	106093	81844	96	3606	2510	31	3666	2619	34	6534	4762	42	622859	468964	101	0.31226
193343	153008	92	68889	54956	88	2469	1909	24	2548	1862	24	5405	4325	38	737870	586041	97	0.31226
196057	164916	92	65449	54628	83	2602	2550	23	2581	2238	25	5486	4624	37	508899	428101	92	0.313221
243818	188224	94	83010	63327	92	3055	2282	28	2828	2291	26	5266	3982	38	512234	393969	98	0.314181
119271	106871	79	51531	47359	78	1043	990	0	1332	1142	10	3469	3083	29	383411	339488	84	0.314181
127324	117695	92	58014	53589	79	1421	1445	13	1360	1512	15	2740	2617	25	319305	302623	84	0.316103
291052	206007	106	113698	84655	103	4084	3058	32	3751	2809	34	7233	5451	43	709153	506900	111	0.317064
99218	88420	79	43150	38025	77	1315	1197	12	768	769	0	2144	1807	21	215404	185176	83	0.318025
135895	114247	91	54958	47884	79	1264	1011	2	1429	894	0	2936	2731	26	276097	240537	85	0.318025
109065	99427	78	40143	35665	76	1209	1214	10	1342	1060	7	3099	2814	27	247852	217976	85	0.318985
185513	144314	102	74659	58776	87	2299	1934	21	2114	1755	22	5675	4538	37	759063	598364	97	0.319946
339500	243743	112	172216	135589	106	5368	4323	35	5204	3886	39	10060	7209	48	912396	704690	112	0.319946
84708	79336	75	32807	29504	74	1244	1134	8	934	901	0	1912	1691	20	193569	176565	79	0.320907
133162	119899	85	48194	42930	77	2201	2138	20	1657	1610	16	3476	3053	29	311044	283128	83	0.320907
159079	131154	95	67518	55969	82	1999	1664	20	1737	1431	17	3660	3025	32	380771	311360	90	0.321868
171715	138549	89	78009	65648	87	2093	1603	23	1928	1383	20	3747	2972	33	360043	275033	92	0.321868
234134	201950	99	132299	116691	90	6174	5226	34	4651	4008	33	9803	8397	49	844473	720158	97	0.322829
184846	150827	86	68158	55933	86	2963	2487	25	1968	1688	21	4946	4255	35	370208	293411	93	0.323789
65742	64892	74	16032	16016	42	854	733	0	889	648	0	1297	1332	13	153887	148061	76	0.323789
100807	101170	73	33090	32946	70	1081	1162	8	1262	1156	9	3450	3529	26	483916	464836	82	0.32475
127667	116676	80	44490	39593	76	1431	1101	10	1280	1159	10	3176	2804	27	294311	267711	86	0.325711
71347	71718	71	23135	22915	51	825	822	0	856	801	0	1736	1859	17	138030	134869	77	0.326672
272964	223061	101	134735	113956	100	5011	3947	33	3727	3249	28	7904	6658	41	821401	680615	107	0.326672
104916	102666	79	24118	23831	57	1491	1527	14	1506	1342	13	3565	3443	29	460433	443363	84	0.327633
140377	85789	104	52722	34679	99	1677	1034	5	1887	1227	10	4658	3534	42	513755	362342	110	0.327633
161751	139823	81	54774	47153	81	2326	1799	22	1718	1315	19	4036	3492	32	388233	335002	86	0.327633
63967	65264	70	26252	26150	52	757	608	0	515	500	0	1496	1524	16	144349	135794	75	0.327633
251380	204621	96	90029	73155	90	4074	3208	32	3626	3083	31	7123	6059	41	627784	523973	94	0.327633
161925	134857	97	51884	42721	85	2043	1479	19	1998	1561	20	3640	3026	31	335306	283202	103	0.328593
74213	69224	88	32198	30777	71	722	904	0	779	662	0	1433	1327	14	172980	166960	77	0.329554
109255	107154	74	26764	26433	66	1556	1552	15	1498	1315	13	3745	3631	27	493288	470109	83	0.329554
223601	178919	95	77766	63940	90	3360	2854	27	2563	2032	26	5795	4577	38	480515	393973	97	0.329554
111719	105342	77	45068	42095	75	981	846	0	1090	915	0	2044	1976	21	277092	259115	82	0.329554
117913	116410	75	30516	30591	69	1622	1530	15	1552	1492	16	3782	3650	28	536879	518405	83	0.329554
157197	138326	86	78805	69459	82	2021	1893	19	1751	1586	18	4462	4135	32	617354	548873	89	0.330515
41901	42120	66	17445	17890	42	518	459	0	369	468	0	913	987	0	125345	129850	71	0.330515
138194	120788	84	58361	50818	79	1521	1440	14	1835	1749	19	4198	3639	32	554635	479466	86	0.330515
231217	180091	91	71887	57228	88	3615	2775	29	2970	2476	29	6389	4758	40	534339	420442	94	0.330515
101664	87635	82	40273	36470	76	1043	991	0	881	1015	3	2097	1962	22	220227	191532	82	0.330515
54315	55479	60	12214	12682	38	869	990	0	686	654	0	1512	1451	14	131647	127604	76	0.330515
155279	133044	82	47029	39334	81	1826	1472	19	1654	1519	16	3410	2751	31	313658	266354	87	0.331476
100415	89851	82	37832	32940	76	1169	864	0	1121	814	0	2419	2246	23	221093	194346	84	0.331476
235972	184572	106	86736	67941	88	3677	3115	30	3025	2310	31	5426	4112	39	500930	396285	96	0.332437
100003	98798	87	42205	42097	72	1304	1320	12	1039	1226	10	3151	3083	27	438699	427815	81	0.332437
91767	89135	76	34369	33797	72	1043	947	0	1195	1171	9	2741	2671	25	325678	318119	79	0.333397
97618	98024	73	26334	25109	63	1307	1182	9	1262	1099	9	2348	2067	22	221538	216673	78	0.334358
129666	113555	80	50236	43198	80	1467	1220	13	1313	1090	8	3066	2787	28	344989	296409	88	0.334358
131610	113164	83	60234	52721	80	1704	1543	15	1551	1272	13	2422	2045	25	246403	204016	85	0.335319
99487	97553	74	40311	39329	73	1164	1174	8	1182	1001	1	2483	2424	22	365141	342071	83	0.33628
224636	172182	92	102839	80520	90	2681	2315	24	3358	2594	31	7344	5863	42	1.02901e+06	805263	99	0.33628
102073	95917	78	37198	33649	73	1398	1178	10	1096	1023	3	2593	2423	23	247321	220185	92	0.337241
165636	142184	84	58569	49527	81	2029	1795	19	2158	1727	24	4527	3568	35	487148	430799	86	0.337241
75806	73410	74	30393	28703	70	767	629	0	965	872	0	1531	1615	16	172726	160474	76	0.339162
142859	127214	82	65253	56405	82	1503	1298	16	1752	1452	19	4276	3726	32	552755	474603	87	0.339162
54645	54386	71	17233	17499	43	916	662	0	734	680	0	1418	1416	13	139186	140245	73	0.340123
116957	98218	83	45920	38617	79	1165	1102	8	1256	1135	10	2406	2076	24	282369	237621	89	0.340123
62363	63614	76	33522	33757	67	414	507	0	823	571	0	1488	1498	15	194192	188204	75	0.340123
73899	71985	71	30982	29536	70	949	940	0	781	770	0	1725	1654	18	155824	148148	77	0.340123
139063	121135	83	60720	52229	80	1708	1429	17	1715	1506	17	4517	4042	34	634693	554451	90	0.340123
81230	77276	74	37583	34215	72	1089	1032	4	953	784	0	1879	1672	19	186716	171779	77	0.341084
125741	105635	83	54607	46452	79	1140	952	0	1028	938	0	2639	2387	27	336727	269970	85	0.341084
156257	139743	83	79586	70448	81	2046	1963	18	2097	2026	22	5426	5062	34	667895	599997	89	0.342045
84681	85506	71	25811	25943	57	738	715	0	978	888	0	2387	2391	23	328171	321533	78	0.342045
191961	157392	89	107975	89647	87	3510	2904	28	2706	2282	25	5324	4532	36	504805	427860	89	0.342045
104147	98842	77	44069	41880	75	1228	1253	9	1532	1576	14	2876	2674	26	421795	391803	82	0.343005
32418	32733	48	17728	17963	42	290	296	0	287	343	0	768	1015	2	125706	128978	69	0.343005
125378	121469	79	54187	53097	75	1693	1603	16	1405	1471	15	3797	3740	29	500482	479262	82	0.343966
86072	86468	73	29042	28858	66	820	747	0	743	1039	4	1979	1850	19	214741	206089	75	0.343966
98047	97216	73	31280	31406	71	1353	1518	14	1412	1425	15	3774	3992	27	493738	466688	82	0.343966
109317	110087	74	25285	24963	56	1355	1123	10	1275	1360	12	3438	3330	28	426277	409050	79	0.344927
303064	201096	108	110999	74902	104	4269	2717	34	4176	2750	37	8189	5480	46	703484	478999	110	0.344927
301623	205903	108	107020	74720	105	4781	3087	36	3710	2561	35	7762	5626	45	739845	515538	112	0.345888
171681	164381	82	56270	54577	78	2090	1935	19	2365	2359	23	4876	4529	33	618528	559429	85	0.346849
48432	47919	68	11267	11388	38	534	511	0	642	650	0	1327	1418	13	107583	103444	71	0.347809
108708	103251	79	41098	38572	75	1601	1353	14	1274	1228	10	2777	2644	24	229480	211275	92	0.347809
51152	52115	68	13415	13551	40	661	697	0	665	636	0	1238	1264	11	102829	96230	74	0.347809
110610	108539	86	37166	36346	72	1261	1287	11	1453	1351	13	3503	3305	28	401347	391448	80	0.350692
174633	143088	87	69508	56024	84	2060	1561	19	1555	1364	17	5001	4188	37	668289	549533	92	0.350692
220564	157642	99	83951	61592	92	3223	2152	31	2592	1855	28	5556	3918	41	546143	380210	101	0.352613
220429	190604	90	76929	66883	88	3208	2626	27	3237	2493	27	6037	5441	37	538420	481607	96	0.353574
97451	89140	79	43551	38917	76	1327	1213	11	883	849	0	2378	2081	24	216207	195618	83	0.354535
83337	84552	72	19123	19379	46	860	688	0	803	889	0	2252	2277	22	282096	277799	77	0.354535
135997	112046	85	42798	34507	81	1503	1070	6	1472	1350	14	3225	2689	29	311638	250048	90	0.357417
144534	139587	78	61409	58856	79	1862	1526	19	2302	2143	23	4857	4890	31	660915	623341	95	0.357417
68277	66980	79	25400	25243	59	607	569	0	540	431	0	1454	1376	14	189327	188354	77	0.358378
65891	64455	75	15030	15214	41	919	709	0	543	689	0	1340	1307	12	136226	127904	74	0.359339
229472	175527	97	79064	60835	91	3502	2436	30	2293	1976	27	5621	4245	38	466711	358534	97	0.359339
159320	125738	105	57709	45589	105	2205	1594	18	2091	1510	19	3922	3115	30	336809	261225	105	0.359339
51163	52709	57	22372	22405	50	824	819	0	605	480	0	1338	1174	10	99167	95252	76	0.3603
239627	168917	97	89185	64037	93	3641	2752	30	3311	2183	33	5966	4056	43	559821	388350	99	0.361261
110180	106796	75	45061	41955	75	1140	1189	11	1552	1430	15	2700	2599	26	245266	231137	81	0.361261
235971	189727	100	101495	83529	89	2268	1779	23	2817	1967	26	5776	4790	38	654175	532083	95	0.363182
123880	104873	84	39548	32895	77	1667	1285	15	1487	1288	11	3001	2628	27	267045	229216	85	0.363182
115567	99279	84	43639	38719	77	1477	1406	13	1110	950	0	2641	2350	24	228388	196849	85	0.364143
127896	107374	94	47194	39398	80	1632	1418	15	1639	1239	14	3268	2825	30	263865	210726	85	0.364143
144774	127937	81	60768	54759	79	1147	899	0	1412	1113	11	3622	3137	30	420877	377624	87	0.365104
44681	45368	65	17947	17916	47	393	364	0	412	279	0	936	994	0	136252	138499	71	0.367025
77509	76583	78	28741	28453	69	1398	1096	7	843	936	0	2039	1891	20	176385	165060	76	0.367025
152750	148251	76	37062	35651	75	2091	1947	19	1871	1777	18	3479	3468	28	332748	308891	83	0.367986
311872	235018	105	127189	95158	103	6058	4397	38	5028	3994	35	10975	8542	48	920737	744471	105	0.367986
206397	160180	96	70360	55420	88	2510	2066	26	1734	1442	18	4503	3730	34	432482	344461	94	0.368947
192589	153248	88	63400	51322	85	2625	1959	25	2137	1713	22	4735	3728	35	418139	333513	91	0.368947
151340	131002	90	56390	47811	81	1581	1436	15	2224	1923	21	4306	3764	33	605992	521011	92	0.368947
153130	122221	88	65485	53535	83	1962	1422	18	1479	1239	16	4312	3742	33	612751	499665	92	0.369908
118768	111652	76	50282	45488	77	1334	1201	12	1256	1063	5	3255	2891	28	368897	338152	86	0.369908
48611	50042	56	13281	13125	40	171	280	0	475	500	0	1006	932	0	130545	126099	84	0.369908
82445	82698	72	33698	34302	69	1175	1032	4	881	894	0	2512	2367	23	329943	324872	76	0.369908
115095	113505	76	33724	33735	72	1963	1730	19	1913	1753	18	4047	3975	30	563816	539803	81	0.369908
209626	159707	95	74522	58185	86	3050	2377	28	2395	2025	23	5083	3913	36	430737	347448	92	0.370869
153499	129097	101	53873	45328	85	2222	1644	22	1709	1457	17	3413	2713	29	335644	268348	101	0.370869
168873	139153	85	67197	53597	85	1788	1594	18	2128	1959	21	4782	3856	36	682354	574136	92	0.371829
138654	119404	84	46299	39856	79	1445	1203	12	1366	1146	8	2775	2491	26	255775	225309	86	0.371829
280805	210395	114	84448	63189	106	4166	3109	31	3408	2600	31	7307	5403	43	632530	480534	112	0.371829
110573	107878	75	35617	34935	72	1181	1220	10	1637	1451	15	3285	3259	27	467760	460193	81	0.371829
184447	144428	104	61855	47251	88	2492	2018	24	2241	1762	24	5041	3986	36	443661	327069	104	0.371829
66683	65701	71	28886	27750	66	777	783	0	591	485	0	1464	1446	14	152104	148203	75	0.37279
141697	123343	84	49893	43870	80	1808	1713	17	1581	1322	16	3474	3138	29	312561	273934	86	0.37279
93281	91818	84	27956	27508	71	1082	927	0	814	873	0	2773	2544	25	374983	356325	79	0.373751
140418	119473	89	57860	48482	80	1403	1216	11	1498	1355	15	4048	3511	32	540776	479323	87	0.373751
119372	115368	79	39141	38130	75	1473	1452	14	1382	1297	14	4271	4295	30	561724	540406	84	0.375673
48685	48464	69	9907	10140	35	534	707	0	296	456	0	1100	1135	8	147505	145778	73	0.376633
144408	126375	85	69414	58760	80	1793	1599	17	1918	1520	19	4613	3952	35	623680	552826	88	0.376633
121989	115824	75	49614	47537	74	1303	1211	10	1679	1465	15	3981	3925	30	508346	484955	82	0.376633
89595	88653	73	32566	32317	71	916	920	0	1001	1065	6	2763	2856	23	365333	347333	80	0.377594
87014	80782	78	30674	28331	73	1094	1162	9	1030	868	0	1752	1574	18	183340	168840	76	0.377594
54052	56491	68	18667	19015	44	556	388	0	441	484	0	1202	1295	11	172353	176323	77	0.379516
41119	39816	77	11978	12102	38	465	615	0	543	452	0	1064	1063	5	140585	133004	72	0.380477
24895	27258	48	13296	13485	40	117	247	0	167	379	0	462	538	0	67839	70208	66	0.381437
180091	150580	91	65408	54414	84	3626	3087	31	3333	2711	30	6493	5615	39	515179	439063	94	0.382398
79536	79253	71	19137	19389	44	1275	1340	12	1210	1033	4	2175	2203	22	196974	187748	77	0.382398
94710	95203	72	25012	25077	54	1043	1255	11	1185	1235	10	3095	2955	27	421696	412386	80	0.382398
78159	78139	76	20714	20807	47	835	884	0	1119	982	0	2096	2215	21	294298	282812	78	0.383359
88241	87649	77	28924	28685	69	1131	1126	8	845	927	0	2932	2710	25	348241	336012	80	0.383359
173094	140954	86	69796	55664	84	2133	1807	20	2051	1770	22	5531	4597	37	711528	581927	93	0.38432
111494	89358	92	48440	40491	80	1441	1094	12	1094	926	0	2560	1967	26	226871	187690	88	0.38432
304671	216488	123	126349	91715	108	5405	3831	36	4166	2856	35	8642	5957	46	816002	552014	123	0.385281
310846	223121	110	106581	75870	104	5172	3661	35	4733	3444	36	10625	7944	48	902712	655712	111	0.385281
79512	76421	78	19735	19564	48	1084	1296	10	907	1017	2	1547	1607	16	163820	157578	76	0.386241
159095	133148	86	64804	53387	82	1267	1192	11	1656	1515	15	3904	3301	31	478011	400918	89	0.387202
102784	101718	76	37257	36550	72	1159	1231	8	1149	1230	11	3319	3375	27	474862	456155	80	0.387202
198893	152691	91	65595	51304	87	2542	1815	24	2388	2016	23	4328	3306	34	386701	304324	92	0.387202
122756	90583	86	39835	29062	81	1402	926	0	1313	1114	8	2493	1966	25	294339	215691	90	0.387202
110229	108908	75	28030	27912	68	1007	890	0	1423	1271	11	3474	3581	27	441879	426826	83	0.388163
175196	142441	93	61115	49037	85	1807	1631	18	1900	1593	21	5380	4070	36	675573	554731	93	0.389124
50467	53926	66	15001	15132	41	261	322	0	442	340	0	1198	1161	10	136986	136126	74	0.389124
161106	145735	82	79244	71821	81	2029	1901	19	2051	1878	21	3949	3434	31	459378	409655	88	0.391045
249348	179027	102	69550	49046	97	2772	1854	28	2757	1829	28	5917	4448	40	570460	401897	104	0.391045
145997	122247	96	44631	37139	79	1346	1248	11	1399	1129	10	3244	2630	30	268152	223522	86	0.391045
95201	92184	89	38928	38547	72	1182	982	0	1447	1352	13	3268	3325	25	395359	378465	83	0.392006
171356	149970	95	85873	75220	83	2300	1946	21	2039	1632	19	4506	3973	32	467438	408558	89	0.392006
92234	95473	71	30325	30524	63	1185	1307	11	1327	1212	11	2855	2861	24	370432	363446	79	0.392006
119249	116525	77	48137	46979	74	1225	1202	9	1637	1639	17	4035	3847	30	565568	525097	83	0.392967
149271	134058	84	68370	59174	83	1931	1768	20	1863	1771	19	4552	3938	34	631318	558124	89	0.392967
116262	109684	90	42998	40363	76	1025	1262	9	1675	1413	13	2971	2777	26	381511	345393	94	0.392967
79077	80604	78	30294	30622	63	1038	921	0	1204	1024	3	2276	2338	22	324131	313725	87	0.392967
179277	135986	89	69131	54307	86	2629	2132	24	2238	1636	24	4754	3397	37	393817	296350	90	0.392967
191578	151269	90	62507	49578	84	2662	2158	25	2359	1750	25	4239	3510	35	386699	301249	88	0.392967
100028	98484	74	27995	27752	65	1313	1141	9	1220	1331	13	3669	3317	29	452694	418415	81	0.393928
124763	122709	75	61415	56916	77	1516	1434	13	1651	1649	18	4297	3947	31	583823	544300	85	0.393928
360398	259801	133	154526	114956	124	7813	5773	39	7060	5400	40	15754	12126	55	1.04858e+06	991292	133	0.395849
67672	70884	70	22309	22679	48	755	785	0	678	867	0	1933	1889	18	194094	188039	82	0.395849
155798	127521	93	53279	43596	82	1499	1408	17	1687	1307	17	3725	3042	32	344327	282198	91	0.39681
47598	46687	72	17864	17838	46	477	521	0	621	548	0	1226	1175	9	94531	93523	73	0.397771
45404	46436	55	7289	7397	33	493	499	0	545	403	0	1215	1159	10	151239	156227	74	0.397771
106767	101482	78	46218	44988	74	1291	1290	11	1033	904	0	2432	2451	23	228694	217012	80	0.397771
51609	50609	76	18377	18186	47	627	746	0	305	316	0	1021	1035	4	121575	116786	72	0.398732
68829	69566	70	23749	23394	54	883	744	0	564	649	0	1752	1603	16	185627	184791	75	0.398732
108815	106413	75	28741	28513	68	1185	1305	11	1504	1444	13	3368	3230	27	461531	451856	80	0.398732
113165	106640	77	39454	35636	77	1149	1127	9	1496	1488	13	3352	3274	27	424263	388664	84	0.399693
100490	100691	72	18309	18433	45	1236	1209	10	1393	1293	13	2928	2913	26	417501	406974	78	0.399693
56392	55923	68	22873	22841	53	753	736	0	678	636	0	1276	1190	10	138906	132582	74	0.399693
100189	89477	83	33656	28600	76	1381	1377	11	1102	1041	6	2569	2320	25	209325	181893	82	0.400653
138785	121594	83	60152	52713	80	1268	1163	11	2016	2015	20	4625	3963	33	601083	533208	89	0.401614
98565	96699	89	31778	31707	71	1236	1250	10	1357	1362	14	3427	3444	27	456959	446082	80	0.401614
107595	105579	73	30973	30762	72	1453	1276	12	1488	1289	15	3547	3240	29	462886	448993	80	0.402575
174836	142345	88	73305	59565	84	2026	1611	21	2070	1668	20	5057	4240	35	725680	586901	91	0.402575
201937	134048	95	85103	56280	92	2245	1306	28	2218	1455	26	5733	3771	44	621178	431276	98	0.403536
94015	87706	76	39685	36038	73	1233	966	0	1104	927	0	2575	2330	26	223095	202730	77	0.403536
237686	173387	101	86763	64251	95	2553	1932	25	2802	1944	28	5383	4034	38	482974	361526	103	0.404497
112559	110725	79	49051	47804	73	1352	1253	11	1535	1578	15	3583	3492	28	507895	483450	81	0.404497
267973	196000	107	80781	58616	99	3708	2685	31	2879	1985	29	6595	4972	42	541376	403506	106	0.405457
85616	85039	77	21129	21161	52	1117	1058	6	782	840	0	2128	2076	21	200857	189668	78	0.405457
283981	216190	100	89334	67864	99	4921	3704	33	3900	3027	33	8057	6120	44	698187	556225	106	0.406418
220546	166879	92	109514	84671	91	2716	2150	26	2643	1925	26	4865	3871	38	491605	366753	97	0.407379
224567	187808	93	100554	84501	89	2554	2102	24	2923	2243	26	6781	5934	38	833791	688653	97	0.407379
135297	127223	79	50589	48523	77	1748	1586	16	1763	1582	16	3993	3713	30	535132	493499	84	0.40834
203540	160178	87	90057	72262	87	2308	1836	22	2664	1965	28	5894	4757	40	845574	670798	94	0.409301
118446	104863	83	47745	40712	79	1403	1349	13	1276	1132	9	2562	2494	24	315355	265855	86	0.410261
254491	179113	95	95961	69484	94	3645	2494	32	2972	2189	30	6839	4843	41	590889	419155	102	0.410261
99256	98344	74	34983	34248	72	1273	1207	10	1325	1274	13	3359	3323	27	438622	419964	80	0.410261
207746	154957	90	106149	79737	92	2330	1987	23	2233	1533	22	4541	3417	36	473146	362860	95	0.411222
108420	108715	74	56353	55654	74	1807	1930	16	1346	1290	12	3048	2949	25	296321	279057	79	0.411222
172537	142782	84	63301	52250	83	2176	1713	21	1766	1505	17	4229	3342	33	426212	349430	91	0.412183
85231	84233	74	31362	30481	72	734	766	0	877	794	0	1789	1738	19	188434	180697	80	0.413144
148402	132606	82	54386	46755	81	1669	1613	17	1824	1666	19	4572	4197	33	643421	578533	89	0.414105
110074	93675	94	40657	35235	76	1401	1080	7	1014	884	0	2364	1999	24	232007	200899	82	0.415065
92517	82019	82	34203	30402	75	1150	974	0	975	884	0	2191	1902	22	193999	171715	92	0.415065
336599	235718	126	206656	140744	109	7476	5062	42	5928	4095	39	12953	8509	56	1.04858e+06	779992	117	0.416026
109038	106883	81	30757	30059	72	1564	1444	14	1485	1570	15	3796	3542	29	494353	477482	81	0.416987
47877	47092	75	8110	8110	34	218	226	0	273	238	0	887	909	0	110103	111421	73	0.417948
82830	82223	71	22200	22066	52	1283	1129	10	1005	931	0	1745	1760	18	186964	183448	76	0.418909
153737	136233	83	55193	47828	81	1837	1428	17	1933	1601	20	3800	3253	31	407319	350215	88	0.419869
106581	103577	75	34050	33649	72	1275	971	0	1186	1156	10	2409	2294	22	204563	191663	78	0.419869
185454	148866	85	62544	48872	84	3277	2410	29	2344	1688	23	4834	3522	38	399170	302407	90	0.423713
96559	93362	74	37747	35607	72	1295	1381	12	1079	1235	10	2394	2256	21	228190	217410	80	0.429477
200563	157501	89	80280	63239	86	2318	1882	23	2789	2221	27	6299	4563	42	814617	630280	94	0.429477
110381	108850	84	31751	31455	72	1266	1196	11	1585	1336	12	4071	3779	29	518431	490113	83	0.431399
180223	136139	91	69727	52980	87	2310	1774	22	2196	1498	24	5425	4066	39	741918	561109	96	0.43236
225773	188279	89	148885	123291	91	5325	4529	33	4493	3641	33	9496	8499	45	963701	838385	97	0.433321
139484	122328	81	56714	49846	79	1362	1349	13	1441	1262	13	4073	3688	32	474995	423184	87	0.434281
118393	100251	84	47292	40280	78	1370	1285	12	1318	1036	6	2832	2349	27	263660	223118	84	0.434281
202638	173609	88	118413	100538	87	2388	2267	23	2593	2113	24	5548	4791	37	576456	481776	93	0.436203
142136	129088	80	65005	58989	79	1468	1276	11	1262	1246	12	3699	3289	30	455731	402136	84	0.437164
125438	115051	83	57554	52778	78	1132	1273	11	1430	1307	13	3616	3469	28	494494	449369	83	0.437164
216949	176511	89	79414	65803	86	3509	2937	29	2691	2191	26	5848	4469	41	494353	405482	90	0.437164
82036	76002	81	31745	30164	71	892	802	0	947	785	0	1668	1761	17	183638	168484	76	0.438125
62087	61382	80	21475	21464	51	804	831	0	524	597	0	1412	1381	12	132642	128486	72	0.438125
135551	122067	82	63266	56940	79	1416	1268	13	1405	1305	14	3404	3077	29	444049	399808	84	0.438125
167045	139876	87	66143	55312	84	1944	1555	18	2034	1685	20	3751	3029	32	404711	338481	90	0.438125
133850	131520	76	36253	36114	74	1591	1495	15	2079	1866	20	4544	4491	30	559471	531554	82	0.438125
104047	101951	75	38156	37450	72	1142	1078	6	1368	1502	13	3202	3122	26	431269	418910	81	0.439085
284963	198844	102	127669	95717	100	4361	3216	33	3994	2860	35	7892	5466	47	702388	475079	106	0.439085
116145	101714	78	41974	36521	76	1183	1024	5	1185	1041	6	2279	1893	24	211372	178029	81	0.439085
26809	28565	46	10440	11162	36	399	431	0	452	360	0	622	598	0	96109	99197	64	0.440046
35881	36827	54	10779	11516	36	449	310	0	415	328	0	907	880	0	101762	99708	71	0.440046
91257	92107	73	23012	23406	47	1047	1003	1	1377	1299	13	3167	3241	25	397851	396851	78	0.440046
144877	128085	81	48924	42431	80	2021	1743	21	1690	1483	14	3493	2969	30	327426	273361	85	0.440046
121952	103252	80	47268	39616	78	1527	1304	14	1431	1104	9	2741	2349	27	263034	222971	81	0.441007
55396	54550	70	22077	22309	52	460	515	0	501	454	0	1171	1299	12	138912	136924	73	0.441007
175292	147349	85	55127	46085	83	2401	2036	22	2033	1535	21	4952	4152	35	434317	377765	91	0.441007
141992	134975	90	54297	51856	78	1555	1647	14	1926	1741	18	4371	4172	30	650113	603322	85	0.441007
111936	106255	78	47001	43772	76	1143	1143	7	1263	1110	9	3006	2949	26	368277	349354	85	0.441007
108336	106489	76	50639	50102	73	1359	1390	12	1190	1176	8	3138	3135	26	415293	406441	79	0.441968
146076	126993	84	59500	51609	81	1409	1368	12	1812	1570	17	4616	4118	33	657114	568901	98	0.441968
237528	176888	93	93623	69499	90	3287	2579	30	2447	1650	26	5454	4106	38	510037	369865	109	0.441968
70679	71848	70	28263	29109	52	854	922	0	661	527	0	1692	1705	17	215730	209675	75	0.441968
132575	110041	92	44800	38096	80	2374	1737	24	1490	1310	14	3257	2887	28	287819	245345	86	0.441968
78041	76131	74	22127	21161	48	882	1090	6	1044	922	0	1753	1748	17	153338	153494	77	0.441968
100991	101266	76	26040	25863	63	1415	1256	11	1521	1414	15	3274	3319	26	457719	441700	80	0.442929
84207	78032	73	33275	29969	74	1071	997	0	1254	1075	7	2021	1852	21	174884	164257	79	0.443889
316992	218286	108	105799	72039	104	4715	3417	36	4484	2989	38	8476	5957	48	705559	492302	109	0.443889
182156	145446	88	77381	62322	84	2076	1769	21	1976	1678	20	5186	4163	36	718246	568416	92	0.44485
232368	172880	93	99176	75883	90	2365	1771	24	2500	1823	27	6828	5120	42	776468	592755	106	0.44485
69004	69715	71	11561	11856	37	891	963	0	631	655	0	1633	1519	17	140997	140344	73	0.44485
87133	87461	67	37407	37323	71	1094	1054	5	975	974	0	2454	2445	22	348999	343137	77	0.445811
80480	79994	76	28703	28809	69	823	867	0	661	721	0	1996	1806	20	163045	159810	76	0.445811
70137	64949	75	30054	27512	70	819	732	0	693	618	0	1294	1124	10	146058	134402	78	0.445811
151839	130551	99	78473	67891	99	1316	1051	7	1631	1497	18	3986	3388	31	533380	457876	99	0.445811
90771	88298	84	37872	37551	72	1062	1050	6	1258	1110	10	2825	2681	26	369105	358955	79	0.446772
99228	95585	90	36192	34816	73	1475	1249	10	1332	1200	10	3015	2805	27	410049	381839	90	0.446772
70577	69233	71	22968	22749	54	728	775	0	789	827	0	1412	1520	15	134552	133538	75	0.446772
168412	128671	90	58717	45388	86	1904	1513	20	1565	1354	15	3699	2617	33	386096	307469	92	0.447733
219599	167666	97	74278	56631	88	3369	2443	31	2557	1929	25	4514	3545	35	404110	302134	94	0.447733
186418	148911	89	48364	37400	86	2256	1801	21	1688	1397	17	4059	3149	34	373732	296503	90	0.448693
133041	121811	80	54050	50347	78	1606	1517	16	1623	1536	19	4209	3601	32	537426	484581	86	0.448693
63442	65024	68	30687	30876	68	1038	886	0	829	898	0	1483	1400	15	141500	138337	73	0.449654
59715	59590	83	9667	10014	35	475	585	0	404	391	0	1027	1046	5	140546	138629	73	0.449654
80328	76422	89	29315	27769	70	1169	1262	9	865	722	0	1538	1632	16	160900	159069	77	0.449654
235793	183274	92	91395	71302	92	3465	2654	30	2945	2165	28	5518	4403	38	524994	403979	99	0.449654
158303	120870	90	57930	44955	84	1979	1594	20	1786	1509	21	4006	3044	33	346665	275939	91	0.450615
123531	103754	86	47264	40425	78	1560	1362	14	1178	929	0	2760	2322	27	249863	208006	82	0.450615
79356	76521	76	20301	19956	49	1025	882	0	774	795	0	1584	1520	16	159397	152093	79	0.451576
79186	77103	78	28240	27968	70	960	995	0	1113	1035	6	2192	2169	22	188828	180906	78	0.451576
115584	106470	80	42533	38330	74	1513	1321	13	1349	1233	13	3475	3105	29	279246	254696	81	0.452537
104132	95045	78	43191	38845	75	950	897	0	1142	897	0	2465	2360	22	230367	207627	82	0.452537
117765	104198	79	49823	44502	78	1949	1729	19	1697	1475	16	3121	2740	29	288094	264626	82	0.452537
75854	76203	63	35893	34400	71	754	631	0	858	697	0	1678	1577	17	169673	158997	79	0.453497
32827	32941	59	16744	17224	42	441	310	0	426	232	0	686	752	0	85422	86233	70	0.453497
267043	194325	104	89582	65323	100	4224	2952	34	3230	2449	31	6451	4821	40	614366	445187	106	0.453497
71809	69441	73	17921	17642	44	762	760	0	538	559	0	1392	1348	13	134200	130710	75	0.455419
243474	179769	95	80491	59583	91	3515	2415	31	2704	2134	26	5898	4451	39	514292	377398	98	0.455419
309193	231777	103	99195	74510	98	5677	4371	36	4325	3250	37	9499	7410	47	860680	681469	105	0.45638
95393	90070	75	39703	35898	74	1541	1322	11	1402	1180	12	2340	2062	23	207509	186031	80	0.45638
115695	115014	74	47583	46296	73	1265	1066	7	1783	1704	16	3666	3539	29	514926	489873	81	0.45638
132085	120135	79	58184	51408	79	1434	1314	14	1623	1748	16	4169	3762	32	561849	497668	85	0.45638
78356	78326	73	29381	29224	70	949	944	0	1363	1172	9	2664	2751	24	310929	303498	87	0.45638
126246	120451	89	57205	54757	76	1432	1379	14	1664	1489	15	4293	4080	31	520159	502618	86	0.457341
254328	187670	108	102182	75956	108	2955	1944	30	3161	2290	29	7934	5599	44	1.01901e+06	739078	123	0.457341
112898	102446	81	49189	43734	75	1540	1307	14	1269	1112	7	2604	2325	25	290932	254644	87	0.457341
111814	106406	93	26928	24126	93	1360	1318	12	1808	1573	15	4310	4022	30	533322	495888	93	0.457341
112037	108310	75	45087	42325	75	1338	1309	12	1517	1254	12	3431	3269	28	468963	450426	85	0.457341
77144	74126	74	30346	28143	64	1170	933	0	1192	983	0	1816	1780	19	178017	159478	76	0.457341
107296	92910	85	41439	35961	78	1385	1193	10	897	891	0	2355	2083	23	215202	183091	83	0.458301
74997	71729	76	30054	28657	69	1045	833	0	708	730	0	1716	1546	17	154641	147942	76	0.458301
178607	138544	103	59904	46407	86	2822	1980	26	1825	1320	20	4126	3114	33	322904	250569	103	0.458301
146563	126137	91	50084	42437	79	1860	1540	16	1625	1300	15	4424	3766	34	632500	558418	88	0.459262
77099	71332	74	29685	26822	71	1100	1076	6	1162	961	0	2067	1977	21	215341	198299	79	0.461184
102207	92212	79	42818	38086	76	1154	934	0	1176	1098	8	2483	2394	23	223453	197460	81	0.461184
267987	221514	95	116977	97465	93	5314	4505	33	4674	3829	34	9892	8275	47	988683	828142	98	0.462145
159760	141909	81	70484	59918	82	2000	1734	19	2117	1666	19	4116	3552	32	417350	362035	99	0.462145
85668	81671	74	25499	24572	57	1224	1153	9	726	702	0	1946	1818	20	171973	169065	76	0.463105
82862	82128	75	27383	27276	68	941	869	0	1011	1004	2	2602	2547	22	372001	360150	82	0.464066
31247	33224	56	15648	15893	43	344	410	0	455	373	0	971	928	0	100505	105236	67	0.465027
102736	102171	74	42041	41230	73	1044	1061	5	1191	1150	7	2867	2917	24	406241	389088	80	0.465027
106040	91624	78	49424	41719	79	1258	1029	6	1204	1069	8	2164	1774	22	227882	188272	83	0.465027
138804	123248	89	59074	52011	79	1661	1599	17	1661	1378	13	3820	3226	32	544595	487667	87	0.465988
32351	31718	65	12851	13291	39	239	259	0	413	360	0	842	719	0	83253	85801	70	0.465988
86751	75601	87	33100	29004	72	966	1041	4	1070	941	0	1869	1572	21	177493	152022	80	0.466949
58635	58154	85	12299	12260	39	1371	1351	13	1413	1505	15	3535	3693	28	350506	330062	76	0.466949
180177	148713	86	76452	63424	85	2367	1759	23	1946	1252	21	4177	3626	31	418099	346309	89	0.467909
93274	83380	85	40215	36153	75	1349	1184	10	924	895	0	1981	1674	19	220369	196433	79	0.467909
60318	59822	71	20195	20256	47	612	710	0	833	576	0	1500	1560	15	141775	137278	77	0.469831
121868	103193	85	45012	37756	79	1431	1102	9	1366	1022	4	2650	2062	26	259956	214663	86	0.471752
108216	105064	78	43671	42285	74	1467	1449	14	1454	1308	14	4136	4017	30	491079	460480	82	0.473674
57274	58717	65	23160	23194	51	540	606	0	655	581	0	1129	1002	1	143478	139509	76	0.475596
105697	104837	75	37775	37298	72	1140	1164	10	1037	950	0	2876	2750	25	361568	341719	80	0.476557
32105	31543	54	8190	8213	34	200	120	0	364	424	0	698	730	0	90458	87127	72	0.477517
246295	142153	117	108094	67498	114	2079	1425	14	2915	1653	25	6227	3516	63	832301	534541	121	0.478478
184944	149245	85	72244	57308	85	2054	1402	20	2481	1745	26	5526	4304	37	710964	560703	93	0.478478
95139	92010	81	31078	29440	73	1505	1397	15	1108	1080	5	2435	2269	23	202639	190433	81	0.4804
200742	155459	101	67240	52363	87	3022	2322	27	2442	1858	25	4399	3359	34	412262	322705	95	0.48136
218258	169829	93	91628	71694	91	2238	2033	21	2340	2030	23	6031	4624	41	832896	645296	104	0.482321
163945	146150	91	84882	77613	80	1793	1373	13	1680	1610	16	4208	3911	30	500723	459107	86	0.483282
122300	103914	88	50954	44049	79	1360	1278	11	1324	912	0	2649	2364	25	235703	201261	83	0.484243
112109	95769	80	44985	38827	78	1378	1219	12	946	757	0	2356	2159	23	223856	191848	84	0.484243
77713	75812	82	28403	28294	66	881	858	0	876	937	0	1848	2099	19	204583	204788	74	0.484243
188813	156487	88	68320	55452	96	2401	1818	24	2306	1759	24	5141	4428	36	427201	350134	91	0.485204
108926	97178	81	53775	49058	77	1302	1204	10	1168	1072	6	2329	2202	23	260875	234945	82	0.485204
54362	53413	76	9547	9659	36	562	729	0	627	567	0	1333	1283	12	120532	117867	74	0.486165
22172	24117	44	11583	11795	38	14	123	0	108	255	0	455	541	0	68274	70086	62	0.486165
135156	110057	91	51039	41558	81	1814	1351	21	1435	1129	9	3127	2504	28	295557	239490	87	0.487125
62500	62926	70	20180	20090	47	653	824	0	422	604	0	1547	1517	15	157418	150415	76	0.488086
146682	121128	84	56148	45366	82	1974	1399	17	1951	1443	20	4863	4268	34	600369	498621	91	0.488086
112366	105011	79	40254	36711	76	1695	1313	17	1408	1303	14	2983	2723	27	267618	246285	81	0.489047
66370	66293	70	17339	17907	43	925	908	0	644	660	0	1276	1323	12	149773	155034	72	0.490008
80319	79863	71	25471	24059	62	1170	1002	1	919	1022	4	2027	2140	20	189659	181986	73	0.490968
142130	116809	87	59904	49521	82	1131	987	0	1494	1296	14	3201	2455	29	339644	273416	87	0.491929
284241	202008	124	97457	69419	106	3979	2856	34	3760	2502	33	7051	5314	43	649780	471750	124	0.491929
39996	44460	45	14140	14939	39	401	524	0	506	422	0	957	944	0	106957	103822	66	0.491929
140125	116779	84	58344	49297	82	1563	1433	15	1432	1299	13	2704	2316	26	258532	222014	84	0.49289
49827	51796	63	21481	22183	46	372	424	0	594	556	0	1246	1157	9	168918	169232	71	0.493851
68693	66829	73	26017	24063	61	712	665	0	899	981	0	1925	1826	20	170989	162777	74	0.494812
74127	74134	71	19712	19572	49	1112	912	0	901	854	0	1864	1938	18	159106	154247	78	0.494812
104828	101978	76	42508	41857	73	1082	1084	7	1048	931	0	2884	2875	25	391812	382607	80	0.494812
64511	63796	74	18597	18608	45	641	638	0	498	614	0	1367	1384	13	148602	143654	74	0.495772
102567	90581	76	47009	41745	77	1293	1110	7	1384	1262	10	2007	1791	20	193571	167743	82	0.495772
118789	110064	79	49618	44540	78	1196	1221	11	1205	1028	4	2775	2419	26	267194	240409	83	0.497694
126842	113250	92	51206	46855	77	1558	1450	15	1504	1370	15	2731	2518	25	244513	220295	80	0.497694
69112	66298	73	29480	27969	66	697	597	0	608	593	0	1439	1352	13	161165	156254	76	0.498655
133188	110361	81	50936	42536	80	1275	954	0	1213	1021	4	2576	2093	26	270241	219620	84	0.498655
121957	118183	86	43798	43210	74	1268	1176	12	1592	1397	15	3750	3600	29	469019	457944	81	0.499616
100328	93323	75	33099	29186	76	1477	1158	13	968	862	0	2065	1906	22	201094	177861	83	0.499616
235346	179289	98	74176	58606	93	3193	2401	28	2676	2058	28	6204	4763	40	596219	472493	99	0.500576
224138	171498	93	73798	56092	88	2743	2090	27	2541	2015	25	4842	3696	37	480307	366226	95	0.501537
106349	93585	83	47459	41566	78	956	747	0	732	723	0	2404	2024	23	269243	233423	82	0.501537
101806	100485	78	23736	23786	53	1210	1182	10	1206	940	0	3326	3120	27	393289	372892	80	0.502498
94830	91237	79	32968	30873	73	1083	995	0	1133	1129	8	2194	2107	21	197509	184948	78	0.502498
61944	62149	74	26501	26406	68	834	666	0	525	593	0	1309	1267	12	142449	139134	86	0.502498
168206	139204	86	78243	65934	84	1997	1788	19	1955	1346	18	3725	3001	32	355487	290416	89	0.502498
66171	67417	75	19772	19637	46	863	863	0	754	755	0	1734	1604	16	153167	153329	75	0.502498
75511	71017	72	28875	27778	71	973	970	0	1074	851	0	1752	1592	18	210442	200991	78	0.503459
41392	42020	76	12878	12984	40	646	665	0	395	559	0	994	939	0	121549	122896	72	0.50442
215058	167082	97	70895	54485	87	2791	2272	26	2615	2097	27	5573	4219	39	493742	370986	105	0.50442
166006	150953	83	81661	73230	82	1582	1578	16	1939	1716	21	4623	3981	33	618866	547363	89	0.505381
230407	175389	92	79689	60489	90	3221	2458	30	2756	1974	28	5957	4408	40	519772	388742	96	0.505381
127105	111925	83	56017	49160	79	1556	1409	13	1473	1293	14	3715	3006	31	498259	436864	85	0.506341
146427	121568	83	54717	44782	81	2387	2073	23	1596	1241	15	4192	3464	33	345099	285384	89	0.507302
135170	118587	79	59136	52203	78	1675	1459	19	1433	1261	13	3157	2766	27	339053	294323	85	0.507302
139923	126913	81	62317	56089	79	1841	1543	19	1467	1194	13	3285	2943	28	343695	302852	85	0.507302
198287	161455	86	74386	60022	84	2460	1875	26	2439	1991	28	5912	4839	40	806784	672600	94	0.507302
146911	125843	89	58062	47476	85	1302	1268	12	1955	1583	19	4516	3764	34	607436	503487	99	0.508263
54270	51940	67	10228	10175	37	526	526	0	643	694	0	1044	1105	7	146036	141746	75	0.509224
219004	168784	98	79174	61463	92	2679	1851	26	2031	1439	25	4710	3825	35	482853	376025	100	0.509224
133745	114522	83	46016	38910	79	1664	1661	16	1095	954	0	2457	2137	25	243669	200805	87	0.510184
138054	114098	85	50536	42028	80	1837	1323	18	1524	1249	14	3076	2498	28	292618	240156	86	0.511145
309605	208519	104	105498	70859	103	4545	2814	37	4004	2672	35	8402	5831	47	782120	549327	109	0.511145
108891	104370	76	47343	42547	77	900	809	0	1211	1116	8	3232	2942	28	369081	328746	83	0.512106
86704	89412	72	21609	21590	50	1615	1401	13	889	1056	5	2231	2126	22	210846	203472	77	0.512106
207037	168617	93	73309	59914	87	2665	2151	24	2448	1983	24	5069	4127	35	476247	387989	92	0.512106
192000	155335	89	75063	61833	84	2283	1766	24	2264	1869	23	5771	4650	36	744992	609571	93	0.513067
222968	188388	93	90219	74977	89	3135	2710	26	2881	2496	27	6190	5407	37	508191	448740	95	0.513067
132761	108636	86	48416	40321	81	1235	1026	4	1575	1292	16	2686	2284	26	273939	221473	87	0.514988
56356	57481	69	17347	17428	44	355	601	0	553	660	0	1221	1157	10	141119	138044	74	0.514988
135501	120880	90	49990	44746	80	1755	1475	15	1831	1649	17	3915	3813	29	548470	496713	87	0.515949
100222	86180	83	37004	31744	77	1552	1423	17	992	806	0	2570	2205	24	222514	191983	84	0.515949
194698	159714	93	67108	55602	86	3001	2383	27	2799	2326	25	5702	4766	38	492087	394290	92	0.515949
108967	94945	81	40160	34564	77	1277	1147	10	1318	1071	7	2716	2604	25	217956	186202	83	0.515949
140951	117142	83	49477	40788	81	1622	1223	12	1456	1138	10	2791	2375	27	267752	213656	86	0.51691
66999	67115	72	15734	15587	41	842	855	0	591	680	0	1529	1448	15	145763	142480	73	0.51691
292507	214539	111	99109	72355	109	4827	3783	33	3494	2673	30	7403	5635	43	668511	501984	117	0.51691
102526	100233	86	33698	33159	72	1350	1347	11	1124	1144	8	3376	3211	28	462344	442965	82	0.517871
49099	47620	83	14141	14002	41	793	681	0	534	653	0	1195	1231	11	115434	112956	72	0.517871
83974	81704	78	19217	19069	46	1289	1285	10	1012	804	0	2010	1854	19	202336	199927	76	0.518832
116909	114684	79	31011	30181	72	1236	1013	3	1682	1380	17	3680	3767	28	497123	474733	82	0.519792
83387	79007	76	33432	30158	74	1067	911	0	881	749	0	1961	1989	18	227872	209606	78	0.519792
188867	158686	93	70698	57804	84	2107	1702	21	2462	2024	24	5531	4644	37	725329	614971	93	0.519792
102963	89324	81	39923	34051	77	1362	1321	14	1391	912	0	2346	1961	24	228345	198683	82	0.520753
108730	105980	74	29276	28945	67	1391	1276	11	1700	1557	15	3478	3515	27	498654	474770	81	0.521714
60814	60927	66	21350	21257	48	392	499	0	493	530	0	1379	1368	14	193639	186978	74	0.521714
165032	131853	91	55487	45780	83	2141	1576	21	1488	1458	15	3464	2950	30	351069	277823	88	0.523636
43817	44921	59	20044	20119	49	214	336	0	376	315	0	1181	1121	8	126788	125011	70	0.524596
145962	122138	87	63816	52947	81	1367	1363	14	1345	1125	10	2644	2343	26	277806	230871	85	0.524596
90670	89763	81	22822	22778	51	1082	1125	8	1213	1377	13	3258	3181	27	391645	381268	79	0.525557
92273	86970	77	43797	40275	74	832	934	0	986	848	0	2666	2490	25	279847	258664	81	0.526518
128654	116437	82	46587	41669	77	1161	1023	4	1559	1287	15	3660	3333	30	454797	410289	83	0.526518
99589	99090	72	59930	59511	74	1230	1109	8	1510	1412	14	3236	3176	26	411992	395797	80	0.526518
98413	85454	89	41190	35695	78	957	751	0	905	769	0	1763	1564	20	172682	147674	82	0.526518
121992	118261	78	29536	29719	73	1603	1398	16	1716	1500	14	4119	3945	30	593322	568007	82	0.527479
145790	137047	80	43508	40163	77	1890	1909	18	1615	1650	16	3716	3258	30	327423	299619	82	0.527479
175254	149745	94	69767	60418	82	2608	2284	23	2181	1844	23	4588	4046	33	397884	352999	89	0.5294
228731	177696	95	98855	78883	93	2774	2300	26	2628	2113	25	4922	3785	37	462751	361829	95	0.530361
315010	218918	115	116928	82329	111	3952	2922	31	4138	2794	35	8217	5878	46	726147	506319	117	0.531322
98146	90780	74	41816	37262	75	1314	1248	11	1009	995	0	2335	2022	23	250354	218514	81	0.531322
67525	65488	71	28404	26746	70	796	609	0	775	633	0	1446	1467	14	167159	153016	77	0.532283
47218	47434	75	18406	18729	44	492	487	0	513	485	0	893	985	0	117483	117562	71	0.532283
114383	100796	92	41247	36435	78	1362	1216	13	1378	1122	9	2802	2496	25	248168	210207	86	0.533244
66634	63073	74	28216	26351	70	1022	964	0	702	730	0	1480	1469	15	127892	121347	75	0.533244
50850	50680	72	23871	24173	50	568	601	0	440	496	0	1175	1168	9	118746	116644	72	0.534204
70048	72215	73	21614	21949	47	682	873	0	658	645	0	1436	1500	15	141791	139454	73	0.535165
82832	81945	72	18927	18593	44	1299	1299	11	853	796	0	2313	2276	23	192318	189427	77	0.535165
115749	102525	80	44908	39805	78	1357	1182	12	1662	1114	11	2770	2475	26	229809	202986	82	0.536126
56894	57879	61	22846	23124	58	871	772	0	774	736	0	1179	1206	10	134229	136798	72	0.537087
101239	94572	75	43601	40695	73	1448	1446	14	971	898	0	2382	2191	23	217586	188577	79	0.537087
135250	127845	85	45560	43422	76	1714	1526	17	1649	1693	16	3102	2819	25	279562	264602	83	0.537087
103199	102735	74	28524	28527	70	827	908	0	1187	969	0	2642	2657	24	297070	289343	77	0.537087
208554	160606	101	72373	56418	90	2221	1803	23	1980	1598	20	4872	3856	36	432807	324666	95	0.538048
115372	114492	76	52413	51905	74	1792	1638	16	1425	1562	14	4219	4197	30	550506	519444	81	0.538048
111222	108048	75	50722	47725	75	1140	1040	5	1398	1089	8	2405	2247	24	254154	236464	80	0.538048
175295	141405	102	73150	60476	83	1772	1314	13	2191	1828	21	5483	4546	37	717986	577216	90	0.538048
61612	59049	74	28940	27785	69	728	606	0	573	579	0	1349	1290	14	139553	142253	74	0.539008
94460	89358	77	33346	30977	74	1183	1129	9	844	842	0	2348	2192	23	194393	183114	80	0.539008
58519	58299	76	13808	13879	40	358	461	0	326	341	0	1021	967	0	135822	136000	72	0.539008
114713	111425	80	46086	45233	74	1431	1534	15	1488	1513	16	4076	3880	30	553761	515302	82	0.539969
107876	94359	79	38726	33645	76	1541	1303	18	1314	1002	2	2783	2250	27	238318	210310	84	0.54093
90983	79774	79	40225	35760	75	1340	1050	6	1198	1028	4	2165	1905	21	186054	153511	81	0.541891
58346	56385	74	12033	12150	38	493	651	0	561	559	0	1263	1202	10	137424	139244	73	0.543812
93802	92759	75	25245	25317	56	998	960	0	825	828	0	2052	2013	20	314250	302725	80	0.543812
250137	189169	98	114673	83086	97	3686	2793	30	3153	1961	33	6645	4966	43	531843	413619	99	0.544773
159195	132470	82	51852	42333	81	2149	1568	22	1886	1629	18	3179	2584	30	349542	289602	87	0.544773
49221	49893	69	20296	20447	45	372	440	0	343	410	0	942	1032	5	119916	121622	71	0.545734
45192	44393	66	22516	22613	50	788	664	0	555	510	0	1037	1086	6	110661	113354	69	0.545734
139516	112747	84	52827	43815	81	2402	1974	22	1882	1352	17	3168	2771	29	273885	214630	89	0.546695
159010	135179	94	56700	48379	82	1442	1158	11	1495	1331	16	3262	2795	29	300694	246692	89	0.546695
164580	142833	90	53912	46285	83	1942	1615	19	1758	1676	18	4232	3696	32	363647	319948	88	0.548616
179874	153944	84	73360	61095	84	2212	1961	19	2265	1916	22	5044	4462	34	428893	360849	88	0.550538
94082	87370	74	37689	34637	75	1384	1151	9	983	1022	4	1923	1702	19	177986	161585	81	0.55246
65500	63845	72	19045	19235	45	649	849	0	698	780	0	1328	1342	12	141204	137776	77	0.556303
76535	77344	72	33626	33583	69	1050	886	0	999	909	0	2351	2441	23	326519	327223	76	0.556303
113527	94261	81	49366	41730	79	1349	1250	11	1309	1044	5	2321	1916	23	241540	201286	85	0.557264
68526	67684	72	18907	18866	45	970	1175	7	861	894	0	1629	1693	18	160831	158507	73	0.557264
190128	156899	88	76109	63193	86	2168	1830	22	2225	1775	22	5045	4637	34	634305	518147	93	0.557264
79227	76930	76	32142	30101	73	596	599	0	813	754	0	1824	1665	19	212454	198590	78	0.558224
201514	156909	89	82891	64408	88	1639	1315	16	2297	1670	23	5148	3827	38	616478	480658	94	0.558224
129655	109212	84	55024	47600	80	1501	1126	13	1510	1381	16	3128	2649	28	309067	259304	88	0.560146
319321	205941	115	113739	73704	114	4411	2900	35	4113	2676	34	8269	5364	48	707854	461756	119	0.560146
171406	154246	81	65209	56972	81	2118	1718	20	2119	1580	20	3805	3308	31	493435	441460	86	0.560146
243381	180453	94	88972	67874	92	3159	2145	29	2888	2291	29	6076	4347	41	564847	410102	101	0.560146
238027	174846	111	82924	60154	101	3589	2794	30	3294	2547	31	6733	4795	43	591082	433759	111	0.560146
114059	108688	76	48498	45187	76	1702	1543	16	1392	1433	14	2865	2633	25	243993	226499	93	0.561107
65894	67594	73	21975	22777	45	825	817	0	886	842	0	1724	1723	17	190795	187256	71	0.561107
110332	95954	78	48765	42849	77	1433	1303	12	1209	1032	6	2569	2159	25	240821	211783	82	0.561107
158840	135406	80	100398	85500	83	3537	2972	28	3117	2414	28	6655	5449	40	556755	475488	87	0.561107
70365	67525	87	20841	20914	47	534	452	0	684	513	0	1800	1720	16	183882	188044	73	0.561107
132706	117961	86	42742	38241	78	1599	1697	16	1477	1269	13	3118	3161	27	310898	289716	84	0.562068
332462	233993	132	184519	141286	117	6688	5294	37	6940	5223	41	13677	10946	51	1.04858e+06	965383	123	0.562068
174185	142293	88	57386	46409	85	1917	1529	19	1464	1461	16	3633	3081	31	389486	319473	91	0.562068
111164	108057	75	33686	32740	73	1580	1449	14	1512	1358	14	3585	3363	28	503301	478358	84	0.563028
178049	156265	87	96423	84745	83	1907	1667	19	2127	1728	21	4265	3907	31	519582	459365	87	0.563028
278715	213323	114	159879	132679	100	5085	4115	33	4462	3543	33	10037	7171	50	900793	660356	114	0.563028
287853	202456	105	133392	102180	104	4204	3308	33	3913	2815	35	8404	6311	45	727703	538191	109	0.563989
81486	77950	88	27882	26867	62	1100	930	0	662	819	0	1843	1783	19	170288	167649	75	0.563989
178699	143429	90	73249	59816	85	2083	1710	21	1770	1491	16	3572	2895	30	326534	274090	90	0.56495
194831	162234	94	100950	83936	87	2160	1829	21	2481	1854	27	5629	4826	36	724207	599639	92	0.56495
204401	160954	90	72810	57908	88	2475	1798	25	1770	1279	19	3970	3288	33	379054	299484	93	0.565911
195541	149302	89	70830	54563	85	2590	1996	27	2223	1754	24	4956	3850	37	469932	358622	91	0.565911
239533	182183	92	79190	59711	89	3767	2692	32	3065	2360	30	6427	4758	42	576355	431016	95	0.565911
121258	121214	74	51504	50526	74	1251	1303	12	1548	1427	16	3658	3622	27	543076	530244	82	0.565911
172780	140757	87	74915	62185	82	2371	1743	24	1875	1584	20	5330	4452	37	714059	581148	92	0.566872
133948	130381	79	62247	61226	76	1851	1917	18	2016	1986	20	4458	4612	31	566980	537066	83	0.567832
187862	147927	88	78885	62571	86	1896	1540	19	2352	1752	25	5901	4744	39	759392	599566	93	0.567832
182497	143433	89	77151	61665	86	2869	2357	26	2244	1865	24	5052	3871	37	453968	353901	90	0.567832
66489	65098	78	26294	26362	67	862	840	0	646	731	0	1543	1563	14	137436	131705	74	0.568793
141207	130001	83	56233	51837	79	1663	1393	14	1822	1448	16	3117	2803	28	279361	255797	84	0.568793
170450	135917	103	71237	56150	103	2442	1725	22	2026	1774	19	5700	4722	37	675591	543020	103	0.568793
83840	82334	89	18167	18065	45	824	1021	3	947	881	0	2111	2037	20	238001	235575	76	0.568793
67576	67515	70	25262	24811	66	883	745	0	890	878	0	1765	1674	17	152421	142609	74	0.569754
188168	151301	88	76812	61803	86	1755	1424	17	1917	1390	18	4557	3606	35	546112	448605	93	0.569754
94962	88178	86	33064	30490	75	1338	1306	14	1002	974	0	2359	2297	23	210244	190622	80	0.570715
72670	65719	76	35654	32013	73	1147	1013	3	710	709	0	1661	1444	17	171100	143552	79	0.571676
145077	130481	86	55527	49373	80	1561	1211	12	1892	1538	18	4238	3827	32	609915	538651	87	0.572636
108520	94277	79	45861	40517	76	1358	1071	6	979	1003	1	2361	2000	24	238545	208944	84	0.572636
54287	53427	80	15113	15208	41	671	634	0	696	474	0	1397	1507	14	136383	135386	73	0.574558
88534	84531	76	36080	33684	72	1221	1148	9	816	837	0	1968	1872	19	217885	200755	76	0.575519
49977	50770	69	24000	24402	51	336	265	0	327	339	0	1124	1118	8	157531	154284	73	0.575519
77951	77063	75	25344	25192	57	994	1157	8	826	993	0	1680	1746	17	199485	192917	75	0.575519
160328	141743	83	62670	54456	82	1897	1731	19	2120	1888	19	4550	4163	32	635794	567214	87	0.57744
135052	117316	80	50854	43379	78	1898	1695	19	1263	1238	12	2978	2673	26	276944	243306	85	0.57744
129192	109686	82	48790	41265	80	1533	1205	10	1377	1079	8	3031	2689	27	277893	226716	86	0.578401
34132	33900	70	11838	12115	38	507	583	0	349	508	0	903	953	0	96742	96651	67	0.579362
92966	91004	74	31035	29534	73	862	832	0	921	878	0	1964	2065	19	244310	234487	81	0.579362
68689	67755	86	30853	31277	68	821	754	0	687	760	0	1250	1356	12	179278	173101	73	0.580323
121690	115504	78	32349	29750	74	1481	1351	13	1262	1312	11	3833	3687	29	484826	455294	83	0.583205
178198	156856	86	78431	67305	84	1815	1568	16	1728	1465	17	3721	3136	31	408887	358452	87	0.583205
357639	251046	126	133373	99213	122	8210	6068	40	6679	5057	42	14842	11293	58	1.04858e+06	979122	129	0.584166
85473	84319	78	22747	22678	50	816	769	0	851	966	0	2321	2402	22	261869	252497	77	0.585127
106099	106254	74	33287	33072	71	1094	991	0	1256	1359	13	3408	3491	27	416237	399071	78	0.585127
174842	139175	95	59855	47552	84	2858	2358	26	2089	1659	21	4126	3023	35	330234	263399	92	0.586088
186477	165673	96	64861	57720	83	2544	2338	22	2535	2269	26	5844	4929	38	519700	450977	89	0.587048
182387	159735	84	71139	62307	82	2155	1835	20	1811	1417	20	3713	3268	31	354684	312146	85	0.587048
158208	137484	93	77982	69313	82	1870	1555	17	2267	2017	21	4886	4321	34	652586	573595	89	0.588009
179219	143041	103	73521	58427	88	1715	1256	14	1873	1560	16	3864	3024	32	472722	379612	103	0.588009
149165	138067	83	54102	50308	78	1168	1145	9	1588	1410	18	4102	3822	30	516165	478596	87	0.58897
98144	86513	80	47046	42106	76	1078	929	0	947	938	0	2279	2055	22	223928	191438	81	0.589931
103817	100765	79	29221	29107	70	1138	1103	8	1555	1429	14	3269	3277	27	463489	452506	79	0.589931
133426	115066	84	60347	53213	80	1315	1060	8	1089	1124	8	2856	2443	28	285952	239667	85	0.589931
141967	132223	83	66864	61703	79	1608	1587	15	1759	1760	18	4575	4270	32	676789	629913	85	0.591852
218637	168340	93	74188	57752	88	2883	2547	26	3233	2342	31	5902	4566	41	522160	400583	94	0.591852
199370	148891	92	69965	52205	88	2217	1800	21	1943	1591	20	4246	3361	34	399421	298984	94	0.591852
88172	86973	76	33381	32999	71	1062	1236	9	1304	917	0	2175	1972	21	187397	183384	77	0.592813
155830	137575	85	53993	46098	83	2332	2068	22	1821	1513	19	4171	3721	32	388219	331475	88	0.593774
102096	101189	75	42334	41746	73	1630	1476	15	1743	1695	18	3750	3680	28	486213	468489	81	0.593774
92328	81006	82	29339	25022	68	1138	817	0	1051	1096	7	2337	2176	24	189409	166378	78	0.593774
52547	54246	62	15279	15599	41	694	685	0	477	508	0	1100	1261	10	118516	109763	72	0.594735
129369	116646	78	60562	54348	78	1173	1013	3	1542	1378	14	2851	2497	26	364379	320878	84	0.594735
51459	52974	77	31025	31646	67	385	313	0	742	708	0	1046	1139	8	149948	150649	73	0.595696
45115	45169	68	13123	13622	39	470	624	0	642	598	0	1198	1111	8	106956	108825	72	0.596656
66109	66377	71	15461	15428	42	1029	1091	5	824	869	0	1657	1583	17	146043	140311	74	0.596656
278964	197037	100	99791	70422	98	4439	3184	33	3520	2494	34	7339	5297	43	617005	450285	102	0.597617
90367	86316	75	35037	32859	73	1424	1227	10	1255	1164	11	2292	2283	22	211877	197553	78	0.597617
131803	121945	79	65398	58181	77	1664	1320	15	1674	1538	18	4171	4012	31	548588	494875	84	0.597617
204604	161840	88	72564	56953	87	2274	2001	22	2490	1948	25	6442	5214	41	801142	628010	96	0.597617
138879	111950	84	54122	44597	81	1457	1234	13	1263	1094	7	2732	2285	26	299013	243834	88	0.598578
304479	186468	121	142159	93953	110	3858	2301	34	3878	2604	34	10357	6634	53	1.04858e+06	818271	118	0.6005
52254	58321	44	23497	22864	50	514	558	0	755	760	0	1119	1044	5	125679	119830	70	0.6005
92323	85054	76	36048	33258	72	1616	1468	14	966	742	0	2281	2108	23	184316	164849	77	0.6005
113613	102314	80	45066	40686	75	930	917	0	1231	1040	6	2821	2418	27	331160	289627	83	0.602421
119241	115334	77	43494	41825	75	1498	1324	13	1279	1325	11	2980	2821	26	237680	222261	79	0.603382
87938	83677	74	34994	32120	73	933	755	0	1078	966	0	1863	1794	19	194385	176380	78	0.603382
63994	63577	69	22147	22496	50	643	686	0	712	677	0	1600	1729	17	188742	187543	73	0.603382
136839	127746	80	44839	40819	78	1775	1739	18	1662	1630	17	3193	2881	28	316737	298688	82	0.604343
55397	54206	84	21612	21755	48	704	628	0	582	579	0	1214	1224	10	123738	120356	74	0.605304
189475	153861	87	59278	47313	85	3143	2514	27	2488	2216	24	4989	4290	34	448277	373461	92	0.607225
156618	135881	85	66240	55558	81	1905	1523	18	2229	1801	23	4828	4195	34	689495	584437	88	0.610108
294895	208197	109	107001	75748	106	2616	2068	24	4135	2915	34	7797	5467	45	823171	595444	112	0.612029
143470	121565	82	50668	42030	79	1763	1324	21	1712	1228	13	3239	2683	30	289754	239778	83	0.615872
136668	120193	83	50665	43967	81	2208	1559	20	1921	1401	19	3390	2763	30	312005	265621	86	0.615872
99808	92484	83	41092	39123	75	1087	1025	5	837	821	0	2486	2439	24	315464	288000	82	0.616833
71454	71370	70	32887	33188	69	944	1051	5	555	589	0	1376	1323	14	147398	144837	78	0.616833
165673	134769	92	66532	55562	84	2067	1723	21	1693	1413	16	3591	2825	31	362301	300865	89	0.616833
134682	111708	81	50921	42611	80	2088	1675	19	1430	1179	15	3368	2537	31	299449	245255	85	0.616833
119917	102065	95	42274	36692	78	1700	1404	17	1249	1132	9	2701	2091	27	252003	218512	83	0.617794
41093	42564	61	18166	18550	44	502	486	0	266	299	0	506	625	0	88874	88320	70	0.617794
178482	153506	86	67472	59446	81	2540	1897	24	2058	1882	20	4604	3880	34	404479	353688	87	0.617794
67003	62174	75	27841	26244	65	533	699	0	617	646	0	1412	1084	8	135703	128983	75	0.618755
68627	66613	87	18376	17446	50	798	713	0	534	577	0	1591	1498	16	176465	169638	87	0.618755
262622	195006	95	84360	61896	93	3964	3051	32	3468	2550	31	7276	5364	44	638252	466771	99	0.618755
162181	131914	84	59515	48935	83	2545	2141	24	1953	1424	19	3293	2705	30	331051	273331	86	0.618755
100684	89779	77	39710	34852	75	846	1016	4	915	755	0	2316	2015	24	228738	201559	79	0.618755
229353	174654	90	101762	78996	91	3502	2567	30	2549	1876	27	5715	4299	38	450877	343667	108	0.618755
96950	94542	75	41318	39743	73	1363	1433	12	918	963	0	2383	2296	22	207307	195563	78	0.619716
101731	87975	91	34791	29960	75	1268	1145	9	1137	945	0	2077	1772	21	212461	179035	82	0.619716
120774	111615	86	39557	37597	76	1168	1139	9	1285	1257	13	3370	3324	26	487958	458627	94	0.619716
167484	138667	86	65255	53607	83	1579	1205	17	1628	1385	17	3751	3185	30	400664	320661	87	0.620676
137532	119201	91	52466	46363	80	1382	1377	12	1533	1489	16	4047	3458	32	521084	450473	87	0.621637
171767	147267	98	62320	52312	84	1871	1313	17	1815	1513	18	4085	3548	31	461641	399963	89	0.621637
122949	111279	85	55649	49756	78	1154	987	0	1130	1044	5	2694	2517	24	309317	281658	82	0.621637
94513	91616	75	24751	24010	54	1354	1231	10	1093	1033	5	2276	2196	22	214437	206816	78	0.622598
153328	133348	86	67781	57453	81	1689	1405	16	1813	1591	18	4999	4392	34	646764	566019	88	0.622598
145182	119498	97	53094	44965	81	1683	1452	17	1549	1458	15	3146	2539	29	286342	236480	86	0.623559
106840	91227	79	42416	35630	78	1303	1074	8	1155	899	0	2347	2076	24	246370	206462	81	0.623559
127247	112264	80	53836	47335	79	1679	1702	17	1333	1183	13	3207	2909	27	271675	230356	84	0.62548
103381	98300	76	52330	47752	76	1211	1221	10	1300	1200	12	3179	2936	27	421342	392621	82	0.62548
160562	133288	91	70234	61036	85	1877	1676	18	1798	1344	15	3271	2941	28	284980	242290	88	0.626441
69089	71995	72	36513	36726	69	715	699	0	386	510	0	1399	1405	13	129303	126934	72	0.626441
114396	97510	79	40115	33912	78	1298	1017	4	1049	916	0	2250	1975	23	215553	182205	82	0.626441
85652	82959	77	33830	33602	70	868	627	0	1164	1055	6	2301	2369	22	321014	313175	78	0.627402
177166	144265	88	69271	56007	84	2362	1897	23	2238	1956	24	5852	4519	39	772584	619782	90	0.627402
121433	114929	93	35711	32686	76	1372	1290	13	1584	1564	15	3460	3272	28	313817	281311	93	0.627402
156893	120923	103	56268	43563	103	2038	1698	20	1956	1484	19	3720	2761	33	327811	252744	103	0.629324
85092	77646	80	32250	29828	74	808	793	0	990	866	0	1789	1769	19	181216	165988	79	0.630284
118362	109243	81	43005	39394	76	1644	1627	17	1053	1178	10	2704	2614	25	240273	222858	84	0.630284
81062	74090	74	34122	29755	72	923	882	0	912	833	0	1928	1610	20	168116	143750	76	0.630284
106161	99761	79	42715	39803	75	1443	1275	12	1288	1154	9	2610	2476	24	307717	280790	83	0.630284
132895	120255	81	58172	53442	78	988	899	0	1665	1392	14	3400	3168	28	433171	381689	85	0.631245
71743	67436	74	27449	24902	69	1149	1037	6	816	672	0	1636	1593	17	169645	157600	77	0.632206
66255	64404	74	23859	23633	59	679	649	0	852	753	0	1610	1744	17	159093	153191	75	0.632206
167014	132782	86	66191	53155	85	1762	1459	18	1586	1189	15	4037	3310	32	376484	298819	93	0.632206
162045	132562	84	61999	50853	84	2371	2113	21	1861	1609	19	3736	3060	32	344787	279655	89	0.633167
184743	145065	103	76992	61754	85	2232	1680	22	2247	1873	23	5363	4063	38	755903	598479	92	0.633167
88907	85030	90	47953	45517	90	893	762	0	1084	995	0	2720	2673	23	362790	324052	90	0.633167
200204	168710	87	97540	83347	88	2027	1708	19	2264	1707	24	5378	4434	36	650890	550476	94	0.633167
76993	75342	80	16660	16595	42	1125	980	0	986	970	0	2161	2253	21	172256	173679	75	0.634128
170900	139345	98	65757	53238	85	1853	1453	22	1764	1408	18	4016	3525	32	418892	338918	92	0.634128
166849	141447	86	74539	63756	84	1794	1601	16	2317	1894	23	5432	4496	36	684521	594113	92	0.636049
183404	159153	87	74693	64662	84	2135	1789	21	2358	2045	23	5453	4887	34	693678	594956	90	0.636049
65124	64066	71	13781	13973	39	458	605	0	746	648	0	1543	1568	16	200916	194123	76	0.63701
73763	72492	87	22217	22248	48	906	762	0	1021	923	0	1443	1487	15	149263	145897	74	0.63701
89959	84917	78	30295	27458	72	1217	1245	10	1409	1151	9	2331	2219	23	200537	183058	78	0.63701
102609	101266	74	22845	22620	53	962	970	0	1257	1165	8	2824	2874	24	373871	356811	84	0.63701
87657	87058	72	31665	29899	71	1288	1107	8	1108	934	0	2488	2335	25	221011	214415	78	0.637971
167252	154151	86	82349	76854	81	1934	1976	20	1808	1676	20	3170	2810	28	264653	244850	83	0.637971
163638	148807	81	64780	60010	80	1830	1605	17	1856	1549	20	3510	3202	28	313702	288893	83	0.637971
158387	138991	90	79272	69470	81	2022	1724	19	2136	1958	22	4698	4146	33	528663	477614	87	0.640853
102491	99552	84	29247	28535	72	1474	1347	15	1708	1453	16	3377	3355	26	459373	437377	91	0.640853
318776	247917	111	165915	135607	107	8641	7067	39	8081	6968	42	15488	13074	58	1.04858e+06	993658	110	0.640853
97653	96449	74	46030	45567	72	1083	926	0	1453	1449	14	3266	3162	27	422628	401875	79	0.642775
122256	117844	76	53150	51674	75	1392	1399	13	1766	1662	19	4020	3777	29	550001	525870	82	0.642775
60099	58608	75	12094	12077	38	501	603	0	689	604	0	1118	1251	10	140280	140042	70	0.644696
280384	203932	107	116246	88190	99	4722	3573	33	4473	3501	36	7448	5605	45	624802	467364	103	0.644696
68966	67957	73	27080	26646	68	865	915	0	724	606	0	1630	1517	14	144772	138833	73	0.645657
51544	52174	69	15904	16212	42	408	519	0	587	418	0	1111	1081	7	130778	130161	73	0.645657
153363	139987	81	88156	81147	80	1246	1284	11	1502	1596	17	3865	3557	29	459181	414791	85	0.646618
170626	137206	90	64410	51944	84	2356	1785	23	1864	1697	20	3578	3003	32	338048	278757	90	0.647579
14365	14412	42	86297	86696	63	62	78	0	314	273	0	26	52	0	-345	33	0	0.647579
100096	91526	81	37452	33921	75	953	763	0	972	690	0	2178	2095	22	236619	212627	83	0.64854
207519	163516	87	78284	60323	86	1973	1569	22	2153	1565	22	5651	4481	38	696267	528182	92	0.6495
45896	49605	64	11873	12623	37	443	447	0	541	363	0	1118	1189	11	138767	140238	70	0.6495
43268	45481	60	14796	15351	39	370	293	0	322	265	0	1141	1102	7	135767	133351	71	0.6495
161805	137398	83	68894	57659	82	1746	1353	18	1910	1438	17	4673	3933	35	644730	535467	90	0.650461
146399	120767	84	56395	47415	82	1856	1568	18	1982	1565	21	3660	3291	30	330605	273424	87	0.650461
249751	169177	106	87305	62366	95	3420	2363	32	3014	2035	32	6971	4734	44	593199	393965	102	0.651422
123778	106212	81	50705	43859	79	1708	1386	18	1203	1097	8	2809	2223	27	234048	200202	83	0.652383
207651	156540	89	79288	60087	89	2398	1703	25	2101	1623	21	4437	3358	35	411534	307063	92	0.652383
124822	121033	78	55517	53681	76	1615	1624	16	1770	1701	17	4344	4070	32	574198	546172	85	0.652383
89295	90087	74	34132	33444	71	925	952	0	1168	1085	6	2575	2488	24	371654	354069	80	0.653344
209018	165594	97	65437	51221	87	2985	2382	28	2136	1686	23	4631	3678	34	421380	343829	90	0.654304
326109	217862	117	113619	76120	114	5535	3642	39	4463	2988	37	9414	6701	48	837915	607499	118	0.655265
122404	116452	78	41928	38986	75	1599	1480	15	1833	1742	18	4338	4176	31	563913	524184	85	0.656226
175997	141397	86	62101	49834	85	2155	1625	21	2194	1577	21	4043	3115	33	371568	302104	93	0.657187
190629	150752	88	66003	52222	86	1967	1502	19	2117	1713	23	4428	3154	36	394177	301803	93	0.657187
171446	150265	86	74521	65129	82	2350	1976	22	1977	1790	20	5611	5024	35	793602	698646	89	0.658148
74424	71734	82	19042	19316	45	879	862	0	605	805	0	1430	1442	13	179198	176850	75	0.659108
101336	94482	78	41778	38345	75	1191	1137	8	1232	1017	3	2304	2119	22	219203	195846	81	0.660069
109319	97342	79	44788	39338	77	1350	1071	10	1284	1184	10	2574	2105	26	262332	228774	83	0.66103
144809	123006	82	49486	40969	81	2259	1892	21	1825	1448	20	4479	3711	34	374255	312154	91	0.66103
92134	90170	74	44312	43894	72	943	985	0	1259	1136	10	2823	2674	25	332927	330145	78	0.66103
194990	158499	88	87760	72249	87	2193	1612	21	2222	1618	23	5770	4672	38	720637	574775	96	0.661991
129713	114302	90	61053	54559	80	1706	1579	17	1385	1396	12	3285	2818	29	368222	332025	87	0.661991
122134	109330	85	46002	40526	77	1107	1010	3	1297	1135	10	3480	2882	29	399695	346417	86	0.663912
125998	103968	86	47355	38911	79	1806	1588	19	1378	1190	13	2926	2538	28	288434	229952	86	0.663912
199100	167760	86	69239	58980	83	2677	2227	25	2514	2016	27	4928	4258	36	466785	392280	90	0.663912
67005	68095	69	18288	18129	45	750	723	0	901	673	0	1638	1689	17	155780	149384	73	0.664873
97069	94385	73	42180	39489	74	895	837	0	1129	1065	6	1956	1731	20	226752	209109	85	0.664873
83659	87185	71	17549	17680	43	1070	1080	6	1075	1026	3	2662	2480	24	345671	340166	79	0.664873
98522	93579	77	39402	36528	74	903	756	0	1116	787	0	2924	2650	25	309613	284367	81	0.664873
172844	141870	98	67667	55607	84	1801	1412	16	1975	1549	21	5076	4019	37	679576	547433	93	0.665834
224770	185670	101	98855	83517	88	3965	3431	29	3025	2570	28	7310	6086	41	710771	617313	93	0.670638
96187	95124	75	29328	29126	66	1412	1417	13	1331	1118	9	3267	3236	26	429049	408593	82	0.670638
141286	129433	83	50789	45868	78	1584	1401	15	1766	1647	18	4350	3969	32	569945	513060	86	0.671599
70132	66198	79	25510	23631	65	732	705	0	615	594	0	1508	1397	16	163955	155197	75	0.67256
144758	129762	82	59829	52607	80	2104	1956	19	1851	1582	19	4092	3589	31	403976	368172	85	0.67256
94881	86923	76	37815	32974	75	950	775	0	994	798	0	2268	2038	23	192992	171198	83	0.67352
110237	103326	79	53203	49239	74	1219	1223	9	1240	1063	5	2472	2135	24	240414	226096	79	0.674481
99036	95934	76	39247	38826	71	861	879	0	1224	1062	7	2735	2749	24	365024	350946	78	0.676403
125722	121221	87	54185	52888	75	1675	1600	16	1839	1536	17	3793	3713	28	505842	465337	93	0.676403
132220	109918	83	50298	41455	81	1647	1147	12	1518	1192	13	2758	2385	26	287658	240859	84	0.676403
176759	142279	90	57978	47082	83	2131	1995	20	2119	1580	22	3910	3137	32	352792	277319	89	0.677364
40424	39803	69	14709	15042	41	451	442	0	416	423	0	926	956	0	95662	90024	70	0.677364
246733	180542	96	114187	86899	93	3045	2210	29	3592	2408	34	6397	5050	40	732141	550364	97	0.677364
89321	84869	90	29394	27563	76	1092	962	0	1257	1111	7	2918	2913	25	369599	350353	90	0.678324
195849	151323	88	72363	56076	85	2702	1904	26	2424	1621	25	4822	3848	37	475500	362253	89	0.678324
89403	83976	78	28687	26610	74	1175	1031	4	1072	974	0	1980	1720	21	199817	186202	78	0.679285
81649	79136	74	32352	31023	70	893	880	0	804	753	0	1411	1278	14	165083	155617	76	0.679285
309785	213423	118	101710	70649	114	4912	3403	36	3720	2552	34	7688	5430	45	719318	500351	119	0.679285
251374	184854	116	83917	61525	102	2608	1925	26	3674	2600	31	8216	6170	45	1.02565e+06	777046	110	0.680246
154509	135830	80	75886	66613	81	1968	1591	20	1725	1457	15	3421	2958	29	382671	330774	85	0.680246
217780	170886	92	83658	66301	89	3056	2391	28	2631	2054	26	5502	4210	39	446309	347711	95	0.681207
120099	111254	79	56975	52334	77	1121	1173	8	1279	1188	10	2689	2340	26	245674	222197	82	0.681207
94137	96825	71	43178	42774	72	1025	1062	6	1526	1345	13	3335	3224	27	411369	394432	80	0.681207
109507	106867	80	38170	37628	74	1325	1371	13	1450	1564	14	3360	3154	28	501043	475665	81	0.681207
171338	150139	84	78996	69216	83	2964	2545	26	2031	1918	22	4620	4073	33	597599	529764	88	0.682168
51658	52212	64	14128	14663	39	495	594	0	658	742	0	899	1039	4	105997	107867	70	0.682168
80932	71075	81	34183	31179	73	978	903	0	949	867	0	1718	1602	17	196553	173170	80	0.683128
121968	111864	77	51429	46598	77	1208	1134	8	1389	1412	14	3608	3201	30	457969	422419	84	0.683128
57021	55682	78	15221	15351	42	480	435	0	563	486	0	1334	1321	11	124037	124042	74	0.683128
97799	99010	72	32331	32027	71	1203	1040	6	1701	1586	16	3336	3183	27	415039	400470	80	0.684089
134931	115388	81	56933	47915	80	1703	1321	17	1928	1452	20	4033	3315	32	621360	510679	89	0.684089
128642	107842	97	55069	45407	97	1569	1228	12	1068	1178	9	2634	2071	25	293134	227335	97	0.684089
81209	76846	74	36205	32850	74	1044	820	0	1024	947	0	2029	1597	21	203376	180321	79	0.684089
59663	58857	80	12380	12534	39	850	919	0	591	586	0	1242	1276	10	121651	119294	73	0.684089
100585	97947	76	32315	31093	73	1227	1270	12	1204	1167	9	3420	3413	26	440167	422772	91	0.684089
119496	111418	78	51447	48647	75	1255	1221	11	1356	1361	12	3412	3072	29	468209	434411	83	0.68505
177314	146826	87	78243	64800	84	2218	1568	21	2190	1669	22	5259	4369	37	683400	562637	90	0.68505
133258	126241	81	26290	24662	56	1599	1652	16	1826	1681	17	3476	3393	27	299131	284781	85	0.68505
70901	70955	65	20660	20887	46	714	714	0	510	649	0	1708	1770	17	198225	191710	76	0.68505
118104	104743	89	41760	36467	76	1421	1315	13	1557	1385	14	3201	2840	27	260517	224766	82	0.68505
202948	158140	91	82773	63530	86	2741	1884	27	2564	1751	25	5791	4435	39	834553	642950	93	0.68505
150836	118618	86	53280	41707	83	2252	1742	23	1769	1342	18	3494	2857	32	334840	268779	88	0.686011
87074	77139	78	37459	33354	75	859	829	0	1040	915	0	1973	1603	21	217017	181064	92	0.686011
120419	114353	87	48974	48241	75	1284	1172	10	1698	1793	16	3689	3737	29	545331	518410	83	0.686011
278041	225371	98	129612	106851	93	5690	4782	35	5408	4514	36	12191	10494	51	1.04858e+06	926347	96	0.686011
61416	62703	69	16145	16589	41	533	692	0	565	668	0	1448	1412	14	140176	136187	72	0.686972
176436	143794	84	70397	56488	84	1655	1381	16	2010	1657	22	4758	3741	36	625793	500472	92	0.686972
180491	146067	85	72320	58554	85	1643	1398	14	1974	1581	22	4942	3874	36	667923	537284	91	0.686972
149938	129714	81	53538	44302	80	2093	1851	20	1574	1521	17	3581	2872	33	325864	276425	87	0.686972
192764	158403	85	76607	62048	83	2271	2003	22	2174	1619	23	3929	3178	33	500779	401400	90	0.686972
64817	64167	71	23506	23472	58	762	633	0	547	660	0	1352	1271	11	154028	149303	75	0.687932
176009	163279	82	70958	66550	80	2035	1697	21	1919	1536	20	3731	3443	29	347145	301288	85	0.687932
58220	58046	72	25473	25456	63	767	680	0	614	609	0	1243	1245	11	126412	124264	72	0.687932
69570	75242	49	31353	29425	70	1352	1165	9	981	724	0	1868	1758	19	171812	162301	76	0.688893
64054	64467	71	21436	21217	53	536	641	0	650	562	0	1265	1358	12	165205	160585	74	0.688893
145044	122325	94	59424	50584	83	1208	992	0	1743	1373	16	3106	2560	28	418292	353829	91	0.689854
105064	101042	77	40526	37498	76	1006	945	0	1291	1275	11	2435	2325	23	272645	250698	82	0.689854
262885	210278	92	127419	102699	91	4324	3384	32	3890	3126	33	6647	5157	41	659341	551405	95	0.690815
240147	198318	90	155759	129794	94	4584	4010	31	4185	3559	32	9127	7434	45	1.03874e+06	857307	107	0.690815
105907	103878	74	37545	37384	72	1235	1405	12	1544	1597	15	3181	3244	26	444722	431288	81	0.690815
155974	130059	101	59226	48006	89	1449	1250	13	2002	1855	20	5470	4733	35	748071	619123	101	0.690815
270916	203554	101	129909	101417	99	4148	3272	32	3520	2726	30	7654	6232	44	770070	612835	103	0.691776
170315	136463	90	64320	50930	84	1955	1616	21	2171	1692	21	5410	4405	38	772817	616057	102	0.691776
195347	155082	98	81789	68712	87	2350	1972	22	2441	1868	24	4902	3972	35	454653	372950	90	0.691776
156584	143963	82	54044	48889	80	1976	2080	18	2068	1708	20	3698	3279	32	348110	323749	85	0.691776
105496	94349	79	35712	31661	75	1136	1289	11	1106	966	0	2637	2496	25	264705	239321	81	0.691776
90395	82543	77	32428	28808	74	989	875	0	659	641	0	1835	1554	20	188086	168083	79	0.692736
84108	79446	83	33529	31337	72	891	881	0	796	809	0	1761	1675	18	202144	187255	78	0.692736
172320	139112	101	64131	50758	83	2207	1705	23	1718	1317	18	3985	3289	33	334546	260369	88	0.692736
119080	119221	76	50005	49137	75	1801	1578	18	1948	1880	19	4280	4183	31	582668	553778	92	0.692736
154812	116107	103	54034	39115	87	1977	1533	15	1705	1423	16	4527	3613	37	602902	496282	94	0.693697
218229	167647	93	76216	58281	90	2577	2023	25	2238	1840	24	5091	3869	38	435183	342082	95	0.693697
108152	104829	75	25484	24722	60	1554	1381	15	1395	1327	12	2804	2792	25	248989	240177	91	0.693697
130631	106220	88	49124	40179	80	1562	1324	16	1577	1424	17	3257	2688	29	265418	213264	85	0.694658
101134	100984	74	39979	39734	72	1147	1178	9	1054	1035	4	2736	2909	23	321244	313163	78	0.694658
129128	120089	79	50539	44790	79	1210	997	0	1700	1299	14	3961	3718	31	565173	497468	84	0.694658
109459	92276	85	37074	31933	77	1210	962	0	1230	1055	6	2312	2016	23	204311	174880	82	0.694658
116715	104864	96	48642	44251	77	1301	1005	2	1138	1039	5	2826	2761	25	346287	321048	84	0.695619
91578	91443	73	27269	27347	70	1234	1156	9	1219	1000	1	2696	2558	26	399835	397647	79	0.695619
166093	136533	86	60508	48869	84	2149	1608	21	1791	1331	15	3155	2731	28	310489	249550	88	0.69658
173207	138416	89	56175	45455	84	1841	1529	19	1819	1335	18	3522	3006	30	357069	287723	90	0.69658
227830	169311	94	80852	60829	91	2722	2026	28	2545	2035	27	6182	4821	41	538840	408220	98	0.69754
104863	102385	75	28158	28055	67	1212	1275	11	1501	1484	14	3447	3530	27	469449	457156	79	0.69754
234869	183335	95	93981	73761	92	2776	2212	26	3485	2552	30	8206	6342	43	955213	749645	97	0.69754
86253	83144	77	30591	30327	71	936	1004	1	791	747	0	2175	2398	20	296933	286710	78	0.698501
85186	76483	79	33405	30105	74	1275	1217	10	914	848	0	1982	1673	20	170221	155840	81	0.699462
59280	60750	69	10803	10730	37	839	731	0	723	664	0	1432	1389	14	131307	128542	74	0.702344
104140	102722	78	20336	19829	50	1454	1505	14	1484	1472	16	3725	3665	28	506289	486918	80	0.705227
166473	147185	89	77933	67389	83	1603	1424	15	1910	1766	18	4978	4744	33	707784	630139	88	0.705227
32234	31239	54	8414	8363	35	247	276	0	567	472	0	734	803	0	88271	87690	67	0.708109
160349	129537	87	65352	51950	85	1751	1297	14	1849	1508	19	4436	3414	34	591957	491692	92	0.708109
61677	61197	72	17997	18066	45	738	617	0	560	668	0	1338	1348	13	153256	151424	72	0.710031
308014	221249	100	101949	76732	99	4301	3042	33	5896	4215	41	9782	7357	48	1.01619e+06	771830	103	0.710031
106782	106482	75	42918	42740	72	1185	1377	11	2040	1862	20	4405	4452	30	530303	509352	81	0.710992
187541	152543	88	74786	60302	86	1883	1465	20	2289	1825	24	5230	4033	37	690161	564511	92	0.710992
106461	94390	87	42007	36994	78	1114	1039	5	1108	930	0	2202	1866	23	244839	216326	83	0.711952
105355	102905	78	35001	33948	73	1165	1185	10	888	821	0	2262	2383	21	215837	206916	77	0.711952
144884	127570	81	60226	52674	79	1427	1321	11	1437	1276	13	4197	3592	32	548143	488568	88	0.711952
273404	196066	117	79627	57481	98	4031	2926	32	3076	2164	31	7123	4931	45	564574	403654	104	0.711952
62289	63933	70	31881	32356	68	485	590	0	528	551	0	1654	1609	16	203395	202278	74	0.712913
127768	112297	84	56946	50722	80	892	789	0	1049	914	0	2309	2204	23	233032	209104	83	0.712913
241622	187746	96	87655	68547	94	3276	2821	28	2818	2128	26	5885	4717	39	552269	434741	101	0.713874
245602	193947	95	119445	96426	94	4095	3256	31	2617	2160	24	5720	4584	37	540503	417925	101	0.714835
60551	59991	74	25417	25804	50	730	741	0	570	628	0	1328	1259	11	120514	121873	72	0.714835
232271	172285	98	111206	84767	94	4065	3167	31	3283	2698	30	6624	5410	39	657399	546768	97	0.715796
141694	125075	82	58850	51367	79	1462	1305	13	1897	1549	18	3470	2873	31	407679	351552	98	0.715796
148540	132178	89	60726	52839	81	1440	1198	11	1269	1300	14	4323	3830	32	616526	537056	87	0.718678
107816	96263	80	39528	35685	76	1424	1380	14	1042	1049	5	2537	2456	24	266498	233259	83	0.718678
92966	82653	85	35706	32037	73	1030	975	0	892	748	0	2392	2077	24	198589	171481	79	0.719639
182182	149022	90	70359	57062	84	2174	1771	22	1958	1658	19	5556	4493	37	787067	651647	92	0.7206
137415	126528	81	46357	41494	79	1321	1188	11	1530	1471	15	4173	3873	31	516120	464862	86	0.7206
118029	105026	83	49523	43259	77	1384	1214	12	875	724	0	2694	2526	25	281644	247962	81	0.7206
89401	85198	74	32281	30888	72	1128	1110	7	1264	1110	8	2204	2040	21	185336	173275	78	0.7206
197052	154159	94	79334	62733	87	2519	1806	25	2391	1913	24	4789	3853	36	420698	332374	91	0.72156
101375	95844	76	34689	32448	73	1483	1365	13	1247	1307	14	2564	2307	24	224604	208079	79	0.722521
63306	64015	71	14241	14438	40	1056	1046	4	657	642	0	1425	1420	14	126785	124760	74	0.722521
55925	55680	69	23743	24343	53	862	835	0	526	445	0	1185	1089	7	126074	124068	72	0.722521
169655	125231	93	61717	46294	87	2540	1872	25	1755	1479	19	3807	2922	33	373350	283407	94	0.723482
90994	91345	74	27206	27278	59	1178	1006	2	1338	1328	14	3032	2868	26	419817	409493	79	0.723482
139196	126415	79	63800	57256	78	1397	1001	1	1887	1541	18	3724	3398	30	419571	376639	86	0.725404
90399	91472	73	33302	33899	69	1496	1468	15	1413	1461	12	3128	3172	26	426014	413512	79	0.725404
108400	93429	95	43663	37232	79	1297	1061	6	1268	1159	10	2703	2282	26	253956	195891	95	0.725404
130818	114566	96	49924	43402	79	1309	1080	7	1614	1381	16	4041	3378	32	509979	439856	96	0.725404
146356	119933	81	58617	48742	80	2317	1832	24	2076	1756	22	3544	2937	31	352365	286738	83	0.726364
52266	53080	75	21603	21338	50	552	451	0	462	456	0	1240	1166	9	148453	137405	84	0.726364
256510	191741	95	100538	76651	92	2478	1903	24	2871	2276	27	6926	5347	42	864282	671205	100	0.726364
108279	107091	74	38057	37507	72	1513	1270	13	1287	1346	13	3625	3409	29	463105	446704	81	0.727325
96242	95672	78	27583	27519	58	1156	1085	7	1191	1289	12	3093	2950	26	402699	388415	77	0.727325
359668	251594	135	170866	126811	121	5641	4041	38	5422	4282	36	11945	8483	52	995739	731265	123	0.727325
144274	125348	84	65676	56935	80	1120	933	0	1589	1369	18	3582	3254	29	435995	377238	85	0.727325
83355	74757	90	24334	21708	67	773	922	0	1034	832	0	1591	1606	16	175855	166566	76	0.728286
94950	93804	75	36405	36130	71	827	976	0	1134	1120	8	3152	3150	26	404973	398887	77	0.728286
162238	132141	88	63245	51277	84	1887	1371	19	1813	1538	21	3599	3095	30	353251	290407	88	0.728286
95196	93327	77	20613	19958	50	1447	1423	15	1208	1180	9	2707	2541	25	222515	213872	76	0.730208
123383	114545	79	59841	55017	78	1607	1312	12	1533	1479	15	3973	3625	31	560041	505631	84	0.730208
219268	153360	111	77484	54873	111	3292	2134	30	2475	1747	26	5446	3639	38	495049	337157	111	0.730208
104249	101749	86	30926	30820	71	1095	1110	8	1080	1164	8	3000	2778	26	419553	410205	78	0.730208
184254	146569	89	70173	55581	86	1728	1363	18	1934	1423	19	5380	3996	39	724508	574073	92	0.730208
70512	71836	71	18414	18822	43	1128	1061	6	929	726	0	1655	1694	16	130700	129232	70	0.731168
82280	79581	68	32744	30532	72	1115	1207	9	805	756	0	1832	1581	19	199275	184767	76	0.731168
187839	151040	88	72594	57712	84	2107	1835	21	2625	1982	27	6044	4941	39	831957	654694	93	0.731168
153625	121606	86	53835	43369	83	1528	1305	16	1634	1379	16	3464	2773	31	308635	240814	89	0.732129
77520	74876	78	24016	23034	64	731	746	0	897	831	0	1870	1807	18	168391	166829	77	0.732129
86702	87857	74	21418	21091	50	1133	945	0	1412	1231	10	2634	2558	25	360878	349088	77	0.73309
60608	61157	70	18511	18464	48	936	981	0	836	823	0	1231	1132	9	135855	131754	73	0.734051
114507	112416	81	64750	63221	74	1306	1199	11	1924	1951	19	3902	3681	30	499586	476025	80	0.734051
77803	70879	76	33216	30914	71	1218	1106	7	803	703	0	1675	1650	18	181300	176478	79	0.735012
214611	181407	89	121003	103425	90	3188	2862	26	2774	2444	26	6304	5681	36	522486	460343	94	0.735972
44951	45485	66	10178	10327	37	306	283	0	418	501	0	950	968	0	114851	116416	70	0.735972
108610	93363	80	43859	37111	78	1245	905	0	1178	1150	10	2424	1991	25	229002	196560	88	0.736933
182685	148489	87	60382	48179	85	2436	1754	24	1652	1455	18	4431	3514	34	370311	294302	89	0.736933
317055	233681	103	110514	79392	100	5419	3758	37	4924	3638	36	10307	7520	50	921001	697092	117	0.736933
49818	49822	68	12197	12515	38	384	464	0	482	417	0	838	934	0	105465	109191	70	0.737894
57800	58723	62	19338	19132	46	626	729	0	574	647	0	1399	1285	12	149707	147597	72	0.737894
144359	128186	86	61888	55633	80	1590	1326	16	1654	1427	16	4212	3667	32	537384	490792	87	0.738855
164196	137237	85	61968	50930	84	1783	1519	15	2463	1963	24	4682	3922	34	624872	542431	92	0.739816
332535	234887	113	118840	82716	112	5598	4167	36	4287	3242	36	8775	6257	48	774559	538077	130	0.739816
158787	131912	85	69028	58195	85	1935	1589	19	2058	1587	20	3545	2783	32	310252	254627	87	0.739816
96275	85918	80	34292	29974	76	791	643	0	749	662	0	1906	1762	20	198244	168957	84	0.739816
117592	110486	77	49700	45513	77	1279	1029	4	1498	1243	12	3590	3170	29	417357	385443	82	0.740776
234679	174152	100	88125	65141	94	2210	1620	20	2890	2262	28	5913	4420	40	725141	529875	111	0.740776
174070	139930	86	73873	60457	85	1946	1584	19	2079	1575	22	4626	3785	34	673920	552750	92	0.740776
240436	201118	94	100087	82493	88	3681	3144	28	3307	2743	29	6953	5783	40	666252	577358	90	0.740776
187295	154547	91	83045	67554	84	2304	1761	23	2301	1663	23	5382	4187	36	701950	577849	102	0.740776
132051	122801	82	49410	45481	77	1414	1478	15	1580	1250	14	3997	3672	30	542362	506159	87	0.741737
165576	132470	88	57099	45905	83	2426	1880	25	1811	1497	20	3752	3153	32	322188	261823	86	0.741737
146284	123372	89	56647	48538	82	1601	1421	15	1391	1279	13	3004	2660	28	282715	230518	86	0.741737
107400	104166	91	34357	34165	72	1390	1497	14	1202	1161	10	3384	3278	27	475495	461673	78	0.742698
153828	129662	89	51576	43972	81	2458	2043	24	1774	1553	17	3939	3449	30	326557	275447	85	0.742698
146958	132357	86	56126	50309	78	1860	1661	20	2069	1690	20	4320	3735	33	389106	346006	86	0.742698
174464	142304	90	80653	67449	86	1633	1473	17	1634	1425	17	3808	3032	32	320684	263320	91	0.743659
110377	99034	84	40603	35872	77	1138	1185	10	1246	907	0	2684	2436	25	242124	215075	80	0.74462
149269	122811	85	52755	43421	82	1937	1702	20	1453	1264	13	3189	2733	29	306926	254856	86	0.74462
25851	25265	57	9581	9660	35	479	363	0	362	389	0	684	696	0	84534	85687	67	0.74558
96079	95101	77	34011	33537	72	727	842	0	929	1043	4	2490	2278	23	305302	299225	79	0.746541
106561	103936	79	45879	45147	73	1318	1220	11	1631	1586	16	3200	3202	28	438159	427350	80	0.746541
200136	158627	88	79844	64063	86	2685	2149	26	2275	1886	24	4549	3709	35	427552	334858	92	0.746541
116015	114674	75	45712	44663	74	1267	1313	12	1895	2041	19	4701	4477	32	593151	574163	82	0.747502
124933	110984	94	49816	44273	78	1533	1394	15	1406	1242	11	2412	2128	23	264106	229300	84	0.748463
124708	105179	87	57521	49275	79	1188	1008	2	1346	1066	11	2773	2375	27	312988	259155	87	0.750384
185992	147956	88	75891	60716	84	2055	1616	21	1897	1875	20	5568	4334	38	822155	661702	92	0.750384
32931	34875	54	9898	10483	35	223	183	0	398	264	0	985	849	0	128851	130599	69	0.750384
258111	190300	100	91094	68408	95	4165	3135	34	3333	2299	32	7067	5315	42	532197	392143	99	0.751345
259616	187062	98	98866	73040	96	3939	2668	34	3147	2360	29	6647	4875	42	569210	411341	100	0.751345
200585	179009	97	111211	102550	85	4037	3536	30	3338	2895	28	6718	6278	38	585695	535766	88	0.752306
164546	135691	88	66295	54205	84	1838	1514	19	2062	1614	21	4567	3698	34	629382	534144	91	0.753267
56167	54528	79	16977	17087	43	421	703	0	400	552	0	1083	1050	5	133099	136440	73	0.753267
45664	45307	68	11602	11734	38	357	462	0	464	348	0	863	962	0	101656	97074	70	0.754228
75378	68799	77	35305	31496	74	850	817	0	907	629	0	1496	1369	15	165482	148099	78	0.754228
136716	119425	90	66844	60445	81	1260	1301	12	1492	1160	10	3098	2896	26	355659	307537	85	0.754228
119692	100850	84	52899	45490	79	1145	1113	7	1152	945	0	2458	1967	24	245516	208829	87	0.755188
103985	95588	77	40107	36450	76	1411	1283	13	1099	1069	7	2694	2396	25	251367	224606	84	0.755188
112106	101379	82	54924	48537	77	1420	1274	13	1732	1365	16	3778	3396	30	476282	421028	84	0.759032
77976	71263	80	31509	29016	73	1375	981	0	880	872	0	2005	1862	20	174836	149998	77	0.759032
106003	106138	74	34746	34460	71	986	1160	9	1590	1557	14	3374	3528	26	495637	479717	80	0.759992
65583	66249	72	22575	22707	48	781	744	0	573	526	0	1593	1547	17	170852	168783	76	0.759992
147513	129596	84	78464	70849	82	1888	1644	17	1650	1495	16	3338	2843	29	296496	261127	88	0.760953
78988	76676	74	19970	19949	45	1111	1037	6	1008	816	0	1765	1894	18	137023	135577	75	0.760953
107382	93247	81	47521	41347	78	1239	1052	7	1168	848	0	2588	2129	27	243782	212643	81	0.761914
154412	133379	83	61751	51999	83	1517	1233	11	2133	1671	22	4723	3989	34	652785	553389	100	0.761914
157128	132233	88	56979	46957	83	2035	1552	20	1678	1348	17	4035	3478	33	447692	378976	89	0.763836
88166	85154	83	32336	30470	71	1010	1058	7	1008	944	0	2374	2407	22	193268	185692	78	0.764796
101120	99661	73	47147	46357	73	886	863	0	1234	1255	11	3266	3274	27	468109	448259	78	0.764796
129955	118289	87	57122	52565	77	1264	1165	10	1578	1458	15	3457	3181	29	408981	362766	83	0.764796
322549	213827	115	125009	84041	114	4862	3428	35	3788	2597	32	7944	5011	46	679593	449292	130	0.764796
134498	122250	92	46410	42007	76	1131	1189	11	1414	1393	14	3485	3275	29	442486	409153	82	0.765757
33185	33656	63	14080	14229	41	126	261	0	271	251	0	719	662	0	107962	105977	67	0.767679
59329	56082	85	20558	20586	47	613	751	0	689	751	0	1334	1431	14	149607	152516	71	0.767679
237234	181760	96	105366	84098	90	3263	2722	27	2439	1741	26	5519	4294	38	486466	373740	95	0.767679
257814	186846	99	90920	66249	98	2854	2039	29	2902	2110	29	5986	4471	40	625056	443672	101	0.7696
85700	82663	72	33940	31617	73	1113	1050	5	706	601	0	2062	1978	20	163182	152216	77	0.7696
134105	109168	84	48634	38899	81	1977	1654	19	1803	1325	15	3077	2583	30	304937	235965	87	0.7696
58815	57771	74	15395	15659	41	703	710	0	519	550	0	1625	1566	15	132836	129182	73	0.770561
171419	149131	82	93083	80723	83	2709	2341	25	2101	1919	22	4499	3741	33	435020	380473	85	0.770561
86355	83022	80	18524	18436	45	1004	917	0	731	876	0	2282	2164	22	242588	233900	75	0.770561
108528	105029	74	50633	48594	74	1346	1291	11	1578	1155	12	2702	2572	25	262674	237374	79	0.770561
98668	98071	73	27576	27788	57	1164	1170	8	1070	1125	8	3316	3166	27	429551	421112	78	0.771522
91335	91741	71	21465	21554	47	729	792	0	1125	1065	6	2894	2820	25	368683	353254	78	0.771522
313785	219219	114	102815	72282	108	5674	3965	38	4790	3399	37	9434	6552	49	793728	568700	116	0.771522
144449	126177	86	63349	53104	79	1517	1383	15	2000	1743	20	4313	3831	33	621149	528475	87	0.772483
98305	86545	84	40016	35536	75	1249	949	0	596	628	0	1866	1771	18	204449	172845	80	0.772483
71968	74514	69	13550	13691	39	846	932	0	707	661	0	1637	1645	16	188495	179894	74	0.772483
172642	149189	85	58727	48572	83	2314	1866	23	2048	1417	21	3356	2726	28	298244	250080	87	0.773444
76676	75237	71	31884	32315	61	834	964	0	893	806	0	2062	2067	20	193837	193977	74	0.773444
117443	106647	84	43802	39336	77	1161	1148	9	1267	1140	8	2375	2090	23	233659	205481	80	0.774404
115393	111807	77	42454	41178	73	1386	1224	13	1132	1263	11	2703	2404	27	250276	228482	79	0.774404
175428	143553	87	77267	62977	84	1786	1538	19	2446	1798	26	5480	4260	38	770530	631640	93	0.774404
139383	122901	81	55077	48154	79	1868	1655	17	1502	1329	15	3206	2765	29	269320	222339	88	0.774404
280407	205203	100	108016	80155	99	3836	2807	31	3100	2263	30	6570	4900	43	532250	397431	105	0.774404
158417	133700	85	58085	47962	82	2067	1748	20	1724	1507	17	3496	2818	31	299279	247763	84	0.775365
134291	122459	83	44929	40439	78	1473	1350	14	1396	1308	14	3877	3415	31	474251	420052	85	0.775365
297100	205993	115	93375	64672	108	4808	3616	35	3564	2396	33	7686	5277	45	741773	524313	112	0.775365
175604	143290	85	76695	61579	84	2074	1675	18	1895	1364	18	4708	4030	34	647809	520253	90	0.775365
123000	104133	82	47793	40566	79	1426	1319	15	1291	1027	5	2712	2431	25	260967	221178	84	0.776326
152418	123773	87	56500	45675	82	1573	1238	14	1808	1429	20	4329	3715	33	596809	475721	90	0.777287
56348	57584	64	24071	24165	60	369	426	0	596	396	0	1241	1409	13	169900	171149	72	0.777287
142949	125755	82	62971	55478	81	2132	1902	21	1558	1440	17	3339	2764	29	294610	266277	88	0.777287
137971	131580	77	65312	59877	80	1319	1203	12	1588	1588	15	4243	3997	31	550808	505848	95	0.777287
89047	89852	74	21865	22194	47	1298	1106	8	1362	1238	11	3393	3259	27	417875	407802	77	0.778248
70502	68809	81	23318	23179	59	892	942	0	588	723	0	1486	1501	14	132684	130828	72	0.778248
226170	176333	98	92748	72619	93	2934	2290	26	2643	1975	27	5768	4478	38	460707	353625	110	0.778248
158769	134306	86	69758	59192	82	1987	1718	19	1947	1597	22	4951	4394	33	670685	564289	91	0.778248
70582	70095	73	27480	27466	65	793	829	0	736	733	0	1550	1649	17	135592	134041	71	0.779208
294876	196435	128	111786	77786	112	4462	3125	36	3445	2410	32	7155	4697	44	637038	433630	116	0.779208
147451	133459	84	48452	41676	80	1670	1553	17	2010	1626	21	4635	4274	32	653464	595904	85	0.779208
168800	148915	84	87281	76767	82	1676	1670	16	2273	1926	23	5205	4702	34	566028	499627	88	0.78113
72968	72564	71	30335	28975	69	875	810	0	722	724	0	1550	1475	14	164011	153753	76	0.78113
178420	144032	92	69437	56101	84	1896	1564	19	1851	1736	19	5131	4507	35	596295	487959	93	0.783051
165942	139648	84	57782	48378	82	2202	1926	20	1828	1427	21	3944	3425	31	390255	327607	88	0.783051
35425	34995	62	17910	17967	48	395	404	0	340	396	0	711	676	0	84552	85162	67	0.784012
89882	88877	72	25422	24662	55	960	825	0	1098	976	0	1888	1812	19	180671	174742	79	0.784973
134610	113675	85	46094	38304	79	1816	1480	19	1473	1063	6	3588	2851	31	294307	245180	85	0.786895
152362	136876	82	60398	53033	82	1851	1784	19	2092	1951	19	3952	3585	30	448669	402816	89	0.787856
241004	183197	97	126310	99070	93	3866	2748	32	3505	2576	31	6612	5273	41	551647	437515	98	0.788816
188955	154850	91	80439	66836	87	1809	1564	17	2512	2144	24	6358	5015	41	790139	652116	94	0.789777
135933	119046	81	59833	52110	80	1522	1260	12	1769	1440	17	3101	2624	27	277799	236795	85	0.791699
96999	87026	77	44130	39553	76	1205	911	0	790	845	0	1817	1452	20	215379	184136	82	0.791699
80316	80876	70	29695	28489	69	1156	1104	7	1049	1004	2	1961	1978	20	163142	155230	73	0.791699
80391	80068	72	29767	29129	71	1052	998	0	695	777	0	1689	1711	17	182302	174234	76	0.791699
218202	195468	90	91833	81207	88	4807	4437	30	3980	3495	31	8231	7062	43	704105	595863	94	0.79266
150090	132620	81	63652	55060	80	1545	1486	15	1688	1384	17	3406	3163	28	322833	277645	83	0.79266
152282	123142	93	56825	45959	84	1743	1633	17	1673	1314	15	3702	3042	31	386594	309296	90	0.79362
98922	97890	73	34432	34411	72	1103	1056	5	1212	1103	7	2941	2970	24	396324	377950	79	0.79362
164539	134937	97	60047	49642	82	1562	1333	13	1638	1284	16	3842	3015	32	359952	298012	86	0.794581
88698	87705	77	35210	34966	70	1136	982	0	1036	932	0	3013	2679	27	365672	353746	77	0.795542
157285	133359	83	57235	46961	83	1624	1245	16	1422	1111	9	3377	2731	30	340250	285150	88	0.796503
138057	122227	85	53014	46635	78	1195	1094	7	1665	1253	17	3647	3272	30	482298	424783	85	0.796503
38535	39876	49	16931	17507	41	281	247	0	301	325	0	974	1198	8	135693	135160	70	0.797463
218901	167465	92	93611	71199	90	2763	2181	26	2834	1872	28	6104	4822	38	796029	604489	96	0.797463
102417	90615	76	41271	35547	76	1204	1039	4	1199	999	0	2127	2047	21	234505	200325	80	0.798424
94602	89036	75	38188	34403	75	1728	1460	17	955	1024	4	2201	1925	21	198421	178999	80	0.798424
181359	144295	87	81618	65433	86	1863	1478	21	2215	1637	23	5400	4349	39	698422	532910	93	0.798424
91592	83785	85	29635	26863	74	1236	1049	5	884	815	0	2048	1999	20	186029	175710	80	0.800346
166232	141780	84	64667	54021	83	1874	1547	18	1786	1459	19	4383	3818	33	559434	471462	89	0.800346
116934	112806	76	45004	43268	74	1599	1603	16	1843	1576	17	3843	3691	28	473969	452565	83	0.800346
166202	152572	96	79793	72883	81	2876	2492	26	2338	2203	22	5007	4934	32	433882	407737	85	0.801307
115484	112529	76	53339	52118	74	1376	1402	13	2050	1881	20	4681	4460	31	591911	566399	80	0.801307
60611	60724	77	20678	20943	47	652	581	0	659	657	0	1054	1193	9	121392	125892	71	0.801307
116999	102959	94	45839	41058	76	1419	1358	11	1049	1015	3	2915	2527	26	256352	220592	84	0.802267
60213	62042	68	14278	14097	42	414	435	0	401	506	0	1465	1464	14	161847	160217	71	0.803228
63759	63905	78	18334	17691	47	638	665	0	771	853	0	1417	1385	14	169667	163643	75	0.803228
105905	102348	88	29775	29342	72	1302	1255	10	1476	1435	14	3626	3418	29	482466	463793	81	0.806111
144092	122786	88	65606	55121	82	1316	1087	11	1739	1602	20	3969	3506	31	486900	411823	87	0.808032
304642	213201	104	109024	77197	98	4763	3069	36	3640	2478	34	8469	5952	46	726301	517858	105	0.808993
141222	133778	79	58408	53994	79	1972	1769	21	1445	1505	14	3533	2989	29	309539	287648	82	0.808993
141671	120053	83	58390	50372	81	1603	1368	13	1352	1114	8	3001	2686	27	282868	238819	87	0.808993
120158	117717	77	28076	27625	68	1397	1355	14	1672	1740	17	4060	4184	28	529070	520468	81	0.810915
79579	79509	72	34199	33700	71	1095	1143	7	887	820	0	1939	1861	19	200341	188914	75	0.810915
71035	67732	88	32425	32745	70	559	704	0	823	830	0	1429	1449	14	183922	185136	76	0.810915
228776	168724	94	80452	59786	92	3131	2327	30	2284	1707	26	5402	4085	38	481077	357688	98	0.810915
50005	46914	84	17605	17394	44	662	556	0	688	587	0	1118	1111	8	104519	100375	71	0.812836
91946	90730	87	37737	37397	71	1080	1020	3	1016	935	0	2755	2915	23	370224	357144	81	0.812836
49958	51007	52	25928	26477	60	601	619	0	490	713	0	1158	1258	11	150943	155339	73	0.812836
68629	69274	73	36981	37598	69	461	543	0	710	788	0	1472	1482	15	173031	169624	76	0.812836
116750	102709	81	48856	42525	78	1670	1618	16	1258	1214	12	2679	2406	25	252337	221139	82	0.813797
181590	154326	86	79009	66417	83	2332	1903	24	1859	1649	19	3995	3557	31	392546	334718	88	0.813797
35698	35825	65	16506	16747	43	287	288	0	297	346	0	731	746	0	91429	89395	69	0.814758
62692	63199	72	15682	15850	43	591	668	0	627	680	0	1826	1799	17	220673	221542	72	0.814758
123904	107798	90	53297	46070	78	1729	1638	15	1446	1165	12	2617	2128	27	273563	232910	81	0.815719
92095	84065	82	41059	37661	74	1097	832	0	942	917	0	1876	1582	18	188903	173626	78	0.816679
106240	105254	73	20373	19906	50	1549	1666	16	1545	1449	14	4652	4751	31	558321	537889	84	0.816679
82369	80683	74	26939	27210	62	766	705	0	732	794	0	2060	2033	21	240245	236356	74	0.816679
204837	151984	107	72996	55263	88	2863	2244	27	2534	1690	27	5405	4212	38	478087	354689	93	0.81764
71610	72409	73	16764	16940	41	1157	1118	7	656	905	0	1644	1648	17	151131	147518	73	0.81764
105234	103717	78	42479	41955	72	1150	1025	4	1474	1423	14	3340	3231	28	437584	425980	78	0.818601
49393	48726	73	18994	18947	45	412	341	0	470	581	0	1087	1007	2	119104	117241	71	0.819562
55483	58130	69	15673	15709	42	686	577	0	614	646	0	1226	1180	10	129910	123730	71	0.819562
81846	80676	73	18892	18574	46	894	916	0	994	998	0	2139	2003	22	176441	172436	74	0.821483
87858	86262	78	30775	30652	71	1054	980	0	975	1065	6	2368	2357	23	316197	310966	78	0.821483
100340	97679	75	38762	38377	71	969	890	0	1209	1188	9	2870	2925	24	373902	361196	78	0.822444
133635	118349	80	56700	49351	79	1870	1669	17	1377	1372	12	3212	2861	29	271049	242149	83	0.824366
104279	99881	76	45266	42271	75	1169	1176	8	1466	1271	12	2264	2207	22	279391	261912	79	0.826288
169776	140985	92	68604	58530	84	2346	1785	24	1675	1643	18	3991	3200	33	376267	313497	89	0.827248
72804	73708	69	21288	20873	47	796	825	0	566	495	0	1535	1495	15	152436	146174	75	0.827248
78361	78958	71	32088	32157	70	969	941	0	841	980	0	2168	2282	20	280621	266430	77	0.828209
113325	96613	94	39907	34182	78	1231	1065	6	1170	932	0	2416	2181	24	226825	192761	89	0.830131
72855	64010	76	33753	30757	74	1018	920	0	1012	896	0	1480	1536	15	164301	144319	77	0.831091
56918	56498	72	15448	16037	40	625	693	0	396	529	0	920	1049	5	149712	148312	72	0.831091
138519	119853	83	70553	60296	81	1621	1365	14	1876	1532	19	4060	3464	32	589625	509565	85	0.832052
95771	95774	79	24513	23859	59	1465	1193	11	1534	1513	15	3428	3335	27	434858	424059	78	0.833013
200451	158217	105	63708	52530	85	2808	2323	25	2601	2001	25	5044	4189	38	481252	387967	93	0.833974
38856	40745	59	15693	15754	44	476	499	0	355	281	0	893	752	0	100504	96065	69	0.833974
136614	118853	81	49815	42454	79	1346	1213	9	1311	991	0	3161	3002	27	395948	342296	86	0.834935
153915	132565	82	63869	53191	82	1876	1604	20	1339	1151	10	3231	2763	28	278028	225586	87	0.835895
106038	104026	76	41615	40868	74	1369	1500	13	1339	1192	10	3302	3155	27	452847	439974	83	0.835895
28317	28447	63	5929	6238	31	292	379	0	370	283	0	742	708	0	104655	105741	66	0.835895
279702	195030	112	92527	64814	104	4714	3233	34	3561	2455	33	7094	5065	43	684280	491557	114	0.836856
170991	152639	85	58485	51512	81	2191	1906	21	2238	1879	21	4519	4163	32	370973	330313	88	0.837817
100072	99538	81	60485	59832	73	1066	1089	8	1527	1710	16	3542	3572	28	478810	457041	79	0.838778
88045	79771	77	37392	33581	73	869	737	0	910	897	0	1910	1771	20	244143	213958	82	0.839739
192632	164350	95	136968	122232	84	4001	3536	30	3277	2710	28	7118	6189	40	658154	564424	93	0.839739
89967	77214	86	38682	31522	93	1072	661	0	802	620	0	2256	1643	22	246775	198649	93	0.840699
55276	56482	63	12896	13212	39	686	717	0	317	501	0	1339	1264	10	141846	143175	71	0.840699
126116	117101	78	67560	61318	78	1533	1275	13	1477	1549	17	4226	3864	31	556066	500087	83	0.84166
232973	184833	92	113347	93136	89	3476	2704	29	3080	2498	29	6660	5216	41	589899	453678	94	0.84166
104517	88141	87	43780	38021	77	1313	1063	6	1386	858	0	2453	1910	25	283460	233581	82	0.842621
48278	47625	77	17278	17312	43	388	447	0	532	343	0	936	1025	3	98469	98033	70	0.843582
60804	60036	80	29835	30008	68	527	590	0	893	724	0	1129	1134	8	141738	139205	74	0.843582
56223	57659	68	14990	15104	41	758	872	0	431	497	0	1406	1295	13	126243	122220	74	0.844543
234320	170079	109	85078	61927	93	2652	1695	28	2656	1904	27	5790	4258	42	563729	419944	99	0.844543
59738	58121	71	15626	15585	42	179	397	0	338	433	0	1045	1069	6	136736	138407	75	0.844543
134543	118825	82	56580	49402	80	1181	1299	12	1394	1104	8	2780	2434	25	270603	239764	86	0.847425
24898	26178	59	4144	4548	27	180	269	0	569	534	0	1229	1324	12	121711	119334	66	0.847425
80902	71573	76	31473	27341	74	1326	1081	8	949	751	0	2036	1763	21	172613	149072	80	0.847425
249689	189606	102	76608	57031	91	3510	2882	29	2951	2193	26	5950	4362	40	549437	432739	97	0.847425
123689	123093	74	45223	43818	74	1785	1756	16	1579	1391	14	2675	2541	25	239000	221442	77	0.847425
101026	90725	79	32376	28477	76	1308	1078	7	1034	1020	4	2566	2150	25	231014	204912	82	0.848386
114574	114203	74	46274	45789	73	1403	1359	14	1515	1457	14	3636	3493	28	513407	496817	83	0.848386
151289	137855	81	63288	57577	79	1863	1758	16	2099	1766	22	3950	3682	29	401276	366024	85	0.848386
88152	77829	76	34665	31414	74	571	486	0	819	743	0	2162	1865	22	226750	206964	80	0.848386
101886	98754	81	50102	49388	73	972	941	0	1672	1417	14	3001	3082	26	409426	397546	79	0.849347
198977	171753	90	67120	58268	84	3471	3101	26	3641	3040	30	6340	5372	40	545526	477632	91	0.849347
92912	92037	75	28982	29095	61	796	787	0	1217	1177	10	2754	2762	25	403839	383707	80	0.849347
193124	158265	89	78841	64975	85	2032	1568	19	2061	1623	21	4101	3447	32	438142	348647	90	0.850307
83668	78564	90	32071	30317	73	658	594	0	1071	1004	1	1789	1629	19	208300	197905	77	0.850307
147355	127217	90	66855	58646	81	1621	1497	15	1747	1471	15	4346	3881	32	562228	486900	87	0.851268
117789	115313	81	30325	29722	72	1438	1533	15	2001	1794	22	4340	4264	31	596254	566691	82	0.851268
172772	148986	88	78332	66866	83	1552	1582	17	2057	1809	20	5416	4751	36	766800	658141	89	0.852229
50281	53167	54	24152	24670	48	629	647	0	445	482	0	1164	1079	7	112744	117572	68	0.852229
120087	118105	76	38302	37462	74	1534	1260	15	1527	1644	16	3849	3567	29	515222	495227	82	0.852229
242261	187623	96	80778	62308	92	3772	2738	35	3039	2123	27	5895	4324	39	556573	434784	96	0.85319
116704	98187	81	41527	35162	80	1612	1632	15	1654	1345	13	2991	2471	28	295670	250735	84	0.85319
120511	105322	85	47816	42237	77	1438	1220	13	1083	993	0	2485	2065	24	225398	194221	82	0.854151
40264	39279	73	11040	11167	37	369	422	0	456	452	0	815	859	0	101114	102368	69	0.854151
101525	101338	73	23758	23543	54	1525	1635	14	1125	1141	9	3368	3410	27	469709	459190	80	0.854151
141779	116919	84	48830	40248	80	2007	1650	20	1503	1070	9	3057	2566	28	277892	224127	82	0.854151
167249	129195	86	58165	45582	84	2692	2265	25	1681	1314	18	4181	3209	34	368698	284119	87	0.855111
172956	140921	87	67395	55351	84	2354	1791	22	2125	1517	21	3950	3026	33	340256	276674	87	0.856072
58356	58516	73	19301	19379	46	814	987	0	540	672	0	1424	1514	15	135722	136901	72	0.856072
89585	90474	73	29738	29797	69	1176	1258	10	922	788	0	3120	3117	26	439501	417927	79	0.856072
56701	56640	71	14512	14739	41	358	518	0	710	471	0	1163	1287	11	162586	163734	72	0.857033
97594	85164	90	39902	35540	76	838	855	0	890	903	0	2243	1913	23	229183	196562	80	0.857994
127908	121960	80	47623	45425	77	1457	1375	14	1842	1635	16	4375	4011	32	581882	541726	82	0.857994
177928	148986	87	68991	58885	84	1840	1350	16	1869	1570	18	4611	3850	34	593347	492503	89	0.857994
66039	65241	75	22421	22254	57	640	668	0	572	652	0	1384	1425	14	159525	155542	75	0.858955
138758	122905	87	56734	49296	81	1789	1438	16	1754	1787	20	4368	4055	33	591031	520748	88	0.859915
141237	121583	85	53270	45352	81	1760	1462	19	1651	1279	16	3358	2965	28	296081	248766	86	0.860876
121772	116891	80	46766	44359	75	1652	1642	14	1577	1567	15	3956	3915	29	536862	505371	82	0.861837
87366	85382	73	43059	40763	71	1288	1113	9	1027	828	0	2133	2168	21	199345	175234	76	0.861837
70180	70094	59	20206	20327	42	882	770	0	1000	1002	1	1873	1990	20	174137	168185	75	0.861837
38030	42134	48	8533	9952	32	194	338	0	554	462	0	951	914	0	112803	112727	67	0.861837
104585	93794	78	45912	42284	76	1489	1350	12	1309	997	0	2407	2009	25	209818	177042	80	0.861837
163069	154468	83	41623	40191	76	1612	1443	15	1651	1425	15	3864	3666	29	464092	423066	83	0.863759
218161	176510	92	60091	46704	89	2258	1639	22	2561	2266	23	5633	4726	37	653691	537664	95	0.864719
57413	58167	80	17522	17361	44	598	581	0	578	674	0	1334	1380	11	142866	141221	71	0.864719
63762	66750	67	25087	24930	55	880	856	0	548	648	0	1486	1411	14	138021	137557	74	0.864719
71973	71251	74	26389	26474	57	680	489	0	706	597	0	1549	1587	15	201929	198834	75	0.864719
60304	60934	70	16299	16650	42	730	737	0	518	407	0	1172	1246	10	136383	131275	73	0.86568
225123	174475	100	80519	62637	90	3076	2332	29	2561	1901	25	5854	4574	39	612547	467671	97	0.86568
154283	146919	80	72674	70915	79	2157	2125	20	2436	2178	21	5173	5051	33	691975	639351	86	0.866641
189540	148835	87	66459	52071	85	2476	2112	22	1928	1356	18	3938	3103	34	373919	286893	90	0.866641
207567	165409	89	70393	55347	87	2720	2171	25	2382	1899	25	4873	3585	37	410634	318129	93	0.867602
177593	157986	85	56960	50594	82	2593	2374	22	2301	1967	22	4452	4031	32	401057	356203	88	0.868563
152898	124768	98	51958	42874	81	1388	1287	13	1537	1299	13	2930	2364	27	286270	238075	90	0.868563
112355	104987	87	47683	44695	76	1419	1487	14	1414	1385	13	2996	2776	25	308586	276142	83	0.869523
89915	91373	71	25308	25421	62	634	676	0	937	992	0	2631	2461	24	301329	286619	79	0.870484
136306	125156	96	56703	50530	80	1456	1303	13	1677	1407	17	4416	4127	30	496472	426417	96	0.870484
117112	108222	78	43053	38033	79	1751	1648	17	1430	1056	6	3080	2783	26	263814	229776	94	0.870484
57921	60489	67	18332	18363	44	796	715	0	581	664	0	1167	1150	8	149926	142397	72	0.870484
195227	155655	89	79787	64985	87	2589	2040	22	2439	2072	23	4694	3848	35	405779	324861	92	0.871445
99942	87224	83	40972	36384	75	1090	999	0	1025	916	0	1945	1723	20	202472	178157	81	0.872406
110778	106402	79	35967	35710	74	1083	1061	6	1042	1104	7	2872	2719	25	466393	444546	81	0.872406
113463	96486	87	44250	37578	78	1245	912	0	1012	886	0	2269	1992	22	234011	196269	84	0.873367
94261	83913	80	39876	35338	76	925	929	0	830	756	0	1738	1654	18	177577	154548	81	0.874327
146357	135965	80	55923	50405	77	1825	1539	19	2125	1927	19	4723	4695	33	611336	576280	87	0.874327
188956	159572	94	71802	61094	87	2407	2159	21	2376	1945	22	4253	3593	33	429043	365049	92	0.875288
102508	99997	73	27949	27735	69	1276	1236	11	1411	1317	13	3146	3142	27	426079	405729	80	0.87721
91761	90571	75	19297	18923	47	1455	1423	16	1039	1060	6	2259	2362	21	201874	193899	76	0.87721
46366	45325	69	14069	14123	40	465	440	0	356	302	0	1008	1047	4	114617	110086	71	0.878171
128039	115794	93	49135	44182	79	1938	1686	18	1522	1230	14	2791	2476	26	256880	239873	85	0.878171
92246	89369	76	30652	29340	73	1356	1399	10	974	898	0	1828	1826	19	198125	192387	78	0.879131
31178	33072	50	14618	14993	41	455	368	0	307	262	0	626	716	0	99281	97653	68	0.879131
77905	71595	80	29878	26708	75	918	901	0	703	713	0	1666	1580	17	171307	147919	90	0.879131
77284	69303	73	31347	28379	72	965	939	0	627	599	0	1711	1528	17	172375	155816	78	0.879131
77705	76747	74	29903	28726	70	1107	985	0	1039	963	0	1745	1511	18	182017	176498	78	0.879131
90467	86399	85	23389	23218	49	905	911	0	739	884	0	2102	2031	20	218494	212456	77	0.880092
62546	62112	66	18995	18961	46	760	794	0	817	696	0	1153	1095	7	128220	125880	75	0.881053
92629	90126	77	27650	26856	66	890	792	0	996	1023	3	2075	2016	20	210908	199679	77	0.881053
229758	172643	93	88373	68470	91	2417	1945	23	2703	2122	27	4721	3678	36	482760	349457	96	0.881053
104133	91066	91	32730	27661	77	1607	1271	13	820	834	0	2145	2088	22	211804	185979	81	0.882014
168401	134467	87	68348	54985	84	2420	1930	22	1850	1601	17	3688	2927	32	346932	273633	88	0.882975
200952	151678	91	77705	59598	89	2814	2092	26	2749	2190	26	5214	3844	37	456747	338675	96	0.882975
109702	90946	94	47188	38281	94	1492	1279	12	1410	1139	10	2799	2100	26	258275	199733	94	0.882975
195493	167042	102	77364	68465	83	2165	1898	23	2281	1765	24	6008	5040	39	717286	569204	88	0.883935
141091	116713	83	57764	47595	81	1544	1366	16	1606	1430	15	4322	3611	33	580129	484090	89	0.883935
174555	139521	88	65394	52848	84	1986	1703	22	1850	1507	20	3666	2950	32	378817	312424	90	0.883935
72140	68132	76	30772	28520	71	815	657	0	676	633	0	1686	1505	17	166536	157841	75	0.884896
86832	88656	72	28762	28154	69	921	1172	7	1170	1084	8	2171	2124	22	263170	257982	79	0.884896
99250	97854	73	22860	22428	53	1229	1347	11	1104	1111	7	3283	2920	26	436851	413269	90	0.884896
233961	171468	91	83055	61134	90	3815	3105	30	3213	2181	31	6357	4741	42	566226	410323	95	0.884896
131666	110447	82	44839	37490	80	1751	1495	17	1695	1417	16	3254	2729	29	267678	228813	85	0.885857
215714	164041	97	79279	59956	91	3062	2426	27	3054	2248	29	6254	4767	39	511661	416942	94	0.885857
138133	129534	82	57747	53389	78	1961	1650	17	1767	1649	18	4522	4170	33	583293	537819	82	0.886818
103794	103955	78	36607	36291	72	1333	1321	12	1354	1433	13	3325	3243	26	483989	465601	79	0.886818
79038	78841	73	16465	16113	44	1215	1217	10	1343	1232	11	2104	2225	21	200069	199328	76	0.887779
173705	140059	85	58853	46914	83	2095	1641	21	1757	1277	15	3946	3186	32	353760	280402	87	0.887779
107779	104997	78	42624	41263	73	994	1074	6	1600	1263	14	3282	3015	26	422094	402208	82	0.888739
223168	162923	97	100002	75078	94	2594	2003	24	2528	1742	26	4658	3473	36	443742	322562	99	0.888739
146336	132399	90	63226	58105	79	1609	1517	15	1864	1544	17	3910	3487	30	466673	440514	84	0.888739
126454	110242	80	54842	47707	78	1426	1152	10	1398	1182	13	3139	2492	31	334802	277477	84	0.888739
215678	170898	98	59110	46872	86	2701	2162	26	2423	2043	24	5261	4355	37	447715	363714	90	0.8897
99512	89307	77	38670	34251	76	1067	921	0	1011	805	0	2351	2213	23	218933	187035	80	0.8897
241297	166831	96	87447	62145	94	3320	2613	30	2483	1702	26	6583	4633	43	537711	382937	100	0.890661
141354	115956	99	50220	41763	80	1919	1453	19	1686	1322	15	3276	2734	30	292675	238374	87	0.890661
243422	195429	109	122055	100742	97	4887	3930	34	4981	4013	35	9635	8120	48	915627	782576	110	0.890661
99775	89597	76	39699	35685	75	1305	970	0	1029	871	0	2223	2145	22	186767	160707	78	0.890661
109346	104807	87	29833	29312	73	1657	1625	16	1206	1303	11	3544	3273	28	461914	450070	81	0.891622
57135	57889	70	17464	17452	45	636	719	0	671	678	0	1186	1173	9	115037	110527	72	0.891622
120790	118294	77	36346	34720	75	1839	1683	18	1938	1830	19	5057	4876	32	665336	639779	88	0.891622
95433	95323	78	21954	21534	52	1068	1128	7	1506	1291	13	3680	3626	28	471726	448957	89	0.891622
111833	111932	75	23728	23684	52	1338	1375	13	1129	1264	10	3395	3339	27	436249	415834	79	0.892583
120480	116166	81	48541	47494	74	1597	1587	16	1578	1749	18	4095	4043	30	599571	575358	81	0.892583
98094	93592	80	28105	25790	72	1420	1353	14	1584	1239	12	2712	2530	25	287953	267247	79	0.893543
137094	125176	80	58414	51283	78	1309	1095	8	1975	2048	18	4237	3775	32	567737	509470	87	0.893543
77238	69907	73	31484	27773	73	941	670	0	934	775	0	1734	1617	19	202610	176730	78	0.894504
88602	86752	74	16874	16957	42	1337	1365	13	980	1160	7	2284	2336	21	218585	210723	76	0.894504
91263	88865	80	26356	26207	61	1276	1289	11	1272	1200	11	2818	2776	24	372623	359937	77	0.894504
157844	133244	94	84486	72562	84	1854	1479	19	1745	1462	15	4318	3741	32	608564	513239	89	0.895465
52827	55023	58	14396	14960	39	510	556	0	561	395	0	941	991	0	112540	110058	71	0.895465
106120	91054	80	42574	36581	78	1207	944	0	1113	1087	7	2459	2049	25	222968	188040	83	0.896426
239920	195598	91	119200	98086	90	3491	2769	29	3475	2861	28	7663	6416	41	749608	634909	95	0.898347
136560	122878	97	65717	59310	79	1354	1139	10	1521	1341	13	3648	3415	28	504164	462701	86	0.899308
69627	69879	72	23569	23948	48	1159	987	0	890	863	0	1787	1886	19	162159	157554	75	0.899308
94583	93209	74	25793	25613	54	976	958	0	1037	881	0	2414	2413	22	276595	273225	78	0.899308
261280	208564	96	103061	82725	93	5442	4369	35	4142	3589	32	9328	8083	45	770216	654465	110	0.899308
60971	62612	48	26309	24969	52	632	498	0	615	601	0	1694	1540	18	141036	134426	75	0.899308
276663	192645	96	98374	66100	93	3275	2271	30	3280	2286	33	7348	4882	46	833607	588386	99	0.899308
190609	150231	88	74399	58656	87	2297	1856	22	2617	2005	27	6063	4795	39	838843	655959	95	0.900269
127540	114232	79	43077	37568	78	1711	1414	17	1526	1110	10	2956	2660	28	264191	235213	82	0.900269
242538	181897	113	81609	61884	94	3472	2674	30	2945	2142	30	5512	4259	39	482799	365088	100	0.900269
107029	91007	88	42725	36688	78	1435	1213	10	1124	1245	10	2794	2300	26	220540	182101	95	0.900269
103579	107278	72	41144	41187	72	1446	1406	14	1413	1428	14	3214	3212	26	458891	444612	79	0.900269
164472	128211	102	60571	48610	84	2267	1903	23	1907	1547	20	4022	3182	33	360537	285709	88	0.90123
31539	33149	51	9888	9959	36	211	247	0	313	543	0	620	642	0	79870	74820	69	0.90123
305258	212544	107	109999	78063	104	4295	3304	33	3383	2308	33	8180	5838	47	668955	471923	109	0.902191
131561	115252	82	56398	48627	79	1790	1695	17	1594	1439	17	3746	3253	30	384441	327065	82	0.902191
88996	91898	73	20857	21112	45	1138	996	0	1398	1330	10	3104	3077	26	393502	386724	77	0.902191
100717	99223	74	33125	32584	71	1089	1039	4	1266	1215	10	2813	2705	26	354810	343673	78	0.903151
166512	149666	82	70718	63227	81	1868	1547	17	1701	1580	18	3941	3463	31	356486	316241	84	0.903151
198359	161842	88	69283	56073	86	2205	1954	22	2379	1778	24	6261	4732	40	848753	670023	95	0.903151
108005	92244	96	40738	34673	80	1331	1212	10	1146	989	0	2356	1963	23	221674	173310	96	0.903151
98001	87032	83	38393	33991	76	1568	1261	15	1180	1156	8	2410	2026	24	200107	165429	83	0.904112
76582	72500	80	28944	28985	69	780	950	0	637	635	0	1589	1729	16	174803	169233	77	0.905073
212117	166618	95	63943	51867	87	2548	1971	24	2046	1526	25	4628	3667	35	425630	337328	96	0.905073
220605	170191	94	74634	57194	90	3161	2570	29	2511	1862	24	5309	4132	38	466471	359990	93	0.905073
116061	103801	79	41530	37058	76	1454	1214	11	1171	959	0	2438	2047	25	224393	207032	81	0.906034
81291	72493	84	36002	31773	74	1001	777	0	908	832	0	2120	1953	21	196422	173004	80	0.906034
103934	100920	82	28674	28492	70	1079	1151	9	1304	1340	14	3009	2747	25	396400	384064	78	0.906995
254376	183601	93	87378	62623	91	3499	2673	30	2856	1910	32	6605	4701	42	598088	418471	98	0.906995
74892	70326	74	29463	26928	73	1240	1187	9	702	647	0	1675	1639	17	162588	149963	77	0.906995
115210	99481	80	38933	32989	78	1607	1115	12	1181	1138	9	2763	2424	26	250121	211342	83	0.906995
55669	55947	71	21493	21601	51	618	626	0	436	395	0	1015	942	0	124949	118819	75	0.908916
83330	82370	72	31880	30459	72	1246	1215	9	1041	1124	8	2305	2145	22	208713	202571	78	0.908916
90596	80530	76	35941	32139	76	1102	1103	6	1019	895	0	2032	1745	21	178902	153462	78	0.909877
100660	86039	94	39409	34209	76	1050	775	0	1148	919	0	2047	1830	20	202727	172875	78	0.910838
123281	103149	85	52453	44612	79	1626	1599	15	1422	1083	8	2477	2192	24	272992	228430	86	0.91372
92968	91770	80	42108	41514	72	1339	1271	10	1395	1164	10	2726	2842	23	396719	390342	80	0.916603
136546	126278	83	65679	58959	79	1581	1554	16	1722	1627	17	4584	4177	32	579894	525469	87	0.916603
143583	123501	90	62227	52899	83	1574	1407	13	1859	1623	20	4144	3745	32	590176	507217	87	0.917563
117210	114439	76	42073	40044	74	1539	1406	14	971	1168	8	2171	2145	22	240956	232357	80	0.917563
253653	188411	102	138039	107283	99	5498	4714	33	4610	3757	34	9279	7657	47	823615	644015	105	0.918524
200805	165993	91	71029	57692	85	2634	2153	25	2412	2015	24	5132	4288	36	442023	374110	90	0.918524
191026	146282	88	64774	50464	86	2818	2202	28	2501	1997	26	5225	3946	39	451824	337577	92	0.918524
113279	110007	80	33211	33040	73	1432	1458	13	1860	1706	18	3908	3989	28	526188	501409	81	0.918524
206717	160674	87	67366	54138	86	2507	1984	26	2576	2109	26	5311	3841	37	464213	354969	92	0.919485
110482	113818	74	38205	37902	71	1057	1023	4	1286	1142	10	3142	3204	26	397771	380787	78	0.919485
110347	107956	77	24275	24395	52	1544	1533	13	1553	1381	14	3917	3944	28	512791	495775	79	0.919485
80395	76895	73	33569	31799	71	930	994	0	1066	811	0	1749	1817	17	176671	164612	76	0.920446
66319	64798	77	19319	19202	49	953	1101	6	817	769	0	1341	1191	11	142572	140477	76	0.921407
186438	143846	93	65981	50970	86	2401	1792	24	1990	1651	22	4379	3402	35	382642	282173	103	0.921407
362289	237280	182	164881	125550	148	9022	7286	37	7472	5590	41	16928	12317	76	1.04858e+06	1.00603e+06	187	0.921407
118932	105204	78	54841	48828	78	1274	1105	8	1093	786	0	2519	2355	24	275187	240019	82	0.921407
215056	167120	94	77154	60796	87	2621	2138	24	1983	1553	22	4368	3400	34	406432	323456	89	0.921407
108609	91697	82	42662	36125	77	1393	1101	8	1130	1002	2	2056	1693	21	212988	187101	81	0.922367
308194	211046	113	107761	72680	113	4176	2819	33	3698	2667	34	8654	5891	46	738927	514824	117	0.922367
185580	146405	98	80112	63947	86	1996	1636	20	2015	1542	19	4053	3088	33	412427	333296	89	0.923328
79441	77422	73	28343	27731	70	678	753	0	872	740	0	1757	1749	17	160156	154173	75	0.924289
144299	127643	87	58837	51528	79	1467	1276	11	1470	1187	11	3806	3262	32	521895	462715	87	0.924289
89844	89748	75	22109	22108	49	994	1014	3	1222	1260	11	2799	2728	25	362490	345032	80	0.924289
144291	124873	84	59138	51577	81	1182	964	0	1641	1379	16	3490	3258	28	456659	407663	85	0.924289
88568	87236	74	36066	36067	71	1130	1025	5	1318	1172	10	2950	2970	26	400879	390213	78	0.92525
29444	31630	54	7490	7599	34	561	544	0	216	326	0	775	870	0	105035	103137	69	0.926211
115485	107511	77	39887	36741	75	1120	1089	7	1006	872	0	2673	2504	24	255514	237559	80	0.926211
105010	90204	80	41860	36957	78	1291	1194	9	1346	963	0	2247	1801	22	227368	195308	81	0.927171
88847	92150	72	51201	52184	71	1279	1238	10	1367	1209	10	2117	2263	20	242916	234842	75	0.928132
112146	108017	82	27385	26833	70	1105	1007	3	1554	1550	15	3261	3453	26	435650	419770	81	0.929093
106409	105891	78	37012	36761	71	1011	1038	4	1226	1240	10	3495	3704	26	478993	455143	78	0.931015
141244	120401	95	56204	47976	82	2274	2136	21	1781	1591	17	3708	3355	29	358361	308109	98	0.931015
97100	94969	76	28031	27676	68	1417	1383	12	1202	1193	9	2911	2856	26	432622	410709	82	0.931975
141250	121371	85	54640	46759	80	1350	1284	14	1570	1430	15	4024	3522	32	575235	501088	88	0.932936
61947	62130	77	12512	12917	39	744	702	0	694	645	0	1311	1399	14	123127	123367	71	0.932936
72990	69562	73	30852	28413	73	890	888	0	662	646	0	1818	1787	18	169292	153710	77	0.932936
177420	142844	84	63326	50661	84	2677	2378	24	2226	1539	24	4536	3722	35	401771	313923	89	0.933897
115854	98287	86	48926	42353	78	1797	1326	17	1080	917	0	2592	2221	25	215794	184942	82	0.934858
24058	23293	59	7150	7218	33	184	274	0	394	241	0	469	503	0	73391	70955	66	0.935819
56756	56424	69	15064	15194	41	608	710	0	484	518	0	1388	1239	11	121060	115153	73	0.93774
98419	98595	71	18123	17978	45	742	901	0	1452	1192	10	2960	2858	26	417919	405418	81	0.938701
119997	98747	84	52166	43312	80	1626	1351	14	1584	1238	14	2783	2167	28	301462	247583	85	0.939662
192071	154024	89	75413	60209	86	2291	1599	23	1668	1442	17	4241	3478	34	425682	343481	92	0.939662
169187	136936	94	47759	38402	83	1916	1558	20	1753	1551	18	3534	2728	33	311670	257164	88	0.940623
129136	123817	81	49594	48349	76	1511	1344	14	1930	1889	18	4185	3898	31	552766	524084	84	0.941583
105688	103659	74	22685	22540	50	1198	999	0	1037	1237	10	3272	3448	26	461304	437503	83	0.941583
77792	77393	72	17385	17499	43	1008	997	0	869	880	0	1946	1807	19	179362	172911	76	0.941583
234761	172836	94	80056	59009	90	3235	2463	29	2989	2186	29	5968	4258	40	516664	379128	96	0.942544
176327	162415	84	64898	59121	81	2625	2549	22	2284	1930	22	4945	4427	35	430255	392245	88	0.942544
220219	169778	88	99784	76089	88	2499	1716	26	3322	2394	29	7037	5198	43	925001	716036	94	0.943505
130770	111485	96	60094	50787	80	1064	1144	8	1617	1442	16	4056	3552	31	556246	491565	87	0.943505
122620	118861	77	30907	30841	64	1171	1233	10	1476	1461	14	3588	3607	27	488760	473928	80	0.943505
30020	33378	52	18316	19175	42	276	308	0	380	321	0	798	819	0	100940	108079	65	0.943505
167487	135038	84	68616	54815	84	1919	1501	20	1860	1536	19	4754	4021	35	649284	531501	90	0.944466
66164	65171	79	21916	22413	46	627	594	0	715	511	0	1326	1353	13	148204	146298	73	0.944466
64108	64150	69	17153	17546	41	861	893	0	486	804	0	1642	1489	18	146111	144935	74	0.944466
181335	151117	86	70785	59588	84	2609	2200	24	1974	1759	21	4344	3473	35	371080	322209	87	0.944466
93581	91327	78	28896	28876	67	1199	1035	4	1288	1258	11	2705	2745	24	383323	369842	79	0.945427
360531	257083	128	162016	117473	125	6691	4626	38	6531	4625	40	13780	10591	53	1.04858e+06	960008	129	0.945427
140561	124438	80	53108	46479	81	1999	1667	17	1588	1555	16	3639	3139	30	313278	285063	82	0.946387
176363	89924	109	62392	33133	106	1679	924	0	1935	1016	3	4827	2617	48	573601	284308	112	0.947348
86068	85778	77	30817	30499	71	895	999	0	929	967	0	2468	2566	22	338465	330412	80	0.948309
175401	142708	95	66584	55041	85	2195	1880	22	1599	1412	16	3824	3062	33	327038	274880	88	0.948309
140468	124893	83	65926	58024	80	1593	1378	15	1662	1632	16	4714	4142	34	614499	550888	84	0.948309
85255	83662	86	23644	23417	54	1025	1109	7	1388	1245	12	2112	2112	21	178748	169722	78	0.94927
304474	212646	110	99920	69771	107	4356	3045	36	3521	2460	32	7883	5572	45	647050	458380	113	0.950231
202786	167472	92	99810	81176	85	2916	2647	25	2404	1783	24	4345	3594	34	423762	357963	90	0.951191
91670	90824	75	31687	30353	73	1559	1382	13	1263	1171	10	2530	2374	23	217512	203270	79	0.951191
144401	131835	81	67038	61806	80	1266	1149	11	1605	1450	14	4372	3915	33	486051	443194	85	0.952152
79692	77889	73	31835	30343	71	978	1019	3	884	762	0	1692	1625	17	167698	161281	76	0.952152
79456	80300	72	22878	23190	50	917	868	0	809	996	0	2180	2081	21	312390	302316	75	0.952152
168687	137853	86	66395	54382	82	1761	1463	18	1967	1509	19	4622	3914	36	657888	545278	89	0.952152
155170	129544	85	63172	51598	83	2059	1650	24	2332	1781	24	5118	4417	35	693159	569104	91	0.953113
82427	84139	72	27133	27219	63	893	978	0	904	812	0	2442	2320	23	277126	270731	77	0.953113
91339	85978	75	37329	33803	74	1131	1049	5	1083	990	0	2399	2136	23	204207	188627	79	0.954074
65615	68744	68	22705	23048	47	812	957	0	711	787	0	1724	1579	17	159823	156181	71	0.954074
103069	90680	78	38207	33934	76	1405	1167	10	1101	1021	3	2240	2016	22	218772	195098	80	0.954074
153110	134526	87	59689	52757	80	1361	1163	11	1627	1427	16	3702	3332	29	407806	354014	86	0.955035
145765	133739	81	69671	63149	79	1726	1584	16	1770	1826	20	4727	4418	32	656583	603074	85	0.955035
63744	62729	70	26625	26052	54	965	949	0	747	567	0	1469	1252	13	133431	127329	72	0.955035
265436	201538	101	115154	91185	91	3003	2469	28	3053	2282	31	6610	5216	40	721455	559212	96	0.955035
168188	143660	91	70428	60325	84	1432	1164	12	1848	1497	19	4389	3937	32	667834	579423	91	0.957917
173165	138072	90	69681	57749	86	1821	1773	19	1871	1546	21	3771	3104	32	380650	319003	89	0.958878
85576	84141	77	30940	30647	71	1040	1074	6	1129	1008	3	2394	2350	22	324971	305535	79	0.958878
105535	91817	81	41968	36804	77	1615	1294	16	981	970	0	2470	2145	25	226148	192759	84	0.960799
104220	102540	77	23104	22970	53	1278	1452	12	1390	1363	12	3430	3358	26	470359	457019	80	0.960799
43056	42640	63	16548	16843	42	462	462	0	494	441	0	918	928	0	99341	100382	70	0.963682
40534	41769	52	6642	6680	32	451	558	0	333	324	0	1010	1011	3	119472	114273	71	0.966564
70799	70923	73	36938	36766	69	622	758	0	696	712	0	1662	1535	17	187108	185463	74	0.970407
181573	155013	98	72270	62253	84	2090	1710	21	2228	1951	22	4445	3750	34	457039	399884	89	0.971368
193651	162467	92	94892	81612	88	1768	1439	19	2188	1846	23	5783	5050	38	726091	616780	92	0.971368
41193	39900	77	15518	15795	41	429	556	0	324	355	0	744	815	0	97837	101753	69	0.97329
195966	157755	87	94171	76708	86	2333	1746	23	2350	1694	25	5396	4497	36	704397	563556	90	0.974251
133261	110521	85	51894	43073	80	2004	1570	19	1803	1293	17	3632	3019	31	333821	263189	99	0.974251
72103	74068	70	32876	32786	69	874	1038	4	569	602	0	1889	1921	18	235274	224947	76	0.974251
190286	154615	87	82556	66986	85	2125	1660	22	2340	1901	21	5574	4220	40	742086	604161	91	0.975211
295435	232680	110	124941	97492	103	4806	3540	33	4814	3854	33	9880	7932	45	861523	718868	107	0.976172
101620	100196	87	30099	29949	72	1177	1178	10	1384	1221	11	3051	3120	25	417081	401910	79	0.976172
73929	75555	70	17891	17858	43	1273	1212	9	930	843	0	1895	1919	19	175904	173406	74	0.976172
158676	131273	83	51172	42654	81	2178	1571	22	1910	1468	16	3599	2835	32	325280	259880	86	0.976172
199751	147298	113	82804	60489	113	2215	1590	19	2257	1515	22	5909	4147	40	755638	557985	113	0.977133
153971	133777	88	77115	67923	81	2354	1925	23	1881	1448	20	3911	3253	32	347217	288620	98	0.977133
123240	118540	79	48259	44881	77	1164	1079	6	1862	1644	17	3142	2948	27	322019	301203	82	0.977133
95500	98241	71	22273	23155	46	1100	1129	7	1358	1273	12	2868	2972	24	416511	400816	77	0.977133
68754	72428	69	22305	22598	47	647	667	0	735	656	0	1641	1705	15	196671	194915	74	0.977133
247414	190675	109	102966	79641	95	3706	2941	30	3458	2881	30	7093	5631	43	662842	540376	99	0.978094
70277	69815	71	32291	31050	69	888	1038	5	605	660	0	1499	1373	13	146582	140082	73	0.978094
101564	99897	79	24841	24685	51	1248	1039	5	1162	1222	10	3075	2998	27	421341	407372	78	0.978094
160878	127653	100	55885	45260	84	2016	1661	19	1839	1260	16	3551	2802	32	306951	244934	86	0.978094
102781	100192	75	33345	33005	73	1430	1460	13	1311	1184	9	2976	2730	26	426538	401731	80	0.979055
276406	192211	115	161352	121937	101	4114	2982	32	3932	3070	34	9258	6671	48	1.04858e+06	783838	107	0.979055
57046	58741	65	19327	19978	43	719	704	0	519	547	0	1287	1223	11	139870	141667	71	0.980015
120484	115822	76	70343	66963	76	1754	1501	17	1813	1689	17	4301	4123	32	575429	543153	82	0.980015
136740	126198	81	63412	56596	80	1114	1041	5	2046	1948	20	4516	4073	33	569891	518942	83	0.980976
127022	116262	81	58413	51438	79	1385	1274	12	1472	1418	13	3371	3191	27	463869	420987	83	0.980976
319991	238153	119	136484	105947	114	6921	5168	39	6550	5129	38	12729	10323	50	1.04858e+06	881459	116	0.981937
134597	119754	80	50841	44960	78	1608	1532	17	1877	1702	19	4161	3864	30	593775	525430	85	0.981937
108982	107076	76	49653	48964	74	1045	1139	10	1315	1253	11	2991	2997	26	409963	397129	77	0.981937
73506	73228	75	23778	23389	53	803	894	0	551	505	0	1519	1552	15	172486	155745	87	0.981937
277561	213733	97	184436	148755	93	5172	3978	34	5865	4821	37	13243	10510	54	1.04858e+06	1.01642e+06	100	0.981937
117615	112699	79	44856	44066	74	1753	1487	18	1904	1666	18	4223	3941	30	557617	532159	82	0.982898
116110	99290	87	46311	39975	79	1561	1496	14	1422	1279	13	3070	2417	28	256508	227095	86	0.982898
333801	221703	123	114456	75698	115	5806	3479	40	4110	2636	37	8911	6122	46	780000	528331	120	0.982898
134342	116871	89	59865	52420	80	1835	1460	19	1392	1237	13	4292	3671	32	575530	499462	86	0.983859
301600	206160	99	128344	87229	98	4168	2811	35	3899	2773	34	7319	5268	44	659060	459195	111	0.983859
75658	71564	75	29200	27282	66	1087	1014	2	803	970	0	1619	1611	16	182440	173640	76	0.983859
72244	65639	73	27887	24494	70	818	617	0	767	633	0	1585	1412	16	183011	169094	76	0.984819
92502	85002	82	38357	34711	74	1268	1134	10	957	898	0	2205	2049	23	197084	181733	79	0.984819
44902	43606	73	12205	12122	39	583	360	0	363	495	0	1214	1234	10	125658	119590	71	0.98578
115960	112763	85	49984	48547	75	1060	901	0	1288	1326	13	2915	2789	25	358081	340146	80	0.98578
127130	107193	79	50422	42179	79	1809	1381	15	1583	1254	14	3265	2793	30	293867	243742	83	0.98578
81587	78685	73	30507	28379	73	1273	1319	12	1071	1004	2	1923	1831	19	178727	162572	76	0.987702
85233	79606	74	35546	31743	73	719	670	0	974	901	0	1707	1675	18	188093	165516	78	0.987702
89704	84503	76	38411	35215	73	1256	1164	8	1222	1088	8	2354	2254	22	207938	182881	79	0.987702
34082	35992	61	9912	10000	36	420	502	0	384	459	0	712	755	0	67131	67147	67	0.988663
60135	58402	72	21251	21102	51	551	669	0	526	624	0	1442	1462	15	149662	147724	75	0.988663
201135	154944	90	68670	52742	87	2641	1974	26	2034	1611	20	4465	3374	36	413430	322360	92	0.989623
138079	119817	81	44386	36635	79	2064	1741	18	1445	1074	9	3147	2745	28	309484	259606	83	0.989623
112737	108916	75	41632	38869	76	1289	1141	11	1232	1337	10	3046	2900	26	267274	249562	81	0.991545
144148	128352	82	61723	54472	80	1648	1169	10	1380	1415	15	4248	3663	32	510848	440430	86	0.991545
173011	142528	85	65500	53396	84	1769	1372	16	2007	1595	22	4928	4368	35	684645	566965	91	0.992506
181502	146371	95	66235	51745	86	2312	1851	25	2170	1462	25	3860	3227	32	377612	285796	103	0.992506
137782	120805	82	56635	49859	80	1389	1307	12	1689	1310	15	3030	2464	27	268964	231714	84	0.992506
116756	106890	85	57250	51911	77	1471	1503	14	1612	1378	15	3562	3337	27	452393	407326	84	0.992506
60162	61659	68	25776	25714	59	520	420	0	474	595	0	1268	1232	11	155089	151477	73	0.998271
73779	72727	76	32727	32423	70	809	812	0	720	708	0	1548	1595	15	164518	155343	78	0.998271
122903	121608	76	59962	59270	75	1587	1578	15	1859	1734	18	4678	4639	31	615531	583668	85	0.998271
133829	111459	82	48324	40538	80	1816	1385	18	1326	1183	11	3134	2678	29	279972	226228	88	0.999231
111556	107086	83	42499	41036	73	1143	1188	10	1053	1013	2	2652	2449	24	274903	260091	79	1.00019
38510	38951	62	11106	11528	37	532	482	0	596	478	0	879	900	0	104500	104827	68	1.00019
333486	229235	108	113868	78513	104	4935	3203	36	4692	3304	37	10160	6894	51	837452	564676	111	1.00019
110507	98387	79	43216	37101	78	2071	1563	22	1328	1039	6	2740	2401	27	253557	216108	81	1.00019
98018	88950	76	39483	34637	76	1394	1083	8	1169	972	0	2081	1892	21	210989	179508	93	1.00019
90185	92760	72	44420	45150	71	1351	1214	11	1121	927	0	3057	3201	25	412255	394051	80	1.00019
150377	121690	101	59101	45946	101	1989	1673	18	1568	1231	13	3450	2576	31	328783	239704	101	1.00019
50036	54985	52	18925	19490	42	928	848	0	451	474	0	1136	1212	10	111372	109133	69	1.00019
205112	162972	89	118301	93276	86	3980	3428	30	4017	3157	35	8031	6708	42	730201	571931	91	1.00115
60651	60338	75	15529	15995	41	641	673	0	438	613	0	1208	1101	7	133183	134296	72	1.00211
66365	64984	78	21575	21200	51	936	957	0	643	709	0	1621	1683	17	140421	140506	74	1.00211
141922	132170	79	66871	59767	79	1411	1243	11	1383	1463	13	4646	4331	31	499931	449052	86	1.00211
90448	82973	78	29960	26468	72	1233	1154	10	1083	960	0	2403	2183	23	191350	175416	76	1.00307
300502	215664	110	156903	125503	104	5254	3913	35	4726	3548	37	10352	7862	51	858076	659066	106	1.00307
124152	116316	82	48324	44961	77	1556	1405	15	1338	1259	13	2454	2245	23	219878	203938	81	1.00404
157973	136460	83	69772	60026	82	1673	1451	15	1746	1408	17	4074	3360	33	475703	417297	85	1.00404
65993	66104	73	22159	22035	48	885	868	0	784	771	0	1418	1238	11	145064	147541	72	1.00404
99244	88546	83	40288	34813	76	1140	942	0	1210	1038	4	2293	2041	23	272593	235056	83	1.005
187865	150607	87	61572	49786	86	3014	2291	28	2274	1475	23	4444	3394	35	396969	317240	90	1.00596
33237	31954	59	13677	13787	40	455	432	0	346	255	0	705	647	0	88278	84330	66	1.00596
161289	135908	87	62485	52125	83	1855	1352	20	1483	1238	12	4691	3902	35	634109	533173	88	1.00692
240284	195376	89	157858	136848	89	6327	5192	35	5701	4854	36	12606	10901	51	1.04858e+06	919077	97	1.00788
74551	73661	80	16021	16140	42	1062	1051	5	783	901	0	1828	1864	17	163234	160985	74	1.00884
45886	45669	63	18208	18195	45	400	420	0	387	497	0	869	867	0	110826	110411	67	1.0098
135007	129342	85	48189	46369	75	1287	1130	9	1759	1510	16	2948	2807	26	339314	306306	80	1.01364
115197	112969	80	51725	50655	74	1221	1163	10	1629	1593	16	4018	3988	29	549810	522562	81	1.01653
133279	112602	83	58179	48695	82	1423	1149	10	1530	1326	15	2961	2365	29	308377	251635	88	1.01749
111928	110735	76	30095	29893	67	1347	1311	14	1499	1407	15	3816	3811	28	458613	447056	81	1.01845
174743	139440	87	60794	48590	84	2534	1999	24	1832	1524	19	4288	3410	32	359492	282723	90	1.01941
92127	89770	72	26054	24756	61	1184	1194	10	1025	949	0	2092	1980	20	187400	176857	78	1.02037
69945	70430	72	20857	20931	46	706	725	0	859	610	0	1486	1577	16	134057	132560	74	1.02037
182244	170693	85	41098	36675	80	2424	2279	21	1960	1762	20	4275	3918	31	378854	353562	85	1.02037
38507	38599	64	8967	9170	35	252	434	0	523	489	0	961	909	0	106098	103035	70	1.02133
205210	162513	91	80083	65267	89	3037	2210	27	2749	1842	26	4785	3662	36	451311	369424	94	1.02133
174537	136565	95	66532	52911	86	2068	1653	21	1552	1333	16	4007	2977	35	339994	267732	95	1.02133
125633	111810	83	47535	41861	78	857	1051	5	1190	844	0	2651	2317	25	257223	219091	87	1.02229
88273	85142	85	25606	25745	55	941	910	0	928	1013	3	2498	2211	25	362470	351951	78	1.02229
123017	117588	78	33776	33562	73	1687	1486	15	1846	1720	17	4155	3859	30	531511	504840	82	1.02229
182509	160604	90	87563	76029	83	2907	2573	25	2428	2010	24	4776	4248	34	426688	390545	86	1.02325
162167	135490	85	75408	64227	81	2053	1553	22	1628	1313	16	3763	3104	33	389610	308925	87	1.02325
76610	72951	74	31911	30142	68	999	988	0	941	725	0	1854	1945	18	175924	160257	79	1.02325
104153	94168	82	31658	27836	72	808	793	0	1363	1005	2	2271	2021	21	256980	227470	82	1.02325
189922	159492	87	94758	79425	85	3054	2473	27	2449	2232	25	4850	4132	34	436406	370822	90	1.02517
46679	46594	77	19659	19871	44	415	578	0	677	558	0	1049	1057	5	108333	109413	71	1.02613
87542	83535	78	30728	29292	72	1150	1087	7	1284	973	0	2140	2139	22	193186	187189	77	1.02613
46481	46599	77	16957	17121	45	632	604	0	428	463	0	1023	1024	4	96056	94044	71	1.02613
103340	99218	92	45331	43768	75	1044	1003	1	1271	1323	11	3356	3092	28	439656	414186	92	1.02613
100612	86547	80	40576	34781	78	1410	1219	11	1124	782	0	2366	2066	24	219273	189180	83	1.02613
299061	220581	121	121315	90974	113	5556	4276	34	4357	3426	33	9428	7310	47	850731	677491	119	1.02709
120459	113813	77	44760	40480	75	1314	1112	8	1590	1642	17	4752	4253	33	596398	551488	81	1.02709
241997	192391	95	116263	92771	93	3876	3257	31	3778	3133	30	7548	5949	42	686307	549251	110	1.02709
131761	108632	98	46098	38895	79	1816	1550	18	1599	1311	15	2900	2473	28	281812	235588	85	1.02709
130941	114583	81	65264	57063	79	1710	1217	13	1602	1330	14	2810	2513	25	262377	219271	82	1.02709
198037	170522	88	91684	81785	86	3324	2842	27	2610	2413	24	5997	5251	38	507014	438172	91	1.02902
231042	157566	94	73781	51636	92	3022	1848	31	2592	1710	26	5244	3486	41	494092	311457	98	1.02902
46466	47262	70	11028	11249	38	400	397	0	529	475	0	1057	1222	8	98067	95448	70	1.02902
184878	149742	86	52175	41720	84	2287	1763	23	2308	1681	24	4277	3593	33	405846	319582	89	1.02902
145342	122956	83	52193	43669	81	1905	1477	20	1584	1161	12	3113	2663	29	308062	254847	88	1.02902
40053	38576	78	10935	10022	42	483	464	0	445	345	0	989	942	0	100216	91988	81	1.02902
88713	88293	72	42972	42676	72	1142	1042	5	1212	1115	7	1998	1844	19	162139	152437	75	1.02998
244158	189450	104	81904	64283	90	2640	1997	27	2391	1786	24	5918	4589	39	540339	424394	95	1.02998
213307	162830	92	76515	59176	90	2472	1963	25	2637	1923	25	5162	3879	36	449090	335768	94	1.03094
153343	138304	81	66059	59238	81	1401	1260	14	1570	1370	16	3308	2918	29	472808	421392	88	1.03094
222983	174313	100	70741	55190	89	2701	2038	27	2859	2202	27	5830	4517	39	515456	409944	95	1.03094
141790	121784	81	55512	47521	80	1468	1290	13	1384	1163	12	3031	2696	27	304097	263857	85	1.0319
93727	80204	93	35702	30504	93	1359	1315	12	1172	848	0	2261	1940	21	201933	168850	93	1.0319
54273	56025	69	12360	12975	37	360	586	0	485	595	0	1353	1397	14	163566	167798	69	1.0319
146299	114566	95	61675	50464	83	2131	1625	22	1665	1359	16	3775	3163	31	352488	274040	101	1.0319
101254	94696	79	31787	29642	74	1057	802	0	1381	1339	13	4555	4218	31	451898	418586	80	1.0319
61152	59355	85	16211	15927	44	787	752	0	763	616	0	1464	1419	13	173284	164944	85	1.0319
88082	84814	74	33141	31629	72	848	934	0	1036	798	0	2180	2152	22	256556	242716	78	1.03286
227928	142114	104	76618	44750	96	2775	1699	28	2690	1861	30	6283	4546	44	734516	551021	102	1.03382
113884	108756	78	46040	42098	75	1302	1365	12	1838	1567	16	4008	3686	31	531121	502639	84	1.03478
153835	122693	83	63375	49559	85	1889	1393	17	1845	1353	18	3606	2780	32	341633	261433	89	1.03478
71111	69609	77	25959	25662	59	835	942	0	733	681	0	1885	1794	19	166379	167068	75	1.03478
117157	106506	77	44629	39101	78	1398	1289	12	1158	1025	5	3076	2852	27	426568	390205	84	1.03478
83006	77301	75	35477	32348	72	688	742	0	830	654	0	1867	1730	18	199693	188075	76	1.03574
67295	64125	85	29145	28996	68	638	559	0	595	577	0	1529	1622	16	186507	180326	73	1.0367
175230	148468	85	76719	66404	84	2036	1695	21	2195	1930	21	4527	3929	33	572091	496728	89	1.0367
69407	67802	73	23072	22345	57	891	832	0	728	839	0	1428	1452	13	147218	140066	73	1.03766
56933	55767	69	28628	28409	68	661	567	0	459	569	0	1032	1155	9	119375	119621	72	1.03862
159890	137350	83	45992	38054	81	2171	1647	24	1652	1661	18	3613	3046	31	353109	288395	87	1.03958
238168	182207	95	75226	56601	91	3051	2328	27	2936	2051	30	5293	4070	38	474418	367680	98	1.04151
183185	150621	85	73830	61462	85	2027	1674	19	2061	1465	23	3903	3287	33	339545	279699	89	1.04151
256683	172572	94	109677	71361	94	4309	2778	34	3459	2354	35	6850	4985	43	614532	438404	99	1.04151
106862	96458	78	42909	38437	78	1521	1493	15	1272	1059	6	3001	2558	27	262394	224979	84	1.04151
83386	83499	72	30844	31604	67	972	837	0	1264	959	0	2331	2447	23	345162	338935	78	1.04151
66223	66505	81	23888	24091	48	790	693	0	903	696	0	1574	1448	14	168278	157124	86	1.04151
67398	68985	63	25707	25584	54	843	702	0	682	792	0	1697	1708	17	172075	169717	74	1.04247
220931	157542	118	123834	92467	118	5871	4634	34	5383	3894	38	11085	8359	51	960584	734882	118	1.04247
131551	120925	80	89007	83148	78	1235	1298	11	1650	1494	16	3829	3692	29	463849	421411	82	1.04343
63672	65857	70	21999	22384	49	383	377	0	738	590	0	1581	1523	16	177373	170251	74	1.04343
122680	101765	98	47422	39450	81	1458	1322	12	1503	1139	12	2860	2368	27	251876	197552	98	1.04343
111298	110057	72	29646	30051	56	1545	1667	14	1459	1395	15	3573	3405	29	498721	486458	79	1.04343
112082	112910	73	44515	44441	73	1214	1202	10	1468	1407	14	3517	3578	27	483388	469923	81	1.04343
272789	192068	107	92225	64182	106	3619	2486	32	3816	2832	33	6901	4974	42	580572	418009	111	1.04439
78075	79008	74	27754	27704	67	1059	1006	2	1108	973	0	2416	2510	22	289819	285479	78	1.04535
134195	114241	96	54687	46924	79	1680	1442	16	1391	1137	11	3028	2499	28	298054	251249	84	1.04535
219550	178329	90	111238	91128	89	2574	1880	25	2785	2266	27	6477	5380	40	775092	627561	95	1.04631
62454	61372	79	12393	12264	39	618	608	0	479	655	0	1332	1406	13	138584	136478	73	1.04823
106304	92811	81	37893	32427	78	1196	1043	6	1141	913	0	2428	1997	25	227777	196862	84	1.04823
32136	33128	59	11843	11991	39	222	242	0	382	181	0	671	811	0	98475	97642	67	1.04919
84522	78140	74	35316	31976	72	982	1123	8	1087	821	0	1834	1724	18	181323	169135	77	1.05015
104970	106313	74	35160	34864	71	1146	1109	8	1366	1317	12	3568	3567	28	507714	488811	81	1.05111
122419	113177	88	60368	55470	77	1466	1229	12	1529	1407	16	3942	3460	31	501305	461674	85	1.05304
71141	69357	74	26536	25387	57	721	703	0	548	587	0	1968	1798	19	191781	183072	76	1.054
227256	169132	92	80651	58995	91	2654	1872	27	2697	1983	27	5649	4321	39	474497	356303	96	1.05496
68892	67482	75	28675	27529	61	861	674	0	694	702	0	1490	1413	15	153497	148227	77	1.05496
79940	82408	70	16040	16131	42	1011	910	0	991	1243	10	2601	2596	24	337270	330080	79	1.05496
63472	63962	69	14921	14780	41	808	889	0	664	577	0	1293	1262	12	145181	145380	72	1.05592
82974	72450	83	34696	31015	74	1483	1112	8	892	688	0	2038	1668	20	180469	156380	79	1.05592
35097	36668	58	8870	9069	34	136	241	0	355	315	0	765	786	0	101751	99542	68	1.05592
44545	45646	47	15413	15723	41	623	576	0	582	524	0	1243	1067	8	117658	117682	69	1.05688
221106	177584	93	96444	77841	88	2458	1991	23	3160	2345	29	7105	5880	41	927103	746309	96	1.05688
247453	182600	94	84590	61490	91	3254	2326	30	2641	1904	25	6075	4674	40	501637	373795	97	1.05784
42456	41822	74	12437	12645	38	401	422	0	646	661	0	957	967	0	115129	118181	71	1.0588
177609	145806	102	69612	59647	83	1630	1422	18	1772	1554	19	4363	3412	35	585240	482077	90	1.0588
210018	178116	90	108585	93320	87	2762	2301	24	3259	2851	28	7007	5986	39	755496	654003	91	1.05976
96894	94017	75	27862	26558	72	1257	1177	10	1017	1147	9	2756	2734	24	237584	234219	76	1.06072
88547	84274	74	36998	33418	73	1462	1126	13	1060	949	0	2356	2178	24	213249	189677	79	1.06168
87560	83845	90	39180	38925	72	876	994	0	958	944	0	2529	2322	24	310645	304080	78	1.06264
104838	101636	76	48025	47197	75	954	916	0	1128	987	0	3251	3448	26	391462	375336	81	1.06264
76037	71401	74	30528	28515	63	1157	1060	5	861	760	0	1911	1702	19	160450	148550	76	1.0636
93331	89516	76	31249	28672	74	1142	1137	11	788	915	0	2383	2431	23	199284	182679	91	1.0636
264017	189470	106	93990	68184	99	3290	2492	27	2944	2131	31	6655	4740	44	539918	400984	102	1.0636
129676	111821	83	52506	45172	79	1869	1716	18	1342	1109	9	3067	2523	28	254906	226278	81	1.06553
97938	94312	84	31079	30352	72	1359	1364	12	1188	1037	6	2758	2719	24	233711	217209	78	1.06553
167119	137105	85	53485	42638	82	2285	1636	24	1888	1406	19	4246	3314	35	337063	272693	86	1.06649
162445	135949	83	67622	56151	83	1939	1748	17	1624	1341	19	4990	4289	36	671074	559051	90	1.06745
110125	108439	80	33160	31328	73	1731	1689	17	1328	1164	11	2743	2756	24	234330	223755	77	1.06745
244980	183215	100	80059	60534	93	3821	2940	30	2638	1931	27	5313	3965	38	458280	347368	100	1.06841
219954	170593	89	85763	67158	88	2975	2265	27	2287	1853	25	5115	3943	37	409227	306843	94	1.06841
32436	32327	57	12706	12856	38	392	318	0	410	400	0	842	890	0	83487	83117	68	1.06937
88946	82594	87	35714	31996	75	974	1140	7	924	893	0	1875	1589	18	182717	164588	91	1.06937
149331	127867	87	58625	49652	81	1872	1501	18	1313	955	0	2934	2564	27	281585	232756	86	1.07033
68953	67066	74	22480	22137	49	692	789	0	810	735	0	1345	1387	13	155274	151082	71	1.07033
147780	128788	80	57020	48264	80	1865	1527	16	1460	1240	14	3111	2738	28	299884	268083	84	1.07033
51961	48803	84	15989	14796	54	517	438	0	247	385	0	1280	1125	8	154086	139731	84	1.07033
119587	101563	94	45682	39147	78	1829	1550	16	1489	1131	11	2996	2454	28	249433	211078	84	1.07417
57394	58216	69	16563	16774	42	662	770	0	539	663	0	1481	1400	14	122573	119434	73	1.07417
218382	171450	91	68457	53813	87	2982	2108	29	2506	1934	26	5369	4118	38	447052	359652	94	1.07513
156693	131681	93	59717	51399	81	2269	1858	23	1585	1271	16	4151	3403	34	330175	281112	87	1.0761
59206	59843	73	21548	21805	49	376	283	0	596	445	0	1265	1322	12	151055	148741	73	1.0761
124652	120237	76	52968	49504	76	1603	1456	15	1179	1012	3	2611	2417	24	259931	237906	81	1.0761
234041	181059	100	96120	74321	92	3071	2578	27	3083	2487	29	7664	6000	42	1.01301e+06	772362	101	1.07706
87007	76955	92	36395	32507	74	1074	974	0	980	814	0	1727	1443	17	182020	152221	79	1.07802
127769	107830	81	45964	39115	80	1794	1739	17	1665	1394	15	3239	2510	29	293439	238426	87	1.07802
305734	205904	135	160011	112539	135	6728	4983	40	6150	4218	42	13760	9829	56	1.04858e+06	1.00264e+06	135	1.07802
177701	132187	94	65026	50819	85	2026	1393	23	1735	1401	16	4243	3080	36	364724	279344	92	1.07898
112160	107986	77	33958	33137	75	1693	1564	16	1579	1662	17	3488	3547	27	492463	470067	84	1.07994
234610	174036	92	77240	58462	91	3154	2383	29	2681	2023	26	5592	4408	38	467295	352268	94	1.07994
66017	65109	72	20684	20697	47	986	803	0	646	645	0	1093	1104	7	113687	115058	74	1.0809
95324	93118	76	29327	29182	70	834	853	0	914	876	0	2397	2384	22	277026	272911	78	1.0809
180705	143850	85	55229	42864	84	2933	2139	28	2053	1606	23	4397	3533	34	403602	320499	92	1.08378
34317	37422	63	8414	8523	35	349	302	0	392	434	0	942	1004	1	128361	125339	68	1.08666
209580	158132	91	72219	54868	89	2958	2252	27	2386	1823	23	4796	3694	37	407600	312175	96	1.08666
63937	65627	71	22452	22485	50	658	711	0	689	746	0	1399	1379	14	130339	128371	74	1.08666
141283	112365	83	52072	42211	82	2103	1613	21	1868	1302	19	3601	2916	32	327972	259481	91	1.08762
212818	165748	92	72558	56791	90	2357	1800	24	2393	1621	26	5132	3971	36	455575	360295	95	1.08859
215004	164162	93	80211	61729	89	2550	2018	24	2009	1554	21	4582	3510	35	435736	334598	95	1.08955
174170	139964	87	70210	55823	84	2074	1601	19	1810	1312	20	5105	3967	36	641677	508556	92	1.08955
74821	76139	77	16985	16343	46	1069	1045	5	652	649	0	1762	1480	16	187716	164712	87	1.08955
69340	70899	69	19409	19507	47	764	712	0	959	972	0	1749	1675	18	164505	160303	74	1.09051
34017	35702	55	11789	11918	38	198	334	0	239	321	0	787	846	0	88871	94304	69	1.09051
241980	178076	97	90779	67944	91	3447	2464	31	2761	2279	28	5664	4074	41	517885	388485	99	1.09051
101022	99346	75	37093	36821	74	943	958	0	1159	1213	10	2757	2728	24	337467	329160	80	1.09243
85641	78500	76	34659	32080	75	976	1008	2	996	834	0	1944	1762	18	181904	165724	79	1.09243
138191	121662	80	49151	42778	78	1461	1312	15	1484	1219	13	3314	2906	30	405850	353247	83	1.09339
160143	131900	85	68510	56086	83	2071	1713	19	1909	1596	18	4333	3687	33	363862	307288	87	1.09339
129270	123875	81	39086	37944	75	1433	1496	15	1547	1459	16	4602	4448	30	615781	585075	83	1.09435
68713	70365	68	24915	25178	56	766	761	0	705	807	0	1781	1659	16	178143	179259	71	1.09435
195603	173552	86	82215	70998	86	2561	2164	22	2132	1825	21	4619	3832	34	385343	338724	89	1.09531
52566	53850	64	13428	13535	40	560	654	0	570	573	0	1147	1187	9	123932	121274	71	1.09627
105952	97821	77	39731	35439	76	1097	1092	7	1025	920	0	2266	2015	22	189735	166129	82	1.09627
91549	90488	72	46082	45896	72	1263	1030	5	1185	1254	11	2968	2774	26	367592	360769	80	1.09723
301946	211712	107	128706	90643	105	5011	3404	37	4669	3584	38	10369	7522	50	1.04858e+06	820918	111	1.09723
208836	171935	100	103648	87503	85	2788	2322	25	2672	1915	27	5582	4511	37	525376	437683	89	1.09723
90780	91287	74	33633	34201	71	1082	1103	7	1258	1079	7	2606	2685	24	350225	336624	77	1.09819
67284	70149	69	16420	17195	40	1223	1250	11	1059	1051	5	1780	1731	17	156481	153421	72	1.09915
178921	140162	95	62855	50745	84	2866	2462	26	2085	1706	21	4489	3294	36	404780	314797	89	1.09915
159906	131521	84	70118	57285	83	1718	1318	17	1990	1430	21	4173	3514	32	590509	484501	88	1.09915
77125	72636	67	33920	30594	73	1209	1080	7	1056	1042	4	2355	2018	23	194002	176278	76	1.09915
103845	102996	74	28220	27645	71	1101	1135	8	1380	1295	12	3432	3469	27	482642	471097	79	1.10012
104002	100362	91	31804	30916	73	1562	1558	15	1244	1299	11	2672	2684	23	296986	284592	78	1.10108
267793	182166	100	91427	63292	96	4180	2881	34	3141	2043	31	7007	4643	45	626712	430602	102	1.10108
71370	63637	88	24202	20734	88	1212	978	0	830	724	0	1875	1667	18	171682	150937	88	1.10108
150425	129931	94	66377	58319	82	1926	1760	17	1757	1506	16	4185	3799	32	442221	386630	89	1.10108
140645	119355	87	48320	40558	80	2037	1817	21	1444	1157	13	3499	2909	30	299617	255735	84	1.10108
106348	104433	81	37055	35051	74	1515	1336	13	1774	1692	18	3926	3744	29	482772	458531	92	1.10204
115136	113178	80	25619	25336	56	1253	1332	12	1806	1854	17	4040	3885	30	545652	520291	81	1.10204
150049	134248	81	63980	55914	81	1878	1562	18	1821	1575	18	4700	4125	35	611667	539792	85	1.10204
124167	121124	80	34996	33849	74	1879	1846	18	1726	1560	16	4429	4197	30	597777	567760	93	1.103
[truncated: 7,341 more rows]
