# Supplementary material for: Phenotypic heterogeneity follows a growth-viability tradeoff in response to amino acid identity
Source: Nat Commun. 2024 Aug 2;15:6515. doi: 10.1038/s41467-024-50602-8 (PMC11297284; doi:10.1038/s41467-024-50602-8)
Supplement: Supplementary file 6 — Source Data [file 41467_2024_50602_MOESM6_ESM.zip › source_data/fig6cde/2130_A6_yATP_NLIMLEU.csv]

FSC-A	FSC-H	FSC-W	SSC-A	SSC-H	SSC-W	BL1-A	BL1-H	BL1-W	VL1-A	VL1-H	VL1-W	VL2-A	VL2-H	VL2-W	YL2-A	YL2-H	YL2-W	Time
23296	24789	44	3988	4213	27	333	335	0	431	401	0	634	666	0	87592	85418	72	0
103963	101435	89	32945	32773	72	801	857	0	1228	1293	12	3200	3205	27	384389	375499	83	0
228596	184236	92	78031	62444	89	3163	2449	28	3471	2437	31	6880	5351	43	743363	602677	100	0.00199521
276558	198844	105	103156	75686	97	4059	3074	32	3451	2425	32	8410	5945	47	962151	686311	110	0.00399042
111211	99679	81	42385	37221	76	1268	1276	10	1098	889	0	2747	2376	25	314386	273858	85	0.00399042
40282	41298	57	14928	15172	42	399	406	0	460	380	0	827	652	0	112442	108841	73	0.00498803
49739	50277	70	16482	16717	42	713	698	0	539	609	0	961	1086	6	146038	140372	74	0.00598563
44063	46349	64	16186	16443	41	419	350	0	405	521	0	1075	1207	9	143888	141102	75	0.00698324
45498	45496	69	23923	24188	54	240	283	0	393	413	0	1079	1051	5	148803	143218	75	0.00798085
40736	41574	66	17936	18228	44	230	259	0	262	267	0	925	850	0	111838	112556	72	0.00798085
201389	160593	94	61725	48706	85	2672	2073	24	2328	1939	23	5113	4215	36	582537	458032	95	0.00897845
41202	41793	61	15213	15446	41	568	569	0	411	537	0	984	1115	7	128669	126645	77	0.00897845
53956	55550	57	16056	16228	43	422	506	0	450	464	0	1325	1325	12	146089	141351	76	0.00997606
172599	143386	88	63983	53350	87	1888	1767	18	1822	1450	17	4413	3582	35	501028	412305	98	0.00997606
21431	23498	40	10059	10598	35	123	113	0	390	338	0	608	626	0	68223	70581	68	0.00997606
207376	170947	87	90287	74630	86	2231	1725	21	3443	2697	30	7047	5648	41	830206	675311	97	0.00997606
119283	112954	82	47974	44736	76	1318	1223	10	1439	1285	12	3374	3027	28	383810	358521	84	0.00997606
110142	98731	80	46101	40460	77	1280	1183	13	1124	1021	3	2982	2650	28	347376	308903	88	0.0109737
29288	27055	73	12551	12689	39	203	214	0	248	272	0	448	470	0	72082	73603	71	0.0109737
48593	49829	66	25848	26112	56	194	364	0	477	576	0	1101	1129	7	149382	140546	76	0.0129689
135520	115847	81	53517	44883	79	2088	1650	20	1698	1374	13	3536	2926	30	408032	339786	88	0.0139665
46217	47323	74	18718	19160	44	498	666	0	555	539	0	1282	1152	10	128453	130174	75	0.0139665
111150	110735	75	54745	54554	74	1426	1428	13	1563	1347	16	3220	3199	27	377307	359793	85	0.0139665
134777	121213	81	58837	52394	79	1519	1470	14	1584	1281	13	3340	3146	28	423098	367353	91	0.0149641
62985	61549	85	22474	21709	65	1207	1144	7	846	807	0	2033	1960	19	232405	217068	85	0.0149641
34594	35230	68	12823	13334	38	338	329	0	248	230	0	800	715	0	95800	94768	72	0.0149641
260793	198641	95	111364	85251	93	4258	3143	32	3355	2652	31	8980	6892	45	917872	712381	103	0.0159617
144770	131043	82	54252	48428	80	1960	1736	17	1780	1563	17	3901	3592	30	477194	414104	91	0.0159617
56126	57896	71	16186	16599	41	754	921	0	571	549	0	1480	1443	14	167021	165809	77	0.0159617
27596	28812	54	9153	9360	35	302	220	0	209	257	0	498	504	0	82103	84073	72	0.0199521
41942	43465	57	18704	19054	45	297	374	0	492	388	0	996	913	0	117611	114777	77	0.0209497
26290	26581	49	11721	12088	38	126	288	0	342	318	0	589	576	0	88304	84811	70	0.0209497
36520	37920	56	14529	14740	41	305	455	0	422	443	0	922	1039	5	125703	127380	76	0.0219473
96224	97917	74	28884	29000	70	1138	1135	9	1240	1310	11	2729	2743	24	349665	342994	84	0.0219473
96173	97741	73	28378	28560	66	1024	885	0	1050	1100	6	2536	2398	23	300068	296566	83	0.0219473
186994	160852	85	76338	64121	83	2645	2182	25	2611	2193	25	5406	4580	36	595346	512911	95	0.0229449
63314	64553	69	25682	25853	68	482	563	0	698	449	0	1398	1488	14	176279	176943	79	0.0259377
50344	52462	68	13896	14349	40	445	565	0	580	686	0	1118	1134	10	163220	161828	78	0.0269354
171663	141031	84	59262	47995	82	2363	1881	22	1763	1457	19	4403	3350	35	483787	392433	94	0.0269354
121324	116518	80	45016	43912	74	1146	1092	7	1373	1250	13	3419	3202	28	391380	365827	85	0.0289306
40695	49053	41	18411	19036	45	489	447	0	492	432	0	1090	1068	6	131230	129971	75	0.0289306
125625	111977	80	43511	39065	78	1716	1500	18	1665	1324	14	3194	2819	27	368934	317377	88	0.0299282
55878	57332	71	20507	20773	48	420	569	0	631	654	0	1365	1365	13	153232	145935	78	0.0309258
133237	127666	79	63727	61958	77	2656	2901	21	1544	1481	17	3845	3717	29	431068	402030	87	0.0319234
68239	67740	71	19801	20022	45	742	712	0	601	729	0	1626	1585	15	214259	212293	78	0.032921
109604	107881	77	26240	26067	68	1141	1204	12	1679	1684	14	2972	3015	25	327858	312133	83	0.032921
101781	101173	78	34403	34235	72	1329	1409	13	1074	990	0	2419	2433	22	271179	258712	81	0.032921
162022	133706	89	66112	55290	83	1959	1519	17	1976	1569	20	4699	3947	35	558332	455169	92	0.0339186
159243	133029	90	48364	40192	83	1765	1576	16	1655	1453	18	4116	3168	33	459421	369352	91	0.0349162
134821	132267	76	55684	52755	77	1688	1501	14	1921	1704	21	3997	3786	29	446719	424893	90	0.0349162
27289	29113	61	13177	13610	38	57	187	0	358	280	0	732	793	0	84174	84741	68	0.0369114
114889	113120	75	46765	44357	73	1328	1236	12	1450	1439	13	3650	3555	28	404359	384348	84	0.0369114
47859	48508	68	10417	10552	37	764	626	0	611	519	0	1180	1205	11	142766	143684	75	0.0389066
65993	66642	70	26419	26566	64	805	771	0	713	743	0	1716	1560	17	202363	198324	80	0.0399042
41745	43056	65	12507	12740	38	301	299	0	200	302	0	882	898	0	118006	117037	76	0.0399042
40726	40724	66	14731	15105	41	170	176	0	370	367	0	596	711	0	85498	86486	74	0.0409018
122446	106528	81	43261	36956	78	1535	1335	15	1535	1249	15	3149	2711	28	377768	311076	91	0.0409018
151367	124435	92	54175	44387	81	2024	1498	21	1675	1239	13	3465	2819	31	418667	335240	93	0.042897
215505	160871	92	67274	49206	88	3038	2219	29	1995	1504	24	5115	3878	37	629274	462487	98	0.0448923
39115	40796	65	12639	12920	39	317	525	0	269	398	0	944	922	0	112739	108871	76	0.0458899
175146	142524	86	65874	52554	84	1739	1508	17	1779	1314	18	4498	3505	35	522062	424700	96	0.0468875
29859	32077	49	11390	11608	38	302	327	0	411	329	0	657	639	0	88203	86376	70	0.0468875
169793	142976	85	50868	42252	83	1803	1355	17	1862	1595	20	4374	3615	34	501706	415490	94	0.0468875
95903	91792	75	40234	38053	73	863	772	0	1132	966	0	2911	2626	27	322312	298426	83	0.0468875
232235	173228	94	93583	69729	90	2384	1847	25	3433	2485	32	8079	6244	43	861376	661433	100	0.0478851
28255	28740	46	8657	8891	34	235	242	0	201	315	0	695	699	0	81362	80275	70	0.0498803
262984	220844	92	122917	107173	91	5194	4370	33	4823	3847	35	11030	9505	47	1.04858e+06	990048	103	0.0518755
39004	39460	60	12196	12202	39	408	454	0	355	363	0	1036	1012	2	137580	139658	75	0.0538707
107232	105400	74	40063	39584	73	1342	1173	10	1643	1459	17	3605	3528	29	424305	403676	83	0.0548683
32585	35521	43	15833	16308	41	364	480	0	314	426	0	872	996	0	113513	110836	76	0.0548683
23787	22672	60	10283	10641	37	127	180	0	264	258	0	472	430	0	60537	63509	70	0.0558659
53283	54281	70	17436	17722	44	539	406	0	609	565	0	1317	1226	12	144007	142015	76	0.0568635
176559	150792	84	61977	51799	83	2420	1919	24	2359	1916	25	5250	4445	36	589776	472755	96	0.0568635
139259	121766	81	43401	37154	80	1554	1192	11	1577	1100	8	3313	2908	28	409074	357628	91	0.0588587
136490	125442	78	54254	49842	77	1166	991	0	1834	1602	15	3794	3553	29	417710	378601	88	0.0598563
45688	48147	54	13717	14419	39	465	483	0	384	378	0	1301	1177	10	157177	153035	76	0.060854
19339	21772	37	10444	10792	36	267	407	0	353	225	0	646	592	0	71705	72389	70	0.060854
135855	118235	84	53283	45695	81	1373	1453	14	1375	1246	12	3322	3018	28	418388	367159	88	0.0618516
118407	114306	76	27874	26157	65	1320	1469	13	1210	1240	12	3171	2906	26	346890	320240	86	0.0638468
123549	121086	80	35433	34946	73	1568	1523	14	1730	1630	16	3880	3688	29	448376	426224	83	0.0638468
147099	121352	86	56482	45373	80	1769	1411	16	1571	1294	13	3718	2975	32	412678	333856	92	0.0668396
123630	111781	82	51753	46621	78	1081	781	0	1035	1034	4	3008	2772	26	354543	317126	87	0.0678372
22150	23790	43	8605	8876	34	301	267	0	383	400	0	665	685	0	86670	85923	69	0.0678372
70872	72297	71	22556	22880	51	518	552	0	893	875	0	1645	1621	17	214659	209650	80	0.0698324
22536	27103	38	9503	9815	35	128	269	0	408	319	0	709	664	0	92564	96633	70	0.0698324
116175	106657	78	46094	41987	77	1081	1184	9	1443	1232	11	3325	3123	27	380967	339631	88	0.0718276
41821	44163	57	13886	14329	40	364	264	0	542	493	0	996	1110	7	118860	119289	73	0.0728252
80803	80431	74	30060	30068	70	512	733	0	904	765	0	1865	1975	19	249134	241360	81	0.0748204
24585	25204	57	11742	11971	38	99	163	0	-80	49	0	563	621	0	77104	73934	72	0.0748204
29244	29706	63	6695	6808	32	232	347	0	274	291	0	736	771	0	95855	95210	71	0.075818
119746	110573	81	49281	44772	78	1204	1184	9	1341	1197	10	3180	2646	28	370125	344717	89	0.075818
62712	63452	71	14719	14824	39	779	767	0	625	581	0	1512	1602	15	198557	193327	79	0.0768156
58577	58524	72	22878	23248	54	577	708	0	578	688	0	1358	1484	15	163134	155333	85	0.0778132
123357	121335	76	54350	52864	76	1138	1185	9	1668	1466	17	2918	2710	27	380073	359395	89	0.0788109
66633	67385	71	19981	20024	45	809	529	0	808	708	0	1703	1537	17	188518	186319	81	0.0808061
131289	112967	98	49172	42815	79	1278	1119	8	1662	1290	14	3757	3052	31	418205	353890	93	0.0808061
122955	113264	87	50273	46014	78	1256	1215	9	1385	1404	14	3735	3247	29	443842	403080	88	0.0818037
129900	122887	78	55235	50947	76	1251	1225	12	1650	1293	14	3363	3110	28	400985	361713	85	0.0818037
33703	35454	53	11286	11529	38	161	222	0	260	213	0	892	860	0	104321	105823	76	0.0828013
53245	50171	72	16356	16593	43	405	525	0	363	460	0	1097	1177	8	146970	145567	75	0.0828013
29838	28967	63	7292	7380	33	135	140	0	300	234	0	679	703	0	87937	90733	71	0.0837989
129384	114274	80	66130	58158	81	1353	1118	8	1624	1343	15	3569	3136	29	422337	365612	92	0.0857941
126989	115822	95	54408	50691	77	1325	1255	11	1415	1255	11	3881	3603	29	427007	395604	87	0.0857941
39427	39716	69	12969	13267	40	415	438	0	656	550	0	1490	1390	13	138204	137051	74	0.0867917
56947	59542	67	10579	10824	37	935	924	0	789	667	0	1402	1399	15	182200	175592	77	0.0887869
135139	122307	90	64182	56389	79	1660	1294	17	1694	1582	17	3918	3678	29	446285	395306	87	0.0897845
41101	42255	57	12352	12816	37	468	379	0	415	378	0	1002	1080	5	123982	118636	73	0.0897845
103010	96070	77	38506	35151	75	1083	882	0	1363	1301	12	3375	2964	29	389169	350447	86	0.0917797
51716	54347	63	13056	13378	38	650	618	0	608	598	0	1267	1259	11	134710	134112	74	0.0927773
158745	141292	83	58030	51889	81	2075	1782	21	1817	1608	18	4543	4085	32	528670	471709	93	0.0927773
43552	45388	66	17535	17719	45	288	401	0	528	612	0	1254	1284	12	137289	135081	74	0.0937749
138172	131340	79	53833	50618	77	1689	1475	16	1880	1647	18	3675	3431	29	455994	415633	91	0.0937749
243358	190082	97	79621	61124	93	3478	2548	30	2960	2411	28	6569	4947	41	852894	657051	104	0.0937749
35436	37736	52	12930	13208	39	249	338	0	172	320	0	831	832	0	105869	105929	73	0.0957702
195820	155971	97	59972	47062	85	2542	1781	26	2149	1651	21	4809	3830	36	612437	482392	95	0.0957702
31699	32756	62	9118	9283	35	472	474	0	269	404	0	888	957	0	102669	104025	71	0.0977654
213888	174004	88	71044	56881	86	2097	1665	21	2792	2404	26	5545	4495	38	695530	571614	101	0.0977654
112754	103034	77	47947	42878	77	1089	1161	9	1427	1227	15	3125	2741	28	376289	339294	88	0.098763
52064	53555	68	16205	16389	42	482	542	0	447	476	0	1104	1196	9	156673	154951	76	0.098763
137953	127213	85	45732	41068	78	1306	1169	11	1417	1284	13	3882	3554	29	417357	375522	88	0.098763
24016	26062	41	12676	12854	39	367	348	0	560	336	0	430	632	0	73336	70154	74	0.101756
64048	65005	70	24169	24246	61	675	625	0	827	778	0	1591	1684	17	194219	187157	78	0.103751
261293	207432	95	83174	66748	91	4216	3211	32	3393	2670	31	7964	6455	42	914592	732816	101	0.104749
105722	105354	75	37478	36829	72	1339	1174	9	1600	1469	15	3422	3394	26	393409	385482	84	0.104749
57950	56598	85	19294	18144	59	507	426	0	595	640	0	1467	1422	12	178240	161621	85	0.104749
106573	103917	79	34245	32909	73	1217	1256	12	1334	1075	7	2600	2505	23	315853	295145	84	0.105746
37778	33637	81	15784	14378	56	210	301	0	486	444	0	915	788	0	115896	101043	81	0.105746
28946	28818	55	12417	12751	37	269	255	0	408	351	0	591	649	0	89205	86337	71	0.105746
21530	22531	51	9165	9414	35	295	317	0	122	325	0	502	616	0	66423	67079	67	0.105746
41311	41181	66	12323	12579	39	389	378	0	477	387	0	1023	1016	4	123628	123314	76	0.106744
210286	171176	88	69302	55899	86	3034	2310	29	2827	2366	27	6152	5044	39	694187	573816	96	0.106744
55738	56566	73	16223	16305	42	803	755	0	622	617	0	1107	1211	11	145041	149669	75	0.107741
103166	100771	78	34976	33972	72	1649	1602	16	1453	1239	13	3829	3821	29	404402	388607	86	0.107741
252829	184532	103	83837	60468	100	3328	2472	29	3737	2768	33	7355	5751	42	836811	643048	111	0.107741
89883	91799	72	24431	24825	49	865	1049	5	1316	1391	11	3044	3141	25	363876	364208	82	0.107741
227731	205687	86	85177	75431	85	3126	2568	26	2886	2617	26	7265	6217	40	807133	705211	95	0.107741
96959	91499	76	42576	39316	75	1293	1235	12	1268	923	0	3143	3092	27	377148	335645	90	0.113727
99707	97159	80	36998	35809	72	1653	1716	17	1120	993	0	2744	2618	25	329238	308965	85	0.114725
143671	133471	79	50619	46511	78	1592	1595	14	1939	1799	21	4721	4149	33	543849	486447	88	0.114725
41276	44622	58	15551	16032	41	630	635	0	618	668	0	1215	1185	10	147767	147883	74	0.114725
88049	90378	71	25234	25066	57	1346	1222	10	1260	1180	9	2752	2591	25	287297	275833	82	0.115722
46933	47410	73	17747	18163	44	394	593	0	528	483	0	1194	1110	9	157238	152662	77	0.115722
108882	106996	76	36711	36481	73	1387	1153	10	1442	1220	12	3527	3316	29	407666	388866	85	0.115722
102609	103804	74	30745	30454	70	1363	1328	12	1188	1153	9	2958	2930	25	345472	333483	84	0.115722
38884	40815	56	10516	11248	36	499	613	0	602	504	0	1038	1074	6	138215	137553	75	0.115722
119215	116884	77	40593	39196	74	1433	1386	12	1412	1573	16	3774	3495	29	453563	428950	86	0.11672
284509	200671	120	85481	61251	114	3996	2872	32	3689	2623	32	8247	5771	45	900239	633345	123	0.121708
95301	98613	73	34095	34219	71	1023	854	0	1376	1396	13	2811	2702	25	347948	332496	85	0.121708
161305	138663	86	67004	56649	85	1678	1381	17	1891	1582	19	5036	4263	35	588485	505905	94	0.121708
29048	33576	38	13913	14587	39	234	380	0	510	308	0	832	862	0	107863	111299	72	0.121708
42941	44899	66	15493	15675	42	717	622	0	372	475	0	973	1004	1	120366	117533	78	0.124701
88426	84376	80	30989	28865	74	1011	1074	6	1022	885	0	2315	2102	23	255935	234323	85	0.124701
28974	28824	71	5172	5460	29	361	322	0	226	292	0	782	909	0	92043	90715	73	0.126696
137659	124344	95	48705	44011	79	1385	1240	10	1521	1306	12	3756	3378	29	404853	359094	88	0.127694
114856	105801	78	45376	41247	76	971	803	0	1490	1232	12	3425	3180	28	394709	352034	87	0.127694
58117	60505	69	13932	14618	38	711	546	0	723	776	0	1568	1673	16	208889	206101	78	0.128691
84405	85333	73	36271	36333	71	749	861	0	996	1128	8	2206	2032	21	262835	254977	89	0.128691
32989	35912	60	7426	7897	33	296	265	0	261	295	0	974	995	0	107888	113238	71	0.128691
49553	52715	65	11777	12038	37	762	686	0	666	611	0	1292	1434	14	172391	165143	74	0.129689
42954	45092	66	17171	17665	43	220	341	0	321	417	0	1022	1118	7	131213	132562	75	0.129689
58059	58911	69	10448	10465	38	670	553	0	533	455	0	1100	1183	10	150106	148191	75	0.130686
89537	89338	76	28114	28071	63	1020	1079	5	887	1000	1	2253	2316	21	280028	273530	83	0.130686
88055	87066	74	33325	33508	71	1061	882	0	1018	1061	5	2810	2730	24	310107	304439	80	0.131684
101308	100718	74	46154	46061	73	698	833	0	1270	1311	11	2936	2854	25	345554	326656	82	0.131684
145999	123008	92	54869	46553	81	1199	982	0	1703	1395	15	3717	3108	31	417081	337281	90	0.131684
134653	122795	94	46330	42492	77	1205	1143	9	1473	1224	11	3675	3506	29	470416	437547	87	0.132682
93242	95439	71	37416	37624	71	966	903	0	824	1055	4	2922	2788	24	341119	330669	83	0.132682
70222	71759	79	16428	16649	42	872	859	0	719	534	0	1731	1677	18	216198	215651	77	0.132682
67324	68743	71	23210	23395	59	750	839	0	571	623	0	2094	2261	21	220603	216606	79	0.133679
216199	167093	90	83804	65987	88	2075	1641	20	2258	1733	22	5026	3726	37	584740	451102	98	0.134677
154832	132437	99	51943	44682	80	2056	1817	21	1664	1320	18	4250	3705	32	457908	392465	92	0.135674
43854	45199	66	13579	13998	40	616	649	0	673	681	0	1209	1167	11	144294	144716	75	0.135674
22426	24282	44	11652	12246	36	258	286	0	264	201	0	464	385	0	70117	67458	71	0.136672
158013	132759	86	54761	46071	82	2053	1835	20	1444	1166	13	3913	3402	30	443352	360219	96	0.136672
106933	105111	78	35685	34538	72	1457	1126	9	1170	1214	10	3028	2803	25	317073	297691	84	0.136672
144904	128288	86	77055	69881	80	1533	1415	15	1536	1235	15	3896	3523	30	445777	392112	89	0.13767
149612	130617	85	49312	41923	81	1608	1503	13	1425	1271	14	3669	3009	30	416951	354791	91	0.139665
115379	111383	79	32286	31881	73	1308	1106	11	1569	1405	15	3796	3561	29	419691	397105	85	0.140662
331486	231877	110	109211	74649	109	4892	3368	36	4592	3132	38	11213	7780	51	1.04858e+06	803574	122	0.142658
106215	108604	72	55176	55192	72	1373	1258	11	1663	1673	16	3511	3554	27	412258	400479	83	0.142658
35524	36218	64	15044	15171	43	579	427	0	334	323	0	853	837	0	113645	109095	77	0.143655
46259	47128	70	16762	17051	42	451	511	0	374	634	0	1230	1208	10	141583	135669	77	0.147646
38161	39942	66	14991	15409	41	381	490	0	291	279	0	972	978	0	104130	105961	74	0.147646
253942	179125	99	85579	59584	96	3333	2280	31	3039	2124	29	6603	4753	44	702432	490741	106	0.148643
173365	147752	85	61609	51914	82	2355	2013	23	2667	2047	23	4894	3976	35	575324	476828	91	0.148643
128972	126617	75	52069	51256	74	1750	1724	16	1455	1703	15	3814	3597	30	408082	391818	84	0.148643
42121	42045	61	18134	18583	43	391	540	0	414	382	0	969	830	0	118358	115125	73	0.149641
50086	50738	68	17474	17478	44	572	598	0	526	550	0	1480	1620	16	153368	152070	78	0.149641
51371	51500	73	16451	16632	43	339	353	0	566	556	0	1214	1060	7	131117	131714	73	0.150638
125249	120649	75	49262	45440	77	1565	1493	14	1754	1539	18	4300	4161	32	509520	461818	88	0.151636
175363	147868	103	48981	40869	84	2503	2470	22	2118	1738	21	4566	4111	33	493622	418504	95	0.152634
172863	127547	91	60778	46213	87	1772	1486	18	1910	1463	20	5095	3867	39	541701	400684	97	0.152634
39310	41330	55	18533	18922	45	416	374	0	439	410	0	762	929	0	106811	101808	72	0.152634
104492	101316	78	32074	30418	72	998	858	0	991	1172	8	2651	2443	24	331248	312274	82	0.153631
328654	215972	118	115391	75594	112	5344	3341	39	4562	3322	37	10018	6895	50	1.04858e+06	725776	122	0.153631
160911	130297	88	54795	44514	84	1998	1585	20	2074	1524	20	4065	3237	35	441159	348190	100	0.155626
111499	99704	93	46530	41479	76	1121	1082	7	903	794	0	3013	2627	27	337823	288583	85	0.155626
24603	23519	62	10831	11070	38	151	196	0	103	136	0	455	455	0	67183	69164	66	0.156624
62905	62828	75	18031	18229	44	702	679	0	492	628	0	1739	1771	17	188831	193118	74	0.156624
46522	47511	64	22003	22373	50	360	494	0	317	280	0	1035	953	0	124991	124253	76	0.156624
178320	146344	90	61174	49965	86	2017	1623	22	2136	1774	22	4611	3799	33	540746	429265	100	0.157622
129165	110244	97	51123	42671	84	1258	1154	11	1345	1102	9	3719	3120	31	421902	343675	97	0.158619
133722	120301	82	40146	35096	79	1468	1258	12	1808	1478	16	3161	2909	28	358463	317682	90	0.158619
61257	60548	85	30302	30929	68	621	611	0	417	592	0	1191	1239	10	179815	179973	77	0.159617
142793	122191	82	46484	39561	79	2002	1846	21	1794	1349	18	4078	3511	32	442294	360414	90	0.159617
76671	78958	72	26581	26804	54	852	729	0	761	723	0	1756	1828	18	224560	219797	76	0.159617
46288	46945	66	11069	11200	37	152	287	0	457	471	0	957	993	0	132790	130886	74	0.161612
212331	177992	85	102675	85786	85	2998	2426	27	3029	2845	28	6752	5380	40	782505	660573	97	0.161612
104315	99380	91	42747	39506	75	1073	1069	7	1186	1325	12	3025	2759	27	354556	328496	83	0.161612
57620	59587	71	23789	24253	49	628	635	0	679	657	0	1482	1427	13	151385	145048	76	0.16261
140290	131121	81	59612	53571	79	1606	1704	17	1855	1499	18	4134	3754	31	492827	430849	86	0.16261
29307	31162	48	11469	11696	37	450	443	0	425	464	0	645	563	0	94959	94232	70	0.16261
156628	133509	84	75504	67190	81	2125	1926	21	2119	1756	21	5018	4337	36	571243	499177	92	0.163607
26598	26582	59	12916	13020	40	423	287	0	238	211	0	637	726	0	81599	80801	72	0.165603
57678	57424	62	11834	12160	38	444	302	0	383	472	0	1203	1159	9	139040	136421	77	0.1666
139885	123848	83	57602	51253	81	1741	1409	16	1486	1481	14	3635	3153	29	452872	396906	97	0.1666
128073	111297	80	49034	42994	78	1594	1508	16	1315	1245	11	3020	2645	26	359472	307996	88	0.1666
150121	124377	83	61476	50121	83	2234	1897	21	1651	1250	13	3614	2921	32	444465	354653	91	0.170591
47922	50193	54	16371	17051	41	612	766	0	872	895	0	1223	1237	10	157178	160123	77	0.170591
122180	116049	78	41311	38427	76	1304	1235	10	1222	1290	13	3520	3131	29	444277	411653	86	0.170591
133930	120940	81	56349	49369	80	1292	1201	11	1660	1256	15	3938	3626	31	438144	385330	88	0.170591
29404	33532	42	14311	15073	39	444	421	0	326	308	0	770	822	0	113416	111780	72	0.170591
139570	134928	80	56562	53173	76	1645	1437	15	1847	1849	18	4670	4414	31	513673	479455	85	0.171588
125556	113444	79	55449	49812	78	1653	1544	16	1365	1235	12	3306	2871	30	379037	334454	87	0.171588
86284	85603	74	32149	32003	71	656	812	0	973	1058	5	2367	2394	21	295608	286440	82	0.172586
52848	50735	82	11015	9951	41	597	552	0	563	375	0	1270	1125	8	163280	150940	84	0.172586
126210	119457	78	49810	46455	76	1431	1179	11	1643	1546	17	3913	3792	29	453260	414943	89	0.172586
134401	127996	77	52595	48785	77	1549	1323	16	1741	1495	15	4046	3887	30	485063	451973	86	0.172586
150026	143628	82	69251	66910	78	1966	2001	19	1984	1768	18	4455	4184	31	478939	457148	85	0.173583
124714	113610	79	45299	41276	76	1429	1357	14	1238	1324	13	3795	3502	29	425909	379643	87	0.173583
66708	66015	79	27605	27085	68	422	548	0	534	612	0	1711	1728	17	200062	191888	77	0.174581
42675	41387	81	17873	18085	45	611	571	0	375	345	0	711	778	0	102503	99857	74	0.176576
39917	40976	60	11982	12187	38	789	733	0	398	538	0	1117	1036	4	127508	124187	72	0.176576
150153	136067	82	73953	67250	81	1582	1446	15	2164	1984	20	4882	4393	34	601336	533013	93	0.178571
192879	157779	86	69441	56429	84	2365	1738	24	2043	1691	20	4825	3998	35	596426	479966	93	0.178571
45482	47901	54	22670	23646	46	161	295	0	357	398	0	925	970	0	121146	118209	75	0.178571
80674	81562	72	26559	26636	56	684	651	0	894	714	0	1783	1754	18	237198	234486	80	0.178571
114411	106792	82	44075	39916	76	1273	1135	8	1206	1397	13	3567	3197	29	432293	395415	88	0.179569
126957	122490	81	47329	46011	74	1033	1041	5	1529	1555	14	3342	3438	26	390234	377419	86	0.179569
58761	58565	72	19396	19890	48	606	503	0	710	636	0	1148	1223	10	159442	152977	77	0.179569
229380	171943	108	77761	60111	93	2845	2013	27	2468	1709	26	6004	4575	40	632200	466148	102	0.179569
96789	95709	74	35783	33795	72	1707	1545	16	899	1060	6	2632	2433	23	309240	291566	84	0.180567
133146	116751	90	56856	48945	81	1619	1432	17	1446	1280	14	3802	3278	31	442384	375588	92	0.180567
57031	58015	73	17312	17515	43	452	595	0	541	497	0	1449	1340	15	166770	164205	75	0.181564
157943	136714	86	68966	59671	83	1785	1674	16	1961	1689	18	5037	4542	34	564873	494133	93	0.181564
34502	34318	69	15976	16284	42	349	352	0	309	348	0	825	763	0	100933	100464	74	0.182562
124305	116016	78	65889	61595	78	1267	1154	9	1561	1317	13	3129	2744	27	384157	353645	87	0.183559
23791	24561	57	9535	9971	35	241	200	0	149	219	0	684	707	0	72535	73713	70	0.183559
131523	116190	81	52690	45711	79	1260	1184	9	1131	785	0	3161	2741	28	385549	323189	87	0.183559
33458	35282	57	12735	12906	39	393	447	0	260	339	0	860	891	0	108114	105129	72	0.18755
47817	48999	53	16516	16786	42	657	630	0	582	657	0	1190	1257	11	133543	128962	75	0.188547
119189	113231	80	53449	50169	76	1423	1154	10	1374	1279	12	3447	3191	28	381343	357777	86	0.189545
195945	151577	90	74761	57068	86	2192	1763	20	2243	1556	23	5345	4227	37	600005	468537	95	0.190543
60854	63332	69	23585	23964	49	469	460	0	803	808	0	1578	1540	17	188131	184401	76	0.190543
36192	36462	64	16068	16131	42	530	537	0	391	324	0	930	882	0	109682	107144	73	0.192538
46072	47897	73	18242	18339	46	704	683	0	339	508	0	1200	1106	8	148266	143957	73	0.193536
126050	124408	76	37527	37287	74	1536	1706	15	1423	1387	15	3610	3640	27	427671	404414	85	0.193536
132993	126622	81	42538	41368	76	1753	1550	18	1752	1657	17	4436	4280	32	502301	469439	87	0.193536
59049	60391	75	16355	16444	43	499	503	0	462	502	0	1450	1529	16	175766	168265	77	0.196528
140520	124006	81	61794	52309	80	1609	1326	14	1893	1598	19	4329	3830	32	469767	413923	90	0.197526
51804	51535	72	12325	12584	39	726	692	0	519	541	0	1085	1169	9	135933	135130	75	0.198524
26874	26143	68	12735	13247	38	43	107	0	396	387	0	665	669	0	70417	72779	71	0.198524
113387	111105	76	39760	39183	73	1246	1275	10	1321	1420	12	3582	3532	28	418240	393597	84	0.198524
130875	120204	79	59675	53846	79	1265	1165	10	1760	1553	16	3324	3171	27	449884	396783	87	0.199521
47952	48516	69	17341	17642	43	619	737	0	634	610	0	1117	1032	5	151107	150887	75	0.199521
68410	70720	70	18780	19203	43	799	942	0	610	652	0	1597	1651	16	198049	191715	78	0.199521
63072	61551	73	18985	19053	44	732	761	0	682	700	0	1482	1542	15	192060	182714	77	0.200519
89272	92765	71	44427	44340	71	855	783	0	1079	1023	3	2999	2819	26	328045	317897	81	0.200519
140704	120500	81	55451	47278	80	2085	1552	21	1906	1520	20	3830	3181	31	418226	351978	89	0.200519
87798	88749	72	32506	32457	71	908	749	0	1303	1144	8	2389	2346	21	294293	282309	81	0.202514
54527	55830	67	15302	15356	41	519	587	0	419	534	0	1280	1263	11	176813	172794	77	0.204509
99712	100365	74	42109	41732	73	1065	957	0	1381	1291	12	3165	3234	26	353199	340825	83	0.204509
53539	51545	77	24843	25293	54	647	735	0	552	359	0	1145	1110	8	141275	137405	78	0.205507
189730	151711	90	72933	59033	86	2019	1594	19	2463	1813	24	5110	4047	37	600767	475848	95	0.205507
106063	100634	76	44716	41627	75	1028	957	0	1234	1096	7	2923	2588	26	316889	287339	86	0.205507
20351	23425	38	7099	7634	32	466	322	0	254	395	0	528	610	0	79314	81477	65	0.206504
49954	49060	71	19934	20191	45	640	596	0	676	645	0	1373	1274	12	152590	142464	74	0.206504
122866	118271	93	36438	35016	74	1363	1309	11	1580	1365	15	3639	3512	28	412706	389991	93	0.206504
150857	129620	99	60957	51715	82	1633	1644	17	1572	1311	15	4162	3722	30	498272	413963	99	0.206504
28360	32344	39	14112	14754	39	295	286	0	360	441	0	851	819	0	80360	82382	68	0.207502
168839	142740	85	43950	36691	82	2825	2514	25	2236	1970	19	4915	4074	35	501550	421930	94	0.209497
112616	111821	75	38796	38491	72	1034	992	0	1161	1229	12	2804	2471	26	309859	299087	82	0.209497
82170	84866	70	24238	24880	51	1200	1131	8	903	899	0	2370	2431	22	273628	270052	79	0.209497
113814	111396	75	48114	46884	74	1324	1342	10	1502	1527	14	3658	3526	28	478306	454933	85	0.211492
180789	167113	86	57339	53572	82	2851	2427	25	2312	2166	23	5215	4726	34	571532	520797	94	0.21249
87976	89033	71	40683	40485	71	1001	937	0	1122	1093	7	3060	3055	25	347072	328464	81	0.214485
43107	45064	70	14599	15014	40	214	240	0	411	420	0	985	1019	4	119509	122484	72	0.215483
171519	147790	82	69620	59476	82	1560	1269	12	2283	1933	22	4969	4224	35	519878	436253	94	0.217478
25940	26620	53	11607	11932	38	160	323	0	361	313	0	727	789	0	82355	81290	69	0.219473
42133	42237	68	13029	13253	38	364	389	0	374	405	0	764	880	0	133277	133715	74	0.219473
120272	110662	84	47453	41730	79	1332	1287	11	1318	1295	12	3768	3306	30	382452	334626	87	0.220471
142614	138317	80	50414	49850	76	2239	2303	21	2173	1888	21	4614	4338	31	468625	439521	87	0.220471
26252	28206	42	7540	7870	33	454	270	0	483	405	0	835	878	0	89122	90028	70	0.220471
33246	36124	53	14962	15233	42	189	258	0	252	273	0	796	696	0	96112	97551	70	0.221468
89383	83778	75	37575	34041	73	1196	1007	2	996	827	0	2236	2064	21	280169	250056	82	0.221468
25289	27233	51	10624	10850	37	177	181	0	178	274	0	698	649	0	81502	83848	70	0.222466
133968	121976	82	65624	60684	77	1527	1546	14	1757	1638	19	4539	4420	31	519105	484375	87	0.222466
96892	96860	74	39733	39275	71	1172	1171	10	1175	1069	8	2936	3130	24	362055	350882	78	0.223464
80520	80924	81	24837	24903	59	1044	877	0	798	909	0	2046	1947	20	246266	240670	81	0.224461
21912	21781	59	8026	8302	34	171	328	0	318	377	0	638	626	0	72693	74183	66	0.224461
146751	130258	92	66854	58052	80	1572	1511	16	1945	1683	18	3825	3476	30	486711	417139	88	0.225459
231608	186954	101	95359	76602	88	2979	2593	27	2927	2302	29	7143	5957	40	827562	656037	98	0.225459
100673	102094	73	35988	35763	71	1056	1215	9	1324	1441	15	3416	3411	26	387884	376219	80	0.225459
55364	57862	67	23545	23695	50	553	630	0	669	725	0	1068	1064	6	149569	148959	74	0.226457
29756	30651	55	12682	13093	39	290	340	0	198	274	0	643	641	0	88691	89914	69	0.226457
29962	30671	65	11804	12335	36	258	197	0	81	85	0	633	708	0	80473	77910	68	0.226457
79689	77769	75	22912	22953	51	838	863	0	1016	937	0	1979	2062	19	225604	218194	78	0.226457
149475	140868	79	48163	45304	77	2265	2072	20	1705	1626	18	4450	4036	32	535424	497719	86	0.228452
73919	76126	70	29974	30317	69	782	739	0	893	699	0	1802	1839	19	222774	227150	78	0.228452
34656	35065	64	12791	12947	39	314	372	0	403	438	0	921	1071	5	114932	108594	79	0.229449
62552	62929	71	14932	14915	41	858	886	0	727	612	0	1551	1511	15	202143	194967	77	0.230447
113457	110708	76	50948	50964	74	1063	1194	10	1630	1750	19	4177	4105	30	492747	475124	85	0.230447
58704	59983	67	22838	23169	50	593	624	0	650	745	0	1148	1180	9	168344	166478	77	0.234437
136262	121295	84	46299	39234	80	1684	1636	16	1557	1338	15	4120	3696	30	480829	421704	90	0.234437
48157	49409	60	26168	26638	55	592	688	0	458	419	0	1182	1280	11	147706	148814	74	0.234437
23181	24572	46	9708	10084	36	145	350	0	267	412	0	553	651	0	82367	80435	70	0.235435
109513	108885	73	28037	27987	60	1569	1406	14	1254	1186	11	2819	2734	26	333523	316272	86	0.236433
129147	120085	80	52036	47675	78	1643	1473	16	1447	1291	15	3652	3282	29	410544	354773	88	0.23743
118668	103873	92	46769	40113	81	1551	1205	11	1468	1280	14	3479	2979	29	401900	348757	97	0.23743
124449	124011	77	47701	46848	74	1541	1493	14	1654	1900	19	4363	4108	31	489572	468303	84	0.23743
80993	81781	74	34432	34640	69	1296	1268	11	1002	967	0	1965	2051	19	257400	255269	80	0.238428
92193	89220	82	29994	28969	70	1124	963	0	834	768	0	2091	2054	19	269592	255638	81	0.238428
217789	172782	103	82099	66345	92	2542	2071	24	2833	1958	26	5732	4469	38	576504	465583	99	0.239425
305409	213280	119	103934	70349	113	3907	2979	29	3844	2372	35	8278	5678	47	965688	683330	122	0.239425
55797	59408	55	17885	18493	42	645	667	0	486	680	0	1596	1527	16	171790	168167	85	0.240423
72390	70466	85	28118	27952	66	566	629	0	762	720	0	1613	1639	16	196596	188295	80	0.243416
59864	58570	77	25583	25559	59	345	320	0	429	542	0	1271	1322	12	157816	147964	85	0.243416
44188	43445	77	14359	14540	41	498	498	0	273	386	0	875	910	0	123278	119687	74	0.243416
128457	116431	78	53236	47638	77	1410	1118	10	1712	1298	13	3348	3100	28	385554	341480	87	0.244413
165073	140386	86	65648	54843	82	1965	1602	19	1890	1655	18	4747	4184	35	610315	521290	93	0.244413
185280	161505	86	89181	77667	84	2006	1695	21	2127	1765	20	5379	4517	37	567398	478662	92	0.244413
266759	200535	95	111006	82737	93	3033	2021	29	3967	3034	35	9078	7023	46	1.04858e+06	799287	99	0.244413
104072	103804	75	40282	39509	73	941	1012	3	1420	1235	10	3437	3475	27	362163	350244	83	0.246409
70846	71586	72	31634	31955	69	739	623	0	798	712	0	1622	1593	15	198570	196143	78	0.246409
74342	76899	71	30979	31187	69	977	1073	6	729	918	0	2003	2037	20	233125	227279	76	0.246409
46771	47494	67	20070	20419	48	412	528	0	661	543	0	1015	1037	6	131604	127878	74	0.246409
119577	117153	76	22289	22105	50	1735	1840	17	1189	1268	11	3126	3141	26	358181	333863	85	0.249401
23957	25663	49	13063	13380	40	186	210	0	194	370	0	639	721	0	84695	81872	67	0.250399
265162	195964	100	111607	83296	94	2944	2115	28	3542	2543	33	7424	5625	43	835194	630001	101	0.250399
62526	62673	72	28803	28713	64	617	681	0	718	732	0	1634	1573	16	217275	217143	74	0.250399
46939	49429	66	16879	17378	42	424	534	0	461	462	0	1041	1009	3	126616	128851	71	0.251397
44406	46549	62	13813	14091	40	401	417	0	246	440	0	1012	1098	7	132393	132180	74	0.254389
152121	146926	80	56747	54259	78	2342	2433	19	1899	1728	18	4793	4533	32	582883	563216	88	0.255387
54230	53576	83	12741	13022	39	479	630	0	413	438	0	1201	1159	8	155223	156055	73	0.255387
29542	31231	56	17225	17906	42	278	226	0	244	338	0	780	865	0	103908	106288	68	0.255387
38096	37389	66	13524	13712	40	376	448	0	353	337	0	910	969	0	104639	101797	73	0.256385
47411	47270	78	13452	12564	44	645	645	0	499	515	0	1158	1163	9	148982	141167	83	0.256385
28195	28537	54	9894	10213	35	343	492	0	360	306	0	841	827	0	94740	97157	69	0.257382
113860	111710	77	50851	49863	74	1477	1287	11	1679	1657	17	4100	3856	29	469135	457106	83	0.25838
44112	44805	60	17093	17500	43	640	595	0	735	535	0	1265	1245	11	144958	144640	74	0.259377
32089	33268	60	12748	13081	39	338	343	0	150	416	0	797	724	0	107973	112299	70	0.260375
85395	79578	81	36748	34391	72	621	633	0	1191	1131	8	2037	1833	20	245274	232684	83	0.261373
53205	54390	67	25331	26048	57	433	550	0	455	452	0	1223	1216	11	164469	159965	76	0.261373
25040	25367	56	7762	7991	33	193	139	0	338	390	0	656	592	0	99574	100685	68	0.26237
46363	45227	77	14313	14576	41	459	470	0	713	628	0	1099	1027	4	132572	129942	75	0.26237
71803	73246	71	29282	29414	69	772	781	0	891	749	0	1911	1866	19	217388	209986	76	0.26237
39821	41808	57	16510	16830	42	423	421	0	355	398	0	1059	1106	7	120122	114275	73	0.263368
50823	51135	72	14616	14760	41	300	360	0	390	523	0	1148	1204	10	128828	135651	75	0.263368
57333	57821	69	17892	18183	45	565	618	0	643	641	0	1365	1350	13	158414	149704	76	0.265363
117025	115987	75	31462	30868	72	1628	1585	15	1307	1264	12	3067	3029	26	362627	342910	83	0.265363
87521	86528	73	35581	35579	71	1339	1275	13	962	817	0	2137	2160	21	259573	255776	80	0.266361
115925	113447	74	42619	40048	74	1415	1464	14	1583	1526	14	3418	3098	28	385922	350528	84	0.267358
113896	100355	80	45690	40177	77	1418	1224	10	1422	1207	13	3058	2546	28	330566	286179	87	0.268356
23968	24810	48	9951	10114	37	83	131	0	390	304	0	607	657	0	96804	97583	72	0.271349
50537	52299	67	17121	17441	43	506	664	0	296	427	0	1365	1271	11	144034	140969	76	0.271349
113277	107735	88	39190	37802	73	1304	1142	9	1537	1276	13	3308	3261	26	392751	365469	83	0.272346
45663	47155	63	9533	9964	35	271	300	0	470	444	0	1049	1057	6	110992	114387	74	0.273344
130877	81638	92	44721	26517	88	1251	838	0	1390	1002	2	3131	1990	37	374931	244904	97	0.273344
57353	55602	86	16216	16303	42	529	566	0	539	651	0	1209	1198	9	138263	130942	76	0.275339
143286	128804	91	57273	51112	78	1405	1435	14	1861	1515	18	4486	3800	33	470539	410246	87	0.277334
175647	148946	86	73096	60971	84	1878	1597	19	1872	1374	18	4442	3713	34	507059	420845	94	0.278332
40358	43896	61	18389	19277	43	336	407	0	522	459	0	940	1004	1	118882	117739	72	0.278332
144658	128987	88	58821	53308	78	1425	1210	11	1888	1535	19	4486	4004	32	504703	448016	89	0.278332
137877	118715	88	52177	44436	80	1305	1158	8	1635	1340	15	4291	3616	32	434894	369439	93	0.282322
151072	142733	79	61236	54439	79	1435	1344	13	2127	1704	21	4344	3989	32	533324	472724	89	0.282322
78077	77860	74	27483	27297	57	1071	1018	3	758	459	0	1697	1611	17	198360	202333	78	0.282322
119742	114164	78	48219	44707	75	1077	1108	7	1405	1237	12	3166	3094	27	380889	351098	85	0.28332
184861	172174	83	93820	87713	82	3068	2566	25	2829	2488	26	5758	5083	37	684783	618731	88	0.28332
54057	51709	80	19529	19724	45	487	488	0	591	584	0	1205	1224	11	140840	137969	74	0.284318
139079	124434	85	42374	37485	78	2066	1785	20	1683	1585	16	3357	3014	29	403036	359451	88	0.284318
85169	84952	80	28444	28459	65	911	844	0	830	682	0	2035	2046	19	274788	268797	79	0.284318
34886	38038	45	10456	10822	36	222	177	0	417	523	0	849	1000	1	120394	121368	71	0.284318
31125	31063	58	10057	10492	36	383	451	0	314	370	0	870	790	0	103968	102522	71	0.284318
35487	37657	52	15340	15599	42	359	392	0	297	345	0	834	764	0	107565	105491	72	0.286313
22985	24431	45	12110	12432	38	213	268	0	220	233	0	615	663	0	79432	76638	70	0.286313
120910	117354	84	36671	34977	74	1634	1543	17	1521	1527	14	3772	3565	29	422354	402560	93	0.286313
139086	127658	83	51985	46129	79	1130	995	0	1536	1324	14	4000	3735	31	474850	420288	87	0.286313
148155	132984	80	60391	52253	81	1652	1296	15	1719	1450	16	4340	3581	34	552414	474814	88	0.286313
137731	121560	82	56130	49627	80	2408	2265	22	1803	1562	17	3933	3425	32	455166	402071	90	0.28731
75418	78213	59	28897	29403	57	758	703	0	668	708	0	1901	1723	18	203271	199329	77	0.28731
207979	164539	92	79880	63804	86	2308	1751	22	2989	2497	28	7355	6058	40	849392	674562	96	0.289306
129738	120768	80	49782	44769	79	1732	1161	16	1635	1416	16	3991	3513	32	501271	449240	95	0.289306
36200	40728	46	10984	11861	36	439	347	0	269	293	0	891	907	0	118524	123404	69	0.289306
38054	39516	50	13525	13756	40	365	497	0	583	614	0	960	893	0	120751	119787	81	0.289306
40434	40535	64	15353	15963	40	574	657	0	205	392	0	963	998	0	127310	133387	72	0.289306
26001	26901	54	10122	10206	36	211	156	0	463	396	0	390	464	0	73135	73167	70	0.290303
26693	26782	61	11302	11752	37	373	376	0	214	297	0	634	534	0	80185	81502	70	0.291301
46946	46766	72	22014	22378	51	442	573	0	527	433	0	1193	1126	8	116454	115023	74	0.291301
55381	55655	74	21251	21539	50	410	378	0	450	580	0	1347	1226	12	148626	143535	75	0.291301
131063	126303	80	43505	41413	76	2016	1796	18	1441	1277	13	3399	3111	28	398030	377260	84	0.292298
129851	121757	94	49074	45854	94	1724	1692	15	1797	1462	18	4095	3727	30	491806	454262	94	0.292298
181430	151445	86	71758	59557	84	2429	2091	24	2457	1848	25	5168	4384	35	569518	464874	93	0.292298
357436	248256	130	139455	98025	122	7277	5207	39	6761	4696	42	14603	10334	56	1.04858e+06	1.01871e+06	129	0.292298
53830	56111	67	19031	19316	48	553	498	0	706	670	0	1227	1254	10	152149	145541	76	0.293296
110285	107682	91	48682	47585	74	1031	1160	8	1196	1201	9	3716	3754	27	451119	435974	82	0.293296
163494	142242	84	64466	55703	82	1646	1394	14	2071	1702	23	4599	3980	32	560894	482978	92	0.294294
57668	57406	72	14410	14732	40	966	997	0	602	526	0	1374	1429	14	171007	169280	75	0.294294
34435	34563	55	13695	13898	40	86	268	0	374	374	0	870	868	0	92944	90847	74	0.294294
134111	124185	81	40646	36627	78	1796	1682	17	1599	1572	15	3269	3043	27	396090	349391	87	0.294294
127203	112010	81	42709	36421	77	1553	1524	17	1669	1298	14	3423	2975	30	384254	325870	86	0.294294
33881	32689	65	15705	15936	42	290	323	0	315	293	0	752	722	0	95134	94328	70	0.297287
113805	111460	78	31782	31236	74	1357	1264	11	1522	1516	14	3788	3713	29	435572	418214	85	0.297287
169777	140812	85	65288	53736	82	2136	1702	19	1844	1519	20	4710	3888	35	539712	444851	89	0.297287
203616	154081	92	117135	94325	91	3321	2842	28	3174	2708	28	8424	7282	45	977159	803000	99	0.298284
41095	43218	60	18432	18822	44	484	374	0	562	545	0	863	856	0	128029	124224	74	0.300279
139944	123795	85	50731	44922	79	1105	1188	11	1579	1381	14	4099	3651	31	494498	434161	88	0.300279
34969	35758	61	14949	15359	41	420	400	0	312	307	0	773	655	0	97907	97146	79	0.300279
221815	180053	96	74804	59385	89	2703	2139	24	2345	2235	22	6202	4966	38	715359	579121	98	0.302275
135410	116960	84	47628	41193	78	1321	1241	13	1541	1328	15	3570	2967	30	387158	327262	87	0.306265
39015	36547	74	14432	14011	44	273	307	0	464	373	0	984	1001	1	122337	110499	81	0.306265
106146	103019	80	35854	35601	72	1371	1156	9	1548	1518	15	3526	3607	27	408463	395194	82	0.306265
158373	134323	84	58624	49057	82	2229	1957	21	1450	1462	17	4235	3530	34	488310	395207	91	0.307263
78930	80531	74	30239	29976	70	870	999	0	842	715	0	2054	1879	20	242599	232565	78	0.307263
76503	77807	72	22549	22445	49	446	535	0	502	547	0	1605	1702	16	212681	198994	78	0.30826
135952	123640	83	59928	54460	80	1412	1363	12	1512	1249	12	4286	3900	32	483806	424794	89	0.309258
149844	136472	82	59192	52926	80	1476	1194	12	1301	1307	13	4095	3660	31	445345	388262	89	0.312251
116456	105614	83	42887	39251	76	824	879	0	1084	911	0	2787	2628	25	331567	288164	84	0.312251
117547	116324	75	35593	34768	73	1313	1206	12	1807	1639	16	4065	3999	29	477624	457886	91	0.312251
27652	27696	63	10576	10777	36	149	252	0	158	249	0	545	563	0	83054	81176	71	0.315243
118844	110088	78	43934	40575	76	1544	1193	13	1521	1350	14	3100	2919	27	379725	349177	85	0.316241
36721	36992	65	16098	16451	42	361	297	0	369	383	0	881	989	0	102412	100970	71	0.318236
36542	38764	64	18024	18071	45	377	489	0	230	338	0	962	831	0	110372	105576	73	0.318236
108022	101466	91	39975	36603	76	1082	932	0	1135	1149	9	2746	2634	25	346968	320401	86	0.318236
21017	22634	45	9520	10153	35	231	265	0	111	226	0	476	505	0	66205	67919	67	0.318236
54175	53869	70	23711	23953	53	541	489	0	684	615	0	1140	1189	9	163007	161269	76	0.319234
182633	158671	88	66054	54180	83	2577	2099	23	2156	1835	19	5259	4587	35	599554	501812	92	0.320231
27326	28082	62	12043	12459	38	85	247	0	500	341	0	715	716	0	86587	88133	69	0.320231
82328	83958	76	35580	35586	70	926	758	0	1024	851	0	2000	2153	20	263525	255272	79	0.321229
27280	27136	62	7114	7163	33	327	334	0	250	219	0	308	423	0	72068	72084	68	0.324222
41092	42204	66	18623	18749	46	417	315	0	401	563	0	1118	1017	4	119728	122503	74	0.324222
114834	104983	78	45075	39769	77	1051	880	0	1118	1074	7	3081	2611	28	348469	315090	85	0.324222
91939	91042	73	34956	34591	72	1000	1108	6	872	959	0	2438	2482	22	283311	282248	82	0.325219
28896	30869	49	13090	13220	38	399	430	0	215	253	0	812	847	0	91140	91534	70	0.328212
96982	97389	73	38413	37768	71	924	1068	6	1012	1004	2	2843	2716	25	346117	328469	82	0.32921
165056	149645	81	65561	58011	79	2059	1923	18	1642	1441	19	4847	4173	33	563284	498253	87	0.32921
136623	126586	81	52181	46551	80	1518	1511	16	2036	1778	18	4409	3957	31	478035	407293	96	0.32921
109965	99941	79	45660	40997	78	645	714	0	1140	951	0	3096	2762	27	365075	320086	85	0.330207
28306	29343	55	10257	10797	36	514	421	0	160	299	0	664	652	0	103585	103987	70	0.330207
45398	46324	63	11507	11807	37	335	445	0	585	591	0	1019	1094	6	122627	116990	74	0.330207
33033	34640	51	17106	17465	44	384	367	0	288	367	0	748	877	0	95225	95129	71	0.334198
140678	123020	84	47853	40627	79	2077	1675	20	1397	1118	13	3251	2910	29	398975	335150	89	0.334198
115534	112213	76	34260	33469	73	1166	1211	9	1234	1126	7	3203	3036	26	362593	339164	86	0.335196
43608	44083	59	15598	15824	42	454	530	0	392	351	0	949	999	0	110539	112369	73	0.336193
57491	57414	85	17798	18203	43	233	383	0	521	421	0	1243	1221	10	135700	130189	75	0.336193
153203	131993	84	53999	46793	79	1658	1461	17	1814	1432	15	4105	3595	32	497642	419689	90	0.336193
69499	69329	70	27801	27792	68	1028	925	0	724	646	0	1500	1539	15	186637	180640	79	0.340184
30177	30500	51	13415	13377	40	412	278	0	344	342	0	878	838	0	100114	93496	79	0.340184
24257	26010	51	14555	15326	40	256	248	0	168	198	0	607	624	0	79427	78601	68	0.341181
135425	121684	83	57158	50590	78	1313	1162	10	1567	1257	13	4018	3557	30	467193	410933	90	0.341181
77776	76297	74	32684	31455	70	895	946	0	904	914	0	2099	1988	19	230209	218619	77	0.341181
310695	215705	105	105972	74098	103	4247	3044	33	4559	3179	38	9746	6923	48	983189	697875	122	0.341181
22289	24353	39	10369	10816	37	261	304	0	194	251	0	662	662	0	84652	83258	75	0.341181
104027	102458	74	35584	34034	74	1440	1346	14	1305	1134	11	2882	2560	27	345418	323131	83	0.342179
59435	58437	77	15406	15483	42	452	446	0	449	604	0	1380	1299	12	180482	181424	75	0.342179
65015	64274	77	14909	14953	41	628	689	0	894	783	0	1907	1875	19	188900	185945	76	0.344174
121017	117158	76	48831	46975	75	2103	2003	21	1689	1558	16	3801	3967	28	488681	458239	83	0.344174
237458	185377	92	81120	64230	90	3133	2390	29	2918	2129	29	6548	5024	42	715062	556381	97	0.344174
114519	102104	82	51252	46017	78	1322	1065	7	933	874	0	3358	2915	29	393824	356438	84	0.345172
34510	32500	80	11803	9873	67	468	445	0	169	349	0	883	701	0	124270	102667	80	0.345172
117104	110427	82	38535	34236	77	1384	1220	12	1450	1409	14	3291	3173	27	353790	324010	89	0.347167
139922	125830	83	52750	46850	80	1505	1365	15	1727	1486	16	3623	3007	31	468179	402693	87	0.348164
42356	44517	61	19423	19774	44	265	307	0	255	386	0	1005	1050	5	137737	136828	73	0.348164
159660	142006	85	50714	42531	81	1993	1448	20	1832	1488	16	4341	3656	33	473120	399834	89	0.348164
23872	23929	67	6055	6104	31	86	217	0	399	296	0	375	473	0	69636	70026	68	0.349162
37856	39244	58	16437	16604	44	198	138	0	623	554	0	837	915	0	125118	126687	74	0.351157
39765	38325	63	10720	11003	37	441	501	0	355	472	0	963	996	0	114267	111351	74	0.351157
278190	204878	116	85247	65264	105	3554	2659	29	3491	2462	29	7405	5496	44	844749	626276	116	0.351157
217735	184347	86	97691	81105	86	2480	2120	23	3234	2519	30	7404	5887	43	844550	658471	94	0.352155
40341	44391	47	22627	23734	46	500	395	0	492	470	0	916	919	0	108161	109063	69	0.352155
65707	66905	71	14995	15512	40	672	767	0	764	752	0	1506	1521	15	193798	186627	76	0.352155
171309	154544	87	54049	47386	84	2415	2151	22	2687	1982	26	5349	4822	34	614170	532222	92	0.352155
227005	173393	90	102324	79666	90	2291	1588	24	2490	1952	26	7095	5440	42	836434	647811	96	0.353152
67411	68550	69	17751	18107	45	845	873	0	615	556	0	1451	1509	15	184529	184621	77	0.35415
124387	118398	84	47703	46275	76	1065	1048	5	1348	1249	10	3619	3518	28	406663	386380	86	0.35415
69014	69908	71	21326	21688	49	455	415	0	682	693	0	1343	1409	12	184407	174388	78	0.35415
153680	136624	100	56584	49924	85	1495	1365	12	1791	1608	17	4152	3666	31	485915	418519	100	0.35415
37708	38402	53	13978	14316	40	476	491	0	559	457	0	1063	966	0	111053	111127	71	0.355148
35969	40125	43	17170	17348	44	371	437	0	414	536	0	989	1058	5	119504	118949	73	0.355148
347470	252085	121	141781	104639	111	6021	4557	37	5785	4309	39	12555	9676	49	1.04858e+06	1.01853e+06	120	0.355148
35290	35602	64	15153	15403	41	317	449	0	408	343	0	825	804	0	117596	122322	74	0.356145
45001	45688	68	18612	19084	46	147	260	0	252	310	0	1111	1111	7	129610	122864	72	0.356145
43744	44644	66	12815	12883	40	549	462	0	258	351	0	1054	1149	8	137061	136969	74	0.357143
42708	43024	58	17734	18070	44	563	521	0	568	458	0	1094	1107	8	128025	125478	74	0.357143
229592	137717	208	90229	58351	170	2840	1410	17	2778	1931	21	6544	4223	45	743933	469643	206	0.360136
133187	119192	81	63755	57061	79	1446	1476	15	1764	1474	20	3713	3179	30	419737	371717	87	0.360136
60554	62823	71	30133	30954	65	790	726	0	536	617	0	1251	1291	10	144083	141607	75	0.360136
53264	53305	72	17400	17467	44	418	458	0	434	660	0	1029	1042	5	145089	141876	75	0.365124
98868	96228	90	33482	33561	71	1338	1171	10	1154	1014	3	2833	2746	25	303229	289515	80	0.366121
56697	57085	69	21133	21207	49	546	440	0	440	442	0	1339	1280	11	146058	146801	76	0.367119
41414	39371	75	11736	11773	38	482	365	0	574	560	0	837	913	0	105023	102550	71	0.369114
175113	146465	88	88456	75167	84	1802	1571	18	2204	2029	22	4923	4166	35	578440	471776	92	0.369114
53886	54846	67	19131	19586	45	572	562	0	572	658	0	1346	1371	13	145137	136602	75	0.369114
45545	47885	65	16264	16593	42	618	625	0	384	427	0	1222	1158	9	136089	137142	72	0.370112
19378	22020	37	8086	8538	34	200	176	0	540	278	0	512	500	0	70870	72653	68	0.370112
80837	81265	81	35026	35431	70	1352	1221	10	833	823	0	1778	1825	18	247397	242586	79	0.370112
36358	37008	64	18157	18882	43	651	586	0	268	315	0	1031	918	0	109042	111818	71	0.370112
93273	92362	74	33993	33910	71	867	850	0	1268	1059	6	2478	2437	23	277620	265194	78	0.371109
51190	50591	78	19021	19400	45	535	442	0	480	577	0	1181	1159	9	152811	152407	75	0.373105
189602	152654	86	58480	46483	85	2111	1610	21	2037	1721	22	4374	3591	35	517859	416569	95	0.373105
104097	105773	73	27277	27894	51	852	827	0	1303	1182	9	3341	3362	27	365183	358234	79	0.373105
40049	39030	76	12290	12592	39	431	470	0	385	402	0	944	717	0	111086	113705	75	0.374102
110382	103483	89	55733	52419	76	1090	1000	1	1176	1039	6	3077	2946	27	351826	319988	83	0.374102
89185	86870	75	25896	25842	55	1008	968	0	934	926	0	2135	2101	21	236228	230526	79	0.3751
58237	59436	68	23330	23542	54	488	380	0	363	442	0	1573	1518	16	150684	143938	75	0.3751
34828	36653	64	12531	12864	39	336	301	0	320	337	0	678	710	0	96537	99330	72	0.376097
145462	141968	77	42023	40965	75	2300	2321	20	1962	1845	19	4532	4428	31	534652	506611	85	0.378093
56458	58183	70	16335	16487	43	755	630	0	779	659	0	1448	1381	14	147353	147108	76	0.378093
210613	166048	95	73314	57574	88	1863	1580	19	2124	1844	23	5674	4568	37	668923	520941	97	0.378093
29793	30324	56	11908	11970	39	442	305	0	224	305	0	760	691	0	82606	83315	69	0.380088
108110	104660	79	48576	45311	74	774	829	0	1047	979	0	2596	2388	23	332423	312129	82	0.382083
21111	21923	50	9639	8712	42	187	224	0	200	233	0	619	422	0	72267	63655	74	0.382083
144861	129287	82	42549	36439	81	2008	1765	18	1884	1622	19	4023	3455	33	498538	442701	89	0.384078
48927	51356	66	22280	22586	48	653	617	0	350	405	0	1181	1060	6	146468	144613	76	0.385076
190752	156386	86	60475	48244	83	2525	1915	23	2139	1697	24	5072	3952	37	614340	494117	93	0.385076
42048	45320	55	15130	15248	41	472	576	0	471	302	0	925	884	0	136598	137462	73	0.386073
122230	112615	77	50274	44864	77	1672	1605	18	1238	1193	10	3255	3056	27	373684	344065	85	0.386073
27742	28701	53	8818	9030	35	251	246	0	220	270	0	635	627	0	87986	80937	70	0.387071
206141	166418	99	62155	49576	86	2471	1993	24	2286	1812	25	6023	5074	38	655668	534541	95	0.387071
52573	56688	52	17028	17752	40	655	585	0	500	417	0	1185	1206	9	161786	165705	76	0.388069
134340	119850	81	51131	44081	80	1643	1801	17	1470	1354	13	3618	3217	30	428025	371750	89	0.389066
226786	165368	98	91032	66437	91	2232	1884	21	2615	2087	26	7245	5150	43	854702	605815	101	0.390064
151232	126006	100	61313	50068	100	2072	1594	17	1948	1429	18	4294	3516	32	499479	406826	100	0.390064
73434	72448	75	25401	25371	60	872	878	0	853	680	0	1783	1778	18	208574	197954	79	0.392059
42289	44052	63	20684	21119	46	448	308	0	184	308	0	930	1021	4	108123	104936	73	0.392059
120153	114974	82	41005	40065	74	1227	1094	8	1753	1590	16	3583	3492	28	432523	421695	84	0.392059
33142	34759	60	9585	9923	36	563	399	0	187	316	0	766	850	0	101459	97510	72	0.392059
99593	99507	74	36964	37023	71	1055	887	0	1348	1479	14	3027	3038	26	350583	345811	87	0.392059
147830	132457	87	59018	52807	79	1584	1575	15	1814	1578	18	3913	3509	30	472438	423996	88	0.392059
202194	165568	87	80415	66062	86	1738	1307	16	2102	1887	24	5368	4161	38	623007	507274	93	0.393057
244195	179861	95	78078	57581	94	3528	2599	29	2832	1957	29	6625	5036	42	736176	533583	112	0.393057
148006	115394	84	50276	35227	83	1381	855	0	1712	1338	14	4708	3595	38	515571	412690	92	0.393057
65651	71019	54	24250	25118	47	604	762	0	705	625	0	1394	1427	14	175866	174888	73	0.393057
116991	112054	77	42564	40416	74	1079	1008	2	1390	1244	11	2826	2785	25	305360	293424	81	0.394054
31120	33515	62	14988	15253	41	538	511	0	201	294	0	842	894	0	104295	105424	71	0.396049
176763	144254	88	62125	50514	84	2019	1542	23	2271	1852	22	4383	3473	35	507671	409603	97	0.396049
70063	69687	74	27104	27519	58	683	795	0	770	697	0	1550	1502	16	193316	188874	77	0.396049
42881	42886	74	16177	16501	42	405	425	0	477	461	0	980	931	0	129701	128199	74	0.397047
116567	106886	80	39716	34325	77	1773	1461	17	1418	1108	8	2906	2735	26	337775	304222	86	0.399042
47042	49001	67	16981	17321	43	368	356	0	406	584	0	1220	1109	9	139177	135065	74	0.399042
76149	74755	87	42190	42287	70	704	718	0	850	715	0	2124	2073	21	240630	231329	80	0.40004
39416	40678	64	11366	11702	38	262	365	0	332	338	0	805	919	0	104214	104812	72	0.40004
25508	25658	52	13393	13806	39	205	239	0	266	206	0	370	367	0	64759	66785	68	0.40004
109563	104763	92	34473	33864	73	1009	1050	5	1103	1293	11	3143	3126	26	368527	349168	83	0.40004
134814	123312	80	55263	49936	77	1261	1065	7	1860	1490	19	4153	4015	30	478487	426477	86	0.40004
95079	92987	87	36687	36587	72	1019	980	0	668	818	0	2619	2663	23	296527	290284	79	0.401038
113849	103746	78	48837	43727	77	1034	1000	1	1574	1142	11	2993	2781	26	346549	296790	86	0.402035
125689	119657	89	41543	40067	74	1134	1225	10	1522	1621	16	3821	3797	28	440649	422643	84	0.403033
118391	117735	74	35380	34533	74	1501	1281	13	1698	1672	16	4052	3840	29	430680	412104	82	0.403033
106135	104328	88	35468	35505	73	1180	1291	9	947	931	0	2793	2715	24	356596	353487	81	0.40403
54754	57699	68	18991	19199	45	434	509	0	481	452	0	1004	995	0	134995	131381	74	0.405028
45847	45696	75	18467	18825	46	346	373	0	240	280	0	1108	1158	9	134949	131152	74	0.405028
21607	22454	49	12204	12450	39	413	271	0	264	292	0	628	669	0	77991	76714	67	0.406026
44518	45607	66	15209	15267	42	549	695	0	458	468	0	1301	1330	12	150055	148552	77	0.408021
64358	66122	70	17767	18048	43	1076	1087	6	860	799	0	1706	1724	17	206698	201556	76	0.408021
58509	62559	56	20595	20822	48	302	302	0	745	677	0	1325	1331	12	181003	173817	82	0.408021
82885	83283	73	37048	36996	70	871	902	0	1119	884	0	2144	2109	20	243098	236976	79	0.409018
114953	113977	75	44140	43312	73	1470	1448	13	1505	1347	15	3505	3243	29	406571	394247	82	0.409018
114719	112787	80	47574	46887	73	1599	1634	15	1959	1736	20	4130	3708	30	479288	450514	92	0.409018
186466	154504	89	69000	57319	85	2099	1633	22	2337	1852	23	4825	3895	35	571197	466370	90	0.409018
122680	120776	77	35159	34916	73	1414	1268	12	1532	1413	17	3637	3462	29	396271	383198	81	0.409018
82118	84838	66	21133	21602	46	735	826	0	1012	786	0	1908	2054	20	255871	244395	77	0.409018
143722	129291	90	50352	44650	79	1730	1466	19	1402	1304	13	3734	3302	31	418748	370934	88	0.410016
103133	90805	94	43049	37320	94	891	654	0	1166	868	0	2664	2307	24	306563	259558	94	0.410016
129668	121464	78	42739	39510	75	1358	1293	11	1657	1731	17	4053	3718	31	498571	458831	83	0.410016
41578	44054	51	20276	20834	44	456	558	0	268	375	0	1075	1134	7	133028	130287	71	0.410016
49408	45919	84	15275	15583	43	642	596	0	496	401	0	1044	1227	10	137048	133287	71	0.410016
271642	210497	104	115290	91754	104	3376	2616	29	3642	2752	32	9148	7049	44	971305	768576	113	0.411014
39055	41917	66	13285	13934	38	231	346	0	302	445	0	924	1045	4	123976	127740	69	0.411014
146783	129077	93	49674	43314	80	1351	1189	10	2033	1820	19	4368	3926	32	509306	445148	89	0.411014
124809	120634	83	39713	38808	74	1560	1450	14	1674	1636	17	4232	4083	30	479621	467455	83	0.412011
56339	51724	85	22991	21330	76	316	271	0	782	550	0	1410	1221	11	178533	153164	85	0.412011
105322	94744	88	50601	46030	76	1190	1154	8	1386	1296	13	2740	2756	23	319492	284412	85	0.412011
44980	46305	60	14354	14184	41	721	565	0	525	487	0	1208	1086	7	144850	137483	82	0.412011
127592	125946	78	43887	43121	73	1406	1498	14	1825	1624	19	4160	3972	30	469087	436330	82	0.412011
142277	135913	78	56754	52698	77	1554	1454	14	2190	1893	21	4843	4644	32	575309	533750	86	0.415004
78244	78517	74	29425	29357	69	960	1031	3	1021	903	0	2051	2036	20	222353	219987	77	0.415004
122351	116451	78	30852	27346	68	1646	1419	18	1657	1503	15	3898	3507	31	411416	370515	85	0.415004
238158	187579	102	74028	58203	91	2128	1515	23	3205	2443	30	6809	5451	39	778368	641853	100	0.416999
95827	97114	73	40407	40126	72	949	961	0	1325	1254	11	2706	2802	23	344286	335451	80	0.416999
126203	107490	84	43640	37288	80	1530	1251	18	1426	1210	13	3428	2920	31	377439	318683	89	0.416999
86413	86133	89	28862	28262	71	1153	1121	8	1064	800	0	2323	2266	20	275225	260572	89	0.416999
129189	119911	85	50642	46807	78	1485	1162	11	1633	1310	15	3784	3596	28	437739	405695	85	0.417997
22712	20837	62	6263	6404	31	117	270	0	327	397	0	660	642	0	72410	73524	65	0.417997
77338	76986	72	25254	25305	58	1089	941	0	632	699	0	2038	1935	21	235353	230482	80	0.418994
141867	127300	83	57894	51267	78	1336	1347	12	1546	1439	16	3944	3463	30	487502	437448	87	0.418994
215401	176807	97	78864	62588	86	2854	2306	27	3196	2545	29	6960	5544	42	757069	615884	93	0.418994
85402	88132	72	37670	38207	71	708	760	0	1126	896	0	2114	2121	21	264093	260599	79	0.418994
41525	40634	73	14058	14193	41	150	385	0	448	557	0	1131	964	0	122690	121137	74	0.419992
99358	98792	75	40573	40221	73	1106	987	0	1338	1214	11	3168	3120	26	341430	326801	83	0.422985
147152	129374	87	70961	62170	81	1477	1297	13	1639	1526	18	4641	4041	34	497398	432168	99	0.422985
91712	92789	74	26832	27505	53	1341	1232	12	1163	1248	11	2700	2723	24	318579	305789	80	0.422985
31199	33787	48	15162	15503	42	231	309	0	384	287	0	747	801	0	94905	95678	71	0.422985
33682	35208	50	12363	12763	39	376	314	0	230	365	0	817	921	0	103910	102783	71	0.42498
62540	61943	73	20782	20751	47	723	756	0	711	697	0	1696	1508	16	179544	178622	76	0.42498
35770	37300	64	16224	16628	43	355	426	0	360	299	0	912	947	0	107851	107980	71	0.42498
124009	115379	81	49296	44640	78	1517	1207	13	1481	1337	12	3180	3203	26	397768	364387	85	0.42498
190384	151242	90	58767	46906	83	2814	2283	26	2043	1551	20	4769	3882	35	553643	446756	94	0.425978
103308	105410	74	34042	33810	72	1049	994	0	1247	1254	11	3133	2997	27	364114	346602	91	0.425978
26442	28180	42	10916	11680	37	342	435	0	305	362	0	723	643	0	85480	88654	70	0.425978
73568	75649	69	20926	20896	49	880	893	0	694	777	0	1733	1795	19	200292	207050	76	0.425978
21456	22424	46	9593	10044	35	387	248	0	161	323	0	691	724	0	71821	73891	67	0.425978
59573	62220	71	20089	20209	48	488	485	0	714	534	0	1311	1266	13	162764	160584	78	0.42897
103197	101239	86	43365	42760	72	1052	951	0	1405	1290	12	2869	2767	25	345104	334264	81	0.429968
177625	152229	88	59200	49553	84	2009	1676	20	2031	1960	20	5410	4484	37	600699	508298	92	0.429968
142960	129906	80	55703	50386	79	1518	1531	15	1364	1314	12	4091	3781	31	457475	414840	87	0.430966
116524	112956	80	29296	28828	72	1616	1590	15	1524	1641	15	3903	4187	27	463353	447654	82	0.434956
105342	101596	82	37384	35519	74	1236	1134	8	1202	1117	8	3298	3200	26	381055	343166	91	0.434956
95785	97526	72	31641	31899	70	1080	921	0	937	995	0	3008	2914	27	346851	334717	80	0.434956
120720	110456	77	50211	44550	78	1133	903	0	1288	1140	9	3259	3031	27	382105	338693	84	0.434956
62858	62515	73	25613	25750	59	695	558	0	518	634	0	1539	1295	13	169321	165562	76	0.435954
54305	54181	70	15611	15665	44	822	578	0	712	470	0	1411	1237	12	145582	140650	75	0.436951
97910	95957	81	28398	28270	66	1221	1077	6	1310	1327	13	3098	2970	26	406049	392571	80	0.437949
125864	115712	79	51133	45950	78	1318	1174	8	1726	1345	17	3897	3710	29	456396	413948	95	0.437949
171372	148231	85	72171	62398	83	1879	1525	18	2401	1888	23	4875	4220	34	561378	466620	90	0.437949
80235	83798	69	25721	26444	50	1061	993	0	1091	917	0	1924	1947	19	252325	253016	76	0.437949
67932	71515	69	23020	23813	49	565	701	0	676	644	0	1516	1562	16	181049	177524	76	0.437949
85768	85587	73	32170	30775	64	1144	1017	3	1004	1099	7	2560	2458	24	278105	267379	80	0.437949
99738	99439	74	42836	42009	74	1081	1188	9	1092	809	0	2530	2437	24	302240	287738	78	0.437949
137115	133213	79	40286	39677	75	1563	1505	15	1630	1471	15	4064	3897	30	430329	415418	83	0.437949
36583	37505	60	13419	13833	39	138	126	0	86	212	0	522	585	0	98160	96274	69	0.438947
110510	100937	83	49380	45253	76	1083	1204	9	1358	1154	10	3214	2702	28	355053	317159	83	0.440942
17854	18589	44	8815	9032	35	178	116	0	102	233	0	491	406	0	66428	65175	65	0.441939
166207	148928	86	53576	45933	83	2312	1975	21	1563	1314	13	4427	3865	32	503149	440532	91	0.442937
201767	175141	90	81282	69380	87	3007	2552	24	2484	2021	24	5407	4595	36	603703	513857	94	0.442937
62914	63635	69	12006	12089	38	772	725	0	658	610	0	1669	1649	16	188558	186247	77	0.444932
287855	205824	99	81663	57704	97	4250	2888	33	3370	2417	32	8238	5985	47	894291	637534	108	0.447925
117547	116547	76	49134	48632	74	1517	1512	15	1751	1402	16	4358	4226	30	468634	456836	82	0.448923
49305	50019	67	17750	17851	44	292	357	0	545	319	0	857	749	0	108792	108741	72	0.44992
184415	154017	85	69277	57184	85	2418	1675	27	2108	1754	23	4877	3980	35	555289	447488	94	0.44992
99099	99353	74	35068	35239	72	1221	1130	9	1222	1311	11	3156	3092	26	368020	362266	81	0.44992
59045	60057	79	12601	12567	39	639	584	0	562	557	0	1313	1535	14	174179	173001	75	0.451915
126373	119324	80	50226	45511	77	1211	1071	6	1437	1338	15	3704	3239	31	454626	413918	85	0.451915
236767	173487	112	95466	70400	97	2709	1803	25	3064	2227	30	6904	4739	45	858091	619887	105	0.452913
43912	46700	51	11127	11716	36	281	171	0	415	314	0	1060	1038	4	126787	122952	71	0.452913
113115	108486	80	46718	44414	74	1229	1120	8	963	1139	8	3127	2754	28	352377	330694	82	0.452913
74913	73848	81	24161	24094	56	768	708	0	747	675	0	1929	2003	18	199173	197391	79	0.456903
74721	74172	66	25831	25740	59	1040	948	0	499	708	0	1761	1719	17	237278	236602	77	0.456903
102829	102251	80	27824	27767	63	1151	1227	9	1210	1064	7	3102	3015	26	324225	316728	80	0.456903
148971	133905	81	43201	37727	80	1428	1311	13	1653	1407	17	3988	3434	30	430536	366088	87	0.457901
122326	119383	75	45484	42364	75	1212	1222	10	1761	1479	16	3620	3448	29	441980	413352	82	0.457901
24554	27008	45	9352	9904	35	186	331	0	269	239	0	585	700	0	81089	86099	67	0.457901
42253	43045	66	20002	16055	64	381	338	0	119	255	0	914	828	0	104066	103506	71	0.457901
70009	70385	75	22121	22074	48	1053	869	0	755	742	0	1824	1671	18	227873	226392	78	0.459896
56477	55862	68	17920	18306	43	531	560	0	617	552	0	1395	1397	14	170829	161698	76	0.460894
102205	101118	75	30951	30614	71	1349	1378	13	1246	1061	7	3373	3095	28	344054	322007	81	0.462889
346420	230208	124	146403	97104	122	5332	3334	38	7045	4738	46	14028	9451	57	1.04858e+06	931384	131	0.462889
26493	28616	46	12067	12370	38	350	210	0	290	262	0	587	637	0	94270	88541	77	0.462889
45442	46366	73	14437	15002	39	494	553	0	698	532	0	1141	1217	10	132087	132849	72	0.462889
77293	77480	70	24127	24008	58	1064	1136	7	736	765	0	2282	2250	21	254563	245366	79	0.463887
66268	65654	72	22529	22559	53	858	751	0	783	869	0	1851	1640	18	205418	204433	77	0.468875
146460	122937	85	58378	48980	82	1886	1547	17	1869	1494	19	3865	2794	33	405838	336183	89	0.468875
135873	125350	81	54180	49675	78	1518	1467	13	1624	1321	16	4146	3645	31	507262	460036	85	0.468875
89441	88453	87	21590	22072	46	1119	1191	8	986	988	0	2567	2530	23	286226	286278	79	0.469872
24958	26888	51	7831	8125	33	253	331	0	418	306	0	480	545	0	69200	69948	65	0.469872
261153	191579	99	87237	63799	97	3502	2396	31	3045	2241	30	7140	5348	43	836245	612398	107	0.473863
93194	93265	74	30191	30058	70	1110	1135	8	1113	1132	7	2292	2286	21	265468	264019	81	0.473863
62562	63933	82	19040	18832	46	1071	992	0	860	664	0	2078	1897	19	218273	208122	85	0.473863
205612	161752	89	70654	54798	87	2743	2354	25	2471	1914	24	5330	3989	38	592064	457562	94	0.47486
129330	125662	82	45135	44083	76	1746	1576	19	1609	1557	16	3781	3771	29	398352	379879	80	0.47486
54395	56547	56	16097	15712	45	740	719	0	631	667	0	1440	1412	14	173492	165585	84	0.47486
116941	111079	80	37400	34408	77	1890	1836	20	1638	1454	15	3197	3001	27	366629	338073	84	0.476856
25025	27312	42	14471	14782	41	267	209	0	351	211	0	648	548	0	90315	89072	69	0.477853
234412	180103	92	73220	55144	89	3449	2558	29	3532	2593	31	6734	5369	41	780827	599249	99	0.478851
39561	39733	70	17535	17779	44	388	419	0	414	323	0	877	973	0	105702	107879	72	0.479848
47502	49320	57	21192	21393	47	212	346	0	379	415	0	849	912	0	109437	109224	74	0.479848
161988	152188	83	108423	101850	81	2580	2387	23	2986	2231	28	5895	5430	36	715768	632889	91	0.479848
46731	45643	66	19335	18463	54	366	493	0	340	336	0	1257	1051	5	132914	122482	83	0.479848
31843	32795	65	16263	16708	41	118	150	0	366	454	0	762	720	0	97036	93674	69	0.480846
135303	119077	90	58948	50489	80	1059	997	0	1488	1150	11	3589	3231	30	409831	340509	88	0.483839
53161	54449	75	17401	17614	43	237	240	0	549	521	0	1050	1117	7	124725	121094	73	0.484836
177852	145333	96	49223	39395	84	2203	1808	21	1955	1486	22	4522	3758	35	530981	439094	92	0.485834
251549	187753	100	82478	62040	97	3267	2430	28	2961	2193	29	7071	5325	41	758865	560829	108	0.486832
178049	147693	84	67119	54624	84	2374	1933	24	1774	1464	17	4192	3535	34	529535	421105	91	0.486832
102404	91886	76	39385	35050	74	1396	1373	13	825	981	0	2680	2115	26	324288	279616	80	0.486832
23306	24625	48	10679	10948	36	29	243	0	224	237	0	527	439	0	71333	70745	70	0.488827
116560	103440	79	41537	35822	75	1574	1218	15	1606	1313	14	3178	2836	28	376386	324854	86	0.490822
104362	103544	76	35139	34979	72	1298	1458	12	1374	1424	12	3265	3258	27	378347	364246	83	0.49182
230347	157416	95	104030	74551	93	3852	2924	32	3518	2374	34	8013	5475	46	925860	641234	102	0.49182
73160	74533	64	25270	25775	49	630	711	0	645	940	0	2094	1940	19	232661	221573	76	0.49182
63324	66156	55	21889	22604	46	652	658	0	679	684	0	1555	1545	14	192110	188406	76	0.49182
44147	47522	60	21919	22831	48	367	470	0	511	523	0	1114	1145	9	135987	133068	75	0.492817
124465	114381	89	41329	36210	80	1234	1365	11	1586	1444	15	3632	3209	29	419713	370842	95	0.492817
158516	136300	81	57488	48805	80	1913	1729	18	2245	1983	20	4817	4054	35	543375	463369	88	0.492817
48892	46000	72	19678	19893	46	499	404	0	446	503	0	1160	1249	10	120397	118900	73	0.492817
39092	39162	68	15378	15571	43	265	490	0	528	452	0	894	755	0	106947	105384	70	0.494812
88355	88694	74	24844	24657	61	371	415	0	1153	1028	4	2385	2193	23	299955	294280	80	0.49581
198654	168502	90	79527	67900	85	2331	1988	21	2277	1836	24	5433	4563	36	612191	503879	93	0.498803
241372	189404	92	92781	69668	92	2660	1981	25	2790	1933	27	6814	5276	41	822403	632353	101	0.4998
156844	136996	83	74384	63575	81	1707	1405	17	2005	1715	21	4936	4238	34	540360	452182	89	0.4998
198930	155768	92	70644	55458	87	3206	2647	28	2589	1960	25	5758	4666	38	641615	500833	94	0.501796
108470	111029	72	30302	30049	68	986	1010	2	1559	1313	13	3339	3457	27	392438	382382	80	0.501796
41951	44403	60	16029	16195	42	274	382	0	271	349	0	1031	934	0	138993	135200	71	0.502793
58952	57795	71	21560	21553	48	808	852	0	646	477	0	1556	1582	14	170487	173559	73	0.502793
31922	31874	64	12330	12585	39	312	303	0	233	299	0	787	853	0	104168	104413	69	0.502793
34009	36074	63	10268	10563	36	464	570	0	569	423	0	925	996	0	107864	107331	70	0.503791
105197	104597	77	43462	42823	74	1132	1197	9	1426	1389	14	3118	3065	26	366443	356584	80	0.504789
39364	39979	75	15044	15375	41	349	174	0	544	555	0	1062	1053	5	120751	118457	70	0.505786
30523	30123	65	14440	14608	42	240	355	0	372	541	0	778	888	0	89657	88106	71	0.506784
32204	31758	71	10506	10826	37	344	325	0	237	359	0	846	756	0	96222	96932	70	0.506784
100934	99857	73	40466	40189	72	1098	1081	6	1148	1192	10	2886	2822	25	358439	349332	81	0.506784
34335	34804	53	15898	16124	42	394	342	0	223	378	0	811	809	0	108681	107382	73	0.509777
194226	152617	88	83420	63830	88	2274	1756	23	2244	1732	22	5333	4054	38	668221	518182	97	0.510774
268059	195220	95	114732	86998	93	3058	2440	26	3131	2299	32	8729	6052	47	1.00441e+06	723809	101	0.510774
114871	111862	75	32714	32622	71	1635	1719	16	1281	1281	11	3090	3092	26	368216	353346	80	0.510774
172878	126085	95	69422	48831	92	2319	1765	22	2012	1445	15	4691	3443	42	553270	397296	100	0.511772
43737	45414	63	18502	19396	42	520	468	0	544	418	0	1170	1186	8	134519	131067	72	0.511772
148044	128866	81	50076	43250	79	2075	1587	20	1727	1271	15	4304	3632	32	484151	418513	89	0.511772
131887	131684	76	43197	42862	74	1935	1872	20	1458	1575	17	4329	4278	30	472058	443793	82	0.511772
139559	119964	98	53253	45205	81	1336	1051	7	1656	1314	15	3917	3551	31	445723	365143	89	0.511772
81231	80484	74	19294	19361	46	640	836	0	927	880	0	2468	2472	22	256357	249306	81	0.515762
33324	34763	58	10743	11047	36	389	391	0	318	382	0	957	987	0	103403	101050	70	0.515762
191852	161857	90	80260	68266	83	2370	2196	22	2667	2084	26	4450	3837	33	555460	469156	92	0.51676
244685	186686	98	84703	65357	95	2244	1641	24	2373	1963	25	5975	4954	37	682737	528848	103	0.517757
123439	118103	77	46907	43378	76	1461	1331	11	1809	1467	17	4350	4099	31	497798	448517	84	0.517757
161335	151864	80	51648	46444	79	2258	2118	20	1884	1592	17	4135	3452	33	435805	391972	88	0.517757
20093	20578	57	10479	10798	37	239	311	0	93	74	0	538	492	0	67937	65817	67	0.519753
90861	93398	73	39657	39351	70	1246	1255	10	904	1086	6	2886	2944	25	369351	355266	78	0.52075
38001	39126	55	15154	15164	42	346	369	0	248	248	0	771	887	0	116733	115665	72	0.521748
41209	42210	66	11866	12061	38	435	501	0	501	404	0	1072	1078	6	120443	120805	73	0.522745
75546	75694	71	29526	29431	67	549	559	0	467	632	0	1824	1878	17	202413	194052	77	0.522745
219101	183829	96	84117	69144	90	3937	3049	31	2988	2627	27	7333	6393	41	860162	731428	98	0.522745
38942	40377	67	18831	19324	46	206	343	0	374	341	0	997	989	0	118667	122036	71	0.522745
155029	136929	90	66169	57800	81	1327	1284	12	1423	1664	16	4284	4005	31	522715	470488	88	0.523743
301146	218472	111	149810	114736	102	4108	2988	33	4860	3853	36	11184	8323	50	1.04858e+06	927330	110	0.523743
133310	126355	78	58373	52951	79	1558	1363	17	1673	1562	18	4088	3608	32	492765	435530	95	0.523743
257128	179233	97	192271	154362	95	5289	4128	35	5714	4335	38	12740	9729	55	1.04858e+06	1.01739e+06	104	0.524741
73871	74195	82	25789	24540	83	609	555	0	542	601	0	2016	1790	20	225523	203765	87	0.524741
96698	99859	71	27144	27827	49	1131	1324	10	1158	1273	11	3457	3214	29	335352	325820	78	0.524741
141354	130506	80	46376	43050	77	1307	1146	9	1864	1568	18	3750	3405	31	460670	414933	85	0.525738
26991	25550	67	11401	11473	38	270	315	0	156	275	0	846	770	0	79638	79389	69	0.526736
123919	114754	92	58375	54584	76	1461	1351	14	1637	1476	15	4058	3854	31	451349	419847	84	0.526736
77915	79755	69	26287	26314	60	505	550	0	399	469	0	1622	1675	16	216648	214266	77	0.526736
23957	24900	60	12721	13163	38	196	233	0	200	166	0	687	713	0	99133	97047	69	0.527733
156446	130755	86	55687	45661	82	1689	1381	19	1599	1310	16	3433	3022	30	419477	348336	90	0.529729
129531	119304	83	44136	40234	78	1525	1270	15	1398	1299	13	3380	3151	29	408975	366299	86	0.531724
105523	103578	76	34646	34326	72	1279	1330	12	1863	1756	19	4192	4283	29	420129	399171	85	0.533719
97772	98090	74	29356	28865	72	1042	968	0	883	1006	1	2724	2715	24	315079	294722	91	0.533719
53146	57986	44	18179	18976	42	972	805	0	547	496	0	1396	1402	14	158612	158599	72	0.534717
67571	69843	69	19029	19409	43	1141	1236	11	741	790	0	1986	1987	18	201041	200886	75	0.534717
119216	115811	78	56079	55384	74	1992	2002	19	1464	1467	14	3531	3445	28	387779	365327	82	0.534717
97609	95250	79	26832	26258	64	1429	1543	15	1031	960	0	2354	2269	22	324033	310904	81	0.535714
166953	147389	82	65622	57491	82	1658	1160	11	2181	1937	19	4981	4226	36	566347	498929	91	0.535714
62849	64041	71	21116	21644	46	779	796	0	663	738	0	1910	1882	19	211327	207097	74	0.535714
32674	33802	50	13198	13499	38	311	324	0	511	476	0	763	710	0	95092	93824	71	0.536712
47274	46625	69	10887	10962	36	407	365	0	363	316	0	1222	1157	8	132072	130810	75	0.537709
35320	37112	53	11772	11833	39	412	316	0	463	464	0	776	838	0	108637	107362	71	0.537709
27474	27733	56	13484	13860	39	-21	213	0	95	126	0	580	689	0	64600	63607	67	0.539705
121678	118491	86	32614	31853	73	1310	1186	10	1840	1782	18	4162	3819	30	442113	422401	81	0.539705
138342	116938	85	56058	46666	82	1310	1209	10	1453	1274	16	3497	2963	30	412078	347761	93	0.5417
234997	173614	115	95935	70233	115	2757	1880	26	2535	1688	28	6148	4410	40	709011	524929	115	0.5417
172593	146680	84	93753	80173	84	3068	2443	24	2435	2000	23	5064	4379	35	611429	505335	100	0.5417
46555	49822	58	11089	11727	36	497	634	0	614	585	0	1273	1266	12	171240	159901	82	0.5417
30983	30933	78	8977	9976	34	333	407	0	317	365	0	631	733	0	93008	96230	68	0.542698
43920	44335	69	11158	11320	37	566	544	0	539	509	0	1026	950	0	109046	106002	70	0.543695
44585	45457	82	22492	22755	53	437	384	0	591	475	0	1189	1322	11	141992	138583	73	0.544693
104667	102815	76	37263	36974	72	1464	1280	12	1428	1301	12	3408	3357	28	404748	382735	83	0.544693
42179	42762	61	17064	17050	44	728	641	0	323	474	0	1272	1310	12	154076	148256	73	0.544693
156943	136739	88	66114	56770	83	1797	1487	18	1919	1518	18	3804	3305	31	449415	380909	91	0.544693
49242	52811	55	23224	23926	50	595	483	0	558	600	0	1471	1407	13	145256	145097	72	0.54569
130463	117398	82	51749	46323	79	1507	1246	12	1362	1163	11	3256	2853	29	388271	336436	88	0.54569
117676	114214	76	41055	40072	74	1561	1429	14	1570	1596	17	4485	4472	30	467192	442539	82	0.54569
137727	123883	80	55185	48637	78	1655	1567	16	1700	1408	15	3727	3341	30	450627	399587	86	0.54569
93335	93596	87	27364	26958	64	847	933	0	833	1000	1	2601	2672	23	336887	331797	80	0.546688
178194	152741	84	64303	54478	82	2460	1980	24	2252	1796	22	5168	4478	36	587650	503258	91	0.547686
257841	184089	118	75740	52875	118	3851	2576	32	2917	2038	29	7008	5022	43	852570	610321	118	0.547686
87528	91000	71	42792	42469	72	764	835	0	875	852	0	2757	2814	24	300719	288780	79	0.548683
192063	160497	104	69953	59155	85	1804	1452	18	2360	2018	21	5613	4726	37	650537	552109	93	0.549681
121128	110713	81	50338	45728	78	1318	1312	10	1482	1194	12	3052	2915	26	388170	354178	85	0.550678
277447	206282	107	112639	83379	96	4641	3234	34	4013	2819	35	8537	6638	45	987642	745750	104	0.550678
117496	112190	92	35702	33376	84	1760	1666	16	1383	1222	11	3241	2899	26	389555	349465	92	0.550678
90258	93695	71	36530	37199	71	958	918	0	953	1050	4	2745	2813	24	344529	331692	79	0.550678
26615	25511	64	12312	12461	40	185	245	0	188	236	0	653	652	0	72405	70591	72	0.551676
42344	43575	69	18856	18992	46	313	327	0	378	428	0	1031	939	0	127968	125042	73	0.552674
202127	166488	89	67865	56191	86	2176	1597	21	2570	1981	27	5319	4423	36	598974	487149	95	0.552674
48515	48474	69	19165	19275	47	441	348	0	520	421	0	976	912	0	131879	126661	77	0.553671
116722	114641	76	30707	30152	73	1295	1197	10	1300	1334	12	3242	3108	26	339356	329810	84	0.554669
86504	84313	77	30925	30632	70	914	720	0	1251	1206	10	2305	2351	21	255949	249966	83	0.555666
135870	126683	83	38059	34431	76	1716	1776	17	1753	1409	18	4601	4191	33	515897	474300	88	0.555666
31162	32890	48	7024	7579	32	480	431	0	438	509	0	767	832	0	106674	106592	69	0.555666
67937	65232	86	28672	28931	64	746	660	0	828	676	0	1770	1815	17	185091	185709	82	0.555666
142290	124030	84	46404	39398	79	1784	1637	16	1885	1632	20	4188	3864	32	516641	457603	88	0.555666
95626	93717	76	31534	31294	70	1035	1101	6	1033	1109	7	2431	2371	23	284448	282465	78	0.556664
38425	39980	58	16023	16473	42	349	332	0	305	382	0	828	741	0	94102	90164	74	0.561652
250480	207012	101	73275	58776	90	4065	3224	30	3009	2727	28	7959	6806	43	855184	713495	101	0.56265
76854	80457	69	21558	21734	47	926	911	0	818	906	0	2226	2243	21	265399	257901	86	0.56265
72863	74487	71	25862	26288	54	863	766	0	747	713	0	1658	1667	17	205828	199957	78	0.56265
57361	58311	58	10814	11101	37	844	885	0	633	668	0	1388	1388	13	172249	165046	76	0.563647
59671	58967	82	15476	15706	41	572	492	0	571	517	0	1201	1311	11	171862	169847	74	0.564645
127639	113486	88	54907	48866	79	1831	1613	18	1402	1179	12	3818	3310	31	430142	371393	87	0.564645
20368	21232	61	8869	9433	35	141	183	0	179	250	0	572	537	0	79148	79950	64	0.564645
122867	121463	76	23675	23540	53	1259	1099	11	1204	1119	8	3405	3305	26	338986	323540	84	0.564645
22212	23561	44	7317	7572	33	152	288	0	229	195	0	537	617	0	69434	66373	65	0.564645
130907	124803	78	60350	56588	77	1507	1467	16	1589	1458	15	3859	3842	29	465919	436151	86	0.565642
136575	121931	89	43096	37665	77	2277	2012	22	1571	1394	16	4156	3696	31	472121	420946	86	0.568635
121324	108123	79	48312	42392	78	1193	1207	9	1552	1560	15	3677	3216	29	416177	351279	92	0.568635
36307	39572	47	18099	18616	43	294	339	0	643	568	0	867	1066	5	127600	127524	73	0.568635
157304	133909	83	59209	50372	81	1844	1524	16	1915	1604	20	4531	3800	34	504939	424585	91	0.569633
94650	93085	76	35726	35795	72	883	985	0	1147	1258	11	2973	2698	26	321763	299611	81	0.569633
38053	39110	53	16723	16738	44	150	178	0	341	322	0	852	951	0	104249	103183	72	0.572626
314463	210074	112	103621	68386	109	4063	2848	33	3167	2084	34	8325	5903	48	930106	605636	116	0.572626
88868	89889	72	28764	28622	68	1074	1063	5	807	944	0	2697	2538	24	304863	296184	77	0.572626
223191	189397	94	93792	83021	86	3033	2724	25	2955	2494	26	6731	5898	39	712339	623097	93	0.572626
54697	55143	67	19131	19437	47	483	520	0	427	388	0	1301	1266	11	148745	147267	75	0.574621
39678	41216	65	13806	14117	40	630	388	0	536	433	0	986	1091	6	124427	126430	71	0.574621
174630	143469	88	57722	47319	84	2118	1802	21	1991	1601	20	4884	4000	37	563007	452419	93	0.574621
107103	109438	74	37882	37935	72	1112	1126	8	1230	1158	11	2785	2799	24	351429	333693	81	0.575619
121281	117424	78	43413	41020	75	1416	1404	11	1451	1298	12	3656	3609	27	418577	388391	81	0.575619
152028	138564	83	52944	48883	78	1518	1297	14	1646	1469	16	3400	3123	29	442766	393818	87	0.575619
121634	112692	80	33979	30477	77	1519	1430	17	1580	1519	15	3494	3079	28	411085	370455	87	0.575619
122835	110262	78	49331	43385	78	1068	1093	7	1206	1055	7	3112	2851	28	377917	331089	85	0.575619
59745	59736	80	12938	13302	38	595	729	0	567	561	0	1454	1437	15	166977	165150	75	0.576616
147188	127136	90	63605	56147	81	1415	1563	13	2190	1921	22	5239	4810	34	642178	562190	88	0.576616
23886	23747	56	7525	7796	33	6	92	0	280	312	0	452	484	0	74133	71806	67	0.577614
39899	40077	65	14939	15107	41	346	449	0	479	466	0	916	1023	3	119602	123781	70	0.578611
55000	55936	58	20769	20931	48	471	530	0	401	367	0	1471	1656	15	168821	162777	75	0.578611
53804	50958	78	16406	15466	52	671	592	0	550	587	0	1219	1034	4	154566	141464	85	0.579609
44685	45517	61	13559	13844	40	345	486	0	320	377	0	1013	971	0	110453	108909	72	0.579609
66611	65877	77	19326	19415	46	932	995	0	616	554	0	1614	1548	17	207937	203695	76	0.580607
34223	35496	50	14103	14335	41	487	504	0	489	473	0	815	856	0	113849	112610	72	0.580607
27004	25796	65	7761	8263	33	139	183	0	202	350	0	463	582	0	79077	79932	67	0.580607
195926	162443	89	72256	59884	84	2479	1949	25	2070	1697	20	5396	4390	37	589680	479082	94	0.580607
52600	53606	66	16228	16912	42	483	301	0	395	583	0	1136	1258	10	121171	122466	73	0.580607
24919	25480	57	7158	7655	32	33	151	0	314	288	0	592	675	0	68501	72633	65	0.580607
93614	92191	75	26068	25727	56	1031	1065	5	1208	1036	5	2301	2186	22	261290	255407	79	0.581604
218612	177951	97	76670	62048	86	2942	2693	23	2692	2092	25	5957	5019	38	709462	585567	93	0.581604
193125	156585	87	65692	52793	84	2492	1898	24	2213	1705	20	5007	3911	36	542492	435382	92	0.581604
66573	70215	68	24422	25100	49	1191	1147	7	1097	988	0	1853	1955	20	240366	236012	75	0.581604
56172	57330	68	15062	15405	42	863	760	0	363	376	0	1295	1229	11	144061	145484	73	0.581604
223480	177165	91	87766	69874	88	2395	1783	24	2556	2066	26	6800	5471	41	775317	619322	95	0.581604
30130	31059	57	10258	10349	37	352	297	0	367	348	0	991	911	0	106309	108116	69	0.583599
123181	109145	87	51490	44893	79	867	728	0	1159	1303	13	3670	3290	30	412831	366818	87	0.583599
241842	184538	93	99440	76774	91	2460	1880	23	3335	2322	32	7665	5708	45	932428	707418	102	0.583599
138756	124324	82	52986	46815	79	1393	1380	13	1583	1437	14	3800	3422	30	439351	387272	90	0.585595
114311	112184	74	41998	41331	74	1155	1165	9	1390	1364	14	3435	3314	28	439742	426086	82	0.586592
157332	140114	83	65940	58364	81	1802	1757	17	1738	1460	18	3955	3395	31	419209	356442	88	0.586592
90912	90957	72	32530	32204	71	1342	1280	11	934	1073	6	2898	2853	25	315719	301084	80	0.590583
100351	97706	90	28613	28458	70	902	939	0	1024	1100	7	2411	2444	23	278193	266191	81	0.59158
44453	47086	68	14108	14433	40	498	525	0	536	519	0	1171	1267	11	132374	129204	72	0.59158
47006	46002	75	9432	9742	35	465	550	0	486	417	0	1004	1011	2	124886	122474	72	0.592578
296800	192441	102	114178	76891	100	4086	2521	34	3732	2679	34	8737	5730	48	995896	654885	110	0.592578
173152	145045	103	56728	47474	85	1719	1416	16	1964	1719	19	4390	3772	33	552540	457230	94	0.594573
32619	34464	50	14221	14709	39	248	188	0	298	345	0	795	764	0	101561	99234	70	0.594573
132869	123325	81	51328	45672	78	1405	1436	13	1868	1448	18	3780	3227	31	459086	410755	86	0.595571
362073	228166	149	156703	103815	138	4697	3052	36	4544	3170	39	10798	7347	56	1.04858e+06	837523	145	0.595571
68823	67776	77	15844	15782	42	919	673	0	589	588	0	1688	1745	17	194858	188499	76	0.596568
42609	42823	75	14972	15168	43	590	753	0	613	556	0	1068	1140	8	135586	136142	73	0.601556
147278	124842	84	51115	42404	82	2149	1793	21	1799	1379	15	4193	3490	33	505487	410851	90	0.601556
36561	38257	65	16795	17413	43	397	308	0	409	481	0	764	681	0	97418	98289	71	0.602554
114229	107284	93	45794	42741	76	1248	1182	10	1229	1296	12	3396	3114	28	394438	373412	83	0.602554
115781	107022	79	48034	43892	78	1425	1097	8	1132	1018	3	3402	3051	28	398383	354209	84	0.602554
133266	104905	101	37940	28325	100	1268	962	0	1668	1394	13	4001	3452	26	482675	361334	109	0.602554
62454	58280	86	23241	21797	76	366	232	0	826	654	0	1659	1391	13	213399	179421	86	0.602554
23665	23039	62	8105	8465	33	124	179	0	121	128	0	512	537	0	64133	68264	66	0.603551
56206	57452	68	25200	25485	54	514	517	0	630	564	0	1359	1430	14	167985	167933	74	0.603551
206661	166291	97	70944	59313	86	3540	2817	28	3100	2527	27	6924	5441	42	772805	651462	96	0.603551
49637	51888	61	15932	16423	41	282	431	0	503	570	0	1372	1293	13	163495	156433	71	0.604549
49751	49994	68	13175	13167	39	406	412	0	488	543	0	1279	1240	11	146979	146408	72	0.604549
50251	51586	65	12474	12645	39	341	287	0	624	526	0	1116	1200	10	148447	146670	75	0.607542
82992	81664	84	29688	29687	67	1099	1007	2	895	994	0	2390	2333	23	272374	258684	80	0.60854
73500	71450	72	21173	21159	51	894	845	0	820	887	0	1552	1551	16	207329	201440	78	0.60854
154906	136276	84	64028	56132	81	1389	1227	10	1352	1195	13	3991	3820	30	459845	411146	89	0.609537
43823	46000	65	21164	21574	46	398	459	0	503	611	0	1310	1313	13	138252	132469	74	0.609537
136375	120626	82	52134	45761	79	1632	1323	17	1312	1373	13	4377	4036	32	509962	432756	87	0.611532
155097	149261	79	44879	43817	75	1915	1894	18	1818	1498	18	4605	4319	31	539606	500804	87	0.611532
84478	86996	74	23105	23659	48	490	419	0	1194	908	0	2445	2467	22	285764	272489	78	0.611532
41741	42880	56	12545	13036	38	486	524	0	488	375	0	1004	1011	3	113147	117268	72	0.611532
161080	145583	91	56508	48470	81	2182	1796	22	2032	1512	20	4182	3689	31	479382	413186	90	0.611532
98735	100629	74	51149	51168	72	1497	1552	14	1750	1677	16	4106	4008	31	497304	467681	79	0.611532
148563	131860	84	41090	34207	81	1697	1664	16	2045	1611	20	4275	3791	33	499563	437319	89	0.61253
48164	49002	65	20079	20328	47	317	440	0	425	502	0	1161	1062	6	150482	149959	74	0.615523
68860	67163	73	21602	21510	49	1011	757	0	1056	818	0	1790	1989	18	201293	194979	78	0.617518
30369	29851	63	7611	7755	33	270	208	0	511	381	0	635	710	0	97814	97060	71	0.617518
38930	39293	66	9634	9865	35	284	327	0	730	655	0	966	890	0	120170	120887	72	0.618516
58282	60023	68	23991	24184	55	711	782	0	654	629	0	1370	1340	12	160207	158113	78	0.618516
216548	175417	105	99843	80868	90	2735	2181	24	3015	2198	28	6672	5180	40	792444	626534	105	0.618516
165915	141216	87	60268	51597	82	1372	1119	10	1498	1335	16	4698	3869	36	535219	455441	90	0.619513
39281	38883	70	17443	17710	43	552	446	0	510	475	0	980	994	0	115636	113346	70	0.620511
27674	26966	58	7427	7532	33	258	187	0	217	237	0	546	466	0	73143	72911	70	0.621508
66978	67969	70	19416	19483	46	718	609	0	716	523	0	1755	1624	16	194194	184640	77	0.624501
95180	90719	76	40141	36831	74	1481	1336	12	988	964	0	2418	2222	24	312123	288747	83	0.627494
144394	120458	87	59497	48176	86	1861	1676	20	1893	1610	17	3900	3172	31	471079	376900	102	0.627494
227413	172520	95	85979	65000	93	2830	2092	26	2530	1784	24	6300	4713	40	667565	500931	103	0.628492
71380	72369	69	25753	26253	55	1030	1056	5	801	810	0	1636	1716	15	200981	193755	77	0.628492
80997	80349	71	28656	27737	68	941	778	0	1128	1061	5	2328	2353	23	246241	236872	78	0.630487
106429	89752	89	78081	68838	82	1909	1459	19	2541	2085	26	5984	5289	36	688370	606197	96	0.630487
29962	32494	62	11329	11821	37	355	368	0	433	322	0	621	696	0	96355	99664	66	0.631484
38306	41421	65	21522	22284	49	377	343	0	688	595	0	903	754	0	120492	120223	71	0.631484
227344	170509	91	79790	59109	88	3255	2339	30	2792	2147	28	6038	4418	41	687171	503810	95	0.631484
64337	64808	74	17700	17827	44	689	815	0	719	718	0	1638	1651	15	164734	159885	75	0.632482
36692	37749	64	12421	12921	38	190	323	0	549	472	0	932	889	0	105887	104398	68	0.632482
67465	66186	76	23519	23547	51	1014	919	0	678	880	0	1912	1859	20	211114	206646	79	0.632482
126456	109472	82	55583	48721	79	1025	992	0	1234	960	0	3252	2923	29	407913	347469	88	0.63348
56288	57247	70	20010	20211	47	376	484	0	545	621	0	1378	1540	14	165616	154637	75	0.63348
114750	103863	90	39314	33660	80	1559	1565	14	1400	1217	12	3276	2989	28	406640	356731	94	0.63348
35255	36944	61	9294	9372	36	438	481	0	402	335	0	809	856	0	106526	101379	71	0.636472
52999	53043	71	19802	19886	48	632	646	0	515	569	0	1400	1311	12	163520	161020	75	0.63747
180107	166641	82	64074	59586	80	2275	1880	22	2195	2084	21	5265	4766	34	622929	558653	89	0.639465
108488	93107	80	45684	39494	78	1300	1008	3	893	878	0	2331	2050	23	295170	238120	87	0.64146
39330	39750	68	6808	7067	32	390	392	0	493	354	0	1066	1065	6	146985	150684	73	0.64146
81973	81911	78	44156	44369	72	676	606	0	880	1007	2	2140	2135	20	258922	255580	78	0.642458
154608	134402	83	59174	51667	80	1590	1210	15	2111	1596	20	4471	3804	33	497339	425368	90	0.643456
159120	133240	90	80871	68050	85	2061	1562	21	1933	1640	20	4304	3403	34	533314	436583	101	0.643456
35952	37046	55	18366	18866	44	233	344	0	268	287	0	755	808	0	110364	109584	71	0.643456
37798	38507	61	17277	17636	43	209	158	0	301	405	0	864	869	0	108839	106176	72	0.644453
37278	38924	53	9270	9288	36	456	472	0	415	471	0	752	887	0	116279	116084	72	0.644453
32662	34498	50	14280	14388	40	128	308	0	287	338	0	880	1009	2	120713	117516	70	0.647446
42598	42940	58	14122	14672	39	727	694	0	675	583	0	1114	1063	6	120020	119446	73	0.648444
58860	60263	70	18720	18848	45	482	626	0	862	716	0	1524	1586	15	177151	172070	75	0.649441
48282	50796	65	11004	11281	37	606	625	0	602	598	0	1300	1226	11	151568	147357	73	0.649441
133878	122449	79	55769	50221	78	1144	1022	4	1447	1460	15	4116	3632	31	485817	419300	87	0.649441
159489	137956	87	58520	50546	82	1683	1685	16	1942	1471	18	4564	4068	31	511664	447429	91	0.649441
24137	21921	70	9992	10232	37	185	207	0	214	225	0	554	556	0	74475	74845	65	0.650439
23255	23170	70	6423	6696	32	196	218	0	9	270	0	657	595	0	67106	70150	66	0.650439
123574	123456	75	71165	69561	76	1392	1494	14	1774	1514	17	4513	4231	32	518625	499553	83	0.651437
159942	136313	86	54568	45979	82	1927	1705	19	1719	1286	15	3641	3090	30	455238	374998	89	0.651437
57049	56479	68	19192	19101	48	557	451	0	351	469	0	1230	1224	11	122311	123889	74	0.653432
179382	156636	86	60362	52036	85	1996	1981	19	2132	1817	22	4947	4280	34	540095	471653	92	0.653432
107553	102538	78	43993	39971	76	1315	1061	6	1435	1285	11	3294	2844	28	328256	296174	92	0.653432
120854	115290	84	41975	40072	75	1234	1287	12	1670	1491	16	3704	3747	27	415260	385579	84	0.655427
72732	73013	72	26833	26713	64	274	442	0	556	637	0	1524	1383	14	169219	165291	77	0.656425
38910	38464	79	18423	18847	44	296	391	0	289	340	0	994	992	0	102103	100194	71	0.657422
25100	24873	54	9898	9991	36	454	346	0	384	320	0	561	554	0	79009	75103	69	0.65842
64114	64342	70	26076	26132	62	784	874	0	604	682	0	1465	1522	16	194610	197532	75	0.65842
27878	29349	56	13783	13868	40	355	324	0	194	322	0	681	827	0	92073	92502	70	0.659417
123014	111103	84	49098	43526	77	1400	1346	13	1609	1365	14	3755	3365	30	435222	397005	86	0.660415
118893	109383	79	42395	37718	76	1005	1083	6	1255	1336	13	3185	3035	26	385692	351910	86	0.661413
141071	130352	78	57246	51615	78	1572	1382	15	1791	1535	17	4338	3997	33	500895	452650	86	0.663408
222504	178036	92	90203	72114	89	2169	1611	21	2969	2126	29	7040	5345	43	873547	692023	107	0.663408
40793	44575	45	22188	22722	46	595	627	0	304	392	0	1092	1021	3	141409	139221	81	0.663408
47525	50747	56	12202	13475	37	736	574	0	420	599	0	1428	1258	12	154097	154826	71	0.663408
54044	58441	60	15199	16001	40	755	656	0	951	884	0	1417	1399	14	188047	185520	73	0.663408
105079	106269	74	46199	45999	72	1355	1346	12	1240	1201	10	2895	3075	25	364056	348324	79	0.664405
42330	42886	76	10525	10903	36	307	256	0	214	234	0	851	896	0	120405	121749	71	0.664405
61435	60916	72	19927	20254	44	648	737	0	684	589	0	1546	1573	16	178340	180357	75	0.664405
54034	53467	70	19653	20260	46	339	288	0	473	548	0	1208	1232	10	157920	152305	72	0.664405
160506	141319	85	64997	57068	82	1169	999	0	1910	1559	17	4228	3991	32	484845	421290	88	0.665403
144098	132121	85	40669	36955	80	1560	1441	14	1526	1575	16	3937	3508	30	438964	386619	88	0.665403
42913	44191	54	12580	13032	39	280	315	0	329	337	0	906	926	0	121971	120374	71	0.665403
151000	129300	80	59890	50406	80	1818	1581	19	1884	1459	20	3983	3489	32	472914	379725	90	0.665403
221322	130254	179	80312	51721	154	2521	1545	15	2661	1443	18	6315	3536	47	785190	469673	223	0.666401
46339	48201	51	17611	18428	42	429	461	0	629	434	0	875	996	0	137307	135780	73	0.666401
113698	109347	76	48304	45943	75	1236	1258	11	1641	1544	16	3681	3296	30	386859	352878	82	0.666401
162676	141970	81	64044	55410	80	1491	1475	15	1755	1707	18	4690	4118	36	540314	463423	89	0.666401
189279	156796	90	79344	64556	87	1791	1409	15	2079	1770	21	5094	4475	35	625786	505667	93	0.666401
42215	40421	82	11204	10365	42	501	597	0	276	254	0	1107	954	0	133155	122830	82	0.666401
109920	100500	84	47746	42996	76	798	950	0	1377	1235	11	3118	2930	27	344377	311863	84	0.666401
33733	33586	65	11516	11599	38	331	277	0	223	326	0	871	890	0	101166	106466	69	0.667398
25533	25839	65	7761	7799	34	341	273	0	173	340	0	786	784	0	93155	88624	68	0.669393
51255	51075	70	10885	11073	37	504	540	0	580	553	0	1286	1325	11	166902	157423	75	0.669393
38537	37814	63	12570	12790	38	265	302	0	423	447	0	783	864	0	104164	102897	70	0.670391
59160	59098	71	12541	12724	38	690	792	0	662	717	0	1502	1603	16	190861	194660	75	0.672386
33858	33407	63	13557	13841	39	279	316	0	30	200	0	751	703	0	88175	90948	71	0.672386
125510	123211	76	31253	30620	73	1560	1453	14	1556	1552	15	3284	3248	26	392442	376828	83	0.674381
25213	27236	43	15201	15759	40	195	299	0	168	191	0	699	707	0	86921	89724	67	0.674381
44801	43968	76	21981	21967	50	444	308	0	273	234	0	921	908	0	121341	121010	71	0.676377
151529	141490	82	65248	59738	79	1768	1650	17	1723	1643	17	3966	3568	30	459770	421504	87	0.676377
110249	99556	81	42110	36965	76	1169	922	0	1179	1168	10	3144	2616	28	337502	298325	83	0.677374
47480	48239	72	7829	8068	34	362	345	0	481	437	0	936	765	0	121446	121452	73	0.680367
46114	49112	62	10731	10758	38	582	674	0	515	439	0	1360	1337	13	141278	135915	73	0.681365
115533	113105	79	42919	42056	74	1478	1418	15	1150	1012	4	2642	2588	25	357340	343053	83	0.682362
21976	23233	58	9579	9943	35	191	240	0	268	183	0	618	489	0	70021	71272	67	0.68336
61230	59785	76	23163	22771	57	721	768	0	597	527	0	1302	1297	11	169559	163436	86	0.68336
92320	89609	76	27019	26909	68	857	742	0	1103	976	0	2411	2320	23	261360	251470	78	0.68336
112634	112397	75	38294	37726	73	1594	1579	16	1349	1524	14	3410	3258	29	408734	390605	84	0.684358
142434	129565	86	60603	54223	80	1216	1129	10	1455	1368	16	3878	3530	30	458055	411305	85	0.684358
85962	81380	81	33930	31978	76	1101	1091	6	1055	946	0	2021	2036	19	235031	217590	90	0.684358
177619	162342	82	59808	54150	79	2058	1945	19	2347	2086	23	5365	4940	34	639308	575917	86	0.684358
108308	108096	74	42483	41513	72	1457	1602	16	1199	1400	13	3433	3337	27	413794	396325	80	0.684358
122332	118147	76	53641	49930	77	1274	1280	11	1382	1203	12	3337	3050	28	402848	381017	81	0.685355
118432	116002	75	44302	43518	73	1690	1601	16	1490	1321	14	3348	3316	27	377675	360635	80	0.685355
37890	38645	67	12792	13055	39	408	359	0	465	447	0	1018	927	0	114362	114381	68	0.685355
115745	112977	79	41612	41058	74	1367	1327	12	1385	1121	8	3179	2902	26	348915	337297	81	0.685355
47892	45978	78	10634	10888	37	537	602	0	701	641	0	1146	1279	10	138524	136217	72	0.686353
135675	116888	98	52543	46020	79	1188	1064	7	1684	1181	13	3381	2845	31	384140	326020	86	0.686353
59120	61362	61	20490	20808	48	229	394	0	662	770	0	1521	1453	15	153803	154607	73	0.686353
145439	133984	80	47458	43021	79	2221	2131	18	1798	1497	17	4100	3729	31	458289	412709	86	0.68735
64765	64638	71	26332	26517	62	882	996	0	536	646	0	1471	1532	15	203191	200565	76	0.68735
104726	102705	75	36001	34160	72	1125	1156	8	1303	1249	11	2745	2670	24	348623	323698	80	0.68735
192064	160003	90	77511	64027	86	2072	1686	21	2450	1827	24	5241	4329	36	600254	487190	94	0.68735
159611	134831	85	57906	48898	84	1839	1577	17	1698	1452	18	4103	3552	32	508242	425063	90	0.688348
144412	127783	79	54325	47827	80	1617	1529	14	1806	1501	20	4574	4012	33	535922	464626	86	0.688348
62877	64392	69	23337	24049	49	656	696	0	678	632	0	1459	1467	15	187314	181600	73	0.688348
31190	31559	57	9248	9349	36	277	291	0	162	254	0	752	824	0	96079	97630	67	0.689346
154299	141216	84	48683	43035	78	2199	1968	20	2265	1975	23	4925	4772	31	583913	529509	89	0.691341
267010	188787	97	102893	74366	94	4538	3239	35	3363	2576	33	8850	6263	49	981143	715368	101	0.691341
110647	108382	76	39985	40061	73	1274	1157	10	1412	1344	13	3584	3312	28	435807	419261	81	0.691341
208889	166399	96	82301	65440	87	2435	1638	25	2991	2133	28	5664	4578	38	649375	512181	97	0.694334
154792	135293	83	55473	47210	80	1834	1760	16	1897	1969	20	4774	4088	35	538637	473523	89	0.696329
112991	110953	75	44319	42763	73	1533	1574	15	1559	1485	16	3396	3286	27	400700	380864	80	0.696329
113714	108911	93	37732	36192	76	1506	1598	15	1629	1480	15	4300	4178	31	471739	444257	93	0.696329
72032	74035	73	17626	18139	42	356	447	0	663	565	0	1740	1799	18	201491	192639	74	0.697326
203021	163239	91	96030	76924	87	1989	1615	20	2445	2190	24	6641	5379	40	773579	603080	93	0.701317
25287	27596	46	8884	9539	34	224	294	0	312	290	0	520	527	0	75102	75118	65	0.701317
62347	62299	70	14619	14892	40	656	720	0	744	615	0	1384	1362	13	176084	174421	76	0.701317
29320	28770	56	8527	8454	36	309	255	0	310	361	0	734	610	0	97257	97301	68	0.702314
53611	56293	68	18756	19021	44	521	578	0	567	444	0	1120	1204	11	149587	145769	76	0.705307
150373	128406	85	51371	42780	81	1673	1273	17	1839	1470	19	4121	3272	33	480451	396411	91	0.706305
53415	57253	62	10759	11188	35	459	451	0	586	712	0	1399	1365	13	161688	164524	73	0.707302
137522	118444	85	53877	46156	80	1365	1186	9	1422	1194	12	3570	2981	30	419128	348369	87	0.707302
25081	25816	43	6546	6786	32	132	184	0	202	149	0	479	556	0	68205	67205	68	0.7083
108076	103732	76	43602	41447	74	892	932	0	1645	1431	14	3855	3676	29	413315	382616	84	0.709298
163728	144611	87	42779	35852	82	2002	1615	19	1857	1532	20	4635	3727	35	515978	442875	89	0.709298
52719	55609	56	23621	23914	55	640	665	0	730	643	0	1418	1377	13	163143	165441	74	0.709298
74377	74284	77	26320	26468	57	712	936	0	664	627	0	1885	1733	19	197021	190658	77	0.710295
58419	59162	73	21472	21903	47	793	828	0	859	686	0	1362	1364	12	197143	195307	74	0.710295
145671	138588	95	57482	54175	77	1981	1944	17	2044	1964	20	4675	4578	32	521785	490925	84	0.710295
42264	41078	82	10346	10219	37	371	391	0	328	338	0	1109	1055	6	114880	115038	70	0.711293
65772	68001	69	25847	25736	56	774	682	0	704	785	0	1828	1712	19	194102	186513	78	0.71229
53905	53757	73	15484	15692	42	430	451	0	738	526	0	1125	1105	7	154732	152678	74	0.713288
25575	29026	50	14817	15144	40	261	240	0	241	226	0	557	651	0	75692	74330	65	0.713288
88416	86553	85	21674	21873	49	990	1076	5	733	790	0	2178	2306	21	306670	295448	80	0.715283
44800	46084	62	19720	20051	47	476	386	0	520	513	0	1050	1058	5	119147	118948	70	0.716281
47781	47563	67	15931	16083	43	371	388	0	489	534	0	1292	1382	13	147589	140813	73	0.716281
49776	50331	76	30256	30995	67	249	377	0	376	378	0	930	1107	7	148829	146135	75	0.716281
144573	124754	81	50620	43301	79	1264	1066	6	1460	1175	10	3646	3093	30	434178	360519	89	0.717279
124493	117711	79	50246	46882	76	1391	1190	12	1329	1233	12	3356	3272	28	452008	417435	83	0.717279
43632	44258	56	9116	9703	34	723	628	0	269	300	0	1026	995	0	110488	115210	71	0.717279
29677	30213	58	5508	5839	30	218	332	0	245	232	0	672	723	0	98786	98981	70	0.717279
139163	124004	82	54048	46767	79	1459	1342	15	1948	1480	19	4247	3531	33	463150	403459	86	0.717279
105990	104633	78	32915	32566	72	1313	1450	13	1318	1275	12	2992	2787	26	346303	322738	81	0.717279
146041	125686	84	52011	44878	80	1561	1316	15	1608	1432	15	3619	2876	31	429223	363842	86	0.718276
76139	77006	75	21870	22386	46	589	638	0	839	726	0	1810	1778	18	238757	235185	75	0.718276
92423	92052	78	38227	38474	71	1280	957	0	1051	1128	8	3190	3122	27	352400	345252	77	0.718276
21889	23395	58	8026	8340	34	289	254	0	303	347	0	515	607	0	80688	83300	62	0.718276
25041	27482	38	10250	10471	36	160	159	0	315	263	0	716	838	0	84582	86316	63	0.718276
84296	82545	87	30450	30616	70	435	559	0	932	928	0	2089	2058	21	238191	230467	76	0.718276
43001	44063	64	13622	13761	40	478	530	0	423	510	0	973	1026	3	108512	103660	72	0.719274
21650	23480	48	7442	7754	33	229	333	0	400	439	0	372	393	0	72396	74103	63	0.720271
49811	52129	70	16031	16314	42	583	601	0	719	520	0	1444	1427	12	149883	147116	72	0.721269
55979	55641	74	23482	23787	52	341	425	0	612	522	0	1489	1362	14	163501	157368	72	0.721269
135885	122675	83	52821	46395	80	1550	1509	15	1912	1518	16	4154	3838	31	481858	424602	86	0.721269
121012	107972	86	52029	45825	78	1643	1573	16	1492	1308	15	3235	2775	28	387232	335954	85	0.722267
206193	179442	89	87826	76353	86	3120	2542	26	2412	2210	24	5835	4740	37	725849	631945	93	0.722267
80289	80554	75	27548	27809	67	1331	1188	10	965	874	0	2324	2024	23	253378	250356	77	0.726257
30462	31477	60	8553	9025	34	299	353	0	471	359	0	739	747	0	96390	98440	66	0.726257
39211	40786	56	10194	10388	37	419	451	0	417	415	0	996	979	0	114582	112286	71	0.727255
43715	42527	79	16189	16334	43	486	407	0	634	537	0	867	953	0	118225	112180	73	0.727255
223906	170633	96	91109	71117	90	1877	1480	18	2135	1544	21	5921	4568	39	677060	520928	99	0.730247
142369	138583	80	46859	45860	75	2125	2094	20	2051	1985	20	3808	4103	27	457826	434580	81	0.730247
81764	83899	77	19713	20526	43	1203	1126	8	810	778	0	2012	2023	21	231377	233027	75	0.731245
114981	112965	75	54422	54677	73	1264	1197	10	1493	1206	10	3171	3069	27	351866	331817	79	0.731245
57341	57381	70	20806	21308	45	703	599	0	528	622	0	1125	1146	8	166807	168700	72	0.731245
141837	127308	88	42178	37134	77	1567	1536	15	1748	1472	17	4477	3966	32	482632	442354	85	0.732243
39506	41589	51	8482	8621	34	303	399	0	318	448	0	764	747	0	107125	101553	73	0.73324
48176	48504	71	15239	15442	41	616	765	0	563	493	0	1100	1072	6	144244	143409	74	0.735235
42176	40229	75	10486	10754	37	473	376	0	278	268	0	911	851	0	118368	117450	72	0.736233
31979	32605	60	11154	11318	37	587	444	0	258	317	0	787	756	0	127783	126352	70	0.736233
65980	67749	63	15983	16000	42	907	957	0	913	732	0	1700	1496	16	208013	202646	78	0.736233
55983	57579	69	15180	15418	41	725	884	0	546	584	0	1358	1464	15	168977	170904	75	0.737231
194112	162229	100	69148	59084	85	2600	2348	23	2880	2513	26	6650	5742	39	723172	624765	94	0.739226
48570	48957	67	19766	19934	47	636	727	0	414	475	0	1027	997	0	114597	114050	80	0.741221
162581	135402	86	55220	46581	82	2327	1743	23	2072	1824	20	4397	4032	31	496275	412185	94	0.741221
49789	50813	64	18582	18819	46	588	574	0	564	480	0	1142	1167	9	147901	147903	73	0.743216
140684	131828	80	51340	46112	79	1336	1212	11	1689	1399	15	4332	4072	32	511841	466693	88	0.744214
45828	48023	65	18333	18661	45	414	395	0	317	364	0	1086	1001	2	144374	140646	72	0.744214
31085	31615	59	10219	10677	36	302	425	0	232	231	0	611	609	0	79099	77464	71	0.745211
135276	120723	85	56804	51644	78	1522	1400	15	1715	1487	16	4298	4028	32	504827	445811	87	0.745211
52692	53261	68	21063	20986	48	582	683	0	689	776	0	1377	1317	12	139140	132198	84	0.745211
54151	53755	77	13308	13307	40	568	471	0	462	387	0	1265	1252	10	162464	157591	73	0.745211
47189	48149	56	16311	16512	42	521	628	0	743	708	0	931	1058	5	143546	144830	72	0.746209
35762	37046	64	15868	16277	41	416	478	0	200	238	0	754	674	0	99019	97901	71	0.746209
108486	106794	75	34240	33872	72	1623	1528	14	1531	1525	14	3783	3503	29	424792	409778	81	0.746209
48522	47332	74	11442	11886	37	748	755	0	437	425	0	1109	1005	2	131823	133353	72	0.746209
26630	26076	62	11116	11444	37	296	352	0	73	195	0	530	611	0	64644	66154	69	0.747207
24169	23562	62	11004	11256	37	303	240	0	309	227	0	690	714	0	78117	78677	66	0.748204
44314	45271	62	20946	21185	49	511	656	0	510	530	0	1151	1189	9	133050	127853	71	0.749202
97711	98207	71	42589	42719	71	809	1043	4	1250	1218	10	2774	2707	24	314322	308028	77	0.750199
158760	137447	84	68371	59677	81	1755	1292	13	1728	1437	16	4292	3880	31	523172	449614	92	0.751197
67903	67406	86	20429	20614	47	846	777	0	921	949	0	1992	1766	21	227918	221945	75	0.751197
129242	115713	87	52823	45959	80	1401	1118	11	1639	1232	12	3308	2782	29	413364	362826	86	0.752195
98090	97505	77	32777	32642	73	1208	1274	10	1494	1393	12	3015	3097	24	315482	310878	81	0.753192
60055	59521	81	19713	19994	47	867	772	0	576	661	0	1365	1379	13	171998	165374	74	0.753192
129809	121121	86	53014	48783	77	1728	1697	17	1579	1425	15	4069	3717	31	471861	435915	85	0.753192
116391	114704	78	35339	35501	72	1540	1421	14	1649	1592	16	3843	3649	29	432189	414827	80	0.75419
105245	94797	94	38610	33772	81	1102	1095	7	1060	907	0	3069	2567	27	328073	273659	94	0.75419
84071	88040	70	32803	33024	69	578	535	0	916	825	0	2602	2566	24	291599	288509	75	0.75419
141348	122594	82	63657	55061	80	1321	1125	9	1617	1299	12	3689	3112	31	440993	367386	87	0.75419
211355	164770	89	77432	60244	89	2754	2341	25	2359	1794	26	5560	4481	37	618816	485370	96	0.75419
49548	50119	73	14219	14488	40	244	241	0	549	483	0	1245	1124	9	150777	154164	71	0.756185
100710	100223	76	32189	32065	71	1131	1176	9	1491	1355	13	3071	3067	25	357145	334205	81	0.75818
118962	117064	78	32216	31523	72	1455	1259	11	1409	1377	14	4070	4068	30	461651	435840	81	0.75818
185980	159224	87	55338	45733	85	2630	2140	26	2161	1889	24	5602	4612	37	583741	486571	93	0.759178
31447	31133	64	12276	12571	38	252	209	0	203	403	0	851	785	0	101626	103060	71	0.764166
124573	116078	81	50440	45703	77	1116	1090	7	1550	1526	15	3449	3394	27	422369	379800	83	0.765164
162675	150472	80	73650	67448	80	1687	1500	16	1645	1633	18	4397	3740	33	498351	439019	98	0.765164
28787	31468	55	10223	10863	35	577	510	0	415	364	0	851	804	0	98937	99931	68	0.766161
39209	40041	60	11577	12011	37	305	371	0	311	283	0	857	934	0	98676	96626	68	0.766161
72385	73730	71	19115	19130	45	1272	1060	7	505	558	0	1711	1723	17	238703	235206	78	0.766161
74266	73970	72	21498	21789	47	645	648	0	667	642	0	2049	1995	19	212287	208532	77	0.767159
128884	116740	84	48211	42631	79	1347	1371	13	1138	1088	7	4006	3443	32	484344	430038	87	0.767159
220440	132539	117	90051	54068	112	1914	1246	12	2350	1572	15	5929	3747	60	702202	420630	121	0.767159
229618	176885	89	92346	69798	88	2771	2264	26	2996	2411	30	7002	5453	42	816235	616253	94	0.767159
89592	87747	76	25321	25173	63	854	812	0	994	829	0	2103	2130	20	256390	248844	79	0.768156
126321	110765	88	45276	38814	79	1319	1276	14	1195	1066	6	2910	2573	27	322487	279263	85	0.768156
20582	20982	61	9579	9975	36	377	311	0	230	233	0	333	347	0	54552	53247	65	0.768156
118488	103104	82	50989	43544	80	1382	1393	14	1451	1158	10	3190	2781	28	356211	301287	89	0.770152
103064	103659	76	34916	34380	72	1169	1363	12	1503	1346	14	3459	3516	27	399494	386217	82	0.772147
133379	121963	79	55222	50198	78	1456	1260	13	1468	1343	13	4125	3836	30	470008	406020	89	0.773144
120828	67785	101	47800	29134	100	1169	625	0	1377	759	0	3083	1661	31	352939	192544	107	0.773144
145477	140661	77	53082	49573	76	1823	1608	18	2006	1595	18	4354	3866	33	492393	445431	87	0.773144
106326	104476	76	47575	47222	73	1110	1061	6	1463	1360	14	3590	3646	27	404078	395552	82	0.774142
38070	40678	55	10931	11384	36	486	489	0	304	377	0	711	848	0	116932	117745	72	0.774142
58937	57024	80	14781	14712	42	644	733	0	489	491	0	1448	1421	15	147074	147520	74	0.774142
27571	29901	55	7267	7325	34	269	328	0	260	298	0	845	826	0	101071	98173	66	0.77514
147589	129711	83	53656	45861	80	1729	1493	16	2092	1787	20	4428	3832	34	456530	399084	88	0.776137
46393	46949	64	10695	10998	38	743	762	0	746	502	0	1416	1334	13	164976	158124	73	0.776137
178972	147446	85	63077	52147	83	1919	1638	19	2116	1732	22	4654	4013	35	516629	417971	91	0.776137
31979	32349	70	9365	9695	35	249	278	0	231	311	0	729	628	0	92643	95174	68	0.776137
129161	118707	79	58495	53547	77	1242	1290	12	1511	1470	14	3916	3709	29	448814	399222	83	0.776137
40820	40567	68	12353	12386	40	394	401	0	614	512	0	704	723	0	107887	111075	73	0.778132
29595	29071	56	5671	5870	31	139	170	0	286	336	0	896	802	0	92605	89833	69	0.782123
101446	100053	80	37780	36347	73	920	876	0	1084	1056	6	3011	2998	25	308346	298648	82	0.783121
106599	98021	80	46505	41599	77	1186	848	0	1212	1030	4	2748	2572	25	302838	260959	85	0.783121
27071	32368	40	15789	16363	41	242	278	0	333	325	0	868	919	0	108407	111609	68	0.783121
162666	147919	81	63656	55809	78	2088	1938	19	2097	1894	20	5419	5137	34	652505	578422	86	0.783121
66401	67191	70	21890	22595	45	609	560	0	725	606	0	1586	1417	16	195416	195496	75	0.783121
204281	171242	88	70568	57724	85	2632	2190	24	2478	2030	25	5422	4668	36	617233	508727	92	0.783121
248294	191537	93	149846	115242	93	4128	3184	33	4051	2871	36	9061	7044	45	1.04131e+06	771526	97	0.784118
52354	54197	69	16260	17082	40	876	869	0	837	573	0	1403	1515	13	164605	162165	72	0.784118
109239	108275	76	27702	27953	53	1632	1428	16	1716	1589	15	3820	3873	28	454469	438795	81	0.784118
140756	122157	83	50346	43838	79	1925	1609	18	1495	1359	14	3352	2851	30	432539	373661	98	0.784118
165800	141080	101	70874	59101	101	1882	1393	18	2077	1421	20	4229	3680	32	528556	415240	101	0.784118
157902	126927	91	60350	48987	82	1938	1692	18	1509	1275	15	3632	2836	31	447034	355604	88	0.784118
66795	69361	71	24939	25391	50	310	420	0	566	507	0	1301	1365	13	167150	162977	77	0.784118
161232	142972	82	63080	54787	81	1606	1397	16	1859	1705	18	4409	4017	32	501594	440483	88	0.785116
47289	47928	66	15154	15404	41	349	383	0	539	621	0	1001	1056	5	138012	131565	70	0.785116
94542	92408	78	25351	25153	60	1036	1005	1	1189	1074	7	2372	2364	23	291449	291891	77	0.785116
110162	104928	79	44337	42144	74	1085	1051	6	1131	1073	7	3113	3048	26	390089	358589	82	0.787111
174493	151633	84	76761	66292	83	2027	1661	19	1950	1635	20	4712	4064	33	563591	485646	91	0.788109
236632	183952	94	248743	203445	95	5717	4492	36	5786	4517	39	13104	10409	56	1.04858e+06	1.02061e+06	100	0.788109
169595	137961	97	120538	105682	85	3975	3322	30	3593	3249	29	8535	7573	43	982125	850467	91	0.790104
134755	118986	80	51984	45265	79	1576	1248	14	1957	1694	21	3545	2916	31	421601	353429	96	0.790104
96557	99959	73	35350	35738	70	1310	1198	9	1175	1235	11	3035	3187	25	368409	357981	79	0.790104
187062	153705	93	70651	58287	85	1484	1342	14	2056	1468	19	4400	3636	34	554049	470887	90	0.791101
29749	30975	62	10417	10903	36	402	437	0	276	175	0	699	810	0	90716	93006	69	0.791101
129660	115748	83	48322	42283	77	1472	1306	14	1407	1145	11	2995	3012	26	367637	327883	84	0.791101
57861	58139	68	20492	20546	48	549	598	0	460	612	0	1394	1329	12	168104	167925	75	0.792099
128576	121459	78	47752	44379	76	1744	1676	17	1606	1572	20	3869	3558	30	422055	391221	84	0.792099
100793	104064	71	32331	31881	71	1324	1310	12	1146	1117	7	2889	2754	26	354299	345249	80	0.793097
260893	195513	100	101774	77401	93	3284	2625	29	3072	2142	30	7395	5441	44	819922	607674	102	0.794094
92897	95060	73	38286	38302	71	1339	1310	12	1215	1284	12	2751	2731	24	277305	273402	78	0.795092
153832	147624	80	95919	91949	79	1813	1705	18	1999	2081	20	4956	4772	32	531334	485634	83	0.795092
160894	138550	84	64532	55841	81	1668	1479	14	1752	1800	16	4826	4248	33	554547	461657	92	0.797087
161858	143400	83	52732	45274	80	1607	1252	15	2053	1554	22	4719	4204	32	512025	446454	89	0.797087
164811	140779	83	80087	69109	81	1878	1534	20	1753	1373	19	4314	3634	33	493166	413590	88	0.797087
96041	94437	76	31511	30577	72	1052	1190	9	1010	985	0	2711	2688	23	334550	320158	90	0.799082
44475	43694	79	13791	13945	41	68	185	0	564	398	0	837	871	0	117390	112855	72	0.799082
119658	116174	81	40133	37664	74	1469	1556	15	1653	1425	17	3684	3473	29	445036	413352	84	0.80008
134526	118479	95	52854	47159	77	1487	1327	14	1304	1084	10	3413	3043	29	395382	339421	85	0.80008
78904	79419	81	32341	32719	69	1030	1076	6	782	853	0	2058	1981	21	250988	241412	78	0.80008
41733	42736	55	9923	10135	36	536	555	0	456	532	0	1241	1308	11	127273	124501	72	0.801077
29555	29764	69	9526	9598	36	217	187	0	432	487	0	818	750	0	98955	99197	69	0.801077
67492	67157	71	23105	23360	53	1106	873	0	1027	939	0	1659	1555	16	207167	201014	76	0.803073
68664	63340	88	25936	24387	72	762	709	0	796	671	0	1686	1568	16	187427	172442	88	0.803073
168685	136060	86	61316	49470	83	1770	1582	18	1819	1426	17	4150	3245	33	455273	365950	91	0.80407
179840	158976	85	95683	84882	84	3158	2790	26	2656	2301	26	6528	6009	37	723291	637027	92	0.805068
40873	42638	65	8646	8747	34	349	307	0	484	473	0	887	822	0	113713	113134	76	0.808061
23243	22430	74	9873	10421	36	276	281	0	442	386	0	539	556	0	77840	78973	64	0.809058
209678	168134	90	72360	58294	86	3195	2354	28	2379	1954	25	5234	4127	37	586268	466070	94	0.809058
92206	92944	80	39599	39453	72	1273	1119	8	1160	943	0	2516	2465	23	335636	320981	79	0.810056
165679	139873	94	89492	77785	82	2409	2166	20	2096	1703	20	4804	4234	34	528466	448907	88	0.810056
119778	110967	79	46384	41900	76	1005	1034	4	1336	1314	12	3381	3207	28	390120	350335	85	0.810056
117632	113325	79	33021	32280	70	1234	1084	7	1628	1377	14	3970	3968	28	426457	407298	94	0.811053
46283	44823	74	18564	18772	46	311	420	0	445	325	0	1003	989	0	141232	141115	73	0.812051
20376	20399	54	6821	6950	32	273	184	0	458	262	0	531	636	0	62470	62642	64	0.813049
121126	118339	81	51609	47904	76	1331	1305	13	1788	1708	18	3718	3436	30	411347	399104	83	0.814046
62776	62199	70	17915	18177	44	934	852	0	559	691	0	1699	1603	18	192915	192269	73	0.817039
176483	152665	90	74108	64312	83	1974	1699	18	2621	2257	24	5757	5291	35	689394	602930	90	0.820032
269441	198654	101	129725	87780	97	3680	2967	30	3913	2818	35	8935	7012	46	1.03e+06	770229	105	0.820032
121027	109889	80	49899	44131	77	1338	1298	12	1356	1296	12	3894	3523	31	455191	414345	85	0.82103
238197	186622	94	95688	71505	93	2330	1812	23	2359	1769	23	6226	4752	41	733453	557239	100	0.822027
105857	98646	76	47317	42633	76	1269	1092	7	1177	1121	8	2948	2756	28	364096	333704	84	0.822027
127816	120279	79	41566	38527	76	1214	1149	10	1964	1654	18	3704	3465	29	411844	393323	85	0.823025
51931	51532	71	21974	22182	51	670	620	0	457	508	0	1475	1367	13	147685	146402	72	0.824022
47046	46398	72	17304	17580	43	464	466	0	307	383	0	1020	1039	5	140815	139004	75	0.826018
74772	77736	76	19151	19037	45	820	762	0	795	772	0	1999	2113	20	250248	231317	87	0.826018
42957	45383	67	12260	12926	37	614	613	0	286	376	0	997	1007	2	134132	137817	74	0.826018
80186	79964	75	34038	33923	70	800	760	0	746	858	0	1961	1994	19	242734	236065	77	0.827015
74843	73603	74	37542	37753	69	511	583	0	678	616	0	1623	1668	16	208149	203462	76	0.827015
56146	57932	69	14151	14381	40	800	851	0	717	649	0	1405	1465	14	163502	156876	75	0.831006
254184	164342	115	79169	50225	112	3046	2009	23	2816	1844	23	6698	4553	52	821772	546621	131	0.831006
57684	57058	66	22513	22271	60	494	635	0	929	475	0	1690	1583	16	166796	159545	86	0.831006
109149	112301	71	25332	25372	49	1221	1385	12	1343	1278	13	3434	3555	26	380627	369472	81	0.832003
177347	143929	102	54653	43853	84	2330	1780	24	2405	1832	24	4758	3668	36	544147	435010	102	0.832003
36565	43233	41	12163	12901	36	283	414	0	427	533	0	977	1023	4	126609	132763	68	0.832003
123021	106607	83	45249	39217	78	1715	1526	18	1738	1410	15	3463	2913	30	380548	332557	85	0.832003
65893	67164	68	18638	19239	43	718	807	0	729	686	0	1650	1523	15	179619	172846	75	0.833001
56996	56933	70	25448	25690	58	731	729	0	462	564	0	1451	1435	14	153838	144690	74	0.833001
86817	89040	72	35491	35410	71	903	1007	2	877	921	0	2550	2523	23	283871	279199	79	0.834996
123113	119096	77	43188	41012	74	1625	1540	16	1852	1610	18	4357	3857	32	475911	445453	84	0.835994
215857	173303	92	77044	60495	89	2289	1729	22	1942	1550	23	5370	4358	37	640159	507633	98	0.838986
53401	55562	66	14593	15154	40	501	533	0	606	540	0	1406	1427	14	185667	187070	71	0.838986
47761	50307	63	12543	13082	38	512	622	0	445	488	0	1426	1578	15	165370	161047	72	0.838986
118217	119952	74	34468	34675	72	1338	1412	14	1350	1434	15	3697	3554	28	462156	446185	81	0.838986
196919	159109	86	66408	53040	84	2336	2010	24	2433	1988	24	5249	3967	38	593032	478251	92	0.838986
71434	73629	69	24591	25328	49	776	984	0	803	849	0	2082	2027	21	215599	210818	74	0.838986
62146	65157	64	14971	15679	40	827	677	0	365	572	0	1670	1689	16	195217	193699	73	0.839984
48070	47130	83	15367	15613	43	660	560	0	444	469	0	961	1036	4	130568	136360	74	0.839984
116260	105832	77	47721	42568	76	829	820	0	1307	1157	9	3376	3013	29	388142	343814	85	0.840982
44284	45697	67	19671	19818	47	226	224	0	423	419	0	943	835	0	124430	124132	71	0.841979
99135	98773	75	31587	31087	72	1163	1275	9	1131	1119	9	3097	3170	25	397144	388964	82	0.842977
187349	160772	87	65400	55528	84	1735	1487	18	2083	1714	21	5106	4390	35	588853	514383	90	0.842977
44515	46587	60	22014	22025	52	382	392	0	395	390	0	1096	1104	8	142375	133916	82	0.842977
43515	47734	45	20048	20728	43	425	429	0	318	385	0	916	1070	5	112153	111037	70	0.842977
41992	44107	60	15720	16351	40	416	336	0	678	427	0	1037	1103	6	119574	119653	70	0.843974
141174	122672	89	57592	49075	81	1151	1037	5	1753	1417	15	3750	3190	30	467640	408269	87	0.843974
38749	39805	47	12417	13223	37	170	221	0	381	298	0	672	777	0	108271	106174	70	0.843974
118186	104110	88	47854	42367	78	1117	1171	8	1309	1198	11	3599	3020	30	377855	339632	85	0.843974
58944	59779	72	24260	24568	53	709	822	0	635	542	0	1054	1088	7	141638	137140	74	0.844972
41949	43829	67	18826	19340	47	217	177	0	420	490	0	784	741	0	117765	115859	70	0.84597
142557	133795	80	60010	55326	78	1410	1170	11	1771	1615	18	4137	3910	31	512216	467849	87	0.847965
43947	45961	54	14278	14689	40	504	478	0	515	366	0	1012	1070	6	151335	147301	71	0.847965
44303	43028	74	13684	13740	40	466	367	0	511	470	0	951	1129	8	115524	116136	71	0.84996
45066	46599	65	11925	12078	38	448	352	0	403	259	0	929	916	0	131141	130170	74	0.850958
48097	47968	71	12666	12795	39	491	538	0	609	591	0	1179	1115	8	139522	132861	73	0.850958
118436	114657	93	46038	44345	75	1360	1205	10	1257	1266	12	3603	3524	27	432472	412856	84	0.850958
65626	68317	70	22220	22406	52	593	888	0	953	941	0	1892	1748	19	202996	194842	76	0.850958
130476	123100	78	45818	41606	77	1444	1276	13	1383	1209	13	3914	3575	30	450100	403492	84	0.851955
211054	169393	90	71615	57772	86	2348	1883	24	2389	1880	23	6051	4665	39	623005	483261	95	0.851955
130750	113270	99	56856	48944	99	1587	1373	16	1803	1304	14	4193	3523	31	465145	391659	99	0.851955
114682	97979	77	42162	34789	78	1216	1236	11	1182	1023	4	2854	2544	27	341217	282811	84	0.851955
52497	54589	55	13880	14366	39	852	824	0	541	613	0	1560	1512	14	165394	165039	73	0.852953
122790	118438	76	33309	32341	72	1186	1175	8	1493	1329	14	3602	3436	28	373215	363926	81	0.852953
136715	123593	80	53625	48193	79	1284	1184	10	1423	1436	15	3860	3666	29	431066	384463	87	0.852953
205213	157463	93	71465	55757	88	2353	1922	24	2209	1658	22	5185	3984	36	616320	476845	94	0.852953
142153	117611	84	59857	50123	81	1637	1304	15	1407	1272	13	3343	2618	32	414829	343111	88	0.853951
59025	57209	74	22914	23331	54	398	518	0	272	471	0	1103	1048	5	135207	134360	74	0.854948
40064	41235	55	12628	12916	38	304	310	0	562	466	0	1108	1157	9	121931	118870	70	0.855946
141412	121619	88	56172	47488	80	1428	1241	12	1593	1362	15	3658	3063	31	448443	376793	90	0.856943
160251	132638	85	59689	49037	84	1693	1416	15	1803	1555	17	4307	3595	34	486107	401722	91	0.856943
30988	28545	70	12461	12863	38	254	258	0	269	278	0	643	676	0	80045	84679	68	0.857941
43049	42773	69	14127	14363	41	494	666	0	317	295	0	1176	1081	7	127831	124037	73	0.857941
28012	27406	64	14686	14995	41	199	243	0	252	391	0	535	597	0	80281	83761	66	0.862929
28948	29328	65	12832	13084	39	180	170	0	460	395	0	720	692	0	83328	85105	67	0.864924
28938	28933	58	10935	11164	38	208	323	0	303	244	0	646	653	0	92093	95905	68	0.865922
203696	170796	91	107362	90111	88	2411	1968	22	2527	1939	25	6040	5100	37	700834	587356	93	0.866919
157456	136885	90	53814	45297	80	1492	1322	13	1906	1577	18	4470	4309	32	532756	473812	89	0.868915
142142	137633	90	59520	58546	75	1875	1927	18	1590	1700	19	3580	3498	29	442124	427811	81	0.868915
147458	136212	81	56407	51837	78	1461	1401	15	1868	1678	19	4715	4345	33	562662	508815	85	0.868915
50452	54713	59	19380	19978	43	530	493	0	403	482	0	1242	1113	9	170034	164896	72	0.869912
89613	86384	78	34078	32270	74	865	796	0	962	872	0	2199	1862	22	270249	258269	81	0.869912
28080	27960	69	7881	7988	34	350	271	0	384	263	0	551	532	0	79259	82992	65	0.87091
55265	55614	66	22897	22914	55	504	519	0	544	484	0	1308	1176	11	166057	164800	75	0.87091
205321	162053	103	69360	54925	86	2706	2053	27	2360	1908	25	5680	4544	38	694377	548267	95	0.87091
225709	169388	102	81085	62030	90	2731	1986	26	2826	2153	27	6871	4875	44	773704	561456	98	0.871907
119999	111662	94	35463	32953	94	1598	1508	14	1812	1582	17	3697	3319	29	440821	397383	94	0.871907
174662	150723	83	76261	65406	83	2311	2005	22	2244	1825	22	5342	4678	36	617942	541061	86	0.872905
72590	69935	80	25192	25208	58	526	792	0	936	851	0	1895	1888	18	214811	212243	76	0.8749
40933	41243	81	15881	16096	42	368	414	0	278	362	0	1081	1036	4	114515	111673	70	0.877893
37903	36241	65	6540	6732	32	482	354	0	291	387	0	792	882	0	105033	105063	70	0.877893
192966	159928	92	71741	60139	85	2349	2000	21	2042	1587	22	5185	4507	35	531002	436515	93	0.878891
143032	127263	83	79839	71855	80	1828	1988	18	2079	2010	19	4797	4318	33	566736	508627	87	0.878891
60564	61789	69	17471	18123	42	573	567	0	667	608	0	1420	1469	14	186589	183680	73	0.878891
61607	61224	71	15094	15123	41	371	470	0	545	450	0	1345	1483	14	163707	162668	74	0.880886
117255	106546	84	40942	36765	76	1250	1165	9	1395	1275	12	3346	2830	28	336680	297458	83	0.881883
33148	35138	54	10232	10425	37	397	395	0	162	218	0	848	1019	3	113407	116178	68	0.881883
30755	32561	51	7108	7270	33	343	373	0	397	277	0	696	771	0	95895	97439	67	0.882881
39435	41307	63	10644	10821	37	196	215	0	260	370	0	863	857	0	106842	106133	69	0.882881
64196	64615	71	27391	27402	63	275	446	0	588	719	0	1667	1593	17	220067	215711	76	0.883879
121838	111587	83	55812	51566	77	1358	1340	12	1733	1527	18	3686	3408	29	449777	406182	83	0.883879
72433	72686	75	21960	22109	49	737	835	0	810	863	0	1624	1640	17	195661	190031	74	0.884876
136293	121186	82	55398	49290	80	1094	1075	7	1639	1482	16	3666	3205	31	462068	392236	86	0.884876
141557	137208	79	32774	31752	73	1909	1688	17	1983	1752	19	4417	4021	33	488831	459547	85	0.884876
28004	30641	44	12446	12901	38	140	246	0	130	382	0	706	721	0	83432	83994	68	0.884876
23357	25480	42	7713	7936	33	174	163	0	258	288	0	689	637	0	87970	89343	66	0.888867
28757	29088	59	10282	10427	37	422	524	0	183	214	0	552	630	0	79766	84075	65	0.888867
140860	125838	82	55362	48900	80	1670	1629	17	1594	1248	14	3468	3120	29	425386	379092	87	0.892857
123952	108821	79	52904	46119	79	1274	916	0	1363	1099	8	3134	2833	27	376493	319634	86	0.893855
29542	33082	39	12786	13495	38	270	354	0	173	306	0	675	751	0	94838	96427	68	0.893855
111270	110883	80	32921	33056	72	1028	1038	5	1317	1319	13	3442	3526	27	407052	399845	82	0.893855
176854	153004	84	66945	58245	82	2051	1618	19	1942	1872	19	4987	4222	36	569232	487913	101	0.893855
34098	37763	57	13247	14123	38	337	398	0	171	270	0	861	910	0	92977	89910	69	0.893855
136565	124383	79	49387	44397	77	1419	1194	13	1625	1343	14	4011	3500	31	440129	394537	85	0.893855
115039	112203	80	78104	76152	76	1789	1588	16	1645	1479	18	4050	3960	29	485369	457564	92	0.893855
36361	41192	49	8631	9870	33	351	374	0	425	225	0	1172	1278	11	117381	118132	68	0.893855
127262	113069	77	48712	43167	77	1317	1049	5	1491	1420	14	3118	2665	29	362004	308211	83	0.894852
36265	40929	42	10543	11693	35	387	450	0	286	386	0	849	792	0	97420	103849	67	0.894852
188609	149966	100	79491	61448	85	2312	1889	22	2198	1786	23	5487	4352	38	620852	471708	91	0.894852
25265	25412	51	9172	9780	34	242	198	0	302	288	0	714	647	0	75820	75119	67	0.894852
51626	52213	67	14437	14890	41	179	281	0	371	466	0	1090	1000	1	158174	157816	74	0.894852
103343	98351	85	27476	26901	69	935	966	0	887	856	0	2835	2670	25	326481	316947	79	0.89585
45056	45890	66	19912	20252	46	321	229	0	546	484	0	1086	1178	8	138934	142303	72	0.89585
32003	32690	64	12564	12715	39	372	360	0	452	294	0	730	715	0	100511	99772	70	0.896848
48770	52644	57	22304	22421	51	268	364	0	585	598	0	1401	1259	13	157232	151684	74	0.896848
110083	107817	81	34135	33637	72	1086	1087	7	1495	1404	14	3678	3541	28	408588	390336	82	0.897845
146799	127338	82	59589	51344	80	1993	1922	18	1583	1342	15	3953	3484	31	464708	392010	88	0.897845
72000	68229	87	27816	24829	87	871	820	0	1092	720	0	1805	1689	18	233514	208966	87	0.897845
149348	123130	100	60549	49476	84	1976	1456	18	1850	1444	19	3773	3021	32	453970	367364	100	0.897845
52393	50153	73	20030	20307	45	523	454	0	759	635	0	1112	1088	7	148774	156227	72	0.898843
58749	59123	73	24534	24034	62	482	527	0	576	523	0	1431	1351	13	178648	180545	76	0.900838
23818	25215	44	11910	12078	39	403	296	0	492	306	0	642	700	0	87483	83248	67	0.903831
91293	94227	72	38089	37755	71	1398	1200	13	1235	1091	8	2603	2609	24	302459	290510	80	0.904828
143674	130179	80	59526	52622	79	1366	1289	11	1884	1653	19	4225	3816	31	509812	456360	87	0.905826
114416	111436	76	37737	37270	72	1194	1198	9	1621	1553	18	3551	3502	27	397235	388023	80	0.906824
34317	35011	63	12321	12643	38	173	209	0	193	189	0	762	736	0	102762	106357	68	0.906824
177841	159609	96	77697	69597	81	2657	2540	23	2400	2097	22	5276	4735	34	603011	528586	87	0.907821
59747	60991	71	15787	15963	42	396	443	0	541	525	0	1352	1407	12	176105	171651	73	0.907821
41959	43397	61	16467	16512	43	430	358	0	394	388	0	1114	1080	7	134299	128166	72	0.907821
169447	88034	176	74240	29833	162	1754	667	0	1775	1079	5	4512	2302	35	531427	272348	194	0.908819
82786	83460	70	27013	26962	54	707	657	0	1132	940	0	2016	2023	21	272880	265957	79	0.908819
121996	113547	79	50757	46387	78	1441	1348	15	1487	1539	16	3835	3549	29	447063	411865	87	0.909816
84975	83712	76	29866	29619	69	1237	1200	10	1013	934	0	2434	2341	22	283900	276867	77	0.909816
121561	117523	83	45818	43102	76	1267	1222	11	1469	1431	13	3727	3448	28	459811	436893	93	0.910814
29774	30303	65	8796	8761	36	197	209	0	310	294	0	556	603	0	89564	87036	67	0.912809
82614	82857	81	22826	22778	51	808	872	0	884	704	0	1966	1988	20	245728	240646	76	0.913807
117774	114010	77	34310	33955	73	1198	1088	6	1379	1328	12	3095	3150	26	369400	351960	81	0.9168
184265	154057	85	72162	60541	85	2310	1942	22	2344	1922	24	5186	4402	35	553877	466730	91	0.9168
111725	109558	75	38856	38058	73	1455	1168	12	1487	1247	11	3061	3035	25	353201	333451	81	0.9168
44807	48897	41	16214	16721	41	495	486	0	510	486	0	1331	1303	12	161189	163256	71	0.9168
97531	96950	73	40720	40560	71	1053	780	0	1021	897	0	2866	2854	24	341307	330376	78	0.917797
56322	57717	74	27678	28186	66	754	822	0	527	577	0	1625	1494	16	172577	169047	75	0.918795
82525	81910	76	42667	42718	70	736	805	0	970	698	0	2021	2000	21	231266	220808	76	0.919792
101858	98387	90	29260	27327	75	1237	1324	11	1289	1214	11	3271	3133	26	392480	365211	90	0.919792
104494	103814	76	24734	24266	56	1394	1505	12	1595	1533	16	3655	3766	28	422754	410539	80	0.92079
153095	130014	99	55284	46399	84	1461	1294	13	1766	1397	15	4185	3403	33	506216	411962	99	0.92079
48180	49515	67	9902	10455	35	484	459	0	297	386	0	962	971	0	137754	136879	73	0.92079
32842	35241	43	15410	15995	40	247	287	0	232	412	0	1117	1155	8	121453	122921	70	0.92079
24141	23686	59	11465	11338	39	366	425	0	178	300	0	576	570	0	75094	70228	76	0.92079
183492	165513	97	72885	67034	83	2100	2074	19	2175	1856	22	5302	4896	34	558167	504553	90	0.92079
96794	85606	93	32787	28257	93	1019	857	0	1217	941	0	2692	2392	22	307976	262769	93	0.92079
154765	132444	89	53495	46104	80	1752	1752	17	1648	1481	17	3658	3127	31	419576	360276	87	0.92079
81365	81440	71	28712	28983	58	995	1061	6	1026	923	0	2585	2494	23	304689	300035	78	0.921788
180776	146744	88	73868	60349	84	2218	1741	22	2650	2256	25	6169	5097	39	733641	614890	92	0.922785
32462	32580	63	10272	10519	37	407	490	0	356	377	0	811	827	0	109928	108386	71	0.922785
44055	45464	69	19727	19781	47	700	713	0	468	525	0	1040	1094	6	111902	105635	76	0.923783
35022	35542	71	11439	11507	38	373	425	0	385	371	0	822	788	0	104134	104587	69	0.92478
48850	48674	68	17231	17615	43	385	433	0	620	428	0	1183	1280	11	129636	131309	75	0.927773
278119	195235	101	107971	74918	101	3300	2204	31	3258	2378	32	6701	4731	42	773318	547821	108	0.927773
46844	45461	81	18255	18656	44	416	375	0	254	417	0	1005	1088	6	123802	123733	71	0.928771
172645	140875	91	68534	56780	84	1895	1554	20	1972	1384	19	4114	3369	33	475525	378714	91	0.928771
46971	48303	58	21693	21935	49	783	731	0	640	566	0	1177	1127	8	129052	133354	72	0.930766
69959	72378	64	24319	24427	55	774	701	0	1023	803	0	1615	1718	18	216769	211348	77	0.931764
165337	145995	84	72618	63201	83	1954	1893	19	2118	1764	20	5038	4634	33	563149	503106	90	0.932761
57877	58070	67	11732	11836	38	574	681	0	469	408	0	1470	1576	15	176370	172381	74	0.933759
30677	32475	49	6004	6137	32	313	308	0	420	432	0	910	752	0	105510	105244	69	0.933759
113050	100528	83	41215	36126	78	1248	1177	10	1314	1039	6	2837	2622	25	333344	294545	83	0.934757
24075	24650	65	4722	4772	29	246	278	0	219	279	0	579	605	0	77852	80146	65	0.936752
24624	24522	64	7978	8233	33	377	249	0	350	427	0	710	727	0	92838	94296	68	0.938747
27897	29621	53	12000	12257	38	238	244	0	119	180	0	662	684	0	88415	87060	71	0.938747
27690	27333	58	9116	9243	35	94	259	0	385	349	0	746	662	0	90441	95042	67	0.938747
59448	59210	71	26165	26106	63	872	795	0	439	637	0	1607	1657	16	200756	193360	74	0.939745
34206	34958	58	12667	12796	39	249	187	0	350	425	0	714	833	0	98814	96761	68	0.940742
123163	103915	85	47894	40690	79	1518	1311	15	1413	1164	11	2881	2266	29	349327	296378	91	0.940742
37384	40329	55	13724	14121	39	294	419	0	300	306	0	1013	994	0	110025	108421	69	0.940742
177145	124217	110	75815	53104	108	2363	1802	19	1841	1349	15	4954	3545	43	537034	372652	114	0.940742
42931	44906	61	13076	13809	38	488	578	0	263	397	0	1071	1167	9	116468	117009	69	0.940742
236417	183249	98	72842	54063	95	3419	2569	30	2909	2199	26	5924	4495	40	648694	509345	101	0.94174
45069	46574	62	19258	19673	44	270	322	0	374	372	0	872	932	0	135538	129542	74	0.942737
54215	54159	70	17666	18031	43	667	648	0	444	400	0	1290	1270	12	148268	144198	71	0.942737
101834	98668	75	36481	34457	72	1383	1264	12	1262	1161	9	2714	2494	24	330850	310322	78	0.943735
139469	122489	84	58417	51662	80	1563	1292	12	1750	1675	18	4099	3407	32	444243	386963	87	0.943735
47838	46526	83	12112	12209	39	428	528	0	511	468	0	1070	1057	6	138370	136701	73	0.944733
29133	30094	48	6727	6883	33	139	314	0	204	241	0	717	622	0	98535	93965	68	0.94573
33613	34300	67	9322	9695	35	375	211	0	207	442	0	873	888	0	103801	105276	70	0.946728
133467	120045	86	50621	44458	78	1318	1020	4	1675	1420	14	3696	3370	30	396270	348353	86	0.946728
157022	138709	86	64810	57668	80	1736	1449	17	1975	1886	21	4318	3854	33	512612	437018	87	0.947725
45855	46158	69	15584	15583	43	326	524	0	461	433	0	993	891	0	117092	116137	69	0.947725
119429	118033	77	38273	38367	73	1367	1420	11	1434	1455	16	4039	3916	29	455984	438497	82	0.948723
48818	49184	67	14638	14677	41	429	599	0	845	560	0	1026	1162	9	130584	131961	69	0.948723
95571	62864	99	30184	19776	79	821	692	0	1113	672	0	2123	1556	15	279762	183957	98	0.948723
105133	101262	78	39552	38085	73	1649	1476	16	1325	1076	8	2775	2486	27	343471	317462	81	0.949721
63739	64034	71	14307	14622	40	889	840	0	719	555	0	1563	1569	15	203160	198858	75	0.949721
21894	20940	55	11274	11522	37	277	307	0	191	294	0	707	736	0	80578	78766	66	0.949721
49071	49801	67	21758	22194	47	356	499	0	558	576	0	991	1117	6	147526	147137	71	0.950718
50621	53403	66	12998	13224	39	772	747	0	711	555	0	1189	1315	11	155324	151989	73	0.950718
55651	54914	79	22858	22854	54	522	500	0	730	554	0	1163	1062	6	149410	147170	75	0.952713
59900	61150	70	14589	14655	40	762	801	0	635	532	0	1771	1679	17	180398	175533	75	0.952713
244294	188080	105	60143	45165	102	3455	2686	28	3193	2365	28	7488	5902	42	834447	653140	109	0.953711
46788	50662	42	21680	21978	47	467	371	0	531	379	0	1149	1177	9	136189	131960	71	0.953711
113620	109060	77	48527	44398	77	1152	917	0	1659	1365	15	3775	3613	29	436267	408013	83	0.953711
67070	69474	70	18237	18689	43	908	1034	4	781	770	0	1825	1837	17	205694	209107	75	0.953711
57319	59327	66	22304	22815	47	748	684	0	708	603	0	1253	1366	12	163205	162613	75	0.953711
263657	200473	97	155429	127345	96	3850	2750	33	3063	2242	30	6374	5093	41	766219	581624	104	0.954709
21967	23817	43	11155	12090	36	230	180	0	189	203	0	545	671	0	68832	70536	61	0.954709
120626	109367	80	42441	39024	75	1211	1193	10	1966	1607	19	3501	3275	28	429568	386160	84	0.954709
183208	149233	88	63476	52848	84	2047	1850	18	2163	1725	20	4811	3781	36	532727	439878	91	0.955706
117697	105434	79	50158	44334	77	1228	1022	4	1197	1064	6	3045	2703	26	365805	323759	85	0.955706
171804	139418	104	75613	59810	104	1592	1271	13	2205	1737	20	4324	3451	34	508025	397901	104	0.955706
47487	49771	58	22138	22691	47	725	642	0	724	530	0	969	1108	7	118636	115072	70	0.955706
56403	53772	76	12671	12924	38	343	479	0	597	674	0	1217	977	0	142562	143464	74	0.956704
36342	35819	72	12065	12361	39	214	261	0	330	398	0	881	1008	2	113449	112002	70	0.957702
121379	116545	77	45602	43904	75	1391	1093	10	1454	1462	15	3655	3532	29	433476	407603	84	0.958699
56633	56930	69	15823	16088	42	447	397	0	552	550	0	1291	1361	12	176998	174180	75	0.958699
112296	109682	75	42532	40802	72	1414	1514	15	1496	1330	15	3381	3310	27	419682	403102	81	0.958699
91902	93809	72	29877	29879	70	1000	897	0	1102	1113	7	2397	2425	22	302219	295391	79	0.959697
46813	46415	67	22204	22576	51	301	340	0	425	475	0	1074	1023	3	135333	133464	74	0.959697
91375	92811	71	41735	41645	71	1042	1280	10	1140	1122	8	2458	2324	23	275648	273854	78	0.960694
121332	115289	77	48305	43777	77	1468	1175	10	1407	1437	14	3909	3364	31	444143	406264	84	0.960694
65299	66468	69	25007	25458	51	643	695	0	802	783	0	1546	1630	15	179870	172856	76	0.960694
47468	46709	67	18496	18976	44	473	477	0	518	428	0	1024	993	0	138213	138689	71	0.961692
212410	168089	90	87802	65946	88	2294	1721	24	2287	2033	23	6378	5226	39	747213	604541	94	0.961692
145207	126564	83	56622	49623	79	1987	1911	19	1592	1299	13	3782	3297	31	424233	373762	86	0.961692
85043	80463	90	27116	26746	63	1195	1241	10	1198	1049	5	1814	1794	18	213242	209203	77	0.96269
91647	89924	78	22965	22781	52	1411	1443	13	937	913	0	2193	2274	21	260470	248975	80	0.96269
104459	97550	78	36855	33829	75	1383	1393	13	1202	1274	10	2847	2536	26	344659	311251	84	0.963687
307506	205929	108	125174	83902	103	4493	2990	36	3884	2924	33	9143	6227	48	1.00401e+06	694585	109	0.964685
50717	51631	68	14118	14712	39	308	250	0	339	394	0	1031	1164	8	131086	130332	71	0.964685
20738	20896	50	6407	6697	31	236	360	0	289	221	0	569	533	0	69891	71715	64	0.96668
96417	96757	74	34320	34324	72	1074	1032	4	1330	1372	12	3288	3188	27	376987	364657	81	0.96668
168341	155581	82	54575	49508	81	1988	1821	20	2311	1942	22	4852	4411	34	609669	545487	90	0.967678
187212	165495	87	75872	65771	84	2856	2162	26	2609	2169	24	5361	4463	36	602444	522595	91	0.967678
73527	74520	81	30240	30273	69	649	726	0	968	910	0	1739	1809	18	199334	193423	75	0.97067
223470	175152	94	83570	65323	91	2201	1605	24	2257	1802	24	6135	4933	38	714924	558219	99	0.97067
217619	175797	86	66293	53572	84	3445	2733	29	2872	2374	26	6799	5523	41	845698	688451	93	0.97067
23486	22744	60	8341	7748	37	293	285	0	356	246	0	685	655	0	89376	76611	75	0.97067
100524	96396	76	36626	33986	75	1374	1284	11	946	944	0	2645	2481	25	304432	287463	81	0.971668
297757	219130	116	114870	89076	111	4867	4047	33	4139	3165	33	10141	7876	46	1.04858e+06	887619	119	0.972666
28245	29935	50	11573	12044	37	397	425	0	157	307	0	679	685	0	92961	93631	65	0.972666
123166	118245	78	37273	34951	75	2136	1800	19	1570	1315	13	3718	3386	30	362854	338327	94	0.972666
109101	109139	74	28289	27917	70	1233	1203	10	1531	1362	13	3063	2998	25	339946	322355	80	0.973663
42421	44234	63	15263	15645	41	446	408	0	200	280	0	935	858	0	123114	122057	71	0.973663
233949	196534	94	123627	103527	89	3620	2916	29	3860	3162	31	8238	6940	42	931883	809320	94	0.974661
59746	60833	71	12849	13005	39	626	671	0	590	522	0	1335	1356	13	186022	178327	75	0.975658
106387	105119	75	34199	33812	73	1301	1194	9	1414	1465	15	3606	3567	28	400958	381946	82	0.975658
227851	178135	109	79226	61515	93	2877	2039	25	2837	2310	26	6287	4925	39	790099	611733	109	0.975658
142456	124519	81	60057	51456	80	1808	1575	16	1613	1411	14	3724	3093	31	447866	384857	85	0.975658
96935	97785	77	48433	48280	72	913	1114	6	1165	1028	5	2890	2877	25	342629	335659	78	0.975658
125444	114339	91	45308	40694	77	1805	1461	16	1180	1046	6	3258	3030	27	388102	357242	83	0.976656
52132	50719	84	15308	14850	44	886	857	0	452	610	0	1508	1393	15	157196	150117	84	0.978651
118654	114595	87	33503	32036	74	1328	1307	11	1203	1229	10	3054	2617	27	367961	342993	93	0.978651
120555	117608	78	34650	34136	73	1663	1710	17	1671	1393	15	3247	3199	27	408316	387972	82	0.979649
26074	25842	59	11308	11495	37	171	302	0	158	134	0	507	501	0	76359	77052	70	0.982642
33864	35504	60	8446	8576	34	431	381	0	303	307	0	855	906	0	112158	107888	70	0.983639
23878	25811	45	6700	6852	32	159	269	0	400	442	0	472	619	0	89349	91359	70	0.988627
41046	42252	62	17481	17761	43	396	563	0	388	398	0	1027	1078	6	132720	127333	72	0.990623
27167	27364	58	14844	15245	41	294	247	0	241	250	0	500	541	0	79135	81378	66	0.990623
41166	43273	66	15682	15913	41	488	330	0	584	346	0	1192	1106	7	120665	121233	71	0.990623
106396	100681	88	42552	40574	75	1196	1012	3	1258	1120	7	2798	2574	26	339573	320050	92	0.990623
135851	125276	87	63978	58116	79	1211	1174	10	1514	1437	15	3917	3489	30	446290	400423	85	0.99162
43905	46254	58	12987	12992	40	793	526	0	445	374	0	968	975	0	133065	129986	73	0.992618
45967	44917	71	13920	14368	40	454	501	0	487	454	0	940	871	0	122781	117543	72	0.992618
27926	28976	52	12149	12553	38	219	225	0	464	327	0	567	626	0	85962	89199	66	0.992618
112991	106392	76	45872	41807	75	1380	1162	9	1331	1380	13	3819	3456	30	427181	393185	83	0.993615
110329	106962	75	46685	43346	75	957	999	0	1370	1311	12	3008	2943	26	353978	319868	82	0.993615
157759	130908	84	56229	46753	81	1865	1592	19	1650	1286	17	4611	3679	35	525835	424514	89	0.993615
199916	175255	96	89211	79955	84	1830	1862	18	2534	2208	24	5305	4686	34	620133	537305	92	0.994613
44861	44871	71	18872	19164	44	417	356	0	505	513	0	1056	1101	6	123950	123257	72	0.994613
198080	158629	103	65630	52509	86	3010	2295	28	1858	1414	19	5122	3947	36	569754	455425	95	0.994613
31270	29709	75	11941	12087	39	79	140	0	429	317	0	616	689	0	77094	72790	71	0.995611
129091	114068	82	40940	35648	79	1607	1474	15	1498	1290	12	3789	3110	31	390608	337481	86	0.995611
99631	97015	91	24601	24146	58	957	976	0	1201	1226	11	2854	2719	25	328259	324689	83	0.997606
29289	30052	50	10446	10669	36	301	308	0	441	445	0	817	830	0	120037	112617	70	0.999601
32132	31084	62	9754	9977	35	385	304	0	231	225	0	709	699	0	80873	81095	66	1.0006
44734	46038	64	17107	17195	45	299	513	0	496	469	0	1066	1065	6	144510	141008	73	1.00259
31723	33835	44	11631	11901	37	181	179	0	514	383	0	628	719	0	106665	104710	68	1.00359
106157	104301	79	29734	29493	71	1333	1194	9	956	1035	4	2912	2875	25	343439	330704	80	1.00559
30414	31422	47	9536	9728	36	314	374	0	269	323	0	666	800	0	86742	86699	69	1.00758
52755	53443	63	14307	14486	41	818	712	0	575	548	0	1409	1421	13	149738	142775	73	1.00858
61523	61412	71	15293	15500	41	567	615	0	678	547	0	1441	1482	14	160052	151734	73	1.00858
53677	52613	64	16541	16886	42	645	596	0	350	425	0	1445	1220	12	156166	153642	74	1.00858
170205	154479	87	69551	63688	82	1951	1682	18	2300	2046	21	5926	5182	36	711721	632176	91	1.00958
92158	92833	72	31374	31239	70	891	1017	3	997	967	0	2344	2188	22	281834	279535	77	1.01057
56238	57034	69	25072	25110	53	503	476	0	707	626	0	1199	1234	10	151472	151574	74	1.01057
26602	28696	50	14036	14418	40	208	308	0	158	182	0	744	726	0	82295	85427	68	1.01157
38177	39688	60	13436	13850	39	264	260	0	466	479	0	1008	1198	10	121042	121378	69	1.01157
33868	35983	46	11269	11477	38	308	359	0	366	387	0	727	901	0	107311	105849	71	1.01157
20333	19707	57	8112	8458	33	125	130	0	103	246	0	401	464	0	56105	53733	65	1.01456
92029	91576	74	35404	35093	71	817	821	0	1139	1068	6	2950	2929	26	366145	356335	80	1.01556
88632	86582	90	28550	28450	67	1291	1249	9	847	798	0	2495	2455	23	277316	263649	80	1.01656
53111	52251	78	22052	21780	57	403	337	0	450	514	0	1268	1204	11	166906	161142	83	1.01656
105918	102627	86	37155	36292	73	1045	988	0	1277	1150	10	3210	3078	27	361312	351133	82	1.01756
110654	109348	74	32736	32511	72	1301	1199	10	1636	1568	16	3341	3154	27	399149	369512	91	1.01756
38036	40751	47	15128	15745	40	730	653	0	422	387	0	1125	1062	6	157451	156831	72	1.01756
128684	116575	79	48410	42771	78	1634	1391	15	1604	1312	13	4137	3634	32	477830	417807	88	1.01756
120368	108609	79	48502	42972	76	1379	1236	12	952	941	0	3025	2654	27	379823	334145	84	1.01856
40724	43669	53	11821	12463	37	340	407	0	315	504	0	722	782	0	115713	119851	71	1.01856
46146	47600	59	13544	13919	39	463	457	0	517	531	0	1183	1172	10	142350	142191	72	1.01856
175929	158028	86	64524	58155	82	2303	1998	23	2671	2361	24	5655	5192	36	648952	586958	90	1.01856
95298	96933	73	35043	35303	71	1110	1184	8	1106	1082	7	2568	2457	23	301674	296420	80	1.01856
65495	66683	65	16320	16985	41	1138	1123	8	666	680	0	2018	1842	20	214997	209945	75	1.01856
50509	52901	63	15472	16133	41	540	541	0	564	692	0	1283	1380	12	151475	151488	74	1.01856
235793	167185	100	122645	90202	97	2978	1888	28	3073	2206	29	6874	4886	43	756672	538112	103	1.01955
170148	141149	86	66884	53277	84	1867	1622	19	1816	1424	15	4375	3794	34	492864	415465	91	1.01955
53822	54181	73	13619	13740	40	551	584	0	500	571	0	1118	1150	9	150522	154001	72	1.02055
27237	27809	57	11952	12177	38	184	344	0	89	237	0	660	695	0	81297	80166	67	1.02055
76376	76073	80	23353	23439	51	886	941	0	569	746	0	1845	1655	20	210690	206216	78	1.02055
323764	216007	112	114985	76992	111	4600	3190	35	4344	2833	38	10121	6851	53	1.04858e+06	695537	119	1.02055
40906	41930	57	12043	12101	39	389	466	0	649	524	0	1068	1140	8	140139	140924	70	1.02155
23609	25061	53	10208	10666	37	367	425	0	473	435	0	509	589	0	82722	84039	66	1.02155
72327	73971	72	18626	18667	45	874	968	0	778	764	0	2068	2061	20	257646	252834	76	1.02155
168444	136509	101	61613	50450	87	1901	1483	17	1494	1357	14	3826	3056	32	478176	388894	104	1.02155
142449	126538	82	64155	56758	81	1462	1124	13	1570	1452	14	3631	3155	30	449430	372074	88	1.02255
30553	34444	42	10416	11281	35	436	415	0	395	411	0	981	846	0	80488	82005	64	1.02255
93538	92938	81	40419	39902	71	1066	1151	8	989	1112	7	2674	2635	23	325403	316090	78	1.02255
26330	27165	53	9248	9516	35	254	352	0	281	216	0	771	700	0	78975	76377	67	1.02554
48140	48975	61	21137	21107	49	405	457	0	308	395	0	1126	1179	9	136536	132325	76	1.02853
29127	31926	47	8579	8710	35	251	283	0	427	457	0	810	864	0	110742	108510	71	1.02953
26683	27989	54	8395	8708	34	158	318	0	202	287	0	711	706	0	94253	94279	69	1.03152
51788	53407	67	25801	26096	59	684	594	0	635	565	0	1315	1173	10	170523	166057	72	1.03152
51380	52733	65	20859	20947	50	545	584	0	497	609	0	1024	1002	1	133974	128400	72	1.03152
28922	24599	78	9182	7988	40	343	391	0	446	355	0	681	660	0	89098	81098	78	1.03152
21342	20181	62	6742	7043	32	247	318	0	389	207	0	383	372	0	62974	63221	64	1.03352
233305	178171	94	79412	60155	92	2830	2163	27	2939	2109	29	6493	4971	41	701539	545487	102	1.03651
25333	28915	41	7124	7582	32	135	247	0	336	319	0	844	932	0	104153	101415	67	1.03651
111035	110229	76	28928	28656	71	1357	1188	10	1403	1490	14	3596	3629	28	415736	403341	81	1.03651
35190	36314	56	10604	10836	36	183	251	0	284	419	0	1068	1014	3	114963	116425	69	1.03751
29862	29111	61	9334	9589	35	223	327	0	369	282	0	807	826	0	89212	89059	69	1.03751
188258	155595	96	75865	61418	87	1725	1410	15	1984	1499	21	4587	3786	35	547064	442440	93	1.03851
162160	150694	82	47764	44503	77	1564	1415	14	2296	2146	20	5039	4742	33	808022	754189	86	1.03951
77117	77466	77	29837	30202	67	708	900	0	1002	721	0	1620	1647	16	189944	186568	76	1.03951
40308	38283	81	11504	9646	49	643	451	0	372	373	0	1149	1112	7	145333	126099	81	1.03951
111530	113705	74	52103	51481	74	1394	1172	9	1488	1329	14	3027	2893	26	347516	341189	78	1.03951
163299	141024	88	63728	54308	84	1330	1387	13	1871	1512	19	4712	3873	35	551326	471760	101	1.03951
44826	45691	68	15181	15775	40	351	376	0	459	482	0	1343	1342	12	134938	136803	70	1.03951
73647	73430	71	23758	23729	55	763	790	0	712	739	0	1826	1722	18	212695	200981	76	1.0405
46631	46198	71	17395	17676	44	209	171	0	398	339	0	702	910	0	95634	94842	71	1.0405
242805	179267	97	86817	63558	95	3500	2275	31	3101	2375	28	6647	5143	40	779780	567928	101	1.0415
55483	58586	59	19497	19868	45	658	631	0	670	666	0	1428	1552	15	158769	156388	73	1.0415
129241	115244	85	51044	45012	79	1235	1135	9	1614	1436	17	3799	3199	31	426443	372816	87	1.0425
35209	35074	64	13796	14119	40	110	218	0	367	341	0	793	847	0	93790	92608	69	1.0435
33629	37234	45	7358	7661	33	217	425	0	500	389	0	721	852	0	107809	106185	69	1.0435
59785	60318	64	19096	19372	44	723	887	0	485	477	0	1508	1582	14	184575	168513	75	1.04449
63180	63452	70	25538	25527	57	558	566	0	511	716	0	1525	1536	14	180467	179235	75	1.04449
78629	79285	73	21348	21299	49	1127	1044	5	914	861	0	2040	2143	20	256994	249001	78	1.04449
273798	207837	94	155409	123957	96	4197	2887	34	3765	2757	33	9308	7194	46	1.04858e+06	817629	102	1.04549
36411	36374	64	17709	18010	47	122	187	0	260	266	0	922	793	0	104754	104488	70	1.04649
24562	25650	45	7624	7745	33	260	184	0	29	142	0	510	392	0	76965	72558	66	1.04749
134944	118841	82	58348	51439	79	1574	1247	11	1514	1278	15	3529	3146	30	402677	339600	89	1.05148
72807	74475	70	30837	31342	69	829	880	0	792	825	0	1866	1827	18	225560	222045	77	1.05148
108726	109284	79	33279	33540	71	1052	1011	3	1480	1569	15	3218	3112	26	377591	365785	80	1.05148
114572	106877	83	52147	48871	76	1376	1451	13	1218	944	0	3430	3235	28	386675	349329	84	1.05148
34504	38236	43	21345	22208	46	401	515	0	596	469	0	919	955	0	130607	132234	71	1.05148
23831	25560	45	7090	7639	32	185	214	0	267	272	0	668	656	0	75617	75641	65	1.05148
59213	60329	68	23724	23987	50	432	587	0	738	854	0	1436	1543	16	167750	158539	74	1.05247
28478	30184	45	11167	11528	37	183	181	0	384	422	0	673	832	0	87894	88415	69	1.05247
101910	97843	76	40348	37644	75	1118	902	0	1344	1107	10	2728	2694	25	349575	319640	83	1.05247
41665	43236	54	14528	14778	41	639	610	0	602	643	0	988	926	0	139047	135215	72	1.05247
32980	34553	62	12039	12332	38	330	564	0	393	370	0	978	899	0	107974	111856	69	1.05347
93773	92918	74	26630	26727	61	1222	1112	8	1214	1264	11	3058	2894	26	326482	313959	78	1.05347
39123	41455	52	15822	16385	41	315	271	0	200	371	0	656	690	0	102737	100414	71	1.05347
129369	121727	78	51601	47820	77	1582	1311	12	1739	1504	18	4023	3603	31	448149	413588	85	1.05447
94673	95577	72	28344	28296	62	892	817	0	1525	1118	8	2155	2132	21	271597	267361	79	1.05447
127950	123650	78	43153	42303	74	1321	1024	4	1806	1642	15	4062	3946	30	437023	416543	84	1.05646
201958	157902	88	73943	58327	85	2692	2213	25	2314	1717	24	5230	4060	37	539308	417984	94	1.05646
138526	122460	80	59229	51954	79	1443	1214	13	1332	1124	9	3136	2818	28	381937	326323	85	1.05646
57448	57680	73	14928	15377	40	893	752	0	442	482	0	1241	1243	10	179845	176630	73	1.05646
21343	22378	44	11500	11765	37	269	211	0	79	137	0	613	664	0	68477	66712	66	1.05746
67644	70183	57	25464	25179	61	1001	929	0	566	501	0	1872	1745	18	214830	207105	78	1.05746
140730	130428	78	63244	56087	79	2098	1730	20	1767	1613	17	4017	3750	32	457550	393367	92	1.05746
100702	91719	81	42770	38559	77	1033	924	0	996	821	0	2256	1951	22	280063	253486	87	1.05946
72057	73529	71	29469	29584	69	923	1179	7	953	961	0	1782	1610	17	239751	230438	78	1.06045
93995	89578	76	31105	29580	73	1320	1251	10	767	878	0	2351	2268	24	259655	242124	78	1.06145
29759	29031	75	8264	8451	35	316	198	0	411	487	0	663	829	0	93092	90322	69	1.06245
45345	46840	64	13755	14129	40	465	560	0	359	430	0	1239	1307	12	135944	133668	73	1.06245
102772	100605	77	26748	26666	62	1073	1051	7	1220	1163	10	3167	3097	27	381560	365845	80	1.06245
151309	134617	84	63685	56370	81	1568	1265	14	1923	1557	19	4634	4224	32	548545	486553	87	1.06345
178556	157009	91	65971	56946	82	2967	2609	25	2060	1887	20	5141	4398	37	533463	466585	89	1.06445
148869	136555	86	62780	57230	80	1858	1564	17	1805	1489	18	4081	3586	31	466252	425073	86	1.06544
42043	41771	76	18139	18498	45	454	468	0	289	508	0	1018	1072	6	126305	125537	69	1.06544
186064	154438	88	69226	57345	85	2535	1740	25	2106	1926	22	5060	4340	35	579632	472116	92	1.06544
26150	26651	46	11026	11096	37	313	237	0	325	343	0	433	440	0	70836	72056	68	1.06644
22900	23289	64	5024	5239	29	328	284	0	296	303	0	576	606	0	78874	77432	67	1.06644
91067	90439	73	38349	38195	72	862	794	0	1054	1172	10	2673	2658	23	319623	313162	77	1.06644
196928	149921	93	68513	54311	87	2856	2328	26	1871	1315	21	4869	3630	37	616797	484075	95	1.06744
16858	16547	53	6230	6597	30	21	166	0	3	74	0	412	354	0	55982	54616	62	1.06744
122572	114113	78	54967	49951	75	884	880	0	1426	1334	15	3727	3414	29	407952	382439	81	1.06744
150826	128184	84	59453	50308	82	1844	1350	19	1722	1327	14	4117	3550	32	461518	393516	88	1.06943
23938	23922	56	15397	15664	42	189	237	0	453	309	0	840	855	0	88877	89322	67	1.07043
31338	31544	61	9164	9393	36	174	376	0	407	282	0	822	868	0	98159	95582	65	1.07043
24363	24840	54	6517	6590	32	240	323	0	436	283	0	652	758	0	79408	79106	63	1.07143
33815	36220	49	12331	12551	39	370	383	0	495	538	0	811	901	0	99092	104153	71	1.07342
66416	65896	70	16191	16526	42	845	750	0	532	676	0	1613	1565	16	186532	180987	76	1.07342
174306	145481	102	71946	59711	84	1868	1537	17	1666	1330	15	4581	3891	34	546770	455056	93	1.07442
33395	35287	63	9434	9982	35	211	300	0	304	293	0	687	830	0	97317	100922	68	1.07442
51712	56573	57	23012	23306	53	441	562	0	504	622	0	1194	1160	9	151147	151618	71	1.07442
65523	67701	73	26718	27129	58	914	1003	1	928	873	0	1684	1746	17	180660	172347	76	1.07442
37952	39959	60	16550	17034	42	359	271	0	354	393	0	1212	1300	11	142906	142546	70	1.07442
257385	190100	99	96191	70581	94	3336	2567	30	3749	2750	33	7198	5321	45	826472	603559	100	1.07442
136070	126492	84	41798	39884	77	2084	1677	20	1766	1656	18	4493	4309	31	588574	548275	85	1.07542
34706	35723	57	11008	11273	38	496	320	0	291	334	0	763	771	0	95733	94048	71	1.07642
46526	47083	66	14062	14297	40	344	472	0	564	552	0	1163	1271	11	146010	145705	74	1.07841
117706	101948	81	48852	42138	79	1383	1153	12	845	918	0	2600	2346	26	331792	280106	95	1.0814
46543	47896	65	9883	10240	35	412	418	0	615	469	0	1133	1179	9	150151	148463	72	1.0814
46772	48134	63	15211	15416	41	651	655	0	402	494	0	1025	1093	7	136481	136025	73	1.0854
106497	102742	80	39179	39044	72	1471	1311	11	1378	1377	13	3681	3687	28	469674	453876	82	1.0854
204140	156267	91	65162	49622	88	2918	2166	27	2316	1927	24	5368	4208	38	572989	435899	95	1.0854
121513	109930	80	50524	44909	76	1483	1325	12	1136	1075	6	3231	2914	28	363423	324773	83	1.0854
78543	80530	72	24360	24930	48	937	1009	2	773	866	0	2152	2145	21	280098	278761	76	1.0854
167088	159222	79	69253	64773	79	2268	1920	21	2114	1818	21	4934	4601	33	532697	490775	85	1.08639
51035	54299	59	14303	15190	38	692	719	0	204	325	0	1201	1221	10	159769	163177	73	1.08639
182458	146606	88	62794	49904	86	2321	1717	21	1916	1386	19	4439	3281	35	526031	413849	93	1.08639
49299	51308	64	15857	16660	40	427	522	0	440	446	0	1111	1147	8	133058	134466	71	1.08639
135401	124057	87	48979	43577	80	2010	1672	18	1392	1147	9	3360	3045	27	393608	350389	96	1.08639
30233	30982	54	11703	12280	36	201	206	0	202	286	0	710	802	0	99146	98542	68	1.08639
137963	130762	83	37660	33838	77	2133	2024	19	1527	1323	13	3813	3525	29	424946	383682	83	1.08739
37337	37903	62	16486	16803	43	254	330	0	187	218	0	805	829	0	113356	108376	72	1.08739
128790	111501	85	55580	48647	80	1165	956	0	1258	1103	7	2880	2692	25	348211	307979	85	1.08739
34998	35860	63	14300	14662	41	318	392	0	434	395	0	719	879	0	98311	101188	70	1.08839
47590	47689	70	20517	20696	48	636	645	0	563	567	0	1102	1079	6	144777	140291	73	1.09138
40545	39824	65	13607	14018	39	231	413	0	501	361	0	919	935	0	113795	115051	71	1.09238
51120	53507	65	18600	18766	45	410	526	0	418	441	0	1236	1227	10	172728	174401	73	1.09338
144621	129423	98	54425	48746	78	2011	1730	20	1831	1717	17	4193	3638	32	418554	372039	87	1.09437
154740	124020	90	55405	44420	83	1552	1200	14	1722	1361	19	3777	2999	33	432962	343114	91	1.09637
115584	113193	80	35764	35107	74	1023	1063	6	1325	1382	13	3306	3096	28	387708	373096	80	1.09737
55183	53325	85	21962	20820	65	337	484	0	586	583	0	1406	1382	13	169339	156307	85	1.09737
29388	31126	49	9663	10229	34	385	357	0	275	281	0	790	858	0	107225	110821	68	1.09737
53384	54885	66	21295	21542	48	553	742	0	651	611	0	1049	1055	5	155394	145884	74	1.09737
49235	49680	69	10320	10433	36	647	663	0	462	544	0	970	976	0	147205	145148	72	1.09936
31561	32486	64	8877	9008	35	405	444	0	324	290	0	912	809	0	110683	108500	68	1.09936
110939	109049	77	45674	44803	73	1575	1492	15	1389	1242	11	3147	3058	26	372323	348080	81	1.10036
133152	123082	82	45985	41474	78	1468	1483	14	1229	1190	11	3313	2918	28	379551	336293	84	1.10136
169720	148952	85	74703	65841	82	2271	1765	22	2287	1819	22	4931	4329	35	537130	456396	93	1.10136
99135	97316	74	45314	42883	73	621	712	0	1071	1029	5	2279	2314	23	300900	287837	78	1.10136
137998	115041	82	53068	44135	82	2070	1823	18	1449	1396	15	3560	3146	29	410471	336461	88	1.10235
130414	117561	83	38664	34078	76	1365	1406	12	1880	1475	17	3456	3212	28	412742	360456	83	1.10235
38267	38364	67	10043	10474	36	221	253	0	168	399	0	896	931	0	107264	107799	70	1.10235
209158	161094	105	78367	60665	89	2259	1557	25	2468	2061	26	5916	4455	40	645683	507198	99	1.10335
35436	37199	55	9032	9141	36	486	505	0	413	416	0	1009	926	0	98439	95374	69	1.10435
186169	144842	88	75934	59723	86	1690	1113	17	1967	1736	19	4879	3893	35	526196	409744	91	1.10535
21196	22858	38	13499	13837	40	279	182	0	324	440	0	622	647	0	74395	75026	65	1.10535
144010	128525	81	61617	54773	79	1829	1626	19	1766	1396	15	4199	3806	30	435728	380377	85	1.10634
62288	61486	73	21231	21568	48	550	589	0	456	721	0	1519	1371	14	206911	202444	77	1.10634
129286	120882	78	50859	46493	78	1226	1062	7	1438	1186	12	3599	3133	30	452096	418454	85	1.10634
108958	103842	92	36769	34502	79	1204	1126	7	1509	1534	15	3691	3456	28	427099	390570	92	1.10634
62613	61802	75	21586	21704	49	940	953	0	676	666	0	1335	1240	11	160093	161756	76	1.10734
123322	117957	82	53039	51530	77	1496	1569	15	1760	1454	17	3557	3600	28	423134	400441	84	1.10734
218746	183231	104	98843	84096	87	3791	3164	29	2945	2663	26	6998	5916	40	801444	683270	104	1.10734
22690	24771	48	6722	7334	32	211	242	0	170	176	0	561	687	0	73067	76777	61	1.10734
22744	23180	52	7049	7587	32	378	230	0	156	243	0	668	697	0	73322	76872	65	1.10734
39553	39681	59	13205	13245	39	278	506	0	306	358	0	1247	1293	11	125691	122106	71	1.10834
146575	132247	79	67030	58746	79	1430	1256	11	1697	1270	14	3694	3292	30	435971	389036	86	1.10934
57173	57798	69	19154	19123	45	853	953	0	782	755	0	1358	1498	14	198582	195095	74	1.10934
26129	27788	60	10066	10368	36	179	147	0	136	250	0	589	571	0	63896	66106	64	1.10934
125161	120002	81	45222	42996	75	1511	1413	14	1661	1527	16	4152	3961	30	483531	458544	85	1.11233
48440	48862	71	13173	13192	40	742	765	0	378	535	0	1174	1246	10	146053	148885	73	1.11333
106973	102869	86	33434	33241	72	1003	994	0	1477	1282	12	3012	2872	26	337806	322364	80	1.11433
35874	34731	65	12885	13120	38	295	325	0	485	395	0	530	624	0	102974	98726	71	1.11532
110371	103581	77	43052	39016	76	1032	1148	8	935	832	0	3078	2710	27	372274	340632	86	1.11532
70841	68132	83	22379	22549	54	740	817	0	678	758	0	1620	1609	17	188949	178739	78	1.11732
63471	65201	68	23235	23536	52	659	590	0	619	613	0	1612	1483	16	172699	166342	76	1.11732
33396	34189	68	16695	17124	43	519	467	0	277	296	0	952	934	0	106020	107893	68	1.11732
64899	65535	72	26615	26606	67	610	563	0	685	739	0	1402	1427	14	191741	186924	76	1.11832
112775	113867	74	33985	33324	73	1222	1336	11	1697	1607	16	3732	3774	28	445517	428015	81	1.11931
25689	26804	53	9205	9455	35	196	210	0	249	421	0	650	655	0	94783	92876	68	1.12031
185580	143081	90	75817	59424	86	2376	1948	23	2951	2243	28	7736	6279	42	678681	554584	95	1.12131
107997	107954	73	35636	34204	73	1238	1168	10	1387	1364	13	3324	3294	26	373521	361088	81	1.12231
46041	46012	67	17376	17765	44	348	358	0	298	399	0	1223	1173	9	131439	132822	73	1.1243
75529	76662	71	19898	19990	46	1130	1166	8	773	796	0	1985	1966	19	238303	230555	79	1.1243
45664	47550	58	19467	19730	46	616	723	0	535	387	0	1181	1148	8	149994	150288	71	1.1243
57255	57473	71	19618	19922	46	608	619	0	552	522	0	1404	1433	13	171678	164146	73	1.1253
54859	56157	65	18152	18401	44	467	531	0	759	605	0	1565	1499	15	179706	177687	75	1.1253
163026	136422	85	63337	53008	82	1851	1250	15	1685	1318	18	4177	3508	33	435098	351944	87	1.1253
44758	45505	66	20294	20353	49	743	806	0	307	449	0	1078	1047	5	135753	129136	76	1.1253
237415	181500	104	83098	64014	92	2921	2064	29	3022	2228	28	6824	5104	42	767702	582879	98	1.1263
139192	126157	82	50413	44330	79	1566	1383	14	1491	1417	13	3660	3388	28	434987	384513	97	1.1263
38909	41833	56	11752	12018	37	498	410	0	427	592	0	1340	1488	14	135432	136347	71	1.1263
49716	48110	72	13583	13550	39	561	534	0	510	559	0	1232	1190	9	135700	135262	71	1.12729
90917	89054	89	41233	40950	71	647	495	0	1051	929	0	1824	1883	19	235489	226567	78	1.12729
171229	145501	86	76388	64598	83	1643	1226	12	2123	1670	19	5247	4313	36	603343	521546	89	1.12929
93801	93567	73	24266	24211	54	1237	1368	11	1083	1209	10	2610	2578	24	312188	306475	79	1.12929
62069	62832	70	16103	16391	42	585	542	0	597	658	0	1497	1552	14	173667	171371	73	1.12929
67270	67785	74	21144	21324	47	681	722	0	674	722	0	1925	1993	19	220735	208396	76	1.12929
59088	60343	72	18702	18834	45	626	678	0	683	627	0	1233	1281	13	172086	169812	73	1.13029
330805	212677	120	106109	68168	112	4425	2998	38	5088	3337	39	10396	7037	50	1.04858e+06	709410	130	1.13029
194021	152049	99	76375	59993	86	1804	1589	18	2347	1926	23	5517	4519	38	689295	570718	91	1.13029
152110	135213	83	72424	64779	80	1341	1188	9	1583	1501	17	3973	3692	30	480276	427421	87	1.13029
44258	44280	67	15590	16074	41	324	452	0	390	451	0	713	799	0	113744	112956	71	1.13228
31971	33995	46	10505	10656	36	202	189	0	93	281	0	659	627	0	89462	86770	69	1.13228
104766	101720	77	40425	38218	74	1492	1673	17	1299	1268	12	2905	2888	25	356153	336237	81	1.13228
124893	110701	84	44351	39067	78	846	737	0	1265	1160	9	3330	3017	28	368070	335636	87	1.13328
124325	115616	77	48525	43964	78	1306	1322	13	1878	1389	15	3637	3386	30	478036	430066	83	1.13328
25116	26391	53	9469	9814	36	203	203	0	254	289	0	667	632	0	75136	73609	66	1.13428
363757	230156	130	131076	89260	126	5707	3363	39	4824	3210	39	12152	8067	54	1.04858e+06	846740	135	1.13428
59941	61692	68	21342	21675	47	512	698	0	625	751	0	1475	1482	14	169487	165495	73	1.13528
25917	26932	60	9803	10140	35	137	137	0	98	160	0	663	639	0	75126	78013	65	1.13528
71158	71559	72	15411	15570	41	633	613	0	634	674	0	1548	1558	16	189527	192698	74	1.13528
334416	234057	116	178365	133208	114	6607	4649	40	6539	5054	41	13749	10459	54	1.04858e+06	1.02781e+06	119	1.13528
186261	150417	92	68752	56327	87	1785	1493	17	1970	1766	20	4949	3906	37	556218	446186	98	1.13727
197115	159225	88	74700	60786	87	2624	2138	24	2323	1736	23	4815	3672	37	560688	458224	94	1.13727
28961	30477	61	17717	18235	46	433	553	0	374	385	0	717	809	0	100687	97538	68	1.13927
248314	169612	102	89931	60280	94	3045	2259	30	2413	1653	26	6413	4530	42	756409	539240	100	1.13927
158532	144086	81	72127	65410	80	1803	1696	18	2064	1894	19	5007	4639	33	521593	472002	87	1.14026
28509	29973	63	13917	14465	40	230	321	0	250	301	0	573	663	0	88500	91106	68	1.14026
88039	88127	72	29388	29148	70	986	1049	4	846	815	0	2092	2128	21	267594	258054	78	1.14126
119225	109356	82	50091	45360	77	1334	1184	10	1564	1141	12	3510	3286	28	407144	359188	85	1.14126
33053	33523	72	16793	17054	45	333	446	0	381	420	0	634	673	0	91189	90573	69	1.14425
344975	241294	111	155320	110552	109	5846	4202	38	5559	3713	41	12662	8715	55	1.04858e+06	973117	117	1.14525
44900	45817	62	12647	13052	38	500	618	0	314	390	0	948	973	0	106224	108143	71	1.14625
166354	145083	89	60655	52423	83	2353	2032	24	2511	2226	24	4685	4053	34	549960	477894	91	1.14625
21943	24583	50	12856	13580	38	-16	197	0	156	217	0	535	521	0	71276	70945	65	1.14625
161735	137792	84	49014	40692	82	1951	1569	20	1919	1561	19	3915	3417	32	445130	370774	88	1.14625
89546	88466	74	35569	35674	71	829	1024	3	1021	1008	2	2774	2555	24	317145	315050	89	1.14625
27546	29464	48	7635	7566	33	264	204	0	217	316	0	730	662	0	91107	90489	68	1.14824
145246	127119	83	72110	62571	81	1911	1545	18	1751	1636	18	4009	3367	32	462652	395421	88	1.15124
145371	124736	98	52817	44897	80	1939	1586	18	1876	1479	17	4168	3547	33	468275	388278	86	1.15223
87602	88098	75	30666	30610	70	773	822	0	635	763	0	2133	2195	20	251927	248426	76	1.15223
29608	30795	63	11344	11479	38	226	250	0	126	303	0	676	667	0	97152	95144	70	1.15323
111741	102247	82	46156	40810	77	1304	1282	13	1308	1090	7	3681	3350	30	413872	367330	85	1.15523
150966	137786	80	63575	57195	78	1484	1148	13	1772	1682	17	4060	3672	31	504802	459103	86	1.15523
136402	122010	91	53487	47050	78	1603	1405	14	1514	1481	15	3880	3565	31	465544	408604	83	1.15523
111350	111831	77	36828	36575	71	1551	1479	14	1766	1694	18	4261	3948	31	465060	446742	81	1.15623
169494	145770	86	70529	59676	83	1702	1433	15	1901	1798	19	4888	3985	36	557640	475308	90	1.15623
45988	44710	82	11006	11092	37	423	521	0	348	515	0	1027	1119	8	142398	144364	72	1.15822
252564	192666	94	84875	64830	91	3707	2610	33	3305	2673	30	7518	5482	44	772533	586949	99	1.15822
75804	74796	72	18377	18525	45	1348	1330	10	776	867	0	1942	2087	20	249102	240832	78	1.15922
31181	30371	60	8569	8649	35	77	159	0	415	313	0	742	737	0	98103	98796	70	1.16022
111570	105176	78	41916	37580	74	1154	929	0	1274	1137	10	3585	3358	28	402376	365095	83	1.16121
105873	106306	74	43384	43001	73	1048	995	0	1175	1079	7	3250	3057	26	354995	347021	80	1.16321
124615	114394	81	51170	46052	79	1086	1150	8	1782	1548	17	3769	3612	29	406678	365822	83	1.16321
27640	27675	58	8514	8824	35	214	259	0	235	223	0	672	722	0	79265	79517	69	1.16421
49030	49132	71	17899	18369	43	414	418	0	288	299	0	1081	1010	2	132712	136360	73	1.16421
59090	58903	70	23189	23446	53	685	579	0	682	549	0	1353	1479	14	182074	181905	76	1.1652
104545	104137	75	48339	47682	73	1208	1095	7	1628	1701	16	3814	3860	28	404297	399772	80	1.1652
55511	56683	70	16194	16584	42	779	655	0	712	489	0	1339	1262	11	158271	161006	72	1.1672
136443	115408	82	52274	43844	80	1759	1549	17	1515	1333	18	3393	2855	29	407331	329234	87	1.1672
270219	196372	100	106692	81942	97	3798	3030	29	3831	2905	35	7871	5761	44	886019	666219	104	1.1672
42546	43003	62	11981	12165	38	331	343	0	262	363	0	1087	1045	5	130037	130589	71	1.16919
30340	30809	63	6391	6429	32	312	277	0	492	656	0	735	851	0	92634	98465	69	1.17019
114879	110740	79	32912	32248	74	1061	1058	5	1444	1321	14	3620	3567	27	401401	383940	81	1.17019
49068	50594	63	20371	20796	47	544	559	0	418	377	0	1007	1016	3	144705	146294	71	1.17019
48089	49507	55	16832	17059	43	638	608	0	485	464	0	961	871	0	128627	126384	73	1.17119
187353	149384	104	64212	50326	87	2206	1519	22	1968	1675	21	4349	3324	35	506044	394966	104	1.17119
67256	70110	67	19795	20017	44	1050	1002	2	885	876	0	1788	1665	18	193859	194162	77	1.17119
32033	32729	57	10047	10199	36	290	342	0	225	342	0	587	687	0	85534	87584	70	1.17518
181216	148752	103	73457	61700	85	2014	1554	21	2332	1989	24	5487	4635	36	579114	485645	97	1.17817
45692	47866	61	19911	20305	47	293	498	0	391	393	0	1039	1009	2	131544	131682	69	1.17917
23567	22695	62	5832	5854	31	237	261	0	83	221	0	539	662	0	74395	71755	68	1.18017
261577	188867	98	95066	70444	94	2884	2030	29	3290	2202	34	7258	5173	44	797426	576056	105	1.18216
67732	68828	69	27947	28030	68	852	725	0	795	781	0	1915	1868	19	202533	197336	80	1.18316
20251	21807	42	9341	9653	35	429	325	0	302	296	0	668	647	0	71970	72249	64	1.18316
36948	37290	60	15790	16251	42	484	419	0	467	380	0	918	848	0	101285	99025	73	1.18316
113859	113086	78	31911	31503	72	1494	1560	15	1682	1595	16	3720	3773	28	448944	423779	80	1.18416
150457	134426	84	74735	64690	80	1702	1477	17	2072	1649	17	4840	4423	33	577887	516494	87	1.18815
161408	144856	82	57841	51284	80	2014	1820	19	2117	1988	20	4549	4092	32	550380	473843	85	1.18915
159531	132539	102	66048	54092	102	1764	1390	17	1974	1455	20	4564	3614	34	518883	419254	102	1.18915
42173	41885	81	25513	25897	58	314	376	0	162	361	0	1043	1060	6	118676	122648	70	1.19114
114214	114180	75	56968	55802	75	1036	1111	8	1419	1443	14	3797	3853	29	440574	421855	80	1.19114
124200	116332	89	44025	40634	76	1349	1305	13	1468	1471	17	3650	3295	28	421904	379940	84	1.19114
197445	156566	92	89618	71138	87	1930	1584	19	2218	1700	26	5327	4271	36	641878	499338	94	1.19214
22185	22681	60	7369	7185	34	312	191	0	227	382	0	572	598	0	85029	77855	74	1.19214
25933	27404	62	11868	11957	39	242	267	0	354	210	0	756	740	0	90889	87623	65	1.19314
139487	121450	97	73352	65930	80	1615	1228	14	1561	1631	17	3616	3232	30	472145	412893	87	1.19314
45970	46124	72	15960	16103	43	491	627	0	599	548	0	892	928	0	136224	134212	73	1.19413
171078	143702	83	66413	55414	82	2095	1657	22	2002	1548	19	4434	3410	35	511157	426812	91	1.19513
88684	89271	74	26054	25903	65	1411	1391	14	1174	1193	9	2714	2608	25	313832	306279	79	1.19513
151880	129742	100	67917	58864	83	2141	1803	21	1943	1575	18	4221	3672	34	505161	426208	100	1.19513
52825	53549	68	22079	22272	49	489	544	0	732	755	0	1206	1147	9	159887	159593	74	1.19613
59035	60242	70	25950	26248	55	438	493	0	555	604	0	1631	1643	15	179193	181574	74	1.19613
42677	41730	71	11092	11461	36	505	538	0	421	507	0	1188	1310	11	138780	138216	72	1.19613
123874	118510	83	43001	41147	75	1304	1174	11	1933	1666	18	3584	3528	29	440732	419135	82	1.19713
48766	47459	67	11865	11842	38	690	594	0	688	451	0	1183	1072	7	138130	139792	72	1.19713
34968	37441	63	8453	8601	35	614	560	0	380	458	0	647	662	0	80259	81530	67	1.19812
168378	137948	92	65917	52652	88	2269	1999	20	2217	1654	19	4513	3609	36	535548	426534	96	1.20311
49191	48376	76	18707	18775	45	403	651	0	559	586	0	1432	1392	13	136540	138219	74	1.20411
107944	103801	79	34669	33921	74	1118	928	0	1281	1240	10	3298	3193	26	380085	368022	92	1.20411
142220	125189	81	52915	45915	79	1885	1513	17	1701	1439	16	3766	3149	31	432312	375706	86	1.20411
40442	42387	56	17395	17607	43	51	176	0	331	467	0	926	878	0	116288	119252	72	1.20511
129631	118446	80	55427	51090	78	1155	939	0	1649	1406	15	3530	3059	29	408139	365242	85	1.20511
125245	109397	87	52701	46406	77	1051	869	0	1397	1117	11	2856	2565	26	328246	277296	84	1.20511
144314	124541	82	58984	50523	80	1217	1120	7	1419	1294	14	4205	3568	33	434673	372916	87	1.20611
144745	126160	89	64213	56714	82	1931	1335	17	1796	1414	18	4029	3184	33	436451	375466	89	1.20611
24751	24090	62	11380	11619	38	181	279	0	203	207	0	572	524	0	86577	88409	67	1.2101
77671	78047	74	31081	31242	70	850	767	0	998	719	0	1730	1766	18	223951	218748	79	1.2101
213741	169423	93	107826	88187	93	2117	1711	21	2809	2029	26	6267	5114	40	732315	577819	99	1.2101
121890	113835	78	50436	46163	77	1219	1260	11	1349	1102	9	3514	3315	29	430753	400621	85	1.2101
226222	180868	87	88708	69589	87	3174	2340	31	2630	2143	28	6853	5190	43	774752	599644	94	1.21109
31913	36455	42	17985	17458	49	205	298	0	358	339	0	992	955	0	118932	112332	79	1.21109
22988	27222	42	14044	14662	38	336	332	0	78	157	0	545	504	0	93465	91495	72	1.21109
52082	55057	66	20249	21185	43	619	679	0	533	659	0	1273	1323	13	177490	173744	75	1.21109
66750	64592	86	20026	20432	46	580	604	0	658	548	0	1384	1408	13	170025	164727	73	1.21109
44274	44994	58	14786	14687	42	568	520	0	608	476	0	1185	1124	8	140557	137792	75	1.21309
103681	100918	75	40169	38711	73	859	856	0	1072	1021	4	2882	2678	24	338321	326369	83	1.21309
72265	73188	72	20530	20706	47	531	633	0	828	782	0	1917	1962	18	244635	243640	79	1.21508
179117	162046	83	76147	67717	84	2697	2369	23	2213	2036	20	5219	4483	35	571888	498781	90	1.21608
152955	130762	83	59936	50889	81	1606	1197	15	1722	1412	17	4009	3537	30	536605	468487	90	1.21708
138420	120043	81	55460	47637	80	1291	1073	10	1463	1257	14	3606	3116	29	416666	358798	88	1.21708
121784	112723	90	45707	41505	77	1157	1067	6	1140	1032	6	3447	3183	29	400969	364500	86	1.21808
26535	28252	47	6435	6809	31	248	376	0	201	258	0	765	769	0	93355	93657	66	1.21808
42448	44893	51	20678	21052	47	299	430	0	460	567	0	1094	910	0	138164	137067	79	1.21808
61484	62279	73	26072	26304	64	480	565	0	631	659	0	1252	1336	12	175525	169197	74	1.21907
37157	37875	64	18411	19048	43	433	464	0	286	279	0	906	945	0	108196	108819	72	1.21907
94342	93785	78	25999	25808	58	921	825	0	1242	1090	7	2672	2675	24	327787	318539	77	1.21907
102994	101803	75	34430	34355	72	1081	1053	5	1276	1181	9	3395	3526	26	372380	354672	79	1.21907
129337	122087	78	52054	48695	77	1266	1154	11	1827	1853	18	4676	4237	33	519086	474768	84	1.22007
144853	125626	84	72960	63106	82	1669	1317	15	1771	1511	19	4174	3545	32	458005	386927	89	1.22007
41402	44412	53	8731	9313	34	542	521	0	156	376	0	1309	1235	11	149165	146922	72	1.22007
53464	54147	68	19831	20163	48	500	347	0	621	542	0	1385	1474	14	150284	147804	72	1.22007
30661	32491	52	10800	10585	38	278	358	0	304	378	0	825	855	0	96582	89525	79	1.22007
50745	49682	77	22865	23077	55	634	583	0	584	722	0	1025	946	0	144575	142392	75	1.22107
144718	127665	90	48825	42118	81	2086	1850	18	1515	1347	14	3296	2852	29	405067	354075	89	1.22107
245338	189305	93	117095	90822	92	2939	2412	25	2898	2164	30	7315	5630	44	901756	696004	103	1.22207
79262	80996	74	18874	18831	45	1183	1307	10	1150	1042	5	2324	2234	22	236739	234446	77	1.22506
106317	105702	76	51548	51116	73	1206	1170	9	1317	1271	10	3067	3068	26	372917	368833	79	1.22506
52051	52448	69	20731	21127	47	487	574	0	536	668	0	1112	1138	7	131836	131270	73	1.22506
113992	112805	77	33220	32713	72	1148	1106	8	1738	1631	17	3560	3383	28	412644	396343	80	1.22506
27537	26861	65	7198	7395	33	146	353	0	112	223	0	758	629	0	85398	84340	66	1.22606
205615	163167	88	62235	48299	86	2712	1922	26	2638	1941	25	5516	4163	39	601861	472543	94	1.22905
188073	146935	95	78822	62625	88	2143	1687	21	2542	1933	24	4964	3976	37	606820	466108	95	1.23005
68152	66047	87	25297	23843	71	789	752	0	671	621	0	1936	1643	18	222012	205196	87	1.23005
52488	53496	68	22640	23144	51	373	312	0	493	419	0	1418	1352	12	147132	141963	71	1.23005
16728	17177	49	7721	7872	34	151	155	0	68	183	0	417	435	0	57250	56209	63	1.23105
275188	185952	116	82217	55328	102	4025	2818	34	3515	2288	33	7975	5605	47	903869	618070	108	1.23105
93402	94627	72	25031	25395	52	983	977	0	1022	1110	7	2591	2618	23	320595	305981	78	1.23105
246190	178704	98	109965	75679	95	3276	2294	30	2932	2053	30	6970	5016	43	794735	548197	100	1.23404
72097	75152	70	21052	21811	45	810	971	0	676	764	0	1949	2001	19	223079	219613	74	1.23404
135886	125303	81	54665	49692	78	1471	1409	14	1951	1653	19	3933	3576	31	448732	395856	87	1.23404
26783	27976	55	10142	10431	37	308	309	0	213	364	0	786	775	0	94202	94787	67	1.23404
208563	167078	88	58215	46928	86	2578	2022	26	2739	2021	25	5670	4477	38	625464	501513	94	1.23504
26099	27419	53	9616	9922	35	208	267	0	256	264	0	619	627	0	93035	88653	74	1.23504
37178	39989	56	16766	17423	41	208	307	0	463	550	0	927	957	0	115928	115535	70	1.23504
325942	213620	122	139506	91934	121	4859	2959	36	4439	2956	40	11022	7422	53	1.04858e+06	861627	126	1.23504
34523	33837	65	18302	19033	43	404	371	0	257	255	0	686	766	0	94143	94079	69	1.23504
143532	122730	88	46101	40397	80	2016	1564	20	1473	1438	15	3760	3262	30	380521	320058	88	1.23603
143207	133741	81	39062	36453	77	2031	1775	20	1482	1621	15	3776	3536	30	432373	390113	85	1.23903
184993	147019	105	66652	52759	105	2707	1883	25	2017	1595	19	5189	4302	35	609455	482624	105	1.23903
147537	128803	81	49929	41827	79	1217	1225	11	1285	1057	7	4056	3367	34	456044	383679	97	1.23903
17614	19636	39	9084	9693	34	180	193	0	175	285	0	552	615	0	76220	76760	65	1.23903
19497	20601	54	9714	10364	35	150	234	0	348	239	0	474	402	0	73149	74827	63	1.23903
43896	45522	67	14683	15054	41	383	268	0	397	423	0	882	889	0	126435	124197	77	1.23903
40078	41203	65	24696	25565	55	249	349	0	206	356	0	917	891	0	109975	111845	70	1.24002
29088	30441	43	8187	8675	34	491	435	0	308	349	0	876	893	0	97905	100480	68	1.24002
138197	124482	80	58720	52920	78	1459	1375	15	1685	1671	19	4162	3808	33	458508	408384	87	1.24002
46933	48604	66	17315	17869	42	365	424	0	436	546	0	1198	1385	11	137861	135026	72	1.24002
43032	43060	67	11304	11607	37	394	515	0	519	526	0	982	1102	6	116758	118250	72	1.24002
29130	31059	47	9042	9293	36	343	349	0	267	391	0	921	954	0	95140	96053	69	1.24002
57419	60424	60	24100	24243	63	457	471	0	661	628	0	1571	1646	17	184608	182029	78	1.24102
104690	103932	74	34245	33403	73	885	1040	4	1210	1147	9	3676	3349	28	394608	377390	91	1.24102
45861	45415	72	24644	24992	55	262	313	0	363	416	0	853	811	0	122690	119248	74	1.24202
22224	23177	52	8786	8970	34	199	277	0	174	215	0	492	465	0	69648	73773	67	1.24401
54030	55680	62	12779	13338	38	866	770	0	713	678	0	1314	1390	13	181806	177653	75	1.24601
279289	191458	115	93937	65441	98	3538	2176	33	3072	2306	31	7498	5023	47	886212	613164	106	1.24601
25440	29044	37	14586	15447	39	108	162	0	231	239	0	906	954	0	109484	108486	69	1.24601
161152	152082	82	63418	61199	78	2736	2735	22	2348	2328	22	6677	6242	37	829922	790766	88	1.24601
44838	45148	73	13091	13778	37	575	671	0	295	427	0	1051	1131	8	148094	150454	71	1.24601
144516	133137	82	44568	39211	80	2224	1831	22	1693	1568	16	4069	3870	31	475641	429211	85	1.248
111784	105552	82	44689	41360	75	1223	1025	4	1302	1260	12	2872	2695	26	367796	340610	82	1.249
38579	40490	66	11946	12254	38	289	278	0	444	352	0	975	1024	4	109662	110718	71	1.249
103909	101096	77	38307	38106	73	1085	1182	8	1538	1407	14	3288	3243	26	418341	399117	83	1.251
97943	97746	79	31450	31298	71	1090	1027	4	1380	1335	11	3149	3063	25	323246	320120	81	1.251
53123	54516	67	20493	20855	45	229	438	0	370	501	0	1143	1244	10	151308	147390	72	1.251
65607	64574	75	20041	20087	49	943	802	0	756	621	0	1846	1623	19	196741	191570	75	1.252
241416	183208	97	96780	74327	93	3533	2525	30	3097	2482	28	7180	5520	42	788488	594493	101	1.252
20851	21576	49	4606	5268	28	229	283	0	256	246	0	566	515	0	64618	68540	63	1.25299
73382	73051	75	21305	21372	49	698	670	0	811	754	0	2075	2132	19	225950	222302	75	1.25299
127696	118947	86	49552	46906	77	1243	1215	11	1298	1334	11	3549	3164	29	390591	367728	84	1.25399
112419	110407	76	30388	30163	72	1444	1542	14	1483	1229	11	2997	2682	27	348161	328944	80	1.25599
39928	40753	62	18146	18416	44	455	454	0	235	209	0	983	963	0	126062	125756	74	1.25599
29664	31863	47	10147	10258	36	345	209	0	459	364	0	474	565	0	91334	93412	68	1.25599
78526	76523	77	22458	22304	51	466	525	0	822	847	0	1904	1944	19	210270	208945	78	1.25698
48860	50565	52	11222	11282	38	727	797	0	682	559	0	1441	1504	15	176572	177209	72	1.25698
124413	110856	80	50920	45223	77	1698	1413	15	1287	1184	10	3459	2939	31	382296	335347	84	1.25798
95222	94229	74	38781	38700	71	1085	1018	3	1005	942	0	2462	2342	23	285925	278170	79	1.25798
145341	136677	80	43332	40466	77	1831	2031	18	1539	1361	13	3807	3524	30	472588	431001	84	1.25798
122603	113492	93	54336	48989	78	1374	1259	11	1512	1253	12	3666	3227	29	432488	379204	84	1.25898
73760	72515	73	29741	29789	65	576	561	0	817	748	0	1821	1848	17	217935	219614	76	1.25898
94587	93846	74	41367	40995	72	839	893	0	809	899	0	2384	2239	22	303264	300438	78	1.25898
163379	130638	90	57899	46568	84	2268	1884	22	1979	1541	21	4448	3441	35	463388	366213	96	1.25898
120058	108365	95	49699	44899	77	1030	940	0	1344	1171	10	3463	2993	30	424107	380071	85	1.25998
63450	64233	69	27209	27708	58	665	716	0	748	756	0	1328	1304	13	175623	176780	77	1.25998
150289	132731	88	58763	52726	82	1431	1402	15	1678	1346	16	3983	3586	31	432389	378418	86	1.25998
54823	52892	75	16145	16668	41	672	673	0	613	587	0	1513	1544	16	160735	155024	75	1.26097
28501	28872	51	7729	7959	33	372	413	0	195	244	0	675	764	0	86584	89430	69	1.26097
253399	149985	104	88883	54798	95	3368	1979	34	2712	1690	29	7155	4509	47	766318	459600	103	1.26197
167683	142038	86	48807	39790	83	2006	1571	20	2115	1666	23	5134	4062	36	517865	419714	101	1.26197
41231	45868	42	13905	14307	39	592	569	0	549	496	0	1313	1111	9	151489	154936	72	1.26197
161060	148327	79	82260	73495	80	1965	1996	19	1835	1598	17	4916	4432	34	579047	536766	86	1.26197
62693	64599	69	19662	19923	47	846	976	0	565	643	0	1431	1588	15	198081	192210	75	1.26297
68524	68559	75	21764	21703	54	816	940	0	722	700	0	1843	1831	18	210889	198758	75	1.26397
57749	56095	73	15507	15584	41	604	641	0	585	530	0	1539	1425	15	172291	171102	75	1.26397
257958	189102	106	96473	71886	92	3627	2659	31	2818	2162	27	6859	5162	42	777334	558702	101	1.26596
39371	40298	65	17033	17387	42	400	467	0	342	473	0	899	916	0	115929	110368	72	1.26596
108645	106630	77	32671	32201	72	1260	1233	10	1577	1333	14	3770	3643	29	491895	472924	81	1.26696
22033	21062	62	7376	7568	33	261	154	0	304	357	0	548	575	0	75516	77321	66	1.26696
31884	32500	64	11349	11517	38	167	256	0	111	287	0	637	659	0	92447	91757	68	1.26895
83106	85143	73	35033	35246	71	670	749	0	717	690	0	2214	2290	20	256395	249861	79	1.26995
161425	106821	106	60987	35020	104	2001	1330	13	2215	1616	15	4599	3188	43	509313	335929	114	1.27095
24479	23899	60	7837	8050	33	295	286	0	371	393	0	722	652	0	81809	83324	71	1.27195
151712	133825	91	48398	41454	81	1559	1345	16	1858	1610	19	4225	3670	32	475928	416479	88	1.27294
20988	22884	48	3893	4067	26	274	365	0	403	386	0	573	630	0	80073	76519	66	1.27494
66545	68865	72	33369	33837	68	711	716	0	755	771	0	1345	1332	13	196849	195023	74	1.27494
57924	59140	71	17225	17065	44	570	696	0	683	635	0	1316	1261	12	190999	186958	78	1.27494
100308	101333	73	40673	40570	72	1191	1397	13	1342	1212	11	2549	2613	23	326487	321531	79	1.27494
204128	169808	91	83978	68899	92	3644	3069	30	3388	2654	30	8082	6386	42	880644	706447	99	1.27594
30689	33264	53	6185	6540	31	329	399	0	330	317	0	839	810	0	105449	109955	67	1.27594
22708	24342	59	6361	6723	31	280	190	0	401	295	0	634	602	0	67590	66797	67	1.27594
28492	30140	53	10727	11237	36	188	206	0	260	292	0	658	705	0	80766	83647	65	1.27594
16235	17387	40	7411	7699	33	242	263	0	209	219	0	515	566	0	59669	58559	64	1.27594
187635	153608	92	99102	81080	85	1748	1433	17	2174	1636	22	5264	4437	36	637921	524731	92	1.27594
102133	102232	75	33879	33795	72	1187	1227	9	1507	1546	16	3893	3689	29	467019	455582	81	1.27694
123381	113159	83	49932	44094	79	1568	1477	15	1299	1175	9	3235	3120	27	352133	322549	84	1.27694
27708	29046	48	11284	11328	39	41	177	0	223	275	0	698	702	0	86047	84302	68	1.27793
134629	125206	80	55387	50013	77	1335	1227	13	1775	1561	19	4352	4113	32	516252	462329	87	1.27993
52666	53273	68	15881	16148	42	527	550	0	653	506	0	1420	1335	14	153433	151637	74	1.27993
34085	36939	45	10868	11157	37	370	336	0	648	401	0	774	820	0	109187	108704	68	1.27993
109534	106931	83	43908	43074	74	1406	1222	9	1619	1372	15	3715	3557	29	411695	393612	81	1.28093
112951	103236	82	45635	40863	77	1068	964	0	1112	932	0	2934	2521	27	331126	295064	83	1.28093
182748	148870	92	63212	50719	84	2445	2049	22	1872	1611	19	4658	3725	34	529719	418683	91	1.28093
73401	74041	72	17947	18001	44	881	818	0	630	753	0	2176	2072	21	241860	240037	76	1.28192
217480	188375	87	93959	77498	87	2830	2399	24	2803	2597	26	6800	5759	39	801665	667418	92	1.28192
37808	37450	57	10688	10941	37	286	283	0	255	296	0	747	874	0	102317	107397	68	1.28192
49489	51031	66	19688	20088	48	378	295	0	545	620	0	1133	1040	6	144090	143909	70	1.28292
97001	96788	72	33858	33483	72	1279	1089	7	1286	1131	8	2720	2667	24	319106	311644	79	1.28392
85887	85569	71	31881	31763	71	681	630	0	757	697	0	1972	2050	19	255352	248577	78	1.28392
49652	50796	67	19544	19986	45	442	435	0	709	747	0	1160	1283	10	163271	164754	73	1.28392
189966	150810	93	60507	48203	85	2314	1749	25	2012	1534	22	4453	3508	35	551771	443745	90	1.28392
73222	71024	78	38005	37719	70	540	626	0	948	809	0	1656	1720	17	216382	212397	77	1.28492
98536	97564	76	46237	45999	72	813	757	0	1018	924	0	2107	2177	21	275073	261269	81	1.28591
144446	128868	84	46612	41210	77	1517	1538	15	1777	1576	17	3538	3291	29	446654	397368	87	1.28791
166534	135443	86	64097	52655	83	2060	1695	20	1748	1304	15	4154	3587	32	469767	377660	90	1.28891
123563	114857	80	35944	31360	77	1754	1632	18	1510	1210	13	3759	3132	30	416637	378983	84	1.28891
59653	63017	68	21114	21457	47	536	484	0	604	522	0	1151	1103	8	158590	157206	73	1.28891
120570	107384	82	44626	39557	76	2198	1672	22	1103	1222	11	3060	2766	26	315137	276306	84	1.28891
149298	133245	83	63601	56752	79	1630	1154	12	1842	1648	20	3947	3574	31	470751	416761	86	1.2909
104788	101525	85	39891	39087	73	927	945	0	1329	1120	10	3015	2899	26	322311	306589	80	1.2929
131496	118526	86	53964	47798	80	1541	1338	12	1794	1577	18	4355	3747	33	475520	417970	86	1.2929
133024	120755	82	51808	45996	80	1179	1221	10	1567	1384	14	3712	3455	29	434369	386106	88	1.29389
42783	44583	58	22212	22749	48	473	354	0	502	518	0	1045	1092	7	127001	126844	71	1.29389
25401	28809	39	9912	10495	35	293	324	0	417	364	0	561	635	0	92521	91869	69	1.29389
72364	72731	74	37996	38055	71	1044	1130	7	845	647	0	1706	1827	17	195006	185769	77	1.29389
86096	85627	73	33039	33062	71	965	914	0	798	1006	2	2205	2357	20	250924	245462	80	1.29489
354237	230675	119	109863	70893	115	4972	3079	38	4299	2989	35	9528	6428	50	1.04858e+06	694533	121	1.29589
39758	42564	59	17416	18037	42	373	381	0	575	458	0	1160	1075	6	131929	134547	70	1.29589
58714	59408	83	16756	16955	43	601	639	0	640	572	0	1312	1327	12	165539	160363	85	1.29689
79884	82449	72	30226	30746	66	731	802	0	1093	959	0	2554	2418	24	322426	318388	76	1.29789
151774	136333	82	54061	46860	80	1656	1517	17	1988	1913	20	4390	4100	32	500760	441915	85	1.29789
132351	122283	82	50382	46348	77	1189	1155	10	1417	1363	13	3771	3286	31	461899	415163	84	1.29789
23423	24102	60	5674	6190	30	25	126	0	216	133	0	295	317	0	67098	72828	63	1.29789
124119	112977	84	51337	45849	77	985	958	0	1463	1304	15	3391	3106	28	403644	359339	83	1.29888
57984	57676	64	23216	23135	53	709	642	0	698	715	0	1284	1322	13	154454	153296	75	1.29888
121615	107725	79	46657	41036	77	1383	1332	14	1152	998	0	2857	2499	27	310352	271294	83	1.29988
155945	134890	85	57995	48096	83	2121	1791	20	1922	1477	18	3674	3134	30	463103	393774	89	1.30088
104516	104583	76	40243	39194	73	1585	1626	15	1180	1125	8	3217	3273	25	360250	355162	81	1.30287
106358	98423	80	41529	37209	74	1437	1384	13	1287	1208	10	3101	2700	27	340553	304511	82	1.30287
163109	139618	90	56997	47979	82	1482	1259	13	1911	1700	19	4744	3890	34	517427	445350	88	1.30387
31473	31990	64	10421	10635	37	377	331	0	412	395	0	935	824	0	89086	91651	67	1.30387
65777	66890	70	21244	21236	48	896	1015	2	698	679	0	1936	1995	18	183610	183221	73	1.30387
115896	104128	84	46307	40699	78	1301	1307	12	1337	1301	13	2947	2747	27	397433	358454	84	1.30387
117883	115952	79	32571	32239	73	1136	1098	9	1269	1280	13	3400	3213	28	421322	407238	83	1.30487
25363	26050	54	9460	9688	36	289	250	0	306	211	0	798	703	0	82619	80229	66	1.30487
118050	109019	85	43659	40713	77	1637	1568	16	1453	1180	10	3456	3392	27	411715	385210	84	1.30587
97120	96154	83	31198	31027	71	1137	954	0	1074	1072	5	2979	3005	25	326097	314652	79	1.30686
140096	124439	84	55450	47766	79	1495	1341	14	1933	1609	18	3927	3376	31	471040	416940	87	1.30686
33358	34713	56	15048	15451	41	400	472	0	313	455	0	671	737	0	98961	99751	69	1.30786
152790	133027	86	65914	57371	83	1321	1242	11	1830	1609	18	4212	3458	33	477829	400382	91	1.30986
250325	184700	101	136688	100498	97	3554	2640	31	4005	2949	33	8550	6244	46	986881	730306	103	1.30986
37089	37625	56	14421	14557	41	449	440	0	405	399	0	805	821	0	131012	134044	71	1.31285
283207	212171	104	92932	69056	100	3712	2934	30	4178	3308	33	8174	6457	43	849582	648032	107	1.31385
31995	32768	62	10290	10790	36	435	473	0	348	384	0	616	544	0	96155	98609	69	1.31385
45450	45915	71	23827	24429	54	330	386	0	612	556	0	756	887	0	123810	124545	73	1.31484
157600	136443	84	58248	50864	81	2200	1666	22	1710	1411	18	3868	3244	33	440263	373729	85	1.31484
43977	48354	55	12462	13198	37	611	715	0	513	455	0	1133	1424	12	138879	142867	68	1.31484
103942	103460	76	40589	40572	72	1391	1340	13	1243	1326	13	3438	3448	28	405084	400858	78	1.31484
32927	33189	64	10248	10335	36	354	407	0	290	427	0	765	735	0	100100	104900	71	1.31584
69636	67724	76	25715	25947	63	523	564	0	969	821	0	1568	1471	14	165623	164549	75	1.31684
173236	155546	87	85550	76832	84	2090	1960	19	2543	2128	23	6249	5586	36	676358	601226	91	1.31684
55051	55013	72	18710	18972	46	553	533	0	569	521	0	1373	1384	14	149318	147962	72	1.31684
55129	55716	76	33607	34431	67	715	547	0	893	665	0	1437	1444	14	170992	170781	73	1.31784
132964	118282	91	55081	50286	79	1377	1176	9	1348	1285	12	3796	3432	31	413108	378498	85	1.31784
110610	103804	83	34370	31977	74	1566	1282	13	1376	1306	12	3367	3129	28	411123	388449	81	1.31983
157685	135994	91	58987	50699	81	1243	1101	9	1831	1542	17	4169	3592	32	473843	410621	91	1.31983
101310	100569	73	41507	41419	72	1258	1278	13	1467	1322	14	3277	3202	27	354930	342645	79	1.31983
81787	82900	73	20190	20378	45	688	818	0	952	800	0	1934	2051	19	248554	249286	76	1.32083
54108	53257	71	15191	15327	42	609	665	0	594	399	0	1314	1441	13	173468	173624	75	1.32183
35278	34821	74	13374	13458	40	275	406	0	195	269	0	973	861	0	106975	105192	68	1.32283
30226	29452	68	10615	10827	37	476	538	0	276	223	0	831	804	0	107160	107764	68	1.32582
141685	122983	81	63654	55728	80	1290	1166	10	1641	1233	16	3595	3253	29	405348	348132	86	1.32582
103557	102995	80	29846	29650	63	1063	1226	9	1049	1080	7	3042	2800	26	354098	340452	81	1.32582
43180	45898	63	16585	17365	41	475	619	0	381	413	0	1199	1141	9	135313	135789	71	1.32582
236120	190538	93	81505	67765	89	3561	2620	30	3248	2874	29	6954	5901	40	767866	617153	96	1.32682
20125	19444	56	6607	6812	32	205	212	0	81	121	0	580	541	0	57258	59185	62	1.32781
36716	36855	65	13489	13600	40	162	188	0	341	179	0	736	805	0	104539	103034	69	1.32781
18805	17979	57	6388	6517	31	213	227	0	120	142	0	358	428	0	54498	55159	64	1.32881
101051	101062	73	22858	22487	52	985	1014	2	1387	1179	12	2761	2657	25	351772	344877	80	1.3318
137426	122431	83	60897	52406	81	1457	1134	9	1593	1422	15	3788	3204	32	442254	380689	86	1.3318
33980	35339	56	11474	11945	37	311	466	0	400	385	0	848	793	0	104956	105502	69	1.3318
290043	223937	102	103998	81069	99	4399	3293	33	3569	2582	34	8006	6445	45	950333	739015	107	1.3318
39573	44371	44	13684	13984	39	394	255	0	478	469	0	958	1046	5	120238	121524	69	1.3328
47225	46534	69	17926	18067	44	550	776	0	719	717	0	1254	1256	11	139883	140458	73	1.3338
25299	27617	46	10278	10568	36	362	352	0	264	291	0	524	628	0	73709	75226	69	1.3338
46861	48679	69	20220	20311	51	646	569	0	641	642	0	1031	936	0	130184	130551	70	1.33579
26227	28052	51	7347	7508	33	233	155	0	182	276	0	511	570	0	69528	68176	68	1.33579
33402	32592	78	13755	13974	39	250	321	0	273	306	0	658	695	0	92573	89510	68	1.33579
83211	84409	71	32951	33148	70	1220	1180	10	1055	943	0	2221	2265	21	246742	235045	75	1.33679
139945	123483	82	44417	38371	78	1652	1521	17	1461	1130	9	3773	3293	31	459719	405107	88	1.33679
156266	140312	83	69511	61896	81	1870	1788	17	2152	1931	23	4614	4053	32	490106	430149	89	1.33679
96947	95921	74	20567	20648	48	885	980	0	1086	1253	11	2822	2788	25	314312	305810	80	1.33779
26610	26154	64	9980	10213	36	64	220	0	211	289	0	705	854	0	97025	94010	68	1.34078
46460	49008	65	11249	11250	38	613	713	0	751	633	0	1140	1227	10	152982	146879	72	1.34078
20096	21802	49	7296	7559	32	140	122	0	63	127	0	416	414	0	57151	56103	63	1.34178
207535	172880	96	80835	67455	90	2513	2001	23	2315	1774	21	5215	4279	36	568398	452198	96	1.34178
100409	98719	74	20144	20054	46	1120	1187	10	1236	1088	8	3119	3186	25	359338	348053	80	1.34377
71377	69223	81	20970	20847	52	915	1028	3	756	707	0	1723	1700	18	192341	190658	76	1.34377
151020	135682	81	48710	44954	79	1896	1661	19	1619	1559	18	4117	3661	31	472114	429853	87	1.34377
23379	25065	48	9087	9667	34	-20	118	0	194	207	0	691	675	0	85142	84910	65	1.34477
32511	30293	79	13967	12276	69	188	168	0	516	330	0	748	570	0	112647	90874	79	1.34477
47382	50001	65	17853	18272	44	185	233	0	312	517	0	931	898	0	122694	125661	69	1.34477
27025	28904	42	12019	12439	38	352	279	0	307	272	0	521	512	0	72577	72311	68	1.34477
88104	85458	78	24640	24701	53	1260	1218	10	834	819	0	2115	2035	21	254818	251627	79	1.34477
45683	46202	71	22974	23164	50	543	602	0	625	582	0	1217	1300	12	152425	152123	74	1.34477
[truncated: 7,499 more rows]
