# Supplementary material for: Phenotypic heterogeneity follows a growth-viability tradeoff in response to amino acid identity
Source: Nat Commun. 2024 Aug 2;15:6515. doi: 10.1038/s41467-024-50602-8 (PMC11297284; doi:10.1038/s41467-024-50602-8)
Supplement: Supplementary file 6 — Source Data [file 41467_2024_50602_MOESM6_ESM.zip › source_data/fig6cde/2130_A8_yATP_NREPPRO.csv]

FSC-A	FSC-H	FSC-W	SSC-A	SSC-H	SSC-W	BL1-A	BL1-H	BL1-W	VL1-A	VL1-H	VL1-W	VL2-A	VL2-H	VL2-W	YL2-A	YL2-H	YL2-W	Time
239590	192567	94	102158	80243	93	2334	1844	21	2603	2049	27	5991	4872	38	665110	544814	102	0.000995355
74618	73488	73	28977	29148	69	676	699	0	722	572	0	1335	1344	13	196060	190538	79	0.00398142
30806	31478	59	7723	8023	33	268	251	0	186	211	0	573	583	0	67777	70046	65	0.00398142
187574	156030	103	90739	76683	87	1611	1133	12	1598	1439	17	4840	4157	34	598525	511521	104	0.00398142
24679	24995	64	4194	4400	27	113	185	0	250	326	0	510	476	0	72094	74993	65	0.00895819
83469	84194	71	17695	18106	44	701	670	0	772	608	0	1505	1296	12	192868	187133	77	0.00995355
36469	37029	67	14572	15023	41	363	241	0	394	247	0	580	533	0	87021	89620	74	0.0129396
28635	28361	60	6109	6366	30	124	237	0	236	304	0	631	547	0	84558	84263	73	0.013935
101266	101078	76	39551	39275	73	847	898	0	1066	1013	3	2795	2868	23	364436	352280	82	0.013935
180947	162156	91	77796	69610	83	1711	1389	19	2382	2023	23	5464	4878	36	649269	581533	95	0.0149303
118593	117838	74	33905	33745	72	1291	1224	11	1495	1339	13	3753	3711	29	440445	424863	84	0.0149303
172554	141734	88	75233	62201	85	1341	1096	7	1791	1494	17	4408	3787	33	549392	460383	96	0.0159257
133768	124064	80	47345	43843	78	1331	1176	13	1566	1437	17	3612	3453	28	470297	433120	87	0.0159257
130683	125672	82	53577	52102	76	1467	1262	13	922	1011	3	2818	2622	26	323253	305180	86	0.0159257
144787	128010	89	70018	62811	80	1488	1210	13	1372	1122	10	3287	2910	28	347999	311705	89	0.016921
220644	184847	93	115514	96549	90	1956	1680	19	2381	1960	22	5494	4653	36	641914	545480	102	0.0179164
152483	135388	84	71664	63548	81	1364	1203	10	2006	1860	22	5088	4497	34	575889	512170	92	0.0189117
352567	236070	135	243506	179858	128	4302	2956	32	4659	3100	38	11082	7601	52	1.04858e+06	841793	138	0.0189117
90060	90458	73	43394	43168	72	724	757	0	1345	1210	10	2641	2607	23	286689	281587	82	0.0209025
174452	162543	82	76038	69568	80	1935	1798	18	1943	1661	18	4361	3961	31	482845	439011	91	0.0238885
49951	49642	63	19107	19123	46	483	486	0	514	571	0	1456	1541	15	189512	183348	79	0.0238885
125788	124829	77	43871	43285	75	974	1066	5	1284	1219	11	3460	3550	27	408037	382265	86	0.0248839
37916	37163	66	20678	21226	46	259	314	0	398	341	0	800	750	0	81693	80433	75	0.0258792
81616	83087	72	20846	21185	48	657	708	0	841	701	0	1308	1152	11	153006	150404	79	0.0258792
115096	113605	76	35960	35587	72	1323	1224	11	1545	1156	11	3600	3635	27	453036	430358	84	0.0258792
26683	28346	62	11287	11617	38	112	204	0	155	170	0	460	452	0	62958	63187	73	0.0258792
49932	53366	66	23620	23937	52	575	457	0	487	437	0	1024	1109	7	109372	108036	76	0.0268746
61559	59593	74	19319	19388	50	501	518	0	328	361	0	1347	1279	11	137827	136056	81	0.0268746
152129	132430	82	73738	64702	82	1397	1341	13	1625	1393	18	3907	3364	32	460308	391282	91	0.0278699
108632	106064	84	33950	33771	72	772	718	0	977	1046	4	2681	2606	24	286530	278127	84	0.0278699
84584	84713	71	34336	34383	70	552	685	0	773	736	0	1989	1821	20	220072	211668	80	0.0288653
121886	119720	82	39250	38773	73	1439	1400	14	1634	1726	15	4317	4105	30	476373	456351	84	0.0298606
68230	67392	71	22405	22385	52	501	609	0	621	663	0	983	1183	8	133533	125956	79	0.0318514
227534	179940	90	76318	59100	88	2137	1712	23	2458	2032	23	6879	5548	40	819946	661227	100	0.0318514
31368	31798	59	19068	19608	46	316	295	0	98	335	0	561	573	0	97863	101716	75	0.0328467
163279	136340	85	70952	59476	83	1437	1133	10	1675	1499	16	4101	3526	32	468809	386501	91	0.0328467
58816	60983	57	28861	29140	67	378	314	0	519	654	0	1270	1364	11	169579	166443	75	0.0328467
138528	131536	80	45960	44403	77	1519	1455	15	1694	1600	18	4254	4074	31	436450	412175	87	0.0358328
60217	61266	72	17865	17963	45	615	628	0	413	457	0	927	845	0	138924	141445	78	0.0368281
129004	124552	94	40412	40172	74	1193	1086	7	1325	1277	12	3378	3350	27	335041	318483	83	0.0368281
89067	89155	72	28133	28159	68	600	668	0	852	876	0	2403	2269	23	300680	295473	82	0.0378235
167287	141242	86	68633	57741	82	1263	1333	12	1789	1480	18	4423	3730	34	549261	475907	92	0.0388188
207564	166127	107	88512	72933	93	1906	1449	16	2361	1826	20	4728	3938	34	561445	433234	107	0.0388188
232682	183772	91	101410	82527	89	2399	1902	22	2531	1953	24	5283	4563	36	600149	470900	101	0.0428003
227684	176070	93	107115	83427	92	2165	1800	22	3319	2383	31	7141	5441	43	864179	668547	102	0.0437956
116278	103354	83	53059	47539	77	685	835	0	813	817	0	2327	2045	24	286889	251776	86	0.0437956
167070	147970	83	112226	101532	81	2009	1814	19	2369	2202	24	6031	5551	37	715386	642490	92	0.0457863
113928	104022	87	39468	35183	76	986	982	0	947	1062	6	2170	2019	22	291567	250767	86	0.0467817
116734	114504	79	47694	47017	73	696	655	0	1385	1119	9	2668	2495	25	305934	286922	82	0.0467817
130954	113972	83	56496	50009	79	1062	1015	3	1020	1020	3	2171	1756	22	296898	250909	87	0.0487724
117599	114890	77	47086	46838	74	1222	1270	11	1502	1442	15	4054	3743	30	478168	459097	86	0.0487724
191727	164790	91	83950	73016	88	1709	1489	16	1742	1612	19	4457	3721	34	517041	445774	98	0.0497677
262653	207755	98	158153	134356	95	2958	2259	27	3102	2444	27	7760	6504	42	813258	658372	103	0.0497677
225481	180941	88	89892	73770	86	1980	1514	22	2160	1929	22	5189	4049	38	599592	488736	96	0.0507631
156942	137646	82	77032	68077	81	1260	988	0	1628	1483	16	3791	3190	30	420967	360179	90	0.0507631
143577	135637	84	69973	66095	78	1613	1561	15	1917	1833	19	4184	3925	30	473117	437413	86	0.0507631
166655	132516	94	70304	56451	84	1333	1150	10	1281	993	0	3200	2576	30	377372	305173	93	0.0517585
140574	121300	83	61676	54359	80	1374	1245	11	1432	1164	10	3428	3000	28	342135	292937	90	0.0517585
213557	181603	92	109932	94586	86	2739	2391	26	2903	2243	27	7173	5705	42	800851	656583	98	0.0517585
122263	117898	89	37184	36527	73	1040	894	0	1080	1102	7	3313	3307	26	444567	422679	83	0.0537492
115895	113879	77	30230	29758	73	683	714	0	1106	1275	11	2680	2649	24	332957	316196	83	0.0537492
52204	54000	68	17347	17528	46	428	359	0	303	328	0	1437	1450	13	159903	158824	75	0.0547445
61458	60890	71	21905	22220	49	404	412	0	739	599	0	1170	1193	8	145460	140274	78	0.0557399
124970	119682	80	45967	43949	76	1286	1139	12	1193	1177	11	2715	2539	25	322255	308122	88	0.0557399
170825	148066	85	74734	65648	81	1733	1571	16	1737	1571	18	4119	3392	32	466103	393440	88	0.0557399
154768	130827	84	70265	60209	82	1428	1184	12	1174	1056	5	2981	2431	29	378226	308483	92	0.0577306
269274	205637	99	129513	102804	96	2607	1988	25	3101	2438	29	7660	6230	42	902913	730242	106	0.0587259
103386	104216	76	46175	46578	72	1063	1025	4	701	739	0	2509	2579	23	303207	290216	81	0.0587259
31341	33547	50	10557	10850	36	323	408	0	512	344	0	736	814	0	73436	74150	69	0.0597213
103596	101818	77	41166	41242	72	1297	1325	11	1523	1437	14	3637	3413	28	402151	381801	84	0.0597213
118110	103681	79	41444	35896	77	1304	1126	9	1105	943	0	2106	1931	22	281361	250894	86	0.061712
100314	99635	75	47638	47515	73	847	1018	3	1155	1127	9	3372	3265	27	390091	381927	84	0.061712
179499	144162	101	79131	63760	86	1877	1599	19	1689	1279	18	3978	3149	33	458904	375569	94	0.0627074
73519	74232	78	19405	19314	46	612	539	0	529	506	0	1095	1124	8	162748	160873	80	0.0637027
82447	50734	94	30434	16794	86	803	345	0	755	418	0	1451	833	0	192067	112369	101	0.0646981
144635	124258	88	60668	53179	80	1352	1300	13	1573	1160	12	2403	2312	23	325641	281198	89	0.0646981
131313	128248	77	83106	81615	76	1166	1206	10	1623	1533	16	3706	3636	29	419388	394088	84	0.0646981
221494	179443	93	105460	88165	89	1845	1501	18	2307	1844	23	5139	4346	36	602747	485855	97	0.0656934
117189	116436	76	46208	46107	73	1252	1363	12	1424	1388	15	3820	3917	29	506960	482598	85	0.0656934
160499	142171	84	69307	61932	81	1652	1573	15	1640	1685	18	4337	3925	32	541206	481827	90	0.0656934
108013	108042	75	38061	38256	71	1391	1168	9	1340	1308	11	3720	3563	29	445342	440700	81	0.0656934
164018	136211	96	64595	53885	84	1474	1200	12	1351	986	0	3306	2908	28	367445	315817	91	0.0676841
50763	49863	75	18908	19042	45	517	506	0	225	380	0	826	870	0	117224	115504	73	0.0686795
132277	91973	99	467273	306166	100	27985	19712	83	77745	53389	96	17799	12211	66	60442	41212	87	0.0686795
101354	101166	74	39277	39150	73	939	823	0	1185	1031	4	2580	2505	24	312976	308441	81	0.0716656
132825	120124	80	57472	51420	78	1087	1123	7	1247	1207	10	3432	2998	29	404140	367536	90	0.0726609
170155	143752	89	72827	60934	83	1608	1456	14	1823	1440	15	3852	3471	29	445707	372790	91	0.0726609
100297	100890	75	47059	46738	73	626	619	0	633	722	0	2282	2191	21	264771	257668	81	0.0726609
89472	85904	91	17470	17562	44	770	691	0	690	701	0	1936	1970	19	211050	200272	82	0.0746516
65400	66379	70	19588	19767	46	583	767	0	544	621	0	1562	1472	14	174510	168957	79	0.075647
69558	68691	76	21069	21022	49	598	488	0	684	687	0	1522	1302	13	167308	168677	75	0.0766423
145605	130228	83	60270	53783	80	1759	1329	15	1853	1607	19	4535	4249	31	541421	495286	90	0.078633
166845	144499	89	74248	65239	82	1247	1118	8	1711	1488	16	3628	3269	29	383805	338293	88	0.0796284
169799	148395	95	72451	63201	82	1819	1546	19	1827	1541	19	3730	3190	31	411091	363247	94	0.0796284
30523	30469	64	5223	5346	29	266	299	0	209	222	0	500	371	0	69767	69895	68	0.0816191
59115	60460	67	27102	27470	65	384	345	0	427	573	0	1185	1226	9	136625	132455	77	0.0826145
126248	123545	80	38887	38399	74	1041	1077	6	1485	1268	12	3928	3844	29	448751	426773	85	0.0836098
77562	77888	72	31017	31415	70	738	605	0	592	755	0	1678	1757	16	194640	185104	81	0.0846052
109226	107659	77	40004	39144	74	1114	1173	8	1233	1011	3	2679	2587	24	338492	327301	85	0.0856005
167434	135700	93	71448	58794	84	1379	1084	7	1617	1195	16	3843	3171	32	447757	374103	93	0.0885866
34179	32633	67	9580	9858	36	403	399	0	289	246	0	577	626	0	83992	79631	70	0.0895819
33145	32711	63	14369	14849	40	185	333	0	319	260	0	722	776	0	104408	105203	72	0.0905773
170962	149708	87	74874	64778	84	1622	1369	18	1837	1655	19	4601	4119	33	608643	512568	94	0.0905773
35438	36688	64	12362	12507	39	434	343	0	535	451	0	766	794	0	125024	126724	72	0.0915727
29888	29506	67	6265	6404	31	211	209	0	287	296	0	708	662	0	76444	76855	67	0.0935634
41846	43223	65	25355	26081	57	-4	163	0	276	325	0	863	912	0	117000	112270	76	0.0945587
146878	132545	81	68635	61250	81	1482	1439	15	1833	1596	18	3940	3474	32	483488	432638	92	0.0955541
105783	106031	73	27735	27525	62	1038	1157	7	968	1054	5	3206	3117	26	382543	370447	83	0.0965494
74475	73018	82	24543	24235	54	666	634	0	589	618	0	1446	1435	14	176338	168583	79	0.0975448
234572	175806	107	99730	77695	90	1844	1496	18	2376	1576	24	5990	4571	41	739611	518009	108	0.0975448
112079	112144	75	38534	38727	73	1440	1434	14	1595	1675	16	4253	4064	29	492560	461007	83	0.0975448
104666	103406	74	44413	43009	74	1235	1149	9	1507	1112	9	2287	2233	23	245694	233140	82	0.0975448
136435	133771	79	54418	53313	76	1319	1256	11	1869	1670	18	4286	4071	30	455622	435879	85	0.0985401
58452	59082	68	24407	24703	56	425	421	0	853	658	0	1023	1009	3	131529	128700	78	0.0995355
70016	70234	72	23863	24071	49	298	266	0	766	554	0	1689	1720	17	189197	183819	76	0.0995355
197531	158171	89	83439	68612	86	2012	1606	21	2262	2067	21	6278	5329	39	757859	622532	95	0.101526
108531	109476	75	26547	26790	55	1016	964	0	1552	1315	15	3857	3647	29	446779	432224	82	0.101526
281409	214372	103	126989	98250	96	2826	2226	27	2912	2200	29	6753	5197	41	765862	591116	103	0.102522
58782	60550	68	23221	23617	50	547	492	0	502	477	0	1185	1217	11	133056	135135	76	0.102522
112683	104027	79	46310	40917	79	1226	1045	7	1268	1157	10	2991	2678	27	398196	352512	89	0.102522
181280	153482	85	69967	59467	84	1820	1623	17	1927	1550	21	4769	4252	34	497713	410496	94	0.103517
59978	61988	68	15421	15568	41	513	481	0	553	474	0	1294	1248	10	151718	149266	78	0.104512
48326	49103	68	21135	21380	50	357	409	0	447	293	0	952	1057	5	107347	100389	76	0.105508
119910	118308	79	31962	31272	72	1314	1335	11	1778	1637	16	4098	3710	31	487825	464305	85	0.106503
38602	37773	71	15077	15129	42	327	388	0	138	343	0	1021	865	0	127720	125329	74	0.107498
254085	195534	95	114617	91399	95	2580	2081	24	3068	2336	29	6814	5423	42	726811	577164	104	0.108494
94397	95419	74	24476	24580	57	607	569	0	964	814	0	2307	2358	22	244554	235035	82	0.11148
113134	114127	73	81922	81415	75	1360	1295	12	1192	1262	9	3599	3504	28	403470	392201	83	0.11148
96571	98251	74	55021	54347	72	860	917	0	676	741	0	2268	2362	22	234735	227098	81	0.112475
62704	62236	70	14790	15146	39	840	774	0	600	580	0	1272	1305	12	145522	142221	76	0.11347
37581	38403	57	18481	19031	42	680	567	0	349	263	0	762	701	0	86600	86932	69	0.11347
126707	125252	76	39718	39199	74	1415	1322	13	1819	1624	16	3885	3735	29	487559	464634	89	0.11347
141496	126320	90	61640	54666	80	1015	826	0	1235	1317	12	2612	2444	25	340267	301502	88	0.11347
41419	42318	63	15528	15899	41	239	373	0	319	305	0	745	838	0	99736	104308	73	0.114466
211810	165708	102	88132	68909	92	1668	1385	15	2159	1650	22	5532	4384	38	671427	533712	104	0.114466
116000	112467	89	55922	54791	74	1483	1415	13	1586	1451	15	3936	3956	28	458950	445730	85	0.116457
185567	155570	91	72034	61336	85	1931	1762	18	1717	1672	18	3974	3313	31	462843	388121	93	0.116457
120875	118726	75	47568	46479	75	1338	1203	11	1232	1209	10	3254	3238	27	431558	410967	85	0.116457
157677	135216	87	62273	54020	82	1279	1105	9	1725	1260	17	4042	3302	33	453566	386517	93	0.116457
74799	78627	68	38231	38771	69	879	683	0	853	890	0	2160	2094	21	249747	232039	79	0.116457
184371	161672	85	102202	90342	84	1444	1175	11	1774	1704	19	4388	4040	31	561184	489230	94	0.119443
94665	95154	82	35147	35574	70	949	940	0	932	953	0	2373	2338	23	285439	276917	82	0.119443
207905	177960	88	91083	78243	84	1546	1294	15	1707	1487	17	4681	4173	33	564516	473815	93	0.119443
44319	47449	57	24019	25053	47	613	562	0	785	588	0	1028	887	0	130139	126052	72	0.119443
127350	123931	82	53834	51520	76	1431	1387	15	1252	1198	11	3016	2751	26	363756	348557	85	0.119443
74455	71713	74	37480	35341	71	1030	1100	7	528	665	0	1582	1473	16	195456	174321	81	0.124419
123363	119898	79	40186	39535	74	1048	1085	6	1681	1687	17	3863	3815	28	473541	451285	86	0.125415
65162	66415	71	19307	19258	47	1133	1053	5	639	544	0	1457	1492	15	199900	195961	79	0.12641
67603	66015	71	23504	23236	54	381	548	0	638	548	0	1520	1580	15	199117	191417	81	0.129396
125316	122516	76	42140	41035	74	996	1183	10	1537	1398	15	3676	3684	28	436685	415071	84	0.129396
161492	152280	82	59910	57885	78	1461	1407	14	1929	1999	19	5110	4847	32	651023	613406	91	0.130391
34299	37973	41	13639	14303	39	516	662	0	332	279	0	967	876	0	120949	116386	72	0.130391
39243	39655	65	18260	18493	44	360	244	0	212	381	0	568	623	0	99407	101171	70	0.132382
168400	159991	92	55709	53791	78	1360	1226	10	1701	1735	19	4216	4021	31	539892	500730	89	0.132382
126642	123125	76	40605	39056	75	1305	1385	11	1394	1444	14	3517	3421	27	385339	364298	85	0.132382
87998	89312	74	38627	38804	71	1196	1231	11	964	1036	4	2070	2073	20	228599	221429	80	0.132382
47244	49021	68	16061	16570	42	91	223	0	313	423	0	794	787	0	106894	104427	72	0.133378
44619	43324	71	20986	21381	48	337	396	0	714	422	0	1273	1321	12	140629	140758	74	0.134373
146500	139383	79	57175	55590	77	1449	1504	14	1644	1516	15	3811	3622	29	404098	377803	86	0.134373
117787	116389	76	44882	44165	73	1287	1100	7	1246	1268	11	3075	2975	26	396997	382698	84	0.134373
38213	38338	66	16478	16483	43	447	470	0	293	376	0	784	913	0	78975	77787	74	0.135368
105006	105183	73	45847	45412	74	1092	1078	7	799	949	0	2506	2277	24	307146	294764	86	0.135368
168647	138592	85	71950	59211	84	1530	1258	13	1604	1086	11	3341	2797	29	390845	316966	94	0.137359
97262	97646	74	37660	37820	72	912	805	0	1197	1107	8	2338	2252	21	287416	281008	84	0.137359
29244	29730	58	13540	13929	39	309	234	0	222	268	0	652	596	0	80556	78434	71	0.140345
41308	40581	63	14147	14205	41	286	221	0	419	381	0	707	741	0	87639	85936	73	0.142336
53966	55274	65	15601	15776	42	358	324	0	464	478	0	1136	1324	11	142064	137563	73	0.143331
183368	148792	97	94813	77853	88	1522	1275	16	1718	1204	13	4172	3453	33	414563	337958	105	0.143331
94719	93100	89	28763	28606	69	974	1001	1	1035	1337	11	2851	2736	26	354051	339389	82	0.144326
119641	116222	77	58335	56798	76	1026	1130	8	1807	1701	17	3770	3452	29	437813	417812	84	0.144326
91118	89994	75	32104	32121	71	1014	937	0	1081	866	0	2176	2250	21	287040	275526	80	0.144326
109752	98846	91	47123	42991	77	973	712	0	1140	761	0	2170	1998	23	294898	261615	87	0.145322
143665	130301	81	60981	54851	79	1146	1059	6	1744	1675	19	3857	3551	31	455199	403990	88	0.145322
135164	124977	80	55425	49797	77	1272	1235	10	1581	1156	12	3537	3365	28	445575	405648	87	0.146317
47439	49575	67	18624	19231	44	220	345	0	547	614	0	1185	1149	9	139005	138444	77	0.146317
43579	44375	67	16114	16204	43	261	308	0	192	242	0	682	716	0	107733	106063	74	0.147313
138377	133005	84	43239	42156	75	1115	1109	6	1448	1160	11	3274	3056	27	372687	352606	85	0.148308
72765	71268	75	20537	20709	46	606	648	0	493	528	0	1391	1527	14	173353	169770	80	0.149303
138316	125326	79	57811	52023	78	980	1182	8	1277	1192	10	3924	3659	30	464265	425794	89	0.150299
52767	46960	85	18406	16333	85	408	441	0	551	250	0	1128	1023	4	128697	107658	85	0.150299
107798	106390	75	39556	38856	73	1304	1354	12	1505	1275	14	3524	3447	27	472187	460584	85	0.150299
186317	156136	89	78714	64552	85	1629	1470	16	1729	1345	19	4624	3827	35	577309	491054	98	0.150299
244473	174754	95	99445	69990	95	2385	1809	22	2288	1845	24	6303	4609	42	723549	526773	105	0.15428
177384	151841	85	85427	71352	84	1873	1750	19	1913	1840	21	4575	4065	33	497329	428105	92	0.15428
150458	133014	84	62891	55371	82	1331	997	0	1598	1430	16	3464	3008	30	425942	368001	90	0.15428
63662	64491	69	21744	21813	48	297	406	0	420	421	0	1638	1541	16	189125	183967	79	0.157266
121078	117845	77	38842	38289	74	1330	1221	10	1440	1274	12	3722	3532	28	429184	413081	83	0.159257
87261	88635	72	29965	30355	70	588	658	0	936	835	0	2471	2339	23	302329	294715	83	0.159257
137641	127853	78	54060	48647	78	1492	1412	13	1737	1620	17	4524	4256	32	549697	483428	90	0.159257
183142	155501	88	82651	69359	86	1454	1280	13	2095	1719	22	5042	4276	36	626462	539439	103	0.159257
40078	47779	39	14439	15332	39	400	375	0	377	400	0	683	741	0	88770	92661	67	0.159257
61969	66276	60	16785	17835	40	251	199	0	454	514	0	1271	1256	11	138591	141122	76	0.159257
266473	205802	94	104603	80237	93	3365	2462	28	3186	2536	29	7385	5816	43	781971	608627	101	0.159257
120524	120192	76	43617	42357	75	1510	1363	14	1641	1657	16	4253	3999	30	516158	490085	92	0.159257
108240	105137	82	33681	33531	72	1070	1077	6	1192	1142	9	3051	2890	26	388608	379743	82	0.160252
137348	114899	83	58858	49899	82	1253	1089	7	1062	818	0	2304	1997	23	266640	228105	89	0.161248
89296	89688	75	36468	36225	72	666	602	0	1118	1049	5	2441	2460	23	275413	272262	82	0.163238
149626	126729	89	60161	51446	82	1305	1135	9	1338	1029	4	2955	2627	27	331803	279492	91	0.164234
119773	109660	81	51169	45890	77	1057	1080	6	1183	879	0	2477	2267	24	279800	240985	90	0.164234
33871	35262	56	10762	11001	37	276	279	0	373	347	0	668	649	0	70766	71123	69	0.165229
66695	67282	71	20554	20676	47	728	710	0	866	571	0	1203	1349	11	156917	153535	78	0.165229
129619	125788	86	43293	42480	74	1176	1066	5	1443	1543	16	4180	3993	29	448801	427056	84	0.166224
139174	132037	90	64861	61677	77	1457	1277	12	1508	1440	14	3455	3443	28	403850	380627	87	0.166224
291318	195140	103	122288	84044	99	3135	1995	30	3164	2098	31	8022	5927	45	962312	656800	110	0.16722
75409	76708	72	30930	31547	64	543	592	0	564	574	0	1569	1502	15	175892	170983	78	0.168215
126124	115321	78	51613	45456	78	1333	1169	10	1585	1351	15	3841	3234	32	453350	401733	85	0.168215
122357	117780	82	58163	54730	75	1099	1211	10	1511	1327	13	3111	2990	26	329321	309398	82	0.168215
53476	52016	69	16671	17063	42	538	434	0	552	505	0	1110	995	0	161866	163328	77	0.168215
132179	117542	84	57742	52031	80	1278	1136	8	1782	1249	14	3222	2899	28	353630	322485	89	0.171201
311817	218584	117	134035	96536	100	2735	1839	27	3499	2400	33	7719	5423	47	897253	630231	117	0.171201
41677	43217	70	18147	18624	44	504	363	0	537	452	0	1024	875	0	103818	103022	73	0.171201
125948	115727	83	43906	38171	77	1172	1182	9	1581	1395	15	4470	4150	31	498079	446005	88	0.171201
54817	54410	74	19647	18975	54	475	447	0	539	425	0	1112	1054	5	133521	114943	84	0.171201
162229	136530	85	67109	57807	83	1524	1180	12	1843	1439	20	4436	3818	32	452817	379596	94	0.172196
119131	118140	76	46887	46132	74	1123	1058	5	1406	1303	12	3590	3636	27	426604	416126	85	0.173192
88998	90104	72	48322	48267	72	722	602	0	830	825	0	2063	2219	20	255987	252566	80	0.174187
72443	71006	85	20364	20717	47	489	553	0	476	578	0	1487	1327	14	143908	142175	76	0.174187
47433	48896	65	19681	20061	45	424	371	0	499	559	0	955	858	0	107036	108927	73	0.175182
42069	40308	68	13431	13680	40	236	235	0	662	523	0	1013	1011	2	119139	118979	73	0.175182
66271	65001	72	20603	20514	48	781	578	0	578	636	0	1487	1535	14	168643	162710	78	0.177173
160543	153598	94	60458	58350	78	1423	1359	13	1939	1721	17	4448	4025	32	553186	518934	88	0.177173
118552	117515	80	29771	29641	72	1077	1164	9	1586	1522	16	3431	3436	27	449527	432539	86	0.178169
172854	150692	84	75945	65384	83	1401	1265	12	2275	1817	21	4500	4004	32	496952	424961	95	0.178169
67043	65611	72	17328	17722	43	534	653	0	621	510	0	1268	1177	10	163916	165299	75	0.178169
72055	71550	77	17626	17794	43	542	520	0	538	673	0	1474	1454	14	191032	190488	79	0.179164
274486	204705	107	125624	93896	98	2790	2011	27	3004	2111	28	6758	5123	42	761768	593563	107	0.179164
55895	55632	74	12970	13323	39	366	417	0	379	453	0	1093	1209	9	141648	138112	79	0.179164
97754	95846	82	41210	40873	72	1423	1371	12	1290	1029	5	2802	2858	25	345909	334082	82	0.181155
120449	114281	77	60589	56363	77	1433	1213	13	1766	1509	17	4380	4060	31	469724	431299	89	0.181155
120370	117096	76	52337	48663	76	1227	1139	8	1477	1242	14	3907	3393	31	463833	426647	85	0.18215
63250	62049	73	27137	27326	64	488	434	0	637	541	0	932	974	0	122796	122992	75	0.18215
160535	140980	86	59970	52667	82	1468	1349	13	1996	1760	20	4220	3836	32	574143	502563	94	0.183145
99734	100884	74	31363	31353	72	853	912	0	1238	1116	7	2829	2694	25	356514	345376	84	0.183145
143355	138575	78	72077	70059	77	1654	1667	16	2076	1874	20	5141	4815	34	614093	570079	88	0.183145
140627	118558	94	64695	56042	81	1166	1074	6	1072	926	0	2916	2557	27	336160	283227	87	0.184141
144784	131254	86	76291	70846	81	1558	1425	14	1855	1577	17	3680	3494	29	379213	340341	88	0.185136
116452	106376	77	54187	48399	77	1457	1310	13	1091	987	0	2696	2232	25	301011	273812	87	0.186131
176013	145987	85	117823	106785	84	2453	2162	24	2308	2177	22	4959	4244	35	550306	477114	94	0.187127
43225	42893	58	19329	19918	45	313	388	0	433	449	0	813	772	0	91461	92382	74	0.187127
44652	46623	63	15908	15953	43	452	463	0	277	248	0	1069	999	0	130711	128989	74	0.189117
184049	154965	87	91786	78690	84	1528	1405	15	2372	1730	22	4876	4190	34	496224	420275	92	0.189117
178644	161157	85	114004	102243	84	1925	1512	19	2061	1567	21	4724	4139	34	539449	474006	93	0.189117
219472	176217	91	98540	80637	88	2048	1778	19	2394	1968	23	5072	4085	36	573811	458447	98	0.191108
95447	97445	73	38057	37607	72	934	1003	1	895	759	0	2038	1943	20	266793	261004	80	0.193099
128138	119263	78	60422	54372	79	1469	1299	13	1640	1170	15	3382	3304	27	390231	352025	86	0.193099
125887	119099	84	51920	49069	76	1020	895	0	1331	1410	13	3444	3406	27	407093	383450	85	0.194094
36651	37088	54	12916	13189	40	163	242	0	332	323	0	887	773	0	96661	94970	72	0.194094
23702	24247	53	13061	13221	40	379	398	0	193	209	0	444	449	0	58537	60870	65	0.19509
57302	58428	69	19631	20057	45	796	731	0	516	302	0	1027	943	0	131385	131344	76	0.19509
145298	137731	90	77784	76037	78	1224	1087	8	1599	1331	15	3943	3656	29	435718	402619	87	0.196085
91172	88673	90	29907	29691	71	877	1007	2	766	817	0	2075	1985	20	253074	245019	83	0.19708
113203	112095	76	42521	42337	74	957	927	0	1238	1142	9	3005	3102	26	381871	369938	85	0.19708
37793	40774	63	20927	21613	47	368	331	0	467	424	0	903	927	0	104952	100884	74	0.19708
178358	152384	86	75018	62083	85	1549	1430	15	1910	1525	18	5370	4505	35	602670	508990	94	0.19708
230665	185355	97	96358	78488	90	2338	1842	23	2627	2105	25	5991	5170	38	691028	570035	97	0.198076
202826	184423	89	78274	71930	84	2048	1882	20	2580	2244	24	5583	5281	34	657500	589044	93	0.199071
35328	35396	53	7814	7914	33	240	418	0	480	383	0	795	766	0	96834	98186	75	0.200066
41282	41865	70	13817	14054	41	512	387	0	503	459	0	982	1026	3	118646	114126	78	0.200066
52670	52542	68	11311	11279	39	621	629	0	582	481	0	991	1130	7	142622	136118	76	0.201062
45553	46852	63	22178	22534	50	356	413	0	206	346	0	879	928	0	112075	118171	73	0.202057
192874	154392	89	69800	54251	89	1997	1510	20	2153	1777	21	5517	4432	39	655699	516087	100	0.204048
119013	115334	79	40619	39881	74	1190	990	0	1053	1148	8	3386	3093	27	404022	381636	85	0.204048
115348	111902	75	51968	49995	75	738	737	0	1279	1237	11	2676	2657	25	303840	294167	83	0.205043
112300	111362	76	44142	44101	73	1235	1191	8	1284	1302	11	3498	3453	28	425263	408542	82	0.205043
70975	73206	76	30910	30951	68	360	444	0	648	505	0	1314	1403	12	166343	159308	79	0.206038
48234	47402	76	15676	15907	43	323	264	0	367	434	0	920	978	0	112964	113106	74	0.206038
92608	91489	79	37870	37859	72	739	600	0	974	896	0	2019	2018	21	241654	237388	82	0.207034
90689	91584	79	40239	40270	71	844	945	0	651	685	0	1878	1806	19	236827	234361	80	0.207034
61389	63856	68	22677	22891	51	738	698	0	552	498	0	1372	1429	14	177520	176957	78	0.21002
185162	157803	91	72882	61677	83	1672	1285	15	1962	1539	21	4273	3562	32	513041	441837	102	0.21002
73432	75267	72	37614	38148	70	817	816	0	876	639	0	1376	1435	14	150209	147816	79	0.212011
32503	33059	57	12030	12469	38	238	246	0	354	381	0	719	836	0	106442	106507	73	0.213006
67032	68813	66	33498	34027	69	489	501	0	556	584	0	1602	1748	16	179821	179635	78	0.213006
114425	112646	78	51654	50891	74	1219	1125	8	1238	1175	10	3246	3302	26	403234	377204	86	0.213006
185081	156106	86	85447	73254	85	1476	1259	13	1725	1380	17	4218	3621	31	507867	410273	96	0.213006
88923	88382	73	35967	35385	71	981	757	0	969	894	0	2503	2537	22	307913	293164	83	0.214997
124157	120612	77	53017	52701	75	1086	1183	10	1890	1730	19	3720	3770	28	445485	423896	85	0.214997
128591	124919	94	44551	43776	75	1156	1187	8	1372	1477	14	3190	3096	26	391708	370309	85	0.218978
38285	40199	63	10711	11160	36	672	812	0	230	409	0	1016	1063	6	128326	124708	72	0.219973
204143	176477	84	93380	80804	84	2245	2119	22	3247	2775	28	8013	7053	41	911858	779632	93	0.219973
280796	226567	99	197058	162596	98	3877	3267	30	3810	3017	31	9142	7556	44	1.02401e+06	863489	103	0.219973
273386	202044	97	130378	99558	97	2853	2105	27	3284	2512	30	8781	6717	46	906662	676870	105	0.220969
54430	53521	75	25417	25159	63	371	478	0	602	427	0	1027	970	0	115090	112627	76	0.221964
136705	132469	86	55365	54110	76	1392	1204	10	1708	1565	16	4199	4210	29	503840	478226	85	0.223955
27266	27710	60	10854	11200	37	142	219	0	285	324	0	762	755	0	82322	82012	69	0.223955
25865	25948	57	10068	10358	37	215	254	0	321	233	0	568	520	0	59645	63353	68	0.22495
53438	55382	69	15036	15163	42	372	337	0	448	443	0	928	972	0	122870	120828	77	0.225946
50906	51122	70	21214	21591	49	448	515	0	255	389	0	986	1027	4	134417	136823	75	0.226941
171791	146971	94	73481	63582	83	1483	1181	13	2140	1704	22	5181	4603	35	564897	485892	91	0.226941
147357	132306	87	87838	81453	82	1652	1599	16	1695	1450	16	3342	2890	29	356475	324356	87	0.228932
165904	150295	84	60684	53564	83	1568	1569	16	2088	1970	18	5412	4972	35	617793	558241	92	0.229927
57459	61492	67	24409	24864	51	553	601	0	637	586	0	1334	1289	10	140605	138302	73	0.229927
93832	96459	72	34163	34469	70	1012	976	0	1204	1077	6	3040	3062	25	351033	350512	80	0.229927
90688	86694	81	38472	36715	72	732	701	0	560	653	0	1664	1573	15	216680	204746	79	0.230922
117694	107482	84	46771	42087	76	1173	1177	9	1047	963	0	2480	2135	25	293845	257196	88	0.230922
77851	76914	73	21720	21645	50	677	590	0	666	555	0	1538	1409	15	181061	174792	81	0.232913
171619	152905	83	86674	77529	83	2200	1769	21	2105	1607	20	4151	3832	31	492487	434013	90	0.233908
47915	49347	67	19917	20337	46	448	447	0	378	354	0	1380	1297	12	142998	138236	75	0.234904
162702	141031	86	84266	74869	83	1451	1417	14	1982	1567	20	4743	4465	33	516974	459872	95	0.238885
138453	122828	83	54452	48115	80	1261	1137	9	1506	1153	12	3559	3048	30	408694	361848	89	0.238885
118020	114925	77	58628	56971	74	1298	1268	11	1532	1495	16	3441	3092	29	414858	384296	83	0.239881
67791	69295	69	22161	22467	47	692	619	0	479	486	0	1124	1170	8	152575	147730	76	0.239881
108823	107889	74	40086	39990	73	1141	1256	9	1327	1208	11	3267	3006	29	390404	370607	84	0.239881
108151	108102	77	33853	33459	72	996	967	0	1304	1147	8	3201	3274	27	411145	388356	83	0.240876
156651	134662	87	67357	57904	83	1257	1240	11	2120	1806	20	4346	3830	32	550609	477526	90	0.241871
166012	137646	88	83388	71420	84	1661	1337	18	1737	1270	15	3318	2790	29	402748	328232	92	0.242867
218389	170110	103	94298	73607	88	2467	1927	24	2560	2004	27	6661	5442	40	796543	628585	98	0.243862
80913	81309	73	33712	34303	70	806	772	0	830	753	0	2282	2155	22	285853	281649	78	0.243862
60540	61002	69	27030	27424	62	377	356	0	585	495	0	1216	1294	12	142459	140096	75	0.243862
138893	135419	78	42753	41842	75	1351	1273	11	1243	1172	11	3651	3568	29	394472	368262	86	0.244857
30850	30267	59	10179	10424	36	114	197	0	286	214	0	629	642	0	76978	77297	72	0.244857
113303	111255	80	36594	36205	73	922	1011	3	1045	1001	1	3193	3144	26	355915	331322	85	0.245853
85803	85431	75	33452	33420	70	600	571	0	827	951	0	1702	1552	17	218098	211331	81	0.245853
280364	207605	107	105371	76250	102	2599	2027	25	3113	2058	30	7892	5816	43	966969	695149	113	0.246848
206549	167969	88	96435	78716	87	2458	1861	26	2423	2084	24	6196	5290	40	640723	534213	94	0.246848
121496	116804	83	34716	34242	72	1068	1082	7	1159	1142	8	3050	2833	26	395840	382009	83	0.246848
41220	40732	81	13351	13487	40	298	347	0	337	387	0	791	719	0	81709	81725	69	0.247843
45350	46568	60	9391	9304	35	273	262	0	385	374	0	779	799	0	107515	108560	73	0.249834
198198	154750	102	82583	65140	86	2268	1793	20	1924	1353	18	3915	3278	32	408217	313426	93	0.249834
91205	89460	77	34018	33775	71	805	706	0	794	759	0	2006	2052	19	224659	221034	81	0.250829
40533	42198	66	18904	19474	44	273	309	0	401	403	0	1102	1094	8	138269	140876	75	0.250829
130408	121974	81	51108	48030	76	941	886	0	1418	1464	15	3322	2910	28	385542	364507	85	0.250829
41970	43355	67	13468	14107	38	279	276	0	349	357	0	834	841	0	104279	105199	72	0.250829
63224	62457	77	27365	27416	62	334	404	0	521	557	0	1310	1328	13	146237	144084	80	0.251825
173873	150928	88	86219	74441	85	1532	1467	13	2419	1930	21	5372	4542	37	587600	525041	93	0.251825
116648	111293	77	73824	71945	75	1256	1511	14	1207	1189	11	3249	3027	27	389466	369683	82	0.251825
134937	131048	78	39153	39025	73	1232	1186	11	1414	1438	13	4608	4533	31	511708	487147	82	0.251825
37856	42009	48	10315	11031	36	517	467	0	338	408	0	850	961	0	101170	101695	70	0.251825
46518	48893	67	18262	18320	45	502	493	0	437	377	0	684	692	0	99397	99273	73	0.25282
39411	38540	68	22189	22571	49	103	286	0	174	263	0	1046	986	0	125465	125880	77	0.254811
257625	183321	114	106527	75889	99	2475	1733	25	2018	1566	23	5455	4039	39	634015	461226	114	0.254811
53578	56623	60	13912	14420	39	517	584	0	602	671	0	1310	1297	11	153592	150037	73	0.255806
127462	121340	91	51079	49455	76	1372	1315	12	1117	1047	5	3744	3674	28	424749	410362	88	0.256802
119898	111665	80	50853	47294	77	995	1002	2	1138	1073	6	2544	2358	24	298608	282595	83	0.256802
69506	69472	85	12688	12717	39	906	803	0	793	689	0	1414	1478	14	168663	164302	75	0.257797
84918	85296	73	32003	32301	70	579	596	0	708	894	0	1740	1639	18	220065	209443	80	0.257797
30295	32992	47	10145	10185	36	246	250	0	315	306	0	781	717	0	113115	113359	69	0.258792
151116	142242	84	37085	35881	76	1819	1800	18	1640	1490	15	3559	3453	29	396626	365061	86	0.260783
97565	96273	74	31594	31320	72	1093	1115	7	1384	1434	13	3138	3022	26	370652	352569	84	0.261778
117150	113727	76	38691	37569	75	1023	1022	4	1138	1189	9	3422	3425	28	388634	373818	93	0.261778
62225	62443	78	24578	24892	56	420	498	0	409	430	0	1177	1009	3	129687	125064	77	0.262774
181048	151737	88	74652	62280	84	1983	1356	18	2245	2041	21	6329	5413	39	737932	629513	94	0.263769
234042	187051	94	88319	70540	87	2273	1772	23	2514	1858	26	6277	5254	40	714465	579256	96	0.263769
121472	106370	95	58569	50461	95	1280	1085	8	1409	1145	8	3533	3124	28	393840	327486	95	0.263769
33631	33763	56	15202	14881	44	300	354	0	268	266	0	760	691	0	87474	79591	79	0.263769
106006	105791	74	46795	46914	72	991	1112	7	1302	1289	10	3106	3152	26	367109	358969	80	0.264764
162329	143513	85	71323	62886	82	1389	1051	9	1785	1506	16	4194	3813	32	460761	412080	88	0.264764
94502	85608	81	45168	41119	74	1044	885	0	903	715	0	1698	1476	18	210227	186814	81	0.26775
32933	33961	52	9766	9964	36	244	455	0	342	354	0	725	810	0	82526	82674	72	0.26775
107490	106663	76	35274	34814	73	1160	898	0	1529	1248	11	3222	3018	27	400852	383766	82	0.26775
42920	40775	79	17985	18188	44	285	254	0	261	341	0	908	812	0	91727	87377	74	0.268746
53036	53423	68	21404	21744	49	345	381	0	359	598	0	1080	930	0	135775	134243	77	0.268746
75840	73033	72	37324	35390	71	716	595	0	841	714	0	1353	1337	12	168015	156285	79	0.268746
131409	127409	86	67052	65716	76	1168	1068	6	1108	1136	9	2923	2912	25	381665	363355	85	0.269741
119891	109211	79	57467	51411	77	1197	998	0	1024	914	0	2429	2152	25	302104	266674	86	0.270737
37092	38061	65	7604	7832	34	284	254	0	244	386	0	465	533	0	80015	82493	69	0.271732
36009	35107	57	15044	15148	41	257	211	0	458	449	0	814	966	0	107536	108426	74	0.271732
105413	107376	75	40517	39885	72	974	875	0	1315	1275	12	2998	2921	25	378639	365674	83	0.272727
54712	53872	69	8449	8718	34	414	446	0	512	590	0	1171	1251	10	143978	142772	77	0.272727
72992	73799	70	24918	25190	58	833	1018	3	556	732	0	1559	1736	17	206818	202653	78	0.273723
56567	56002	63	13600	13665	40	604	599	0	517	422	0	1146	1140	8	118635	114277	75	0.274718
88421	85835	81	37157	34453	73	794	834	0	784	792	0	1981	1841	20	236362	223073	82	0.275713
49055	52168	61	18037	18522	45	245	255	0	343	357	0	1079	1123	8	122459	122275	76	0.275713
41184	40483	68	14904	15267	41	366	392	0	512	385	0	741	772	0	114672	111843	72	0.276709
94960	84635	78	48612	44561	76	1226	1102	8	827	775	0	1983	1772	20	210019	183647	82	0.276709
160924	141693	89	59102	51396	81	1649	1710	16	1750	1414	19	4838	4127	34	586730	508641	92	0.277704
108590	107925	73	37650	37178	72	1075	1101	7	1454	1499	13	3410	3295	28	420733	394825	83	0.277704
39390	42156	61	12661	13233	37	184	355	0	558	543	0	905	913	0	127168	128714	72	0.277704
108173	107504	74	38724	38593	73	1128	1166	10	1439	1338	11	3343	3455	26	378704	362283	82	0.277704
111560	108412	75	36627	36161	73	1141	1172	8	1059	1144	7	3371	3351	26	378677	357970	84	0.279695
45382	44830	73	17228	17549	44	200	302	0	545	437	0	1180	1192	9	138939	135308	75	0.279695
69225	67646	76	20089	19970	48	450	470	0	641	603	0	1111	1283	10	149558	146753	77	0.28069
41213	40442	73	15137	15160	42	217	221	0	448	401	0	751	766	0	121404	123290	73	0.281685
43644	45794	71	15225	15519	42	488	535	0	147	331	0	755	794	0	99534	98150	75	0.281685
255018	193272	104	103006	78202	101	2283	1648	25	3111	2374	28	7665	5973	43	789878	621745	109	0.281685
147132	138400	78	48710	45027	78	1461	1312	12	1741	1549	17	4155	4001	30	510696	465657	86	0.281685
114899	112818	75	55693	54726	74	1046	1075	5	1375	1327	13	3570	3370	28	418037	395504	82	0.282681
64574	65842	68	26500	27223	55	433	351	0	512	493	0	1471	1351	13	158015	154859	76	0.282681
54861	54621	70	20480	20808	46	520	491	0	467	431	0	888	999	0	111569	110300	77	0.282681
24956	26444	52	11829	12042	38	88	245	0	251	231	0	598	640	0	73328	72764	66	0.284672
153669	129389	85	77518	66649	83	1089	1067	6	1255	1156	10	3442	2859	30	389052	330655	99	0.284672
261955	220445	101	119763	102733	91	3294	2851	27	3039	2459	28	7532	6693	40	862739	734890	98	0.284672
156059	139979	86	70188	63659	82	1725	1387	16	1655	1479	17	3620	3380	29	404055	357396	89	0.286662
46921	48071	64	18230	18491	45	426	346	0	364	440	0	767	810	0	126044	126168	74	0.286662
112860	109809	77	45265	44147	75	1171	1221	9	1394	1367	14	2971	3033	24	400408	383726	85	0.287658
36588	37594	64	12784	13031	39	335	314	0	322	349	0	813	765	0	105925	103813	72	0.288653
71549	71436	83	21767	22100	52	563	518	0	595	657	0	1936	1739	19	201431	194568	76	0.288653
57249	56245	69	19552	19894	46	485	455	0	494	582	0	1454	1377	13	169560	165841	78	0.289648
136827	123355	85	52720	48163	78	1077	1141	7	1400	1220	13	3660	3292	30	402270	352844	88	0.289648
109711	107603	76	28841	28566	69	941	968	0	1496	1584	14	3767	3631	28	450082	420650	84	0.289648
75087	77969	70	31997	32231	68	512	502	0	815	830	0	1788	1800	18	220315	221485	75	0.289648
171163	141334	86	58453	48399	83	1480	1246	11	1676	1330	18	3619	3198	30	422008	344335	90	0.290644
153635	127153	84	72097	61371	83	1216	874	0	1504	1275	13	4097	3527	34	420119	348601	90	0.290644
82500	84597	70	27288	27609	56	549	803	0	920	853	0	1830	1838	19	249908	246070	78	0.291639
115019	113130	79	32986	32713	74	912	955	0	1279	1182	10	2877	2910	25	363330	346142	84	0.292634
154008	137491	86	43086	37953	78	1709	1628	17	1243	1272	13	3416	3096	27	380670	347471	87	0.294625
146352	143149	77	75592	73056	77	1511	1271	11	1865	1855	19	4881	4576	34	570833	537279	88	0.294625
59354	57779	77	21275	21192	50	657	694	0	595	669	0	1619	1711	15	170949	169594	74	0.294625
111840	109924	77	52920	52335	75	1012	988	0	1514	1343	13	3229	3268	25	376861	360707	83	0.29562
136812	134458	78	46334	45059	75	1612	1396	14	1852	1596	17	4230	4218	29	536430	500889	85	0.29562
34743	34708	62	12456	12666	38	330	402	0	232	231	0	838	847	0	89572	89878	72	0.297611
193565	158817	90	73485	60525	86	1318	1249	12	2311	1945	23	4731	3907	35	571965	468825	97	0.299602
32785	33799	56	7672	7949	34	262	301	0	152	313	0	831	768	0	113440	110051	72	0.299602
100163	98723	75	44082	43803	73	725	922	0	1155	1198	9	2976	2847	25	365481	361822	82	0.299602
93995	93594	74	36434	36927	71	479	622	0	987	938	0	2405	2492	22	280987	272745	83	0.300597
200868	160375	92	77653	62442	90	1971	1694	18	2619	1962	26	6593	5379	40	791686	637493	100	0.300597
226686	187209	88	151026	130644	88	2152	1920	22	2889	2344	26	5612	4689	38	592388	477075	95	0.300597
135124	126894	79	62484	59057	78	952	896	0	1230	986	0	2872	2411	26	350343	316663	85	0.300597
153023	137483	87	52317	46048	81	1566	1173	10	1823	1422	16	3685	3278	28	431159	391267	88	0.301593
113090	112948	74	35208	35611	72	1216	1136	9	1259	1177	9	3535	3364	27	448775	436403	83	0.301593
176196	150337	87	108052	92154	83	1690	1435	16	1580	1542	18	4281	3767	33	474410	411778	93	0.301593
35153	38529	50	14502	14832	40	430	324	0	339	269	0	739	698	0	92598	91598	72	0.307565
133425	128909	79	41780	40845	75	1146	1061	5	1340	1331	12	3389	3433	26	460805	434743	89	0.30856
119642	112462	78	49417	45620	77	967	979	0	1252	1154	10	2625	2353	25	311334	281625	86	0.30856
69814	70680	72	23825	23664	55	698	639	0	495	427	0	1406	1382	12	150835	146230	77	0.309555
160027	148207	81	84879	77387	80	1298	1046	5	1939	1649	17	4229	3805	31	506784	456304	87	0.309555
50480	49190	72	22081	22336	50	432	646	0	294	385	0	800	728	0	96445	97709	73	0.310551
99950	99545	73	38796	38291	72	771	785	0	1185	1214	10	3096	3016	26	353010	351999	82	0.311546
29557	31051	46	10683	10871	37	201	213	0	427	445	0	522	525	0	63417	68143	68	0.311546
30032	31027	51	14116	14311	41	194	235	0	218	333	0	443	450	0	77016	76002	69	0.311546
106553	105293	75	45074	44421	74	1071	940	0	1645	1437	15	3462	3293	27	386099	367812	85	0.314532
140423	126036	82	58204	52174	79	1170	993	0	1397	1305	13	4036	3646	31	427312	376366	87	0.314532
52481	51359	83	22584	22300	57	724	527	0	632	607	0	1502	1608	16	167975	158888	84	0.314532
46075	48500	51	13909	14151	39	367	414	0	462	360	0	1034	973	0	99581	99693	73	0.315528
115893	114090	81	41582	40782	74	1156	1022	3	1047	1147	8	3496	3148	28	377265	364996	83	0.316523
146512	136943	96	49481	46314	81	1491	1499	14	1906	1742	18	5059	4775	33	597250	547412	96	0.316523
207377	173658	97	98766	86345	86	1833	1463	17	2329	2134	22	5194	4417	35	568735	490936	94	0.316523
57890	61047	56	17842	18239	42	583	470	0	628	592	0	1051	1208	10	142933	146686	73	0.316523
145773	133635	82	55073	50086	80	1201	1036	5	1315	1429	13	3987	3691	30	454050	418074	86	0.319509
62716	63935	67	28010	28227	68	570	499	0	582	549	0	1355	1391	13	155971	150145	75	0.320504
56642	56963	66	20150	20356	46	616	777	0	605	776	0	1523	1491	13	162199	159309	74	0.320504
93895	93848	73	33933	33841	71	894	933	0	1155	1177	10	2846	2786	25	343859	332618	81	0.3215
32192	31707	66	11372	11849	37	447	452	0	505	382	0	817	760	0	105281	105724	69	0.3215
130845	127468	76	40142	38361	75	1496	1386	13	1502	1452	15	3440	3275	27	379233	359948	84	0.3215
114929	110990	77	39263	38860	73	1107	1018	3	1358	1227	11	3010	2988	26	420664	407662	82	0.3215
100584	100028	74	24428	24387	53	1161	1066	7	1162	1147	8	2640	2521	25	379760	371202	81	0.322495
100377	99863	82	60160	60257	74	1119	1023	5	783	898	0	2944	2859	25	340819	333617	79	0.322495
143840	133985	89	56344	52457	79	1446	1339	12	1141	1379	11	3512	3270	29	394962	361101	87	0.32349
121322	110289	92	51464	46604	77	1218	1175	9	1125	1012	2	2208	1793	22	257585	225704	86	0.32349
111936	109724	80	49390	49172	73	1023	928	0	1417	1233	12	3102	2987	26	362575	350954	81	0.32349
65472	65977	70	18689	18873	46	302	321	0	613	704	0	1312	1303	12	162839	161775	75	0.324486
75534	76003	77	22105	22046	54	932	951	0	441	427	0	1524	1608	15	165292	165575	77	0.324486
62957	66032	74	41227	41734	68	450	539	0	599	662	0	1491	1468	14	158001	156163	76	0.326476
53261	55662	66	25816	26201	52	659	608	0	540	520	0	1204	1119	8	133854	130912	74	0.326476
65139	66072	79	29365	29330	69	452	387	0	740	692	0	935	972	0	155405	154146	79	0.327472
87283	88335	71	18370	18157	46	942	903	0	1089	1004	1	1910	1887	19	225034	211393	82	0.327472
47166	47672	67	12313	12431	39	332	252	0	215	342	0	743	780	0	99956	96964	77	0.328467
51701	51895	72	22353	22354	53	520	547	0	500	483	0	879	1001	1	116466	112182	76	0.328467
151860	143689	80	51439	48229	77	1197	1263	10	1758	1484	17	3884	3538	29	431794	380692	86	0.328467
125280	121263	84	65231	63469	75	1369	1318	12	1636	1425	15	4066	4139	29	463755	447894	83	0.329462
185863	149147	87	77095	62059	86	1312	1049	6	1632	1365	16	3988	3460	32	477176	391797	94	0.330458
68435	70114	66	37828	38249	69	395	408	0	652	387	0	1334	1290	11	151446	150493	76	0.330458
141374	124473	86	66282	57831	80	1325	1055	6	1806	1578	17	4297	3658	34	469052	407317	98	0.330458
234859	168845	99	96118	68347	92	1864	1445	17	2619	2065	26	6773	4907	44	781782	562500	103	0.333444
144740	130858	89	58240	53155	80	1426	1259	11	1859	1557	19	4760	4259	33	525321	474233	89	0.335435
47965	47509	68	15848	15921	42	422	584	0	475	400	0	966	1022	4	112371	111773	75	0.33643
48531	49565	64	18606	18891	45	557	592	0	369	498	0	880	901	0	121200	120829	75	0.33643
111458	109361	74	50957	50229	74	1290	1303	9	1373	1221	11	3687	3610	28	426983	420617	85	0.338421
32268	31808	66	11396	11952	37	499	445	0	99	295	0	843	937	0	113972	114155	71	0.338421
78036	78600	82	21227	21515	47	746	741	0	539	543	0	1590	1602	15	167092	156641	76	0.338421
58954	58273	69	25555	26240	54	550	560	0	441	436	0	1107	1034	5	141170	137940	75	0.339416
135232	131128	84	62863	61347	76	1462	1362	13	1684	1520	18	4595	4557	31	560325	536851	87	0.339416
37264	37821	71	12425	12459	39	427	386	0	295	326	0	742	804	0	90897	89878	67	0.341407
29588	31520	48	8718	9014	34	225	336	0	229	262	0	645	684	0	94858	93356	73	0.341407
140158	136200	76	51362	50317	75	1403	1217	12	1737	1788	18	4630	4601	31	551128	527758	84	0.341407
183263	164170	84	70555	62856	81	1912	1491	18	2354	2135	22	5474	5171	35	650013	581054	90	0.342402
51035	50024	83	17249	17529	44	264	358	0	528	557	0	1193	1313	11	160651	156331	74	0.343397
183763	170299	93	79229	75752	82	1347	1330	13	2402	2072	22	5668	5380	33	681983	632726	94	0.344393
142924	136647	81	52319	50749	77	1221	1126	8	1302	1363	12	3673	3524	27	448859	421551	85	0.345388
134048	116750	81	57383	50473	79	934	827	0	1468	1165	9	3076	2735	28	359202	310559	86	0.345388
287032	163379	211	98393	55358	173	3074	1686	18	3014	1868	22	7584	5021	45	898351	587427	230	0.346384
55465	56250	68	23664	24028	52	597	420	0	485	511	0	1157	1075	7	140239	138513	75	0.346384
129324	122892	79	49608	47160	76	1470	1623	15	1976	1619	17	4630	4270	32	548571	518724	85	0.347379
187630	146437	90	100564	79758	87	1530	1213	14	2286	1752	25	4577	3678	35	563886	446286	93	0.34937
145626	139005	86	57786	55901	77	1825	1676	19	1604	1589	18	4378	4297	30	432594	412677	85	0.350365
127852	119976	78	43047	41714	75	1188	1054	5	1192	1316	11	3267	3055	26	355474	336328	85	0.35136
65653	65938	72	20464	20624	46	829	784	0	823	689	0	1359	1259	12	162663	154238	75	0.35136
32796	33591	66	11308	11569	38	226	247	0	185	208	0	555	538	0	77201	76024	67	0.352356
122497	119299	80	36106	35420	74	1190	1426	12	1551	1470	15	4198	4233	29	489668	470340	85	0.352356
162445	135771	86	72027	61370	83	1957	1636	17	1580	1448	15	3175	2677	29	365797	300381	91	0.354346
86138	88618	72	27391	27593	57	539	637	0	819	839	0	2052	2025	20	252115	241092	80	0.354346
17103	16925	54	3737	3874	26	223	307	0	109	133	0	484	483	0	57701	56424	61	0.354346
148247	121044	86	61543	50337	82	1432	1267	13	1479	1146	11	2928	2446	28	348138	289939	89	0.355342
106891	105798	81	45258	45018	73	975	1012	3	1222	1410	12	3320	3507	25	429024	425247	83	0.355342
253196	195866	97	115220	90804	93	2008	1708	21	2697	2295	26	6787	5523	40	865087	696028	100	0.355342
37962	39978	64	11549	12363	36	350	304	0	375	332	0	933	915	0	98432	104336	69	0.355342
30605	31266	60	10012	10760	35	241	193	0	245	287	0	532	589	0	70613	71652	68	0.355342
120893	116962	80	40766	39757	75	1515	1271	13	1555	1511	14	3685	3564	27	486595	469593	85	0.356337
129092	123958	78	58252	57007	75	1212	1346	11	1599	1291	14	3376	3127	29	344716	325586	82	0.357332
108315	106588	77	52910	51742	74	1320	1253	11	1229	1238	11	3203	3056	26	367934	346899	84	0.358328
117010	115142	75	46525	45460	75	1064	1051	5	1172	1255	11	3026	3017	26	358840	343329	85	0.360318
102813	103652	72	38942	39175	71	1084	1176	9	1172	1129	10	2666	2597	24	364508	351352	81	0.360318
100354	88904	88	42860	38680	76	1035	818	0	858	889	0	2423	2120	24	254055	222191	86	0.361314
49909	51099	67	17904	18202	44	258	440	0	267	208	0	878	903	0	101774	99178	72	0.361314
72578	70989	77	20422	20756	48	961	868	0	615	681	0	1691	1703	16	170377	171408	78	0.361314
50487	49967	69	20793	21038	50	156	292	0	497	506	0	791	754	0	110146	111721	74	0.362309
187089	171147	88	89797	84951	82	2008	1965	19	2013	2177	20	5508	5241	35	592197	543637	91	0.3643
26291	27703	46	10041	10327	35	406	237	0	218	246	0	814	745	0	100445	100257	71	0.366291
62960	63562	76	35576	36191	69	543	423	0	666	708	0	1563	1601	15	167700	165552	77	0.367286
43593	47873	48	15244	15881	40	440	435	0	450	469	0	1088	1220	10	136824	137050	73	0.367286
48790	50160	66	11004	11294	37	279	268	0	494	503	0	823	732	0	92303	86929	74	0.368281
129698	118420	80	56964	52168	77	1357	1242	11	1726	1515	16	3499	3199	28	451590	406359	87	0.368281
45932	47572	55	16034	16496	41	278	275	0	409	479	0	1126	1105	6	135572	135925	73	0.368281
197547	167799	87	84949	72690	85	1746	1513	17	1962	1721	19	4902	4238	34	537084	450159	93	0.369277
232015	179442	105	123574	95399	98	2190	1773	21	2647	1867	24	6015	4679	39	610885	455454	114	0.369277
77031	77880	71	20976	21578	45	755	734	0	952	836	0	1502	1461	13	185152	176536	80	0.369277
56359	56950	66	28796	29665	59	525	593	0	373	532	0	1178	1164	9	157893	156125	75	0.370272
172292	144211	93	70108	58443	86	1479	1023	9	1845	1591	18	4311	3784	33	566129	481933	94	0.370272
111306	110181	77	50796	50067	73	1263	1363	13	1279	1323	11	3467	3314	28	400598	388425	83	0.370272
177646	166131	81	73369	70131	79	2176	1935	21	2179	2026	22	5415	4937	34	578254	541130	88	0.371267
104234	100983	89	39194	38605	73	1022	922	0	1203	1090	8	2639	2630	24	335361	323625	82	0.372263
114021	107813	80	66524	64181	78	1213	1282	10	1242	1296	13	3609	3599	27	427149	398608	87	0.374253
42361	42871	68	14623	14787	42	230	288	0	447	402	0	940	982	0	106982	107175	71	0.37724
225057	183775	91	100983	84540	88	2588	1959	24	2484	2116	24	5991	4937	40	653913	550567	106	0.37724
114238	102998	78	45335	40073	77	1041	1035	4	910	687	0	2141	2083	21	260852	232967	83	0.37724
99756	81285	82	120070	110706	81	3247	2990	26	4379	4101	31	10172	9215	45	1.04858e+06	953897	90	0.37724
60535	62297	68	23005	23747	46	324	435	0	501	542	0	1268	1172	10	152976	145796	75	0.378235
60156	60309	69	20361	21060	44	683	884	0	601	534	0	1275	1425	13	168592	162548	77	0.378235
115488	116391	76	38242	38354	74	1291	1267	10	1406	1419	14	3072	3115	25	385058	371002	82	0.378235
126950	110055	82	58751	49620	80	1404	1164	10	1305	975	0	2518	2229	24	295931	243492	87	0.378235
338242	218576	113	179983	125568	112	4046	2532	34	4159	2657	37	9879	6877	50	1.04858e+06	710058	118	0.378235
159023	152028	82	86967	82618	79	2265	2026	20	1936	1675	18	3983	3827	30	438401	405019	84	0.37923
90612	95523	69	30190	31559	51	810	946	0	1288	1096	6	2421	2475	23	269062	272692	75	0.37923
78622	76795	73	23186	23635	49	504	585	0	726	693	0	1458	1392	15	196176	190584	79	0.37923
98328	98143	77	60144	59844	74	966	1047	4	1151	1235	9	2752	2738	25	350107	338226	81	0.382216
35969	34987	74	12839	13102	39	186	260	0	116	277	0	587	547	0	83353	79657	71	0.383212
86438	87545	71	46755	46844	72	763	819	0	1133	971	0	2018	2011	20	242703	235850	79	0.384207
161587	141540	83	66307	57878	81	937	823	0	1939	1513	19	3702	3063	31	426725	377250	90	0.384207
150126	143183	80	54715	51985	78	1033	1064	5	1757	1480	16	3960	3886	28	516403	491826	87	0.385202
75072	72610	73	25240	24572	57	913	857	0	521	546	0	1328	1355	15	203049	190972	83	0.385202
35708	35179	73	12747	13103	38	284	269	0	342	257	0	809	709	0	86109	84441	70	0.386198
137351	132760	77	55268	53450	75	1210	1133	9	1909	1619	18	4297	4216	31	539018	511175	85	0.386198
56595	56741	69	20676	20673	51	464	424	0	408	500	0	1173	1167	9	153073	156765	75	0.387193
15836	16621	39	5560	5687	31	123	171	0	70	194	0	358	320	0	60432	63235	64	0.39217
74408	74799	72	25815	26120	57	507	587	0	513	614	0	1514	1777	15	172577	165101	79	0.394161
42454	44565	60	17343	17887	42	322	386	0	314	316	0	955	865	0	130446	124472	73	0.394161
127476	124023	78	36545	36757	75	1473	1248	13	1256	1095	8	3136	2991	27	406607	390438	83	0.394161
221829	173014	102	78998	61146	93	1977	1571	20	2082	1774	21	6051	4677	39	743428	571604	105	0.397147
30576	31704	54	12375	12563	39	24	167	0	320	485	0	766	864	0	91036	88732	68	0.398142
224978	169356	92	76953	57071	90	2186	1416	22	2474	1799	27	6398	4722	40	815864	622462	98	0.399137
32566	34011	64	11094	11346	38	1215	1172	9	1061	1205	10	1770	1718	18	58575	56811	68	0.400133
114768	110055	88	32208	31708	73	1416	1250	12	1276	1307	12	3716	3579	28	400280	371657	85	0.400133
183023	153560	87	78392	65917	85	1831	1711	18	2328	1865	23	5228	4403	37	593437	501360	94	0.401128
63894	64387	70	28925	29199	67	514	557	0	691	621	0	1224	1034	5	153553	143123	75	0.403119
204366	156282	90	83674	62988	88	2182	1371	23	2180	1873	23	5577	4304	37	754380	579931	97	0.403119
214794	177766	93	108553	91665	92	1914	1737	17	2473	2173	23	6057	5479	35	747598	628954	98	0.405109
98062	94417	75	44974	41981	73	887	884	0	1104	983	0	2322	2114	22	240417	227427	79	0.405109
95334	87773	75	47618	44117	74	930	765	0	974	942	0	1813	1797	18	241450	223747	82	0.405109
133591	129784	78	36900	36397	74	1063	1043	5	1491	1544	16	4305	4210	30	504617	476191	84	0.405109
92826	86679	84	42159	38979	75	930	734	0	745	580	0	1779	1762	17	215861	193676	81	0.406105
75110	76589	71	30322	30169	70	807	535	0	402	558	0	1801	1799	18	226853	220673	78	0.408096
281868	202726	111	123283	90519	105	3102	2042	29	3381	2529	30	8862	6400	46	1.02954e+06	762347	120	0.408096
80718	84887	70	39110	39739	70	518	528	0	853	819	0	1743	1789	18	229381	214172	84	0.408096
88037	91263	71	31916	32430	64	811	752	0	1034	1095	7	2527	2644	22	288030	281703	80	0.408096
28199	31518	43	9271	9579	35	357	351	0	311	335	0	710	842	0	95046	88239	78	0.408096
89654	92438	72	32535	33302	57	657	663	0	937	887	0	1956	1949	19	209341	213639	76	0.408096
277973	158656	212	112364	72870	185	2497	1383	14	2907	1881	20	7484	4643	47	894005	518329	223	0.409091
153232	145257	85	47481	46052	76	1550	1424	15	1858	1690	18	4757	4665	32	471219	445276	83	0.412077
148092	125675	83	61022	51439	83	1520	1320	14	1701	1527	17	4256	3598	34	497125	419237	90	0.413072
170598	154679	84	77179	69040	82	1722	1556	15	1891	1617	19	4565	4318	31	569703	521657	89	0.413072
274718	209245	126	139051	108906	126	3507	2888	28	3671	2778	32	8940	6313	47	953781	669216	126	0.413072
240221	183279	107	96963	75157	92	2327	1555	25	2300	1702	24	5615	4539	37	638830	494449	99	0.414068
85980	88939	70	47633	47943	71	852	935	0	982	931	0	2186	2235	22	276372	268241	78	0.414068
360418	227928	117	195250	129962	117	4816	3314	37	4816	3164	40	11686	7593	54	1.04858e+06	803508	122	0.415063
60120	60601	70	24607	25430	47	577	650	0	594	543	0	1157	1047	5	133040	136951	71	0.415063
32677	31560	65	15024	15281	42	109	183	0	277	280	0	575	680	0	78315	78825	71	0.416058
136152	132558	83	53896	52747	74	1337	1384	12	1574	1560	14	3142	2895	26	378938	362655	82	0.421035
143048	137226	90	54958	52931	77	1147	1358	13	1448	1452	16	3646	3343	28	402114	374765	85	0.422031
36262	38212	50	11518	12037	37	209	238	0	202	278	0	598	639	0	81271	80176	67	0.422031
30716	30257	53	8968	9150	35	155	138	0	427	329	0	516	546	0	74548	72944	69	0.425017
150341	136828	81	77843	71370	80	1008	881	0	1599	1582	16	4038	3724	31	460326	419794	87	0.425017
221312	171735	97	92171	71111	87	1840	1369	19	2452	1882	26	6146	4807	41	755183	585127	99	0.425017
151468	131808	85	57930	50099	81	1415	1261	11	1420	1214	14	3222	2867	28	371421	323863	88	0.426012
60558	60678	69	16065	16189	43	478	561	0	248	355	0	1286	1257	11	136489	132178	77	0.428003
56530	57112	70	21193	21497	50	368	454	0	407	497	0	1266	1267	11	142555	132777	78	0.428003
57228	59341	62	29711	30001	68	367	464	0	504	475	0	1234	1213	11	136969	137872	75	0.428998
251563	190191	97	122267	96569	95	2883	2335	26	3233	2439	31	8078	6362	43	988490	762502	104	0.428998
85783	87680	71	35366	36004	70	784	740	0	900	797	0	2217	2241	20	264354	251724	78	0.429993
114914	113999	76	34066	33602	73	1146	1177	9	1429	1415	14	3969	3707	30	475298	449517	83	0.430989
54814	57234	68	18754	19302	43	266	433	0	399	407	0	1039	1028	4	123910	120762	75	0.430989
75777	77527	72	27592	27644	66	550	635	0	714	671	0	1501	1521	16	194915	183371	83	0.432979
283366	207002	123	110253	84967	104	2568	2061	26	3532	2699	29	9005	6678	47	996407	747822	114	0.432979
216315	170479	88	85326	67443	86	2077	1839	21	3092	2391	29	7515	5910	42	822531	651457	96	0.432979
109033	111546	73	53284	53429	73	1307	1265	12	1512	1476	15	3590	3656	28	464105	450913	80	0.432979
58741	60152	70	16575	17586	40	322	371	0	499	627	0	1134	1095	8	146583	146649	74	0.432979
115324	104671	77	52276	46954	77	1266	1126	8	952	776	0	2505	2348	24	276053	244417	82	0.433975
42109	44088	51	12390	12606	39	208	209	0	520	594	0	876	793	0	120296	116786	72	0.437956
197098	155962	91	72398	57074	88	1907	1284	20	2366	1859	21	5731	4729	37	694421	532728	98	0.438952
39746	40055	69	12654	13001	39	393	324	0	469	440	0	735	757	0	98627	93824	72	0.440942
66438	68334	70	24313	24567	51	431	469	0	678	785	0	1666	1696	17	178928	175861	74	0.440942
57095	59560	50	21788	22143	47	321	382	0	444	489	0	1332	1344	11	139714	141801	76	0.441938
70880	71247	71	15326	15605	40	775	879	0	597	665	0	1328	1324	13	161121	160767	78	0.442933
49120	49751	69	21522	21611	53	379	302	0	626	468	0	1010	957	0	128221	124722	77	0.444924
147670	127174	82	72644	62632	81	1527	1285	11	2069	1699	19	4533	3734	34	552178	480342	87	0.444924
59530	57107	74	23168	23183	52	378	455	0	805	797	0	1552	1587	15	174643	171865	76	0.44791
106508	104506	90	33728	33406	72	1015	1116	7	1024	1101	7	3401	3374	27	409796	395459	81	0.448905
31598	33016	47	10306	10579	36	337	370	0	306	328	0	511	618	0	74518	73321	70	0.448905
183093	161344	87	76573	68633	84	1316	1276	13	2112	1963	20	5269	4997	34	633677	561698	92	0.450896
66665	66738	73	28080	28534	62	553	580	0	576	403	0	1573	1629	15	197801	191655	77	0.450896
188965	156753	87	77689	63385	86	1738	1363	16	2292	1700	23	5400	4416	37	584849	476248	93	0.450896
37992	36026	75	16823	17160	43	434	261	0	344	348	0	558	613	0	75246	75352	72	0.452886
70436	70789	71	32848	33206	69	708	780	0	941	776	0	1421	1352	13	162351	160007	77	0.452886
98020	99102	73	37158	36847	71	729	787	0	1244	1236	10	2280	2338	21	273340	268067	80	0.454877
95337	94161	75	26236	25839	68	847	857	0	638	584	0	2046	2088	20	237553	220711	90	0.454877
74221	74343	73	35674	35735	70	666	509	0	909	748	0	1651	1595	17	158981	153220	78	0.454877
194930	159234	103	91570	75383	86	1609	1350	14	2060	1699	21	5459	4562	36	573009	464385	93	0.455873
117288	114074	93	35743	35695	74	1168	960	0	1545	1552	14	3865	3627	30	437049	423788	83	0.455873
99827	100133	77	44987	44724	73	1041	993	0	942	1026	3	2462	2484	22	320018	306274	80	0.456868
59150	59885	69	22154	22229	50	513	426	0	612	396	0	1057	1116	7	143431	139246	76	0.458859
50971	53712	64	23243	23402	52	500	391	0	401	459	0	929	929	0	110674	111676	72	0.458859
33369	34655	54	12103	12394	37	189	149	0	357	331	0	776	728	0	100594	100749	72	0.458859
120127	117345	79	37505	36902	74	838	884	0	1396	1230	11	3222	3298	26	393497	373769	84	0.458859
191851	167238	84	91668	82545	84	1996	1731	20	2300	1879	22	5371	4612	35	527762	467553	101	0.458859
114331	111360	90	32391	31912	72	1082	1223	10	1120	1092	7	3606	3469	28	427446	418264	82	0.460849
124381	120653	77	47880	46132	75	1288	1069	6	1137	1037	4	2970	2895	26	400195	374901	84	0.461845
213735	175080	88	84089	69273	86	1824	1559	18	2499	2199	24	5958	4987	38	624797	516963	95	0.461845
54893	59508	44	19581	20164	44	362	490	0	500	483	0	1065	1107	6	122972	120205	73	0.461845
61307	62942	69	17377	17724	43	961	1102	6	702	753	0	1883	1884	18	207350	198242	74	0.461845
161494	149780	81	61620	57723	80	1663	1744	17	1844	1830	19	4163	3802	30	451080	424759	88	0.46284
187233	176203	86	57302	54809	80	2315	2114	21	2496	2115	25	5773	5479	35	624601	580614	91	0.463835
104569	103667	76	23328	23070	53	984	1041	4	1321	1360	14	2886	2897	24	367819	358646	80	0.463835
153772	147880	78	79679	77206	79	1756	1580	17	2122	1688	20	5354	5115	34	553462	529596	85	0.464831
60948	60757	72	16652	16631	43	506	694	0	666	519	0	1191	1106	8	154709	150732	75	0.465826
293404	197552	127	100750	71922	124	3131	1892	27	3721	2449	31	8589	6288	43	997173	730922	132	0.466821
65730	66867	70	13761	13939	40	588	523	0	472	612	0	1507	1416	14	157051	149827	76	0.472794
69559	72061	75	33208	33095	68	548	489	0	604	585	0	1172	1246	12	142233	135353	74	0.472794
50543	50364	71	18260	18294	46	323	320	0	253	322	0	964	900	0	149554	146850	74	0.473789
92664	88158	75	43711	39460	75	927	821	0	771	735	0	2075	1773	20	230273	205469	80	0.476775
96383	97226	80	43724	43227	71	881	831	0	839	880	0	2448	2488	22	307915	306249	79	0.476775
201547	171225	89	104001	92479	87	2224	2072	22	2676	1967	26	5684	4955	37	627496	540927	94	0.476775
71618	66594	74	33152	30490	73	563	506	0	607	695	0	1545	1360	15	176438	157233	82	0.476775
107874	105991	77	50699	49968	74	994	919	0	984	1070	5	3014	3012	25	342923	329918	81	0.479761
137486	134929	78	29323	28490	68	1636	1619	17	1814	1719	18	5165	5101	33	617845	603190	84	0.479761
38542	40895	47	15881	16088	41	195	195	0	479	304	0	846	923	0	109471	112178	71	0.479761
122145	122216	75	52424	52142	74	647	805	0	1440	1217	11	3526	3450	28	403520	392681	80	0.479761
170300	144562	96	71819	60615	84	1369	1189	10	1368	1165	12	4661	3748	35	542875	455915	92	0.480756
329632	216992	118	131985	88941	114	3298	2506	30	4187	2557	38	9929	6488	50	1.04858e+06	719781	125	0.480756
115096	102497	83	59473	53290	77	909	806	0	1347	1167	10	2442	2276	23	286048	251049	84	0.480756
41636	43330	63	19050	18975	49	234	210	0	249	308	0	700	764	0	92602	88703	79	0.483743
224384	180776	88	88777	71429	88	2172	1600	22	2295	1991	24	4898	3948	35	561029	435925	94	0.484738
29030	30455	51	9850	10269	35	223	264	0	339	394	0	838	849	0	94495	94638	65	0.484738
123339	122102	75	52518	52043	74	1076	1016	3	1451	1321	12	4071	4027	30	457767	431248	92	0.484738
167820	154216	91	86107	82724	80	2866	2901	23	2838	2574	26	6233	5692	37	701916	640913	88	0.488719
34182	35492	54	14594	15320	39	207	303	0	357	296	0	992	895	0	115737	114993	71	0.488719
96379	98653	73	38964	38915	72	861	880	0	1261	1108	10	2697	2537	25	340004	328721	81	0.489715
86883	87927	74	27226	27179	60	704	739	0	1154	960	0	2113	2133	20	278937	269948	80	0.489715
47156	45623	68	13123	13265	39	239	397	0	396	434	0	698	861	0	100542	97840	74	0.49071
76593	78189	72	30866	31056	70	719	768	0	662	617	0	1452	1403	13	180582	170274	79	0.49071
36675	38823	47	9093	9300	35	300	455	0	421	380	0	742	797	0	94626	96431	72	0.492701
42007	43314	63	10122	10245	36	324	301	0	275	419	0	1035	1011	2	129309	127698	72	0.492701
55518	55434	73	14649	14784	41	232	401	0	526	609	0	934	1126	7	145863	145021	76	0.493696
29050	31694	45	12653	12898	39	251	305	0	319	313	0	565	638	0	85013	84802	72	0.494691
47400	48714	63	20949	21044	52	285	346	0	569	428	0	1092	1128	9	142605	138513	82	0.494691
96661	94073	90	21038	21054	48	561	591	0	841	837	0	2186	2070	22	262868	258572	82	0.495687
62505	62046	76	18495	18502	45	732	669	0	589	515	0	1263	1211	10	156889	148731	76	0.495687
97816	97632	75	18681	18688	44	819	847	0	722	710	0	2627	2354	23	301137	287601	80	0.499668
47647	50106	67	19102	19252	47	337	237	0	439	429	0	825	911	0	100391	101986	72	0.50365
34074	35889	64	11931	12278	37	270	253	0	403	272	0	718	809	0	100131	99514	72	0.50365
80503	81022	73	27069	27149	62	587	592	0	643	726	0	2001	2109	19	216339	216492	77	0.50365
54574	54121	70	18239	18709	44	532	393	0	593	563	0	1152	1186	9	155125	155337	75	0.504645
54739	54726	72	12943	13192	39	459	523	0	400	450	0	908	842	0	123226	124417	77	0.504645
37878	37528	65	16187	16517	43	220	181	0	275	255	0	567	590	0	86095	89235	73	0.504645
234718	188818	92	92271	74036	92	1926	1470	17	2526	2122	26	5793	4805	37	665202	524365	103	0.504645
66967	71565	56	23748	24311	48	659	704	0	891	728	0	1789	1712	18	247468	241799	77	0.504645
293950	208096	115	158600	116044	111	4336	3232	33	4728	3353	36	11523	8499	50	1.04858e+06	905022	117	0.50564
182579	154879	90	70184	59218	86	1824	1548	16	2427	2319	23	4833	4380	33	566350	489376	94	0.50564
66965	67834	69	21827	21954	47	404	611	0	663	534	0	996	941	0	125236	122816	74	0.506636
174576	151623	86	88219	76922	87	2068	1703	20	1750	1284	16	4097	3688	32	447105	382920	91	0.506636
135911	126077	95	59820	53876	82	1182	1098	8	1582	1247	12	3319	3119	27	403059	362888	95	0.506636
29019	28359	69	12295	12581	39	235	182	0	188	222	0	346	421	0	58033	56169	71	0.507631
112709	105340	90	60420	57133	76	1157	1191	10	1094	1081	6	3331	3114	28	401369	375185	84	0.510617
49066	49001	75	34354	34339	68	394	472	0	431	354	0	944	889	0	109547	101973	83	0.510617
34094	34512	67	7985	8179	34	573	378	0	245	256	0	576	671	0	75490	77368	69	0.511612
141977	125952	81	60932	53812	79	998	838	0	1311	1203	10	3241	2709	30	368946	321529	86	0.511612
188949	119636	111	80146	54792	109	1644	1176	11	2178	1630	16	4343	3287	33	545041	397824	115	0.511612
109479	104967	91	41111	38501	92	733	712	0	1138	1032	5	2942	2873	25	327255	294033	92	0.511612
123095	114903	80	36502	33538	75	1534	1176	12	1200	1066	7	2771	2651	24	344238	318569	85	0.512608
57474	59979	67	23383	24180	48	342	417	0	701	671	0	1134	1199	10	125416	124833	71	0.512608
140363	137588	79	45439	44874	74	1211	1151	9	1358	1572	14	4224	4217	30	495916	484809	82	0.512608
213030	166788	88	82973	65328	86	2004	1476	21	2876	2244	27	6152	4643	41	770290	594561	94	0.512608
24949	24642	59	11652	11806	38	296	281	0	187	209	0	357	475	0	59258	59055	66	0.514598
151451	146045	80	44620	43230	77	1790	1633	17	2328	2251	22	5119	4977	33	651271	610789	86	0.516589
196041	180197	84	117455	106552	84	3024	2714	25	3276	2937	28	8021	7158	42	935232	820360	89	0.516589
222128	182443	90	94643	77689	89	2620	1906	24	2740	2139	28	5921	4912	37	604259	492894	96	0.516589
27271	28185	49	7796	8443	32	324	464	0	274	327	0	783	776	0	93034	95805	68	0.517585
246769	166842	97	116422	78644	96	2507	1573	27	2587	1878	26	5828	3946	43	668886	446571	102	0.517585
130581	128714	77	48056	48203	74	1351	1286	13	1596	1489	16	4614	4470	30	545712	515458	83	0.517585
114218	111969	75	56803	54857	74	1518	1421	14	1159	1267	10	3258	3055	28	350023	329363	81	0.517585
124420	117748	94	45953	42274	94	1309	1091	6	1202	1085	7	3637	3375	28	435110	391664	94	0.517585
44433	44289	75	12200	12497	38	190	225	0	240	199	0	842	843	0	122628	114336	82	0.517585
198218	161786	105	68178	55222	85	2137	1698	18	1723	1536	17	4575	4026	33	486844	407406	91	0.517585
25045	26349	53	10300	10981	35	248	152	0	97	112	0	502	573	0	62818	63956	67	0.51858
29590	29744	53	9776	9810	37	179	232	0	340	234	0	569	514	0	68764	70139	70	0.519575
66969	68682	69	28888	28674	69	562	548	0	608	763	0	1757	1775	18	199915	192022	77	0.519575
162367	139296	87	78005	67598	82	1782	1581	16	1832	1633	20	4522	3976	33	460503	391725	91	0.520571
202449	172826	90	101966	87005	86	2380	1929	23	2176	1781	21	4630	3804	34	522358	469085	91	0.521566
224955	178125	94	102746	80212	94	2681	2130	26	2762	2257	25	6548	5217	39	684668	552503	104	0.522561
114189	100060	79	46757	41381	78	991	802	0	1063	898	0	2449	2130	23	280539	243796	83	0.522561
157193	140001	98	72616	64847	80	1311	1226	13	1933	1654	20	3904	3347	31	475264	427004	88	0.522561
34590	33809	70	11701	11816	38	291	308	0	329	276	0	823	786	0	83965	83965	69	0.523557
102165	96463	78	34909	33160	73	1345	1254	12	1017	921	0	1962	1892	21	248293	231674	80	0.523557
62235	62724	69	17111	17132	43	709	611	0	618	513	0	1241	1197	10	147296	144417	74	0.523557
39989	43585	64	12892	13256	38	357	359	0	439	397	0	810	867	0	126236	120526	73	0.523557
143697	125754	83	56931	48938	82	1407	1518	14	1841	1673	17	3759	3299	31	510907	458903	91	0.523557
35727	34860	70	11920	12200	37	288	399	0	620	475	0	802	815	0	94534	94457	73	0.526543
197852	159325	106	73407	60174	88	1417	1270	12	1644	1153	17	4718	3712	35	492004	396238	106	0.526543
56599	58224	69	22415	22772	50	616	501	0	437	433	0	1185	1333	11	163977	160807	76	0.528533
121995	116909	93	91907	90192	77	1639	1624	16	1718	1647	18	3650	3273	28	436606	412374	85	0.528533
150531	132453	82	58525	52825	78	1331	1239	9	1854	1482	20	4384	4018	31	435476	380512	86	0.528533
116741	113095	79	39000	38967	75	1522	1283	13	1502	1446	14	3593	3401	28	423233	399820	84	0.529529
50189	51050	69	18886	19198	45	162	236	0	529	452	0	687	852	0	105400	102331	70	0.529529
160558	153268	81	81065	77941	80	1667	1729	16	1685	1613	18	4272	4013	31	509551	485452	86	0.529529
57762	58934	75	11961	11953	39	623	608	0	434	507	0	1174	1087	7	138480	134581	74	0.530524
42510	40127	71	15807	16011	42	419	491	0	555	475	0	628	724	0	82538	81537	70	0.530524
97095	93911	79	27893	27246	71	917	991	0	889	867	0	1912	1832	20	238651	234574	79	0.53152
88419	90346	70	34223	33953	71	788	845	0	1132	991	0	2099	2032	20	277507	271994	79	0.532515
41190	41412	62	11976	12277	38	380	279	0	397	304	0	1041	953	0	137465	138904	72	0.532515
172646	164155	83	74328	71710	79	2219	2082	20	1982	1883	19	4958	5053	31	534470	499532	86	0.532515
125710	119715	79	48693	47859	76	1125	1124	7	1229	1240	10	2619	2553	25	299817	288748	82	0.53351
29042	28608	60	14044	14449	41	65	126	0	190	169	0	768	803	0	83162	90437	68	0.535501
184288	152739	91	84036	69681	85	1888	1533	19	2873	2378	25	5860	4811	37	711343	587360	93	0.536496
180528	154187	90	80711	70081	85	1807	1578	16	2299	2034	22	5739	5016	36	662263	564354	92	0.537492
112526	111147	77	36819	36801	72	1487	1336	14	1281	1263	12	3833	3668	29	472437	444533	81	0.538487
113169	97281	80	46976	40272	79	1177	943	0	741	746	0	1972	1685	19	247684	215682	85	0.538487
182700	145820	90	69852	55705	87	1823	1282	16	2010	1618	20	5149	4099	38	643443	514400	95	0.538487
54857	55071	74	18290	18595	44	385	383	0	561	517	0	996	922	0	130399	127697	75	0.539482
66643	67458	68	26275	26428	61	604	650	0	648	735	0	1520	1624	15	165639	166025	75	0.539482
23912	25416	44	14531	15059	39	412	373	0	56	233	0	591	637	0	67741	71209	64	0.539482
89365	89982	73	41108	41091	70	805	773	0	812	843	0	2152	2138	21	249533	243828	77	0.540478
62126	61945	71	21900	22012	48	545	370	0	592	563	0	1274	1335	12	159862	155901	76	0.540478
221601	165859	101	94397	69954	91	1663	1262	15	2269	1704	24	6284	4814	40	686214	525978	101	0.540478
74797	76599	71	14674	14892	40	531	583	0	640	657	0	1405	1359	14	170124	166448	78	0.541473
172278	145719	85	60315	50434	83	1493	1104	11	1700	1607	16	3547	3317	28	381061	326134	90	0.542468
29169	29747	65	11742	11871	38	174	227	0	423	251	0	653	751	0	80410	81945	68	0.544459
47900	48589	68	18318	18410	45	257	377	0	326	269	0	962	944	0	121105	121046	72	0.544459
125661	122184	77	47404	46160	74	973	948	0	1224	1265	10	3170	2926	27	338812	321287	81	0.545455
71225	68747	84	24355	23218	71	509	511	0	688	682	0	1467	1528	15	158502	145336	87	0.545455
133100	124358	79	61618	55825	78	1613	1445	15	1635	1514	16	3780	3525	30	502057	454094	85	0.545455
147720	133036	81	55733	48437	81	1492	1238	14	1693	1382	14	4651	4343	32	547490	484558	88	0.549436
165201	150475	83	76135	69838	81	1659	1326	16	1895	1767	21	4361	3792	33	483293	445393	88	0.550431
118087	113291	82	38711	38332	74	1571	1473	15	1596	1612	17	3462	3516	27	455878	440523	84	0.550431
240102	188631	101	87400	69524	90	2436	1823	23	3292	2514	28	5845	4863	38	636824	506803	97	0.551427
61791	64068	69	29385	29529	66	761	936	0	564	550	0	1247	1322	11	154933	150084	74	0.551427
58570	56313	76	23590	23896	55	614	509	0	289	414	0	909	866	0	124674	119495	79	0.553417
113871	113404	75	42444	42403	73	1181	1245	10	1091	1180	10	3526	3386	27	430649	409110	84	0.553417
31853	30845	73	15672	15785	43	383	298	0	345	450	0	585	634	0	63975	65428	66	0.554413
175990	152676	87	79380	68816	84	1909	1739	18	2037	1707	21	3921	3662	31	451451	397574	92	0.554413
87786	88530	73	21659	21995	47	678	696	0	699	546	0	1653	1599	17	205402	190667	79	0.555408
120237	113414	81	41562	40442	74	962	749	0	1633	1639	17	3766	3637	29	388704	371926	84	0.558394
39302	39728	66	21357	21745	47	486	511	0	253	259	0	733	685	0	79205	79180	71	0.558394
291351	221708	104	142595	110602	105	4183	3080	32	4030	3248	31	8950	7271	44	1.04858e+06	845568	112	0.559389
164889	147551	80	84650	75100	81	1651	1226	14	1963	1677	19	3923	3304	32	444465	390075	87	0.559389
24065	25934	53	7500	7820	33	310	353	0	65	146	0	632	723	0	81764	82116	66	0.560385
55580	56980	69	27995	28398	66	417	507	0	538	639	0	1613	1498	16	180839	170779	78	0.562376
41398	41091	72	9839	10193	36	516	426	0	275	253	0	1005	1008	2	115000	111496	73	0.563371
51598	51198	69	17953	18187	44	424	577	0	362	459	0	1067	1097	7	111632	109217	76	0.563371
30429	31743	53	10428	10534	37	226	258	0	417	269	0	615	656	0	69289	70252	68	0.564366
301951	199803	125	117019	81258	111	2684	1866	27	3655	2396	34	8545	5808	48	990923	624704	118	0.566357
50749	50293	68	17468	17880	42	455	373	0	396	407	0	901	966	0	125428	120611	74	0.567352
118585	116754	76	50869	49973	75	846	630	0	1122	1040	5	2851	2871	24	345772	334409	83	0.567352
200782	163434	91	178672	146769	90	3599	2601	29	3578	2793	31	8852	7309	45	994874	830985	97	0.567352
120372	119633	75	42509	42602	73	741	644	0	412	307	0	439	439	0	278116	267193	81	0.568348
38000	37976	69	14942	15212	40	328	384	0	401	307	0	629	787	0	83684	83276	68	0.572329
56097	55729	69	14611	14735	40	394	331	0	613	466	0	1183	1051	4	136925	134327	75	0.572329
114037	113053	77	54852	53632	74	1217	1372	12	864	899	0	2423	2303	22	304653	296264	82	0.573324
65493	66617	72	20938	21200	49	527	626	0	504	502	0	1315	1241	12	145388	142499	75	0.577306
127984	119631	81	58501	54358	77	812	967	0	1397	1322	13	3131	2994	27	360546	329651	85	0.579297
145202	137915	86	87701	84982	78	1588	1461	15	1548	1430	14	3658	3570	28	460337	441274	85	0.579297
38215	40448	59	10774	11681	36	386	476	0	167	299	0	991	934	0	128511	130517	71	0.579297
32372	33416	57	10203	10542	36	286	211	0	261	323	0	676	645	0	78121	75339	67	0.580292
51463	52022	70	18633	19014	45	477	465	0	345	375	0	1010	1065	6	126997	121812	74	0.583278
212522	167587	93	80948	63090	93	1654	1300	14	1935	1485	15	5559	4708	36	637737	509129	103	0.584273
160293	142561	84	61141	53904	81	1748	1569	17	2036	1823	20	5468	4788	35	651685	593161	90	0.584273
62558	63457	73	20441	20856	45	374	478	0	661	588	0	1495	1485	15	163644	157013	74	0.586264
64338	65796	69	34083	34444	68	393	509	0	528	613	0	1064	1143	9	129873	126294	75	0.586264
44354	43499	72	15521	15673	42	364	424	0	461	407	0	672	784	0	95154	94171	78	0.587259
156498	135298	89	65108	55838	84	1625	1412	13	2023	1716	18	4347	3867	32	542882	465743	100	0.587259
26399	27831	50	12310	12525	39	279	365	0	244	242	0	494	507	0	77828	76649	71	0.587259
128888	124995	80	49753	49126	74	1472	1325	13	1605	1689	16	4323	4328	30	539153	516156	85	0.588255
277461	188144	102	124723	88939	98	2822	1963	28	3040	2202	31	7268	5027	44	789642	557337	117	0.588255
119676	120470	74	40855	40899	73	869	807	0	1212	1322	12	3965	3703	30	466909	455781	82	0.588255
77424	80957	47	42833	39322	72	1034	873	0	580	650	0	1786	1553	17	215564	196058	78	0.588255
148356	129974	92	63762	56874	80	1618	1466	15	1341	1245	13	4027	3577	31	419321	374611	87	0.58925
140646	129353	91	51829	46945	78	1417	1443	13	1934	1623	19	4367	4117	32	525308	485489	89	0.58925
248700	191341	110	121413	93490	93	2614	1881	24	3310	2697	29	8157	6565	43	858381	663711	101	0.590245
119785	108184	93	48920	44308	76	1117	866	0	1359	1201	10	2401	2066	24	272991	247918	83	0.591241
75370	76256	76	20556	20944	46	409	432	0	764	783	0	1579	1650	16	182112	175115	78	0.591241
41648	42476	66	13543	13901	39	310	395	0	278	380	0	629	670	0	93300	92648	71	0.591241
241693	187313	101	108846	86634	93	2626	2162	24	2549	1916	26	5914	4807	38	666828	539060	100	0.592236
128547	123130	78	56937	54890	76	995	914	0	1613	1724	18	3852	3735	29	442152	423437	83	0.592236
127071	113338	92	57666	51738	79	1241	1218	10	1361	1092	8	3238	2943	27	376000	333447	85	0.592236
157632	140750	85	69740	63631	80	1445	1203	13	1555	1230	14	3780	3458	30	431590	372513	88	0.592236
31976	33094	62	11916	12604	37	469	457	0	297	221	0	613	613	0	77581	82645	67	0.593232
69014	67891	72	29128	29166	67	436	557	0	618	483	0	1497	1384	15	161447	159236	76	0.593232
65647	63938	80	18553	18309	49	585	611	0	697	482	0	1270	1199	9	148738	145528	75	0.594227
111413	108505	77	35738	35074	72	1202	1316	11	1378	1176	11	3223	3053	26	415481	402311	82	0.595222
97259	93810	84	44383	43088	74	984	1024	3	926	854	0	2671	2616	23	292984	274622	92	0.595222
223145	188880	89	113170	98861	87	2533	2408	23	3008	2321	27	7273	6282	40	802674	686874	93	0.595222
55367	58680	50	17496	17767	42	674	658	0	455	519	0	1029	1013	3	144630	147876	72	0.595222
120614	119378	76	55170	54196	74	1058	1066	8	1686	1792	17	4275	4259	30	486865	461206	83	0.596218
161836	153232	85	96408	92773	80	1645	1389	15	2443	2237	21	4737	4525	32	499364	461348	87	0.597213
122090	119087	76	38557	37407	74	1294	1218	11	1522	1666	16	3851	3888	29	443892	417343	93	0.597213
106499	105428	76	44760	44469	72	930	987	0	1092	1039	5	2906	2844	25	353856	340456	80	0.597213
171186	148167	85	75688	66283	83	1256	1011	4	2030	1578	21	5136	4371	36	569954	489595	88	0.597213
128223	116333	87	49980	43034	81	1014	922	0	1089	931	0	2791	2389	26	325414	272336	96	0.597213
141189	128898	80	68015	62002	79	1454	1432	14	1145	1079	7	2640	2379	25	351946	314854	86	0.600199
34990	38277	49	22803	23687	49	327	437	0	374	342	0	851	727	0	99791	100492	71	0.600199
109906	109523	80	30957	30468	71	1321	1180	10	1494	1588	15	3660	3432	28	432993	416937	81	0.601194
43701	44450	69	21041	21275	47	370	349	0	293	302	0	1098	1084	7	124340	127342	74	0.60219
109133	106016	82	36104	34855	73	851	878	0	1161	1133	10	2700	2599	24	298337	285386	80	0.605176
65187	66515	76	22742	22991	49	628	515	0	550	685	0	1335	1325	14	167556	163895	75	0.606171
68193	68675	72	20142	20243	45	553	598	0	588	512	0	1293	1351	13	162459	157898	77	0.606171
91465	88095	75	36907	34418	73	1057	1003	2	953	784	0	1739	1584	15	228473	209186	82	0.606171
206586	129905	97	153144	117548	98	2672	2175	23	3063	2480	27	7322	5741	49	797289	580631	104	0.606171
32784	33400	59	12293	12818	38	338	240	0	290	339	0	581	553	0	89443	82592	72	0.607167
66211	66337	70	19832	19949	45	698	655	0	1037	1032	3	1557	1418	15	198394	191583	76	0.607167
166845	149480	102	63895	57033	102	1192	1132	8	1831	1640	17	4679	3999	33	569694	507433	102	0.608162
109929	103134	74	50790	46713	76	1316	1341	11	1352	1408	14	2461	2335	24	268138	241942	82	0.608162
46821	48352	67	14191	14518	40	584	512	0	401	487	0	1044	1001	1	115176	113665	73	0.609157
45687	46973	71	28244	28897	65	329	367	0	506	497	0	950	1079	6	114596	112347	71	0.609157
234499	182699	99	104883	82376	89	2071	1735	20	2538	1947	26	5716	4357	37	656660	533683	97	0.609157
110920	97292	83	44533	38403	76	843	686	0	1025	884	0	2059	1894	20	246122	212893	82	0.610153
224065	180058	90	94626	77200	90	2629	2288	24	2346	1920	24	5953	4926	39	635227	520823	101	0.610153
192346	168708	86	77299	67282	84	1556	1312	15	1980	1908	19	4371	3883	31	483370	422741	91	0.613139
183974	158599	98	86606	73507	84	2118	1813	21	2297	2139	22	6231	5764	37	749959	664150	90	0.615129
217415	177844	90	100609	84168	87	2120	1757	21	2291	1936	23	5284	4298	38	569581	465724	94	0.615129
87866	82290	86	38800	36503	73	893	943	0	834	753	0	1642	1448	15	175327	163301	79	0.61712
37158	37496	66	11043	10822	38	339	263	0	197	339	0	517	592	0	69818	71952	71	0.618115
83216	81478	74	26872	26797	62	459	442	0	622	590	0	2089	1911	20	223186	219283	82	0.618115
28433	30158	44	12724	12617	41	232	251	0	308	207	0	587	614	0	74570	71172	73	0.619111
179960	154870	87	97894	83361	84	1432	1235	14	2225	1793	23	4565	4081	32	548790	464127	91	0.620106
25694	26937	45	8715	8767	36	159	293	0	282	297	0	695	887	0	97431	102377	69	0.621101
90527	90417	73	27671	27321	67	976	842	0	797	865	0	1782	1697	18	237886	233430	81	0.621101
162063	140270	85	72578	62789	83	1164	1000	1	1926	1918	19	4339	4093	31	531733	459814	91	0.622097
73135	75493	69	20471	21065	46	639	691	0	666	575	0	1511	1666	16	169038	170682	77	0.622097
70710	69118	87	27303	26678	69	562	637	0	817	611	0	1559	1333	12	190665	177387	87	0.622097
144294	129478	85	69897	61769	80	1263	1288	10	1311	1091	10	2985	2733	26	346584	312375	88	0.622097
117739	114630	80	38806	36954	76	1151	1077	7	1258	1267	10	3014	2852	26	421111	397323	92	0.622097
193453	161457	95	86727	74857	84	2121	1686	20	2182	1613	20	4506	4051	33	510686	432531	91	0.622097
187820	154587	104	82091	67333	104	1976	1727	18	2332	1913	20	5810	4911	36	648654	544934	104	0.622097
127643	123006	77	53965	49628	77	1239	1165	8	1415	1333	16	3317	3171	27	380865	345680	83	0.623092
50474	51176	68	12907	13589	37	404	461	0	325	368	0	972	1007	2	120279	122979	72	0.623092
37588	38178	64	7938	8350	34	359	348	0	496	366	0	752	721	0	80060	83017	69	0.623092
104867	105103	76	50660	50275	73	956	750	0	761	803	0	2607	2491	23	303119	298019	81	0.623092
223001	174868	101	96705	76875	90	2029	1476	21	2358	1765	22	6104	5028	39	752427	590619	100	0.624088
49516	48562	67	15220	15342	42	412	487	0	445	579	0	1117	1195	8	123870	121690	73	0.625083
58762	58605	70	18222	18231	45	500	428	0	462	535	0	1058	995	0	118307	120109	75	0.625083
184912	172089	88	81129	77272	82	1925	1664	19	2203	2124	21	6289	5859	36	779922	721367	90	0.625083
245596	185492	98	105041	78940	94	2667	2041	25	2724	2074	25	5651	4123	40	677521	510479	111	0.625083
24412	29153	38	8719	9676	33	355	258	0	192	221	0	542	652	0	77318	78852	67	0.626078
55511	57836	67	15344	15420	41	675	497	0	515	521	0	968	983	0	137675	139947	74	0.63006
254850	191608	112	108144	83432	96	2614	2177	24	3270	2352	29	7773	6320	41	911768	704983	105	0.63006
71012	73255	71	28955	29570	61	646	623	0	600	643	0	1558	1454	15	171862	174756	74	0.631055
111800	110620	76	25106	25325	50	1072	1099	7	1525	1616	16	3787	3809	29	476879	455095	81	0.631055
181346	143234	91	83446	66379	85	1675	1321	13	1952	1406	17	4045	3216	33	452344	361351	90	0.631055
52189	53750	66	33443	34094	67	269	616	0	549	470	0	1105	1210	9	120816	119037	73	0.631055
104179	101161	83	37171	36484	73	785	675	0	966	1107	8	2427	2404	23	340313	326455	81	0.63205
82897	82787	78	32385	32455	70	325	503	0	785	804	0	1744	1706	18	192468	191138	76	0.633046
47336	47647	71	15155	15215	42	430	405	0	367	361	0	844	820	0	104934	103227	72	0.634041
30089	31532	47	14226	14348	40	210	335	0	130	346	0	706	729	0	72893	71171	69	0.635036
104582	92598	82	48196	42993	76	667	718	0	772	695	0	2289	1906	22	240917	214453	86	0.637027
77967	78803	70	26866	26925	58	596	668	0	755	657	0	1697	1591	17	199844	195086	80	0.637027
238714	185465	97	102484	83063	95	2218	1982	20	2673	1955	26	6002	4907	39	641504	511696	100	0.637027
128533	111589	97	65592	56543	97	1379	1200	10	1496	1253	11	3381	2770	29	356685	295290	97	0.637027
75222	76519	63	33685	32825	68	623	566	0	735	752	0	1462	1314	15	184460	170807	77	0.637027
43511	46387	65	14662	15708	38	458	479	0	474	485	0	793	1052	5	110808	109701	72	0.637027
140812	136988	80	52762	51380	76	1758	1711	18	2011	1819	17	4347	4291	30	564700	533509	85	0.638023
140467	126941	82	57935	52686	80	1404	1211	12	1321	1246	12	3408	3054	28	375360	334552	86	0.639018
52747	52576	72	22751	22874	52	228	158	0	247	275	0	977	946	0	116136	111618	75	0.640013
120090	117343	79	38525	37818	74	1047	1034	4	1703	1492	13	3949	3844	28	485035	473278	83	0.641009
95510	93112	75	31038	31182	71	681	805	0	852	850	0	2284	2293	21	260883	250034	80	0.642004
117554	114365	76	54340	53521	75	1271	1063	7	1567	1243	12	3857	3850	28	477385	457178	85	0.642999
42119	38537	82	15584	13592	77	261	285	0	292	375	0	1030	906	0	133616	114161	82	0.642999
111790	111323	77	41871	41883	73	807	836	0	975	965	0	2868	2935	24	342538	333943	82	0.642999
163398	144517	86	66537	59675	81	1765	1539	18	1827	1680	19	4935	4358	35	575955	518619	87	0.642999
143743	137626	79	50404	49210	77	1520	1481	13	1349	1546	15	3393	3453	27	399152	380764	86	0.642999
48720	51108	66	24719	25754	50	424	466	0	439	372	0	1189	1245	11	134678	137762	71	0.642999
207792	173843	89	78395	64160	86	2212	1874	21	2207	1892	21	4865	4213	34	548589	464023	91	0.643995
128272	123202	82	58681	56593	76	1101	1076	6	1548	1405	15	3811	3589	30	468308	447577	89	0.64499
137694	120212	81	64158	57148	80	1361	1305	13	1381	1101	11	2895	2586	25	341400	296483	85	0.645985
159360	140038	86	67838	58121	84	1442	1266	13	1864	1467	19	4305	3812	31	464121	402143	92	0.645985
86713	83281	89	30550	30239	71	766	747	0	622	641	0	1745	1568	16	194424	182484	89	0.645985
119125	115237	80	46071	45164	75	1226	1037	4	1204	1310	12	3292	3139	28	414925	394772	85	0.647976
122593	120029	82	47465	46514	75	1383	1468	14	1741	1873	18	3971	3890	29	525235	508462	84	0.647976
23799	25006	50	13476	14238	38	327	420	0	244	276	0	463	504	0	76024	75282	66	0.647976
102107	102071	76	45956	45581	72	927	989	0	1440	1395	13	3112	3116	26	383906	371448	81	0.647976
152696	146401	80	96052	93122	79	1681	1386	16	2101	1890	20	5434	5126	35	717465	667998	96	0.647976
63884	61999	71	21249	21243	48	339	373	0	386	394	0	1026	1085	7	128665	123901	74	0.648971
123930	120954	76	49369	49247	76	1510	1470	15	1809	1919	20	3852	3635	29	506107	491807	85	0.648971
112758	111956	77	34633	34258	73	1417	1336	11	1422	1165	11	3640	3440	29	391969	376744	83	0.648971
258029	193832	103	111594	86397	95	2927	2177	24	2941	2250	26	6379	4794	42	696797	541474	102	0.650962
52848	52095	72	18571	19062	44	299	305	0	406	394	0	1037	944	0	124890	130339	72	0.651958
40145	40946	56	18851	19172	45	228	216	0	304	405	0	813	720	0	118563	117900	71	0.654944
67099	68093	70	24750	24840	54	573	584	0	541	558	0	1438	1293	12	182277	185955	77	0.65793
134164	119432	82	63955	57198	79	1083	914	0	1600	1345	12	3354	3050	27	354917	321479	85	0.65793
71738	73621	68	26852	27258	58	721	693	0	603	706	0	1588	1547	15	183895	184648	78	0.65793
98369	89504	78	44154	39668	77	992	1033	5	756	961	0	2105	1852	22	249605	226799	84	0.658925
124862	117286	80	58313	55121	77	1067	1007	2	1658	1471	17	3895	3841	30	420918	391869	95	0.658925
118928	116528	75	43206	42947	73	1169	1015	6	1339	1322	12	3888	3747	30	430069	422709	83	0.658925
298610	185684	111	120668	73768	111	2756	1649	27	3667	1959	36	8017	4580	48	960759	587420	119	0.65992
134267	132895	78	49331	48929	75	1720	1603	16	1564	1606	14	4076	3800	31	501455	478608	84	0.65992
189342	154773	105	123689	100376	105	2235	1727	20	2776	2415	26	7261	5829	42	824390	648857	105	0.65992
26303	30654	38	13322	14380	37	264	320	0	255	368	0	567	543	0	70666	73106	64	0.660916
69179	70820	70	29416	29765	63	522	557	0	749	669	0	1309	1325	12	177254	178618	76	0.660916
89248	89074	73	31243	30940	71	626	742	0	886	1049	5	2380	2516	22	278239	265146	81	0.662906
143475	131610	82	70701	64041	81	1208	1166	9	1355	1202	10	3347	3214	27	393766	356617	88	0.662906
131289	127511	78	45748	44487	74	1367	1315	12	1791	1568	18	4433	4151	31	526797	497658	86	0.662906
149438	135459	82	77059	69622	81	1639	1438	16	1546	1273	14	3921	3644	30	429773	380781	88	0.663902
49547	50677	65	15405	15380	43	373	420	0	435	492	0	932	1072	5	120632	118865	74	0.664897
191524	154802	93	82499	67569	86	1834	1399	20	2271	1954	21	5528	4662	36	693993	576255	96	0.664897
129185	125836	75	36795	36007	73	1194	1120	8	1619	1694	17	3883	3817	29	450669	427869	81	0.665892
163297	141643	87	59963	51315	82	1370	1161	11	1807	1901	18	4052	3939	31	457474	397947	90	0.666888
54112	55838	58	14759	14966	41	297	269	0	452	398	0	1151	1124	8	141808	142338	75	0.669874
165421	156299	83	55170	51400	78	1516	1464	15	2447	2168	22	4872	4786	32	567035	532083	87	0.67286
108265	107584	75	38388	37916	73	1172	1165	9	1243	1080	6	3034	2998	25	378470	357610	91	0.67286
126826	124418	77	39264	38534	74	1080	1139	7	1330	1294	12	3872	3551	29	467116	452054	82	0.67286
101239	101385	75	32716	32759	71	1031	1035	5	1180	1101	8	2894	2869	25	330461	324862	79	0.67286
343403	227548	119	140818	94658	117	3878	2545	31	4061	2607	35	10993	7301	50	1.04858e+06	876913	124	0.67286
43410	43064	68	12407	12389	40	380	276	0	572	363	0	921	945	0	115110	111249	72	0.674851
153819	147070	83	53942	52544	77	1940	1706	18	2266	2150	22	5403	5045	33	626656	582690	86	0.675846
179673	156434	85	65757	56758	84	1556	1340	16	2119	1608	21	5020	4337	34	516498	446660	90	0.675846
260033	196480	103	129570	102974	103	2365	1772	24	2811	2280	26	6851	5439	41	783078	616938	108	0.676841
67771	73102	57	35256	35933	68	490	551	0	719	678	0	1488	1434	14	179375	175885	78	0.676841
133967	125188	79	63530	57237	79	1297	1115	11	1713	1432	16	3620	3266	31	462299	417090	84	0.676841
206875	172690	90	92787	78948	89	2439	2009	23	2162	1986	22	5665	4723	38	601597	508544	95	0.677837
129918	126148	76	58782	57215	75	957	1046	4	1572	1459	14	3408	3406	26	386453	364439	82	0.677837
165722	144086	84	77333	68287	82	1347	1122	9	1710	1292	16	4025	3467	32	464035	409294	87	0.677837
25434	24757	55	11936	11843	39	16	241	0	257	390	0	382	414	0	67178	66051	67	0.678832
83162	81981	73	21258	21208	47	547	673	0	721	507	0	1978	2131	18	229769	225761	80	0.679827
40106	42281	47	10352	10652	36	207	320	0	261	371	0	1064	995	0	133294	138952	74	0.679827
92072	83396	77	48060	42700	75	981	884	0	824	646	0	2092	1733	20	231846	194707	81	0.679827
79072	75962	87	32096	32071	70	624	662	0	575	689	0	1561	1460	15	195822	186181	79	0.680823
249672	187847	99	113905	90560	96	2382	1841	23	2432	1495	26	5572	4411	38	621523	483308	104	0.680823
135129	129483	80	41522	41224	75	1518	1433	16	1554	1556	15	3975	3756	30	516380	488613	83	0.680823
36473	34976	80	14612	14718	43	284	388	0	348	270	0	630	619	0	71044	65675	72	0.684804
68101	66453	75	21493	21506	47	578	516	0	509	634	0	1100	1047	6	146888	140087	77	0.684804
129782	120928	81	52170	48446	77	1354	1237	12	1815	1765	20	3901	3700	29	513865	479456	84	0.686795
127653	115513	80	56050	49980	79	1112	1156	9	1180	984	0	2728	2494	25	336548	295522	85	0.686795
164876	146517	85	72956	64446	83	1483	1404	14	2091	1751	18	4400	4011	33	555053	482813	91	0.68779
116136	105797	83	59488	55960	78	1027	1107	6	1181	1141	9	3017	2867	25	326604	301268	84	0.68779
28580	27484	65	13144	13770	38	359	291	0	489	214	0	430	517	0	72841	71646	68	0.68779
108854	108258	80	36462	36477	72	1002	933	0	1200	1212	11	3503	3427	27	378675	364211	82	0.688786
31845	31603	65	18538	19183	42	126	302	0	18	218	0	705	688	0	82028	82441	70	0.689781
172278	146752	85	86139	74029	85	1530	1392	15	1656	1488	18	3680	3276	30	415122	362429	90	0.690776
52742	52849	74	15139	15512	41	380	247	0	328	411	0	1018	975	0	123463	120949	76	0.690776
43280	43950	68	13631	13641	41	269	372	0	308	300	0	1097	1036	5	121983	122997	70	0.691772
137354	119014	83	63512	54186	80	1125	1020	3	1514	1250	13	3214	2821	27	367673	325737	89	0.692767
36181	38125	58	9966	10407	35	279	209	0	396	338	0	616	618	0	72355	75455	69	0.692767
108388	106368	75	47321	46409	75	1035	1103	8	1192	1202	9	2381	2378	23	296636	277978	82	0.695753
150088	138614	80	85758	78093	81	1577	1467	14	1596	1477	14	3752	3574	29	437890	397089	85	0.695753
227421	178446	94	130924	109232	90	2246	1704	22	2688	2196	28	5353	4325	37	601238	484593	96	0.695753
142851	122244	85	61704	51543	82	1708	1609	16	1324	1031	5	2950	2371	28	297867	247128	89	0.698739
44336	45607	56	19821	20100	45	444	509	0	573	422	0	824	994	0	96585	96766	72	0.698739
98683	102347	72	39969	39898	71	1044	952	0	1216	1200	11	2373	2412	23	289147	280571	89	0.699735
121573	118515	78	31648	31524	69	1068	1083	7	1286	1340	11	3242	3230	25	396250	384872	83	0.70073
84678	82384	78	29405	28574	71	1015	798	0	1028	888	0	2015	1695	20	228147	221827	79	0.70073
32423	33556	50	11908	12053	39	350	336	0	156	165	0	803	749	0	89700	87084	69	0.702721
69017	71338	72	26434	26431	63	697	597	0	894	641	0	1526	1370	14	185982	182128	75	0.703716
47404	48477	67	18492	19072	43	521	574	0	463	519	0	1257	1301	12	148303	150334	73	0.703716
206931	157710	90	82203	61484	88	1793	1485	17	2286	1716	23	5540	4359	39	653267	511459	96	0.703716
103553	100064	79	29657	28561	72	961	1079	6	797	732	0	2188	2160	23	253154	246295	79	0.703716
83949	80997	74	25637	25438	58	513	506	0	500	608	0	1491	1487	15	173971	167431	78	0.704711
183844	154570	84	68201	56478	83	1867	1908	18	2157	1685	20	4346	3444	35	504968	422631	96	0.704711
137686	133945	79	36438	35981	75	1517	1395	15	1689	1381	15	3905	3669	29	515248	487438	86	0.705707
73908	74880	70	48973	49144	70	688	936	0	581	588	0	1531	1396	14	181089	176849	75	0.706702
194793	160715	87	91385	76566	85	1783	1637	18	1980	1341	17	4364	3785	33	472964	386781	93	0.706702
110173	109004	76	39254	39008	73	864	932	0	1140	1106	6	2760	2753	24	297835	286825	80	0.706702
35927	37636	54	14863	15291	39	402	393	0	161	263	0	795	792	0	98657	95555	71	0.707697
89899	89707	75	25225	24724	59	647	594	0	810	682	0	2034	1909	20	223434	212898	89	0.707697
45207	45758	65	17649	18014	43	508	415	0	273	334	0	1022	1201	9	141463	138721	73	0.707697
94326	92908	76	34774	34846	72	814	938	0	1008	994	0	2086	2006	20	256334	240544	80	0.707697
31405	33561	49	9271	10519	34	141	202	0	296	233	0	662	749	0	90164	93352	67	0.711679
49655	50911	59	16036	17359	39	319	384	0	336	340	0	831	888	0	110700	104442	74	0.711679
147717	133233	85	63087	56062	80	1485	1305	12	1471	1282	14	4024	3689	31	455342	399724	87	0.711679
136061	122994	81	58228	52924	78	1121	1118	8	1609	1425	16	3470	3179	30	388495	351753	87	0.711679
65807	64246	72	17867	18050	45	307	393	0	466	538	0	1224	1296	12	148525	150189	77	0.712674
124361	120358	79	32436	31753	74	1453	1321	14	1245	1397	13	4379	4163	32	476157	451841	84	0.712674
54423	54910	66	19366	19505	45	527	482	0	490	446	0	1328	1350	13	172787	171114	74	0.712674
185919	149772	103	86346	72996	86	1875	1639	19	1623	1327	17	4217	3511	33	482588	401660	93	0.713669
149179	126974	85	63825	54423	81	1550	1204	13	1844	1460	20	4374	3788	33	482463	413516	92	0.716656
119160	117372	76	40540	39804	74	1553	1756	15	1605	1549	15	4571	4422	31	515873	488116	84	0.716656
29663	28604	65	9505	9596	36	279	266	0	281	250	0	528	560	0	68425	70937	70	0.718646
322738	226127	119	166518	124215	104	2599	1911	26	3620	2458	33	9370	6974	47	1.04858e+06	784933	112	0.719642
295857	221342	98	131607	100953	98	3287	2649	28	3795	2843	34	8629	6692	46	931570	737503	105	0.719642
144383	135992	80	57240	55651	78	1221	1289	11	1569	1625	15	3561	3416	28	465296	428539	85	0.719642
241455	191911	98	131757	106622	89	2268	1875	22	2971	2284	28	6501	5282	40	714032	568712	98	0.719642
128803	125148	77	41219	40351	75	1184	1120	8	1655	1610	16	4414	4157	31	520646	505743	83	0.721632
273766	209397	93	116361	87504	94	1963	1499	17	2991	2497	30	7605	6067	44	847333	646821	99	0.721632
48666	51494	56	19008	19874	44	634	462	0	394	379	0	916	787	0	114186	114902	71	0.721632
142886	128030	83	54467	47935	81	1527	1245	13	1572	1372	17	3647	3160	29	443331	386404	89	0.722628
41831	42551	62	16188	16497	42	368	313	0	337	334	0	955	957	0	128741	129250	72	0.723623
191108	162297	87	96512	81813	86	2081	1871	19	2234	2089	22	5437	4917	36	595122	518016	93	0.724618
158375	135139	101	69635	56697	101	1313	1087	8	2063	1563	20	4101	3540	31	544204	437487	101	0.724618
169078	142608	85	67478	55581	84	1789	1404	17	2056	1849	20	4718	4074	36	624232	521649	91	0.725614
137616	136195	75	46851	45923	75	1344	1296	10	1530	1571	16	3950	3917	28	506678	479886	84	0.725614
89305	87627	73	41729	38755	73	736	743	0	924	775	0	1889	1860	19	239767	228623	79	0.725614
27088	28628	47	8910	9178	35	484	316	0	152	146	0	558	524	0	78968	77926	65	0.727604
35298	34822	73	8575	8694	35	320	243	0	427	375	0	1007	1004	2	105226	104864	69	0.727604
147660	127063	85	68520	59243	80	1194	1049	5	1557	1170	12	3145	2596	29	377771	321551	88	0.7286
101261	103976	64	45844	45018	73	1049	1118	7	1215	1182	9	2651	2544	24	327655	317717	81	0.729595
121504	121633	77	43278	43139	75	1356	1327	10	1404	1383	14	3679	3739	28	467627	459477	83	0.729595
134265	130721	81	52390	51103	75	1475	1571	14	1629	1540	18	4216	4196	29	496138	465958	94	0.729595
144729	144310	76	42708	42354	75	1715	1650	17	2024	1930	21	5169	5186	33	660303	622012	83	0.729595
69425	66361	87	20611	19213	63	816	618	0	721	605	0	1520	1304	13	192052	161660	87	0.729595
68325	67531	76	14764	15228	40	536	651	0	363	503	0	1241	1299	11	143792	140729	75	0.729595
58605	60454	71	16550	16773	42	391	402	0	359	292	0	1023	1135	7	115107	109859	75	0.730591
127390	113835	83	54141	47865	79	1120	1043	5	1275	1249	11	2975	2803	26	353020	315186	85	0.730591
110152	102044	80	47224	42910	77	780	815	0	1109	913	0	2447	2105	23	249283	230018	81	0.731586
78451	76899	75	21065	21176	48	529	600	0	676	574	0	1508	1492	14	180595	175248	76	0.735567
52055	49711	75	19422	19394	46	669	628	0	348	446	0	1029	961	0	133626	135457	78	0.738553
41788	42766	62	10575	10833	37	594	454	0	383	393	0	681	709	0	119293	121413	72	0.739549
36631	34334	78	12845	13060	38	251	248	0	274	243	0	604	644	0	81641	82619	69	0.739549
186088	154860	102	76123	64300	84	2196	1689	22	1887	1609	20	4753	3845	36	476469	402585	91	0.740544
135055	116481	84	54566	46137	84	1434	1193	9	1230	971	0	2532	1946	25	336100	272452	98	0.740544
53797	55077	65	19571	19766	44	489	345	0	436	439	0	1343	1484	14	164794	159162	74	0.740544
60314	61901	69	33249	33510	67	663	513	0	701	636	0	1155	1182	11	155225	152994	76	0.741539
116324	113198	78	53625	52006	75	1071	1083	7	1291	1317	13	3318	3306	26	388736	368610	83	0.742535
21191	19169	63	7940	7406	36	202	203	0	173	218	0	483	472	0	57967	52709	73	0.742535
147824	133359	83	66867	58241	81	1220	1094	9	1825	1773	19	4646	4123	32	536173	490571	88	0.74353
123581	120505	76	72048	70744	76	1245	1223	11	1314	1247	11	3312	3310	27	415646	396443	82	0.74353
23616	25223	48	6584	6691	32	16	146	0	223	277	0	511	473	0	62261	67858	65	0.744525
85896	86947	71	19471	19188	49	708	779	0	917	785	0	1660	1799	18	212806	201259	79	0.745521
174737	154467	85	74987	65764	83	1480	1233	14	1993	1563	18	4881	4285	34	511157	447752	90	0.745521
47504	49793	58	18061	18998	41	582	650	0	463	525	0	1327	1369	12	151289	153703	72	0.746516
235151	179260	95	90320	68206	91	1883	1438	16	2649	2135	26	5771	4403	40	736530	556000	98	0.746516
165959	152049	82	70009	65231	81	1796	1611	17	1917	1901	20	4902	4583	33	490272	441647	90	0.748507
153529	144317	83	50084	47351	79	1419	1356	13	1821	1524	18	4212	3986	30	455108	429139	87	0.749502
236144	179655	98	98274	74476	91	2036	1547	21	2777	2112	27	6210	4579	40	782558	573923	98	0.749502
82384	81892	73	30147	30278	64	770	699	0	678	658	0	2025	2108	18	224614	214850	76	0.750498
141716	130147	82	67680	62357	79	1628	1361	15	1563	1280	12	3829	3586	30	413364	365484	90	0.750498
43702	44555	67	20074	20362	46	369	450	0	612	485	0	755	903	0	100128	99712	69	0.753484
186924	147891	89	79290	63113	86	1992	1405	21	2139	1694	24	5354	4463	37	652492	532549	95	0.754479
51724	53182	67	21266	21758	45	283	409	0	476	545	0	934	1042	4	137130	130759	73	0.754479
51634	51072	77	14552	14636	40	446	484	0	320	451	0	958	889	0	125368	125183	71	0.755474
122299	114513	85	35507	33935	74	1446	1490	13	1309	1193	11	2942	2702	26	336860	316481	81	0.75846
276633	201030	98	118724	88776	96	2620	2078	25	3018	2252	27	7236	5567	43	842375	608244	103	0.75846
39504	39016	66	17557	18289	42	265	414	0	294	318	0	737	822	0	103139	104202	68	0.759456
23862	24559	50	7787	7931	34	274	372	0	443	290	0	595	574	0	68808	67525	68	0.760451
216109	169476	100	101361	80044	88	2412	1493	26	2385	1710	25	6306	4800	42	760102	580706	96	0.761447
133082	130794	77	38644	38348	74	1503	1284	14	1678	1653	17	4371	4292	30	536647	514995	83	0.762442
256914	198038	98	122687	96716	94	2074	1674	21	2503	1833	26	6014	4865	38	704863	548790	100	0.762442
160856	145015	81	86316	78067	81	1571	1514	13	1665	1563	17	3900	3631	30	449363	387732	88	0.762442
70154	72038	69	26164	26923	50	306	447	0	556	709	0	1683	1672	17	184558	180341	75	0.762442
44130	45022	69	15324	15710	41	373	393	0	418	413	0	1160	1135	8	132043	126555	73	0.763437
214842	190192	92	80090	71959	88	2565	2383	23	3257	2716	28	6376	5783	38	729026	666879	97	0.764433
20455	22394	45	8181	8780	34	80	136	0	62	162	0	532	393	0	59759	63868	65	0.765428
53194	59407	43	20375	21370	43	430	497	0	485	587	0	1273	1185	10	151402	147655	75	0.765428
168122	147071	82	72157	60991	81	1585	1519	16	1702	1445	18	4389	3718	33	445124	370433	87	0.765428
123066	100733	84	111278	100050	82	3492	2788	30	3849	3522	30	8784	8254	42	942272	857302	88	0.765428
45463	45544	69	18860	19125	47	353	389	0	572	604	0	876	776	0	110271	113712	71	0.767419
195547	173808	87	80575	72363	85	1899	1617	20	2859	2265	26	6844	6187	36	793874	698784	92	0.768414
49200	48663	77	14853	15113	41	297	365	0	515	578	0	1267	1231	11	146011	148467	73	0.768414
198778	127164	163	94454	64146	145	1992	1277	12	2418	1711	16	5593	4245	31	670630	489321	183	0.769409
37708	37693	57	9715	9785	36	173	235	0	263	241	0	771	753	0	102226	100188	69	0.770405
103600	100515	81	38338	37382	73	738	716	0	902	772	0	2073	2042	21	225326	203946	92	0.770405
67540	71615	65	15259	15993	40	683	673	0	592	567	0	1106	1138	7	140079	138936	74	0.770405
253046	191855	98	114792	89622	94	2895	2019	28	3512	2945	30	8898	6734	46	1.04329e+06	790881	102	0.7714
46344	47897	58	21567	22168	45	391	401	0	420	374	0	958	1013	2	95716	97317	71	0.7714
150451	141931	82	45424	44456	77	1791	1639	17	1888	1742	17	3997	3751	30	440167	418717	85	0.7714
66444	65881	71	48185	49091	70	800	898	0	682	778	0	1218	1241	10	164257	157271	75	0.7714
34696	35538	62	11810	11887	39	280	235	0	314	255	0	838	875	0	108861	107655	75	0.772395
32162	30633	63	15740	15617	44	288	384	0	343	402	0	664	677	0	70365	71353	70	0.772395
144494	137317	80	44889	43039	77	1623	1602	16	1368	1185	9	3687	3582	29	432350	400503	95	0.772395
129426	118428	88	55656	50123	79	1494	1216	12	1625	1523	15	3932	3567	31	493715	444443	96	0.773391
41004	39138	68	10220	10205	36	293	370	0	127	310	0	759	588	0	103045	103942	72	0.773391
181843	153418	86	86088	72958	85	2216	1912	22	1772	1415	17	4046	3442	31	419013	351142	92	0.773391
181306	159967	89	68117	59666	83	1652	1482	17	1490	1465	15	4214	3723	33	488664	425984	90	0.774386
76732	71699	89	34399	31744	72	684	695	0	752	818	0	1521	1316	14	184315	175786	78	0.776377
265957	204209	98	124324	98285	96	2459	1872	23	3097	2292	30	7490	5951	42	811680	638652	103	0.776377
138760	134340	81	73633	72162	78	1086	1111	7	2044	1646	19	3949	3799	30	509003	495378	85	0.777372
114913	107878	77	57022	54084	75	1466	1298	14	1544	1380	16	3536	3297	28	441697	416536	82	0.777372
33901	35557	63	14132	14665	40	249	285	0	36	172	0	507	536	0	77026	80181	68	0.777372
110567	108893	76	20633	20727	48	818	683	0	1366	1214	11	3356	2972	27	389358	372236	82	0.778368
153058	144830	81	42161	38996	76	1773	1679	18	1934	1821	19	5340	4873	36	546727	505734	88	0.778368
58306	59511	70	17092	17322	42	591	676	0	491	518	0	1204	1142	9	139712	140409	73	0.779363
120606	117124	77	39036	37667	75	1436	1239	13	1519	1409	16	3872	3903	29	458180	436763	84	0.779363
113075	109415	78	33881	33904	73	920	992	0	1135	1263	11	3816	3716	28	415419	402168	83	0.780358
111069	111680	74	54549	53399	74	1046	1048	5	1444	1311	13	3220	3153	26	332950	326347	82	0.781354
247996	187889	108	119864	93412	94	2983	2514	26	3262	2320	32	9063	7052	44	1.04148e+06	802635	100	0.783344
86987	86237	73	35558	34777	72	906	838	0	1015	1038	5	2339	2201	23	261402	253141	78	0.783344
163873	138089	89	68903	57755	85	1465	1200	11	1484	1414	14	4015	3423	31	430689	371916	92	0.783344
126317	123779	84	35066	34529	71	1555	1439	14	1729	1739	17	4100	3843	30	486164	461987	83	0.783344
46075	44346	67	19456	19508	48	204	196	0	360	285	0	840	919	0	95743	97602	73	0.78633
44395	45372	59	18072	18069	46	414	502	0	349	486	0	871	822	0	94604	90435	71	0.787326
28289	29199	53	10728	11115	37	144	251	0	74	168	0	637	584	0	71375	68766	66	0.788321
170649	146110	84	74920	63382	84	1932	1560	18	1991	1749	21	5381	4819	36	636437	536909	92	0.790312
140510	125958	81	61209	53593	83	1724	1443	15	2200	1804	19	3901	3466	31	484129	425101	99	0.790312
47337	49586	68	21188	21690	46	589	357	0	467	406	0	1211	1128	9	158708	157758	71	0.790312
91202	84702	79	45786	42449	74	760	723	0	727	612	0	1741	1723	18	212114	198758	81	0.790312
48409	51904	46	20642	20757	47	481	550	0	205	382	0	740	786	0	122344	117324	73	0.793298
149747	131781	87	52784	46430	82	1311	1073	8	1142	1193	10	3181	2687	29	344691	294104	90	0.793298
69762	71489	70	26051	26741	52	783	607	0	665	745	0	1579	1589	16	198973	199041	75	0.793298
52547	53657	71	11652	11532	38	419	575	0	523	494	0	810	828	0	109656	108053	74	0.795289
108657	99316	80	48256	44316	75	1036	976	0	861	947	0	2634	2522	25	338385	309367	84	0.797279
147040	130886	84	71239	63330	82	1621	1516	16	1522	1427	17	3626	3196	30	379872	338263	89	0.798275
58463	57494	77	17186	17223	42	382	456	0	414	545	0	991	1053	5	131538	130546	73	0.79927
30698	31314	45	12902	13139	40	180	192	0	322	247	0	600	649	0	68167	69400	67	0.79927
103842	102797	76	37406	36622	73	796	747	0	1055	831	0	2328	2281	22	261761	250483	82	0.800265
106764	102810	78	46855	46303	74	1135	1034	6	1232	1188	9	3250	3174	26	364022	342621	82	0.802256
41262	42064	63	12626	12892	38	368	344	0	313	404	0	894	898	0	93088	92177	76	0.803251
105917	104576	74	25562	25460	63	1053	1055	5	1599	1388	15	3312	3086	27	414864	412898	79	0.803251
127731	123085	78	30346	29652	74	1380	1297	11	1907	1577	20	3824	3777	28	486683	457571	86	0.804247
137335	133755	79	89878	88025	78	971	1080	6	1732	1536	16	3413	3357	28	436454	414249	83	0.804247
135907	117381	88	55015	48522	80	1707	1178	12	1351	1221	11	2422	2077	24	279293	243157	89	0.807233
71300	72446	62	36227	36603	69	693	657	0	688	708	0	1703	1645	18	190771	187191	77	0.807233
119813	88541	102	43224	29466	101	1260	601	0	1189	879	0	2694	1886	18	310193	209692	110	0.807233
73730	76781	70	28533	29450	57	674	577	0	524	689	0	1573	1653	17	209674	207672	74	0.807233
153263	148020	78	69829	67732	78	1224	1548	14	1807	1679	17	4867	4462	31	605012	565158	87	0.807233
120283	111979	86	42472	38937	78	1178	1231	9	1652	1500	17	3841	3645	30	478124	443551	85	0.808228
47049	46255	69	20876	21130	48	370	333	0	380	311	0	707	716	0	104000	100136	72	0.808228
253124	187608	97	111424	83077	97	2678	2114	27	2882	1963	31	8328	6507	44	1.03777e+06	777854	106	0.809224
191522	156034	93	90529	76802	84	1718	1566	17	2032	1676	21	4264	3555	33	455824	385423	90	0.809224
65144	64386	77	20523	20461	47	779	709	0	421	475	0	1221	1273	12	136057	137484	74	0.81221
182670	152231	88	82371	68153	87	2052	1893	18	1611	1328	17	4296	3775	31	472017	389105	93	0.813205
74103	75558	73	35377	35373	70	1101	886	0	641	597	0	1874	1862	19	199985	195748	87	0.813205
109555	108796	77	44500	43903	73	904	861	0	1121	1105	8	2688	2568	23	353362	347550	81	0.813205
32818	33780	50	13764	14292	39	345	413	0	187	275	0	716	716	0	91768	86311	74	0.816191
162704	138642	86	67847	58704	83	1086	1105	7	1614	1582	16	4343	3759	32	537709	462928	90	0.816191
238600	192260	96	108448	89026	94	2166	1621	20	2904	2311	27	6504	5290	40	715998	585192	102	0.816191
37331	37572	66	11359	11732	38	310	328	0	469	386	0	543	504	0	74802	73351	71	0.817186
36310	35646	68	15004	15115	40	540	366	0	314	355	0	618	648	0	80152	79643	71	0.818182
86283	86119	76	41599	41614	72	781	784	0	1102	928	0	2377	2507	21	301895	294523	79	0.818182
79475	78590	73	32399	32567	69	376	470	0	723	709	0	1788	1708	18	184030	180268	76	0.819177
118136	116716	77	49503	48679	75	1513	1602	15	1670	1540	16	4152	4059	30	479948	457872	83	0.819177
98389	100371	73	35591	35739	71	652	540	0	924	790	0	2495	2505	23	302792	300092	80	0.819177
197425	177894	91	78372	70288	83	2218	2256	20	2901	2484	26	6283	5784	36	608522	542077	101	0.819177
153428	128428	83	64965	54410	82	1283	1296	12	1334	1202	11	3685	3084	31	419592	350376	89	0.819177
36502	35851	71	8930	8861	36	217	319	0	412	432	0	931	1011	2	101025	101835	68	0.821168
252913	175099	105	108161	78610	101	1922	1322	18	2448	1829	23	5680	4357	40	636332	469988	107	0.821168
24090	25428	46	11143	11732	37	323	399	0	302	258	0	429	461	0	63434	63424	67	0.821168
37392	38481	66	13677	13778	40	331	326	0	349	325	0	975	1031	4	125165	126674	75	0.824154
98871	99235	74	35020	34915	71	695	814	0	941	768	0	1990	1958	20	255296	253881	78	0.824154
40126	43017	58	14223	14418	40	290	409	0	358	258	0	895	910	0	115089	116561	72	0.825149
50307	52221	63	24667	24608	55	176	240	0	551	528	0	957	955	0	115271	113353	71	0.82714
66119	65996	71	33007	33270	69	587	624	0	597	630	0	1803	1816	18	203031	199869	77	0.829131
184394	152134	87	84997	71063	85	1497	1397	13	1855	1580	20	4789	4066	34	513692	413129	92	0.830126
145706	134258	79	76710	70864	79	1775	1577	18	1693	1421	16	4065	3553	32	444332	406707	85	0.830126
59998	62600	62	20064	20424	46	679	528	0	430	372	0	1270	1322	12	130069	128611	74	0.830126
55899	54617	78	16467	16774	42	752	797	0	605	658	0	1279	1339	12	150059	148734	75	0.831121
106466	107492	77	51191	50380	73	1485	1643	14	1856	1702	17	4095	4181	29	469938	455839	83	0.832117
132060	113688	84	64195	55742	81	1327	1100	9	1317	1148	8	3364	2844	28	384384	336112	87	0.833112
36890	38437	54	14026	14372	40	378	470	0	215	361	0	717	796	0	76047	79046	68	0.833112
249308	189648	97	129841	103603	96	2636	1832	25	2866	2261	29	6370	5021	40	743255	573581	104	0.835103
180326	163162	86	65927	60365	80	1569	1451	16	2134	1853	20	4144	3920	30	490326	443120	88	0.835103
41252	43681	52	19681	20748	42	287	341	0	295	385	0	871	844	0	101352	105164	72	0.835103
49129	48258	73	12570	12956	38	394	413	0	335	418	0	1198	1077	7	129614	130240	72	0.835103
149870	137670	81	64579	58458	79	1424	1270	12	1506	1404	14	3690	3357	30	452867	401565	86	0.835103
131869	117095	84	67222	61071	79	1166	1106	7	1203	974	0	3281	2861	29	355995	315865	87	0.836098
67345	68349	70	19071	19040	47	493	633	0	263	400	0	1264	1345	12	146547	143205	78	0.838089
74415	76798	70	31595	31829	70	584	463	0	647	569	0	1227	1311	11	175312	172597	77	0.838089
221462	172387	91	96906	77652	89	2048	1542	19	2253	1958	21	5646	4392	38	599500	464557	95	0.841075
61128	51810	87	27611	22683	87	342	345	0	503	373	0	1120	874	0	155131	119192	87	0.841075
45787	47440	68	11027	11665	36	306	354	0	332	438	0	973	1048	5	132113	136908	71	0.84207
83388	82606	67	37273	34603	73	883	886	0	697	687	0	1904	1835	20	223921	205261	85	0.84207
169627	147619	84	91148	79342	83	2025	1747	20	1822	1435	18	3870	3380	30	502605	437688	88	0.844061
35165	36346	60	13530	13740	40	340	201	0	264	341	0	858	852	0	120263	121468	70	0.845056
116676	112301	88	41531	40728	74	1176	1133	8	1586	1400	14	3450	3289	28	397312	389744	82	0.846052
216534	178394	87	122894	107244	87	2225	1840	22	2181	1889	20	5482	4739	37	654415	549316	94	0.847047
141518	128408	81	68497	61483	80	1611	1332	12	1539	1348	15	3609	3300	29	417268	377741	86	0.847047
42239	42828	77	14935	14295	47	474	460	0	391	315	0	1087	935	0	133962	121108	81	0.847047
20714	21720	48	4606	5063	28	386	398	0	17	107	0	437	440	0	63208	65826	62	0.847047
86916	83703	76	28424	26309	73	589	663	0	958	814	0	1731	1662	18	214378	209545	81	0.848042
175237	146974	90	68527	57617	85	1494	1220	13	2044	1832	22	4500	3786	34	495280	422306	91	0.849038
88659	87942	74	34455	34109	71	722	671	0	895	906	0	1594	1478	16	198510	194593	77	0.850033
170997	158399	92	85099	80412	82	1310	1343	13	1939	1661	19	4602	4412	31	562479	510402	88	0.850033
32823	31891	71	13784	13954	41	324	415	0	273	236	0	726	663	0	80860	79454	68	0.853019
259486	193738	96	116239	87607	93	2766	1939	28	3364	2611	30	8823	6487	46	1.04858e+06	794116	101	0.854015
120222	113698	95	57933	54036	95	1442	1490	14	1530	1605	15	3940	3523	30	496267	449776	95	0.854015
67825	71935	57	21247	22173	44	646	623	0	663	722	0	1377	1395	13	153681	149146	74	0.854015
118024	117886	78	58346	57661	74	1032	1094	7	1373	1340	11	3660	3579	28	445689	420976	81	0.854015
124199	120998	76	67876	66685	76	1411	1086	7	1824	1768	17	3911	3677	28	464771	445111	83	0.854015
102657	95214	78	46794	43239	76	1019	822	0	1024	810	0	2264	2131	22	256921	234422	83	0.857996
46763	45120	83	16580	14944	67	312	376	0	211	475	0	1093	977	0	123469	108624	83	0.857996
192571	156914	87	70529	57561	84	1816	1454	17	1894	1685	20	4591	3718	35	482387	408427	93	0.857996
83001	81863	73	34555	33350	71	995	978	0	952	720	0	2298	2159	22	231296	211331	79	0.858991
32775	34091	54	11111	11667	37	330	422	0	266	304	0	774	962	0	105884	105912	70	0.858991
107198	107574	77	30733	30137	65	888	915	0	859	941	0	2298	2231	21	283506	267624	81	0.858991
41054	41943	63	14643	15175	40	498	366	0	279	331	0	957	936	0	113576	110668	71	0.858991
77573	75770	75	34168	34422	70	604	728	0	419	608	0	1539	1611	16	175447	169314	76	0.858991
160314	143156	86	59993	53653	81	1301	1209	10	1963	1651	18	4239	3972	31	498822	453694	91	0.859987
259233	199421	98	92944	72112	95	2225	1739	23	2690	2097	26	6678	5250	41	751440	589368	104	0.859987
112845	110578	79	45177	44182	73	1100	954	0	1244	1222	10	3158	3171	25	358183	345718	81	0.860982
98056	96657	78	30923	31290	71	815	854	0	1076	1072	6	2808	2729	25	368320	361138	80	0.864963
37293	37748	66	23068	24046	51	197	281	0	161	256	0	780	754	0	85199	90859	70	0.864963
29549	28865	62	11891	12371	37	210	326	0	220	345	0	564	548	0	84102	83950	68	0.864963
35513	36899	66	11153	11444	37	210	370	0	484	412	0	999	1008	2	114142	109719	71	0.868945
173566	113797	107	76749	49012	101	1860	1363	11	2054	1407	14	4622	3216	47	531493	356869	110	0.86994
46822	49034	65	16446	16749	43	314	331	0	430	408	0	938	1002	1	134038	134591	73	0.86994
167762	150051	84	83939	74536	82	1784	1455	17	1360	1219	11	3912	3571	30	456252	414830	89	0.871931
25395	24777	62	9254	9546	35	127	171	0	140	204	0	628	545	0	74243	75502	67	0.872926
105313	101652	86	44138	44021	73	593	652	0	1048	1067	5	2721	2679	25	342203	327340	82	0.873922
64119	64105	73	21660	21548	49	639	729	0	787	621	0	1367	1341	13	134791	132251	75	0.874917
54558	55177	69	19779	19774	47	382	431	0	413	508	0	987	1164	9	126253	126800	72	0.875912
107615	107707	77	53702	53347	73	1006	1082	6	1551	1345	15	2968	2753	26	393047	374548	81	0.875912
60971	62277	68	17592	17990	43	171	406	0	547	456	0	1185	1208	11	140509	140353	74	0.876908
165120	157075	81	53711	51620	78	1453	1371	13	1801	1682	19	4930	4783	32	539371	513039	85	0.877903
74663	77038	70	38721	38735	70	526	449	0	600	684	0	1676	1624	18	192962	182786	76	0.878898
35374	37425	53	16519	16883	43	233	317	0	155	255	0	603	733	0	86649	88053	71	0.880889
44053	45115	68	17708	17242	45	410	467	0	463	498	0	920	997	0	126366	120291	74	0.880889
120601	117537	78	27555	26986	66	1110	1109	7	1444	1348	13	3011	3088	25	347089	327682	82	0.881885
175394	149603	84	81180	68910	82	1354	1272	13	1673	1268	14	3949	3164	33	417622	342397	90	0.88288
116920	113052	75	52877	52140	75	1242	1091	7	1210	1217	11	2759	2638	24	307455	293825	80	0.883875
137840	130993	90	56480	54534	76	1520	1414	16	1714	1701	15	4198	4214	30	560299	527517	86	0.884871
35874	38204	56	14219	14601	40	197	218	0	316	338	0	762	842	0	89230	87862	70	0.888852
150932	137621	81	56770	50843	78	1491	1271	12	2112	1897	22	4844	4775	32	582629	534747	87	0.888852
41243	44491	47	20450	20792	46	291	219	0	341	384	0	786	770	0	88068	87562	70	0.888852
27318	28948	42	9662	9979	36	232	378	0	113	139	0	417	553	0	65975	68429	64	0.889847
110554	111562	75	52092	51181	73	1157	1048	5	1485	1600	15	3553	3243	27	425070	413204	82	0.890843
95825	94513	75	32332	32262	72	920	852	0	970	1053	5	2446	2298	23	285367	275612	79	0.890843
121459	119493	76	49957	48786	74	1165	1139	7	1371	1227	13	3630	3451	29	450052	426836	83	0.890843
357241	247026	121	225885	166469	119	5916	4341	36	6230	4459	43	14569	10908	55	1.04858e+06	1.026e+06	125	0.892833
237922	187827	93	129660	105777	92	2382	1572	25	2457	1807	25	5554	4473	38	649898	528647	99	0.892833
127115	120994	89	50188	47267	90	1384	1468	14	1548	1488	16	3940	3650	29	486866	446145	94	0.892833
226506	180426	102	82427	67375	88	1993	1723	18	2387	1824	24	6639	5538	39	707139	579265	93	0.893829
127638	121909	94	39993	39412	74	1383	1249	13	1463	1396	13	3795	3877	28	489543	473003	83	0.893829
123964	113640	81	59933	53788	80	1033	888	0	1536	1086	7	3142	2833	27	333057	295905	84	0.894824
50632	50791	74	15472	15742	41	271	303	0	558	478	0	1016	1105	7	153257	151712	74	0.894824
138015	133121	80	53642	51924	77	1426	1571	14	1657	1533	15	4486	4400	30	554830	539723	85	0.894824
45754	44378	67	16485	16757	44	351	365	0	537	476	0	765	848	0	107244	105333	72	0.896815
42083	42437	68	11277	11528	38	165	286	0	537	459	0	901	981	0	124974	129316	71	0.896815
31221	32738	56	8892	8854	36	387	623	0	244	258	0	748	710	0	92930	89571	71	0.89781
73348	74557	67	22255	22145	52	474	494	0	617	637	0	1395	1371	12	166366	154537	76	0.89781
117160	116189	74	39205	38234	73	1281	1073	6	1548	1586	16	3917	3809	29	441137	429168	91	0.89781
96330	96820	72	31514	31609	72	968	818	0	1022	1067	6	2490	2391	23	345652	327840	80	0.89781
30440	34098	41	6388	6723	31	275	335	0	401	415	0	771	944	0	107432	102982	69	0.89781
36367	36204	66	14703	15188	40	486	443	0	104	154	0	994	911	0	95396	96446	73	0.89781
45371	43807	77	13915	14028	41	631	562	0	446	346	0	1018	1044	4	132998	134192	73	0.899801
175142	147847	93	80565	69700	84	1274	1098	10	2097	1902	21	4479	3835	33	516059	435370	90	0.900796
135439	129080	87	41146	39933	75	1392	1304	13	1571	1744	17	4488	4418	31	554390	525331	87	0.902787
56225	56650	71	19398	19819	45	485	495	0	488	516	0	1093	1071	6	134431	134955	74	0.902787
23058	24231	46	11764	11946	38	231	324	0	193	177	0	670	519	0	87472	91634	67	0.902787
264408	193160	97	118829	87952	95	2404	1818	23	2609	2028	27	7230	5454	43	763424	573619	101	0.903782
201723	158094	106	75125	59041	91	2246	1790	21	2233	1823	22	5763	4640	38	705448	554678	106	0.903782
307311	214585	118	169229	123646	107	3780	2769	30	3715	2672	34	9076	6565	48	976772	711662	114	0.903782
47507	47470	69	19979	20059	49	443	438	0	426	527	0	985	997	0	137053	139247	73	0.907764
139843	125889	82	66255	58814	79	1360	1039	8	1340	1120	9	3146	2826	28	363058	314106	86	0.908759
166704	142691	102	94414	82137	102	1370	1221	11	1646	1269	15	4121	3616	32	511200	434725	102	0.908759
66438	69712	68	17521	18347	41	434	526	0	904	702	0	1738	1806	18	215909	212035	74	0.908759
146253	134256	79	46426	41551	77	1240	1261	11	1502	1537	15	4037	3701	30	457252	416792	85	0.909754
107781	108695	73	40689	40694	73	1244	1292	11	1156	1135	9	2244	2292	21	282364	276297	80	0.909754
88551	88319	73	25490	25171	59	900	904	0	1020	1049	4	2107	2086	20	241266	234556	79	0.91075
118670	116622	76	54022	52864	75	960	1048	6	1372	1131	10	3312	3279	27	428915	414195	81	0.91075
141737	138012	79	46848	45867	76	1666	1572	15	1780	1768	19	4806	4419	32	585946	559830	84	0.911745
213870	174555	93	94434	75587	88	2657	2067	23	2363	1808	23	5711	4811	37	589409	481762	94	0.911745
115129	106094	80	54619	49489	78	1150	1077	7	1100	960	0	2289	2017	23	267474	241700	80	0.911745
217393	171738	105	95922	77583	93	1713	1483	15	2678	2024	27	5817	4623	39	639206	530588	108	0.911745
166961	159256	80	58838	57052	76	1363	1258	13	1882	1913	19	4877	4592	32	588864	556588	84	0.911745
151682	132749	100	68200	61907	82	1267	1234	10	1206	1142	8	3328	2949	28	345708	298801	87	0.913736
56186	55902	74	22848	22949	54	390	338	0	408	453	0	945	945	0	130430	129599	77	0.913736
120275	113962	80	34149	33633	74	1032	896	0	1487	1548	15	3606	3431	28	423821	403239	83	0.914731
141911	128849	82	81099	72055	80	1261	1115	7	1416	1292	15	3469	3075	28	367441	327940	83	0.916722
110799	111906	75	76519	76100	75	1179	1099	7	1424	1335	13	3744	3568	29	397649	388840	81	0.916722
163080	143574	82	79592	71306	81	1422	1198	11	1560	1484	16	3839	3228	31	405311	361513	91	0.916722
88000	89350	62	33663	33794	71	508	416	0	760	903	0	1890	1919	18	227723	226788	78	0.917717
91237	90097	74	29920	29798	67	795	705	0	881	971	0	1865	1827	18	201569	192634	90	0.917717
190738	153932	88	90905	75549	87	1256	1213	12	1941	1702	18	4509	3751	33	560335	465622	94	0.917717
72269	72729	72	23207	23626	51	615	626	0	789	701	0	1721	1662	17	191415	189596	77	0.918713
167186	143337	85	73411	65643	82	1443	1435	13	1972	1606	19	4452	3938	32	507161	446386	91	0.919708
100513	102207	73	60734	60875	73	1348	1281	11	1041	1044	4	2443	2401	22	290027	287440	79	0.919708
201656	160059	94	82531	66073	87	2090	1710	18	2348	1897	24	5568	4650	38	695859	558238	94	0.919708
226129	178302	94	95084	78182	91	1886	1422	19	2443	2034	24	5123	4045	37	565156	446822	97	0.920703
129229	126949	81	56809	55768	75	849	993	0	2026	1978	18	4469	4424	30	530710	502801	86	0.920703
76539	73249	73	34568	32173	71	883	645	0	717	647	0	1433	1552	15	170736	156771	77	0.920703
216118	173259	92	94154	77265	92	1957	1641	20	2036	1691	21	4917	4222	34	580007	475727	96	0.921699
154610	137674	83	77900	69941	82	1913	1921	17	1994	1846	19	5284	4856	35	644565	581862	91	0.922694
133969	130092	78	49888	48659	75	1297	1207	11	1790	1759	19	3926	3934	28	458190	443163	83	0.923689
180329	145235	89	73139	59551	84	1665	1359	15	2055	1665	22	4785	4025	34	629986	509921	91	0.924685
108593	106614	82	49084	48256	73	853	834	0	830	763	0	1955	1895	19	263442	250327	81	0.927671
99026	98176	74	30912	30400	71	962	960	0	1165	1212	9	2417	2421	23	310159	298156	82	0.927671
123498	120920	83	49159	47490	74	1064	1023	3	1614	1429	14	3825	3614	30	457378	435815	82	0.927671
104175	95703	89	40989	37488	76	907	793	0	1040	991	0	2641	2400	25	290503	268303	85	0.928666
124496	108055	83	56553	48334	79	888	761	0	989	874	0	2353	2018	23	306416	258801	88	0.930657
57407	57208	69	22889	22857	51	723	722	0	487	556	0	1249	1161	10	147326	147319	74	0.932648
43581	42739	64	15836	16013	42	211	244	0	306	368	0	734	864	0	101038	99828	73	0.933643
111433	111932	73	55494	55119	74	1134	965	0	1447	1373	14	3969	3989	30	441010	424958	82	0.933643
123078	120445	76	44529	43319	75	929	803	0	1245	1256	12	3750	3702	29	431609	413653	83	0.934638
137763	130101	79	66413	62012	78	2042	1647	19	1536	1356	15	3534	3265	30	410321	384546	85	0.936629
35197	36201	53	11900	12542	37	419	491	0	295	343	0	586	585	0	93721	92781	69	0.936629
245133	196600	102	112545	89343	92	3055	2263	28	3401	2696	29	7784	6520	42	840404	713527	100	0.937624
38326	38146	65	10834	11060	37	365	463	0	337	385	0	906	763	0	84497	82960	69	0.94061
264673	199429	102	122590	97148	102	2475	1908	22	3032	2185	30	6133	4750	39	683629	528909	108	0.941606
131489	70872	107	65888	35608	105	1659	1025	4	1351	664	0	2787	1672	20	339595	181844	113	0.941606
122996	117337	93	45396	41681	93	1101	1066	5	1348	1407	13	3619	3326	28	407473	372466	93	0.941606
45872	49836	54	15270	15933	40	257	269	0	758	690	0	1126	1131	8	160829	160281	72	0.942601
107029	107670	74	33329	33326	72	1120	1154	9	1110	1187	10	3009	3134	24	405977	382647	81	0.942601
28556	29191	55	15341	15507	42	373	353	0	475	406	0	704	749	0	79198	78276	69	0.944592
26882	28916	47	11242	11603	37	270	286	0	180	255	0	526	543	0	84746	87335	67	0.945587
122064	119313	79	38939	38086	75	1380	1337	12	1754	1497	16	3179	3124	27	394088	375417	83	0.946583
46230	48506	57	18813	19135	44	303	254	0	488	395	0	834	906	0	114725	113316	72	0.946583
142739	126166	85	53842	47513	78	1362	1425	13	1662	1314	16	3616	3268	28	400549	352173	84	0.946583
33315	36939	41	11121	11692	36	273	289	0	262	139	0	902	969	0	109868	108800	69	0.946583
313806	226078	103	135457	101829	98	3112	2457	27	4340	3291	36	9594	7313	50	1.04858e+06	821656	105	0.948573
90706	90655	77	35357	35503	71	792	828	0	1051	821	0	2106	2138	20	270650	257172	80	0.948573
106994	108761	74	48614	48441	73	1288	1491	12	1268	1280	11	3357	3261	27	429973	424783	80	0.948573
58229	60289	67	11377	12072	37	586	558	0	485	625	0	1241	1357	11	185605	188406	74	0.948573
47731	46647	74	15757	15934	42	414	361	0	163	336	0	1026	1160	9	107972	108259	72	0.952555
142796	131544	82	65028	59490	79	1387	1169	11	2029	1536	21	3935	3439	32	455759	411235	96	0.952555
110334	107102	77	36055	35670	73	892	943	0	1276	1374	13	3538	3326	27	436624	423282	82	0.95355
154055	82442	187	57923	35058	166	1726	840	0	1488	729	0	3330	1929	20	435987	234539	208	0.954545
97028	97256	73	32478	32396	71	1177	1104	8	1021	1006	2	2799	2739	24	368269	347012	81	0.954545
197477	158165	93	80517	64318	86	1895	1481	19	2201	1666	23	5871	4642	40	674599	546187	94	0.955541
85641	85969	73	36211	36241	70	753	759	0	593	703	0	1873	1692	16	223788	219592	77	0.956536
129736	126096	77	75041	72920	78	800	795	0	1552	1550	14	3272	3050	27	449911	421085	94	0.956536
121004	118989	76	35048	34810	74	1404	1302	12	1513	1484	15	4314	4227	30	487910	467555	83	0.957531
164840	140316	98	66700	56998	81	1842	1488	19	1714	1484	17	3775	3195	33	419074	355953	88	0.957531
75705	75244	74	22682	22862	51	611	637	0	552	631	0	1578	1545	16	177760	178786	76	0.957531
174970	146187	86	69288	58638	84	1927	1577	17	1665	1429	16	4256	3673	33	458487	390528	92	0.958527
156761	141253	84	69269	60750	81	1598	1406	17	1931	1751	18	4437	4011	32	559773	503142	87	0.959522
228530	178258	98	86636	69138	89	2040	1550	20	2507	1817	26	5700	4751	37	643430	513685	96	0.961513
128067	111787	97	38488	32379	97	1223	1045	5	1530	1186	11	3714	3333	27	438478	374204	97	0.961513
60281	64228	67	18719	19571	44	324	445	0	609	537	0	1229	1255	11	147317	144659	74	0.961513
28670	33578	39	11763	12528	37	322	342	0	441	232	0	756	757	0	101419	103874	69	0.961513
45657	47744	55	16403	16601	43	386	489	0	453	567	0	1149	1280	10	151913	155071	71	0.963504
154731	139936	83	115008	107166	82	2326	1967	22	2864	2724	25	7472	6985	40	828463	762669	87	0.964499
115740	113296	78	52701	50954	76	1244	1024	6	1583	1323	11	3194	3176	27	419356	402041	93	0.964499
41445	41133	65	10377	10544	37	496	318	0	290	318	0	695	796	0	98489	93320	72	0.967485
95730	88033	78	36579	32676	74	931	987	0	718	771	0	2070	1717	22	224085	202646	81	0.96848
45766	46012	68	15569	15684	42	431	458	0	589	542	0	800	708	0	94073	92604	71	0.969476
227612	182795	90	94499	75842	90	2458	1939	22	2738	2157	26	5915	4879	39	653888	532755	97	0.969476
204309	164618	86	78945	62964	86	2104	1797	20	2460	1661	27	5740	4728	38	708332	564027	93	0.969476
54585	58780	50	16083	16882	40	196	283	0	516	406	0	1133	1147	9	149013	149702	73	0.969476
44128	45332	69	14958	15228	41	152	265	0	365	297	0	877	835	0	107893	108679	71	0.970471
165123	147334	84	67445	59314	82	1369	1094	9	1565	1277	16	4144	3618	32	448644	412173	86	0.970471
58927	60853	68	16515	16765	42	746	704	0	761	707	0	907	1143	8	138107	141722	72	0.970471
47337	46941	73	17371	17724	43	555	527	0	440	525	0	1031	1067	6	137669	133970	74	0.970471
155175	129211	88	70162	60280	83	1416	1172	13	1331	1117	9	2659	2357	26	373871	303627	89	0.972462
99010	97188	75	32497	32616	73	940	761	0	1297	1166	9	2956	2915	25	348772	339555	81	0.973457
175893	150859	85	89755	78458	84	1526	1399	15	2060	1585	20	4054	3694	30	479726	403393	90	0.973457
100067	100705	73	35032	34898	71	734	724	0	1268	1156	10	2813	2544	27	349190	343607	79	0.975448
215153	167761	99	86279	67810	90	1868	1455	16	2432	1862	25	5384	4373	37	663516	511006	97	0.976443
118914	118766	75	37495	37069	74	1008	942	0	1481	1228	12	3286	3195	27	389912	376888	84	0.979429
110616	107565	84	28026	27624	61	911	884	0	1211	1114	8	3443	3414	27	411748	394613	79	0.979429
104271	101682	85	42399	41843	72	1078	1190	8	1132	1084	6	3196	3036	25	364807	355145	80	0.98142
174245	147926	88	79576	68239	84	1853	1756	19	1891	1405	20	4343	3784	33	487384	420107	90	0.98142
34075	35471	57	9356	9978	35	107	145	0	86	154	0	527	619	0	82840	85457	66	0.98142
21376	21732	51	10622	10841	37	202	168	0	88	87	0	592	640	0	64053	64981	65	0.982415
141054	117677	83	86196	75810	82	1936	1710	19	2743	2205	25	5470	5131	34	565220	512018	88	0.982415
54763	54653	70	16545	16608	43	625	522	0	279	345	0	1197	1206	10	140344	132733	74	0.983411
31534	31039	71	9062	9227	35	180	320	0	479	310	0	708	788	0	96722	90285	72	0.987392
252362	195469	103	111462	91009	95	2591	2147	24	3036	2334	30	6140	5082	38	688022	549337	102	0.988387
305707	201511	99	207911	151466	100	3988	3052	33	5152	3716	39	11423	8263	51	1.04858e+06	920943	105	0.988387
243070	213534	109	93332	80096	109	2970	2448	25	3320	2789	27	7828	6740	39	876198	741799	109	0.988387
88943	88192	82	29382	29736	68	915	1091	6	784	745	0	1666	1825	18	206276	206137	77	0.989383
81501	76318	90	31337	29430	73	756	787	0	616	824	0	1559	1475	15	176482	164620	90	0.989383
152635	145110	84	66941	64719	78	1766	1749	17	1482	1402	16	3899	3592	30	404362	383060	85	0.989383
28693	28557	62	6824	7182	32	330	312	0	228	181	0	867	856	0	90083	86548	68	0.989383
65547	64350	72	20134	19978	48	664	739	0	267	419	0	1286	1164	11	164429	163691	76	0.991374
183932	157362	89	98335	87069	85	1794	1630	17	2127	1860	20	4289	3819	31	503878	442392	91	0.991374
122422	117671	78	56031	53980	77	1016	1006	2	1072	1141	8	3280	3339	26	356920	337447	81	0.992369
106850	105586	78	32578	32532	72	935	1009	1	1422	1379	13	3243	3212	26	388269	370894	81	0.992369
87032	88374	74	43518	43428	72	641	667	0	960	889	0	2694	2585	23	323927	317981	81	0.992369
141517	126823	79	68738	61331	79	1279	1020	4	1303	1133	9	3392	2895	29	337499	307362	86	0.993364
225839	184357	87	106331	87119	87	2209	1793	21	2282	1813	22	5728	4513	39	612593	488478	98	0.995355
52662	55195	66	13504	13876	39	409	273	0	447	329	0	1014	1044	5	138912	138541	74	0.995355
168789	147154	86	73676	63784	83	1661	1510	15	2268	2081	23	5203	4521	34	595057	523106	91	0.995355
84980	83647	79	32053	31867	71	621	551	0	729	978	0	2159	2010	20	250770	242635	90	0.995355
45378	44765	72	14196	14364	41	334	474	0	504	311	0	1146	1203	10	133652	133030	74	0.997346
41161	41161	59	17257	17236	44	569	586	0	315	303	0	981	868	0	123777	122771	74	0.997346
153674	139727	82	60971	56200	79	1354	1206	10	1437	1401	13	3744	3435	29	374928	344742	87	1.00033
210938	172243	92	73022	57814	89	1953	1646	20	1934	1642	20	5153	4392	36	545652	446717	97	1.00332
70314	69851	78	25892	26162	57	456	553	0	429	797	0	1420	1407	14	169238	163488	78	1.0073
56785	59029	67	18069	18440	44	415	335	0	410	497	0	1287	1213	10	120787	120894	72	1.00829
109369	107992	75	50263	48883	74	1118	1082	7	1220	1308	11	3316	3020	27	381919	369530	82	1.00829
33709	33199	66	11650	11837	38	275	299	0	411	387	0	851	750	0	111303	113063	71	1.00929
136268	125621	88	52243	48605	79	908	956	0	1618	1675	16	3389	3412	27	391831	368668	87	1.00929
106671	103735	75	95621	94596	75	1622	1562	15	2269	1896	21	4515	4462	32	538666	510655	80	1.01029
84590	84213	72	36872	37243	70	688	609	0	729	834	0	1773	1718	18	193113	186503	77	1.01029
41696	41912	68	13452	13774	39	480	553	0	249	208	0	920	913	0	111570	111838	73	1.01128
180512	156959	86	84102	74856	83	1490	1449	14	2126	1870	21	4694	4085	34	575675	511196	89	1.01128
117660	115127	87	37391	36965	74	1174	997	0	1392	1055	7	2677	2521	23	306014	288926	81	1.01228
299887	200603	104	129616	89116	103	2926	1958	31	2965	1926	29	7455	5174	47	837683	560096	121	1.01228
140417	137821	79	50046	49970	75	1489	1276	13	1858	1637	18	3713	3806	28	458688	436074	82	1.01228
134594	115437	81	62115	53593	80	1293	1068	7	874	815	0	2933	2503	27	322120	265335	86	1.01228
114084	112394	79	42306	41656	74	976	887	0	1584	1395	14	2666	2651	24	348870	333887	81	1.01327
123756	110954	81	56575	51151	79	907	1131	7	1619	1253	14	3054	2608	28	343695	309474	86	1.01427
98036	89037	83	38181	34237	76	1138	916	0	906	804	0	1891	1811	19	246002	222534	84	1.01526
222990	178808	100	86480	69154	90	1952	1592	18	2224	1895	21	5508	4326	38	572725	459205	95	1.01626
128080	119877	76	67569	61686	77	1094	1159	8	1167	1132	8	2728	2480	26	304627	267579	83	1.01626
52300	52690	67	18452	18618	45	311	277	0	688	606	0	1106	1080	8	141361	139021	73	1.01725
243010	194456	97	195893	161352	96	4094	3085	32	4172	3204	35	10312	8180	49	1.04858e+06	874705	101	1.01924
34889	38402	50	13388	13658	40	331	229	0	241	290	0	778	638	0	102770	100482	80	1.01924
172843	151349	85	88074	77492	84	1519	1371	13	2049	1829	21	4676	4282	32	486508	424699	90	1.02123
59529	61706	71	27919	28718	59	675	610	0	637	648	0	1327	1268	12	150204	147958	79	1.02123
108888	108283	74	35895	35925	72	1022	1027	3	1041	955	0	3202	2951	27	362691	351018	81	1.02123
36718	37975	50	13418	13735	39	332	509	0	314	355	0	651	684	0	96962	97709	72	1.02223
73455	73883	71	31249	31441	69	439	466	0	592	584	0	1649	1569	15	182598	184457	77	1.02223
161757	152097	80	58553	53281	79	2201	2094	21	2239	2195	22	5557	5027	35	628721	579068	87	1.02223
60640	61283	72	29075	28926	68	470	480	0	586	541	0	1193	1110	7	127520	126645	77	1.02422
51347	52731	70	18393	18654	46	449	381	0	473	412	0	1104	1042	5	125602	124605	72	1.02621
104902	93238	76	51632	45449	77	1223	1065	6	822	688	0	2074	1924	21	233277	200532	84	1.0282
43827	45648	68	13590	14064	39	490	390	0	526	527	0	1227	1173	9	156004	154380	71	1.0292
70235	72166	74	29534	29842	68	783	698	0	528	682	0	1501	1473	14	174434	170033	74	1.03019
40783	42015	56	14676	15050	41	400	404	0	314	353	0	895	885	0	106947	104430	72	1.03019
68378	69018	72	23978	23881	56	302	344	0	633	515	0	1215	1190	9	143389	137230	77	1.03517
118925	116686	76	45335	43873	75	807	824	0	1352	1089	8	2771	2890	23	322569	305292	82	1.03517
27309	28681	49	9493	9741	36	204	356	0	238	290	0	687	804	0	87136	86965	69	1.03517
92957	91623	81	27123	26795	68	979	1031	3	497	589	0	1979	2071	20	220614	217064	78	1.03616
93321	94968	72	27084	26994	62	919	905	0	806	857	0	1981	2020	20	238916	224991	79	1.03616
38045	38591	72	15298	15634	39	416	381	0	208	427	0	852	909	0	136550	135369	78	1.03616
58821	58210	75	17342	17564	44	526	457	0	307	313	0	1077	1021	3	116495	117804	77	1.03716
57680	57838	70	18043	18161	44	649	780	0	665	534	0	1061	1012	3	145580	143930	72	1.03716
134725	118110	82	58039	50782	79	1492	1173	11	1482	1116	8	3099	2642	28	334506	291194	86	1.03816
56466	55822	70	19557	19800	44	238	312	0	545	628	0	1148	1031	5	138446	133941	76	1.03915
57173	56744	71	24182	23981	56	453	403	0	509	405	0	1257	1234	10	132841	128684	74	1.04114
125935	124935	78	49638	48800	74	1606	1638	16	1857	1623	16	4260	4111	30	482009	459340	83	1.04114
62065	65604	67	21050	21177	46	465	439	0	352	475	0	1088	1172	10	147958	143524	74	1.04214
111343	111422	74	42911	42327	73	1036	1115	8	1146	1173	7	3628	3348	29	387346	376051	82	1.04214
172935	147496	83	56488	47862	82	1391	1208	12	1846	1286	17	4511	3751	34	532106	456836	90	1.04214
137582	128981	82	54305	50401	77	1317	1107	8	1643	1498	14	3664	3374	30	398266	364035	84	1.04313
119754	115887	79	44419	43154	76	1064	793	0	1383	1244	11	3712	3533	28	412436	389020	87	1.04413
72594	73333	72	23644	23758	50	535	479	0	792	690	0	1242	1342	12	155561	149772	75	1.04413
32692	34182	54	12169	12528	38	336	329	0	304	335	0	536	638	0	76632	76746	69	1.04413
27312	27840	50	10821	10922	38	220	218	0	306	251	0	703	758	0	91005	89518	70	1.04612
50344	51433	60	15561	15909	42	407	345	0	410	514	0	883	877	0	127787	126938	73	1.04612
195152	161505	94	82071	69796	87	2429	2056	22	1945	1702	20	5070	4367	36	569062	471644	94	1.04612
54612	54835	71	19790	20062	47	528	539	0	488	522	0	1287	1322	12	160801	155108	76	1.04711
226594	175796	99	96157	74297	89	1886	1451	17	2457	1863	26	6245	5058	40	761742	592080	99	1.04811
188400	158265	87	71565	60011	85	1567	1369	13	1674	1431	16	4563	3876	34	526016	452856	93	1.04811
259815	192327	97	96237	71301	94	2921	2014	30	2982	2076	30	7483	5729	44	892898	660270	104	1.0491
105664	105840	73	40592	40624	71	1335	1125	8	1337	1291	11	3804	3783	28	472137	455422	79	1.0491
39598	43709	49	10287	10742	35	301	443	0	269	266	0	828	951	0	100893	103185	72	1.0491
67207	67133	72	29812	29959	64	50	134	0	624	405	0	1193	1187	8	154615	148980	86	1.0491
60539	59717	76	18739	18743	47	288	420	0	470	426	0	855	911	0	120110	119547	73	1.0501
98091	95905	77	39973	39638	73	641	604	0	1093	1086	7	2264	2305	22	315363	297095	85	1.05109
63509	64473	76	29509	29422	69	423	373	0	459	522	0	1257	1143	9	135508	136460	75	1.05209
134683	130178	76	39427	38647	74	1340	1126	8	1400	1246	10	3363	3292	28	381483	355863	84	1.05209
170805	139175	87	65729	53135	84	1255	1051	6	1979	1554	20	4894	3858	36	577694	472760	101	1.05209
39966	39887	66	14340	14584	40	262	280	0	306	281	0	981	1015	3	117767	119148	74	1.05309
66749	67959	71	28962	29378	69	643	748	0	558	735	0	1506	1514	15	194955	191982	75	1.05309
119109	116479	76	52650	51416	75	1159	1335	11	1131	1153	9	3138	2861	27	390506	363930	82	1.05408
50420	50428	68	16691	16808	44	319	326	0	486	379	0	750	753	0	109944	104724	74	1.05806
46772	48460	66	16943	17309	43	188	375	0	321	400	0	659	796	0	97885	94713	72	1.06005
35075	35969	68	17090	17652	43	494	316	0	364	381	0	689	781	0	92245	89396	71	1.06105
42380	41623	59	7980	8158	33	337	373	0	383	374	0	913	840	0	106265	105903	73	1.06105
303046	206957	106	197870	147293	108	3940	2699	35	4894	3452	37	9908	7389	50	1.04858e+06	841279	114	1.06204
249492	190438	98	104942	81685	97	1869	1605	17	3193	2259	28	7333	5915	42	806672	632523	115	1.06204
110896	110603	77	25727	25977	51	1078	1196	10	1476	1486	15	3760	3913	27	473205	454870	81	1.06204
252394	189504	96	106101	78439	94	2513	1869	27	2824	2058	26	6249	4627	39	703864	524910	100	1.06204
45968	47830	58	24885	25241	54	311	445	0	567	491	0	1059	1012	2	126826	126466	73	1.06503
131577	113344	82	58661	49408	80	1394	1220	10	1300	787	0	2644	2191	25	317076	257010	88	1.06802
60751	62638	64	24729	25058	55	446	473	0	531	531	0	1236	1220	10	141487	141037	76	1.06901
107162	104532	75	48498	47814	74	1335	1109	9	1490	1243	11	3525	3502	28	431186	421295	82	1.06901
36958	35984	72	6736	7042	32	353	417	0	331	319	0	518	624	0	85271	84229	69	1.06901
97807	94348	81	28106	27815	72	1042	931	0	808	818	0	2089	2096	21	263515	251341	79	1.072
106821	104551	78	36872	36568	74	827	846	0	1170	1041	5	3146	3230	26	357800	347377	81	1.072
40975	40911	67	16947	16727	45	205	337	0	250	331	0	842	821	0	88809	84519	74	1.07299
63243	60994	81	26548	26626	60	550	559	0	618	570	0	1090	984	0	143297	142215	74	1.07498
118826	120330	74	38929	39220	73	1027	1107	8	1594	1504	15	4247	4141	30	489068	471982	81	1.07598
119918	116793	76	43426	41642	76	979	927	0	1353	1374	13	3756	3713	27	461929	421280	93	1.07598
30301	32702	46	10898	11673	36	267	289	0	417	454	0	579	710	0	78892	76658	67	1.07598
62359	59018	74	32559	32874	69	328	410	0	445	468	0	957	1008	2	110467	109891	73	1.07697
38889	40073	67	18802	18264	46	397	369	0	434	399	0	1031	1078	7	128661	130204	69	1.07697
249042	187286	99	101843	76092	91	2256	1593	23	2934	2109	31	7545	6117	42	861301	653595	96	1.07797
72033	73806	71	20308	20838	44	547	656	0	673	634	0	1465	1450	14	158952	160247	75	1.07797
26042	28073	61	6990	7110	33	376	227	0	326	293	0	559	645	0	76675	76405	71	1.07896
187510	151574	91	80430	64956	85	1623	1179	14	2371	1893	25	5393	4146	39	653582	524191	95	1.07996
76616	78236	72	17464	17885	42	896	795	0	814	722	0	1416	1458	14	184043	180945	75	1.07996
67357	65315	86	16844	17056	43	628	571	0	616	609	0	1311	1209	10	154681	156054	74	1.08195
136962	130731	87	40843	40331	78	1447	1401	13	1689	1566	17	3584	3258	29	362574	330307	86	1.08195
58316	60435	68	17558	17982	44	405	481	0	572	623	0	1402	1241	14	159175	159084	72	1.08295
130763	129149	77	49318	48347	75	1160	1223	9	1551	1343	16	3951	3801	29	422708	391824	84	1.08295
20394	21635	41	9599	10164	35	159	117	0	101	158	0	310	402	0	52292	54044	64	1.08295
113000	111482	84	34923	34586	73	940	1102	6	1236	1022	3	2945	2873	25	362784	343426	84	1.08494
120245	107614	92	52495	47770	77	1003	885	0	949	888	0	3022	2789	26	348440	313935	85	1.08593
145912	141038	83	78865	76061	78	1159	1063	6	1998	1842	19	4963	4712	34	611481	582994	85	1.08593
87266	79159	75	42506	37991	74	1139	1113	7	776	721	0	1824	1672	19	219402	194278	81	1.08693
131683	124077	83	61802	57308	78	891	856	0	1326	1104	9	2789	2651	24	333975	304252	83	1.08991
38718	41033	67	27182	27983	56	647	617	0	403	348	0	805	792	0	103720	104033	71	1.09489
112190	110693	76	68601	67492	75	1516	1416	16	1280	1423	14	3921	3948	28	478466	457253	85	1.09489
173546	165226	81	52248	50354	78	1373	1441	12	2082	1820	21	4941	4523	33	552520	522078	86	1.09489
78708	81784	71	24130	24787	48	607	533	0	966	803	0	1879	2038	19	220442	218878	76	1.09589
101481	100449	76	31043	31176	71	821	978	0	846	739	0	2094	1910	21	228935	216265	78	1.09887
24167	26124	47	8624	8913	34	230	163	0	343	299	0	514	542	0	63505	64334	66	1.09987
85605	82187	73	41602	39211	73	883	775	0	637	684	0	1649	1468	17	203286	192364	77	1.10086
67532	68537	70	27307	28028	58	563	625	0	672	664	0	1341	1301	13	154325	152204	73	1.10086
234149	185877	104	101012	81808	92	2674	1992	26	2797	2164	26	6708	5511	41	694920	563701	98	1.10285
160302	138480	83	71621	61486	82	1454	1266	13	1504	1186	12	3328	3124	28	405983	353033	86	1.10285
62676	63809	69	23298	23645	48	632	690	0	559	661	0	1360	1300	12	174393	173199	75	1.10385
130870	128063	79	68015	66136	76	1528	1579	14	1553	1506	16	4202	4115	31	512880	490820	84	1.10385
57215	58521	57	14745	15186	40	487	601	0	635	518	0	1069	1099	7	140524	143105	74	1.10484
38866	38744	69	11686	11871	37	358	322	0	434	413	0	1081	1010	3	135230	134886	72	1.10584
71373	72387	72	44442	44748	70	668	816	0	594	665	0	1220	1352	12	155211	151339	74	1.10584
56244	61207	49	27385	27593	67	787	728	0	564	614	0	1286	1220	10	142451	136255	75	1.10683
116263	116342	76	52128	51485	74	1198	1127	7	1556	1346	13	3537	3434	28	404642	390563	84	1.10783
138998	126263	84	67421	61195	81	1508	1385	14	1541	1256	12	3948	3526	31	416903	386536	86	1.10883
26315	25630	65	7868	8349	33	533	465	0	94	227	0	546	562	0	68998	69415	65	1.10883
86670	85067	73	16745	15543	45	1253	1359	11	1999	2184	19	5807	5964	33	600954	590101	81	1.10982
32805	35177	46	14125	14228	41	406	503	0	358	294	0	543	468	0	83008	85085	69	1.11082
120401	110404	95	48628	43688	78	1529	1159	11	1130	1075	7	2747	2321	25	302864	271470	95	1.11082
200765	156896	92	80318	62735	90	1864	1445	16	2194	1674	23	5472	4241	38	675447	551184	95	1.11082
122708	118578	80	44934	43622	75	1316	1239	9	1419	1313	11	2977	2917	25	338203	330654	83	1.11281
192282	161795	87	71981	60526	84	2271	2050	22	2082	1851	22	4996	4383	35	517698	441788	90	1.1148
108416	108243	77	52753	51845	74	840	820	0	1271	1148	8	2856	2968	25	352859	338657	81	1.11579
62430	63543	63	21627	21958	48	290	336	0	479	554	0	1111	1184	9	141515	136593	75	1.11878
119016	116974	85	45053	44340	73	1123	1050	4	1355	1355	14	3638	3755	27	469332	449984	85	1.11977
42257	44503	54	12572	13081	38	65	157	0	217	313	0	725	744	0	103990	100395	71	1.11977
112508	111749	76	33457	33239	72	792	677	0	1099	1146	7	2846	2845	24	353225	342527	83	1.11977
55883	56863	68	16205	16591	43	428	349	0	320	339	0	775	887	0	111266	112179	73	1.12077
77076	76774	71	28073	28168	64	435	406	0	477	565	0	1677	1713	17	207639	202742	77	1.12177
68143	65942	87	28061	27979	68	462	526	0	681	651	0	1555	1415	15	179931	177866	77	1.12276
160684	143120	83	73256	66101	81	1673	1533	15	1699	1460	16	3986	3631	30	445484	395234	88	1.12276
84198	84175	73	30876	31155	70	732	787	0	937	713	0	1614	1730	17	227968	221199	79	1.12376
127892	123766	76	58986	57593	75	745	905	0	1391	1495	14	3295	3237	27	410807	387964	81	1.12475
107915	106824	75	41425	40875	74	1051	923	0	1375	1354	11	3737	3543	29	412982	392605	81	1.12674
112583	107929	92	52474	50029	77	1078	1088	7	1254	1238	12	3453	3433	26	413581	378390	92	1.12674
49522	49103	68	12301	12351	39	536	434	0	456	407	0	856	747	0	109170	103123	73	1.13172
160393	141260	83	79387	69033	83	1283	1136	10	1637	1654	16	4089	3649	31	511998	435534	88	1.13172
142194	121011	83	57075	49328	80	1306	1084	7	1542	1201	12	3892	3459	31	436385	361596	87	1.13271
70111	66454	73	29877	28598	70	782	597	0	753	599	0	1628	1432	15	169361	163228	74	1.13371
213693	187126	90	95836	84270	85	2711	2458	25	2861	2605	27	7525	6593	41	863295	748783	97	1.1357
42255	46194	64	11158	11285	37	258	337	0	413	498	0	869	992	0	115943	114176	71	1.13769
139553	88773	110	49481	31728	108	991	799	0	1195	895	0	2811	1981	26	343316	223458	117	1.13869
331565	230410	113	135200	92681	110	3260	2315	31	4103	2690	36	10210	7576	49	1.04858e+06	789505	116	1.13869
154277	136991	97	56016	49863	80	1251	1073	7	1567	1578	15	3870	3588	29	435388	386924	88	1.13968
24428	25489	53	5868	5948	30	183	315	0	197	195	0	551	630	0	62449	64413	66	1.14068
69616	69024	78	24220	23108	57	792	808	0	717	698	0	1679	1733	17	182962	175084	77	1.14167
134636	122797	90	56956	50396	79	984	835	0	1587	1306	13	4184	4003	30	490300	448541	87	1.14167
20554	24139	46	8333	9234	33	245	370	0	116	182	0	527	660	0	79452	85258	65	1.14366
107927	106329	84	37546	37662	72	1006	879	0	1222	1086	7	2633	2613	24	340836	324313	79	1.14466
141032	128848	79	35870	31874	77	1449	1452	14	1654	1478	17	4036	3692	30	474431	429240	88	1.14565
165456	158338	84	54398	52062	77	1766	1621	17	2368	1982	22	6149	5755	36	694897	658225	87	1.14565
154580	132042	86	64694	55754	82	1266	1108	7	1629	1230	12	3783	3464	29	462868	398619	90	1.14764
127280	115500	82	50770	45778	79	1273	1035	4	1476	1161	10	3699	3547	30	418476	373961	85	1.14764
135953	127285	80	55663	51524	79	1317	1107	8	1465	1368	13	3439	3201	28	445058	397995	86	1.14864
149560	126851	100	62640	52839	88	1357	1189	9	1524	1042	7	2969	2562	26	365231	305848	100	1.14864
55456	53679	74	19996	20384	46	331	365	0	474	438	0	1143	1135	8	140421	140569	73	1.14864
31538	31702	67	13011	13393	40	360	403	0	196	183	0	446	502	0	65646	64658	67	1.14963
79770	75883	89	27334	26996	62	676	685	0	642	521	0	1528	1604	15	213902	210052	77	1.14963
62001	65034	68	21641	21542	51	393	399	0	558	471	0	1291	1291	12	159210	155193	77	1.15063
174354	146026	88	75305	64319	84	1715	1424	14	1560	1290	13	3947	3492	31	459552	390584	91	1.15163
61102	63333	70	22253	22636	49	447	519	0	500	509	0	1222	1296	12	150642	146741	76	1.15163
174995	147515	94	74988	63680	84	2048	1721	20	1852	1485	17	4062	3424	33	457204	378482	90	1.15262
20314	21699	52	7817	8417	33	219	303	0	4	105	0	534	549	0	70665	73488	64	1.15262
118544	116360	78	35733	35017	74	1116	993	0	1762	1603	15	3553	3305	28	396300	389155	84	1.15561
108459	107452	76	67934	66857	75	1307	1228	12	1614	1464	17	4266	4325	30	481796	452481	81	1.1576
104598	100735	91	43549	40824	91	1194	1120	8	1309	1118	9	3323	3092	27	398288	372788	91	1.1576
196813	157254	90	87133	70553	88	1840	1491	19	1985	1619	20	5463	4267	37	661236	525424	93	1.15959
98012	99386	74	48421	48490	73	908	899	0	1367	1292	12	3276	3037	27	380971	368179	80	1.15959
60406	58679	72	25943	25867	57	542	531	0	581	670	0	1213	1349	12	135985	131472	73	1.16158
128444	114109	88	59263	52991	78	1202	1175	10	1387	1259	14	2607	2271	25	339572	303199	84	1.16158
135208	129765	79	44542	43679	76	925	996	0	1726	1470	15	3699	3512	28	446982	421543	85	1.16257
268753	199819	119	113671	88900	105	2589	1793	26	3288	2404	30	7384	5655	43	836676	637703	119	1.16257
125136	118122	78	53457	48581	77	1103	1107	6	1058	927	0	3428	3203	27	367568	330579	83	1.16257
59327	60265	76	20249	20382	48	439	418	0	545	566	0	1460	1519	16	188412	181891	76	1.16755
25474	27714	45	9020	9236	35	191	168	0	205	277	0	539	567	0	79743	81892	65	1.17054
147313	126344	84	71696	61525	82	1761	1543	16	1226	1064	8	2908	2464	27	321463	273123	87	1.17153
22642	26758	39	11550	12154	36	360	291	0	265	280	0	398	414	0	53638	50251	65	1.17153
93705	92134	78	42588	42402	72	908	947	0	1094	1179	7	2791	2736	24	340796	329181	80	1.17153
163742	137826	86	77975	66739	84	1607	1364	14	1964	1606	19	3817	3283	31	444699	371498	90	1.17153
43749	46155	66	15051	15588	40	320	372	0	278	352	0	729	847	0	92374	96223	70	1.17253
46023	46225	60	14908	15372	40	389	496	0	703	609	0	702	870	0	95205	96283	69	1.17253
51287	52187	71	19694	19941	47	227	230	0	629	322	0	973	939	0	108878	103900	73	1.17253
31279	30661	71	8338	8603	34	150	204	0	436	338	0	668	740	0	80042	80017	68	1.17352
87479	88032	76	26687	26867	64	720	702	0	766	688	0	1776	1815	17	206020	204642	79	1.17551
207012	171554	87	114170	97179	88	2103	1715	19	2082	1676	21	4888	4171	35	580013	499414	94	1.17551
43648	49371	42	21962	23640	43	507	449	0	525	500	0	1003	953	0	130752	131396	71	1.17551
190293	157690	87	77168	64913	85	1854	1518	17	1992	1708	20	4368	3597	34	531885	435718	91	1.17651
119804	119336	75	36196	35686	74	1102	1081	6	1526	1346	14	3579	3571	27	425390	399602	81	1.17651
127943	120692	95	38700	37295	76	1304	1273	12	2063	2025	20	4562	4288	31	578487	556108	95	1.17651
57246	58680	66	15250	15764	40	279	294	0	269	321	0	990	974	0	128125	131791	73	1.17651
202107	166652	89	95339	81674	87	1943	1541	20	1777	1480	20	4389	3661	35	491582	414314	93	1.1775
146302	128989	82	70399	62348	81	1220	1038	6	1662	1257	15	3484	2985	29	390728	341384	88	1.1775
69252	70832	58	36009	33345	71	781	769	0	665	663	0	1413	1291	14	179968	167778	76	1.1775
116561	115600	76	39608	38392	74	1301	1140	8	1533	1427	15	3839	3850	29	460220	438037	92	1.1775
82886	82101	81	24574	24525	57	789	898	0	804	926	0	2156	2100	22	266978	257001	78	1.1795
172907	146134	87	75201	62835	84	1735	1505	18	2128	1740	23	5040	4245	35	587197	502085	91	1.1795
125095	121642	93	41625	40877	74	1508	1329	12	1371	1313	15	4195	4181	30	499841	470141	84	1.18049
144154	82326	100	51888	30199	93	1038	743	0	1592	855	0	2845	1647	34	340075	186572	99	1.18049
113089	111249	77	35544	35264	73	1332	1563	13	1425	1403	14	3611	3553	29	430872	407431	82	1.18049
30764	30109	68	15663	15674	43	213	371	0	20	171	0	674	662	0	79778	79065	67	1.18149
108372	104573	80	44171	43612	74	856	1024	3	1589	1561	15	3470	3377	27	402895	388378	81	1.18348
160597	137302	85	55066	47156	81	1635	1416	15	1283	1236	13	3437	2891	30	397281	343905	89	1.18348
125384	120298	78	50054	47888	78	1189	1192	9	1290	1427	13	3711	3581	28	438653	413764	95	1.18348
45030	43850	65	8966	9345	34	450	408	0	417	350	0	939	862	0	107784	107010	70	1.18348
74568	72722	78	28083	27971	70	324	463	0	773	701	0	1294	1207	11	158795	149184	76	1.18447
149634	143935	79	44272	43089	76	1490	1447	13	2021	1892	19	4763	4370	32	576717	546610	83	1.18447
158223	137037	85	66134	55854	83	1505	1246	13	1952	1686	18	4724	4121	34	585057	521577	91	1.18845
29362	29739	51	9082	9453	34	304	356	0	282	240	0	799	742	0	74786	71760	68	1.19044
46215	47440	56	13509	13548	40	445	485	0	530	370	0	1017	1039	4	159667	158632	75	1.19044
178513	145847	87	70509	57450	86	1748	1350	16	1830	1358	21	3926	3366	31	462109	376493	96	1.19343
205212	167286	107	98540	80290	107	1619	1163	9	2230	1726	20	4572	3763	33	576097	463999	107	1.19343
105220	108853	73	49137	48685	74	727	774	0	1252	1120	10	2716	2529	25	334916	319090	90	1.19343
154365	140549	86	67213	60711	81	1493	1445	15	1841	1962	19	4634	4060	33	565069	519473	87	1.19542
192930	157213	88	77483	60671	86	1522	1312	14	2221	1659	23	5765	4807	39	673347	557456	93	1.19741
71930	71749	68	20633	21054	46	663	738	0	770	674	0	1768	1744	18	248810	244773	78	1.19741
104131	105461	74	37393	37104	72	907	799	0	1109	1005	1	3118	3000	25	359505	353707	81	1.19841
324139	218696	128	139837	99354	110	3554	2319	33	3878	2815	35	9067	6167	48	1.00134e+06	680788	115	1.1994
134138	122083	90	57577	51947	78	1105	1125	8	1957	1599	19	3917	3444	31	483553	435171	86	1.20239
97846	89060	93	41732	37231	93	997	854	0	910	816	0	2477	2186	21	297703	260938	93	1.20239
141453	123919	83	68436	60253	82	1514	1156	8	1426	1314	14	3209	2873	28	358562	301978	88	1.20338
154354	146411	89	50704	48640	78	857	798	0	1732	1700	17	4597	4501	31	522514	489971	86	1.20438
192101	156872	90	81799	67035	87	2245	1779	21	1968	1486	20	4551	3787	35	568261	458671	105	1.20438
94742	92902	90	30065	27737	90	1132	895	0	885	1002	2	2599	2390	23	321465	289478	90	1.20438
84768	85908	73	25198	26159	48	931	917	0	677	774	0	2027	2057	19	266619	255446	78	1.20438
78077	80923	71	49575	50151	71	885	945	0	1200	1027	4	2345	2207	22	277978	276813	78	1.20438
40751	41027	60	16625	17029	42	193	230	0	317	389	0	914	910	0	117494	115442	71	1.20537
80808	78733	76	31983	31825	71	613	678	0	789	611	0	1492	1527	15	177513	170811	79	1.20537
123482	121993	82	37839	37237	74	1238	1156	9	1197	1268	10	3338	3201	27	411641	397876	83	1.20537
98204	96782	75	36207	35865	72	820	657	0	1258	952	0	2579	2670	22	308838	298904	79	1.20537
158655	147016	81	64083	60620	79	1748	1586	17	1747	1605	17	4159	3876	31	449153	418052	86	1.20637
200504	167501	87	65892	54839	86	1752	1428	15	1870	1589	20	4521	3958	33	462265	395396	94	1.20836
137123	129942	91	43454	42237	76	1167	1185	9	1509	1394	15	3927	3531	31	436569	418456	87	1.20936
287263	205775	98	126200	96496	97	2657	2034	24	3639	2553	34	8267	6014	47	936070	693568	104	1.20936
102909	102224	90	44243	42540	75	847	688	0	1156	906	0	2657	2444	25	361519	333421	90	1.21035
167558	155377	86	49553	47809	79	1610	1538	16	2618	2389	23	5569	5395	34	672384	635226	92	1.21035
224282	192554	101	173533	155046	88	2251	1978	21	2380	2122	22	5732	4998	36	626490	539877	92	1.21234
214309	172058	92	103441	85392	89	1971	1558	20	2671	2125	26	6652	5451	40	811278	665460	99	1.21234
48096	51039	66	23654	23993	50	260	297	0	434	400	0	1114	1075	6	132874	132873	74	1.21533
113102	103493	82	50597	45798	76	1319	1136	8	997	922	0	2563	2289	24	283618	254859	82	1.21533
124556	121882	81	26892	26417	61	1366	1281	11	1442	1426	13	3907	3721	29	431267	416801	82	1.21732
121251	117356	77	35054	34541	74	1133	1050	6	1507	1364	12	3727	3666	29	471134	449734	84	1.21931
43580	42730	82	21542	22040	51	329	391	0	464	499	0	811	851	0	111701	111328	72	1.21931
58460	55803	80	22680	21983	58	580	411	0	399	464	0	1303	1361	13	138101	134032	85	1.21931
313046	215932	110	132930	91906	109	2953	2034	28	3603	2558	32	8485	6457	45	938210	659850	115	1.2223
135843	125064	80	62573	57204	78	1372	1397	12	1259	1295	11	4193	3937	32	540802	497059	85	1.22329
93404	91836	74	36850	36260	72	665	822	0	726	695	0	1753	1912	18	228599	222319	78	1.22329
105209	105099	75	31342	30975	72	740	828	0	778	756	0	1910	1941	19	229181	224257	80	1.22429
47930	47564	69	19622	20008	46	345	263	0	405	361	0	1135	1171	9	128801	127808	74	1.22628
33955	35672	54	8454	8561	35	442	365	0	269	320	0	882	804	0	96431	92384	69	1.22628
255590	186970	96	119880	86115	97	2519	1688	26	2639	1918	28	6635	4846	42	736525	533357	102	1.22926
204343	166155	92	93350	77028	89	1979	1837	19	1942	1453	18	4590	3775	35	516198	422028	93	1.23026
65695	70384	61	25154	25843	50	495	684	0	646	853	0	1498	1579	15	181833	181751	74	1.23026
97757	96998	74	36098	36036	72	1108	1009	4	1116	1170	9	2845	2951	25	363239	348581	78	1.23026
141502	122574	96	55484	47814	82	1240	1236	10	1570	1438	14	3375	3018	28	386802	322781	99	1.23026
121501	117158	87	42925	41484	76	1230	1360	12	1456	1433	14	3827	3540	29	484212	460934	84	1.23225
45404	47847	48	11503	11791	37	554	577	0	439	343	0	937	894	0	99320	99599	72	1.23225
156905	137344	92	68356	60630	81	1258	918	0	1519	1143	10	3763	3284	31	419893	378264	87	1.23324
120522	116091	79	47615	46499	75	1304	1251	12	1393	1245	11	3335	3261	28	418708	405075	84	1.23623
114607	111662	88	41467	40745	74	1194	1059	5	1484	1514	15	3664	3605	29	455113	438494	83	1.23922
43865	45579	68	16658	16992	42	386	304	0	607	486	0	1181	1295	11	133448	134862	75	1.23922
89303	89374	81	36139	36053	70	883	970	0	839	1078	6	2108	2128	21	306303	301674	78	1.23922
128305	120927	94	36776	34955	77	1155	987	0	1698	1585	16	3617	3456	28	460949	440845	95	1.23922
127686	115196	84	51577	46484	78	1275	1079	7	1074	996	0	2405	2220	24	293334	262544	86	1.24021
123051	120998	76	43597	43192	74	850	924	0	1197	1177	10	3000	2907	26	391050	372483	81	1.24021
33821	34477	62	7199	7367	33	27	126	0	195	302	0	648	672	0	94601	97460	71	1.24121
157944	133410	84	74228	63264	83	1960	1612	19	1701	1466	15	3573	3215	30	415069	354441	90	1.2422
207372	160023	93	79974	65335	87	2029	1644	21	1825	1355	21	4408	3358	36	493993	365297	96	1.2422
127990	123884	78	60329	59191	76	1172	1246	10	1403	1086	7	3420	3245	27	452253	438651	84	1.2422
108534	105914	90	38005	37448	72	1170	1251	10	1312	1414	12	3088	2905	26	372393	359886	82	1.2432
150447	134823	84	57171	51935	80	1400	1249	12	1646	1456	15	3863	3456	31	448381	389804	89	1.24519
81140	76599	80	26517	24629	66	815	755	0	788	812	0	1943	1921	18	221188	207794	80	1.24818
103004	100069	76	57431	57080	73	880	820	0	963	996	0	2627	2633	23	296182	293185	80	1.24917
71793	73536	74	28759	29034	67	697	712	0	821	663	0	1455	1519	15	168638	163441	78	1.24917
121325	116981	88	46067	45400	75	1479	1294	12	1094	1150	8	3483	3241	27	381586	361279	83	1.24917
184395	153428	87	89721	75892	85	1968	1515	18	1965	1720	19	4988	4310	35	565471	482852	92	1.25017
38042	40169	64	25681	26426	55	203	219	0	503	539	0	667	641	0	74237	74963	71	1.25017
99708	98674	91	43236	42984	72	593	683	0	931	955	0	2549	2458	22	270405	261163	81	1.25315
131948	73707	111	54311	34657	111	1229	924	0	1211	741	0	2735	1604	17	330709	185782	118	1.25315
40199	42007	58	12471	12592	38	323	506	0	421	365	0	801	909	0	111671	105812	72	1.25415
99393	93066	76	44436	41320	74	1100	927	0	859	819	0	2104	1857	23	239768	214434	82	1.25415
43213	45741	56	19379	19981	44	207	264	0	352	265	0	776	882	0	94327	95254	70	1.25415
31532	34981	44	16300	16922	41	354	328	0	253	337	0	759	752	0	82993	84110	68	1.25415
197831	162863	88	89559	72483	89	2199	1771	22	2607	2149	24	6270	5276	39	753731	611976	104	1.25415
108178	105872	74	43359	42871	72	948	912	0	1069	929	0	2967	2787	26	326356	313976	78	1.25415
120217	104379	83	49545	43178	80	1554	1348	14	1140	924	0	2481	2339	23	293315	254454	89	1.25912
56670	54381	85	18018	18239	44	434	433	0	289	360	0	1019	911	0	109592	109917	73	1.26012
52386	50503	84	20777	20983	47	259	275	0	353	334	0	948	728	0	107901	106472	73	1.26012
124541	119055	93	44462	42411	77	1284	1237	10	1606	1450	15	4086	4108	29	479774	454018	93	1.26012
140963	126266	82	53067	47435	79	1266	1308	11	1073	1209	10	3080	2770	27	418680	374902	89	1.2641
62158	62694	80	21532	21810	48	695	718	0	566	586	0	1186	1138	8	140479	140796	74	1.2651
273468	209572	102	171197	141177	99	2619	1988	25	3335	2552	29	7323	5874	42	810845	639956	104	1.26709
44172	44095	66	14312	15098	39	473	251	0	637	517	0	850	899	0	127001	126715	72	1.26709
102994	104866	73	48128	48172	72	812	737	0	1339	1235	11	2968	3045	26	347812	333893	80	1.26709
110132	109695	89	48652	47970	73	1042	1058	5	1296	1083	6	3064	3110	25	336338	323973	81	1.26908
96688	97468	73	40639	39581	72	688	615	0	878	939	0	2195	2087	21	270677	258030	80	1.26908
201428	165822	87	77582	65360	85	1584	1402	15	1755	1525	15	4204	3450	34	504170	412716	92	1.26908
72250	72565	74	30332	29487	71	496	547	0	851	802	0	2020	1862	19	222872	208599	87	1.26908
58250	60482	70	25475	25866	54	601	650	0	581	567	0	1295	1296	13	162043	156201	74	1.26908
206837	180042	85	88985	75365	85	1970	1770	20	2032	1760	21	6185	5419	37	701667	607235	94	1.26908
88133	76608	79	43401	37751	76	950	753	0	926	772	0	1898	1633	19	220442	188894	84	1.27306
165082	143305	84	68571	60440	83	1507	1272	14	1816	1471	17	3954	3521	31	488308	418567	92	1.27306
292458	172104	105	135269	82851	100	2867	1752	31	3637	2307	38	9342	5184	53	1.04858e+06	663507	107	1.27306
164057	137689	86	75065	63040	83	1470	1126	9	2194	1749	22	5299	4518	37	620920	512969	94	1.27405
101745	99503	73	28829	28363	66	777	764	0	1244	1086	7	3181	3042	27	320393	312686	79	1.27505
127735	122879	84	41321	40522	76	1261	1082	6	1571	1417	14	4201	4291	28	433662	416300	84	1.27505
120662	112815	81	52607	49745	76	1081	1046	4	1333	1248	12	3268	3262	26	397224	369016	86	1.27605
30089	33855	41	12270	12661	38	435	432	0	131	341	0	869	984	0	117527	121206	71	1.27605
57324	56975	70	12236	12441	38	475	446	0	138	300	0	1471	1431	14	141962	143237	75	1.27804
151157	136472	83	73534	66963	82	1156	961	0	1864	1598	18	4272	3895	31	472589	435375	90	1.27903
125109	120865	79	69660	68617	76	1452	1353	16	1897	1760	18	4264	4252	30	557485	529150	84	1.28003
36712	39114	54	10106	10702	36	409	446	0	474	429	0	700	748	0	108376	107850	70	1.28003
152057	135009	85	65047	57814	82	1403	1408	13	1681	1320	17	4086	3788	31	475778	416903	91	1.28003
143351	127392	80	58056	50977	79	1019	1059	5	1430	1085	8	3939	3596	31	483579	416253	87	1.28003
46892	47003	82	20119	20516	46	287	329	0	463	357	0	877	796	0	106955	109024	74	1.28102
53638	52037	71	17850	17843	45	506	396	0	280	286	0	943	794	0	114702	112868	75	1.28202
232804	182274	93	102978	80616	91	2422	1734	25	2671	2165	26	7073	5652	41	832918	648188	99	1.28401
50699	53694	59	28166	28913	57	327	304	0	319	379	0	1058	985	0	145542	145446	71	1.28401
185167	161216	87	82194	70874	84	1821	1588	17	2348	1785	23	4795	4152	34	594481	519452	91	1.285
45821	47706	54	23551	24221	48	501	468	0	412	437	0	857	906	0	108053	107046	71	1.285
185959	156260	86	103320	89587	85	1448	1454	15	2119	1722	23	5013	4418	35	562742	483548	90	1.28799
33675	35048	60	12752	13584	37	339	491	0	64	199	0	579	585	0	76576	74847	71	1.28799
188899	150296	91	81698	66217	88	1749	1628	17	2534	1857	25	5948	4662	40	667164	539080	96	1.28799
75720	72707	88	18067	17104	52	445	520	0	715	722	0	1675	1543	16	178092	167128	88	1.28799
105219	105348	74	59469	59712	73	1076	1054	5	1623	1427	16	3828	3795	28	443213	430018	81	1.28898
324309	227486	109	177217	123592	107	3717	2379	34	3846	2713	36	9265	6239	49	965592	665560	112	1.28898
140973	138369	77	56856	56082	75	1543	1453	15	1508	1538	15	4184	4076	30	418203	394281	84	1.28898
40659	42842	53	16098	16153	43	375	408	0	337	415	0	717	737	0	104470	101969	71	1.28998
119673	114285	93	45738	44832	74	1479	1464	12	1755	1661	19	3926	3882	29	449519	444684	82	1.28998
71354	73877	64	26607	26931	65	399	493	0	679	643	0	1489	1555	16	199602	202160	75	1.28998
160507	149022	86	73687	68748	80	2016	1955	19	1915	1971	19	4770	4614	32	492281	462072	86	1.28998
121790	112788	83	61202	57716	77	1410	1422	12	1304	1462	14	2962	2840	26	371981	349990	85	1.29297
50338	53886	62	18378	18817	44	381	443	0	385	446	0	1134	1098	7	136069	135382	72	1.29297
30598	32620	52	12712	13069	39	347	439	0	83	200	0	762	804	0	94481	94774	67	1.29297
260624	198497	99	123311	96933	97	2287	1961	21	2527	1862	25	6306	4989	39	682060	522141	104	1.29297
94011	93708	73	33660	34029	71	1079	1025	3	978	953	0	2554	2629	23	352542	343018	79	1.29297
104920	101142	76	70943	70101	75	1302	1455	13	1414	1484	16	3459	3354	27	349573	329654	81	1.29396
85632	83434	78	31502	31093	71	822	809	0	331	569	0	1706	1674	16	211667	202339	79	1.29396
48369	48670	66	10510	10673	37	435	516	0	137	440	0	825	821	0	116179	110128	72	1.29396
145619	133780	90	73528	67724	79	1620	1521	15	1438	1462	14	3323	3110	28	386550	353868	85	1.29595
174796	152463	83	82398	72823	83	1725	1555	15	1871	1624	19	3913	3451	30	422139	376738	90	1.29595
270736	205467	99	105187	81514	98	2952	2284	27	3121	2329	29	6692	5312	42	756123	582356	107	1.29695
31416	29170	68	9230	9511	36	262	213	0	351	318	0	739	685	0	78963	77806	68	1.29794
135610	120346	83	39353	34164	80	1077	1094	7	1192	834	0	2593	2429	24	328507	294889	90	1.29993
148504	129157	83	65009	57024	82	1503	1182	12	1486	1472	14	3864	3288	31	485683	418251	91	1.30093
142934	126427	82	59469	52423	79	1044	988	0	1244	1385	13	3251	3004	29	399421	350578	86	1.30192
39701	41291	57	16525	17187	40	562	381	0	215	412	0	748	775	0	109546	109697	69	1.30192
156680	137235	85	83635	73884	82	1215	1287	10	1783	1520	17	4348	3852	33	520786	459420	91	1.30192
195040	156624	87	79443	63272	85	1401	1191	11	2166	1685	21	4716	3771	35	623307	493566	94	1.30192
45491	45242	68	19276	19527	46	562	515	0	417	406	0	844	876	0	93527	89779	73	1.30292
31600	32308	57	14903	15331	42	268	198	0	399	344	0	444	446	0	81298	78400	71	1.30491
134011	125714	79	59939	55494	77	1657	1459	15	1678	1567	14	4297	3992	31	503666	454524	86	1.30491
174363	148661	91	60674	52234	82	1730	1421	18	1966	1697	19	5461	4906	35	605655	527463	91	1.30591
139958	133161	91	54507	53799	77	1296	1326	12	1459	1408	15	3680	3558	28	418315	394119	84	1.30989
151027	130921	86	71694	60460	83	1211	1120	8	1749	1312	15	3022	2704	28	394083	329542	90	1.31088
152039	137020	82	55356	49119	79	1660	1438	15	1412	1504	13	4124	3662	32	461658	406704	86	1.31088
28168	30080	51	10094	10143	37	229	364	0	209	317	0	664	669	0	84654	82955	67	1.31287
31585	30032	77	10648	10731	37	165	259	0	318	452	0	805	714	0	108507	105165	71	1.31287
63701	62879	73	15144	15142	41	504	454	0	374	479	0	1272	1317	11	133710	129794	74	1.31387
136859	133193	80	51409	50081	76	1300	1224	10	1987	1705	18	4879	4776	32	540375	511050	82	1.31387
39748	40252	66	14259	14759	41	432	437	0	249	283	0	854	764	0	85897	86458	69	1.31486
257847	200099	102	87954	67858	93	2528	2228	22	2647	2292	25	6387	5338	39	707916	560466	101	1.31685
121566	121715	75	59891	58524	74	1626	1541	16	1919	1633	18	4334	4085	31	508211	493212	82	1.31685
76136	76808	77	22407	22705	47	573	556	0	727	738	0	1831	1819	17	213257	200636	87	1.31685
56848	58557	66	19117	19294	46	290	389	0	402	365	0	775	950	0	117832	115655	74	1.31785
42441	42128	60	14993	15187	41	597	513	0	366	285	0	900	967	0	108227	112464	74	1.31785
88677	88859	72	30357	30023	70	1170	1031	6	1054	930	0	2632	2711	22	321840	310464	79	1.31885
58320	59781	69	24865	25169	64	544	388	0	350	336	0	1190	1091	7	122442	122701	72	1.32084
112364	111711	76	54630	53816	74	1234	1147	8	1376	1226	11	4037	3969	29	459984	448033	82	1.32084
145370	141312	78	60622	59074	77	1644	1717	16	2206	2088	20	5378	5269	33	620981	593107	86	1.32183
120201	116492	79	45862	44241	75	1154	999	0	1931	1635	18	4094	3958	29	496159	472597	93	1.32183
110843	110051	74	33189	32965	72	1121	969	0	1244	1190	10	2924	2899	24	374368	360119	80	1.32283
153113	135421	84	68160	58943	81	1654	1371	16	1644	1466	16	4837	4310	34	578259	501736	87	1.32283
66058	65192	71	26012	25228	64	439	585	0	433	474	0	1089	1035	5	138869	133062	79	1.32482
183116	150433	91	68743	56047	85	2235	1766	22	2319	1719	23	5870	4765	38	704179	579464	94	1.32482
113691	99955	81	48484	42966	77	1213	1115	9	944	912	0	1997	1591	21	275739	240185	84	1.32681
31549	33553	55	14032	14257	41	185	241	0	148	223	0	430	381	0	65874	64735	68	1.32681
109079	97698	79	46445	40496	76	873	920	0	821	739	0	2194	1958	22	283970	240900	94	1.32681
121588	105291	82	54502	46618	78	1048	982	0	1167	812	0	2391	2040	25	283066	240341	86	1.3288
123828	121669	76	50747	50261	75	1304	1170	9	1287	1322	12	3263	3273	26	407536	383832	84	1.33278
34356	37664	64	13347	13997	39	404	592	0	178	245	0	798	840	0	92498	94290	68	1.33278
71770	73477	70	20295	20856	46	485	620	0	402	663	0	1430	1456	14	190098	181099	76	1.33278
129554	127448	76	49894	49449	74	1316	1201	10	1572	1340	14	4035	4176	28	535076	515239	84	1.33378
271269	207281	111	115400	92016	104	3267	2518	28	3083	2539	28	7387	5873	41	823702	645343	111	1.33378
73135	67760	89	28780	26845	64	438	428	0	878	778	0	1587	1587	16	187972	176119	80	1.33378
153732	134265	84	68194	59289	83	1651	1631	17	1545	1399	14	3699	3076	31	420497	374572	90	1.33577
41656	43757	55	12993	13436	38	278	278	0	322	443	0	684	883	0	81831	80821	72	1.33577
86589	86568	74	22989	22978	54	720	753	0	763	656	0	1994	2015	19	213675	211142	77	1.33776
161751	137003	89	75743	64048	83	1643	1520	16	1765	1446	15	4207	3811	33	460475	388854	91	1.33875
166969	143916	86	86232	75992	83	1725	1553	17	1876	1567	17	3827	3561	29	428451	376930	90	1.33875
196618	156084	86	83398	64397	85	1706	1361	15	2169	1699	26	6790	5562	43	812111	664859	94	1.34174
50240	53868	62	24733	25642	49	597	564	0	476	551	0	1034	1047	5	104736	104127	71	1.34174
20048	21753	44	9283	9597	35	174	200	0	60	100	0	519	547	0	75344	75115	67	1.34273
43401	42711	72	9478	9784	35	349	370	0	228	410	0	847	924	0	112073	110417	73	1.34373
157436	141759	87	58483	53208	80	1473	1446	15	1872	1824	19	4090	3725	32	497698	434244	88	1.34373
54410	55035	71	26738	27227	56	416	544	0	596	481	0	934	1064	6	124858	121184	74	1.34373
248674	186315	105	80184	59078	99	2049	1531	20	2914	2060	27	6062	4774	39	652815	506006	106	1.34572
131283	126468	77	39409	38584	75	1462	1431	13	1723	1492	15	3280	3067	27	359750	339983	82	1.34771
126191	123396	76	28915	28203	67	1402	1469	13	1499	1306	12	3190	3188	26	399743	385667	81	1.34871
102075	99642	75	45462	44862	73	1093	969	0	1245	1352	11	3283	3210	26	375734	364456	82	1.34871
79881	87182	56	40886	40687	71	862	882	0	846	1089	6	2247	2410	22	281447	278728	78	1.3507
149162	128667	88	59853	52382	81	1447	1291	14	1613	1577	16	3726	3175	30	428929	372829	90	1.35169
113215	111815	76	42443	42250	74	965	898	0	1348	1230	11	3146	3074	27	382429	367157	80	1.35169
163562	145180	83	90428	80862	84	1988	1770	18	1875	1441	18	3931	3484	30	449048	384926	98	1.35169
181732	148617	98	77352	64158	85	1769	1499	17	1914	1570	17	4114	3500	32	427642	350317	93	1.35269
30669	27230	76	14889	12607	78	289	338	0	147	306	0	781	543	0	90336	74070	78	1.35269
258592	199115	114	108543	86368	100	2736	2256	24	2796	2013	26	6472	5293	39	729963	605131	107	1.35368
126694	116764	81	61213	54463	77	1779	1637	16	1648	1602	17	4130	4019	30	482058	427295	87	1.35468
140180	125388	81	61808	54074	80	854	832	0	1443	1385	15	3103	2737	28	373148	319652	85	1.35468
58927	60226	68	23286	23685	52	682	749	0	656	681	0	1754	1753	19	180929	184306	74	1.35567
133557	129865	78	45166	44201	75	1724	1554	15	1646	1636	17	4521	4434	31	521935	495906	85	1.35766
119747	119923	86	42448	42168	73	1802	1633	16	1494	1377	13	4371	4433	30	528224	506964	81	1.35766
185199	163446	85	74417	65483	85	1766	1502	18	1828	1598	18	4812	4538	33	547506	488583	90	1.35766
228412	184836	106	92437	76312	88	2398	1958	23	2765	2098	28	6984	5549	42	857027	649550	106	1.35766
106633	105521	75	78843	77950	74	1097	1022	3	1214	1432	14	2674	2671	24	299305	287059	80	1.35866
75016	76541	70	26858	27786	52	639	698	0	689	823	0	1694	1603	16	157951	155534	78	1.35866
52841	56073	66	18265	19308	41	648	626	0	543	440	0	1207	1169	10	119059	125009	73	1.35866
276572	202389	96	98151	74762	96	2737	2016	26	3042	2409	29	6919	5291	43	773868	583134	101	1.35866
77013	75192	64	31201	29395	72	866	898	0	768	809	0	1714	1583	18	204631	196756	78	1.35866
197497	162063	91	97309	81707	85	2327	1988	21	2774	1951	27	6368	5427	39	797139	684798	94	1.35965
39749	39941	77	15714	16289	41	362	394	0	396	308	0	695	691	0	105093	106125	70	1.35965
144678	133070	81	65161	58659	80	1420	1067	9	1511	1241	12	3086	2758	27	375045	336583	86	1.36364
91800	88707	90	31055	29428	73	962	912	0	840	776	0	1833	1654	19	228330	222675	78	1.36463
148076	132094	84	55858	50514	81	1586	1375	15	1626	1433	15	3724	3436	29	420430	379061	89	1.36463
73559	73543	71	15787	15842	41	752	787	0	795	681	0	1444	1454	14	171738	171945	77	1.36563
83179	78929	74	37098	34103	74	539	487	0	632	590	0	1626	1474	17	195723	178542	81	1.36563
291434	221433	111	121087	94820	100	3785	3098	29	3942	2952	32	9828	8110	44	1.04858e+06	860895	108	1.36563
162460	139308	93	68391	58783	83	1625	1200	13	1633	1415	16	3527	3235	28	419832	367119	91	1.36861
153025	136963	82	79119	71450	81	1338	1293	11	1731	1338	16	3601	3384	30	397697	348957	87	1.36861
76133	76571	73	33808	33726	71	544	483	0	691	598	0	1586	1558	16	181478	178152	76	1.36961
135403	131313	86	32190	31078	76	1104	1153	9	1932	1930	20	3633	3551	28	463453	437885	95	1.36961
70250	70341	75	22496	22551	56	913	976	0	587	498	0	1318	1349	13	149932	146080	75	1.3706
117678	113639	76	56679	55191	74	1530	1552	14	1799	1656	18	4416	4386	30	482767	450410	82	1.3706
188647	162156	87	89801	77308	85	1676	1514	18	2184	1868	19	5224	4470	35	553499	471554	93	1.3716
137744	126262	86	56993	51751	78	1201	1390	10	1465	1530	14	3500	3494	28	444452	407710	85	1.3716
99262	96201	74	46109	44543	75	486	439	0	898	890	0	2386	2295	22	305023	291256	90	1.3716
119860	107836	78	50755	45022	77	1082	856	0	950	834	0	2540	2256	24	288819	255433	85	1.37359
214933	176794	91	153393	125887	90	3237	2433	29	2867	2399	26	6594	5269	41	713397	588975	94	1.37359
34270	35246	63	14486	15203	39	398	387	0	568	430	0	851	861	0	114869	115180	71	1.37459
37750	37994	66	16772	16764	44	454	360	0	271	349	0	755	769	0	88782	85382	68	1.37558
63560	63479	72	25737	25382	64	517	415	0	693	524	0	1050	1030	4	140577	139951	76	1.37558
231520	150787	107	112994	65786	101	3457	2298	35	4233	2626	40	11076	7540	56	1.04858e+06	852542	110	1.37558
65053	66527	71	19989	20035	46	618	780	0	588	417	0	1344	1286	12	156843	151997	76	1.37658
198104	161077	92	90640	76102	87	2442	1795	23	2246	1772	23	4884	4263	35	556140	470005	93	1.37857
127086	121020	91	42619	39396	94	1271	1095	8	1599	1524	16	3942	3457	30	472834	435951	94	1.37857
49273	48741	69	24680	24996	57	383	441	0	218	453	0	901	859	0	111996	113620	71	1.37857
110840	108475	79	51250	50278	75	889	995	0	1194	1095	7	3178	3284	26	378447	359825	81	1.38354
127146	122832	83	40322	39451	74	1380	1234	14	1762	1588	16	4650	4362	30	510948	491655	84	1.38354
219147	174255	96	82838	68197	91	1983	1504	18	2436	2087	24	5385	4571	36	566979	474860	97	1.38553
93511	91910	83	22833	22615	52	656	601	0	895	740	0	2079	2233	20	243483	241696	80	1.39151
152923	133859	82	69720	59607	82	1637	1463	14	1756	1468	18	4834	4361	34	542207	462559	94	1.39151
121470	104775	87	46872	40192	78	909	948	0	747	847	0	1947	1773	21	253402	222707	83	1.3925
65127	67605	68	18787	19079	43	633	648	0	406	627	0	1485	1487	14	156835	153117	74	1.3935
200842	153867	93	85897	66671	87	2058	1418	22	2338	1633	24	5709	4403	39	681246	501435	105	1.3935
114169	111383	76	38677	38245	74	1285	1213	9	1405	1337	15	3872	3793	29	445693	423955	83	1.3935
106556	105088	76	32862	32725	72	1229	1274	10	1402	1285	13	3460	3349	27	401669	393422	79	1.3935
119688	119136	79	44679	44453	73	925	876	0	1345	1266	12	3262	2944	27	408122	399739	81	1.3935
101229	99993	76	23976	23738	53	644	738	0	1325	1256	11	2929	2732	26	397846	383478	83	1.39549
127366	124594	79	45273	44638	74	1291	1021	3	1445	1383	14	3996	3841	30	473756	458368	83	1.39549
186052	158409	88	76813	64865	85	1647	1553	18	1993	1708	20	4875	4086	35	549038	480555	93	1.39648
138353	127885	81	53116	48928	78	1282	1230	10	1585	1549	16	3629	3402	29	401798	370671	85	1.39648
269624	207349	92	126696	99520	93	3281	2675	27	2892	2264	29	7270	5391	44	795530	625610	99	1.39748
30551	27860	67	8527	8787	34	207	190	0	179	282	0	558	605	0	63632	68861	67	1.39847
34921	38005	44	15809	16091	42	393	420	0	455	335	0	530	510	0	74085	73121	70	1.40146
138749	131797	85	54533	53085	78	1062	1081	6	1082	1312	12	3225	3078	27	374580	357895	85	1.40146
196027	172960	92	145964	134542	85	2238	1907	23	2763	2466	24	6631	5895	38	721975	644634	92	1.40445
158444	136683	82	65768	56324	81	1522	1425	15	1181	1090	7	3015	2286	28	327131	287180	88	1.40445
117355	115261	77	59880	59913	74	1485	1274	12	1418	1365	14	3863	3791	29	459787	457651	83	1.40445
37082	40128	56	17530	18590	41	356	404	0	288	330	0	743	741	0	110442	113859	72	1.40445
51340	51101	70	17620	17838	42	320	420	0	360	478	0	1026	938	0	106727	104190	73	1.40544
93149	94049	74	39441	39350	72	771	814	0	1049	933	0	2353	2174	23	267029	257885	78	1.40644
177441	152225	87	77575	66324	84	1357	1186	11	1741	1561	15	4023	3529	31	511925	443479	91	1.40644
152221	134141	83	65699	58041	80	1347	1194	11	1855	1781	18	4328	3797	32	481530	425591	85	1.40644
26428	26929	61	12786	12900	39	314	252	0	214	168	0	393	407	0	56988	54365	67	1.41042
28601	29430	50	6649	6695	32	205	262	0	236	307	0	618	683	0	98718	98619	69	1.41241
282792	175077	105	165428	111376	102	4215	2704	35	4755	3470	39	11139	7941	54	1.04858e+06	884793	108	1.4134
106828	107261	75	51768	51743	73	1059	964	0	1074	1148	9	2763	2847	25	355573	339126	81	1.4134
66405	68427	65	23665	24471	48	442	578	0	581	623	0	1173	1156	8	139352	136744	77	1.4134
40417	43333	64	15888	16714	40	262	255	0	404	274	0	778	889	0	84399	84490	68	1.4134
41119	43865	47	18122	18542	43	698	553	0	332	354	0	956	979	0	113081	110151	72	1.4134
62031	64324	71	14046	14746	38	599	570	0	560	557	0	1368	1333	13	174321	178609	74	1.4134
26721	25769	63	10330	10488	36	204	257	0	249	212	0	611	597	0	75027	73915	69	1.41539
79105	79877	71	28554	28605	70	920	940	0	1118	887	0	2163	2102	20	242698	238486	79	1.41639
21464	22512	60	11670	11972	37	167	161	0	181	240	0	714	765	0	87762	82939	66	1.41639
125844	105763	87	72200	63159	81	1131	961	0	1033	745	0	2330	2010	24	297102	246406	87	1.41739
27398	27260	58	12675	12891	39	25	154	0	321	300	0	731	621	0	88074	84880	68	1.41838
45512	50617	46	21186	22546	43	276	443	0	358	488	0	872	845	0	109546	109899	70	1.41838
144102	142027	78	46310	45911	75	1520	1550	14	2248	2290	21	5058	4708	34	644129	622432	85	1.41838
169340	141644	91	65713	54691	83	1711	1550	17	2143	1570	22	5496	4762	36	651370	553149	90	1.41838
71519	71286	73	28328	28273	69	413	406	0	730	637	0	1255	1185	10	149303	146670	75	1.41938
232822	186308	92	110092	91229	92	1930	1396	20	2570	1991	26	5935	4871	39	727000	597746	99	1.41938
55486	55814	65	17271	17456	44	480	559	0	718	465	0	1033	968	0	117485	115323	74	1.42037
114624	115038	75	51689	50841	73	1412	1477	15	1443	1494	15	4101	4158	29	497092	473546	81	1.42037
119728	117087	84	55544	54953	74	823	731	0	1264	1196	11	3064	2658	26	393989	377821	81	1.42137
48858	49426	68	20466	20855	44	562	544	0	201	359	0	914	926	0	109191	110553	70	1.42137
36126	37317	62	13344	13603	39	252	308	0	532	472	0	831	654	0	91876	87693	70	1.42336
244901	187288	98	98156	73796	95	2536	1982	26	2790	2040	27	6445	4982	39	681111	519594	102	1.42435
53015	55613	67	22847	23526	49	505	456	0	550	462	0	1124	1250	10	118624	116337	73	1.42435
67817	68969	69	17935	18236	43	486	493	0	665	571	0	1305	1172	9	148088	141889	76	1.42435
53246	53130	71	27457	27832	66	543	472	0	670	511	0	1647	1678	15	177746	170576	83	1.42435
65991	67905	71	25117	25575	52	490	434	0	585	771	0	1327	1495	13	177514	176449	75	1.42435
71766	74427	71	30792	30961	66	590	527	0	789	628	0	1447	1302	15	162758	163209	74	1.42435
44350	43850	67	12044	12267	38	484	437	0	251	407	0	1280	1184	10	146637	144790	82	1.42435
41878	43107	50	15698	15878	43	358	247	0	280	338	0	1030	1029	4	126244	126440	72	1.42734
185444	155363	91	77222	65434	85	1546	1199	14	2051	1809	21	4817	4288	33	514537	441553	92	1.42833
51313	52325	70	29733	30436	62	609	572	0	362	622	0	901	939	0	112426	111063	73	1.42833
42202	45405	59	15867	16620	40	464	495	0	313	364	0	847	1022	3	109236	109666	71	1.42833
117101	115910	77	44144	44093	74	1152	1084	7	1310	1115	11	3258	3327	26	337049	322010	83	1.42833
25362	26226	48	9098	9459	35	422	322	0	56	135	0	597	734	0	70074	69728	68	1.42833
359762	239933	169	219315	151928	173	4812	3155	33	4595	3091	35	10676	6614	50	1.04858e+06	713467	199	1.43232
142117	132176	89	45884	42753	77	1024	1078	6	1379	1515	13	4100	3920	29	497497	468505	87	1.43431
28108	31558	43	11055	12198	35	247	255	0	278	262	0	859	861	0	74045	78215	65	1.43431
36006	35778	54	13577	14061	40	338	377	0	445	422	0	899	947	0	112190	110203	73	1.4353
38022	38259	66	17787	18159	45	326	297	0	201	219	0	904	916	0	104098	107106	70	1.4353
127611	122470	91	44747	44069	76	1000	1054	5	1051	1167	9	3233	3151	27	415852	396459	85	1.4363
177438	154442	89	72241	63612	82	2013	1991	18	2766	2373	26	6075	5335	36	740849	656317	90	1.43729
149905	143116	81	43955	42386	77	1444	1433	16	1784	1847	19	4698	4557	32	543268	506882	87	1.43729
29831	30005	66	14227	13753	44	53	86	0	350	311	0	839	834	0	102990	94393	77	1.43729
57738	56782	71	25856	26301	55	396	371	0	492	560	0	930	949	0	122593	115414	76	1.43729
40008	40477	64	12610	12853	39	243	372	0	159	260	0	862	779	0	105166	100261	70	1.44127
76569	78329	69	29865	29797	69	596	610	0	689	765	0	1657	1526	17	199297	195264	76	1.44227
71436	68644	87	17312	17530	42	665	588	0	547	545	0	1249	1251	12	156422	148543	75	1.44227
111583	108432	76	50076	49638	75	1229	1165	9	1503	1419	12	3507	3464	28	472322	452439	81	1.44227
119014	115825	76	40627	39629	74	1392	1328	12	1715	1656	17	3687	3626	28	448040	430496	83	1.44227
223587	181334	101	111935	93328	89	2105	1646	21	2268	1671	22	4657	3834	34	551032	439034	105	1.44227
196452	162945	92	90937	74571	86	1852	1465	17	1974	1627	19	4968	4256	35	604275	506377	103	1.44227
124446	119487	76	57028	54943	76	1296	1264	11	1645	1594	15	4160	4018	29	479290	452443	84	1.44326
39193	40617	59	15672	16321	40	292	364	0	81	269	0	676	772	0	92999	94186	67	1.44326
125809	122077	80	69606	68175	76	1124	1346	11	1829	1662	16	3737	3494	30	413043	400726	85	1.44526
28164	29719	47	11970	12514	37	169	268	0	260	282	0	505	565	0	75936	72252	71	1.44625
42300	41928	67	13260	13395	40	325	496	0	438	281	0	770	869	0	95132	96340	74	1.44725
99256	96981	77	31678	31393	71	591	581	0	1022	945	0	2304	2204	22	291267	280519	77	1.44824
91003	90926	72	29090	28814	70	1071	937	0	970	1008	2	2327	2477	21	262065	263760	80	1.44924
124317	124664	75	44848	44271	73	1128	1171	8	1754	1519	16	3634	3695	28	399279	384790	81	1.44924
153024	102876	105	49784	29753	103	1668	1095	6	1474	1132	8	3867	2990	31	499295	372982	108	1.44924
51566	51374	67	19490	19809	47	378	304	0	399	540	0	999	890	0	138130	139850	74	1.45322
154226	136657	87	67078	59063	81	1400	1130	11	2005	1789	20	4275	3721	32	551552	501659	88	1.45421
32181	34839	52	16032	16473	41	420	359	0	249	220	0	787	808	0	83974	85033	67	1.45421
148218	126942	95	64489	55021	82	1337	1045	8	1830	1567	18	3575	3097	30	428271	367418	88	1.45421
150839	138959	85	81511	74265	82	1402	1347	11	1825	1823	19	4436	4196	31	569190	529746	87	1.45521
93613	93718	77	32848	32650	71	869	825	0	995	1133	7	2594	2552	23	278615	268220	79	1.46019
145121	129812	89	51772	47006	81	1046	1041	6	1319	1343	14	3896	3500	30	403978	362086	88	1.46118
129064	128158	85	34588	34068	73	1674	1683	15	1404	1548	14	4049	3955	29	451436	439944	83	1.46118
41554	43036	58	13824	14278	39	80	190	0	325	338	0	767	758	0	97475	93606	71	1.46118
247190	189651	103	95819	75894	94	2163	1567	22	2482	1763	27	5814	4488	39	641964	505401	100	1.46118
100782	102258	73	28961	29405	61	1041	1061	5	1128	1091	8	2789	2682	24	333606	325148	81	1.46118
87002	87384	74	23818	23912	51	669	718	0	926	606	0	1761	1664	17	203343	195454	80	1.46218
14400	14646	46	6935	7121	32	24	44	0	141	155	0	406	451	0	51076	51122	64	1.46516
31189	32902	50	9332	9525	36	310	275	0	294	185	0	784	810	0	98167	100789	69	1.46715
201929	157552	91	102941	84821	88	2162	1634	21	2142	1803	23	5007	4033	38	542905	432624	96	1.46815
169352	156832	83	59751	54469	78	1781	1526	18	1483	1270	14	4445	4055	32	499503	460741	87	1.46815
112313	113016	73	79181	78921	75	1442	1450	13	1383	1388	13	2957	2859	26	341881	324886	81	1.46815
153598	134250	85	67349	60505	81	1742	1427	19	1800	1438	15	3906	3492	31	389664	335481	87	1.46815
105816	103097	75	31368	31142	72	857	890	0	1101	1044	5	3148	2973	26	357720	353480	81	1.47113
49042	49970	69	20417	20552	47	231	338	0	571	542	0	856	855	0	124983	120029	72	1.47213
154250	142122	79	85532	78115	79	1555	1614	15	1651	1499	18	4266	4033	31	504568	455699	87	1.47213
66258	67216	73	32723	31508	72	277	365	0	622	449	0	1272	1290	10	165712	148582	86	1.47213
169015	143310	86	70429	61354	82	1407	1247	12	1673	1338	15	4146	3620	32	490941	413780	89	1.47313
51387	52012	83	25025	25746	56	307	270	0	565	569	0	1231	1074	7	131241	128487	71	1.47313
31393	32534	55	11571	11916	37	61	107	0	159	261	0	686	648	0	77011	78764	67	1.47412
39137	39126	64	7944	8064	34	282	208	0	272	356	0	807	828	0	110056	106940	71	1.47512
64931	64217	70	22269	22358	53	380	343	0	434	573	0	1264	1139	10	142629	142511	74	1.47711
244072	182573	98	133951	96269	97	2546	1934	25	3151	2102	32	7478	5484	43	827527	586679	103	1.4791
179737	150683	90	95872	82764	83	1749	1531	15	1722	1406	18	4393	3765	34	456995	389594	90	1.4791
50048	52574	65	17404	18256	41	279	419	0	327	335	0	1070	993	0	133007	132352	73	1.4791
108215	107189	78	36020	36130	71	809	856	0	1070	996	0	2953	2676	26	388185	373158	79	1.4791
96531	92157	77	40460	39486	75	1217	1089	7	908	715	0	1938	1841	20	260049	240871	92	1.4791
48915	47602	76	18563	19156	43	586	537	0	259	304	0	783	674	0	104619	108995	71	1.4791
55006	55883	68	21706	22228	47	573	452	0	559	482	0	1218	1204	12	160965	156212	73	1.48009
64847	63451	73	23368	23767	53	496	472	0	595	587	0	1126	1213	10	123353	114874	74	1.48009
79250	79224	71	28636	28066	70	752	771	0	756	723	0	1850	1803	19	201584	194530	88	1.48009
203533	170089	88	87724	73208	87	2019	1663	17	2249	1966	23	5399	4608	35	596672	512371	93	1.48208
60730	61003	69	21577	21199	54	483	547	0	500	514	0	983	1038	4	110043	106611	76	1.48308
150113	135300	82	60295	53416	80	1639	1446	15	1902	1548	16	3534	2910	29	425506	379068	85	1.48407
52932	53735	68	19340	19960	44	286	447	0	502	633	0	1091	1054	6	145525	144488	72	1.48407
144462	137597	82	41057	40305	75	1268	1176	9	1670	1475	16	4047	3856	29	502877	484446	83	1.48407
34942	35203	64	14267	14492	41	286	264	0	408	329	0	760	802	0	101346	99021	69	1.48507
43244	43564	61	18282	18247	45	380	363	0	419	389	0	794	809	0	105805	103267	71	1.48507
40561	41441	53	15287	15248	41	290	337	0	433	437	0	760	895	0	106310	107346	70	1.48606
73808	72295	71	15737	15936	41	700	542	0	475	466	0	1381	1393	12	146244	142377	75	1.48806
254106	188137	92	116713	86877	92	3077	2389	29	2698	2181	28	7481	5344	45	941212	705187	99	1.48905
27956	27906	64	9223	9328	36	294	258	0	194	205	0	629	650	0	72524	74796	69	1.49104
127318	124144	76	48119	47545	76	1177	1205	10	1763	1647	15	4007	3906	29	516640	499068	84	1.49204
43210	44214	61	10428	10699	37	262	326	0	245	483	0	751	769	0	109230	106067	69	1.49303
231623	195569	89	118145	102138	87	2530	2108	22	3129	2684	28	7518	6503	41	820024	712893	93	1.499
115745	112730	80	45485	45087	74	1306	971	0	1249	1436	13	3468	3301	28	436875	422998	83	1.499
44660	43045	69	14011	13721	43	379	367	0	353	407	0	1154	950	0	150945	141461	82	1.499
147519	129139	96	63348	55753	81	1287	1171	10	1623	1581	18	4252	3591	33	404746	371524	87	1.5
130333	123495	83	43720	41725	78	1737	1461	16	1426	1530	15	5011	4766	32	579693	540642	96	1.5
29667	33240	41	18478	19579	43	177	252	0	302	211	0	530	610	0	66805	71918	67	1.5
29570	30204	60	13228	13790	39	235	307	0	195	252	0	873	890	0	109416	106440	70	1.5
63669	63211	70	18192	18344	45	299	307	0	673	503	0	968	956	0	139578	139071	76	1.50199
47906	51061	63	18884	18993	45	592	518	0	393	328	0	886	806	0	107253	105825	72	1.50299
123561	120471	77	40561	39530	74	1568	1445	15	1472	1536	16	4255	4101	29	508058	490583	83	1.50299
58747	59841	71	19578	20081	45	586	518	0	392	483	0	1175	1201	10	136554	133272	72	1.50299
111822	109691	75	49041	48043	74	1359	1384	13	1448	1332	13	3858	3892	28	465784	437191	81	1.50299
65991	66969	71	20648	21232	47	445	479	0	476	478	0	1238	1300	12	144706	141683	74	1.50299
100791	97913	90	40385	40186	72	828	945	0	1377	1176	9	2522	2437	24	327312	326579	80	1.50299
52510	52681	67	10130	10449	36	376	389	0	584	357	0	1008	1007	2	123140	123186	75	1.50398
179830	156696	88	67144	57664	86	1612	1516	15	1992	1720	20	4406	4154	31	493728	441208	92	1.50896
161834	150887	86	63365	60620	78	1735	1906	17	1869	1766	17	4937	4683	33	562712	522846	85	1.50995
137724	125716	80	60176	54176	80	1167	1122	8	1707	1434	14	3816	3679	29	456880	404962	86	1.50995
62441	64198	71	14249	14740	39	392	550	0	554	441	0	1410	1547	14	171961	175361	72	1.51095
175303	154679	85	85828	76661	83	1769	1777	18	2016	1899	19	4338	3885	32	467937	412042	89	1.51095
150482	132718	81	68407	60036	82	862	771	0	1403	1214	15	3877	3292	32	464923	397876	89	1.51095
51099	54192	57	16755	17724	41	397	464	0	589	457	0	930	953	0	141670	145509	71	1.51095
160678	140885	100	71238	63420	81	1680	1515	14	2019	1634	20	4696	4463	32	640649	569172	88	1.51095
280975	200254	106	131965	97790	97	2418	1671	25	3088	2218	29	7331	5244	43	808966	582651	101	1.51095
155946	141254	81	82908	74964	81	1363	1452	15	1973	1634	18	4721	4438	33	615852	552922	89	1.51294
33157	33159	61	12648	12880	39	258	211	0	273	253	0	558	543	0	62568	60359	68	1.51393
145475	128094	84	80123	72018	81	1442	1203	13	1581	1370	15	3815	3552	31	379155	332331	87	1.51493
130234	126492	93	54576	52657	76	1250	1260	9	1865	1421	16	3502	3222	28	433585	409899	83	1.51493
119389	119544	75	28286	28046	59	1429	1283	14	1854	1966	19	4310	4344	30	521568	501476	83	1.51493
119654	119563	75	34982	34623	73	1476	1365	13	1352	1142	9	3018	2952	26	353363	327346	83	1.51493
125119	117449	81	70970	67005	76	1283	1209	10	1231	1233	10	3265	2992	28	352861	330095	83	1.51891
142407	125465	81	67667	59021	80	1559	1295	11	1161	1167	10	3150	2819	28	336671	293332	86	1.51991
30318	28999	67	10355	10614	36	297	275	0	294	285	0	631	664	0	81449	83051	67	1.5209
43314	43836	60	13843	14352	39	457	433	0	539	387	0	680	738	0	101170	103011	71	1.52289
130420	122567	81	60719	57449	78	1232	1151	10	1573	1409	16	4294	3843	31	494187	452365	84	1.52588
91696	91200	73	42753	42432	71	861	792	0	851	733	0	2091	2144	20	294361	281975	79	1.52687
84601	84218	72	41294	41338	71	720	784	0	664	828	0	1685	1634	15	201748	195131	78	1.52787
168729	144465	87	70565	59176	84	1733	1650	18	1766	1632	18	5421	4933	35	613142	538854	90	1.53185
94097	93749	73	35049	34640	71	874	930	0	940	871	0	1881	2000	19	234619	230466	78	1.53583
30807	32054	54	8149	8346	34	208	241	0	230	298	0	717	743	0	79216	76781	68	1.53583
103716	103983	77	40055	39606	73	958	957	0	1165	1070	8	2946	2657	26	370917	363869	80	1.53583
72803	73174	70	29514	29620	68	656	723	0	546	598	0	1599	1586	16	191678	185838	76	1.53683
44373	44187	68	29493	28802	68	312	352	0	502	361	0	903	875	0	125689	116334	82	1.53683
109267	94415	82	52670	45940	77	1075	890	0	724	695	0	2254	1966	22	217315	189329	82	1.53683
227564	175466	91	104316	79320	89	2181	1474	22	1990	1541	24	5259	4113	38	583637	463165	95	1.53683
54390	55845	68	16431	16904	41	423	320	0	297	404	0	1166	1107	8	117733	119041	73	1.53683
[truncated: 7,578 more rows]
