# Supplementary material for: Phenotypic heterogeneity follows a growth-viability tradeoff in response to amino acid identity
Source: Nat Commun. 2024 Aug 2;15:6515. doi: 10.1038/s41467-024-50602-8 (PMC11297284; doi:10.1038/s41467-024-50602-8)
Supplement: Supplementary file 6 — Source Data [file 41467_2024_50602_MOESM6_ESM.zip › source_data/fig6cde/1850_C12_FBPs1_NLIMGLN.csv]

FSC-A	FSC-H	FSC-W	SSC-A	SSC-H	SSC-W	BL1-A	BL1-H	BL1-W	VL1-A	VL1-H	VL1-W	VL2-A	VL2-H	VL2-W	YL2-A	YL2-H	YL2-W	Time
527415	238974	173	359466	191750	172	174554	90443	168	199	218	0	31	79	0	-13623	0	0	0.00311237
291476	162631	125	83598	46705	120	40784	22380	117	59	110	0	-80	42	0	492	1118	5	0.00518729
258392	153058	116	109860	66107	112	52264	31389	108	122	242	0	52	77	0	527	1017	2	0.0103746
139132	97064	96	72661	51017	92	25923	18673	82	1	176	0	23	69	0	-3977	0	0	0.0103746
243133	158775	107	83800	53991	103	41314	26985	98	159	124	0	10	47	0	-109	246	0	0.0176368
265637	146594	118	111654	62124	113	37154	20320	107	-168	63	0	-66	52	0	-728	126	0	0.0259364
152843	107189	102	80264	56677	94	23856	16272	64	-81	78	0	66	56	0	-6647	0	0	0.0269739
372385	193376	140	135235	69881	138	52178	26803	133	-98	81	0	-65	47	0	-1330	316	0	0.0280114
136585	96853	90	54557	38352	90	20266	13550	63	236	134	0	15	28	0	-8016	0	0	0.0280114
190434	124520	112	69914	46094	98	30560	20245	82	-56	84	0	2	62	0	-1664	99	0	0.0290488
167790	112929	101	69984	47055	96	23263	15364	68	2	125	0	-19	53	0	-103	327	0	0.0311237
261639	165145	122	127554	80591	108	48944	30916	104	-36	105	0	-127	54	0	2	726	0	0.0321612
65763	48577	82	26673	19868	69	11665	7988	50	65	150	0	6	43	0	-7376	0	0	0.0321612
108492	74707	103	33175	23659	86	17645	12883	58	-144	13	0	53	90	0	40	428	0	0.0352736
297142	159577	124	104621	56244	115	44024	23015	111	28	120	0	26	94	0	-1850	485	0	0.0539478
280870	156210	132	111479	61393	117	49080	26790	113	160	98	0	-63	46	0	490	576	0	0.0570602
82534	59653	88	20906	15262	62	15617	10857	54	8	143	0	41	98	0	-866	0	0	0.0591351
156408	97937	103	53187	32268	96	23731	14251	70	85	141	0	-92	61	0	-15	641	0	0.06121
318730	190555	117	143167	86130	117	75778	45369	113	-93	65	0	-31	53	0	290	681	0	0.0653598
95430	68468	90	37056	26598	84	16239	11498	58	100	145	0	-63	52	0	-12	254	0	0.0695097
135425	84240	97	50212	31321	94	27570	16825	81	-26	107	0	-71	34	0	-281	229	0	0.0736595
491476	235675	160	346648	176629	162	102734	52631	154	-177	40	0	-50	96	0	-234	371	0	0.0757344
67838	51026	69	30680	22476	78	11822	8126	50	219	115	0	-42	37	0	-60	233	0	0.0902588
181974	127009	98	68889	47562	95	26315	17751	74	184	143	0	-106	39	0	1389	1008	2	0.0954461
228445	132706	115	92377	54129	105	36951	20407	101	209	177	0	-78	46	0	-4659	0	0	0.0954461
208774	117643	112	78958	43809	104	39935	21365	100	-29	64	0	-84	40	0	-35	451	0	0.100633
204931	133987	110	76662	50866	102	31106	20478	82	102	101	0	88	79	0	-3569	0	0	0.100633
141401	97258	98	53696	37542	90	21764	15496	62	-174	98	0	49	71	0	843	697	0	0.103746
221847	150505	105	124953	85595	105	69213	46541	101	142	170	0	135	107	0	121	394	0	0.106858
290167	161404	137	124487	71238	125	45881	27187	119	149	140	0	-99	62	0	210	367	0	0.11412
175063	102613	113	66651	39206	103	26867	15362	81	-215	130	0	11	69	0	1055	537	0	0.11827
268874	132128	129	93870	47041	121	40013	19602	116	-70	130	0	92	73	0	-713	256	0	0.120345
270645	153921	120	109751	61099	115	39050	21929	111	27	73	0	49	56	0	-540	246	0	0.12242
154216	105450	100	49728	33984	94	26785	18105	75	161	170	0	-27	67	0	-242	196	0	0.129682
215070	125904	104	72411	41519	102	38005	20618	100	-238	102	0	-48	54	0	-5550	0	0	0.13072
438547	207886	173	122352	58290	154	62758	29258	152	-48	131	0	92	58	0	-1422	550	0	0.131757
126529	82764	99	46588	29647	92	22972	14840	68	-216	18	0	72	84	0	-747	245	0	0.133832
98534	72933	87	35845	25741	84	14026	10186	54	-139	89	0	-35	53	0	377	584	0	0.13487
236760	141030	115	67930	39988	107	37636	22051	106	-39	80	0	-49	42	0	-3138	0	0	0.13487
76765	56251	84	32524	23524	80	12150	9087	48	-93	60	0	-38	33	0	-7153	0	0	0.13487
91097	66576	88	35990	26006	83	13246	9781	52	82	102	0	-14	72	0	355	472	0	0.142132
277770	170759	119	120256	74308	110	47833	28587	106	-162	71	0	-58	52	0	-693	85	0	0.145244
507729	266313	167	203619	107801	165	113782	60109	161	104	137	0	30	60	0	159	417	0	0.154581
340064	177743	140	159491	85190	125	52528	27157	120	54	114	0	43	67	0	-3786	0	0	0.155619
206862	116127	122	75316	41729	106	34349	19069	101	-54	80	0	69	66	0	-477	461	0	0.156656
220162	123683	113	79312	43508	108	34880	18312	98	-192	45	0	47	148	0	-213	328	0	0.169106
244273	146244	109	118789	73154	108	42784	26033	103	114	114	0	-138	32	0	-484	292	0	0.173255
160668	100739	103	58891	36418	97	27863	17554	80	-26	67	0	33	113	0	192	574	0	0.176368
228583	140272	114	103055	65623	106	35070	20839	100	-37	154	0	32	79	0	-510	189	0	0.177405
291035	171008	124	120330	70792	118	47121	26665	113	-218	91	0	136	74	0	241	610	0	0.181555
157713	96218	100	53736	32716	97	23755	13508	70	198	202	0	-71	56	0	-9641	0	0	0.181555
452749	214614	149	215005	105117	149	109832	55163	146	-179	124	0	5	58	0	-18231	0	0	0.182593
94989	68920	88	37737	27122	83	16735	11965	57	-131	45	0	-39	42	0	338	695	0	0.184667
393028	208562	140	127856	66761	138	65554	34410	134	116	198	0	175	150	0	-4495	0	0	0.184667
178140	118279	112	77940	52097	97	23572	15678	73	-89	87	0	-11	59	0	-383	637	0	0.186742
87195	64653	82	34001	24711	82	14081	10324	54	-91	97	0	50	74	0	-3122	0	0	0.18778
123171	87189	88	28472	19746	71	20400	13504	65	-192	24	0	64	61	0	79057	80401	45	0.18778
141862	67082	122	542742	185636	125	9286	4864	61	830	360	0	128	97	0	-511	133	0	0.188817
196624	131241	101	52655	34020	97	24339	15604	71	52	113	0	134	87	0	71	813	0	0.198154
232648	153804	107	98001	64942	103	34936	22717	99	-77	110	0	-46	59	0	-831	130	0	0.199192
198797	114983	106	92923	54440	106	39994	22325	102	95	118	0	104	103	0	122442	266014	41	0.200229
263999	155059	121	97311	58331	114	42680	25361	111	-197	34	0	87	93	0	-79	520	0	0.202304
87478	61295	95	32548	23355	83	16224	11565	56	163	121	0	-52	26	0	-195	443	0	0.206454
140048	99489	94	48151	34586	89	20883	14727	65	48	163	0	85	109	0	-530	631	0	0.207492
80919	59453	84	32108	23322	80	11730	8191	50	119	161	0	-26	72	0	165221	117424	96	0.207492
334877	190688	139	141116	81361	131	67899	39667	127	40	97	0	-16	54	0	-819	351	0	0.208529
245295	139998	113	92637	53415	110	36219	19411	106	-36	159	0	-72	77	0	-134	464	0	0.211641
161450	100553	100	50043	30392	95	24595	15339	71	54	134	0	-112	29	0	-360	172	0	0.214754
168297	117977	102	84316	59500	95	29553	20628	77	-23	80	0	26	53	0	277	459	0	0.222016
188469	131087	99	59637	41340	95	37402	25313	94	-72	71	0	95	74	0	-5544	0	0	0.223053
178498	108968	103	73013	43823	99	28842	16704	89	10	92	0	94	105	0	-387	163	0	0.230316
377854	180804	146	122563	60741	128	53002	25851	124	233	162	0	-36	54	0	-454	557	0	0.242765
48292	35368	77	18524	13752	58	7394	5539	41	-138	62	0	47	69	0	251	804	0	0.247952
286245	181849	117	120518	76740	112	57505	35907	110	-49	131	0	-87	113	0	193	525	0	0.252102
315053	162551	129	107440	56022	119	44409	22710	114	-72	89	0	252	126	0	-1849	194	0	0.25314
243925	159083	109	125916	84045	106	51012	33935	103	49	109	0	-57	76	0	-257	129	0	0.256252
100339	71885	89	24428	17638	68	14227	10039	52	-227	35	0	-18	62	0	850	1172	7	0.263514
223092	150949	112	78309	52145	100	45783	30552	97	-4	64	0	-29	63	0	-547	306	0	0.270776
236709	137320	114	81964	46823	110	30074	17548	91	108	92	0	8	81	0	-1335	207	0	0.271814
396672	223396	145	133265	74048	143	53308	30013	139	194	158	0	26	49	0	-450	869	0	0.273889
220644	132806	107	94275	58837	106	34172	20478	92	-99	145	0	96	76	0	-472	172	0	0.278039
144564	94632	97	55567	35557	94	21745	14592	64	25	151	0	-31	38	0	-461	218	0	0.279076
86950	66040	84	32189	23510	81	10414	7950	49	0	71	0	-2	48	0	-12	228	0	0.283226
326282	190229	125	145428	82425	123	62461	36212	118	-39	108	0	37	100	0	-284	338	0	0.287376
117480	80589	93	54150	35990	90	22143	14867	68	-20	89	0	86	69	0	-737	323	0	0.289451
81387	58103	93	24925	18377	65	11747	8908	47	110	135	0	-106	57	0	270	635	0	0.292563
318647	206086	133	154443	101509	127	91315	58665	122	-93	76	0	-101	51	0	101	607	0	0.3019
193999	115488	109	71762	43565	101	31387	18506	98	179	113	0	-28	75	0	-518	377	0	0.30605
82982	60257	84	33704	24554	82	13925	9681	54	161	206	0	-30	67	0	-209	448	0	0.311237
214390	133304	114	81059	50647	101	30056	18373	84	-9	71	0	105	101	0	-2606	0	0	0.313312
275845	157506	113	99699	57023	110	32058	18324	91	61	86	0	-64	28	0	-78	361	0	0.317462
114817	74186	97	45367	28350	91	21159	13343	65	12	139	0	82	78	0	-277	577	0	0.3185
71169	52719	88	33531	24553	79	11909	8606	50	-125	41	0	-107	45	0	100	353	0	0.322649
247801	140378	116	87528	51248	112	44925	24316	109	-197	60	0	-5	58	0	-628	872	0	0.323687
350815	194214	138	121582	69034	128	71565	40921	126	206	107	0	38	72	0	926	912	0	0.326799
299961	178049	114	123655	73956	113	64669	38804	110	80	167	0	-32	38	0	1074	617	0	0.334061
281111	182275	112	109431	71495	108	59676	37831	103	-36	136	0	-158	64	0	-1215	201	0	0.336136
178694	121571	95	63238	43408	94	24498	17240	70	129	124	0	-109	33	0	103	519	0	0.338211
213408	124380	124	87656	51694	109	32218	18161	92	72	95	0	-4	50	0	-289	484	0	0.340286
129240	92994	91	55885	39778	88	17854	12662	58	33	150	0	-130	24	0	-4532	0	0	0.340286
239277	162997	110	121743	84100	106	45666	31120	100	162	148	0	22	88	0	-78	338	0	0.343399
183094	127954	101	85433	59933	97	35961	25352	93	-55	68	0	7	75	0	-512	272	0	0.345473
219401	131007	113	93829	55822	104	33780	19457	90	67	154	0	57	68	0	-4979	0	0	0.345473
191648	135114	96	45335	32029	93	35833	24097	91	31	90	0	-42	59	0	-707	219	0	0.346511
120332	87990	96	45267	32926	87	19368	13842	57	113	155	0	-27	47	0	222	431	0	0.351698
232816	135847	114	85592	50962	105	38219	22001	103	-40	83	0	57	75	0	-577	28	0	0.355848
96695	70703	93	43545	31218	85	16317	11979	56	-17	97	0	-65	75	0	79	430	0	0.357923
157383	112039	91	46306	32384	89	25286	17375	71	-127	12	0	20	61	0	1036	740	0	0.36726
234711	141598	109	99342	58522	108	34425	20251	101	74	117	0	31	114	0	-753	87	0	0.370372
57356	40721	81	55902	39010	81	529	370	0	64	103	0	16	82	0	-445	103	0	0.372447
232688	140523	104	78910	47307	103	32282	19805	89	-67	39	0	17	82	0	124	386	0	0.373485
153758	108284	99	56605	39229	90	24741	16340	75	33	88	0	105	117	0	-48	397	0	0.37556
74604	55522	81	28115	20786	79	12651	8885	52	-255	15	0	43	124	0	-692	137	0	0.378672
237296	140401	112	117373	72981	108	36961	21885	103	-28	88	0	15	93	0	86645	69960	56	0.378672
120748	86858	89	44743	30959	86	21419	14362	64	51	61	0	-65	24	0	534	563	0	0.381784
196147	122816	111	70699	43438	100	26916	15936	81	187	138	0	110	99	0	-1062	181	0	0.381784
175711	103333	115	67953	40081	99	30279	17535	86	90	113	0	8	60	0	-612	296	0	0.383859
278058	149886	124	102369	57082	114	46029	24815	109	-173	93	0	-101	36	0	-3101	0	0	0.384897
213311	124209	107	79460	45969	103	28952	16014	81	-214	69	0	-1	71	0	-6047	0	0	0.384897
96071	70401	88	39001	28385	83	18900	13964	59	55	141	0	-73	38	0	-2381	0	0	0.385934
207632	141143	116	118223	81237	103	28708	19571	85	41	108	0	-17	53	0	-680	336	0	0.388009
175067	105588	102	61200	35333	100	27104	15787	79	-62	121	0	50	79	0	293157	203255	114	0.388009
149045	96339	100	55146	35188	94	24042	15317	72	9	84	0	26	91	0	475	447	0	0.391122
337270	181289	139	123205	64491	123	49453	25061	119	-14	60	0	-41	75	0	-3630	0	0	0.391122
108984	73116	95	41551	26752	89	15575	10050	56	-140	17	0	-111	66	0	-610	145	0	0.398384
162813	117058	93	99709	71329	95	27557	19358	75	38	141	0	-68	51	0	-329	212	0	0.399421
64452	49095	79	26612	20172	66	10217	7671	48	-60	104	0	-40	31	0	-5658	0	0	0.399421
135815	88264	99	53879	34138	94	21325	13539	66	-191	28	0	-89	48	0	201	532	0	0.403571
208790	139664	106	105857	71982	103	31532	20402	94	-86	130	0	-1	64	0	-576	137	0	0.408758
399615	203800	143	125408	61587	143	57416	28272	140	-184	63	0	37	126	0	328	416	0	0.411871
245945	139965	127	71823	40671	110	34432	19871	107	-85	52	0	-71	49	0	-1241	19	0	0.412908
166230	108395	102	51718	33619	98	26410	16958	74	-7	102	0	-26	31	0	-4599	0	0	0.413946
305198	166022	135	103330	56637	118	50140	26320	116	-18	148	0	-8	51	0	-509	295	0	0.430545
254569	159287	108	102231	63459	107	37645	22837	104	61	117	0	64	60	0	-8422	0	0	0.430545
155609	113581	94	54092	38953	90	27869	19767	81	-39	105	0	57	72	0	-2432	0	0	0.431582
134372	95090	92	39020	26503	91	23117	16031	64	113	122	0	-30	44	0	-474	301	0	0.433657
202258	119812	108	58713	34326	105	33196	19730	91	-5	102	0	38	69	0	-2268	0	0	0.433657
349400	192271	138	137790	77745	128	66777	36759	124	-82	109	0	-92	83	0	241	373	0	0.435732
251316	149995	121	137961	86880	110	41125	24385	105	82	188	0	67	50	0	-364	385	0	0.437807
106618	78414	87	28876	21072	82	22762	15740	68	-114	88	0	-5	85	0	461	688	0	0.44092
63946	46513	93	26475	19940	66	8652	6329	43	-78	52	0	-31	41	0	-775	190	0	0.441957
158516	111693	99	78733	55436	95	31722	21949	86	4	98	0	-89	42	0	-13	417	0	0.444032
336977	187914	132	103473	56895	127	52607	29154	125	96	182	0	44	95	0	-385	146	0	0.445069
247955	139110	118	83392	46627	109	35868	19176	106	83	123	0	-50	60	0	-6774	0	0	0.446107
175625	107278	115	61951	37473	100	24859	13775	72	49	112	0	63	108	0	67	402	0	0.449219
101577	74094	97	35884	26542	84	17343	12392	56	64	124	0	68	99	0	287	570	0	0.455444
207796	138467	106	78487	50767	100	31989	21050	91	-82	133	0	-69	58	0	-423	197	0	0.459594
83943	62218	85	34787	25842	81	11365	8349	47	121	121	0	20	54	0	21	364	0	0.462706
118851	85343	88	27422	20014	73	26012	19328	69	53	123	0	24	46	0	-142	450	0	0.463744
99450	72473	90	38918	28681	84	19742	13709	60	42	78	0	-116	9	0	-186	278	0	0.467893
252878	147295	117	90032	53528	107	40843	23747	105	10	95	0	-40	87	0	-906	248	0	0.467893
172937	110556	114	49807	29676	98	27604	17368	82	172	94	0	44	83	0	-159	538	0	0.471006
281919	164340	115	98147	57772	113	44384	25652	109	-28	169	0	55	110	0	444	487	0	0.472043
151683	99650	96	73789	49548	94	24795	15427	71	-116	79	0	-116	30	0	-10911	0	0	0.472043
182728	129143	101	54588	36795	93	29772	20740	77	54	157	0	88	84	0	-3778	0	0	0.473081
313097	166711	136	114322	60578	120	48055	26108	116	-112	62	0	111	98	0	-390	314	0	0.477231
250955	156542	110	82679	52067	106	42293	26316	103	247	183	0	-44	61	0	185	336	0	0.486568
266218	167357	113	105536	67001	111	38771	24046	104	-30	93	0	46	69	0	-310	494	0	0.499017
285498	154748	120	81714	42628	117	44374	23556	113	174	123	0	75	116	0	478	588	0	0.503167
140408	101517	91	36803	26363	87	21925	15515	63	107	85	0	50	109	0	-28	585	0	0.506279
97660	69638	88	39289	27204	84	16446	11205	56	-35	68	0	-65	46	0	-5206	0	0	0.506279
157254	110763	94	68092	48201	92	23807	16274	65	-62	102	0	-28	61	0	-310	385	0	0.509392
303647	172961	118	130371	75504	114	51320	28073	110	-53	87	0	34	62	0	-7395	0	0	0.509392
71769	56226	72	28524	21461	68	12125	9198	50	-1	105	0	-93	57	0	-10584	0	0	0.509392
82030	61563	87	34923	26031	81	12451	9042	49	21	98	0	-91	35	0	-886	359	0	0.510429
255494	146320	123	95515	54726	114	40616	23368	109	6	95	0	-146	87	0	-781	219	0	0.512504
137789	100123	102	22970	16229	65	22941	16085	65	119	127	0	-4	62	0	69	479	0	0.513542
142127	100004	98	66295	46844	92	23174	15804	67	-39	78	0	24	106	0	-166	389	0	0.518729
76406	58048	88	25492	19168	68	10850	7784	47	-162	40	0	-63	57	0	-1208	258	0	0.518729
352532	211468	133	101141	61552	125	60129	36327	124	165	113	0	70	55	0	-94	536	0	0.521841
127391	91251	98	58762	42630	86	22834	15862	68	-70	61	0	-59	21	0	-3977	0	0	0.522879
177041	113075	100	68615	43265	97	27591	16974	79	-73	51	0	-51	39	0	-107	370	0	0.525991
159247	114954	92	69866	50767	92	26220	18422	77	-174	69	0	-82	43	0	-6264	0	0	0.529103
91026	64361	99	34044	25044	82	15355	10704	54	-8	92	0	0	47	0	-1191	0	0	0.530141
326916	173082	134	108365	55973	132	47745	24693	127	84	174	0	-115	75	0	-2059	184	0	0.531178
141657	103502	90	43625	31796	88	24162	17425	65	20	113	0	40	66	0	624	957	0	0.534291
207696	125656	102	68875	40659	100	26732	16106	82	-51	87	0	-49	33	0	-441	84	0	0.536366
387670	216955	144	254525	139931	143	105306	57898	137	157	127	0	29	52	0	453	621	0	0.538441
243944	143031	112	97637	57153	110	31576	18026	89	-371	31	0	6	88	0	-1664	33	0	0.540515
203298	136905	107	83423	56125	98	31171	20850	82	-181	63	0	23	66	0	-3477	0	0	0.540515
324210	175069	125	119267	65975	123	39177	19661	115	-286	40	0	-55	65	0	-9694	0	0	0.540515
239369	151822	117	89646	57001	114	33044	21004	88	-83	100	0	-48	38	0	4	512	0	0.543628
482739	266010	161	175627	96394	156	108884	60989	154	-47	105	0	30	90	0	538	520	0	0.549853
235312	153297	106	77743	50603	104	32749	20471	93	-48	100	0	35	95	0	222	383	0	0.551928
328550	205618	125	121027	75387	118	39152	23469	104	-107	52	0	-48	26	0	-19485	0	0	0.55504
302328	156919	135	101919	53648	120	47109	24104	116	148	154	0	-90	60	0	535	972	0	0.560227
157674	116672	91	60394	44183	90	23252	16894	65	-54	133	0	-4	58	0	-278	366	0	0.562302
298280	162733	118	103895	58847	112	43990	22950	107	120	134	0	41	79	0	-1766	146	0	0.56334
190784	115772	101	73312	44320	99	26827	14831	78	10	66	0	-92	29	0	-10699	0	0	0.56334
338049	161717	134	114011	57567	130	49364	23199	128	-92	83	0	-70	71	0	-357	633	0	0.567489
239356	147608	110	109750	71218	107	32120	19453	98	197	91	0	-34	49	0	-115	532	0	0.569564
155118	93731	100	65145	40347	96	23163	13546	73	-62	101	0	9	125	0	-1075	419	0	0.570602
152553	93783	102	62098	37666	97	21640	13416	68	-67	94	0	50	66	0	400	455	0	0.579939
143342	88778	111	50704	32121	94	22783	14396	67	-51	147	0	34	60	0	-155	437	0	0.580976
71795	54202	81	21001	15801	60	10975	7849	46	-205	2	0	47	71	0	-1808	0	0	0.582014
194611	132017	113	88302	60279	97	42030	28081	95	141	135	0	14	118	0	-659	44	0	0.587201
47368	36327	81	20306	15296	61	6650	4806	40	-7	87	0	-13	43	0	-131	269	0	0.595501
168175	123597	95	85674	62133	93	30222	22244	81	-120	79	0	-100	25	0	-125	394	0	0.599651
254081	172347	107	131532	91211	106	1551	1027	6	114	224	0	134	148	0	-3343	0	0	0.600688
330821	174551	127	120421	64381	122	56778	30255	118	-186	24	0	-22	59	0	190	414	0	0.614175
100797	74912	96	40110	29823	84	21866	16369	63	45	100	0	-91	46	0	-568	193	0	0.61625
170888	110903	100	65590	41796	97	26840	17289	76	142	240	0	21	86	0	49	393	0	0.622475
139848	99482	98	56432	40889	88	21286	15015	66	-62	82	0	-12	90	0	-1151	238	0	0.623512
113408	82527	95	34250	25331	84	17943	13132	57	-71	66	0	5	51	0	72	262	0	0.635962
137551	100774	96	57346	41918	88	22734	16715	63	74	63	0	-38	62	0	295	782	0	0.638036
202614	133139	114	74392	48160	97	37317	23310	95	-26	82	0	31	73	0	-170	217	0	0.642186
171777	122836	101	58440	42838	93	29474	21845	78	-78	86	0	-22	72	0	-174	670	0	0.643224
183468	129397	97	73128	50760	96	30798	20676	88	-4	114	0	-12	65	0	-237	276	0	0.645299
114443	83568	89	36161	25832	86	16651	11989	55	53	102	0	73	69	0	-1480	246	0	0.646336
64112	47675	80	22057	16659	63	10719	8011	47	100	111	0	-112	69	0	-1015	37	0	0.646336
67528	50234	83	25921	19394	68	9696	6970	44	-52	94	0	79	93	0	-363	232	0	0.647374
179190	107288	110	70912	43344	99	25433	15432	80	-104	137	0	62	86	0	330	573	0	0.652561
46206	34937	87	12915	9795	48	3722	2558	33	-83	77	0	-26	70	0	-1869	0	0	0.652561
324533	146721	138	130979	59769	132	45281	19045	124	-60	86	0	-143	30	0	-1123	539	0	0.653598
62748	49340	78	29787	22480	76	11100	8093	47	169	185	0	-78	48	0	412	616	0	0.655673
65167	48653	79	15735	11831	51	12408	9474	48	130	118	0	21	81	0	-337	349	0	0.659823
279918	157937	123	92628	52300	113	45457	25710	108	155	105	0	103	86	0	-45	315	0	0.662935
298880	197144	124	153956	102615	119	53412	34848	114	34	178	0	-72	64	0	-3025	0	0	0.663973
208964	124736	104	71507	42480	102	35135	20567	98	12	71	0	-92	71	0	-361	368	0	0.66501
188102	132582	99	58558	40274	95	37657	25490	92	-186	47	0	-3	118	0	173	519	0	0.668123
108658	79343	100	49689	36244	86	17162	12447	54	-37	76	0	125	116	0	-165	347	0	0.66916
226506	157384	106	78743	55242	97	40211	26978	94	142	162	0	-110	28	0	1779	1005	1	0.66916
131335	88002	93	46621	30554	90	23898	15668	71	151	126	0	72	73	0	230	425	0	0.676422
135325	96867	91	45372	32156	87	17671	12341	56	35	120	0	-61	64	0	-363	197	0	0.680572
152239	98781	100	52272	33524	92	24540	15091	67	30	116	0	21	60	0	440	480	0	0.682647
130815	96755	95	45733	33130	87	21052	14995	61	-36	115	0	-38	55	0	250	541	0	0.686797
318846	186631	118	113835	64636	117	65111	38174	113	36	101	0	-60	52	0	-2250	0	0	0.686797
193175	139201	104	74221	54147	95	29710	20813	87	-77	98	0	66	60	0	-1813	357	0	0.687835
154336	112062	95	60248	44236	89	30750	21380	80	16	78	0	106	123	0	275	970	0	0.689909
240622	152028	112	90653	58067	102	44479	29247	98	-65	53	0	28	83	0	-4575	0	0	0.689909
131445	88374	94	49659	32655	90	17731	11556	60	-32	194	0	-47	35	0	-2636	0	0	0.690947
456600	255426	158	256013	145162	155	133120	72952	152	21	189	0	74	85	0	-966	260	0	0.693022
89358	67087	85	34576	25895	82	16666	12592	57	96	119	0	-3	37	0	-31	596	0	0.698209
129180	92976	94	53058	37955	88	17752	12570	60	24	118	0	-61	93	0	-230	272	0	0.700284
167508	122224	101	65825	47706	91	27601	19559	72	-73	75	0	-168	15	0	-276	183	0	0.712733
182097	122391	100	68426	45617	96	30886	20236	85	66	61	0	-16	31	0	503	623	0	0.717921
239703	138826	106	85279	49431	105	34064	18892	97	-67	58	0	17	57	0	1337	1422	9	0.719996
239885	162599	110	108711	73179	105	38852	25890	101	-128	136	0	5	55	0	-303	359	0	0.724145
351877	210390	147	155262	92578	141	65174	37980	137	-18	88	0	-7	74	0	-3230	0	0	0.725183
78629	59003	91	35490	27047	80	13627	10557	50	-136	90	0	32	86	0	-559	152	0	0.736595
260337	146259	125	81355	45896	108	41292	23340	104	-5	102	0	13	43	0	351	593	0	0.74282
127390	93602	91	50212	37101	86	19420	14604	57	-106	68	0	43	68	0	31	376	0	0.744895
317978	167298	129	112549	59339	125	49109	24099	121	-145	109	0	-92	33	0	-2648	190	0	0.744895
151931	111630	92	47246	35103	88	27534	19749	83	60	185	0	22	74	0	-605	48	0	0.756307
190810	115284	102	69398	41981	99	27075	16221	76	-173	85	0	31	61	0	-6625	0	0	0.756307
167623	114837	97	68313	46631	95	28065	18433	81	-50	83	0	-28	57	0	-205	517	0	0.758382
113528	85700	86	36654	27634	83	20313	15076	58	40	130	0	49	105	0	-492	141	0	0.759419
204560	118961	106	74028	44541	103	28934	16881	83	-159	102	0	17	89	0	-644	622	0	0.760457
121862	86646	89	47526	32781	90	18605	13507	58	-1	153	0	-77	44	0	-292	247	0	0.770831
239111	150743	110	98829	61172	103	30733	20024	81	8	90	0	-61	72	0	14	558	0	0.780168
100500	75835	94	31872	23959	81	16259	11698	53	-90	90	0	-24	87	0	301	819	0	0.782243
115121	83640	102	47998	34955	87	17230	12446	57	-7	141	0	-35	93	0	285	397	0	0.786393
237373	149986	110	67705	41468	105	40432	26216	100	92	101	0	167	64	0	-205	416	0	0.78743
185499	135304	96	80919	59366	92	32507	23371	79	161	134	0	-141	19	0	903	577	0	0.792618
149196	110011	94	76041	55239	92	25118	17872	70	72	132	0	-6	92	0	-821	126	0	0.794693
457681	224491	154	164155	81340	146	64990	31909	140	-113	116	0	41	88	0	-530	147	0	0.79988
251935	151065	109	110409	65990	108	38918	21612	104	-2	99	0	10	49	0	-72	366	0	0.802992
146648	91806	108	51902	32094	93	21703	13903	64	-92	127	0	162	111	0	249	477	0	0.812329
148351	107916	94	42096	30880	87	21628	15195	67	99	124	0	-35	57	0	-428	643	0	0.815442
161866	104953	100	55288	35064	97	28576	18509	80	-78	81	0	6	42	0	-731	472	0	0.816479
503736	243394	169	306896	163402	165	124145	64833	162	179	161	0	107	91	0	147	583	0	0.821667
175230	127146	106	45222	33378	91	32448	23983	83	161	122	0	101	67	0	-1648	153	0	0.823741
84602	64666	86	27881	21223	78	14967	10857	51	-40	51	0	26	43	0	-445	73	0	0.825816
253328	150736	113	73902	41833	107	40648	23065	105	12	114	0	129	88	0	-4036	0	0	0.825816
422791	208428	156	124891	60206	148	77211	37595	144	-146	124	0	109	130	0	-1047	121	0	0.827891
203466	137304	101	73585	49486	97	30690	19822	89	-53	66	0	138	86	0	-534	181	0	0.832041
187767	136052	99	86204	62566	91	29068	20926	72	85	146	0	56	77	0	-1247	465	0	0.832041
279041	156329	124	103247	57037	112	36254	20103	106	-38	128	0	-132	18	0	-596	186	0	0.834116
51201	38788	78	23779	18428	65	9354	6972	44	135	162	0	5	53	0	-74	375	0	0.837228
229359	130530	108	76104	42741	105	32046	18298	89	-88	132	0	72	67	0	-204	290	0	0.840341
157544	101022	99	58131	36536	95	23535	14908	74	297	122	0	43	68	0	-534	220	0	0.842416
175957	130147	101	71809	53223	92	28584	20832	77	9	122	0	-3	84	0	-188	398	0	0.843453
271905	181242	122	87642	57948	112	51910	33631	110	128	138	0	-54	66	0	-2209	0	0	0.844491
87763	64761	85	30636	22229	77	14368	10326	53	56	189	0	66	97	0	273	310	0	0.847603
85564	67256	85	23850	18492	64	13823	10041	51	36	143	0	22	82	0	-267	230	0	0.86109
350587	181611	117	114298	58324	118	50517	24513	114	26	102	0	-49	33	0	-2673	22	0	0.86109
345609	194481	145	109850	61778	135	41992	23880	110	-130	111	0	127	113	0	831	744	0	0.866277
224259	136341	108	94397	57529	107	26551	15539	74	32	112	0	-36	69	0	-400	378	0	0.873539
243021	141006	107	86652	49664	106	34839	19751	100	148	164	0	-44	41	0	525	581	0	0.876652
244321	147910	121	102653	62852	104	37665	22761	99	137	171	0	-62	74	0	-224	375	0	0.882877
256890	157024	116	119459	72418	109	45275	27582	106	-46	59	0	9	67	0	402	462	0	0.887026
338756	181294	138	104385	55591	134	57672	31958	130	-231	87	0	-202	50	0	-721	434	0	0.889101
105446	77897	99	35633	26184	82	15925	11541	54	203	218	0	-11	78	0	-1890	0	0	0.890139
101230	78085	86	28511	21739	77	15933	11606	54	91	116	0	37	95	0	-472	689	0	0.890139
202699	127274	103	81675	50067	102	30645	19497	89	32	100	0	-50	86	0	-2568	0	0	0.891176
333818	192482	119	149454	84794	117	59124	35516	113	-63	74	0	44	64	0	-7977	0	0	0.891176
67765	51648	81	28504	21977	67	10958	7989	48	-62	66	0	-90	76	0	-7253	0	0	0.892214
78951	57778	95	38367	29475	80	12190	8869	48	-12	82	0	-33	71	0	553	1022	3	0.897401
172131	107177	104	60330	37521	97	29406	16993	87	-50	97	0	-2	61	0	-396	207	0	0.902588
287097	166604	119	107668	61804	115	48269	27133	110	-74	63	0	-3	65	0	-3722	0	0	0.902588
195459	117876	104	62958	37563	99	29237	17619	82	-5	124	0	21	54	0	-480	176	0	0.904663
129221	90670	93	53459	36370	87	21252	14320	62	26	58	0	124	89	0	508	774	0	0.906738
273216	163280	108	95009	55683	106	47848	28212	102	-159	85	0	-61	82	0	-6284	0	0	0.906738
238308	142847	106	92639	55858	105	31904	18321	91	-111	95	0	-31	77	0	-221	189	0	0.907776
202511	126851	103	67167	41613	100	37663	23585	98	-47	77	0	31	73	0	231	372	0	0.924375
158043	117541	90	28109	21182	71	28918	20873	75	21	93	0	-68	58	0	-3930	0	0	0.924375
171633	116396	104	59921	41037	94	20959	14012	64	-24	79	0	125	87	0	-3971	0	0	0.925412
105676	79608	85	47385	35798	83	17889	13432	57	-42	67	0	15	70	0	-801	218	0	0.92645
344072	184095	134	109591	58334	122	49997	26933	119	-53	93	0	13	74	0	-972	270	0	0.927487
162771	121247	100	52943	39935	88	30071	22927	85	-121	27	0	27	74	0	-2383	0	0	0.928525
127410	97030	91	45824	34652	86	21611	15728	60	4	133	0	64	79	0	-166	323	0	0.931637
271555	154220	114	92562	53760	112	46900	26810	109	63	162	0	28	67	0	385	898	0	0.943049
320185	181880	126	144211	84536	120	54261	30725	116	-34	94	0	-16	55	0	306	666	0	0.947199
113746	79876	94	42272	29041	88	17647	11537	59	-22	102	0	47	58	0	-267	403	0	0.948236
213689	143025	106	73236	48007	101	38904	26336	96	-110	72	0	-4	75	0	-1	318	0	0.953424
141040	103175	90	62720	45279	90	20410	14173	62	-44	69	0	-24	38	0	-6960	0	0	0.953424
113284	79424	93	43919	30501	87	21286	14931	63	1	81	0	-53	62	0	-1491	211	0	0.954461
231533	166904	105	70876	50682	97	38180	27391	94	-58	105	0	14	69	0	-1146	345	0	0.954461
94286	72015	89	28162	21469	69	13775	10684	49	100	144	0	-42	44	0	-4917	0	0	0.955499
98268	71840	89	36626	26020	83	15433	11070	54	43	137	0	-41	68	0	90	926	0	0.958611
310700	174487	118	122925	68623	117	49028	27588	113	-308	35	0	64	81	0	716	508	0	0.961723
152685	115353	91	50900	38278	88	28626	21675	77	69	120	0	-76	63	0	147	354	0	0.968985
123038	91926	89	32923	25043	84	21847	15783	60	61	189	0	142	127	0	-663	147	0	0.970023
154331	98806	103	51572	31947	93	24773	15086	70	127	83	0	21	55	0	198182	158578	81	0.970023
99924	75727	88	34968	26312	82	16753	12875	53	14	123	0	-9	54	0	-2546	28	0	0.97106
404678	192416	157	133390	64117	143	64311	30640	139	-170	201	0	31	49	0	-340	273	0	0.984547
152028	109449	90	54496	37676	91	22387	15218	64	-37	154	0	-36	68	0	-10397	0	0	0.984547
85778	70362	68	40459	30973	80	16390	11997	54	162	162	0	-44	79	0	-234	168	0	0.98766
126116	91844	91	48453	34395	89	22320	16245	60	81	83	0	-20	40	0	-650	434	0	0.988697
146301	109542	91	81761	60535	91	23629	17524	64	-90	80	0	-23	68	0	-999	303	0	0.989735
27188	20274	65	89658	62270	75	153	119	0	-92	62	0	-76	38	0	4817	2400	59	0.989735
334936	204134	135	120469	72148	123	55653	32983	120	181	216	0	-75	73	0	-337	376	0	0.990772
136150	103644	91	41161	30889	85	26500	19730	74	-176	64	0	12	89	0	-592	21	0	0.992847
161189	119172	99	53021	39084	90	22758	16853	62	-170	39	0	-35	44	0	-2264	0	0	0.993885
83729	65393	80	20366	15337	59	12988	10090	48	36	121	0	-1	60	0	-417	199	0	0.995959
282908	164469	120	119153	70131	112	42995	23970	108	52	116	0	95	89	0	185	476	0	0.996997
63980	49349	79	24718	19295	69	11340	8841	46	-63	72	0	0	59	0	-155	456	0	0.999072
227563	148549	118	99983	63765	105	36640	23984	99	-57	106	0	-67	53	0	-283	338	0	1.00426
295642	178467	115	248120	151480	118	64575	37553	109	-216	44	0	3	76	0	-3589	0	0	1.00426
110355	77572	92	43073	29378	86	17680	12055	58	97	140	0	44	61	0	-346	228	0	1.0053
262374	168126	116	111507	71329	104	44297	28311	99	112	94	0	-145	32	0	-364	268	0	1.00737
136141	95800	97	45285	30899	88	18443	12874	59	101	90	0	-25	43	0	-617	118	0	1.00841
132275	91729	105	51915	36721	88	23851	16976	71	156	137	0	63	71	0	-245	263	0	1.01048
534331	284421	174	397504	225208	170	157903	87026	164	-22	89	0	42	109	0	-984	168	0	1.01256
108586	76157	89	48159	33366	88	19012	13023	61	-49	94	0	-80	64	0	-9747	0	0	1.01256
97433	75102	88	45242	34793	82	16125	12144	54	87	96	0	-15	59	0	-1556	0	0	1.0136
213678	148087	104	70740	49137	100	36508	24941	96	158	178	0	-40	66	0	-399	196	0	1.01982
141988	109631	90	38557	29438	84	24046	18477	63	-52	123	0	3	52	0	-74	439	0	1.0219
294242	169164	118	113460	66611	113	47057	26018	111	-156	47	0	-33	41	0	-5588	0	0	1.0219
198232	134358	111	67244	45481	95	40429	27191	92	25	179	0	4	59	0	-406	222	0	1.02501
204500	146923	100	84119	60694	98	41748	29811	94	-184	38	0	56	98	0	573	352	0	1.02916
233386	137063	109	75386	43988	102	35036	20760	99	-100	44	0	-20	44	0	-26	328	0	1.03123
65717	50645	79	24609	19047	66	11244	8520	46	-85	26	0	-37	59	0	-271	269	0	1.03227
157047	114014	93	66026	47760	90	21364	15182	61	-175	40	0	-92	16	0	531	878	0	1.03435
140104	103868	88	39998	30070	84	27406	20243	70	-247	56	0	-28	48	0	-1807	0	0	1.03435
148787	94775	100	53183	33479	96	20673	12487	65	268	192	0	26	80	0	47	250	0	1.03642
95923	73616	89	30533	22189	81	14967	11054	52	-143	115	0	-42	38	0	-69	472	0	1.0385
261783	173571	123	110797	74788	107	51215	33635	104	9	94	0	23	83	0	-237	298	0	1.04679
140871	98920	95	47917	32965	92	25237	17244	70	16	78	0	-61	38	0	-57	604	0	1.06547
149121	111646	95	52406	39471	87	26616	20637	76	-190	81	0	-124	37	0	-273	356	0	1.07377
180409	127149	100	77085	53371	96	33468	23297	90	-13	88	0	0	54	0	-4884	0	0	1.07377
312891	174291	123	87331	48703	116	46109	25541	113	120	163	0	-95	51	0	276	413	0	1.07792
121068	86425	96	45713	31568	87	20137	13487	62	-31	98	0	21	111	0	-669	59	0	1.08518
317354	183776	120	139597	83525	116	60749	35653	113	20	136	0	-116	45	0	-66	408	0	1.08933
253092	151656	107	80588	47161	103	39309	22178	99	-252	54	0	96	154	0	-6406	0	0	1.08933
116123	88581	89	42244	32287	85	19046	15155	52	40	94	0	-89	16	0	201	286	0	1.09141
104361	79091	85	42666	31373	84	16926	12153	55	-29	97	0	5	33	0	-282	78	0	1.09659
194709	127240	104	65381	42373	96	31829	19881	87	-89	76	0	-53	46	0	-173	423	0	1.10282
513083	264844	164	263529	144256	147	97013	53718	143	-10	98	0	57	74	0	-662	369	0	1.10489
422808	206364	144	122811	59532	137	58360	28168	134	301	182	0	-14	83	0	-6626	0	0	1.10593
178999	109884	100	73751	46520	98	27780	16862	79	-58	140	0	-80	34	0	-2470	3	0	1.10697
112430	86192	87	50604	38947	83	22231	16421	63	136	160	0	13	46	0	-1579	90	0	1.11112
151033	113515	95	42997	32462	87	21905	16049	63	24	82	0	20	58	0	-39	183	0	1.12149
117385	80762	92	40660	27385	88	20967	14940	61	-53	113	0	87	93	0	-888	182	0	1.12253
99268	75854	87	45767	35039	83	17485	13273	54	-62	63	0	8	46	0	-130	188	0	1.12875
178452	128954	95	57230	40207	92	23437	16765	64	234	168	0	-19	68	0	-881	208	0	1.12979
207149	125858	119	78089	47960	104	30926	18360	84	-85	97	0	-129	54	0	251	908	0	1.13602
104805	75140	90	40314	28959	85	16917	12080	56	40	87	0	21	68	0	-560	624	0	1.13705
102459	80171	82	36098	27604	82	20816	15979	58	92	109	0	10	43	0	-1401	123	0	1.13705
414316	206864	141	136891	68083	139	59589	29625	135	-37	125	0	-109	54	0	-5246	29	0	1.13705
76047	59353	82	20520	15834	61	12521	9608	48	-11	148	0	22	58	0	-173	295	0	1.14017
210960	132125	100	77099	48057	99	28739	17402	85	181	164	0	-80	41	0	-492	476	0	1.1412
299684	188291	115	119732	76024	112	38766	23076	105	-93	73	0	126	94	0	-215	297	0	1.14432
416957	254176	126	236842	148086	127	107385	66885	122	143	145	0	130	100	0	-597	123	0	1.1495
523593	238863	182	171185	78634	174	83977	37404	171	110	181	0	-155	64	0	-3018	0	0	1.15054
110550	84344	92	46101	35485	84	18503	14112	54	79	130	0	7	55	0	-1014	0	0	1.15158
143195	109298	97	53648	40958	87	26416	20195	76	18	52	0	-117	41	0	-31	333	0	1.15884
255911	152490	115	82837	49098	106	38549	22601	102	85	101	0	-147	94	0	229	373	0	1.16403
83856	67114	79	25269	19511	67	15241	12079	51	-95	60	0	-27	70	0	-382	219	0	1.17025
75426	57715	82	28065	21697	77	11418	9020	45	86	115	0	-37	59	0	514	491	0	1.17544
198310	130221	101	90210	58143	96	31857	21521	90	-73	140	0	87	62	0	-55	285	0	1.17855
271158	160688	119	83710	49208	109	39307	22935	106	-2	133	0	23	81	0	-397	174	0	1.18789
121160	86180	99	43198	30600	87	18998	13417	56	149	178	0	106	67	0	-614	0	0	1.18996
307036	201324	113	99912	63566	110	50791	33093	105	199	99	0	40	84	0	82	392	0	1.19204
134502	99047	91	60627	44366	89	20297	14387	62	-9	92	0	-59	32	0	-749	406	0	1.19308
127820	95306	91	40087	29030	87	22692	16388	65	-36	91	0	29	67	0	92	530	0	1.19515
303787	192462	112	87318	54785	107	44853	27150	104	12	93	0	112	75	0	-5455	0	0	1.19515
200204	131840	101	73176	47681	99	27426	16549	78	8	118	0	-62	39	0	414157	281532	115	1.19515
280917	163466	119	107125	62486	112	65908	38813	111	-55	90	0	-24	101	0	313	520	0	1.19723
140551	106668	93	55946	42514	86	23040	17863	60	189	120	0	-29	53	0	-790	321	0	1.19826
41301	33142	73	17610	13751	54	8463	6315	44	57	145	0	-37	59	0	136	569	0	1.20345
95640	72046	84	41342	31083	83	16759	12085	55	13	89	0	-21	42	0	-327	197	0	1.2076
111801	88318	87	51587	39877	84	21264	16296	61	-123	73	0	-24	56	0	-3515	0	0	1.2076
233472	168860	104	98371	71359	98	36591	26127	95	1	42	0	-36	100	0	-1812	45	0	1.20864
158760	109787	97	58137	38969	94	27139	18044	78	-100	30	0	-8	68	0	41	595	0	1.21175
193905	141249	96	83121	61486	95	28216	20743	77	55	174	0	-19	71	0	683	1090	6	1.21175
67356	52741	82	27465	21137	74	10746	8730	44	126	172	0	0	62	0	344	543	0	1.21798
211368	143864	103	75486	52036	100	30446	20499	81	-60	196	0	10	73	0	189	602	0	1.22109
115201	75780	91	50601	33212	90	20415	12905	63	-32	71	0	22	71	0	-363	242	0	1.22316
270860	175306	111	83847	54121	105	39585	25674	102	-34	54	0	-118	49	0	-5471	0	0	1.22316
382467	189561	127	126594	59681	127	58606	28906	123	78	81	0	28	63	0	-7525	0	0	1.2242
122965	95717	85	84481	63921	87	23274	17942	70	-130	16	0	16	63	0	-489	99	0	1.22731
247698	157868	110	88206	54384	101	45201	28736	99	38	86	0	68	114	0	219	559	0	1.22939
164916	112517	98	55163	36806	93	28050	18954	73	53	97	0	-5	56	0	-760	144	0	1.23042
372675	193329	162	115216	59212	144	44856	22716	118	93	179	0	0	71	0	410	605	0	1.24702
139423	107988	88	58731	45136	85	22505	17307	62	16	93	0	-45	57	0	-666	506	0	1.24806
207183	143507	109	66797	45301	96	39258	26266	94	-83	78	0	-39	35	0	-2708	82	0	1.24806
120718	86125	88	45561	31483	86	17345	12102	56	-13	94	0	19	72	0	-5706	0	0	1.2491
267557	163791	110	89277	54027	106	42085	24955	103	33	90	0	-44	54	0	-549	444	0	1.25014
82360	65559	82	33821	26357	79	13413	10277	48	18	163	0	30	82	0	133	404	0	1.25221
92431	72453	83	26397	20601	69	16088	12895	51	74	142	0	-6	54	0	-1836	0	0	1.25221
197977	145184	110	69279	52226	97	28830	21058	76	-239	55	0	-73	105	0	-596	330	0	1.25325
172029	121478	96	76035	52780	94	26794	18455	72	95	110	0	-61	71	0	-7159	0	0	1.25325
237773	153479	104	77480	50546	103	40180	26249	101	143	128	0	106	88	0	230	415	0	1.25844
159662	120904	90	74612	54336	90	24968	18754	66	120	131	0	35	83	0	42	329	0	1.26155
210097	131104	102	72423	45181	99	39017	23378	99	89	99	0	-7	75	0	-5953	0	0	1.26155
253204	164760	113	75909	47492	101	36318	23496	96	80	103	0	107	77	0	417	776	0	1.26362
180819	126131	96	63934	44502	93	31293	21009	80	38	133	0	85	51	0	-218	220	0	1.26777
303613	187505	111	100255	60367	107	44694	27778	105	-143	115	0	-108	54	0	-41532	0	0	1.27504
129031	86104	107	51312	34627	91	22198	15281	60	-277	79	0	43	77	0	-8014	0	0	1.27504
398751	190704	142	98223	50713	131	57633	27278	130	222	112	0	-86	61	0	-399	522	0	1.28022
176798	122840	95	67610	45754	92	26136	16799	71	-43	116	0	-38	54	0	-759	7	0	1.2989
259186	152249	118	98822	58988	107	38775	21778	103	-61	107	0	-166	90	0	-1437	113	0	1.29993
256079	159301	108	110677	69989	108	40805	25198	104	-117	98	0	14	107	0	6	499	0	1.30097
268845	164673	115	137066	81626	110	45535	28733	104	-31	128	0	-97	65	0	-3531	0	0	1.30201
407950	217864	145	119448	62481	142	58638	31397	139	46	137	0	29	92	0	-1686	8	0	1.30305
299706	166161	133	90652	50834	124	46529	25402	122	-29	160	0	71	95	0	-1496	128	0	1.30408
190785	127944	109	75620	50728	99	27457	18159	76	-6	94	0	-84	69	0	-7930	0	0	1.30408
76775	60030	81	28408	22392	68	9919	8243	43	105	140	0	30	111	0	-5164	0	0	1.30512
108178	77357	90	42511	29680	87	15828	11116	54	-52	85	0	23	44	0	-187	540	0	1.30616
456924	214377	174	140839	65905	157	74699	34184	154	-172	97	0	-38	46	0	354	386	0	1.30823
147096	101791	92	55842	37284	91	26951	17287	72	72	99	0	-66	79	0	-737	168	0	1.31031
199621	128033	105	64314	41993	99	29469	19053	78	40	118	0	-47	56	0	-2378	0	0	1.31031
235151	153110	114	114672	75802	104	38381	25264	100	-18	146	0	-86	31	0	-146	395	0	1.31238
282964	180411	120	96534	60481	112	36597	23601	98	195	130	0	29	106	0	201	345	0	1.31653
174677	133095	96	79916	60700	90	37282	28013	87	-111	104	0	5	51	0	-9794	0	0	1.31653
70935	55764	82	22935	17958	64	9277	7054	42	-114	86	0	-8	62	0	-632	183	0	1.31757
147401	99985	94	55485	37156	90	22428	15209	63	-21	72	0	4	41	0	-435	112	0	1.32068
103975	81698	84	63139	49043	84	17439	13023	55	30	152	0	67	120	0	-610	260	0	1.32172
222183	156815	105	95766	66874	96	44716	31253	92	88	137	0	14	68	0	-323	728	0	1.32483
322001	192378	116	116091	67574	115	54072	32581	113	38	159	0	-1	73	0	-10893	0	0	1.32483
134767	96779	92	46599	32704	88	22530	16126	61	-130	60	0	-52	95	0	-8861	0	0	1.32587
305607	187396	115	105906	68782	112	52006	32247	112	0	144	0	-69	65	0	28511	47275	108	1.32587
143829	90008	105	55629	36223	92	23283	14807	69	85	126	0	12	60	0	-567	156	0	1.32691
228234	148235	102	81202	52573	101	47075	31173	98	-64	184	0	161	88	0	-2819	0	0	1.32691
178125	113146	105	62844	39675	95	27043	15686	76	13	84	0	-86	13	0	487	464	0	1.32898
98108	76867	83	36129	27203	83	14988	10764	54	114	159	0	-29	66	0	107	241	0	1.33417
294929	120333	153	119573	54216	153	53217	19958	148	-117	144	0	-20	60	0	620	517	0	1.33728
254880	155608	107	100745	60322	106	38787	23684	101	26	123	0	-25	62	0	-1227	179	0	1.33936
399339	223241	149	295607	181167	151	114612	69687	145	252	162	0	-168	50	0	-668	490	0	1.3404
130979	99956	88	49481	38317	83	20660	15580	58	-34	100	0	-26	56	0	-14028	0	0	1.3404
144693	102141	96	46937	32067	89	21747	14761	61	50	108	0	-6	46	0	-501	175	0	1.34455
186076	129728	98	69551	47497	93	28585	20060	81	-53	92	0	-101	71	0	-193	517	0	1.35181
58198	45978	81	24898	19831	62	9296	6989	43	-49	61	0	5	77	0	182	510	0	1.35388
371003	196664	134	120067	64606	132	66922	35912	128	194	195	0	-73	50	0	1703	898	0	1.35596
237329	149367	116	71608	43155	101	39345	24498	98	119	138	0	-89	51	0	-2710	0	0	1.35699
171972	129294	93	73033	56165	91	32332	24288	88	-184	13	0	43	141	0	-11640	0	0	1.35699
220338	149599	103	96274	64958	99	29213	19523	75	102	86	0	-56	81	0	-165	767	0	1.36011
260540	154239	107	77918	44831	103	40945	23734	100	-62	69	0	19	54	0	304	913	0	1.36944
230301	158307	116	91657	63359	99	30319	20079	78	-10	87	0	31	58	0	-372	489	0	1.37048
136029	101163	94	28998	22464	79	19447	15010	56	-107	83	0	82	69	0	-56	401	0	1.37152
167032	122866	98	82248	60954	93	23769	17268	67	30	133	0	27	99	0	190	419	0	1.37463
200090	131552	101	73631	48248	99	27317	17817	75	-56	78	0	85	99	0	360	442	0	1.37982
246345	159139	102	113907	74023	103	35143	21274	98	-113	60	0	-55	37	0	7728	3251	77	1.37982
100623	75391	86	44088	31510	84	15846	11319	54	-49	83	0	-53	54	0	-1028	45	0	1.38086
334317	186843	126	94478	52405	123	48697	26525	121	5	149	0	21	45	0	18	454	0	1.38604
135261	103530	102	32381	25322	81	23030	17253	64	-46	88	0	1	64	0	-19	812	0	1.38916
234607	155846	108	82370	54496	101	40382	26965	97	-113	125	0	-52	52	0	-42	312	0	1.39019
177235	134200	98	49319	37077	88	24348	18402	64	-158	58	0	-8	27	0	-812	135	0	1.39123
320673	176735	120	127033	70588	119	55834	29879	116	23	85	0	95	77	0	160	356	0	1.39434
267951	159439	112	85767	50050	110	45007	26210	107	2	95	0	-35	57	0	209	505	0	1.39746
188103	124575	98	70087	46244	95	29741	19176	79	-12	52	0	-117	30	0	-9184	0	0	1.39746
240983	153259	107	130790	86585	105	41329	26980	100	-105	120	0	124	86	0	-5684	0	0	1.39746
75545	59165	93	32788	25761	78	13054	10194	47	-90	107	0	128	77	0	379	520	0	1.40057
175836	123223	95	72922	49972	94	25341	17581	69	-46	54	0	58	134	0	-165	311	0	1.40161
175571	109959	96	62634	39217	95	24781	15254	71	189	124	0	65	104	0	-4133	0	0	1.40161
211147	133520	102	73536	45227	99	36121	22658	95	15	118	0	-48	40	0	-7043	0	0	1.40264
141809	92176	97	52389	33164	92	19985	12905	60	-39	88	0	-62	69	0	-5172	0	0	1.40264
211282	145385	100	84531	58501	99	36874	25494	95	-76	105	0	3	58	0	-915	62	0	1.40472
163842	124523	100	71213	54197	89	26048	19746	68	22	55	0	-35	78	0	290	723	0	1.40576
93151	72368	86	32358	25035	80	15315	11862	52	-111	104	0	-9	76	0	-2290	0	0	1.40576
75519	59638	85	28186	21988	75	12391	9689	47	-129	34	0	117	65	0	1001	1031	3	1.40783
156041	118214	91	58721	44708	88	30857	22646	81	45	117	0	-13	33	0	101	596	0	1.41405
131006	101718	86	55495	43036	85	22654	17103	59	43	174	0	-104	26	0	-16069	0	0	1.41509
77087	60746	80	31820	25347	77	14838	11373	52	32	157	0	13	52	0	-2636	0	0	1.41613
161211	104343	98	61457	39231	93	22909	15180	63	16	137	0	-30	63	0	810	1019	3	1.41924
229338	142745	108	67604	40401	101	38812	24481	99	-71	52	0	133	81	0	-5112	0	0	1.41924
129379	102235	86	48088	36534	84	20169	15161	57	-157	57	0	-78	53	0	-10082	0	0	1.41924
522976	245497	172	160147	75656	169	76158	35412	165	213	224	0	88	72	0	-11107	0	0	1.41924
82324	65718	82	33177	26150	78	15268	11754	51	99	112	0	48	58	0	-254	293	0	1.42339
292251	168620	117	99429	57717	114	44961	25723	109	-116	100	0	-40	37	0	-79	443	0	1.42443
92195	73611	82	51350	40414	82	16641	13021	52	-233	24	0	-78	30	0	-8121	0	0	1.42443
242007	150545	104	78548	50129	102	40167	23816	99	186	176	0	87	105	0	-640	139	0	1.42962
80117	63952	94	30527	23994	78	13116	9812	48	47	96	0	10	48	0	-1237	0	0	1.43065
282119	171030	118	95798	56867	109	44140	25512	105	44	116	0	-1	58	0	-80	958	0	1.43169
301509	169362	118	94894	53225	112	50546	28193	108	-14	105	0	-57	40	0	-134	539	0	1.43377
126797	98545	92	39561	30919	83	17053	13485	54	-22	95	0	-23	56	0	-2032	497	0	1.4348
207725	139180	101	77181	50230	100	32061	20584	89	58	125	0	-127	20	0	427	460	0	1.43895
195784	130489	95	62781	41427	94	33653	21100	90	10	108	0	43	83	0	-8	462	0	1.4431
69406	54476	86	22654	18003	61	10980	8695	44	-99	54	0	-59	27	0	-326	109	0	1.44518
144687	100300	92	54331	37333	90	22665	15635	65	28	78	0	76	67	0	95	256	0	1.44725
152631	101118	104	47219	31160	93	29645	19996	79	133	188	0	66	95	0	195	687	0	1.44829
237511	162993	104	80012	53745	100	32423	22023	89	-43	122	0	20	52	0	113	346	0	1.4597
272408	183288	123	95131	65339	105	35948	23608	101	122	139	0	64	72	0	186	566	0	1.46385
128031	95954	90	51301	37559	85	21218	15866	60	-136	92	0	-42	41	0	-582	12	0	1.468
399573	194432	153	141828	70900	142	58325	27983	138	-1	79	0	-70	77	0	-6985	0	0	1.468
282552	166920	113	96713	55710	110	41446	24950	104	29	84	0	0	46	0	-376	312	0	1.47112
121371	84942	88	42739	28989	86	20586	13952	62	-42	124	0	48	89	0	-6290	0	0	1.47215
308098	179233	128	96344	54562	115	45949	26371	108	635	408	0	322	197	0	-7620	0	0	1.47215
127781	91823	89	51571	35417	88	22230	15664	63	-118	127	0	117	79	0	-88	137	0	1.48045
158451	121813	94	71544	54719	90	26786	20211	70	-144	86	0	-59	29	0	-1523	0	0	1.48149
409484	243650	156	152469	91524	139	83284	51077	136	10	211	0	-13	83	0	1011	738	0	1.48564
136863	105891	97	52456	40688	84	24991	19421	66	-62	52	0	125	95	0	-1835	406	0	1.48668
201333	141728	102	82241	57158	96	34117	23028	92	25	150	0	32	59	0	-2700	0	0	1.48668
155427	120406	90	46041	35880	85	28322	21337	73	-36	127	0	5	58	0	-9257	0	0	1.48771
93258	73276	88	28747	22729	79	13499	10995	49	63	157	0	6	41	0	-54	247	0	1.48875
98823	76965	98	44096	34934	82	15612	12177	50	-161	112	0	33	106	0	653	573	0	1.49809
90556	72326	87	43969	34721	80	17953	13623	56	192	183	0	-4	50	0	684	545	0	1.5012
85925	66509	84	29158	22906	71	15437	11748	52	-56	55	0	81	87	0	-220	247	0	1.50431
247536	163098	104	152491	103895	103	43117	28745	96	49	85	0	-16	101	0	434	326	0	1.50743
394109	211619	142	167940	87886	141	66121	36644	137	-187	96	0	-50	66	0	-2976	70	0	1.50743
161120	111310	98	55790	38350	91	37562	24849	89	-201	22	0	27	65	0	-5383	0	0	1.50846
114959	91112	87	45183	35323	84	30416	23094	82	-80	133	0	-43	59	0	599	560	0	1.51158
100672	74187	99	40005	29464	84	16003	11708	55	87	173	0	19	95	0	575	493	0	1.51676
270165	154945	113	95620	55973	111	34911	18656	98	-111	117	0	-67	78	0	711	694	0	1.51988
185422	120840	102	69697	45231	96	27990	17562	81	207	154	0	-43	37	0	-203	398	0	1.52403
289490	177695	129	105686	67033	111	44857	28766	107	145	143	0	-39	49	0	-7550	0	0	1.52403
100201	76949	84	37117	27265	83	15324	10964	56	-118	66	0	112	111	0	-5890	0	0	1.52506
188108	119838	99	69041	42191	97	24703	14746	72	-74	93	0	-49	48	0	34	509	0	1.52818
269054	167671	111	98067	60550	108	42441	26134	103	149	161	0	-97	65	0	-50	228	0	1.53129
330974	177543	119	113260	60486	115	55356	30182	112	-51	104	0	92	109	0	-12526	0	0	1.53129
282239	172794	116	81192	48795	111	54914	34341	108	101	95	0	-31	54	0	299	550	0	1.53855
168322	101480	103	60137	37711	97	29376	17685	82	10	132	0	-57	88	0	-569	128	0	1.54581
315403	197698	119	154122	96271	119	67038	39930	117	28	108	0	93	90	0	-523	271	0	1.55204
180084	123978	98	59086	38827	96	25446	16811	69	-120	117	0	31	69	0	-6322	0	0	1.55204
65509	50351	86	25240	19954	70	12154	9618	47	113	110	0	-8	59	0	-291	272	0	1.55411
100979	77972	84	31448	23886	79	17073	13195	54	16	98	0	-30	35	0	-789	457	0	1.55515
202456	138468	113	69314	46692	97	24750	16272	68	-95	85	0	-22	72	0	-722	103	0	1.55619
407222	212517	133	113675	60036	129	64790	33245	128	152	150	0	73	53	0	-7026	0	0	1.55619
335082	179611	126	117282	63211	119	47377	25165	115	-151	56	0	0	60	0	-466	427	0	1.55826
167835	114034	97	59380	39153	94	24994	15885	70	-202	30	0	-32	45	0	13999	5711	102	1.55826
243838	166184	120	101795	70383	104	38363	25925	101	-29	130	0	-43	64	0	-2066	0	0	1.5593
186161	116247	101	63711	40582	97	24861	15648	69	-88	82	0	-51	60	0	-4639	0	0	1.5593
53044	41448	84	15849	12811	51	9858	7450	43	-67	111	0	56	81	0	217	852	0	1.56656
285514	173732	118	94477	58134	111	46550	29058	105	-109	90	0	23	91	0	-1056	36	0	1.5676
198411	140864	96	73180	50467	93	35102	24441	90	-3	120	0	-102	31	0	-1401	188	0	1.56864
260584	156172	110	89568	51971	105	46692	27962	103	-149	75	0	7	78	0	-1046	287	0	1.56967
91624	72202	84	37945	29616	81	13382	10448	49	-93	107	0	17	78	0	-685	383	0	1.57071
190568	122677	101	70381	46419	97	28053	17441	76	-8	72	0	-52	48	0	-5307	0	0	1.57071
254475	167162	105	82977	52019	102	36667	24108	99	-8	115	0	-14	81	0	-10817	0	0	1.57071
102142	73267	91	41839	29808	86	16013	11253	56	26	106	0	0	75	0	-539	223	0	1.57279
370397	206503	127	172910	102260	127	58780	34601	122	73	152	0	-43	45	0	404	607	0	1.5759
191115	130853	98	72154	48669	97	26809	18080	71	-102	139	0	-125	19	0	-261	308	0	1.58316
203079	129333	104	70031	45194	98	30283	19195	80	-104	36	0	-34	83	0	821	600	0	1.58627
172542	110002	98	66446	41905	97	27850	17093	79	-72	74	0	37	58	0	998	1621	10	1.59146
196802	122938	101	71904	44896	98	29683	17491	84	13	160	0	-191	21	0	-582	134	0	1.59354
294338	164148	125	96166	53941	110	40212	21704	106	-91	78	0	-12	46	0	-329	353	0	1.59457
252623	156898	109	85667	52284	105	34799	21271	99	201	167	0	80	59	0	-73	268	0	1.59872
325654	187392	132	91457	51582	120	44699	25933	116	-181	70	0	-17	58	0	-733	188	0	1.6008
153236	119880	91	111343	86887	91	32405	24895	78	-24	166	0	43	84	0	-5629	0	0	1.6008
81574	64184	82	20963	16558	62	13576	10899	48	27	120	0	-17	61	0	-1007	0	0	1.60183
111728	86613	91	52504	41695	83	13714	10694	49	19	86	0	26	59	0	-141	345	0	1.60391
91760	74679	82	39595	31596	80	12970	10619	46	-103	22	0	-79	69	0	-190	404	0	1.60702
179955	118965	104	65067	43353	96	26049	16783	76	295	137	0	164	111	0	7	467	0	1.61013
133161	88413	105	49488	33632	88	21071	14451	60	214	156	0	21	96	0	-2409	0	0	1.61117
99432	77749	89	31943	24357	81	15367	12163	50	66	161	0	91	70	0	-635	392	0	1.61117
419220	214212	164	142813	75712	155	65758	34368	152	-247	91	0	16	79	0	-887	193	0	1.61428
199095	124694	113	64842	39973	96	29324	17811	80	112	136	0	29	82	0	-899	986	0	1.61532
107398	83037	89	37875	29347	82	15782	12562	54	-46	97	0	-38	47	0	89	411	0	1.61947
159608	109901	99	62863	43388	91	23935	15750	66	-153	24	0	-64	39	0	-479	416	0	1.62673
77987	62820	82	24860	19939	65	10505	8974	43	124	141	0	-51	42	0	-775	200	0	1.62777
305617	184016	126	130225	83736	120	42580	24860	113	109	108	0	65	73	0	-855	812	0	1.62881
333432	192928	131	112925	66905	127	46125	26101	124	40	101	0	-38	105	0	-34	614	0	1.63192
163478	118087	108	59514	42124	90	25735	18129	67	-25	162	0	37	57	0	-1942	0	0	1.63296
166920	128399	106	47096	36032	88	25333	18970	68	61	123	0	-122	11	0	-151	468	0	1.63503
85546	67649	86	23055	18408	64	12797	9928	46	10	109	0	137	96	0	17	517	0	1.63711
135897	106000	92	76399	60192	86	22035	17265	62	135	136	0	66	83	0	-2302	0	0	1.63711
167038	104561	100	59490	38103	93	25452	16023	68	-40	63	0	-9	56	0	-3181	5	0	1.63711
198709	123149	105	75523	47985	100	30291	19175	88	141	112	0	19	94	0	-910	168	0	1.63918
56953	42891	88	90404	70601	83	4969	3930	33	-8	101	0	95	116	0	-3073	0	0	1.63918
100219	80571	89	50260	39870	80	18176	13871	54	-13	82	0	-55	58	0	-1199	308	0	1.63918
158597	114186	96	49786	35419	90	22389	15582	66	-66	124	0	36	45	0	-4013	0	0	1.64022
313166	173702	119	113551	66210	114	46092	25810	112	223	109	0	-38	48	0	-514	234	0	1.6423
129770	91728	103	51491	36589	88	23191	16908	60	105	138	0	-58	23	0	-375	121	0	1.65371
68768	57781	75	29474	23836	69	12045	9503	47	-114	79	0	17	65	0	334	504	0	1.65578
191732	133699	102	84497	58113	96	24185	15722	71	-111	113	0	-63	46	0	-386	1140	5	1.65682
147041	100951	93	57228	38519	90	24116	15532	68	-25	132	0	-33	50	0	-236	262	0	1.65889
356110	187609	140	117296	62762	135	50568	26448	131	2	99	0	-27	71	0	-3384	0	0	1.65993
202974	125447	105	51974	32967	98	29249	17053	73	22	102	0	51	55	0	574	492	0	1.66408
158613	102807	98	59043	38652	94	20828	13180	63	108	163	0	-8	62	0	-1448	246	0	1.66512
149785	116344	102	74387	58170	87	25193	19211	72	-61	44	0	23	68	0	-275	296	0	1.67134
215322	126421	117	78962	48452	101	32647	19445	88	23	113	0	-102	37	0	351	350	0	1.67861
107796	82250	82	39142	28784	81	19775	14541	58	-122	61	0	-26	54	0	20	322	0	1.68587
133622	87464	95	51105	33134	89	18330	11449	58	-50	119	0	-36	69	0	84	373	0	1.69521
70113	54821	81	24435	19735	61	8031	6328	41	-36	107	0	-33	71	0	279	491	0	1.69624
55868	44839	89	21269	17507	56	11887	9948	46	140	95	0	-70	85	0	-647	170	0	1.69728
495808	252939	177	299372	165324	161	153670	84250	158	56	245	0	-31	233	0	373	481	0	1.70662
163829	122459	93	63504	47885	89	24879	18485	66	-18	94	0	-24	48	0	796	728	0	1.71077
147861	116566	90	59773	46808	86	29256	23208	72	86	174	0	17	70	0	486	657	0	1.7201
171077	113114	98	55675	35449	95	26741	17042	73	-22	143	0	-42	60	0	-629	296	0	1.72218
160538	124122	90	73427	56108	89	19036	14206	52	-176	52	0	-20	70	0	-171	534	0	1.72529
72480	58628	80	35951	29332	77	12074	9525	46	22	86	0	-79	44	0	-645	33	0	1.72633
101921	80252	95	56432	44678	84	17153	13355	51	-136	122	0	31	76	0	881	659	0	1.72944
102923	82658	84	41827	33501	81	17039	13272	50	-30	137	0	-96	28	0	160	459	0	1.73255
115826	78668	93	51306	34675	88	19190	12861	62	-137	9	0	-176	29	0	69	339	0	1.73774
58716	48729	76	27774	22543	73	9906	8269	42	-14	52	0	22	85	0	183	478	0	1.73982
59950	48660	80	24964	20348	63	7811	6372	38	-142	47	0	8	76	0	257	626	0	1.74397
245351	153163	108	102485	64783	105	32898	19705	85	-68	80	0	51	73	0	-1113	293	0	1.74397
194752	127832	98	75983	50296	96	30914	20147	93	-85	52	0	82	88	0	589	706	0	1.75019
89094	69547	90	38419	30826	80	15315	12189	50	-77	82	0	23	100	0	-3872	0	0	1.75019
130069	96254	88	45703	33042	86	19373	13482	60	-216	81	0	-16	73	0	-799	30	0	1.75123
105116	76011	95	40251	29136	85	17206	12221	55	158	126	0	-80	42	0	-201	546	0	1.75227
76772	61369	82	32868	26047	76	12976	10124	47	-51	85	0	-19	92	0	-761	32	0	1.7533
257031	158036	108	103131	64814	107	40686	25614	103	223	198	0	-44	38	0	-136	576	0	1.75745
317642	197414	115	105024	64102	111	39680	23946	106	93	150	0	101	80	0	-140	550	0	1.75953
204638	135483	107	70840	47143	96	25943	16509	74	30	157	0	-43	17	0	320	335	0	1.76368
321490	171237	127	102273	55440	121	49033	26449	118	-71	137	0	28	48	0	-4222	0	0	1.76472
315821	197568	114	108903	68212	112	61025	38122	110	48	146	0	137	81	0	-638	191	0	1.76575
107970	77197	89	45207	32088	86	18909	13199	58	131	236	0	-52	65	0	648	481	0	1.77613
347316	191658	123	122268	68221	123	47686	25694	119	-61	130	0	-104	34	0	-4509	0	0	1.77613
248768	157248	118	86405	53694	103	38796	24152	101	-156	88	0	286	103	0	476	412	0	1.7782
95485	75046	82	39097	30758	80	15721	12440	51	54	156	0	2	47	0	111	645	0	1.78339
79611	63854	79	30748	24902	77	13079	10125	49	-120	51	0	15	112	0	-799	39	0	1.78443
362762	200624	131	104194	57364	124	57911	32347	121	-325	32	0	-38	70	0	-4231	132	0	1.78443
309378	198130	118	173380	108890	116	77313	46671	113	-94	84	0	1	126	0	-7417	0	0	1.78443
189502	139200	101	109461	80538	95	32402	23001	88	12	111	0	-3	59	0	205	336	0	1.78754
51751	42791	84	22106	17939	59	9124	7290	42	40	149	0	-71	18	0	298	666	0	1.79273
130935	94174	89	52707	36939	86	17144	11464	59	-44	141	0	-49	47	0	-83	807	0	1.79376
133243	106357	85	47803	38403	82	22820	17212	62	150	135	0	64	63	0	773	751	0	1.80103
372973	197717	131	128955	70105	130	65353	32966	129	19	131	0	51	65	0	-2637	0	0	1.80206
186243	111907	115	62194	37621	98	29943	18366	76	170	184	0	-81	60	0	-945	68	0	1.8031
123611	100990	84	54738	42807	84	23712	18845	61	-137	60	0	42	89	0	796	852	0	1.80933
212346	138417	101	80832	51902	101	45322	29226	99	27	133	0	44	86	0	-672	293	0	1.81348
242511	169912	101	77744	51581	98	34406	23441	94	-6	69	0	48	108	0	667	863	0	1.81659
92275	75975	81	60422	48125	82	19341	15156	56	-41	83	0	65	82	0	-5756	0	0	1.81659
258983	162535	111	138178	85318	108	45453	27762	105	42	157	0	-36	52	0	-9163	0	0	1.81659
72130	58723	83	21143	17201	57	9331	7414	43	132	118	0	39	61	0	-3439	0	0	1.81763
210878	131997	102	66570	40750	98	32268	20189	95	74	149	0	-33	34	0	581	676	0	1.8197
314970	177921	125	92475	51750	121	45792	26387	117	101	84	0	4	75	0	245	552	0	1.82489
455458	255467	157	197640	116382	148	89820	49798	144	5	74	0	-68	50	0	-4779	0	0	1.82593
81662	69561	76	31369	25763	67	14969	12117	49	110	104	0	-47	64	0	-16403	0	0	1.82593
185930	128385	98	67717	47017	94	24190	16646	71	-106	132	0	-44	38	0	-141	542	0	1.83111
110815	90477	84	41746	33420	81	19606	15014	56	165	106	0	73	60	0	-5084	0	0	1.83111
75104	61309	86	23640	19190	64	11737	9075	45	-85	101	0	24	72	0	-133	297	0	1.83319
100247	78552	84	61608	47362	83	258	276	0	-18	41	0	131	88	0	165	1022	2	1.83526
237175	143165	109	70090	42476	102	34172	21297	90	46	89	0	95	124	0	-153	498	0	1.8363
203457	122655	101	66835	40131	98	32650	20069	95	279	164	0	52	143	0	-81	403	0	1.84252
168778	109978	96	53639	34651	93	22674	14236	66	-163	90	0	-12	54	0	-5112	0	0	1.84252
101509	78789	84	29610	22096	80	18950	13760	57	-38	83	0	-26	78	0	233	603	0	1.84564
120037	83463	95	46808	32501	86	18310	13025	55	-33	83	0	13	58	0	-557	505	0	1.84667
380052	210461	130	111906	61178	128	54921	31062	125	-150	77	0	-1	65	0	161	817	0	1.84875
264513	165844	108	87728	54881	106	33570	21549	91	343	204	0	-12	83	0	-220	599	0	1.85186
423231	223069	144	163823	89500	139	52539	25935	133	219	194	0	35	58	0	-851	530	0	1.8529
143838	112951	97	48995	38653	85	24464	19321	64	9	91	0	-7	61	0	183	493	0	1.85497
183666	115607	100	65777	42373	97	27314	16677	77	-16	93	0	-116	49	0	-6884	0	0	1.85497
172773	117063	107	53770	35254	92	21609	15335	63	-117	60	0	82	81	0	-3604	0	0	1.85601
212562	139950	102	52634	33577	97	32627	21042	92	-21	99	0	-89	72	0	358	1044	2	1.86535
193542	123488	110	66882	42089	96	29182	18726	80	-222	47	0	38	71	0	-619	120	0	1.86742
142200	106002	91	46404	34899	86	25178	18101	72	207	132	0	65	83	0	-516	89	0	1.86846
212719	147193	112	74349	51980	96	30058	21453	90	56	123	0	-158	63	0	-2223	0	0	1.8695
129737	97187	88	44344	32333	84	19593	14214	57	123	146	0	31	91	0	-433	342	0	1.87054
222453	143723	100	78098	51055	99	35954	22366	96	26	157	0	21	68	0	-5599	0	0	1.87054
177588	125788	104	69003	47558	94	30707	21400	88	-6	84	0	45	133	0	-2204	0	0	1.87157
246527	155582	119	84177	50887	103	41062	25296	100	63	100	0	3	73	0	-46	527	0	1.87365
58676	49445	73	15286	12618	48	9075	7091	42	81	113	0	41	93	0	-6016	0	0	1.87365
197403	131306	102	71513	47137	95	29259	19451	83	-173	43	0	-10	77	0	310	674	0	1.87884
210597	135530	105	73478	46977	98	33573	20645	86	-42	102	0	87	96	0	493	847	0	1.88299
295536	172081	121	95694	56212	112	39525	22958	108	180	155	0	-19	77	0	-173	690	0	1.88402
400250	239428	138	158533	98805	132	61385	37930	128	42	133	0	141	95	0	-843	277	0	1.88506
86680	69325	88	37976	30504	78	15898	12750	49	77	142	0	-96	48	0	-80	335	0	1.88714
241508	148344	104	81351	49764	102	38139	22837	97	31	113	0	21	47	0	397	467	0	1.89129
100808	80344	83	41873	31904	80	18768	13640	59	-70	124	0	-55	79	0	-3236	0	0	1.89129
475769	271679	170	175921	105436	156	95667	56876	155	112	207	0	70	283	0	-2226	32	0	1.89232
118058	94207	91	48126	38594	83	16931	13575	57	131	141	0	55	72	0	-423	185	0	1.89544
207026	144814	98	93809	64175	99	27905	18322	78	158	251	0	-52	41	0	93	468	0	1.89855
210673	130246	107	70294	43431	98	34247	20505	93	74	102	0	-83	66	0	-268	347	0	1.90373
120816	98325	84	27594	22371	67	18880	15412	54	23	82	0	-2	45	0	-5846	0	0	1.90373
210256	134045	103	63963	39802	96	34203	21343	93	96	117	0	-35	44	0	-785	230	0	1.91203
223556	147367	103	69456	44405	100	34628	22257	97	-44	91	0	13	57	0	-514	212	0	1.91618
309876	181833	120	109902	66353	109	48444	27796	107	26	126	0	24	49	0	-6768	0	0	1.91618
156653	116335	106	60163	43148	91	30238	21837	86	90	184	0	54	104	0	-171	451	0	1.9193
102755	79967	87	41170	30583	85	14703	11405	51	-122	68	0	-85	41	0	-2764	0	0	1.9193
140314	112462	88	65723	52338	83	25214	20038	67	0	70	0	-22	62	0	-5578	0	0	1.9193
107836	84976	85	29048	23319	75	18192	13923	52	-260	42	0	36	83	0	-300	179	0	1.92137
48696	40722	72	18372	14952	53	7786	6284	39	-34	97	0	-22	52	0	-732	51	0	1.92137
304468	193531	117	144360	92450	115	61803	39563	111	-110	64	0	-147	27	0	-277	278	0	1.92241
253072	156775	114	86985	53961	105	32096	19744	85	29	91	0	-100	45	0	-122	409	0	1.92552
126444	99453	98	38830	30912	83	19045	15048	55	-26	116	0	13	53	0	-366	250	0	1.92656
125926	96910	87	35335	28407	82	18806	14483	54	103	140	0	-78	54	0	-4277	0	0	1.9276
156798	121053	95	41078	31782	85	24744	18001	60	161	131	0	51	52	0	38	644	0	1.92967
178029	116823	111	64856	43205	94	26962	17977	75	-59	173	0	25	112	0	-1549	167	0	1.93071
184219	120206	111	59459	39003	96	28689	18828	85	78	116	0	106	87	0	-405	252	0	1.93175
80899	66150	81	24022	19481	61	16537	13070	53	-143	65	0	47	56	0	-2472	0	0	1.94316
116244	85887	88	44050	31453	87	17846	12424	57	-94	79	0	-36	100	0	591	724	0	1.9442
333173	172286	147	136139	78852	129	72970	41167	126	116	173	0	-60	82	0	-616	249	0	1.94627
187617	121265	97	58564	37201	95	32706	21156	89	229	158	0	-146	35	0	17734	7313	108	1.94627
53480	44585	73	19747	16323	53	8001	6825	40	-155	94	0	-16	65	0	-10565	0	0	1.94627
142721	95755	96	53535	35532	92	28119	18832	79	-102	85	0	-87	53	0	5	517	0	1.95042
39121	31729	73	15033	12521	48	6827	5878	36	-113	29	0	23	52	0	-125	277	0	1.95457
109371	88189	93	37824	30458	80	21312	16886	60	-22	88	0	71	83	0	-297	199	0	1.96287
95583	76758	89	45038	36361	80	15630	12587	50	-93	79	0	6	52	0	-653	225	0	1.96598
112337	83511	100	48108	34827	86	17584	12393	57	59	166	0	-49	74	0	-1968	335	0	1.96598
79236	65362	78	27502	22014	72	9248	7683	42	173	131	0	-2	36	0	-702	13	0	1.96702
104616	84468	85	34793	28333	79	16475	12934	53	173	155	0	-6	42	0	7	579	0	1.97117
186655	134311	98	51350	35165	93	22211	15350	63	109	101	0	12	49	0	2	515	0	1.97532
241464	151755	106	111337	68720	102	34677	21136	97	-135	60	0	151	116	0	-627	371	0	1.98051
201911	141046	100	76548	52734	96	34697	24183	91	-28	44	0	103	67	0	188	547	0	1.98258
161569	126924	90	70913	56140	87	24797	19206	64	-87	70	0	-125	21	0	-7024	0	0	1.98258
141298	111627	95	59766	47111	85	24319	19040	63	36	125	0	33	75	0	505	765	0	1.98673
71341	58975	91	27398	22358	72	12161	9886	46	-53	104	0	-11	70	0	-368	374	0	1.98984
80382	66295	80	14718	12232	48	12123	10702	44	-119	67	0	-10	72	0	-2894	0	0	1.98984
105918	79378	87	38258	28059	83	15128	10522	54	-169	65	0	70	91	0	149	521	0	1.99399
82227	64992	81	30334	24448	70	14937	11802	55	170	147	0	-39	40	0	-1150	69	0	1.99503
230203	151179	99	78581	50140	97	34994	22409	93	0	62	0	8	88	0	-5454	0	0	1.99711
48893	40410	74	18101	14508	53	9616	7787	44	191	124	0	-63	61	0	-220	260	0	2.00126
215826	134714	104	87924	54356	100	36338	22266	95	25	104	0	-95	41	0	-272	408	0	2.00437
128427	97438	96	45013	33837	85	25392	19177	67	-109	172	0	-73	37	0	-3478	0	0	2.00644
227015	146759	105	87441	57543	101	37000	22978	98	97	147	0	62	83	0	492	635	0	2.01059
68768	60288	70	28366	23070	74	15089	12710	49	91	159	0	-104	13	0	-311	137	0	2.01578
268683	154448	110	86668	49752	108	37760	21311	104	-5	61	0	85	125	0	160	556	0	2.01578
151211	102619	106	57842	39138	90	25888	17759	70	-26	138	0	59	97	0	-1538	0	0	2.01682
185149	130929	98	76316	54064	92	30857	21824	86	81	140	0	-2	89	0	-423	105	0	2.02201
119857	97904	86	38846	31080	82	23735	18577	58	127	181	0	60	80	0	-5245	0	0	2.02201
489967	245563	150	129652	66277	148	62538	30656	144	284	228	0	60	56	0	-14758	0	0	2.02201
157153	123462	91	50236	39706	86	23909	18784	57	-139	74	0	-14	99	0	-295	306	0	2.02512
49372	40334	70	19316	15710	54	7966	6415	40	1	109	0	-28	79	0	-2336	0	0	2.02512
91489	74553	83	32978	26821	78	23209	18849	58	51	122	0	-54	59	0	-67	301	0	2.02823
121219	93407	85	47882	35367	83	19783	14333	61	3	90	0	77	106	0	-931	99	0	2.02927
316759	186566	125	121413	75904	119	45628	26401	115	55	69	0	14	70	0	-2055	0	0	2.0303
75395	62215	81	21485	17863	58	21279	17071	57	75	109	0	33	76	0	178	437	0	2.03342
140892	95480	94	44895	29506	90	23589	15986	65	-118	119	0	-57	21	0	133	251	0	2.03549
71460	58653	77	39376	32639	75	11529	9568	44	70	130	0	-40	68	0	279	689	0	2.04172
149454	102700	107	54511	36933	91	25964	17964	72	44	114	0	-25	40	0	-573	122	0	2.04483
193120	122136	102	73194	48008	97	34737	21413	93	-1	137	0	5	48	0	-3448	0	0	2.04483
179145	122418	105	63827	43455	94	31601	20496	90	245	150	0	-37	51	0	228	504	0	2.0469
160032	114488	95	57511	40498	92	26085	18874	72	43	75	0	-28	60	0	-626	215	0	2.05105
138394	105663	92	54161	40817	87	22229	16236	59	-128	59	0	109	76	0	-123	297	0	2.05313
113033	82548	92	44926	32704	85	16364	11659	56	-78	119	0	-66	25	0	-1566	232	0	2.05313
318000	177351	120	96215	53363	114	46289	26024	111	26	110	0	36	85	0	-718	191	0	2.05417
389347	191965	138	124597	61260	130	53841	26288	126	187	86	0	29	93	0	409	640	0	2.06765
83547	72788	64	34648	27436	78	16076	12504	50	-82	60	0	-96	11	0	-1401	648	0	2.06869
134590	93700	93	51754	36273	88	21807	14812	63	-123	23	0	22	62	0	-1416	181	0	2.06973
138554	100666	95	55298	38892	87	21947	15340	64	-46	61	0	-113	62	0	-5407	0	0	2.06973
141052	97601	90	47898	32258	90	19314	12388	59	-35	94	0	-44	81	0	-403	205	0	2.07077
80820	65993	84	27909	22821	66	12470	9434	45	93	151	0	57	57	0	-118	346	0	2.0718
135628	93880	95	47200	32140	88	18704	12903	57	-47	72	0	-64	61	0	154	354	0	2.07595
347746	224029	121	154836	104115	116	66185	42664	113	89	72	0	86	73	0	-5601	0	0	2.07595
65259	53885	85	24814	20755	60	19132	15998	52	29	70	0	-151	16	0	-8657	0	0	2.07595
249526	156605	110	84275	52139	105	39507	24418	101	207	148	0	-92	42	0	-7131	0	0	2.07699
151752	97654	102	46993	30709	92	23000	14512	67	38	186	0	30	92	0	-441	123	0	2.08114
96171	75260	81	37373	29109	81	14428	11080	52	-118	48	0	-14	80	0	-1702	0	0	2.08218
75115	62455	87	29655	24117	76	13444	10432	49	66	141	0	101	153	0	-223	273	0	2.08425
204898	129361	101	75248	47841	100	30568	18138	84	4	139	0	1	69	0	-102	539	0	2.09566
63887	52116	76	24340	19886	64	8630	6858	40	-65	32	0	50	69	0	263	904	0	2.0967
390102	202638	148	113825	57788	142	51591	26484	138	-68	132	0	5	90	0	200	823	0	2.09774
291893	171413	118	95197	55499	112	42180	24843	109	176	145	0	46	104	0	193	981	0	2.10396
66309	54223	75	16806	13724	52	11508	9564	43	-64	78	0	-51	43	0	-114	492	0	2.10604
337349	186993	134	119071	67362	126	49390	27488	123	-43	99	0	20	78	0	-601	396	0	2.10708
209696	143573	103	107007	74968	99	26202	17823	71	-183	63	0	3	62	0	-238	172	0	2.11226
225369	154306	103	66353	43753	98	29780	20157	74	-6	48	0	-21	96	0	-613	358	0	2.1133
161085	128696	103	45018	36227	84	24944	19394	62	-141	68	0	-4	56	0	-21708	0	0	2.11745
209615	130718	105	71876	45279	99	26964	17273	75	23	165	0	-134	10	0	997	748	0	2.12264
196895	139182	103	60688	41286	93	26892	18905	75	-155	86	0	75	68	0	-547	169	0	2.12575
96986	73765	98	36885	28405	80	13042	9938	49	38	126	0	-101	26	0	-394	454	0	2.12783
110890	88952	85	35693	28434	80	16279	13482	49	-137	45	0	59	91	0	-2643	0	0	2.12783
192318	126948	105	74982	47589	98	28646	17523	80	80	92	0	52	93	0	699	532	0	2.13405
137568	110378	87	73266	58841	86	30038	24471	77	-55	68	0	16	81	0	-339	161	0	2.13613
162541	106433	102	56148	36258	94	24743	16745	65	-144	13	0	-10	32	0	475	607	0	2.14443
168062	116361	97	63301	43459	92	28270	18958	74	-191	64	0	-34	60	0	-714	97	0	2.14961
231784	175976	100	99041	76317	99	26720	19743	67	-121	59	0	-48	41	0	-4385	0	0	2.14961
245345	148121	105	78131	46177	101	40903	24244	98	54	87	0	113	95	0	152	334	0	2.15272
89460	73683	78	26692	22039	66	14982	12180	48	-24	159	0	-52	68	0	-422	181	0	2.1548
105110	84510	81	39727	31931	80	18463	14482	51	-55	52	0	-10	84	0	-2147	0	0	2.1548
113501	82610	92	45206	31665	86	19491	13458	60	-84	155	0	-10	55	0	-377	404	0	2.15687
440190	214866	143	149776	74452	142	69249	33289	139	-84	130	0	223	77	0	-2947	0	0	2.15687
113796	80588	102	43791	29395	91	18875	13126	65	-8	132	0	209	147	0	630216	328678	102	2.15687
36485	33477	56	17464	14881	48	5070	4283	34	-9	200	0	-8	42	0	-3879	0	0	2.15791
387514	209906	143	136249	76359	126	54013	29642	122	62	96	0	114	114	0	-1204	556	0	2.15791
196078	136657	97	90171	63013	95	34296	23724	91	125	115	0	32	85	0	-451	472	0	2.15999
144811	103931	92	60338	43137	88	22724	15646	64	-18	129	0	-122	39	0	-69	738	0	2.16725
237474	148456	112	82663	51762	101	29399	18637	89	-61	58	0	9	99	0	-1845	538	0	2.17762
288586	173910	120	76662	47082	114	38312	22561	108	106	170	0	-12	72	0	-459	441	0	2.1797
123404	99803	89	46407	37377	82	20699	16248	57	-36	73	0	41	47	0	46	331	0	2.18385
312514	206537	118	174164	122382	111	101393	69049	108	-30	123	0	-104	27	0	-352	227	0	2.18592
353030	192816	140	128292	68845	140	59489	30039	140	2607	1821	26	1928	1598	20	390267	622645	56	2.18592
344735	197727	139	137093	81634	130	51694	30101	126	-144	83	0	173	89	0	-9073	0	0	2.18696
159574	105281	109	58086	38566	93	26374	17007	70	-5	109	0	37	49	0	-440	452	0	2.19319
210033	133294	103	71677	45609	98	31656	20636	88	-132	71	0	-29	70	0	328	667	0	2.1963
303153	176697	124	88738	53389	111	46395	25246	109	67	152	0	-65	75	0	-6884	0	0	2.1963
88515	69585	87	30773	23530	79	16218	11653	55	90	148	0	66	100	0	-479	55	0	2.20045
134828	98485	88	56293	40696	88	19748	13603	56	-125	48	0	-77	36	0	-45	299	0	2.2046
271802	186511	107	107348	72988	105	38614	25764	100	-74	86	0	-85	25	0	-313	218	0	2.20564
82824	70269	73	33556	27908	76	17983	14216	53	-41	94	0	13	56	0	-6361	0	0	2.20564
248281	159733	103	114655	76164	102	42230	27170	97	-49	178	0	72	82	0	-2443	0	0	2.20564
190524	135237	101	61024	44682	96	29486	20300	77	-91	75	0	-62	58	0	-233	267	0	2.21393
251795	156749	106	69985	42984	101	38281	23321	98	180	119	0	17	69	0	-1680	124	0	2.21497
457564	207039	168	163070	80721	162	58643	25368	158	138	622	0	300	468	0	-9687	0	0	2.21497
123480	87493	88	43800	29982	86	21007	14923	60	-240	11	0	7	48	0	-486	204	0	2.21808
99363	81680	90	46201	37636	79	17867	14140	50	12	110	0	11	46	0	7466	3152	87	2.21808
111448	90829	90	33192	26701	80	16048	13042	50	2	45	0	17	70	0	-3	319	0	2.22016
119690	87977	92	47816	34364	86	20217	13813	62	-72	120	0	-74	53	0	720	939	0	2.22431
128476	100782	90	38091	30775	82	21025	16886	59	-17	85	0	-15	52	0	-634	0	0	2.22638
137615	107907	89	46686	35675	86	20487	15695	57	-23	164	0	-31	51	0	-171	178	0	2.22846
229876	148419	109	65425	41507	102	33009	20086	95	-185	66	0	77	86	0	23	323	0	2.23053
184061	118923	95	62666	40677	93	27512	17257	74	54	158	0	31	92	0	-379	127	0	2.23365
86020	66343	82	33961	25223	79	14514	10590	53	-125	37	0	-38	47	0	169	350	0	2.23676
155764	122705	89	45720	35900	86	23765	18142	62	22	99	0	140	91	0	308	352	0	2.2378
164635	108026	110	61693	41267	94	24207	15612	71	9	107	0	70	85	0	214588	165829	107	2.2378
83886	66434	89	34757	26674	78	16442	12838	51	-106	130	0	-30	83	0	-409	248	0	2.24195
158911	111698	91	53696	37352	89	21772	14775	64	49	139	0	8	79	0	26	391	0	2.24402
122230	85843	88	49506	35283	88	21701	15627	61	23	83	0	43	79	0	-2147	0	0	2.24402
64617	53992	76	23953	20120	63	7665	6455	38	13	57	0	11	45	0	26	389	0	2.24817
150687	111687	90	96690	70082	92	355	387	0	-64	115	0	62	85	0	-38	457	0	2.2544
130412	106316	87	34207	27681	82	19923	15869	58	-63	168	0	-53	62	0	1099	697	0	2.25647
37369	31219	67	16036	13438	50	5856	4829	36	-8	68	0	-10	83	0	-156	502	0	2.25751
72172	57732	83	21444	17853	57	10463	8146	44	135	167	0	15	67	0	-562	1	0	2.25958
31010	25712	71	17235	14688	50	4555	3991	32	-33	89	0	8	102	0	-253	245	0	2.26062
98195	73715	82	39809	29410	81	15972	11850	52	-165	88	0	31	40	0	-78	383	0	2.26166
77436	66031	77	33066	27075	76	10197	8341	42	67	92	0	-23	44	0	-187	254	0	2.26581
99972	79942	85	36133	26938	83	14344	11113	49	-169	108	0	37	80	0	-162	399	0	2.27203
184706	123302	102	60317	39528	92	26322	16654	82	-42	160	0	93	69	0	112	506	0	2.27411
18352	15954	53	33639	28209	65	60	142	0	183	148	0	-12	53	0	159	735	0	2.27411
102740	83616	83	37123	29333	79	18638	15040	55	-16	97	0	-31	56	0	1047	1333	5	2.27826
367827	198467	140	142400	81408	134	44367	22324	123	67	192	0	100	71	0	-573	337	0	2.28033
144213	99836	94	53067	36719	89	22811	14516	65	-57	137	0	2	75	0	-515	177	0	2.28759
375962	202231	136	119907	63954	133	63322	34175	130	187	201	0	-67	32	0	-3996	0	0	2.28863
190185	136321	95	61871	41863	95	27693	19125	81	73	74	0	-56	61	0	-7592	0	0	2.28863
110884	83748	91	39567	29234	83	19611	14598	56	-123	52	0	-32	74	0	-291	184	0	2.28967
137615	102470	91	48836	35327	88	20135	14263	59	-119	159	0	21	52	0	-41	361	0	2.29278
179010	132662	104	51975	39481	89	28712	21968	73	-117	117	0	131	83	0	-1795	78	0	2.29382
76644	63653	79	30741	25309	75	14434	11558	49	98	79	0	112	86	0	-550	149	0	2.29901
218072	144186	108	72989	47670	103	37184	24588	99	35	135	0	1	31	0	-1686	78	0	2.29901
171596	117096	100	54723	36810	90	29002	19891	82	133	141	0	-98	49	0	329	598	0	2.30212
301117	192781	108	102821	67019	103	51806	32902	101	-39	60	0	-2	103	0	-5038	0	0	2.30212
177305	122032	95	63463	42854	92	20829	14631	60	233	212	0	16	99	0	329	402	0	2.30419
225169	139688	101	74562	46455	99	37514	22971	97	-73	56	0	-27	61	0	-1218	263	0	2.30523
138015	103258	92	42700	30638	85	22430	16371	64	-32	49	0	11	76	0	-200	445	0	2.31457
61931	51443	77	23116	18994	61	9160	7199	41	103	104	0	-8	51	0	7	230	0	2.31664
111710	83456	92	45179	33388	84	16991	12362	53	67	83	0	-137	30	0	512	1037	3	2.31976
107762	79068	86	38256	27144	85	16411	11550	54	87	92	0	42	81	0	-230	429	0	2.32287
87497	72743	80	32405	25499	78	16464	13114	50	-171	106	0	62	58	0	91	614	0	2.32598
150179	119649	89	73229	58818	85	19410	14975	54	-42	97	0	7	49	0	42	256	0	2.32806
118835	84846	92	47772	34159	86	17840	12300	58	96	126	0	21	85	0	-1114	250	0	2.32806
226400	141935	106	74618	47058	99	34961	22365	95	122	115	0	-54	31	0	-740	107	0	2.33117
96319	77795	92	18324	15021	52	15584	12534	49	240	155	0	-13	67	0	110	374	0	2.33428
214841	135680	116	68959	43533	100	28476	17639	76	-22	62	0	3	48	0	-91	332	0	2.33739
154680	107756	93	58532	41143	89	19990	13496	61	-100	41	0	15	69	0	224	514	0	2.34569
112720	84980	87	40094	28880	83	17478	12350	56	-85	99	0	-44	36	0	-3751	0	0	2.34569
225513	146234	102	81541	53310	101	41408	27311	97	280	207	0	-119	66	0	-458	345	0	2.34777
172285	120011	98	79317	55735	93	30446	20709	80	-66	65	0	-110	27	0	-4380	0	0	2.34777
103624	79860	85	39828	29768	82	19388	15263	55	81	193	0	44	92	0	-126	335	0	2.35192
65252	55827	75	15088	12693	47	10610	8624	43	-268	17	0	10	23	0	-2195	0	0	2.35192
82564	69189	87	39236	32374	78	15939	13298	48	-37	97	0	59	113	0	-226	264	0	2.35295
83277	67423	81	32881	25622	80	14430	11626	49	72	103	0	81	130	0	-2277	7	0	2.35295
202543	146400	101	85914	61938	100	25042	17544	69	41	70	0	45	63	0	525	672	0	2.35814
457360	230740	156	140953	71796	143	75463	36805	141	169	258	0	170	297	0	347	707	0	2.36125
145681	116419	90	60499	48825	85	24483	19340	63	-263	42	0	51	42	0	-6234	0	0	2.36125
310305	163362	135	98894	51403	125	41483	21895	121	197	154	0	-91	55	0	-2307	106	0	2.36229
201127	132332	112	57895	38969	93	28211	17452	74	2	169	0	98	85	0	32	305	0	2.3654
197000	129477	98	64513	43185	97	27870	17728	74	-35	126	0	47	74	0	-421	175	0	2.36748
113653	89855	83	43373	32228	83	20601	15720	65	21	85	0	-54	37	0	174	1018	2	2.37267
195460	131004	98	54745	35532	92	28411	18552	74	186	107	0	-52	53	0	-2123	402	0	2.37267
109303	78615	91	43724	31578	85	18651	13564	58	112	119	0	-104	43	0	-1102	185	0	2.3737
117973	87713	87	41601	30211	84	19562	14207	57	48	103	0	35	87	0	274	494	0	2.38512
198599	133616	100	74568	49541	95	30368	19750	85	52	142	0	43	83	0	-257	335	0	2.3903
117075	91956	86	40567	31902	81	17450	14041	53	150	200	0	5	91	0	330	573	0	2.39134
114438	85744	90	41523	30594	83	25796	19370	70	-52	92	0	31	86	0	-58	247	0	2.39549
189647	133281	101	61885	42642	94	28509	20374	75	91	127	0	-132	38	0	-108	342	0	2.3986
242881	155104	110	96419	61015	101	37882	23705	97	-24	91	0	104	108	0	-287	552	0	2.40171
212600	141698	111	75355	50021	99	34584	23269	95	-49	99	0	-52	39	0	-1371	79	0	2.40171
72714	61760	86	30893	25726	75	12352	10159	47	87	150	0	130	80	0	-3405	0	0	2.40275
67746	58137	68	28124	22461	74	11971	9356	46	-86	81	0	6	80	0	270	411	0	2.4069
137506	97890	89	51415	35890	89	20885	14744	64	-85	88	0	-14	75	0	-412	272	0	2.41001
71255	58785	78	21589	17956	56	12350	9838	47	45	171	0	-5	55	0	23	309	0	2.41313
143422	98985	94	51233	35120	89	22933	15467	66	51	160	0	-10	52	0	-409	303	0	2.41624
392399	197066	157	125538	63629	139	60748	31049	136	86	276	0	32	173	0	-5506	122	0	2.41624
74370	64554	77	29730	24967	67	8906	7269	40	-32	72	0	-59	46	0	-14589	0	0	2.41728
404804	217936	127	131126	69624	128	69883	37557	123	399	337	0	250	179	0	-4056	55864	18	2.41728
151174	104224	101	53855	37277	89	27259	16989	76	-83	88	0	46	86	0	-488	185	0	2.41935
164919	124209	94	56736	41763	88	24458	17664	64	80	122	0	32	83	0	-126	382	0	2.42143
247597	167158	102	103608	68975	101	48003	31759	98	-152	42	0	-15	60	0	-7175	0	0	2.42143
181828	143713	91	58220	46191	88	26953	21220	64	-145	39	0	103	96	0	-170	195	0	2.42454
136996	109676	90	38090	29629	85	18100	15072	53	130	96	0	-15	81	0	-141	651	0	2.42869
118083	92354	99	31252	23078	83	19003	14499	59	22	151	0	168	102	0	-334	185	0	2.42973
46398	39153	80	14709	12236	48	7711	6479	38	22	122	0	3	43	0	-2800	0	0	2.42973
125738	101176	87	25106	20468	64	18126	14490	51	25	175	0	89	100	0	832	682	0	2.4318
114600	87481	83	44833	33081	82	18165	13793	56	-211	41	0	23	86	0	-4149	0	0	2.4318
165467	113842	106	62842	42452	91	27336	17591	74	-177	139	0	141	108	0	-44	504	0	2.43284
149690	102622	101	54574	37120	89	21933	15466	62	87	117	0	54	73	0	-316	226	0	2.43491
194571	123688	102	59288	38361	98	27654	17601	76	114	131	0	-21	58	0	-755	121	0	2.43803
151838	106250	97	48756	34059	90	20700	14806	60	-42	80	0	66	91	0	-1513	261	0	2.43803
461866	218838	166	146470	68844	160	83336	40430	157	872	988	0	327	570	0	-146	457	0	2.4401
139296	113195	84	33802	27594	82	26229	21354	66	124	103	0	-9	95	0	-602	542	0	2.44218
260113	157038	107	81219	48946	103	43261	26309	101	19	125	0	0	60	0	689	1118	7	2.4484
311740	183712	114	101242	59012	113	45817	26522	109	28	133	0	-71	74	0	-4766	7	0	2.44944
235932	145122	109	72748	45050	104	32713	19524	86	54	87	0	25	62	0	192	497	0	2.4567
92595	76635	80	23860	19634	63	17662	13993	53	-11	33	0	8	89	0	-2883	0	0	2.45774
113506	82775	89	37886	27687	84	17032	12605	55	-104	62	0	-72	75	0	-1989	152	0	2.45774
65992	55081	77	25554	21460	63	10603	8714	42	111	161	0	65	81	0	25	465	0	2.46085
36549	33038	52	6249	6125	34	219	239	0	1	77	0	-100	34	0	-20931	0	0	2.46604
176971	129819	92	68165	49453	91	23387	16215	68	147	145	0	54	95	0	-507	77	0	2.46915
249408	149290	118	79428	48377	106	38874	23831	103	-228	61	0	77	67	0	-3943	0	0	2.46915
149373	114139	94	57939	44664	90	23969	18332	67	-119	72	0	66	59	0	-387	303	0	2.47122
108414	85985	83	44342	32361	85	18783	14800	56	-199	105	0	-1	38	0	340	827	0	2.47641
112363	86788	97	42726	33103	83	16402	12964	51	4	82	0	-79	34	0	-454	393	0	2.47849
362177	220279	127	160817	101184	128	97838	62779	126	21	159	0	175	136	0	197	452	0	2.4816
262883	192176	116	78114	57866	103	36324	26681	99	-130	50	0	11	81	0	-1106	97	0	2.48264
153866	104989	96	57893	39657	90	24209	16059	69	-73	54	0	17	45	0	-9026	0	0	2.48264
86474	72080	82	16967	14519	48	13630	11338	46	10	98	0	46	83	0	-10357	0	0	2.48264
407484	224881	147	121475	65391	141	66985	35905	137	115	304	0	81	221	0	-936	331	0	2.49094
171603	122747	94	60256	43119	90	24637	17027	66	-157	113	0	83	71	0	-3067	0	0	2.49197
200928	142467	104	74963	52444	101	32151	22441	88	162	148	0	6	82	0	123	314	0	2.49716
176257	121121	107	66096	46080	93	27693	18199	78	-40	47	0	64	84	0	-182	405	0	2.50339
113484	91407	90	46276	36224	82	17648	13621	55	22	106	0	-16	42	0	130	772	0	2.51272
152303	124162	86	74562	59071	87	30071	23865	77	-8	95	0	18	55	0	-299	384	0	2.51272
102411	84778	82	52327	43102	81	25793	20668	66	8	96	0	-67	54	0	-253	306	0	2.51687
360542	214103	134	171525	104908	131	66147	39928	127	255	187	0	-64	94	0	-768	740	0	2.51791
59251	49279	77	23367	19519	58	12129	9735	46	-104	44	0	36	69	0	-2917	0	0	2.51895
345260	203291	130	97680	55732	126	50222	28942	122	34	177	0	-61	56	0	-369	207	0	2.5231
73425	61222	79	19423	16713	50	11327	9625	44	-32	209	0	-70	72	0	-10957	0	0	2.52517
139018	101385	91	49474	35660	87	22823	16384	66	-88	123	0	15	68	0	-82	369	0	2.5314
221581	142766	105	79133	51670	97	32634	21232	87	-54	112	0	-40	65	0	303	558	0	2.53243
149802	120255	89	53897	43838	86	27574	21579	79	-153	112	0	-54	35	0	-110	404	0	2.53451
255799	175675	112	102385	70288	99	32203	21113	93	43	105	0	35	54	0	-144	245	0	2.54281
39039	31745	71	24905	21240	56	3801	3150	29	2	82	0	88	104	0	-6062	0	0	2.54281
184782	146568	91	87734	69724	89	31310	24222	85	-125	100	0	39	77	0	-35	292	0	2.54696
165082	131626	103	88626	70898	88	31711	25277	77	91	130	0	63	84	0	-2370	0	0	2.55318
80927	66218	83	30762	25811	76	14505	12188	48	68	123	0	-15	51	0	-1156	413	0	2.55422
217143	145870	98	99048	68333	95	45936	31578	92	105	93	0	54	76	0	720	807	0	2.56148
273592	171598	114	95784	60324	109	38964	24452	105	75	140	0	14	81	0	599	659	0	2.56356
147304	103826	91	52712	37176	88	25896	18176	67	-43	70	0	-87	42	0	-7787	0	0	2.56356
165538	112241	102	63254	42714	92	23175	15379	68	4	103	0	-95	33	0	-7257	0	0	2.56356
83978	68929	87	29042	24206	75	14178	11893	48	16	60	0	-136	17	0	-642	96	0	2.56563
114547	89695	92	43408	32516	82	19954	14683	57	51	136	0	90	56	0	206	617	0	2.56875
77884	64413	82	23999	20019	59	11998	9890	46	68	135	0	-66	41	0	775	972	0	2.57186
81684	67891	81	38208	31426	78	12617	10340	45	-77	70	0	24	78	0	-126	193	0	2.57601
447829	232939	140	154404	82799	139	62350	31304	134	163	319	0	26	346	0	1630	818	0	2.57601
110950	84323	100	48661	37501	85	17400	12838	54	-105	54	0	22	72	0	-1481	0	0	2.57704
110593	89051	98	35334	28801	80	20293	15949	56	-104	78	0	-11	71	0	-2201	0	0	2.57704
182186	122974	100	63538	42927	93	27612	18875	74	24	77	0	-22	72	0	-886	100	0	2.58016
529819	256174	181	136209	64674	174	76528	36357	171	1894	1376	30	1507	1009	4	-739	343	0	2.58327
124017	91253	97	51036	37004	84	18335	12415	57	-74	83	0	-4	50	0	286	486	0	2.59779
173118	126800	92	67500	48854	92	27358	18977	76	-18	107	0	-26	61	0	-65	428	0	2.59883
126324	90004	91	42661	30383	86	19242	13772	57	78	117	0	56	79	0	276	787	0	2.60298
188641	129697	103	68843	47566	94	28146	18883	73	53	108	0	70	68	0	6745	2700	75	2.60298
121204	97539	83	25067	20853	63	24553	20127	63	162	153	0	58	53	0	-53	545	0	2.60402
370295	204287	140	113951	62967	126	52339	28485	124	176	197	0	51	80	0	474	897	0	2.60713
140730	105028	101	46566	34434	86	17316	11669	55	-42	99	0	53	66	0	-169	185	0	2.60921
145816	98926	95	51492	35112	90	24866	16404	71	-15	119	0	-46	59	0	-2713	0	0	2.60921
203545	135211	100	61149	39535	97	27169	18276	79	96	122	0	-81	31	0	-43	537	0	2.61232
76768	63120	91	30396	25753	76	14783	12374	48	70	135	0	27	78	0	587	806	0	2.61647
363175	201004	133	115536	62931	127	55228	29643	125	-23	145	0	-141	53	0	-3133	0	0	2.61647
138933	100832	92	52745	37618	87	20839	14620	62	-59	113	0	-87	23	0	668	923	0	2.62373
346103	201792	118	131736	77662	117	58916	33656	113	-113	120	0	-3	80	0	-4541	0	0	2.62373
167516	125636	91	43983	32687	88	24083	17454	64	43	181	0	-21	32	0	336	907	0	2.62581
256020	164631	108	92549	61156	100	40948	26260	97	-48	54	0	56	97	0	-6582	0	0	2.62581
163521	117153	99	57518	40858	90	31971	21178	87	-79	35	0	25	95	0	-413	56	0	2.63307
254205	162718	117	83795	52137	108	41676	26990	104	231	144	0	-34	54	0	-479	114	0	2.64344
180938	135380	99	51110	38586	89	26901	19704	66	-28	152	0	-24	57	0	-235	616	0	2.64759
71778	62213	77	18000	15197	50	13211	11338	45	-52	96	0	43	110	0	1024	908	0	2.64759
317919	183524	124	96625	54033	117	49713	28604	114	71	104	0	72	99	0	-445	343	0	2.64967
67576	58584	74	24697	20501	62	10652	8941	41	14	100	0	-27	50	0	156	472	0	2.65485
193665	136917	99	65657	45247	92	21265	14889	62	-100	71	0	8	68	0	-1492	44	0	2.65485
65415	56044	79	17651	14963	51	10653	8944	44	-1	145	0	-137	28	0	13	725	0	2.65693
487153	228955	163	149650	68109	152	77202	36067	149	674	1179	8	600	782	0	-461	289	0	2.66108
55127	47882	63	24868	20750	67	8798	7238	42	82	88	0	-59	46	0	49228	19769	88	2.66108
335790	188108	131	99494	54549	126	48615	26746	123	2	99	0	10	149	0	-202	852	0	2.66834
168641	125901	93	59993	44056	88	26903	20159	63	-135	72	0	-4	53	0	-205	200	0	2.67249
74563	64015	79	24197	20496	60	12003	9536	45	8	94	0	-41	24	0	-401	364	0	2.67768
418282	216689	136	149962	77886	137	71398	37073	133	7	394	0	38	307	0	-70	648	0	2.67872
302856	184424	113	119749	72152	108	61549	37009	106	-57	131	0	151	117	0	240	490	0	2.68494
87831	72950	78	33511	27204	77	14499	11215	47	20	122	0	-33	42	0	-1703	0	0	2.68598
109988	88877	86	31465	24465	78	17620	14067	53	-83	79	0	93	66	0	-358	85	0	2.68805
259176	160285	106	85440	53075	102	33342	20822	92	-103	113	0	72	68	0	-3614	0	0	2.68909
73689	61363	79	27759	22602	73	11449	9204	46	-6	118	0	134	82	0	187955	227805	92	2.68909
188467	124859	96	69098	45725	92	25997	17368	70	56	125	0	-36	45	0	-9312	0	0	2.68909
409432	215709	145	122301	65361	142	58243	29827	140	417	915	0	255	518	0	268	442	0	2.6922
296416	189550	118	139810	88939	118	42764	27087	113	-18	95	0	-28	29	0	273	485	0	2.69428
75248	64508	77	25830	21001	66	11587	8890	48	116	119	0	-72	102	0	187	463	0	2.69635
32403	26666	69	15787	13415	48	4042	3346	31	25	127	0	-49	55	0	-1357	230	0	2.69635
112815	86542	84	44229	32443	85	17260	12910	53	-46	127	0	46	100	0	-986	0	0	2.69739
464777	251387	157	143858	78633	147	78392	42967	145	806	1222	6	547	923	0	-33	939	0	2.69843
212967	152596	100	102283	71254	97	27728	19513	79	6	88	0	19	50	0	-8850	0	0	2.69843
210485	131742	108	71980	45379	97	33253	20175	89	-49	110	0	-105	65	0	338	369	0	2.70258
381125	200825	154	165746	95118	144	68214	37603	139	216	499	0	156	499	0	-7805	0	0	2.70361
137456	115553	84	69012	57287	83	24297	19406	61	-70	44	0	-41	75	0	-13460	0	0	2.70361
122062	90832	86	48831	36064	83	19828	14388	58	-80	64	0	-21	34	0	-716	222	0	2.70465
473363	229122	158	133871	64170	155	69658	32872	151	1190	1099	14	713	788	0	-2087	220	0	2.70569
198143	136920	95	79505	53605	93	28712	19769	74	-37	102	0	-74	53	0	-9027	0	0	2.70569
50327	43251	74	16633	13861	50	8350	6963	40	1	98	0	6	61	0	245	656	0	2.70776
81069	67877	85	28586	24100	71	11798	9701	45	-214	37	0	-16	46	0	-54	422	0	2.71088
197158	144017	98	67219	47412	92	33668	23716	89	-82	84	0	27	37	0	-2190	0	0	2.71088
208740	130745	113	78777	50294	97	33046	19968	93	-98	123	0	116	76	0	-189	158	0	2.7171
75471	64246	82	19817	16153	58	13273	11189	47	95	155	0	52	98	0	104320	158909	91	2.7171
421080	251367	141	204316	119937	139	91784	55466	136	102	718	0	188	380	0	-6520	0	0	2.7171
101295	84657	82	51462	42796	81	17329	14544	51	44	88	0	23	90	0	-110	323	0	2.71918
98682	81740	82	35979	29691	78	18404	14680	53	-184	70	0	-95	17	0	-285	209	0	2.72229
202626	136474	96	62865	41760	93	27262	17529	75	61	89	0	-72	63	0	-1960	171	0	2.72229
155148	118345	95	53197	39366	86	21695	15971	57	220	202	0	106	114	0	-491	224	0	2.72436
87769	68215	82	33483	25696	78	16503	12809	52	125	107	0	-56	67	0	296	400	0	2.72644
54741	46825	80	23547	19929	59	7073	5875	38	129	110	0	25	74	0	-1241	0	0	2.72644
243905	151432	105	77256	47489	104	34621	21129	98	94	158	0	44	107	0	-237	305	0	2.7337
365426	211586	126	160073	94968	127	52098	29497	123	27	111	0	-29	106	0	-77	679	0	2.73785
282092	158310	111	93987	53631	109	37468	20621	104	108	125	0	-32	54	0	-688	194	0	2.73889
67902	58036	79	26338	21968	63	12958	10954	44	47	114	0	60	48	0	-2669	0	0	2.73993
179952	117961	96	60651	38912	92	28252	18616	68	109	148	0	44	49	0	630	619	0	2.742
196651	125412	99	64393	41800	95	30704	18435	82	5	89	0	-73	66	0	-3986	0	0	2.742
266687	166644	112	112707	73226	108	35103	21318	97	117	162	0	58	73	0	203	514	0	2.74615
82014	68309	80	35023	29499	77	15521	12781	48	-21	45	0	-16	78	0	365	694	0	2.75238
189743	125320	98	67653	44562	94	26178	17306	71	-93	57	0	29	64	0	-303	404	0	2.75238
76313	64445	72	21445	18086	55	12364	9977	45	-6	132	0	-8	75	0	-2328	0	0	2.75341
93846	76945	86	37893	31349	78	18051	14970	53	-4	121	0	-85	30	0	-1017	216	0	2.75341
186560	125881	100	66049	45561	95	28325	17945	71	67	86	0	-114	43	0	-393	337	0	2.75653
305571	175813	121	114467	68912	115	37993	21442	106	87	153	0	14	59	0	332	460	0	2.76275
128610	89310	94	46800	32238	87	18707	12617	56	-120	45	0	-30	64	0	191	323	0	2.7669
335607	223943	108	151024	101622	108	71940	49996	104	39	149	0	26	61	0	-4930	0	0	2.7669
450949	229048	160	143232	73575	157	72791	37494	154	1326	1276	16	962	1120	11	-19	489	0	2.77209
126444	92951	91	44292	31435	85	21239	14726	62	-116	63	0	-32	58	0	-14914	0	0	2.77209
279550	180702	112	88923	59569	104	42202	27544	102	140	157	0	-42	118	0	-1307	182	0	2.77416
18370	14175	70	8578	7087	41	3295	2760	28	151	123	0	-15	65	0	-369	62	0	2.7752
93634	76969	84	36761	30216	78	18088	14328	55	-151	120	0	59	93	0	-13	350	0	2.77624
75733	62935	77	25208	21348	61	12060	10431	44	-27	95	0	12	41	0	19	437	0	2.77935
179050	127986	94	60536	42385	91	27503	19229	71	-84	72	0	13	48	0	-267	449	0	2.78454
106956	86447	82	35706	28140	82	16533	13030	53	-290	77	0	50	93	0	5716	2441	67	2.78454
111745	83732	89	40644	29721	85	18931	13501	57	44	83	0	-94	47	0	-2491	182	0	2.78454
335766	190909	119	90070	50006	113	61916	33313	113	-144	50	0	13	40	0	-7857	0	0	2.78454
144565	101624	93	53708	37305	89	16755	11788	55	16	171	0	-62	50	0	-3394	0	0	2.78557
83640	71236	79	33627	28047	77	12293	10832	44	62	97	0	28	96	0	-425	488	0	2.79491
62614	51791	77	20453	17390	55	9171	7356	40	28	156	0	-64	27	0	-196	166	0	2.79699
99354	82730	82	41533	34240	79	16960	14216	50	119	105	0	23	69	0	-287	250	0	2.79906
46805	40359	72	17216	14640	51	6191	5382	35	-35	92	0	-26	88	0	-1877	0	0	2.8001
309637	187319	124	95136	56737	115	45895	27417	112	85	104	0	-7	97	0	-354	525	0	2.80217
145662	119864	90	40233	33184	82	25848	21822	66	12	126	0	-23	44	0	-4106	0	0	2.80217
289970	185223	127	101207	64104	115	36869	22749	107	-32	142	0	155	83	0	-76	343	0	2.80529
65532	57237	74	21177	18125	54	11031	9511	44	-176	20	0	-11	73	0	-3053	0	0	2.80632
191937	128029	96	69359	45650	94	33523	21889	90	-163	55	0	-62	73	0	-444	292	0	2.82085
144462	112028	90	60494	47595	86	26574	20645	65	15	81	0	70	110	0	-921	33	0	2.82189
113659	92896	87	43819	35773	80	20631	16567	54	-27	140	0	-101	43	0	-627	109	0	2.82292
250106	162637	106	86443	57258	103	36974	23641	101	-35	174	0	23	91	0	-3242	0	0	2.82396
90964	75033	91	32933	27178	77	14009	11408	48	-69	116	0	68	83	0	-99	378	0	2.82603
222738	149256	101	74915	49545	100	33358	22027	92	239	142	0	-40	96	0	-2383	106	0	2.82603
105789	75485	86	36390	26150	83	17048	11732	55	67	68	0	7	63	0	-3009	0	0	2.82707
185637	141080	96	67658	51963	90	33229	24301	87	-32	82	0	20	60	0	-1088	400	0	2.82707
207874	135456	103	66149	42259	97	28732	18513	78	-201	58	0	-18	45	0	-228	261	0	2.8333
117516	86379	88	41999	30282	85	20172	14340	61	-73	41	0	-25	53	0	-149	444	0	2.84471
165081	113357	101	49202	32449	89	23967	16434	66	46	111	0	118	104	0	-87	407	0	2.84575
317924	189266	133	99586	59554	115	52470	32188	112	104	125	0	-47	87	0	-358	359	0	2.84782
301558	182061	126	124903	76318	124	42882	25829	113	137	211	0	-23	86	0	-380	302	0	2.85405
267510	178617	108	98737	64990	106	42011	27918	102	-280	47	0	3	66	0	-102	748	0	2.86442
102574	79772	87	37283	28545	81	14441	10860	51	-37	106	0	-82	35	0	-1083	192	0	2.86442
182302	134017	91	55824	41560	90	27369	20106	73	-162	106	0	44	91	0	-124	430	0	2.86753
322548	198709	115	102261	64856	111	56469	35979	110	122	167	0	-20	53	0	-518	454	0	2.86857
287110	175349	115	114395	69711	113	55266	34774	110	45	131	0	-98	60	0	892	670	0	2.87065
237775	163789	104	65245	45204	97	44554	31772	95	-92	44	0	-34	30	0	-7727	0	0	2.87168
85140	72128	79	34695	28501	76	13521	10684	46	-22	108	0	24	69	0	568	731	0	2.87376
279538	169950	113	112207	67389	112	43744	26952	108	-185	108	0	-2	70	0	-1849	560	0	2.87376
59949	53524	72	26329	23113	61	11292	9605	44	26	153	0	-19	101	0	-8532	0	0	2.87376
100662	83651	83	30568	24506	77	13437	11175	45	32	122	0	-127	30	0	-341	219	0	2.87687
154832	115188	97	48585	35884	87	24268	17652	61	-111	69	0	24	52	0	404	629	0	2.87998
199975	127670	99	65584	42146	97	29856	19816	88	64	88	0	90	67	0	-1226	440	0	2.87998
205559	134394	97	61441	39453	95	29674	18655	76	-81	74	0	-53	91	0	-3657	0	0	2.88102
201923	147905	95	80012	58209	94	27813	19377	76	82	107	0	-94	18	0	-5386	0	0	2.88102
209717	139236	109	74219	49677	97	27050	18438	72	16	119	0	146	149	0	-2532	0	0	2.88206
135299	111040	92	33008	27058	80	22141	18383	57	-53	95	0	-14	81	0	-2118	0	0	2.8831
272358	175211	109	86971	57682	104	35167	22649	86	104	81	0	-5	93	0	192	390	0	2.88724
136159	99097	98	48857	35527	85	19713	13974	58	-119	127	0	47	57	0	296	366	0	2.89243
166198	117503	97	52138	35294	89	25004	17142	65	98	132	0	4	56	0	389	563	0	2.89451
173825	131823	92	62951	48246	88	24884	18260	67	124	124	0	33	66	0	-2038	46	0	2.89554
140764	118075	84	70746	58317	85	24074	19981	59	-23	75	0	-12	73	0	147	256	0	2.89866
62473	53805	75	22134	18608	60	8803	7608	38	148	146	0	-76	72	0	11909	4737	89	2.89866
169117	119143	89	55748	38676	89	27976	19641	79	230	124	0	-37	63	0	-178	377	0	2.90903
175441	120842	102	51533	36132	93	21941	14850	59	-149	83	0	-61	86	0	-827	243	0	2.91007
152767	108831	101	57645	40970	90	26023	18254	71	64	116	0	36	57	0	-325	524	0	2.91422
249864	154512	100	85126	52213	100	36140	20683	97	-24	85	0	-133	48	0	218	968	0	2.91526
108087	90474	85	47887	39091	80	18586	15127	53	-3	104	0	16	59	0	86	490	0	2.92459
144436	118718	94	33552	27792	81	22700	19199	61	-62	104	0	67	77	0	-256	237	0	2.92667
465584	258489	163	182769	104566	154	93992	54333	150	1367	1750	15	1017	1281	10	237	393	0	2.92978
112172	82012	90	44012	32349	83	17295	12170	55	-51	72	0	45	101	0	-4654	0	0	2.92978
290685	198397	109	157251	110562	108	56681	40328	104	-71	77	0	-28	63	0	-603	181	0	2.93289
153181	126023	89	62941	51527	84	27397	22207	67	76	130	0	-192	38	0	-142	350	0	2.93601
181087	140023	98	67511	51921	90	22916	16882	61	143	156	0	76	101	0	53	304	0	2.94223
63707	54055	69	30307	25912	74	10901	8987	42	142	157	0	-57	36	0	336	596	0	2.94534
71242	58272	87	26341	21195	77	12034	9639	47	255	292	0	213	234	0	-228	1024	1	2.94534
156450	118114	97	51103	37490	87	26758	20722	68	-80	79	0	-67	63	0	-710	142	0	2.94638
145437	115614	90	69098	52249	89	22410	16777	57	-14	90	0	-108	42	0	-773	247	0	2.94638
440685	222596	156	193495	106419	148	66925	36651	142	368	925	0	397	705	0	-6059	0	0	2.94742
223204	145550	112	73841	47546	97	33974	22168	85	29	127	0	-118	30	0	-4410	0	0	2.94742
109305	86679	98	35577	28688	80	13723	10605	47	-187	74	0	-24	98	0	-1832	332	0	2.94845
82091	70011	83	21660	18107	55	14232	12106	46	-140	87	0	-133	0	0	-1330	0	0	2.94949
81125	67930	79	23301	19549	62	16045	13608	47	74	109	0	-7	77	0	-569	69	0	2.95364
278081	172862	114	109378	68636	111	39369	24073	107	119	119	0	55	76	0	-1408	71	0	2.95364
125002	94342	88	49719	36886	85	21196	15628	57	111	102	0	76	98	0	36	720	0	2.95572
453997	257075	158	295260	182867	159	110923	69882	155	2049	2159	26	1847	1625	23	648	516	0	2.95779
137342	112380	100	62729	51549	83	24234	19828	61	-6	110	0	5	51	0	-1931	0	0	2.95883
190872	125545	109	71342	46761	94	25216	16455	66	118	171	0	162	72	0	320	403	0	2.9609
50313	44485	64	32615	28317	72	9937	8191	42	-8	107	0	-25	30	0	-4067	0	0	2.9609
61026	52156	81	24726	21302	58	9863	8029	42	-80	48	0	-10	59	0	-3650	0	0	2.9609
94802	74887	83	38455	29723	79	16581	13001	51	44	163	0	-14	68	0	674	637	0	2.96713
283209	170715	118	83301	49479	112	34532	20374	102	-97	76	0	-2	94	0	136	776	0	2.96817
173066	125798	91	59365	41924	90	22753	14777	63	31	124	0	-131	68	0	-18342	0	0	2.97335
94636	80317	79	21004	17594	58	13461	11151	46	174	163	0	-56	25	0	-840	64	0	2.97543
125420	95421	102	44243	32542	87	18080	13115	59	428	212	0	304	258	0	2459	9687	12	2.97543
139173	100982	92	48384	34962	86	22033	15626	61	148	123	0	-52	42	0	-360	503	0	2.9775
162427	107034	102	56897	37331	92	25842	17517	68	-203	33	0	45	55	0	-866	315	0	2.9775
70176	57707	89	27672	23322	74	11409	8956	45	14	66	0	-72	29	0	-126	339	0	2.97958
127551	96518	86	44894	33221	84	25087	19148	65	66	190	0	75	86	0	-207	355	0	2.9858
91214	75831	82	32841	27361	77	15825	13183	50	30	123	0	36	113	0	-229	419	0	2.98684
141010	110739	90	44958	34220	84	20938	16015	57	-81	83	0	-14	39	0	-50	341	0	2.98995
105523	86724	84	52941	42927	81	18098	14243	53	18	109	0	-32	58	0	-544	163	0	2.99307
258233	161490	108	102443	64015	103	38244	23481	97	174	129	0	54	81	0	-723	155	0	2.99514
56192	48745	75	24272	21302	56	9091	7499	39	60	118	0	11	60	0	-6052	0	0	2.99514
214426	137712	102	65169	40261	98	28937	18159	90	55	76	0	-16	95	0	-194	440	0	2.99618
245458	154913	104	80574	51898	101	38408	23167	98	-159	76	0	66	113	0	-4276	0	0	2.99722
126599	105670	82	41977	35066	80	25271	20904	65	43	95	0	-36	40	0	-2472	0	0	2.99722
107678	79829	88	40557	30167	83	15529	10919	53	-137	103	0	-27	53	0	-960	71	0	2.99825
147642	110894	91	58359	43514	88	19268	13872	58	213	225	0	-2	60	0	-2620	0	0	2.99929
83609	69688	88	35041	29365	76	12005	10070	43	32	113	0	-57	141	0	-845	233	0	2.99929
242284	171607	103	126207	90924	102	45457	32342	98	82	120	0	-34	55	0	-4253	0	0	3.00033
188279	131581	99	60182	41113	92	29541	19899	82	-59	98	0	-64	66	0	40	676	0	3.00137
223770	156430	101	103467	69411	97	31052	21111	84	49	117	0	146	110	0	-262	576	0	3.0024
310889	180842	122	122571	72990	120	47787	27727	116	-95	134	0	0	86	0	537	450	0	3.00655
117996	83946	88	47916	33636	86	17846	12595	56	154	135	0	-64	26	0	569	696	0	3.01174
135182	112330	87	69390	57805	84	22138	18329	57	120	160	0	-2	31	0	-77	220	0	3.01796
202108	137971	113	77026	53509	96	31394	20681	89	79	116	0	17	62	0	550	850	0	3.02315
108642	91571	81	51833	43830	80	21000	17235	59	14	173	0	-7	39	0	-314	228	0	3.02834
306475	201026	114	156378	104515	113	73779	48118	110	72	119	0	24	87	0	-1272	185	0	3.02834
102954	81144	83	36903	28619	83	17861	14746	54	-81	98	0	0	59	0	152	467	0	3.03145
210415	144168	100	54283	35744	95	29841	19855	86	-130	58	0	-42	78	0	309	630	0	3.0356
307337	179681	117	95398	57750	108	45869	25534	105	141	111	0	76	66	0	-1380	672	0	3.03664
174067	134067	97	70639	54436	88	27169	21101	67	100	123	0	-7	51	0	600	742	0	3.04183
114194	85419	85	40504	29239	83	16960	12499	56	164	130	0	-118	33	0	-463	99	0	3.04598
98843	81608	95	39921	31810	83	17239	13580	57	229	317	0	222	202	0	59293	122562	36	3.04598
170055	116201	100	55160	37367	91	23176	15977	64	-115	86	0	-28	83	0	-5168	0	0	3.04701
303963	178431	119	87765	52104	115	45539	26514	111	194	131	0	89	136	0	383	457	0	3.04909
346921	201262	128	105245	60264	125	49352	28569	121	-6	446	0	174	240	0	471	616	0	3.05116
163375	110440	96	43710	29146	88	22766	15269	63	277	170	0	-56	48	0	-1640	28	0	3.0522
130771	95985	90	50220	36455	86	20908	14784	59	20	162	0	56	58	0	-204	557	0	3.05843
225007	149748	101	78034	50999	97	35080	23072	94	78	132	0	-80	80	0	-33	300	0	3.05946
171385	116115	97	59826	40896	91	27613	18724	81	198	106	0	-74	48	0	-368	252	0	3.06154
98654	84891	82	43659	37091	77	14775	12345	47	-12	104	0	-106	11	0	-5060	0	0	3.06154
117850	90616	88	45123	33823	83	18239	14048	53	146	149	0	-85	23	0	-288	378	0	3.07191
203775	145775	97	98048	71841	95	38145	28464	92	71	76	0	41	66	0	371	465	0	3.07399
187049	127138	96	67760	46546	94	28267	19306	83	88	72	0	-50	35	0	-612	91	0	3.08021
94336	75741	85	39662	31049	79	15698	11663	52	107	149	0	47	100	0	-2369	0	0	3.08021
77490	65832	80	26907	23086	66	14874	12370	47	33	97	0	-29	66	0	-635	68	0	3.08332
138055	97003	93	43971	30345	87	20281	14195	60	122	129	0	69	71	0	-544	180	0	3.08436
144670	105856	89	49542	34665	87	22630	16366	62	128	111	0	192	95	0	-716	25	0	3.08644
260975	170484	108	72870	45009	101	31827	19699	88	-16	74	0	145	121	0	181301	145406	118	3.08644
55338	49033	76	28164	24251	71	8461	7297	38	-25	77	0	-111	18	0	-179	230	0	3.08851
340486	190013	149	109955	62337	141	52114	28719	137	603	719	0	443	660	0	-207	453	0	3.09266
87464	73598	80	38614	32562	77	11657	9618	45	12	61	0	-5	50	0	-35	332	0	3.09785
146018	121140	88	57647	47821	83	23807	19227	57	91	84	0	-59	73	0	-42	349	0	3.1103
276153	188430	109	90934	61140	101	44741	30001	97	74	116	0	159	83	0	-1498	7	0	3.11134
121693	90302	88	41525	30348	84	18975	13381	58	81	144	0	-19	52	0	-4451	0	0	3.11134
281766	172766	109	73729	44566	104	43748	26986	102	64	98	0	-44	43	0	-560	90	0	3.11756
282944	175012	114	96490	60567	105	36082	22446	102	-14	61	0	25	115	0	179	711	0	3.12171
158742	129149	99	34863	29146	83	21209	17285	58	-169	22	0	91	55	0	-354	141	0	3.1269
267493	168981	111	115313	74127	103	50333	32499	100	-10	121	0	-8	94	0	-78	286	0	3.12793
148616	105762	93	61127	42968	91	24504	17396	67	-114	54	0	12	72	0	-396	248	0	3.12897
277285	197349	121	101483	75956	102	48502	34649	100	119	190	0	33	58	0	-2489	0	0	3.13001
405297	206537	146	128216	66200	132	62443	31590	130	477	946	0	449	614	0	-551	474	0	3.13208
391100	234362	135	111540	66289	133	61039	35820	130	431	977	0	180	692	0	208	539	0	3.14142
164047	110895	91	58694	39637	91	27013	17960	69	-53	51	0	-36	38	0	-9600	0	0	3.14246
124680	93713	86	48602	35215	84	18727	13818	55	-72	74	0	-59	66	0	-9435	0	0	3.14246
129644	103775	86	42289	32804	84	22767	18032	56	-13	135	0	-45	64	0	-2176	0	0	3.1435
296115	184571	116	89268	56314	113	47014	28864	110	-106	199	0	35	119	0	-7691	0	0	3.1435
212822	145534	109	77990	51791	95	33909	23059	91	-55	104	0	208	173	0	177	268	0	3.14557
118624	90910	87	41241	30191	84	22404	16281	62	65	117	0	-71	26	0	-2277	106	0	3.14972
276608	186692	112	85131	56978	107	44378	30794	104	14	108	0	112	115	0	854	787	0	3.15283
276663	177347	128	62315	39809	110	36835	22801	104	194	211	0	-12	74	0	71	306	0	3.15802
285315	170273	110	83817	49666	102	48791	29520	101	-19	57	0	14	81	0	-8093	0	0	3.15802
226264	147427	107	77296	50099	96	32685	20666	93	-147	133	0	-33	48	0	-116	266	0	3.16217
145429	103678	90	54422	38410	89	25971	17872	70	-8	129	0	64	60	0	-69	341	0	3.16528
454369	236882	156	140301	73955	150	66420	32844	147	1550	1604	26	1144	1074	11	-7729	0	0	3.16528
168313	114435	98	56496	37826	90	27085	18702	78	-85	83	0	-63	91	0	-144	423	0	3.1684
455451	244514	161	134996	73332	143	86110	46433	141	1289	1606	17	942	1131	10	-171	472	0	3.17047
68861	60820	77	30299	26034	73	9980	8596	41	-247	0	0	-78	44	0	-205	399	0	3.17255
347881	224062	131	130221	82341	120	68929	47260	116	280	425	0	151	289	0	15	355	0	3.17358
207872	153198	113	85900	64052	95	34828	24775	92	21	113	0	-55	54	0	-2488	0	0	3.17462
188776	121884	95	57345	36275	93	31515	20537	84	70	115	0	42	68	0	-479	295	0	3.1767
98681	83032	86	38655	32560	78	13825	11754	46	65	109	0	44	60	0	-2607	0	0	3.17773
154182	109184	92	49386	34968	89	24692	17088	66	-54	83	0	-18	43	0	-540	208	0	3.17877
80277	67567	92	30909	26837	76	14851	12093	47	113	107	0	73	66	0	46	591	0	3.17981
106743	84731	87	34169	26586	78	22367	17477	58	-43	74	0	-92	30	0	-328	515	0	3.185
87506	73192	81	27072	22696	70	12489	10138	45	-103	68	0	-5	43	0	-1679	0	0	3.185
118231	89936	96	47991	36314	84	14277	9820	53	93	121	0	-155	13	0	-29	305	0	3.18707
265999	162017	116	82613	50558	108	35220	21342	99	-67	43	0	73	78	0	485	1080	4	3.18811
150277	105853	94	50898	34499	88	20070	13621	63	106	159	0	-68	68	0	-7471	0	0	3.18811
147103	102824	100	53052	37641	90	19209	12992	57	309	183	0	-30	64	0	-320	399	0	3.19226
83406	70065	81	35398	29037	76	15858	12997	48	-96	65	0	3	86	0	-253	417	0	3.19433
147661	103578	94	51034	34997	88	22517	15251	63	21	108	0	-51	20	0	168	479	0	3.19952
213688	143546	95	63530	42410	92	29640	19410	78	-4	79	0	-141	27	0	-2472	173	0	3.19952
216767	146366	105	81477	54287	98	24691	16072	68	-72	87	0	-27	45	0	290	641	0	3.20263
87812	74536	94	30548	26306	71	16696	13614	51	111	128	0	-57	84	0	77	885	0	3.20886
136526	99991	95	51602	37189	87	21414	15249	58	-90	104	0	23	60	0	-2128	452	0	3.20886
372928	216579	126	104578	62431	121	68620	39684	121	38	698	0	147	342	0	-4972	0	0	3.20886
224910	146800	110	66905	44406	97	38066	24917	95	-134	36	0	77	90	0	304	496	0	3.21301
265185	170680	107	88519	56742	103	42132	26423	99	158	98	0	57	70	0	-801	281	0	3.21404
61765	54242	77	14654	12696	46	11012	9266	42	17	130	0	-101	63	0	-2050	0	0	3.21508
167241	131614	90	114541	89031	90	23049	17581	61	-157	62	0	128	109	0	-203	315	0	3.21612
80892	68788	78	32716	27958	75	14328	11734	48	10	85	0	47	81	0	-693	100	0	3.21819
75672	65257	77	32882	27223	75	13691	11370	46	-32	86	0	50	82	0	-515	283	0	3.22027
158753	112491	91	55077	38415	88	27737	19606	75	187	140	0	-54	81	0	-178	709	0	3.22131
162528	112813	101	58524	40547	91	31219	21164	88	-80	49	0	28	102	0	-229	284	0	3.22753
192291	158090	92	97992	80166	88	35505	28615	84	148	118	0	35	75	0	-4269	0	0	3.22753
143861	107549	96	52542	38417	86	20310	14318	60	133	157	0	-21	39	0	247	445	0	3.23272
161227	110903	95	52809	36341	89	26239	17564	74	172	146	0	-56	84	0	67	398	0	3.23376
198307	139263	97	76501	52993	94	33781	23109	92	51	87	0	-76	35	0	32	243	0	3.23791
300682	185016	111	96772	58356	109	39195	24513	105	385	194	0	35	66	0	-1241	425	0	3.23894
85348	73980	82	27265	23200	64	13202	11099	46	-191	27	0	70	88	0	-523	85	0	3.24102
209729	132381	102	70143	46012	99	28030	17131	76	-56	102	0	55	52	0	-1988	124	0	3.24102
407148	206152	132	129296	68664	128	59011	29439	125	350	575	0	97	413	0	14055	5331	100	3.24102
163874	115251	91	53225	37518	89	23016	16232	60	-127	46	0	2	73	0	-15496	0	0	3.24206
110532	84655	91	45209	34440	84	13511	10357	48	-135	92	0	132	69	0	-3496	0	0	3.24206
71548	60800	80	22561	19225	58	11385	9963	43	-119	108	0	-2	68	0	-4	389	0	3.24932
67685	56686	78	25492	21786	60	11001	9373	42	247	284	0	29	53	0	681	585	0	3.25658
112184	83063	86	40867	30335	84	18758	13892	55	-79	53	0	149	123	0	123	396	0	3.25969
92890	76694	82	29962	25192	75	14273	12107	44	19	94	0	59	94	0	179	306	0	3.2628
247558	163858	113	74687	49635	101	39990	26030	96	116	111	0	33	78	0	-1085	22	0	3.26384
82197	70176	80	36498	31068	76	12025	10065	43	10	175	0	55	88	0	-316	83	0	3.26488
277494	173528	115	79715	49266	106	42237	26844	105	76	118	0	112	108	0	-3348	0	0	3.26488
78186	66291	91	23846	20279	63	12025	9722	45	70	93	0	-8	62	0	303	598	0	3.26695
147102	105950	92	50389	35185	88	21427	14714	62	51	127	0	-1	56	0	-1485	118	0	3.26695
203864	135900	110	61475	40758	95	25971	17860	69	199	207	0	-49	48	0	534	523	0	3.27629
269767	164760	116	80876	48950	102	40768	24923	99	386	163	0	-80	66	0	-5941	0	0	3.27733
85706	71822	79	28651	24102	74	14191	12005	48	-2	92	0	-73	33	0	-524	136	0	3.2794
368818	206784	141	111972	63121	128	56390	30632	125	407	910	0	426	691	0	-336	344	0	3.28044
130976	99353	86	41432	30780	83	22569	16402	65	104	93	0	-78	58	0	570	931	0	3.28355
104562	82973	86	40611	31023	82	17629	14128	53	132	194	0	-129	54	0	105	531	0	3.29289
87838	74266	77	32343	27176	77	15689	13074	48	83	171	0	36	71	0	-1715	32	0	3.29289
56609	48944	67	18679	16039	52	9031	7672	39	90	165	0	-28	59	0	-156	376	0	3.29497
136192	105036	92	50832	38311	86	26057	19507	67	-110	112	0	-23	67	0	-1715	0	0	3.29497
109597	87915	85	40152	31452	82	17997	14150	52	-119	50	0	-4	38	0	896	873	0	3.29912
311798	191356	114	79667	48211	108	39857	23742	107	164	187	0	53	87	0	-1657	63	0	3.29912
127730	94754	88	50821	37207	86	25184	18022	62	-59	65	0	-44	57	0	-720	176	0	3.30119
71548	59715	82	19847	17241	53	12497	11152	42	-71	71	0	-49	51	0	-1250	187	0	3.30119
111784	91280	82	39493	31657	81	17980	14312	54	29	169	0	-111	21	0	126	579	0	3.30638
437927	205205	155	169640	80376	151	85777	35613	148	1203	982	0	1116	832	0	-2276	362	0	3.30742
186752	127271	109	57879	39940	91	25756	17789	65	-171	44	0	55	113	0	-284	377	0	3.31053
39468	35061	58	20963	18529	55	6769	5959	36	129	174	0	-19	73	0	326	445	0	3.31364
77800	62479	82	28826	22747	77	11941	9897	45	-13	70	0	24	46	0	-826	75	0	3.31364
110725	89795	83	41867	32415	81	21194	16518	57	-153	41	0	40	51	0	-3675	0	0	3.31364
225638	145233	99	72963	46266	98	38413	23750	96	101	151	0	-6	49	0	-487	115	0	3.31779
81913	64275	80	38966	30370	79	14742	11143	49	-286	40	0	74	72	0	-76	549	0	3.3209
167877	122265	102	84707	63623	90	30305	22027	86	100	125	0	0	57	0	-755	0	0	3.32298
142415	104873	88	50527	35845	88	20009	14182	58	39	69	0	1	61	0	-1816	307	0	3.32401
173984	127475	100	67695	50387	91	27550	19719	73	37	99	0	24	69	0	618	883	0	3.3292
90126	75216	81	36239	30854	78	13687	11388	46	-41	154	0	37	98	0	-3717	0	0	3.3292
158811	128998	93	65739	53667	85	24428	19566	63	-25	69	0	-17	68	0	-1018	87	0	3.33024
131703	96933	86	48452	34669	85	22167	15724	64	-90	129	0	28	74	0	-6277	0	0	3.33024
368916	211563	130	105676	61014	124	53050	30623	120	155	648	0	123	388	0	330	593	0	3.33335
212121	144280	101	78488	53994	98	28669	19603	77	-97	113	0	-76	60	0	6	378	0	3.33854
102840	81905	87	37602	29679	79	17092	13585	50	-26	96	0	68	93	0	156	487	0	3.34165
279193	174003	113	112277	69884	112	44674	27788	107	24	157	0	110	127	0	-221	311	0	3.34476
41438	35434	70	14656	12743	46	7604	6881	38	51	41	0	23	119	0	-547	228	0	3.3458
256892	166721	119	70967	44008	101	38293	24451	98	-55	122	0	134	102	0	-1672	320	0	3.3458
150361	123554	92	65834	54343	85	23428	18971	67	97	108	0	-29	56	0	-221	410	0	3.34891
257089	157435	110	82047	49802	103	38923	23373	100	-118	94	0	-11	64	0	-6389	0	0	3.34891
187342	148712	92	57412	45305	87	27485	21751	69	17	77	0	-8	68	0	-7887	0	0	3.34891
128021	108635	84	49282	40991	81	23072	19672	61	119	113	0	-52	79	0	-900	195	0	3.35099
190609	123543	97	61287	40120	93	28204	17965	73	191	118	0	-75	42	0	-4205	0	0	3.35099
114527	96170	82	40369	33837	78	14636	11237	49	-25	116	0	-36	47	0	234	293	0	3.3541
61836	55294	77	23419	20241	59	10772	9515	41	-24	45	0	-76	49	0	153	473	0	3.35618
126056	102719	93	42613	33332	80	18431	14054	54	-51	64	0	-53	40	0	-280	162	0	3.35929
72753	62387	77	24845	21580	61	10870	8527	43	-11	110	0	35	49	0	-427	218	0	3.36655
82799	68427	85	28596	23819	76	13071	10956	43	87	102	0	-119	24	0	129	585	0	3.3707
114789	86087	96	41187	30076	84	15961	11414	55	156	145	0	54	58	0	22	697	0	3.37278
285042	178992	116	62963	38376	108	33901	20711	90	256	315	0	35	163	0	-230	715	0	3.37381
307654	194830	127	114728	75113	117	49095	32241	113	95	369	0	94	276	0	-2954	0	0	3.37485
205135	151873	97	88021	67390	93	34126	24986	88	1	79	0	12	74	0	-1136	921	0	3.37589
138513	110358	88	52201	40352	84	27151	21070	70	-193	38	0	-29	50	0	-9455	0	0	3.37589
264946	174798	102	73380	50536	98	42761	28946	96	8	158	0	-9	86	0	-13711	0	0	3.37589
254678	173858	106	107276	72924	101	44638	31876	97	298	184	0	-52	49	0	-7237	0	0	3.37589
141896	107106	95	53069	39420	85	21686	16062	56	97	93	0	36	91	0	-687	306	0	3.37796
90879	77054	78	31648	26375	77	13946	11287	47	36	75	0	91	78	0	-338	152	0	3.38419
196339	149509	94	69456	51994	89	32858	25060	86	-4	58	0	21	57	0	-1919	0	0	3.38419
180546	124208	101	70907	48887	91	29590	20336	76	-149	26	0	-33	56	0	-1704	0	0	3.38522
226809	164259	105	81872	61387	94	31797	23886	87	127	141	0	-35	83	0	-645	117	0	3.3873
164743	129062	88	55195	41604	86	29352	22405	78	22	157	0	-72	31	0	-302	357	0	3.39249
252303	162553	104	75578	48387	99	45801	30215	96	-198	101	0	94	71	0	120	521	0	3.39767
92338	79284	78	29527	24159	73	12920	10437	46	-105	62	0	67	79	0	31	330	0	3.39975
114057	85349	101	49208	35911	85	19256	14045	59	117	183	0	-66	37	0	-1550	126	0	3.40079
509580	250956	191	192098	95565	176	79020	38660	170	3680	2323	40	1927	1245	24	-276	264	0	3.40286
98753	81934	93	35318	29230	78	18430	15092	51	198	133	0	-29	50	0	-217	167	0	3.40597
170781	140807	87	64295	52830	86	26690	21762	72	-108	47	0	32	67	0	-100	308	0	3.41012
153183	106987	92	53090	36821	89	24119	16195	65	93	96	0	-24	38	0	-4294	0	0	3.41012
72869	60732	80	28409	24240	74	10963	9042	42	50	70	0	76	105	0	247	454	0	3.41324
138136	109107	88	57279	43068	84	21791	16493	65	-66	54	0	-25	50	0	70	221	0	3.41635
276963	189118	107	88450	59770	103	51766	36768	101	71	150	0	-33	50	0	-5639	0	0	3.41635
188413	126319	95	55298	36317	92	28428	19238	73	14	76	0	-108	28	0	-8602	0	0	3.41635
74469	64026	82	28962	25007	66	12831	10799	43	-72	72	0	17	79	0	-5776	0	0	3.41739
83782	72035	80	27988	24040	71	13016	10660	44	39	106	0	-80	17	0	-394	364	0	3.41842
58422	50257	75	19500	16793	52	9438	8036	41	-44	61	0	-24	53	0	-894	0	0	3.41946
188428	144664	94	84467	64400	90	33185	26181	85	59	88	0	-64	63	0	-2072	60	0	3.41946
200106	145759	97	76647	54480	95	30826	22413	82	-41	114	0	29	87	0	-184	197	0	3.42154
261028	155933	111	88727	53074	104	37136	22683	101	8	151	0	74	80	0	-716	270	0	3.42361
125887	100691	85	44775	34116	82	20044	15533	59	-3	124	0	-95	35	0	-3492	0	0	3.42361
41520	36081	76	20619	17690	53	5929	4782	36	74	97	0	4	108	0	-622	36	0	3.42984
259133	166263	107	88948	57522	99	41518	25711	96	36	136	0	63	92	0	-1197	336	0	3.42984
312837	201201	110	171889	112011	108	96274	65635	103	108	161	0	140	83	0	-113	320	0	3.43087
56989	51481	72	17639	15771	47	8610	7640	39	3	51	0	-85	31	0	-15129	0	0	3.43191
211388	146724	103	77384	53061	95	34612	24653	91	55	100	0	134	129	0	-565	505	0	3.43295
89688	71841	80	39027	29652	80	16750	12566	52	-40	122	0	-40	30	0	-7995	0	0	3.43295
339853	197495	118	114245	67003	115	50754	29601	111	177	398	0	183	277	0	-392	677	0	3.4371
382604	220490	130	115479	65539	127	63501	36127	125	791	1154	4	379	747	0	-8998	0	0	3.4371
128908	101422	90	46056	35386	84	20297	14802	60	59	149	0	107	74	0	-280	232	0	3.43917
141865	102432	103	44015	31277	87	23060	16321	63	4	83	0	85	99	0	139	395	0	3.44436
42050	36016	75	18787	16314	51	6662	5711	34	183	168	0	-33	23	0	241	767	0	3.4454
271096	176923	113	76979	49563	110	55150	35874	108	108	194	0	12	122	0	-222	295	0	3.44955
86568	76453	80	39622	33863	77	14163	11796	45	-97	41	0	-26	45	0	-505	66	0	3.45473
248430	162650	107	84242	54560	106	29093	18358	87	-13	87	0	12	37	0	-516	57	0	3.45577
124125	105490	88	44517	37650	79	17577	14290	53	-130	29	0	-70	88	0	-1689	0	0	3.45681
402154	217158	147	118739	62659	143	66668	35886	140	1100	894	0	1064	887	0	172	447	0	3.45888
99324	81400	76	40158	30721	79	17203	13101	54	124	139	0	-10	30	0	-6227	0	0	3.45992
198779	135653	98	68096	46693	93	27597	18525	69	-56	93	0	7	82	0	-316	444	0	3.46407
88267	76004	78	29393	24878	74	14124	11828	46	-95	92	0	-10	37	0	-255	154	0	3.46615
238533	155090	107	80170	51685	103	35084	23473	98	24	133	0	110	91	0	124437	103129	94	3.46615
112059	86600	88	45714	34828	82	17713	14185	52	-204	21	0	138	84	0	-5559	0	0	3.46615
169319	124212	92	56117	40165	89	22357	15812	60	-14	125	0	142	106	0	-4032	0	0	3.46615
182186	121372	94	60340	40314	91	31851	21559	84	-65	71	0	35	82	0	-20	392	0	3.46822
57035	51252	73	25660	22290	62	10356	9074	42	11	85	0	48	45	0	-192	308	0	3.47133
177208	128898	91	63815	46071	89	26428	18739	68	-101	77	0	56	58	0	-1333	160	0	3.47133
211096	149112	98	63571	43825	94	27584	19056	71	90	133	0	-141	33	0	-157	265	0	3.47756
184008	133761	98	64119	45929	89	29159	20637	80	-85	74	0	91	68	0	-392	406	0	3.4786
333008	193667	129	166879	98458	116	54426	33101	111	32	413	0	64	215	0	-29	336	0	3.48067
59340	52217	72	24658	21476	65	9095	7814	41	180	168	0	-53	28	0	-801	309	0	3.48171
165216	126227	96	52271	39643	88	24859	18165	65	-125	170	0	-53	49	0	-2334	135	0	3.48171
111246	90777	83	33372	26469	80	16258	13167	50	-90	50	0	69	69	0	-1080	56	0	3.48275
260317	160856	111	95923	60500	103	38030	22201	98	-109	96	0	3	42	0	3360	1441	39	3.48275
114746	86880	88	40550	30195	83	17086	12618	54	41	86	0	-90	49	0	-561	168	0	3.48586
79697	65448	84	26354	22367	64	13457	11097	45	62	88	0	38	52	0	-1077	0	0	3.4869
56589	50313	70	26858	22683	71	8624	7351	40	-27	43	0	123	103	0	-265	229	0	3.48793
247343	167828	103	80671	56267	98	40040	26806	96	-172	110	0	-24	88	0	-666	130	0	3.48897
111235	96128	79	38677	33021	78	18301	15527	53	25	69	0	12	68	0	-3916	0	0	3.48897
69622	59465	80	28633	24436	68	13351	11617	43	-51	123	0	12	62	0	-9	402	0	3.49105
105196	89452	84	52413	44977	80	16114	13724	48	17	111	0	-95	68	0	274	606	0	3.49208
119743	99839	83	46339	39459	80	21422	18099	57	2	117	0	-37	51	0	-354	200	0	3.49312
252186	161614	105	87134	55452	101	41819	26194	98	103	116	0	-8	58	0	-4867	0	0	3.49312
152413	108097	93	51492	36931	88	25242	18041	67	-161	61	0	25	53	0	-2057	0	0	3.49416
136398	107891	90	44059	34868	83	21280	16196	57	118	151	0	-28	58	0	226	1152	3	3.49623
256498	170217	108	71997	46851	103	39710	25567	102	-38	143	0	-39	145	0	287	571	0	3.50246
75391	64979	80	26354	22614	63	13122	11136	44	-216	30	0	-109	21	0	34	415	0	3.50557
112339	87482	88	45976	35790	82	17955	13833	54	5	97	0	-7	56	0	-2862	0	0	3.50557
236020	164968	99	95127	64511	94	42937	30700	91	-92	109	0	36	71	0	-7485	0	0	3.50557
311129	198969	107	162251	103717	108	61622	37944	104	109	146	0	-82	134	0	-12445	0	0	3.50557
277591	168594	122	96652	58928	121	40436	23742	118	116	688	0	216	311	0	-2273	26	0	3.50661
93845	75027	84	38871	30470	80	16713	13508	53	80	79	0	-21	69	0	-6	279	0	3.51076
462140	237940	148	131898	65728	147	68761	34088	143	2030	1558	28	1255	971	0	-3363	174	0	3.51076
119206	96582	84	57196	44047	82	24651	17980	67	-14	151	0	105	80	0	-19160	0	0	3.51076
103893	82514	94	42836	33023	81	19213	14577	58	105	116	0	2	48	0	308	575	0	3.51283
165041	122659	90	46658	33219	88	29958	21478	84	-4	93	0	-125	36	0	-53	323	0	3.51491
186981	130705	94	62632	42385	91	26851	18958	76	18	89	0	14	53	0	-7357	0	0	3.51491
86287	74504	77	31398	26416	75	15887	13210	47	-198	42	0	-18	80	0	104	597	0	3.51906
126051	107532	86	36065	30983	80	21692	18119	57	-36	92	0	70	115	0	-1829	0	0	3.51906
113620	88838	85	47882	36973	81	18343	14458	56	-145	65	0	-7	78	0	76	391	0	3.52217
161895	113799	90	51676	35816	89	24916	16279	70	129	156	0	-9	64	0	1024	1020	2	3.52424
29247	26079	66	12036	10685	42	4050	3694	30	3	144	0	-54	39	0	150	703	0	3.52839
52216	46970	74	18579	16103	53	9459	7859	41	-146	14	0	115	97	0	-100	268	0	3.53254
154190	115725	93	59815	43845	88	27741	20431	73	55	177	0	64	67	0	-342	472	0	3.53254
260076	169089	109	84091	56034	101	39172	24883	98	-5	91	0	91	97	0	-1536	153	0	3.53358
145803	122414	86	55654	45132	82	20638	16790	57	-93	133	0	-106	22	0	-207	495	0	3.54084
194456	140123	96	73149	52721	92	26663	19057	65	-87	76	0	40	93	0	-2455	0	0	3.54188
78701	69172	79	22504	19788	55	12301	10398	43	19	124	0	-116	28	0	-3025	0	0	3.54188
218502	151712	97	68270	46433	93	37174	25625	92	-30	131	0	-107	33	0	-499	354	0	3.55641
96741	82029	89	29010	25188	74	15673	13608	46	163	226	0	-18	83	0	-167	369	0	3.55952
82839	72792	77	26901	23043	62	11952	10415	43	198	101	0	-75	69	0	-3121	0	0	3.55952
44822	40213	67	17401	15203	49	7177	6219	36	134	114	0	-47	40	0	13	311	0	3.56159
180793	120562	109	63287	43282	92	26002	16533	70	-40	85	0	-76	29	0	-561	177	0	3.56159
143063	100773	91	53280	36548	88	18978	12886	58	-221	104	0	13	61	0	-3243	0	0	3.56263
147833	104953	102	39846	28439	86	21713	15852	62	20	70	0	86	60	0	-348	307	0	3.56367
125830	92985	92	42030	30829	84	16078	11699	50	69	166	0	-21	77	0	36	512	0	3.56574
78804	67463	80	30215	25592	75	13570	11182	47	86	169	0	3	43	0	807	786	0	3.56885
142548	118187	100	65313	55120	83	27573	22995	73	-40	51	0	-8	64	0	-82	246	0	3.57197
266265	169600	102	80257	51192	100	44647	28696	97	-50	50	0	186	141	0	-2500	0	0	3.573
77877	67482	79	23534	20979	53	12027	10083	44	90	111	0	104	78	0	-8751	0	0	3.573
118246	99229	87	49352	41108	80	18953	15371	54	-231	66	0	45	50	0	-120	241	0	3.57819
89698	79087	78	35424	30551	75	13871	11810	46	-16	195	0	-32	78	0	153	502	0	3.57923
100341	89034	78	41812	35953	77	15964	13645	49	67	84	0	44	66	0	-2934	0	0	3.57923
174297	120196	92	56050	38781	90	29158	19337	79	197	188	0	-7	119	0	-5766	0	0	3.57923
105138	81344	85	41014	30961	81	16238	12493	50	-51	125	0	88	110	0	-4215	0	0	3.58027
180200	124445	94	60759	41100	92	33118	22221	85	-95	57	0	-9	54	0	-7418	0	0	3.58027
224718	171043	102	66920	50366	90	34998	26813	88	-10	75	0	86	96	0	-225	589	0	3.5813
177215	120399	98	61497	41707	92	27664	18873	72	-10	146	0	74	115	0	384	343	0	3.58649
138472	114519	97	55371	46282	82	26173	21803	68	-34	120	0	61	84	0	57	835	0	3.59272
58365	50604	73	24635	21374	63	9937	8560	41	-38	94	0	-7	75	0	-665	359	0	3.59375
87897	70868	81	36164	27946	79	14839	11095	50	159	123	0	-40	82	0	-475	220	0	3.59583
240394	173963	106	98740	73070	100	52346	37994	97	153	239	0	120	125	0	67	804	0	3.5979
204612	142589	99	66458	45444	94	31444	20838	87	180	154	0	49	51	0	11400	5303	84	3.5979
254366	179747	99	96069	68520	96	39174	27876	93	193	114	0	38	100	0	214	405	0	3.60102
411419	244701	150	180783	110564	143	78375	46776	139	1484	1242	15	1317	1003	2	1100	787	0	3.60309
32028	29540	66	16470	14587	48	5820	5094	34	155	175	0	-29	46	0	-4428	0	0	3.60413
85880	73007	77	38291	32911	76	13603	11625	45	-10	60	0	-65	47	0	-648	0	0	3.60724
92721	80050	85	31663	27096	75	12124	10276	44	-14	44	0	-46	67	0	-200	408	0	3.60828
263498	168834	108	75234	46959	103	41055	26406	100	226	163	0	159	161	0	244	351	0	3.61243
98551	83019	81	35649	29804	78	19730	16679	53	-162	61	0	-31	52	0	-690	187	0	3.61347
291525	173888	107	97698	60449	104	39318	23718	102	39	249	0	36	167	0	-20	356	0	3.61969
159723	122359	100	60010	45336	88	25438	19467	65	182	174	0	26	94	0	-5249	0	0	3.61969
130804	97560	89	52302	38740	86	18909	13618	57	5	122	0	-34	76	0	-6888	0	0	3.62073
189143	143291	93	66573	48417	93	24530	17623	61	188	141	0	28	87	0	-105	233	0	3.62488
188058	129920	92	68208	45049	91	27818	19052	73	63	133	0	-62	42	0	-3374	34	0	3.62591
456013	212710	165	238695	136210	150	93020	50320	147	2200	1773	30	1639	1409	19	504	858	0	3.6311
163233	121380	97	66566	49336	88	29862	22172	85	-54	91	0	-38	51	0	-7440	0	0	3.63214
94185	55269	94	291805	190406	102	644	507	0	-125	61	0	-49	66	0	-7269	0	0	3.63214
278070	169562	117	79520	48862	108	46309	28124	106	8	351	0	150	161	0	-1636	346	0	3.63318
245597	167405	99	88883	59218	98	36857	25275	95	-62	75	0	-46	73	0	-2593	0	0	3.63318
296700	195827	122	103564	67334	113	49474	32583	110	385	521	0	76	369	0	-3716	0	0	3.63421
57321	50685	75	28482	25220	69	11016	9332	41	-100	19	0	62	66	0	-6908	0	0	3.63421
37137	33255	63	13445	11841	45	6306	5708	36	-126	66	0	-47	44	0	-2807	0	0	3.63525
235884	158355	101	86499	57676	100	33253	21021	96	-43	91	0	22	62	0	-224	406	0	3.63836
275818	166997	110	82841	49998	105	43398	25272	103	-24	199	0	-54	132	0	-7071	0	0	3.63836
300865	193858	106	111039	70353	105	56104	37815	103	-11	202	0	5	102	0	-15805	0	0	3.6394
134849	106073	100	42969	32169	82	20613	15418	58	-103	43	0	67	48	0	-254	297	0	3.64251
80531	69387	77	31137	26736	75	14415	12253	47	80	137	0	106	73	0	-2876	0	0	3.64355
258067	177918	120	95279	66729	102	33499	23298	92	4	146	0	43	55	0	-636	281	0	3.64459
315766	190825	107	92275	54642	104	44879	26300	102	-29	216	0	-13	107	0	-6520	0	0	3.64459
162314	111042	96	52796	36081	90	22377	15191	62	-47	139	0	-100	60	0	-58	438	0	3.64563
165809	116372	97	53888	38167	88	21038	14153	59	-28	78	0	-70	34	0	237	353	0	3.65081
216416	147129	97	95296	64925	95	30591	20716	78	-65	125	0	-68	48	0	-5183	0	0	3.65081
518145	305781	163	307159	189980	154	138125	86340	152	3097	2444	33	2182	1749	26	-19184	0	0	3.65081
244426	163672	98	76104	49989	96	31411	20534	77	8	72	0	11	159	0	-27650	0	0	3.65081
132685	104355	86	48239	37637	84	17983	14385	52	-50	85	0	32	66	0	-10544	0	0	3.65185
130553	93820	88	41594	30376	85	21347	15453	61	177	154	0	10	47	0	-8535	0	0	3.65185
382402	232600	139	162547	100992	134	70391	45464	130	1316	1247	11	792	982	0	-173	235	0	3.65393
217468	141279	107	73842	48411	101	32385	20924	90	-91	97	0	34	69	0	-516	150	0	3.656
163000	109363	97	59280	40069	91	22534	14790	62	52	147	0	-78	28	0	-1373	112	0	3.65704
174928	123540	94	59355	42753	90	26454	18799	79	71	86	0	-114	30	0	-708	453	0	3.65808
164880	132838	91	66948	54348	87	21391	16553	55	21	89	0	28	85	0	14	333	0	3.66845
160339	108869	94	57187	38482	90	23376	16280	63	-37	76	0	78	90	0	-187	471	0	3.66949
154327	110626	90	53986	37856	88	21428	14889	61	-63	77	0	51	89	0	257	411	0	3.67364
104119	89447	85	41788	33873	80	15314	12631	47	95	162	0	57	79	0	-680	208	0	3.67779
100690	85903	80	35935	29385	78	16755	13451	50	-119	91	0	56	56	0	-1875	8	0	3.67779
146634	108044	91	50326	36268	86	24422	17679	66	34	115	0	31	99	0	-1327	53	0	3.67883
108409	93720	80	41283	35454	77	18009	15364	49	40	148	0	31	55	0	-298	297	0	3.68194
115895	98618	85	43055	36578	79	17233	14673	47	98	99	0	-79	25	0	-2083	0	0	3.68194
367222	216683	133	118958	68840	131	58398	34796	127	896	1205	7	617	848	0	-1675	148	0	3.68297
48226	42943	75	18326	16319	49	6918	6385	34	-151	7	0	94	94	0	-6213	0	0	3.68401
136471	116682	83	38940	33553	80	23965	20316	59	-60	78	0	108	84	0	67	195	0	3.68609
134429	97772	97	47028	34457	85	17694	12588	56	-5	91	0	-3	49	0	-285	349	0	3.6892
383346	217047	137	111635	63778	134	63617	35446	133	964	1324	15	895	792	0	-5912	0	0	3.69024
160548	113842	95	47000	32762	89	23899	16687	65	14	119	0	-98	102	0	-7248	0	0	3.69024
75908	65713	76	32389	27656	74	11566	9893	45	-104	29	0	16	75	0	-644	39	0	3.69231
160361	109754	96	52853	36664	91	23801	16693	64	-24	137	0	8	58	0	-239	475	0	3.69646
188295	142681	95	61137	45243	89	28418	20826	68	-56	90	0	130	145	0	-5	394	0	3.70061
90295	76714	93	35949	30722	76	15775	13670	46	-16	81	0	39	84	0	34	447	0	3.70372
90261	73971	80	34463	27296	77	15900	12448	52	93	77	0	-66	43	0	-334	332	0	3.70787
60871	55445	73	14467	12530	45	10916	9486	42	8	141	0	64	54	0	14	401	0	3.70891
82135	69659	84	28523	24975	69	14073	12169	45	-17	75	0	-127	23	0	364	540	0	3.71099
253499	164755	102	81641	52167	98	35402	21897	95	-154	151	0	43	66	0	-130	374	0	3.71306
198107	145175	95	65348	45743	93	30165	22764	76	-38	106	0	12	104	0	-6180	0	0	3.71306
117634	101047	89	34527	29566	79	22081	18827	56	-17	51	0	91	129	0	-703	145	0	3.71721
128070	110029	84	46487	39595	80	24697	20325	69	-8	72	0	44	87	0	-1870	0	0	3.71721
138516	109613	85	46997	36305	83	16963	13070	54	149	163	0	-27	62	0	109	390	0	3.72344
74645	65693	74	31683	27559	74	8241	6787	40	-63	42	0	-39	61	0	-1400	0	0	3.72447
108798	90002	86	38273	31905	79	18722	15339	53	-122	104	0	-45	53	0	-3599	0	0	3.72447
316515	189222	116	92941	55206	110	45540	27521	106	319	455	0	194	323	0	-550	97	0	3.72655
292748	176926	119	102515	63455	113	52101	32032	110	141	624	0	88	458	0	-528	666	0	3.72759
32835	26666	71	17206	14526	51	4741	3993	33	72	142	0	121	68	0	415	1033	3	3.72966
195002	142981	93	56566	40279	90	30349	20791	85	-34	141	0	-195	26	0	-20	325	0	3.72966
178199	119036	97	54996	36595	93	26938	17357	72	-166	31	0	-41	45	0	-215	501	0	3.73174
224040	150114	104	73482	48479	98	37768	25379	95	-3	114	0	36	112	0	175	549	0	3.73277
112830	85373	91	40517	30517	83	16967	12432	54	-95	69	0	60	91	0	359	713	0	3.73589
150983	105230	102	50496	34750	87	25301	16887	67	53	63	0	30	57	0	-3541	0	0	3.73589
161159	138951	84	58244	47840	84	33171	27039	82	5	146	0	-154	34	0	-7885	0	0	3.73589
175230	128746	90	71000	50938	91	29718	22134	79	10	166	0	-160	43	0	-872	0	0	3.74211
142736	100937	90	48054	33424	88	23028	15096	70	64	198	0	5	43	0	-112	838	0	3.74315
212230	157369	103	71479	52338	95	38111	29106	91	25	107	0	90	108	0	456	420	0	3.74522
162247	133122	93	57757	46823	85	28862	23219	68	21	111	0	70	61	0	-7435	0	0	3.74522
114250	90672	85	40253	30542	83	17313	13842	53	101	178	0	7	59	0	-3002	0	0	3.74626
241693	162750	116	68261	45392	97	37832	25114	95	-143	67	0	31	166	0	-274	527	0	3.75041
164372	115455	96	57680	40193	89	25834	18170	68	-114	56	0	3	55	0	-31	754	0	3.75352
231213	153452	116	98039	66693	99	40328	28764	94	10	77	0	118	105	0	-14	595	0	3.75975
209042	150411	94	80735	57381	93	32505	23527	85	88	104	0	-10	85	0	-207	207	0	3.7639
228103	180696	95	120992	98995	95	47783	37559	91	-152	119	0	30	55	0	-35	340	0	3.76701
326018	180089	133	134772	78596	126	56259	31063	120	557	1114	7	567	703	0	-1130	343	0	3.76805
151258	126699	83	63597	53350	83	28334	23497	72	12	101	0	-31	67	0	-1086	211	0	3.76908
119917	90656	88	41927	30727	84	18066	13033	58	-41	82	0	-48	20	0	-2610	0	0	3.77012
43339	38351	68	18497	16210	50	8073	7143	39	-121	46	0	14	56	0	-243	239	0	3.77116
162710	117643	106	60054	44647	89	26505	19700	64	-104	90	0	-132	22	0	-592	401	0	3.7722
121890	94809	84	42784	32479	82	19252	14283	56	6	46	0	54	84	0	-4985	0	0	3.7722
285801	179014	111	90873	59551	107	41471	26079	105	36	342	0	91	283	0	917	653	0	3.77635
191868	133985	96	74705	51390	93	37306	25221	90	153	145	0	88	83	0	-547	224	0	3.77842
108464	92507	84	43571	37370	78	24212	20492	59	57	131	0	-27	66	0	-314	143	0	3.78257
132212	111495	85	48906	41405	82	19961	16978	56	35	133	0	-33	40	0	-2951	0	0	3.78257
175644	130527	93	66565	48295	91	28032	20633	71	185	172	0	103	104	0	249	743	0	3.78568
164366	113702	95	54813	39434	88	24313	16755	67	217	227	0	17	55	0	43	335	0	3.7888
187054	124080	96	60833	40735	92	27084	17665	71	-8	77	0	-38	55	0	-4208	0	0	3.7888
68433	60634	75	28418	24758	73	11010	9409	43	72	104	0	-55	81	0	-1257	168	0	3.78983
215023	152670	100	81494	57656	94	30473	20856	81	113	191	0	-60	172	0	-316	284	0	3.79295
233310	156951	104	74857	48987	100	37174	24933	96	119	112	0	-67	56	0	11	331	0	3.80125
104867	87298	85	37426	30634	78	16871	13711	51	67	88	0	-1	43	0	-446	512	0	3.80332
137365	115439	89	47368	40048	81	22380	18444	59	-68	72	0	-62	37	0	-2234	0	0	3.80332
232167	159918	97	86684	58126	96	34469	22672	92	96	145	0	45	76	0	556	385	0	3.80539
127953	95590	86	48716	35522	85	18634	12581	56	-9	113	0	16	40	0	-341	435	0	3.80747
239518	170239	102	104933	76782	97	28911	20257	71	51	90	0	31	73	0	-338	280	0	3.80954
111572	86193	83	43351	31898	83	17793	12587	57	1	74	0	44	95	0	-358	261	0	3.81577
207966	142523	106	65043	43605	98	32715	20920	93	238	180	0	-17	102	0	169801	125344	109	3.81577
150272	124677	89	54116	45209	83	21373	17370	58	-189	49	0	18	60	0	-186	140	0	3.81888
366911	234307	125	178214	126771	124	86298	58711	121	1462	2521	15	770	1515	9	-4459	0	0	3.81888
203581	135658	109	73645	50086	96	31044	19842	81	2	156	0	-42	66	0	-7034	0	0	3.81888
123365	97791	86	41787	31309	85	18958	14239	57	-33	58	0	69	79	0	-450	293	0	3.82199
150354	107030	100	50284	35964	87	22182	15310	59	117	199	0	-61	46	0	-235	404	0	3.82407
144598	104544	92	46387	32723	88	20197	14163	59	263	153	0	-131	83	0	374	540	0	3.83133
161042	115874	95	67488	48846	89	22214	15500	66	37	125	0	34	132	0	-119	503	0	3.83444
102409	87043	88	42295	36826	77	13639	12418	44	100	167	0	-61	68	0	132	327	0	3.83652
183396	125950	98	62018	42196	91	30550	20941	76	46	119	0	-9	37	0	-216	297	0	3.83963
170070	118692	91	69876	48619	90	28777	19597	83	123	138	0	14	93	0	-5933	0	0	3.83963
398398	250796	141	201719	131652	138	88813	57977	133	2096	1613	27	1161	1183	12	674	602	0	3.84378
58511	51687	73	21837	18899	55	9444	8407	39	-8	136	0	-85	14	0	73	323	0	3.84689
353233	204005	133	117237	67481	127	54732	29909	124	885	985	0	770	736	0	-3155	0	0	3.84689
134854	105462	82	51407	38385	83	28743	21299	82	-77	49	0	11	39	0	-16503	0	0	3.84689
317731	184845	129	103375	61178	118	50285	29364	116	719	997	0	328	746	0	1142	561	0	3.85001
269354	165772	106	83902	51182	101	44644	27676	98	201	264	0	23	148	0	55	450	0	3.85623
130228	94131	89	43290	30558	85	21126	15048	57	-37	128	0	35	47	0	-7512	0	0	3.85623
124374	95491	83	46389	34349	84	20816	15220	56	143	182	0	-113	17	0	-10846	0	0	3.85623
255729	164723	102	71909	44667	98	43220	25991	97	-160	201	0	27	87	0	-15836	0	0	3.85623
334791	182761	130	105971	60108	116	45198	24128	112	197	602	0	365	426	0	-12088	0	0	3.85727
57228	50909	74	19113	16857	51	11275	9678	44	-91	33	0	19	70	0	-209	118	0	3.86246
139767	102423	91	49745	35797	87	21203	15837	60	-84	67	0	-38	75	0	376	528	0	3.86453
179884	138044	98	60009	46333	91	30419	23305	88	-105	56	0	8	112	0	-537	519	0	3.86557
180830	140114	92	57896	43159	87	25416	19735	66	-156	52	0	138	108	0	-7823	0	0	3.86557
314265	173687	126	117798	66275	111	53809	30636	108	198	380	0	141	338	0	-3552	0	0	3.86661
135788	115620	85	54614	45662	83	23620	19255	62	224	143	0	-14	80	0	428	556	0	3.87594
270324	186250	103	117691	80310	101	50517	33633	98	42	144	0	147	140	0	-4268	0	0	3.87594
118436	99148	81	43116	35105	79	24547	19824	61	-85	83	0	-4	85	0	-511	74	0	3.88839
308945	216356	122	154083	108567	120	69501	49062	116	492	1077	6	544	825	0	125	256	0	3.89358
262581	171656	101	95634	62321	100	46946	29810	98	274	274	0	72	217	0	-11074	0	0	3.89358
63897	56127	73	26397	23167	65	8959	7885	38	-86	66	0	67	64	0	-2385	0	0	3.89462
83964	71505	83	21178	18175	55	12269	10826	43	-3	55	0	-66	31	0	22	401	0	3.90188
254804	154769	115	92209	53891	106	44302	27599	101	279	181	0	122	262	0	380	542	0	3.90395
188524	127630	103	67870	46299	92	23126	15946	68	41	118	0	4	72	0	-560	49	0	3.91122
168291	117627	90	62849	43103	89	26083	17255	69	-64	66	0	15	84	0	-5516	0	0	3.91122
277309	172353	118	95768	58797	110	40225	24083	106	282	440	0	121	405	0	-97	355	0	3.91433
102763	81914	83	39005	30645	79	18476	13804	54	104	131	0	-67	49	0	-6694	0	0	3.91433
269316	190542	111	129237	91663	108	47543	32767	105	61	426	0	38	358	0	-350	227	0	3.9164
91650	73148	84	36587	29553	78	13857	10825	50	106	112	0	41	60	0	-134	327	0	3.92885
271826	168381	118	91282	58464	106	43770	26843	103	163	301	0	151	381	0	-2891	0	0	3.92885
444066	247639	137	129118	70074	133	70281	38157	132	1699	1318	24	1323	1146	18	-10547	0	0	3.92989
87847	78108	76	29007	25834	59	17949	15121	50	179	119	0	-1	51	0	-14289	0	0	3.92989
80034	70468	81	31902	27655	74	13583	11719	46	-113	72	0	-6	72	0	-7186	0	0	3.92989
132666	112192	88	59989	51032	82	22611	19473	59	-49	83	0	89	125	0	495	676	0	3.933
261758	185104	108	139645	101132	102	55715	40242	98	-71	251	0	90	211	0	-3854	0	0	3.933
61653	55576	82	20516	18010	52	9693	8564	39	-21	62	0	21	46	0	657	755	0	3.93611
212885	155792	101	86538	65432	94	30309	21650	76	-195	188	0	-38	61	0	155	518	0	3.94026
65776	59382	75	21477	18884	55	8883	7846	39	177	136	0	-105	17	0	-321	214	0	3.94026
238206	170426	101	97962	70224	98	36123	25199	94	30	101	0	95	155	0	-76	326	0	3.94234
159961	132811	87	39031	31594	85	20708	17077	56	-62	175	0	45	57	0	656	676	0	3.94753
173111	137272	94	57963	45150	87	26980	20984	67	47	123	0	107	71	0	-436	258	0	3.94856
132265	102723	88	77687	59882	88	207	379	0	40	101	0	-25	54	0	-548	30	0	3.95271
93517	77491	81	33612	27059	79	16492	13828	50	-40	95	0	-119	45	0	-339	152	0	3.95686
144902	110200	90	54771	41083	86	24939	17489	63	-118	85	0	86	84	0	-762	44	0	3.9579
233817	157358	101	76643	51686	97	36465	23722	96	-239	125	0	105	122	0	-95	334	0	3.96516
74943	63253	84	24845	21887	62	10719	8900	42	29	128	0	-30	41	0	-169	291	0	3.96931
159225	125118	88	61831	47225	86	26699	21169	63	-255	17	0	3	43	0	-2328	27	0	3.97035
203154	137415	100	82411	56478	95	29922	19434	74	-58	138	0	-21	47	0	-3530	0	0	3.97035
318744	199343	118	135232	88938	110	53902	34493	105	110	514	0	56	445	0	-619	478	0	3.97243
224647	153548	116	82706	58764	98	33564	22152	94	25	150	0	59	135	0	-962	180	0	3.97346
52109	43601	74	38605	30103	73	4248	3116	35	259	122	0	-22	93	0	-269	180	0	3.97969
133218	113147	86	52700	44976	81	24514	21047	62	125	106	0	10	57	0	272	583	0	3.98176
49087	43188	72	17920	15709	51	7594	6439	37	86	118	0	-17	48	0	244	615	0	3.9828
99470	78281	80	45169	33641	81	16464	11934	52	184	169	0	-3	73	0	-7	641	0	3.98384
33251	28095	70	39953	33974	71	4432	3908	31	141	147	0	4	43	0	-558	41	0	3.98591
85834	68718	81	37360	29071	80	13789	10688	49	-96	116	0	59	72	0	-858	0	0	3.98591
110485	84793	91	37430	29130	80	14319	10842	48	-40	95	0	-132	14	0	-38	478	0	3.99629
378783	197786	133	109701	60101	127	51956	27115	123	1012	940	0	564	564	0	-365	239	0	3.99836
300982	196332	111	130929	88231	108	49638	34168	103	319	582	0	337	505	0	167	355	0	4.00355
131541	115154	85	50049	42935	80	24703	20786	62	-128	87	0	35	84	0	-26	461	0	4.00562
140688	109761	87	55393	43381	84	22392	16803	60	123	117	0	44	85	0	222	306	0	4.0077
187467	134786	91	81841	59517	91	30021	21534	83	-149	98	0	-12	69	0	-437	280	0	4.00874
392855	215758	149	169199	94488	132	67727	38466	127	1672	1690	18	1031	874	0	252	592	0	4.01392
215590	157323	114	82606	60479	97	37205	26481	95	213	182	0	-55	103	0	-417	316	0	4.01496
123382	96647	88	48780	38123	84	16273	12159	50	32	126	0	-69	49	0	-2345	36	0	4.01496
180377	132266	95	62773	46746	90	29185	21497	80	66	99	0	74	146	0	7	408	0	4.01807
289658	185306	124	81609	50818	112	46545	29542	109	134	569	0	327	573	0	-810	78	0	4.02119
169572	119265	95	57012	40344	89	24310	17862	67	90	101	0	56	87	0	-1406	90	0	4.02119
69263	60623	77	16985	14949	47	13005	11079	44	-70	52	0	12	77	0	-332	146	0	4.02326
56829	51921	72	16967	15203	47	9787	8685	40	-79	66	0	-103	47	0	-922	0	0	4.0243
71201	61816	82	26046	23072	66	13866	12038	44	95	161	0	-34	68	0	-222	342	0	4.03052
238436	156220	105	93910	61974	100	39864	25869	96	216	186	0	36	186	0	229	619	0	4.03986
389454	227772	134	130774	74662	131	64818	37209	129	1417	1130	19	1150	858	0	244	346	0	4.0409
169225	118387	90	51499	35922	88	23592	16341	61	-1	105	0	58	85	0	761	653	0	4.0492
136704	111341	91	36697	27891	82	21489	16825	57	-139	112	0	-31	58	0	-1785	0	0	4.0492
206964	138965	95	84457	56894	95	29325	19294	74	-173	48	0	-7	63	0	-1064	31	0	4.05127
200770	132137	103	67419	45014	94	29175	18906	84	-26	126	0	45	69	0	216	325	0	4.05231
236354	160268	114	78939	53454	98	39241	26525	94	-53	181	0	143	172	0	-466	454	0	4.05335
351233	199988	117	104805	62190	113	59489	31606	112	563	838	0	371	500	0	-574	209	0	4.05542
361028	223916	137	150626	95451	136	76881	50320	132	1634	1340	16	1162	899	0	259	514	0	4.0575
195612	131867	96	70517	47370	91	30079	19433	81	104	337	0	14	107	0	-14855	0	0	4.0575
95299	80203	93	34640	29760	75	13536	11628	45	-55	46	0	-15	82	0	-147	617	0	4.05957
213334	143891	106	72820	48714	96	31244	20784	86	100	242	0	58	168	0	-683	416	0	4.06268
360388	210494	123	104797	60429	117	50890	29066	114	715	1053	6	564	768	0	-5015	0	0	4.06268
300723	183488	125	100937	61055	112	49986	30783	109	381	785	0	297	471	0	-447	299	0	4.06372
110828	92418	87	34400	28325	79	16438	12767	51	51	74	0	-52	51	0	-835	179	0	4.06476
110388	94155	84	37594	32557	77	17725	15478	50	61	80	0	-55	43	0	-5259	0	0	4.06476
104114	79397	89	40950	31125	82	15986	11863	51	-60	17	0	35	104	0	-318	650	0	4.08032
162997	132429	90	47449	36742	87	24010	18757	61	73	127	0	-81	37	0	-3832	0	0	4.08032
75332	66500	77	28352	24910	73	10281	9029	41	187	137	0	-29	57	0	-2946	0	0	4.08032
239354	157292	101	80645	53784	96	33220	21694	93	280	255	0	-55	110	0	329	647	0	4.08655
296365	179968	115	85032	50405	110	46415	28308	107	441	635	0	214	500	0	-3723	0	0	4.08655
172492	128611	91	75470	57256	88	29735	22042	72	17	126	0	-24	56	0	-4003	0	0	4.08758
148843	118525	100	55914	43731	85	21050	16104	59	-244	15	0	48	68	0	-70	411	0	4.0907
223921	152787	101	76787	51465	96	34839	23649	92	268	243	0	-8	120	0	-1758	0	0	4.0907
131280	99002	86	47075	35121	84	19973	15281	56	-129	96	0	129	107	0	25	405	0	4.09381
164220	116808	89	57792	41145	88	23723	16489	62	-29	127	0	100	105	0	-2277	93	0	4.09381
86469	74181	79	33215	27805	71	13198	11345	45	15	130	0	13	84	0	-7454	0	0	4.09485
130100	97601	90	54203	40325	86	23081	16646	60	0	102	0	71	70	0	233	399	0	4.09796
96254	84324	77	30826	26581	63	15443	13378	45	-17	97	0	-17	67	0	-4234	0	0	4.09796
246872	164040	109	62473	41498	104	32797	20986	86	52	485	0	337	407	0	-6025	0	0	4.09796
255169	164933	103	87008	55849	99	41623	26367	97	83	373	0	117	288	0	-324	457	0	4.10003
332765	194176	131	99933	58957	116	51166	29358	114	886	1253	9	596	893	0	-58	387	0	4.10211
68857	61787	74	28463	25144	72	8896	7825	39	-88	92	0	-27	58	0	-66	126	0	4.10418
74261	65299	77	29328	25106	70	12609	10838	44	-29	44	0	35	53	0	-1212	250	0	4.10522
210469	171035	94	78192	64133	93	27424	22069	67	187	330	0	-40	51	0	-5	250	0	4.10833
352908	244265	112	143209	102286	111	85535	59476	110	411	1298	4	503	1262	4	-8059	0	0	4.10833
349044	208660	130	128815	77546	124	48662	27827	121	1005	1142	12	718	773	0	593	528	0	4.11041
110298	93647	95	30175	25974	76	16722	13763	49	13	120	0	11	71	0	-740	0	0	4.11663
159847	121054	92	67649	51253	88	23242	17358	61	116	152	0	105	82	0	-5118	0	0	4.11663
80397	70391	83	32224	28467	74	14083	12534	44	-44	91	0	31	79	0	-4006	0	0	4.11767
309438	184484	120	105529	64759	117	45402	26858	113	402	782	0	396	680	0	-157	609	0	4.11974
192267	160229	93	77172	65442	87	26383	21578	66	14	132	0	135	88	0	-9479	0	0	4.11974
177268	136973	92	61266	47383	87	23196	17469	63	164	194	0	75	67	0	464	699	0	4.12182
300129	210865	107	120101	82603	105	54554	38387	100	115	528	0	96	518	0	331	675	0	4.12286
167473	140102	89	79572	67496	84	19525	16153	53	-43	41	0	14	74	0	-10118	0	0	4.12286
264830	166857	114	83827	52706	103	39323	24102	100	19	496	0	97	356	0	-9054	0	0	4.12389
178703	123152	99	57134	39505	91	29010	19507	75	230	105	0	-104	142	0	-4115	0	0	4.12389
280571	181909	113	94253	60182	100	39103	24647	97	240	298	0	174	292	0	-431	470	0	4.12804
207667	141460	111	67213	45779	92	36986	24432	91	79	100	0	164	102	0	-234	135	0	4.13012
504626	240830	155	175654	84232	155	81705	38357	151	2301	1446	30	1466	899	0	1064	3890	5	4.13219
73971	68574	72	34231	30935	69	12010	10581	41	-149	63	0	14	66	0	-17759	0	0	4.13219
105665	87223	90	34094	28498	79	19975	16938	54	-74	102	0	-54	55	0	-3326	0	0	4.13323
94120	84299	76	30372	26356	75	16621	14102	48	-21	72	0	-41	42	0	-440	119	0	4.13946
223418	151421	99	75846	52423	95	33365	22181	85	140	312	0	183	222	0	-343	256	0	4.14153
113789	88076	86	42343	31728	83	16318	12326	49	-103	52	0	-66	50	0	-1453	22	0	4.14361
51107	42826	81	20950	18648	54	6863	5908	36	-40	89	0	48	72	0	-1706	0	0	4.14464
39014	34755	69	15025	13872	46	6273	5357	35	-98	79	0	-88	32	0	54	222	0	4.14568
113016	91376	82	36824	28217	81	19780	15743	54	221	159	0	-53	42	0	-298	409	0	4.14568
355276	203083	128	93655	53044	122	55569	31392	119	858	891	0	458	772	0	-99	582	0	4.14672
108176	95377	80	48129	41465	79	21222	17915	54	-4	122	0	-41	79	0	-7717	0	0	4.14776
114791	96471	85	33279	27816	79	17541	14736	48	-90	60	0	29	89	0	-5512	0	0	4.14776
99317	79392	88	41440	32505	80	13424	10357	46	185	186	0	-43	87	0	-342	309	0	4.15813
73350	65460	75	29428	25921	74	12508	10859	42	-167	14	0	54	95	0	319	734	0	4.16021
151350	124618	89	62906	51475	85	20113	15785	55	-61	56	0	-34	35	0	219	408	0	4.16643
109841	85612	88	41660	31599	82	20602	15500	58	2	109	0	28	50	0	200	593	0	4.16954
105187	88094	90	34791	27782	78	18476	14919	54	145	108	0	46	101	0	-19	330	0	4.17473
45662	42358	62	14331	12898	45	7832	7032	36	-19	109	0	14	82	0	-219	455	0	4.17577
166281	129124	89	59412	44734	87	28601	21606	73	-180	21	0	1	91	0	-13283	0	0	4.17681
69513	63229	64	28134	23624	60	13570	11726	43	75	106	0	-44	37	0	-14796	0	0	4.17681
122989	91900	87	50216	37647	84	18423	13492	56	-164	49	0	-73	69	0	-365	69	0	4.18199
174503	126607	95	57876	41699	91	28474	20510	73	-141	101	0	40	96	0	-1063	246	0	4.18199
225826	147850	109	79318	52216	97	36967	24638	94	-66	259	0	92	196	0	-3525	0	0	4.18199
121713	104436	85	67468	58278	82	19896	16441	51	-220	27	0	-71	70	0	-220	731	0	4.18407
213523	160819	103	84588	64046	93	24704	18399	62	105	113	0	42	77	0	618	725	0	4.18822
72177	64924	75	27204	24177	64	11370	9946	45	71	128	0	38	52	0	-266	184	0	4.18925
209531	152942	105	58782	44550	91	32296	23790	89	13	163	0	-56	97	0	-2305	0	0	4.18925
192363	136167	104	67543	47725	93	29646	21501	75	233	195	0	117	122	0	-3449	0	0	4.19029
219747	148792	100	68143	46041	96	35526	23476	93	13	163	0	109	222	0	-301	402	0	4.19133
293980	187815	109	68012	41783	105	37261	22560	103	383	733	0	124	480	0	212	385	0	4.19444
239709	157187	100	66652	43109	97	37320	24798	95	-42	349	0	-42	162	0	-4050	0	0	4.19444
105894	91195	90	39638	34835	78	17082	14308	48	212	121	0	21	96	0	-1475	0	0	4.19548
242452	164027	102	95632	65208	101	37763	25703	97	37	488	0	108	305	0	-1704	189	0	4.19652
148944	121108	86	66394	52681	86	21224	16879	57	273	135	0	-68	64	0	-67	295	0	4.19963
114249	99563	81	36434	31874	77	18390	15760	50	-100	99	0	-72	58	0	367	935	0	4.2017
171008	120542	91	51583	35501	87	28255	19397	71	0	70	0	-57	119	0	-288	270	0	4.20585
102728	83120	80	38649	29708	80	17817	13575	54	85	117	0	-51	64	0	578	547	0	4.20689
71804	65193	75	30056	26530	73	12335	11133	41	1	127	0	-57	53	0	594	720	0	4.21
202690	130471	96	72939	48137	95	31384	20023	81	163	139	0	108	108	0	-2568	0	0	4.21
91017	80047	78	33007	28171	77	14149	12079	44	-124	115	0	-13	70	0	-4347	0	0	4.21104
205123	144613	96	65640	46614	95	33175	23233	89	18	139	0	78	195	0	-400	489	0	4.2183
88884	77922	92	31252	27035	75	17536	15288	50	-59	57	0	-70	39	0	-219	319	0	4.21934
95635	83946	79	39984	34763	77	15485	13219	46	20	78	0	72	125	0	112	362	0	4.2266
118556	93674	87	48630	37424	82	20299	14981	57	42	68	0	122	69	0	-95	628	0	4.23075
387104	184287	205	191440	99921	196	85557	44379	165	1372	1872	16	861	1154	5	0	359	0	4.23594
258958	165306	110	96108	62621	106	44342	28509	103	471	484	0	219	563	0	8939	3202	90	4.23594
78444	65880	80	31748	26375	72	11008	9249	45	-38	97	0	-98	56	0	-7634	0	0	4.23594
473752	248701	162	150641	80270	151	82181	43460	147	2546	1671	25	1638	939	0	396	1954	3	4.2432
235351	126381	106	96034	50173	103	36443	19525	99	443	294	0	92	282	0	-180	467	0	4.24735
163319	136210	86	61804	49775	85	27056	21997	67	210	107	0	12	44	0	-12382	0	0	4.24943
255958	156078	118	85225	53166	110	38231	23600	99	375	602	0	410	464	0	-1722	510	0	4.25046
152158	114311	87	63841	48288	86	27325	19952	73	66	211	0	-96	69	0	7078	3369	79	4.25046
277658	177344	117	79165	51274	108	32961	21720	96	236	741	0	191	441	0	-1186	308	0	4.25254
114364	99222	81	39365	34066	78	19123	15720	52	104	163	0	-41	87	0	-34	304	0	4.25358
59965	53884	82	23383	20613	58	10449	9129	40	-67	74	0	-66	67	0	375	650	0	4.25565
171329	119530	92	61705	43863	93	26761	18701	68	-19	95	0	175	188	0	202	600	0	4.25669
139661	102757	88	49071	35455	87	19781	13977	58	-66	72	0	36	82	0	-194	296	0	4.2598
72415	64585	75	31125	27483	73	10201	9141	39	-99	105	0	-36	54	0	-255	949	0	4.26188
296983	194291	128	134846	91595	119	63842	42566	115	958	1257	12	741	934	0	-1562	293	0	4.26291
311506	219565	109	152400	107583	106	58734	40652	102	375	1016	1	290	772	0	-105	348	0	4.26499
145249	107086	89	50129	36340	86	19564	13714	59	8	98	0	-49	43	0	-106	247	0	4.2681
148415	108336	89	48552	35559	86	20874	14902	57	-111	43	0	52	93	0	-300	429	0	4.26914
108060	90255	87	35490	28092	79	19582	15907	55	189	196	0	-70	26	0	-3697	0	0	4.26914
95787	86349	76	30143	26212	75	16347	13779	46	87	99	0	-22	40	0	189	678	0	4.27433
53382	46991	71	21265	18762	57	9012	7939	39	-173	91	0	8	67	0	289	443	0	4.28055
132379	102817	84	51173	38641	84	25020	18447	63	35	142	0	-26	48	0	-1859	0	0	4.28055
407288	241078	126	97634	59101	122	72261	42464	120	2244	2178	26	1238	1072	20	-66	791	0	4.2847
175597	129964	94	66364	47961	89	22316	15556	63	79	197	0	-52	115	0	-4707	0	0	4.2847
171178	135145	94	60690	46915	87	25333	19701	66	105	99	0	36	92	0	-10	745	0	4.28781
110595	97468	81	39018	34268	77	15878	13303	49	-60	51	0	-33	33	0	-5813	0	0	4.28781
255170	184428	104	108351	80490	98	49295	36496	95	121	569	0	230	418	0	-455	733	0	4.28885
166408	123848	92	54306	39089	90	26097	19426	72	251	185	0	-3	83	0	-9	692	0	4.28989
252853	158352	107	83199	53948	101	38967	25074	98	140	448	0	196	391	0	-152	447	0	4.29507
159073	129916	88	56169	45020	84	25286	19806	63	-68	59	0	30	83	0	-223	395	0	4.3013
120917	92455	84	50046	37828	83	18955	13812	57	55	106	0	30	72	0	525	577	0	4.30441
212845	153788	97	64831	46035	93	31044	22520	79	104	152	0	16	184	0	-1435	72	0	4.30545
162261	115857	90	56689	39773	88	22717	15670	63	-139	105	0	30	81	0	-1087	45	0	4.30649
231785	154164	99	74830	49239	97	35945	23686	94	172	365	0	95	364	0	466	820	0	4.3096
347914	221943	131	169291	113512	118	72331	48170	115	1148	1498	14	828	1258	11	-651	348	0	4.31064
172989	129657	91	64352	49136	89	27104	20138	67	36	108	0	-13	79	0	267	417	0	4.31375
215453	147276	106	84465	58305	94	32008	21557	86	47	384	0	89	176	0	-3100	257	0	4.31375
92159	78637	80	35759	30268	77	12622	10524	46	6	115	0	0	55	0	-2901	0	0	4.31479
84349	69582	81	33597	27670	77	13369	11503	44	-63	90	0	60	78	0	-3612	0	0	4.31479
132208	103977	92	41708	31775	82	19099	14489	53	46	155	0	93	114	0	209	487	0	4.3179
198992	134792	110	68741	46092	94	23919	15336	72	41	186	0	77	81	0	109314	133342	111	4.3179
171236	126683	92	68746	49552	89	24553	17560	68	-36	153	0	89	111	0	-4	374	0	4.31894
194481	158692	89	100677	82321	89	30630	24157	85	57	103	0	83	68	0	-85	268	0	4.32516
103721	82866	85	38073	29343	78	17622	13240	54	-149	79	0	-14	50	0	-2758	0	0	4.3262
167194	132521	93	68631	53902	88	22212	17386	57	282	258	0	-83	64	0	30	207	0	4.33139
146349	118641	91	35426	27659	83	22535	18123	58	53	217	0	145	118	0	234	866	0	4.3345
268285	173667	105	115605	81936	102	46106	30000	97	221	635	0	194	536	0	27	451	0	4.33657
372770	214826	138	206874	126143	133	81557	46774	129	2207	1710	27	1393	1167	13	128	601	0	4.33969
99290	82312	95	35691	28828	79	17817	14547	50	-133	125	0	58	115	0	-1332	181	0	4.34072
131917	97782	87	46470	34100	85	18703	13692	55	-27	125	0	78	92	0	-24	266	0	4.34695
81320	72449	77	38284	34265	75	10972	9526	42	-74	64	0	62	79	0	-162	123	0	4.35421
482015	246691	168	217945	117688	157	97352	54906	153	3017	2101	33	2149	1443	24	-505	14689	14	4.35421
149513	117170	88	48197	36065	84	23189	17572	68	43	103	0	-69	54	0	-269	273	0	4.35732
189402	142512	94	76561	56257	93	28079	21804	77	176	218	0	130	138	0	-4445	0	0	4.35732
183400	124328	91	75454	52149	91	32341	20924	86	245	166	0	37	262	0	-10454	0	0	4.35732
86312	70016	80	37350	29840	80	14308	11857	48	86	159	0	0	100	0	-5034	0	0	4.35836
299642	207576	111	113625	78229	106	45904	31358	104	323	794	0	339	702	0	-4586	0	0	4.35836
178943	132902	92	79823	59050	92	21853	15253	67	196	261	0	49	141	0	-1047	181	0	4.36044
99060	86572	90	45034	39352	76	14904	12997	44	91	135	0	36	64	0	-18	506	0	4.36355
178324	136006	91	79419	59586	89	28798	21450	72	-9	67	0	63	106	0	-1949	194	0	4.36355
102149	79971	85	37872	29470	80	16691	12510	52	55	139	0	-84	50	0	58	584	0	4.36458
67569	58374	77	26401	21684	69	12866	10581	45	67	91	0	-43	60	0	-115	602	0	4.36873
135669	116968	84	39821	33768	78	24629	20529	63	206	163	0	15	79	0	-1952	0	0	4.36873
508354	253900	160	282746	161006	160	150400	81262	158	4534	2742	44	2787	1922	32	12343	57132	20	4.37185
384693	187760	155	123898	58630	152	52005	23732	149	1361	910	0	656	618	0	-51283	2842	2	4.37185
114356	103295	77	36711	32252	76	18767	16362	50	-48	51	0	-18	62	0	-22658	0	0	4.37185
268725	177301	103	104633	68272	102	36950	24393	97	399	706	0	145	416	0	-29536	0	0	4.37185
35918	33532	53	10404	9267	40	6082	5269	35	-41	69	0	-75	13	0	968	672	0	4.37496
91243	78396	78	28981	25315	75	14711	12587	47	8	79	0	54	90	0	921	631	0	4.37807
166287	114646	99	59119	40674	90	22634	15333	60	18	126	0	-52	102	0	-389	102	0	4.38118
205153	139945	98	70537	47722	94	37554	24388	91	41	186	0	50	311	0	-2978	0	0	4.38222
155143	110150	94	54435	39111	88	25742	18574	62	41	90	0	-24	102	0	-124	421	0	4.38326
35866	31318	74	15952	14516	45	4276	4239	28	17	143	0	6	64	0	224	400	0	4.39052
251617	161480	110	76027	48685	98	37621	23467	95	-130	347	0	118	494	0	194	608	0	4.3926
89772	74251	80	33138	26432	76	12808	9712	49	16	101	0	145	79	0	-219	632	0	4.39467
34089	31712	71	21507	19405	54	5182	4339	33	161	100	0	5	31	0	-314	200	0	4.39571
205152	145626	97	75717	52374	94	32483	23121	88	272	238	0	-58	145	0	-175	373	0	4.39986
107999	96015	85	41419	35943	78	16841	14023	49	-3	78	0	-84	42	0	-1102	683	0	4.39986
84080	75823	76	30176	26765	74	13070	11579	43	-114	86	0	26	63	0	10	535	0	4.40401
165681	114682	94	57907	40521	90	21764	14869	58	68	285	0	-37	103	0	-3051	0	0	4.40401
165973	120572	94	49224	34801	88	25652	18449	70	-20	193	0	96	75	0	-1110	10	0	4.40505
97431	76175	87	38207	30119	79	16256	12433	51	-9	123	0	23	76	0	-4864	0	0	4.40505
119390	96635	83	34600	26963	80	20444	16360	54	-56	80	0	-129	6	0	-5948	0	0	4.40505
120660	90842	87	41348	30621	83	17127	12502	52	-32	137	0	-27	54	0	-9940	0	0	4.40505
183364	139130	92	94407	72094	91	24973	17704	68	-106	171	0	147	117	0	61	364	0	4.40816
246111	157250	99	87158	56677	98	34930	21955	91	108	455	0	67	391	0	446	567	0	4.41438
196517	136423	101	80580	57077	93	28286	18977	79	-180	304	0	110	143	0	-3194	0	0	4.41542
147938	114271	102	65729	51435	86	23381	17886	62	61	129	0	-26	47	0	-817	0	0	4.41646
195450	144493	106	59397	43885	90	23211	17275	57	67	88	0	13	148	0	151	604	0	4.41853
144987	125106	87	59840	51653	82	26796	21945	62	20	108	0	-102	43	0	-2617	0	0	4.41957
200327	147130	99	74552	54504	93	27921	19856	73	201	429	0	24	287	0	-924	543	0	4.42061
117048	94466	82	83103	66974	83	251	268	0	88	143	0	87	108	0	-263	398	0	4.42268
172166	136565	88	73804	57995	88	35760	27636	84	39	180	0	-43	120	0	-213	337	0	4.42579
110499	88246	83	41131	32287	80	17482	13616	54	-22	94	0	81	72	0	-6728	0	0	4.42579
137773	102353	92	53509	39807	86	21012	15725	61	70	90	0	79	107	0	-2528	0	0	4.42579
182149	130246	97	63402	45957	90	26823	18602	75	-89	89	0	95	100	0	-6261	0	0	4.42683
244380	158310	103	82467	54646	100	31944	20013	86	222	306	0	258	291	0	-8446	0	0	4.42683
210443	137844	99	72840	48007	95	32334	21250	89	220	205	0	96	324	0	-9646	0	0	4.42683
83971	77565	75	29434	26467	68	16065	14255	45	-189	94	0	-123	15	0	-9958	0	0	4.42683
468488	236596	159	147333	73376	156	76728	37410	156	1875	1204	21	1341	854	0	8033	39303	18	4.42891
407871	226982	147	136576	75367	130	64405	34924	126	1821	1238	24	1126	967	0	-695	188	0	4.43098
296288	188974	113	102951	66990	111	37083	23500	103	545	867	0	275	558	0	-7664	0	0	4.43202
159619	116497	93	65144	47100	88	28508	20778	68	47	86	0	92	88	0	232	480	0	4.43513
140726	111045	87	51945	39306	84	26532	20150	68	-26	150	0	-46	67	0	-1691	485	0	4.43617
89205	78263	80	34127	29593	75	12992	10997	45	-188	85	0	22	88	0	-6	337	0	4.43824
165961	129107	96	65549	50532	87	21765	16603	59	-96	128	0	0	71	0	447	543	0	4.43928
36910	35236	53	17932	16352	49	5872	5332	33	-117	36	0	-68	29	0	529	520	0	4.44136
129499	111537	81	53107	46162	80	19419	16736	50	3	107	0	41	65	0	-1796	0	0	4.44239
44938	41806	69	20752	18757	51	7689	6947	37	-37	137	0	29	82	0	-2553	0	0	4.44239
127162	93466	86	45297	33849	84	19667	14070	56	6	102	0	31	82	0	-231	312	0	4.44343
119396	98219	86	44571	35300	81	17256	14005	51	-35	114	0	-77	19	0	-52	903	0	4.44654
349740	206856	141	116268	69017	134	56639	33852	129	1062	855	0	807	631	0	-893	131	0	4.44862
111493	96140	81	33589	27920	77	20405	16765	53	210	165	0	69	61	0	-113	229	0	4.44966
276149	177206	110	89178	56807	105	46094	28922	102	396	728	0	271	542	0	714	698	0	4.45173
55575	49998	74	20716	18517	54	9288	8345	40	140	131	0	-141	3	0	302	537	0	4.45796
274814	146854	146	96391	51163	135	39409	19968	131	520	407	0	328	190	0	421	415	0	4.45899
419945	233719	142	109874	58934	137	68525	38006	134	1806	1278	17	1464	989	0	-221	498	0	4.46003
243614	163001	110	84274	56360	106	36382	24624	102	409	701	0	247	515	0	-220	375	0	4.46211
511373	272451	167	192502	104819	163	86034	47032	160	2800	1756	33	2057	1307	22	27583	106482	27	4.46522
431702	244137	166	145232	82197	148	74128	44802	145	1907	1430	19	1573	832	0	266	8606	11	4.46626
186917	134423	92	50136	35909	90	26958	19123	67	112	166	0	-14	143	0	-172	159	0	4.47144
190919	141464	93	65247	47254	90	32237	22668	84	71	99	0	-35	220	0	-1036	461	0	4.47248
72737	64057	89	25626	22521	60	10737	9201	42	139	100	0	-21	112	0	-361	253	0	4.47456
24771	22396	63	9691	9062	38	3793	3195	29	74	86	0	-55	120	0	144	262	0	4.47767
87714	76350	78	33470	27878	77	12651	10484	45	71	64	0	-44	43	0	-697	43	0	4.4787
284399	171147	115	121985	79480	114	59838	38992	110	1039	1463	13	827	974	0	-3413	0	0	4.4787
167685	119651	91	56618	40652	88	22809	16247	63	80	175	0	160	151	0	-5631	0	0	4.4787
99214	87785	88	41009	36089	76	15383	13024	48	-62	81	0	-7	56	0	-2106	0	0	4.47974
382572	212494	128	112175	60181	126	55591	30784	122	1328	869	0	920	720	0	-7832	0	0	4.47974
76574	66578	78	28146	24484	71	11133	9831	41	-6	94	0	208	126	0	272	460	0	4.48389
77362	69087	77	27869	24831	72	15972	13790	48	-67	53	0	8	106	0	-328	202	0	4.49012
136160	106457	88	51166	39394	86	25312	19507	60	-46	80	0	43	52	0	-6736	0	0	4.49323
277377	174682	111	86487	54924	110	41602	25973	108	563	690	0	402	703	0	-13131	0	0	4.49427
178192	138530	99	61480	46511	88	25110	19668	60	108	131	0	45	106	0	107	720	0	4.49945
77795	71779	73	30023	27014	73	12608	11168	43	-12	199	0	28	47	0	-4996	0	0	4.49945
211942	150020	98	70091	50589	93	27087	18377	69	-22	112	0	74	214	0	-1062	280	0	4.50049
84568	74942	76	28174	24657	68	11314	9842	42	-64	51	0	26	60	0	-724	298	0	4.50153
140788	103843	103	51634	38627	86	19321	14128	56	126	95	0	-46	85	0	-944	289	0	4.50257
122912	97078	86	45617	35065	82	19868	15047	54	-16	99	0	-75	216	0	-139	317	0	4.51087
120273	95337	85	49347	39115	82	18836	14335	52	150	150	0	-64	41	0	-1997	119	0	4.51087
170889	131528	92	57679	42918	87	29011	21717	80	232	248	0	75	163	0	-756	15	0	4.51398
238542	166766	105	86699	60696	98	43123	29660	94	256	524	0	239	439	0	-378	189	0	4.51813
111171	85072	86	39875	29621	82	14599	10943	50	-90	89	0	-36	85	0	-9107	0	0	4.51813
90672	74839	84	33003	27348	76	11886	9538	46	-27	99	0	94	106	0	-4781	0	0	4.51917
76724	70840	73	28461	25217	73	13104	11288	43	189	146	0	76	77	0	127	602	0	4.52228
141134	104058	95	44741	32807	86	20573	15092	58	-6	82	0	50	113	0	-1384	54	0	4.52228
373854	229162	134	147423	91423	128	63540	40650	123	1389	1237	17	1057	894	0	-2017	250	0	4.52332
76459	67591	81	28887	25474	66	12473	10226	44	99	137	0	-50	22	0	3860	3259	37	4.52332
250042	159921	119	77772	49434	100	38934	24171	99	259	534	0	179	420	0	-3926	0	0	4.52435
194234	133568	97	67507	45730	94	27160	18193	71	304	467	0	2	253	0	-539	338	0	4.52643
121758	104015	84	57580	49640	81	19492	16237	51	-186	95	0	0	94	0	347	497	0	4.52954
69884	59990	82	22582	19888	55	11186	9939	42	145	87	0	-42	64	0	-383	128	0	4.53058
201858	137484	104	54125	35562	93	26268	17841	68	331	306	0	-33	267	0	-119	504	0	4.53265
203408	142023	96	70360	49366	94	27468	19179	68	192	546	0	193	354	0	519	544	0	4.5368
97132	87223	78	19020	17058	47	15464	13801	48	-152	51	0	-98	8	0	-4708	0	0	4.5368
252537	165269	111	115276	76312	102	54317	35829	98	645	919	0	264	459	0	-215	270	0	4.54199
47997	44220	66	21790	19807	55	7979	6976	36	161	232	0	7	116	0	116	493	0	4.54406
71385	64331	82	29930	27094	72	9599	8367	40	3	108	0	-49	71	0	110	214	0	4.54718
299789	196734	109	105744	67429	107	46223	30795	102	515	897	0	305	524	0	-2564	0	0	4.54718
223048	150840	106	74892	51571	95	32819	21393	88	36	463	0	64	336	0	-935	60	0	4.55029
110178	89018	95	37724	30236	78	20160	16192	54	177	165	0	-87	39	0	-342	382	0	4.5534
110745	89189	84	34278	26556	81	18593	14979	52	-25	135	0	69	72	0	-551	132	0	4.55444
243495	172984	97	73539	51174	95	42474	30132	93	219	628	0	203	529	0	-209	168	0	4.56066
122120	106134	88	65408	57455	80	21199	18096	54	-102	43	0	2	54	0	751	1163	6	4.56585
210865	146033	99	67649	47153	92	34702	22666	90	72	369	0	37	227	0	-3472	0	0	4.56585
292570	186949	113	101538	65095	107	38839	24269	105	514	827	0	288	532	0	-2372	355	0	4.56689
84491	74829	82	27533	24296	63	16179	14164	46	77	156	0	23	46	0	140	571	0	4.57
86871	75992	76	23451	20173	58	12853	10883	45	-126	51	0	-114	27	0	185	486	0	4.57208
151933	131056	82	58552	50057	81	25075	22057	62	59	202	0	-41	90	0	-3204	0	0	4.57208
206664	162548	91	113185	90585	94	42983	34300	89	208	261	0	74	268	0	-461	116	0	4.57415
180904	140432	93	66918	50345	92	24809	18579	62	139	188	0	109	226	0	-117	450	0	4.58245
177376	139821	92	66606	51531	87	25820	19909	63	61	217	0	-13	130	0	-336	220	0	4.58349
105504	91914	85	33292	28432	76	16436	13940	49	32	82	0	-75	37	0	-83	337	0	4.58556
59778	54604	72	21159	18878	52	10296	9243	41	160	118	0	-77	24	0	-3984	0	0	4.58556
75634	67298	75	31945	27719	74	12860	10646	44	-118	30	0	-70	40	0	87644	81456	86	4.58556
130905	114590	82	51860	44871	81	23218	19750	54	18	120	0	-18	107	0	-84	145	0	4.58971
318887	203492	112	100485	63263	111	46323	28634	109	755	866	0	509	517	0	-5169	0	0	4.58971
122942	107205	84	46270	40655	78	22895	19675	58	105	157	0	-10	53	0	-706	77	0	4.59386
48680	43988	78	19599	17777	53	7958	7039	37	41	83	0	53	78	0	-208	434	0	4.59594
103151	88052	80	35021	29360	76	18966	15929	53	31	118	0	9	68	0	-369	147	0	4.59698
238212	160193	100	94286	63138	96	33023	21227	92	111	497	0	241	426	0	-2932	0	0	4.59698
261123	170405	103	84485	53516	99	38824	24725	97	309	631	0	169	338	0	-6924	0	0	4.59801
372456	211939	133	108912	60808	118	49548	27884	114	1440	1255	16	832	790	0	251	635	0	4.60113
113810	100286	80	28099	24783	64	19881	17246	55	134	113	0	-12	56	0	-238	326	0	4.6032
101648	89554	79	43866	37480	78	13477	11419	45	12	70	0	139	100	0	-228	677	0	4.60527
115447	97808	81	37601	31348	80	18612	16217	49	-67	80	0	49	111	0	-1935	0	0	4.60527
145905	124339	88	58868	50824	82	23923	20021	59	43	142	0	69	133	0	-5305	0	0	4.60527
243570	160150	100	76082	49978	96	34034	22389	93	131	620	0	167	638	0	836	343	0	4.61461
59565	52537	73	21596	19244	54	10010	8796	40	-154	49	0	-22	54	0	-442	128	0	4.61669
77696	63912	78	35273	28644	76	12023	9582	45	40	62	0	-20	97	0	-1542	35	0	4.61669
179913	131491	93	52297	37414	90	26376	17568	68	108	499	0	115	262	0	-4348	0	0	4.61669
140125	109708	96	48429	36878	86	23695	17972	63	139	214	0	-34	141	0	-256	89	0	4.61876
165163	142868	84	55795	47624	83	31556	26730	81	157	175	0	0	113	0	-2675	0	0	4.61876
63427	56998	73	24099	21591	60	8852	7867	38	-54	98	0	69	63	0	249	737	0	4.62084
126963	96902	90	46496	34605	84	17847	13290	53	-67	135	0	161	112	0	-2237	0	0	4.62084
152344	110268	97	53765	38787	87	20776	14544	57	67	121	0	-24	112	0	-366	550	0	4.6281
80353	67890	91	34042	28538	91	11520	9270	45	161	119	0	29	77	0	210590	157458	91	4.6281
172397	128433	96	64647	47462	89	40883	31561	86	-57	131	0	-57	115	0	744	901	0	4.63017
120418	106847	78	62610	55359	79	21619	18665	52	-82	40	0	3	43	0	-1119	0	0	4.63432
119518	93735	98	45150	34925	81	16525	12368	51	-29	117	0	30	136	0	-3195	0	0	4.63432
239095	166164	97	86892	61084	95	43051	29610	93	332	427	0	72	393	0	-4367	0	0	4.63536
303673	184697	114	98869	61148	112	40141	25143	107	663	724	0	502	558	0	-454	366	0	4.63744
165438	117579	94	56421	39784	88	25257	17895	65	170	226	0	-37	129	0	264	519	0	4.64055
186909	124136	97	64020	43378	93	27985	18777	75	89	473	0	97	295	0	-2494	0	0	4.64055
144108	109263	88	52974	39124	85	22921	16880	66	77	142	0	17	208	0	-545	114	0	4.6447
124619	107599	85	49750	43893	79	21017	18603	56	-54	190	0	109	91	0	-3606	0	0	4.6447
288025	165064	111	97284	59234	106	38309	21127	104	621	731	0	416	449	0	-3127	0	0	4.64574
339303	219061	128	142156	94151	125	56390	37983	122	1632	1261	23	1166	907	0	-834	244	0	4.64677
37980	37336	46	16889	15515	45	6432	5847	33	39	96	0	6	42	0	-8011	0	0	4.64677
132979	112315	82	54807	44935	82	22632	17752	59	-72	63	0	-22	90	0	-7005	0	0	4.64781
176469	130234	93	56112	42681	87	34545	25042	86	-6	175	0	81	258	0	-8	393	0	4.64989
326031	198606	116	114973	69525	113	48647	29695	109	702	941	0	623	661	0	547	1173	7	4.65092
147844	108996	90	47056	34435	85	21811	15266	56	-3	137	0	91	162	0	22	404	0	4.653
106934	85227	82	38668	30498	81	16594	12571	52	56	99	0	26	77	0	-3879	0	0	4.65404
32006	29152	72	14753	13190	45	5261	4711	32	55	69	0	-20	41	0	-127	394	0	4.65819
147411	111963	87	55157	41710	86	24034	17564	66	181	136	0	-3	63	0	-340	294	0	4.6613
129103	97472	97	44141	33452	85	23548	17924	62	95	150	0	-74	57	0	-36	296	0	4.66337
211038	147560	105	79026	54555	94	32797	23130	83	28	312	0	170	335	0	454	674	0	4.66545
266586	174914	110	82684	52938	109	36115	22107	101	447	705	0	438	461	0	369	718	0	4.67271
59623	54688	61	20754	18558	52	8969	7892	38	-35	50	0	58	90	0	-1518	98	0	4.67375
86269	74403	85	29994	26328	75	12195	10506	43	76	82	0	84	147	0	-1261	143	0	4.67375
212502	160198	101	121552	95749	90	45665	34934	86	90	376	0	42	262	0	35	302	0	4.67686
171032	121209	91	59533	41678	88	23974	16439	64	-14	172	0	163	207	0	-4885	0	0	4.67686
142393	101634	93	48947	34452	88	22806	16220	60	-23	112	0	119	156	0	-175	299	0	4.6779
59217	54402	72	22932	20290	57	9653	8313	40	-51	123	0	14	52	0	-2023	0	0	4.67893
297667	188268	119	91654	58397	110	44314	27749	107	962	1038	8	634	711	0	-2382	219	0	4.67893
137866	103542	85	55471	41914	84	20347	15159	57	-51	157	0	-34	61	0	-9885	0	0	4.67893
266740	179217	108	144048	100463	106	54031	37669	103	552	874	0	537	648	0	-607	526	0	4.68101
196329	146062	92	76401	57167	92	30900	22861	86	139	444	0	159	211	0	-881	151	0	4.68205
331709	225539	125	98625	68398	113	73670	50864	111	1225	1666	19	1141	1126	8	675	495	0	4.68308
285649	189458	104	114937	80547	100	37276	24044	95	255	622	0	393	532	0	366	883	0	4.6862
286807	214880	105	142336	106685	106	52940	39251	101	629	1115	6	511	852	0	-2697	0	0	4.68723
95837	78420	83	33585	26491	79	15806	12474	51	74	136	0	62	68	0	136	648	0	4.69138
433729	236727	149	134667	73460	144	65805	34736	142	2056	1156	17	1458	817	0	4104	23556	12	4.69346
147653	106502	94	49078	35439	86	18828	13115	56	-173	108	0	122	195	0	-6076	0	0	4.69346
247512	160778	112	84454	54551	98	40752	26494	95	184	543	0	270	380	0	-2928	0	0	4.6945
61586	56917	67	28290	25558	71	10329	9014	40	-73	95	0	-54	26	0	-11	536	0	4.70072
394405	254203	125	217656	155274	123	106053	73591	120	2372	1876	31	1997	1789	26	-1662	71	0	4.70072
36339	32778	66	10706	9884	40	5759	5095	33	138	121	0	50	71	0	-4458	0	0	4.70176
77750	68824	75	28969	25879	74	11786	10774	41	-5	81	0	60	50	0	89	421	0	4.70695
179469	131154	94	60978	43737	90	26960	19241	71	-30	232	0	-8	107	0	4676	1565	55	4.70695
177840	145843	105	61831	50491	90	24010	19001	72	-153	93	0	37	223	0	23172	11163	105	4.70695
106731	90996	81	36560	29737	79	16891	14211	48	-127	109	0	3	82	0	-1750	0	0	4.70798
204942	148040	96	63931	46589	94	33358	24306	90	108	372	0	58	350	0	-175	363	0	4.71006
128659	111507	85	49692	43100	79	20890	17975	54	-29	149	0	-3	67	0	-712	112	0	4.7111
229078	171142	93	145493	108818	95	51414	38455	89	341	564	0	-4	321	0	-6029	0	0	4.7111
212681	152647	101	65232	47432	93	27477	19401	67	219	455	0	112	364	0	-262	484	0	4.71317
148050	108817	94	56925	42802	87	22288	16531	60	120	184	0	-16	115	0	-2418	0	0	4.71421
272717	195893	106	118806	85318	101	47937	33940	97	474	1014	1	325	617	0	-3492	0	0	4.71421
190710	137800	95	60739	43101	91	27087	18454	66	-91	212	0	213	293	0	-242	253	0	4.71628
219209	165861	106	102586	79048	94	55432	42832	91	368	622	0	173	452	0	-751	373	0	4.71732
199827	141742	95	81208	59197	93	33757	23413	91	177	322	0	40	393	0	1181	938	0	4.72147
117184	95730	85	49058	39794	81	15934	13319	51	293	127	0	-79	55	0	228	409	0	4.72458
105535	87692	79	46728	37565	80	16067	12257	52	-9	119	0	58	123	0	-61	255	0	4.72666
402539	231472	136	112915	63425	132	67585	38449	129	1945	1243	21	1491	984	0	-2592	2354	4	4.72769
144615	105843	91	49902	36273	88	21831	16061	60	345	259	0	57	257	0	-3223	0	0	4.72873
216077	145733	104	46313	30032	92	32562	21660	86	77	654	0	279	505	0	-328	314	0	4.72977
193184	138121	93	56602	39719	91	32500	22769	83	171	345	0	93	203	0	166	643	0	4.73184
271050	170720	103	93134	58496	101	37217	22391	98	422	419	0	309	534	0	-219	499	0	4.73496
102624	83336	83	41962	33760	79	18212	14264	52	24	145	0	21	54	0	-2000	0	0	4.73496
124063	109668	82	49977	43124	80	21728	19116	54	51	141	0	-54	78	0	13	303	0	4.73703
85256	74029	86	26836	23728	66	11004	9515	42	76	147	0	-5	57	0	37	461	0	4.73911
109092	91845	85	38203	31350	80	15584	12744	47	5	81	0	265	155	0	-139	363	0	4.74014
223195	156559	97	74647	51688	95	33489	22848	90	251	548	0	-22	330	0	209	890	0	4.74014
134108	113501	88	45182	39015	79	22306	19000	55	12	109	0	54	120	0	70	250	0	4.74429
396300	256547	155	178427	120634	155	84517	56161	136	2227	1587	22	1558	1138	14	229423	179587	155	4.74429
235738	160120	98	68528	46434	94	38159	24741	92	184	949	0	187	424	0	-14709	0	0	4.74429
192775	143222	90	84866	64718	90	34821	25448	87	161	303	0	-23	295	0	-10276	0	0	4.74429
114948	92060	87	42255	33149	80	18056	14371	53	122	181	0	74	91	0	142	368	0	4.75259
182188	139063	91	69591	52065	88	29679	21788	70	1	319	0	-34	186	0	-1999	0	0	4.75259
111649	93623	90	43632	36359	78	17550	14466	51	110	145	0	45	88	0	-2381	0	0	4.75259
186089	141024	96	77191	58704	92	23236	16706	61	108	316	0	195	234	0	-3789	0	0	4.75363
83199	72550	77	29663	26032	72	12337	10534	46	-118	71	0	34	61	0	-3037	0	0	4.75363
87572	75980	76	30438	26217	76	15144	12971	45	91	140	0	40	85	0	-2264	0	0	4.75467
335136	196398	123	109317	64885	120	48484	28382	117	1147	1045	8	804	673	0	352	720	0	4.75778
123110	92495	97	48259	36210	84	20120	14645	59	114	228	0	61	93	0	392	511	0	4.76193
178208	131359	91	75463	56407	89	23317	17329	61	99	319	0	8	145	0	216	578	0	4.76504
87632	73093	82	35934	29501	77	13419	11256	46	275	237	0	39	76	0	-2655	0	0	4.76608
195012	143993	90	91728	67927	89	42608	31543	87	106	365	0	92	219	0	268	449	0	4.77023
313485	193533	110	95126	58623	108	52245	32127	106	649	986	0	591	628	0	383	444	0	4.77853
124197	94580	86	47572	35963	84	19673	14762	53	13	202	0	65	113	0	518	484	0	4.78372
299686	182937	108	91345	54301	105	40994	24624	101	873	1007	2	484	535	0	216	756	0	4.78579
97995	79090	80	36033	28215	78	16201	12708	49	-119	120	0	-21	58	0	-7042	0	0	4.78683
65754	58066	77	23871	21300	55	9692	8637	38	11	130	0	42	143	0	-571	207	0	4.78787
197015	142551	92	76498	55303	90	33127	23716	86	69	226	0	67	271	0	-54	559	0	4.7889
206428	142323	97	70343	47668	92	29593	20020	80	220	299	0	27	213	0	-82	534	0	4.79409
194262	137880	96	75639	53999	90	36178	26170	87	150	365	0	66	306	0	-3477	0	0	4.79409
211012	154015	101	82158	60113	95	30877	22279	90	148	424	0	266	389	0	-7278	0	0	4.79513
305584	204975	104	113232	75968	101	51852	34825	99	471	1006	1	366	775	0	-11918	0	0	4.79513
109970	92301	88	38126	31180	78	18017	14990	53	0	70	0	-13	100	0	405	1017	2	4.7972
96546	81837	85	30682	25127	76	13960	11381	45	55	121	0	71	99	0	42	619	0	4.80135
98369	84687	79	39016	32693	77	17931	14889	51	-132	17	0	67	125	0	105	451	0	4.80239
248412	170038	111	78688	53814	94	40582	27589	92	459	694	0	258	511	0	-3881	19	0	4.80239
152432	121467	91	54092	41762	84	24411	18932	60	37	234	0	-118	75	0	-936	92	0	4.80343
339031	222026	130	140457	95138	120	56615	38133	117	1866	1735	24	1171	1063	7	643	666	0	4.80758
104512	86510	87	44900	35923	79	16929	13536	51	117	107	0	147	120	0	463	388	0	4.80965
321299	186538	130	89148	49059	112	45385	26523	109	706	755	0	729	770	0	-2165	230	0	4.80965
150016	110097	89	54253	40104	86	20471	14347	58	-50	311	0	1	205	0	-76	320	0	4.81173
74756	66729	78	27645	24801	66	12519	11357	41	-74	50	0	51	96	0	-1026	0	0	4.81277
55597	50314	75	23512	21000	60	10384	9111	41	-15	93	0	62	66	0	-121	499	0	4.81484
59635	53864	75	21093	19141	51	7935	7628	36	-61	58	0	60	90	0	-853	135	0	4.81484
94269	76873	95	34306	27133	78	17124	13484	53	-155	126	0	33	132	0	722	722	0	4.81484
201426	143534	102	76483	54397	93	29224	20439	83	198	200	0	74	190	0	-425	472	0	4.81795
518657	271791	154	176833	92916	150	82067	42049	146	2584	1422	30	1901	1075	12	25201	108000	21	4.82003
132309	102061	86	54441	41226	85	17022	12891	54	109	181	0	42	130	0	-246	659	0	4.82833
138163	119989	82	57054	49170	80	21268	17990	54	142	186	0	175	111	0	169	444	0	4.82937
102508	90887	80	20945	18195	53	17146	14925	48	-12	192	0	15	85	0	-332	145	0	4.83144
187371	135918	92	67212	47590	89	32296	22439	86	280	402	0	142	175	0	635	942	0	4.83559
334367	229080	109	86988	58644	108	62964	43599	107	976	1063	9	796	950	0	-5852	0	0	4.83559
153986	115413	88	51898	37772	86	22670	16754	58	153	117	0	115	346	0	183	465	0	4.83974
145078	119750	86	57466	46043	84	23971	19018	67	-70	73	0	2	115	0	-927	194	0	4.84078
46672	40980	71	17623	15778	49	8717	7758	38	-85	68	0	-69	49	0	-1325	97	0	4.84078
114813	87680	92	44015	33878	82	19616	14551	57	159	209	0	131	189	0	-707	31	0	4.84389
196434	139027	99	59111	42993	90	31312	21510	79	228	385	0	102	379	0	-4013	0	0	4.84389
135620	103758	92	42826	32793	84	23310	18026	62	-37	111	0	-23	125	0	-4849	0	0	4.84389
202092	139416	96	67308	46432	92	27437	19047	71	157	395	0	120	393	0	415	401	0	4.847
106891	87979	81	45586	36561	80	15612	12251	49	147	129	0	-35	85	0	-3985	0	0	4.847
115877	90090	90	36579	28572	81	17930	13365	54	-1	145	0	-95	52	0	-26	286	0	4.84908
132061	100798	88	52255	39354	84	21776	16906	57	173	128	0	99	209	0	-134	387	0	4.85323
224779	181229	94	97392	79715	91	42510	33055	89	231	537	0	243	598	0	-3033	0	0	4.85323
61460	51792	90	21174	19050	58	9303	8368	38	144	157	0	37	65	0	-971	131	0	4.85426
133166	116882	86	53460	46190	80	25568	21688	64	15	174	0	79	122	0	-133	342	0	4.85738
320309	218897	109	139340	97283	109	77495	55143	106	1112	1451	15	1018	1259	12	-21	378	0	4.86049
165731	122411	92	41151	28453	89	23732	17099	60	224	356	0	-33	137	0	-298	182	0	4.86256
123651	111215	78	60166	53162	79	24698	21802	64	46	113	0	103	141	0	-5114	0	0	4.8636
289645	186141	126	89346	57978	108	45254	27937	105	833	887	0	614	644	0	-3722	0	0	4.86879
188606	134616	93	72743	53328	90	27130	20225	70	315	382	0	154	215	0	-154	308	0	4.8719
71105	66423	74	36078	32818	73	10202	9160	41	31	76	0	-43	60	0	-3014	0	0	4.87294
173908	135702	105	68558	53518	89	25828	20394	67	37	306	0	22	205	0	-221	173	0	4.87813
[truncated: 7,820 more rows]
