# Supplementary material for: Phenotypic heterogeneity follows a growth-viability tradeoff in response to amino acid identity
Source: Nat Commun. 2024 Aug 2;15:6515. doi: 10.1038/s41467-024-50602-8 (PMC11297284; doi:10.1038/s41467-024-50602-8)
Supplement: Supplementary file 6 — Source Data [file 41467_2024_50602_MOESM6_ESM.zip › source_data/fig6cde/2050_G9_FBPs1_NLIMPRO.csv]

FSC-A	FSC-H	FSC-W	SSC-A	SSC-H	SSC-W	BL1-A	BL1-H	BL1-W	VL1-A	VL1-H	VL1-W	VL2-A	VL2-H	VL2-W	YL2-A	YL2-H	YL2-W	Time
186206	104660	111	94362	50220	113	40749	21010	108	74	116	0	-43	70	0	-66	353	0	0.0141749
208554	120652	112	136417	80958	109	60550	34801	104	96	122	0	6	91	0	176	574	0	0.0172124
268138	129270	124	226122	109393	126	100823	49043	121	-3	116	0	-63	47	0	109	571	0	0.0192374
162016	92388	109	120745	65306	109	56295	30268	105	131	178	0	7	55	0	579	321	0	0.0263249
142753	82144	106	92478	51655	103	36766	20531	99	-274	34	0	-84	49	0	-7103	0	0	0.0273374
158873	82735	108	123693	65899	110	47815	25007	105	173	144	0	-143	56	0	-6121	0	0	0.0273374
252040	108396	127	194721	85051	129	81224	36240	125	-10	95	0	-124	19	0	-72	502	0	0.0323999
77511	49626	88	26261	16933	78	11403	7406	56	-107	115	0	41	101	0	-238	454	0	0.0344249
43360	27919	75	41442	26920	81	13173	8811	58	-77	45	0	-34	40	0	386	635	0	0.0364499
295086	141383	131	147304	71157	128	100497	49244	128	-12	151	0	-14	33	0	-326	291	0	0.0415123
173917	88983	117	103820	53162	112	46402	23846	108	35	178	0	-162	34	0	-1564	22	0	0.0425248
40723	26346	78	36286	23312	82	9590	6109	49	-179	73	0	-82	41	0	-270	144	0	0.0445498
129913	76986	100	80404	47983	99	45451	27527	97	26	142	0	34	65	0	432	542	0	0.0465748
55829	37070	87	32864	21034	84	14313	9424	58	-87	52	0	-43	43	0	-259	186	0	0.0546748
59618	36693	90	61689	36681	89	21957	12624	69	-12	56	0	35	64	0	452	805	0	0.0566998
25240	16865	74	33173	21574	74	9450	6159	51	-77	61	0	74	125	0	-94	298	0	0.0597373
153514	83836	108	101537	51584	106	43378	22287	103	-67	158	0	76	104	0	-127	344	0	0.0607498
104412	58595	103	104940	56483	103	32484	17718	97	-20	100	0	-103	42	0	345	678	0	0.0708747
115209	71591	94	98153	61088	97	23229	14785	69	-94	103	0	7	75	0	-217	284	0	0.0749247
151731	93253	103	78149	48919	99	46143	29096	97	69	82	0	62	58	0	86	667	0	0.0830247
84099	48706	106	56313	32244	97	29339	15852	88	-134	30	0	-4	40	0	-1261	67	0	0.0840372
46116	30171	74	29851	19512	81	13101	8530	54	-4	134	0	-37	42	0	237	330	0	0.0870747
177506	93172	120	112231	59579	113	57513	29192	110	208	138	0	-65	49	0	-825	0	0	0.0890997
37913	25016	71	23228	15425	66	13005	8597	55	141	144	0	9	80	0	-2	393	0	0.0890997
181070	98819	114	123874	69490	108	42406	22357	104	53	100	0	-83	32	0	-12693	0	0	0.0901122
213650	110027	114	103102	51634	113	75433	37607	113	-117	74	0	-29	76	0	-3858	0	0	0.0901122
67661	42220	95	39851	25963	86	19679	12401	64	153	93	0	-48	90	0	-90	138	0	0.0951747
45575	32223	67	35249	22730	83	16125	10714	60	-160	34	0	-15	37	0	-16	633	0	0.100237
192501	105597	113	151081	79560	113	58132	30778	108	6	113	0	81	92	0	-1948	78	0	0.10125
81507	52022	92	77428	49690	90	24191	15141	73	-83	72	0	70	88	0	-156	541	0	0.10935
45227	29956	82	28597	18969	80	9678	6830	49	-13	150	0	89	124	0	100	503	0	0.112387
170047	91340	113	125476	66386	110	47108	24267	107	74	109	0	-91	67	0	-774	124	0	0.115425
51195	34543	82	45353	29704	83	10757	7210	50	-72	82	0	83	71	0	-599	396	0	0.116437
101701	63911	96	69622	43571	93	28171	17581	81	151	119	0	35	67	0	159	486	0	0.122512
306198	143710	133	416421	197583	133	175393	83101	128	-102	71	0	-9	77	0	-698	462	0	0.123525
147635	90991	100	112457	70295	100	38724	24326	95	-76	148	0	-71	41	0	-7026	0	0	0.124537
93205	58680	92	47276	29932	91	26596	16682	78	108	126	0	23	108	0	-335	135	0	0.128587
318336	155535	129	184136	93942	130	99442	47918	127	-151	121	0	34	74	0	-2583	71	0	0.128587
183322	92615	122	133733	67869	113	53513	26645	108	69	132	0	77	76	0	-135	469	0	0.130612
31938	20687	77	24235	16090	77	13058	8809	56	-119	89	0	-65	56	0	-193	205	0	0.137699
135135	84871	95	47999	30735	94	34449	21917	92	-56	113	0	44	92	0	450	391	0	0.138712
45159	29959	79	41450	26814	84	19348	12926	63	-129	14	0	48	94	0	-6905	0	0	0.138712
26165	17936	79	35525	23682	77	13936	9221	58	-82	78	0	-46	14	0	162	238	0	0.157949
294614	138119	133	142393	67172	125	85972	40443	124	48	136	0	136	96	0	-289	264	0	0.160987
42713	28921	76	31952	21099	80	14375	9203	56	-91	37	0	-117	28	0	546	885	0	0.172124
56710	36696	89	39842	25877	84	16967	10980	62	-49	95	0	89	127	0	-99	375	0	0.176174
165434	94388	117	109082	60772	105	49543	27579	101	27	99	0	-139	54	0	135	792	0	0.181237
40762	26026	78	17212	11601	59	9691	6274	50	-49	40	0	22	48	0	-3251	0	0	0.181237
70364	46022	92	27630	18420	78	14580	9630	59	-65	170	0	62	77	0	-28	440	0	0.186299
196623	105037	115	136295	72309	113	59139	30731	108	-200	43	0	38	85	0	112	754	0	0.187312
37333	26133	76	15250	10290	57	11477	7575	53	-33	97	0	-66	50	0	388	563	0	0.191362
104516	67160	103	55385	35634	92	22043	13875	71	-150	78	0	-9	91	0	358	504	0	0.196424
67158	43063	87	43104	28095	86	20228	12713	62	-81	112	0	-6	53	0	63	494	0	0.197437
32543	21972	60	34408	22326	80	27375	18280	79	-49	47	0	120	112	0	-1388	5	0	0.197437
78098	50158	92	46857	30613	89	15593	10125	60	158	99	0	-89	36	0	464	533	0	0.202499
72087	47549	86	64082	41575	88	28314	18273	79	-127	84	0	-24	58	0	-1663	0	0	0.203512
93666	57225	96	93752	58277	96	37930	23038	91	166	167	0	-81	40	0	-330	338	0	0.215662
181685	101082	111	107905	59698	112	43258	23574	108	18	74	0	0	87	0	548	857	0	0.227812
108792	61577	102	104789	60916	105	39327	22238	97	163	148	0	-1	69	0	620	829	0	0.237937
192411	106894	123	109772	60321	112	54441	30399	108	126	109	0	-61	49	0	-3120	0	0	0.238949
39645	26182	86	27398	18294	79	14464	9616	55	16	69	0	97	89	0	5	349	0	0.241987
176986	106350	105	113304	69704	103	41894	24681	100	-93	89	0	10	60	0	-214	428	0	0.252112
28506	19256	71	18361	12715	62	2834	1878	29	-41	77	0	78	84	0	117	376	0	0.256162
156325	91463	101	108805	62472	101	45669	26213	97	71	116	0	-28	36	0	144	494	0	0.264262
22668	15977	55	37287	25297	75	12006	7965	52	-172	0	0	-71	44	0	-6521	0	0	0.264262
104784	67364	100	53702	35333	89	26539	16789	76	-52	151	0	-1	69	0	60998	51325	78	0.264262
61811	40295	96	39410	25896	84	22699	14551	71	128	217	0	24	77	0	-2681	0	0	0.265274
111592	70203	107	63260	41140	93	33694	21298	90	60	81	0	-30	115	0	-842	128	0	0.266287
95538	60517	101	69425	44647	92	28941	18331	82	-64	63	0	-20	36	0	191	496	0	0.269324
58538	38562	79	49765	32724	85	13407	9040	55	129	86	0	-40	51	0	-3467	0	0	0.269324
221118	112163	116	153177	77312	117	58769	31602	113	87	72	0	-6	71	0	652	491	0	0.271349
161564	86963	109	119963	64069	111	33947	18134	104	-118	93	0	70	84	0	-459	372	0	0.275399
170608	97136	110	128709	72726	107	48088	27669	102	-239	30	0	-59	31	0	166	367	0	0.284511
165280	101412	105	87098	54857	102	44401	27423	100	219	202	0	-104	22	0	27	514	0	0.300711
46829	31634	80	35167	23165	81	18232	12015	62	-210	64	0	-12	91	0	-2202	0	0	0.301724
42830	28372	79	28758	19422	78	11508	7449	51	-56	79	0	-32	51	0	-13	259	0	0.305774
36999	26076	78	27260	18429	77	12522	8314	52	-62	67	0	-43	54	0	-29	261	0	0.310836
121616	64966	103	63214	31835	100	14601	7424	65	201	149	0	-43	63	0	-1629	40	0	0.311849
205541	101862	116	167592	83691	118	68417	32533	113	-217	155	0	-243	13	0	-1708	0	0	0.311849
54990	36946	81	24339	15912	77	14550	9678	59	-134	93	0	58	61	0	-343	404	0	0.313874
170880	96421	112	134827	76756	107	46155	25969	103	-166	52	0	-85	54	0	-398	243	0	0.316911
143097	86630	102	90280	54120	101	46156	27375	98	-105	36	0	-65	48	0	-89	962	0	0.320961
117317	69620	98	68976	40698	98	36714	21346	95	-75	64	0	-66	46	0	-293	288	0	0.322986
214563	116818	110	94923	49832	112	21451	12548	68	341	139	0	118	92	0	930	865	0	0.325011
30625	19858	73	19775	13302	61	15160	9933	57	-133	36	0	46	117	0	441	585	0	0.327036
193795	96381	118	146823	73014	116	61886	32446	112	161	130	0	16	68	0	-336	187	0	0.330074
165953	99149	111	84801	52844	102	35208	22207	97	-97	106	0	-15	48	0	-1516	282	0	0.331086
155010	91331	107	95401	56046	103	37699	22111	98	-47	65	0	71	77	0	-718	76	0	0.332099
31420	21541	82	24154	16795	69	7195	4848	45	-24	101	0	-44	21	0	-5705	0	0	0.332099
45213	29478	88	31390	21091	82	11554	7830	52	-4	86	0	44	54	0	-317	382	0	0.334124
68969	47607	85	35307	23519	84	15263	10982	57	-10	59	0	-21	39	0	564	416	0	0.344249
105235	65876	100	54684	34955	93	34000	21201	91	-31	130	0	42	83	0	-944	125	0	0.344249
196609	114433	120	155316	94949	106	52403	31028	102	71	116	0	55	52	0	-2039	0	0	0.345261
29344	18981	69	17218	11712	59	9126	6551	47	-78	45	0	-90	10	0	-514	52	0	0.347286
147826	87928	107	89362	52246	102	44857	26391	101	58	169	0	54	59	0	-1723	28	0	0.348299
61367	41162	83	42073	27699	85	20060	13770	62	106	74	0	70	83	0	-240	208	0	0.363486
97142	56588	97	74101	41808	97	38463	21653	95	-66	131	0	56	91	0	121	548	0	0.366524
62269	42574	84	25586	17121	70	16019	10259	59	-16	129	0	-58	48	0	-238	275	0	0.370574
74307	48271	95	39476	26241	88	28611	19347	80	-81	127	0	34	85	0	12	292	0	0.374624
88943	51791	93	76207	44554	97	27372	15248	90	-86	101	0	14	60	0	830	669	0	0.388799
19223	13940	64	20837	14279	66	8278	5868	45	-182	5	0	-18	30	0	153	385	0	0.392849
152585	95554	100	107993	66868	100	42688	26047	96	91	115	0	-84	74	0	-566	235	0	0.393861
175063	91349	117	135379	71958	110	53917	28520	106	-25	98	0	88	84	0	-643	196	0	0.395886
97105	63575	94	50740	33482	90	14748	9662	56	71	115	0	18	64	0	562	480	0	0.401961
22222	15218	62	20032	14135	63	6554	4730	41	93	77	0	-74	43	0	-1024	0	0	0.401961
119427	77575	101	58742	38115	93	37831	23875	91	-97	81	0	-84	56	0	-343	466	0	0.407024
141251	89779	109	92014	59713	96	44759	28768	94	36	119	0	-77	46	0	-127	394	0	0.412086
165429	102889	105	115202	72819	101	49621	31333	96	-97	80	0	-131	39	0	214	619	0	0.427273
87577	57075	89	57142	38253	90	27143	18219	80	20	85	0	-72	68	0	3	380	0	0.449548
61472	40819	83	31217	20333	83	21586	13959	66	-50	103	0	-39	36	0	-284	182	0	0.451573
111739	71852	100	72854	47688	94	32597	21367	89	-111	86	0	42	62	0	-1353	0	0	0.451573
74171	49403	94	38543	26003	85	18454	12327	61	-2	126	0	14	63	0	-157	523	0	0.456636
108561	71072	95	73399	48531	92	35929	23399	89	-16	45	0	-46	26	0	418	491	0	0.461698
55584	35877	89	30914	20827	82	18619	12362	59	-141	58	0	-16	45	0	-74	575	0	0.464736
128394	83286	99	73923	48246	94	32543	20414	90	-122	66	0	26	70	0	-537	240	0	0.470811
214642	116483	115	102367	54074	111	56677	30677	108	-8	118	0	118	63	0	-128	337	0	0.472836
39607	27802	70	35973	24403	79	12135	7871	55	5	98	0	-96	43	0	120	494	0	0.476886
53481	36209	84	42256	28372	83	25665	16650	72	49	106	0	-20	56	0	14	314	0	0.479923
202932	107822	114	133275	70797	115	34857	17890	102	23	113	0	-26	74	0	-1469	150	0	0.479923
266060	128638	118	171329	81824	120	71059	34679	115	69	103	0	-45	44	0	1077	534	0	0.484986
131903	86015	96	91329	59997	97	32165	20957	91	202	121	0	140	134	0	-345	375	0	0.499161
93040	63446	92	83060	55743	91	31865	21158	86	-129	48	0	-27	44	0	-531	262	0	0.504223
305543	126396	131	222286	93642	130	82884	34040	126	-202	49	0	33	82	0	-962	206	0	0.510298
100524	66556	102	55827	37353	89	28744	19316	83	-7	68	0	109	86	0	-389	345	0	0.527511
133777	79306	104	101676	62374	100	46237	27734	96	97	213	0	-52	80	0	472	511	0	0.534598
145154	86067	102	98437	59876	101	39907	23209	98	92	102	0	4	73	0	-157	414	0	0.542698
75581	48862	96	49901	33587	86	28331	18582	80	79	114	0	5	102	0	87	423	0	0.552823
43280	29002	75	28782	19532	78	16486	11544	56	-210	25	0	-17	54	0	-587	181	0	0.553835
131181	73713	104	104003	61025	103	36184	20966	99	74	112	0	-93	51	0	407	376	0	0.556873
47387	31953	81	21255	14553	68	8679	6083	46	95	125	0	56	104	0	-7	843	0	0.557885
83532	54149	96	39140	26530	86	25043	16908	69	-15	72	0	58	76	0	228	661	0	0.562948
158235	91610	108	97269	56440	104	57888	32866	103	-3	97	0	43	73	0	-705	96	0	0.570035
49513	32929	87	26203	18097	73	11058	7499	51	-49	75	0	-8	52	0	225	486	0	0.573073
75574	52025	88	60457	41229	88	17849	12193	61	-160	62	0	24	50	0	-400	155	0	0.574085
53593	37167	84	24852	17269	74	17189	11848	58	-39	151	0	17	42	0	380	469	0	0.577123
90311	58962	96	47096	31923	88	27128	18182	74	32	85	0	9	48	0	313	771	0	0.59636
148401	94383	99	114960	74382	98	43176	27613	93	-6	109	0	-2	103	0	-124	273	0	0.599398
60685	39702	86	31279	21472	82	18927	13043	64	77	122	0	-142	63	0	290	566	0	0.601423
130545	84790	99	58791	39120	93	40455	26982	92	31	79	0	8	87	0	692	965	0	0.606485
176456	94509	110	126211	68779	110	61927	34530	104	216	161	0	47	86	0	304	675	0	0.61256
185003	106211	109	133832	74597	109	49254	28424	103	70	88	0	-9	79	0	19	623	0	0.61661
106269	64651	104	89595	55834	97	32455	19773	90	-32	77	0	72	81	0	863	659	0	0.62066
160443	98695	103	130208	79664	103	48857	30822	98	12	114	0	-21	67	0	-1462	0	0	0.621673
147576	81170	109	101880	57926	104	42966	23133	101	31	86	0	-127	52	0	520	625	0	0.62471
142535	86074	105	107705	62610	102	41336	23684	98	214	157	0	8	67	0	-1340	152	0	0.62471
23669	18161	58	20319	14162	62	9189	6485	46	-5	64	0	-96	22	0	-241	404	0	0.63686
145329	84964	106	46765	27358	98	9930	5621	55	-160	56	0	0	101	0	-151	341	0	0.637873
82263	54703	92	26721	18184	72	14296	10068	53	63	95	0	38	73	0	783	662	0	0.645973
208661	118626	107	148379	85332	108	66923	38905	104	-29	80	0	5	62	0	-626	68	0	0.656098
143882	84309	104	98126	58408	101	40633	23825	96	-56	102	0	-113	57	0	-195	376	0	0.660148
111351	73174	97	52949	36023	91	32272	22003	84	-33	93	0	5	61	0	255	437	0	0.664198
124691	76464	98	87598	54943	98	34707	21073	92	-99	91	0	37	105	0	-396	327	0	0.666223
360820	184530	145	514386	260985	144	170803	89052	138	-76	167	0	3	114	0	-101	277	0	0.672298
74812	44700	89	61516	37256	91	28543	17392	85	-191	30	0	113	131	0	-285	471	0	0.683435
31516	22601	64	19988	13799	65	10754	7448	51	68	94	0	32	103	0	-648	61	0	0.68546
147293	91729	101	115233	75185	97	41884	26342	94	-11	58	0	28	72	0	-76	280	0	0.686472
20113	15822	53	14862	10620	56	6926	4938	43	-8	105	0	38	92	0	-461	58	0	0.698622
167616	88671	113	113783	60527	109	49542	26571	106	12	89	0	-43	62	0	-41	592	0	0.708747
45203	31440	76	32554	22488	79	13670	9124	55	-93	94	0	19	78	0	-33	322	0	0.71381
80254	48805	93	76369	47005	91	27063	15537	82	270	161	0	87	85	0	958	639	0	0.718872
149368	84590	105	101313	56810	104	44870	25726	101	194	133	0	29	93	0	-178	477	0	0.719885
36017	25849	66	32722	22988	76	15002	10289	56	-124	69	0	81	97	0	-5935	0	0	0.719885
100351	59008	97	85983	49646	97	34819	20508	92	40	76	0	-64	71	0	159	523	0	0.72596
126812	73048	102	112176	63376	105	43763	25091	99	29	89	0	-79	63	0	812	815	0	0.731022
130547	81216	110	60591	37695	95	11407	6672	55	-229	84	0	26	52	0	150	554	0	0.739122
140490	87507	104	113817	68894	103	44044	27237	98	19	122	0	1	84	0	-399	663	0	0.74621
45594	31757	79	39357	27609	81	12045	7907	53	-65	63	0	40	52	0	-259	291	0	0.748235
110760	62690	106	83520	48362	99	33922	19651	89	254	169	0	-59	52	0	-181	412	0	0.755322
63719	42365	88	40809	28146	83	20284	13851	63	-138	61	0	-70	55	0	-507	781	0	0.756335
82352	51687	92	66922	40194	95	27331	16818	83	-55	89	0	48	59	0	-720	69	0	0.75836
148487	96991	98	147583	98667	97	40148	25851	93	85	191	0	18	86	0	317	430	0	0.765447
43677	30506	79	37928	26418	80	17348	12093	62	18	180	0	1	71	0	-2036	0	0	0.76646
46009	31158	77	24584	17228	72	14097	9896	55	54	121	0	-7	49	0	247	451	0	0.768485
110256	73450	94	51795	35142	90	34677	23232	88	-113	81	0	26	83	0	-442	148	0	0.77051
62515	43549	82	40784	28325	82	16836	11480	56	-97	41	0	-73	58	0	-915	50	0	0.771522
23548	17154	59	24510	17256	73	6486	4651	41	-52	69	0	-6	44	0	-193	288	0	0.773547
107150	73276	90	38863	26341	86	29565	20502	77	-109	60	0	-2	67	0	-218	269	0	0.775572
202147	109097	123	148097	81589	113	68909	36364	111	35	127	0	-52	45	0	-338	350	0	0.779622
25913	17901	68	20489	14593	59	7352	4916	44	53	100	0	-46	24	0	-6953	0	0	0.779622
55974	39231	85	37994	26546	81	15421	10274	54	-4	117	0	53	117	0	-261	460	0	0.781647
21572	15459	56	22470	16335	63	12391	8656	52	69	162	0	-22	56	0	-2188	0	0	0.781647
171306	96885	104	102925	56720	106	55595	31121	103	-87	111	0	38	54	0	-312	208	0	0.787722
181498	101807	110	125506	70010	107	47565	26130	102	142	136	0	2	72	0	-476	198	0	0.79076
52645	35615	82	29987	20860	81	15620	10744	55	73	153	0	18	51	0	223	399	0	0.803922
40818	27294	87	24735	17416	70	12326	8836	50	16	114	0	-33	53	0	-211	420	0	0.81506
60415	42575	87	38645	27007	82	15314	10804	58	-4	71	0	19	90	0	387	632	0	0.818097
89985	61877	96	71046	49312	89	28140	19270	77	-8	96	0	62	81	0	0	156	0	0.818097
41675	29147	66	29815	20989	78	14229	9653	53	-59	80	0	-48	43	0	-641	60	0	0.830247
80822	56764	84	54046	37436	87	16202	11419	56	-31	56	0	-32	59	0	405	449	0	0.835309
169734	97951	107	105670	60585	105	61964	35087	104	90	85	0	-82	41	0	-14	701	0	0.845434
126403	84327	99	75359	51359	93	30986	21972	81	-50	114	0	53	77	0	-347	139	0	0.849484
109265	73624	88	67229	46440	90	35778	23825	88	-4	198	0	22	71	0	-209	304	0	0.854547
135237	87022	95	88316	59409	95	35366	23386	90	-209	54	0	-82	71	0	-590	157	0	0.857584
65509	46898	83	73515	51647	84	21664	14834	65	4	81	0	27	100	0	-7614	0	0	0.857584
78338	49241	92	72507	45501	93	32635	19901	88	-11	96	0	-24	70	0	-317	187	0	0.860622
103305	63280	97	136698	85759	98	39731	23809	92	-306	54	0	-30	35	0	350	390	0	0.867709
233933	123297	118	130304	66942	114	86181	44701	113	140	144	0	66	79	0	1040	515	0	0.870747
174306	94495	110	89512	47706	106	43442	22921	103	112	126	0	-43	53	0	-284	255	0	0.872772
46633	33137	75	33053	23101	79	14759	10657	56	-59	54	0	-29	68	0	-290	525	0	0.875809
63749	44659	80	63044	44459	84	12901	9358	50	-63	46	0	24	74	0	-127	195	0	0.878847
24002	15858	68	19597	14251	62	6813	4850	41	-137	32	0	72	46	0	-881	306	0	0.883909
24996	17524	67	19567	14155	60	10263	7138	48	78	105	0	-46	52	0	-416	230	0	0.895047
40771	29031	74	26351	18503	73	8939	6237	45	38	88	0	-53	48	0	-336	152	0	0.901122
50762	35418	80	29384	21211	75	11428	8246	50	-18	93	0	66	98	0	-352	365	0	0.901122
168841	111288	101	84326	56823	95	42640	28935	92	164	156	0	17	53	0	-1439	0	0	0.902134
164295	99226	103	115127	69038	104	57485	32715	101	156	143	0	51	52	0	-753	44	0	0.904159
25481	18044	61	18668	13614	59	8077	5817	45	2	149	0	0	71	0	694	795	0	0.906184
77110	52818	85	36045	25005	84	26023	17771	70	189	145	0	-73	15	0	404	336	0	0.911247
160573	96980	114	96303	58197	100	45190	26913	97	17	113	0	-92	42	0	-973	178	0	0.911247
67222	48749	83	59634	41389	85	27507	19553	75	-40	152	0	-39	23	0	-408	175	0	0.918334
72005	50354	87	50000	34714	84	20608	13428	65	-157	63	0	52	92	0	60	527	0	0.927447
145812	95251	105	95474	63711	97	33594	21527	92	-5	91	0	-61	61	0	-238	410	0	0.927447
61216	41546	83	35411	24891	82	19799	13457	63	36	159	0	-18	45	0	367	736	0	0.932509
65349	45457	85	40538	28356	81	19217	12993	61	4	87	0	52	86	0	-1097	105	0	0.933522
258498	125148	120	178950	90706	120	75547	37605	117	-133	104	0	-162	20	0	-252	394	0	0.935547
151515	92045	101	116842	70648	100	39725	23336	95	-63	92	0	-18	42	0	452	617	0	0.937572
171340	93707	118	189971	113812	108	49328	28237	102	-93	109	0	159	101	0	205	427	0	0.942634
245631	137496	110	87975	47001	107	8265	4739	51	-169	78	0	53	70	0	132	592	0	0.947697
38811	27004	78	27321	19661	75	14965	10528	53	-89	47	0	-83	40	0	79	685	0	0.950734
65687	45764	83	38796	27106	82	16446	11698	56	-30	55	0	-6	71	0	-69	418	0	0.950734
31131	21990	82	20158	14591	62	10018	7503	46	66	130	0	-45	17	0	-441	197	0	0.955796
122342	83364	102	54958	38211	89	40372	27570	89	145	126	0	-46	45	0	562	370	0	0.960859
139605	83189	99	94547	52871	100	35098	19908	94	131	102	0	13	55	0	521	395	0	0.970984
158125	95928	101	102240	61781	102	45451	27149	99	-25	62	0	-44	91	0	219	412	0	0.971996
136704	91936	94	88621	55571	94	34515	20858	91	132	118	0	45	65	0	-284	387	0	0.979084
63221	43954	90	39328	28062	81	21337	14704	63	-140	48	0	-107	49	0	-2847	0	0	0.979084
35473	26656	59	21599	15282	63	12288	8854	50	-64	116	0	51	95	0	-239	119	0	0.991234
52455	35836	81	44197	29640	82	24410	16383	70	5	107	0	50	52	0	72	589	0	0.995284
37668	26921	75	28290	20540	75	11365	8239	50	67	96	0	-56	24	0	-113	360	0	0.996296
87255	58107	89	62559	41844	92	37636	23474	90	2	180	0	164	139	0	27	209	0	1.00035
155981	93204	111	177435	111216	106	47761	28373	100	252	240	0	29	129	0	-178	266	0	1.00035
20487	14583	59	25487	18906	68	5691	4214	40	-72	121	0	-1	63	0	-17	243	0	1.0044
81074	57079	86	37692	26600	84	23736	16385	69	22	145	0	29	57	0	-60	184	0	1.00845
239528	129941	113	121001	63887	112	77476	40445	112	-90	140	0	63	78	0	-231	137	0	1.0125
144472	97579	106	104884	72310	94	41796	28287	91	76	111	0	22	64	0	-3620	0	0	1.01351
46253	32505	70	32961	23716	78	16705	11443	57	9	51	0	41	106	0	112	347	0	1.02262
136413	91659	92	68814	47188	93	43365	29174	91	-134	119	0	109	83	0	498	418	0	1.02465
91907	60353	101	72362	46432	91	30864	19650	86	-79	58	0	-47	82	0	-217	227	0	1.02768
46620	32946	79	35418	25228	78	16889	12090	60	146	111	0	-33	37	0	-368	58	0	1.03275
84406	52993	92	66782	40892	90	35923	21255	88	-154	37	0	-16	48	0	83	327	0	1.0368
54927	37531	92	57767	37246	87	20354	12919	68	-27	67	0	20	55	0	9	442	0	1.03983
236113	118527	118	144817	70906	116	57624	29561	113	87	142	0	-71	44	0	695	842	0	1.04287
50679	35219	83	29920	21409	77	10850	8086	48	-204	87	0	22	74	0	-4390	0	0	1.04388
30390	21854	67	21935	15979	64	11121	7602	51	80	201	0	16	77	0	37	922	0	1.0449
26174	18779	71	29579	21390	73	10487	7528	49	17	143	0	-21	62	0	-771	119	0	1.04591
85927	57552	92	49368	32168	90	30389	19252	82	155	145	0	-79	56	0	652	457	0	1.04996
41467	28665	77	26863	19552	72	12768	9233	53	-54	74	0	92	101	0	259	333	0	1.05806
71804	52090	83	32145	23252	82	26088	18715	68	194	134	0	-22	34	0	546	1223	9	1.06008
46661	33044	74	45443	32619	81	13948	9691	54	7	142	0	95	107	0	-384	109	0	1.06211
117270	80648	92	54532	37900	89	35453	24561	90	-1	145	0	-72	49	0	-171	686	0	1.06515
42893	30900	77	34031	24566	78	14708	10171	52	-37	44	0	9	62	0	-278	383	0	1.06717
67007	46425	94	52102	37290	82	24180	16981	70	-18	77	0	-54	50	0	4	751	0	1.07122
44708	30023	87	22439	16253	63	14264	10086	52	-62	87	0	147	94	0	-33	427	0	1.07527
84128	58947	86	60013	42636	86	21439	15482	68	-55	80	0	-3	58	0	243	593	0	1.08236
200180	109328	114	136890	79119	110	54705	30594	106	-46	91	0	-4	80	0	-285	437	0	1.09046
110382	78484	87	60426	42206	89	29343	20578	85	-35	121	0	-1	49	0	227	387	0	1.09856
54950	37983	89	47591	34024	81	16271	11346	54	55	92	0	39	90	0	456	642	0	1.10565
235431	114534	114	191368	99531	114	74056	37026	112	-151	71	0	-25	73	0	73	422	0	1.10868
87187	60805	89	56316	39796	86	26650	18812	70	-111	59	0	54	63	0	-422	68	0	1.11172
117151	80377	92	63294	44210	89	37463	26094	88	-177	21	0	-51	68	0	-91	552	0	1.12488
166471	95498	117	132314	76450	106	45995	27314	101	-121	98	0	-78	42	0	129	760	0	1.13298
98085	66807	89	74216	50985	89	32690	22604	85	101	113	0	-34	38	0	132	435	0	1.13501
93799	61119	91	63903	39635	90	31580	18776	87	99	88	0	-9	54	0	-472	196	0	1.14311
132109	79344	101	109921	66040	101	35091	21590	95	-82	33	0	-21	29	0	29	178	0	1.14918
217388	111999	117	162051	85996	111	67195	35999	108	-58	76	0	119	90	0	-1326	340	0	1.14918
111615	71230	93	111954	73676	95	40445	24914	90	208	151	0	-125	35	0	-11635	0	0	1.1502
69761	49828	86	36606	26153	81	14117	10088	52	-78	155	0	-20	38	0	-247	87	0	1.15931
25378	17738	70	21177	15637	65	6038	4163	42	55	99	0	51	70	0	-765	0	0	1.16032
187279	109418	108	127539	73878	107	45474	26244	101	105	103	0	10	99	0	-354	188	0	1.17348
256764	123997	131	173037	80093	122	62810	30420	118	-195	90	0	-81	49	0	341	543	0	1.17956
69618	45752	97	61964	40891	89	20001	12922	66	104	97	0	-1	80	0	45	325	0	1.18867
128188	87887	94	85242	59594	91	32395	21966	88	110	153	0	-24	25	0	-281	464	0	1.1907
83123	57663	89	57091	40698	86	18129	12810	56	173	156	0	37	64	0	-103	514	0	1.19677
71506	49685	86	43352	30903	83	24492	17357	73	-67	81	0	74	95	0	-2544	0	0	1.19778
148351	86008	103	127070	74737	104	48275	28916	99	-31	141	0	-12	38	0	217	611	0	1.1988
75396	52143	87	52294	37874	83	22214	15672	68	-60	79	0	-13	87	0	8921	3934	86	1.19981
128855	78945	101	146929	94764	101	40695	24705	94	115	165	0	78	103	0	-258	334	0	1.20285
41988	29243	77	30726	22113	77	15137	11437	52	-114	67	0	80	94	0	-785	314	0	1.20386
148909	89500	102	121597	73532	100	45558	25687	96	-24	95	0	-59	33	0	-656	411	0	1.20487
273415	134233	128	238165	111755	120	89676	42390	116	-110	85	0	-75	47	0	-3745	0	0	1.20588
30117	20363	77	18405	13487	58	10637	7340	50	-79	49	0	51	98	0	-495	681	0	1.2069
72082	51129	88	49792	35546	85	20162	14228	59	-10	109	0	102	94	0	-99	469	0	1.20791
50210	34606	89	34178	24951	79	18179	12597	58	74	142	0	-12	79	0	177	434	0	1.21702
113880	78756	92	52581	37470	87	28080	19759	76	-166	27	0	-81	41	0	-278	413	0	1.21803
270196	136573	123	154653	80492	115	57528	29704	110	133	111	0	-80	30	0	-481	170	0	1.21905
155464	96122	105	87580	53033	102	48680	30201	98	-262	29	0	3	90	0	588	662	0	1.22816
172598	104906	104	114195	69541	101	43893	27286	98	29	115	0	40	68	0	-438	121	0	1.23626
169158	93031	111	120304	69548	105	48905	27386	101	58	180	0	8	70	0	-170	497	0	1.2393
122964	81874	93	104191	69716	93	34301	22474	89	-268	137	0	104	83	0	-9507	0	0	1.2393
59133	41647	86	45543	32363	82	16807	11542	57	57	119	0	-12	64	0	117	472	0	1.24132
137990	90390	109	113009	75236	97	29856	19838	85	10	81	0	-96	51	0	-54	305	0	1.24638
47559	35980	76	29056	21279	76	19989	14710	60	-12	40	0	60	95	0	170	373	0	1.25043
83779	59042	84	34930	25452	83	17824	12658	57	2	123	0	73	82	0	-2337	0	0	1.25145
125729	87101	93	54998	38887	89	27522	19693	74	178	124	0	13	74	0	-373	200	0	1.25448
144503	92569	100	92169	57666	100	38522	23514	95	145	147	0	62	65	0	-379	437	0	1.25651
103416	66965	99	87143	58859	92	32944	22337	87	15	101	0	74	75	0	-124	157	0	1.26866
113261	72723	102	80453	50313	95	32921	21210	91	168	177	0	14	52	0	685	1009	2	1.2717
27246	20570	65	20263	15000	60	13668	10518	49	115	155	0	-12	48	0	-481	349	0	1.27271
80683	51673	84	30566	19761	83	2083	1374	18	-124	59	0	37	76	0	-1632	348	0	1.27271
142310	84809	103	106621	63854	102	43881	25771	99	50	143	0	24	52	0	-442	120	0	1.28486
109826	70187	97	76216	46868	94	35058	22122	90	-41	110	0	-9	92	0	-693	186	0	1.28587
309434	143952	127	230678	110266	128	85651	42306	124	-50	99	0	-15	69	0	1001	724	0	1.28992
45333	33247	76	22554	16670	67	13480	9665	53	39	107	0	38	72	0	-482	463	0	1.29093
155903	103433	99	104734	70128	96	45852	31424	93	118	187	0	138	100	0	-1803	0	0	1.29195
19038	14546	58	16102	12064	54	10130	7463	48	-61	103	0	-12	44	0	-3918	0	0	1.29195
132326	91118	93	57079	39759	91	34216	24597	88	67	103	0	233	115	0	150	463	0	1.29296
48950	36352	78	23646	16992	67	18738	13621	59	38	122	0	-38	91	0	-2343	0	0	1.29397
79349	53437	90	63928	41306	87	30877	20253	84	-110	58	0	-109	25	0	-371	264	0	1.296
118725	82615	98	66858	47118	90	26278	18398	73	-93	101	0	121	144	0	-112	795	0	1.30207
91739	65025	87	44255	31845	85	23411	17297	65	-157	128	0	-96	27	0	-554	281	0	1.3041
168527	107788	108	132572	87323	102	54722	36374	99	144	128	0	-45	29	0	-509	100	0	1.30511
146605	85242	100	110216	65143	103	46188	27449	99	27	127	0	74	83	0	-121	309	0	1.30916
16999	13917	50	18126	13628	58	6016	4489	40	-33	119	0	18	75	0	-44	397	0	1.31422
38322	28443	76	25688	18912	70	13529	10245	52	15	114	0	-10	40	0	-316	452	0	1.31523
85834	56776	92	77712	49273	91	30841	19705	86	53	133	0	-33	79	0	-5	367	0	1.31827
53662	39877	78	32233	23679	79	17013	12609	55	-63	141	0	-73	45	0	-75	345	0	1.32333
128232	77671	103	104538	65121	98	37487	22654	93	92	138	0	22	34	0	-619	476	0	1.32738
56350	41222	84	42978	31004	80	18509	12975	58	98	219	0	23	39	0	-233	213	0	1.33042
82444	60491	86	41874	30108	83	26890	19374	68	185	205	0	84	88	0	-1491	0	0	1.33042
33968	24166	76	33985	25072	74	9030	6544	47	-95	46	0	49	90	0	-53	2659	5	1.33143
32890	24474	64	28800	21515	74	9147	6466	45	105	111	0	-24	40	0	-487	12	0	1.33346
22890	16671	68	17807	13315	56	8473	6380	44	-109	60	0	8	64	0	-390	290	0	1.33447
33883	24846	71	15392	11476	52	9790	7096	48	38	65	0	21	67	0	-127	424	0	1.33548
220610	126564	115	205688	124426	109	62497	35671	105	69	117	0	75	74	0	39	309	0	1.33751
253742	119942	126	214892	96698	122	89527	42951	117	-55	104	0	-48	68	0	-525	224	0	1.33953
50204	35950	90	19406	14465	58	18308	13393	57	-77	97	0	54	90	0	556	811	0	1.34865
97132	69143	93	42738	30900	84	23713	16831	64	494	258	0	-71	11	0	-20	346	0	1.35067
384138	175950	147	319477	157599	139	144220	69180	138	-150	85	0	-67	69	0	-475	422	0	1.36485
66019	46375	86	35839	26157	82	19260	13951	60	-156	145	0	42	60	0	-416	449	0	1.36788
157262	92395	99	111622	65581	103	42763	24146	100	-182	61	0	-11	45	0	180	314	0	1.36991
122294	75537	109	74052	45681	96	31643	19645	88	39	86	0	-65	87	0	-585	316	0	1.37193
93074	57772	103	61452	38143	91	29611	18574	79	-199	42	0	-77	49	0	-2105	0	0	1.37193
30749	20108	79	17896	13483	56	11006	7973	47	-141	64	0	-87	57	0	101	466	0	1.37396
153959	95131	101	118454	72561	102	44289	26849	97	-181	73	0	20	84	0	155	625	0	1.37598
176158	104326	103	103450	61095	101	54554	31066	99	18	146	0	108	79	0	-5624	0	0	1.37598
129672	76203	103	107658	65488	99	37517	22772	94	206	134	0	10	56	0	-2778	0	0	1.37699
44574	32965	77	29469	21992	71	12891	9360	51	1	84	0	-40	61	0	-5014	0	0	1.37699
29745	21186	72	25429	18507	68	9913	7501	44	-197	55	0	-96	78	0	-1139	0	0	1.37801
42621	30815	80	38259	28002	78	11640	8433	49	197	200	0	285	214	0	-828	158	0	1.37801
181276	109098	102	140461	86749	101	60784	35909	100	-72	68	0	12	52	0	261	376	0	1.38914
220549	126952	114	184396	107459	113	69359	38885	109	36	129	0	7	68	0	-142	373	0	1.39522
226430	126744	111	153590	89620	110	66450	37355	106	53	133	0	-47	76	0	21	265	0	1.39927
166720	96424	117	127786	78558	104	57262	34023	100	-171	30	0	12	83	0	253	391	0	1.40332
146982	87214	103	104458	65621	100	45380	27008	97	-112	129	0	36	97	0	664	773	0	1.40939
78706	51489	92	60943	39121	90	24669	14756	73	22	106	0	45	64	0	-153	225	0	1.41142
203246	116060	109	131626	75557	106	59430	33472	103	98	160	0	-35	42	0	-346	168	0	1.41446
69815	49025	84	49999	33943	86	26346	18042	67	160	192	0	37	63	0	291	865	0	1.42053
81950	59199	86	47706	35211	82	23486	16412	69	-116	71	0	-29	23	0	-1877	77	0	1.42154
194902	113924	105	93526	51586	104	65251	38127	101	-162	105	0	13	65	0	-7736	0	0	1.42154
51448	38053	77	32196	23559	78	19063	13338	60	-15	58	0	16	55	0	-1453	63	0	1.42256
66643	46355	96	43123	31609	83	19990	14315	64	111	96	0	84	63	0	53	570	0	1.42559
84527	54787	93	65023	41298	91	24310	16116	73	92	215	0	-6	66	0	144	439	0	1.42964
191229	111430	111	160802	98070	106	48617	28919	100	56	163	0	-44	78	0	-730	184	0	1.43167
100714	72042	87	55436	40035	87	31626	22633	85	-38	44	0	-62	42	0	-653	282	0	1.43268
138016	92220	93	99310	64652	97	48220	31834	93	21	81	0	-70	63	0	-199	584	0	1.43369
60620	42986	86	65991	49400	83	15168	11468	51	107	209	0	-83	48	0	-443	287	0	1.44078
137821	96265	92	101648	72050	92	32885	22745	87	-12	81	0	-92	37	0	-68	214	0	1.45293
195157	107465	112	127697	73935	107	62784	34978	104	59	121	0	-12	65	0	-593	277	0	1.45698
113660	81862	90	57088	41363	86	39251	28301	85	-99	30	0	-21	63	0	-406	299	0	1.46204
22465	15706	76	19462	14593	59	6964	5510	40	-16	62	0	19	115	0	752	889	0	1.46407
170776	104643	100	108637	65215	101	35427	21594	96	-194	99	0	66	102	0	20	388	0	1.46609
100189	70704	90	70151	50904	87	30115	21500	83	32	83	0	30	60	0	-59	519	0	1.47521
96871	60432	95	69505	43204	92	26657	16693	75	58	132	0	-17	50	0	-524	120	0	1.47824
34781	24980	69	25212	18929	68	9792	7483	45	-8	64	0	26	66	0	30	585	0	1.47926
51968	38816	75	37431	27946	78	15337	11311	52	-58	189	0	47	83	0	-579	238	0	1.48634
18841	15398	50	21025	15796	61	9626	7208	44	-72	27	0	-104	54	0	541	323	0	1.49748
82986	57739	89	46521	33596	84	27852	19956	77	-248	28	0	-26	76	0	293	755	0	1.49951
146638	97198	101	54567	35509	96	13789	9101	55	134	118	0	151	98	0	-270	268	0	1.50457
184257	110076	110	139765	84296	103	40849	25363	99	149	168	0	106	101	0	-161	362	0	1.52583
118562	83698	103	73944	52954	89	28176	19392	77	99	154	0	-92	67	0	0	526	0	1.52684
115175	71287	97	80257	49322	96	32013	19157	89	3	122	0	-80	65	0	646	484	0	1.53393
299454	148062	122	215239	110047	121	99902	50328	118	-93	105	0	90	61	0	228	779	0	1.53798
129730	83111	99	113337	75325	97	35140	22838	93	-27	101	0	0	59	0	-142	296	0	1.54507
74822	48146	87	57710	37584	88	24081	15373	76	-17	205	0	103	67	0	-2829	0	0	1.54507
43975	32597	66	27154	20783	64	11791	8926	48	-41	119	0	22	108	0	-2704	0	0	1.54507
36387	27269	68	20402	15373	61	11174	8220	47	18	66	0	-55	88	0	-377	492	0	1.54608
125048	88230	94	121510	88805	93	41839	30802	89	58	173	0	20	59	0	-479	187	0	1.54912
45438	34918	65	31949	23807	77	9650	7250	45	87	189	0	-105	53	0	-625	220	0	1.55317
151050	105963	95	68616	48664	91	35373	25525	89	-226	62	0	-20	51	0	-399	65	0	1.56431
106550	66281	105	76848	48156	93	36611	22552	91	45	125	0	35	63	0	-166	621	0	1.56734
116001	82468	96	81925	59111	88	29298	20675	84	14	115	0	22	66	0	-559	164	0	1.56836
41673	31611	77	31027	23318	76	11127	8325	47	-79	64	0	23	71	0	-372	261	0	1.57038
124244	86597	93	50960	36076	89	34551	24614	88	132	116	0	-26	54	0	-24	237	0	1.57241
129007	87090	95	85085	56966	95	40270	27437	92	72	166	0	-50	71	0	-79	880	0	1.57544
186233	116272	101	153615	95007	103	727	516	0	-2	77	0	73	83	0	454	472	0	1.58253
155537	95848	101	123095	78111	102	40895	25030	98	46	120	0	28	65	0	49	397	0	1.58354
206880	111745	112	142715	82145	107	59162	32000	103	-59	158	0	-125	33	0	-356	256	0	1.58557
221993	123081	112	159776	92316	107	56967	33623	102	37	117	0	-8	72	0	-123	287	0	1.58962
88721	66264	88	55075	40797	83	28754	20869	72	-126	67	0	35	80	0	179	639	0	1.59266
38176	28087	76	30164	22798	74	10251	7877	46	-12	63	0	-7	35	0	4	164	0	1.60582
40848	29575	76	31207	23465	77	15162	10991	54	-64	59	0	-16	67	0	-524	194	0	1.60683
42390	32155	84	22978	17589	66	12564	9717	50	-109	66	0	-178	0	0	27	700	0	1.60987
125244	90623	93	51016	37378	87	28116	20014	72	104	85	0	-51	64	0	82	545	0	1.61493
50735	38651	70	25919	19481	70	14047	10625	50	-136	72	0	-17	63	0	-365	427	0	1.61594
29704	22927	71	14483	11051	51	9099	7049	41	-74	34	0	17	70	0	-163	311	0	1.62911
47762	35863	78	25425	19315	67	13722	10212	51	114	173	0	-9	34	0	-197	115	0	1.63113
29219	22972	59	32961	25090	73	10237	7358	46	-5	106	0	106	59	0	-1161	89	0	1.63214
37386	27894	80	32804	24749	75	11625	8832	47	-22	119	0	1	91	0	248	545	0	1.63417
154909	97108	99	99322	60130	98	38313	24039	95	-1	57	0	52	67	0	-143	403	0	1.64126
75425	54639	96	33056	24910	81	24351	17677	63	215	117	0	-45	34	0	-272	257	0	1.64531
142102	100403	93	75793	55695	91	32424	23609	88	-115	69	0	124	104	0	-269	463	0	1.65037
83307	61231	85	53451	39541	83	25158	18784	63	36	106	0	7	55	0	-1263	204	0	1.65138
156243	99325	99	94742	59687	96	32361	19738	90	-25	101	0	50	65	0	483	590	0	1.65341
29334	20518	65	28249	21402	73	9632	7499	45	128	121	0	155	110	0	-172	305	0	1.65644
21463	15767	69	86125	65553	73	3759	2832	31	100	118	0	78	82	0	-580	134	0	1.65746
210601	120186	109	142336	85684	107	57638	33706	104	-237	99	0	-61	37	0	351	406	0	1.65746
67146	42761	96	36884	22917	96	22088	14433	96	-51	44	0	5	88	0	270	351	0	1.65746
68382	53411	78	44797	33672	80	15557	11341	53	-42	205	0	-93	34	0	88	267	0	1.66758
60294	44431	78	40868	30723	80	17721	13533	57	10	121	0	-59	64	0	-101	294	0	1.67062
116732	81002	91	52977	38360	87	38319	26642	88	105	104	0	27	62	0	-109	442	0	1.67568
44670	33082	71	32762	24690	76	14140	10145	50	153	143	0	-20	61	0	-2820	0	0	1.67669
107436	78105	90	50627	37532	84	27408	19330	71	-38	112	0	8	67	0	136	528	0	1.67771
35916	27490	64	27794	21087	73	11157	8478	47	-193	0	0	124	94	0	351	578	0	1.67973
71688	52476	90	46553	34587	81	18200	12826	59	-113	79	0	95	81	0	-211	126	0	1.68277
21267	16245	62	18701	14454	55	8606	6799	43	-56	80	0	116	116	0	-226	214	0	1.68682
53939	39065	82	19846	14957	57	15696	11553	52	121	141	0	-53	59	0	-303	192	0	1.68986
56977	40381	89	28561	21445	71	8956	6704	44	-55	71	0	-71	40	0	462	571	0	1.69087
30941	23727	72	25847	19978	71	9425	7100	46	32	113	0	13	59	0	-106	416	0	1.69289
172733	99333	103	130460	75764	106	48133	28016	101	29	102	0	28	83	0	-619	182	0	1.69998
38072	30097	75	36531	27470	75	17072	12754	57	36	149	0	-48	35	0	-3080	0	0	1.70099
51297	37795	77	35895	27276	77	15401	11235	54	94	109	0	83	81	0	184	713	0	1.70302
27582	20918	72	19231	15045	55	11618	9192	47	-87	59	0	48	97	0	-267	161	0	1.70909
141717	99244	92	85842	61114	91	36927	26209	88	56	112	0	-123	38	0	-939	376	0	1.70909
209028	116850	109	210125	135308	108	87985	53315	105	-46	103	0	9	62	0	-1568	117	0	1.71011
152627	102050	103	126771	85405	98	45020	29403	93	-142	101	0	-47	44	0	-13	447	0	1.71213
84640	61649	85	66628	48849	85	24658	18017	69	99	97	0	-10	75	0	-911	172	0	1.71416
271688	147190	118	248452	141713	116	88185	50771	111	26	85	0	50	65	0	-2262	0	0	1.71416
270751	148163	122	227939	133012	121	73850	41535	116	-16	130	0	120	126	0	-1809	28	0	1.71517
140283	86385	108	103690	64807	97	40553	24437	93	211	90	0	34	65	0	20	596	0	1.72934
223709	127896	105	148342	86879	105	65976	37717	103	-151	64	0	-186	21	0	-336	283	0	1.73238
135405	88103	105	93547	61592	96	43513	28550	92	-172	82	0	64	87	0	706	824	0	1.73846
192017	114112	102	130098	78038	104	52449	30024	100	197	276	0	60	64	0	-3323	0	0	1.73947
44688	32565	87	27320	20457	68	16925	12941	55	54	86	0	-9	63	0	-36	285	0	1.74251
50042	36618	84	33054	24604	77	17390	12784	55	66	66	0	25	68	0	71	673	0	1.74858
95739	71870	92	53132	39399	83	23790	16747	69	-142	56	0	-29	57	0	237	373	0	1.76984
79442	54852	93	54777	37386	87	26809	18366	72	80	92	0	-1	89	0	20	271	0	1.76984
194676	116865	104	136720	80182	105	56547	32129	101	42	212	0	-57	47	0	-528	159	0	1.77187
23159	20416	54	25340	19967	61	8551	6885	43	-105	23	0	-1	57	0	-6785	0	0	1.77187
105794	76593	90	69908	51135	87	27605	20114	72	-13	71	0	42	77	0	-852	515	0	1.77288
148882	95592	107	109167	70800	98	37487	24446	93	-138	58	0	-41	94	0	-130	555	0	1.77997
25877	19409	68	24477	18753	62	8923	6721	43	-7	73	0	56	54	0	-4798	0	0	1.77997
30912	25224	69	22547	17590	59	9475	7194	43	-140	18	0	-20	60	0	-5201	0	0	1.77997
23379	19947	46	20071	15344	57	8449	6520	42	13	111	0	-84	9	0	-2165	0	0	1.78098
18956	15550	48	20412	15864	61	10254	7931	46	-54	146	0	-34	32	0	-652	274	0	1.78098
18252	14556	47	14082	11175	49	4412	3342	34	-42	102	0	-93	20	0	-123	164	0	1.78402
46166	35711	74	32214	24453	75	14898	11392	51	-91	86	0	-45	20	0	763	779	0	1.78807
59099	44224	80	23385	17707	62	14820	11362	50	-119	114	0	45	45	0	-512	160	0	1.79313
17289	14262	57	19526	15160	55	8056	6074	43	-186	13	0	49	93	0	281	475	0	1.79516
164011	103001	102	127374	81680	101	42141	26701	97	8	129	0	52	77	0	-464	204	0	1.79718
85311	64007	86	47191	35502	83	21208	15144	59	127	117	0	-88	72	0	257	697	0	1.80427
64005	48313	84	40660	30321	79	13225	9828	50	-67	99	0	78	82	0	383	512	0	1.80933
28588	22223	68	22159	17371	62	9886	7648	45	-194	34	0	123	107	0	559	458	0	1.81136
169538	106150	112	130502	79991	102	43424	25945	97	-40	80	0	103	80	0	-47	399	0	1.81338
135618	91482	107	97317	68207	94	38057	25381	90	172	142	0	-19	47	0	1099	1110	5	1.81743
73462	55263	73	46788	34930	82	19620	14376	63	-49	108	0	110	122	0	-529	375	0	1.81844
92109	62124	88	69187	46041	88	32448	21027	85	26	143	0	-28	51	0	249	858	0	1.82452
57952	44081	78	42293	32052	78	18460	14042	56	127	170	0	-49	26	0	-1218	190	0	1.82452
35761	26711	71	26310	20451	68	10158	7940	47	20	66	0	9	60	0	348	442	0	1.83768
83477	58460	87	61796	43067	87	28979	20071	84	-101	50	0	-35	60	0	510	1096	5	1.84477
25114	18977	66	23047	17989	62	6603	5096	39	315	176	0	-90	20	0	-308	288	0	1.84781
141292	97566	99	75984	54290	91	35144	24265	89	114	171	0	15	132	0	-320	235	0	1.85287
53317	39503	80	35726	26425	78	17804	13600	55	63	104	0	-7	105	0	-258	197	0	1.86907
171059	103407	104	100301	60766	103	49967	29934	100	26	134	0	22	54	0	-180	521	0	1.87211
19246	15745	48	22318	17554	60	9844	7553	46	-59	122	0	-113	21	0	-3855	0	0	1.87312
179600	116871	107	144664	99396	98	52275	35703	95	-3	101	0	-119	14	0	-90	488	0	1.88729
84529	62660	83	45628	34132	83	25780	19516	70	122	155	0	19	90	0	493	1252	8	1.88932
138562	91014	100	82413	54170	93	29583	18997	81	-31	50	0	27	96	0	-1323	0	0	1.89033
22205	16680	59	17260	13241	54	1908	1505	19	-41	103	0	-6	65	0	417	586	0	1.90147
77698	59698	81	44182	33451	80	24372	18636	64	-146	40	0	2	94	0	87	465	0	1.90248
62007	45403	80	36997	28099	79	19041	14461	57	27	120	0	-13	84	0	-190	281	0	1.90451
143996	87667	99	88061	55080	97	46310	27837	95	-86	57	0	23	79	0	-341	127	0	1.91362
268778	137179	127	228365	121122	121	77360	38707	117	-14	129	0	-55	34	0	-840	270	0	1.91564
206078	129719	113	153066	95245	103	39197	27209	98	56	168	0	-124	78	0	236	328	0	1.91969
85494	62884	93	53041	39837	84	28411	20471	78	-58	114	0	11	76	0	-336	564	0	1.92071
142746	94816	96	98908	66473	95	38341	25050	91	54	64	0	-44	91	0	565	776	0	1.92273
134984	83698	96	96856	59927	97	47052	28937	93	-133	22	0	-7	76	0	9	513	0	1.92678
18295	14799	46	17829	13845	55	6844	5516	39	-43	49	0	-5	123	0	-511	61	0	1.92881
149685	91733	100	105066	66429	98	48263	31212	94	100	98	0	62	91	0	-917	192	0	1.92881
130828	88730	97	95801	64173	92	34297	22268	88	213	144	0	-21	90	0	125	403	0	1.93083
50182	36711	78	49609	34443	80	16544	11423	55	100	160	0	-5	45	0	-712	199	0	1.93184
68283	50724	82	54547	41961	80	20781	15764	58	-19	89	0	62	71	0	-374	125	0	1.93286
140629	90837	100	108888	71957	95	38643	24221	93	-49	103	0	-16	50	0	-2669	0	0	1.93387
56021	42677	76	24722	19113	65	19714	14823	58	-64	69	0	28	60	0	-181	921	0	1.93488
211533	130199	109	183959	116957	104	82691	53509	103	-119	50	0	-37	61	0	-450	141	0	1.93893
50825	39068	75	30757	23859	76	15788	11873	54	-78	54	0	48	38	0	-210	431	0	1.94197
107869	77107	91	58966	43747	86	26263	18116	72	92	134	0	-114	35	0	-421	206	0	1.94399
37278	28233	74	28958	22524	73	7292	5531	40	94	146	0	-76	14	0	-374	500	0	1.95817
177737	108392	103	113112	71602	100	49889	31403	97	45	142	0	-45	49	0	294	456	0	1.96222
146137	93416	97	106134	67167	96	42540	25841	94	-4	184	0	25	66	0	-10110	0	0	1.96323
173166	108680	106	140063	89944	101	52161	32800	98	-252	61	0	88	75	0	328	468	0	1.96728
83130	58528	83	78925	55077	85	28309	19518	76	52	112	0	54	89	0	-552	109	0	1.96829
134917	84314	97	112745	70115	97	46428	29538	93	-52	49	0	7	65	0	-3839	0	0	1.96829
147016	96422	96	93725	60422	95	35276	23462	90	16	113	0	-30	50	0	-8891	0	0	1.96931
36091	26853	75	22400	17162	62	8705	6722	43	-102	78	0	38	41	0	-59	323	0	1.97234
123908	84324	91	75902	50983	91	46669	31080	90	37	95	0	86	77	0	68	521	0	1.98044
81379	56018	92	60896	42091	87	22923	15879	66	-10	109	0	5	46	0	-445	101	0	1.98348
61145	47022	79	52767	40943	81	14838	11033	53	96	115	0	-67	64	0	-673	0	0	1.98551
30972	24850	54	22515	17469	59	11681	8865	46	3	100	0	-3	58	0	614	800	0	1.98652
179749	106222	105	144579	88302	107	56764	33098	103	-3	111	0	3	69	0	-406	374	0	1.99361
71692	55251	83	50336	38733	80	21807	16528	61	4	53	0	-75	8	0	-454	496	0	1.99462
56869	41544	89	31910	24783	77	16976	12620	55	-182	88	0	-49	47	0	-287	234	0	1.99664
42391	31998	86	29058	22657	74	14956	11457	53	-94	79	0	-127	59	0	-366	184	0	2.00272
65052	50326	78	40238	31004	79	25175	18983	66	87	116	0	-4	44	0	667	1139	7	2.00474
41385	33444	55	25798	19968	70	8273	5928	44	131	167	0	-18	26	0	-307	164	0	2.00677
154214	108013	99	91221	62681	92	36951	24725	89	11	64	0	17	74	0	-137	334	0	2.00981
82723	58821	76	83994	56886	89	28907	19455	85	-93	66	0	14	78	0	456	652	0	2.01284
118917	85557	88	77373	57605	88	36590	26472	85	-42	87	0	-43	66	0	-583	304	0	2.01284
70077	53343	90	36113	28110	79	20494	15682	58	-50	107	0	113	89	0	-30	331	0	2.01588
45545	32641	80	26271	20226	71	14657	10910	52	-72	58	0	32	66	0	-373	35	0	2.02297
22876	18719	64	20110	15894	57	9159	7315	44	101	93	0	14	84	0	-44	265	0	2.03613
48288	38080	76	25546	19839	69	15367	12066	50	-190	20	0	-46	63	0	-351	184	0	2.04221
34966	26400	76	26679	20558	68	6146	4787	36	-32	115	0	30	48	0	-54	397	0	2.04322
68758	51893	89	43897	33569	80	16862	12699	54	-114	73	0	-4	44	0	137	803	0	2.04423
60390	45708	72	30354	23649	76	15708	11715	51	129	124	0	-65	33	0	-55	255	0	2.04626
35025	26255	79	27954	21599	73	12458	9805	47	158	151	0	53	88	0	-364	278	0	2.04727
144893	92674	100	84792	52605	95	40336	26142	93	135	137	0	58	109	0	146	501	0	2.05334
206865	119156	104	115204	66034	105	58693	33166	102	185	156	0	27	56	0	-4221	0	0	2.05334
137502	96899	97	83244	60471	90	39755	28398	88	183	109	0	4	54	0	-1867	21	0	2.05435
244554	134694	118	166285	96056	112	61939	34658	107	149	136	0	39	92	0	363	506	0	2.05739
124831	91026	90	103497	76888	89	22281	16372	60	98	180	0	58	58	0	0	702	0	2.05942
89464	63619	86	61021	40457	87	29860	20090	85	97	141	0	-24	36	0	-7580	0	0	2.05942
132696	82457	97	108789	68954	98	35467	22231	93	-35	36	0	-4	49	0	-138	570	0	2.06245
112545	82809	90	71747	53795	87	33081	24709	83	-119	93	0	-99	50	0	-1874	0	0	2.06347
115519	80752	92	86752	61968	91	28807	19937	79	53	236	0	52	93	0	-404	317	0	2.06549
266489	142916	127	168847	92039	127	78747	42932	112	692	455	0	405	305	0	-280	262	0	2.06549
71442	43376	99	89356	57826	99	5351	1864	63	1690	953	0	1223	764	0	183013	175483	52	2.06549
38542	31017	61	32103	25901	66	11671	8828	46	0	121	0	75	90	0	-12486	0	0	2.06549
63413	48877	79	24513	18986	63	19803	14392	62	-58	45	0	-17	60	0	99	275	0	2.06752
59377	46510	67	40518	31024	79	18952	13991	55	46	88	0	27	64	0	-716	0	0	2.0827
189038	114360	104	89396	53508	101	50126	30214	98	-109	87	0	-106	50	0	-2537	140	0	2.0827
48165	37764	75	30471	23619	74	12552	9673	46	-230	7	0	115	73	0	510	862	0	2.08574
18860	16140	48	18616	14667	54	6907	5341	40	70	104	0	-40	28	0	261	460	0	2.08675
29380	22237	73	23822	18558	62	9436	6861	45	110	121	0	46	68	0	56	539	0	2.08777
22884	18816	56	16024	12463	54	8137	6359	41	-112	73	0	-3	79	0	-42	700	0	2.09182
52652	40320	82	22923	17814	62	15796	12318	53	85	109	0	-54	37	0	-463	262	0	2.09789
22884	17848	52	23856	18591	65	8747	6770	42	-225	10	0	16	77	0	-195	586	0	2.09992
124668	87772	97	95994	69402	90	34449	25134	86	141	93	0	9	43	0	-563	179	0	2.10802
249721	138853	107	180247	103647	110	82118	46617	106	-50	75	0	33	63	0	-507	234	0	2.11004
38996	30369	73	24930	19788	61	13610	10553	48	-91	69	0	-19	63	0	-8763	0	0	2.11004
43382	33251	79	24293	18721	63	14468	10881	52	-48	93	0	43	88	0	137	328	0	2.11814
29136	22491	70	24584	19284	65	12983	9922	50	45	79	0	38	98	0	-505	73	0	2.11814
181546	107689	108	141357	83993	104	53543	32522	100	-93	79	0	-66	65	0	99	790	0	2.12017
128242	91571	92	90520	64485	91	37415	27133	88	-38	62	0	69	55	0	-340	276	0	2.12624
129999	88452	93	89673	61446	93	36565	23736	90	-35	74	0	-81	10	0	168	817	0	2.12928
114366	85943	95	86664	65889	87	32639	24040	81	46	76	0	55	67	0	478	754	0	2.13333
129023	93299	90	99373	72234	90	37557	25791	87	-95	46	0	54	57	0	355870	275607	104	2.13333
118828	79756	94	88571	58565	93	46360	29255	88	131	84	0	-15	52	0	96	628	0	2.13535
62581	48221	77	30514	23550	78	20742	15874	61	76	132	0	-20	63	0	-114	202	0	2.13839
44634	35709	65	28140	22213	69	15686	12192	51	170	160	0	24	66	0	-2126	167	0	2.13839
19490	16053	52	16882	13464	52	9793	7372	44	-237	5	0	13	124	0	527	689	0	2.14447
66360	50139	78	38662	29852	78	12558	9944	47	18	124	0	21	89	0	-559	242	0	2.14447
48513	39593	68	34573	27262	75	8428	6411	41	210	155	0	-31	54	0	-230	319	0	2.14649
48720	36745	77	37097	28701	76	17070	12766	57	95	113	0	-10	65	0	1879	1387	10	2.14649
26988	22090	50	24998	19471	68	11979	9398	45	-13	101	0	88	80	0	-138	268	0	2.15155
160572	104547	110	96336	64318	96	47785	30617	95	60	87	0	-14	83	0	-185	218	0	2.16168
41075	32148	70	26791	20647	66	14456	10883	53	74	118	0	109	96	0	329912	236292	74	2.16168
112833	80055	93	81488	57285	92	34549	23913	87	-170	71	0	-13	64	0	-3304	0	0	2.16168
102275	70043	90	77326	53774	89	26100	17888	73	180	166	0	63	123	0	-339	254	0	2.1637
25869	20280	71	23615	18769	66	7999	6348	41	-3	133	0	-6	50	0	160	376	0	2.16573
37024	28764	74	19140	15024	56	9066	6882	43	-63	89	0	-87	54	0	-163	218	0	2.17282
55410	40759	80	33843	25959	78	15922	12220	52	-46	120	0	-61	50	0	-331	325	0	2.17687
109206	76505	90	47035	32393	88	9647	6768	46	388	157	0	55	84	0	-277	118	0	2.18092
130963	87557	107	97177	65502	95	35445	23548	90	23	123	0	5	78	0	-153	299	0	2.18699
110798	82494	87	73753	55650	86	23359	17964	65	3	96	0	-44	78	0	-496	381	0	2.188
104219	78047	87	55421	41802	85	25041	18639	63	5	65	0	-47	24	0	-129	453	0	2.19104
93147	71404	83	66887	51297	83	28284	22105	77	-95	114	0	-37	24	0	134	259	0	2.1961
128895	85911	97	96678	65645	94	31291	20599	83	16	90	0	-1	45	0	-1149	416	0	2.19712
65136	43507	89	97661	59654	93	17067	10886	63	121	129	0	73	76	0	-198	372	0	2.19914
45637	34482	75	36141	27541	77	5063	3786	36	-10	81	0	-87	27	0	-153	515	0	2.20015
129765	91309	100	101068	70495	91	38025	25997	87	145	159	0	17	58	0	-2	289	0	2.20319
120731	80515	94	104724	73652	94	39132	27962	90	-52	104	0	149	142	0	-248	185	0	2.20623
85314	63663	93	28449	22055	75	8608	6795	42	102	159	0	1	78	0	-1136	0	0	2.20724
86230	59193	94	60552	41115	86	22321	15287	63	41	65	0	-60	31	0	-603	65	0	2.21129
42918	34302	76	20139	15863	58	7764	6068	39	61	114	0	-7	39	0	-260	126	0	2.21129
144760	103597	104	72058	52979	91	31878	22688	81	-172	100	0	32	73	0	-202	144	0	2.21433
19142	15667	57	21729	17568	61	7584	5817	42	-100	97	0	9	57	0	-204	52	0	2.22142
171618	104779	103	111760	70840	99	51118	31805	98	-174	109	0	121	90	0	-274	416	0	2.22344
85055	61009	97	57293	40361	97	19296	12597	97	693	565	0	472	380	0	531	508	0	2.22344
47133	35659	79	38457	30281	76	13233	10247	48	-51	128	0	13	62	0	-523	77	0	2.2285
58759	45156	90	41078	31839	77	13633	10305	48	-117	146	0	-36	72	0	-448	123	0	2.23154
200829	119258	114	143098	95217	99	62113	36321	99	-59	48	0	8	61	0	51	399	0	2.23458
109429	81568	86	81706	60828	86	41040	29221	84	-101	80	0	-5	79	0	-9990	0	0	2.23458
30725	23436	76	37513	30253	72	10453	8335	44	-160	89	0	140	89	0	570	502	0	2.24065
162702	105773	96	122899	81526	97	38020	24476	92	48	160	0	160	92	0	-1117	93	0	2.24065
61219	47393	85	43084	33456	78	10188	7940	45	-37	61	0	56	100	0	-1672	27	0	2.24167
33448	28696	48	18628	14922	55	10040	7949	44	-41	75	0	-24	68	0	-1817	0	0	2.24268
214219	127809	107	107499	63980	104	73876	43857	103	-17	127	0	-8	76	0	-518	113	0	2.24774
80411	59611	86	29010	22328	79	22500	17098	63	23	88	0	37	56	0	401	589	0	2.24977
98047	66040	102	71018	49404	89	30465	21013	86	146	215	0	55	97	0	-771	93	0	2.2609
34650	28661	55	25237	19770	64	6615	5482	39	157	151	0	-57	52	0	-281	140	0	2.26597
135299	94284	93	82021	56064	94	33957	23547	90	-102	34	0	-50	77	0	-2821	0	0	2.26597
29598	22396	75	26904	21137	70	9102	7354	44	34	79	0	-36	47	0	-190	188	0	2.27508
77419	52342	99	63047	42512	86	26291	17103	77	20	135	0	106	85	0	-512	197	0	2.2771
103391	78670	86	78155	60548	86	30133	22384	82	-155	153	0	65	84	0	-517	362	0	2.27812
172926	109464	112	82932	51033	98	36955	24548	92	-49	33	0	-24	50	0	-381	293	0	2.28115
59891	47118	73	33336	26270	76	22099	17026	61	57	120	0	47	61	0	-7320	0	0	2.28115
108428	78186	87	62553	47049	85	35999	25859	85	189	293	0	-77	99	0	-5527	0	0	2.28115
29663	22049	77	17492	14006	53	12283	9609	47	-132	74	0	-4	69	0	-87	308	0	2.28318
188299	110382	100	136024	80853	104	59603	35558	99	-155	79	0	-25	55	0	355	316	0	2.28419
34303	26802	70	22798	18248	64	10863	8520	45	7	91	0	-85	29	0	-391	124	0	2.28824
55993	42478	76	31920	24657	77	18389	14393	54	168	165	0	105	91	0	574	614	0	2.28925
123979	88168	97	100609	71262	90	30974	22018	79	-20	35	0	-73	40	0	-61	379	0	2.29229
99591	64480	90	76016	48638	90	32630	21530	86	70	66	0	182	118	0	185	305	0	2.29938
60997	47333	78	31256	24164	77	19177	15146	58	-73	116	0	43	62	0	179	521	0	2.30343
143996	99039	98	90653	60761	94	40941	28515	91	4	53	0	7	99	0	316	378	0	2.30748
111463	76985	104	88955	62249	93	34956	23636	89	22	100	0	89	84	0	-103	312	0	2.31355
128782	88499	96	78047	54035	91	40926	26819	89	126	95	0	38	121	0	-332	325	0	2.31457
52421	41558	76	26895	21380	71	17222	13389	52	109	171	0	-33	71	0	-279	488	0	2.31659
166008	113508	103	92321	62527	95	39463	25996	92	-121	88	0	16	49	0	-188	831	0	2.3176
57590	45385	76	37473	29889	77	16651	13230	53	-125	71	0	-39	74	0	-6265	0	0	2.3176
46129	34725	70	35822	27814	78	17306	12966	57	45	110	0	-98	36	0	686	619	0	2.32975
89497	69497	80	35040	27275	80	24247	18357	68	-2	62	0	17	63	0	-381	499	0	2.32975
111530	77736	92	85726	60352	91	29321	20766	81	202	137	0	-85	77	0	389	387	0	2.33887
55208	43487	80	29605	23181	75	20084	15613	57	198	134	0	-88	61	0	-308	230	0	2.3419
175875	94646	108	131233	69071	104	54025	28796	101	82	162	0	-91	58	0	-1735	71	0	2.34292
29132	22945	67	25769	20409	67	11317	8991	45	-91	123	0	70	110	0	173	412	0	2.34595
43296	34549	75	28964	22935	73	8014	6266	41	-108	76	0	-53	27	0	9	242	0	2.35
42310	33554	70	21886	17480	60	8515	6776	41	88	78	0	-43	58	0	-114	170	0	2.3581
42753	32450	77	31968	25008	74	14421	11321	48	70	86	0	89	106	0	-578	119	0	2.36114
34827	26293	69	28983	22669	72	14676	11379	49	-66	98	0	-3	58	0	-50	218	0	2.36519
124853	86551	100	75083	50635	88	29631	19811	80	38	193	0	141	75	0	398	290	0	2.3743
218446	129939	109	170663	100010	106	82478	50023	104	81	122	0	29	58	0	586	769	0	2.37835
264836	134682	111	205349	103718	113	106892	55726	111	-24	72	0	-5	76	0	354	408	0	2.3824
44901	35952	72	33340	26569	74	16731	13301	50	-248	31	0	103	100	0	-8855	0	0	2.3824
47038	36518	69	26648	21013	71	14956	11706	51	-180	18	0	86	114	0	-108	308	0	2.38645
20037	16094	56	18206	14777	53	7361	5496	40	-36	50	0	58	59	0	-235	169	0	2.39152
137194	87803	96	126491	84817	95	52284	35285	91	125	110	0	-34	47	0	-66	297	0	2.39354
196960	127142	113	126648	81864	99	43571	28325	95	112	144	0	28	78	0	-2722	0	0	2.39354
37212	28425	74	25286	20106	63	12764	10066	47	-144	137	0	21	59	0	-3073	0	0	2.39455
77243	59561	89	42371	33528	80	21004	16545	60	-99	65	0	-12	45	0	-842	140	0	2.39557
145264	97820	104	96561	64277	95	33318	22104	91	316	160	0	-51	81	0	-86	417	0	2.39962
184549	121133	98	113032	72472	99	45429	28082	95	188	155	0	-64	46	0	-8269	0	0	2.39962
28469	23834	58	31347	25507	70	10241	8035	44	19	152	0	-65	66	0	-4825	0	0	2.40063
162905	87253	135	118001	58751	133	58789	30672	129	82	140	0	-182	42	0	-1616	98	0	2.40164
121650	88145	90	82459	57482	90	35441	25137	86	-2	97	0	-77	36	0	-103	207	0	2.40367
36604	34245	46	27253	21787	71	12049	9275	47	194	111	0	-68	27	0	-625	0	0	2.40468
99866	69256	86	68581	45443	90	27234	18485	72	7	72	0	-12	59	0	630	414	0	2.41379
22634	17959	54	20355	15739	57	3860	3073	30	-59	87	0	15	68	0	527	775	0	2.41683
75139	58346	79	45622	35018	80	23523	17815	67	-3	90	0	-52	26	0	561	725	0	2.41784
101309	76818	83	67861	51042	85	23258	17027	66	-9	104	0	-68	25	0	-214	660	0	2.41987
252431	144878	115	175931	101849	114	86427	50009	111	104	115	0	-72	43	0	-1916	405	0	2.41987
167287	104475	99	134328	86273	101	46115	28747	97	-114	105	0	-34	44	0	218	440	0	2.43303
268319	142538	119	215772	110190	115	88546	47193	109	-86	76	0	120	101	0	-369	407	0	2.43404
34729	27632	73	21452	16988	58	12677	10218	47	-194	38	0	-16	52	0	-2227	21	0	2.43505
145887	88304	105	100573	65815	97	42042	25671	93	-60	82	0	-32	33	0	-267	149	0	2.44315
203688	125773	106	146314	94421	103	59610	37682	101	8	187	0	64	88	0	338	614	0	2.45227
26813	22640	57	20380	16794	55	11803	9546	47	-49	31	0	-45	37	0	-4658	0	0	2.45227
55284	41604	82	34720	27429	77	14910	11432	53	46	99	0	64	73	0	-745	49	0	2.45429
72159	57076	79	50753	39735	81	11087	8642	45	-47	92	0	-13	27	0	-51	420	0	2.46239
101457	71089	94	53685	35398	89	33999	23576	85	62	119	0	-9	62	0	1089	697	0	2.46543
131302	91639	94	90962	62569	91	41236	27817	87	-169	118	0	-73	19	0	65	598	0	2.46745
105741	72581	99	73993	51166	89	31527	21899	85	150	176	0	-16	77	0	162	656	0	2.47353
106996	76620	86	79589	55535	89	35115	24290	84	-69	47	0	80	128	0	166	468	0	2.47555
130322	84991	92	85162	54935	94	47759	32897	90	90	121	0	34	29	0	998	925	0	2.48062
36072	30501	60	18890	15265	52	14315	11529	48	88	171	0	-84	12	0	-7676	0	0	2.48062
40554	34181	53	28092	22694	73	12949	10477	46	78	79	0	22	48	0	-278	178	0	2.48264
25630	20302	66	19669	15795	56	7679	6144	40	-12	167	0	-51	21	0	-285	290	0	2.48568
134596	99345	93	84183	64136	88	39513	29066	86	20	187	0	-46	38	0	-284	145	0	2.49074
110766	84984	95	56967	43837	85	27199	19962	73	-133	53	0	-60	51	0	33	709	0	2.49378
23280	20013	51	26218	20855	68	9070	6942	43	7	124	0	-78	63	0	-259	313	0	2.49783
57481	45726	79	38705	30668	77	8659	6806	42	245	213	0	100	98	0	214	619	0	2.49884
156080	103108	102	95077	62358	98	44670	29157	95	159	139	0	-41	39	0	-461	268	0	2.50289
55912	44255	69	23734	18906	62	3350	2514	28	-154	113	0	129	123	0	256	738	0	2.51099
194569	123200	101	137724	90947	99	69488	45645	97	-60	119	0	-37	81	0	343	1139	6	2.51403
17364	14159	54	15949	12944	50	7758	6611	38	-97	49	0	-19	39	0	406	687	0	2.51707
49416	39784	78	27072	21872	69	14866	11816	52	-166	53	0	29	55	0	2	745	0	2.5201
136812	85323	95	134221	87965	98	39231	24805	94	-98	61	0	-15	51	0	-723	223	0	2.52112
139319	96601	95	87291	59221	92	35239	23728	88	-6	86	0	-7	74	0	16	318	0	2.52618
149292	95817	99	115265	74658	96	44300	27291	93	71	128	0	49	62	0	212	480	0	2.53023
27415	21852	65	20952	17013	60	8863	7927	38	-73	55	0	-33	52	0	-544	212	0	2.53225
55074	43244	75	16014	13004	49	11897	9873	46	67	141	0	24	71	0	-432	519	0	2.53225
54809	43766	76	29410	23316	76	13153	9782	49	60	173	0	-91	21	0	-330	109	0	2.53732
178989	104460	102	129041	79970	103	56151	31813	101	-124	73	0	74	120	0	254	560	0	2.53934
64744	50063	73	61328	45563	83	18630	13834	57	-103	35	0	73	75	0	-260	147	0	2.54643
89293	62456	91	55121	36745	89	23828	16958	66	-10	130	0	-53	39	0	1091	957	0	2.54845
85595	67401	80	35458	27792	79	27363	21416	75	-130	72	0	12	41	0	59052	95356	95	2.54845
48684	39639	75	29895	24072	73	16219	13145	50	-32	79	0	18	75	0	-285	240	0	2.56769
43615	35418	74	15464	12313	49	16202	13022	53	-98	123	0	-107	24	0	-140	256	0	2.5687
94815	72793	84	80851	61499	85	28814	21711	73	101	85	0	-112	73	0	-105	168	0	2.57579
31844	25156	70	14307	11612	48	6070	4579	37	18	104	0	-65	45	0	575	958	0	2.57984
54466	42960	76	32981	26557	74	11017	8906	45	38	73	0	33	93	0	-104	508	0	2.58187
56403	45362	79	39461	31828	76	18921	15139	57	109	161	0	-42	46	0	-1385	74	0	2.58187
31221	25453	58	12626	10151	46	7133	5539	39	-36	76	0	8	58	0	539	400	0	2.58997
38199	30849	71	28509	23072	73	12367	9478	47	-24	144	0	6	52	0	-442	328	0	2.58997
23188	19839	63	15731	12937	50	7922	6470	40	63	141	0	54	91	0	-854	0	0	2.59098
174388	121381	95	120072	85621	95	49036	34794	91	112	113	0	36	85	0	-680	66	0	2.59402
26384	21246	55	19948	16265	55	10516	8258	44	-31	54	0	119	93	0	-2831	0	0	2.59402
287405	130750	120	329672	162908	123	122554	60676	119	-117	115	0	-19	67	0	-419	581	0	2.59604
54996	41775	89	41894	33146	77	14784	11178	51	87	102	0	-95	27	0	24	653	0	2.59908
26147	21651	51	7020	5699	38	7934	6267	40	69	138	0	13	41	0	-1544	0	0	2.59908
33025	26446	59	20844	17003	59	9777	7937	42	73	119	0	38	112	0	-140	264	0	2.6011
67083	53040	85	46163	36555	77	12713	9775	48	18	117	0	-116	26	0	-256	468	0	2.60212
114241	82917	91	60718	43796	87	29422	20839	83	-139	16	0	-20	50	0	175	422	0	2.60819
233054	130106	117	162149	93834	110	68485	37527	108	225	134	0	-9	71	0	-973	166	0	2.61022
71106	56441	78	38074	30132	78	20576	16569	52	126	203	0	62	90	0	834	869	0	2.61123
40580	33295	73	38624	30977	74	11291	8969	45	-14	64	0	30	56	0	-2632	0	0	2.61224
111837	85881	85	71320	55335	85	20352	15999	59	-199	61	0	80	144	0	295	599	0	2.61224
127265	85241	96	99993	68778	92	35675	23678	89	-114	89	0	52	76	0	-699	372	0	2.61427
42012	35544	55	27816	22324	69	11585	9115	46	-67	59	0	-2	94	0	-4750	0	0	2.61427
134152	98604	90	99934	74456	88	37074	27027	84	282	161	0	70	108	0	243	471	0	2.62034
121458	91070	88	76231	57843	87	27689	20626	81	-47	98	0	123	98	0	-937	10	0	2.6254
133787	93330	94	108641	75189	92	35534	24912	87	35	137	0	-106	10	0	-3150	0	0	2.6254
117933	84232	95	78312	55614	90	30444	21680	85	-16	137	0	-39	39	0	-338	204	0	2.63148
118545	89949	93	48375	37927	84	33070	24964	83	-199	47	0	-25	51	0	-772	74	0	2.6335
174246	114526	97	167717	111967	101	68467	43889	98	-66	41	0	43	71	0	-5911	0	0	2.6335
89036	69578	88	36991	29279	81	30971	23528	81	41	110	0	-107	25	0	-402	189	0	2.63452
70067	54479	81	29795	23667	78	23862	18464	68	83	195	0	-96	23	0	-1342	51	0	2.63553
43213	34849	76	27934	22403	73	7673	6174	39	229	124	0	-102	72	0	-3407	0	0	2.63553
53017	42658	75	37659	30558	75	9701	7884	42	-67	37	0	-23	38	0	-563	189	0	2.63654
53919	43740	77	37865	30204	76	17811	13535	54	114	134	0	-13	72	0	84	523	0	2.64869
49184	39955	73	36310	29092	75	14990	11905	48	-113	63	0	47	79	0	26	420	0	2.65173
62338	50361	75	43347	33807	78	22052	17087	57	-152	82	0	-11	71	0	161	502	0	2.65274
48416	38681	74	30634	24390	75	13938	10867	48	-36	96	0	-16	52	0	-560	165	0	2.65375
85745	67168	85	28660	22841	75	27813	21596	65	62	117	0	-44	49	0	57	636	0	2.65882
159988	103064	102	125725	80826	100	44471	28092	95	-69	113	0	17	46	0	547	617	0	2.66995
83850	62624	95	64069	45884	84	29524	21180	79	54	100	0	23	53	0	-5182	0	0	2.66995
64709	50870	79	42064	33550	77	21270	16544	61	-89	46	0	73	54	0	-95	346	0	2.67502
40562	34244	70	14453	11808	47	10023	8022	43	-99	72	0	66	72	0	-169	189	0	2.68109
65261	51697	82	53760	43252	78	25418	19799	63	35	91	0	13	73	0	237	288	0	2.68514
36284	29694	71	30116	24148	72	6533	5499	36	94	115	0	-37	32	0	-215	205	0	2.68818
122095	93254	88	76073	58440	86	33350	25507	84	-166	101	0	-116	26	0	-153	195	0	2.69122
120586	84691	96	71491	49672	89	43355	30181	87	32	105	0	-15	61	0	396	567	0	2.69628
132364	91936	94	106822	73196	93	37377	24309	89	-89	130	0	49	75	0	-338	548	0	2.6983
154559	101395	94	96668	63025	97	50382	33980	94	143	140	0	59	75	0	179	824	0	2.70438
17700	15290	50	24162	19894	65	5750	4496	37	-48	67	0	1	28	0	-463	17	0	2.72058
50467	40094	80	47879	36602	78	16397	12362	53	51	114	0	-70	40	0	-55	457	0	2.72159
146540	96401	91	77218	49758	92	41349	26663	89	-120	91	0	112	98	0	319	501	0	2.7226
33773	26793	76	18337	15097	54	12864	10544	47	-177	14	0	-19	28	0	68	380	0	2.73273
27610	22128	61	21673	17533	58	8419	7206	39	-66	105	0	-111	56	0	-269	175	0	2.73374
116262	84259	92	72461	54726	85	33868	24560	83	166	153	0	56	102	0	460	636	0	2.73981
128140	92497	99	67699	48008	90	37632	26576	87	-7	70	0	128	117	0	-158	365	0	2.74184
242611	135095	118	151168	85948	111	88979	49445	110	68	80	0	90	109	0	-9220	0	0	2.74184
130174	87807	95	110549	75996	96	35897	24874	90	-1	62	0	188	138	0	31	366	0	2.7469
160074	101150	96	98664	63192	95	43736	27534	92	99	129	0	-104	45	0	-7617	0	0	2.7469
72291	55693	87	42106	33606	78	13406	10503	48	187	159	0	-86	77	0	-1992	0	0	2.74792
155673	105120	96	122012	84735	97	44673	30664	92	-83	67	0	33	84	0	585	353	0	2.75298
22164	19010	46	17085	14289	49	6359	5410	36	128	99	0	-23	98	0	-6345	0	0	2.75399
64102	50461	80	38812	30519	78	17279	13399	53	-22	76	0	-10	55	0	-210	292	0	2.75703
197331	130952	105	100509	68152	99	44545	29560	97	145	214	0	-61	91	0	89	562	0	2.7631
338351	166679	132	253907	118473	131	101211	49839	127	192	206	0	-29	45	0	-219	177	0	2.76614
102740	78741	84	66160	51611	83	33200	25675	81	59	100	0	26	79	0	-24	262	0	2.76918
63277	51158	78	23980	18999	64	11356	8891	45	58	111	0	-2	47	0	-276	230	0	2.77626
35539	30443	53	28249	23134	68	12952	10003	47	42	93	0	77	95	0	-2208	0	0	2.77626
105580	82146	86	48039	38265	81	26659	20840	69	46	72	0	-31	52	0	-1145	301	0	2.77626
80490	63448	80	42314	34018	79	24923	19513	67	-29	99	0	-127	7	0	-3502	0	0	2.77728
112473	85130	99	68193	53239	84	21539	16440	58	-131	86	0	-57	74	0	309	543	0	2.78234
50403	42516	67	33520	27394	74	9438	7748	41	-32	124	0	59	88	0	-418	339	0	2.78436
62711	50884	76	47692	38375	79	9276	7378	42	98	129	0	-118	30	0	-683	0	0	2.7955
22492	18021	64	15728	13088	48	8781	7554	41	57	135	0	-75	76	0	-322	147	0	2.79955
204313	118065	117	131880	78988	104	59484	35786	103	264	159	0	121	82	0	21	865	0	2.80158
60824	48505	85	42336	33802	78	16917	13299	50	105	214	0	-45	54	0	-107	389	0	2.80563
91588	71733	96	51522	40562	82	26744	21239	73	-140	43	0	49	95	0	-1193	350	0	2.80563
64468	50710	83	38666	30961	76	20568	16511	58	115	162	0	7	71	0	-500	89	0	2.80765
68115	56353	72	53891	43167	78	20464	16145	57	12	71	0	36	73	0	286	384	0	2.80866
29797	25074	67	28219	22886	70	11351	9038	46	33	61	0	-6	53	0	-272	292	0	2.80968
64616	51390	81	49618	40196	77	17775	13705	53	156	138	0	-55	64	0	-1103	0	0	2.81069
160679	116170	93	120852	86877	92	49511	36948	88	-159	65	0	-86	27	0	345	567	0	2.8117
27149	21566	67	23811	19678	61	8278	6960	41	-168	15	0	-43	36	0	-629	62	0	2.81271
90488	63857	91	68773	49067	84	24080	17211	69	132	153	0	-16	48	0	137	491	0	2.81474
21850	17296	56	18930	15572	55	8941	7507	41	-55	51	0	104	81	0	21	290	0	2.82183
116558	91342	89	40175	31809	82	31407	24227	82	-50	74	0	-48	26	0	-381	331	0	2.82284
223216	137974	105	111157	69527	101	52504	32781	99	-199	119	0	-3	48	0	358	608	0	2.82891
155479	104976	97	77692	51695	94	39087	26355	89	45	153	0	64	78	0	402	720	0	2.84005
26372	22307	50	20436	16880	56	6284	4719	38	-15	72	0	-21	53	0	-23	226	0	2.84208
162467	107359	100	105900	68944	97	36621	24152	93	-26	64	0	52	89	0	-396	106	0	2.8441
60685	47867	80	26643	21884	65	19720	15770	57	95	108	0	-98	46	0	-16	869	0	2.84613
110133	86006	83	65150	50849	84	25165	19798	65	17	57	0	87	156	0	-286	186	0	2.84916
129490	96812	88	66414	47565	86	30106	21465	81	61	127	0	-68	46	0	27	419	0	2.85423
33563	27532	65	20745	17128	56	11726	9442	46	-26	161	0	-15	53	0	-1957	202	0	2.85423
30015	26401	51	25503	20708	67	9674	7959	42	148	111	0	-55	69	0	202	686	0	2.85929
77780	61753	79	48195	38313	78	22118	16935	60	-67	81	0	55	57	0	359	426	0	2.86334
128340	93330	101	84019	60662	88	31276	22418	84	-79	122	0	84	114	0	-598	647	0	2.86334
58025	44869	87	31162	25302	75	14859	11943	50	-17	73	0	-28	46	0	-197	308	0	2.86638
92574	70553	97	49071	39096	81	21971	17038	56	-110	22	0	16	53	0	278	255	0	2.86739
84782	65075	81	53703	39973	84	26665	19694	72	-177	82	0	-26	32	0	-3541	0	0	2.86739
28743	21906	79	20340	16986	54	8133	6573	38	12	92	0	69	100	0	-248	283	0	2.86941
39761	31228	74	32991	26837	73	12793	10121	46	13	92	0	2	44	0	203	301	0	2.8846
33015	26886	75	21707	17443	59	7206	5860	38	164	177	0	33	73	0	-359	165	0	2.88561
33582	27486	64	33438	27573	72	11826	9695	44	39	141	0	-34	52	0	585	591	0	2.88966
119372	91187	87	85490	65847	86	29885	22441	76	-64	190	0	61	72	0	1125	721	0	2.8927
79586	61639	84	47100	37879	79	26049	20735	71	31	74	0	-118	52	0	22	250	0	2.9008
47277	37405	75	33505	27822	73	13284	10575	47	203	281	0	104	90	0	-2364	0	0	2.9008
134835	101352	89	65088	49910	87	49507	38051	86	29	156	0	101	61	0	-15	227	0	2.90283
67265	53433	78	39949	31745	78	17141	13703	52	-37	122	0	58	52	0	-867	279	0	2.90384
73561	57904	79	43197	34273	80	23174	17651	65	-78	37	0	-61	24	0	116818	91337	92	2.90384
35021	29395	70	17203	14283	50	10988	9187	44	-27	144	0	73	86	0	210	442	0	2.92105
41705	34311	64	38188	30906	73	12588	10699	46	-36	59	0	-93	63	0	291	469	0	2.92409
106646	74942	94	76476	53154	88	35135	23264	85	84	102	0	94	72	0	-250	196	0	2.92611
59584	48483	76	31957	25983	76	12013	9519	46	-84	84	0	-39	56	0	-193	208	0	2.92915
52756	44836	75	15817	12998	51	16672	13977	50	98	126	0	-88	30	0	222	674	0	2.93219
77820	62735	78	38110	30370	78	27110	21001	77	15	133	0	16	71	0	475	764	0	2.94333
227976	127224	113	125165	71073	109	55875	32803	105	43	79	0	48	44	0	-2889	57	0	2.94434
23814	20985	51	19225	16238	53	10106	8296	44	72	104	0	50	68	0	-3958	0	0	2.94434
153351	101605	95	87874	58716	93	55330	36986	93	52	73	0	65	60	0	-186	262	0	2.95143
211793	129792	111	126220	78036	104	61361	38593	101	44	193	0	-32	55	0	340225	216605	118	2.95143
37996	30512	74	24669	20294	64	14206	11900	47	79	115	0	45	44	0	133	378	0	2.95649
31830	24538	78	26595	21849	66	9066	7508	39	-134	45	0	97	71	0	-481	85	0	2.95649
64955	52723	80	50790	41763	77	15378	12916	49	-1	96	0	-9	79	0	2960	1506	18	2.95649
200847	134668	104	99873	67049	96	49683	33593	93	-222	25	0	71	106	0	24	376	0	2.95953
162046	99199	103	92637	57045	98	42237	25828	94	-200	95	0	-45	53	0	-1975	0	0	2.96054
121582	86730	96	80597	57553	89	29787	20727	78	-155	99	0	-39	50	0	164	389	0	2.96256
251506	137172	109	204144	110107	110	81521	48692	106	-6	133	0	-117	44	0	-8790	0	0	2.96256
64643	52914	81	31871	25827	75	11840	9233	45	3	120	0	-26	59	0	-740	113	0	2.96965
201906	122654	100	138509	84858	101	51353	31892	96	-153	109	0	-38	46	0	569	538	0	2.97775
18451	15733	47	13974	12066	45	7737	6599	39	10	74	0	23	59	0	-6321	0	0	2.97775
176869	110337	102	123704	78567	98	59798	36783	97	-54	64	0	-6	48	0	283	322	0	2.98281
218030	139142	103	187431	127117	101	80149	54203	100	157	139	0	-141	78	0	-6298	0	0	2.98281
83907	66071	84	24431	19815	60	22490	17734	58	-22	103	0	59	86	0	-217	262	0	2.98788
85051	67980	82	82780	66771	82	27463	21077	68	123	108	0	-29	63	0	51	298	0	2.99193
19075	16021	55	14111	11607	49	8087	6699	38	2	76	0	68	80	0	-449	168	0	2.99294
77468	62901	82	47304	38531	79	22987	18332	67	-12	158	0	-24	45	0	-136	214	0	2.99699
32795	26082	63	18169	15050	50	10800	8749	44	16	76	0	-49	46	0	-1893	0	0	2.99699
59767	45791	75	54187	41582	80	19206	14745	54	-282	4	0	-37	108	0	287	742	0	3.01218
59887	47067	78	21109	17123	56	15865	12568	53	-82	70	0	-51	31	0	-353	200	0	3.01926
16354	13654	50	20454	16816	59	7983	6385	39	3	85	0	111	94	0	351	681	0	3.02129
19555	16331	49	14758	12267	49	6541	5330	38	-45	101	0	154	89	0	-273	206	0	3.0223
28708	24735	52	26729	22176	65	10405	8384	45	77	152	0	2	100	0	-484	99	0	3.02433
45388	34752	83	31231	25806	73	13486	10714	48	8	75	0	-31	44	0	-375	298	0	3.02635
24567	19848	64	31944	26849	69	5946	4918	37	-44	116	0	-6	58	0	-830	0	0	3.02635
121406	83643	92	94119	65285	90	38267	25212	87	-5	142	0	16	61	0	1550	1476	8	3.03243
23026	19144	63	14620	12422	48	7430	6171	39	26	144	0	41	91	0	380	520	0	3.03749
109487	79840	92	54315	38647	84	34247	24356	83	-8	136	0	-26	101	0	-674	349	0	3.03749
29684	24037	70	22577	18657	58	7688	6416	38	-105	57	0	-32	48	0	-303	68	0	3.04053
15063	13719	54	13742	11663	47	6812	5645	38	25	78	0	-38	21	0	413	597	0	3.04154
117891	91929	78	86437	66459	87	26152	18764	76	-86	40	0	-17	45	0	199	456	0	3.04559
25215	22116	46	25633	21066	64	10326	8553	42	-12	52	0	-16	36	0	43	320	0	3.04863
120365	92062	86	79582	61373	86	29767	23081	82	72	141	0	31	66	0	-154	247	0	3.05268
91836	72391	84	85491	69429	81	14443	11406	48	-340	22	0	51	68	0	-508	174	0	3.0547
40892	33870	73	33826	27482	73	11619	9527	46	45	73	0	75	102	0	-390	86	0	3.05875
140544	103077	91	100417	72886	93	32521	23072	88	170	114	0	54	53	0	18	400	0	3.05976
148259	102455	97	101909	71331	91	30400	21133	84	6	112	0	41	123	0	-492	342	0	3.0628
103834	77536	89	83105	59128	86	26998	19391	82	-67	97	0	-6	44	0	658	665	0	3.06786
100290	81322	81	38117	31023	80	27579	22430	67	-10	111	0	-30	49	0	-1741	0	0	3.06888
24672	18555	63	15061	12436	49	5166	4086	34	130	136	0	-47	14	0	-1115	0	0	3.06888
26264	22206	55	21194	17872	57	10378	8575	43	212	177	0	4	97	0	148	488	0	3.0709
78456	59479	84	58323	42997	84	21799	16265	61	-35	109	0	-62	40	0	-360	244	0	3.07495
80170	61192	81	46371	35065	80	25858	18946	65	-3	110	0	-20	65	0	-3779	0	0	3.07495
39177	32837	69	18959	15838	51	9059	7466	41	36	140	0	18	41	0	-3198	0	0	3.07495
59382	49561	76	30145	25315	74	19323	15379	53	63	101	0	-29	44	0	-429	101	0	3.08609
19821	16148	60	16414	13622	51	8649	7248	41	165	222	0	-10	46	0	98	324	0	3.08913
20981	18684	54	17763	14743	52	7383	6285	38	48	150	0	-22	59	0	-567	127	0	3.09014
71639	58321	92	47466	38245	78	21748	17514	57	-161	140	0	-38	43	0	403	475	0	3.09419
94929	70867	86	64190	47843	84	33598	24598	81	-93	118	0	-52	71	0	-1132	0	0	3.0952
72763	57735	86	45316	36163	77	18953	15175	57	157	131	0	-16	83	0	-298	279	0	3.09824
256600	144794	114	208577	113936	113	74392	41487	110	-163	67	0	-72	44	0	151	456	0	3.10026
23204	22628	41	22349	18524	59	6959	5369	41	36	126	0	-38	36	0	53	576	0	3.10836
115607	87328	88	75029	58003	86	35688	28090	83	-19	68	0	93	78	0	-55	447	0	3.11039
56534	45173	74	35847	28956	75	15738	12657	48	-84	44	0	-17	52	0	170	384	0	3.11343
49074	41696	70	25589	21350	66	12550	10600	44	-143	43	0	9	57	0	-174	380	0	3.11444
66178	46514	83	62529	40370	85	6931	4492	44	-64	54	0	84	85	0	172	341	0	3.11646
114838	88217	96	115632	91019	87	32539	25673	83	-37	81	0	-58	49	0	-244	285	0	3.12051
84621	66503	84	50179	40302	81	22943	17684	62	87	106	0	0	57	0	415	452	0	3.12558
22637	19274	53	24416	20571	61	9853	7682	44	26	74	0	70	69	0	458	734	0	3.1276
51973	43277	71	32169	26264	74	16917	14036	50	-88	73	0	16	54	0	359	316	0	3.12963
152504	112145	97	81463	62870	91	34316	25647	87	-63	81	0	-14	67	0	652	635	0	3.13165
39395	31952	72	25199	20819	66	13601	11783	46	-69	89	0	-10	69	0	-595	51	0	3.13469
62931	51228	76	31489	26003	75	17493	14259	52	-55	63	0	28	42	0	-1295	0	0	3.13469
136731	99475	88	74499	54876	89	31460	22931	79	-105	118	0	-26	43	0	-75	498	0	3.14076
47036	37353	83	24114	20164	61	15161	12536	51	46	171	0	-27	64	0	-347	269	0	3.1438
124025	90670	92	82397	58011	88	34231	23237	86	62	141	0	60	71	0	32	683	0	3.14684
43328	36263	72	15308	12752	48	12594	10195	45	-35	94	0	-37	51	0	-710	2	0	3.14785
50029	39988	76	22647	18620	58	12709	10374	45	16	100	0	27	55	0	17	433	0	3.15291
16586	14894	61	18059	15346	52	7677	6273	39	-4	55	0	80	80	0	-244	250	0	3.16203
121444	93239	90	75682	58594	85	27062	20232	64	-30	54	0	-8	74	0	-221	208	0	3.17316
117645	81591	91	76035	52617	89	31854	22348	85	-56	60	0	24	81	0	-286	264	0	3.17519
42193	33322	81	28789	23468	71	12782	10394	45	235	215	0	-160	22	0	67	782	0	3.18126
119666	93338	84	67126	51928	86	32863	24830	83	107	171	0	-17	56	0	113	593	0	3.18936
150703	99527	93	80260	51664	95	41223	27484	91	146	147	0	17	49	0	-145	218	0	3.19443
203068	130562	111	123210	79612	98	57989	38030	96	9	120	0	127	96	0	665	801	0	3.19645
19459	15431	59	45908	35022	70	5725	4537	35	-193	12	0	33	90	0	457	425	0	3.2005
51555	40671	77	38100	28676	77	20225	15681	57	39	167	0	-32	57	0	-362	114	0	3.20455
33036	24885	70	44535	32153	74	5568	4305	38	48	145	0	-8	65	0	-410	541	0	3.20658
272057	146788	116	141008	77433	112	67211	35866	107	-52	127	0	-156	33	0	-235	529	0	3.20759
52492	43442	80	28303	23384	70	12576	10336	45	72	143	0	-8	44	0	-1657	0	0	3.2086
44582	38699	67	28419	23684	72	14371	11965	46	10	121	0	-65	51	0	-393	274	0	3.21063
51026	42256	71	47128	39430	75	16574	13606	51	85	164	0	-20	82	0	-94	259	0	3.21366
100619	73910	84	81322	60375	87	31623	23016	84	-6	169	0	13	57	0	-236	304	0	3.21569
115345	86959	90	69026	53337	88	33061	25736	85	-51	70	0	-34	66	0	23	352	0	3.2167
51726	42777	73	25350	20752	67	11542	9613	44	126	156	0	-25	85	0	-125	260	0	3.22379
106478	79814	84	80505	58330	87	20247	14341	60	46	137	0	63	75	0	-2650	0	0	3.2248
110921	81839	88	82363	58525	89	33256	23174	86	61	84	0	-14	60	0	-5198	0	0	3.2248
31026	26377	60	21719	18547	56	10806	8729	44	-69	152	0	54	72	0	194	365	0	3.22683
117107	90147	85	75627	57263	85	31464	22585	83	-113	106	0	-16	69	0	-244	228	0	3.23493
123293	88788	91	91745	67200	90	33265	24194	87	17	128	0	21	55	0	280	344	0	3.23594
102224	82198	85	60321	48222	82	29585	23111	80	-69	71	0	64	102	0	-27	389	0	3.23796
68276	55931	79	59526	49292	78	25855	20658	71	-40	88	0	-15	73	0	-238	181	0	3.23999
51642	42232	73	34640	28355	74	17423	14767	52	-177	79	0	7	96	0	66	418	0	3.24201
104231	82737	94	53051	42870	82	27095	20965	68	-94	65	0	-46	41	0	494	612	0	3.24708
70721	57475	79	47461	39061	78	16037	12894	52	-35	48	0	19	54	0	-619	226	0	3.24809
19914	15728	53	13539	11635	45	5586	4859	34	-71	54	0	-25	41	0	52	399	0	3.2491
49766	41498	75	39568	32941	74	8586	6866	40	85	131	0	155	89	0	-651	0	0	3.25416
258210	143653	113	281207	169225	114	85655	48463	109	53	170	0	22	69	0	584	607	0	3.25923
163929	113037	99	94785	63810	92	36064	24948	90	-267	23	0	28	64	0	-1455	300	0	3.26024
78121	63358	87	39525	32370	76	22798	18658	59	-250	0	0	-52	102	0	-482	215	0	3.26328
57239	46794	76	31199	25723	75	15803	13075	48	129	150	0	4	59	0	568	665	0	3.26834
26598	22596	47	23648	19482	61	8108	6585	39	6	86	0	64	86	0	-468	147	0	3.27948
21077	17695	53	20538	17364	54	6468	5367	38	58	95	0	97	80	0	47	231	0	3.28353
117715	85454	89	77740	57648	87	37649	27686	85	89	139	0	-53	58	0	-128	521	0	3.28758
20367	17486	54	13442	11434	46	11009	9080	42	-66	26	0	-12	36	0	68	570	0	3.29568
88977	69856	93	42170	34085	80	22518	17975	59	-57	101	0	-48	44	0	111	539	0	3.29669
59680	47991	80	30947	25644	75	13146	11293	44	31	126	0	-52	66	0	-72	373	0	3.30175
20486	14748	65	19707	16585	55	6569	5691	36	54	116	0	-16	42	0	96	464	0	3.31289
69741	56797	87	37066	30478	77	16123	13338	49	7	71	0	-95	29	0	647	1133	6	3.31491
33968	26947	65	23237	19700	62	10039	8425	41	0	145	0	-5	67	0	-238	337	0	3.31593
173852	111616	109	95396	62653	94	56655	35959	93	-44	61	0	77	85	0	1	418	0	3.31795
52098	43230	68	24174	20148	62	10144	8762	41	-29	65	0	-2	66	0	-899	0	0	3.31896
184330	120222	105	118653	80191	96	53563	36090	94	-178	89	0	63	115	0	-46	299	0	3.33213
66517	54608	76	36656	30291	76	13658	10971	47	-17	93	0	89	111	0	-664	83	0	3.33314
34773	29366	70	17205	14441	50	9482	7711	41	-100	67	0	30	60	0	-583	0	0	3.34124
122856	90103	90	57040	40582	86	31558	23542	84	-102	92	0	-32	38	0	-38	307	0	3.34731
46116	39034	65	25019	21017	64	14620	11248	50	-33	77	0	-13	53	0	-414	372	0	3.34833
167968	107958	105	131265	86922	97	45403	29280	93	-142	58	0	-159	49	0	236	333	0	3.35035
133149	92383	92	110248	77053	92	36898	25437	88	-42	68	0	51	120	0	-1965	0	0	3.35035
112498	84603	83	87234	65263	92	37278	27270	86	85	120	0	156	94	0	273144	202383	81	3.35136
35796	30304	72	25874	21683	69	9506	7592	42	-34	57	0	-42	49	0	-311	108	0	3.35541
124443	88023	100	88302	64257	88	37327	27677	86	-45	100	0	-87	31	0	-53	378	0	3.3625
40874	34401	71	33201	27826	72	10564	8718	43	54	157	0	15	93	0	-807	0	0	3.36453
64510	52586	80	44650	36404	76	21189	17074	54	-125	51	0	33	45	0	-1827	0	0	3.36453
37381	32561	64	21002	17652	56	9960	8309	41	-60	33	0	93	109	0	218	615	0	3.36858
127729	101665	87	97509	77703	86	46203	36204	83	-55	77	0	-10	71	0	-150	305	0	3.36959
160191	115850	91	103483	73552	92	41506	29722	89	144	184	0	16	66	0	-448	219	0	3.37364
114418	88667	87	68312	52479	84	34077	26466	82	-199	54	0	65	55	0	-827	47	0	3.37465
149620	102013	95	80010	53110	92	45110	29348	93	-112	45	0	-67	92	0	335	411	0	3.38073
52927	45286	76	34667	28990	74	14419	11551	46	-104	89	0	-14	45	0	-3962	0	0	3.38073
49522	41028	74	29068	24370	72	7466	6147	38	-40	69	0	-78	58	0	200	266	0	3.38275
64534	52836	78	35156	28702	76	18067	14678	55	-125	44	0	62	74	0	-17	350	0	3.39186
128838	97709	89	92383	70488	88	43995	31606	86	31	89	0	-12	88	0	-888	0	0	3.39389
56474	45635	79	33311	27792	74	18076	14918	54	128	128	0	-9	77	0	-463	35	0	3.39996
57474	46626	74	34540	28729	74	14590	11503	52	-87	87	0	49	60	0	-1921	0	0	3.39996
54011	44673	74	30758	25931	74	16936	13303	53	-223	19	0	-4	47	0	-258	226	0	3.40199
201430	128310	99	123125	79035	97	55247	35386	96	67	107	0	-65	95	0	567	461	0	3.42123
104856	76509	90	62771	45270	86	30929	21342	81	49	122	0	-28	99	0	-270	267	0	3.42831
121568	92894	93	82363	61243	86	32888	24087	83	192	227	0	33	71	0	-2629	0	0	3.42831
75694	63315	85	29297	24382	75	19265	16107	52	-86	100	0	50	87	0	-582	0	0	3.43439
116445	88950	88	84276	63211	88	32534	24689	84	-65	116	0	-10	77	0	-85	428	0	3.43844
33487	27731	72	21413	17626	59	10584	9077	42	-50	56	0	64	118	0	-392	251	0	3.44046
53288	43813	81	28109	23332	70	19102	15496	54	3	77	0	231	119	0	-735	0	0	3.44147
41075	36779	58	30244	25224	71	5508	4608	36	36	112	0	120	67	0	-315	149	0	3.4435
116345	86136	88	74011	53997	87	30973	21922	84	28	83	0	-42	39	0	-13	428	0	3.44552
70492	55086	80	52110	39476	80	24683	17546	68	-36	93	0	-45	44	0	-340	327	0	3.45261
87954	66369	85	64303	49307	83	21743	15910	60	35	126	0	91	121	0	152	412	0	3.4597
114425	85304	92	109466	83019	89	27292	20176	70	122	89	0	1	67	0	-2574	0	0	3.4597
151476	106186	96	108460	80101	91	30766	21408	80	38	129	0	-43	44	0	-548	497	0	3.46071
46385	40692	65	14593	12780	44	12852	10524	47	-194	56	0	-72	15	0	-6570	0	0	3.46172
156328	105452	97	81737	53442	95	45244	30421	92	188	167	0	45	89	0	-2932	0	0	3.46172
91014	66607	86	50687	36201	85	26118	18886	67	-5	134	0	-19	40	0	496	832	0	3.46679
53525	45038	74	35124	29342	74	15946	13259	49	-9	90	0	2	88	0	326	725	0	3.47185
122819	89465	88	96261	71391	88	32141	23403	84	-60	153	0	-167	24	0	-531	388	0	3.47185
62659	50136	92	36920	30355	76	20536	16360	58	-94	105	0	-16	53	0	-461	565	0	3.47286
192210	126168	104	117353	76513	98	51930	33422	96	-50	98	0	9	43	0	972	754	0	3.4759
32135	26751	76	24938	20820	67	9073	7744	40	-70	69	0	91	70	0	-491	161	0	3.48299
96299	79316	81	52187	42561	80	18210	14736	52	254	142	0	-85	35	0	-73	571	0	3.48501
19788	18019	45	12809	11022	45	9326	7800	41	-33	91	0	-28	65	0	-1120	82	0	3.48602
131972	99504	92	64743	50023	88	39250	30182	85	-28	172	0	41	87	0	457	554	0	3.48906
179783	115505	98	107650	70646	96	56970	38176	93	-74	100	0	32	63	0	-316	330	0	3.49716
101355	77275	90	59767	45501	83	18833	14023	56	81	142	0	-100	26	0	-505	42	0	3.50121
41670	33644	75	14479	12391	46	13416	11204	45	-40	77	0	-42	31	0	-1895	0	0	3.50121
138815	102589	92	76982	56548	90	40317	29319	87	35	84	0	0	27	0	-322	406	0	3.50324
130178	96776	89	69865	50982	86	29579	21473	83	66	196	0	-92	46	0	-473	170	0	3.50627
32914	29419	53	51271	43116	73	9073	7774	41	11	115	0	67	84	0	-273	481	0	3.5083
38548	36063	57	26831	22664	67	12237	10365	44	94	128	0	-43	48	0	137	495	0	3.51134
151804	106255	93	85064	58410	90	37459	25976	88	-157	83	0	26	59	0	-813	73	0	3.51134
152270	108149	95	125174	88711	94	40568	27878	89	52	126	0	11	92	0	-4425	0	0	3.51235
18859	15950	61	13527	11864	45	6186	5186	36	97	167	0	-43	24	0	-4469	0	0	3.51235
96250	78479	82	45825	37876	79	24249	19586	64	-59	32	0	33	67	0	-612	210	0	3.51336
42322	35124	76	10815	9117	42	10434	8558	43	57	73	0	-90	56	0	24	299	0	3.51741
45842	35073	81	48230	36466	74	6697	5149	38	214	113	0	28	80	0	-948	0	0	3.51741
101183	75908	87	74561	56949	86	25893	18613	65	17	92	0	48	70	0	-97	657	0	3.52146
64120	53738	78	44994	37390	76	18570	15605	51	-76	66	0	-112	23	0	823	628	0	3.53057
31254	27012	59	21684	18375	59	6653	5884	36	71	133	0	-16	85	0	416	812	0	3.53867
352932	181669	130	251102	125872	126	115561	57005	123	-69	132	0	66	63	0	531	393	0	3.55082
56968	47592	75	36638	30237	75	15782	12821	49	-63	116	0	184	143	0	-407	175	0	3.56297
95153	70091	83	65453	47750	84	31109	22978	74	5	110	0	-119	16	0	-1327	0	0	3.56297
27119	20135	77	21325	17953	55	7745	6453	38	-27	91	0	-46	58	0	-148	194	0	3.5731
118600	94229	94	67120	54162	83	41483	33439	82	2	158	0	-94	40	0	287	392	0	3.57715
136138	92833	99	119217	83071	93	38848	26159	89	131	94	0	-38	106	0	-215	352	0	3.58019
67171	54594	77	41945	34492	76	29794	23666	75	1	87	0	58	95	0	-378	102	0	3.58626
40759	34265	69	27052	23066	61	9740	8443	40	-37	99	0	59	96	0	-1059	230	0	3.58626
119909	86126	94	84726	60405	89	30141	21474	82	77	114	0	-44	49	0	-98	175	0	3.59234
100895	83159	87	50508	41889	79	25480	20846	68	-89	75	0	-7	51	0	261	481	0	3.59537
123333	89769	89	92586	67253	90	45116	32647	87	154	126	0	-90	119	0	-5203	0	0	3.59537
37902	33243	64	20161	17044	55	11734	10043	44	-79	34	0	15	50	0	-4091	0	0	3.59537
24116	22018	50	21811	18434	59	8306	7168	39	10	78	0	-76	26	0	142	446	0	3.61056
29963	24309	68	21035	17913	55	7936	6585	39	64	102	0	-92	72	0	164	638	0	3.61259
184165	118638	100	113662	77132	96	55186	36132	95	35	148	0	-72	41	0	-3	351	0	3.61765
83457	67069	78	56108	42990	80	29404	22832	77	157	143	0	33	77	0	6	368	0	3.62069
179850	124673	97	110502	76344	94	53473	37468	92	-51	44	0	-31	55	0	-277	223	0	3.62575
78098	64017	76	42750	35491	76	21759	17409	59	119	109	0	-84	22	0	-255	289	0	3.62777
191338	128183	96	127952	85053	96	53325	36806	92	-70	109	0	82	77	0	-2257	0	0	3.62777
54624	47365	73	36565	31053	73	16633	13803	50	52	125	0	-30	50	0	-9853	0	0	3.62777
17859	15420	57	26410	23234	64	6338	5638	35	111	83	0	16	71	0	-93	221	0	3.63587
124721	93696	90	93638	68555	89	40832	29405	85	46	149	0	19	97	0	-502	250	0	3.63689
77117	62622	80	40289	33923	76	21642	18121	55	-79	82	0	78	77	0	574	508	0	3.64195
309406	187264	112	242495	144413	114	117302	71684	111	12	108	0	11	69	0	-1905	48	0	3.64195
132730	96267	89	108161	77932	88	39591	27614	85	-43	82	0	33	54	0	-3381	0	0	3.64296
38635	32751	68	27182	23057	70	11883	10045	42	3	58	0	-5	48	0	322	522	0	3.64904
101991	81986	89	53124	43065	81	26457	21566	67	-104	97	0	97	82	0	225	680	0	3.65714
167067	114265	95	108969	76454	95	41517	28418	91	60	80	0	103	62	0	473	503	0	3.65916
24563	22810	63	22793	19538	55	9581	7898	41	-100	85	0	7	64	0	-4209	0	0	3.65916
27370	25116	51	20674	17713	55	8686	7340	41	31	129	0	43	93	0	-928	0	0	3.66017
64650	54443	66	38982	32556	75	15385	12687	46	-38	114	0	100	74	0	-50	307	0	3.66524
133374	92909	105	71421	50496	88	33007	23550	87	23	136	0	-2	54	0	138	472	0	3.67435
67646	59997	63	33781	28437	74	19577	16189	53	0	78	0	9	62	0	-4964	0	0	3.67435
203443	147223	98	107816	79200	93	52331	37414	91	-69	70	0	31	58	0	440	707	0	3.6784
19750	17737	45	19602	16878	52	7831	6636	39	26	90	0	45	69	0	-2060	0	0	3.67941
163378	117011	90	114138	80669	92	41397	28846	89	58	93	0	59	84	0	-208	249	0	3.68144
38838	33950	66	21543	18058	57	13673	11513	48	-97	86	0	119	111	0	-1463	0	0	3.68245
102890	74453	89	92130	69807	87	32846	23638	83	-86	102	0	-24	40	0	23	206	0	3.68852
59959	46865	76	41692	32427	76	21090	16560	56	109	104	0	12	96	0	-3230	0	0	3.68852
212583	128097	101	121829	73721	99	56506	35148	96	141	129	0	30	65	0	-384	295	0	3.69257
25338	21540	52	20801	17848	57	5976	5028	37	-20	84	0	35	55	0	-437	107	0	3.69561
213095	146422	104	225899	162669	101	1897	1415	18	-80	93	0	-10	70	0	-277	167	0	3.69764
101448	84421	86	50899	41987	78	22184	18135	58	-39	91	0	61	116	0	154	504	0	3.71384
265757	158577	106	338718	212913	109	88115	47073	106	-134	203	0	-30	56	0	-7424	0	0	3.71384
50238	42626	73	34472	28668	72	16798	14114	50	-133	26	0	-89	49	0	-9677	0	0	3.71384
163941	116662	95	94762	66754	95	46184	33685	90	-26	147	0	-24	70	0	1	433	0	3.72194
122524	90702	93	87071	66025	86	40621	29009	84	-219	56	0	67	66	0	-182	208	0	3.72497
174430	110013	111	145021	93183	98	65466	41876	94	-96	72	0	30	49	0	1065	692	0	3.72801
99215	73272	87	73038	55007	87	29224	21466	71	-141	42	0	-76	42	0	-115	383	0	3.72902
100846	81880	89	72480	60059	81	30647	25120	74	62	156	0	8	44	0	-585	284	0	3.73004
19854	17393	54	14854	12898	47	6823	6017	35	82	104	0	38	35	0	-553	295	0	3.73105
21096	16485	65	17054	14732	50	6873	5844	37	21	192	0	-31	25	0	99	297	0	3.73307
21976	18953	55	20692	17708	57	7126	5952	39	19	80	0	-11	88	0	-749	36	0	3.73307
183147	130813	93	148716	107813	93	73415	52551	90	255	121	0	7	107	0	-257	557	0	3.73915
41420	36289	66	26043	22221	64	12032	9731	45	0	110	0	-46	82	0	166	487	0	3.74927
142735	106273	92	83679	61159	88	27810	20342	73	1	149	0	42	98	0	39	345	0	3.75231
156526	109545	97	102004	72523	92	45493	32419	89	117	106	0	53	77	0	-47	367	0	3.75636
28339	25661	55	16352	13900	50	9704	8163	42	73	120	0	35	78	0	10	298	0	3.76547
25680	24089	51	13266	11227	45	10233	8712	41	-21	116	0	20	99	0	58	202	0	3.7675
127045	96306	90	52576	38310	88	37164	28747	84	82	137	0	44	61	0	22	436	0	3.77256
41663	31179	84	33283	26092	84	12448	8537	67	602	590	0	649	403	0	744	767	0	3.77256
95254	75441	82	57443	44756	82	29635	22730	77	42	73	0	61	72	0	-798	105	0	3.77357
113651	89756	84	60260	49386	83	30355	24809	76	-73	64	0	-7	76	0	438	889	0	3.77762
108562	88060	84	78703	64429	82	22869	18509	60	-49	57	0	-6	60	0	-422	165	0	3.78167
40699	36396	60	27012	23115	65	13541	11339	46	218	161	0	12	61	0	126	599	0	3.78471
308171	182649	132	227539	142393	123	105107	66634	120	-7	99	0	20	126	0	-2042	0	0	3.78471
189182	114345	113	121830	77210	97	50957	32388	94	3788	1786	43	153	129	0	-271	416	0	3.79686
141117	103252	94	87330	63417	90	41896	29707	87	-81	61	0	-92	37	0	-304	420	0	3.79889
99905	79432	85	69390	54841	82	25711	19535	66	116	176	0	72	69	0	461	521	0	3.80597
30707	25712	70	12343	10874	44	7844	6488	39	-74	113	0	98	53	0	-142	241	0	3.80901
92789	71509	82	67824	51208	83	25862	19460	69	-122	65	0	90	97	0	140	481	0	3.81002
94307	73955	93	63906	49393	81	25936	20469	67	-68	115	0	55	80	0	111	585	0	3.81306
74422	61687	76	43980	36607	77	21773	17704	57	103	153	0	25	78	0	51	926	0	3.81407
80619	69567	77	45127	37903	76	15930	13014	50	39	100	0	-22	68	0	-272	338	0	3.81509
223503	126965	105	139739	83547	103	64881	38846	100	125	149	0	-17	67	0	-153	356	0	3.82724
36334	30509	77	23738	20492	57	6876	5499	38	-2	95	0	-61	43	0	-3460	0	0	3.82724
22190	18832	54	21975	19214	58	6910	6242	37	49	122	0	-30	45	0	-501	102	0	3.83027
33177	29167	55	21156	17869	58	6933	5919	36	-93	72	0	-75	54	0	-100	249	0	3.83129
33300	29348	54	24970	21373	60	9466	7841	41	57	112	0	-4	61	0	40	410	0	3.83635
104827	77406	85	60196	44336	85	28373	20562	81	24	121	0	2	54	0	-170	466	0	3.83837
77466	64705	78	48179	40156	78	23490	19589	58	48	109	0	82	114	0	13097	5493	93	3.83837
86940	72382	83	46590	38715	78	25294	20915	58	-112	67	0	31	86	0	-2670	0	0	3.83939
148976	110935	90	76217	57483	87	36389	26958	85	-125	91	0	-109	24	0	-251	210	0	3.84141
116850	92495	85	64755	51474	83	33231	25669	80	-73	69	0	29	76	0	-538	30	0	3.84344
113254	89256	84	73084	58307	83	31231	24189	80	166	116	0	-27	69	0	-699	68	0	3.84546
24889	21124	67	15437	13341	48	6182	5046	36	75	167	0	-79	30	0	61	265	0	3.85457
133334	105319	88	99695	80035	86	40212	31357	82	-190	34	0	92	74	0	-1083	33	0	3.85457
23779	21404	54	21072	18132	56	8187	6875	39	-97	60	0	-52	27	0	-2011	0	0	3.85559
197019	132168	98	116924	79253	96	60414	38879	94	35	125	0	-12	47	0	-1371	53	0	3.85559
65214	55771	77	40058	33766	75	15201	12485	48	62	96	0	44	60	0	-3115	0	0	3.8566
77291	64078	81	45947	38572	77	20140	17009	52	-180	106	0	-42	29	0	-2105	0	0	3.8566
90479	74661	81	51640	42048	80	24694	19981	60	-189	47	0	-114	11	0	-5598	0	0	3.85761
117601	87766	87	69712	49426	87	33984	24702	83	281	183	0	-27	75	0	747	856	0	3.85964
40354	33205	70	21644	18790	54	11261	9172	44	36	122	0	69	102	0	-121	261	0	3.86267
40073	32438	79	28887	24440	70	12755	11063	44	-5	74	0	-7	97	0	-495	175	0	3.86369
106739	86814	87	66990	55288	81	25503	21141	65	-94	60	0	15	51	0	-609	186	0	3.8647
26785	22662	68	14815	12492	47	5949	4896	35	-140	29	0	9	41	0	-38	304	0	3.86976
25767	23753	43	11208	9757	43	10071	8709	41	88	106	0	26	63	0	-683	228	0	3.86976
68865	57512	79	41485	35067	77	16786	14278	49	-170	104	0	-40	55	0	-314	223	0	3.87786
25635	20039	72	16702	13592	58	4934	3859	34	-58	43	0	62	78	0	27032	81411	26	3.87786
79504	66992	78	36507	30765	77	22963	19212	58	-155	84	0	119	92	0	387	358	0	3.88191
190447	132873	96	130696	91396	95	49740	34775	92	30	120	0	-52	89	0	5716	2263	56	3.88191
37133	30935	71	25772	22343	68	10463	8738	40	-15	179	0	-58	31	0	-370	330	0	3.88292
54701	46811	75	37983	31673	74	14818	12202	48	22	103	0	-51	48	0	-230	292	0	3.88799
90663	71553	80	63456	49974	80	26977	21137	68	164	207	0	-118	44	0	-2295	0	0	3.88799
22261	19337	61	16259	14382	47	8448	7198	39	121	161	0	-12	51	0	-4828	0	0	3.88799
146618	104669	92	131029	89464	93	48959	33214	88	-125	66	0	10	73	0	-52	220	0	3.90014
211143	136857	101	131119	85425	101	49536	32505	97	221	134	0	-14	63	0	-185	377	0	3.90317
95805	79688	81	54366	44777	79	24268	19997	58	13	120	0	-12	56	0	-164	382	0	3.91127
116753	90427	87	73073	56604	85	29993	22221	82	60	154	0	-24	76	0	241	451	0	3.91532
120303	89164	88	86494	63988	88	34060	24708	85	54	112	0	-37	78	0	-4121	0	0	3.91532
43282	34922	74	26176	22465	62	6266	5291	36	13	91	0	37	126	0	32	364	0	3.91937
132851	98432	88	101667	75805	90	33907	23817	86	43	109	0	-11	50	0	-742	0	0	3.92241
24024	21438	50	17278	15105	48	7770	6592	37	-50	78	0	-54	55	0	-178	372	0	3.94266
32999	30473	48	19418	16958	52	12030	10410	43	-53	59	0	59	56	0	-818	190	0	3.94266
100265	78288	85	51034	38107	82	33632	25205	80	-10	88	0	1	31	0	-1323	0	0	3.94266
44963	37601	72	32045	27614	72	11496	10192	42	27	104	0	-63	58	0	-311	216	0	3.9457
109261	83966	86	82742	66687	84	30575	23780	78	-69	86	0	-155	61	0	-229	143	0	3.94874
215834	142142	97	191286	134313	97	56362	36769	95	193	169	0	47	56	0	-5874	0	0	3.94874
103725	84049	85	48428	40393	81	33296	26653	81	15	92	0	168	91	0	-70	356	0	3.95582
29428	24131	60	24587	21166	60	9905	8014	40	198	143	0	-16	25	0	487	755	0	3.95684
37160	30055	80	26090	22129	68	3767	3211	29	-147	0	0	-86	59	0	-593	0	0	3.96089
134679	94930	93	88888	63218	92	36652	25331	89	-110	98	0	-38	48	0	313	498	0	3.96291
79908	67553	78	45707	38767	77	24989	20267	57	-32	106	0	-26	55	0	-5162	0	0	3.96291
38652	33294	72	24422	20965	61	12111	10155	44	169	227	0	-98	50	0	-231	203	0	3.96899
95788	74458	87	56968	43630	80	26219	19787	70	-132	46	0	-46	44	0	-1183	70	0	3.97
27029	24013	64	20679	18076	54	7575	6776	36	12	73	0	-32	37	0	-41	342	0	3.97304
95646	74397	92	60573	46554	84	24819	19174	68	42	61	0	-18	67	0	-430	205	0	3.97405
44331	38731	76	24842	21691	58	14372	12391	46	57	145	0	-45	49	0	-4415	0	0	3.97405
103273	83254	85	59400	49394	81	27851	22633	67	-180	59	0	8	69	0	-113	579	0	3.97709
222086	135353	107	229913	146263	102	80637	51769	99	-163	88	0	-18	60	0	-2682	0	0	3.97709
35964	30912	70	25115	21323	70	10866	8864	43	-133	43	0	-17	68	0	-497	168	0	3.97911
32137	26515	70	23371	19864	67	9088	7431	40	133	71	0	41	76	0	240	423	0	3.98316
35669	29554	82	23189	20174	56	7194	6099	38	1	186	0	-90	53	0	-1230	0	0	3.98417
126740	100429	89	85204	66471	84	35204	27366	81	-81	67	0	-107	45	0	-398	208	0	3.98721
109507	88198	98	74263	59322	98	27786	21699	82	602	665	0	376	432	0	53147	160394	29	3.98721
140281	107481	87	94458	70296	87	36399	26761	83	-73	70	0	1	95	0	236	511	0	3.99025
119584	99406	82	41606	34470	79	26610	21635	65	54	141	0	-83	18	0	-234	454	0	3.99531
148510	109546	90	84107	64208	90	30564	22560	77	-75	84	0	-15	69	0	405	1110	5	4.00037
59093	48180	80	20929	17802	54	11000	9087	42	-194	53	0	-9	31	0	-95	276	0	4.00139
36515	30715	64	21382	18596	57	10127	8572	42	-45	47	0	-5	36	0	114	256	0	4.00544
102710	82293	84	60235	49767	80	27255	22263	72	59	94	0	0	53	0	-97	237	0	4.00746
126548	96351	88	81932	61669	85	28007	21344	73	104	187	0	-71	73	0	-5585	0	0	4.00746
65716	57177	79	34919	30289	73	17607	15417	51	-11	76	0	8	58	0	-9805	0	0	4.00746
24284	22833	46	23940	21177	53	6596	5664	37	181	176	0	-49	30	0	-9754	0	0	4.00746
86280	70539	85	60331	47462	82	29787	23503	78	3	116	0	34	86	0	-813	182	0	4.00949
20710	18500	49	11813	10324	43	6467	5857	35	36	117	0	-23	49	0	-1975	0	0	4.00949
35741	33035	66	15542	13561	48	12063	10441	44	204	210	0	77	64	0	-303	152	0	4.01151
27201	22653	64	19872	17205	52	7320	6340	37	150	249	0	-94	53	0	-409	202	0	4.01556
54886	45700	81	29624	25221	72	16148	13978	49	36	80	0	29	82	0	-645	211	0	4.01657
24334	21443	50	19315	16722	52	7074	6276	36	54	161	0	16	70	0	-218	254	0	4.01961
27652	23851	58	25026	21825	64	7472	6541	37	-142	26	0	-13	37	0	234	416	0	4.02467
49482	36816	81	77452	58199	76	7537	6065	41	-88	76	0	-81	45	0	-312	232	0	4.0267
71560	59145	78	44780	37432	78	20552	17272	55	-193	0	0	20	50	0	-375	167	0	4.0267
32870	26816	68	16874	14475	49	8889	7317	41	20	94	0	66	107	0	-125	450	0	4.02872
90744	70220	82	58922	45508	83	28908	22108	74	25	74	0	88	80	0	-516	251	0	4.03075
28904	24710	69	21013	18227	54	7862	7097	37	-20	66	0	24	76	0	-651	130	0	4.03176
164802	117287	93	86678	61612	93	48863	34313	91	155	260	0	120	102	0	16	481	0	4.03581
103679	84015	83	62802	51676	81	31569	25743	79	-109	61	0	-22	69	0	-555	436	0	4.03682
20490	16999	63	10807	9340	42	7242	6016	38	-73	58	0	-38	34	0	-86	365	0	4.03986
121255	80515	89	73482	47189	91	41305	26951	89	72	95	0	-40	71	0	-868	228	0	4.03986
43549	36102	73	27947	23387	66	11255	9513	42	48	127	0	38	91	0	-144	214	0	4.0429
124300	93694	91	79310	58913	88	41905	30977	86	38	95	0	13	57	0	-1212	342	0	4.0429
197277	124841	99	117781	74125	97	49117	30936	93	7	79	0	45	83	0	392	755	0	4.04594
94054	79518	78	42037	35660	77	19382	16171	54	10	100	0	42	114	0	-150	569	0	4.04999
31326	27225	68	22840	19885	58	8329	7008	39	7	67	0	-78	37	0	-675	142	0	4.051
170997	122246	92	90616	64246	92	34235	25080	88	-52	61	0	-80	44	0	1109	737	0	4.05302
58121	47157	78	36672	30996	75	13760	11098	48	106	137	0	3	60	0	-493	3	0	4.06011
28458	24874	58	19956	17278	52	9410	7810	41	44	136	0	11	65	0	28	338	0	4.06315
47731	41846	66	32882	27860	72	16967	13955	51	80	165	0	40	59	0	-82	254	0	4.06517
106369	88573	81	62914	51435	82	27113	21794	73	107	114	0	36	75	0	-257	226	0	4.0672
54278	45901	77	36955	31868	73	9868	8822	40	31	78	0	-16	85	0	53	577	0	4.07429
81106	69728	78	46964	38654	79	29475	24076	76	-1	94	0	159	112	0	-497	347	0	4.08643
98374	79483	86	60389	47089	81	30000	22817	78	51	108	0	-45	62	0	189011	144426	96	4.08643
70369	58008	79	40042	33785	76	19853	17059	51	-84	68	0	15	83	0	326	707	0	4.09049
81887	65975	86	52027	43471	78	24289	19649	62	54	114	0	-4	61	0	32	285	0	4.10162
123593	97443	91	76079	59142	86	25538	19329	68	5	82	0	3	77	0	-2634	0	0	4.10162
27326	24626	45	22555	20067	51	9096	8010	39	77	117	0	-90	21	0	-6463	0	0	4.10162
96025	78448	92	52799	44306	79	25498	20167	63	210	152	0	8	72	0	234	654	0	4.10466
107385	88946	80	56492	47671	80	27694	22777	73	182	158	0	-44	36	0	-1490	82	0	4.10466
141205	98232	93	88031	62784	89	39696	27319	87	38	91	0	-39	75	0	12	740	0	4.10567
64376	53304	85	42558	34827	74	20260	16058	55	128	139	0	56	69	0	-665	0	0	4.10871
48609	43417	59	35576	30401	73	17207	14222	52	228	144	0	77	79	0	-324	95	0	4.1158
16277	14308	55	16111	14218	48	5541	4674	34	-58	42	0	-6	46	0	-565	225	0	4.11681
95038	73067	83	61584	47715	81	26177	19662	69	-35	66	0	51	102	0	-575	131	0	4.11782
110241	83732	84	100886	77290	87	35522	26588	83	-46	42	0	-44	47	0	-521	85	0	4.12288
51875	45951	71	32812	28096	72	18311	15054	53	105	79	0	-2	49	0	-3341	0	0	4.12288
194138	132110	98	88949	59342	96	65723	45320	94	-33	50	0	-14	92	0	-180	252	0	4.14314
50697	43607	72	31228	26665	72	16594	14358	48	175	166	0	2	79	0	-229	158	0	4.14617
47361	40846	78	29633	25550	71	13741	11554	45	16	77	0	-6	51	0	-1596	0	0	4.14617
121158	99157	91	63646	53160	81	30404	25105	77	-80	100	0	-84	34	0	-333	152	0	4.1482
22563	18973	57	16424	14518	47	6814	5435	38	-76	80	0	31	42	0	270	432	0	4.15225
144538	103820	90	89331	63136	90	43207	30553	88	-191	42	0	66	70	0	-908	297	0	4.15225
59645	52298	72	34306	29101	74	17551	15034	52	-91	86	0	4	66	0	-259	160	0	4.16237
147404	105107	89	116260	82747	90	55830	39516	89	-148	59	0	-63	47	0	-1142	393	0	4.16237
154071	108560	96	107193	75601	91	41257	29488	87	-109	38	0	161	93	0	123	941	0	4.16845
58474	51428	72	36637	31649	73	15809	13234	50	-139	96	0	-5	65	0	-3416	0	0	4.16946
77694	63111	77	56999	44491	79	24001	18461	62	196	123	0	-10	54	0	189	713	0	4.17958
83477	70818	84	53588	45230	78	19610	16117	51	7	149	0	-10	41	0	-191	309	0	4.18161
45595	39233	71	28395	24817	70	10247	8613	41	-95	70	0	27	43	0	-395	426	0	4.18465
21157	19518	42	22444	19347	55	9553	7538	42	-13	161	0	27	66	0	-215	85	0	4.18768
62438	52000	72	48137	40427	76	17506	14336	50	105	186	0	-55	39	0	-99	473	0	4.18971
102179	84534	84	52011	43937	79	26459	21362	71	210	252	0	-64	29	0	-2245	0	0	4.18971
216324	142425	107	178938	118364	100	74767	49191	95	-97	151	0	90	69	0	140	758	0	4.19882
272075	164355	103	188231	118866	103	58645	35976	99	-182	74	0	76	98	0	-8555	0	0	4.19882
47803	40869	72	30901	26613	71	11855	9834	45	-216	34	0	48	116	0	-538	81	0	4.20287
21254	19041	48	14771	12927	46	7503	6402	37	80	97	0	-46	39	0	568	603	0	4.2049
54762	45124	74	51529	43716	75	16252	14138	50	-145	12	0	-52	39	0	175	591	0	4.20591
93067	72490	93	56846	43940	81	31732	23936	79	-74	71	0	13	61	0	447	701	0	4.21097
87393	65978	96	87583	66152	84	24673	18690	63	39	125	0	31	70	0	182	615	0	4.21401
71093	59719	75	33113	27550	75	21439	17518	57	169	139	0	-91	9	0	-543	142	0	4.21603
126157	93068	88	84008	60841	87	34146	25686	83	-113	101	0	27	53	0	-2800	0	0	4.21603
71933	56290	80	62995	48971	81	24468	18995	64	-154	32	0	-46	56	0	-407	428	0	4.21806
38585	33906	61	26628	22718	66	11087	9430	42	-30	78	0	54	76	0	-177	192	0	4.22211
60770	45949	77	1.0266e+06	778541	90	881	524	0	-43	125	0	-50	60	0	-506	319	0	4.22413
198667	145252	97	106503	76697	92	50180	36648	89	-86	71	0	5	86	0	167	306	0	4.23223
88253	69789	82	56905	43695	83	32477	24597	80	-137	103	0	7	80	0	-5053	0	0	4.23223
35559	31413	67	20297	17402	54	10443	8987	41	-154	151	0	18	49	0	1183	844	0	4.23628
99779	74710	87	84782	64281	85	28511	21925	74	-73	112	0	4	48	0	869	709	0	4.23932
157104	111220	90	73661	50840	91	42975	31079	87	-90	52	0	-44	34	0	127	517	0	4.24438
84193	69203	77	50687	42087	79	23897	19751	56	-227	72	0	55	50	0	-537	157	0	4.25147
38726	33994	63	23953	20722	57	6452	5902	34	-107	57	0	106	109	0	177	796	0	4.25451
176556	123744	100	107642	77090	93	50819	35764	91	-16	68	0	17	72	0	293	711	0	4.25957
58991	50056	76	28810	24513	70	13079	11160	45	-204	55	0	4	95	0	-1799	0	0	4.25957
36397	32996	62	27760	23979	67	9142	7749	41	-43	32	0	-8	90	0	29	253	0	4.26868
42503	36222	70	31919	27224	71	12402	10521	45	76	160	0	34	72	0	-261	240	0	4.27172
26784	24879	50	13137	11706	44	6996	6281	37	185	188	0	3	61	0	155	236	0	4.27577
90198	72867	79	61760	50231	81	25213	19949	70	-84	104	0	11	66	0	12	273	0	4.27881
26435	22707	72	13938	12243	45	5767	5041	33	25	95	0	26	70	0	-246	393	0	4.28286
112122	83626	90	76377	57279	85	30656	22518	82	94	136	0	-79	28	0	-382	73	0	4.28488
35009	32249	64	21178	18749	52	7862	6291	39	127	89	0	29	99	0	-4354	0	0	4.28488
60965	52661	76	49723	42835	75	15485	13407	46	26	98	0	48	76	0	-320	188	0	4.28792
126564	97850	86	79095	59549	85	26621	19408	74	91	129	0	-98	15	0	-408	331	0	4.28995
29585	25457	72	22884	20029	55	8078	7175	38	34	138	0	-16	71	0	-1518	477	0	4.28995
212744	145796	101	126083	85188	95	49134	33403	93	15	91	0	-14	65	0	-19	463	0	4.294
51693	47502	68	16507	14904	46	16181	14015	48	153	138	0	-97	37	0	-6466	0	0	4.294
31507	29268	62	27106	23647	68	6795	6052	35	-136	117	0	28	70	0	-635	79	0	4.29602
50268	42823	79	22291	19190	58	9214	7661	39	73	208	0	-42	49	0	-641	50	0	4.29703
78490	61568	86	50868	39673	79	27019	20565	62	181	155	0	-41	36	0	-910	129	0	4.29703
287821	155168	121	219195	120718	119	87382	48442	115	-187	276	0	-14	207	0	-5620	0	0	4.29703
143772	113136	99	67948	55706	86	23375	18632	57	-54	121	0	47	94	0	415	367	0	4.31121
41518	35291	69	29552	25874	69	10060	8795	39	76	100	0	-42	41	0	-355	180	0	4.31627
117858	98366	81	61912	51777	81	25624	21117	63	-20	116	0	-93	33	0	392	527	0	4.32235
44157	37086	79	26113	22540	66	12451	10773	45	63	107	0	-59	60	0	40	344	0	4.32741
55905	49152	73	22893	19965	57	13257	10936	48	83	181	0	-12	77	0	-129	337	0	4.32943
19633	17200	55	14286	12694	46	6507	5465	36	97	158	0	-77	22	0	-19	185	0	4.33045
65319	55555	75	37366	31756	75	18149	15489	52	25	103	0	73	79	0	-419	390	0	4.33855
51322	45339	74	27317	23492	65	12222	10086	44	131	120	0	-85	50	0	-500	133	0	4.3426
31859	27788	67	20056	17371	53	7353	6251	38	77	125	0	-45	39	0	-26	582	0	4.34665
107191	90906	81	50970	42809	79	21350	17141	56	116	132	0	5	64	0	102	523	0	4.34867
119311	98237	91	90679	76369	82	39905	33297	79	66	96	0	99	176	0	371	584	0	4.35272
122409	97967	85	75645	58548	86	36010	27794	82	71	68	0	25	77	0	321	508	0	4.35677
55975	45527	88	32303	27960	73	9563	8173	41	-57	143	0	-44	48	0	-319	364	0	4.3588
135232	100994	95	83030	61208	85	35626	26570	83	151	150	0	-36	68	0	367	446	0	4.36285
21587	19265	48	20377	17967	50	5403	4405	35	83	99	0	-50	38	0	-1358	0	0	4.36285
130919	90822	101	160207	124524	92	31352	21649	87	-95	65	0	77	131	0	74	770	0	4.3669
52060	45415	75	36333	30830	74	15418	12916	46	37	83	0	-54	45	0	-414	70	0	4.36892
138094	106367	89	64580	49365	84	31540	24622	81	-42	101	0	31	56	0	-19	301	0	4.375
53681	47097	74	21255	18379	53	3353	3044	27	136	135	0	-54	37	0	-268	246	0	4.37905
228686	146393	102	143472	90847	101	75508	49056	98	69	136	0	28	63	0	386	469	0	4.3831
273014	161810	117	215901	134957	111	87768	52570	108	3	73	0	-35	48	0	-127	332	0	4.39322
41191	39059	60	37850	33779	69	13677	12039	46	122	111	0	-94	26	0	-6737	0	0	4.39322
27517	25746	54	24153	21541	54	10573	9457	41	234	154	0	20	93	0	-4743	0	0	4.39322
30196	26290	67	13062	11455	44	7105	6235	36	-52	56	0	-94	19	0	-302	87	0	4.39525
49350	43377	79	34748	30246	72	14432	12039	47	-115	47	0	48	67	0	-59	205	0	4.39727
59775	52306	64	33960	29393	74	16888	14358	47	133	241	0	-78	38	0	2	273	0	4.40638
74712	65361	76	38901	33445	74	12305	10982	42	17	99	0	30	71	0	-1793	0	0	4.4074
121737	99107	88	62931	52542	81	20226	16150	54	31	78	0	-211	6	0	156	173	0	4.40942
67499	53200	91	43002	33689	91	17219	14186	58	659	387	0	266	245	0	492	449	0	4.40942
15317	14034	44	16781	14604	52	959	825	0	76	104	0	-9	36	0	-1027	0	0	4.41043
39281	34654	70	20191	17526	56	6819	5827	38	-138	82	0	-5	37	0	408	324	0	4.41448
45923	40136	75	28016	24271	68	14016	12246	46	143	121	0	-93	19	0	-913	0	0	4.41448
58207	49559	76	40241	34455	74	16726	14136	53	-180	20	0	-15	75	0	-1217	178	0	4.41448
70944	62227	76	41682	35919	75	21271	18174	60	59	126	0	-14	49	0	-855	268	0	4.4155
140558	100576	90	103306	74883	90	36907	26121	86	133	159	0	-1	51	0	118	522	0	4.41853
32654	27908	71	20895	18178	54	6749	5798	36	-216	25	0	-31	32	0	-253	134	0	4.41955
104244	88198	83	57295	48475	80	25366	21718	61	3	57	0	26	56	0	-331	121	0	4.42056
23192	24440	40	18820	16763	51	9140	8127	39	104	193	0	83	75	0	-4823	0	0	4.42056
103440	81535	89	78007	62432	83	22351	17717	60	-32	117	0	-75	55	0	-531	102	0	4.42765
21055	19353	43	17188	15519	47	5981	5446	34	12	65	0	39	67	0	-4060	0	0	4.42765
131996	108898	83	37519	30730	81	10454	8209	42	301	248	0	61	84	0	-418	495	0	4.4317
159363	111407	95	96263	68583	92	44815	31497	89	41	134	0	53	84	0	-37	335	0	4.43878
20845	17157	52	15825	13999	47	7148	6305	37	4	112	0	20	52	0	-4175	0	0	4.43878
88778	74453	78	43748	37826	76	20731	17856	52	-22	63	0	-57	46	0	356	624	0	4.44182
22749	20555	48	20185	17908	55	7750	6633	38	-5	120	0	-102	11	0	-419	210	0	4.44587
93431	76284	80	52988	42337	80	27954	21710	71	118	111	0	-71	27	0	-879	225	0	4.44587
80394	66186	81	57893	45920	78	27250	21221	69	-8	154	0	-100	23	0	-4892	0	0	4.44587
61595	52921	79	29319	25188	72	17271	14762	49	-35	136	0	-40	70	0	-403	302	0	4.45903
79322	69092	78	45881	39511	76	13831	12060	46	37	71	0	-48	27	0	-332	124	0	4.46207
71521	61564	80	34372	29523	75	18958	16079	52	57	124	0	-60	60	0	360	534	0	4.47321
128229	103974	85	76513	63850	82	28132	23429	72	-114	128	0	19	90	0	-359	101	0	4.47422
132665	107893	88	75203	59902	85	36827	29452	83	-194	62	0	11	46	0	948	1009	2	4.47625
175214	126448	94	104342	71652	93	41634	30244	89	-44	112	0	84	59	0	-257	372	0	4.48637
58442	49283	76	33241	28538	73	17908	14985	52	61	126	0	19	48	0	-1321	137	0	4.48738
48042	40599	81	25625	22459	66	9485	8041	41	-36	108	0	32	128	0	-27	202	0	4.49548
149758	114763	94	87409	67754	86	43225	32814	84	155	146	0	14	91	0	-759	262	0	4.49548
60699	52534	86	38867	32658	74	22389	19117	55	-14	81	0	-69	49	0	-276	280	0	4.4965
67298	58067	74	39291	33824	75	13559	11421	45	10	100	0	-3	35	0	-154	480	0	4.5046
27966	26064	53	23171	20300	55	8722	7651	38	-46	98	0	39	68	0	-2154	0	0	4.5046
66103	56120	78	33746	28649	75	15471	13052	47	118	121	0	-27	52	0	189	486	0	4.5127
61433	52932	73	34562	29963	73	21747	18113	58	-10	62	0	-81	56	0	-352	299	0	4.51472
136439	98442	90	92470	64842	89	37145	26843	86	-111	62	0	48	63	0	-406	123	0	4.51877
80587	64473	81	48171	38086	80	20798	16167	55	287	147	0	24	57	0	-508	260	0	4.51978
175965	128886	93	99925	73762	90	53916	39462	88	32	138	0	24	59	0	143	483	0	4.52181
126254	95690	97	71007	53942	86	30640	23433	75	-241	21	0	6	65	0	-1353	325	0	4.52282
46053	38141	72	26016	22566	61	7928	7084	38	-100	37	0	-52	62	0	-112	265	0	4.52485
98102	78551	86	70626	57219	82	28723	23561	78	-114	63	0	70	99	0	-277	185	0	4.53295
56933	49828	69	28163	24620	72	15155	12976	46	54	119	0	-40	24	0	-1150	0	0	4.53396
35847	30098	63	27671	23914	66	11023	9155	43	112	118	0	-74	29	0	-654	272	0	4.53396
27381	26457	43	18213	16158	51	9045	8302	38	-6	54	0	-50	53	0	-344	146	0	4.537
181854	132043	95	111315	79834	93	49164	34597	90	-239	28	0	-49	66	0	665	689	0	4.54307
182430	129931	96	97817	69917	92	42668	30214	88	-68	51	0	-30	64	0	-449	94	0	4.54813
260948	162085	107	217510	139890	108	104812	67355	105	77	177	0	-16	78	0	375	409	0	4.55117
58881	50955	75	36218	31154	74	17097	14172	49	53	128	0	-56	32	0	393	690	0	4.55725
97804	81149	83	42567	36649	79	22888	19122	56	66	97	0	-99	29	0	152	466	0	4.55826
125071	99055	86	88912	71726	85	50304	40264	83	108	141	0	22	57	0	-352	103	0	4.56028
126594	101564	84	96191	78518	84	48400	38865	81	122	172	0	38	58	0	-197	268	0	4.5613
69557	59941	75	51269	45218	74	16733	14923	49	-38	179	0	69	124	0	-371	155	0	4.56636
99104	75539	99	67275	51076	85	26754	20238	72	134	101	0	-101	30	0	128	874	0	4.57041
207765	137185	97	121583	80990	95	62799	42423	93	-171	115	0	-59	37	0	-215	308	0	4.57243
118409	96022	84	69739	56824	83	26720	21602	70	42	96	0	21	104	0	-172	213	0	4.57547
43166	37028	76	30240	26823	68	11612	9845	43	31	100	0	-48	31	0	-5223	0	0	4.57648
22050	20029	51	18493	16153	52	4310	4032	29	-83	71	0	47	61	0	-622	196	0	4.5775
29778	27111	69	12923	11526	42	12018	10305	43	48	133	0	0	51	0	-355	326	0	4.58762
175277	128306	93	103192	74651	88	58268	42529	87	94	81	0	-50	31	0	-766	184	0	4.58762
57190	50747	73	36575	31353	73	16900	14411	50	-99	68	0	25	59	0	6	328	0	4.59066
86866	70729	80	64349	50449	81	26514	20432	68	-24	108	0	21	87	0	-1438	0	0	4.59066
53611	45362	83	32403	27854	72	16449	14913	46	17	120	0	-29	64	0	641	511	0	4.5937
22665	20551	49	22242	19157	54	8225	7060	40	-164	51	0	-41	51	0	-305	194	0	4.59572
255853	155507	106	147348	90034	102	86806	52960	101	202	139	0	1	68	0	-385	297	0	4.59876
109812	93378	82	60574	51145	79	26977	23401	70	-259	92	0	-14	69	0	-3619	0	0	4.59977
26781	22549	63	22112	19611	54	8296	7193	38	84	186	0	27	82	0	-4998	0	0	4.59977
78497	66030	81	43528	37343	77	19619	17295	51	-156	21	0	-52	46	0	-5578	0	0	4.59977
160095	131474	86	110268	90570	86	42555	34446	84	59	83	0	1	68	0	355	868	0	4.60686
166529	125050	107	110048	82031	94	28821	20998	85	-3	158	0	-60	70	0	57676	51835	107	4.60686
19723	18164	46	11614	10277	43	5606	5013	34	-92	98	0	22	58	0	16	356	0	4.61192
45076	39795	79	19579	17408	52	14618	12887	46	-149	72	0	54	55	0	-103	305	0	4.61597
20473	16868	60	15496	13978	46	6627	6026	34	113	148	0	24	45	0	332	510	0	4.62306
55688	47798	76	34969	30415	73	9505	8160	40	75	90	0	-53	27	0	-553	157	0	4.62407
58742	52131	71	34627	28514	73	18769	15563	52	-114	85	0	46	61	0	-1606	234	0	4.62407
138500	111126	88	87878	70917	86	46539	37167	84	-184	15	0	-16	51	0	-393	158	0	4.62508
159553	116201	94	106361	80970	89	42941	32130	86	89	140	0	26	83	0	88	314	0	4.62812
147792	113284	93	109192	86777	86	42997	33414	85	-14	154	0	28	61	0	-5792	0	0	4.62812
48595	43583	71	30832	26987	71	7457	6490	37	133	98	0	-66	39	0	182	499	0	4.63825
111994	91053	84	71112	56668	84	30826	24966	74	-114	65	0	-112	25	0	-137	259	0	4.6423
109886	86799	85	53232	41907	83	25325	19868	61	-35	104	0	86	95	0	358	429	0	4.6504
125005	100778	87	73144	59536	82	33719	26879	80	-70	33	0	11	51	0	-41	275	0	4.65546
110770	93563	84	69929	59701	80	33726	28524	77	65	115	0	-25	71	0	526	634	0	4.65748
112776	95870	80	51049	43619	78	25209	21352	60	19	109	0	-152	56	0	-6560	0	0	4.6585
112760	90161	81	76471	60209	83	28440	22481	67	57	94	0	-14	82	0	-8689	0	0	4.6585
18152	15442	50	15082	13480	46	3629	3187	28	-121	26	0	-20	63	0	-486	223	0	4.65951
90131	74210	84	58603	48268	80	32719	26486	78	-105	49	0	10	70	0	815	792	0	4.66356
32786	28460	70	24136	21147	62	10430	9016	42	-97	43	0	-57	50	0	-386	167	0	4.66457
32407	26974	69	25808	22386	64	9745	8815	40	218	102	0	-68	33	0	119	385	0	4.66761
237180	151849	105	178896	123421	99	74789	45949	96	-29	131	0	-54	49	0	841	615	0	4.67065
40082	34719	70	31673	28147	70	9121	7790	39	-79	161	0	5	78	0	-188	188	0	4.67368
116144	94916	86	84195	69652	83	25414	21188	62	-54	120	0	28	98	0	200	649	0	4.68178
79219	69400	77	49483	43302	76	23736	20783	58	-8	59	0	-46	27	0	-3609	0	0	4.68178
204701	141154	94	167581	123764	94	65627	44213	92	179	148	0	-52	57	0	123	672	0	4.68988
257441	163666	107	213987	140814	106	98496	62134	104	186	236	0	-4	138	0	-9	489	0	4.6909
193948	138574	97	108319	77422	91	55666	40518	88	-35	101	0	7	52	0	-1093	149	0	4.69191
246805	139003	109	138817	77345	106	59585	32699	102	-145	80	0	12	46	0	-270	266	0	4.69697
169596	130351	90	105889	81702	89	38031	29522	86	165	118	0	-73	46	0	-9292	0	0	4.69697
22561	21765	47	16255	14513	49	7011	6248	36	-68	78	0	-17	84	0	-361	31	0	4.70305
94549	76036	81	60623	47766	81	29510	23129	78	1	75	0	-5	64	0	-121	302	0	4.70507
39280	34729	69	26052	23017	64	12945	11330	44	204	159	0	-11	69	0	-1006	192	0	4.70507
64111	53659	80	38393	32620	75	16621	13496	52	31	114	0	-50	29	0	-520	283	0	4.70608
38743	32827	74	24863	21702	58	9684	8005	41	76	99	0	-37	62	0	-5	423	0	4.71013
93761	73516	96	76515	62157	82	25317	19877	63	-30	105	0	84	87	0	-1029	277	0	4.71013
42792	37149	66	28509	24885	70	7817	7039	37	-150	72	0	17	81	0	179	418	0	4.71925
166206	119525	90	83970	58849	90	50568	37603	87	37	142	0	-1	89	0	-901	38	0	4.71925
150986	111237	90	87051	64140	89	39873	29515	85	34	83	0	102	85	0	-122	352	0	4.72127
127007	102638	86	61409	50464	82	27941	22433	70	209	243	0	-76	37	0	61	561	0	4.7233
107495	90397	80	63631	53629	79	31687	26517	77	192	146	0	2	49	0	-1025	257	0	4.72431
108799	89628	97	58326	48594	81	26922	22749	64	44	84	0	69	89	0	102	402	0	4.72735
54234	48052	72	33015	28845	73	17258	14997	48	-115	39	0	-35	48	0	205	465	0	4.73038
55403	48267	87	40395	35604	72	18375	15600	51	104	159	0	-218	0	0	79	347	0	4.73646
36797	33940	74	28724	24706	71	7074	5820	37	-187	8	0	-40	92	0	98727	82014	81	4.73646
44695	40200	69	25929	22794	60	13864	12074	44	-44	108	0	-83	31	0	-1237	107	0	4.73646
139755	108813	87	71986	55752	85	43452	33602	83	21	71	0	26	84	0	-1889	289	0	4.73747
114531	89835	90	71578	55271	82	30497	22502	79	-191	71	0	-62	30	0	338	415	0	4.74152
58513	52263	78	48097	42418	73	15627	13124	47	136	142	0	-54	43	0	-2262	0	0	4.74152
102788	82863	95	57663	48345	81	26404	21125	70	-15	107	0	-102	40	0	-302	199	0	4.74456
68129	57805	74	37082	32024	74	16956	14358	49	-16	89	0	1	46	0	-2705	0	0	4.74557
99555	84961	78	66165	56276	79	28818	24437	76	-113	71	0	-52	70	0	-2335	0	0	4.74557
111671	88682	92	62755	50568	81	34469	27765	79	5	83	0	32	46	0	-181	596	0	4.7476
204397	138371	104	165563	117498	97	66886	47358	94	-104	107	0	101	125	0	877	616	0	4.75063
49669	40657	76	32419	26821	72	16973	14315	48	-231	0	0	54	91	0	679	726	0	4.75266
119929	97812	85	65498	53429	82	30912	25050	80	81	149	0	-56	10	0	405	550	0	4.76582
44753	36418	70	863171	693889	85	979	768	0	-55	94	0	47	55	0	254	381	0	4.77392
110379	93901	80	57301	49455	80	20087	16864	56	-22	74	0	66	79	0	-77	570	0	4.78101
87906	74232	81	52982	45724	78	28221	24225	73	102	134	0	88	79	0	-37	352	0	4.78303
168818	121543	95	129916	91524	93	42228	30891	88	-117	93	0	126	113	0	-2761	0	0	4.78303
38919	34054	66	22559	19704	58	11900	10551	42	-138	123	0	84	60	0	-430	534	0	4.79113
48211	42655	66	30878	27429	71	13645	12247	45	2	96	0	22	68	0	-862	0	0	4.79214
196130	138089	96	126381	90780	94	53720	37846	92	47	102	0	29	41	0	-3819	0	0	4.79214
152628	107050	93	96948	70998	91	45874	31770	89	63	147	0	33	55	0	-527	369	0	4.79316
73299	62959	76	39121	33487	76	20566	17672	60	-118	22	0	23	42	0	160	349	0	4.79518
32099	29336	55	14067	12478	46	8017	7095	38	15	90	0	-11	84	0	-243	209	0	4.79822
221642	149998	98	246944	175837	100	90411	63401	98	1	123	0	124	123	0	-1455	53	0	4.79822
142965	98959	90	102498	72968	89	43009	30095	87	-65	58	0	-40	78	0	-14887	0	0	4.79822
56125	51018	78	33973	29593	71	12828	10918	44	107	80	0	-64	48	0	-121	142	0	4.80126
318941	201482	110	245444	154574	112	131962	84156	110	26	431	0	249	248	0	-3949	0	0	4.80126
23405	21520	47	12929	11656	44	7362	6911	36	40	60	0	-32	9	0	182	267	0	4.8043
112355	93379	91	72555	60174	80	26514	21263	74	127	161	0	-35	25	0	367	435	0	4.80632
106909	89283	84	64938	54436	80	20480	16457	53	-79	100	0	-35	29	0	-4159	0	0	4.80632
197476	138817	94	124107	85918	91	66915	46363	90	-33	113	0	85	81	0	1110	1057	4	4.81138
103722	82195	85	63349	49017	80	31657	24575	78	160	115	0	30	59	0	597	499	0	4.81442
18478	17538	44	16894	15103	47	6354	5744	34	93	157	0	-82	15	0	-212	42	0	4.82151
81895	68695	86	47041	41052	75	24707	21393	60	-197	3	0	-33	21	0	-415	207	0	4.83264
20531	18332	53	21560	19117	58	1266	1193	10	-76	82	0	61	103	0	281	390	0	4.83872
150718	110509	90	113083	86526	89	40681	30334	86	39	170	0	2	100	0	-97	372	0	4.83973
40530	35541	65	19547	17413	50	11911	10304	44	57	146	0	42	114	0	-50	514	0	4.84176
34001	30971	67	22763	20297	54	8484	7115	39	118	159	0	-18	56	0	792	678	0	4.84885
17931	15831	49	16829	15225	48	4707	4232	31	1	65	0	88	92	0	310	518	0	4.85188
33206	30775	58	26462	23158	68	11681	10247	43	-142	22	0	-18	27	0	44	470	0	4.85897
100120	80401	82	70976	55318	81	33357	25475	79	-79	62	0	-48	54	0	-75	353	0	4.85897
119892	95859	91	71594	57336	83	27874	22043	66	28	131	0	2	41	0	249	539	0	4.86707
148426	118198	87	83695	66498	85	41402	32401	83	147	156	0	-108	31	0	325	446	0	4.87112
49652	42794	63	34813	30443	72	13613	11694	46	-93	111	0	-25	54	0	183	563	0	4.87314
81609	67114	86	46012	35706	80	24221	19139	61	-4	123	0	87	118	0	-107	316	0	4.88023
93703	72476	81	66437	51580	82	25312	19478	69	1	91	0	109	115	0	34	765	0	4.88631
94249	79467	94	69573	59984	78	27042	23330	72	47	93	0	97	90	0	-595	94	0	4.88934
53767	48167	72	28167	25196	68	10759	9448	41	82	79	0	-37	35	0	-3059	0	0	4.88934
66504	57862	75	38923	33767	75	18122	15549	51	50	71	0	18	97	0	-4659	0	0	4.88934
101361	85535	84	90446	76674	80	42128	35511	78	-6	92	0	-1	34	0	-6258	0	0	4.88934
171959	126413	95	94046	71584	89	47255	35736	87	-114	101	0	11	61	0	42	592	0	4.89137
27342	25326	50	22126	19774	53	7778	6792	36	-151	23	0	62	47	0	-3132	0	0	4.89238
56922	46188	86	44010	36398	76	17274	13791	51	-123	66	0	-23	66	0	435	467	0	4.89339
199172	147078	98	114469	85695	93	42159	31094	90	-17	64	0	159	67	0	-279	399	0	4.89744
117053	92398	91	66451	52786	85	35583	28820	81	16	77	0	-30	53	0	-256	230	0	4.89947
143600	110472	96	80887	62016	86	31974	24046	83	-83	77	0	-48	36	0	852	632	0	4.91162
27727	23828	67	18787	16685	50	8654	7685	39	-129	84	0	-10	50	0	-163	618	0	4.92377
33936	30975	68	21962	19462	55	11150	9812	43	99	92	0	-48	41	0	-126	552	0	4.92579
33059	29793	69	24705	21826	60	10045	8758	41	-115	36	0	35	68	0	45	181	0	4.92883
147839	116707	92	82771	64931	85	26225	20592	65	-79	72	0	-22	62	0	-312	259	0	4.93187
23962	21415	62	15948	14319	46	8946	8160	38	26	144	0	-11	69	0	-582	0	0	4.93693
28584	25595	71	18143	16356	50	4986	4684	31	-35	165	0	7	57	0	-84	248	0	4.93794
122250	100500	85	81457	68648	82	35528	29012	80	-75	91	0	5	58	0	345	656	0	4.94301
60496	53308	72	28770	25356	70	18389	15508	52	40	99	0	22	81	0	20	532	0	4.94706
99239	84086	81	50558	42755	79	21544	17562	54	114	166	0	18	81	0	-54	270	0	4.95313
117089	95740	83	61730	50324	80	37986	30678	79	-108	59	0	23	48	0	-1090	231	0	4.95414
24400	22733	49	12081	10753	42	6425	5946	35	74	131	0	87	121	0	-170	430	0	4.97237
56272	49798	72	30023	26537	71	16607	14594	49	96	118	0	-32	58	0	47	245	0	4.97338
124882	97433	83	64414	49191	82	30321	22636	76	154	192	0	-36	43	0	-2400	0	0	4.97338
94054	75624	81	53216	43304	81	34550	27301	80	-10	111	0	-73	29	0	-364	165	0	4.97844
62276	53454	76	38108	33797	74	20578	17741	51	-184	64	0	99	77	0	-1575	85	0	4.97844
74522	62861	79	39639	34818	75	21124	17579	56	-53	58	0	37	65	0	-272	128	0	4.98249
69073	61159	73	44700	39246	75	19154	16579	53	-82	37	0	-57	41	0	-3435	0	0	4.98249
302366	211115	123	261022	188715	113	101420	75484	109	327	763	0	127	440	0	-249	234	0	4.98756
96230	78558	81	55836	43614	81	29298	22917	79	197	133	0	15	62	0	336	566	0	4.99262
137803	105161	92	68633	52556	87	39484	29985	85	-121	70	0	73	54	0	-1849	105	0	4.99363
44521	39794	71	24657	21944	59	14437	12674	46	-18	153	0	8	44	0	-543	0	0	5.00072
109661	84848	87	73098	57233	85	29812	22859	73	-79	66	0	113	100	0	-1780	0	0	5.00072
267486	164922	120	212539	132074	109	80807	50964	106	23	261	0	61	353	0	377	475	0	5.00578
119029	100566	80	73860	61337	81	39320	31592	79	-59	81	0	-47	21	0	-17576	0	0	5.00578
18496	18447	40	12994	12126	41	5345	5072	32	70	154	0	-20	75	0	-10733	0	0	5.00578
198333	92651	109	123783	59039	108	49117	23982	105	207	432	0	113	279	0	-573	447	0	5.00781
68325	59070	77	32116	28241	72	18874	15724	52	-83	67	0	23	56	0	20	293	0	5.00983
97427	83718	80	51078	44947	77	21959	19191	54	73	118	0	8	77	0	-226	171	0	5.01287
30004	26186	64	18703	17088	49	8113	7344	39	-45	144	0	-83	20	0	-29	509	0	5.01894
124431	94388	88	90091	69034	85	35578	26301	82	116	131	0	5	45	0	-261	450	0	5.02299
193711	131983	95	116323	80425	92	51897	35658	91	-101	121	0	-16	91	0	-4407	0	0	5.02299
39281	35809	60	27074	23331	64	6363	5897	34	59	93	0	81	70	0	221	461	0	5.03008
110936	83445	91	70102	54064	84	29896	22971	81	200	116	0	22	54	0	-1960	0	0	5.03008
43262	37738	76	21282	19093	51	9054	7973	40	-19	56	0	-26	45	0	-402	197	0	5.03211
109153	93607	83	68738	59032	79	27491	23472	73	99	203	0	69	98	0	-64	389	0	5.03312
78933	64277	93	70521	58222	79	346	324	0	79	82	0	-33	37	0	-5670	0	0	5.03312
100791	81457	82	70842	55895	82	25594	20060	70	31	147	0	-37	34	0	-134	233	0	5.04122
39869	33667	81	17350	15298	49	8226	6966	40	-109	73	0	3	64	0	-177	414	0	5.04324
27128	24913	60	14798	13300	45	8997	7714	40	108	168	0	-19	51	0	-378	164	0	5.04628
106261	85906	81	73043	58072	81	27296	20358	72	-11	134	0	-78	28	0	-108	265	0	5.05742
61496	53542	77	43603	38181	74	14192	11825	46	81	129	0	-94	39	0	-710	325	0	5.05742
133142	99534	87	72759	54051	88	39300	29570	84	-54	102	0	-20	46	0	557	353	0	5.06349
131728	110437	82	64778	56119	81	38464	32440	80	88	146	0	66	86	0	-1035	81	0	5.06451
41979	38103	70	27052	24183	68	6736	5768	35	-85	67	0	111	90	0	352	464	0	5.06754
27047	22877	68	23112	20503	55	7673	6697	38	-49	157	0	81	127	0	-287	178	0	5.07159
28974	24696	72	22943	20453	56	8750	7967	39	-18	90	0	10	45	0	-349	76	0	5.07666
44985	39706	70	21585	19207	54	11928	10279	44	68	132	0	45	64	0	286	506	0	5.07868
41849	38408	61	30306	26828	70	13666	11825	43	-42	118	0	73	93	0	-450	113	0	5.08779
136564	103241	84	104719	78343	86	37296	28030	83	99	97	0	-22	43	0	313	868	0	5.09083
43724	38789	69	26991	23948	69	11474	9884	42	83	136	0	-72	19	0	-312	251	0	5.09994
78614	67456	83	40821	35964	74	20369	17939	52	-7	88	0	-10	55	0	535	723	0	5.10906
22485	20388	64	18496	16382	50	7604	6631	38	71	209	0	38	82	0	226	375	0	5.11412
20412	17547	62	18156	16195	51	6859	6004	35	64	145	0	92	92	0	548	1135	5	5.11614
156327	108950	92	130835	92538	93	37882	26214	89	259	156	0	-47	68	0	2011	794	0	5.11614
40757	33911	76	28661	25466	68	12550	11243	44	90	104	0	-14	72	0	60	347	0	5.11918
15451	15290	45	15226	13822	46	3398	3304	26	36	78	0	-86	1	0	178	379	0	5.12323
142817	109454	89	78955	60974	86	28773	22725	74	-98	90	0	-113	22	0	-773	600	0	5.12424
62978	51309	90	49364	40361	76	18363	15408	51	55	137	0	53	73	0	-5127	0	0	5.12526
102207	88082	80	69550	60430	80	22128	19159	55	54	76	0	30	60	0	-575	246	0	5.12627
57761	49724	77	37028	32644	72	18692	16466	50	138	172	0	36	74	0	-1433	315	0	5.12627
155723	116728	97	89040	65220	91	40916	30739	86	11	129	0	39	101	0	-148	201	0	5.13234
47030	42206	64	34686	31058	70	15223	13483	45	-12	51	0	-60	28	0	-6154	0	0	5.13234
161882	117131	96	84006	60501	91	40845	29621	88	130	115	0	35	61	0	5	379	0	5.13437
42148	37829	71	23965	21203	61	11517	10224	42	101	152	0	-25	90	0	192	703	0	5.13639
35304	31373	69	25768	23133	63	10739	9123	42	217	149	0	50	48	0	-547	35	0	5.14449
21695	18490	65	9751	8805	40	6291	5413	35	15	84	0	64	103	0	-6	405	0	5.14753
42946	38510	55	29228	25634	70	10863	9892	42	20	69	0	61	79	0	-603	0	0	5.15968
92441	81059	80	48602	42221	77	17844	15527	49	-126	80	0	7	54	0	-74	226	0	5.16272
169522	120859	93	111279	80739	91	41590	29373	87	33	133	0	55	39	0	-221	309	0	5.16474
21482	17544	65	15809	14294	47	5993	5305	33	-31	65	0	-71	24	0	-49	403	0	5.16981
38680	33625	71	28012	24825	70	10040	8582	40	125	183	0	85	83	0	-131	235	0	5.17284
106142	79494	83	105051	83262	85	27972	20605	76	6	77	0	-9	44	0	-213	268	0	5.18196
71287	60448	78	49913	41340	76	21329	17636	55	68	104	0	-9	58	0	-292	233	0	5.18297
136133	107170	87	82250	64052	86	35948	28216	83	-127	65	0	-52	37	0	-423	315	0	5.19208
158063	117026	97	108363	80273	91	48760	36332	88	44	278	0	24	82	0	-528	432	0	5.19309
34596	28809	75	21466	19448	54	10482	9163	42	-182	0	0	-75	58	0	753	733	0	5.20018
166742	123150	94	140723	109710	92	46916	35722	88	-53	56	0	42	85	0	75	350	0	5.20221
133381	107102	84	98494	80223	84	42258	33467	82	189	189	0	-11	59	0	-375	269	0	5.20727
16777	16808	40	16141	14642	46	7128	6241	36	12	78	0	-10	46	0	849	816	0	5.21233
110403	88182	86	52329	40966	84	26003	20917	69	41	148	0	134	160	0	40139	36690	47	5.21233
22826	21511	56	9173	8093	39	5247	4313	34	5	115	0	-28	71	0	-211	463	0	5.21638
53686	47639	77	29955	27075	70	15265	13471	48	-2	93	0	-119	14	0	225	272	0	5.21841
52088	46161	73	27618	24653	71	11345	9982	43	106	103	0	64	75	0	797	536	0	5.22347
49037	43033	74	30194	26834	71	8155	6998	38	73	169	0	37	72	0	-414	161	0	5.22651
153911	120569	88	99259	77753	86	43462	33687	83	205	135	0	-66	58	0	-144	457	0	5.23258
152190	107569	93	112532	81050	91	38730	27687	89	-10	111	0	-30	48	0	-9158	0	0	5.23258
114900	95655	82	70047	58986	82	21382	17950	55	-127	64	0	85	104	0	-116	163	0	5.23967
190434	135631	94	95254	69630	93	48337	34385	91	203	181	0	-43	122	0	-126	635	0	5.24068
20191	20649	45	21602	19702	50	7652	6667	37	22	82	0	-52	63	0	-7780	0	0	5.24068
22665	19281	58	23141	20895	57	6280	6147	32	-8	101	0	1	61	0	-1416	0	0	5.24169
36624	29814	76	23504	21207	56	10864	9545	42	-127	16	0	-29	34	0	1321	876	0	5.24574
89416	74001	81	68928	58190	80	27135	21688	69	97	135	0	25	95	0	-52	401	0	5.24676
237580	130755	130	172585	103561	115	62920	33667	112	481	724	0	372	534	0	-79	251	0	5.25587
137471	115967	89	70540	60040	83	35023	29074	80	-14	150	0	-48	42	0	-991	108	0	5.25688
151516	113573	88	116428	85190	89	38284	28268	85	-140	111	0	-35	86	0	489	602	0	5.26194
21384	17997	60	20078	18281	54	6688	6513	32	-15	104	0	-43	36	0	-174	251	0	5.26701
30989	29268	49	19439	17719	50	7882	7528	36	-7	124	0	-49	44	0	-11	649	0	5.27308
21712	20071	49	14283	13008	45	6174	5300	33	85	186	0	57	46	0	17	663	0	5.27814
123376	99986	83	57836	45527	82	40310	32730	81	102	109	0	12	69	0	376	533	0	5.28118
20930	18605	58	16263	14982	46	6876	6274	35	51	91	0	-60	69	0	-3658	0	0	5.28219
155102	121213	89	95839	75168	89	42445	31197	87	5	92	0	5	62	0	-5772	0	0	5.28219
47174	41568	67	22328	20053	57	14546	12554	45	11	150	0	-14	79	0	-388	301	0	5.28321
77502	70544	75	23658	20806	59	21671	18902	58	37	108	0	-12	51	0	-1373	190	0	5.28321
113333	93404	84	75543	61962	82	26569	21284	69	-78	60	0	-83	16	0	416	723	0	5.28624
121778	94002	86	85397	69490	85	33041	25435	81	10	173	0	22	122	0	391	488	0	5.29232
70114	60743	79	38774	34721	73	20810	18701	51	127	99	0	-70	48	0	-4210	0	0	5.29232
175213	131801	91	114937	83781	90	51503	38036	89	12	104	0	86	84	0	352	577	0	5.29839
215363	139145	106	155150	93951	98	64989	39661	95	156	299	0	84	140	0	473	839	0	5.30346
44052	38480	66	27793	24653	61	12808	11094	44	-146	42	0	62	64	0	-3241	0	0	5.30346
45538	40313	77	28767	25905	60	13544	12145	42	51	116	0	-29	42	0	-3308	0	0	5.30346
133869	99704	88	85550	63645	86	40988	30242	84	-130	123	0	-71	81	0	-162	460	0	5.30649
20990	19030	53	19816	18047	50	7869	6798	38	124	147	0	-85	19	0	-530	0	0	5.30852
173502	131487	94	136365	104368	91	1239	897	0	190	172	0	55	88	0	253	631	0	5.31358
45074	40331	71	25771	22931	60	12909	11329	45	-40	107	0	51	107	0	54	379	0	5.31864
228373	154608	98	176721	128746	97	53602	37811	93	-111	228	0	44	118	0	-223	152	0	5.32472
106981	87700	83	63952	51873	80	30870	24718	78	90	122	0	-54	78	0	-209	194	0	5.32877
18094	16669	46	18064	16590	48	6462	5699	35	-119	22	0	-47	38	0	-3820	0	0	5.32877
46779	43188	62	32015	28429	71	8634	7723	38	-110	56	0	33	76	0	-1341	89	0	5.32978
37170	32302	70	20714	18702	51	8788	7886	38	-31	103	0	33	104	0	169	1147	4	5.33079
35842	31849	65	22341	20050	58	12207	10690	43	29	69	0	16	37	0	265	890	0	5.34497
127685	99201	89	69800	54557	84	37278	29116	82	-33	84	0	-26	40	0	-39	461	0	5.34902
156985	120990	98	107263	83865	90	37701	29245	86	-52	136	0	-97	28	0	-1598	0	0	5.35003
32797	31280	63	21898	19842	54	5832	5048	35	151	133	0	-37	53	0	-3337	0	0	5.35003
66418	59216	71	35268	30670	74	25146	21690	63	-5	96	0	78	81	0	-99	485	0	5.35712
22792	20983	61	23774	21515	57	7229	6674	35	134	141	0	-58	68	0	-194	138	0	5.36218
54092	46130	83	33659	29727	72	15453	13110	46	80	98	0	-3	98	0	-377	80	0	5.36421
108024	90403	80	62044	51055	79	26704	21715	68	-64	70	0	-74	39	0	-532	137	0	5.36522
98423	80303	80	98264	79624	82	29311	23277	79	70	156	0	100	108	0	-465	189	0	5.36927
107088	88396	81	63575	51507	80	29757	23314	80	204	133	0	-55	44	0	-4059	0	0	5.36927
59207	51474	78	34143	29961	72	16579	14619	46	89	138	0	37	64	0	-1113	0	0	5.37028
52846	45729	76	32085	28210	72	14630	12449	45	-36	72	0	-6	62	0	-169	222	0	5.37332
15342	14790	47	12101	11075	42	4046	3562	29	-122	53	0	97	89	0	110	501	0	5.38041
105988	86736	81	74196	60519	82	32590	26048	80	221	140	0	36	46	0	-426	578	0	5.38041
64918	58636	70	40119	33830	79	22615	19154	66	45	101	0	109	90	0	186691	203988	89	5.38041
139743	109080	87	88944	69114	86	51889	40397	85	3	174	0	-7	65	0	-2732	0	0	5.38041
123238	103943	84	68045	57892	81	31632	26876	79	183	115	0	-54	58	0	751	790	0	5.38344
132892	102267	89	67571	50695	85	31522	23722	82	21	99	0	18	43	0	1083	559	0	5.38749
121630	96655	87	72209	57955	82	27719	21474	78	11	162	0	28	70	0	-679	234	0	5.38851
38377	33564	68	22765	20336	54	11563	9908	42	71	96	0	-118	30	0	183	362	0	5.39458
139311	116478	86	115848	98494	84	62457	53628	81	-26	81	0	-22	60	0	-444	72	0	5.39559
29376	25446	63	15188	13643	46	7430	6492	36	-67	125	0	-43	10	0	103	265	0	5.39762
99400	83516	80	59624	48393	79	25197	20151	69	98	112	0	4	68	0	-3	285	0	5.39964
194570	141462	96	115284	84949	91	60661	44644	89	-55	174	0	-86	143	0	155	503	0	5.40167
136608	102999	88	98915	76624	86	33162	24548	83	-55	85	0	-5	125	0	-87	426	0	5.40774
86661	69896	82	55430	46980	79	21416	17456	56	112	116	0	-77	18	0	-298	306	0	5.41281
86048	75888	74	85926	74315	79	26567	22777	61	49	108	0	-21	46	0	-733	148	0	5.41281
73133	61405	83	43293	35102	75	19630	15764	53	-211	25	0	-22	55	0	558	774	0	5.41686
117107	101086	80	69497	60623	80	29596	24436	77	-68	57	0	85	104	0	-62	545	0	5.41888
104774	81425	82	58426	44371	83	26878	21381	70	-80	63	0	63	91	0	-345	66	0	5.42091
97766	78567	83	54921	44115	80	31218	24696	77	-2	120	0	-33	59	0	571	830	0	5.42394
104448	89846	81	60225	51737	79	24119	20540	59	-11	88	0	-38	24	0	-701	251	0	5.42394
96843	79068	82	68135	55638	81	31714	25278	79	2	59	0	-23	49	0	84	278	0	5.42698
29521	27654	54	19354	17558	49	8339	7230	39	-75	94	0	-39	81	0	-440	176	0	5.43913
61039	53580	78	35750	32126	72	12858	11360	43	30	153	0	-36	68	0	-63	331	0	5.44014
139883	113235	87	74065	61267	83	41649	34857	82	-80	63	0	18	52	0	119	474	0	5.46141
113388	91542	83	62036	49950	81	30676	23928	79	-43	141	0	42	99	0	-441	168	0	5.46546
106030	91119	89	56768	49862	78	28707	24153	71	-2	115	0	-30	59	0	322	585	0	5.47052
49005	43396	71	28902	25966	70	15805	14175	47	-126	42	0	46	117	0	86	524	0	5.47254
152174	110783	88	117194	87819	91	43337	31015	89	131	140	0	94	108	0	-238	434	0	5.47356
193475	127558	95	113574	69490	97	54807	34996	92	-27	127	0	-77	97	0	-900	196	0	5.47457
38800	34490	72	19011	17311	50	9951	9248	40	-12	73	0	14	52	0	-1040	23	0	5.47558
82299	68197	79	44646	38802	76	23509	20011	61	157	188	0	-21	49	0	517	990	0	5.48874
67893	59758	75	33175	29460	74	17779	15223	50	148	144	0	-69	100	0	38	471	0	5.49279
101924	89296	78	78323	67660	80	16934	14823	47	-146	86	0	105	73	0	-1487	28	0	5.4938
41843	36358	75	22590	20250	56	9439	7962	39	7	150	0	27	83	0	-683	0	0	5.49482
28116	23933	60	18852	17020	50	7382	6669	35	73	151	0	72	72	0	141	592	0	5.49684
193339	143673	93	106143	78842	91	55104	39760	89	5	172	0	-44	165	0	183	513	0	5.49988
129028	101478	85	78115	61306	84	33751	26324	81	-27	70	0	2	66	0	333	498	0	5.50393
205056	137723	96	119836	81292	97	63365	42415	96	18	268	0	120	184	0	-4582	0	0	5.50393
91656	78465	79	61689	52629	78	20778	17669	52	184	178	0	-16	58	0	-669	49	0	5.50595
45762	41302	68	23413	20921	64	14076	12505	45	19	103	0	63	137	0	511	569	0	5.50697
31159	31552	44	21729	19488	57	9365	8356	39	-15	109	0	63	90	0	312	631	0	5.51608
52922	46845	74	24797	22378	59	11967	10773	41	-162	55	0	-126	39	0	-194	252	0	5.52013
60732	54469	74	35995	32055	73	14063	12557	44	-21	106	0	-2	33	0	-1155	116	0	5.52013
99527	85438	78	58388	48201	78	29533	24756	76	12	92	0	49	53	0	-3067	0	0	5.52013
103298	91083	78	67905	58516	79	24053	21204	61	59	96	0	16	52	0	49	240	0	5.52215
54322	49640	72	30117	27094	68	15598	13753	46	-9	110	0	135	147	0	78	500	0	5.53025
123133	99594	85	56928	44637	82	32834	25747	80	26	77	0	29	63	0	651	481	0	5.5343
89934	81168	78	53792	47320	76	19149	16773	51	-111	168	0	41	65	0	-604	56	0	5.5424
74456	64460	77	42667	36386	77	24671	20575	60	32	92	0	-8	59	0	-232	536	0	5.54342
163416	117346	93	121738	92292	91	43099	31684	89	4	119	0	-83	67	0	94	631	0	5.55557
82152	67811	84	51003	43345	77	21363	18115	53	141	146	0	21	51	0	50	568	0	5.55759
81640	71915	77	58536	52031	76	38562	33288	76	-35	105	0	24	57	0	-355	82	0	5.56063
165154	131365	98	77719	62365	89	47802	37658	86	42	129	0	12	85	0	61291	108300	105	5.56063
225321	155496	96	110681	74787	93	84082	58366	94	-104	247	0	7	320	0	-11221	0	0	5.56063
60723	52993	77	32009	28486	72	11686	10396	41	45	72	0	-27	49	0	0	627	0	5.56873
83158	72781	77	51258	45466	76	18082	15634	52	139	101	0	-95	12	0	-2871	0	0	5.56873
100004	87949	79	66005	57488	78	20337	17467	51	71	162	0	-28	67	0	-576	124	0	5.56974
53429	44373	73	29769	26036	73	20700	18377	52	-20	195	0	9	56	0	57	373	0	5.57075
139734	110986	88	101760	82057	86	38704	31084	83	2	50	0	130	131	0	-114	444	0	5.57582
31911	27895	69	23373	21284	58	8476	7585	39	44	127	0	-65	20	0	-368	121	0	5.57683
102767	84548	80	52866	42769	79	27390	22393	68	-26	54	0	39	94	0	91	410	0	5.57885
43801	40150	72	25899	23480	62	13587	12293	44	-11	131	0	48	64	0	-419	158	0	5.58088
65245	57560	76	41947	36335	74	20337	18298	53	-22	82	0	-6	49	0	60	348	0	5.58493
148569	120738	86	91329	75333	85	36452	30274	82	197	120	0	-64	73	0	-3285	0	0	5.58493
36105	34496	54	26014	23263	60	9925	8730	40	-7	78	0	-6	40	0	-3146	0	0	5.58493
90580	80314	77	49195	43356	75	19188	16619	49	162	181	0	-85	30	0	-210	309	0	5.59202
28113	24956	61	17294	15434	48	5396	4862	33	-4	110	0	64	54	0	-104	280	0	5.59505
254784	162709	103	250489	178972	102	129389	86474	101	365	794	0	195	399	0	709	410	0	5.59708
128116	106767	91	61856	51695	81	36094	29861	81	51	78	0	93	74	0	-670	141	0	5.60214
34887	31789	61	21930	19729	51	7522	7050	37	52	64	0	-3	64	0	-688	80	0	5.60315
158486	123556	91	95171	75274	88	27151	21006	66	9	212	0	102	88	0	690	783	0	5.60822
82846	72348	83	52568	45963	76	21764	18551	57	39	164	0	-92	35	0	452	748	0	5.61632
36222	32907	61	13074	12015	43	10011	8919	40	-90	97	0	65	99	0	712	1102	5	5.61834
111396	97333	82	47841	41522	78	21994	18736	53	40	140	0	-30	56	0	-144	193	0	5.62037
103826	90167	82	50052	43990	77	25396	21300	67	21	87	0	-51	75	0	619	462	0	5.62239
29018	26643	61	17723	16125	49	6617	5856	35	17	67	0	2	39	0	192	817	0	5.62543
26971	23906	62	15612	14282	45	8570	7705	37	142	112	0	-23	69	0	185	427	0	5.62745
122044	103120	94	50770	44180	81	28263	23744	70	-40	206	0	24	113	0	-571	268	0	5.63353
163810	120196	89	88687	66405	89	48010	34659	87	-65	204	0	106	100	0	-6034	0	0	5.63353
82103	70657	79	45164	39835	75	16897	14750	49	85	109	0	-94	49	0	-1375	90	0	5.63454
29576	26504	67	18541	16971	50	6196	5728	34	79	109	0	-41	51	0	-101	235	0	5.6396
40630	37016	60	21758	19593	55	11664	10264	41	122	148	0	-54	21	0	-135	578	0	5.64365
82399	73410	77	42053	37299	75	18004	15813	49	-75	70	0	-46	67	0	38	368	0	5.65074
212236	139594	98	138813	92060	99	76697	50112	96	234	454	0	164	391	0	248	1034	3	5.6558
56065	49990	70	31168	27346	73	17191	14624	48	16	109	0	-55	84	0	337	504	0	5.66492
160078	126622	88	107828	88841	88	47341	37605	86	232	255	0	82	107	0	707	844	0	5.672
126353	101815	81	71365	57165	82	32689	25664	80	-153	115	0	126	134	0	273	819	0	5.6801
208570	152167	96	137596	101569	93	80417	58671	91	26	262	0	-8	231	0	-5640	0	0	5.6801
107962	92960	90	67901	59686	79	28763	25157	72	-158	27	0	78	144	0	62	365	0	5.68415
61697	55289	74	36498	31993	74	15337	12992	50	-28	104	0	-17	36	0	-106	283	0	5.69124
27922	27121	62	16689	15436	47	8934	7664	39	-138	37	0	23	123	0	-527	43	0	5.69428
112687	89423	84	108076	88258	85	30706	24119	81	82	227	0	125	92	0	-52	471	0	5.6963
136270	112153	87	94960	77630	85	34266	27982	81	58	86	0	93	80	0	54	364	0	5.7044
26450	25171	60	19536	17560	53	7322	6631	37	-28	79	0	-15	50	0	191	456	0	5.70744
39006	36435	59	23493	21517	57	7594	6822	37	-121	31	0	55	64	0	-192	394	0	5.71959
36763	33618	60	26681	24031	62	8272	7725	36	19	104	0	98	118	0	508	745	0	5.7206
107575	84593	87	89677	70369	84	26866	21031	72	-49	167	0	15	184	0	84	376	0	5.72364
81594	71012	91	27463	24407	63	26011	22659	64	0	95	0	111	103	0	-1514	0	0	5.72364
59154	53095	78	29844	26993	70	16029	14461	46	8	75	0	-17	70	0	-259	115	0	5.73174
46663	44113	58	18014	16526	47	13871	12121	44	202	183	0	-64	47	0	-2202	0	0	5.73174
120207	99878	82	66047	54926	81	46100	37168	81	140	113	0	105	81	0	240	718	0	5.73579
18188	16895	48	13252	12422	44	4959	4594	31	26	71	0	-16	48	0	255	387	0	5.74085
111145	96469	81	81141	70390	81	28684	24465	72	-2	151	0	37	51	0	-703	322	0	5.74085
78392	70452	81	40379	36319	74	16888	14745	48	-62	43	0	-58	34	0	305	630	0	5.74997
170294	129298	94	106659	82858	88	38917	29699	85	118	96	0	43	142	0	-2888	0	0	5.75098
31323	29752	55	16658	15184	47	7777	6832	38	-27	58	0	-13	74	0	620	727	0	5.77123
31444	27937	67	24910	22404	59	11484	10371	41	27	127	0	85	66	0	-205	271	0	5.77528
27389	25152	60	23348	21333	56	7502	6520	36	41	136	0	-29	53	0	97	756	0	5.77528
40540	37384	70	27091	24553	69	6467	5597	34	69	133	0	-36	47	0	1099	986	0	5.78034
22250	20029	58	14577	13512	44	6941	5960	37	-64	72	0	7	76	0	290	401	0	5.78237
118067	98720	87	102805	88742	82	59589	50970	81	183	187	0	27	92	0	-475	207	0	5.78237
90423	73740	82	52591	44631	78	28713	22916	68	18	127	0	-10	76	0	-5011	0	0	5.78338
152025	110946	90	108282	84063	89	49878	35724	88	146	313	0	49	161	0	-3446	0	0	5.78338
93828	78228	82	61883	52045	80	26180	21578	60	106	152	0	-113	30	0	-569	331	0	5.78642
120326	101208	84	69395	59991	80	24401	20768	56	-121	145	0	-45	46	0	-3234	0	0	5.78642
106529	94313	78	51179	44640	77	25927	22593	69	80	160	0	54	65	0	-462	92	0	5.78844
54092	47932	68	26728	23850	69	15129	13342	45	-32	78	0	-62	51	0	-416	396	0	5.79148
92699	77680	82	56323	46704	79	26916	22235	65	-9	106	0	-20	92	0	-1665	0	0	5.79148
73457	63927	83	39101	33512	76	20422	17168	54	188	167	0	35	72	0	208	361	0	5.79857
71275	63453	75	37111	33266	73	22808	20156	55	-94	57	0	58	76	0	-1265	0	0	5.79857
154838	119319	90	87748	67935	89	33649	26047	86	-40	181	0	138	171	0	-3902	0	0	5.79958
43618	39866	70	24219	21623	60	13855	12433	43	-48	105	0	-51	44	0	-220	265	0	5.80059
91221	74164	92	45522	37657	78	22823	18446	60	0	101	0	22	62	0	-427	155	0	5.8016
55002	47678	79	28694	25510	71	13244	11862	44	-143	122	0	75	81	0	-551	32	0	5.80464
104343	86814	80	71764	59573	80	29489	24586	76	-19	176	0	11	56	0	-133	213	0	5.80565
59934	51663	80	33874	30657	72	16694	14781	49	-8	82	0	16	51	0	-198	252	0	5.81072
23497	23848	44	15660	14504	45	7126	6395	36	169	170	0	39	61	0	444	606	0	5.81477
73497	62046	81	46051	39779	75	21270	18373	54	43	102	0	91	60	0	87	407	0	5.81882
115434	90201	86	85954	69341	84	32128	26259	80	-2	172	0	91	104	0	-1607	59	0	5.81882
33361	30458	61	20623	18770	51	8477	7648	38	-30	78	0	65	90	0	-8	197	0	5.82287
94439	85701	79	34842	31116	75	26655	23826	69	148	153	0	-8	69	0	-670	357	0	5.82287
86437	76105	78	49964	44051	75	18289	15946	50	169	146	0	54	77	0	-514	562	0	5.82489
172997	141798	101	99768	83872	87	44830	37245	84	-103	162	0	125	219	0	-3490	0	0	5.82489
44073	38208	74	27350	24720	68	10936	9912	41	-33	57	0	-132	45	0	285	438	0	5.82793
179029	124422	111	130600	93207	96	49324	33835	92	321	503	0	140	370	0	84	418	0	5.83097
71805	63642	76	35719	31892	74	14724	12719	46	157	112	0	-5	63	0	-72	261	0	5.83805
21416	19717	52	18998	17559	51	7168	6020	36	-28	101	0	43	63	0	472	523	0	5.84413
47439	42574	73	24163	21903	57	11968	11050	41	-162	28	0	34	76	0	272	594	0	5.84919
65736	57952	78	41302	36899	74	14713	13283	44	-46	53	0	0	60	0	410	743	0	5.84919
133073	110210	83	80625	66463	83	41806	34797	81	46	213	0	39	87	0	284	870	0	5.85122
30089	25121	69	24468	22170	60	10622	9588	42	-80	58	0	-35	35	0	-313	166	0	5.85324
88979	73118	80	50883	41911	80	28903	25127	77	-50	109	0	77	96	0	-66	325	0	5.86033
28290	24554	78	18225	16861	46	9179	8539	38	93	107	0	-25	45	0	-1949	0	0	5.86134
106916	86270	88	102561	86272	83	25350	20590	63	41	91	0	-18	64	0	-49	605	0	5.86337
191492	140427	97	129805	96238	93	47376	34891	90	128	472	0	57	273	0	-91	157	0	5.87147
33892	30598	59	24072	21890	57	8642	7684	38	-27	90	0	29	66	0	-450	353	0	5.88767
24053	20634	70	17758	16291	47	8732	7960	37	-37	143	0	-6	100	0	192	868	0	5.88969
62075	54563	79	32776	28381	72	18096	15590	51	-66	46	0	-29	133	0	-37	446	0	5.8907
18125	16681	52	13212	12348	43	5337	4929	32	36	129	0	-38	32	0	-505	0	0	5.89273
34767	29371	69	27944	24919	69	11303	10311	40	89	166	0	137	134	0	-416	308	0	5.89374
129444	106428	85	87869	70890	83	28969	23945	66	-43	324	0	1	163	0	-1079	345	0	5.89374
182597	131400	101	123796	91666	94	49897	36036	91	-63	562	0	142	341	0	-860	184	0	5.89475
113262	98294	91	64333	55913	79	22548	19949	56	281	249	0	-41	53	0	-397	523	0	5.89577
15332	14416	38	12240	11158	43	4497	4196	30	28	66	0	23	46	0	-538	147	0	5.89779
22561	20142	63	17127	15772	47	6749	6231	36	-168	34	0	39	121	0	-27	207	0	5.90184
99221	86582	88	39024	35008	75	28128	24852	75	71	116	0	42	53	0	152	698	0	5.90589
27990	26398	63	15849	14714	45	5863	5338	34	48	86	0	84	83	0	-2635	0	0	5.90589
186918	131327	95	102776	75501	93	63322	45522	91	175	577	0	147	384	0	330	740	0	5.90792
97165	86691	77	48947	43302	77	22122	19795	56	-41	94	0	121	104	0	-1985	0	0	5.90893
107974	92923	81	54786	47785	79	22800	19881	58	10	163	0	64	90	0	-233	200	0	5.915
19179	17792	48	14977	13762	44	4470	3646	32	-104	12	0	-33	68	0	-272	177	0	5.91602
179925	132255	94	102704	79514	89	39687	30003	87	258	481	0	25	213	0	-797	116	0	5.91703
215825	149758	98	101543	70513	96	57768	39988	95	268	704	0	131	459	0	-170	775	0	5.91804
91187	79102	82	54684	47921	77	25647	21299	59	-20	108	0	21	85	0	-8079	0	0	5.91804
55979	50609	74	42275	38443	72	12828	10872	42	-210	22	0	29	94	0	611	736	0	5.92209
85472	75898	81	53877	48261	75	18048	15936	51	-195	128	0	36	115	0	-2364	0	0	5.92209
139859	106804	87	83687	65052	85	44162	33881	83	175	190	0	123	155	0	3	290	0	5.92614
71712	62353	77	42746	38445	75	16684	14926	47	-44	73	0	-23	43	0	-620	0	0	5.93019
135587	109231	89	88538	71585	84	28745	22920	74	-13	126	0	35	110	0	-2705	0	0	5.93424
19678	17603	60	14690	13542	43	6068	5671	33	168	151	0	-29	50	0	283	384	0	5.93829
125937	103119	84	103160	85463	84	27259	22030	72	201	160	0	10	158	0	290	697	0	5.94032
26719	24103	60	19520	17920	49	9771	8845	39	86	67	0	20	66	0	-461	193	0	5.94133
98833	82619	92	42885	34489	78	22635	19308	57	159	132	0	-39	77	0	236	752	0	5.9474
29940	28917	47	21273	19679	52	5607	5300	31	-105	42	0	42	108	0	-3260	0	0	5.9474
24674	21386	65	18033	16623	49	6158	5491	35	108	130	0	-72	28	0	-251	578	0	5.96259
120178	97024	84	50539	40906	81	27428	22281	68	-53	113	0	106	155	0	-194	464	0	5.96259
90061	76118	78	53349	45345	77	24145	20652	63	49	58	0	33	100	0	-373	606	0	5.9636
68416	61411	74	31783	28980	72	13891	12353	42	-102	50	0	-64	33	0	-4652	0	0	5.9636
125199	101433	86	70367	55761	82	27649	21962	70	-19	113	0	4	69	0	-169	335	0	5.96563
284480	163423	109	231022	126002	109	97017	53781	108	1156	1396	8	656	955	0	136	377	0	5.97069
20584	19836	43	18062	16977	47	5063	4925	31	-26	19	0	-44	83	0	-4793	0	0	5.97069
64459	57639	76	31597	28467	69	19611	17770	50	13	42	0	43	47	0	500	408	0	5.97474
26875	23394	62	15658	14218	46	6484	5433	35	-14	185	0	11	34	0	-356	176	0	5.97677
77434	69356	79	43356	38837	75	13231	12051	44	-38	79	0	-2	66	0	-364	95	0	5.97677
87073	73843	82	55355	46774	78	24437	20748	61	15	116	0	108	108	0	-1579	0	0	5.97778
35295	32821	52	24151	22034	57	10610	9731	39	20	86	0	-32	69	0	-155	550	0	5.97879
77285	67043	90	41289	34371	74	21718	17901	54	-5	134	0	-14	41	0	397	473	0	5.98183
19973	16189	63	16395	15105	47	5961	5497	33	111	105	0	23	72	0	-180	430	0	5.98284
119368	88924	96	78695	59678	86	28377	21327	76	117	237	0	116	117	0	-804	0	0	5.98385
25745	22490	56	20909	18961	53	7605	6960	35	-43	154	0	-52	25	0	29	296	0	5.98588
109077	96591	79	57342	49985	79	21989	18665	61	165	148	0	179	113	0	260	427	0	5.98993
135078	117523	88	87125	75222	82	55662	47589	81	241	213	0	-45	98	0	827	973	0	5.99195
35033	29921	70	18883	17403	48	7581	7098	35	-120	28	0	24	73	0	249	556	0	5.996
44570	39744	67	30124	27056	71	12959	11600	43	51	93	0	-38	51	0	-618	54	0	5.99803
214498	156668	111	137752	98951	93	79263	57142	91	232	649	0	162	464	0	465	619	0	6.00208
32738	27892	74	18084	16580	47	8744	8223	37	-112	150	0	-13	32	0	-2678	0	0	6.00208
107470	88699	87	62460	51010	80	24710	19540	68	-99	113	0	0	37	0	-241	313	0	6.01018
108957	88775	82	67089	55213	81	21773	17841	57	71	104	0	19	107	0	-17	228	0	6.01322
152000	113343	88	104270	78963	89	36293	27037	84	-38	231	0	169	206	0	-914	0	0	6.01423
97586	86273	78	62496	52697	78	25846	21667	61	35	123	0	-117	21	0	-6486	0	0	6.01423
98379	83334	83	47502	42135	77	24626	21512	66	188	171	0	62	108	0	-890	153	0	6.01625
30286	27947	67	18398	17138	49	8792	7762	40	-39	62	0	23	74	0	-344	188	0	6.01929
14355	13989	43	13700	12761	43	5481	5227	32	-19	96	0	-5	21	0	-441	0	0	6.02435
19441	18814	41	15166	13919	45	7191	6443	35	4	82	0	-3	82	0	-754	17	0	6.02537
35210	32991	65	19207	17895	48	10358	9630	40	257	184	0	-75	41	0	-660	235	0	6.02537
108078	90732	81	83322	71591	80	31092	26888	77	-46	123	0	-88	40	0	-414	240	0	6.02739
66444	59584	73	21869	19758	55	20524	18337	54	142	191	0	28	113	0	178	362	0	6.03549
134238	113610	84	77320	65588	82	24312	20285	59	81	179	0	-58	77	0	506	643	0	6.03954
254821	209629	95	210764	173252	96	136261	109852	95	619	1567	5	457	999	0	-5273	0	0	6.03954
101045	88506	79	52659	46364	77	21951	18753	53	50	110	0	8	60	0	-23626	0	0	6.03954
99530	90430	77	58056	52503	77	32236	28329	75	-16	120	0	-12	54	0	-20766	0	0	6.04055
17830	18274	43	12881	12860	39	4535	4134	30	29	124	0	-144	3	0	-21621	0	0	6.04055
32499	27597	70	20971	19294	51	9121	8538	38	-17	87	0	-61	58	0	-3627	0	0	6.04055
184615	139495	97	127032	98265	91	50520	37754	89	176	399	0	100	469	0	-272	273	0	6.04562
95547	77167	79	75069	59581	81	28340	21595	74	-64	224	0	-25	75	0	-1173	439	0	6.04562
93840	78064	89	54086	46714	78	24998	21252	71	86	96	0	94	50	0	-23	322	0	6.04764
90170	72989	95	53344	46133	78	23494	20334	59	-63	83	0	11	56	0	558	528	0	6.04967
151126	116709	95	64979	50560	85	29035	22214	82	32	248	0	52	111	0	430	781	0	6.05574
66229	58813	74	41478	37311	73	15346	13752	47	-46	73	0	5	59	0	288	531	0	6.05777
26233	25126	54	21470	19670	53	8268	7692	37	12	68	0	-32	27	0	-344	205	0	6.05979
114180	97187	89	76800	65024	80	28399	23299	69	-88	77	0	64	68	0	93	401	0	6.06182
29150	26538	64	18687	17095	50	7873	7741	35	56	100	0	-140	0	0	432	482	0	6.06485
72985	58479	83	43407	34603	79	18719	14779	53	146	226	0	-30	39	0	786	1042	4	6.06789
55617	52007	72	28401	25892	65	14377	13137	44	76	93	0	27	53	0	-575	56	0	6.06992
21568	19277	56	7326	6821	36	6424	6049	35	-91	20	0	-23	44	0	-1656	0	0	6.06992
21508	20503	45	20071	18390	52	5388	5063	31	-80	49	0	28	72	0	-22	522	0	6.07194
107448	93611	83	55857	48921	78	25865	21663	64	-28	111	0	93	166	0	-25	366	0	6.07397
138548	106889	87	86060	66483	86	42446	32484	84	-116	132	0	139	154	0	254	485	0	6.077
37606	34179	73	24488	22651	62	9441	8783	38	22	93	0	-32	68	0	373	1089	6	6.09118
59777	52361	76	46473	39685	74	20016	16990	55	77	113	0	32	52	0	-282	251	0	6.0932
230540	160004	99	91695	66877	95	72316	50883	95	518	921	0	351	647	0	-504	226	0	6.0932
35509	32728	61	26209	23933	56	9442	8552	37	-97	54	0	89	86	0	1000	1662	16	6.0932
171121	136675	87	100914	80291	88	45841	36069	85	48	357	0	120	346	0	-3857	0	0	6.09422
104061	86956	85	52544	44234	78	26927	22458	65	-33	158	0	31	47	0	-120	296	0	6.09624
112931	95347	85	56649	48759	80	26750	23092	61	93	191	0	-18	78	0	-331	274	0	6.1094
23888	20787	64	11923	10906	41	6156	5744	34	-46	43	0	-7	40	0	-531	14	0	6.11143
65776	58388	73	35038	31850	72	16589	15141	48	119	109	0	-32	93	0	-407	271	0	6.11244
44514	40089	66	27330	25059	69	8431	7512	37	-37	90	0	20	73	0	72	329	0	6.1175
198941	142628	96	172884	134722	94	55079	40692	91	264	871	0	94	454	0	-210	266	0	6.12358
47863	43591	72	28850	26102	70	13209	11972	42	-103	74	0	66	82	0	641	469	0	6.12763
104252	90955	80	67494	57457	79	29625	25154	68	144	179	0	-54	130	0	-1269	0	0	6.12763
102111	89000	78	47853	42986	76	20880	18329	52	47	115	0	-51	65	0	-1999	0	0	6.12763
58039	50415	82	27076	24445	66	14568	13047	44	92	125	0	44	110	0	-433	226	0	6.13168
30669	28971	51	22501	20351	54	6515	5760	35	-146	55	0	25	130	0	-788	51	0	6.13269
60014	52761	80	30151	27161	71	16628	14517	51	128	90	0	53	71	0	-189	677	0	6.1337
26392	22833	72	12171	11436	41	7056	6327	36	11	152	0	115	101	0	-151	377	0	6.13978
63028	56151	79	36253	32386	71	17768	15501	50	-8	69	0	-40	44	0	92	409	0	6.1418
79642	70676	85	35537	31938	74	14852	13335	45	-70	73	0	109	101	0	-401	112	0	6.14686
63038	55012	88	24107	21866	59	21329	19318	53	-134	54	0	45	90	0	-263	292	0	6.14788
38047	35525	60	22861	20874	56	8679	7744	37	-123	42	0	-18	47	0	-120	278	0	6.15092
18982	19147	45	16926	15699	47	5469	5094	33	25	99	0	-74	56	0	444	1005	2	6.15092
132833	111586	83	89394	74926	83	32468	26609	80	-76	220	0	-23	275	0	161	454	0	6.15598
19437	17634	60	18319	16677	48	7011	6408	35	24	42	0	6	54	0	-47	580	0	6.15699
102479	87960	80	70146	60146	79	25842	21857	63	102	198	0	114	137	0	-3	581	0	6.158
63646	55798	85	41711	37642	74	16961	14743	48	73	167	0	24	67	0	-1667	0	0	6.15902
28719	25908	54	17233	15927	46	7186	6486	36	-164	62	0	-40	56	0	-1656	0	0	6.15902
36938	34550	67	22443	20592	53	6634	6038	34	5	122	0	-72	36	0	70	506	0	6.16205
52795	46617	76	29993	26993	71	15151	13393	46	-206	51	0	-5	122	0	-251	178	0	6.16813
170054	131392	87	105240	81012	86	54057	40403	85	141	378	0	196	290	0	-259	316	0	6.17116
206378	154419	93	171457	130551	90	57687	43174	88	202	457	0	229	404	0	-4095	0	0	6.17116
33208	29420	69	23012	21178	56	10640	9544	42	8	105	0	-41	18	0	-3812	0	0	6.17218
21323	20454	43	37355	32481	67	4672	4195	31	53	256	0	92	145	0	-22	350	0	6.17521
106648	92953	79	68325	60442	78	27002	23510	65	50	127	0	-62	43	0	203	472	0	6.17623
30868	29364	54	16650	15567	45	5705	5085	34	1	51	0	-16	84	0	471	492	0	6.18028
55099	48632	73	24683	22481	56	12904	11629	44	-9	84	0	-57	49	0	-284	310	0	6.18838
48656	43237	70	35446	32643	70	8064	7263	37	-10	88	0	98	118	0	-615	226	0	6.18838
66006	58243	75	36212	30691	73	19135	16479	51	18	84	0	45	98	0	-420	147	0	6.18939
129011	103673	84	65224	51127	85	28624	23148	75	70	197	0	70	174	0	54	777	0	6.19243
68676	62494	73	33513	29682	73	16443	14860	47	-121	64	0	33	59	0	-502	81	0	6.20458
46838	41733	75	25967	23548	59	14659	13543	44	206	130	0	-42	87	0	-338	506	0	6.20559
85472	73433	77	50078	43367	77	18177	15560	48	147	100	0	-39	54	0	315	610	0	6.21166
36302	33423	67	17202	15843	47	10396	9322	40	34	108	0	37	89	0	88	303	0	6.2147
39457	36421	62	26855	24458	64	10226	9186	41	55	122	0	-33	93	0	-333	222	0	6.21774
64767	57292	77	37718	33739	73	16180	14123	47	-52	129	0	32	72	0	264	613	0	6.21976
54061	46471	76	37944	32456	73	14668	12661	46	108	128	0	-100	36	0	275	697	0	6.22381
118617	100735	82	47003	40965	80	22161	18507	56	176	290	0	25	158	0	23	345	0	6.22786
18562	16908	51	12906	12070	42	5447	5502	30	60	131	0	73	84	0	241	540	0	6.23394
41056	39299	54	24304	22269	56	12800	11443	45	-40	73	0	-35	108	0	524	613	0	6.23495
124645	107294	81	51953	45484	79	28573	24426	75	-55	105	0	-65	81	0	-863	338	0	6.23596
24362	20835	69	17031	16018	47	6629	5926	36	-86	92	0	106	68	0	-380	175	0	6.239
24721	22268	75	20325	18739	49	7744	7009	37	122	152	0	-23	54	0	-653	83	0	6.239
35139	32646	56	26972	24762	66	10602	9919	40	131	145	0	73	65	0	-105	160	0	6.24305
75971	66067	85	51217	44581	76	30698	26492	75	-113	86	0	11	78	0	-189	249	0	6.25014
118825	101737	80	60687	52457	80	41929	35957	79	19	178	0	-45	125	0	-1701	450	0	6.25014
32739	29704	68	21673	19991	51	9846	9217	37	179	131	0	-2	84	0	-4671	0	0	6.25014
232742	141114	102	186607	112600	102	80019	49071	101	803	1219	9	503	684	0	205	503	0	6.2633
137903	111055	84	137007	116340	84	35707	29605	81	-5	362	0	92	208	0	-8171	0	0	6.2633
33532	31290	64	23335	21497	59	7783	7132	36	57	101	0	-76	28	0	-111	357	0	6.26634
163214	130114	90	94595	75788	86	51100	41337	85	154	436	0	138	324	0	311	444	0	6.27241
81099	69977	81	47606	41645	75	24897	21979	64	6	117	0	45	57	0	-457	97	0	6.27444
105456	83730	84	71531	57707	81	28612	22902	70	115	172	0	39	89	0	-984	156	0	6.27545
50908	43473	87	28665	26336	69	13024	11808	43	102	112	0	-5	70	0	-393	128	0	6.28153
160985	126262	87	92448	69416	90	40256	29680	87	332	726	0	153	339	0	267	551	0	6.28254
88363	79132	77	43175	38798	75	21036	18535	53	43	112	0	97	76	0	-1461	207	0	6.28355
132071	103801	87	66118	50141	83	28811	22326	75	109	346	0	146	266	0	10	285	0	6.28861
63332	54712	75	47798	41121	75	23703	20117	63	-57	72	0	-103	91	0	-10	328	0	6.29165
98832	79205	84	58058	46258	83	24971	20197	66	76	371	0	110	211	0	237	405	0	6.2957
39147	34902	78	26223	22799	63	12833	11088	44	-40	144	0	88	114	0	336	500	0	6.29671
128336	106499	85	63141	51900	81	36161	29615	79	-169	96	0	84	299	0	-361	284	0	6.29975
266658	167468	108	155143	94713	105	91223	56580	103	756	1394	11	681	1003	1	-3360	0	0	6.30076
63401	57193	76	20985	19124	54	14573	13035	44	-118	50	0	88	69	0	-394	155	0	6.30481
49982	45365	72	30401	27813	71	13941	12477	45	106	105	0	143	85	0	-1574	0	0	6.30481
98500	84868	81	51707	45904	77	17989	15521	49	108	161	0	71	154	0	576	611	0	6.30988
81441	73641	76	38792	34886	74	22791	20208	62	149	161	0	66	143	0	-761	370	0	6.31089
106057	84623	81	65373	53741	81	28753	22325	70	87	265	0	-20	127	0	-149	353	0	6.32203
47934	44313	70	21498	19869	51	11619	10380	41	-133	61	0	56	61	0	-2140	0	0	6.32304
114583	94049	97	60060	49854	81	27987	23121	74	66	324	0	120	216	0	-83	400	0	6.33215
211340	140586	97	145888	97256	97	60910	39570	94	437	917	0	314	617	0	-7537	0	0	6.33215
64133	57541	84	29256	26424	70	11802	10666	40	-8	139	0	-117	39	0	-342	315	0	6.33316
28300	24856	66	22907	21087	57	9654	9004	38	19	111	0	6	37	0	-249	80	0	6.3362
33122	31130	53	14589	13569	44	6536	6115	35	10	139	0	14	39	0	374	1034	3	6.33924
48232	43704	71	31704	29004	70	14051	12218	43	-196	70	0	25	48	0	-475	101	0	6.34228
43319	39508	67	21496	19680	51	9693	8553	40	-37	226	0	24	42	0	-1658	0	0	6.34329
56907	51872	74	33847	30448	73	8494	7866	36	-85	63	0	2	97	0	-128	686	0	6.34329
25846	22177	61	19755	18186	52	7972	7586	35	-27	90	0	58	67	0	-181	166	0	6.34936
116354	95107	91	70073	58017	81	42685	34814	80	-178	105	0	100	220	0	781	782	0	6.35341
56379	51897	72	23614	21229	61	21309	18807	54	196	156	0	-32	119	0	-14	262	0	6.3605
124270	96886	93	88398	70036	84	30184	22798	80	-83	473	0	76	276	0	496	707	0	6.36354
25172	23932	45	10275	9467	38	7791	7044	36	8	122	0	52	74	0	112	565	0	6.36556
24331	22261	56	15190	14086	45	4869	4615	32	76	142	0	-41	38	0	-228	91	0	6.37265
113857	96150	79	68606	59348	79	33333	28343	77	-67	158	0	181	238	0	-153	349	0	6.37468
198441	142214	100	119844	91887	92	50646	38087	91	322	691	0	299	554	0	-2657	50	0	6.37468
59726	55297	60	38900	35338	73	16043	14159	47	-22	55	0	-141	41	0	-9461	0	0	6.37468
115487	98443	80	58949	52247	80	30391	25946	79	92	214	0	-8	220	0	-5960	0	0	6.37569
129257	100859	89	87158	69363	86	36844	28918	82	-50	146	0	77	267	0	-50	367	0	6.37771
44659	40407	66	29929	27403	70	13389	12102	44	92	217	0	-73	8	0	-372	170	0	6.37873
115067	99012	80	54043	46521	79	32559	27851	77	-43	143	0	38	182	0	-40	424	0	6.38176
38731	36816	61	25913	23685	64	13599	11921	44	27	66	0	9	65	0	162	603	0	6.38784
44363	39748	63	30077	27077	70	10813	9456	40	14	87	0	-30	38	0	-94	289	0	6.39088
52615	46673	73	36972	33654	71	19702	17910	51	91	180	0	-18	55	0	-10	332	0	6.39695
180616	124239	96	137818	101426	93	52689	38957	90	203	719	0	269	534	0	99	461	0	6.39999
194894	128025	107	234327	168748	97	1616	1152	12	689	1410	6	220	487	0	231	455	0	6.40303
74182	67733	74	45918	41789	74	20907	18560	52	41	129	0	3	94	0	-452	105	0	6.4091
104420	86967	80	64803	54188	80	29590	23705	78	93	194	0	-6	170	0	-2350	0	0	6.4091
50286	46077	75	28582	25886	70	13366	12215	42	97	188	0	-15	29	0	221	391	0	6.41315
85088	73779	84	45431	40103	76	22984	19629	61	-21	68	0	0	61	0	-312	418	0	6.41416
69548	62847	73	33225	29828	72	18834	17164	50	82	118	0	20	78	0	206	589	0	6.4172
127315	101267	92	67621	54002	83	28540	22317	68	27	194	0	39	258	0	-1057	61	0	6.4172
53952	51197	59	27115	24921	60	13865	12656	43	-64	99	0	-17	42	0	-4282	0	0	6.4172
104757	92081	87	54133	47598	77	22877	19994	55	110	264	0	-39	90	0	239	500	0	6.42226
89249	78545	80	61421	54881	76	31154	27702	75	233	159	0	-72	85	0	-126	189	0	6.42429
206851	148466	94	131307	96839	94	55481	41167	91	307	654	0	216	539	0	-5372	0	0	6.4253
126583	108961	82	64156	54890	81	35271	29948	80	182	357	0	84	172	0	302	426	0	6.43239
80982	72892	75	70160	62841	79	30814	27452	74	97	112	0	58	126	0	-517	115	0	6.43441
147345	124873	83	100131	85239	83	39663	32772	80	-8	391	0	157	347	0	-148	220	0	6.43745
107528	89822	82	51687	42067	78	26268	21178	61	14	261	0	-9	185	0	50	434	0	6.43846
184044	121770	113	95375	60200	111	39339	25077	108	196	403	0	174	272	0	353	587	0	6.4415
193890	146273	96	142109	111049	91	60609	47071	89	335	902	0	233	729	0	-1516	178	0	6.44251
215724	141301	99	143215	98008	98	71610	48806	94	630	973	0	402	679	0	-1469	32	0	6.44353
33900	30766	63	19706	18063	51	6310	5991	34	-62	100	0	11	32	0	-1231	0	0	6.44454
44719	45753	46	28473	26056	68	15415	13960	44	21	62	0	-19	49	0	-471	0	0	6.44656
146037	114270	86	78382	62023	84	37394	28421	82	195	463	0	26	348	0	-743	115	0	6.44656
53196	48643	71	33456	29867	71	12720	11307	43	105	153	0	-24	34	0	-106	279	0	6.4496
103972	90218	79	68297	59482	78	19823	16979	50	50	168	0	-32	149	0	-1202	51	0	6.45061
117814	96836	81	81404	66468	84	29855	24387	79	104	447	0	51	120	0	251	369	0	6.45568
36057	34192	56	23642	21934	55	9888	8262	41	-19	53	0	44	53	0	233	647	0	6.45973
123127	102521	84	73667	61344	83	25305	20698	65	174	442	0	-8	163	0	-1248	141	0	6.45973
18512	17897	47	17260	16079	47	6437	6037	34	-98	52	0	-1	41	0	619	557	0	6.47188
47608	44430	58	27815	25632	66	12238	11009	41	-107	62	0	-2	74	0	-302	67	0	6.48403
75746	67391	80	41868	37730	74	19882	16921	52	-64	83	0	6	59	0	-366	217	0	6.48909
116326	101246	83	45751	39935	78	27553	23264	72	221	409	0	58	120	0	-1514	16	0	6.48909
35950	32148	77	20303	18911	51	10899	9845	41	-38	103	0	-57	66	0	-308	183	0	6.49314
64921	55600	78	41523	34850	75	19533	15638	54	38	154	0	12	73	0	88	273	0	6.49415
133898	108699	87	74627	60019	83	26762	22090	68	140	425	0	50	224	0	600	556	0	6.4982
131450	108014	91	70042	58129	81	38153	30808	80	145	292	0	116	288	0	313	733	0	6.50731
306633	128642	208	194883	82042	198	93019	47298	188	1099	649	0	1153	673	0	283585	189622	134	6.50833
151023	127167	85	124005	107565	85	59501	51058	82	164	602	0	214	605	0	-79	353	0	6.50934
28278	26713	49	18471	17157	47	8504	7866	38	-16	156	0	-25	56	0	-75	192	0	6.51541
18659	20378	39	14814	13655	45	4558	4274	30	-32	141	0	-4	48	0	-408	238	0	6.52959
80125	71804	75	45455	40833	74	14143	12522	44	-82	163	0	72	101	0	31	470	0	6.53769
25121	22298	66	19062	17534	49	6414	5908	34	36	189	0	-9	96	0	-225	143	0	6.53971
107195	90636	82	74945	64931	79	34654	30143	78	-80	339	0	20	255	0	-105	378	0	6.53971
112011	98484	82	53014	46731	78	43146	37778	77	100	425	0	41	182	0	338	565	0	6.54275
159807	130854	95	105215	88406	84	45741	38336	83	250	687	0	170	352	0	-851	298	0	6.54376
35325	33864	58	27050	24996	59	9806	8921	40	138	167	0	110	123	0	-5274	0	0	6.54376
79602	67405	83	49880	42799	76	22919	19387	56	21	213	0	22	87	0	-248	286	0	6.54579
31538	29053	55	23743	21536	62	9038	8250	39	45	61	0	26	56	0	66	375	0	6.54781
181919	142707	97	182081	150976	90	1273	1190	10	616	1344	6	170	524	0	296	683	0	6.56503
93496	78577	82	46320	39680	78	24376	20982	60	296	233	0	133	199	0	-145	205	0	6.57009
95695	78444	81	59692	48296	79	32756	26418	78	0	118	0	-40	209	0	34	362	0	6.57211
40775	38328	60	27138	25174	68	11337	10189	40	48	96	0	16	84	0	-6	411	0	6.57718
51677	48126	66	31105	28503	70	19467	17572	49	37	102	0	-63	47	0	-130	308	0	6.5792
17602	16167	53	13816	12916	44	4202	3807	28	-30	62	0	86	112	0	-198	130	0	6.58325
135762	111336	84	79377	65487	84	44793	36716	82	362	525	0	108	270	0	-371	148	0	6.58528
116064	92895	83	84467	68880	83	25584	20770	66	181	274	0	78	306	0	-137	407	0	6.59338
133055	111031	83	51661	42269	80	37355	30374	79	158	388	0	61	286	0	-3319	0	0	6.59338
81566	72895	77	54964	49079	76	29791	26412	72	37	140	0	54	259	0	-510	149	0	6.5954
116706	101257	83	67719	57406	80	25182	21758	72	179	201	0	54	189	0	611	442	0	6.59844
54321	49395	73	28082	25681	70	16977	15554	48	-87	59	0	8	51	0	-287	271	0	6.60148
37213	33064	75	24267	22621	56	9819	8927	39	125	194	0	-52	52	0	-1805	0	0	6.60148
68620	60572	74	34080	30930	73	17855	16141	47	209	184	0	27	56	0	-1827	0	0	6.60148
125820	102271	88	96833	81099	82	30297	24822	78	309	437	0	-7	223	0	-576	317	0	6.60249
26067	26194	46	13748	12706	43	8670	8161	36	55	124	0	-23	45	0	56	473	0	6.60654
118708	101080	83	111688	94633	82	27866	23025	68	199	507	0	161	244	0	-349	58	0	6.60755
60041	52885	82	31131	28387	71	9888	8518	40	-70	100	0	10	99	0	-179	235	0	6.60958
44437	42224	71	25861	23813	63	9890	9131	39	-109	81	0	-9	70	0	49	593	0	6.61261
58744	52564	71	32971	29697	71	11939	11250	40	106	184	0	-52	61	0	-81	308	0	6.61464
141154	115588	86	129810	110822	84	49290	41259	82	70	464	0	198	361	0	180	535	0	6.61565
51931	46507	71	25538	23628	56	14441	13187	44	1	89	0	-29	102	0	-2502	80	0	6.61666
40051	37602	67	31911	29234	68	11427	10533	40	20	149	0	-22	51	0	534	524	0	6.62173
138568	108145	86	97327	76106	86	31094	24005	76	47	595	0	119	304	0	-1527	0	0	6.62173
24970	24635	49	15077	14029	45	5273	4795	31	90	112	0	19	59	0	-389	27	0	6.62476
62169	56186	73	36606	33479	73	18536	16017	50	88	108	0	25	130	0	99	375	0	6.62679
125736	105350	85	74670	63647	82	23366	19374	59	187	316	0	135	279	0	333	352	0	6.62881
43594	40197	69	25783	23918	62	9140	8208	40	137	107	0	11	53	0	-184	217	0	6.63691
157994	129611	87	88782	74447	85	44291	36747	83	415	525	0	109	326	0	-137	250	0	6.63793
105756	89378	79	62883	53017	80	27733	23803	64	177	297	0	43	233	0	130	516	0	6.64603
133527	112134	85	95505	81461	83	52673	45799	81	286	488	0	147	385	0	-2090	0	0	6.64603
105185	90367	79	69219	58749	78	23552	19939	56	115	280	0	82	194	0	69	510	0	6.65008
152800	100372	94	93727	63624	94	41203	25817	92	218	427	0	238	319	0	-2322	0	0	6.65008
163767	134306	96	94815	79044	85	42771	35349	83	444	648	0	65	378	0	89	286	0	6.6521
44779	43210	50	31262	28626	69	16506	14932	46	-138	135	0	-12	78	0	-6910	0	0	6.65311
48637	44426	62	30259	27525	70	13405	12462	42	82	106	0	50	65	0	-437	350	0	6.65413
41420	37818	68	29778	26942	69	9409	8717	38	-20	122	0	-6	32	0	51	286	0	6.65919
73994	67931	82	36246	33072	73	20079	17876	51	108	143	0	3	52	0	-656	398	0	6.6602
47144	43540	70	29915	27406	69	14773	13260	45	-86	76	0	97	96	0	100	482	0	6.66526
99474	86683	86	44876	40179	76	26929	24197	63	232	248	0	81	135	0	417	742	0	6.66628
56657	53404	71	16833	15738	45	10561	9367	41	-7	139	0	5	102	0	-2690	0	0	6.66628
119159	102470	81	66819	57806	82	23361	20005	56	269	458	0	179	333	0	174	748	0	6.6683
112918	98736	84	120160	108064	80	29745	26403	74	17	283	0	26	258	0	-363	313	0	6.66931
78718	69386	78	65568	59357	76	24731	22561	60	14	121	0	-42	118	0	-4554	0	0	6.66931
63080	53321	75	41362	35373	74	16941	14774	49	153	142	0	61	97	0	-36	477	0	6.6764
93013	84664	78	37951	34364	75	21179	19276	52	142	256	0	15	246	0	-1178	343	0	6.6764
62779	57136	74	31579	29163	71	10896	9720	39	-112	64	0	90	113	0	-410	115	0	6.68045
72034	61991	78	50234	44527	75	21476	18953	51	348	401	0	25	131	0	-363	148	0	6.68248
58043	51559	75	34030	31017	72	15437	13709	44	-32	120	0	28	62	0	-53	314	0	6.6845
36783	33924	63	26705	24825	62	10860	9752	39	35	175	0	-11	64	0	-177	182	0	6.68855
60237	55950	74	30012	27331	71	16960	15007	48	123	196	0	48	89	0	-485	130	0	6.68956
97992	82417	82	62861	53451	79	25139	21888	64	7	204	0	119	184	0	161	254	0	6.70981
58239	53019	62	32331	29719	72	11568	10634	41	-4	176	0	108	110	0	-270	189	0	6.71184
171297	134841	98	86098	68540	88	50564	40606	87	223	743	0	171	359	0	-425	274	0	6.71488
110283	90252	85	57074	46782	82	28219	23700	72	278	569	0	176	253	0	-1059	0	0	6.7169
113717	94742	84	73600	62302	80	33557	29020	77	-91	142	0	141	234	0	96	367	0	6.71791
34698	31760	65	22262	20553	53	8683	7933	37	-10	70	0	99	68	0	-143	189	0	6.72298
116595	93695	95	89556	72436	82	34878	28587	79	266	377	0	33	297	0	-172	177	0	6.72298
29263	27289	53	28002	25362	68	9650	8561	40	103	150	0	15	75	0	-209	429	0	6.725
24279	24461	53	14480	13527	43	9003	8572	38	-64	56	0	-28	73	0	645	1130	5	6.72703
79023	69868	85	46177	41783	74	19434	17436	52	8	131	0	35	66	0	-512	272	0	6.72703
163271	127180	86	105576	84753	86	43962	34153	84	108	851	0	300	591	0	-3247	0	0	6.72703
99562	85061	83	67400	55828	79	27776	23098	67	8	387	0	21	287	0	-720	258	0	6.72804
40917	36024	68	27026	24729	65	10113	9444	40	96	131	0	-76	55	0	-4135	183	0	6.72804
80280	66509	81	62834	53704	79	20135	17307	52	-16	230	0	128	250	0	967	942	0	6.73108
199440	108430	132	123384	65112	127	40495	22838	124	969	654	0	576	321	0	14609	58134	24	6.73513
146996	122379	84	92547	74896	84	33261	26626	81	252	775	0	281	466	0	10	225	0	6.73816
79666	71831	82	44395	39865	74	20808	18480	52	186	230	0	-40	80	0	-1859	16	0	6.73816
82889	74086	74	36525	31759	74	26232	22947	71	-145	67	0	17	102	0	81	339	0	6.74323
45258	40462	76	24191	22090	56	9795	9015	39	153	129	0	59	123	0	-238	513	0	6.74626
98684	85050	83	64363	55376	80	27912	23381	76	37	168	0	82	160	0	-328	149	0	6.74829
117688	97612	82	72294	60367	81	29839	24067	78	180	528	0	62	345	0	-2283	0	0	6.7493
115349	99439	81	71809	63066	80	34525	29751	78	-35	468	0	36	183	0	285	552	0	6.75335
26998	23904	64	22068	20568	55	6702	5856	35	144	113	0	27	53	0	583	923	0	6.7574
92412	82795	80	48393	43443	75	22278	19471	58	-10	324	0	-29	166	0	203	448	0	6.76246
36366	32878	69	26677	24678	65	10999	10496	39	-65	94	0	27	58	0	-417	250	0	6.76348
66324	60247	64	37005	33069	74	20374	17771	53	-82	191	0	-27	108	0	3	316	0	6.7655
23542	23492	42	23220	21606	57	8328	7476	37	2	115	0	35	76	0	803	1557	11	6.76854
157648	125964	86	92539	71081	87	36944	28845	84	291	761	0	203	509	0	-2	251	0	6.77056
48635	44235	72	30294	27973	69	11952	10340	42	102	131	0	1	61	0	-566	118	0	6.77259
35915	32533	70	18811	17648	48	9445	8590	39	43	114	0	-20	65	0	407	937	0	6.78373
64802	60847	73	34887	31436	72	16631	14987	46	-106	56	0	-9	116	0	-115	352	0	6.78575
41928	38651	68	23798	22081	56	11719	11063	41	-22	64	0	35	67	0	-437	198	0	6.79385
119805	99342	85	63544	52289	82	25844	21262	69	-6	338	0	75	350	0	-910	355	0	6.79385
31087	28851	58	23641	22057	55	8342	7696	36	53	125	0	-14	58	0	-3633	0	0	6.79486
141859	104208	103	96433	73766	88	38472	29058	85	524	733	0	205	517	0	-148	590	0	6.79891
26657	25835	50	22026	20699	51	6128	5576	33	39	114	0	14	66	0	-1137	40	0	6.79891
35439	31741	72	22486	21111	52	10003	9036	39	-63	52	0	11	65	0	-2455	0	0	6.79891
98221	87580	79	45266	40685	75	25228	22652	67	51	242	0	121	177	0	-231	336	0	6.80094
[truncated: 11,780 more rows]
