# Supplementary material for: Phenotypic heterogeneity follows a growth-viability tradeoff in response to amino acid identity
Source: Nat Commun. 2024 Aug 2;15:6515. doi: 10.1038/s41467-024-50602-8 (PMC11297284; doi:10.1038/s41467-024-50602-8)
Supplement: Supplementary file 6 — Source Data [file 41467_2024_50602_MOESM6_ESM.zip › source_data/fig6cde/2050_G10_FBPs1_NLIMPRO.csv]

FSC-A	FSC-H	FSC-W	SSC-A	SSC-H	SSC-W	BL1-A	BL1-H	BL1-W	VL1-A	VL1-H	VL1-W	VL2-A	VL2-H	VL2-W	YL2-A	YL2-H	YL2-W	Time
62227	42877	94	39564	27917	82	17053	11491	57	-117	23	0	83	92	0	-515	88	0	0.00790737
70877	49931	87	34398	24553	82	13247	9607	51	-6	68	0	110	58	0	-3155	0	0	0.00790737
85454	57941	88	57233	39216	87	25010	16964	70	34	73	0	-43	87	0	-606	112	0	0.0237221
39472	25677	88	27738	19560	77	10639	7681	48	38	146	0	-64	27	0	-165	225	0	0.0286642
201742	106309	112	147524	81698	110	53273	28732	105	54	127	0	-26	55	0	357	535	0	0.0355832
176837	96017	114	141487	80326	110	46438	25898	105	-97	33	0	-87	55	0	-520	327	0	0.0365716
92496	65219	92	46046	32370	85	28689	20101	82	87	158	0	-112	36	0	104	221	0	0.0405253
44472	30542	79	38131	26654	80	15950	11174	60	-33	64	0	-15	36	0	689	688	0	0.0583169
133785	89718	97	95323	64865	94	33012	22330	89	-62	138	0	57	75	0	-567	189	0	0.0593053
138043	91911	99	78566	52986	94	32480	21991	89	161	142	0	-24	58	0	420	698	0	0.063259
39224	27386	82	31291	22508	76	15054	10672	55	173	160	0	83	77	0	284	961	0	0.0840158
30720	21930	65	16794	12050	54	11900	8438	50	62	91	0	48	113	0	-67	563	0	0.0850042
125319	83483	95	55675	37229	90	2634	1691	25	171	122	0	-59	46	0	-629	256	0	0.0859927
50825	35287	82	25694	18398	73	9284	7026	46	-37	87	0	-6	65	0	-1694	0	0	0.0869811
176527	116647	105	81433	55623	95	46797	30886	94	-44	77	0	-85	18	0	238	317	0	0.0939
88837	61898	94	50179	35804	86	27491	19668	74	-6	144	0	-41	29	0	-7277	0	0	0.0948884
226130	116511	114	145054	77448	114	68845	36887	111	130	93	0	144	119	0	-277	364	0	0.105761
115078	76386	93	68445	44246	91	35349	21911	89	140	128	0	-69	48	0	-5223	0	0	0.105761
89625	63237	88	54936	38804	86	12954	8940	52	-10	110	0	52	112	0	462	465	0	0.113668
86752	54796	97	130167	83170	97	123	150	0	-101	75	0	-48	46	0	106	463	0	0.114657
27498	19936	71	35003	25872	72	6275	4213	42	21	179	0	-101	24	0	43	306	0	0.116634
43739	29449	81	12493	8667	51	1531	1190	11	122	131	0	-91	45	0	-226	319	0	0.121576
99499	62920	91	60274	36011	91	32899	19777	89	27	74	0	-6	50	0	439	551	0	0.122564
104308	71053	93	59721	41593	89	40534	26597	89	-29	63	0	-7	97	0	-215	302	0	0.12553
73293	51411	85	52778	36840	84	29373	20949	81	-17	45	0	54	55	0	-471	191	0	0.129483
160004	90005	107	97757	54968	104	49455	28336	101	-96	85	0	-55	99	0	-780	37	0	0.13146
53945	38725	81	39113	28051	81	13751	9236	52	-12	134	0	-108	30	0	-374	155	0	0.135414
160245	98025	107	94720	57597	102	38784	23612	98	-125	105	0	-206	22	0	799	707	0	0.139367
72750	50342	97	51038	35584	85	21186	14451	62	-118	9	0	74	76	0	51	277	0	0.143321
134792	90470	94	94287	62256	95	39074	25389	92	-63	116	0	-64	69	0	-364	161	0	0.153205
227215	119725	112	119044	65809	110	66775	35234	106	-261	23	0	-117	72	0	-241	240	0	0.156171
232979	135661	111	167927	96773	110	38327	22434	104	27	82	0	12	67	0	-4674	0	0	0.156171
151553	97027	98	98673	63652	99	47081	28920	98	-62	101	0	105	68	0	275	663	0	0.16309
147142	93626	102	108062	68191	100	38503	23195	96	-107	106	0	58	117	0	-214	333	0	0.170008
72713	49139	89	53592	38119	85	23544	16342	73	-117	154	0	101	111	0	-1434	0	0	0.170997
95630	68218	95	54724	38587	86	24839	17163	69	-172	62	0	39	91	0	-541	90	0	0.176927
115504	80494	94	65446	45863	89	28445	18863	76	-77	43	0	-36	59	0	536	1132	5	0.18187
181137	100226	108	91689	50582	106	50383	28562	102	-81	76	0	37	121	0	66082	100717	119	0.182858
162976	104511	102	103797	63854	102	40139	24801	96	-139	138	0	46	74	0	-345	330	0	0.1878
42897	29303	86	25816	18566	73	14005	9776	54	-35	70	0	63	97	0	-307	237	0	0.191754
143005	98341	99	115348	79839	94	40499	27579	90	80	150	0	-54	83	0	71	432	0	0.194719
66772	47565	83	23373	16837	69	21863	15696	60	-217	61	0	74	107	0	160	477	0	0.196696
43096	30760	77	20700	15289	60	14833	10564	54	-68	60	0	107	100	0	-43	371	0	0.197684
169249	95405	108	95503	52951	103	50911	28474	100	88	125	0	-37	84	0	-340	117	0	0.203615
106364	69310	99	82163	55272	93	42400	27892	89	-26	87	0	83	91	0	-241	332	0	0.20658
123607	74309	104	81449	49031	98	32073	19178	88	-6	79	0	-1	77	0	-1822	238	0	0.20658
190687	105755	113	130384	74375	107	45779	25227	102	-185	33	0	-22	69	0	-419	164	0	0.208557
97836	68707	91	64793	46184	88	22593	15596	66	-44	68	0	-24	43	0	-104	575	0	0.211522
25837	18034	69	21922	16004	67	11581	8613	48	120	89	0	-34	38	0	148	394	0	0.242163
146251	93404	98	101371	68039	96	38040	25145	93	-28	144	0	3	44	0	-477	117	0	0.243152
136833	90039	96	95915	62547	97	49271	30742	97	117	135	0	-136	51	0	-297	329	0	0.249082
180155	104621	106	133462	78649	107	52367	30373	103	-34	86	0	13	49	0	327	567	0	0.256001
75168	49017	99	57715	36426	87	25294	15718	74	84	100	0	-45	94	0	91	608	0	0.272804
77318	55863	86	23442	17075	65	21749	15301	61	-94	46	0	-62	37	0	-764	650	0	0.272804
204994	113883	110	124138	68144	107	45533	26976	101	119	133	0	-23	66	0	-16	425	0	0.277746
144698	90363	104	117591	74334	97	45495	28066	93	191	164	0	-169	36	0	-261	249	0	0.279723
72447	51517	89	52024	37523	84	20815	15359	63	-34	142	0	6	49	0	-2786	0	0	0.279723
32829	23717	70	20989	15610	62	9264	6694	45	-66	57	0	-32	96	0	398	690	0	0.284665
163656	93356	105	100168	58861	104	46343	27237	99	-8	110	0	28	78	0	-293	547	0	0.287631
112435	79376	94	69488	49756	89	29229	20975	83	-90	88	0	88	107	0	104	359	0	0.290596
62408	43301	87	46529	32909	82	18365	12671	57	28	98	0	6	68	0	25	308	0	0.292573
105229	72705	92	60916	43008	89	32712	23041	86	-9	139	0	-46	53	0	-626	207	0	0.293561
203613	112869	108	116724	66081	106	53196	30246	100	-23	86	0	33	69	0	-7911	0	0	0.293561
74485	53041	90	41256	29608	83	24582	17676	68	240	106	0	-59	28	0	204	518	0	0.303445
66595	45868	89	46048	32643	82	13611	9290	53	-52	118	0	58	84	0	-76	622	0	0.310364
26212	18021	77	19766	14407	60	15262	10638	57	94	91	0	-8	81	0	54	689	0	0.331121
70976	51650	85	35213	25274	81	12369	8700	51	-63	88	0	16	29	0	103	785	0	0.33211
149117	98868	101	75791	48061	97	38976	25625	92	115	167	0	101	93	0	279	820	0	0.337052
48423	34569	81	35849	25814	80	14612	10434	53	154	161	0	93	92	0	-265	168	0	0.339029
76596	54590	92	52619	38271	83	22497	16123	66	-37	89	0	15	84	0	-42	362	0	0.344959
148268	97537	97	125318	82670	96	39689	24891	93	-59	106	0	-39	103	0	-78	359	0	0.346936
158341	100711	102	96990	62967	99	44949	27775	97	-131	133	0	7	60	0	137	380	0	0.354843
181387	107680	107	130914	76735	105	46514	27767	100	-72	110	0	46	68	0	400	477	0	0.358797
136428	84009	102	98434	60924	98	41457	24433	93	-14	135	0	75	59	0	-554	302	0	0.366704
22466	15850	63	19936	14929	62	10079	7619	47	-8	173	0	-53	46	0	-318	290	0	0.376589
78324	55552	83	59592	39787	87	30230	19972	83	-103	40	0	-87	36	0	924	814	0	0.381531
164302	104148	103	100110	63629	97	36926	22954	95	18	105	0	110	113	0	503	951	0	0.386473
54938	43315	62	22860	16802	68	20948	15305	64	30	128	0	34	91	0	-246	461	0	0.393392
319521	170839	140	190785	107462	137	124144	67090	136	17	154	0	-6	61	0	-2685	0	0	0.393392
191737	113355	107	103941	59055	105	39679	22820	100	-106	60	0	-72	23	0	152	606	0	0.404264
231402	114955	120	232277	123666	119	75708	39005	115	19	165	0	33	95	0	356	681	0	0.41316
69286	51707	80	48734	35528	83	26726	18878	71	45	108	0	-55	42	0	-403	318	0	0.416125
57093	40777	91	42168	30763	80	20362	14747	59	-105	77	0	-20	47	0	-121	630	0	0.419091
86334	61103	86	54032	38335	85	26939	19339	76	49	114	0	-138	10	0	-3166	0	0	0.419091
23760	17959	54	17364	13002	57	7251	5221	43	51	80	0	-110	58	0	-43	243	0	0.43194
39014	28246	77	36723	27313	76	12855	9534	48	85	123	0	59	108	0	-490	20	0	0.433917
36138	26706	68	35769	26692	75	9053	6567	45	-33	106	0	56	95	0	-404	433	0	0.433917
62196	45598	82	24987	18402	70	15814	11121	54	40	114	0	-61	97	0	129	270	0	0.435894
134985	95319	93	77125	54741	92	54734	38042	90	2	106	0	25	71	0	158	488	0	0.453685
43213	31091	87	27954	20716	72	13412	9655	54	-111	25	0	39	117	0	-161	259	0	0.457639
132121	82180	105	92385	56373	97	46189	27192	95	128	113	0	-2	60	0	444	473	0	0.464558
69994	50799	83	47368	34624	83	17171	12268	54	-67	63	0	3	110	0	426	540	0	0.474442
175519	102487	107	113321	67744	103	51073	29860	100	155	131	0	16	67	0	-3888	0	0	0.475431
165137	106483	103	63376	41051	100	43561	28397	97	187	152	0	49	71	0	-1029	397	0	0.476419
58928	43904	83	25830	19257	68	16216	12025	51	86	137	0	-30	76	0	-215	128	0	0.483338
130281	83926	96	98156	62798	98	38916	25074	93	-113	161	0	-49	116	0	252	422	0	0.489269
87018	57918	94	57512	37281	89	28923	18611	82	211	142	0	-26	74	0	-2730	339	0	0.489269
60573	44310	81	35314	25622	80	19897	14353	59	89	158	0	25	69	0	-1412	0	0	0.490257
40578	28205	84	23600	17678	62	9192	6453	47	94	129	0	-93	57	0	-3440	0	0	0.490257
70316	50282	90	46755	34398	82	19468	14434	61	205	134	0	-43	84	0	-104	283	0	0.492234
19346	13456	70	14341	10943	53	5961	4845	37	35	116	0	-72	29	0	96	504	0	0.494211
71334	51930	89	43083	31671	83	17156	12338	57	107	110	0	-14	103	0	65	477	0	0.494211
136526	88228	97	106177	66881	97	38703	23785	92	232	209	0	-56	38	0	568	1269	7	0.498164
51070	36842	83	34396	25659	78	15215	11406	51	-38	107	0	-138	56	0	173	958	0	0.499153
52321	38757	73	23191	17304	62	12101	9096	49	-165	68	0	-146	55	0	-1971	0	0	0.500141
183653	112370	105	140685	85399	105	46467	28808	100	-156	52	0	-70	67	0	-183	348	0	0.505083
56764	41800	79	29626	22036	77	23256	17157	62	-23	95	0	20	45	0	176	322	0	0.515956
126434	90613	104	90418	65007	91	33859	24131	86	195	124	0	21	53	0	117	349	0	0.521886
137649	80558	112	100391	59662	99	50863	29767	97	61	126	0	-136	36	0	-6055	0	0	0.521886
79474	57519	97	57648	42237	85	21503	15836	62	-39	145	0	77	113	0	-509	134	0	0.523863
129239	81941	102	91583	55230	98	50391	30759	96	10	87	0	75	91	0	-928	59	0	0.524852
74729	52937	83	46872	33757	83	21171	15459	60	41	139	0	17	69	0	91	699	0	0.52584
114733	78993	103	69428	49266	90	31035	21735	86	-38	95	0	-149	13	0	-2730	0	0	0.52584
131255	90699	101	97385	68934	93	35728	24678	90	228	146	0	-10	29	0	-779	258	0	0.526829
24394	19794	66	33299	25417	71	6810	4707	41	-96	44	0	-40	45	0	-139	291	0	0.541655
95000	68574	89	55035	40002	85	27095	18938	74	9	88	0	25	65	0	-467	118	0	0.54462
26764	20007	75	19582	14414	59	10055	7505	46	-80	96	0	4	55	0	-304	180	0	0.551539
132482	92119	105	101716	72086	92	34587	23617	88	-53	102	0	3	100	0	353	470	0	0.556481
25163	18321	58	18884	14342	57	8811	6621	43	104	156	0	27	47	0	-217	504	0	0.55747
143613	99895	95	60619	43681	90	47239	32736	90	-156	77	0	-162	24	0	432	516	0	0.559447
20056	15559	50	12954	9906	50	5099	3955	36	-157	63	0	-1	49	0	695	1017	2	0.562412
224204	107654	119	187502	85946	118	73462	34118	115	188	152	0	96	96	0	12	708	0	0.564389
69438	52371	75	48910	36173	82	15096	11118	52	-81	80	0	15	29	0	-323	150	0	0.567354
52325	37396	80	33769	25013	77	18147	13129	62	112	146	0	-41	56	0	-661	41	0	0.571308
25298	19290	54	20189	15044	63	10441	7846	46	70	145	0	-65	10	0	-211	412	0	0.573284
114226	81163	97	65478	47407	87	25959	18575	72	93	160	0	-64	108	0	-254	400	0	0.57625
166865	95898	107	125837	75940	103	58155	33589	100	-167	53	0	142	98	0	122	484	0	0.592064
93877	65032	101	81377	56187	90	33583	23113	86	-40	95	0	-35	61	0	-278	311	0	0.605902
85642	60646	91	57369	42171	84	16980	12416	54	-56	82	0	-14	69	0	-258	208	0	0.606891
61457	45546	82	46087	34153	80	19935	14676	59	-32	75	0	36	53	0	-235	291	0	0.617763
144745	93983	104	89347	57569	98	34965	21687	94	220	192	0	-14	91	0	-106	228	0	0.624682
95156	68103	98	81767	59511	87	29418	21292	83	98	148	0	-14	59	0	-403	429	0	0.627648
125677	80736	95	105608	69066	96	40924	25600	92	37	96	0	-68	47	0	132	245	0	0.635555
37866	27252	78	25401	19433	67	15136	11934	54	82	81	0	22	57	0	369	620	0	0.644451
262885	139011	119	146897	79101	114	74492	40992	111	50	137	0	-40	53	0	-669	355	0	0.645439
48699	36308	79	30615	22915	77	19919	14248	62	9	59	0	38	71	0	-523	113	0	0.648404
41078	31923	74	33631	25657	75	7133	5160	42	-108	100	0	57	56	0	-158	196	0	0.65137
45790	33027	86	30264	22668	77	9061	6370	45	208	133	0	-39	26	0	45	403	0	0.656312
41947	31803	74	30891	23117	75	14629	10750	52	-116	34	0	-70	42	0	-593	191	0	0.6573
185910	112934	106	122967	73843	107	41426	25024	101	11	214	0	-42	63	0	-623	236	0	0.658289
138347	93347	96	100894	71077	92	49284	33739	91	-9	67	0	79	103	0	-219	250	0	0.661254
132035	79320	98	110544	65782	98	50112	30376	95	82	128	0	100	98	0	231	346	0	0.664219
47283	36221	74	29698	22431	76	12167	9184	48	60	110	0	-83	37	0	-243	327	0	0.680034
94967	69291	85	64834	47411	86	24961	18088	69	74	130	0	-4	98	0	-92	174	0	0.681022
124517	78353	102	79118	50337	97	37484	23646	93	-35	125	0	65	86	0	-637	444	0	0.682011
230837	128787	116	157265	91305	108	60652	33174	105	-183	22	0	-55	40	0	-8656	0	0	0.682011
85725	62631	90	59889	41570	86	31362	21592	83	227	143	0	-21	36	0	-477	257	0	0.690907
175155	115601	104	94762	63810	96	44499	29000	94	-205	28	0	-76	46	0	-198	437	0	0.712652
45088	33196	81	27981	21303	71	14154	10356	52	-2	81	0	-94	61	0	-642	0	0	0.720559
26284	20266	62	17118	13156	54	8084	5447	46	-152	88	0	-26	53	0	-316	194	0	0.73242
107037	76789	89	72857	53013	89	26946	19148	75	-93	77	0	-128	35	0	1103	578	0	0.735385
227188	125223	115	143696	78058	107	69964	38472	105	48	146	0	-5	58	0	-400	335	0	0.736374
78073	57414	81	52398	38506	83	12056	9036	48	18	111	0	-27	44	0	-44	568	0	0.739339
36069	26648	82	31770	24154	73	12679	8833	49	-28	58	0	10	80	0	109	544	0	0.744281
193148	123651	103	155669	100025	104	73917	46832	100	13	96	0	29	72	0	150	311	0	0.746258
105683	77530	91	68582	50315	86	27612	20300	70	-51	86	0	62	57	0	205	367	0	0.7512
24504	18025	62	27612	21257	66	11647	8997	47	-38	74	0	18	67	0	-4842	0	0	0.7512
149077	96518	99	107853	68892	110	39326	24618	95	244	180	0	27	59	0	236	285	0	0.767015
77298	56196	86	46912	34408	81	23749	17440	66	-15	74	0	48	56	0	-237	284	0	0.770969
231465	126711	115	145180	81568	111	64934	37152	107	-115	78	0	34	86	0	-410	478	0	0.773934
201878	120577	105	106624	64006	103	58622	35565	100	-19	95	0	8	67	0	-375	684	0	0.776899
200014	113567	116	157810	95909	107	58985	32819	105	-17	100	0	-121	60	0	0	451	0	0.78283
127510	91988	97	45315	33275	88	34078	24897	87	-16	155	0	48	52	0	-9	269	0	0.790737
170599	104705	103	104162	65308	101	38999	25429	95	4	130	0	-107	33	0	-531	98	0	0.796668
127715	87388	92	90327	63649	93	38018	25327	89	-164	18	0	129	139	0	-392	178	0	0.800621
114800	71402	98	98292	64423	95	32485	19923	92	-74	145	0	54	82	0	-118	290	0	0.813471
39491	29102	75	34044	26136	75	14742	11626	50	-21	64	0	13	60	0	-1998	0	0	0.813471
181308	104906	113	112846	67730	104	51668	29708	100	-31	83	0	27	63	0	-4365	0	0	0.814459
60768	44969	80	44726	33943	81	20042	14569	59	35	271	0	0	82	0	-342	254	0	0.815448
125299	82626	92	85631	56139	97	40321	25794	93	-4	122	0	82	85	0	-286	124	0	0.818413
107080	77475	98	68547	49860	86	27359	20398	69	-174	48	0	-72	59	0	-24	461	0	0.821378
127297	92297	93	88415	63729	91	29606	21451	76	-49	116	0	87	65	0	359	479	0	0.822367
42294	32918	72	22866	17450	63	11281	8666	47	-71	28	0	16	55	0	-126	464	0	0.82632
25538	20787	57	13376	10481	48	7842	6308	41	-170	35	0	2	42	0	9	268	0	0.835216
23275	17461	66	14974	11517	52	6472	5081	38	69	88	0	2	57	0	172	373	0	0.837193
187660	113763	106	101503	59771	101	41601	25195	97	-21	121	0	-15	65	0	-384	184	0	0.855973
84663	61747	83	17746	13146	55	23585	17369	63	29	68	0	-39	58	0	-217	341	0	0.85795
247706	136306	116	138175	77514	113	83492	46984	112	-203	94	0	-19	51	0	1077	721	0	0.862892
32815	25594	67	30317	23386	73	10991	7938	46	-36	75	0	-42	40	0	-240	216	0	0.864869
45702	34146	77	22234	16933	62	11908	9141	48	-186	36	0	1	68	0	117	342	0	0.867834
248419	138082	111	136536	77152	110	66819	36079	108	-35	103	0	-28	50	0	122	496	0	0.870799
44825	33724	78	30481	23239	74	8989	6827	44	43	71	0	-1	68	0	-259	179	0	0.87673
89634	67251	90	62784	46912	85	17515	12648	56	-129	148	0	82	93	0	-2132	0	0	0.87673
116807	83155	104	79728	57434	89	32861	23479	86	27	160	0	-19	82	0	-515	330	0	0.881672
233461	120343	115	161356	86453	112	52925	29053	106	101	100	0	28	87	0	-1650	0	0	0.88266
45282	33432	87	28765	22016	73	8912	7081	43	91	93	0	-58	36	0	-4124	0	0	0.88266
108075	76144	93	67120	49376	88	22412	16012	62	63	105	0	-64	60	0	559	833	0	0.885626
134990	90314	99	94706	65327	95	37149	25519	91	61	104	0	-36	74	0	-1217	0	0	0.887602
64828	49550	81	40346	30203	80	19731	14791	59	132	86	0	18	83	0	256	464	0	0.891556
95361	69976	92	54728	40367	84	19194	13646	58	171	133	0	36	84	0	-53	251	0	0.89551
129588	90313	104	76819	54323	92	35600	24238	89	-115	41	0	4	70	0	-479	429	0	0.899463
128985	92514	104	79713	58607	90	39145	28044	89	124	138	0	-131	96	0	-681	113	0	0.90144
153771	94460	99	132813	84899	101	51994	31159	96	30	158	0	-35	46	0	-267	286	0	0.908359
118379	84133	89	77408	55835	90	35861	25478	87	-134	120	0	-36	54	0	-323	156	0	0.922197
137970	93632	96	86165	57850	93	38344	25096	89	135	163	0	-15	75	0	113	926	0	0.924174
72611	54590	83	43435	32868	80	14053	10413	50	25	90	0	18	54	0	-50	430	0	0.925162
141429	92135	95	99779	63732	97	36335	23009	93	-9	114	0	57	67	0	-3236	0	0	0.926151
18816	13942	57	17606	13512	55	5980	4601	38	138	104	0	14	93	0	217	287	0	0.932081
183227	117939	108	84862	53946	100	38454	24908	97	25	92	0	79	83	0	-373	348	0	0.95185
39194	29466	79	30267	23278	74	14572	10935	50	-135	36	0	-76	25	0	242	425	0	0.955803
124522	89754	95	90693	67463	89	38015	28016	86	10	104	0	-100	64	0	-442	101	0	0.959757
35175	26834	78	12698	10068	47	9686	8026	41	-96	94	0	0	33	0	-431	89	0	0.961734
66841	52531	80	39164	29921	80	22132	16428	63	232	124	0	-25	32	0	2920	2089	17	0.961734
313594	157946	127	188283	95715	120	76950	39612	118	-17	113	0	20	129	0	-2947	0	0	0.961734
149987	102458	94	95715	66516	94	40834	28288	91	127	191	0	-81	40	0	222	376	0	0.969641
21648	16277	59	19627	15275	59	9016	7271	43	-14	66	0	-15	65	0	159	456	0	0.972607
131030	84801	95	102988	65154	96	43987	27203	93	-37	52	0	39	54	0	658	661	0	0.97656
143821	98718	101	102691	71067	93	39228	27445	89	82	121	0	-15	68	0	-1817	7	0	0.977549
34317	26269	58	31367	21357	78	15562	10249	57	86	113	0	-20	39	0	-925	383	0	0.978537
74502	56419	80	44265	33778	80	14790	11040	49	-70	78	0	-18	117	0	671	538	0	0.985456
32143	25141	78	25372	19944	67	10622	8439	45	19	46	0	-32	41	0	-65	470	0	0.986445
30006	21483	80	15670	12144	53	9542	7537	43	-54	106	0	-132	15	0	-1234	0	0	0.986445
120884	77557	94	93294	58205	95	32084	19436	89	59	114	0	107	75	0	441	578	0	0.997317
146023	104775	101	91919	66733	91	32563	22989	88	22	108	0	-117	29	0	-175	478	0	1.00127
136866	91620	96	81750	53990	93	36433	24175	89	182	214	0	-61	46	0	-1656	75	0	1.00226
169047	105590	104	105392	64998	99	36919	22808	94	-6	132	0	26	67	0	-78	350	0	1.00621
136911	84699	95	74596	47536	94	40668	25331	93	26	125	0	41	98	0	-3704	0	0	1.0072
168607	105360	100	111155	70871	99	43283	27633	96	-101	74	0	-53	55	0	-2903	0	0	1.0072
95856	72897	83	50015	37659	83	26740	19001	67	-52	82	0	109	106	0	-514	300	0	1.00918
52654	40759	75	25166	19567	70	18402	13993	56	26	202	0	-24	66	0	-116	225	0	1.01313
128698	94865	92	109005	79573	89	40663	29999	85	109	122	0	89	93	0	-478	13	0	1.01807
25921	20616	67	18806	14673	56	9056	7233	44	67	100	0	11	51	0	666	827	0	1.024
175847	108317	101	105744	66072	99	41727	25900	95	-109	78	0	31	75	0	-661	246	0	1.02598
60212	46169	70	38683	29257	80	25011	18570	70	105	104	0	25	73	0	528	829	0	1.02697
38176	28822	73	28954	22628	73	14682	11300	53	33	135	0	-81	80	0	-139	156	0	1.02994
63258	49047	78	31495	23950	78	19968	15153	57	25	113	0	-72	52	0	-2379	0	0	1.02994
74951	57740	82	38329	28816	80	14303	10791	51	140	155	0	-12	74	0	-67	479	0	1.03092
73777	55955	83	51324	38744	83	22168	16669	62	49	106	0	-17	52	0	-239	573	0	1.03191
72897	51226	90	60339	41176	84	22798	15812	67	94	124	0	-23	44	0	132	414	0	1.03784
34776	26906	62	30716	23805	73	14349	10967	50	-21	130	0	79	95	0	-215	352	0	1.03982
134345	96936	94	63037	46065	89	35212	25772	85	-80	85	0	-8	65	0	2555	1198	20	1.03982
82667	62742	83	53954	41154	82	24587	18952	65	101	115	0	76	95	0	-31	359	0	1.0497
30797	22944	73	10785	8442	44	6601	4874	42	-229	0	0	-22	58	0	-545	302	0	1.05069
77462	55443	83	62887	44341	84	24655	17545	67	107	159	0	58	100	0	127	523	0	1.05465
73006	53686	88	49298	35912	82	18970	14157	56	-11	69	0	-41	44	0	-3589	0	0	1.05465
51340	38886	87	31782	24694	75	14316	11007	51	-54	83	0	-15	70	0	-90	337	0	1.05959
59751	44860	92	49159	36290	81	18380	12946	59	168	108	0	-31	55	0	35	551	0	1.06156
67238	49286	84	53617	40247	83	21651	16821	62	59	119	0	1	59	0	-245	300	0	1.06453
112335	73849	100	83192	56283	92	36190	24520	88	61	148	0	90	84	0	327	764	0	1.06651
96745	66899	89	71116	48723	90	34876	22958	86	160	158	0	64	70	0	-624	318	0	1.0675
70781	53314	88	63018	48358	81	13916	10670	49	-171	15	0	-3	79	0	-312	206	0	1.06947
145170	89810	107	112855	70635	98	42945	26382	94	298	152	0	54	109	0	-3006	0	0	1.06947
128415	82356	95	89011	55949	94	41951	26414	92	16	85	0	-98	23	0	-3635	0	0	1.07046
56660	43196	89	39824	30970	77	16077	11856	54	20	102	0	39	51	0	219	443	0	1.07343
15552	13478	47	16413	12982	55	6045	4862	37	-29	55	0	-35	34	0	-337	258	0	1.07738
109348	81354	91	75418	56380	86	31567	23629	81	-47	71	0	37	91	0	647	508	0	1.09122
72605	55697	81	37726	28367	80	16232	12057	55	16	87	0	-107	44	0	-163	272	0	1.09418
130682	83509	97	107121	76367	93	35850	24528	90	92	107	0	20	84	0	-203	469	0	1.10506
136273	91059	95	87023	57317	94	43167	28807	92	-70	111	0	56	64	0	314	584	0	1.11
109443	73597	91	83637	55279	91	36836	24164	88	-62	95	0	-16	78	0	726	830	0	1.11494
102889	75532	90	51869	38910	83	35944	26882	83	-101	92	0	-34	72	0	98	240	0	1.1179
52260	37584	82	38632	29584	78	15271	11402	51	-147	50	0	51	73	0	-898	267	0	1.11889
92793	69478	87	48442	36267	82	24381	17845	66	115	168	0	-73	43	0	93	220	0	1.12482
59532	45202	77	46741	36310	79	13747	10648	47	181	208	0	52	68	0	433	615	0	1.1268
57528	44328	74	32617	25268	79	13899	11089	50	-120	82	0	67	70	0	1079	1318	8	1.12878
46670	37406	71	25288	19866	66	7365	5766	39	38	117	0	24	66	0	138	311	0	1.13174
109611	79787	96	72330	54709	87	31601	23955	82	-32	146	0	40	86	0	-420	127	0	1.13273
98925	74048	84	62192	47559	84	33773	25246	82	228	130	0	66	82	0	-5063	0	0	1.13372
132762	95788	93	79085	58665	89	31338	22255	85	87	120	0	3	65	0	700	843	0	1.13767
23144	18658	57	19378	15226	56	8336	6518	41	210	145	0	20	77	0	-430	231	0	1.13866
129467	92514	91	68491	50558	89	36493	26307	87	-22	107	0	23	85	0	-1263	0	0	1.13965
171875	103957	100	123129	77114	100	50523	31582	96	45	117	0	-56	40	0	-555	102	0	1.14262
129343	78261	99	82891	51538	95	41724	25336	92	45	114	0	-86	90	0	-509	305	0	1.14558
276643	144523	126	220070	112263	114	109106	61542	113	-156	29	0	-45	40	0	-662	227	0	1.14657
236669	129765	126	178722	101715	112	85976	48081	109	-19	107	0	65	87	0	-700	245	0	1.16831
122120	80875	96	93759	62157	95	28245	18829	78	88	135	0	-52	38	0	-2667	0	0	1.16831
119016	86771	90	75056	55795	88	25108	18566	64	-21	137	0	24	68	0	75	378	0	1.17523
131964	92738	89	72219	49970	93	31338	21005	89	-6	165	0	21	69	0	-317	192	0	1.17721
125140	89953	91	66219	47609	91	32296	22884	89	11	98	0	-84	57	0	280	494	0	1.18116
50058	38737	70	38701	29866	78	18650	14417	59	71	133	0	92	113	0	-2414	0	0	1.18116
57912	42563	82	34943	26567	78	10657	7737	45	159	134	0	-48	31	0	-225	161	0	1.19006
35527	26777	78	23639	18634	64	12979	9771	50	-43	99	0	58	65	0	326	649	0	1.19599
26070	18591	78	18165	14154	55	10190	8204	45	57	61	0	-66	43	0	-305	171	0	1.19698
141004	95637	94	97299	63431	94	31935	21249	89	-14	187	0	-40	52	0	531	725	0	1.20093
137407	92129	102	114019	77667	94	34582	23966	90	-40	63	0	-12	81	0	-194	726	0	1.20291
22596	17902	62	19987	16046	55	8367	6646	41	-76	113	0	9	48	0	-240	371	0	1.20884
23567	19754	61	19671	15410	58	6908	5665	39	-139	59	0	-8	108	0	237	368	0	1.21279
172458	122548	96	131624	98004	95	54409	38661	94	50	216	0	44	73	0	115	250	0	1.21477
93554	69103	85	49034	37107	83	33698	24731	82	-32	124	0	-17	36	0	-3764	0	0	1.21576
66630	49711	82	39392	30330	79	19844	15079	59	58	109	0	-62	35	0	-998	215	0	1.21675
119283	89319	90	108002	81934	89	31745	23857	83	25	148	0	62	59	0	-1520	246	0	1.21774
31359	25621	68	28844	22675	72	14218	10508	52	80	91	0	1	65	0	-243	180	0	1.2207
219938	129052	106	136566	82478	103	54748	33303	100	-71	124	0	-1	45	0	-244	677	0	1.22169
110403	83442	87	55912	42338	83	26038	19898	70	-14	148	0	55	63	0	-53	563	0	1.22268
136811	94767	92	83186	54747	93	37404	24355	89	-6	126	0	46	83	0	-8	418	0	1.22465
18425	13504	61	16086	12803	54	7122	5706	38	-130	1	0	-86	25	0	-28	417	0	1.2296
157235	107343	101	100600	66885	97	33952	23066	92	-151	56	0	58	103	0	-793	149	0	1.2296
70802	56184	80	46846	36179	80	14088	11050	50	-176	33	0	-30	30	0	137	720	0	1.23355
49515	38653	72	22105	17395	59	16587	13131	50	60	94	0	-103	52	0	45	452	0	1.2375
153320	100022	103	98557	65675	98	50820	32808	96	-102	98	0	47	45	0	-596	250	0	1.23849
43157	33125	76	20458	16287	56	12209	9545	47	56	107	0	-43	51	0	-1320	67	0	1.23948
107781	81247	85	65852	48932	86	31050	22538	83	97	179	0	44	75	0	-99	210	0	1.25134
71588	54776	79	18462	14329	55	22542	17232	62	-143	27	0	14	71	0	-7	381	0	1.25727
65702	49722	84	37815	29293	78	18111	14500	55	-126	130	0	-41	43	0	-231	274	0	1.26518
180381	112772	102	101792	62776	101	49060	31033	97	98	112	0	-63	42	0	-254	298	0	1.26617
70800	53837	86	33319	25878	79	19797	15312	62	-36	89	0	96	82	0	-789	271	0	1.26716
123126	91984	87	31941	24034	82	39842	29185	85	-26	124	0	-73	60	0	-1529	24	0	1.26716
179122	116303	110	88462	58024	98	41473	26596	96	-130	70	0	5	69	0	-1379	13	0	1.26814
27561	22636	62	25704	20301	68	8787	6576	43	-2	59	0	58	71	0	-189	212	0	1.27012
101055	75579	86	57097	43188	83	29525	21831	79	150	179	0	11	44	0	-442	122	0	1.27408
64770	49747	80	40403	31180	77	17621	13127	55	63	94	0	-38	56	0	645	943	0	1.27605
128036	83932	95	88670	58397	93	38396	25337	89	-77	114	0	66	79	0	154	688	0	1.27902
36049	28416	66	32502	25825	73	14035	11193	51	-52	123	0	-32	45	0	136	252	0	1.28396
55017	43974	75	23740	18778	64	15075	11703	50	-187	69	0	0	40	0	64	295	0	1.29286
139814	97571	92	88001	60621	93	46494	32507	90	-48	158	0	-26	76	0	-180	641	0	1.29384
52395	39470	75	37396	28757	77	19419	15092	55	125	143	0	48	83	0	-268	395	0	1.29681
99699	71452	89	60921	41796	87	33579	23094	85	-4	85	0	-16	43	0	-2024	0	0	1.29681
183146	116019	100	137546	87787	100	76406	48296	99	-170	134	0	17	74	0	1093	714	0	1.29977
156226	102150	98	111456	73778	97	46384	30280	94	44	71	0	-94	43	0	-7210	0	0	1.30076
191292	117686	107	114168	69788	102	61832	38005	100	-68	63	0	125	63	0	494	535	0	1.30768
21004	15655	58	19139	15261	56	8262	6355	42	-59	63	0	-87	58	0	30	381	0	1.31065
81748	63219	79	40558	31419	81	20656	16043	57	74	90	0	-64	55	0	906	1206	4	1.31262
147803	92454	99	88132	56282	97	48977	29946	94	-37	150	0	-152	41	0	-621	243	0	1.31559
71979	52346	88	51761	37775	82	25007	18272	70	-62	42	0	-81	73	0	-1363	33	0	1.31658
60185	43349	86	45190	33165	83	20039	14698	58	41	112	0	-28	60	0	-1798	0	0	1.31658
184531	124729	96	99832	66877	98	40305	26623	95	37	142	0	-18	52	0	-631	104	0	1.3235
81280	56718	84	69765	49638	86	24557	17279	71	72	124	0	36	82	0	-296	164	0	1.32745
190633	119720	100	148872	97159	101	54424	33819	98	120	113	0	43	110	0	-50	375	0	1.33338
127877	95885	93	70132	53437	87	33519	25113	86	-162	66	0	3	45	0	-600	85	0	1.33931
34970	27294	70	26104	20318	71	11843	9351	45	107	105	0	27	64	0	395	645	0	1.34524
20237	16511	49	17838	14194	53	6607	5268	38	1	88	0	-55	33	0	-51	591	0	1.35117
82608	63804	84	42795	33150	80	24347	18479	69	44	175	0	3	31	0	-31	383	0	1.35315
102417	76455	91	51510	39338	83	21178	16071	60	23	119	0	-27	35	0	-87	329	0	1.35513
21546	17300	66	20394	16260	59	8261	6456	42	-41	109	0	-47	34	0	-550	473	0	1.35611
82367	59150	84	56619	38512	87	26137	18247	75	236	180	0	26	64	0	-124	172	0	1.36402
33448	24222	77	20928	16853	56	7195	5770	37	-19	44	0	-52	44	0	23	478	0	1.36995
99512	76756	85	63632	48961	85	35876	27683	84	235	102	0	102	110	0	-17	259	0	1.37094
31573	26369	59	23979	19076	61	13123	10810	48	15	142	0	66	80	0	-360	97	0	1.37391
28223	23118	58	23717	18851	63	10076	7577	45	47	149	0	-96	34	0	16	790	0	1.38379
63684	48719	91	29836	23291	76	20031	15626	60	192	172	0	-19	28	0	-338	248	0	1.39071
49004	37783	75	24938	19939	68	15286	11690	50	-28	80	0	94	125	0	-492	96	0	1.39367
167261	107819	99	119818	76967	100	45118	30167	98	-99	123	0	-92	31	0	-306	423	0	1.39466
111151	84422	85	116748	89029	88	47134	35916	84	193	165	0	-20	52	0	-2076	0	0	1.39565
105854	68741	96	57505	37679	88	37237	25501	87	94	120	0	-38	73	0	-646	143	0	1.3996
56757	47267	75	30823	24539	75	13397	10515	49	25	94	0	-22	60	0	-6146	0	0	1.3996
76450	52942	89	53501	36762	85	28843	20636	80	167	116	0	-2	75	0	34	283	0	1.40356
131988	91321	94	87597	59823	92	42395	28344	91	37	97	0	80	97	0	-17	336	0	1.40652
86130	65344	85	70134	54114	83	24440	18011	66	38	94	0	17	74	0	-56	400	0	1.40949
72685	51060	85	52677	36395	83	21289	13957	64	12	114	0	18	45	0	-342	277	0	1.41147
69488	55471	82	37535	29383	78	13944	10493	50	37	117	0	-50	40	0	129	353	0	1.41443
120336	89509	89	68479	52157	90	44854	33180	88	-77	80	0	-48	46	0	-126	344	0	1.42135
17269	14017	56	21272	17079	61	6829	5638	39	35	84	0	35	62	0	-190	185	0	1.4253
145886	98371	95	104780	71280	94	30710	19843	89	99	79	0	105	123	0	-385	180	0	1.42827
129119	96944	88	62346	47926	86	37452	28550	84	-10	127	0	-29	73	0	-244	225	0	1.43519
211723	122835	107	124046	71749	105	63642	37025	103	-128	115	0	94	66	0	-307	309	0	1.43618
179106	105401	101	117389	71247	101	76868	44874	100	-53	137	0	-13	66	0	-650	102	0	1.43914
61007	45207	86	62711	49258	81	17764	13809	54	119	118	0	-20	76	0	-410	185	0	1.44013
39168	32196	68	25842	20591	71	9536	7629	42	-168	65	0	-66	42	0	0	593	0	1.4431
67102	52579	91	17767	14214	51	20592	16587	55	184	162	0	-140	46	0	26	577	0	1.44804
73189	55994	82	48273	36223	83	22157	16233	61	-41	115	0	-5	60	0	-464	146	0	1.44903
40036	31271	75	15885	12737	51	10941	9073	43	194	161	0	27	77	0	-201	563	0	1.45397
91581	62037	89	60225	40700	89	26589	18487	72	-100	52	0	4	41	0	-469	222	0	1.45693
75057	51898	87	57848	40561	85	23622	16173	63	-19	120	0	-13	58	0	464	598	0	1.46682
36005	28852	69	31333	24598	73	10936	8764	44	149	149	0	11	43	0	-463	131	0	1.47077
65636	51024	83	45875	36044	77	17242	13547	53	-144	69	0	-76	42	0	-175	491	0	1.47472
41443	33648	73	25891	20797	68	15769	13513	49	158	183	0	48	94	0	516	503	0	1.4767
91440	68236	83	51472	40014	82	28078	21402	74	10	99	0	-76	79	0	22	323	0	1.47868
115182	84301	95	58768	44674	85	23786	17898	66	104	105	0	-8	73	0	-369	260	0	1.48263
59890	47308	79	24949	19759	64	16024	12037	54	-68	112	0	-10	49	0	73	440	0	1.49153
139097	88399	97	81811	49509	96	40049	25545	92	-67	76	0	92	92	0	-208	417	0	1.49252
200114	125707	103	130672	81059	99	45913	29098	96	183	185	0	-33	82	0	-474	253	0	1.49449
99382	73753	87	63741	49303	84	32202	24030	82	-92	46	0	-12	57	0	9	445	0	1.49944
143211	93795	95	106219	68718	95	48481	31364	91	-125	44	0	-36	45	0	-138	366	0	1.5024
48129	36399	84	47536	37836	76	15171	11450	52	73	120	0	27	72	0	-459	194	0	1.50537
148770	108108	91	90676	67206	90	33968	24925	86	51	203	0	-86	43	0	840	810	0	1.50734
180741	117882	101	109740	70538	97	38381	24528	93	35	162	0	41	61	0	-138	546	0	1.51822
24430	20399	56	18856	15300	54	8763	6716	42	-144	82	0	69	105	0	-1192	370	0	1.5192
126635	96711	91	62843	48054	85	36413	27437	84	-148	75	0	11	58	0	-776	38	0	1.52711
259380	146177	116	163740	100227	110	63987	36572	108	-136	81	0	63	80	0	-432	188	0	1.52909
116931	76646	106	102112	67613	94	34196	21454	89	-184	93	0	94	109	0	537	576	0	1.53304
58225	43660	85	31675	25014	77	15613	12424	51	35	77	0	13	99	0	-928	137	0	1.53403
149016	95443	97	92606	57806	96	33302	22749	91	-141	27	0	94	92	0	1242	1199	7	1.537
21150	15980	63	20862	16916	59	5335	4021	37	-37	120	0	73	100	0	-180	285	0	1.53897
208456	121143	109	135531	82818	104	53936	31450	101	-99	68	0	76	95	0	402	550	0	1.55281
55747	43445	77	37772	29505	77	21428	16298	58	-28	84	0	58	71	0	-234	224	0	1.55676
115168	81533	91	74973	53400	89	33696	23290	86	-112	59	0	68	109	0	-852	22	0	1.55775
37360	30086	76	16002	12838	50	9628	7608	43	-144	104	0	3	70	0	-1099	434	0	1.55775
142595	93654	105	76545	51311	94	43297	28276	92	136	124	0	47	103	0	-613	61	0	1.56467
105085	78556	91	64825	48333	84	33262	24861	82	-151	47	0	-23	51	0	-319	305	0	1.56764
135302	101404	87	74767	55505	89	40296	29895	85	141	141	0	100	98	0	-106	274	0	1.56862
171109	107354	107	106888	69333	98	55045	33770	94	22	103	0	-61	46	0	-1997	0	0	1.56961
90677	69259	83	54039	41960	83	28093	21051	72	-11	89	0	-25	39	0	-1689	0	0	1.5706
124796	92546	97	83745	63823	87	27648	21028	73	46	163	0	-86	57	0	-1937	0	0	1.5706
105197	82673	89	53502	42138	82	23497	17385	62	50	104	0	101	89	0	-453	35	0	1.57357
19187	15550	63	16175	12968	52	8251	6399	41	33	195	0	7	57	0	131	337	0	1.57752
94427	69641	98	56332	41815	86	27427	20342	72	-162	59	0	42	87	0	80	492	0	1.58049
68280	52034	87	41532	32402	79	21333	16239	58	60	101	0	11	56	0	-817	210	0	1.58147
107867	83760	88	34295	26451	81	34715	25810	81	-37	117	0	-26	40	0	-335	435	0	1.59037
130068	84450	94	66148	42416	93	36704	24179	89	-33	57	0	-29	55	0	-232	353	0	1.59334
24810	19879	65	22621	18083	61	8652	6756	43	-19	98	0	2	99	0	-2380	0	0	1.59334
69005	50779	83	53993	38533	81	22702	16136	66	-84	109	0	19	37	0	392	633	0	1.59828
117383	90077	86	58986	45576	84	27732	21335	69	144	160	0	-48	73	0	688	662	0	1.60124
38746	29529	75	18275	14737	53	10092	8068	42	-44	81	0	19	66	0	-159	160	0	1.60421
106135	83133	87	91217	70855	85	31420	24650	81	-145	42	0	-100	48	0	1429	688	0	1.60421
24471	18982	65	16807	13909	50	9246	7355	41	208	146	0	-63	23	0	-994	293	0	1.60421
60231	46756	78	42614	33785	78	16538	12698	52	-137	70	0	34	84	0	-166	550	0	1.60816
68068	52578	80	27643	22023	71	19061	14856	53	-77	74	0	-88	49	0	-1152	33	0	1.60816
187455	114359	114	110088	68934	103	58135	37099	101	-78	39	0	14	79	0	135	671	0	1.61113
127591	91584	88	79566	58152	90	38827	26617	87	244	123	0	-135	19	0	-3505	0	0	1.61113
217867	117173	111	141564	81173	106	68595	38708	104	22	142	0	-155	13	0	-166	152	0	1.62299
27012	23009	53	20368	16465	55	7363	5910	40	151	156	0	79	88	0	-350	59	0	1.62595
133202	99113	91	60344	46124	86	33935	25754	85	92	130	0	-20	41	0	1161	709	0	1.62793
52729	41966	78	27307	21773	69	10228	7996	43	-51	58	0	83	78	0	-622	70	0	1.63188
148350	98988	97	130376	87827	97	38727	25587	93	-124	64	0	34	64	0	-325	183	0	1.63781
23823	18848	58	23640	18935	63	12481	9770	48	-65	82	0	33	97	0	299	316	0	1.64473
147556	109090	95	88797	65691	89	31167	23443	85	-47	103	0	-49	26	0	-290	460	0	1.65561
146715	103977	94	76966	52445	95	37577	25573	91	57	56	0	-45	55	0	-1275	112	0	1.65659
109410	82198	95	65365	50025	86	47423	36151	85	-89	43	0	-46	92	0	6752	3382	60	1.65659
91284	70875	82	56250	43413	83	26525	20541	69	-30	98	0	56	77	0	-954	170	0	1.65857
34482	27159	71	22371	17726	58	12279	9831	48	147	89	0	56	106	0	-465	0	0	1.66154
43614	34648	66	27342	21733	69	14912	11874	51	-45	54	0	-19	65	0	-365	234	0	1.66252
20063	15874	64	16676	13668	52	6097	4672	37	-26	100	0	-87	45	0	-872	439	0	1.66252
48972	38468	76	32678	26284	74	13486	10323	49	177	192	0	-28	44	0	205	351	0	1.67537
32696	26056	70	29747	24372	71	10072	8298	42	-121	11	0	-27	31	0	-216	337	0	1.67735
41849	32989	74	19634	15695	57	16651	13269	52	-168	50	0	-45	33	0	-487	74	0	1.68032
39576	31951	59	33840	26798	74	12682	10118	49	215	114	0	68	70	0	-4	489	0	1.6813
122125	91720	101	80863	62553	86	29616	23536	81	-152	36	0	-73	41	0	-779	0	0	1.68229
305684	177377	118	197572	107290	115	91939	52656	112	269	211	0	-33	72	0	-593	453	0	1.68427
65611	51334	77	46461	36682	79	16431	12677	49	110	119	0	-4	52	0	421	786	0	1.68526
182874	107821	105	118716	72203	103	54875	33255	99	83	103	0	11	78	0	299	630	0	1.68724
78169	61728	80	40450	32435	79	19988	15721	56	179	141	0	-3	41	0	-460	189	0	1.69712
94343	72972	81	60721	47055	83	26573	20164	67	36	136	0	81	86	0	606	677	0	1.70107
32713	25803	69	10731	8721	45	10547	8545	43	86	114	0	39	115	0	411	625	0	1.70305
259994	148044	125	141410	80222	116	80338	48626	113	-70	156	0	8	69	0	410	560	0	1.71195
92585	72035	83	51404	40485	81	26873	20607	70	7	60	0	14	48	0	-10204	0	0	1.71195
89234	69628	85	61858	49114	82	21383	16871	59	-144	67	0	-62	84	0	-470	14	0	1.72084
155380	107422	95	125498	86963	95	52828	35401	92	276	211	0	-58	87	0	-1625	0	0	1.72183
81190	58362	84	55165	39209	86	31339	22458	83	68	92	0	-17	47	0	547	400	0	1.72381
62548	48969	86	33142	26365	76	14397	11306	51	-231	47	0	26	47	0	-29	291	0	1.72677
58194	46476	86	34543	27860	76	10698	8574	44	22	131	0	-105	17	0	-113	457	0	1.72875
116156	87989	94	84350	66100	86	31397	23525	82	30	126	0	29	65	0	781	753	0	1.73567
54740	43738	76	26375	21483	69	16372	12795	51	85	87	0	-36	33	0	-1779	0	0	1.73567
98206	76095	91	41393	32573	80	28962	22462	80	-75	100	0	3	55	0	578	501	0	1.73863
39289	30683	73	19010	15361	54	10060	8549	42	-130	67	0	68	91	0	-1038	0	0	1.73863
31324	25352	72	22066	18260	64	10188	8142	43	-130	52	0	-30	36	0	-387	185	0	1.74061
57280	45538	77	39249	31370	76	17090	13169	52	-124	107	0	71	104	0	-781	153	0	1.74061
74104	58957	79	47805	36896	81	29181	22032	74	172	94	0	-67	42	0	-405	308	0	1.74259
43541	35943	71	28952	23268	74	11801	9670	46	125	156	0	2	109	0	149	379	0	1.74456
135373	102892	87	70663	53675	89	35508	26938	86	167	167	0	22	214	0	-133	236	0	1.74456
190810	119979	107	143720	94884	100	39362	26622	94	-109	90	0	-15	50	0	-2146	617	0	1.74555
43314	35462	71	23719	19078	63	12449	9822	47	62	98	0	5	56	0	-322	309	0	1.75148
170670	112935	102	148641	102120	98	35527	24133	91	93	133	0	-61	82	0	-2625	0	0	1.75148
39582	32087	73	28760	23155	72	12545	10329	46	172	157	0	73	94	0	-166	402	0	1.75445
118247	80179	92	96587	66149	92	33375	22054	89	-50	116	0	51	51	0	-373	335	0	1.76137
35467	29656	54	20507	16799	56	7311	6173	38	233	181	0	-29	34	0	144	256	0	1.76631
68337	52948	85	36544	28733	78	20863	16208	59	108	135	0	-89	37	0	238	362	0	1.7673
132018	92505	91	87033	59770	93	36350	24517	90	157	71	0	26	55	0	-263	470	0	1.76927
244077	145960	111	131790	79025	104	73277	42850	104	131	170	0	25	71	0	-4210	0	0	1.76927
117112	89598	89	69593	54224	85	32749	24982	82	36	109	0	-65	51	0	275	603	0	1.77323
47194	38556	67	17565	14092	52	19790	15845	54	19	99	0	-81	15	0	-210	424	0	1.77619
57002	46408	74	28557	23013	74	15551	12357	50	-81	16	0	-83	53	0	-112	156	0	1.78212
121895	86807	88	84346	61134	90	27825	19480	77	-6	171	0	44	78	0	-568	196	0	1.7841
81046	58896	86	54670	39521	86	27730	20268	75	-17	117	0	-55	26	0	-93	364	0	1.78904
47254	37708	72	21903	18093	59	17041	13304	52	-38	53	0	56	66	0	-722	88	0	1.78904
244772	146155	108	133705	80654	105	49955	29445	101	125	155	0	56	91	0	-250	209	0	1.79398
31837	24878	80	30935	25506	70	11494	9219	45	2	99	0	38	71	0	-2991	0	0	1.79398
154814	96395	97	132758	84932	100	40078	24869	95	67	109	0	-124	47	0	-280	361	0	1.80881
159869	104241	96	97312	64324	96	48441	32929	91	-38	63	0	20	97	0	342	564	0	1.81079
44544	36807	73	37615	30145	74	12941	10604	48	-106	75	0	-12	53	0	27	355	0	1.81276
72514	56565	80	42342	32226	79	24860	19330	66	21	88	0	-43	77	0	-445	118	0	1.82265
241620	143225	109	174730	104118	108	57183	32987	104	-128	50	0	153	98	0	-2951	211	0	1.82265
133724	94934	92	92073	64020	93	26317	18140	68	-77	76	0	-71	57	0	-228	150	0	1.82759
58337	45314	85	30773	24728	75	19767	15625	61	9	52	0	-15	49	0	-482	42	0	1.83056
91589	62443	84	55501	37032	87	26405	18030	80	19	115	0	50	91	0	436	842	0	1.84143
138763	106766	90	62755	48583	85	28890	21918	81	139	169	0	-76	31	0	-459	273	0	1.84736
60949	48096	81	47000	35036	80	21313	15867	60	-259	32	0	-10	55	0	352	463	0	1.85329
20462	17405	49	17986	14753	54	8614	7221	41	-110	70	0	-152	0	0	59	347	0	1.85922
100539	77039	95	43071	34396	81	32963	25463	81	2	128	0	-102	95	0	-134	240	0	1.86219
45954	38439	73	29705	24218	73	7261	6013	38	53	118	0	-19	63	0	340	482	0	1.86416
54699	44443	76	28294	22962	73	9883	7940	43	-64	61	0	140	93	0	-190	467	0	1.86515
96753	76229	97	59865	47717	82	28569	22941	79	106	112	0	4	96	0	-1678	1	0	1.86515
55255	45916	84	42138	33537	75	12321	9620	47	9	63	0	-38	50	0	869	617	0	1.87602
31417	23695	72	21083	16966	57	10340	8270	42	-120	67	0	-108	21	0	-97	268	0	1.88294
51139	40890	75	29572	24175	74	15756	12579	50	1	119	0	8	73	0	499	785	0	1.88591
30507	27284	50	28307	22878	72	12473	9959	46	59	104	0	14	74	0	-427	39	0	1.8948
64583	49157	90	38767	30418	77	18225	14118	56	76	113	0	-11	71	0	-481	275	0	1.89678
168962	111565	98	101765	67471	97	44388	28900	93	-266	55	0	-14	67	0	-409	100	0	1.90073
111517	86036	83	50655	40072	83	26509	20651	73	192	154	0	-12	52	0	-458	57	0	1.90172
142689	98068	95	91080	62235	92	46550	31129	89	182	144	0	-58	61	0	-7280	0	0	1.90172
90202	70191	84	52531	41701	82	19787	15917	55	-86	99	0	-55	62	0	-87	280	0	1.90469
23361	18646	67	18212	14857	53	4814	4228	32	138	206	0	-20	32	0	-20	500	0	1.91556
26548	21285	68	15980	13104	50	7169	5801	39	12	92	0	-26	43	0	-196	140	0	1.91655
46734	37254	72	28591	23275	71	13042	10769	46	-13	74	0	105	108	0	-579	318	0	1.91754
21735	17837	46	17729	14351	52	9404	7343	44	-83	17	0	46	74	0	274	784	0	1.92248
29765	24149	60	17987	15015	52	11023	9061	44	-10	124	0	-38	31	0	475	504	0	1.93138
108194	82730	91	71662	52140	87	28010	20303	76	50	53	0	-38	80	0	479	364	0	1.93829
150028	106506	90	85337	58941	91	42225	28913	88	-185	34	0	-19	41	0	-299	338	0	1.94324
49537	40515	77	25056	20735	61	13175	10941	47	51	160	0	-71	55	0	36	450	0	1.94521
30501	25355	66	26982	22512	69	6881	5374	39	-168	32	0	34	76	0	84	247	0	1.95312
41705	33943	55	35122	28625	74	12669	10005	46	-52	65	0	53	73	0	-1271	0	0	1.95411
130634	96451	88	109679	81745	90	33085	23490	85	-57	79	0	-17	62	0	-1524	271	0	1.95411
52811	43277	63	30188	24197	75	16705	13540	51	-34	96	0	35	71	0	-362	131	0	1.95609
51683	38592	88	28960	23402	75	13461	10831	48	19	69	0	-17	49	0	-275	269	0	1.95806
168448	109708	96	105287	70125	95	44391	29091	92	-8	108	0	24	78	0	-1616	80	0	1.95806
42267	35534	59	27273	22397	64	12675	10038	47	-24	96	0	36	86	0	-4188	0	0	1.95806
83558	65082	84	44282	35717	80	25698	20331	62	20	109	0	-59	50	0	-4830	0	0	1.95806
178087	116520	97	90986	59602	96	46184	30649	92	-17	117	0	20	70	0	-5790	0	0	1.95905
118032	83457	93	92875	65230	89	33958	23654	86	-115	93	0	14	83	0	-1611	0	0	1.96004
238977	139997	124	140608	83177	124	67808	39404	109	565	313	0	658	364	0	-1908	286	0	1.96004
34843	27122	75	23123	18962	62	11251	9301	44	209	155	0	-26	24	0	-85	464	0	1.96202
261987	165459	107	144454	95375	108	99200	63723	106	50	161	0	-39	38	0	466	523	0	1.96399
93405	65898	90	69972	48752	86	28782	20397	82	-21	63	0	93	83	0	-180	240	0	1.96992
37289	32291	61	20067	16645	56	11042	8844	44	-100	23	0	34	51	0	58	569	0	1.97289
19396	15787	58	15204	12752	49	7347	5923	38	230	188	0	-14	25	0	229	808	0	1.97487
81033	60003	83	63337	46140	85	34673	25204	82	-19	79	0	25	85	0	-1091	51	0	1.97585
66001	51314	81	39446	31657	77	15588	12308	50	27	169	0	-44	70	0	-693	172	0	1.97684
77579	58635	81	51744	37656	81	22341	15803	63	160	121	0	-116	34	0	433	546	0	1.97783
54238	43336	79	28008	22880	72	23823	19336	57	-63	74	0	-12	54	0	-297	256	0	1.98178
107589	75978	93	82321	55150	90	40743	26690	85	108	124	0	27	70	0	-523	520	0	1.98178
195913	119258	112	169550	105336	101	2091	1423	21	57	143	0	-37	90	0	-251	469	0	1.98772
66262	54731	76	40529	32815	78	18486	14638	54	-53	67	0	50	64	0	72	515	0	1.99068
47445	39190	74	30792	25144	74	7030	5438	40	-136	47	0	-28	45	0	-623	206	0	1.99167
130570	96375	91	95352	69918	91	33916	24771	87	162	158	0	-11	56	0	-651	247	0	1.99266
161782	110077	94	188402	133064	97	96413	68032	94	98	128	0	42	73	0	-187	504	0	1.99661
79046	62366	84	49509	39658	80	13461	10798	47	-32	78	0	-11	66	0	-3293	0	0	1.9976
73074	58201	78	51413	41214	79	21534	17132	57	-121	69	0	-21	59	0	-307	152	0	2.00353
49853	42448	70	23953	19424	60	9692	7843	43	-41	88	0	-47	93	0	-539	166	0	2.00748
148702	98149	108	130644	92188	95	37687	24832	92	-68	64	0	79	92	0	-1731	49	0	2.00748
31575	25668	68	18707	15660	53	9894	7933	43	11	55	0	40	64	0	-1203	266	0	2.00847
34937	29142	75	23760	19480	65	12521	10075	47	148	159	0	79	63	0	85	540	0	2.00946
89715	69019	86	59650	45640	84	30163	23249	81	-7	121	0	-14	18	0	-151	298	0	2.01144
43202	35268	68	34962	28468	73	17658	14126	52	-61	77	0	-24	26	0	-1287	0	0	2.01243
28770	22781	73	16235	12912	56	6919	5311	40	212	136	0	250	297	0	-1006	147	0	2.01243
22198	18448	57	24864	20989	61	4361	3800	31	-22	40	0	-46	44	0	-1404	0	0	2.01243
131563	97968	89	93606	69720	89	38400	28341	86	35	63	0	-16	68	0	-1328	0	0	2.01341
352635	157398	134	273563	127454	135	118339	60079	132	346	158	0	108	80	0	-28	717	0	2.02429
214104	136125	104	99980	65417	100	57305	36828	98	235	149	0	-49	46	0	-2184	0	0	2.02528
123818	96257	86	73894	57973	86	32366	24603	83	0	105	0	-21	85	0	-797	53	0	2.02923
132527	100361	89	89520	69120	87	18970	14433	55	-34	79	0	-31	49	0	-586	178	0	2.03121
64512	53403	77	45846	36619	77	16089	12854	51	9	154	0	-19	53	0	-4729	0	0	2.03121
45066	35451	76	28953	23488	74	13817	11464	44	56	155	0	115	62	0	-585	39	0	2.03318
106898	70137	92	83718	56001	91	37139	25614	88	-37	66	0	0	75	0	-1322	0	0	2.03318
139311	94163	94	84381	59393	92	34729	23597	88	28	145	0	113	110	0	-146	323	0	2.049
91913	64278	90	65502	45905	87	33262	22682	83	-335	0	0	27	69	0	-5865	0	0	2.049
199716	138121	101	114407	80716	96	80230	56745	96	61	99	0	70	74	0	-7628	0	0	2.049
265537	155580	115	189944	112234	113	80395	46977	111	-30	105	0	-121	15	0	-183	323	0	2.05987
23102	16685	71	26377	21822	66	10405	8271	44	52	87	0	-87	1	0	387	425	0	2.06679
118519	94078	87	79426	63244	83	32039	24586	80	68	164	0	-114	6	0	263	483	0	2.07272
154321	113581	93	96192	68568	92	51461	37234	90	-23	107	0	24	81	0	-5370	0	0	2.07272
61796	48731	68	47269	36254	80	18629	13788	57	-189	42	0	11	40	0	-2890	0	0	2.07371
112906	85180	85	89139	65645	86	29082	21039	75	-21	98	0	0	100	0	349	480	0	2.07865
38978	31120	74	30340	24928	72	7192	5708	39	-117	58	0	11	60	0	27	588	0	2.08162
34739	28222	72	25382	21344	66	10177	8263	42	-5	163	0	-74	74	0	72	276	0	2.08656
114000	79151	90	73036	51006	89	38479	26528	87	-158	48	0	-111	35	0	-185	599	0	2.0915
21713	17527	57	13111	11035	46	7133	5857	37	-142	28	0	92	93	0	-115	538	0	2.09447
146155	112926	94	81505	62714	87	40273	30848	84	99	124	0	-49	47	0	596	741	0	2.09743
54957	47969	53	42021	33760	76	10196	7965	47	-41	108	0	-31	29	0	-665	447	0	2.09842
121600	92078	90	56163	44225	85	32748	25448	83	93	80	0	32	84	0	-2879	0	0	2.09842
44343	37233	75	28833	23355	72	14982	11927	49	-26	62	0	-43	41	0	-580	85	0	2.1004
62538	49450	85	22276	18227	61	16457	12766	53	-26	48	0	-12	85	0	478	725	0	2.10731
84817	64738	83	60126	47642	81	27523	21322	71	-93	88	0	38	133	0	-567	243	0	2.1083
19577	16522	51	14618	12123	47	7806	6701	39	-25	86	0	31	68	0	464	648	0	2.11127
68714	55895	79	43998	35807	78	16630	13237	50	43	89	0	52	68	0	-402	155	0	2.11522
19894	16836	51	18606	15684	55	7784	6218	40	-61	23	0	67	62	0	-111	396	0	2.11621
177793	119773	103	105135	71446	95	40734	28416	91	380	161	0	-126	25	0	-11	360	0	2.11918
104007	75772	99	73811	53825	87	27383	19669	77	-112	68	0	-121	13	0	-201	270	0	2.12511
27289	23680	50	11231	9825	42	9650	8135	42	-88	67	0	23	55	0	-3859	0	0	2.12511
29568	24113	61	27077	22245	67	8907	7484	41	-151	57	0	43	94	0	-448	4	0	2.13203
82885	66884	79	53367	42859	80	20516	16439	56	63	114	0	25	110	0	-726	113	0	2.13301
199197	129790	103	123973	81223	98	53023	33665	96	-82	62	0	-1	55	0	-4366	0	0	2.13301
33423	26681	74	24108	19921	64	6072	4969	36	-54	57	0	-39	41	0	-503	340	0	2.134
114521	85474	87	85035	62414	87	33179	24350	83	-53	78	0	-29	99	0	34	367	0	2.1429
101551	78099	83	51315	40958	82	28915	22134	75	129	281	0	45	78	0	-2357	0	0	2.1429
26746	23236	54	19320	16148	53	9198	7355	43	-18	133	0	38	110	0	-209	193	0	2.14685
52071	43293	73	30107	24505	75	15548	13109	49	-3	170	0	-11	71	0	458	765	0	2.15278
104822	69197	94	64051	43758	89	26321	17393	77	-69	71	0	-29	27	0	-181	244	0	2.15575
23653	20914	54	18555	15400	53	7583	6634	39	-35	188	0	15	56	0	-309	222	0	2.15772
184157	118899	98	146426	100729	97	46108	29516	94	-2	111	0	12	86	0	-112	367	0	2.16168
77245	60737	81	46186	36575	79	23291	17800	62	150	157	0	28	45	0	-28	487	0	2.17156
22318	18893	55	19366	16363	53	9491	7988	41	-110	64	0	20	48	0	-204	273	0	2.18046
127767	86180	93	88825	60784	91	37400	25900	87	-110	164	0	-41	64	0	-187	389	0	2.18145
28220	22142	71	18075	15144	53	8521	6856	40	-80	24	0	33	63	0	540	814	0	2.1854
35001	28239	63	26137	21654	68	13826	11204	48	53	111	0	-2	62	0	-64	526	0	2.19034
119046	88559	90	93477	70746	87	30126	22473	81	-99	108	0	62	61	0	-146	104	0	2.1943
51240	41634	77	36601	29653	76	17205	13834	50	-39	111	0	6	78	0	-121	591	0	2.19924
24399	21234	65	20772	17137	58	6790	5493	40	-74	42	0	48	66	0	-231	126	0	2.20121
109751	80373	90	56028	39987	85	32797	23815	83	48	83	0	-42	73	0	345	778	0	2.21406
173887	115626	103	107731	71766	97	47167	31410	94	152	112	0	2	123	0	-580	73	0	2.21604
47942	40347	77	19774	16166	55	16165	13419	51	-28	96	0	135	107	0	553	778	0	2.22197
42601	35656	72	26592	22034	71	7521	6453	38	-38	72	0	92	97	0	69	678	0	2.22395
144654	103114	93	98726	71426	90	38999	28150	86	-9	40	0	-36	50	0	482	749	0	2.22494
52985	43889	80	36748	30380	75	7287	5669	38	32	144	0	-24	45	0	-161	135	0	2.22691
118159	87378	88	58772	42655	89	39598	29254	85	-80	91	0	104	64	0	95376	81248	75	2.22691
54469	44476	86	22969	19202	58	18968	15327	53	153	103	0	-111	12	0	437	546	0	2.22988
20410	16034	69	20265	17303	59	6907	6053	36	-86	82	0	-26	43	0	-429	57	0	2.23087
110363	82931	87	67911	50756	87	26850	19612	66	334	181	0	38	46	0	-597	220	0	2.23087
69045	51045	83	57168	43046	80	18423	13794	57	191	178	0	-41	65	0	-154	610	0	2.24075
161316	112727	96	101516	73192	94	30057	20549	84	-27	74	0	51	71	0	-355	170	0	2.24273
26466	23199	51	15458	13436	46	5596	4809	34	54	103	0	93	73	0	-5881	0	0	2.24273
18449	16554	45	14666	12611	49	4359	3721	31	-145	48	0	-14	43	0	-204	270	0	2.24866
113562	87495	92	62000	49447	83	26656	20591	65	64	88	0	-33	34	0	4586	16281	22	2.24866
96614	67842	88	58541	41249	86	29986	21967	76	38	183	0	2	69	0	254	642	0	2.2536
33741	27920	78	21818	18178	57	7568	6265	39	-47	91	0	98	85	0	344	532	0	2.25755
59034	50379	74	30619	25284	73	14058	11671	46	-16	124	0	-27	53	0	-92	234	0	2.25854
121419	85918	91	81804	57003	89	35748	25539	85	-78	111	0	38	57	0	31	284	0	2.26942
70672	59808	83	32462	26801	76	20982	16742	56	202	167	0	-55	88	0	-2006	104	0	2.2704
101619	79956	84	50424	40868	81	22853	18776	61	-68	62	0	13	40	0	-164	215	0	2.28029
69208	56003	81	36923	30470	77	23993	19531	61	-97	97	0	-21	42	0	6	115	0	2.28523
27179	23320	58	21156	18070	53	5668	4463	34	72	127	0	79	95	0	-151	772	0	2.28721
124542	95901	92	93760	72610	87	35777	27561	83	-19	89	0	23	66	0	-745	0	0	2.29413
69799	58945	77	47873	39508	77	21195	17519	59	0	176	0	61	80	0	-572	24	0	2.2961
73211	58803	79	32797	26945	76	30832	25015	76	9	64	0	-39	40	0	513	679	0	2.29709
63652	51581	88	40697	33263	77	15240	12410	49	-35	90	0	-16	52	0	-532	106	0	2.30006
71875	57484	93	36202	29674	78	23162	18674	60	209	178	0	85	53	0	186	535	0	2.30698
43169	37032	61	30254	25293	72	8288	6977	40	-150	20	0	22	86	0	-205	612	0	2.31192
85834	68927	82	51115	40874	81	24648	19640	64	82	122	0	48	122	0	6219	2772	66	2.31192
227995	146817	104	112677	71543	99	59658	37864	97	-200	12	0	68	102	0	-222	277	0	2.31587
146763	106264	93	89395	64979	92	31965	22529	87	-74	98	0	78	92	0	-2994	0	0	2.31686
48726	39690	73	31300	25684	74	14405	11942	48	-17	199	0	-16	53	0	-96	347	0	2.31982
113411	85426	90	48536	35561	86	27701	19722	73	-195	74	0	117	94	0	12	243	0	2.32081
102384	75154	86	63815	46308	86	29969	21715	82	26	66	0	-6	86	0	-1530	0	0	2.3218
132907	100020	90	85664	66154	86	30335	22972	75	0	98	0	44	104	0	-692	104	0	2.32279
71765	59344	84	32628	26916	75	22040	18097	59	-45	72	0	37	71	0	305	1011	2	2.3307
128877	102088	88	84199	66979	86	33199	25935	83	-145	66	0	1	46	0	20	389	0	2.33169
207059	136620	105	133652	87910	99	49353	31620	96	-178	81	0	55	106	0	-458	379	0	2.3386
60200	48376	78	25718	21535	67	12664	10587	45	1	90	0	-8	97	0	-57	827	0	2.34157
38172	30507	65	22761	19264	61	11404	9325	43	-30	109	0	-69	25	0	-886	201	0	2.34157
40572	34797	60	30561	25113	72	11754	9388	45	-106	54	0	-43	64	0	-488	63	0	2.35145
179182	118981	111	142863	99700	97	43532	27953	93	-156	141	0	56	113	0	3	467	0	2.36332
42156	34021	77	22257	18594	56	15058	12102	49	-22	75	0	-22	65	0	294	364	0	2.37023
110517	80202	88	91941	68015	89	30589	22105	81	51	64	0	-19	53	0	-334	209	0	2.38012
167868	117968	95	80850	55245	94	33208	22814	88	-19	107	0	36	87	0	-2626	0	0	2.38012
27796	23556	70	28234	24383	68	5166	4157	34	38	164	0	-46	57	0	-259	152	0	2.38704
36211	30364	71	20000	16510	55	9662	8184	41	50	159	0	-82	87	0	-84	294	0	2.39
75768	58669	82	63166	47108	83	21481	15938	61	-13	51	0	24	52	0	-276	250	0	2.39198
86017	69203	82	54155	44344	79	27532	21740	66	-88	93	0	54	47	0	-1896	0	0	2.39198
63440	53880	75	38719	32057	76	19138	15934	51	10	88	0	-10	59	0	231	625	0	2.3989
99933	79831	84	43388	35125	81	23731	18944	61	81	83	0	-61	22	0	-126	377	0	2.39989
25427	21140	70	23229	19589	57	10336	8473	42	-56	29	0	-127	25	0	-147	218	0	2.40384
40471	33956	72	27147	22404	68	11509	9307	46	6	115	0	75	90	0	-581	0	0	2.41669
41738	36640	58	27839	23196	67	13959	11865	46	-32	117	0	-3	46	0	-319	405	0	2.42559
52306	42049	82	34471	28267	74	11258	9269	45	60	114	0	-1	41	0	310	755	0	2.42954
22242	17509	68	16909	14522	51	3976	3590	31	-59	48	0	38	67	0	-655	251	0	2.43053
134199	105215	87	77156	60296	85	28528	21613	74	83	170	0	89	102	0	-836	55	0	2.43053
105903	80135	87	66847	50543	84	23692	17653	66	100	185	0	50	99	0	350	550	0	2.43448
104896	83024	83	49413	40268	81	24986	20206	66	6	73	0	-34	42	0	-62	245	0	2.43745
120164	97729	85	68301	55025	83	27176	21764	70	-174	55	0	5	33	0	-4323	0	0	2.43745
33286	28878	65	20496	17375	53	7609	6348	38	21	70	0	5	77	0	-2392	0	0	2.43844
167242	119066	95	115434	86875	93	39534	28205	90	-79	81	0	40	70	0	-2005	0	0	2.43844
33886	28403	76	21311	17814	58	12495	10441	45	19	121	0	-28	35	0	-356	279	0	2.44041
63877	52944	76	38058	30917	76	19631	16220	54	-52	57	0	85	95	0	-2000	0	0	2.44041
122835	96953	88	61718	48738	84	29028	23181	71	-227	58	0	-79	44	0	-2920	0	0	2.44041
89957	69474	81	61417	44831	85	32705	24774	81	91	106	0	22	62	0	5940	3493	53	2.44041
39833	33184	57	38606	30947	74	16910	13293	54	35	75	0	-29	38	0	-7049	0	0	2.44041
104665	84126	87	43150	35023	81	28371	22507	79	-143	40	0	-104	42	0	37	429	0	2.44338
223110	141754	105	103915	63065	115	87302	55737	101	-14	127	0	-4	85	0	-286	241	0	2.45722
33536	30175	50	19244	16241	54	11382	9889	44	45	84	0	17	80	0	179	424	0	2.46117
40930	33526	73	20538	17164	54	12167	9799	45	-58	23	0	15	70	0	-221	318	0	2.46413
148156	104515	91	111360	75966	92	54355	37780	89	-133	143	0	101	111	0	-228	208	0	2.4671
171672	120192	92	110030	76527	94	34635	24366	89	-76	92	0	-59	66	0	-951	504	0	2.46809
175159	112070	96	101574	67074	96	56840	37273	94	-18	121	0	-69	51	0	1116	665	0	2.47105
20280	15368	73	13508	11388	46	5217	4248	34	28	96	0	3	63	0	666	502	0	2.476
149515	115339	94	95182	75187	87	33291	25962	84	-193	49	0	14	41	0	-961	0	0	2.476
151540	85973	119	111656	64602	115	43148	23868	111	192	156	0	21	55	0	-573	678	0	2.47698
33810	27911	65	20422	17259	56	8507	7140	38	-7	104	0	-25	41	0	-69	346	0	2.48094
119603	96479	89	55689	45245	82	29242	23831	74	110	160	0	16	78	0	389	578	0	2.49379
174480	122173	96	85196	56755	95	39858	27927	91	103	99	0	-80	61	0	-5642	0	0	2.49379
138053	103630	88	83457	61632	90	39801	30469	86	52	176	0	32	41	0	-809	79	0	2.49576
228407	141874	110	136553	88844	100	72246	45484	99	236	212	0	13	46	0	-906	460	0	2.49675
43492	35632	82	26704	22273	69	12899	10843	46	179	178	0	-48	32	0	363	701	0	2.50466
173485	120864	104	102354	70685	92	38127	26319	89	24	121	0	24	58	0	851	879	0	2.51158
129149	90277	94	78074	55374	91	38700	26774	88	-81	97	0	23	79	0	-168	470	0	2.52838
23253	20407	51	19502	16490	55	8005	6637	41	-5	65	0	-63	35	0	-664	0	0	2.53036
40840	35677	69	26462	22543	67	13205	10895	47	-206	11	0	9	79	0	-524	46	0	2.5353
67902	54541	84	38668	31972	76	17527	14150	51	-87	35	0	-20	64	0	-187	365	0	2.53827
130286	95399	96	91622	67370	89	26781	19555	69	-53	49	0	16	84	0	-432	208	0	2.53925
27028	23091	57	20410	17434	55	8181	7378	38	196	148	0	18	56	0	-14	551	0	2.54123
69399	57486	81	36987	30549	76	20339	16503	56	-77	47	0	62	108	0	-469	274	0	2.54222
53205	43303	72	28724	24334	73	15547	12893	50	-67	156	0	-88	26	0	-67	327	0	2.54617
21408	15472	70	10757	9353	42	7162	6293	38	11	84	0	8	35	0	-1676	0	0	2.54617
99246	79615	86	66021	53943	82	23194	18892	58	-68	41	0	9	54	0	-159	309	0	2.55408
76373	62208	89	28471	23792	70	23181	19004	61	129	175	0	-124	2	0	-2362	0	0	2.55507
100458	80687	92	58574	47726	82	29148	22889	80	-67	72	0	19	84	0	-143	247	0	2.56397
83780	63138	83	55740	40298	85	29817	22086	82	-161	27	0	66	89	0	70	592	0	2.56693
115433	90774	89	42217	34455	81	25932	20980	68	148	156	0	12	56	0	-63	251	0	2.56891
23997	19919	59	19891	16717	58	8591	7122	41	-25	91	0	-18	52	0	-498	556	0	2.57088
30720	26520	55	30935	26862	68	10948	9296	44	89	185	0	36	47	0	-1185	54	0	2.57088
171034	124528	98	107329	80662	92	48713	36392	89	-348	6	0	-48	45	0	-369	207	0	2.57484
107475	89444	81	68404	56038	81	24901	20104	64	-141	37	0	0	50	0	-1419	605	0	2.57484
25882	20285	66	13872	11754	46	9161	7736	44	61	88	0	9	40	0	-128	348	0	2.57978
177588	124227	109	109895	75958	94	46531	31256	91	-79	71	0	-134	0	0	-58	512	0	2.59362
78622	63411	80	45480	36951	78	20734	16646	54	-186	28	0	-50	63	0	-5186	0	0	2.59461
48685	42247	61	26763	22612	65	15281	12918	48	-3	69	0	90	104	0	-3281	0	0	2.59461
24320	21128	54	22378	19292	57	9991	8480	40	79	93	0	-84	116	0	-4214	0	0	2.59461
131974	105718	100	61218	49900	84	33244	26110	82	-92	142	0	-67	39	0	396	408	0	2.60251
131633	96791	90	85565	60809	90	34511	25087	86	-14	74	0	156	89	0	60	633	0	2.61437
18685	16447	50	17608	15118	51	8571	7214	41	25	92	0	-35	55	0	148	378	0	2.62129
63419	55124	75	40034	33472	75	14017	11449	48	103	129	0	48	91	0	33	362	0	2.62129
111872	84866	94	83888	64725	86	32155	24251	82	-80	67	0	-24	56	0	-144	425	0	2.6292
156346	116552	91	101162	75703	91	33144	24435	86	-230	14	0	20	63	0	-3214	0	0	2.6292
42723	34828	75	27152	22958	71	12657	10291	46	-27	98	0	-56	25	0	-1643	0	0	2.63019
43883	36680	72	23311	19790	60	12121	10254	45	-78	87	0	85	83	0	-30	290	0	2.63711
90880	76574	79	59676	49603	79	25086	20782	65	189	156	0	-72	49	0	-1520	0	0	2.63711
44319	38940	70	27707	23193	66	7462	6607	36	-48	84	0	-13	63	0	-671	80	0	2.6381
45798	38282	63	27747	23372	66	14281	11508	48	-32	62	0	18	109	0	-1183	85	0	2.63909
71336	59048	82	38408	32154	75	18715	15635	52	-168	20	0	-28	36	0	-7	308	0	2.64106
108680	81519	94	85192	62770	87	36498	27294	83	39	135	0	-38	51	0	-79	429	0	2.64403
58447	46800	77	40447	33360	75	15782	12869	49	-24	100	0	-59	14	0	-248	205	0	2.646
44029	37394	58	32274	27233	72	6014	5010	36	55	143	0	6	78	0	74	550	0	2.64897
131216	103550	87	69559	55135	85	34020	27315	82	66	143	0	5	62	0	-540	324	0	2.66182
108937	85530	86	57937	46013	82	23897	18934	63	-75	47	0	-36	53	0	-20	462	0	2.66676
21368	19447	48	19295	16360	52	7988	6902	38	161	211	0	-40	38	0	282	317	0	2.67071
123750	99794	86	52925	43172	83	28269	22634	76	-93	109	0	-84	28	0	-242	203	0	2.67269
50409	41137	73	33358	27826	73	17100	13867	52	-185	39	0	74	116	0	55	548	0	2.67467
30172	24753	70	20985	17650	55	10562	8803	42	134	143	0	-159	17	0	-108	388	0	2.67566
123678	84644	96	67159	46784	89	37586	26099	87	66	121	0	15	58	0	-46	482	0	2.68258
63330	52347	77	31178	26262	74	19802	16188	54	151	170	0	-46	43	0	-336	90	0	2.68653
29915	25802	68	18624	15965	52	5360	4598	33	-36	115	0	-18	73	0	-652	0	0	2.68851
23780	19916	61	17111	14494	50	8307	6870	41	156	161	0	-25	26	0	-297	207	0	2.69147
33388	29375	64	25803	22119	64	7666	6383	38	-21	80	0	-62	43	0	-226	317	0	2.69147
137827	108709	90	103869	82624	86	44891	35366	84	-53	100	0	53	64	0	-219	291	0	2.69641
85476	71363	94	22815	19375	55	21922	18552	59	-147	43	0	12	62	0	-4046	0	0	2.69641
137221	106488	87	77380	61493	86	21004	16461	55	-119	136	0	-5	87	0	85	568	0	2.70037
49021	38446	86	32107	26742	74	14780	11534	48	-12	112	0	-4	86	0	-379	158	0	2.7063
113227	92842	85	70224	56847	83	28338	22835	77	-11	78	0	-69	64	0	-528	148	0	2.70729
134304	97803	92	84684	62264	88	33510	23900	85	244	116	0	-70	37	0	-2838	0	0	2.70729
38996	32306	64	16976	14536	49	9949	8476	41	-64	67	0	-126	4	0	-823	0	0	2.70827
40430	33261	72	26289	21941	71	8742	7262	40	-64	55	0	75	104	0	908	830	0	2.71322
23337	19031	66	20009	17098	53	8509	6922	41	79	118	0	-34	58	0	-484	11	0	2.71618
50795	41773	71	31434	25648	74	21511	17953	59	1	78	0	0	67	0	122	298	0	2.72014
36474	30755	67	25904	22087	68	13091	11121	45	-88	47	0	5	65	0	-553	0	0	2.72211
120604	89678	91	62505	46179	86	41888	31063	86	79	76	0	-91	25	0	657	747	0	2.72508
105945	84593	83	64250	51478	81	28395	22736	79	-255	12	0	-59	39	0	-5160	0	0	2.72508
81362	67402	83	41236	34086	77	21563	18071	56	-93	48	0	-19	91	0	415	375	0	2.73101
50379	42236	75	30426	25381	72	16530	13554	50	217	161	0	-25	45	0	-357	166	0	2.73299
73873	61544	81	44278	36690	78	23693	19539	62	51	166	0	35	62	0	-89	143	0	2.73892
20447	16751	60	16337	14211	48	9857	8685	40	-210	0	0	-12	57	0	-2221	0	0	2.73892
23771	20541	60	19831	16982	54	6999	6276	35	94	182	0	-66	22	0	-152	140	0	2.74583
66763	56997	75	42442	35519	75	17527	14559	52	-9	110	0	-12	58	0	-189	314	0	2.7488
75311	57381	80	46075	35137	80	24040	17900	63	-76	56	0	69	93	0	-430	79	0	2.75078
27369	24021	61	23479	19802	62	9458	7889	43	80	176	0	62	92	0	-242	108	0	2.75374
33536	29605	71	29440	24983	69	11211	9738	42	150	167	0	-50	24	0	-199	175	0	2.75473
84648	62704	84	47893	35251	83	28039	21162	70	45	164	0	-43	33	0	-1568	0	0	2.75572
38971	33453	68	26444	22505	65	13012	10332	47	135	145	0	-39	33	0	-1925	0	0	2.75572
46133	39129	70	15010	12716	47	10079	8526	42	107	102	0	-92	32	0	-1239	0	0	2.75671
26689	23968	50	22855	19220	60	7987	6645	39	-6	88	0	65	102	0	-69	176	0	2.7577
159474	110937	97	89093	62065	92	53256	37199	90	127	125	0	-38	93	0	-1533	0	0	2.75868
56830	49246	75	26201	22488	60	9516	7955	41	69	77	0	-23	84	0	-4787	0	0	2.75868
48785	40126	76	28244	24080	69	12470	10542	45	40	138	0	-2	71	0	178	440	0	2.77055
30212	25549	56	25870	21979	66	10593	8885	42	-56	119	0	84	100	0	198	521	0	2.77252
30050	26493	50	30952	26470	70	10884	9354	42	134	127	0	-8	74	0	-320	371	0	2.77746
75267	57552	80	56044	42306	80	23131	18547	61	-50	80	0	2	40	0	-1009	127	0	2.77746
22560	18486	67	13946	12139	46	6063	4949	36	-108	141	0	115	100	0	-1120	0	0	2.77845
81035	61741	84	63484	48544	83	23089	17462	64	-179	29	0	-96	40	0	-92	613	0	2.78438
57766	49902	75	28820	24358	72	16014	13431	49	-70	119	0	0	84	0	-333	133	0	2.78636
29459	24875	54	23601	20033	58	12345	10333	43	113	95	0	14	43	0	-688	369	0	2.78636
149444	110861	88	109834	81457	89	50603	38345	87	-20	76	0	-39	66	0	641	684	0	2.79229
37660	33315	55	23835	20480	55	12150	10194	44	11	113	0	-45	62	0	-5368	0	0	2.79229
99565	73567	87	59654	44541	86	32265	23567	84	-50	74	0	-53	47	0	-475	258	0	2.79427
109531	83801	86	72854	57275	84	26502	20357	74	-188	119	0	25	124	0	983	955	0	2.79723
32150	28355	61	11944	10158	42	5850	5130	34	61	100	0	-122	30	0	158	563	0	2.79921
38997	32665	73	27315	23113	70	11401	10090	43	-66	124	0	4	82	0	-333	301	0	2.80119
66553	54904	77	33826	28373	75	17343	14120	50	-84	64	0	-9	64	0	-750	95	0	2.80119
194755	128244	103	111949	76352	94	53452	35946	93	-39	104	0	116	144	0	-1250	251	0	2.80217
122302	95671	89	64132	50033	84	37433	28353	83	-48	125	0	89	64	0	-3191	0	0	2.80217
27083	23759	52	22355	18593	58	10694	9338	43	206	134	0	-27	67	0	-4430	0	0	2.80217
122342	100160	84	84436	69677	83	20044	16278	55	11	137	0	-88	10	0	696	619	0	2.80514
108840	85190	95	70925	57613	83	31670	25660	81	78	129	0	-55	35	0	43	348	0	2.81008
55611	47305	75	43851	36326	76	12883	10593	46	-44	46	0	-32	48	0	-108	296	0	2.81305
47103	40087	70	30098	25447	72	15801	13117	51	115	141	0	-17	76	0	-404	99	0	2.81601
155495	105619	99	108890	76958	92	42619	29005	89	62	63	0	-81	58	0	-94	249	0	2.82095
34788	31949	53	22893	19441	58	10441	8622	43	-73	111	0	11	58	0	-742	0	0	2.8259
49058	41811	74	32357	27333	72	14991	12055	46	-94	140	0	-74	94	0	-1955	0	0	2.8259
37270	31090	71	24538	20810	66	11172	9612	43	-27	101	0	-6	51	0	429	763	0	2.82689
28226	24423	48	19693	17049	55	8873	7633	40	122	144	0	-28	46	0	56	560	0	2.82886
34176	29132	61	24018	20320	63	9708	7982	41	215	181	0	-53	52	0	-207	200	0	2.83084
134737	107707	85	82890	66982	84	28560	22594	72	-52	121	0	18	82	0	-311	454	0	2.8338
28302	25955	65	16432	14269	49	10079	8406	42	42	140	0	-35	48	0	-399	11	0	2.83677
116602	89106	87	76380	57574	85	31066	23047	82	-22	51	0	-81	66	0	-77	268	0	2.84369
45321	37183	77	25041	21076	62	11709	9595	44	-14	147	0	34	56	0	-23	455	0	2.84665
39624	34965	59	24044	20691	61	7034	5940	36	7	165	0	-36	52	0	-510	103	0	2.84764
34212	28788	54	19862	16977	52	10409	9107	41	47	130	0	-83	55	0	-2126	0	0	2.84764
34711	30236	69	20000	17263	51	11101	9481	42	40	110	0	38	108	0	524	706	0	2.84962
125606	99149	96	68891	55275	84	33473	26770	81	258	167	0	-44	44	0	-686	285	0	2.85061
177467	122932	93	102015	70642	93	35366	25895	87	171	154	0	-5	86	0	59	359	0	2.85555
138859	99098	92	84276	60156	90	40736	28623	87	74	115	0	25	81	0	629	493	0	2.85851
110755	89966	97	59482	48811	80	35911	29459	80	-205	87	0	11	50	0	-119	413	0	2.86346
145217	109504	87	85963	62641	90	34933	25282	86	7	91	0	-37	51	0	-4504	0	0	2.86445
112672	87504	94	73090	57674	85	25213	18785	70	-50	126	0	30	88	0	-424	162	0	2.87532
127293	100298	90	70589	55498	84	27728	21357	68	-89	74	0	-10	71	0	391	1018	2	2.88718
121364	96931	95	69193	56130	84	28640	23173	66	124	168	0	8	84	0	308	484	0	2.8941
36591	30413	69	18596	15878	50	12860	10554	47	71	114	0	-40	48	0	-1840	75	0	2.8941
123420	100155	85	67832	54905	82	29165	23454	75	174	157	0	-5	98	0	-18	254	0	2.89607
112281	91859	84	65544	54620	81	27746	22254	68	80	136	0	41	83	0	555	650	0	2.89805
159480	101646	106	88662	60239	97	43630	28661	93	84	109	0	21	60	0	276231	213872	111	2.89805
120533	96130	92	70808	58117	83	25521	20564	70	-54	65	0	-75	46	0	-1336	0	0	2.89904
80781	68179	84	50531	42223	77	21407	18161	55	76	130	0	105	109	0	-2490	0	0	2.89904
74267	61008	83	41123	34684	77	14491	11956	48	33	82	0	6	64	0	-199	236	0	2.90892
93322	78608	80	26896	22536	65	20157	16695	55	225	152	0	-41	75	0	-42	373	0	2.91683
45138	38403	70	33875	28993	73	13491	11753	43	-120	61	0	114	114	0	-30	363	0	2.92474
26131	21291	68	20250	17426	53	9341	7839	41	-146	57	0	119	118	0	-799	0	0	2.92573
40185	33604	72	16029	13972	49	10373	8935	41	77	131	0	113	99	0	-97	567	0	2.92573
103850	79046	84	56525	42138	83	32841	24891	80	-183	127	0	-17	55	0	-313	316	0	2.92672
83730	73111	77	35543	30428	72	23638	19342	61	4	138	0	17	49	0	-18991	0	0	2.9277
126059	95376	92	69191	51278	86	39169	29083	84	155	191	0	32	48	0	490	919	0	2.93363
98139	79961	84	57804	48084	80	29919	24583	80	-129	111	0	-98	45	0	-186	410	0	2.93561
146076	103934	94	95296	71085	88	42465	29815	85	180	223	0	-33	37	0	-78	442	0	2.93858
57648	49255	78	34925	29666	73	14806	12182	48	-153	70	0	-44	68	0	-192	373	0	2.94055
17797	14497	64	15767	13450	50	6349	5190	37	-7	44	0	67	62	0	-53	228	0	2.94253
89198	72005	83	52196	43041	80	22423	17613	58	113	122	0	-10	110	0	583	655	0	2.95637
85746	71681	80	46324	38970	77	23339	19379	59	8	82	0	36	80	0	-542	114	0	2.95933
51272	41833	75	34748	29141	74	15775	13278	50	40	118	0	94	76	0	-795	0	0	2.96032
47274	38583	75	28442	24159	69	13073	11080	45	-100	59	0	21	68	0	-515	189	0	2.96329
98814	72366	85	81228	61614	86	32604	24180	83	-70	66	0	52	110	0	490	717	0	2.96625
152674	109305	93	76611	56292	91	35359	26462	87	-47	107	0	104	76	0	-475	408	0	2.96724
79589	68040	76	48364	40834	77	15797	13120	47	133	183	0	11	74	0	-2078	0	0	2.96823
37408	33238	71	26256	22431	64	11104	9328	43	143	135	0	11	49	0	96	419	0	2.97218
17040	14846	50	10385	8950	42	8183	7386	38	72	126	0	33	56	0	86	828	0	2.97416
133134	93064	93	128092	96568	92	31914	22623	87	33	97	0	-16	80	0	568	395	0	2.97614
76203	64096	68	52352	41351	79	23784	18831	64	-26	159	0	-94	24	0	822	576	0	2.97811
45515	37846	73	29823	25298	72	12796	10346	45	75	135	0	-6	46	0	-34	366	0	2.98503
107325	87004	88	60003	49381	81	28268	23058	71	177	176	0	18	100	0	-378	337	0	2.98503
125924	98174	95	78287	62780	84	33735	26665	81	-256	59	0	-15	57	0	-745	204	0	2.98602
92583	75463	82	45597	38116	79	23765	19388	59	-35	116	0	35	65	0	-480	163	0	2.99195
79478	67713	76	49745	40742	78	29259	23192	76	68	169	0	47	71	0	-1419	195	0	2.99195
38427	32276	66	25680	22278	62	11511	9989	43	-197	20	0	13	33	0	-546	0	0	2.99393
42284	36334	75	22703	19433	57	8086	6997	38	1	43	0	76	58	0	-371	317	0	2.99492
110299	79740	89	86242	63794	88	33278	24392	83	-39	66	0	-12	51	0	-128	444	0	2.99689
68454	52205	85	44017	34089	80	20407	15827	55	119	145	0	-20	40	0	-5418	0	0	2.99689
111921	88985	89	60567	48557	83	31154	24871	80	-18	59	0	-34	21	0	38	362	0	2.99986
50873	36128	88	31557	24469	88	11933	8560	53	828	617	0	391	384	0	-226	209	0	2.99986
112923	92610	85	74969	61254	82	32692	26644	78	25	70	0	44	84	0	230	494	0	3.00085
45237	37809	71	27403	23092	69	10530	8636	42	25	76	0	29	104	0	225	392	0	3.00381
124762	96058	89	67946	50347	87	37840	27741	84	161	165	0	-73	89	0	-520	73	0	3.00875
121120	89800	91	85760	66689	84	30938	23529	82	-61	94	0	-44	57	0	-413	276	0	3.01172
79448	63334	81	43930	34776	80	23764	18549	59	-26	58	0	-15	88	0	161	548	0	3.01271
104741	82872	84	56287	44986	81	27425	22662	73	89	140	0	-50	71	0	-941	224	0	3.0137
142137	111147	98	71040	57261	86	30669	23996	77	10	140	0	-75	53	0	-1361	248	0	3.01469
68809	57161	80	39703	33516	77	12467	10007	47	81	185	0	17	78	0	-1773	90	0	3.01469
64535	55407	74	46408	38208	75	18350	14688	52	-47	129	0	60	84	0	198	622	0	3.01864
191842	135342	95	101442	73113	94	63952	45269	94	174	141	0	-109	36	0	162	510	0	3.02062
49027	41878	75	32543	27937	73	12924	11341	44	-166	48	0	-48	71	0	-923	118	0	3.0216
132099	93507	92	101738	73526	90	40493	28555	88	-94	71	0	-111	40	0	24	322	0	3.02457
47010	40190	72	20684	17795	54	14838	12497	46	-30	46	0	-53	38	0	-2405	0	0	3.02556
208383	139640	96	126786	84144	96	39279	26499	92	-2	146	0	-28	61	0	-5767	0	0	3.02556
240243	153273	110	158743	106758	102	71031	47025	99	223	182	0	1	57	0	-4093	0	0	3.02556
186773	124956	100	114110	77170	95	50641	33596	93	187	152	0	25	74	0	80	556	0	3.03643
115008	84244	87	72949	53045	86	32118	23687	83	52	134	0	-51	59	0	-1570	68	0	3.03742
19828	19063	48	11488	10409	40	7592	6898	37	-43	45	0	-37	39	0	-3750	0	0	3.03742
139004	105024	89	89558	70975	86	39283	29583	84	-44	95	0	-3	82	0	-5598	0	0	3.03742
111687	84305	88	61639	47282	82	38454	28709	80	149	157	0	35	66	0	-5016	0	0	3.03841
44089	39309	65	22353	19444	55	10716	9053	42	86	133	0	24	85	0	-2890	0	0	3.03841
200785	138148	101	153469	102854	98	56390	37912	95	-281	64	0	39	50	0	-655	233	0	3.04038
42997	36516	69	24759	21044	70	14525	12579	46	-50	87	0	51	111	0	-37	487	0	3.04236
36765	28967	70	21602	18720	55	7357	6301	37	-168	32	0	-42	25	0	-910	0	0	3.04236
76652	60889	80	53302	41117	79	21992	17247	60	-155	109	0	-22	68	0	-728	0	0	3.04533
103835	78112	89	66842	49830	83	28385	21398	79	103	80	0	-8	45	0	49	440	0	3.0473
64873	54594	77	45721	39093	76	13480	11207	45	-64	59	0	-27	35	0	23	378	0	3.05719
34117	28948	67	19297	16928	50	10384	8906	41	33	99	0	-37	69	0	643	754	0	3.06312
165182	111904	92	116378	80585	93	50005	34736	89	-141	135	0	106	71	0	186	699	0	3.06509
60086	51013	77	39035	32806	76	14933	12222	48	-126	12	0	-17	30	0	-402	313	0	3.07004
332682	181152	124	354197	214731	120	104559	60710	118	148	204	0	82	123	0	71	560	0	3.07399
66294	58355	74	46297	39722	75	19994	16932	53	142	158	0	26	90	0	327	450	0	3.07992
25558	22523	55	17790	15263	53	5271	4587	34	108	83	0	-19	48	0	17311	14518	77	3.07992
34267	31372	57	201183	164434	80	277	363	0	-31	103	0	-42	68	0	-214	200	0	3.08289
76281	64613	77	44119	37493	77	24698	20434	61	-176	83	0	32	101	0	-176	355	0	3.08289
89779	70157	88	63873	49431	82	25020	18184	64	-11	61	0	-10	61	0	-1304	18	0	3.08387
169370	115137	96	102895	69569	94	54028	37475	92	-222	115	0	33	70	0	-537	432	0	3.08882
50358	43767	77	32011	27090	73	11420	9498	44	4	119	0	35	64	0	-442	58	0	3.0987
23711	21668	47	22322	19520	57	6914	6164	35	30	43	0	-15	50	0	-724	180	0	3.09969
27659	23391	68	19729	17285	54	6523	5963	34	132	203	0	-10	88	0	-317	130	0	3.10068
70433	55220	80	41664	31812	80	20959	15897	59	-96	46	0	107	69	0	219	475	0	3.10364
41789	35580	62	26658	22816	69	7446	6752	36	112	115	0	-43	44	0	96	271	0	3.10463
69473	59045	80	37318	31377	76	18783	15273	51	-3	91	0	-19	33	0	-1448	0	0	3.10463
109291	91344	81	58100	48394	80	28481	23173	79	-124	126	0	0	45	0	-186	418	0	3.10957
20756	17664	56	17211	14958	49	8636	7382	40	-101	104	0	-34	32	0	-399	54	0	3.11155
119456	86736	88	82392	59689	89	40769	28388	87	50	99	0	64	60	0	-418	243	0	3.12242
119887	88942	89	59391	44282	86	31089	22405	85	-229	83	0	36	91	0	-2534	0	0	3.12341
94931	80676	81	66987	55977	79	23334	19026	58	-136	40	0	3	42	0	-93	596	0	3.12539
117226	89964	84	75249	56566	85	25241	18881	63	11	91	0	-66	56	0	-3855	0	0	3.12539
233426	126305	110	224532	123817	106	103615	59183	103	-15	141	0	99	93	0	-5440	0	0	3.12638
141694	110185	91	66392	51474	87	34521	27178	84	-145	72	0	-48	41	0	-12106	0	0	3.12638
34451	31055	66	24953	21757	55	14849	12675	49	129	158	0	-97	30	0	-12123	0	0	3.12638
53873	45938	70	30130	26138	72	13896	11575	46	83	165	0	59	92	0	-4408	0	0	3.12737
49193	41816	75	32670	27902	72	17101	14241	49	66	172	0	-36	65	0	-112	203	0	3.13132
34278	30499	67	17419	15329	50	10105	8698	41	55	72	0	24	48	0	-137	255	0	3.13231
211729	142004	103	149221	100335	100	82200	55739	98	19	58	0	125	83	0	306	435	0	3.13923
45157	38362	69	16978	14753	49	13096	11203	45	56	135	0	-7	68	0	-1090	0	0	3.14021
28465	22956	78	18290	15630	51	9035	7766	40	-90	52	0	-72	36	0	-1037	437	0	3.14021
65424	55159	81	37639	31923	73	23008	19072	59	95	156	0	-45	47	0	-355	124	0	3.14318
47326	40636	75	32549	27837	72	9993	9044	39	164	147	0	30	93	0	-427	349	0	3.14417
117476	92175	87	69209	55956	84	28726	23101	71	199	165	0	-58	29	0	-719	414	0	3.14516
30887	27110	64	15903	13627	49	8757	7361	41	44	189	0	16	53	0	58	661	0	3.15405
314544	194687	120	209315	132552	116	101438	63431	113	20	133	0	146	108	0	-1487	69	0	3.15405
83321	67975	79	29429	24204	69	13939	11495	45	20	229	0	4	50	0	-167	504	0	3.15998
62517	52490	78	36532	30707	75	19921	16844	52	-69	45	0	-45	66	0	58	281	0	3.16394
71144	55730	81	46508	35802	79	19954	15923	53	-177	50	0	-22	57	0	-159	349	0	3.16987
122072	95800	89	73346	56970	85	28418	22643	79	-52	92	0	-99	39	0	-1143	0	0	3.16987
59190	48627	86	37954	31911	75	17315	14710	51	36	105	0	-85	12	0	53	242	0	3.17481
37440	31724	83	21513	18723	56	5403	4725	33	-5	114	0	98	96	0	375	710	0	3.17679
96083	81705	77	59141	49857	78	24199	20303	59	-129	69	0	-37	42	0	-299	135	0	3.17975
102306	72605	86	69233	50814	87	36829	26117	86	-54	58	0	15	92	0	-4948	0	0	3.17975
60993	52596	74	36344	30518	75	19024	16099	52	14	78	0	48	45	0	334	720	0	3.18469
26609	23854	60	23501	20673	57	8127	6925	39	-53	139	0	-31	52	0	-1744	0	0	3.18469
75522	63350	77	42065	35453	77	22173	18226	59	29	105	0	108	75	0	-1494	444	0	3.18469
184292	127769	94	148413	107647	95	44295	31322	91	45	82	0	-60	92	0	706	468	0	3.18865
153862	112391	93	83603	62045	90	33903	24539	88	-20	84	0	-90	62	0	-6928	0	0	3.18865
116126	95499	88	74667	62401	82	30044	25139	77	-6	85	0	-51	70	0	286	407	0	3.19458
20334	18176	51	19086	16601	51	7670	6577	38	40	81	0	24	96	0	-627	110	0	3.19458
185562	89281	104	119477	53564	107	48611	23103	102	119	152	0	3	74	0	308	434	0	3.20249
26580	24086	49	21825	19010	54	4663	3681	32	-7	103	0	32	70	0	-1003	129	0	3.20347
41125	35926	73	27593	23905	70	15032	12661	46	-38	103	0	-94	43	0	-1543	0	0	3.20446
118438	86610	96	65965	48990	88	28255	21304	72	-59	172	0	-56	47	0	-269	234	0	3.20545
100668	82189	81	45284	37734	80	30409	25556	79	-110	59	0	87	91	0	-4081	0	0	3.20545
108087	87454	84	62835	50752	81	29760	23603	70	-82	66	0	37	59	0	-320	177	0	3.20743
21039	18098	54	16048	14215	49	8245	6893	38	-101	46	0	97	73	0	166	695	0	3.2094
99676	83088	91	112871	94051	82	29569	24060	78	19	97	0	93	69	0	187	292	0	3.21336
32869	29335	69	22133	19643	55	8843	7911	39	27	105	0	-89	69	0	251	400	0	3.22127
133670	97931	90	106559	79222	90	37365	26698	86	21	89	0	-30	55	0	-1152	23	0	3.22127
116402	95018	86	60256	50395	80	22629	18403	55	-26	48	0	-56	57	0	95	344	0	3.23016
75220	61247	87	47902	39937	77	18442	15339	51	7	169	0	16	82	0	-306	214	0	3.23214
142631	103651	100	88489	66503	88	38455	27595	87	-248	41	0	44	77	0	645	742	0	3.23411
136515	102352	92	93457	70137	88	27914	21222	67	-84	113	0	99	106	0	-6519	0	0	3.23411
37662	33309	59	26838	23105	66	11976	10487	44	103	120	0	-80	30	0	-2884	0	0	3.2351
102666	82808	87	52206	40671	83	30086	24500	78	-278	11	0	34	91	0	-1752	0	0	3.2351
83121	64570	85	58597	46364	80	22531	17369	63	168	122	0	2	82	0	-327	484	0	3.23906
26697	24349	48	15234	13626	45	10710	9230	41	63	86	0	32	63	0	-2813	0	0	3.23906
149957	111788	90	79940	57913	90	38068	28829	87	-2	96	0	-41	52	0	-593	456	0	3.24005
16018	14543	57	15634	13633	47	5936	4878	36	54	192	0	-24	34	0	509	577	0	3.24103
33073	28642	57	20781	17885	55	10700	9041	41	46	134	0	33	78	0	-480	205	0	3.24598
56425	48106	80	32280	27946	74	15704	13161	47	38	147	0	50	59	0	33	356	0	3.25289
119247	94732	86	71710	57865	84	28347	22735	74	-153	59	0	-2	45	0	181	341	0	3.2608
25945	22613	58	14606	12845	46	8071	6883	38	14	139	0	-72	17	0	-73	290	0	3.26574
38131	32848	63	22512	19543	59	10264	9032	39	58	96	0	-55	41	0	3	490	0	3.26772
110946	91505	83	60336	50790	79	24336	20005	59	-81	26	0	20	105	0	-1079	180	0	3.26772
95428	77991	81	75467	61381	82	26242	21612	65	-4	165	0	-31	38	0	166	243	0	3.27069
49940	41551	77	30207	26279	71	12871	10870	44	-98	75	0	10	42	0	-356	28	0	3.27167
41446	37249	67	30777	26761	71	12597	10704	44	-22	48	0	42	119	0	-254	234	0	3.27365
149600	113365	87	83408	63919	87	36356	27243	85	-160	51	0	37	52	0	-1859	0	0	3.27365
45156	38742	72	19646	16876	53	12672	10664	44	26	97	0	-30	35	0	-109	655	0	3.27563
127454	96456	88	86508	65845	86	36496	27655	83	20	149	0	-117	26	0	-532	93	0	3.28057
119711	92837	86	80210	62023	87	34776	27051	83	54	118	0	-25	63	0	44	618	0	3.28156
134671	104585	90	90791	71864	85	40289	30752	81	20	116	0	-56	38	0	-81	451	0	3.28452
111517	92053	89	65038	55106	82	30261	25006	78	199	146	0	31	78	0	-598	438	0	3.28551
37607	33132	69	35459	30884	71	10753	9139	42	-6	158	0	63	61	0	-5	286	0	3.28947
141098	102680	88	120193	86491	92	45946	32315	89	-1	93	0	115	65	0	-331	260	0	3.29342
97802	76570	93	64696	49965	81	24930	18665	66	-160	94	0	103	79	0	176	741	0	3.2954
29826	25158	67	27335	23475	64	12555	10405	45	6	147	0	5	78	0	-119	304	0	3.30133
79897	66212	85	43129	37263	76	19870	17147	52	-25	87	0	-43	28	0	256	337	0	3.3033
128619	103535	86	70914	58301	84	30431	24777	81	245	206	0	-96	70	0	635	703	0	3.30627
94733	78721	81	51607	43126	80	20589	16535	54	-34	127	0	-47	60	0	381	429	0	3.30825
90650	75134	86	52873	44537	78	20087	16562	54	117	112	0	-47	35	0	-2083	0	0	3.30923
78803	65300	81	36417	30881	77	22320	18828	55	-60	34	0	19	65	0	-715	82	0	3.31022
27907	25508	56	18727	16389	52	9231	7715	40	5	63	0	-38	45	0	130	337	0	3.3122
29971	26648	65	20878	18232	56	9647	8363	41	128	172	0	-55	28	0	-900	156	0	3.3122
117855	93369	87	70255	55268	84	31396	24165	81	190	175	0	-4	42	0	-341	131	0	3.31517
210036	143165	113	120753	83644	97	63519	44963	95	93	109	0	-42	83	0	449	577	0	3.31912
108489	85280	98	62691	49266	82	28141	22115	68	-78	42	0	-8	77	0	-4596	0	0	3.31912
134435	105060	92	85093	65106	85	29404	21841	74	-83	121	0	43	45	0	-537	148	0	3.3211
140771	106912	88	72823	57643	87	39588	29304	84	43	101	0	-71	34	0	-136	619	0	3.32208
198118	135585	99	139110	95744	95	71036	47298	94	-22	203	0	87	125	0	-252	160	0	3.329
105003	86129	84	65474	55022	80	30027	25178	78	-254	53	0	41	72	0	-52	436	0	3.33296
102774	85709	81	45776	38363	80	27704	23172	68	28	186	0	33	120	0	-1999	0	0	3.33296
146923	109908	90	88590	66982	90	36116	27120	87	-6	110	0	-43	47	0	-29	685	0	3.3379
117756	92109	85	65672	52612	83	34051	26712	81	223	159	0	-100	45	0	-607	203	0	3.33889
55971	49338	74	39504	34080	74	16046	13852	48	5	130	0	21	60	0	-8	256	0	3.34877
80020	62580	86	43365	33163	79	27730	21743	72	-71	72	0	-85	34	0	-685	45	0	3.35371
73929	64598	73	40900	35264	75	20306	17328	58	39	73	0	-111	40	0	9	344	0	3.36063
52084	42998	80	32464	28111	72	15307	12699	48	-43	93	0	-73	15	0	230	436	0	3.36459
24102	21595	63	17983	15693	50	8776	7842	38	87	115	0	14	108	0	-882	131	0	3.36459
102375	83903	80	56979	47170	80	25570	20738	64	136	139	0	55	112	0	-67	290	0	3.37249
211186	146339	99	243947	184512	98	100241	69658	95	-74	74	0	-6	66	0	-3750	0	0	3.37249
54111	47554	76	32079	28530	62	8454	6914	38	-36	58	0	-46	64	0	-12882	0	0	3.37249
148911	116381	87	84012	65038	89	46775	35921	86	205	214	0	-30	43	0	-8671	0	0	3.37249
23940	17999	75	20210	17752	57	5846	5069	36	38	165	0	63	94	0	-47	177	0	3.37645
107097	89058	82	45547	38989	79	29924	24931	75	5	150	0	-115	16	0	-465	212	0	3.37941
100423	77213	97	62609	48576	82	26205	19742	64	39	93	0	-39	62	0	-4199	0	0	3.37941
70192	58670	81	42574	36421	75	19843	16691	54	-147	42	0	18	62	0	-266	177	0	3.38633
64716	55653	76	38868	34020	74	14246	12306	46	61	57	0	-57	22	0	-2339	0	0	3.38633
27296	24739	61	19536	17180	52	9404	8561	38	-59	47	0	-15	41	0	245	515	0	3.38831
89709	72058	80	70321	55037	80	26197	20949	62	154	154	0	-14	32	0	-309	202	0	3.40017
32972	29202	59	21274	18615	53	9531	8046	40	-177	32	0	41	93	0	-938	154	0	3.40116
123499	94511	95	83351	61903	87	36835	27002	85	-31	111	0	101	98	0	251	657	0	3.41104
130296	101830	84	64992	48924	86	33515	25718	83	-182	68	0	68	100	0	-645	0	0	3.41302
200172	148413	95	133822	98455	92	61099	44721	91	-110	82	0	-18	48	0	-4392	0	0	3.41302
77485	66126	79	30706	26511	74	20428	17345	56	177	211	0	-2	44	0	-1021	104	0	3.41401
26522	22447	62	18907	16315	52	10165	8773	41	45	93	0	46	77	0	-647	186	0	3.415
125949	95725	86	57486	42671	86	37876	28956	83	23	94	0	21	84	0	-92	452	0	3.41598
65848	56532	78	61509	53303	76	19055	15939	50	81	147	0	55	86	0	-1343	97	0	3.41598
74663	62899	88	40155	34495	76	24521	20631	62	-110	72	0	-58	29	0	-288	314	0	3.4229
30914	27600	53	28005	24204	69	10002	8604	40	-154	86	0	-21	54	0	-739	78	0	3.4229
30938	26416	74	30817	27322	69	9908	8511	41	-56	81	0	-24	30	0	294	574	0	3.42587
27763	25830	51	20787	18165	57	12225	10964	45	72	188	0	-9	36	0	147	402	0	3.42982
106830	87923	84	53722	44885	81	24812	20551	61	-118	42	0	42	60	0	-798	123	0	3.43081
225655	119670	103	136526	75594	103	61887	32547	100	296	212	0	-70	73	0	-285	464	0	3.43476
52576	44254	75	23994	21130	59	15396	13293	47	44	132	0	50	50	0	-3088	0	0	3.43575
112104	87027	91	57581	45926	83	26935	21044	65	-217	27	0	-23	39	0	-746	478	0	3.43674
35863	31686	66	11804	10490	42	8885	7750	39	139	104	0	-14	106	0	862	1025	2	3.44267
46999	42069	65	31328	27009	72	12397	10206	45	-185	51	0	43	56	0	-583	232	0	3.44564
131032	97845	96	76785	57511	87	29118	21413	73	66	105	0	42	66	0	-250	189	0	3.44663
123306	87269	88	82506	61817	86	35780	25551	85	3	76	0	-169	32	0	-7262	0	0	3.44663
121715	94419	90	75428	59599	84	47735	37353	82	0	64	0	-116	53	0	-319	641	0	3.4486
21656	18775	50	17314	15439	47	5407	4796	33	-84	38	0	-1	56	0	-4022	0	0	3.4486
44946	38706	70	21332	18399	57	14177	11675	49	-173	46	0	115	91	0	626	794	0	3.45256
34273	29372	69	19150	16793	52	12306	10579	43	108	174	0	39	90	0	-238	279	0	3.46343
38849	34736	69	18653	16432	50	12286	10358	44	2	117	0	-54	32	0	-5	403	0	3.46541
28612	24259	69	22190	19651	52	9479	8795	38	-19	49	0	-33	58	0	-428	57	0	3.46936
187343	129569	96	133353	96908	94	53609	37877	91	-86	103	0	16	50	0	-185	691	0	3.4743
16239	14618	43	15672	14345	44	5320	5021	32	-71	89	0	-11	67	0	-4881	0	0	3.4743
154244	115799	91	98733	71527	90	35699	25360	85	104	147	0	89	85	0	135	533	0	3.47628
128468	103869	86	87522	69771	85	32659	24706	83	-170	55	0	-23	65	0	-890	29	0	3.47727
31793	27108	69	15996	14230	47	8837	7435	40	190	187	0	-33	52	0	199	507	0	3.48221
162481	123375	88	75788	57986	86	34652	25528	85	-1	112	0	-43	70	0	22	415	0	3.48517
65490	55224	89	38110	32659	75	17986	15282	51	126	98	0	58	56	0	637	706	0	3.49012
42111	36712	83	21830	19155	55	8619	7095	39	23	130	0	-60	44	0	331	578	0	3.4911
49379	43654	62	27967	23958	64	11553	9490	44	-40	39	0	-18	60	0	-1827	0	0	3.4911
103589	82241	91	65543	52478	81	23269	18536	61	54	178	0	-24	47	0	-942	473	0	3.49209
139384	103749	93	113243	83918	90	44992	32906	86	-29	126	0	-39	69	0	-222	320	0	3.49308
40080	36706	55	25578	22107	69	10148	8861	40	139	151	0	-101	13	0	-1358	246	0	3.49407
32165	29253	67	19320	16623	53	7601	6611	37	8	75	0	61	70	0	319	475	0	3.49605
44232	38834	67	18282	16025	52	11013	9846	42	73	159	0	-42	34	0	-1011	50	0	3.49605
83697	71525	79	44039	37381	77	22369	18808	58	-40	75	0	36	61	0	-1185	163	0	3.49703
269338	130210	109	157162	79358	110	77513	35127	109	-206	92	0	-4	87	0	548	572	0	3.5
99391	83378	87	50741	41098	95	21080	16607	68	96	162	0	49	60	0	344344	306965	95	3.5
138123	101984	98	99240	72975	88	31787	22604	83	-97	55	0	-30	57	0	-4895	0	0	3.5
43876	39165	63	20045	17949	48	12530	10454	44	252	220	0	-78	34	0	-6610	0	0	3.50099
128640	99079	95	64133	48844	86	34163	25769	83	96	99	0	-36	47	0	432	542	0	3.50297
103357	86854	84	57907	48982	79	26555	22618	66	31	155	0	55	68	0	179	947	0	3.50593
88624	73093	94	60558	50146	80	21657	17671	55	-63	103	0	41	61	0	-16	422	0	3.51087
153804	105602	97	82759	59145	92	40689	28242	90	75	200	0	-54	66	0	68	527	0	3.51483
41628	35762	64	31607	27456	71	13596	11557	45	62	180	0	12	39	0	73	231	0	3.5168
81942	71799	77	47270	40062	76	17047	14474	53	-37	161	0	-9	26	0	347	575	0	3.52273
42014	35258	78	26615	22452	67	13228	10894	45	9	124	0	-14	71	0	-447	117	0	3.52372
22390	20523	48	16246	14333	49	6004	5138	35	33	100	0	48	95	0	-1007	80	0	3.52471
47507	40587	72	24030	20776	65	15158	13082	46	25	118	0	51	76	0	531	407	0	3.52669
42768	36423	74	22343	19542	58	11356	9685	44	-147	22	0	78	65	0	-512	139	0	3.53163
63928	54673	75	29025	25210	70	16474	14057	47	-16	69	0	116	137	0	56	365	0	3.53855
125270	95171	87	80942	62650	86	38369	28981	84	147	141	0	33	48	0	211	322	0	3.54053
190664	123580	98	156603	106727	99	55995	36216	94	121	147	0	-2	78	0	-3683	0	0	3.54151
110498	92141	84	57423	48426	80	24758	20302	59	80	79	0	-82	36	0	61	353	0	3.55041
27377	24509	57	19479	17333	51	8923	7662	39	31	91	0	-85	26	0	120	481	0	3.55535
142316	105190	90	75277	55145	87	38930	29340	85	-232	20	0	55	116	0	114	558	0	3.55931
42006	37063	69	22902	19948	59	11071	9376	42	46	153	0	-5	73	0	735	556	0	3.56326
95283	80166	84	54841	46761	78	26792	23150	75	-96	47	0	-81	80	0	263	644	0	3.56425
20664	18203	53	9428	8417	40	4919	4136	33	-154	0	0	-4	64	0	-91	285	0	3.56919
26054	22318	53	12512	11231	43	7529	6387	38	33	164	0	-44	55	0	-111	224	0	3.57512
86665	67784	86	45448	37257	79	22644	17259	57	-48	93	0	-115	37	0	-57	500	0	3.5771
60965	52010	75	32242	28181	73	14260	12324	47	-25	45	0	48	80	0	-24	352	0	3.58204
37894	32634	70	24042	21004	58	5794	5099	34	34	103	0	-16	56	0	-32	705	0	3.58402
164130	115316	92	114560	81507	92	46388	32587	90	-72	125	0	-22	37	0	-2090	0	0	3.58402
131078	101225	88	100306	77316	88	41410	30753	85	77	199	0	134	93	0	-194	486	0	3.58599
36883	32537	72	17057	15254	46	9910	9076	39	54	122	0	98	76	0	-1953	0	0	3.58698
19070	16055	70	13044	11822	44	6496	5719	35	-57	41	0	-12	38	0	-227	176	0	3.58797
114744	96421	87	63523	53469	80	23313	19737	59	104	126	0	2	33	0	588	451	0	3.59291
95470	78368	80	58009	46350	80	28665	22052	77	-36	51	0	-52	40	0	315	576	0	3.5939
19777	18085	56	16665	14937	49	7525	6553	38	35	78	0	-20	106	0	-29	435	0	3.59785
63648	51829	75	41260	32885	77	20171	15571	57	-109	25	0	46	76	0	-76	373	0	3.60181
29753	27008	67	21949	19530	57	9252	8190	38	-58	97	0	17	37	0	-283	213	0	3.60378
125868	107178	81	56418	47893	81	48321	40851	81	46	100	0	63	51	0	-1	358	0	3.60774
215241	151324	101	118444	85013	94	55321	39068	92	-54	139	0	-102	40	0	-2725	0	0	3.60774
37476	32327	69	23715	20679	60	7441	6529	37	-66	100	0	37	93	0	-358	212	0	3.60971
43688	37825	80	27035	23679	70	12154	10242	44	-300	60	0	15	80	0	74	312	0	3.62256
25782	23601	56	10481	9212	42	11622	10423	44	80	141	0	-38	31	0	-249	200	0	3.62751
164341	113157	94	122326	83612	94	59983	40099	92	23	150	0	44	53	0	-894	552	0	3.62751
135277	102181	103	57121	43262	86	37895	28862	86	-104	60	0	36	47	0	-1101	289	0	3.62849
25919	22293	49	20488	18151	52	8049	7143	37	-100	40	0	65	81	0	-2491	0	0	3.62948
65393	53697	76	46188	37929	78	24684	20441	63	111	132	0	103	79	0	52	344	0	3.63047
22554	19217	55	21959	19449	57	8236	7205	38	-46	99	0	-64	44	0	152	380	0	3.63344
102168	80499	87	83018	68614	83	31894	25768	76	26	114	0	40	88	0	-463	112	0	3.6364
36532	31997	58	16435	14520	47	7567	6624	36	-32	134	0	39	68	0	-114	232	0	3.64036
72775	57998	86	51175	40847	78	21255	17052	59	-143	81	0	78	86	0	-224	376	0	3.64925
35492	32620	57	26086	22715	64	11824	10421	42	9	87	0	15	62	0	171	451	0	3.65716
68095	59130	75	28810	24996	74	18925	15886	51	-42	75	0	-71	64	0	900	760	0	3.66012
143400	113788	95	79314	64336	85	28106	22062	70	117	132	0	-5	39	0	-837	15	0	3.66111
69471	57924	77	33081	28609	75	21253	18320	53	26	41	0	18	65	0	-116	240	0	3.66309
219801	153120	98	110892	75734	97	50670	34979	94	114	145	0	45	64	0	-138	233	0	3.66408
26348	22635	60	17212	15464	47	7206	6258	37	-44	77	0	-45	27	0	23	306	0	3.67297
33115	28729	66	23013	20121	56	9973	8806	39	8	85	0	204	120	0	-176	362	0	3.67495
45250	39426	67	31083	26886	71	13174	11042	46	-69	81	0	-104	15	0	-10	373	0	3.67594
109237	87180	83	57309	43859	83	35455	28165	81	2	101	0	-6	42	0	10	579	0	3.67693
182154	135450	91	108834	82118	90	38832	28335	87	-97	45	0	-52	72	0	-125	156	0	3.68385
37553	35472	56	23821	21269	57	7310	6621	35	-53	64	0	-47	86	0	134	417	0	3.68681
204231	140151	100	128908	89698	97	46366	30717	94	91	117	0	23	86	0	285	807	0	3.69077
26991	24293	59	17454	15313	51	7106	6298	35	-37	82	0	32	72	0	-202	307	0	3.69373
157001	111506	95	99822	71184	91	53311	37646	89	-42	55	0	-92	26	0	-407	541	0	3.6967
82974	70052	91	54229	46178	77	24617	20229	62	-66	78	0	-50	46	0	345	540	0	3.70263
139817	115495	84	84777	70311	84	43100	35575	83	-37	169	0	27	75	0	107	578	0	3.7046
231663	160613	103	141811	98438	97	64666	45014	95	82	132	0	31	82	0	48	560	0	3.70658
211921	136574	107	125278	73016	101	54206	31417	99	200	111	0	-65	57	0	-8048	0	0	3.70658
187214	133044	109	107928	78601	93	65349	47080	91	-72	92	0	-43	122	0	178	444	0	3.71251
46164	40227	65	26911	23573	66	12746	10963	43	41	140	0	-25	57	0	-592	38	0	3.71745
74771	64109	79	41180	33478	75	24075	20024	62	-86	77	0	-171	0	0	-249	302	0	3.72239
21217	18683	47	17159	15207	48	8124	6898	38	4	57	0	27	64	0	236	892	0	3.72635
20600	18754	63	18127	16111	49	8723	7567	40	39	118	0	33	111	0	-74	232	0	3.72833
194686	144858	104	133426	102287	91	45722	33081	87	-26	107	0	-164	46	0	68	414	0	3.73426
121576	94475	86	68675	52513	84	38240	29317	82	-16	97	0	-91	29	0	-2841	0	0	3.73524
31885	28097	73	18537	16575	51	7022	5782	37	7	64	0	29	67	0	-2605	0	0	3.73524
51229	45588	71	33789	29268	72	15996	13714	49	78	98	0	16	61	0	211	504	0	3.73623
50262	45415	77	24588	21501	58	13845	12193	45	188	162	0	-53	47	0	-194	264	0	3.7392
87848	76561	80	45632	39308	75	15079	12858	46	-289	43	0	49	78	0	-285	279	0	3.74513
20414	18211	53	19099	15710	64	6096	5353	35	255	226	0	52	51	0	832	745	0	3.75304
46894	40464	72	24490	21509	61	13608	11788	45	-50	76	0	12	79	0	3703	1995	46	3.75304
98309	81949	81	59179	49577	79	23823	19455	58	3	100	0	27	99	0	-561	302	0	3.756
17906	15333	65	10788	9829	40	5796	5100	35	-20	50	0	-39	46	0	-150	226	0	3.75798
127929	103830	87	88228	72103	84	27838	22138	69	214	159	0	68	64	0	-89	448	0	3.75897
70732	60773	79	36179	31907	74	18018	16054	49	2	123	0	-23	71	0	198	459	0	3.76094
106866	86857	83	49118	39992	81	25587	20409	65	76	166	0	-27	33	0	-842	118	0	3.76094
49573	42096	83	26083	22703	62	8574	7340	40	25	105	0	78	67	0	-82	211	0	3.76292
49625	44562	73	29982	26112	71	15321	13325	47	16	66	0	-60	8	0	-557	205	0	3.76391
27265	24134	65	18908	16848	51	7891	6940	38	207	141	0	26	81	0	84	535	0	3.76984
213767	141489	97	142202	94971	98	56927	36637	96	-56	105	0	-14	55	0	-333	299	0	3.77083
65543	58128	76	34543	30141	74	16899	14153	51	153	119	0	-125	51	0	-447	283	0	3.77379
120228	93818	90	62543	48631	83	29430	21670	76	66	148	0	35	83	0	-221	299	0	3.77873
50389	44094	67	36827	30982	72	17380	14616	49	-115	43	0	25	60	0	-241	204	0	3.78071
110186	92820	79	55819	47321	80	27931	22930	77	-126	32	0	68	69	0	-418	178	0	3.78368
123097	101904	84	79853	67410	81	35521	30147	80	-104	60	0	-41	30	0	-202	191	0	3.78763
101473	76775	84	46799	35947	84	27020	20461	73	-163	53	0	52	92	0	159	474	0	3.78961
37363	32435	64	24243	21268	62	5870	5150	34	132	126	0	-19	57	0	23	272	0	3.79158
32508	28933	71	23514	20773	59	10359	8829	42	-15	84	0	-60	41	0	-343	232	0	3.79158
40032	35988	57	24781	21924	61	12034	10527	44	4	108	0	-22	42	0	-1569	0	0	3.79257
31939	27562	67	21118	18550	55	9388	8486	39	-53	75	0	-35	35	0	-446	99	0	3.79257
24669	23162	63	19816	17821	53	7223	5946	37	-41	70	0	100	88	0	-244	107	0	3.79455
113532	88526	86	61688	48695	85	38068	29188	82	232	208	0	11	34	0	3118	1046	17	3.79455
80745	69138	77	35510	30900	75	19789	16717	54	-15	53	0	-41	62	0	-3886	0	0	3.79455
64177	54765	78	30832	27206	73	19530	16987	53	71	117	0	-8	89	0	-703	89	0	3.79554
121346	93995	85	53523	40222	83	33913	25290	82	-85	96	0	46	55	0	-1348	288	0	3.79653
24239	21755	48	17231	15039	49	7772	6525	38	51	180	0	13	62	0	-1870	0	0	3.79653
46207	39829	76	26027	22866	69	12331	10701	45	-26	63	0	-43	42	0	-263	682	0	3.79751
107612	88835	79	75848	61303	80	27525	22055	66	-149	39	0	-3	46	0	-3060	0	0	3.79751
36878	33727	69	22143	19055	58	8952	7761	40	131	115	0	71	94	0	11172	5175	81	3.79751
34438	29928	71	20460	17982	52	10356	9357	41	-44	40	0	6	94	0	118	307	0	3.79949
40795	36545	61	27792	24525	70	13362	11778	45	78	158	0	76	95	0	-675	216	0	3.79949
76598	62761	83	57607	47506	78	22206	17899	59	120	176	0	7	63	0	-264	425	0	3.8074
24975	23409	55	20355	18454	49	6932	6268	35	-36	46	0	-2	73	0	-3018	0	0	3.8074
22504	19320	59	16848	14927	48	5737	4999	34	-4	71	0	-65	32	0	-132	174	0	3.81333
100096	84706	81	60755	52223	79	25487	21637	59	216	155	0	-117	82	0	-80	238	0	3.81432
38939	35557	65	28717	25525	66	12947	11134	45	-43	58	0	-31	52	0	-2664	0	0	3.81432
25474	23879	46	20992	18468	54	10022	8672	40	-67	100	0	55	114	0	-462	0	0	3.81926
42415	37859	65	28917	25449	70	14125	12110	46	-11	117	0	75	92	0	-82	436	0	3.82025
63664	57492	74	32913	28810	72	13988	12225	44	-58	71	0	45	96	0	-1209	118	0	3.82025
108957	93054	80	79116	67824	80	24228	20171	57	39	91	0	37	88	0	2673	1694	19	3.82025
42131	37942	70	21981	19804	53	10633	9215	41	-157	31	0	-8	61	0	-3179	0	0	3.82025
81155	68811	82	45648	38417	76	23051	18875	59	-154	89	0	35	103	0	-272	295	0	3.82321
16138	15705	41	14124	12561	44	4398	4148	30	13	84	0	-34	30	0	-1285	0	0	3.82321
131804	98612	94	89630	66233	87	42261	31561	83	154	175	0	-15	82	0	-652	65	0	3.8242
18805	17527	44	15127	13523	47	6016	5321	35	-63	59	0	-78	26	0	212	413	0	3.82914
49392	44279	72	28031	24543	70	12048	10271	42	-9	144	0	-43	37	0	-738	0	0	3.82914
36607	32123	69	26537	23243	61	10914	9692	41	-139	52	0	-29	18	0	-395	82	0	3.8331
25106	22689	52	20708	18491	51	8468	7680	38	0	64	0	-33	35	0	-964	0	0	3.8331
25068	21699	64	17707	15861	49	8616	7552	40	167	115	0	-62	34	0	-313	106	0	3.83507
81893	71634	80	17750	15724	48	30206	26737	74	-128	35	0	-25	108	0	-51	534	0	3.83804
28093	25090	56	21864	19542	56	6565	5550	38	-112	37	0	-55	24	0	-1502	46	0	3.83804
30613	27194	57	20609	17983	53	10047	9246	40	-33	53	0	-7	53	0	-883	0	0	3.83903
132087	102306	86	81631	64130	84	32070	22865	79	-53	100	0	-75	63	0	254	540	0	3.84101
46243	40987	74	11201	10189	41	12835	11982	42	108	95	0	93	54	0	-1483	0	0	3.84101
83188	72669	79	44777	39008	75	21003	18162	56	60	98	0	185	108	0	-157	316	0	3.84397
42490	37478	65	22864	20075	61	10839	9522	41	36	118	0	-45	62	0	-27	657	0	3.84694
102030	87732	82	59410	51141	79	22044	18082	57	40	150	0	30	75	0	-1300	0	0	3.84792
19149	18388	46	16980	15304	47	3867	3547	29	-114	58	0	11	53	0	-3047	0	0	3.84792
22532	18481	63	20141	17921	53	7189	6095	37	33	95	0	-31	53	0	229	638	0	3.8499
90571	74889	92	42388	36204	77	24288	20499	62	-101	77	0	-76	38	0	-551	58	0	3.85089
31280	27818	68	18366	16416	49	10111	8701	41	16	74	0	98	97	0	-41	269	0	3.85188
96363	79572	83	68417	56887	80	29664	24061	74	5	97	0	50	78	0	-630	213	0	3.85287
106403	89017	83	57579	48522	80	20807	17682	54	157	161	0	13	50	0	-162	217	0	3.85979
130992	107145	88	79499	65346	84	29292	23028	74	20	146	0	-29	77	0	-2617	0	0	3.86077
74210	64087	91	40856	35485	75	13930	11925	45	-44	157	0	136	137	0	129	621	0	3.86275
55721	50919	65	40960	36222	72	13238	11110	44	1	83	0	75	74	0	439	406	0	3.86769
114733	96696	83	60406	51328	81	30816	25489	78	107	151	0	38	59	0	127	447	0	3.87165
111031	90391	81	62617	49810	82	22754	18322	57	-48	115	0	-63	100	0	-335	437	0	3.87461
26076	24401	47	19595	17561	51	7081	6683	35	-46	78	0	-53	55	0	-159	370	0	3.88054
80505	69116	76	52140	43521	77	24830	19710	66	12	162	0	66	67	0	-18	377	0	3.88153
90191	73655	79	64079	51854	81	25192	19682	61	-2	112	0	74	76	0	427	694	0	3.88548
118304	96527	83	89017	73536	82	44336	34771	81	-131	14	0	-39	32	0	-3299	0	0	3.88548
79513	66627	79	48871	40736	77	22974	19060	55	-107	97	0	-33	53	0	-6468	0	0	3.88548
52126	44514	71	26438	23424	63	11940	10428	43	154	119	0	-71	19	0	767	1100	5	3.89339
46225	42099	70	18720	16782	49	7914	7278	37	-102	47	0	-59	61	0	686	506	0	3.89537
38183	35312	57	29726	26330	69	11978	10518	44	-172	45	0	-41	64	0	-160	326	0	3.9013
86500	72689	83	56910	48388	79	37138	31893	77	-153	41	0	-47	46	0	141	444	0	3.90426
80757	65874	82	47865	39077	79	23118	18708	67	-126	242	0	-58	44	0	-86	582	0	3.91118
37672	34537	49	26702	24025	66	10962	9309	43	39	95	0	90	68	0	-551	323	0	3.91217
24512	21708	57	16457	14803	47	5408	4901	34	-84	67	0	40	68	0	-328	450	0	3.91316
118543	97794	83	81592	65595	85	27231	21905	70	-15	106	0	84	90	0	489	662	0	3.91909
101084	87789	78	77547	67695	79	32418	28158	76	85	70	0	18	76	0	-1113	452	0	3.91909
60098	54364	72	31646	27608	73	16718	15062	48	-55	78	0	48	94	0	-180	207	0	3.92107
94751	80829	81	47247	40741	78	21753	18139	56	30	190	0	61	103	0	122	280	0	3.92403
25033	22129	64	20050	18064	50	6460	5953	35	74	130	0	-37	37	0	157	339	0	3.93095
75272	65437	79	39356	34342	75	12380	10495	43	-3	100	0	-30	41	0	176	785	0	3.93095
125486	93932	87	56126	39833	85	38007	27549	83	-82	124	0	49	63	0	-407	531	0	3.93194
78849	67013	80	42246	36967	75	21512	18897	52	-133	28	0	53	99	0	-469	340	0	3.94182
19169	16900	49	15376	13803	47	7234	6236	37	-22	123	0	-63	25	0	-672	171	0	3.94182
63912	54366	83	43754	38618	74	10760	9045	41	32	70	0	83	87	0	-171	261	0	3.94578
30221	27176	70	19866	18008	50	6759	5646	36	132	199	0	-99	92	0	-2079	0	0	3.94578
109243	93770	82	46612	40121	79	17725	14832	49	25	99	0	-22	21	0	-424	453	0	3.94677
167044	123836	91	119375	92903	90	65650	52513	89	2	108	0	172	144	0	509	539	0	3.95171
47768	43202	61	26830	23855	70	13780	12185	44	-41	111	0	-8	36	0	-1906	0	0	3.9527
139474	113994	84	83118	66520	84	36250	29322	80	-183	50	0	-74	39	0	-286	280	0	3.9527
141250	110681	101	76968	61268	86	39565	30896	83	-133	61	0	-122	21	0	-31	276	0	3.95665
21462	20298	51	17093	15315	48	7117	6246	37	64	80	0	25	70	0	129	421	0	3.95962
50380	43696	70	36377	31169	72	12910	11022	45	-13	198	0	-7	83	0	-1379	0	0	3.95962
298064	180937	112	221499	144758	108	67432	42632	104	233	332	0	106	201	0	306	832	0	3.96654
23267	20671	65	13961	12343	45	5260	4689	33	34	80	0	17	60	0	-1644	0	0	3.96752
15368	13695	58	13783	12451	45	6166	5577	34	-145	15	0	80	89	0	-375	138	0	3.97345
39140	34156	71	24875	21619	63	10849	9538	41	-12	127	0	10	51	0	-79	228	0	3.97444
59430	52086	78	33440	29398	72	17460	15256	47	-61	121	0	-17	62	0	-801	551	0	3.97444
37374	33387	71	12075	10986	42	9322	8238	40	-20	122	0	-27	34	0	-2601	0	0	3.97444
22137	20305	53	15323	13738	46	6999	6300	36	-9	75	0	-38	54	0	-119	192	0	3.98334
151537	116125	103	95054	72345	89	32491	24721	83	91	111	0	27	72	0	-554	100	0	3.98433
52579	44365	74	32538	28499	72	15928	13583	47	-103	72	0	-12	42	0	-392	266	0	3.98532
22953	19832	60	16293	14623	48	8257	7475	38	-113	80	0	-71	22	0	-1091	60	0	3.98532
43032	39312	54	24595	21960	60	6760	6079	34	71	129	0	47	88	0	-1744	16	0	3.9863
117476	86015	92	74472	56588	85	33287	25140	83	48	158	0	18	53	0	248	717	0	3.99026
58292	50271	73	37535	31693	73	21524	18280	57	182	195	0	23	40	0	-633	115	0	3.99322
100454	85378	82	60477	51509	79	17079	14616	50	119	141	0	-1	34	0	197	251	0	3.99421
73215	61520	90	35612	29125	90	12791	10480	45	4	146	0	119	83	0	203320	184091	69	3.99421
126347	100254	90	79404	61908	86	44477	34169	83	-22	172	0	-20	48	0	-656	199	0	3.99915
115733	94811	82	71271	57844	81	38718	31672	79	-190	55	0	-56	44	0	376	596	0	4.00311
224797	139402	102	147263	91374	99	53561	35014	94	-142	28	0	-17	72	0	-114	400	0	4.0041
47073	41215	63	24771	21831	61	11583	9546	41	134	105	0	66	58	0	-1154	8	0	4.00508
35562	30907	68	23421	20555	59	12175	10628	42	-95	50	0	59	55	0	-206	241	0	4.00607
30342	25842	67	21935	19722	51	9271	8353	40	-13	63	0	9	93	0	481	558	0	4.012
58982	50212	74	43495	37083	74	20150	17765	53	76	117	0	-31	72	0	226	297	0	4.01793
78818	68593	75	43057	37502	76	21529	18513	57	23	131	0	-15	64	0	517	504	0	4.02287
86007	75567	76	64585	56625	78	23587	20185	59	-148	55	0	-56	59	0	-496	209	0	4.02386
31899	27644	65	23306	20518	58	10068	8646	42	79	121	0	36	75	0	-396	81	0	4.02683
107070	90950	81	69236	59315	80	23576	20259	59	54	76	0	68	105	0	-151	357	0	4.02782
50537	41383	77	32231	25936	75	17735	14015	52	67	77	0	-19	77	0	-1160	0	0	4.02782
41631	37959	60	23684	21252	60	10648	9494	40	-147	29	0	37	92	0	-555	615	0	4.02881
48611	42854	64	28487	25297	69	12436	11027	42	64	85	0	-15	50	0	47	322	0	4.03078
46895	40235	72	32689	28886	72	12602	11443	43	-28	64	0	102	70	0	177	345	0	4.03375
50644	44982	71	30215	26415	71	14791	13121	45	48	168	0	52	51	0	123	388	0	4.03671
78227	67561	77	41052	35473	76	21350	18053	53	126	286	0	-60	44	0	-1382	143	0	4.03671
130087	104024	84	93977	75530	86	28843	22283	76	80	112	0	-50	29	0	-481	178	0	4.0377
134634	104020	87	84611	65143	86	36017	28010	83	135	211	0	80	83	0	381	478	0	4.04067
156965	125851	91	108054	88806	87	49776	40945	83	-26	70	0	55	74	0	436	536	0	4.04561
36476	33181	61	19868	17914	51	7367	6451	38	167	131	0	56	84	0	-283	115	0	4.04956
26587	24990	47	15427	13924	47	9880	8903	39	-41	79	0	-20	51	0	-711	0	0	4.05055
24858	22841	59	17900	15926	51	8023	7343	37	49	73	0	-62	36	0	75	355	0	4.0545
87650	74861	80	49932	42760	77	23979	20067	60	-49	45	0	56	80	0	-138	175	0	4.05648
217796	146872	102	125643	81688	98	55909	37241	95	193	132	0	83	82	0	507	680	0	4.06043
180120	136781	100	111112	85181	90	43817	32253	86	-105	86	0	65	72	0	77	348	0	4.06933
133038	104818	83	88155	69881	84	39986	31658	81	0	103	0	5	62	0	-56	400	0	4.0723
25480	23547	63	13944	12667	45	9426	8715	38	-76	32	0	11	48	0	-95	323	0	4.07823
33253	29859	70	22774	20352	55	9319	8402	39	-114	60	0	-71	28	0	-95	281	0	4.08317
52141	44965	73	31050	27314	72	16326	14357	51	-3	42	0	64	71	0	-140	174	0	4.08515
145146	106008	90	75898	56241	87	41123	30992	84	60	161	0	-79	49	0	148	580	0	4.08811
22572	19359	54	12416	11298	43	7232	6537	36	74	102	0	34	84	0	-465	134	0	4.0891
62417	55233	70	25407	22447	61	17422	15258	48	-180	50	0	53	130	0	-410	256	0	4.09009
127485	62183	102	69128	34060	97	32799	17611	93	174	116	0	71	110	0	1153	1028	1	4.09009
26244	24729	52	16889	15352	47	7350	6601	35	119	127	0	-50	45	0	-165	55	0	4.09404
56983	49594	74	36066	31649	73	14960	12519	47	122	135	0	-47	55	0	-371	398	0	4.1059
16045	15306	41	12240	10897	42	4490	4192	31	35	191	0	-87	37	0	-507	6	0	4.10788
102512	86810	85	56216	48773	79	23863	19935	64	52	117	0	37	56	0	914	758	0	4.10887
88170	76964	87	51474	45291	76	17199	14968	47	-72	71	0	42	55	0	-501	166	0	4.11579
196275	140350	92	112639	80847	92	56897	40259	89	124	182	0	50	70	0	-4234	0	0	4.11579
50230	43531	71	41082	37255	71	15094	13419	46	-1	75	0	-82	27	0	-9051	0	0	4.11678
22112	18111	66	14460	13164	46	5112	4750	30	219	198	0	61	84	0	-424	188	0	4.11875
119884	96996	91	76107	63227	83	32327	25830	81	18	84	0	-22	73	0	-175	225	0	4.12271
32392	28518	63	22827	20461	55	6496	6017	35	-76	86	0	-42	30	0	389	506	0	4.12369
68994	58581	79	38038	33349	74	20099	17432	52	105	105	0	-48	50	0	456	481	0	4.13358
102329	86364	82	58124	48527	79	24016	19972	65	-49	150	0	110	87	0	298	577	0	4.13457
25367	21718	56	19196	17484	50	7280	6532	35	19	64	0	-44	64	0	53	425	0	4.13654
107869	89253	83	59158	50472	79	22665	19265	59	48	72	0	23	36	0	17	501	0	4.13753
62408	54534	68	25887	23035	69	11467	10041	43	-49	127	0	-30	47	0	194	522	0	4.14939
134175	109613	86	96484	81265	84	37649	31310	82	77	153	0	42	80	0	-1689	27	0	4.14939
27130	26772	44	23403	21122	52	10769	9402	42	-72	117	0	-29	38	0	-5063	0	0	4.14939
25028	23227	53	20999	18758	55	8016	7267	37	47	96	0	-22	74	0	-447	96	0	4.15137
132087	109092	85	79640	68045	82	36665	31041	79	-13	156	0	-26	52	0	-1484	16	0	4.15137
21532	19530	64	15366	14008	45	5075	4707	32	-13	119	0	80	88	0	-311	617	0	4.15236
99901	81259	87	67030	55586	82	26608	21948	71	103	172	0	-65	62	0	39	629	0	4.15631
15819	16204	38	16350	15107	44	7033	5955	36	-35	165	0	-1	48	0	-2891	0	0	4.15631
21906	19245	61	20372	18144	53	6085	5252	35	161	211	0	-20	79	0	-631	269	0	4.1573
137864	103438	90	74163	53349	86	40793	28875	85	91	182	0	-36	74	0	-431	274	0	4.15928
36765	31933	68	22424	20200	55	9931	8324	40	16	97	0	124	95	0	38	389	0	4.16125
29983	29725	46	19408	17371	51	9523	8528	38	141	192	0	99	68	0	-142	299	0	4.16224
18012	16012	55	9729	8871	39	4520	4068	30	-57	24	0	51	96	0	-252	307	0	4.16521
46952	42831	72	33157	29473	71	12440	10830	43	166	131	0	44	58	0	-247	189	0	4.17015
38785	33840	70	24534	21698	57	11959	10012	43	-12	210	0	24	50	0	-331	339	0	4.17114
34128	30926	68	22232	19769	55	12902	11052	44	123	95	0	64	96	0	-457	133	0	4.17213
209635	121893	101	130562	73394	102	49973	27384	99	-21	159	0	-37	175	0	-126	590	0	4.17905
53245	46489	82	27320	24522	61	18447	15689	50	236	209	0	-80	42	0	-6377	0	0	4.17905
26332	22733	59	15613	14212	46	8677	7643	39	8	170	0	-26	57	0	-2518	0	0	4.18003
68732	57464	77	52330	43960	78	23194	19123	60	-33	103	0	27	77	0	-1172	0	0	4.18003
22910	21085	53	19732	17724	52	8970	7688	39	11	104	0	-48	80	0	437	710	0	4.18498
38247	33404	78	22968	20682	56	10508	9157	42	2	34	0	8	66	0	-394	227	0	4.18596
237058	101828	227	136126	52198	206	65976	28326	182	576	419	0	61	157	0	19395	17105	99	4.1919
72040	62749	75	50585	43097	77	21388	17405	57	109	142	0	25	56	0	657	605	0	4.20178
103586	90863	79	41385	35916	77	33166	27474	77	-172	109	0	-11	52	0	204	387	0	4.20277
173640	135118	95	112460	88452	88	28625	21699	80	-156	62	0	134	78	0	450	577	0	4.20771
84088	67531	85	61605	48889	80	26074	20426	67	190	191	0	3	57	0	-1979	0	0	4.2087
96358	82917	78	57886	50538	78	23553	19911	59	97	123	0	9	48	0	-6672	0	0	4.2087
66455	57667	80	40912	34897	74	16659	13751	49	24	93	0	28	81	0	-710	0	0	4.21166
77145	66300	79	58283	50686	78	26438	23507	69	153	104	0	-39	51	0	-814	0	0	4.21562
47199	44004	68	30370	26781	70	13319	11704	45	162	132	0	1	40	0	243	448	0	4.21858
175695	134571	93	113724	89456	89	39690	30968	85	-77	60	0	16	89	0	1195	1418	9	4.21957
177009	122069	94	103636	70521	94	49276	33585	90	-90	128	0	58	112	0	-473	360	0	4.22748
70004	56425	80	34029	26713	77	23439	18857	63	149	279	0	24	75	0	-210	181	0	4.23044
105077	89463	80	60586	51691	80	24340	20167	62	64	99	0	60	72	0	-754	116	0	4.23143
102930	83803	80	50414	43589	80	27959	23344	77	-78	60	0	59	90	0	-155	413	0	4.23341
111302	95313	78	37698	32661	77	28981	24519	75	-75	73	0	-37	23	0	-258	418	0	4.2344
106450	87201	84	61473	49632	81	30598	23990	79	44	126	0	-72	42	0	-328	271	0	4.23539
51638	46145	70	32268	28508	72	14840	13066	46	34	90	0	-11	81	0	-49	486	0	4.23835
108259	91167	82	63310	54187	79	33508	28301	78	53	125	0	57	93	0	-35	503	0	4.23934
67878	57716	79	41210	35157	74	24317	20589	60	101	101	0	-105	43	0	-287	317	0	4.24527
149441	104596	96	85767	60302	92	44314	30144	91	37	117	0	28	52	0	177	645	0	4.25219
72978	65539	77	16049	14121	47	15698	14069	44	-8	81	0	-58	32	0	-183	313	0	4.25515
152465	125089	95	80212	67278	84	31839	26564	77	63	99	0	-8	48	0	296	713	0	4.25713
65490	55679	81	47983	39597	76	20940	17338	57	88	159	0	40	81	0	117	354	0	4.26306
94375	81532	79	43431	36972	77	27304	23667	72	98	111	0	-27	71	0	-401	433	0	4.26405
169890	121990	100	87145	61617	89	58916	42515	88	121	143	0	-52	79	0	-1797	405	0	4.26405
120820	98021	86	70793	56904	84	30328	24791	73	86	109	0	-30	50	0	-10	541	0	4.26603
66713	57769	76	20374	18097	52	19187	16756	52	-141	165	0	-91	55	0	-199	539	0	4.268
269767	174376	109	183800	119195	108	73696	49060	103	284	369	0	151	482	0	-1212	393	0	4.26899
35021	32053	63	24486	21850	58	7891	7007	38	-26	82	0	25	54	0	-822	48	0	4.26998
276792	184155	108	249027	177109	104	110016	78122	101	175	757	0	114	301	0	107	446	0	4.27196
118676	97464	87	71064	58910	81	28019	23462	68	46	190	0	-121	34	0	-518	359	0	4.27393
40742	36757	70	32092	28600	70	12514	10953	43	-85	49	0	2	101	0	350	511	0	4.27591
51599	47176	73	25621	23177	61	9032	8005	38	142	109	0	28	61	0	25	527	0	4.28283
202807	136132	99	123123	84154	95	45965	31543	92	-25	186	0	104	186	0	-119	399	0	4.2858
195792	135847	95	117500	84888	94	62657	43988	93	172	130	0	168	177	0	-299	184	0	4.28876
85789	75695	77	50102	43939	76	20036	17392	53	-46	57	0	-16	72	0	343	344	0	4.29271
40751	37555	70	28542	25757	69	11135	9558	41	-153	67	0	-45	53	0	-728	0	0	4.2937
109278	90746	88	54173	46139	79	30673	25852	79	-31	65	0	-10	86	0	-1640	0	0	4.29469
39156	34723	64	15364	14156	45	13006	11785	44	-48	70	0	18	37	0	-1604	0	0	4.29469
145868	115178	93	92546	72176	88	41194	31806	86	-28	86	0	45	60	0	-92	351	0	4.29568
203658	141832	94	128488	88830	94	34359	24282	90	-30	109	0	17	81	0	-3788	0	0	4.29667
134509	112447	86	69364	58255	82	34439	29039	79	25	83	0	26	90	0	256	631	0	4.30062
70005	59996	77	39033	34068	75	18941	16098	54	232	109	0	-35	50	0	-1361	106	0	4.30161
119854	92855	89	94471	71470	84	31615	23177	79	19	125	0	92	118	0	316	657	0	4.30556
101603	85589	81	49278	38842	80	35104	27933	80	-70	92	0	-16	73	0	-5162	0	0	4.30556
26192	24616	51	23732	21056	61	8706	8277	37	290	181	0	-62	12	0	105	331	0	4.31545
158521	119104	89	109329	84312	90	43264	31129	86	16	178	0	26	108	0	-439	385	0	4.31644
146616	106514	94	104561	81054	88	35366	26540	84	-27	150	0	-23	47	0	36	375	0	4.31841
228229	147594	104	153998	99098	102	69377	46346	99	-107	413	0	46	310	0	195	533	0	4.32039
101538	82374	82	59354	47666	82	30925	24076	79	113	150	0	30	109	0	195	386	0	4.32237
64822	55879	85	31009	27643	72	18231	15864	49	54	98	0	59	80	0	441	518	0	4.32533
83732	70178	83	43263	34598	77	24702	20005	63	136	153	0	-136	104	0	-3041	0	0	4.32533
76805	66375	76	41452	36224	75	18393	15989	51	115	191	0	16	43	0	107	519	0	4.3283
72397	64458	77	31771	27920	74	13582	12085	45	-16	70	0	-46	52	0	-266	162	0	4.33027
87654	73349	79	52835	45246	78	21071	17393	53	-102	27	0	32	97	0	-3222	0	0	4.33027
42104	37955	54	24916	22183	59	10303	9105	41	77	132	0	11	64	0	283	281	0	4.3362
55788	50803	76	34450	30386	72	14619	12911	45	47	83	0	-124	37	0	169	666	0	4.33917
32716	29495	68	23410	20917	58	8574	7959	37	-86	30	0	13	53	0	258	383	0	4.34115
174445	137933	102	113599	90897	88	43333	34143	85	-180	103	0	-23	56	0	-1030	295	0	4.34115
101843	87411	80	53050	47056	77	22614	19619	55	36	53	0	52	41	0	-5093	0	0	4.34213
74017	64347	75	39814	35107	74	17885	15462	50	87	119	0	3	96	0	627	1039	3	4.34411
30901	26246	70	18026	16434	49	5776	5389	33	-151	48	0	-84	29	0	-342	62	0	4.34609
67908	60412	74	34610	30741	73	20891	18640	55	311	151	0	-66	21	0	279	640	0	4.35597
60981	53525	79	30195	26788	70	13935	12550	44	-26	68	0	-1	84	0	-287	460	0	4.35597
173835	128534	106	191829	154505	94	77317	60385	89	26	105	0	-23	101	0	106289	88900	96	4.35597
51883	44833	73	31262	27819	72	8479	7195	38	111	122	0	-65	37	0	-1988	0	0	4.35696
131196	107221	82	66888	53434	82	32723	26393	79	-26	143	0	-17	116	0	-3126	0	0	4.35696
168835	119744	99	109416	80754	91	47488	33833	90	13	113	0	-35	89	0	132	553	0	4.36586
59830	55992	71	35661	32135	71	15372	13272	46	-172	64	0	-131	60	0	-5556	0	0	4.36685
98053	82811	81	58981	49380	80	26006	21821	66	28	125	0	51	109	0	-68	531	0	4.37179
25741	22996	54	14653	13316	45	5910	5571	32	27	137	0	41	90	0	-313	124	0	4.37673
26075	25072	49	18709	16818	51	8363	7618	39	-128	48	0	-10	50	0	-836	234	0	4.37673
53508	48846	71	30334	26904	71	14801	12709	48	39	92	0	8	62	0	1014	760	0	4.38266
176693	121646	92	128182	91319	94	50767	35769	91	94	188	0	-41	170	0	-1193	141	0	4.38266
46826	41312	76	30988	27474	70	7788	6919	36	179	144	0	7	80	0	-283	245	0	4.38365
188500	132446	94	103804	75251	91	56220	40183	91	-72	164	0	34	108	0	-1485	287	0	4.38365
43622	39851	71	22491	20072	53	10385	9490	40	156	142	0	74	61	0	807	738	0	4.40045
29646	24009	71	17950	16227	48	7222	6300	36	-74	25	0	-116	34	0	-61	547	0	4.40144
42233	37172	77	25087	22786	60	12312	10798	44	221	150	0	-139	15	0	-726	420	0	4.40144
33153	30792	56	18909	17227	50	8092	7008	38	-65	59	0	-9	80	0	104	351	0	4.40539
48832	44492	70	33370	29986	72	9781	8779	38	-61	106	0	12	75	0	-140	221	0	4.40638
34965	32176	58	28861	25869	69	10935	9730	41	150	191	0	-8	69	0	405	717	0	4.40836
69975	62589	74	31632	28215	74	16290	13830	48	-79	58	0	-3	51	0	-1504	0	0	4.40836
64307	56582	73	43183	38586	73	15400	13766	47	-28	92	0	78	79	0	-2402	0	0	4.40935
28939	27053	59	17879	16133	48	9622	8800	39	124	106	0	-59	43	0	-1514	0	0	4.40935
82924	73534	80	37276	32896	74	23785	20394	59	-128	29	0	106	71	0	129	421	0	4.41627
24822	22223	61	20491	18274	52	8177	7433	37	35	64	0	-110	37	0	-531	31	0	4.41725
195740	137438	94	138341	99124	94	51267	36088	91	183	273	0	55	124	0	19	379	0	4.42022
65357	58750	74	40415	35512	73	17557	15402	49	159	174	0	14	88	0	-604	0	0	4.42417
74987	62414	78	61023	50574	78	25902	21720	75	76	172	0	-6	80	0	-2366	0	0	4.42417
291832	177737	119	191733	123708	110	107764	67170	110	494	1191	5	359	843	0	-5249	0	0	4.42417
89559	75797	78	54518	46293	78	22820	18813	56	-65	58	0	67	74	0	1218	691	0	4.42714
26577	25977	48	23469	21020	58	9158	8104	39	-103	124	0	-56	45	0	286	549	0	4.43307
59796	53715	73	27786	24870	69	14970	13463	46	273	257	0	122	141	0	-1264	160	0	4.43307
71859	63367	76	39745	34030	75	22963	19759	58	179	129	0	-6	38	0	240	424	0	4.43505
117046	97693	81	75711	63281	81	32105	25797	79	-81	101	0	18	76	0	436	1165	7	4.45482
153453	116470	99	86736	69677	86	45406	34466	85	-142	85	0	1	77	0	-4203	0	0	4.45482
120181	102460	89	73239	63947	81	48496	42442	79	56	213	0	-4	113	0	-262	399	0	4.4558
50313	46394	74	26916	24397	60	11382	10054	41	86	86	0	-12	79	0	-145	521	0	4.46668
36561	33046	63	27096	23818	66	9964	8742	40	188	200	0	-117	63	0	-903	0	0	4.46766
114266	97829	81	57546	49587	80	30561	26114	78	-141	45	0	-19	43	0	-479	7	0	4.47063
62193	55349	68	26521	23775	62	14808	12533	45	-19	75	0	-6	104	0	-191	111	0	4.4736
135936	103210	92	116414	95317	85	39819	30825	84	4	93	0	-45	46	0	249	640	0	4.47656
97605	84995	90	41069	36117	76	21684	18728	54	17	281	0	19	39	0	-83	353	0	4.48743
42421	37904	70	29475	26346	70	12331	11441	42	82	115	0	70	91	0	-262	290	0	4.49238
118110	94054	82	84624	67501	83	45753	36315	80	-105	100	0	-28	87	0	-123	587	0	4.49534
75041	64538	77	40207	34833	75	21019	18111	52	-56	74	0	88	67	0	-991	65	0	4.49633
52463	47328	75	34303	30416	72	18069	16060	49	63	103	0	-19	65	0	700	1009	1	4.50226
17973	16292	52	10397	9663	39	4461	4217	29	17	103	0	112	78	0	-196	120	0	4.50424
52392	48365	71	31988	28585	70	16085	13523	51	-39	29	0	-27	28	0	-150	548	0	4.524
22876	25231	39	22882	20617	57	9862	8722	41	111	106	0	-34	29	0	-335	379	0	4.52994
15686	14587	39	12267	11281	42	4187	3873	29	72	69	0	65	60	0	409	633	0	4.53982
60300	53907	76	35860	31999	72	17630	16107	48	125	241	0	4	52	0	317	792	0	4.53982
118853	94173	84	64002	50367	83	32925	26016	81	-51	103	0	-91	40	0	-1607	0	0	4.54081
56175	51793	70	28566	25526	72	17478	15349	48	5	57	0	-39	33	0	-434	112	0	4.5418
28711	25458	71	18704	16927	48	9804	9194	38	22	56	0	-3	70	0	-307	231	0	4.54278
106122	93558	82	57696	50273	78	24935	21478	60	-77	111	0	6	48	0	-628	336	0	4.54377
114541	98491	80	61734	53262	79	26652	22934	65	103	129	0	72	81	0	-1408	0	0	4.54476
122857	101626	82	73779	59164	84	26594	21734	68	131	148	0	-74	34	0	-227	421	0	4.5497
28922	25122	54	12406	11332	42	7422	6681	37	-60	27	0	-60	40	0	-232	226	0	4.55168
90486	77517	81	50249	44530	77	26003	23263	64	-7	91	0	-38	64	0	684	881	0	4.55366
109412	91852	87	59007	50107	79	22283	18862	56	60	136	0	-1	56	0	6641	2676	66	4.55366
16554	16015	48	13044	12002	44	7254	6358	37	-16	47	0	21	97	0	-347	112	0	4.56354
129842	103762	87	96410	77187	85	44824	35601	82	-1	98	0	39	95	0	-769	657	0	4.56354
70840	60257	74	39015	32102	75	24184	19922	58	25	141	0	105	88	0	-160	177	0	4.5675
76694	68522	84	43062	38110	75	18103	15525	51	63	111	0	-1	73	0	10564	3982	90	4.5675
81083	72906	75	38105	33817	75	23539	21025	54	11	99	0	-21	97	0	-2455	84	0	4.56848
74213	64877	90	44696	40436	73	11358	10034	40	44	134	0	-110	24	0	-4650	0	0	4.56848
56487	52830	70	31965	28984	71	9505	8358	39	171	108	0	0	89	0	96	312	0	4.57244
85934	73474	79	24496	20360	63	4003	3129	31	324	511	0	90	211	0	-204	145	0	4.5843
43627	40022	68	23985	21569	56	12687	10958	42	-156	41	0	16	65	0	47	508	0	4.5843
111383	96567	79	59655	51876	78	34588	30221	76	70	156	0	-100	48	0	-1587	42	0	4.5843
42660	40911	66	27750	24766	67	10890	9486	42	116	150	0	8	43	0	-97	216	0	4.58628
54319	50692	73	37655	34084	71	19053	16644	52	123	107	0	81	87	0	-637	341	0	4.58726
127436	98747	86	80659	61203	85	39315	30402	83	-108	70	0	-42	41	0	812	791	0	4.59517
43945	40551	69	36941	33648	71	11207	10326	41	-92	105	0	-87	43	0	-57	266	0	4.60011
59055	51557	76	42728	37116	74	15721	13623	46	-33	100	0	85	105	0	-2	333	0	4.61099
96274	81949	82	47188	40683	77	27807	23655	69	-20	114	0	58	90	0	72	502	0	4.61296
157757	114185	97	77969	55814	89	51011	37852	89	169	320	0	72	211	0	-325	290	0	4.62186
22916	19699	58	15549	14340	45	7053	6210	35	45	77	0	67	79	0	10	373	0	4.62384
22175	19654	60	15376	14400	43	5085	4546	32	100	120	0	-13	71	0	-339	198	0	4.62977
54354	48895	62	41298	34597	76	18629	15518	55	161	117	0	25	77	0	-136	157	0	4.63075
106264	90480	80	72196	61420	80	24443	20935	59	34	82	0	-73	21	0	1042	1146	6	4.63668
180202	145990	88	105855	86445	87	47835	38730	84	34	224	0	71	121	0	-4439	0	0	4.63767
47791	42318	74	27953	25165	70	13795	12450	44	122	142	0	22	55	0	278	358	0	4.64558
38246	35720	65	31872	28873	69	10349	9321	40	162	201	0	-23	52	0	422	1064	3	4.64657
47144	44505	56	24055	21745	61	10478	9456	40	35	96	0	-31	65	0	-288	340	0	4.64855
53524	48900	68	28383	25263	70	14208	12322	44	-31	169	0	-2	63	0	-706	3	0	4.65052
45126	41156	73	30888	28016	70	12957	11172	45	62	98	0	44	54	0	-416	471	0	4.65052
49812	43902	70	25888	23298	66	15037	13860	46	-240	19	0	69	52	0	283	699	0	4.65942
39685	36782	57	30085	27057	69	10640	9663	40	-174	143	0	-18	53	0	-131	315	0	4.66041
42804	37095	84	30775	28325	69	10027	9244	39	-36	107	0	44	78	0	597	560	0	4.66436
28025	25984	57	14578	13595	43	8249	7361	37	53	97	0	-48	25	0	-1172	92	0	4.66436
64127	55682	78	56289	49731	74	20882	18023	56	-4	154	0	-59	77	0	-1658	0	0	4.66535
60660	54528	79	21533	19585	53	17939	15743	47	-58	75	0	78	101	0	-195	438	0	4.66634
175860	133777	100	110773	87580	88	46905	35654	86	-6	166	0	118	180	0	-699	152	0	4.66733
249559	146240	106	193004	120363	104	79878	50209	101	366	718	0	188	503	0	-679	65	0	4.67128
40565	38013	66	26486	23894	65	10886	9623	41	-16	118	0	-1	49	0	101	393	0	4.67326
63858	56281	74	29997	26644	72	17786	15611	50	-80	49	0	53	66	0	22	430	0	4.67523
47812	41305	73	29994	26691	71	10947	9685	43	-16	95	0	35	55	0	-239	119	0	4.68018
71989	60682	78	42275	36174	76	28004	23607	71	-227	14	0	-59	29	0	-112	247	0	4.68215
66689	55695	76	39432	32898	76	24764	20232	60	-17	152	0	107	78	0	-2058	174	0	4.68215
38174	35869	62	28893	26686	67	7783	7175	37	-200	59	0	-46	38	0	12	430	0	4.69105
132115	101330	86	85530	65454	86	39278	29838	83	-189	164	0	151	116	0	-1975	0	0	4.69105
88535	79088	78	54606	48126	76	26599	23756	63	61	161	0	9	100	0	-133	396	0	4.69302
228173	144725	106	180825	108100	99	76227	48299	97	109	469	0	152	367	0	373	556	0	4.7039
44670	39403	80	18036	16159	49	10426	9331	38	-15	92	0	-29	42	0	-2279	0	0	4.7039
33422	31071	54	15159	13773	45	8111	7571	36	12	79	0	104	104	0	141	341	0	4.70686
26798	25179	57	20744	19012	50	7900	7169	36	73	99	0	21	50	0	475	509	0	4.71082
81125	71187	80	37361	33478	73	20306	17810	54	-9	100	0	-16	70	0	-551	141	0	4.7207
117280	99721	85	99834	86241	81	30367	25570	77	56	227	0	51	93	0	-54	310	0	4.72268
99571	87111	83	51993	44724	78	22135	19147	54	136	166	0	131	130	0	233	457	0	4.72465
40176	37466	60	26375	23630	65	11226	10061	41	-85	22	0	65	63	0	-86	255	0	4.72564
49177	45607	70	34188	31037	71	14982	12954	47	78	92	0	56	71	0	-32	493	0	4.72663
17084	14250	50	13354	12227	43	5909	5435	33	-197	0	0	-12	30	0	-342	308	0	4.7296
78026	67999	79	44769	37951	76	26978	22566	72	30	159	0	65	73	0	-651	268	0	4.7296
30423	26957	55	20208	18508	52	8417	7443	39	-76	98	0	1	38	0	430	297	0	4.73256
33876	29578	70	17371	15727	48	7088	6208	35	-59	54	0	54	119	0	-208	58	0	4.73553
81745	71218	76	51511	43690	77	30288	25336	74	-168	118	0	-17	100	0	-130	442	0	4.7375
24823	21345	68	11742	11036	41	8296	8203	36	-46	44	0	24	49	0	488	426	0	4.73948
89242	74087	79	40265	33251	78	28161	23323	76	-154	117	0	-117	35	0	-477	207	0	4.74343
28075	23785	66	17645	16435	47	8412	7743	36	53	115	0	76	90	0	-1030	159	0	4.74343
35660	31389	78	26619	24380	63	15247	13593	45	-133	98	0	-16	69	0	82	491	0	4.7464
279893	163274	110	237287	141536	107	93032	55709	105	588	1091	3	281	674	0	-229	382	0	4.74739
73911	64983	73	39138	34860	74	12161	11057	43	265	146	0	39	100	0	-2946	0	0	4.74838
24075	23148	47	16032	14705	46	5613	4671	35	-6	157	0	33	74	0	-4	400	0	4.75134
52164	47815	82	27167	24675	69	13436	11669	44	-17	75	0	0	54	0	-231	293	0	4.75332
102922	84732	80	57268	47265	79	27343	22039	71	136	187	0	29	105	0	-284	136	0	4.75431
259005	167906	105	166924	113864	102	78149	50345	99	539	746	0	418	654	0	-852	0	0	4.76024
198479	142602	92	111074	80330	90	43606	31720	87	30	228	0	120	310	0	773	921	0	4.76617
44414	35701	84	22904	18152	84	15487	12326	54	116	82	0	148	82	0	415879	301794	84	4.76617
31212	29128	51	20501	18663	53	8609	7521	38	131	143	0	-50	79	0	53	342	0	4.76913
52127	44409	79	41090	33517	74	17343	14092	52	239	173	0	65	93	0	311	561	0	4.77111
166115	132423	88	116783	96588	86	55135	45189	84	-260	176	0	-1	64	0	-494	55	0	4.77506
36181	33201	66	22532	20497	60	5478	5180	33	43	160	0	-30	62	0	636	611	0	4.77902
247203	175372	101	204731	146726	100	89831	64057	97	54	637	0	247	636	0	-177	361	0	4.78001
112820	99530	79	54027	46978	78	29478	24937	75	35	217	0	-64	42	0	-12105	0	0	4.78099
85260	71405	80	61677	51417	79	23530	19917	58	113	186	0	-3	53	0	-30	351	0	4.78594
43900	40086	58	26938	24348	63	11031	9767	41	-50	64	0	90	84	0	120	307	0	4.79187
151549	120676	88	73779	56541	88	45044	35462	84	212	323	0	89	114	0	-72	369	0	4.79384
129541	102077	84	77256	57349	88	47241	35329	86	50	74	0	-121	19	0	18470	7337	101	4.79384
115124	101188	80	65707	57469	79	29555	25660	77	15	181	0	-172	22	0	-14342	0	0	4.79483
59091	54387	72	30932	28378	70	13574	12017	43	-93	77	0	30	64	0	-6006	0	0	4.79483
44867	39545	70	31681	28244	70	15138	13177	46	-30	74	0	119	101	0	-846	267	0	4.79582
46144	42039	62	27463	24754	70	14966	14089	45	-5	80	0	57	80	0	-170	186	0	4.79977
117347	93585	92	72968	56222	84	35409	27474	80	-95	61	0	-9	65	0	35	548	0	4.80274
20030	19369	48	16741	15645	46	7256	6933	34	38	167	0	79	101	0	138	297	0	4.81559
123047	108528	80	87961	77948	79	38589	33459	77	152	168	0	-104	92	0	516	487	0	4.81658
73776	63894	76	33827	28939	75	26284	22179	68	1	131	0	46	62	0	-453	254	0	4.81757
58979	52916	85	32022	29017	71	15294	13531	47	-78	15	0	129	116	0	-2561	0	0	4.81855
60169	55454	66	34984	31511	72	17165	15871	48	-47	159	0	138	64	0	-449	183	0	4.82053
68788	60915	79	37470	33518	73	11750	9956	43	-134	77	0	72	78	0	600	808	0	4.82547
20154	18954	55	15448	14134	46	5618	5378	32	100	145	0	-53	51	0	-175	221	0	4.82745
146286	125250	83	114528	98969	84	44346	38035	81	18	219	0	51	120	0	-507	121	0	4.82745
53910	47309	74	30856	27729	70	9594	8350	40	-3	111	0	-70	59	0	-1990	438	0	4.82844
40791	37398	69	17667	16121	48	8035	7396	36	135	179	0	-32	70	0	187	526	0	4.8314
117167	97456	83	53511	43403	80	34769	28518	79	94	164	0	-3	79	0	-331	237	0	4.84129
48743	45325	52	25500	23457	59	9557	8654	39	-130	44	0	-16	37	0	-122	189	0	4.84425
149209	121619	86	78808	64273	85	31792	25968	81	143	193	0	-50	61	0	1798	773	0	4.84524
125573	108072	97	83545	72687	81	25437	21866	63	-18	90	0	-6	82	0	-2880	0	0	4.84524
172101	129924	90	115743	88769	89	56326	41763	86	63	276	0	105	192	0	-97	429	0	4.84722
70137	61171	81	41390	36692	73	17478	15083	47	80	143	0	-30	51	0	708	603	0	4.85117
124670	103233	85	69193	56572	82	31982	25485	80	32	208	0	33	60	0	143	616	0	4.85513
59509	51429	77	28237	25161	66	14342	12653	45	13	72	0	-3	75	0	-34	196	0	4.85809
44205	41786	68	28286	25404	69	10866	9459	39	0	61	0	-32	48	0	-372	149	0	4.86204
55277	50900	56	32754	29084	71	16766	14873	48	14	201	0	17	105	0	-300	190	0	4.86303
33373	31354	66	25048	22647	61	10952	9636	41	19	121	0	-26	31	0	363	395	0	4.86501
95373	83240	79	58937	52728	77	21249	18384	52	32	104	0	138	117	0	134	380	0	4.87292
92113	82307	74	51293	45544	76	22189	19260	58	44	66	0	28	84	0	203	376	0	4.87489
45394	41674	64	32900	29326	70	16465	14596	48	34	87	0	61	95	0	-28	349	0	4.88082
27175	24614	65	12086	11323	41	5244	4818	32	149	171	0	-67	32	0	-664	28	0	4.88181
104270	85259	94	75142	61904	80	27878	22216	67	-27	85	0	119	65	0	623	758	0	4.8828
43471	41449	59	19912	18275	51	12411	11139	42	273	155	0	-32	53	0	180	417	0	4.88478
154388	112554	93	102637	74628	90	48847	35596	88	2	372	0	5	249	0	28	266	0	4.88577
84917	73457	81	57005	48740	76	26478	22582	65	-193	104	0	-121	63	0	-845	335	0	4.88676
165643	119965	94	97060	67206	93	33384	23940	87	56	268	0	76	311	0	25	482	0	4.88972
151700	120495	88	112516	89738	86	48621	38642	84	73	192	0	112	219	0	-431	640	0	4.8917
23814	20782	62	16393	15056	46	4584	4051	31	-3	64	0	-33	72	0	464	595	0	4.89664
63755	57705	74	20805	18926	52	11170	9821	41	-114	136	0	27	44	0	322	311	0	4.89862
119329	98549	85	68783	54007	84	26157	20313	64	16	101	0	49	74	0	1491	791	0	4.89862
125192	103423	82	62742	51383	82	28301	23418	78	-151	131	0	-12	55	0	-5135	0	0	4.89862
196578	145151	93	106264	81366	92	54917	41566	90	79	377	0	84	358	0	13	362	0	4.90652
133377	94314	92	75322	52059	89	27801	19629	70	-26	190	0	110	146	0	-281	312	0	4.9085
66399	57597	77	38180	34162	73	16962	15202	50	-76	80	0	-77	44	0	505	470	0	4.91048
67970	60468	73	39582	35956	73	16749	14574	50	13	60	0	-22	42	0	-95	664	0	4.91443
126101	108541	84	65995	56708	80	32134	27469	77	-38	153	0	-15	88	0	-439	264	0	4.91542
96063	85625	78	50981	45129	77	27574	23750	68	-163	81	0	-99	68	0	-264	390	0	4.9174
29098	25401	57	12238	11284	41	8482	7588	37	112	180	0	21	99	0	673	989	0	4.91937
70255	60756	79	37957	31826	76	23817	19715	59	-37	65	0	-59	32	0	-67	391	0	4.92135
67683	61078	77	60520	54681	74	27836	24189	71	77	156	0	4	55	0	761	648	0	4.92432
166314	127922	92	89449	68824	88	50985	38774	86	274	373	0	65	195	0	-1967	71	0	4.9253
133447	106428	94	91792	75464	83	36158	29762	81	-62	129	0	-5	92	0	-495	174	0	4.92728
111370	95953	86	81421	70763	79	32418	27978	76	47	70	0	65	84	0	-6337	0	0	4.92728
173012	127018	92	151695	109366	94	64503	46845	90	-103	389	0	92	399	0	219	537	0	4.93025
116336	98123	81	74188	63089	82	24225	20287	62	-37	177	0	-40	57	0	247	585	0	4.93321
63377	55154	77	39676	35667	72	16252	14939	45	-86	90	0	28	51	0	-467	435	0	4.9342
70254	62305	77	32218	29201	73	21583	18616	54	158	114	0	-26	58	0	-167	234	0	4.93815
15788	14787	53	13825	12948	44	5506	4916	33	102	144	0	-34	29	0	-363	152	0	4.93914
29979	27329	62	21756	19846	57	8286	7363	38	-59	89	0	76	70	0	187	578	0	4.94211
69714	63460	72	31531	28505	72	20947	18124	53	-69	47	0	18	63	0	-1131	273	0	4.94211
45547	43089	57	37928	34696	70	14752	13522	45	-23	145	0	2	48	0	-2440	0	0	4.9431
44374	41017	63	26139	23755	64	8969	7891	39	-8	154	0	-60	49	0	-687	102	0	4.9431
68711	59733	75	42388	37174	74	18771	16342	50	138	131	0	-123	45	0	98	486	0	4.95001
134169	109345	92	111705	93590	83	36585	30527	79	-72	160	0	74	141	0	299	752	0	4.95298
15719	13580	53	14012	13078	44	3522	2804	29	18	96	0	-107	1	0	-247	100	0	4.95891
100585	80422	87	70367	56387	83	30012	23093	79	76	131	0	-20	131	0	-236	245	0	4.96781
32496	28902	70	21228	19582	51	10473	9736	39	-130	56	0	33	71	0	-363	371	0	4.96879
80025	72240	76	43634	38927	75	16742	14822	47	133	179	0	87	78	0	313	421	0	4.97275
77597	63546	84	42556	33788	78	23440	19503	61	-7	70	0	-22	84	0	-225	191	0	4.97868
61296	56701	72	33080	29656	72	15755	14093	46	-93	50	0	45	81	0	-10	665	0	4.98362
395412	185546	213	244148	126483	191	149906	81809	179	1800	1502	20	1328	1238	12	-3782	23457	17	4.9856
118277	96216	86	75276	61201	83	33705	27392	80	51	176	0	61	73	0	199	503	0	4.99449
43145	38322	64	24861	22389	61	9281	8569	39	-54	89	0	-69	52	0	445	685	0	4.99845
58847	54006	73	39006	35023	73	15046	13703	44	121	141	0	-50	37	0	-334	280	0	5.0024
88933	80547	75	49172	44108	75	17758	15564	49	-73	117	0	37	76	0	316	627	0	5.00438
182734	134804	89	116569	86185	89	43019	31495	86	137	431	0	-6	283	0	-42	267	0	5.00635
94248	83691	81	31815	28204	76	23193	20464	59	-17	109	0	66	65	0	15	468	0	5.00734
56477	51775	71	32851	29738	72	12024	10531	42	-54	77	0	-117	25	0	-1344	139	0	5.00833
134835	97303	89	86762	64914	87	38905	29080	83	-7	221	0	-22	99	0	-221	263	0	5.01822
149628	120910	88	78774	63860	85	32347	26328	81	141	303	0	67	120	0	-1087	9	0	5.0192
109513	85868	85	64856	50180	83	28266	21687	73	-96	169	0	89	100	0	419	661	0	5.02415
103102	91470	77	61054	52349	78	26273	22008	65	-65	57	0	37	123	0	28	356	0	5.02711
60233	52568	82	31518	28557	72	12743	11115	42	43	132	0	112	83	0	334	423	0	5.03205
72654	64877	76	40269	35916	74	17911	15703	47	54	113	0	-54	46	0	-441	203	0	5.03304
107280	91543	80	86032	73212	82	29484	24120	76	-4	122	0	-54	57	0	-1656	178	0	5.03403
43383	34861	75	27436	24803	70	12288	11036	42	76	89	0	59	73	0	-32	430	0	5.03502
40465	34920	73	29591	26964	68	12081	10744	42	-99	95	0	-104	11	0	-543	399	0	5.03502
16963	15080	55	17679	16322	47	5522	4979	32	25	79	0	30	45	0	215	641	0	5.037
63271	55930	73	40347	34267	74	21772	18027	55	71	96	0	-11	56	0	-153	559	0	5.037
64925	56977	79	28695	25784	72	11865	10718	41	-16	75	0	9	63	0	-637	104	0	5.03798
146066	116371	85	75718	61117	83	31733	24759	80	56	119	0	-3	104	0	436	575	0	5.04787
55895	50406	76	31468	28526	71	8383	7602	37	41	74	0	26	67	0	385	371	0	5.05479
20231	19278	47	14790	13699	44	7777	7104	36	-103	121	0	37	66	0	-1084	101	0	5.05578
116501	95735	84	72968	60825	81	31653	25977	77	116	231	0	40	112	0	-433	276	0	5.05676
113326	99676	81	62205	53933	79	24582	21276	58	-128	78	0	27	69	0	266	506	0	5.06171
144358	119417	85	92681	76634	83	43783	35968	81	18	346	0	61	86	0	-18	264	0	5.06368
18088	15532	64	12936	12027	43	4874	4498	31	-100	101	0	-31	33	0	219	334	0	5.06961
124771	108706	81	92577	80018	82	57181	49212	80	124	331	0	130	126	0	26	212	0	5.06961
35014	30601	64	19583	17821	49	8441	7742	37	-23	81	0	6	69	0	224	470	0	5.07159
16636	15409	42	17626	15903	49	6976	5961	37	-40	82	0	-1	61	0	357	664	0	5.07357
16106	13730	51	42056	35177	66	1631	1364	15	100	163	0	11	57	0	216	609	0	5.07357
17015	14938	53	13736	12864	44	5314	4644	33	-14	139	0	-75	28	0	179	652	0	5.07554
22578	21374	44	10632	9916	39	5519	4840	33	19	60	0	0	53	0	104	249	0	5.07851
110798	92751	83	70337	60110	80	31287	25709	76	-18	95	0	146	115	0	-599	352	0	5.08049
34581	29512	70	17219	15949	46	8520	7741	37	133	119	0	-45	22	0	167	688	0	5.08147
112368	98849	81	69034	61176	79	27400	23932	66	4	179	0	-79	28	0	-64	460	0	5.08246
58032	52552	73	32583	29172	72	14748	13305	43	52	126	0	8	94	0	-348	245	0	5.08345
85543	76975	75	45714	40241	75	25887	23574	66	247	215	0	64	92	0	0	225	0	5.08839
107997	88490	88	65556	54304	80	30571	24190	78	119	124	0	114	114	0	39	471	0	5.09235
50288	47421	61	27374	24942	64	15039	13801	45	-191	85	0	15	32	0	33	417	0	5.09729
24047	22458	58	22378	20944	55	8140	7506	37	61	120	0	-96	46	0	-353	304	0	5.09828
57176	51676	72	32885	30238	70	9328	8209	41	-21	78	0	87	68	0	278	483	0	5.10025
82268	72516	81	35247	31968	74	17143	15070	48	-3	85	0	-67	31	0	-1181	358	0	5.10025
38274	34488	66	26951	24489	67	6589	5649	36	-8	155	0	0	72	0	129	397	0	5.1052
122616	101971	85	69957	57059	82	36592	29086	80	142	226	0	118	120	0	-59	359	0	5.11903
118543	102686	81	61755	53670	79	19243	16556	52	-253	80	0	60	87	0	-1154	334	0	5.12002
32887	31422	50	21280	19262	52	9153	8774	37	-131	113	0	-33	61	0	-180	191	0	5.122
119281	103148	83	84988	73674	81	38466	33003	79	41	106	0	118	154	0	-28	400	0	5.12496
98593	88290	76	54938	48253	77	21206	18201	54	256	176	0	85	82	0	-2692	0	0	5.12496
51863	44848	74	36096	31739	73	19381	16149	53	-139	67	0	-129	71	0	-1257	15	0	5.12595
103483	87758	82	72327	59306	80	29601	23928	74	28	188	0	50	203	0	-407	213	0	5.12793
41826	37945	70	24508	22336	59	11346	10211	42	-36	45	0	141	110	0	-245	262	0	5.12892
160310	125886	91	80165	62874	88	38594	29709	86	149	567	0	229	241	0	-142	572	0	5.12991
166611	128593	94	105698	83795	87	53301	43226	85	96	593	0	132	317	0	7	741	0	5.1309
40172	37269	64	25324	23180	58	10066	9199	40	-54	71	0	36	69	0	-2820	0	0	5.13188
261666	159796	106	180795	111645	104	80418	46461	102	808	957	0	617	750	0	-843	622	0	5.13287
119907	99984	82	62707	52871	81	31925	26598	79	115	218	0	-117	104	0	-10657	0	0	5.13287
79421	70565	76	34962	31096	74	20929	18402	51	-6	104	0	-73	34	0	-147	516	0	5.13683
144097	124163	83	121163	105143	83	36683	31750	79	44	274	0	89	188	0	-1552	0	0	5.13781
91923	83168	75	47476	41546	76	26309	22433	64	281	192	0	-92	65	0	8	460	0	5.14177
48336	43932	70	32355	29448	70	7498	6501	36	0	66	0	-124	13	0	-64	587	0	5.14374
31360	29966	64	20256	18738	50	5989	5405	33	-130	63	0	16	44	0	315	676	0	5.14473
156820	99695	112	79141	44546	112	34360	19034	101	83	193	0	255	220	0	-1099	116	0	5.14572
39793	34112	72	21914	20298	54	10341	9275	41	-64	101	0	60	151	0	163	251	0	5.15561
117527	100927	82	59002	52049	79	25849	22530	67	154	173	0	-77	82	0	-104	560	0	5.15659
72126	65088	75	47285	42540	74	9203	8166	38	105	170	0	6	73	0	-4298	0	0	5.15659
101251	82337	82	50464	40278	82	29421	24207	80	-23	110	0	-105	40	0	885	971	0	5.1645
51389	44726	71	31518	28151	72	13886	12281	45	-101	110	0	41	55	0	-1795	0	0	5.1645
110721	90853	83	60892	49290	81	29061	23113	76	129	234	0	-11	137	0	285	598	0	5.17043
57847	53448	72	25152	23064	59	16823	15263	47	-33	75	0	12	67	0	241	622	0	5.1813
91754	80488	79	85471	75452	78	41959	37777	75	195	122	0	-41	149	0	-644	40	0	5.18328
44542	39343	75	26047	23606	62	13862	12221	46	4	92	0	-10	71	0	-14	485	0	5.18724
100420	87236	80	58208	50741	80	22943	19906	55	-11	123	0	-1	85	0	-304	436	0	5.1902
31729	28185	63	18300	16924	50	7241	6598	35	3	93	0	5	27	0	578	703	0	5.20008
95591	79754	84	52009	43455	79	30704	26319	75	131	211	0	-1	117	0	180	411	0	5.20404
46134	42187	68	28658	26373	69	14411	12660	43	-75	52	0	-35	109	0	-712	52	0	5.20602
15778	14163	52	11902	11188	41	5638	5230	32	108	82	0	-11	48	0	-113	152	0	5.20997
31258	29332	53	22778	21060	55	8004	7158	37	-14	55	0	82	56	0	27	221	0	5.21392
83363	70687	76	56733	48193	78	29251	24115	76	-83	149	0	49	96	0	96	307	0	5.21788
76664	66786	78	45881	39402	77	27757	23666	75	161	141	0	21	118	0	682	763	0	5.21985
146952	92608	112	97405	61012	110	44124	25352	108	612	494	0	600	442	0	412	568	0	5.2248
41722	38728	61	22055	20184	54	5930	5396	33	71	77	0	30	64	0	280	334	0	5.22875
102268	85745	86	62153	54558	78	37373	32101	77	-172	115	0	-26	106	0	319	435	0	5.23468
183227	141549	90	83559	65457	87	42050	32544	85	239	495	0	50	220	0	-37	329	0	5.23764
82795	73824	75	47763	42679	76	24273	21189	58	-12	121	0	38	150	0	-7866	0	0	5.23764
185791	131629	109	147870	109091	94	58450	42457	90	223	620	0	203	467	0	210	771	0	5.23962
65988	60030	80	27489	25330	71	15708	14385	44	5	65	0	49	84	0	-373	58	0	5.24358
24702	22764	56	16166	15191	46	7170	6772	35	106	170	0	40	61	0	636	805	0	5.24654
39233	35894	62	25589	23471	62	9355	8549	38	-53	87	0	9	41	0	455	724	0	5.24753
62084	54567	78	28197	25116	65	17119	15206	48	38	117	0	105	72	0	89	728	0	5.25049
111441	97812	80	56586	48072	78	22843	19428	56	103	207	0	20	154	0	83	377	0	5.25445
64651	56026	80	50342	43550	75	19657	16781	54	-39	78	0	-8	101	0	-119	162	0	5.26236
24550	21116	67	16993	15735	47	7299	6815	35	113	175	0	38	71	0	-668	241	0	5.26334
25682	24901	41	16785	15313	47	4241	3943	29	30	91	0	43	57	0	200	739	0	5.26433
25731	23468	66	15665	14498	45	7765	6721	38	34	109	0	16	70	0	498	904	0	5.26631
17113	14316	64	15771	15004	45	5515	5275	32	-113	10	0	-70	13	0	-414	115	0	5.27521
182360	155129	85	80456	68937	84	48871	41694	82	259	476	0	106	357	0	141	622	0	5.27619
93279	84797	77	62406	56323	77	22604	20363	54	-97	29	0	45	89	0	281	394	0	5.28212
103900	92036	79	51731	46165	77	19978	17744	52	-5	185	0	7	77	0	-593	261	0	5.28311
64705	58660	80	30636	27687	72	10215	9769	38	237	205	0	-68	48	0	116	433	0	5.29398
105873	91381	85	59293	52365	78	23335	20234	54	62	116	0	48	101	0	-554	545	0	5.29398
127402	101912	84	77319	62263	84	33197	25780	79	29	196	0	15	195	0	517	1003	1	5.29794
139283	104485	86	105401	82016	85	33754	25160	82	-28	260	0	17	108	0	-6514	0	0	5.29794
104048	91713	83	68272	61011	77	26767	23714	71	-59	118	0	30	139	0	71	519	0	5.29992
38557	36260	64	17675	16479	46	10734	9719	41	160	150	0	31	55	0	-105	204	0	5.32463
75167	68411	78	38578	35308	72	12524	11214	40	103	185	0	-5	116	0	-4651	0	0	5.32561
39343	35728	68	28370	26009	66	6163	5364	34	-63	41	0	0	62	0	131	391	0	5.33748
48811	43816	71	20113	18659	50	14461	12881	43	-148	53	0	-53	31	0	-75	231	0	5.34143
53884	51280	68	26869	24757	68	12947	11560	43	104	125	0	14	55	0	-2176	0	0	5.34143
43856	39213	69	30487	27587	70	13468	11054	47	-85	41	0	18	69	0	595	589	0	5.34341
169086	126644	90	87028	65849	89	36077	26621	86	326	582	0	110	265	0	423	450	0	5.3523
69976	63308	77	44529	40347	73	19698	17448	51	-135	72	0	16	68	0	160	349	0	5.35527
26339	22359	73	17034	15764	46	7811	6605	38	127	105	0	10	47	0	19	231	0	5.35724
112486	97474	84	67597	58951	79	20876	18603	54	88	123	0	53	141	0	-527	292	0	5.35724
85802	74809	82	52755	47066	76	13976	12151	46	-51	88	0	-2	64	0	-3409	0	0	5.35823
27004	23272	66	13197	12410	41	4755	4157	31	21	107	0	68	109	0	-66	461	0	5.36416
67438	61326	76	36696	33246	73	14371	12373	44	-135	107	0	115	123	0	-506	81	0	5.36515
28099	25698	57	22002	20048	54	9045	7948	39	190	186	0	63	74	0	-349	132	0	5.36812
33249	29044	62	21652	20008	53	5264	4277	33	218	145	0	-49	36	0	-285	287	0	5.37405
35998	33720	60	21510	19757	55	9665	8857	38	74	82	0	-43	73	0	-542	44	0	5.37405
20125	20223	40	16075	14944	46	6181	5670	33	-50	56	0	84	83	0	-237	214	0	5.37504
79676	71584	77	62237	55180	75	23602	20894	61	93	72	0	29	107	0	-199	335	0	5.37701
42455	39453	72	23928	21777	55	9805	9294	37	-50	71	0	24	50	0	-820	47	0	5.37701
198108	143338	109	111548	81096	91	48910	35526	88	241	482	0	148	421	0	527	588	0	5.37998
93069	81232	87	109547	99003	79	33878	30146	75	-15	159	0	70	180	0	-292	223	0	5.38393
111069	96412	85	55796	49512	79	20714	17475	53	111	109	0	25	199	0	-1992	187	0	5.38393
124516	100214	88	86978	70288	83	34213	28090	80	90	339	0	179	260	0	-114	387	0	5.38986
106935	92524	79	56796	48435	78	30941	26729	76	-33	140	0	80	136	0	-3229	0	0	5.38986
37333	33294	69	14741	13600	44	10912	9815	41	-44	36	0	59	72	0	270	682	0	5.39085
119243	96402	83	107730	88244	84	44123	35370	81	144	319	0	39	344	0	-721	463	0	5.39184
86481	73816	83	50292	43129	76	22584	18988	57	-51	183	0	43	148	0	-5858	0	0	5.39184
34992	30120	65	22064	20396	55	10352	9475	39	-105	92	0	65	95	0	-132	442	0	5.39382
108360	93537	83	58026	51209	78	35625	31036	77	-43	154	0	23	139	0	-36	583	0	5.39579
23429	22136	56	22809	21314	55	8972	8350	38	119	144	0	-73	68	0	51	341	0	5.39876
57788	53070	72	30138	27433	72	8793	8252	37	120	138	0	-36	21	0	96	344	0	5.39975
91319	81902	79	57230	51047	76	25954	22573	64	-3	205	0	12	53	0	385	549	0	5.40568
81545	71563	78	48064	42277	76	17006	14576	47	-193	131	0	75	92	0	276	578	0	5.41161
208826	143122	94	115849	81355	93	56635	38283	92	429	672	0	393	540	0	-2648	0	0	5.41161
29307	26837	66	18424	17225	47	8823	8206	37	-113	24	0	83	75	0	277	463	0	5.41358
66756	60136	82	36756	32979	72	21388	18930	52	-42	104	0	-12	67	0	305	367	0	5.41556
34175	32444	56	18565	17195	48	7652	7304	35	-14	109	0	-51	67	0	-2448	0	0	5.41655
192781	130744	125	139809	106724	115	58143	40881	112	851	737	0	602	503	0	-334	1731	3	5.41754
15032	15420	44	16202	15089	46	5686	5444	31	55	95	0	48	55	0	-253	251	0	5.42446
37622	35259	54	23806	21909	58	11405	10153	41	-105	75	0	-33	60	0	229	431	0	5.42643
124395	99618	83	98563	79767	84	34142	26817	81	159	244	0	95	194	0	-412	199	0	5.42742
128165	106074	84	76803	64323	83	33380	27319	81	165	372	0	11	240	0	-1137	0	0	5.42841
56559	50932	73	33783	30804	70	14402	13101	44	184	120	0	68	65	0	-377	51	0	5.43236
162841	131402	93	123572	98655	87	41633	32221	84	144	540	0	-39	453	0	-1132	41	0	5.43236
151539	121494	92	76047	60352	84	38609	30501	82	311	513	0	145	290	0	75	472	0	5.43533
97668	82160	85	77427	65254	79	31993	27152	76	44	123	0	145	209	0	-3948	0	0	5.43533
184683	142510	91	107582	83159	90	44111	33397	87	314	779	0	186	440	0	-15	427	0	5.44027
104557	82859	86	78965	63581	81	31793	25372	78	150	190	0	65	185	0	-149	567	0	5.4462
51068	46327	82	23862	21707	58	11881	10907	40	35	69	0	108	66	0	386	836	0	5.45213
37710	34480	60	29539	26338	69	12821	11399	43	13	128	0	-110	60	0	623	745	0	5.45411
132843	111033	98	64680	52318	82	29695	25061	75	120	530	0	69	300	0	-255	255	0	5.45707
167478	132005	89	87820	71204	88	42219	33088	86	426	596	0	268	442	0	-2558	0	0	5.45707
144854	119712	85	75236	63678	82	35903	30840	80	205	505	0	88	382	0	-595	0	0	5.46103
32932	30707	57	21339	19891	50	7130	6705	35	-38	79	0	12	58	0	-6	616	0	5.46696
16553	14836	55	13353	12660	42	4592	4276	30	121	99	0	-5	36	0	260	492	0	5.47289
23608	23086	43	19608	18543	48	9842	8728	40	-36	32	0	-86	12	0	452	755	0	5.48277
126107	100133	85	78954	63555	84	30501	24610	76	332	352	0	151	196	0	-562	378	0	5.48376
114750	98493	80	68166	58592	79	31062	27279	77	152	205	0	184	269	0	697	890	0	5.48574
137636	105928	87	107189	87139	86	38596	29542	83	202	482	0	18	286	0	181	504	0	5.49266
90124	77541	80	63629	54519	79	28094	24194	72	-50	194	0	-42	110	0	-502	254	0	5.49365
200858	98863	186	104954	47943	196	58763	27356	170	224	287	0	226	188	0	5934	10044	49	5.49661
164892	139542	82	130219	110683	84	67147	56771	82	415	761	0	174	482	0	472	719	0	5.49859
95310	79865	89	60455	51578	78	26124	21842	66	84	182	0	44	231	0	-187	191	0	5.50452
118788	101630	83	68319	57542	80	22070	18525	56	-192	213	0	61	295	0	-2145	1	0	5.50452
99803	78043	83	103674	84563	82	26101	21143	70	195	312	0	228	234	0	-262	420	0	5.5065
111672	93257	81	83133	68362	82	30233	24265	78	217	391	0	18	178	0	133	477	0	5.51045
38232	34256	71	22845	20911	56	9411	8477	39	92	127	0	67	80	0	44	313	0	5.51341
29145	29809	46	23721	21867	56	9606	8815	39	-44	137	0	14	84	0	-68	317	0	5.51539
106431	88356	84	65037	55272	80	23588	19979	56	120	308	0	203	211	0	-400	124	0	5.52231
55471	51792	69	37957	34726	72	15477	13927	44	100	149	0	-3	86	0	107	715	0	5.5233
158967	125380	88	87930	68663	86	36116	28356	82	318	429	0	81	280	0	115	532	0	5.52528
150347	118030	90	91786	72088	86	28575	22537	81	204	501	0	154	310	0	-92	692	0	5.53121
115812	100832	81	62556	55121	78	24149	21663	60	160	242	0	47	241	0	-356	265	0	5.53219
21628	19129	57	15217	14231	44	7311	6459	36	232	196	0	-17	55	0	-146	256	0	5.53417
113066	96030	80	74649	61241	80	28429	23396	70	89	412	0	227	290	0	-612	159	0	5.53417
105917	89933	80	50919	43405	78	24114	19731	64	140	167	0	-23	134	0	696	739	0	5.54208
72344	65698	73	43643	38789	75	20350	17803	50	1	113	0	-12	84	0	537	315	0	5.549
85261	70510	94	54813	45280	83	27644	22226	79	116	206	0	74	124	0	115576	115986	94	5.549
169385	120072	92	116707	81854	93	45394	30939	90	374	618	0	347	452	0	-2958	4	0	5.549
78209	70317	75	45094	40959	74	12916	11425	42	-168	67	0	150	114	0	203	482	0	5.55888
43962	39254	65	26051	23817	61	10212	8996	39	-56	121	0	-29	113	0	-1642	0	0	5.5658
79928	72649	75	46588	42149	75	18144	15374	51	37	153	0	20	85	0	488	740	0	5.57173
136403	109006	86	72140	57089	85	33381	26996	80	50	430	0	159	287	0	-178	210	0	5.5747
100419	88982	78	45260	40962	76	22675	20144	54	136	155	0	69	149	0	-120	621	0	5.58557
49183	45525	69	29402	27058	67	16286	14865	47	43	181	0	79	85	0	-1175	0	0	5.58656
99271	88337	89	58006	52151	77	21806	19167	53	205	184	0	26	132	0	453	506	0	5.59644
58197	54567	71	30692	28109	71	16457	15027	47	199	175	0	56	72	0	-649	259	0	5.59743
91141	79952	81	47365	41996	75	21041	17871	52	96	167	0	68	117	0	-1712	0	0	5.59743
23207	22313	44	19104	18026	47	8569	7865	37	150	162	0	-78	8	0	-4121	0	0	5.59743
28184	25856	67	15295	14195	44	7375	6721	36	23	129	0	45	69	0	106	489	0	5.6004
115884	100376	82	61634	53935	80	36972	32894	78	151	239	0	100	301	0	-487	232	0	5.61127
50775	45041	73	30563	28199	70	13683	11931	43	148	210	0	21	64	0	-3900	0	0	5.61127
154550	122612	90	89243	72608	85	20136	16112	56	201	508	0	169	312	0	-2184	0	0	5.61127
106461	84381	83	85223	64533	85	32321	25374	82	126	477	0	145	384	0	516	882	0	5.61522
31929	27862	72	20845	19213	51	9391	8566	38	96	112	0	-17	45	0	-153	271	0	5.61819
33891	30697	73	18404	17057	49	6296	5908	33	-2	113	0	65	72	0	263	574	0	5.61819
33375	31297	53	21784	20065	56	8353	7746	37	71	167	0	-93	33	0	-106	328	0	5.62115
55527	48990	73	34021	31092	72	15595	13620	45	132	152	0	27	80	0	34	379	0	5.62214
87793	73858	93	57284	47742	85	22575	18111	77	234	277	0	153	288	0	110938	103916	68	5.62214
16386	15226	50	15426	14388	45	5234	4610	33	70	90	0	48	43	0	-6	296	0	5.62511
90348	81683	77	53064	46192	76	22961	19903	55	-90	214	0	150	241	0	236	324	0	5.62511
166334	135953	86	70144	57833	85	51036	41541	84	49	601	0	288	512	0	-3823	0	0	5.62609
147565	120557	84	104352	88314	84	67655	58023	83	359	1031	1	275	519	0	-134	246	0	5.62708
34610	31270	58	22476	21030	54	11182	10186	41	-199	39	0	21	62	0	161	464	0	5.63203
150329	127525	85	93204	80630	82	46817	39702	78	-19	335	0	46	308	0	190	473	0	5.63301
21619	20002	48	13433	12553	42	4211	3956	29	234	187	0	41	63	0	130	353	0	5.63598
84575	77260	74	59461	52707	76	37038	31797	75	-97	136	0	67	235	0	589	845	0	5.63697
87769	78464	78	48163	42495	76	24837	21591	60	95	69	0	-80	125	0	56	251	0	5.63894
118233	100683	93	62635	55272	79	31334	27245	77	77	305	0	59	190	0	-1312	31	0	5.63894
31816	28076	71	24674	23001	64	7895	6874	36	-172	31	0	-57	34	0	-574	141	0	5.6429
59357	54211	71	39095	34761	73	18825	16128	52	3	170	0	38	80	0	-245	661	0	5.6429
29973	26116	69	14830	13775	44	9679	9088	37	79	135	0	-47	56	0	-773	0	0	5.64685
26917	25556	50	19921	18508	50	4527	4055	31	123	124	0	-79	31	0	113	334	0	5.64784
119624	103392	83	63559	56066	80	30356	27285	75	-25	301	0	236	357	0	949	621	0	5.6508
25280	24923	57	21943	20303	53	9556	8546	40	-32	34	0	-71	67	0	-1063	0	0	5.65179
106160	92197	79	57523	49819	79	38006	32974	77	64	327	0	52	268	0	207	248	0	5.65377
24839	22216	63	21229	19559	50	8382	7395	37	-140	0	0	79	106	0	-488	138	0	5.65575
196741	141168	91	132991	98092	92	56441	39813	89	305	864	0	380	637	0	2035	1223	2	5.65575
20455	19712	54	16179	14922	46	6611	6001	35	69	110	0	1	40	0	-91	445	0	5.66168
124345	106972	82	71642	62329	80	34468	29267	78	-105	311	0	35	318	0	-177	191	0	5.66662
34217	33070	56	18783	17350	49	8116	7887	35	136	154	0	38	82	0	122	329	0	5.66959
157444	127791	89	110759	92449	84	46252	37366	82	12	601	0	193	412	0	278	438	0	5.67156
102341	84072	80	80443	68195	81	31827	27099	78	179	217	0	112	357	0	-295	166	0	5.6765
23957	20879	59	17416	16227	46	4631	4112	31	31	82	0	-39	53	0	99	351	0	5.68342
25212	23676	63	12411	11530	42	7473	6830	37	-57	75	0	43	90	0	-4	293	0	5.68836
35026	33505	64	20346	19071	51	11396	10244	41	66	107	0	11	59	0	-300	300	0	5.69331
108644	95303	79	74093	65556	80	27763	24580	76	50	396	0	47	272	0	-64	169	0	5.69528
135305	107834	87	59658	47667	85	44300	35416	84	386	475	0	183	279	0	314	496	0	5.69924
17459	17177	45	14285	13246	45	5291	5257	31	43	95	0	-6	39	0	-357	197	0	5.70023
34597	30876	78	24269	22659	64	9181	8363	39	-110	79	0	17	60	0	-212	291	0	5.7022
138254	115157	86	80175	67609	83	30424	25578	75	-35	350	0	210	432	0	-1180	99	0	5.7022
41156	38211	67	25955	24078	62	6347	5637	35	-10	163	0	56	71	0	401	384	0	5.70418
60213	54047	88	32615	30137	71	15626	14154	44	55	93	0	-12	102	0	-1263	0	0	5.70517
79686	69226	82	38826	31960	77	22501	18583	59	113	132	0	-25	174	0	68231	85508	91	5.70517
149755	117785	90	114570	91471	86	33573	26234	82	196	457	0	148	472	0	-214	556	0	5.70616
55036	49912	75	34830	32111	71	11536	10774	40	25	142	0	-119	122	0	191	365	0	5.70715
63477	55363	73	50491	44030	74	19634	16771	52	-6	226	0	60	129	0	275	631	0	5.71406
21484	22690	38	19234	17986	50	7006	6392	36	-96	21	0	63	66	0	201	476	0	5.72296
31975	27262	65	19112	17909	48	8924	8109	38	8	187	0	-45	27	0	37	703	0	5.72395
241154	140915	105	186843	108357	103	76469	45463	100	811	864	0	805	803	0	1723	1748	10	5.72889
162708	130212	88	103906	83610	88	48866	38536	85	373	767	0	143	391	0	-2248	0	0	5.72988
18411	17999	55	14280	13774	41	7449	6905	36	36	87	0	-2	85	0	-5230	0	0	5.72988
39814	38214	59	27032	24962	68	6189	5592	33	-160	38	0	52	167	0	-675	52	0	5.73087
32188	30089	66	24295	22571	59	8941	8078	37	-9	143	0	-58	22	0	258	542	0	5.73482
63225	59564	70	48332	44815	72	19525	17471	50	166	152	0	97	100	0	-317	348	0	5.73581
78359	68348	76	47413	42470	74	25331	21784	67	152	317	0	-25	97	0	-1208	0	0	5.73581
26709	24061	67	18863	17537	49	9506	8567	40	124	140	0	-12	50	0	-442	289	0	5.74569
64178	56354	78	29028	25764	72	20399	17935	53	47	206	0	-18	103	0	416	512	0	5.75162
93079	83107	78	44166	41049	76	23314	21039	56	176	203	0	-20	218	0	-1579	0	0	5.75162
63169	58427	64	49086	44997	74	28140	26010	68	-43	248	0	107	207	0	-1595	69	0	5.75162
44166	40995	64	29707	27001	69	14413	13281	45	16	102	0	-12	63	0	-135	519	0	5.7536
42338	39790	68	26253	24382	65	12389	11276	42	149	154	0	16	49	0	26	363	0	5.75854
51253	45682	72	30113	27473	71	14350	13291	43	-98	50	0	130	108	0	1010	527	0	5.76744
49469	43909	74	26952	24746	64	12142	11028	42	-43	120	0	14	162	0	-610	123	0	5.76843
15094	13704	42	8035	7645	35	6458	5831	35	-1	106	0	29	62	0	-1413	0	0	5.76843
121288	103365	85	59479	51706	79	26415	22666	67	18	361	0	10	129	0	-581	231	0	5.76942
94280	81829	79	60303	53370	77	22045	18673	57	25	246	0	-11	185	0	-3777	0	0	5.76942
33965	31363	59	18875	18000	46	5801	5392	33	77	95	0	18	69	0	380	551	0	5.77535
226138	151266	100	139355	95392	98	78052	54041	96	673	796	0	580	837	0	-230	407	0	5.78128
40177	39414	58	25341	23667	54	13825	13025	44	51	101	0	-21	93	0	-7913	0	0	5.78128
38311	36592	53	26665	24292	65	11618	10440	42	98	169	0	9	52	0	-637	175	0	5.78227
153621	113769	89	94038	70395	90	46152	32361	88	365	474	0	277	457	0	-1666	59	0	5.78227
34922	32377	66	26677	24850	63	9345	8506	38	-5	135	0	-20	43	0	-3030	0	0	5.78325
84622	75677	79	51883	47306	75	29837	26929	71	-59	308	0	-20	170	0	-258	291	0	5.78622
51845	48332	69	24417	22663	58	13165	12127	43	36	83	0	104	72	0	30	504	0	5.79314
60264	56288	71	32440	29561	70	18726	16428	49	13	131	0	91	75	0	-1873	0	0	5.79314
32331	29411	67	18631	17398	48	8699	8337	35	-117	49	0	46	45	0	130	842	0	5.7961
81259	74228	83	53016	48255	75	34000	29710	76	45	390	0	69	303	0	-402	170	0	5.79709
157296	133633	85	112427	98262	84	41429	35558	82	323	532	0	271	547	0	50	425	0	5.80302
109555	91502	84	66759	54622	82	25768	21018	66	197	560	0	35	229	0	-5829	0	0	5.80302
24587	22680	56	10483	9826	38	7443	6823	36	-167	0	0	-6	54	0	-81	467	0	5.80698
131880	116233	85	89206	79688	80	38095	33574	77	94	417	0	153	465	0	-429	280	0	5.80796
31314	30448	47	21158	19650	50	9523	8914	37	3	80	0	79	62	0	261	537	0	5.81093
21324	19816	62	16529	15362	45	3587	3559	26	-164	0	0	110	98	0	-209	321	0	5.81291
116201	96673	85	88951	75980	81	28322	22860	74	265	494	0	35	265	0	-166	454	0	5.81389
56329	52699	72	27267	25397	71	15148	13508	47	-34	64	0	-71	73	0	-324	154	0	5.81587
116985	102467	82	58976	52415	79	29891	25988	78	-47	378	0	-22	288	0	-88	511	0	5.81785
104151	89252	80	58556	50250	80	19341	16096	53	99	331	0	-52	196	0	48	443	0	5.82081
40942	36794	74	24621	22691	60	6456	5814	35	118	153	0	13	60	0	119	320	0	5.8218
63674	58122	72	44090	39362	74	22604	19555	55	-27	121	0	49	73	0	1190	685	0	5.82773
27470	26488	53	19423	18380	48	5375	4638	33	-1	65	0	5	72	0	-364	173	0	5.8307
60208	53480	82	32453	29998	71	13003	12067	41	-79	64	0	35	71	0	95	600	0	5.83169
45181	43611	68	26331	24727	64	12764	11615	43	-35	108	0	41	61	0	160	337	0	5.83267
115158	100593	84	66763	59349	79	31030	27241	76	170	374	0	4	134	0	19	861	0	5.83366
79392	72613	76	44590	40543	74	19229	17207	50	142	258	0	87	109	0	209	414	0	5.83762
51446	47486	70	32326	29803	70	13757	12667	44	176	137	0	123	147	0	-290	265	0	5.84355
65697	59992	72	42147	38510	72	12567	11552	41	41	98	0	47	125	0	140	673	0	5.85145
159407	128124	102	100824	80311	86	33251	26141	82	441	868	0	276	547	0	637	587	0	5.8564
38810	36551	69	22639	20975	55	12275	11357	40	-53	101	0	-43	94	0	-458	158	0	5.86134
54210	48251	71	35536	32902	70	17763	16045	48	28	110	0	11	81	0	390	525	0	5.8643
128860	110398	84	68371	59787	80	26824	23016	60	153	472	0	105	360	0	240	535	0	5.8732
95275	81422	83	76668	65379	79	24514	20515	62	142	210	0	85	278	0	-348	427	0	5.87814
110032	94157	81	91786	82033	82	1073	900	0	339	948	0	49	472	0	-79	338	0	5.88012
107429	93730	80	65422	57319	78	32070	27554	77	166	452	0	50	164	0	123	327	0	5.88111
25674	25691	44	13216	12452	42	4326	3982	29	2	95	0	-9	43	0	225	310	0	5.88407
117971	102834	80	62398	54031	78	25333	21786	59	240	482	0	258	469	0	-691	181	0	5.88506
29071	26465	61	21908	20221	52	9835	8761	39	122	151	0	-69	72	0	74	182	0	5.89297
85859	76202	84	43483	39757	74	17125	15512	48	13	180	0	91	181	0	-1074	0	0	5.89297
36893	34702	60	20748	19607	49	10087	9232	38	2	91	0	-39	67	0	-645	0	0	5.89396
55376	50221	72	34408	32175	71	10476	9417	39	-39	120	0	-61	40	0	376	365	0	5.89791
58953	53303	77	34315	31886	71	17885	15814	48	157	166	0	18	80	0	-521	80	0	5.90088
101142	87651	82	49951	43387	79	27098	23858	63	73	425	0	3	267	0	-394	221	0	5.90285
159693	128287	87	101873	80179	85	32563	25811	81	416	786	0	272	501	0	-753	88	0	5.90384
23288	21138	62	15233	14540	43	6443	5863	35	-45	48	0	-6	91	0	-287	151	0	5.90681
186699	145060	97	96576	75790	88	45014	35194	85	371	722	0	284	517	0	-776	189	0	5.90681
132071	107513	87	74187	61637	82	39415	31535	80	19	411	0	178	383	0	-5455	0	0	5.90779
26605	25486	47	16330	15610	43	8138	7618	37	-152	8	0	92	118	0	-3691	0	0	5.90779
18588	17299	59	14282	13571	43	5213	4951	32	157	114	0	-66	47	0	-533	89	0	5.90878
53067	48476	75	31935	29744	70	15218	13548	46	-10	126	0	12	68	0	326	1040	3	5.9157
90263	77366	80	39099	33214	77	22077	18892	54	170	308	0	125	176	0	115	454	0	5.91867
157308	128106	84	128251	103782	85	45622	35234	82	633	1089	3	223	510	0	183	674	0	5.92262
33330	33542	51	14169	13432	43	11442	10771	39	150	230	0	32	91	0	-484	0	0	5.92559
219882	160020	94	149609	112196	92	65549	48298	90	608	986	0	435	558	0	-81	416	0	5.92855
191029	150085	90	103274	82187	87	54090	42550	86	419	952	0	549	686	0	-3103	0	0	5.92855
80600	71582	85	49622	44139	76	21330	18542	56	122	160	0	220	291	0	238	332	0	5.93349
20207	19849	44	17774	16399	46	7079	6553	35	-39	101	0	45	69	0	-1126	0	0	5.93448
53167	48770	71	19136	17718	50	15642	14606	43	78	98	0	40	111	0	658	612	0	5.93547
83653	73923	76	62311	56050	77	22861	19563	61	124	391	0	3	222	0	-781	114	0	5.93646
180510	85973	113	119149	56502	110	56505	30885	106	438	414	0	468	471	0	2527	8324	13	5.94733
134014	113476	84	78039	66006	82	29513	24253	70	259	681	0	243	441	0	-4308	0	0	5.94832
65255	58124	87	37311	32806	71	21863	18841	54	106	135	0	72	247	0	402	411	0	5.95623
54328	49729	71	30750	28057	70	16657	15087	49	165	187	0	-59	65	0	467	557	0	5.9582
73736	68391	74	35559	32602	72	21951	19709	54	-21	175	0	103	232	0	-139	417	0	5.96413
33255	30172	60	24609	22981	57	9149	8223	38	-47	165	0	93	128	0	-721	0	0	5.96512
43080	39811	69	23223	21614	55	9512	8179	40	93	110	0	43	74	0	-31	562	0	5.9671
79786	69641	76	73637	66921	77	30804	26864	75	225	166	0	148	245	0	-1165	0	0	5.9671
27143	26385	60	23250	22403	52	9025	8667	37	-82	70	0	-36	52	0	-4270	0	0	5.9671
101537	87486	87	65592	57095	79	30652	27353	75	374	438	0	6	339	0	-586	12	0	5.96809
44486	39949	78	24206	22469	55	10139	9612	39	214	181	0	36	72	0	-181	166	0	5.97105
167071	128631	90	97779	73909	88	55743	42096	85	314	763	0	335	600	0	-143	510	0	5.97303
129824	106042	82	80842	65285	82	29355	24105	80	307	552	0	223	502	0	-328	392	0	5.97501
83830	74402	83	40288	36199	75	20855	19018	56	10	224	0	111	217	0	-234	448	0	5.97698
86583	72834	83	50772	43564	77	22759	19360	57	84	208	0	77	333	0	474	474	0	5.97896
87184	77730	79	40920	37615	74	14763	12963	44	-3	290	0	69	134	0	-468	422	0	5.98094
31834	32952	50	18836	17788	48	11090	10603	37	121	141	0	53	91	0	307	504	0	5.98291
73145	67030	75	38913	34617	73	19420	16894	53	173	111	0	107	212	0	-330	340	0	5.9928
34226	31855	63	23779	22122	59	8925	8239	37	-10	156	0	93	69	0	-336	239	0	5.99972
65386	58321	82	37342	34466	73	14761	13451	44	149	146	0	30	105	0	191	201	0	6.00169
45138	41746	66	30230	27496	71	11821	10426	44	-12	126	0	-13	124	0	-411	101	0	6.00367
22137	21128	54	20427	19499	52	7873	7001	36	40	160	0	-51	50	0	109	431	0	6.00565
144875	120537	100	70281	59372	83	33005	27720	80	331	405	0	208	443	0	-205	389	0	6.00664
159335	128162	85	87734	71282	85	42827	34842	83	393	660	0	184	463	0	-760	264	0	6.00763
110342	96136	80	72293	64596	79	26114	22866	60	369	646	0	185	415	0	23	619	0	6.0096
112250	94678	83	69170	59323	80	28628	24969	69	174	403	0	147	289	0	-52	269	0	6.01454
83127	76035	77	52796	48315	75	15451	14163	44	45	112	0	151	283	0	39	671	0	6.0185
46921	41808	73	31842	28854	71	14088	12855	43	135	246	0	24	122	0	-134	311	0	6.01949
20955	20728	46	16002	14939	46	7103	6775	36	-80	67	0	7	76	0	245	612	0	6.02047
70889	66353	72	38576	35526	73	21464	19756	51	25	141	0	7	116	0	508	586	0	6.02739
60331	54525	73	22202	20511	52	15719	14543	45	-25	205	0	-15	122	0	-352	68	0	6.03234
36210	33061	61	25994	24010	60	10533	9225	41	95	109	0	-1	96	0	-1444	0	0	6.03234
27699	24414	62	13509	12890	41	8056	7816	36	35	168	0	20	97	0	-630	0	0	6.03431
168871	137182	90	86432	71116	85	48572	40363	82	579	741	0	368	780	0	-336	159	0	6.0353
99806	86036	77	69442	59194	79	15369	12879	48	132	448	0	108	300	0	473	624	0	6.04024
37782	34795	69	15399	14484	44	11076	9937	42	-18	36	0	95	70	0	47	318	0	6.04321
86778	78345	85	42250	38478	75	23335	20312	57	-155	53	0	174	145	0	-302	173	0	6.04519
59433	54362	71	33154	30125	71	16758	15294	46	210	260	0	160	88	0	-1044	0	0	6.04519
20992	19337	59	15853	14897	45	5824	5468	33	72	138	0	68	65	0	-3361	0	0	6.04519
119865	103293	80	63686	56039	80	36308	31228	79	344	740	0	202	422	0	671	655	0	6.04716
51243	47872	71	28128	25934	61	14534	13687	44	162	191	0	61	73	0	-5891	0	0	6.04716
30127	28096	56	17406	16501	47	5974	5516	32	72	173	0	56	68	0	-286	403	0	6.05112
19902	20014	45	16361	15660	44	4924	4821	30	119	120	0	-47	54	0	39	381	0	6.05112
34395	31304	71	30894	28913	67	14571	13769	44	-11	60	0	-47	115	0	-213	190	0	6.0521
112983	88974	84	71462	55777	82	27195	21377	68	327	410	0	-3	297	0	-352	260	0	6.05408
121231	107889	82	74256	60988	82	28944	25249	71	329	644	0	202	409	0	-4354	0	0	6.05507
150115	131159	92	96289	86117	81	59555	52574	80	269	919	0	349	699	0	469	339	0	6.06199
134213	110492	89	148462	129555	85	40685	34438	81	231	676	0	204	486	0	-458	245	0	6.06397
41506	38619	54	26635	24479	62	9545	9087	38	95	139	0	106	104	0	36	397	0	6.07088
252493	186807	97	189763	139493	97	70733	52184	93	1058	1262	16	907	1031	5	-718	628	0	6.07187
44603	38692	76	24977	23420	55	12386	11184	41	197	251	0	93	91	0	-1442	102	0	6.07286
94928	78785	79	63133	53230	80	30751	24862	77	173	414	0	144	207	0	57	545	0	6.07681
31623	27363	73	16186	15226	45	6026	5530	33	189	198	0	64	109	0	-126	244	0	6.0778
179538	146822	88	87061	72310	87	49780	40115	84	434	748	0	444	616	0	268	490	0	6.08077
42261	39964	71	22103	20777	52	6397	5769	34	177	173	0	-18	108	0	372	434	0	6.08571
89361	77343	77	60295	51821	78	30149	25999	76	287	653	0	139	418	0	53	310	0	6.09065
97999	89817	76	48610	44928	75	35066	31825	75	383	373	0	82	280	0	-2304	0	0	6.09065
24578	22186	61	16263	15304	46	9396	8757	38	110	91	0	-43	51	0	133	624	0	6.09658
114425	96682	82	77189	66121	82	24668	20835	55	316	506	0	183	321	0	-1193	37	0	6.09658
71409	63131	87	34647	32080	73	18124	15947	47	113	319	0	32	227	0	579	670	0	6.09955
120307	96490	98	95488	77856	83	34737	27700	80	162	653	0	304	547	0	606	746	0	6.10844
50223	46819	64	29112	26614	70	11960	11312	41	-10	85	0	-61	62	0	-384	501	0	6.11042
126844	106303	81	66532	56855	80	35300	29983	79	-1	359	0	128	404	0	104	454	0	6.1124
67725	60825	75	37846	33653	72	19846	17525	51	46	294	0	25	159	0	-279	115	0	6.11833
76831	67708	79	39372	35887	74	14387	12539	44	202	274	0	101	138	0	-38	285	0	6.12228
15581	14256	51	11486	10836	40	6558	6520	33	-22	104	0	106	123	0	297	424	0	6.12525
168002	134623	88	93952	75504	85	33468	27106	81	183	556	0	365	524	0	1028	1539	9	6.12821
88984	79986	76	45526	39811	76	26009	22410	62	-40	215	0	118	232	0	-313	178	0	6.1292
42781	39834	61	23426	21809	53	10908	9630	41	46	209	0	35	70	0	-2765	0	0	6.1292
181953	146219	102	101627	82153	88	42064	33584	84	491	688	0	333	615	0	-728	205	0	6.13019
66623	62740	72	43714	39196	73	21521	19126	54	49	260	0	90	255	0	-8885	0	0	6.13118
99667	87141	79	54519	45938	78	18366	15578	49	108	282	0	-10	258	0	-74	328	0	6.13217
151335	124858	91	79323	64451	84	39518	32911	82	282	613	0	335	494	0	-310	209	0	6.13909
47552	45416	68	24386	22837	59	14622	13774	42	208	308	0	44	96	0	-234	122	0	6.14106
41110	39375	58	15750	15052	44	9842	9744	36	15	260	0	-9	51	0	374	428	0	6.14205
134454	113498	84	78949	68465	81	40326	34339	80	161	704	0	192	530	0	701	564	0	6.14502
139129	114361	83	95704	79537	83	43502	35263	79	402	647	0	182	416	0	-309	235	0	6.14798
70344	63411	73	37290	33550	74	12685	10881	45	52	172	0	12	136	0	8566	3786	77	6.14798
107004	95043	78	70918	63115	79	37013	32803	77	129	444	0	56	509	0	264	384	0	6.16083
96299	81515	94	76604	63227	80	32567	26720	78	102	493	0	88	312	0	-428	230	0	6.16281
64926	61900	69	26075	24283	58	12134	11118	43	-12	202	0	-2	189	0	-51	364	0	6.16478
57494	52633	74	51499	47747	72	19514	18066	47	-98	32	0	41	130	0	-2182	0	0	6.16478
25512	24937	50	19146	18213	50	9519	8827	38	-133	107	0	-25	78	0	-351	172	0	6.17665
137322	117429	84	67262	59598	82	36491	31711	80	215	496	0	301	430	0	-498	274	0	6.17763
56944	51094	76	28886	27003	71	12852	11753	44	50	235	0	66	194	0	62	363	0	6.1806
15170	13621	61	11142	10652	39	3659	3655	27	-75	44	0	5	41	0	120	415	0	6.18258
20994	18793	52	8628	8085	37	7100	6575	36	-142	21	0	12	50	0	224	387	0	6.18554
61584	59394	67	33201	30635	72	13382	12374	42	124	168	0	-5	204	0	300	544	0	6.19048
32312	29060	75	9954	9556	38	9714	8660	39	104	91	0	12	58	0	-504	54	0	6.19246
124830	105983	83	65984	56966	81	30599	25649	79	52	438	0	165	413	0	-153	255	0	6.19839
44023	39001	81	23944	22447	54	12409	11588	41	7	69	0	109	165	0	142	413	0	6.19938
133871	109163	85	78245	63736	84	31786	25046	81	454	701	0	289	405	0	-385	137	0	6.20136
145074	124508	82	79139	69748	82	27434	23921	68	471	731	0	257	452	0	184	330	0	6.20827
70997	64687	74	37334	34151	73	18623	17164	49	157	225	0	145	176	0	-156	194	0	6.21025
51624	48720	69	26688	25100	67	11761	10897	42	139	147	0	-15	50	0	670	712	0	6.21421
115240	99545	79	69449	61064	81	28861	24934	71	254	524	0	221	498	0	-362	517	0	6.21519
150511	129372	90	101925	89608	82	46805	41156	79	375	598	0	321	606	0	-655	56	0	6.21816
24933	23550	46	17988	16936	47	9212	8609	38	-112	115	0	116	85	0	368	427	0	6.2231
54334	48515	76	27388	23748	66	16983	14901	49	-67	115	0	103	159	0	66	521	0	6.23101
37129	35619	60	26606	24634	61	14080	13219	42	-78	113	0	11	62	0	508	738	0	6.23299
74305	67170	75	29126	27061	66	19471	17816	49	-39	69	0	130	128	0	-188	379	0	6.23397
118146	99008	81	60140	48491	81	29461	24130	66	280	469	0	261	339	0	-80	327	0	6.23595
103870	93260	78	56457	50776	77	22853	20737	51	328	251	0	86	333	0	-5265	0	0	6.23595
27577	26344	44	16764	15790	45	10081	9382	38	17	69	0	76	102	0	-247	62	0	6.24386
95503	82892	83	80049	73472	78	48371	43101	76	137	616	0	197	412	0	244	427	0	6.24682
30943	27596	69	17340	16218	47	8528	7531	38	81	117	0	-38	39	0	-182	312	0	6.2488
75720	70111	75	30445	28108	73	12504	11602	41	182	148	0	84	102	0	242	473	0	6.24979
27766	26126	49	20126	18941	50	8788	7798	39	-36	86	0	-10	94	0	-762	228	0	6.25078
115678	97589	84	75526	63438	80	25911	20794	60	274	501	0	248	413	0	-657	188	0	6.26461
19304	17779	54	15306	14369	45	7306	6711	37	-24	121	0	-27	24	0	-96	148	0	6.27153
45922	41615	75	16729	15698	46	8856	8503	36	43	74	0	30	83	0	-360	244	0	6.27549
135987	106876	101	106122	82603	87	44409	34464	83	272	549	0	495	611	0	246	557	0	6.27944
40415	36884	61	22606	21030	51	9882	9211	38	-13	68	0	-16	40	0	-2580	0	0	6.27944
123872	104589	82	101667	85253	83	32962	27198	79	402	488	0	276	411	0	-2503	0	0	6.28043
123266	106321	80	64251	56191	81	28072	24563	65	214	400	0	140	363	0	-81	539	0	6.28142
98601	86906	80	50828	44459	78	27872	22968	75	318	441	0	149	426	0	-634	344	0	6.28241
30338	28625	56	23523	21695	57	10183	9382	39	27	183	0	-39	64	0	-1810	0	0	6.28339
24195	24557	42	7711	7317	35	8188	7690	34	47	146	0	51	84	0	-952	365	0	6.28339
101320	89973	77	100433	90257	79	25803	23161	60	275	330	0	139	265	0	-1121	217	0	6.28438
27774	25375	57	18498	17439	48	7842	7400	35	-55	52	0	55	99	0	-2838	0	0	6.28438
33230	29623	67	22179	20692	54	8877	8044	38	-130	99	0	-54	93	0	-432	294	0	6.28636
190604	134952	94	106514	76982	94	50826	36386	91	781	834	0	536	704	0	-126	1010	1	6.29723
36671	34938	58	20932	19768	49	8947	8096	37	23	100	0	56	62	0	-274	229	0	6.30415
58328	54676	73	48907	45483	72	8177	7712	36	80	127	0	100	162	0	-137	465	0	6.31206
147305	127580	84	114687	102420	82	34441	30452	79	526	992	0	349	545	0	-3140	0	0	6.31305
49485	45570	69	27770	25596	69	12496	11735	42	128	131	0	-13	136	0	979	717	0	6.32095
48891	44159	73	29439	27158	67	12108	11124	40	93	145	0	-7	107	0	209	510	0	6.32293
43044	40919	61	24413	22970	55	6792	6574	33	-117	238	0	-13	58	0	-438	217	0	6.32392
161106	117613	106	92285	71343	90	42201	32026	88	650	952	0	369	624	0	-273	315	0	6.32689
131432	108711	83	90826	77584	82	40967	33894	80	598	770	0	351	615	0	-4269	0	0	6.32689
27848	23134	77	19529	15161	77	10073	7914	50	285	167	0	132	88	0	224290	241082	77	6.32689
23368	21166	52	20681	19291	51	7020	6463	36	98	150	0	41	134	0	-554	208	0	6.32787
63239	59461	72	23938	22057	58	20120	18576	50	33	194	0	88	216	0	227	523	0	6.32886
[truncated: 11,846 more rows]
