# Supplementary material for: Phenotypic heterogeneity follows a growth-viability tradeoff in response to amino acid identity
Source: Nat Commun. 2024 Aug 2;15:6515. doi: 10.1038/s41467-024-50602-8 (PMC11297284; doi:10.1038/s41467-024-50602-8)
Supplement: Supplementary file 6 — Source Data [file 41467_2024_50602_MOESM6_ESM.zip › source_data/fig6cde/2130_A7_yATP_NREPPRO.csv]

FSC-A	FSC-H	FSC-W	SSC-A	SSC-H	SSC-W	BL1-A	BL1-H	BL1-W	VL1-A	VL1-H	VL1-W	VL2-A	VL2-H	VL2-W	YL2-A	YL2-H	YL2-W	Time
123983	119282	80	44517	43066	75	992	1099	7	1344	1135	12	2553	2484	24	336181	311744	85	0.00107836
323493	221045	124	163893	113071	112	3709	2652	32	4086	2758	34	9123	6300	49	1.03214e+06	703845	122	0.00323508
66713	68297	71	18450	17902	47	593	627	0	846	811	0	1413	1325	13	174551	165280	86	0.00323508
27500	31258	38	10454	11584	34	216	202	0	475	279	0	623	793	0	79137	80015	71	0.00323508
115260	115233	73	84952	84253	74	1250	1049	6	1633	1453	15	4304	4233	30	492690	478804	83	0.00431344
191137	166698	90	76589	65428	86	1675	1598	17	2241	1744	21	4453	4107	31	512966	457668	97	0.00431344
62961	65455	70	13665	14194	38	399	349	0	475	561	0	1226	1206	10	148735	145861	77	0.00431344
49057	47683	77	24521	25003	55	150	354	0	458	456	0	988	1174	8	133912	129573	76	0.0053918
20411	20949	55	5028	5209	30	221	299	0	314	139	0	562	595	0	62682	60206	67	0.0053918
126126	122752	78	25581	25550	59	1593	1600	16	1526	1581	17	4256	4187	29	502853	486475	84	0.00647017
37337	36873	63	12482	12738	39	140	181	0	307	409	0	946	973	0	123012	123394	74	0.00647017
143659	129695	82	43409	37334	80	1769	1508	17	1895	1792	19	4646	4223	33	564324	513079	91	0.00647017
158019	138442	86	57838	50865	81	1209	1125	9	1533	1221	11	2991	2688	27	414995	357426	93	0.00754853
85183	84211	72	30776	30773	70	463	472	0	631	663	0	1737	1728	17	205826	202941	81	0.00970525
229933	182058	93	111377	90477	92	2852	2125	27	2497	2000	24	5672	4547	37	644571	513121	102	0.0129403
109750	105663	76	40442	37414	76	1304	1327	12	1468	1506	15	4110	3864	30	448334	412549	87	0.0140187
66493	67365	71	18523	19061	43	446	368	0	539	591	0	1384	1316	13	158642	155614	76	0.0140187
103533	106163	74	46242	45904	73	1172	1097	7	1406	1328	12	3678	3865	27	442639	422511	84	0.0140187
161810	142621	85	83539	73169	82	1112	1126	9	2033	1779	20	3954	3600	32	475491	420170	90	0.0140187
118158	104927	89	50353	44644	79	1105	1090	6	1355	1137	9	3449	2918	30	401436	341556	89	0.0161754
156784	150800	80	57759	54613	78	1631	1565	14	1694	1566	16	4514	4279	32	535117	503281	88	0.0161754
40073	41532	52	13861	14093	39	436	291	0	351	292	0	910	889	0	103622	99619	73	0.0172538
33522	32608	70	14608	14980	42	289	377	0	255	292	0	572	527	0	68406	66429	73	0.0183321
89639	89933	74	28823	28715	70	510	631	0	965	1026	3	2312	2187	22	287531	273107	82	0.0183321
134440	117370	82	59226	50602	80	1346	1154	12	1385	1098	9	3118	2675	28	361301	306754	89	0.0194105
107455	98899	77	41497	36451	78	894	933	0	1024	924	0	2265	1896	22	265351	240167	86	0.0194105
34469	33757	70	17913	18466	43	161	268	0	277	209	0	663	832	0	104703	104263	73	0.0215672
68742	66478	72	30205	28121	70	853	729	0	641	572	0	1439	1414	14	167865	160154	80	0.0226456
67574	67624	70	21804	21883	48	829	692	0	416	484	0	1270	1190	10	142557	142059	79	0.0226456
210670	167156	87	73387	57646	87	1905	1352	17	2399	1990	23	5951	4640	40	750888	597627	99	0.0237239
261018	187362	95	117846	86221	93	2169	1610	21	3180	2047	31	7357	5124	44	844170	598246	104	0.0237239
37014	39165	56	14930	15699	39	408	530	0	7	69	0	739	776	0	80687	79563	71	0.0237239
135958	131103	86	32909	33165	72	1946	1908	20	1785	1536	18	4821	4964	31	754464	721016	87	0.0237239
118956	115873	87	37715	37455	73	975	815	0	1059	1059	5	2670	2698	23	278143	266045	84	0.0248023
32115	32816	53	8599	9246	33	273	151	0	226	279	0	1001	991	0	119975	118082	71	0.0248023
60962	60992	71	14840	15234	40	292	371	0	439	494	0	1372	1376	13	144991	145272	76	0.0248023
17867	19417	44	10145	10261	37	173	105	0	270	269	0	565	671	0	67793	66660	72	0.0258807
56319	58886	59	17477	17564	44	588	577	0	339	415	0	1053	1115	7	130318	133273	71	0.0258807
133869	126406	83	56135	52062	78	1718	1442	16	1784	1577	16	3861	3574	30	486753	456857	86	0.026959
170278	146595	86	77642	66085	85	1412	1200	11	1769	1471	19	4173	3433	32	479304	415921	102	0.026959
285460	195396	121	129810	93763	121	2316	1507	23	3024	2034	30	7391	5138	47	771912	527317	121	0.026959
127619	124217	78	48605	47387	74	1604	1583	17	1601	1554	18	3644	3484	29	471797	449629	85	0.0280374
51323	51236	68	17508	17620	43	209	188	0	374	384	0	948	1078	6	131267	124045	75	0.0280374
61876	62681	72	26493	26796	64	641	706	0	530	555	0	1180	1352	11	123954	121793	79	0.0280374
122769	111431	82	61845	56768	78	830	1111	7	1313	1156	9	2983	2622	27	315905	289221	86	0.0291157
125017	123458	84	44505	43691	74	1379	1246	11	1509	1292	13	3550	3546	28	455093	434234	86	0.0301941
26081	27921	52	8092	8348	34	101	98	0	253	242	0	489	459	0	59465	61447	69	0.0301941
133882	124369	88	61745	55647	78	1235	1083	7	1675	1524	17	4085	3717	31	470664	418476	89	0.0312725
252149	193978	107	99416	78358	97	2502	1878	24	2598	2098	26	6219	4824	39	664045	522971	105	0.0323508
95102	90398	80	35767	33408	74	1221	933	0	930	769	0	2510	2308	24	248216	226471	83	0.0334292
160304	136706	95	65699	55691	81	1646	1362	15	1568	1470	15	4037	3500	33	440202	375138	91	0.0345076
144791	133304	80	70876	66394	79	1637	1465	14	1563	1359	13	4221	3806	31	491624	439034	91	0.0345076
158230	142062	82	71867	63444	82	1497	1348	11	1832	1500	18	4139	3801	30	440543	390603	90	0.0355859
94143	97146	72	33259	33497	71	608	656	0	1096	1055	6	2495	2371	23	285728	273530	85	0.0355859
188279	153837	86	74365	62725	84	1699	1255	14	1837	1577	19	4678	4088	33	523052	417793	94	0.038821
188321	156241	102	105178	88806	86	2003	1741	20	2360	1934	23	4926	4109	34	522713	426004	93	0.0409777
39555	40657	65	17388	17849	44	81	141	0	242	308	0	755	749	0	102706	99903	75	0.0409777
32175	35566	49	16943	17230	43	366	494	0	450	408	0	735	823	0	108877	106352	74	0.0420561
73658	74826	77	30436	30659	68	535	505	0	579	534	0	1359	1354	12	158245	154381	79	0.0431344
45936	46481	75	17087	17427	43	461	415	0	410	248	0	814	737	0	80540	76455	73	0.0431344
26767	26866	49	13126	13528	39	292	211	0	175	317	0	445	576	0	65937	62518	66	0.0431344
42935	42396	64	11868	12274	37	285	296	0	446	478	0	1046	965	0	93942	94534	72	0.0431344
33566	34685	64	11136	11382	38	589	513	0	141	151	0	670	668	0	97493	93128	73	0.0431344
103429	101507	79	38797	38632	72	929	952	0	1050	736	0	2548	2413	23	283170	262282	83	0.0442128
83925	77386	91	41934	39387	75	880	840	0	779	732	0	1876	1709	17	219950	197505	91	0.0442128
51817	54291	66	23514	23958	49	339	336	0	486	539	0	984	935	0	115764	117019	77	0.0442128
88130	90552	72	30649	30937	71	834	750	0	883	911	0	2346	2186	23	248866	242360	80	0.0442128
96373	89665	92	39090	36548	75	932	970	0	705	734	0	2085	1763	20	223207	202748	85	0.0452912
189048	157190	89	113912	97043	86	2257	1882	19	2069	1802	21	4868	4286	34	536966	443683	97	0.0452912
146132	127591	83	64906	58184	82	1273	1156	11	1143	1135	9	2980	2661	27	377921	314428	89	0.0463695
146681	123120	82	62862	53241	81	1552	1114	14	1353	882	0	3330	2706	31	381651	317120	90	0.0463695
137415	121223	88	56977	50124	79	1435	1164	10	1588	1424	15	3774	3459	31	496571	430032	90	0.0463695
278540	174405	198	162967	125010	178	2367	1894	17	2505	2001	21	6269	4186	44	735244	449221	211	0.0474479
150820	137366	85	45576	40711	80	1166	1178	8	1717	1630	17	3967	3666	30	468422	426987	92	0.0485262
39566	39819	66	15651	15754	42	276	287	0	365	331	0	791	728	0	89502	92284	75	0.0496046
41326	41644	70	13345	13567	39	340	332	0	327	293	0	809	691	0	107062	103790	76	0.050683
278875	204007	101	172161	122605	99	3632	2595	32	3598	2424	35	9007	6438	48	989117	712181	112	0.050683
69817	70154	79	17239	17069	44	325	254	0	290	460	0	1340	1445	13	156248	147899	87	0.050683
110105	108564	76	37561	37045	74	1063	1149	8	1358	1130	8	3397	3193	27	376279	364004	84	0.0517613
52944	51996	61	26551	26870	61	669	589	0	511	400	0	934	845	0	104000	101265	75	0.0517613
66797	64835	82	24456	24452	58	767	925	0	564	652	0	1558	1798	16	178664	168851	81	0.0528397
150974	129483	89	64209	56534	81	1220	1106	9	1595	1321	14	3699	3189	30	399302	342382	91	0.0528397
127226	122924	89	56494	55431	75	1115	1049	5	1177	1125	9	2999	2949	25	396642	373379	87	0.053918
47584	49220	67	17334	17565	44	531	468	0	358	456	0	819	916	0	101296	96067	74	0.053918
153768	134982	81	71412	62904	82	1491	1639	15	1631	1427	15	4241	3804	32	476776	428886	90	0.0549964
147058	131124	82	67248	59294	81	1255	1192	11	1705	1516	16	4143	3936	31	432706	386667	89	0.0560748
154291	133878	81	70671	60909	82	1053	1056	6	1603	1580	15	4517	3972	33	508830	445519	92	0.0582315
208623	178143	90	97988	84061	90	2494	2052	22	2786	2201	27	5976	5149	37	655243	551503	98	0.0593099
95463	92946	89	40915	40748	72	850	920	0	1166	1038	4	2783	2742	25	325636	311916	83	0.0603882
67163	67221	70	22750	22935	50	377	456	0	587	580	0	1144	1061	7	140494	135507	79	0.0603882
138555	135343	79	47296	46299	75	1132	1175	9	1662	1671	15	4133	3909	30	481915	455708	87	0.0614666
34549	26939	79	14367	12282	79	378	193	0	376	268	0	774	613	0	99413	77747	79	0.0614666
142059	133572	97	42430	41331	77	1363	1175	10	1709	1505	17	4350	4199	29	529581	502771	90	0.0625449
41575	40723	68	12157	12323	38	263	303	0	279	304	0	762	922	0	103729	106680	70	0.0636233
168871	153458	83	65910	60481	80	1553	1546	15	2251	1942	21	4964	4643	33	539058	496304	90	0.0647017
76893	78216	72	41935	42046	71	901	944	0	620	628	0	1801	1747	17	187417	185951	80	0.06578
237216	185621	95	120809	97739	89	2040	1739	21	2823	1987	29	7572	5697	43	890753	675426	99	0.06578
53610	54200	70	24118	24235	54	454	331	0	441	298	0	953	871	0	115729	112314	77	0.0679367
38794	38764	62	19399	19487	46	413	431	0	309	281	0	532	625	0	88686	88793	74	0.0679367
45052	47436	56	9738	9877	35	360	423	0	178	296	0	1101	1126	8	126112	126783	75	0.0679367
113552	113029	76	36252	35716	73	1108	1131	7	1096	1243	12	3122	3239	25	367347	351646	83	0.0690151
45597	46174	69	12768	12912	39	321	306	0	225	290	0	624	646	0	81723	77305	71	0.0690151
116216	113829	92	37014	36542	73	1237	1190	9	1261	1223	10	3696	3555	28	433744	411917	85	0.0700935
162737	144221	95	63835	55744	82	1802	1639	18	2210	1710	20	5966	5301	37	680791	606639	91	0.0711718
22725	23218	44	4609	4793	29	457	474	0	218	235	0	469	551	0	63794	61422	67	0.0722502
116148	111693	79	71651	70808	77	1283	1304	10	1672	1689	18	3559	3623	27	455361	431450	89	0.0733285
117589	112261	79	46289	45211	75	1078	1252	8	1233	1174	9	3369	3430	26	403916	384590	84	0.0754853
144457	138350	79	47608	45712	76	1506	1667	15	1814	1493	13	4406	4284	30	519652	481108	87	0.0754853
137046	132183	78	40355	39485	75	1543	1534	14	1867	1610	17	4515	4458	30	551131	520438	86	0.077642
60375	60499	72	21241	21649	48	273	396	0	535	607	0	1158	1247	11	147920	149538	78	0.0787203
151636	140451	83	61232	56085	78	1549	1525	16	1355	1352	13	3090	2739	26	388467	348055	87	0.0808771
121292	118123	84	34819	34606	73	1344	1335	13	1381	1577	14	4275	4126	30	441714	425222	84	0.0808771
32927	33847	67	14489	14853	41	292	261	0	344	415	0	771	799	0	98684	101542	73	0.0819554
28329	30085	53	11040	11415	37	271	279	0	180	276	0	576	565	0	80925	85899	64	0.0819554
139438	128253	83	66739	60904	80	1241	1264	11	1327	1337	14	3198	3111	26	372927	340634	91	0.0819554
140962	124638	81	64551	57809	80	1293	1028	5	1315	1038	6	3382	2922	28	362466	317959	90	0.0830338
215311	177449	90	86106	73232	89	1940	1456	16	2513	2162	22	6418	5599	38	752779	629452	100	0.0841122
117212	116919	75	47243	46711	73	616	772	0	1062	887	0	2875	2915	24	349395	335604	84	0.0841122
273583	211633	99	108239	85814	97	2323	1674	22	3048	2406	29	6914	5696	41	813729	634159	115	0.0841122
159303	148394	85	51741	49723	77	1415	1202	12	2251	2061	21	4343	4039	31	682431	628565	91	0.0873472
209471	174701	88	120272	104076	88	2008	1729	19	2161	1684	21	4768	3935	35	554139	464727	97	0.0873472
217616	176144	90	136805	111678	87	2672	1964	24	2521	1934	24	5625	4396	38	643308	501214	96	0.0873472
33277	36544	48	13795	15201	37	299	303	0	148	363	0	688	791	0	94438	94929	69	0.0873472
51847	53406	64	18126	19086	43	380	388	0	582	515	0	931	995	0	115915	112910	75	0.0873472
107234	109153	71	31568	32297	58	1112	1097	7	1684	1552	19	3264	3283	26	444925	427957	82	0.0884256
128562	128859	76	47949	48187	73	866	964	0	1806	1671	16	3257	3053	27	425102	409709	84	0.0884256
66931	67908	74	31641	31744	69	610	617	0	643	550	0	1255	1339	11	179316	172771	86	0.0884256
67791	69520	69	14357	14627	40	442	445	0	569	607	0	1218	1237	11	152607	145407	80	0.089504
166043	139283	94	67664	57433	83	1532	1287	14	2045	1572	19	3700	3206	30	413263	347067	93	0.0916607
198403	156197	90	80079	62651	87	1856	1531	17	2428	2039	24	5448	4352	38	671470	519939	99	0.0948958
141905	127094	84	60821	53779	80	1133	913	0	1589	1320	16	3592	3149	30	392491	345308	89	0.0959741
153292	148701	79	49657	48752	77	1757	1670	18	2287	1804	21	4540	4386	30	491641	458446	85	0.0959741
85464	84668	81	33067	33014	70	481	461	0	622	603	0	1954	2025	19	211243	210098	79	0.0970525
122880	120327	81	43001	42175	73	1428	1273	14	1659	1581	17	4009	3900	29	511971	486257	85	0.0970525
71380	71679	71	28431	29028	65	619	624	0	416	515	0	1275	1229	11	162950	162002	79	0.0970525
64134	65430	72	26785	27002	63	460	453	0	631	600	0	1414	1402	14	147168	144060	78	0.0981308
79001	79197	71	30231	30446	70	475	504	0	712	720	0	1293	1292	13	185616	186133	80	0.0981308
160887	139150	100	72336	63646	82	1486	1295	14	1604	1263	15	3678	3116	31	405714	362290	89	0.0992092
138209	133605	93	35637	34910	73	1089	1233	10	1569	1454	16	4177	4033	30	453891	430370	85	0.100288
106734	107061	76	44753	44518	72	1405	1147	8	1317	1238	11	3493	3186	29	361641	340067	82	0.100288
242117	190771	93	105535	84882	92	2525	2172	22	3299	2598	31	7178	5822	41	848531	699652	99	0.100288
32710	32690	61	10164	10555	35	289	222	0	323	343	0	568	560	0	57501	58383	66	0.101366
48331	46531	72	11425	11550	38	486	414	0	539	444	0	785	875	0	118025	114972	77	0.101366
31311	32793	55	15631	16091	43	402	463	0	209	316	0	782	868	0	79822	79855	74	0.102444
153632	131690	86	76792	68535	82	1748	1398	15	1636	1493	14	4092	3686	31	435268	379234	93	0.103523
46081	46579	67	20622	20903	49	288	371	0	476	617	0	968	1037	5	149614	144860	75	0.105679
31510	34046	60	10064	10347	36	354	492	0	198	210	0	649	732	0	69840	70915	70	0.105679
70259	73301	62	19248	19451	46	592	610	0	497	474	0	1446	1488	15	193015	192951	77	0.106758
82909	84828	73	22467	22632	50	669	751	0	551	617	0	1970	2054	19	229759	230691	80	0.107836
160365	137413	85	77626	66577	82	1537	1098	10	1968	1603	17	3611	2892	31	388814	327063	93	0.107836
85298	83923	72	47044	46154	73	731	801	0	935	798	0	1870	1957	18	271675	263959	89	0.107836
42209	42185	68	17251	17644	44	403	476	0	335	316	0	789	834	0	100605	98230	74	0.108914
57822	59940	65	19957	20370	49	395	462	0	376	370	0	1111	1080	5	130793	128374	76	0.111071
149075	131933	89	59602	52233	80	1204	1121	8	1668	1278	18	4227	3686	32	505108	443215	89	0.111071
124678	122644	80	37636	37154	73	1170	1093	8	1502	1401	14	3727	3676	27	448338	431281	85	0.111071
56680	58501	68	24922	24583	66	488	525	0	487	437	0	1344	1204	11	154271	145845	84	0.111071
105416	104519	75	43856	43405	73	711	726	0	1010	1081	7	2609	2641	23	327207	314934	82	0.11215
217498	178677	89	117520	98620	87	2481	1889	23	2534	1917	28	5498	4700	36	589765	486042	96	0.11215
42002	43217	67	17105	17452	43	489	460	0	440	448	0	840	767	0	107908	103242	78	0.11215
219297	172561	95	79451	61846	91	2286	1604	23	2455	1847	25	5979	4525	40	693518	544846	109	0.113228
92387	84251	86	48292	44144	76	881	871	0	799	867	0	2110	1904	20	227040	206181	83	0.115385
108814	109598	74	53867	53085	73	1269	1173	11	1527	1253	12	3852	3876	28	398960	382346	82	0.115385
112354	110800	74	33646	33998	72	1395	1333	12	1552	1507	13	3793	3736	29	439060	420245	84	0.116463
44246	42570	80	11335	11547	38	501	336	0	258	396	0	655	730	0	103369	101365	76	0.117541
221919	180455	88	139182	117497	88	2713	2156	25	2866	2022	28	7231	5866	40	852559	704120	97	0.117541
53350	45337	85	21476	14175	85	332	239	0	634	450	0	1306	828	0	175044	129730	85	0.117541
61412	65445	67	19234	19998	42	349	530	0	508	589	0	1234	1177	9	138032	136698	75	0.117541
68218	70328	72	17687	18083	42	520	489	0	753	706	0	1351	1386	12	185498	179723	78	0.117541
210945	179606	89	127798	111206	88	2188	1708	22	2431	2100	24	5215	4392	35	613252	514492	96	0.11862
208237	164421	90	75964	59782	88	2399	1607	23	1686	1358	18	4755	3717	34	507340	394238	103	0.11862
212018	166135	90	86447	67273	88	1917	1593	18	2242	1730	25	5674	4526	37	687359	537589	97	0.11862
60920	63806	62	32488	32468	68	657	567	0	599	604	0	1664	1603	16	182705	175410	75	0.119698
33443	34463	59	14405	14618	41	123	132	0	336	248	0	590	681	0	78703	79646	72	0.120776
61405	61546	69	27161	27447	57	613	628	0	453	522	0	1600	1673	15	169429	169014	78	0.122933
74411	76261	72	27072	27112	60	919	909	0	727	561	0	2078	2113	20	243025	234913	80	0.122933
64164	64364	76	19599	19802	45	673	818	0	624	591	0	1392	1367	13	170335	169498	79	0.124012
135964	133206	77	50389	49362	75	1220	1277	11	1414	1481	15	3772	3707	28	470146	454572	86	0.124012
101063	98034	78	29787	29850	72	674	735	0	964	942	0	2329	2228	21	282424	271914	84	0.12509
30844	31664	53	7388	7693	33	346	272	0	258	247	0	859	726	0	87587	91240	72	0.126168
77402	76010	72	30984	29347	73	821	806	0	728	618	0	1572	1387	14	171336	159781	80	0.126168
53972	53480	76	15078	15293	41	312	405	0	550	506	0	1210	1245	11	134436	128966	76	0.127247
157721	150229	81	50942	48853	78	1279	1397	12	1863	1769	17	4523	4360	31	564410	539915	88	0.127247
61031	65074	70	22263	22634	47	357	399	0	395	432	0	1061	1193	9	142441	140727	74	0.127247
37119	37687	74	7410	7571	33	97	160	0	115	301	0	766	720	0	102703	105188	70	0.128325
36583	35390	74	19251	19517	47	506	352	0	271	334	0	551	633	0	78448	76461	74	0.128325
52051	54547	58	10181	10197	36	393	471	0	595	441	0	956	1032	4	129189	123649	76	0.129403
28310	30721	44	11180	11617	38	160	441	0	333	311	0	586	609	0	72328	75829	71	0.129403
35170	35634	66	14153	14448	40	269	320	0	440	354	0	748	749	0	110517	110121	74	0.130482
125197	118244	81	53647	49591	75	1172	1203	10	1289	1118	9	2926	2786	25	342321	316018	83	0.13156
141082	136292	79	82101	78794	77	1417	1250	10	1524	1306	13	3841	3650	29	424430	398729	87	0.132638
125263	122419	77	43363	42070	74	1284	1398	13	1668	1501	17	4008	3703	31	431834	411878	84	0.132638
21136	25125	38	6587	7194	31	177	216	0	278	383	0	688	663	0	90016	91235	66	0.132638
115933	107840	78	48430	44704	77	1015	861	0	1146	1070	6	3090	2957	27	382976	348338	85	0.132638
65254	66637	72	25392	25368	57	335	313	0	594	461	0	1334	1275	11	170430	169390	79	0.133717
71613	67311	76	35345	33130	72	714	522	0	619	630	0	1355	1250	14	173787	156673	82	0.133717
163488	152268	85	56266	53997	80	1797	1952	17	1881	1658	20	4831	4570	32	526989	488056	89	0.134795
48641	47448	77	20374	20794	47	331	427	0	487	476	0	827	892	0	115570	112405	74	0.135873
115344	107363	85	54232	49164	75	1036	1133	9	1382	1140	11	3759	3618	29	455638	411991	89	0.135873
97270	98730	75	41315	40571	71	648	798	0	977	1004	1	2569	2531	25	331165	317436	81	0.136952
117511	116338	81	35409	35240	73	839	767	0	1147	1052	6	2998	3182	24	349520	338187	82	0.136952
132325	125553	95	69642	68877	77	1316	1306	11	1914	1851	18	4482	4282	31	559447	529393	86	0.136952
167602	146619	88	77153	68560	81	2054	1882	20	1840	1548	19	3940	3387	32	456800	403072	89	0.136952
160394	136674	85	69816	60121	82	1267	1085	9	1157	1053	7	3145	2787	27	367615	305276	92	0.136952
100909	101802	74	53286	53414	73	990	965	0	1280	1336	11	2980	2825	26	375259	366419	81	0.13803
110645	106626	77	39263	38467	74	1033	1067	6	1346	1188	10	3266	3318	27	401397	383559	84	0.13803
152721	131329	100	68674	60020	82	1521	1255	16	1537	1088	8	3070	2491	28	321509	282026	88	0.13803
119992	113380	80	52135	47734	77	1170	992	0	1322	960	0	3088	2838	26	319953	288882	85	0.139109
230187	186834	92	93739	75876	91	2545	1916	24	2336	1980	24	5745	4969	37	609069	508498	98	0.139109
152408	143083	96	62875	60149	78	1608	1553	14	1827	1895	18	4139	3983	30	437923	406818	88	0.141265
62551	62190	70	19145	18550	50	480	625	0	490	575	0	1524	1507	14	198589	194112	85	0.141265
33972	34687	55	18088	18393	46	224	191	0	256	319	0	454	477	0	79859	76828	69	0.142344
79745	82232	72	41326	41273	70	864	691	0	877	726	0	1644	1572	17	173713	172543	82	0.143422
68448	68752	70	30575	30818	69	551	658	0	650	516	0	1313	1499	13	176009	175130	79	0.143422
156831	134931	87	64487	56736	82	1472	1182	10	1540	1369	15	4003	3530	31	469046	398747	92	0.1445
73759	73959	73	31547	31789	70	452	560	0	750	762	0	1530	1658	15	197334	192235	80	0.1445
174823	156968	85	81506	74584	81	1872	1745	19	1992	1660	20	5264	4725	35	571684	513299	92	0.145579
64683	65549	71	19763	20336	46	435	374	0	439	602	0	1125	1164	8	134630	133126	75	0.145579
111000	110516	74	35384	34941	72	1144	1058	6	1263	1089	10	3222	3124	26	381984	365753	85	0.146657
184105	148274	87	70208	56888	87	1515	1185	13	1955	1563	20	5327	4262	37	662311	523034	97	0.147735
44838	45242	66	17584	17608	45	510	460	0	410	466	0	856	845	0	100912	103049	75	0.148814
149897	132245	96	57702	51990	79	1548	1330	14	1591	1604	17	4742	4159	32	542427	474168	90	0.148814
100635	102284	74	33516	33530	72	1055	1037	4	1528	1590	17	3139	3066	25	410045	394897	83	0.148814
223898	178964	92	81706	63075	90	2181	1698	22	2083	1693	20	5286	4240	36	600327	490973	97	0.148814
146265	124197	102	70665	60746	102	1154	893	0	1543	1449	15	4311	3483	33	528708	449115	102	0.148814
65850	66851	71	33294	34108	68	604	556	0	625	614	0	1345	1389	12	138836	131613	78	0.149892
133042	129809	78	51860	51062	75	1340	1416	14	1870	1666	18	4207	4157	30	482365	452339	86	0.149892
115774	114905	75	58728	57579	76	1268	1212	11	1278	1318	13	3550	3366	28	413055	390997	86	0.149892
105383	102843	90	28605	28798	65	623	775	0	1073	994	0	2292	2189	20	271605	266063	82	0.150971
146872	130065	80	58757	52147	81	1286	1062	7	1780	1376	18	3941	3330	31	502517	439835	92	0.150971
194117	165033	84	71991	59689	84	1645	1544	15	2271	1939	23	5826	5006	37	677946	581757	95	0.152049
60005	58114	74	19120	19216	47	600	683	0	463	416	0	980	1036	4	128165	124546	79	0.153127
108788	105860	76	48082	47548	74	894	774	0	1432	1410	13	3225	3106	27	394636	376580	84	0.153127
152868	130737	84	58185	49523	82	1226	1039	5	1804	1526	16	3464	2857	29	326722	274932	91	0.153127
40204	40952	67	13288	13711	39	263	361	0	450	428	0	803	728	0	114209	111162	73	0.153127
32944	33083	78	14825	15046	41	190	273	0	393	462	0	1032	1005	2	110601	108231	74	0.154206
166840	144353	89	73596	64638	83	1807	1533	17	1876	1620	19	4268	3697	32	468318	403970	94	0.154206
54562	56377	74	11660	11981	37	306	321	0	428	512	0	1065	1242	9	132943	128583	77	0.155284
269710	200958	96	113220	84335	95	2322	1698	23	3190	2257	32	7505	5507	44	808692	591172	106	0.155284
52931	52556	70	18311	18818	44	446	421	0	487	571	0	959	1066	6	127447	124450	76	0.155284
71407	70092	78	25789	25836	60	781	970	0	727	598	0	1491	1493	15	128451	129915	78	0.156362
42999	44281	61	15713	15790	43	437	435	0	418	418	0	732	704	0	120031	117927	74	0.156362
129444	127014	78	46945	46027	76	1184	1186	10	1722	1509	16	3738	3505	29	452887	425403	87	0.157441
76418	77806	72	25669	25687	59	726	644	0	548	617	0	1654	1702	17	200296	193409	80	0.158519
66151	67960	73	21921	22262	49	289	439	0	355	489	0	1299	1202	10	135666	128016	78	0.158519
151322	132835	83	73147	65000	82	1347	1064	7	1534	1288	13	4142	3801	32	438152	375820	90	0.158519
53471	55948	67	12468	13043	38	79	153	0	254	372	0	1399	1418	14	160045	160446	75	0.158519
113818	107374	81	48838	44961	77	1148	1099	6	1572	1386	14	3604	3383	29	448863	406671	87	0.158519
45031	47294	59	20621	21544	45	427	518	0	438	341	0	763	739	0	100285	104822	73	0.159597
92379	92605	76	19605	19615	48	973	1056	5	805	687	0	1995	1932	20	238314	225168	83	0.160676
36945	36647	62	14162	14121	40	243	307	0	375	373	0	1059	1032	4	104560	104868	72	0.160676
118884	113811	89	40191	39483	73	1170	1017	4	1376	1403	13	3314	3188	26	392082	381785	85	0.162832
54448	55093	69	19412	19752	45	528	430	0	398	393	0	1139	1054	5	122465	116796	77	0.162832
117382	102988	79	56573	48824	79	944	790	0	1021	800	0	2079	1792	19	227293	200425	86	0.163911
227402	181869	94	102263	84472	90	2424	1998	24	2807	2157	28	6468	5330	40	683194	548916	99	0.164989
177734	146703	90	61387	49975	82	1711	1396	16	1614	1297	15	3981	3239	33	404255	333921	90	0.166068
66199	67182	73	15978	16194	42	593	576	0	718	647	0	1060	1187	9	141266	136178	78	0.167146
204539	163969	91	85231	68635	89	2042	1564	18	2093	1522	21	4633	3674	36	530077	425912	101	0.169303
30759	30467	68	14952	15430	41	221	296	0	133	292	0	677	665	0	72194	70631	69	0.169303
139642	123987	90	59859	53390	79	1581	1464	16	1784	1723	18	4733	4189	33	571758	512420	89	0.170381
65831	66930	62	23986	24017	55	860	701	0	477	436	0	1301	1322	11	144130	136461	79	0.171459
265990	197750	95	108142	79971	95	2814	2374	26	3142	2353	29	7111	5518	42	767515	579640	108	0.171459
111882	103527	78	60762	55826	77	1405	1199	10	1232	1109	8	3062	2805	26	315261	287674	86	0.172538
244259	191525	93	111859	88544	93	2212	1934	21	2716	2065	28	6492	5405	39	722134	563454	103	0.172538
100985	103226	72	52090	51721	72	1032	988	0	1169	1168	9	2480	2468	23	319182	304069	83	0.173616
238747	173132	97	96059	69540	97	2581	1707	24	2371	1689	24	5937	4669	39	657071	476206	106	0.176851
126135	124826	75	46569	46172	74	1197	1158	10	1515	1464	14	3916	3995	29	489259	465745	85	0.176851
33460	32721	60	9243	9550	35	173	387	0	449	334	0	779	775	0	107105	108840	71	0.176851
71643	72782	70	23374	23346	54	665	665	0	449	536	0	1553	1521	16	180741	174219	78	0.17793
31183	33957	44	12606	12780	39	173	174	0	483	372	0	898	950	0	107774	106849	69	0.17793
135628	125984	82	61319	58251	79	1524	1398	14	1593	1440	15	3630	3591	27	389606	365594	89	0.179008
282963	200544	103	110756	78982	97	3059	2330	28	2733	1933	29	7064	5008	45	738718	513017	107	0.179008
155006	149417	81	81344	78491	80	1546	1418	15	1993	1826	20	5585	5329	34	658250	605849	88	0.180086
56597	56575	69	23487	23428	51	316	440	0	445	337	0	1004	880	0	120254	114627	75	0.180086
113923	106613	82	48370	45182	75	1333	1212	11	1072	1222	11	3087	2992	25	413624	390687	85	0.181165
161674	145136	84	72048	64167	80	1319	1044	7	1476	1245	13	4404	4004	31	459673	417518	89	0.181165
70126	70145	73	25096	25326	56	358	397	0	487	615	0	1326	1216	10	137392	135472	76	0.181165
45759	45746	68	13565	13799	39	555	593	0	512	466	0	1079	1059	6	124470	121475	76	0.181165
26033	27033	50	11270	11532	38	288	287	0	125	240	0	529	606	0	66463	67227	63	0.183321
96628	96485	77	31827	31479	71	796	937	0	855	878	0	1907	1796	19	251767	244797	83	0.183321
77928	75348	88	26755	26889	63	530	631	0	622	682	0	1537	1422	15	173535	167923	80	0.1844
208686	161447	117	84370	65022	102	1644	1272	13	2011	1602	20	4361	3377	34	503505	377692	117	0.1844
51687	53119	67	24055	24652	51	236	238	0	631	496	0	1287	1120	9	136083	133175	74	0.1844
173973	159741	83	75393	71339	81	1507	1376	13	2052	1782	19	4725	4516	32	493834	447489	90	0.1844
28624	27218	62	9490	9772	36	240	285	0	292	315	0	552	599	0	72728	71159	71	0.185478
42265	42747	66	21373	21876	49	454	383	0	408	366	0	868	812	0	83671	80342	72	0.185478
91931	83850	80	46326	41138	76	832	543	0	734	658	0	1774	1729	17	222393	191921	88	0.185478
178835	158963	92	77712	72037	80	1940	1643	18	2251	2035	23	5469	5042	34	561551	508657	90	0.186556
125081	121759	86	37761	36758	74	1240	1206	8	1433	1449	14	3758	3639	28	418620	397786	87	0.187635
61010	62438	69	27821	27910	60	562	629	0	545	515	0	1128	1089	7	143000	139784	77	0.188713
129530	126355	80	36023	35532	75	1293	1190	10	1983	1932	19	4399	4324	30	544153	523534	88	0.189792
36519	37022	63	16323	16472	42	381	378	0	119	223	0	590	569	0	73017	71867	73	0.19087
52849	51875	69	15585	15752	41	450	458	0	382	478	0	1152	1028	4	123947	122861	77	0.191948
234656	184130	98	99104	79355	95	1856	1507	18	2703	1966	26	5720	4846	37	657482	521887	107	0.191948
67101	68626	73	12024	12192	38	498	536	0	468	643	0	1414	1444	14	166340	160979	79	0.193027
60579	59840	79	19494	19661	48	419	324	0	428	345	0	1077	1033	5	125225	126528	75	0.193027
137439	132513	78	72255	70533	76	1451	1400	14	1618	1513	15	3787	3732	28	441137	414130	86	0.194105
81481	83169	73	32876	33096	70	808	672	0	1108	918	0	2085	2189	20	268629	265104	80	0.194105
84264	82638	74	31737	30245	71	1008	1067	5	1043	882	0	1789	1668	18	194451	186473	80	0.195183
157072	137116	83	75731	66859	81	1703	1230	13	2174	1751	23	4525	4088	32	523999	450101	91	0.195183
54114	51121	80	21652	21935	50	307	371	0	325	307	0	864	1017	3	110063	111294	76	0.196262
40005	41073	65	9328	9583	34	197	250	0	354	339	0	866	875	0	118940	121159	72	0.19734
113011	110904	75	38241	37472	74	1366	1364	12	1181	1158	9	3359	3108	27	425890	404562	84	0.19734
112879	111707	87	38892	39054	72	996	900	0	1316	1367	14	3509	3383	27	444532	425026	85	0.198418
172838	152081	84	78683	68319	83	1982	1751	20	2062	1786	19	4649	4043	34	547162	478445	93	0.198418
22069	24443	43	13213	13608	40	236	221	0	360	385	0	713	675	0	80989	80453	69	0.198418
120980	117321	77	43158	42442	75	1285	1054	5	1894	1774	19	4437	4175	31	475250	458845	85	0.198418
117589	116862	75	53300	52505	74	1014	1078	6	1338	1112	7	3701	3593	28	437549	418750	83	0.198418
217231	169455	95	81076	62428	87	2050	1702	21	2194	1814	23	6663	5313	41	816837	646235	105	0.198418
77787	77414	71	25786	25862	59	500	590	0	580	689	0	1710	1749	17	203561	201490	80	0.199497
40152	41947	55	10802	11096	37	347	355	0	222	392	0	1085	995	0	135627	135301	73	0.201653
31547	32415	54	13509	13722	40	283	308	0	206	270	0	409	375	0	72038	74547	71	0.202732
36166	37638	64	16006	16282	43	289	324	0	373	296	0	903	980	0	95181	95127	73	0.202732
24786	26821	43	12686	13200	40	317	218	0	114	176	0	479	568	0	67313	68438	69	0.20381
152914	138154	83	69833	63099	81	2122	1881	19	2102	1749	19	3849	3457	31	435259	401604	88	0.20381
61657	64116	67	15963	16586	42	491	494	0	379	543	0	1220	1224	10	157699	150964	76	0.20381
130879	117175	79	89265	81764	80	1402	1244	12	1962	1711	18	4294	3756	33	474812	421593	87	0.204889
124067	115052	86	52140	48049	78	1088	1090	8	1154	1198	9	3193	2877	29	367724	330287	87	0.205967
139590	130590	79	68939	64388	78	1478	1564	14	1531	1360	13	3311	2936	28	359880	329039	87	0.207045
40300	40811	55	15644	16140	42	378	447	0	385	432	0	759	761	0	99956	98334	72	0.207045
59343	59774	70	16463	16813	42	403	425	0	639	445	0	1194	1111	8	142129	141916	75	0.208124
38239	41075	52	13176	13439	39	349	317	0	390	441	0	876	899	0	97838	95148	71	0.208124
253482	193201	101	110819	86041	94	2743	1860	28	3129	2344	30	7553	5701	43	971871	763071	104	0.21028
41730	43108	67	11079	11519	36	210	220	0	255	330	0	891	923	0	109836	107039	70	0.211359
128809	114061	85	54274	47778	80	1314	1260	11	1161	1156	8	2511	2294	24	325397	289481	88	0.212437
125133	120446	84	53525	51957	76	1363	1138	9	1382	1345	12	3877	3798	29	412330	385882	86	0.213515
138785	131993	86	55218	54049	76	1134	1039	5	1539	1159	10	3210	2996	27	383620	373139	86	0.214594
52226	52710	69	19910	19900	45	351	477	0	257	264	0	988	930	0	128755	126433	75	0.215672
63734	64930	71	24223	24659	53	878	836	0	724	651	0	1411	1494	15	173414	169979	77	0.215672
97714	96170	79	36772	36177	72	1101	901	0	1194	1070	8	2978	2972	25	357909	347785	84	0.216751
64970	36302	85	16180	10081	57	601	317	0	722	434	0	1256	765	0	169930	90371	100	0.216751
80688	71105	87	40001	36464	74	758	632	0	871	681	0	1669	1494	17	184351	162477	83	0.217829
77103	75479	73	32057	31758	70	721	771	0	835	758	0	1967	1901	19	240164	228076	88	0.217829
90562	90871	73	41820	41802	71	727	760	0	1119	851	0	1992	1918	21	282499	271950	81	0.218907
21339	22571	54	8530	8762	35	65	104	0	208	152	0	660	661	0	75394	78783	67	0.218907
50944	51124	77	17041	17383	44	683	437	0	546	471	0	1121	1031	4	123745	120266	75	0.218907
163726	137408	87	69415	58933	82	1772	1413	14	2055	1624	20	3216	2820	28	394396	333577	89	0.221064
52738	53027	74	18598	18933	45	499	538	0	254	278	0	921	929	0	125516	120351	78	0.222142
59472	58078	85	19332	19710	45	330	463	0	424	513	0	1118	1095	6	127081	126064	76	0.223221
154265	140643	82	80155	72896	81	1645	1377	15	1649	1477	17	3713	3502	29	437326	393092	88	0.224299
109738	107231	78	37887	37842	72	860	943	0	1548	1406	14	3580	3495	27	426658	405300	87	0.225377
90576	84901	91	44065	41391	74	756	633	0	809	639	0	1691	1595	16	206279	186688	83	0.225377
87071	84174	75	37636	35814	72	1044	803	0	1026	810	0	1520	1556	15	213712	192543	83	0.226456
47162	48884	61	12498	13082	37	252	364	0	438	352	0	1074	1126	8	135725	137012	73	0.226456
72111	72878	70	24472	24814	52	570	751	0	726	639	0	1820	1902	20	239867	239704	79	0.226456
68011	68365	76	32863	33161	70	512	528	0	774	635	0	1440	1528	14	167868	157864	79	0.227534
117022	116252	78	45266	44758	73	833	951	0	1268	1179	11	3075	3073	26	328836	321518	84	0.227534
165787	144051	85	86220	76964	83	1814	1490	18	2103	1969	21	4216	3790	31	445962	377157	92	0.228613
176323	144753	102	72736	58176	102	1700	1402	15	2196	1590	19	4931	4227	35	553637	453127	102	0.228613
107325	109406	74	28933	29190	61	1180	1186	9	1444	1450	14	3578	3519	28	454875	438340	83	0.228613
192922	171746	101	66487	59233	84	2276	2162	22	2707	2576	24	5859	5383	35	644341	571796	95	0.229691
65216	66158	70	21945	22165	50	366	372	0	464	615	0	1045	1041	5	143627	141389	79	0.230769
132684	122723	79	62261	57290	77	1077	1129	8	1748	1707	16	4179	4047	30	530200	480287	91	0.232926
118166	109679	79	46594	43485	77	1201	1062	6	1367	1284	12	3527	2964	30	449534	416372	88	0.235083
33365	34492	57	9673	9794	36	421	434	0	313	276	0	776	811	0	85594	86636	68	0.235083
77090	77753	73	33710	33589	70	747	860	0	768	925	0	1919	1974	19	243170	239129	80	0.235083
112021	109928	76	37785	37668	74	918	923	0	1293	1367	13	3006	3083	24	365647	353143	84	0.236161
176242	153491	88	80792	70326	84	1803	1703	17	2019	1757	20	5594	5040	35	703352	615109	102	0.236161
61943	65163	69	24121	24523	51	431	406	0	435	432	0	1366	1455	14	149951	148566	76	0.236161
211256	164273	90	79655	60661	88	2239	1637	22	2335	1800	24	6573	5174	41	760647	572558	97	0.236161
171433	147262	84	72059	60226	84	1075	1017	3	2066	1816	19	5138	4434	35	593342	507883	100	0.236161
168022	157770	94	69269	66897	79	1245	1111	10	2174	1927	22	5128	4895	33	591639	552520	88	0.237239
138501	134516	81	43757	43236	76	1214	1075	8	2093	1863	19	4472	4339	31	550731	519374	87	0.237239
39179	39097	58	11362	11578	37	390	440	0	284	379	0	817	761	0	102114	99237	72	0.238318
87307	84841	79	28221	27954	70	792	881	0	762	861	0	1829	1969	19	213974	210180	80	0.239396
53568	53186	66	14047	14576	39	417	268	0	269	354	0	1138	1066	6	134100	133711	75	0.239396
123167	121400	75	24428	24253	53	1253	1307	12	1270	1342	12	3792	3882	28	434772	415200	83	0.239396
79047	73812	74	35686	32554	73	633	710	0	692	620	0	1488	1383	14	165254	150761	83	0.240474
32126	32555	64	7629	7821	34	254	168	0	138	314	0	662	713	0	80349	83682	69	0.240474
163081	139048	89	78351	67311	83	1507	1280	15	1723	1260	15	4228	3763	32	460835	397732	91	0.241553
203588	170527	88	81712	69690	88	2026	1824	19	2257	1653	21	5385	4969	34	590950	502536	96	0.241553
139829	135602	83	48732	47654	75	1637	1405	15	2232	2134	20	5065	4834	32	632548	594188	87	0.242631
118739	115863	76	57692	56760	75	1344	1347	11	1522	1403	16	3805	3910	28	430083	411864	84	0.242631
168507	144174	95	88552	78356	84	1600	1498	15	1946	1844	19	4634	4195	32	558633	501297	90	0.244788
54618	55250	64	19364	19679	45	516	503	0	428	449	0	1121	1305	11	109796	108144	74	0.244788
36366	34979	70	15135	15205	42	341	226	0	295	350	0	850	731	0	105993	108106	73	0.245866
143460	137147	82	47626	46255	76	1254	1310	10	1509	1531	15	3975	3986	28	444279	427117	86	0.246945
57450	59390	67	23205	23631	50	421	413	0	379	432	0	1112	864	0	123792	126017	73	0.246945
29680	30561	50	8469	8768	34	488	454	0	253	195	0	557	578	0	75115	75243	74	0.248023
46757	49007	58	13762	14118	39	245	214	0	495	644	0	1050	976	0	126199	123646	74	0.248023
218859	179833	87	86955	71519	86	2023	1910	19	2543	2172	24	5523	4457	37	583186	477954	93	0.249101
116929	115334	79	36724	36505	72	942	924	0	1187	1195	9	2871	2651	26	365232	350616	82	0.249101
126005	122744	80	40379	39070	75	1125	908	0	1449	1474	14	3714	3591	29	444617	427282	94	0.249101
136116	132824	78	49741	48652	76	1341	1325	13	1667	1593	17	4668	4443	32	582111	551940	86	0.25018
114020	112740	78	67282	65676	75	996	858	0	1188	1215	11	3298	3142	27	401506	386716	84	0.251258
56121	55311	85	24768	24968	53	484	476	0	481	547	0	1126	1218	10	119042	115643	77	0.251258
109398	105653	84	31992	31893	73	1138	1171	8	1346	1339	12	3511	3574	27	468442	449268	88	0.251258
151755	134662	81	78809	71606	80	1298	906	0	1551	1325	14	3940	3566	31	426615	369479	90	0.252336
161291	141256	85	74277	63419	82	1489	1311	13	2239	1575	21	3842	3389	29	443691	374488	91	0.252336
185337	154380	89	71567	60931	84	1992	1575	19	1914	1589	18	4828	4171	34	480681	408483	92	0.253415
42887	43643	67	14990	15271	42	237	319	0	334	412	0	792	792	0	122822	120762	75	0.254493
138062	131439	79	62332	60981	77	1297	1155	9	1381	1441	15	3196	3130	26	389453	372291	84	0.254493
29084	28948	55	8815	8837	36	413	381	0	213	175	0	587	639	0	88681	88341	71	0.25665
111163	108180	77	43635	42594	74	806	918	0	1086	1193	8	3061	2973	26	360289	344937	84	0.257728
124134	113193	82	45209	41768	76	1164	1069	5	1136	1178	10	3528	3438	28	442077	395007	85	0.258807
32634	32789	62	14331	14362	40	237	220	0	345	218	0	733	775	0	90572	84550	79	0.258807
188440	155478	88	86157	73301	86	1602	1398	14	1931	1774	20	4510	3674	34	498082	419689	94	0.258807
171687	148351	86	74179	62708	84	1863	1732	17	2036	1895	20	4877	4415	33	640700	537819	94	0.258807
161049	140602	86	67121	59899	83	974	941	0	2123	1719	21	4665	4156	34	553624	492732	90	0.259885
158693	148160	81	60963	56384	80	1869	1786	17	1937	1723	17	4749	4621	32	510817	492022	88	0.259885
29915	30645	57	11470	11998	37	31	126	0	329	327	0	808	768	0	92980	92542	70	0.259885
89724	89735	74	33960	34298	71	747	589	0	618	796	0	2308	2364	21	225200	214837	79	0.259885
164224	143928	87	75802	64693	84	1731	1628	16	1500	1504	16	4692	4151	33	530592	458310	91	0.262042
117871	114508	75	63949	60518	77	993	1031	4	1169	1074	6	3036	2793	26	349917	326778	84	0.262042
132151	123510	80	54564	49873	78	1306	1155	9	1352	1468	13	3488	3248	28	428433	388657	89	0.26312
34399	34615	55	13878	14183	40	239	234	0	246	327	0	429	389	0	66604	68356	69	0.264198
112278	111595	75	30613	30141	72	1327	1115	7	1002	1102	7	2819	2712	24	345831	337618	82	0.264198
103466	104481	76	38416	38620	71	938	949	0	1447	1402	13	3035	3067	25	402174	386065	80	0.264198
120169	120086	75	40387	40029	73	1384	1380	12	1422	1498	14	3876	4079	28	501577	472741	83	0.264198
109602	99691	78	49199	42785	77	1164	922	0	1000	786	0	2223	1871	22	269976	240000	83	0.264198
175773	153053	88	64996	57075	82	1223	1204	10	1823	1584	16	4855	4459	35	550210	488560	91	0.264198
62075	63532	69	20860	20882	49	464	443	0	499	657	0	1308	1259	11	157021	152978	78	0.265277
98009	97449	75	26933	26882	60	1113	1144	8	1128	1177	10	2800	2806	25	357193	343763	81	0.265277
22546	24069	47	9919	10317	36	250	181	0	15	144	0	441	354	0	55857	56938	69	0.266355
108237	95957	77	57246	51488	77	920	875	0	898	718	0	2352	2049	24	276828	236997	86	0.266355
81541	84773	72	20176	20604	45	720	483	0	1104	974	0	1870	1728	18	213644	210545	78	0.266355
23512	24954	49	9314	9274	37	249	119	0	140	299	0	525	438	0	66205	65208	67	0.267434
35347	35359	65	14031	14313	41	299	317	0	303	350	0	782	925	0	92710	88957	71	0.267434
51753	51214	69	14078	14021	41	467	457	0	301	305	0	810	754	0	118861	112567	74	0.268512
115664	113128	75	33259	32490	73	1069	1241	10	1192	1072	7	2716	2653	23	332666	318272	83	0.26959
306461	217507	106	104805	74068	103	3845	2690	33	3778	2723	35	9280	7116	46	922807	678299	112	0.26959
163085	143348	82	72948	62884	82	1666	1332	14	1939	1705	18	4822	4000	36	615007	521556	89	0.26959
115490	108086	93	43884	39439	93	1423	1318	14	1175	1030	4	3246	2993	25	407974	360254	93	0.26959
70958	75130	59	22920	24001	47	1017	744	0	602	624	0	1427	1569	16	184347	187384	74	0.26959
138613	132426	78	56956	55703	77	1071	1213	9	1612	1407	15	3795	3600	29	373152	353207	84	0.26959
123776	119737	76	49797	48009	74	1307	1468	12	1397	1164	9	2799	2508	25	323324	304858	83	0.26959
231742	185531	91	105216	85645	89	2393	1902	23	2646	2051	26	5971	5096	37	662494	531105	96	0.270669
148924	133819	82	53334	46211	81	1437	1464	13	2029	1748	19	4410	4168	31	569447	509320	89	0.270669
34334	35226	64	16416	17465	40	441	493	0	229	291	0	655	647	0	63997	64906	66	0.270669
68062	71029	65	16047	16706	41	574	651	0	613	654	0	1146	1176	10	173117	166759	77	0.270669
107718	106112	81	30240	29921	67	997	1116	7	1240	1133	9	2677	2588	24	329861	322224	82	0.271747
109523	107245	85	32012	31538	72	1106	1214	10	1063	917	0	3506	3478	27	428962	408035	83	0.271747
46408	45953	72	13467	13574	40	438	374	0	309	326	0	993	875	0	104836	105018	71	0.271747
53635	54180	71	11700	11944	38	322	335	0	511	487	0	949	979	0	112956	115004	70	0.273904
63984	64411	76	20794	21010	47	350	469	0	516	601	0	897	997	0	132838	128924	77	0.273904
38808	39128	68	12106	12116	39	196	270	0	192	245	0	627	670	0	96808	97087	68	0.274982
172524	143539	87	66739	56982	84	1610	1292	14	1761	1490	16	3942	3509	29	483148	402652	91	0.277139
90835	85885	76	43508	39605	74	1113	1079	7	994	822	0	1951	1741	21	225374	204698	80	0.277139
145931	140460	78	48966	46887	76	1385	1369	13	1481	1198	10	3167	2942	27	358561	340027	84	0.277139
177019	147706	87	71515	59083	83	2012	1681	19	2234	1904	22	5721	4976	35	730324	612805	92	0.277139
71838	75523	62	16969	17490	42	729	772	0	701	774	0	1289	1344	13	163474	163034	76	0.277139
133616	128746	78	33989	33284	73	1255	1166	8	1253	1383	13	3739	3741	28	450665	430807	84	0.278217
132566	131226	76	69608	68809	76	1068	1069	5	1663	1532	15	3196	3122	27	368246	356283	82	0.278217
31889	34824	43	12994	13543	39	200	289	0	517	458	0	769	683	0	103314	104853	69	0.279295
109029	107306	75	44013	43198	73	1163	1023	5	1280	1145	10	3247	3226	26	410037	387593	82	0.279295
68052	67372	75	30704	31150	69	355	466	0	595	427	0	1589	1634	16	160602	152067	77	0.280374
56331	57072	69	24474	24332	59	328	338	0	578	495	0	1011	985	0	120645	124805	74	0.280374
49171	48679	83	23825	24176	65	555	485	0	300	356	0	789	880	0	100020	99184	74	0.282531
195103	155567	87	77034	61543	86	1373	1216	10	2382	1930	23	5773	4558	40	749084	602249	95	0.283609
32030	35482	41	14065	14724	38	369	249	0	328	351	0	452	614	0	68054	68388	71	0.283609
62845	64574	76	19370	19655	46	487	526	0	376	397	0	1255	1094	7	137691	134145	77	0.284687
93106	89754	76	32960	32917	71	1121	950	0	1023	917	0	1926	2011	19	222029	212632	81	0.284687
152335	137009	92	60652	54976	81	1659	1767	15	1630	1349	17	4310	3934	31	507290	455148	91	0.285766
155932	136212	86	81031	71161	83	1586	1257	12	1568	1260	12	4045	3695	29	454105	408194	91	0.286844
131375	131102	79	79216	77629	76	1028	1021	3	1454	1229	11	3194	3215	25	447419	422239	86	0.286844
41360	44328	59	17126	17481	43	396	334	0	97	281	0	801	847	0	99408	98239	75	0.287922
205103	165824	88	77175	62375	86	1956	1545	17	2382	1903	24	6195	4901	39	706170	576556	97	0.287922
114475	115248	72	57680	56821	73	1229	1081	8	1609	1752	16	3861	3795	28	449519	436065	82	0.287922
181568	162360	86	79617	70933	84	2043	1880	20	2280	2021	22	4749	4225	34	541776	484588	92	0.287922
90708	91557	70	24943	25343	48	902	939	0	1085	867	0	1775	1668	17	204918	201556	79	0.287922
255787	187043	95	99987	75138	92	2648	1835	28	2790	2038	30	6347	4919	41	663689	486566	102	0.289001
138127	126240	84	56733	51209	78	1427	1367	13	1314	1266	12	3741	3530	29	454571	404224	87	0.290079
52513	52467	71	13719	13846	40	326	519	0	643	706	0	1273	1239	10	138803	134456	76	0.291157
241382	178346	94	96715	72418	92	2086	1708	21	2593	1701	27	6799	5145	43	845911	626628	102	0.293314
166543	146306	87	66892	60936	82	1549	1343	15	1470	1309	15	4591	4069	32	473767	422089	93	0.294393
30725	32676	57	11457	12066	36	424	291	0	275	412	0	778	771	0	86731	87609	71	0.294393
166654	147702	93	75203	66591	82	1533	1443	14	1876	1583	18	3908	3501	31	430132	390684	92	0.295471
258398	200922	99	103788	82123	95	2627	2167	24	2957	2308	27	6857	5515	40	710422	570903	102	0.296549
84045	86045	71	29686	29986	60	761	882	0	933	1039	3	1785	1833	19	213454	203400	83	0.296549
59371	61344	64	17164	17534	42	413	476	0	287	450	0	1230	1108	8	125435	125022	76	0.297628
70209	72096	70	30765	30744	66	397	532	0	558	567	0	1485	1513	15	163575	161463	78	0.297628
31674	32101	56	12799	12957	39	136	168	0	291	413	0	1045	912	0	122806	119172	74	0.297628
134907	122625	80	65103	59134	80	1013	1175	8	1528	1222	13	3533	3181	29	359462	327451	86	0.297628
41424	42092	65	15921	16072	42	529	492	0	303	280	0	594	632	0	90085	91435	70	0.298706
89640	86470	74	39811	39470	73	838	741	0	1152	981	0	2211	2248	22	301112	288944	83	0.299784
50907	50997	80	19123	19301	47	376	466	0	516	537	0	1136	990	0	121672	115379	73	0.299784
155762	139012	85	75945	68549	82	1980	1969	18	1792	1499	18	4209	3812	31	475006	424052	90	0.299784
91687	93048	72	30783	30973	67	747	804	0	712	750	0	1876	1963	20	245103	246229	81	0.299784
293026	218145	99	119287	90134	97	3652	2838	29	3349	2500	30	8902	6887	45	948059	727989	106	0.300863
190107	146899	94	75561	59605	90	2040	1457	22	1501	1195	14	3704	3020	31	431758	335852	99	0.301941
44174	43880	68	16162	16348	43	618	497	0	201	303	0	808	798	0	116501	118428	74	0.303019
66451	66537	71	33714	33786	69	533	542	0	650	722	0	1533	1710	16	193837	187059	77	0.303019
238436	191566	111	103543	84575	95	1868	1600	18	2408	1795	23	5309	4252	37	634867	516386	103	0.304098
71287	71481	84	13907	14056	40	262	280	0	440	634	0	1441	1506	15	179041	171276	77	0.305176
21726	23590	50	10223	10614	36	222	301	0	157	259	0	350	498	0	62699	61890	71	0.30949
59513	59963	73	18057	17991	46	685	666	0	588	538	0	910	1072	5	128139	128149	74	0.310568
71315	72847	70	24057	24293	53	915	831	0	709	580	0	1986	1942	20	222862	216569	80	0.310568
29764	31116	48	12626	12993	39	145	218	0	319	354	0	582	504	0	88612	87937	73	0.310568
119027	117543	76	30173	29885	73	1247	1380	12	1764	1512	18	4181	4249	29	523274	505230	82	0.311646
242213	185786	95	88935	68522	92	2287	1717	24	2864	2160	29	7425	5633	44	913006	688724	102	0.312725
179468	156957	84	49639	41572	81	1750	1597	16	2117	2066	20	4953	4457	34	575954	501877	92	0.313803
245938	192707	95	99530	78899	90	2029	1805	18	2337	2126	24	5776	4696	37	673965	543242	98	0.313803
164865	140010	100	71800	62068	82	1384	1277	11	1660	1401	18	4545	3984	34	546817	468480	93	0.314881
205813	169242	90	94086	74992	91	2217	2002	20	2783	2322	27	5983	5240	36	668215	574010	98	0.314881
55356	57027	64	23245	23892	46	348	280	0	385	570	0	990	998	0	130110	128348	74	0.314881
162046	142644	81	68154	59959	80	1744	1525	16	1525	1510	16	4201	3698	30	504101	442003	88	0.314881
186923	160440	84	86834	75264	84	1565	1397	14	1977	1568	21	4412	3938	32	487666	410446	90	0.314881
127703	124574	87	41924	40983	74	1278	1337	12	1493	1536	16	4076	4041	30	494363	471119	82	0.31596
118425	117566	76	38403	38280	74	961	972	0	1291	1179	9	3314	3296	26	416325	398409	83	0.317038
67744	67488	71	22979	22520	57	825	713	0	797	557	0	1138	1226	10	148817	143923	77	0.320273
152569	132653	99	67481	58723	82	1482	1518	16	1535	1329	13	3000	2747	27	356409	300072	88	0.321352
87262	88724	72	27591	27927	61	454	636	0	678	926	0	2562	2402	23	286391	277495	80	0.321352
61287	62527	71	24443	24531	56	463	539	0	518	561	0	1152	1226	10	155696	147523	78	0.321352
53675	56473	58	27821	28095	66	521	461	0	769	750	0	1252	1304	12	164224	157652	75	0.32243
75350	75703	71	24944	25175	55	638	669	0	771	652	0	1289	1257	12	173972	167863	77	0.32243
276471	206297	101	122271	96104	98	2607	2108	23	2850	2198	30	7049	5393	42	718648	549687	106	0.32243
54628	54218	68	21478	21841	49	283	372	0	406	394	0	1119	1107	7	130374	125839	76	0.323508
187505	159071	88	86719	73978	85	1761	1621	18	1611	1310	16	4156	3685	32	474285	401263	93	0.324587
20075	21846	55	8114	8601	34	199	186	0	117	200	0	388	422	0	53388	50446	65	0.324587
208053	178511	89	90119	77525	86	2234	1879	22	2476	2002	24	6176	5067	38	716561	612888	94	0.325665
69619	70830	73	18766	18846	47	536	659	0	467	474	0	1584	1553	15	179691	178787	77	0.327822
122899	115434	78	63995	58161	78	1294	1186	10	1377	1093	10	3002	2753	26	368146	331060	87	0.327822
215652	166613	95	80444	62206	89	2108	1697	20	2554	1708	27	6423	4865	40	796592	612189	98	0.3289
175404	170520	80	57744	55169	78	1724	1738	17	2505	2468	23	6419	6210	37	822397	766089	87	0.3289
158236	143568	80	85188	77640	81	1881	1670	17	1771	1478	18	4261	3975	32	453746	401056	94	0.3289
92602	98795	68	39576	40374	71	808	1001	1	1372	1167	11	3142	3285	25	372157	368158	80	0.3289
33389	35150	47	10898	11950	35	389	490	0	150	352	0	1001	780	0	97686	102531	70	0.329978
62243	61895	81	19867	20285	45	926	960	0	556	518	0	864	913	0	113845	111421	74	0.329978
107763	103809	85	33034	32976	72	1177	1339	11	1305	1347	11	3508	3648	27	405410	395900	82	0.329978
170418	150480	92	80495	71908	82	1207	984	0	1589	1330	15	4483	3987	32	529301	468850	89	0.329978
132235	129177	76	54236	51648	76	955	968	0	1263	1274	10	3357	3193	27	379478	350927	83	0.331057
72089	75352	69	28705	29118	61	511	518	0	768	668	0	1932	2056	19	222499	224760	78	0.331057
139746	125755	84	58872	53165	78	1329	1257	10	1654	1455	16	4099	3677	31	439980	388448	86	0.331057
213291	174508	107	87504	71519	104	2159	1797	20	2532	1820	24	6132	4926	39	783344	616829	107	0.331057
243756	194562	93	95938	77492	92	2099	1657	20	2451	2066	24	5837	4950	37	632180	509377	99	0.332135
146025	134487	81	62584	57917	79	1456	1094	7	1543	1446	15	3904	3633	31	458115	414588	87	0.332135
39062	38955	62	11346	12077	36	208	270	0	402	350	0	623	815	0	96676	97814	70	0.332135
127993	126331	77	37129	36843	73	1498	1488	15	1909	1651	18	4135	4079	29	481814	469329	83	0.336449
184887	154475	91	79219	65511	84	1901	1468	19	2518	2080	25	6234	5291	39	711654	596555	93	0.336449
221643	180768	93	69756	56065	92	2294	1680	23	2556	2413	24	6896	5854	39	851187	715457	101	0.340762
36855	35419	70	10261	10492	37	224	406	0	410	303	0	830	866	0	111299	106940	70	0.342919
39025	39516	71	15956	16117	41	329	313	0	167	211	0	858	956	0	98598	100078	69	0.342919
36003	36887	64	18561	18810	46	403	423	0	281	238	0	739	866	0	107990	105883	70	0.343997
34297	35949	65	13545	13919	39	234	255	0	390	399	0	920	922	0	95677	90353	70	0.346154
46052	46909	75	14427	14864	40	390	377	0	595	436	0	807	865	0	97839	100106	71	0.347232
187800	172351	92	71228	67304	82	2005	1830	20	2121	2091	21	5099	4706	33	582001	541089	89	0.347232
176512	154300	84	61866	53818	81	1684	1444	15	2084	1933	19	5212	4769	34	594657	521858	91	0.347232
116417	116443	76	28258	27731	61	1134	1155	8	1538	1469	15	3924	3665	30	455952	437175	81	0.348311
172148	146311	84	74990	61824	83	1557	1219	13	2102	1686	20	5041	4183	35	628092	521894	93	0.348311
27118	30960	41	15873	16794	40	142	272	0	150	158	0	637	633	0	70372	74541	68	0.348311
99292	99637	73	26769	27521	54	1067	904	0	1177	1225	9	3167	2976	27	387082	370028	80	0.348311
232833	174104	90	103682	77343	90	1787	1313	19	2255	1860	24	6817	4878	42	787343	595217	99	0.349389
148778	144492	79	44975	44651	75	1817	1702	18	2312	2001	22	5025	5024	32	611922	573040	86	0.349389
72941	72542	81	19723	19681	46	798	738	0	727	699	0	1414	1492	14	155725	149975	75	0.349389
129781	118993	91	55928	53108	77	1135	1118	7	1291	1135	9	2966	2996	25	327189	314918	85	0.350467
128911	124172	93	37400	36412	74	1347	1128	8	1372	1409	14	3794	3712	29	448537	422538	84	0.351546
154587	138367	82	76252	67385	81	1450	1229	11	1204	1132	8	3221	2899	27	382032	331749	88	0.352624
255552	201563	99	92898	75029	91	2099	1730	22	2819	2238	27	7697	6162	41	863318	683567	102	0.353702
131161	118156	80	56623	49352	79	1227	1096	8	1364	1106	9	3231	2807	28	380333	336297	87	0.353702
116175	114311	81	44619	44283	73	1030	1042	5	1622	1279	12	3155	3123	25	386259	360206	83	0.353702
41458	40280	78	17259	17319	44	605	699	0	488	449	0	682	765	0	90397	94723	73	0.354781
131718	120419	84	67204	61190	81	1303	1192	9	1998	1703	19	4039	3873	30	505158	460482	94	0.354781
119258	116558	78	36650	35874	73	975	1250	10	1294	1188	11	3390	3450	27	436645	427555	82	0.355859
321910	220412	123	148726	101702	107	3129	1993	30	3603	2475	34	8551	5876	48	1.00095e+06	695366	123	0.355859
71488	71443	77	24168	24157	59	630	695	0	338	500	0	1306	1338	13	165697	157265	77	0.355859
167170	146848	88	64465	57588	81	1873	1489	17	1826	1492	18	4408	3915	32	501468	440146	90	0.356937
40596	41870	67	9189	9283	35	290	294	0	458	409	0	847	894	0	97243	97956	72	0.358016
165633	146097	98	67063	59459	83	1166	1104	7	1715	1702	18	4095	3638	31	519580	461996	91	0.359094
33562	33564	58	11474	11589	38	280	370	0	467	470	0	640	659	0	92661	91716	74	0.360173
136701	122550	86	44570	40234	78	1630	1507	14	1604	1455	16	3582	3211	30	424670	385441	87	0.360173
63611	67180	58	25507	25730	53	486	514	0	921	812	0	1811	1759	18	197856	191826	78	0.361251
38719	39023	65	10070	10508	35	279	232	0	214	296	0	673	772	0	93396	93291	70	0.361251
159975	131856	86	69727	57662	84	1463	1237	11	1607	1293	12	3161	2389	30	410106	336115	92	0.361251
193746	152604	88	79373	62476	86	1844	1445	19	2292	1849	22	5428	4071	39	678278	531112	95	0.361251
246837	196804	94	88277	72225	89	2514	2021	22	2680	2311	26	6661	5168	40	840239	702126	99	0.362329
66889	68873	69	22166	22697	47	451	494	0	625	630	0	1325	1235	11	154134	146595	75	0.362329
134536	131627	78	72545	71552	78	1666	1620	17	1988	1821	18	3974	3826	30	512484	490039	86	0.362329
130542	122380	79	54415	50439	77	1271	1038	5	1532	1313	12	3768	3555	30	394526	351315	84	0.363408
120499	117474	77	72071	71333	75	1561	1418	15	1465	1336	13	3771	3739	29	475577	462247	84	0.363408
101038	100755	74	27903	28152	53	614	691	0	827	702	0	1815	1822	18	228088	222612	79	0.363408
114126	112316	78	29497	29226	72	1521	1378	14	1236	1271	12	3504	3454	27	436604	429560	83	0.363408
46113	47415	65	14030	14463	40	357	393	0	216	311	0	733	880	0	103859	98859	72	0.363408
86280	84680	78	36817	36589	72	847	757	0	717	795	0	2283	2221	22	270952	269838	81	0.364486
178689	159976	87	77412	69642	83	1584	1325	15	1716	1569	18	4676	4351	32	529218	472346	89	0.364486
95160	90978	75	35299	32587	72	899	917	0	1180	1261	10	2074	1969	21	191715	169620	80	0.364486
156167	144742	98	71627	68428	79	1613	1372	15	1714	1550	17	4451	4457	30	465240	433446	88	0.365564
31617	32643	63	9280	9621	36	359	344	0	246	281	0	769	713	0	77289	73781	68	0.365564
50419	50416	73	15669	15700	42	233	435	0	362	427	0	996	1029	4	124869	122275	72	0.365564
40025	39280	73	13172	13349	40	362	275	0	612	322	0	811	842	0	104014	103783	72	0.366643
181895	110229	214	107131	39663	225	1758	1168	9	2236	979	0	4475	3212	27	547812	389563	175	0.367721
110968	107614	81	33831	33528	72	1004	1094	6	1487	1386	14	3357	3361	27	408532	395170	83	0.367721
179509	148228	87	77972	64355	84	1824	1481	17	1818	1460	19	3812	3084	32	462895	377542	95	0.368799
36891	33848	80	15366	13441	77	299	234	0	301	309	0	979	867	0	99371	81176	80	0.368799
119398	117759	74	40782	40304	73	1176	1199	10	1569	1483	15	3542	3300	28	450763	433757	81	0.368799
84220	84644	74	29482	29924	60	729	679	0	719	653	0	2356	2474	22	314720	302821	79	0.368799
248752	189023	104	78058	58125	92	3034	2322	27	3496	2463	33	8584	6807	43	1.04858e+06	838019	101	0.368799
89585	89717	75	37935	38324	71	610	478	0	894	721	0	2135	2100	21	246894	244969	78	0.368799
69216	72101	69	31614	32077	56	631	539	0	501	552	0	1072	1119	7	157906	160901	74	0.368799
231101	181816	101	106245	86160	98	2204	1933	21	2499	2119	27	5761	4629	37	637699	521171	105	0.369878
123660	112077	83	53104	47308	78	1658	1359	15	1162	1195	10	2513	2263	26	314044	286022	85	0.369878
57052	57689	68	18286	18208	46	480	566	0	409	457	0	896	897	0	137779	133273	74	0.370956
166291	140041	87	64036	53279	83	1315	1300	12	1729	1525	18	4540	3904	33	535390	456640	93	0.370956
237800	183357	97	120843	99001	95	2526	1863	25	2491	2061	24	5826	4809	38	624057	504465	102	0.372035
133869	120607	83	58149	52361	78	718	766	0	1281	1135	10	3688	3436	29	446697	394862	86	0.372035
42505	41810	80	9117	9260	36	231	343	0	290	352	0	717	743	0	97067	94056	72	0.372035
120310	118467	76	35852	35661	73	1434	1359	13	1601	1590	16	3962	3792	30	488465	469701	83	0.37527
37635	37220	66	10150	10271	37	354	434	0	214	276	0	880	701	0	73769	73921	74	0.376348
125492	123991	82	42087	41254	74	1527	1531	16	2050	1927	19	4149	4021	30	523459	497448	84	0.376348
113037	110971	77	36840	36432	73	1300	1105	8	1407	1216	12	2820	2587	25	283313	273730	82	0.377426
344978	213415	125	166683	102368	125	3221	1832	33	4244	2642	37	9186	5521	49	1.04858e+06	639087	132	0.377426
111537	110224	74	34063	34028	72	974	1107	6	1218	1147	8	2718	2633	24	311656	298698	82	0.378505
54824	54687	69	25082	25574	53	387	471	0	374	334	0	1094	1047	5	121700	121486	74	0.378505
140444	133485	84	43594	42442	77	1313	1031	5	1640	1318	11	3674	3394	29	412128	398692	87	0.378505
53459	52822	69	18123	18344	45	549	573	0	466	401	0	890	971	0	102869	96898	74	0.379583
258722	195004	100	172034	140612	98	2914	2195	26	3113	2366	28	7070	5878	41	833269	647063	107	0.379583
114250	113312	75	39122	38563	73	1366	1179	10	1410	1489	14	3649	3760	26	463308	449092	83	0.380661
43990	45955	65	9730	9943	35	361	362	0	633	579	0	1083	1099	7	166392	163586	74	0.382818
88888	88935	79	37039	37039	70	1027	997	0	903	995	0	1776	1690	18	191576	188190	79	0.383896
33229	33556	65	12991	13367	40	342	241	0	249	217	0	876	726	0	116397	114444	71	0.384975
95322	91990	77	38837	37204	73	720	767	0	860	895	0	2031	1812	21	227893	214575	83	0.386053
67643	69349	60	19264	19455	46	169	263	0	835	567	0	1272	1284	12	138509	130006	75	0.387132
36097	36275	65	21041	21346	47	334	407	0	189	254	0	534	684	0	81826	80086	70	0.387132
112995	112008	76	32526	32141	72	1331	1077	6	1270	1252	11	3173	3217	26	398735	375902	84	0.389288
102450	101728	76	37503	37135	72	1018	1144	8	1563	1471	15	3231	3143	26	376771	371460	82	0.390367
117540	116695	75	40227	39562	73	1008	939	0	1259	1227	11	3601	3612	28	400422	379411	84	0.390367
208170	169216	91	91261	74654	89	2102	1804	19	2670	2059	25	6221	5532	38	780395	656556	99	0.390367
47448	47211	76	9932	10272	36	362	399	0	409	276	0	1219	1228	11	163000	166003	73	0.391445
34674	35084	63	9301	9419	35	326	237	0	513	418	0	957	979	0	119972	124519	72	0.391445
124838	119379	93	63402	61941	76	1221	1293	10	1418	1344	13	3572	3449	28	460133	437567	93	0.391445
33004	33248	68	10201	10587	36	289	290	0	205	228	0	590	603	0	85036	85807	72	0.391445
83333	82643	72	28965	28589	66	762	727	0	822	728	0	1718	1804	16	206908	196084	80	0.391445
125684	115965	90	49198	46968	77	1127	1132	8	1407	1281	12	3721	3444	29	420973	397996	87	0.393602
61329	61780	74	19620	20095	45	258	422	0	469	424	0	1097	1105	8	143556	139298	74	0.393602
173250	145123	85	74985	61697	84	1439	1203	14	1958	1731	21	5053	4447	34	615391	510923	92	0.393602
50742	50003	72	20999	21138	46	526	469	0	202	248	0	849	956	0	114774	114098	74	0.39468
129934	125697	78	54076	53124	76	950	1008	3	1456	1448	13	3420	3275	27	444094	428916	85	0.39468
113491	110526	84	37029	35628	74	1345	1245	10	1019	971	0	2443	2341	23	296095	285048	85	0.39468
159165	152625	78	56642	54475	78	2179	1998	20	2129	2101	20	5021	4888	33	638715	601109	89	0.39468
99029	99424	82	30819	30997	70	1028	1198	9	1177	1114	7	2884	2751	25	310938	298747	79	0.39468
126046	118508	79	69158	64788	78	1243	1194	12	1714	1480	18	4246	3747	32	505940	468882	85	0.39468
113689	110264	81	31952	31521	73	1301	1436	12	1470	1508	15	3671	3540	27	445772	421151	83	0.396837
137144	125265	96	45523	41863	96	1316	1154	9	1663	1434	16	3810	3323	28	475493	415675	96	0.396837
193566	157267	103	79133	64007	86	1753	1476	18	1551	1284	15	3827	3004	32	506474	400464	95	0.396837
109961	110610	77	61685	61278	76	1230	1296	10	1139	1086	8	3330	3216	28	401185	386840	83	0.396837
83381	84328	71	31884	31918	70	1090	1130	7	604	735	0	1896	1900	20	199346	198581	77	0.396837
124770	120743	80	31462	30895	74	1636	1432	15	1680	1560	16	3925	3656	30	437662	425115	86	0.397915
119245	116037	82	54178	53128	76	1223	1319	13	1611	1642	16	4026	3933	30	498957	476698	85	0.397915
159805	137946	86	70358	61376	82	1729	1452	14	1534	1503	16	4012	3438	32	430113	379614	87	0.398994
297194	226279	106	160302	123207	105	3920	3157	30	4120	3553	33	9985	8195	46	1.04858e+06	917924	112	0.400072
102020	101057	78	32531	32264	68	1133	1195	9	2007	1972	21	5391	5231	34	484546	453505	84	0.400072
120018	116139	81	45039	44598	75	1193	1109	7	1003	1132	7	3032	2883	25	325262	315185	84	0.40115
43084	43215	66	9368	9788	36	572	469	0	273	258	0	742	690	0	120750	120830	72	0.40115
37494	37027	66	14205	14272	41	274	350	0	339	387	0	640	618	0	78308	77342	71	0.40115
52460	53094	70	16781	16841	43	352	461	0	267	391	0	1137	1168	8	143009	142510	73	0.403307
127324	123036	92	51072	48977	75	1208	1115	8	1493	1370	13	3303	3149	27	396132	380167	83	0.404385
102006	102322	74	27983	28027	63	1197	1243	10	865	850	0	3001	2829	26	377696	364578	81	0.404385
98045	99067	82	41732	41573	71	695	712	0	715	753	0	2107	1978	20	255738	247360	79	0.404385
220645	134876	102	87794	51909	102	1640	927	0	2047	1181	14	4552	2531	48	580332	359500	108	0.405464
233162	186529	91	101338	81813	89	2571	1931	24	2441	1953	25	6399	5118	39	668735	537527	94	0.405464
117927	114657	77	53130	52253	75	1353	1516	13	1209	1216	10	3301	3048	28	408985	393801	84	0.406542
284837	202747	114	110084	78536	107	2991	2269	27	3786	2496	32	7523	5387	44	830007	600598	115	0.408699
195853	163924	88	74689	63420	85	1587	1291	14	2414	1805	25	5718	4776	37	653739	558892	92	0.408699
92861	91798	73	26219	25140	54	856	819	0	962	795	0	1813	1765	20	233912	224108	81	0.408699
149555	137513	83	60809	57018	78	1342	1209	10	1375	1421	15	4251	4062	31	467421	427968	86	0.409777
48437	47922	69	19459	19454	46	323	311	0	461	517	0	953	1015	3	129186	125404	84	0.409777
147061	129685	89	78260	70529	80	1229	1112	8	1417	1216	12	3338	3266	27	359607	324705	88	0.410856
158727	148317	87	42238	40715	77	1190	1266	12	1917	1597	19	3984	3862	29	525166	489041	92	0.410856
55380	55560	70	20637	20916	47	350	336	0	356	483	0	1312	1273	11	159622	158127	73	0.411934
126687	124185	80	69049	67882	74	1123	1096	7	1629	1622	16	3818	3975	28	503233	479328	82	0.411934
83454	83861	73	44568	44457	71	538	640	0	925	886	0	1632	1689	16	215846	202790	78	0.414091
54987	52770	71	16678	16743	44	366	374	0	416	411	0	1010	1064	6	130912	129763	76	0.416247
120602	117961	78	37365	36958	73	1146	1089	8	1342	1216	12	3634	3488	28	437596	416911	82	0.416247
183592	151855	87	86414	71307	86	1820	1718	18	1910	1553	18	4725	4076	35	531866	447122	92	0.417326
129200	128368	76	68315	66518	76	1394	1237	12	1870	1753	19	4498	4178	32	510187	472719	93	0.417326
83185	83094	74	31611	31614	71	888	792	0	1121	1123	8	2304	2289	23	288308	279771	80	0.417326
119065	115151	80	49232	47916	76	1109	1095	7	1354	1380	12	3694	3366	30	405422	369547	93	0.417326
195868	162899	94	92333	77736	86	1496	1328	13	2070	1703	19	4315	3613	33	522839	445382	93	0.418404
33019	34049	49	9440	10140	34	397	329	0	325	331	0	832	902	0	104636	103105	70	0.418404
73255	73148	77	15485	15553	41	505	564	0	704	726	0	1440	1554	15	182259	173616	79	0.423796
34044	36968	52	10722	11675	36	379	453	0	410	362	0	876	835	0	88215	89734	71	0.424874
125996	123756	84	60046	58936	75	1515	1488	15	1448	1566	14	4011	3796	30	503796	479092	83	0.424874
136149	128689	94	49582	46059	94	1561	1515	15	1783	1853	16	4679	4487	31	559126	500613	94	0.424874
190288	163049	86	97639	83207	86	2291	2071	22	2006	1925	21	5587	4789	36	717045	601201	102	0.424874
203832	164915	95	82868	68371	86	1779	1550	17	2145	1931	23	5414	4597	36	573461	471951	93	0.425953
36107	35889	64	14601	14888	40	115	169	0	214	258	0	875	832	0	98188	98308	72	0.425953
149928	143453	80	53082	50534	78	1908	1854	18	1872	1609	19	4364	4054	31	521022	498475	87	0.427031
109948	106843	85	31631	31324	72	805	974	0	1398	1203	10	3267	3426	26	409424	385765	83	0.428109
123104	120024	78	65004	64060	76	1224	928	0	1481	1400	13	3385	3620	25	477897	458845	85	0.429188
56082	59073	68	24713	25205	54	288	405	0	432	523	0	1289	1103	8	163274	158376	75	0.429188
55027	55943	61	14299	14590	39	245	290	0	501	513	0	930	942	0	122486	118639	77	0.430266
123670	120171	82	40531	39200	74	1358	1423	13	1816	1698	17	4309	4022	30	476557	453931	85	0.430266
96963	93027	91	45623	44294	76	967	823	0	934	926	0	1968	1765	18	229635	212573	91	0.430266
95979	88601	80	49695	46443	76	541	573	0	794	590	0	1821	1670	17	217410	196307	92	0.430266
44060	44428	66	20632	21120	45	309	442	0	277	495	0	609	620	0	94988	95840	74	0.431344
140680	131171	81	67936	62497	78	1203	1074	7	1497	1410	16	4378	3901	33	453884	417499	89	0.431344
96021	89168	74	47134	43333	75	921	818	0	952	883	0	2027	1759	21	241640	215654	81	0.432423
111825	103144	77	55123	50036	78	1126	949	0	1681	1332	16	4049	3726	31	376467	337919	86	0.432423
120151	117965	84	61098	59939	76	1423	1133	10	1685	1643	18	3544	3705	27	401128	385258	83	0.432423
214707	172074	97	83307	67843	90	1769	1474	18	2013	1805	21	5063	4072	35	513838	410778	97	0.433501
158495	153814	79	58856	57602	77	1722	1710	17	2112	1957	19	4936	4716	33	642226	607960	85	0.433501
195800	182899	85	90565	86598	82	2194	2193	20	2795	2525	23	6709	6178	38	705128	662647	90	0.433501
261090	194393	112	115920	88623	101	3539	2764	30	3081	2370	29	7387	5934	41	891211	698089	108	0.434579
90620	90353	73	27858	27572	69	892	910	0	1136	987	0	2463	2526	23	312835	305122	81	0.435658
64329	64938	70	28788	28957	68	512	579	0	765	738	0	1646	1658	16	196681	189275	77	0.435658
24842	25090	51	13272	13563	40	138	200	0	259	291	0	473	501	0	75513	79069	65	0.436736
91357	84605	92	39854	36952	74	934	841	0	730	538	0	1759	1654	17	203201	183075	83	0.436736
137699	120412	86	66021	57872	80	1153	964	0	1381	1095	9	3580	3220	30	423175	382570	88	0.437815
60950	61380	70	19844	19864	47	694	685	0	782	819	0	1459	1210	13	180383	178500	76	0.44105
68258	68488	67	33118	32680	69	462	568	0	610	532	0	1234	1295	12	150611	147471	76	0.442128
146872	127363	88	60505	53125	81	1518	1313	14	1291	1096	10	2933	2625	26	355610	303555	87	0.442128
51026	52269	67	20407	21139	46	286	417	0	432	367	0	962	1021	4	102048	105059	73	0.442128
131401	122689	80	54811	50570	78	1159	1073	6	1589	1259	13	3630	3462	29	419655	382129	85	0.443206
28178	29675	47	14041	14518	40	188	286	0	229	313	0	630	725	0	78221	80636	70	0.443206
121377	117743	87	38601	37566	75	1312	1229	9	1358	1350	13	3658	3678	28	391201	375832	85	0.444285
47386	48014	66	26306	26484	66	479	415	0	572	480	0	821	894	0	133733	126513	73	0.444285
25359	27049	49	11527	11723	38	353	396	0	396	386	0	516	570	0	60496	61480	69	0.446441
109454	110137	73	26619	25910	56	1451	1353	14	1402	1429	15	4245	4143	29	481825	463630	84	0.446441
70536	68833	77	28726	28882	66	632	699	0	554	471	0	1435	1352	13	158665	151581	77	0.449677
160710	149354	86	47552	45447	79	1536	1532	15	1897	1890	19	4666	4477	31	488140	449173	87	0.449677
104306	101478	76	42824	42662	73	1144	1222	9	1309	1192	11	2682	2633	24	277876	269545	81	0.449677
167269	143821	87	67779	58933	80	1449	1490	14	1721	1180	13	3886	3395	30	473060	415340	90	0.450755
112586	112521	76	45184	45526	73	957	1082	6	1362	1148	10	3656	3531	29	429818	418104	83	0.450755
122296	108614	81	60971	54871	78	1107	1036	4	1538	1237	14	3536	3120	30	388284	345059	85	0.450755
282183	213208	102	155498	122367	99	3115	2350	29	4093	3077	33	8813	6475	45	952147	676871	108	0.450755
152637	134678	81	66552	59313	80	1445	1260	12	1991	1672	21	4346	3957	32	587652	521604	88	0.450755
93479	95083	72	37677	37979	71	662	799	0	842	917	0	2059	2096	21	243596	236271	78	0.450755
130268	122469	90	51525	48317	76	1570	1475	15	1582	1522	15	4239	3873	32	479142	442682	84	0.451833
32727	35756	50	12850	13943	36	484	470	0	416	417	0	902	792	0	89340	89841	70	0.451833
125520	117941	83	51118	47609	76	1520	1272	14	1538	1523	15	3996	3771	31	485455	445073	86	0.451833
134592	125148	79	50446	46392	78	1307	1241	13	1669	1361	14	3841	3659	30	446817	405295	85	0.451833
104252	101171	87	24612	24294	56	984	945	0	1154	1179	8	3158	3289	25	366286	341847	80	0.452912
109145	106766	76	39350	38461	74	1057	1012	3	1490	1385	14	3184	3060	26	419622	406725	83	0.452912
217827	166287	95	77993	59332	90	2243	1773	23	2430	1698	24	6813	4989	42	782048	597406	98	0.45399
67723	69027	72	22495	22753	51	784	650	0	555	616	0	1527	1388	15	174824	175387	75	0.45399
107165	106116	75	26882	26483	71	973	977	0	1270	1300	13	3104	3087	26	342151	330026	82	0.455068
124069	120778	88	34344	33868	74	1306	1392	11	1706	1546	17	4341	4190	30	522340	494773	85	0.456147
61493	62531	72	14997	14960	42	574	583	0	682	673	0	1537	1440	14	170090	173514	77	0.456147
117741	115516	78	39194	38799	74	1018	1164	8	1211	1131	9	3613	3518	28	424528	404298	87	0.458303
68896	67495	73	25798	25869	60	610	568	0	749	671	0	1397	1558	15	177057	176573	76	0.463695
272603	205808	98	123562	94617	98	3737	2960	30	3398	2620	30	7650	6115	44	855406	648891	107	0.465852
31243	33581	51	10136	10193	37	433	334	0	151	242	0	831	868	0	127638	119357	69	0.46693
316794	217386	110	150417	102768	109	3277	2247	30	4468	3018	35	10382	7447	49	1.04858e+06	852687	117	0.46693
168648	147711	86	81200	69695	82	1284	1385	14	1968	1532	18	3905	3503	31	439368	377627	90	0.46693
80152	83989	71	22742	24076	43	579	585	0	660	706	0	1742	1679	17	210244	210484	78	0.468009
161893	144219	80	77150	68482	80	2070	1751	20	1638	1262	14	4146	3694	32	434020	375341	86	0.468009
282856	204022	94	126111	91202	93	3274	2158	29	3403	2522	32	8771	6378	48	1.04858e+06	751695	101	0.468009
76753	66377	90	33529	27198	90	698	508	0	907	426	0	2159	1754	18	252505	187245	90	0.468009
42904	44502	69	17487	18291	41	349	430	0	554	605	0	838	1076	6	121588	122508	70	0.468009
172496	149890	84	232107	215579	85	3012	2489	26	3777	3280	29	7942	7669	40	955009	867535	91	0.468009
61583	61592	65	25192	24044	79	753	540	0	491	495	0	1305	1211	11	145795	132874	85	0.468009
296095	211105	108	121749	88100	99	3395	2306	31	2969	2288	30	7354	5274	45	809013	588340	106	0.469087
124501	121389	87	60975	59113	75	1089	1162	8	1203	1286	11	3031	2970	25	371865	345198	93	0.469087
37358	34060	72	10507	10504	37	254	376	0	315	283	0	634	626	0	92764	91707	70	0.469087
81021	76413	82	30326	29250	71	579	607	0	594	649	0	1742	1603	17	178668	165629	89	0.469087
79257	82858	67	48112	48498	72	553	683	0	908	1006	2	1905	1720	19	197986	193750	79	0.471244
124210	121082	79	47107	45903	74	1067	922	0	1681	1290	15	3810	3532	30	466255	438972	84	0.472322
25254	24475	62	13103	13394	39	229	168	0	243	244	0	540	545	0	82148	79579	68	0.472322
54623	55509	68	15685	15958	42	293	409	0	534	503	0	1303	1151	9	159437	155403	75	0.474479
141894	123203	85	58016	50344	80	1693	1394	14	1205	1073	6	2891	2351	27	325730	272845	89	0.475557
96906	97083	72	35814	35679	72	794	1064	5	1257	988	0	2871	2675	25	347209	349152	79	0.476636
155638	140350	83	79248	72337	80	1149	1026	4	1554	1462	14	3426	3081	29	466647	416762	85	0.476636
62369	64750	66	30274	30622	63	621	611	0	576	585	0	1294	1356	12	156445	153343	74	0.476636
145757	131016	84	72825	63987	80	1360	1253	10	1628	1392	16	4072	3589	31	407591	366412	88	0.477714
31740	31298	71	13628	13724	41	230	338	0	358	314	0	525	555	0	76328	72633	69	0.478792
107707	103667	80	60855	59777	75	1241	1098	8	1159	1139	9	3356	3293	28	390324	366227	84	0.478792
91936	90643	74	40213	39211	73	857	827	0	952	983	0	2120	2074	20	257021	245778	82	0.480949
233372	189557	93	115552	97562	92	2644	2521	24	2905	2293	26	6939	6007	40	698377	591154	103	0.483106
31062	31542	68	11669	12078	37	548	529	0	269	285	0	469	454	0	78561	79518	68	0.483106
52216	53393	67	19957	20409	47	421	552	0	553	490	0	1254	1356	12	150443	150794	73	0.484184
55205	54301	69	18524	18754	45	496	317	0	569	480	0	985	1049	5	114582	116022	76	0.487419
35045	36953	64	12308	12462	39	244	332	0	214	299	0	716	680	0	95449	94690	70	0.487419
33748	33898	65	12377	12581	39	313	456	0	189	205	0	754	718	0	93164	95860	69	0.487419
183999	151441	88	71967	59180	85	1459	1225	12	1716	1684	18	4774	3885	36	612572	503512	93	0.488497
36771	37349	65	11175	11543	37	250	160	0	324	288	0	613	698	0	83582	84619	68	0.488497
136135	132612	78	41764	41355	76	1173	1056	6	1611	1553	17	3991	3668	30	477648	453466	86	0.488497
99707	98469	84	41128	40936	73	898	986	0	1208	1024	4	3128	2967	26	377194	354945	90	0.488497
133394	121744	95	63206	57805	79	969	1019	3	1348	1324	12	3373	3090	27	354991	314224	95	0.488497
91895	91955	79	33765	33871	71	909	973	0	983	974	0	2617	2566	24	269747	262312	78	0.489576
139725	122836	84	60104	53764	80	1095	1133	8	1819	1471	14	4230	3895	30	498207	449066	90	0.489576
70214	70977	70	26206	26118	66	874	817	0	538	514	0	1467	1502	15	167527	161300	79	0.490654
191566	159064	85	81404	67259	86	1866	1688	19	1942	1692	18	5420	4533	38	605514	505829	91	0.492811
156912	133577	91	57120	48145	82	1109	1041	5	1696	1480	17	4413	4057	31	517323	448455	89	0.493889
62070	60661	79	14622	14231	42	734	727	0	436	457	0	1167	982	0	126937	117741	85	0.493889
140868	121836	84	56604	47946	80	1374	1123	11	1344	1125	8	3052	2536	28	360066	305581	97	0.493889
84856	82180	74	40932	36534	73	996	942	0	925	816	0	2088	1723	22	246417	220130	81	0.493889
46203	47130	66	14857	15170	41	293	405	0	496	464	0	1110	988	0	149617	151857	73	0.494968
108786	106679	77	38900	38634	72	1284	1210	9	1154	1045	5	3461	3549	27	410348	393926	83	0.494968
92118	91952	82	19803	20138	45	945	770	0	748	640	0	1796	1883	19	240862	236581	81	0.494968
25906	23800	77	10485	10650	37	191	153	0	162	179	0	366	298	0	53869	56778	68	0.497124
119269	116749	81	56456	55314	74	1087	1139	7	1199	1249	11	3409	3425	27	431756	418252	84	0.499281
141507	123798	83	56307	49655	82	1114	871	0	1454	1211	10	3095	2603	27	395275	348504	89	0.499281
205660	158499	89	85244	66910	89	2117	1710	20	2130	1753	20	5857	4754	38	661193	515848	97	0.499281
118284	114921	77	39880	39521	73	1342	1228	11	1519	1574	16	3442	3339	27	367117	360499	80	0.500359
70550	69816	72	19267	19232	48	534	645	0	861	776	0	1582	1544	15	231385	223271	79	0.501438
33322	34137	60	14965	15035	42	297	368	0	356	290	0	845	773	0	94218	94880	69	0.502516
48749	49716	66	21473	21952	46	154	256	0	359	440	0	975	980	0	124325	121294	73	0.502516
138141	134858	79	70879	69420	76	1859	1683	17	1795	1801	18	4173	4082	30	455899	419102	87	0.502516
171542	153876	88	58653	52606	82	1661	1458	15	2152	1927	21	5670	4868	36	611447	542881	99	0.502516
233882	127179	114	97793	54559	111	2125	1226	9	2037	1091	8	5302	2755	56	610779	281235	117	0.503595
160463	134397	98	62822	54767	82	1276	1176	11	1367	1155	11	3345	2891	30	362901	305677	89	0.504673
277874	198627	120	111243	81486	114	2443	1622	23	2756	1979	29	7267	5614	42	808960	608914	122	0.504673
329888	233865	112	140731	101109	110	3978	2402	34	3597	2467	34	8474	6036	46	945837	677576	115	0.504673
36744	38016	49	8821	9238	34	463	347	0	361	401	0	734	790	0	114841	112290	80	0.504673
71301	73991	70	20788	21194	48	849	610	0	292	518	0	1056	1136	9	144841	148379	73	0.504673
26573	28329	55	9952	10722	35	48	189	0	336	382	0	622	652	0	83419	81840	66	0.505751
79724	83311	70	32788	33719	63	728	644	0	1107	995	0	1550	1766	17	202963	199183	76	0.505751
202797	159885	95	103698	87598	89	1939	1502	18	2097	1708	20	4507	3764	35	500521	405979	96	0.505751
86230	79289	89	38002	35031	73	1178	954	0	666	686	0	2028	1914	21	207277	182853	79	0.505751
32574	32286	69	10611	10878	37	345	317	0	289	312	0	666	821	0	109083	112741	67	0.50683
86675	85000	82	27409	27403	70	690	557	0	544	735	0	1684	1769	17	194245	189978	78	0.50683
41256	41914	68	14061	14108	40	245	409	0	429	420	0	800	840	0	92363	92881	71	0.507908
55782	55629	78	12511	12486	39	537	465	0	602	413	0	1088	1117	6	141108	143412	73	0.508986
85291	87024	71	28123	28388	67	686	656	0	907	823	0	1785	1701	16	214719	211099	78	0.508986
53007	52594	66	28656	28333	66	296	405	0	454	465	0	824	874	0	112495	108251	75	0.510065
203580	173685	96	73414	62185	86	2463	2069	22	2565	2180	24	5694	4990	37	650010	570902	100	0.510065
159284	136281	83	70316	61624	82	1516	1520	14	1276	1154	10	3707	3173	30	439874	385506	90	0.510065
113809	112766	75	32954	32994	72	1312	1242	11	1953	1842	18	4091	4078	28	468731	453796	81	0.510065
184227	155770	84	98310	83320	84	1602	1288	13	2356	1833	22	5067	4384	35	562429	473511	97	0.510065
46959	48167	67	22601	22973	51	501	510	0	495	504	0	990	994	0	145974	150061	70	0.511143
91469	83819	81	40442	37288	74	790	615	0	814	673	0	1901	1833	18	216428	196349	81	0.511143
209169	174917	90	113384	97144	87	1710	1620	16	2213	1936	21	5372	4541	37	594288	498532	93	0.511143
112860	110575	81	37479	36935	74	1584	1598	15	1595	1784	17	4233	4009	30	521103	495212	83	0.5133
180186	157822	89	72419	63004	84	1915	1651	19	2095	1786	21	5533	5006	35	645306	563868	93	0.514378
253543	186949	100	101643	76593	99	2563	2051	26	2472	1836	26	6238	4558	42	696729	508333	107	0.514378
121678	117621	81	45141	44632	74	1037	1152	7	1258	1099	9	3263	3220	26	418250	399412	82	0.515457
117540	107511	86	49008	44722	77	1194	1414	11	1264	1044	6	3038	2864	25	320850	290486	95	0.515457
132247	118497	82	58895	52924	79	1276	1199	10	1390	1175	9	2888	2648	25	329215	289197	89	0.516535
32209	32790	60	17874	18288	43	286	291	0	343	313	0	569	565	0	79782	80028	70	0.516535
116470	112874	81	25133	24632	57	1206	1249	10	1284	1168	10	3672	3579	27	425014	413166	83	0.517613
56418	55775	74	24852	25264	54	294	194	0	452	341	0	861	793	0	101233	100731	73	0.518692
47137	46781	68	23141	23403	51	217	391	0	554	361	0	716	715	0	104688	101363	72	0.51977
33739	34774	53	15976	16188	43	218	333	0	422	506	0	639	760	0	78787	80589	69	0.520848
139558	132042	82	51589	50604	76	1047	1155	10	1558	1412	14	3696	3608	28	392062	371342	85	0.521927
168732	144725	84	72443	63080	83	1673	1343	14	1908	1736	19	5429	4496	38	566441	480649	94	0.521927
60639	61948	69	24015	24843	48	593	626	0	774	645	0	1201	1226	10	162679	165289	76	0.521927
117645	114498	76	34675	34328	73	1367	1398	13	1652	1590	15	4405	4192	31	510369	490118	82	0.521927
92413	94233	73	32069	32374	70	772	773	0	985	1060	6	2921	3018	25	343199	328377	80	0.521927
323717	230429	108	148288	106378	108	3523	2719	30	4741	3418	36	11011	8372	51	1.04858e+06	1.00601e+06	125	0.521927
141470	127403	98	56926	49150	98	1544	1301	12	1621	1375	13	4571	4064	31	549322	452857	98	0.521927
117704	121970	73	30363	31270	53	1307	1368	13	1779	1780	16	4071	4160	29	520923	509908	80	0.521927
100516	103482	68	39384	39144	72	947	992	0	1149	1082	7	2821	2702	24	339793	316289	90	0.521927
70014	72212	65	33461	32563	56	795	613	0	771	743	0	1472	1412	15	172070	161681	78	0.523005
304700	206033	125	198777	139845	107	5275	3374	37	5304	3566	40	12794	8772	57	1.04858e+06	911289	114	0.524083
128087	126633	78	41429	41689	75	1239	1227	11	1543	1565	16	4187	3945	30	460270	442799	83	0.524083
93489	92577	75	30000	30207	67	846	722	0	985	1066	5	2323	2268	22	264576	257853	82	0.524083
82081	79747	79	17426	17362	44	507	530	0	669	674	0	1619	1560	17	180560	179465	77	0.525162
44069	41196	83	13215	13153	39	275	245	0	450	470	0	1006	1147	8	139039	140392	73	0.525162
87088	84522	73	27295	26800	70	386	342	0	1022	832	0	1738	1645	17	199596	196995	80	0.52624
38552	39002	65	12420	12349	40	134	258	0	443	368	0	978	1078	6	123340	117048	69	0.528397
72661	73314	71	18675	18789	44	606	724	0	751	677	0	1850	1857	18	220257	219816	77	0.528397
183917	147548	93	77791	64514	85	1818	1481	17	2100	1693	20	5406	4696	36	626675	527368	94	0.528397
160829	146235	81	73966	67180	81	1825	1600	16	1683	1587	15	4413	4035	31	507991	457296	91	0.529475
294236	222058	110	181343	138704	107	4140	3186	31	4722	3927	34	10794	8753	49	1.04858e+06	931003	113	0.529475
66080	65082	73	18518	18483	44	573	696	0	377	343	0	1239	1247	10	139226	133804	77	0.530554
232443	188783	90	109834	92430	88	2087	1547	23	2463	2095	23	6308	5284	38	692813	565739	97	0.530554
107844	98225	87	38392	35244	75	800	784	0	988	920	0	2419	2421	22	298815	270718	83	0.531632
49047	48248	83	9561	9356	37	351	304	0	344	263	0	876	857	0	118981	118516	73	0.531632
69254	68508	78	25121	25032	59	370	447	0	596	515	0	1127	1108	8	145039	136142	78	0.53271
53237	54863	61	25365	25846	62	314	443	0	444	551	0	1248	1220	11	121160	116861	75	0.533789
126059	122431	79	40978	39810	75	1381	1138	11	1613	1590	15	3928	3771	30	460839	438970	87	0.533789
24591	24999	62	8707	9122	35	383	271	0	305	270	0	635	614	0	77314	79016	68	0.534867
41039	41369	66	14653	14723	41	478	432	0	324	410	0	817	874	0	87634	87092	72	0.535945
52921	53885	67	16112	16235	42	417	310	0	444	450	0	1010	1098	7	133132	127527	74	0.535945
233877	188250	92	112025	89426	91	2400	1906	23	2667	2044	26	6335	5255	37	680216	566471	98	0.538102
158619	141873	86	68183	60507	80	1486	1334	14	1721	1487	17	4290	3900	32	424290	370451	87	0.53918
29966	31549	44	9913	10152	35	267	158	0	258	248	0	340	395	0	62190	60902	75	0.541337
164833	142067	100	81499	71691	83	1414	1384	14	1668	1291	14	4733	4234	33	510225	451312	89	0.542416
58574	59881	70	18295	18520	45	406	469	0	736	663	0	1078	1080	7	142385	143208	75	0.542416
109721	107897	83	48891	47955	75	772	811	0	1160	1018	3	2889	2661	25	322965	312927	82	0.544572
166873	96341	99	56214	36006	94	1349	991	0	1562	1042	5	3881	2314	41	454524	273058	102	0.544572
156834	149392	81	47691	45857	78	1278	1192	10	1768	1801	16	4417	3985	32	493999	462849	88	0.545651
144385	127988	81	66120	57409	80	1778	1548	17	1385	1195	9	3266	2761	29	374050	320254	87	0.545651
47343	48666	62	15370	15519	41	361	437	0	462	468	0	919	809	0	121790	119738	71	0.546729
167705	141777	87	76676	63484	83	1504	1131	12	1389	936	0	3182	2611	29	426957	361307	90	0.546729
73218	73749	75	26571	26639	59	392	489	0	806	748	0	1542	1695	15	194764	190934	78	0.548886
76940	76630	74	25618	25595	56	534	581	0	709	842	0	1682	1598	17	192405	186274	77	0.548886
44154	44288	61	18107	18349	44	440	550	0	506	595	0	1104	1003	1	134063	131411	74	0.549964
117646	115828	74	33111	32669	73	1352	1287	11	1712	1411	16	4800	4487	32	536002	513838	85	0.554278
48134	47929	75	16355	16338	42	478	522	0	603	447	0	736	801	0	101145	98946	76	0.556434
170890	153356	84	68951	61330	82	1306	1201	11	1854	1597	17	4706	4293	34	522194	476543	89	0.557513
123321	119484	77	45423	44868	76	1084	940	0	1535	1403	14	3923	3668	29	450036	424566	85	0.557513
42219	45707	45	13895	14608	38	361	253	0	350	284	0	892	918	0	113326	115886	73	0.557513
125332	124825	75	37006	37615	69	1235	1274	12	1266	1221	11	3570	3589	27	390939	369303	81	0.557513
206513	161348	97	86332	68655	92	1991	1649	19	2758	2102	28	5841	4672	37	764814	617042	102	0.559669
86641	87655	71	31953	32109	70	813	836	0	804	850	0	2155	2225	21	227522	223475	81	0.560748
37583	38247	57	14548	14848	40	110	163	0	408	329	0	777	893	0	107371	106030	73	0.561826
76328	77911	68	20429	20485	47	825	691	0	686	734	0	1638	1523	15	163515	155453	78	0.562904
31405	31624	62	10011	10175	36	166	218	0	345	317	0	519	600	0	69682	68098	68	0.567218
46942	45103	69	17415	17356	44	433	498	0	355	376	0	743	832	0	99266	100362	73	0.567218
199933	174215	90	100848	88660	86	2021	1734	19	1784	1546	18	4739	4070	34	549818	477086	93	0.568296
115857	113566	77	52370	51344	74	987	799	0	1414	1216	10	3263	3050	27	390308	373402	82	0.568296
59041	62413	57	18240	18756	43	497	609	0	331	437	0	1206	1192	9	137969	135904	73	0.568296
111002	108271	82	44735	44582	73	819	918	0	1217	983	0	3009	2933	25	349449	332840	83	0.569375
120257	115677	92	59598	57961	75	1176	1207	9	1214	1150	8	3778	3502	29	405926	379894	92	0.569375
135942	125376	96	55511	51755	79	1502	1164	12	1388	1291	11	3175	3172	27	371509	340262	86	0.570453
29673	29967	51	8657	8596	35	231	250	0	133	281	0	431	511	0	68759	69213	69	0.571531
168657	142549	88	77947	65799	84	1524	1355	15	1850	1525	18	4982	4434	35	582034	487635	93	0.57261
84247	80766	87	37902	36435	72	850	898	0	738	686	0	1726	1691	17	210792	194656	82	0.573688
18871	19318	71	7080	7343	32	34	84	0	185	260	0	486	481	0	68570	66111	66	0.574766
73131	74270	72	18880	19060	45	656	733	0	641	661	0	1365	1291	13	161804	156512	75	0.574766
44307	43268	72	19806	19965	47	533	456	0	394	418	0	825	882	0	105268	102540	74	0.574766
115351	114489	75	57024	56179	74	1194	1109	9	1193	1229	11	3455	3283	28	442513	424349	84	0.574766
107390	107743	73	56742	56304	74	988	1049	5	1642	1698	18	3956	3906	30	431749	420667	81	0.574766
91787	92626	73	41305	41338	72	489	529	0	1102	1097	6	2331	2352	22	258798	253341	78	0.575845
187026	161739	85	86318	74938	83	1483	1356	13	2317	2075	22	5516	4906	36	640557	556069	92	0.575845
56293	60846	63	18681	19221	43	251	246	0	461	652	0	886	983	0	126631	124957	70	0.575845
206094	168116	89	86907	73557	87	1715	1576	17	2151	1734	21	4944	4116	35	547556	451846	97	0.575845
284435	230045	97	160642	134788	97	3952	3061	33	4118	3601	31	9628	8358	45	1.04858e+06	945182	102	0.575845
23935	27693	39	7387	8890	31	247	244	0	281	302	0	595	664	0	72463	75351	67	0.575845
130128	130604	73	41565	40409	74	1268	1152	8	1532	1425	15	3989	3925	29	434323	407382	82	0.575845
55420	57431	68	24241	24327	51	764	746	0	480	540	0	1363	1254	11	123301	125459	73	0.576923
178071	150519	87	69239	58020	85	1277	1117	10	1929	1784	19	5380	4671	36	615489	524890	93	0.576923
69062	74165	68	27823	27812	64	365	393	0	602	477	0	1457	1593	15	185774	183327	75	0.581237
54447	56125	67	17358	17553	43	506	530	0	387	484	0	941	881	0	115270	114964	75	0.582315
225711	174806	91	96815	76590	88	2858	2140	26	2217	1633	25	4588	3502	35	532097	401830	96	0.583393
257908	202999	94	126358	102808	94	3073	2438	25	2893	2245	28	6118	4912	39	698374	557229	100	0.583393
123704	125231	75	65659	64402	75	1268	1249	10	1667	1616	15	3873	3743	29	468763	452976	84	0.583393
140551	129223	80	73902	67291	79	1382	1397	13	1408	1256	15	3518	3113	29	355211	315124	84	0.583393
45634	47248	52	13593	14275	38	457	344	0	278	449	0	802	727	0	111647	110032	72	0.584472
160136	154914	79	59832	57067	79	2213	1756	20	2430	2397	22	6404	6236	36	744398	691592	90	0.584472
54254	51723	84	19441	19713	46	481	406	0	566	511	0	1071	1114	7	137017	129945	74	0.58555
30629	31995	49	12645	12945	39	274	266	0	430	289	0	617	589	0	91318	92622	67	0.58555
229721	130730	203	106104	55115	186	1885	1333	11	2090	1282	14	5716	3697	41	620556	383362	209	0.58555
83065	82978	75	25811	25784	57	676	725	0	775	784	0	2274	2376	22	275737	270096	78	0.589863
52582	53930	54	17725	18058	43	320	382	0	437	479	0	910	955	0	117612	115347	75	0.590942
121911	118761	89	45771	45020	74	1477	1223	12	1367	1180	11	3696	3720	27	459119	442426	86	0.590942
215561	172881	89	112776	92649	87	2309	1837	21	2044	1888	22	5123	4094	36	584340	467342	95	0.59202
155272	146399	96	43192	42142	76	1614	1529	15	2049	2027	20	5793	5542	34	664888	633074	86	0.59202
140101	127586	90	54820	49447	78	1299	1082	8	1569	1345	13	3844	3450	31	440320	394369	89	0.593099
31068	32371	62	10730	11115	36	354	328	0	395	378	0	609	636	0	78734	78820	67	0.593099
23197	24491	45	10067	10292	36	233	273	0	410	356	0	548	532	0	89384	94900	67	0.593099
58480	59274	70	12587	13058	38	349	467	0	697	524	0	1333	1234	11	134054	130371	75	0.593099
218579	177824	94	98641	83718	88	2078	1635	21	2120	1715	21	5529	4905	35	675424	568477	95	0.594177
60671	61995	70	27586	27877	67	476	425	0	502	570	0	912	1089	6	129128	127748	74	0.595255
127114	117999	80	40597	36221	77	1292	1316	12	1182	1260	12	3955	3485	30	494098	445325	86	0.596334
138817	134712	80	45835	44614	76	1213	1140	9	1877	1431	17	3845	3872	28	444970	430992	85	0.597412
72227	74612	70	37967	38980	69	459	557	0	622	463	0	1497	1517	14	180470	179420	74	0.597412
79068	78785	76	28301	28199	69	436	512	0	642	788	0	1805	1785	17	195141	191679	75	0.59849
102233	100431	86	27134	26992	66	914	1001	1	1580	1432	14	3052	2864	26	370192	363609	81	0.59849
40746	43293	60	11358	11604	38	332	350	0	473	330	0	819	964	0	124301	118273	73	0.59849
115570	110070	76	57066	53234	77	1304	1273	12	1478	1450	14	3505	3442	28	430545	396175	83	0.59849
114270	81331	93	41105	29633	81	1037	705	0	710	591	0	2182	1766	23	287778	214843	89	0.599569
78275	74025	77	32380	30371	72	805	793	0	687	647	0	1518	1498	15	160206	155465	78	0.602804
31633	29737	68	11490	11781	36	484	408	0	138	310	0	603	615	0	73813	74159	70	0.602804
184777	164716	94	80885	71789	83	1989	1650	20	2107	1744	19	4804	4271	34	496577	442198	89	0.602804
102193	100989	74	38063	38302	71	999	1003	1	971	875	0	3171	3055	27	362519	350846	80	0.602804
275499	206451	101	145781	112777	100	2614	1811	27	2917	2206	28	7018	5411	41	788767	598674	107	0.603882
150159	134955	86	53442	46717	80	1570	1308	15	1647	1330	15	4175	3812	32	512543	445130	89	0.603882
37469	41030	42	7594	8328	33	102	301	0	218	311	0	718	768	0	83187	87976	66	0.603882
256970	202529	95	119546	95777	93	3156	2488	28	3146	2843	29	7234	5628	43	859337	704099	99	0.603882
106831	106402	75	62347	62055	74	1093	1136	8	1733	1569	16	3454	3432	27	446912	429268	82	0.604961
101292	101355	78	25667	25476	64	1020	991	0	1202	1226	10	2759	2782	24	346151	344428	80	0.606039
77165	78202	72	26777	27029	61	422	525	0	542	566	0	1780	1773	18	180715	178660	76	0.606039
80470	80653	74	30882	31119	70	631	761	0	1127	1066	7	2116	2007	20	294656	287580	77	0.606039
89882	90990	77	21318	21209	54	893	962	0	1147	1067	6	2633	2707	24	333690	321953	79	0.607117
53957	53530	70	20810	20643	48	504	529	0	385	399	0	934	935	0	105453	102488	73	0.610352
34339	36848	55	6942	7047	32	284	308	0	340	313	0	525	578	0	73494	67201	72	0.610352
59223	60081	69	19724	20008	45	477	624	0	425	430	0	1053	1160	9	125681	121310	76	0.611431
193647	144171	99	69273	51911	89	1949	1480	19	2065	1414	23	4730	3586	37	598117	435975	95	0.612509
195667	161454	86	78833	63658	85	2493	2079	25	1986	1785	23	5151	4179	36	554172	450630	93	0.612509
127914	129013	75	42310	41745	74	1397	1361	13	1734	1741	17	4758	4593	33	545327	530495	84	0.615744
80560	81845	71	26251	26757	54	393	624	0	608	657	0	1709	1656	17	212753	211307	78	0.615744
72498	75141	71	27290	27884	56	735	713	0	934	1045	4	2119	2102	20	283169	281642	77	0.615744
131446	129460	77	59573	58371	75	1585	1440	14	1780	1653	19	4232	4426	29	469068	450919	83	0.615744
219739	145166	103	101610	70792	100	2237	1539	21	1728	1404	15	5150	3560	46	539904	360201	108	0.615744
186759	150608	86	68281	55360	84	1952	1468	21	2222	1802	24	5309	4156	36	640560	506353	93	0.616822
134272	134247	76	89988	88409	76	1428	1338	15	1761	1452	15	3975	4038	28	477324	460682	83	0.616822
121239	115913	93	47456	46160	75	1324	1240	11	1451	1359	14	4346	3930	31	517535	491502	84	0.617901
87543	79695	90	27748	25410	90	724	719	0	799	751	0	2241	1954	20	273212	250468	90	0.617901
43740	43866	69	10722	10713	37	236	271	0	266	359	0	911	809	0	90897	90529	71	0.617901
94447	94697	85	21739	21451	50	1008	1120	8	990	954	0	2336	2162	22	246427	234970	77	0.618979
82325	81038	74	20947	21078	47	604	549	0	608	690	0	1755	1846	17	219574	214127	77	0.618979
23444	24471	45	9674	9725	37	156	167	0	282	302	0	625	690	0	83444	85550	69	0.620058
77902	74236	80	39873	37119	72	1045	916	0	685	668	0	1937	1699	19	212047	190793	79	0.620058
34671	36114	55	7906	8049	34	363	287	0	372	367	0	691	629	0	84951	82680	70	0.623293
124461	123332	75	43058	42065	74	1069	1105	7	1197	1162	8	3047	3077	26	357080	344490	84	0.625449
185985	154207	86	81661	69621	84	1625	1464	14	1717	1530	17	4028	3505	31	470014	389955	94	0.625449
101909	102872	74	34639	34310	72	796	752	0	1122	996	0	3213	3143	26	356258	339049	84	0.626528
134753	130125	82	46862	45781	76	1875	1815	19	2302	2341	22	5830	5649	34	642225	618154	87	0.626528
97440	89605	78	44843	41346	76	784	921	0	1039	834	0	1849	1841	19	223085	200206	86	0.627606
249328	193447	94	108691	86685	91	2333	1921	22	2972	2362	28	7130	5965	41	754615	605754	101	0.627606
117584	118109	76	37462	37768	73	882	767	0	1162	1231	9	3022	3120	25	386315	381252	80	0.627606
55163	52716	78	14279	14486	40	485	534	0	401	413	0	1021	954	0	127874	127366	75	0.628684
44641	44593	68	14974	15247	41	368	373	0	307	197	0	875	834	0	130543	129219	75	0.628684
173440	149705	85	87155	75267	84	1551	1309	14	2072	1694	21	4038	3433	32	455637	393566	89	0.630841
73432	72899	75	35464	35052	71	553	555	0	604	529	0	1191	1160	9	136435	128628	80	0.630841
219929	175593	89	89056	73442	88	1668	1357	17	2265	1949	21	5562	4479	38	633712	508976	96	0.632998
104869	103712	77	33134	32941	72	1140	1095	7	1523	1331	15	3302	3180	28	384317	371518	81	0.632998
85417	87452	75	25716	26015	54	804	816	0	909	834	0	2427	2386	23	302097	291030	78	0.632998
251996	187860	94	116448	89396	94	2953	2283	26	3392	2873	30	8566	6480	45	1.01041e+06	781223	102	0.634076
125193	123394	77	40686	39947	74	859	891	0	1362	1227	11	3995	3812	29	480783	461295	93	0.634076
290150	203068	104	124463	87098	103	2579	1691	26	3163	2353	30	8174	5918	46	950467	668267	111	0.636233
37813	39413	56	18132	18938	43	167	246	0	130	293	0	693	821	0	120506	125069	71	0.636233
120652	115667	77	39497	37106	75	1341	1545	14	1389	1311	12	2922	2715	25	333568	318919	84	0.63839
177019	166657	85	82215	78147	81	2165	2028	21	2156	2153	20	4897	4384	32	543877	500095	88	0.63839
33434	33583	62	14542	15057	40	120	288	0	100	202	0	559	351	0	75652	74042	70	0.63839
164054	143622	86	68067	60715	81	1505	1301	13	1786	1558	18	4433	4050	33	546389	484281	90	0.639468
290770	216732	98	155704	125398	96	2987	2240	27	3473	2473	32	7850	5946	44	930382	697169	104	0.639468
140034	134315	78	53067	51386	76	1529	1450	13	1744	1427	17	4195	3985	30	514510	492589	84	0.639468
63264	63540	70	23213	23243	55	597	479	0	615	645	0	1188	1207	9	159533	158230	75	0.641625
39984	39490	67	13052	13195	39	553	541	0	206	170	0	528	601	0	83901	82045	73	0.641625
42305	41581	65	20280	20672	46	270	418	0	549	335	0	908	861	0	91490	89221	72	0.641625
139395	119440	83	65192	56745	81	1264	1175	9	1412	1223	12	3007	2564	28	329412	285038	88	0.643781
35136	35080	65	12127	12661	38	288	384	0	435	358	0	645	718	0	85516	83747	72	0.643781
122936	118821	81	51629	49086	76	1179	1093	8	1179	1037	5	3063	3109	26	358415	340158	83	0.64486
32815	30821	79	14433	14611	40	341	315	0	192	370	0	636	493	0	77560	78863	71	0.645938
147625	134802	81	61415	55644	79	1080	1069	6	1512	1327	14	3565	3156	29	410475	369177	88	0.645938
131747	127876	79	54116	53616	75	1032	1044	4	1599	1497	14	2845	2581	25	351796	337835	85	0.648095
143151	128896	94	58129	53552	78	1398	1264	11	1660	1435	16	3867	3534	30	438638	402988	86	0.648095
99329	101035	75	20672	20730	48	1119	1175	7	1004	985	0	2291	2159	23	257957	246131	79	0.650252
103124	101674	77	22499	22327	51	1340	966	0	1169	1115	8	2937	2953	25	346778	340705	83	0.65133
78117	78398	75	32314	32654	70	519	496	0	730	560	0	1922	2013	18	247809	239019	77	0.65133
223963	125808	105	97045	55406	104	2170	1077	6	2348	1226	14	5124	3234	48	580744	337717	112	0.65133
171495	144772	86	66058	57084	81	1334	1119	9	1753	1386	16	3440	3061	30	405248	341030	88	0.65133
30964	36329	41	10666	11514	35	328	338	0	267	438	0	859	786	0	86633	87876	66	0.65133
118267	116248	77	32712	32352	73	1029	1023	4	1340	1284	12	3785	3581	30	461575	454318	82	0.65133
162323	139637	82	81644	70601	81	1706	1391	14	1753	1586	18	4100	3483	32	469934	404074	89	0.652408
141248	127871	79	50396	44240	80	1406	1089	9	1724	1348	16	3461	3251	29	415764	378449	87	0.652408
67973	67964	76	17071	17558	42	387	475	0	498	645	0	1652	1461	17	178132	175565	76	0.652408
191759	161882	101	85577	73892	86	1658	1326	17	2317	2137	22	5589	4876	36	636896	559108	103	0.652408
157880	139335	85	58078	50498	80	1773	1573	15	1462	1190	14	3530	3191	28	399823	342119	89	0.652408
77351	77017	75	20227	20898	43	595	577	0	785	667	0	1450	1592	15	186265	180202	76	0.652408
179148	156565	89	65803	57718	84	1773	1435	18	1927	1560	19	4395	4128	30	532929	471874	90	0.653487
162679	148953	83	84933	76631	81	1779	1620	17	1848	1519	19	3998	3497	32	431636	379599	86	0.653487
43579	43690	68	10007	10167	36	291	366	0	245	288	0	695	672	0	79107	79865	69	0.653487
73094	71575	75	24777	24724	57	510	432	0	424	473	0	1472	1510	15	146558	139362	76	0.654565
121878	116926	90	38215	37210	75	1052	1044	5	1288	1320	13	3648	3645	28	492400	479152	86	0.655643
96758	96426	73	32520	31943	71	917	803	0	1036	938	0	2414	2270	22	294031	290191	85	0.656722
39176	38604	58	14192	14310	41	426	395	0	410	318	0	864	815	0	110363	112496	70	0.6578
80588	76398	74	40134	37070	73	757	630	0	684	675	0	1777	1687	18	187896	166203	80	0.658879
62762	64865	69	10756	11147	36	563	789	0	457	516	0	1328	1294	12	167912	157731	75	0.658879
96412	93625	74	37345	36151	73	1196	1241	10	1186	1081	7	2292	2254	22	255012	240345	80	0.661035
146608	135629	81	66015	60571	79	1224	1139	8	1206	1233	11	3600	3401	28	428378	386704	88	0.661035
181160	151292	92	91722	78362	86	1951	1867	18	2192	1892	23	4601	3816	35	515272	442520	95	0.662114
78283	80055	69	22592	23149	47	628	754	0	727	663	0	1861	1837	19	222969	213636	77	0.662114
173685	155082	83	82922	73989	81	1237	1126	6	1524	1248	13	3773	3333	31	468284	416331	90	0.663192
127288	116135	83	54470	49574	78	1184	1102	7	1209	1143	10	3429	3225	29	357763	312387	86	0.663192
104492	107094	73	35692	35924	72	858	944	0	993	1097	7	2479	2459	23	313869	300181	80	0.663192
138080	135527	80	44994	44453	74	1202	1231	10	1732	1598	14	3990	3979	29	494550	477474	83	0.663192
48305	44179	83	18117	16856	56	516	385	0	732	365	0	1014	917	0	139980	115549	83	0.663192
118136	114890	78	34219	32835	73	902	931	0	1068	970	0	2643	2563	24	327668	310107	82	0.663192
220151	188216	88	114802	99333	86	2263	1825	21	2286	1814	23	5068	4183	36	594307	504468	94	0.66427
142891	135938	77	73584	71893	78	1438	1312	13	1669	1384	15	3451	3294	28	364101	344008	85	0.66427
132394	119145	85	56635	51351	80	1372	1252	12	1177	1129	9	2644	2421	25	317228	283150	85	0.66427
35289	35194	62	7346	7647	33	224	219	0	227	298	0	1090	1007	3	122921	125856	72	0.665349
213913	161427	93	86532	65471	90	1780	1474	19	2729	2003	26	5494	4379	38	638974	487988	98	0.665349
99368	98154	75	38968	38449	73	871	914	0	463	671	0	2221	2094	21	288190	283338	80	0.665349
114324	115358	76	39581	39628	73	1206	1208	10	1265	1322	13	3490	3570	27	374246	358961	81	0.665349
97213	88109	93	46174	42472	75	1214	1049	6	645	531	0	1805	1554	19	220308	194809	81	0.665349
45247	45201	72	18000	18526	42	287	326	0	365	400	0	1024	1030	4	117789	112808	72	0.666427
149137	127934	81	62441	54065	81	1331	1096	10	1547	1332	18	3828	3175	31	424045	368086	89	0.666427
126426	124226	78	57261	56696	75	1334	1337	12	1425	1057	7	3233	3020	26	339869	315496	85	0.666427
98924	99358	75	39595	39339	73	1104	864	0	1320	1283	12	2902	2781	25	356540	344805	81	0.666427
276472	206223	110	129889	99309	105	2924	2307	26	3781	2801	32	8357	6672	47	911152	695398	114	0.667505
165656	117961	93	77712	62339	91	1509	1257	10	1592	1146	8	4311	3448	36	498061	378235	98	0.667505
118116	104973	80	50052	44347	79	910	1020	3	888	810	0	2049	1956	21	246769	215033	84	0.668584
106135	95520	94	47087	41728	77	950	700	0	1069	838	0	1909	1993	19	248868	221841	83	0.668584
52997	50864	75	12462	12449	39	462	341	0	406	379	0	1091	1067	6	120439	116353	72	0.67074
245248	174465	97	94695	69226	96	2172	1712	21	2304	1662	24	6091	4454	43	641742	464891	102	0.671819
46430	46851	66	15240	15279	43	292	304	0	270	324	0	876	835	0	94440	96627	70	0.675054
97398	98321	75	31658	32060	64	999	1019	3	1337	1154	9	2895	2960	25	363750	351859	80	0.679367
124459	116445	77	51216	47866	77	1468	1448	13	1426	1335	14	3368	3045	28	346409	321283	83	0.679367
71892	74009	70	23876	24699	47	675	644	0	411	679	0	1487	1544	15	159354	158353	73	0.679367
52702	58290	49	17235	18113	41	499	566	0	475	532	0	1043	1163	8	148103	145165	72	0.679367
143212	128905	79	62091	54938	80	1247	1138	10	1684	1486	15	4058	3640	32	452523	393311	86	0.679367
192445	163351	86	71731	58622	85	1845	1675	16	2250	1973	23	5554	4738	37	689555	592018	92	0.679367
181882	149684	95	72786	61559	84	1981	1748	19	1764	1731	17	4004	3271	33	467227	388777	89	0.680446
133049	114434	86	62268	54933	81	1213	1113	9	1143	859	0	3141	2607	28	368230	315243	88	0.680446
86633	87682	74	17892	18244	44	602	646	0	546	788	0	1828	1678	18	256333	241830	78	0.681524
45698	44444	67	12804	12894	40	328	339	0	485	587	0	1223	1325	11	148701	145752	72	0.681524
240302	191059	106	114667	95037	96	2521	2116	24	2562	2025	24	5838	4627	38	640618	523419	103	0.682602
226945	184233	90	110849	90665	90	2337	1636	19	2690	2249	26	6621	5262	39	745375	597959	96	0.683681
135466	123100	83	51020	45759	79	1351	929	0	954	1056	5	3423	3312	27	361128	322378	86	0.683681
184429	153940	87	94267	78173	87	1910	1617	18	2163	1725	22	5399	4749	35	617113	508375	96	0.683681
199265	171352	87	109747	92897	88	2028	1706	19	2158	1671	23	4622	4115	33	568639	481753	104	0.683681
74827	77823	58	23577	24230	46	684	808	0	889	720	0	1386	1487	15	158738	158174	77	0.683681
58732	59889	70	24864	25320	52	684	691	0	488	418	0	1035	1138	8	117680	116419	74	0.684759
137036	123666	86	53544	47644	79	1289	1069	9	1399	1190	13	3682	3340	28	429845	375428	85	0.684759
108178	107558	76	26094	25626	68	802	842	0	990	1001	2	2922	2745	25	316665	301979	80	0.686916
129925	118845	79	55230	49805	79	846	706	0	1097	1058	6	2386	2176	22	296695	263663	85	0.686916
64301	60765	86	13634	11849	53	319	460	0	467	474	0	1093	1000	2	155578	147765	86	0.686916
153104	143959	85	77536	74217	80	1782	1771	16	2028	1894	20	5302	4938	33	518441	481736	88	0.687994
35322	36646	65	12840	13111	39	218	178	0	405	352	0	629	584	0	85030	84397	70	0.689073
38227	41111	61	13110	13311	39	12	157	0	453	331	0	786	741	0	109162	103751	66	0.689073
111092	106668	79	53332	51098	75	1033	979	0	967	997	0	2780	2682	25	337318	323202	82	0.690151
83989	84875	72	24607	24456	56	591	528	0	820	758	0	1894	1926	18	265796	264741	78	0.690151
291217	211780	104	152729	118252	103	3935	3094	30	3873	2703	35	9897	7390	47	1.04858e+06	744275	112	0.690151
29373	31441	50	9950	10255	36	296	322	0	131	204	0	712	723	0	83611	81730	69	0.692308
138353	132222	89	38900	38014	76	1464	1538	13	1708	1768	18	4846	4751	32	578518	541695	87	0.692308
68533	70522	70	25971	26060	61	599	464	0	451	632	0	1455	1446	14	173440	166523	78	0.692308
125391	121683	85	32385	32304	73	968	1005	2	1444	1553	16	3476	3333	29	395669	380888	81	0.693386
25580	27743	45	10180	10797	35	290	226	0	210	242	0	665	712	0	85032	89577	66	0.693386
62057	60173	73	30623	29649	69	616	785	0	731	709	0	1155	1131	8	143058	139988	74	0.694464
114704	111206	85	36395	36011	72	1080	853	0	1281	1174	9	2833	2904	23	319732	297760	78	0.694464
42236	43987	62	17523	17662	44	363	277	0	286	425	0	940	872	0	116354	114196	72	0.694464
35889	38815	45	9514	9712	35	456	554	0	486	548	0	844	840	0	102073	99566	70	0.698778
38567	37853	69	14529	14831	41	210	259	0	326	328	0	795	733	0	120257	124700	74	0.699856
224035	187719	92	112991	97183	90	2039	1696	20	2480	2085	24	6056	5088	39	713823	612661	97	0.700935
225933	175528	103	96614	75106	89	2052	1488	20	2712	2226	26	6241	4831	40	755189	579474	96	0.700935
134059	127380	87	62143	59310	77	1589	1307	15	1320	1191	11	2838	2833	25	364294	342689	84	0.702013
37412	38910	55	13806	14501	39	420	510	0	447	456	0	752	697	0	92385	88956	71	0.702013
39790	40188	65	11772	11556	39	135	220	0	302	458	0	849	922	0	93848	90371	75	0.706326
198900	169864	88	93510	80715	85	1577	1447	15	2134	1997	21	5382	4647	36	603905	513333	95	0.706326
134663	123746	81	39218	35753	75	1355	1371	13	1267	1216	10	2859	2727	26	343155	306255	82	0.707405
49160	46444	84	17874	17183	53	528	508	0	464	282	0	881	820	0	103007	91914	84	0.707405
160224	144895	85	77018	69225	81	1872	1607	16	1821	1737	18	5030	4489	35	625990	556404	86	0.707405
196773	157180	92	77894	62267	86	2055	1573	21	2300	1839	23	6061	4927	39	679237	536693	95	0.711718
209276	167853	92	95594	78102	88	1857	1451	19	2266	1636	23	5676	4833	37	659862	521934	93	0.711718
86233	85743	75	23867	23903	50	921	846	0	644	764	0	1815	1702	18	221521	220833	77	0.712797
45213	44364	67	14076	14341	40	338	291	0	330	427	0	952	947	0	138555	137341	71	0.713875
60958	59781	73	14088	14037	41	460	398	0	314	471	0	994	1101	7	133685	136505	73	0.713875
164496	139352	90	87180	76269	84	1661	1442	16	1627	1317	16	3977	3606	30	411645	346879	88	0.714953
89976	93020	73	29749	30171	57	615	724	0	847	922	0	2255	2237	21	259631	248092	78	0.714953
105189	104957	75	46707	46489	72	675	795	0	1147	1076	6	2159	2013	19	270294	256897	79	0.714953
55776	59359	58	16534	17490	39	657	511	0	564	574	0	1065	1176	8	133379	132314	70	0.714953
62528	65125	66	27541	28326	50	414	350	0	538	544	0	1269	1211	11	135502	142485	73	0.714953
70912	72604	79	22548	22859	49	602	595	0	634	530	0	1267	1350	12	158970	154197	74	0.716032
91231	91451	73	32904	32727	70	659	812	0	903	897	0	1993	1966	20	237974	230018	89	0.716032
120557	117355	77	41998	41127	74	1255	1397	12	1442	1508	14	3844	3832	29	468992	450854	81	0.716032
109916	95914	86	46626	41350	77	790	710	0	1081	912	0	2510	2223	25	269102	240455	83	0.71711
67876	69120	71	27423	27389	65	656	579	0	744	633	0	1549	1564	15	178799	169492	75	0.71711
117858	108062	82	47426	43373	77	1124	1201	8	1181	1187	9	3198	2966	27	340766	308953	83	0.718188
222443	171275	94	85367	64548	89	1991	1678	21	2635	1839	27	6373	4887	40	815329	635811	95	0.719267
76835	73623	88	27875	26236	73	579	410	0	736	743	0	1640	1390	15	208581	189626	88	0.719267
91787	93129	77	35401	35259	71	576	493	0	1054	1018	3	2583	2242	24	312135	312541	79	0.720345
112130	111935	73	39690	39079	73	1394	1432	14	1433	1312	13	3861	3763	29	462783	444220	88	0.722502
198110	178713	84	76487	69512	83	2005	2136	19	1961	2027	20	4516	4299	31	576157	527655	88	0.72358
198642	167875	95	76926	64276	86	1820	1622	19	1806	1547	17	4552	3809	34	468676	395748	91	0.72358
24487	25831	47	8509	9051	34	238	241	0	269	292	0	569	674	0	81385	85854	66	0.72358
24572	25466	43	6247	6454	31	39	137	0	339	374	0	579	541	0	96749	100058	65	0.724659
329950	221170	115	156383	111530	109	4180	2911	34	4694	3118	41	12906	9195	53	1.04858e+06	996784	116	0.724659
130472	130417	76	35304	34901	73	1313	1394	12	1466	1564	14	4022	3866	29	423738	404816	82	0.725737
67082	68934	71	20087	20300	47	585	497	0	484	465	0	1480	1385	14	166281	159666	75	0.725737
112865	100771	87	49748	43976	77	1087	931	0	874	639	0	1896	1691	19	223495	203189	83	0.726815
229439	177285	93	94754	72934	91	2239	1870	20	2340	1984	23	5605	4304	38	633710	487971	97	0.726815
88931	88923	81	16777	16874	43	691	714	0	796	739	0	1932	1938	20	224851	222969	79	0.727894
124346	120474	92	36851	36190	73	1269	1139	9	1418	1330	13	3734	3813	27	450182	431680	82	0.727894
125264	119858	78	42215	40318	75	1088	1105	6	1434	1358	14	3213	3206	26	364689	353111	83	0.727894
92571	92256	76	47707	47654	72	810	716	0	927	797	0	1875	1935	20	242452	237653	80	0.731129
108750	108530	76	42011	41772	72	1235	1161	12	1624	1323	15	3798	3688	30	474273	453517	82	0.732207
86384	87065	75	17463	17755	43	785	603	0	639	625	0	2199	1881	21	228192	229241	78	0.732207
120921	119670	75	50196	49210	75	1212	1168	8	1501	1445	15	3969	3820	28	462135	431104	82	0.732207
53408	52925	69	17859	17997	44	263	303	0	336	494	0	799	846	0	116563	115950	73	0.733285
191072	163340	90	97466	83826	84	1990	1441	21	2320	1883	21	5745	5037	37	650273	573317	91	0.734364
49341	51022	67	19745	19950	47	446	534	0	199	257	0	1014	1060	6	137885	140548	73	0.735442
130363	128044	78	39879	39208	76	1150	989	0	1351	1356	12	3780	3565	29	407888	381685	85	0.738677
62125	63898	73	19611	19933	46	599	429	0	928	745	0	1450	1449	14	150877	151102	79	0.738677
104131	102497	81	26928	26557	71	1064	1063	5	1161	1059	5	2872	2792	26	328046	311951	83	0.741912
186079	159673	92	85377	74155	84	2034	1734	19	2208	1758	21	5057	4543	33	654489	551151	94	0.744069
111119	110414	75	61185	60186	75	1147	1051	6	1369	1381	16	3692	3711	28	450635	428838	81	0.746226
127902	125049	81	46227	45307	74	1688	1667	16	1643	1490	17	3833	3805	29	367477	347995	81	0.748383
125223	124556	76	36560	36112	75	1447	1285	13	2132	2055	19	4789	4611	32	607544	573020	94	0.748383
111284	108309	77	53618	52822	75	1197	1215	9	1509	1455	14	3501	3232	27	478958	467163	82	0.748383
75758	77607	71	25375	25943	54	707	623	0	665	823	0	1725	1800	18	211603	207666	75	0.748383
40953	43833	53	13563	14188	38	330	387	0	457	478	0	930	972	0	123285	129479	70	0.748383
115837	113886	80	29505	29385	65	1158	1128	8	1248	1232	11	3263	3305	27	394411	384445	80	0.749461
36638	38710	66	15135	15727	39	276	226	0	269	291	0	898	944	0	114358	112859	70	0.749461
121914	119274	77	48742	47219	75	1428	1469	13	1610	1384	15	3651	3576	28	423873	413309	83	0.749461
190937	165135	86	83375	71595	86	1688	1326	16	2153	1966	21	5560	4657	37	665685	574864	93	0.749461
63171	64538	69	19374	20037	44	460	516	0	373	452	0	1224	1270	10	166016	163333	72	0.749461
71645	71120	75	27540	27361	69	487	372	0	506	618	0	1498	1650	15	189336	188287	76	0.750539
122783	123236	75	41031	39699	75	1311	1156	11	1244	1279	13	3165	3208	26	374209	366135	84	0.751618
32841	33971	48	9508	9791	35	116	214	0	256	259	0	689	679	0	80789	86374	65	0.751618
95668	96303	88	35847	35974	71	1006	967	0	1290	1363	12	3178	3376	26	396786	374622	79	0.751618
153388	147738	81	68749	66857	78	2056	2048	20	2300	1805	23	5311	5037	33	557962	523663	95	0.751618
96573	97143	74	30385	30709	62	911	772	0	878	787	0	2471	2475	23	318926	308962	78	0.751618
162758	146178	81	97700	88639	81	1691	1345	15	1561	1350	15	4208	3668	32	475257	415239	87	0.751618
131109	120594	78	62122	55701	78	1477	1374	14	1106	911	0	2551	2367	24	292721	261911	84	0.752696
140387	131769	79	74777	69748	79	1093	1056	5	1668	1477	15	3757	3342	29	421831	389445	84	0.752696
48738	49287	67	16140	16836	41	550	380	0	554	476	0	970	951	0	137015	137589	70	0.752696
245141	168286	97	105545	73642	94	2086	1667	22	2543	1798	26	6045	4313	42	667024	458165	100	0.752696
32859	34040	61	11600	12478	37	159	327	0	375	334	0	543	555	0	76391	78684	68	0.752696
74738	72287	88	17846	17845	43	651	617	0	621	661	0	1495	1622	16	219193	211357	77	0.753774
81006	81546	71	39144	39362	69	827	797	0	903	818	0	2380	2384	22	315175	313180	78	0.753774
28128	29806	56	9449	9780	35	169	336	0	146	257	0	546	627	0	69843	71860	67	0.753774
175799	146912	88	92889	79935	86	1784	1531	15	1798	1520	19	4401	3692	34	483724	424820	90	0.753774
55916	57118	62	16268	16986	42	510	413	0	510	411	0	1211	1177	9	136287	134748	72	0.753774
183725	151897	93	93803	78263	87	1826	1415	18	1634	1479	16	4120	3461	34	496446	426374	92	0.754853
136493	123385	83	67063	62244	80	1844	1565	14	1308	1289	12	3185	2980	28	384292	354475	85	0.755931
66845	68005	84	27981	28067	67	329	465	0	296	515	0	1261	1245	11	151401	143611	74	0.757009
33187	34913	56	12177	12228	39	271	304	0	380	292	0	550	581	0	82726	81684	73	0.762401
43423	44274	67	15693	16267	41	290	196	0	270	260	0	656	693	0	86441	82138	73	0.76348
119403	117137	78	27757	27350	73	1104	1080	6	1369	1160	11	3843	3715	29	445058	424770	83	0.76348
150394	131735	84	68110	60595	81	1260	1102	7	1493	1235	12	3587	3222	28	400361	346740	88	0.766715
122471	121069	77	47988	47731	75	1239	1225	10	1533	1587	16	4230	4017	31	494799	461779	85	0.766715
75203	80951	66	27961	28680	55	552	628	0	791	787	0	1891	1996	18	207115	205694	74	0.766715
122498	119835	76	38788	38213	74	1124	1340	10	1942	1696	18	4361	4426	29	495407	475061	84	0.766715
138469	127800	81	53367	49047	79	1211	1136	8	1614	1572	15	3955	3581	30	455941	417730	86	0.766715
86214	89626	72	51993	52818	72	785	836	0	854	902	0	2194	2069	21	246685	243790	79	0.766715
85183	90339	70	29567	30422	53	787	672	0	986	1122	7	2440	2460	21	307000	301292	78	0.766715
133717	130460	77	37035	36214	74	1272	1376	11	1204	1058	6	2780	2575	25	375736	364576	81	0.767793
85765	86911	72	32350	32592	71	439	498	0	970	820	0	1765	1896	17	230662	222476	80	0.767793
193350	158052	95	88430	75157	86	2138	1624	20	1987	1472	18	4522	4078	33	471329	398387	93	0.768871
85995	85915	82	20029	19916	47	306	541	0	792	726	0	1974	1940	19	209078	206908	78	0.771028
88561	88948	72	20221	20001	47	1136	1168	9	773	984	0	2916	2974	24	326169	316077	80	0.771028
97959	97543	76	28888	28564	67	1022	908	0	1273	1171	8	2860	2688	25	358962	351881	81	0.773185
30933	31486	65	10788	11309	36	295	375	0	357	180	0	614	619	0	68038	68178	68	0.773185
201634	167781	87	79407	64754	86	1857	1668	17	2017	1522	20	4912	4107	34	556860	462651	93	0.774263
241896	198334	89	109625	91302	86	2548	2402	23	3277	2623	30	8621	7150	45	985179	779184	96	0.774263
54048	56789	68	25305	26080	50	870	634	0	481	472	0	1140	1140	9	132260	132715	73	0.774263
147632	137697	85	48068	46757	77	1949	2063	17	1815	1734	18	3693	3677	28	415232	398376	85	0.775342
100365	98363	78	40091	38588	74	1028	954	0	834	856	0	2198	2013	22	246341	232377	80	0.775342
105194	105255	75	24648	24784	51	1028	1309	11	1257	1073	7	3323	3185	27	399744	389605	82	0.775342
52935	51747	71	30619	30614	69	353	278	0	427	429	0	1108	1100	7	128623	112026	84	0.775342
46865	48776	54	17974	17622	47	259	319	0	278	334	0	969	946	0	104820	99648	83	0.775342
241851	181814	98	97815	74571	92	2079	1587	21	2880	2057	26	6922	5253	42	818957	610976	99	0.77642
131363	129388	77	48361	47845	75	1325	1320	11	1693	1606	18	4142	3752	31	480162	446780	82	0.77642
51298	51765	78	21859	21785	51	487	366	0	505	527	0	1087	1117	8	148248	144927	73	0.777498
119605	118124	76	35511	34920	73	1088	1216	10	1702	1457	17	4189	4087	30	491057	470226	84	0.780733
37669	34903	69	13494	13746	40	303	233	0	-100	110	0	539	606	0	78608	80023	67	0.781812
30266	31762	62	8149	8331	34	406	419	0	302	257	0	612	684	0	79507	77797	68	0.781812
24547	26181	47	9774	10058	36	131	357	0	448	330	0	455	455	0	68562	68724	72	0.781812
85538	85386	73	38014	37536	71	991	953	0	902	784	0	1977	1999	20	240500	238649	77	0.783968
157494	139828	84	71622	63202	81	1672	1390	17	1713	1559	17	3675	3429	29	413046	362289	90	0.783968
37156	38860	57	13136	13578	39	205	265	0	382	352	0	1046	1041	5	113568	110918	70	0.783968
139470	135394	79	68661	67612	76	1962	1549	20	1755	1642	18	5014	4746	33	491582	466163	85	0.783968
139417	130409	95	64563	59460	95	1243	1216	10	1574	1421	14	5229	4797	33	595182	532962	95	0.783968
160658	150003	80	57353	54790	79	1612	1660	16	1779	1621	19	4200	3876	31	454020	433173	85	0.785047
71609	69099	71	31201	29064	71	892	731	0	686	700	0	1665	1649	17	198241	184630	77	0.786125
37886	37673	62	17388	17547	44	295	286	0	570	478	0	651	768	0	100354	101567	69	0.787203
141714	123995	82	57779	50869	82	1436	1028	5	1409	1195	11	3606	3119	30	407036	347129	90	0.787203
157849	145933	94	64819	61991	77	1710	1602	15	1819	1641	19	4010	3459	31	443870	398874	85	0.788282
32246	37401	39	19521	20292	44	355	418	0	296	261	0	771	765	0	77775	76806	67	0.788282
236826	175956	94	137080	110990	93	2493	1874	23	3100	2311	30	7140	5915	42	799487	639969	99	0.788282
32396	33883	56	13323	13520	39	277	227	0	221	260	0	723	728	0	86995	84849	68	0.788282
175593	150465	91	101321	90847	86	1801	1679	17	2164	1943	20	6034	5315	38	683496	590681	93	0.78936
103330	101839	75	49342	49533	72	1071	998	0	1455	1152	10	3073	3114	24	368045	364027	80	0.78936
60581	60118	86	23837	23831	54	521	523	0	708	603	0	1159	1281	11	157610	160529	75	0.790439
31696	31174	64	11318	11340	38	323	217	0	267	334	0	800	796	0	95020	92884	70	0.790439
120424	107273	81	57347	50828	79	1076	904	0	1220	1084	8	2588	2206	25	284298	247630	88	0.791517
57272	57809	68	22394	22736	54	498	498	0	409	551	0	1031	984	0	129753	132587	74	0.791517
88660	90354	72	28885	28811	70	1004	817	0	1000	993	0	2888	2851	24	330972	320210	82	0.791517
173546	149309	94	82885	71939	83	1918	1812	19	1949	1548	19	4266	3541	32	444924	380197	90	0.792595
60549	61641	70	22455	22720	49	819	843	0	482	481	0	1517	1663	15	163037	160077	76	0.796909
132225	121147	79	96319	89042	80	1579	1486	14	1597	1508	16	4009	3901	31	438269	400068	86	0.796909
133276	119272	89	60234	53422	79	1370	1028	5	1644	1087	8	3467	3045	29	402496	366395	86	0.797987
86655	85776	80	41941	41604	72	575	656	0	909	862	0	1728	1814	17	234814	231524	81	0.799065
66715	68500	68	19396	19892	45	363	544	0	497	633	0	1750	1909	17	224834	218558	78	0.799065
30559	30798	63	13226	13522	38	382	323	0	220	300	0	577	640	0	68387	71668	65	0.802301
40301	37573	69	16212	16214	44	340	424	0	119	200	0	602	564	0	75673	76390	71	0.806614
30031	29587	63	10822	11244	37	287	318	0	150	256	0	647	665	0	73074	72413	67	0.806614
66758	68474	62	25583	25871	60	651	625	0	766	683	0	1040	1072	5	129511	122424	75	0.808771
44963	46338	61	13363	13768	39	392	566	0	537	383	0	691	728	0	99882	101660	69	0.808771
26610	27047	50	5258	5515	29	42	122	0	212	292	0	579	532	0	75777	75859	71	0.809849
139808	136618	79	47437	45769	76	1594	1454	13	1611	1566	16	4249	4085	31	510118	479133	85	0.810927
46667	49714	61	24354	24691	50	380	481	0	462	480	0	1256	1295	11	141881	136509	79	0.810927
159224	151039	87	76802	74110	79	1457	1435	14	2080	1937	19	4489	4376	30	561271	528706	85	0.810927
78196	82802	70	35507	36210	69	755	636	0	1049	849	0	1965	2068	19	233358	234643	76	0.810927
121488	117211	91	35083	34539	73	1407	1469	13	1370	1275	12	3979	3862	28	498391	489226	80	0.813084
142394	131419	80	61952	55786	80	1665	1430	16	1589	1318	12	3560	3278	29	389719	351657	85	0.813084
113769	110031	78	43404	43019	75	1024	1112	6	1447	1198	10	3297	3393	26	433590	411330	85	0.814162
223720	171556	95	86212	66968	92	2224	1757	20	2321	1925	24	5684	4678	37	719359	553539	99	0.815241
100479	95132	75	40350	37089	75	1096	1055	5	845	844	0	2304	2222	22	265277	248134	80	0.816319
106373	103721	80	28606	28321	72	1316	1107	9	1354	1164	9	3179	3063	27	416656	398714	80	0.817398
65994	66751	69	17876	17879	45	661	722	0	682	738	0	1224	1317	12	148298	144554	74	0.819554
81421	80101	71	24219	24250	54	696	743	0	535	567	0	1695	1614	16	211737	205066	78	0.819554
80877	80144	72	27611	27622	66	602	615	0	527	601	0	1655	1760	18	189105	184635	78	0.820633
194755	155736	89	79189	63252	88	1867	1588	19	1522	1345	17	4265	3528	33	523474	425947	94	0.821711
126986	118109	82	58662	52917	78	1038	845	0	1561	1374	15	3619	3375	30	445880	403668	85	0.824946
89216	87476	78	25095	25012	54	704	634	0	990	800	0	1850	1830	17	227339	220871	78	0.824946
59064	60117	84	21199	21364	50	207	313	0	440	511	0	1041	1034	5	132829	128756	74	0.826024
183628	168518	97	68804	63262	84	2055	1887	20	2003	1804	18	4455	4076	32	497920	444024	100	0.826024
25233	27104	56	10066	10468	36	185	130	0	111	207	0	439	500	0	69103	65103	66	0.826024
70638	71975	70	17271	17658	42	458	632	0	583	647	0	1342	1355	12	153987	147778	75	0.826024
170391	155317	83	72572	66891	82	1899	1699	18	2130	1896	21	5004	4805	33	545283	508859	88	0.827103
195300	162847	95	86581	73456	85	1670	1534	14	2099	1781	20	4163	3719	31	466448	399413	92	0.827103
158406	133534	86	58861	49501	81	1523	1394	14	1920	1510	19	5359	4666	36	600548	522312	90	0.827103
37285	38723	55	12253	13251	37	345	242	0	446	512	0	815	842	0	124855	126855	69	0.827103
157586	145269	79	73899	68572	79	1285	1251	12	2052	1806	19	4381	3842	32	516705	459166	85	0.827103
114798	114672	74	39927	40301	72	1015	1053	5	1221	1189	10	3395	3201	27	403881	398312	81	0.828181
102008	95152	77	45165	42723	74	853	764	0	940	891	0	2526	2383	24	287166	261265	83	0.828181
127710	124200	85	40686	39923	75	1445	1346	12	1764	1738	18	4394	4199	31	530648	510190	85	0.828181
203498	163937	93	90756	74509	87	1812	1466	16	2239	1805	22	5584	4799	37	660011	548376	94	0.82926
96285	95350	79	33180	33172	71	730	735	0	842	812	0	2092	1961	21	226263	218092	79	0.82926
32603	32282	65	7247	7444	33	311	267	0	392	334	0	850	741	0	94070	97208	68	0.830338
33560	33197	72	14255	14540	42	179	252	0	419	438	0	820	717	0	90283	89168	71	0.830338
323030	193174	123	255638	183078	119	5204	3187	39	5018	3297	40	11869	7688	55	1.04858e+06	949715	124	0.830338
35565	35657	68	13986	14426	40	381	297	0	256	281	0	667	666	0	74275	73452	68	0.831416
35035	33044	80	13763	14073	41	393	534	0	288	284	0	633	671	0	80178	82018	69	0.831416
44510	44996	67	20011	20086	47	336	410	0	478	335	0	866	799	0	115908	109979	73	0.834651
114674	111820	76	36694	36158	73	1295	1211	11	1257	1314	12	2896	2701	25	367296	348096	82	0.836808
95423	94442	73	31575	31171	71	1000	1056	5	1228	994	0	2783	2743	25	341531	329408	80	0.836808
109279	101235	78	47710	43233	75	876	743	0	1085	805	0	2735	2251	26	307032	269661	88	0.836808
204749	161265	88	85196	66680	86	2059	1664	22	2532	1758	25	6422	5063	39	725864	562794	95	0.836808
103895	103873	75	23372	23081	52	1253	1297	10	1130	1058	6	2781	2608	25	328605	312292	91	0.836808
169350	147404	83	75689	66761	83	1441	1627	15	1917	1530	17	4628	3875	34	560692	484589	89	0.836808
137238	123001	81	58073	51963	78	1122	1234	10	1497	1362	15	3589	3272	28	388586	337585	86	0.836808
59064	61775	68	18049	18060	43	566	440	0	465	657	0	1162	1250	11	142099	139288	74	0.837886
257489	197749	105	151781	128011	97	3342	2535	28	4174	3797	32	9588	8208	45	1.04858e+06	935031	101	0.837886
128673	123682	94	36493	36118	74	1100	972	0	1436	1405	13	3823	3619	29	440865	431200	82	0.838965
218460	174825	99	85607	68506	88	1983	1740	21	2222	1895	22	5311	4494	35	578248	474502	96	0.838965
55747	54870	84	19203	19052	50	567	488	0	448	429	0	1326	1310	11	158266	148243	84	0.838965
152875	132106	86	58761	50593	81	1340	1251	12	1407	1256	13	3454	2872	29	400460	345354	90	0.840043
52127	52516	74	27975	28055	67	530	439	0	397	483	0	1214	1235	11	128541	131110	76	0.841122
123872	112741	80	53175	48482	77	883	799	0	1060	1004	2	3022	2934	25	349949	319010	84	0.841122
106202	106667	74	46766	46682	73	1002	1144	8	1384	1517	15	3680	3578	28	414612	401878	80	0.841122
116676	113229	77	37429	35613	74	1136	1006	2	1258	1322	11	3109	3180	25	333907	308280	82	0.841122
195146	157057	89	77801	62225	88	1772	1515	18	2309	1820	23	5744	4769	39	663522	532104	106	0.841122
66128	73110	46	31602	32593	58	545	565	0	676	702	0	1435	1443	15	153292	147235	74	0.841122
50053	48787	73	21854	22236	49	607	617	0	461	443	0	780	811	0	96605	96860	72	0.8422
16918	16808	49	8015	7991	34	416	225	0	188	202	0	346	417	0	63049	62464	65	0.844357
17829	17272	59	8097	8229	34	77	204	0	88	144	0	248	345	0	50295	49496	65	0.844357
30986	30478	68	13885	14124	40	353	365	0	405	299	0	605	695	0	96528	94430	70	0.845435
116808	109090	79	46878	42732	75	1182	1243	10	1469	1345	13	3425	3245	29	419543	391137	83	0.846513
159382	138740	88	78679	70279	83	1640	1557	17	1770	1494	16	3993	3634	30	422350	371318	89	0.847592
186161	153141	87	67045	55943	84	1477	1260	11	1906	1493	20	4953	4072	36	489687	399603	92	0.849748
203780	169627	86	83712	70220	86	2030	1876	21	2008	1604	21	4787	3785	36	518002	428158	92	0.849748
59766	63923	49	27693	28317	52	520	548	0	538	574	0	1052	1075	7	123126	124446	72	0.849748
133107	127466	82	55010	53708	75	1458	1333	13	1783	1832	18	4542	4158	32	522907	489351	83	0.849748
126727	122027	77	49795	49403	75	1605	1550	16	1398	1486	16	3864	3910	29	465651	441904	81	0.850827
312567	235473	104	158214	120062	100	3754	3150	29	4230	3234	34	9035	7149	46	1.0323e+06	800262	107	0.850827
57087	59748	68	16884	17771	41	642	676	0	467	475	0	892	879	0	129570	129370	73	0.850827
157570	133747	85	63780	55172	81	1565	1449	15	1583	1489	15	3941	3551	31	415709	349312	87	0.850827
67909	68699	72	16804	16861	43	489	656	0	394	600	0	1218	1227	10	153831	156507	75	0.851905
109437	107193	74	49080	47848	74	1105	803	0	1172	1197	9	3137	2912	27	384171	369133	81	0.851905
123851	107745	96	57010	50612	79	1058	840	0	1048	781	0	1945	1759	19	262305	230662	84	0.852984
74115	74438	71	33587	33393	69	401	323	0	626	662	0	1461	1360	14	180978	175685	74	0.859454
266433	198717	103	117270	90147	97	2492	1809	26	2845	2185	28	7088	5381	41	816553	642877	105	0.860532
54222	54669	71	11177	11496	37	638	475	0	488	573	0	1294	1164	10	147171	148878	74	0.86161
140367	133743	78	63516	60285	77	1067	1173	9	1692	1567	17	4005	3774	29	452009	422470	86	0.86161
27177	30819	50	12681	13152	38	258	257	0	274	311	0	604	663	0	95876	101372	65	0.86161
34491	34758	52	10057	10324	36	328	357	0	202	333	0	738	726	0	100748	104465	73	0.862689
204715	171152	95	104910	87091	86	2304	2001	22	2369	1981	23	4771	3985	35	537855	461963	91	0.862689
35957	35527	61	13234	13829	38	261	573	0	308	414	0	794	723	0	113209	111135	69	0.862689
65254	65809	71	19604	20166	43	776	858	0	750	629	0	1338	1325	12	183965	176357	74	0.862689
24266	26082	50	9985	10918	34	89	306	0	254	310	0	544	611	0	82710	79297	68	0.862689
111078	111466	73	42042	41893	72	729	816	0	1358	1247	10	2587	2473	24	327290	314463	80	0.862689
47929	48369	66	9717	9912	35	340	450	0	325	384	0	948	892	0	105499	108458	71	0.862689
42953	46350	51	15967	16419	43	304	278	0	238	297	0	773	805	0	91388	87098	72	0.863767
38901	36433	70	14492	14567	41	211	287	0	474	508	0	737	769	0	102697	102427	71	0.863767
73234	70935	72	20842	20735	50	726	696	0	690	687	0	1475	1283	14	171032	169447	77	0.864845
37953	41554	46	9479	9767	35	194	273	0	451	439	0	754	928	0	100357	103080	69	0.864845
222576	177464	96	90550	73997	89	2235	1783	22	2517	2081	26	6389	5116	39	668195	539661	97	0.865924
182548	159154	99	105776	95574	84	2015	1699	21	2009	1803	21	4217	3796	33	517941	445876	90	0.865924
68857	69743	72	26088	27201	49	539	708	0	686	624	0	1455	1358	13	153374	155947	74	0.867002
122885	115463	78	53119	49085	78	1008	964	0	1260	1159	9	2595	2136	25	311226	293162	85	0.867002
41232	42490	65	19925	20773	45	451	415	0	327	401	0	956	848	0	98129	102091	68	0.867002
49150	53378	62	23343	23982	49	279	330	0	506	521	0	1071	1168	8	142500	139495	73	0.867002
97924	96114	87	33876	33655	72	730	672	0	881	924	0	1942	1720	19	241332	237041	81	0.868081
73470	72765	75	24581	24811	57	293	445	0	587	578	0	1374	1398	13	179839	177448	76	0.868081
42511	41446	82	19163	19066	48	245	357	0	237	306	0	933	1033	3	109386	109026	69	0.869159
30570	30918	57	10868	10955	38	308	373	0	356	361	0	594	616	0	88919	87659	70	0.870237
32288	33410	63	10952	11112	38	190	192	0	-39	23	0	506	575	0	66596	68540	65	0.872394
213098	174979	106	106755	90420	89	1633	1462	15	2176	1878	21	5299	4523	36	630024	537323	99	0.873472
175132	153699	85	83665	73706	83	1616	1413	14	1970	1579	18	4072	3714	31	495304	434488	90	0.873472
211214	166772	87	90572	71503	87	2399	1723	23	2809	2107	28	6386	5107	41	846645	658019	95	0.873472
50253	55001	48	20393	21794	42	362	452	0	440	493	0	1101	1060	5	117556	118410	70	0.873472
110927	109582	76	32272	31585	73	1147	1133	8	1072	1086	7	2560	2533	23	284455	270649	81	0.874551
302969	216682	121	219829	169666	104	6009	4302	37	6906	5087	41	15853	12145	61	1.04858e+06	1.0418e+06	109	0.875629
191071	159996	89	92512	79737	86	1744	1481	15	1942	1776	18	4174	3550	31	516342	443103	91	0.875629
81551	80137	72	25389	25417	61	1099	950	0	585	581	0	1555	1517	16	173325	165519	79	0.876707
48928	48624	67	14082	14085	41	490	502	0	399	343	0	695	735	0	99107	99017	72	0.876707
181741	154938	87	86089	72506	83	1767	1489	17	1678	1503	20	4789	4081	34	541906	453337	91	0.877786
37920	39982	64	7477	7958	33	366	497	0	298	477	0	743	711	0	87376	90788	70	0.877786
26532	26962	49	13243	13529	40	245	219	0	521	332	0	505	584	0	77333	76644	65	0.878864
126737	124328	77	46280	44458	76	878	828	0	1587	1409	13	3676	3511	27	434315	404043	85	0.878864
154403	138173	89	70846	63581	82	1522	1230	14	1844	1522	21	4371	4135	31	474700	416541	88	0.879943
56331	58625	69	14585	15128	40	620	583	0	755	623	0	1527	1618	15	166982	168280	74	0.879943
71964	74321	70	18585	19065	43	407	505	0	662	570	0	1455	1539	14	163657	164942	74	0.879943
89856	89512	72	38771	39156	70	841	720	0	1168	953	0	2117	2231	21	250109	250868	81	0.879943
110307	107783	82	37003	36833	73	1063	940	0	1267	1226	12	3723	3595	29	439223	416972	82	0.879943
35370	36204	62	12990	13316	39	230	296	0	385	486	0	537	549	0	72311	74928	70	0.885334
170136	145478	88	65039	54541	83	1628	1521	15	1481	1426	15	4269	3730	32	474846	408925	90	0.886413
36699	39207	50	12570	12816	39	289	379	0	460	371	0	597	661	0	100094	101911	73	0.887491
119514	116421	76	52973	51781	75	1102	1115	8	1288	1193	11	3626	3488	28	414120	398215	83	0.887491
55036	56518	71	18478	18963	43	301	345	0	525	475	0	1052	1065	6	137451	143025	71	0.887491
147547	141606	79	68253	65570	77	1369	1245	14	1632	1422	20	4032	3650	31	410837	386185	84	0.887491
119962	119409	74	39426	39335	73	1063	999	0	1273	1239	12	3529	3579	27	403969	388613	79	0.887491
170265	143876	84	74839	62104	84	1490	1396	14	1603	1468	17	4289	3681	32	446255	376095	90	0.887491
46478	49325	46	12992	13699	38	280	363	0	567	461	0	1001	990	0	135861	134998	72	0.888569
107658	104964	77	47892	47518	74	980	907	0	1105	1051	6	3418	3276	28	385526	374976	80	0.888569
126542	115659	79	68807	63429	79	1341	1018	4	1391	1243	11	2822	2590	25	300242	272251	84	0.888569
58577	62217	67	17847	18235	44	255	434	0	558	525	0	1184	1211	10	179890	176236	75	0.889648
30456	34294	39	13066	13165	39	465	375	0	327	344	0	750	645	0	94880	88110	78	0.889648
64074	65508	74	35652	35930	69	401	471	0	721	638	0	905	1032	4	149013	147980	75	0.889648
167292	153943	84	86879	83433	82	2332	2143	23	1940	2046	19	5301	5043	34	611784	551952	99	0.889648
49987	48803	74	13648	14131	39	422	368	0	845	846	0	1288	1336	13	167286	166093	75	0.890726
168699	144908	84	79632	68620	82	1544	1327	14	1518	1404	15	4422	4075	31	521957	458109	90	0.891805
68802	69900	70	25969	26576	54	550	632	0	501	579	0	1319	1378	13	172154	168074	77	0.891805
60354	60171	70	20421	20123	48	688	622	0	598	562	0	1326	1238	12	173387	169951	86	0.891805
117181	114877	77	45312	45097	74	1006	1078	6	1073	955	0	3539	3301	29	381554	363469	84	0.891805
189666	156761	89	82543	70191	86	1514	1339	13	1787	1645	18	4454	3830	34	451836	378332	91	0.892883
32945	35217	59	10776	11477	35	330	384	0	343	310	0	544	548	0	85726	85741	68	0.892883
120507	117474	78	36781	36581	74	1396	1371	12	1771	1718	16	4214	4027	30	489651	461630	84	0.892883
262694	187341	100	106392	76514	93	2663	1918	25	3035	2219	28	6654	4916	41	773186	547322	100	0.893961
100371	82465	82	39237	32355	77	931	977	0	698	677	0	1823	1715	18	201384	178689	81	0.89504
19331	21371	42	8214	8265	35	184	199	0	248	228	0	634	637	0	66420	64801	69	0.897196
151066	133062	84	68544	61178	81	1485	1291	11	1615	1383	17	3943	3598	30	428795	385211	88	0.898275
151311	124907	84	70591	58693	84	1238	1058	6	1542	1188	9	3480	2932	30	378147	310239	92	0.900431
74726	75617	70	24410	24676	51	508	512	0	820	703	0	1584	1474	15	189280	182217	79	0.900431
33636	33682	64	20712	21337	47	253	210	0	520	390	0	967	1086	6	100494	101657	69	0.90151
38788	40034	55	17928	18310	44	349	371	0	520	477	0	857	877	0	102091	104137	73	0.90151
59922	61487	66	21300	21445	49	327	360	0	384	438	0	818	826	0	112901	112688	77	0.90151
123513	113844	83	56221	49886	80	1332	1199	9	1357	1202	11	3958	3495	31	456872	422309	95	0.90151
104884	104515	73	46746	46331	73	848	1032	3	1215	1247	11	2603	2495	25	303157	294503	80	0.90151
59794	62330	70	20385	21068	44	458	614	0	578	551	0	1351	1293	13	137294	135574	74	0.90151
30192	34445	39	16035	16723	40	178	313	0	212	191	0	633	557	0	78352	78198	69	0.902588
108261	105568	82	28390	28470	59	881	1015	4	1476	1322	14	3790	3614	29	420878	401423	81	0.902588
112547	112039	76	60315	59413	74	933	816	0	1378	1126	8	3237	3015	28	377277	359220	81	0.902588
278688	163667	128	128257	77149	128	2723	1592	19	2516	1495	18	6544	4045	53	776299	500227	133	0.904745
22548	23304	54	6666	6979	32	162	176	0	-1	111	0	421	436	0	70184	71697	66	0.905823
123486	104634	86	53580	46439	80	1133	856	0	1355	1005	2	2667	2176	26	288200	247539	86	0.905823
162855	143574	85	81433	71852	82	1509	1455	15	1564	1430	15	4053	3479	30	449927	394189	89	0.905823
141219	133822	96	47758	43498	96	1694	1479	15	1772	1496	14	4625	4286	32	614970	563970	96	0.905823
125272	122552	76	67844	66466	75	1555	1451	13	1644	1433	14	3915	3785	30	496216	484759	85	0.906902
119562	116459	76	42206	40708	74	1167	1178	9	1223	1045	5	2505	2489	24	318704	305937	82	0.906902
47116	47401	68	8797	8828	36	509	445	0	265	396	0	1107	1070	7	130773	128523	70	0.90798
132396	118124	82	62781	56758	79	1036	964	0	1219	1187	10	2979	2871	26	347674	310886	87	0.909058
78205	77720	75	26069	26030	59	507	366	0	715	618	0	1241	1244	11	195988	186981	77	0.909058
34701	35075	66	12996	13129	40	388	287	0	-75	184	0	623	500	0	80044	77354	70	0.910137
29961	30548	62	6040	6038	31	93	267	0	340	282	0	641	662	0	82111	80428	66	0.911215
31038	33146	44	12231	12342	40	328	400	0	250	303	0	767	732	0	86055	83597	68	0.911215
91527	90287	77	37747	37486	71	692	961	0	643	806	0	2341	2237	23	294581	293607	80	0.911215
76738	77360	72	30016	30043	69	602	720	0	597	581	0	1769	1773	18	257651	252916	80	0.912293
116124	113506	79	41586	41116	73	1016	996	0	1198	1005	2	3621	3561	29	393837	384144	81	0.912293
174774	150283	87	64804	54793	83	1920	1686	20	1875	1599	20	4602	4017	33	477975	414433	90	0.912293
128776	121676	79	50314	45918	77	1302	1128	8	1443	1301	13	3676	3375	29	402836	371263	83	0.912293
120889	114382	77	55752	50533	79	1090	998	0	1379	1145	8	2995	2573	27	314405	279221	94	0.912293
183106	152141	86	74629	64143	84	1686	1422	15	2393	2076	25	4982	4449	34	591565	485133	90	0.912293
59540	62933	67	22108	23094	45	581	546	0	524	605	0	1000	950	0	116583	114218	71	0.912293
36363	35449	68	9849	10483	35	320	352	0	214	295	0	663	704	0	84630	85649	68	0.912293
44792	43087	74	8291	8537	35	414	426	0	520	569	0	866	860	0	92497	92286	70	0.913372
73838	70603	75	24579	23993	62	823	792	0	549	586	0	1466	1482	15	162345	155086	76	0.91445
162899	148900	84	67479	61455	82	1307	1321	12	1841	1850	19	5400	5032	34	588513	539016	88	0.915528
99173	99768	73	36498	35911	72	870	776	0	1042	1151	8	2629	2348	24	303544	292118	80	0.916607
239870	192389	92	113565	94135	91	2504	1918	25	2732	2225	27	6442	5423	38	729727	593438	96	0.916607
175873	150748	85	73480	61943	84	1685	1494	16	2089	1640	21	5628	4808	37	656580	552710	89	0.916607
231537	179047	92	100885	79374	90	1838	1703	18	2146	1596	21	4701	3874	36	558585	437707	96	0.916607
130883	130115	76	37085	36845	73	1368	1239	11	1612	1614	17	4567	4406	31	469379	449858	81	0.916607
108122	104918	76	49135	48601	74	1210	1220	9	1356	1256	12	2989	2746	26	377965	354588	83	0.917685
116003	114200	78	32684	32145	74	842	1070	5	828	954	0	2931	2895	24	324993	311518	82	0.917685
72237	71175	73	25161	24452	59	841	834	0	773	880	0	1439	1353	13	170808	165076	75	0.917685
151813	134560	97	59997	54095	81	1154	969	0	1338	1328	12	3865	3250	31	447231	396027	90	0.918764
115462	112592	86	66571	66137	75	1053	1024	3	1416	1375	12	3370	3413	26	373838	364927	81	0.919842
68420	68068	74	23844	23619	54	798	900	0	616	495	0	1544	1431	15	156678	156265	77	0.919842
288978	215812	120	129405	102136	101	2661	2341	24	3025	2439	29	7031	5363	42	808822	625020	110	0.921999
83106	85026	63	39097	39809	72	728	884	0	1223	996	0	1752	1936	18	230018	225336	78	0.921999
97505	97154	73	42687	40919	73	1131	1052	6	1039	895	0	2308	2342	23	266785	255446	79	0.921999
69374	68169	86	20535	20399	47	406	422	0	685	563	0	1506	1477	14	165874	171247	76	0.924155
55575	55501	75	20584	20404	50	497	516	0	397	358	0	889	952	0	123661	121806	82	0.924155
68815	69307	71	24064	24152	55	712	738	0	781	821	0	1500	1440	16	173671	172039	75	0.924155
121850	118148	80	42702	41065	75	1101	977	0	1289	1315	11	2564	2561	23	300210	290670	80	0.925234
29902	29839	55	10593	10637	37	211	132	0	191	179	0	593	489	0	78895	77944	69	0.925234
144318	129306	82	56561	48988	79	1309	1028	3	1396	1070	7	3008	2581	27	362540	314643	88	0.930625
59963	61472	68	12752	13302	38	491	365	0	690	651	0	1108	1069	6	158393	160127	73	0.930625
280177	190269	103	122561	81279	98	2846	2021	26	3113	2097	32	7918	5383	46	836681	548470	108	0.930625
232420	185286	89	110552	90091	89	2189	1513	22	2573	2009	25	5684	4496	39	636693	511451	95	0.930625
114162	113081	74	51372	49170	74	1094	884	0	1045	1022	3	2097	1860	21	298138	280646	81	0.930625
145216	145048	76	44449	44177	74	1576	1420	15	1949	1789	20	5305	5038	33	585460	550718	83	0.930625
92619	96253	72	27660	28272	49	797	767	0	937	1001	1	2734	2621	24	318940	320937	77	0.930625
135561	130226	79	38993	37922	76	1260	1200	10	1947	1716	20	4605	4362	31	559030	520660	88	0.932782
62815	58166	84	20574	18588	76	470	490	0	580	554	0	1300	1148	8	176479	141918	86	0.932782
131682	119998	80	61621	55977	79	1404	1362	11	1452	1250	13	3366	3019	28	344330	308276	86	0.932782
39235	41276	63	14835	15347	39	159	149	0	376	335	0	703	809	0	131519	132640	71	0.932782
52654	57725	65	17231	17414	43	213	325	0	495	533	0	1056	1123	8	163536	158896	74	0.933861
109706	98448	91	49556	44723	76	884	910	0	1061	1065	6	2711	2482	24	296198	270507	83	0.933861
41648	43297	54	14484	14634	41	178	279	0	179	393	0	810	925	0	89638	88506	70	0.934939
107992	107015	76	26768	26595	67	1014	917	0	1016	868	0	2633	2609	24	289297	273309	82	0.934939
227193	173893	90	97007	73625	90	2788	2290	25	2991	2213	29	7920	5756	47	957047	741979	99	0.936017
122640	122058	76	30343	30212	72	1227	1073	7	1788	1727	18	4370	4242	31	480552	470372	83	0.936017
139278	136278	80	38447	37692	75	1405	1430	14	1545	1690	17	4413	4368	30	511199	489530	83	0.936017
73959	76691	69	25980	26264	54	739	602	0	701	730	0	1482	1499	14	174524	174816	73	0.936017
120809	113523	77	46067	43591	76	1123	969	0	1494	1255	14	3568	3640	27	391490	360823	83	0.937096
49869	49104	73	19081	18842	47	475	481	0	375	343	0	810	741	0	113221	110509	69	0.937096
103057	101032	79	33831	33490	73	840	844	0	1024	1059	6	2440	2373	23	273871	264418	82	0.940331
144338	132061	83	63133	56490	80	1257	1034	6	1600	1323	16	3824	3427	29	415045	360894	87	0.940331
49008	50177	63	15935	16122	42	569	395	0	256	393	0	889	954	0	108213	109537	69	0.941409
37062	37037	62	15481	15788	41	487	355	0	510	397	0	783	790	0	102378	102956	71	0.943566
45645	46145	74	10122	10276	37	617	546	0	599	386	0	1030	933	0	102385	99343	72	0.943566
25393	27439	45	13664	13945	40	264	287	0	182	299	0	447	518	0	68636	68475	66	0.944644
115940	112679	76	50102	49413	75	1199	1275	10	1175	1176	10	3092	3073	25	389175	371969	83	0.945723
104864	103529	78	50798	50926	74	970	922	0	1310	1007	2	2942	2884	25	349828	342893	81	0.946801
58036	55675	85	23067	20167	85	291	316	0	506	329	0	1334	1098	7	149957	128157	85	0.946801
120740	121242	78	35244	34680	73	1269	1426	13	1976	1836	19	4510	4542	30	542254	519100	83	0.946801
108634	110303	73	42847	42506	73	1079	1012	3	1346	1234	12	2779	2818	24	366905	350218	81	0.946801
120682	107105	80	52305	44279	79	999	865	0	1127	904	0	2424	1967	25	291528	240600	85	0.946801
123457	120599	76	43792	43493	73	1168	1224	11	1327	1354	13	3551	3447	28	345525	333137	80	0.946801
75011	78381	62	12408	12672	39	408	361	0	528	616	0	1566	1504	15	172723	177223	76	0.947879
112949	108836	79	39161	38733	74	1226	1141	8	1381	1238	12	3507	3483	27	419016	410942	80	0.947879
72927	71943	69	23446	23775	48	885	831	0	651	675	0	1469	1429	14	177952	175332	75	0.947879
223194	172407	97	97187	75836	90	1985	1483	20	2337	1763	23	6328	5032	39	729274	570728	96	0.947879
54628	54073	84	22487	20643	84	764	797	0	668	472	0	1093	845	0	135320	111614	84	0.947879
56767	59455	58	21163	22036	45	561	584	0	528	500	0	1319	1340	13	177691	178568	72	0.947879
207554	166501	90	89612	71947	85	1777	1250	18	2296	1779	22	5722	4717	38	697867	555468	90	0.947879
121613	109217	80	50543	45515	78	915	752	0	1056	722	0	2482	2136	25	312201	279457	84	0.948958
107472	109157	73	31724	31716	71	1127	1090	7	1481	1472	14	3225	3002	27	397612	387783	78	0.948958
116352	113233	76	35397	34647	74	1097	1108	8	1256	1059	6	2703	2779	23	306106	283031	93	0.948958
37584	40596	54	11704	12198	37	211	216	0	443	431	0	717	639	0	107506	114696	68	0.948958
59341	58555	85	28985	29379	68	346	434	0	354	382	0	1073	1128	8	142802	138689	73	0.950036
29167	28698	68	11720	11511	39	147	164	0	91	251	0	713	774	0	79309	80567	69	0.951114
204502	165056	98	94366	79414	88	2363	2132	21	2292	1720	20	5173	4276	36	585372	482101	93	0.952193
200665	163664	96	78172	63711	86	1759	1327	15	2333	1943	21	4979	4334	35	649860	533441	93	0.952193
42201	45743	44	13388	13805	39	340	405	0	407	450	0	1200	1066	6	159965	159130	76	0.953271
132654	133654	76	52721	51351	75	1715	1655	16	1594	1426	15	3807	3547	29	446240	430585	83	0.953271
46346	42896	83	11892	12025	38	360	398	0	426	308	0	739	789	0	115982	113362	73	0.954349
18234	18177	54	10136	10275	37	86	121	0	74	116	0	401	431	0	58680	59669	64	0.955428
40714	41782	66	18097	18088	46	217	419	0	673	437	0	848	804	0	94300	93706	71	0.956506
109225	106038	79	28919	28456	72	795	738	0	993	1049	5	2783	2670	24	314173	298196	82	0.956506
155940	131878	101	59240	48738	101	1148	1153	8	2057	1697	18	3957	3470	30	481196	396282	101	0.956506
62833	61490	70	23927	23815	56	535	670	0	554	542	0	1160	1084	7	118029	113218	75	0.956506
37480	37150	64	10233	10262	37	355	304	0	644	465	0	567	606	0	83115	85469	70	0.958663
181051	123896	116	81071	55866	113	1426	916	0	1880	1405	15	4502	3204	30	544066	385778	120	0.958663
41605	37870	82	16214	14087	82	696	634	0	599	550	0	1040	988	0	125927	102405	82	0.958663
98442	98459	72	49519	48672	73	481	521	0	908	815	0	2354	2258	22	274950	257990	81	0.959741
39808	40813	55	17334	17639	43	385	476	0	343	360	0	603	743	0	97550	95482	73	0.959741
272402	197022	100	109558	80453	98	3195	2327	30	3697	2495	34	9096	6494	48	1.04858e+06	797347	106	0.959741
37678	42693	49	18427	19425	42	358	360	0	458	405	0	1083	1116	8	137912	138623	68	0.96082
78635	81570	65	27913	28374	51	888	842	0	801	812	0	1683	1672	17	206643	206209	74	0.96082
66042	67627	70	24301	25354	48	566	637	0	729	661	0	1341	1346	13	166805	161871	72	0.96082
163542	143829	93	80263	73532	82	1677	1626	17	1683	1410	15	3913	3570	30	440186	390156	88	0.961898
173178	147064	91	75508	64686	83	1516	1358	12	1854	1671	19	4843	4126	35	595074	513582	92	0.962976
29845	32077	41	14070	14378	40	358	278	0	353	366	0	833	736	0	93651	91158	67	0.965133
79778	80154	77	29907	29852	70	808	767	0	589	578	0	1774	1721	18	223772	220437	79	0.966211
151676	131424	93	62957	55746	80	1226	1111	8	1614	1516	16	3891	3590	30	490163	440290	88	0.966211
64829	64374	78	28715	28735	70	451	563	0	615	723	0	1171	1241	10	167121	154415	87	0.966211
146186	133664	79	53267	48552	78	1407	1246	9	1550	1372	14	3877	3505	31	477218	434812	84	0.96729
114018	111764	78	31927	31891	73	1337	1348	13	1477	1467	14	3427	3468	27	458962	441275	82	0.968368
198259	161686	86	78566	62385	85	1783	1418	16	2314	1964	23	5998	4667	38	759957	612187	95	0.971603
48421	47948	74	20485	20584	49	264	347	0	406	488	0	1139	1236	10	132379	130249	74	0.976995
173723	138976	92	77139	62978	85	1699	1509	16	1865	1486	19	4005	3168	34	491367	393849	90	0.978073
112031	99564	81	49676	43727	77	1237	1086	7	901	743	0	2321	2095	22	275014	244158	83	0.978073
264444	209102	97	122050	98686	97	3084	2527	26	3227	2595	30	7768	6084	43	881698	712127	103	0.978073
116254	119193	73	34207	34957	60	1466	1459	14	1385	1345	13	2948	2978	25	408594	398241	79	0.978073
150759	136871	82	78975	70979	79	1628	1332	17	2063	2005	21	5704	5395	35	716892	644193	85	0.979152
80652	80430	72	35139	35073	71	663	709	0	966	896	0	1970	1862	18	211121	207457	77	0.981308
88405	89599	71	27735	27592	65	816	908	0	587	710	0	2343	2161	23	249194	244074	78	0.982387
53341	53045	68	15379	15612	41	658	346	0	478	413	0	1031	1070	6	125875	125497	75	0.983465
51359	52950	63	18416	18409	44	407	307	0	460	201	0	850	930	0	127198	125555	72	0.983465
197719	174757	88	87782	78063	86	1927	1778	19	2179	1876	19	5417	4754	36	585480	510925	103	0.983465
93844	94846	75	30665	31154	57	629	627	0	559	631	0	2237	2220	22	249923	250044	78	0.984544
164056	149330	84	69674	62532	82	1510	1232	11	1867	1636	19	4418	4200	32	470627	427574	86	0.984544
157699	137453	82	73300	62993	83	1449	1171	11	1758	1527	17	4179	3549	32	445210	371879	86	0.984544
114029	115625	73	39219	39480	72	1571	1398	14	1733	1598	18	4342	4073	31	492905	473507	79	0.984544
146870	135231	87	68582	63680	76	1435	1363	14	1950	1731	19	2983	2889	26	383258	348563	82	0.984544
128611	120567	80	53253	49193	76	1109	1191	9	1535	1150	12	2890	2867	25	353930	325834	82	0.985622
26132	27144	53	12350	12317	39	423	287	0	142	156	0	545	517	0	85061	87273	67	0.987779
64511	65070	74	32630	32693	68	205	259	0	563	477	0	1163	1103	7	156565	153049	74	0.987779
25607	25770	59	7280	7444	33	218	223	0	75	85	0	570	722	0	86030	88308	65	0.988857
44540	45287	64	17206	17268	45	415	427	0	564	471	0	704	769	0	96261	94359	70	0.989935
36420	39408	45	22864	23476	48	508	438	0	242	417	0	727	830	0	86135	85616	69	0.991014
121550	113061	82	54842	50894	78	1203	924	0	1269	1223	10	3036	2759	26	307795	273106	83	0.991014
266214	206420	97	143714	110158	95	2300	1765	22	2925	2242	29	7822	6009	42	919739	713695	101	0.991014
55008	56257	69	14972	15987	39	342	363	0	354	451	0	1037	925	0	141022	136185	73	0.991014
218376	178513	89	94333	78797	87	1931	1726	21	2276	1751	24	4667	4123	34	555414	465692	92	0.991014
116312	106461	80	51062	45987	77	1196	1098	7	1104	936	0	2114	1944	21	255386	230147	80	0.992092
170627	151277	93	83344	74170	82	1532	1365	14	1829	1787	17	4750	4256	33	557453	491462	88	0.992092
96552	98322	73	49542	49260	72	813	965	0	1078	941	0	2666	2642	23	332813	325754	79	0.99317
57153	57358	69	13997	13879	40	327	316	0	311	329	0	1093	1035	4	123466	124075	70	0.995327
47299	47483	73	15118	15340	42	427	403	0	326	298	0	865	971	0	105658	94958	71	0.996406
200484	163190	91	96589	81287	88	1765	1229	13	2251	1963	23	5597	4577	37	687276	565825	95	0.996406
189204	138466	92	68652	48194	88	1755	1235	13	1939	1656	20	5181	4083	37	612294	484009	96	0.997484
105144	103305	78	36032	35484	73	834	860	0	1241	1222	11	2863	2710	25	349188	332610	83	0.997484
51904	55905	61	11223	11499	37	338	357	0	591	552	0	898	956	0	136421	131129	83	0.997484
65897	66214	72	20226	20528	45	566	553	0	539	589	0	1475	1361	14	156774	153901	78	0.997484
143370	137454	87	61653	60073	76	1695	1480	14	1605	1505	17	3643	3416	28	392420	376391	83	0.998562
121656	122894	76	56429	55317	75	1000	937	0	1568	1630	15	3761	3626	30	472557	446066	81	0.998562
154487	148606	80	52772	51574	77	1368	1377	11	1399	1327	12	3079	2955	26	393305	364653	84	0.998562
27469	27243	53	5521	5514	30	173	113	0	151	392	0	577	608	0	83463	85557	64	1.00072
61666	63411	62	10974	11084	36	417	403	0	465	559	0	954	1017	4	148172	143055	75	1.00395
110668	111669	74	37219	36912	73	1157	1246	11	1062	1196	10	3834	3626	29	453986	428495	82	1.00395
139090	130114	86	62391	58543	80	1424	1454	13	1420	1523	14	4064	3800	31	445745	407929	86	1.00503
94086	95141	74	29894	29880	67	607	757	0	1173	1056	6	2768	2843	25	360973	350053	79	1.00503
34255	36524	49	7366	7499	33	429	490	0	407	520	0	1225	1229	10	118341	116739	68	1.00611
39726	40607	69	11423	11606	38	272	241	0	217	322	0	934	1021	3	120051	122234	72	1.00611
129837	124047	89	31280	30355	75	1311	1026	5	1236	1190	11	3649	3597	27	435062	415114	84	1.00611
114704	114085	75	31558	30857	73	1298	1227	10	1536	1400	13	3681	3574	28	436210	419834	92	1.00611
186031	158766	91	86784	74964	84	1309	1310	13	2116	1971	21	4763	4222	34	553656	477160	91	1.00719
44065	43718	60	18901	19301	44	403	434	0	296	356	0	1015	1012	3	103329	97076	72	1.00719
155986	140350	91	74557	67699	79	1607	1492	15	1538	1300	14	3853	3688	28	417314	382942	85	1.01258
115642	112013	80	39879	39213	74	1036	1143	7	1577	1397	14	3302	3195	27	407576	388585	82	1.01366
110215	108231	78	41822	41548	73	1457	1356	13	1458	1474	15	4103	4022	30	491465	472837	80	1.01366
70206	73023	68	35384	35591	68	465	388	0	573	697	0	1354	1409	13	164517	155499	74	1.01474
33149	34165	70	11426	11604	37	424	245	0	195	157	0	630	694	0	93937	92676	69	1.01474
80072	79964	72	29917	30044	70	585	643	0	603	602	0	1642	1531	18	201138	189448	78	1.02013
198912	157846	98	84388	69489	89	1878	1533	17	1838	1397	18	4551	3787	34	511247	414526	94	1.02013
75191	75938	71	15599	15880	42	669	606	0	667	776	0	1484	1629	16	192148	189655	77	1.02013
123420	123412	75	66189	65525	76	1290	1414	12	1452	1333	15	3605	3515	28	446641	426187	85	1.02013
126260	124063	75	44719	43894	75	1474	1345	13	1793	1815	17	4733	4668	32	564504	532738	93	1.02013
132381	127578	79	44059	43192	75	1015	1017	3	1130	1102	8	3193	3117	27	373783	348656	83	1.02013
140718	131504	81	57238	52293	78	1012	1052	6	1225	1317	12	3538	3347	29	394223	353853	85	1.02121
54320	54423	71	13429	13523	40	284	401	0	567	590	0	981	943	0	107521	104992	73	1.02121
120805	110644	79	64760	58765	78	1255	1255	12	1770	1423	18	2966	2801	27	382757	340920	83	1.02552
62893	61256	71	23911	23880	56	390	446	0	524	298	0	1168	1144	9	138774	138178	75	1.0266
185817	157651	89	134358	117778	85	2755	2166	25	2964	2522	26	6384	5637	38	722759	630698	90	1.0266
43455	45174	54	14548	14844	40	387	414	0	301	416	0	667	736	0	84479	84317	68	1.0266
124059	117216	80	56168	53287	77	1149	1079	7	1436	1174	11	3140	3088	26	362553	339024	83	1.0266
26325	26137	62	8912	9067	35	255	272	0	147	207	0	459	512	0	64439	65776	67	1.02876
29934	30501	53	6167	6222	31	309	318	0	212	298	0	666	606	0	66312	66658	68	1.02876
26057	26571	64	7676	7863	33	104	124	0	-59	155	0	619	586	0	70938	68589	68	1.02876
131765	129087	77	49791	48675	75	1414	1296	12	1430	1250	15	3620	3377	29	427360	410739	84	1.02983
217955	173984	89	85705	67901	88	1963	1703	20	2121	1811	20	5937	4778	38	664506	533636	95	1.02983
140211	122181	83	54679	47068	80	1345	1322	12	1328	996	0	3133	2815	27	384896	333037	86	1.03091
34250	33785	66	9752	9634	36	400	309	0	234	282	0	719	729	0	111610	112805	70	1.03199
34202	33093	79	10872	10997	37	166	237	0	131	189	0	686	626	0	98510	97579	71	1.03307
46278	44420	82	9507	9760	35	355	355	0	425	395	0	1189	1236	10	148452	143504	73	1.03307
231483	175668	99	95359	72593	93	2264	1558	22	2616	1856	26	7037	5184	42	817653	625948	100	1.03415
70906	69442	82	21554	22006	48	713	642	0	763	617	0	1177	1361	11	168749	163134	75	1.03415
105320	103658	76	38084	37750	72	1042	986	0	1015	1045	5	2854	2818	25	365306	357124	78	1.03415
83498	85147	72	39096	38974	71	1150	1149	10	1024	1005	2	2794	2679	24	305994	302394	81	1.03523
65109	67241	70	22761	23469	48	607	529	0	625	666	0	1078	967	0	148386	143433	73	1.03523
119241	109059	78	58090	53195	77	1033	802	0	1228	1286	10	2687	2544	25	282953	252801	82	1.0363
64245	66336	65	22191	22492	48	436	417	0	407	549	0	1188	1258	11	161876	152770	76	1.0363
119075	107290	82	47992	42664	78	1496	1307	14	781	841	0	2438	2087	23	281025	247864	83	1.0363
219613	171037	96	91867	71331	92	1935	1463	18	2398	1998	24	5903	4726	37	772583	604510	104	1.03846
54453	56173	66	17324	17722	43	319	405	0	464	401	0	845	874	0	115272	110136	74	1.03954
61490	62516	70	18133	18673	42	959	1005	1	712	627	0	1240	1295	12	163573	159079	74	1.03954
103972	104408	74	39278	39260	72	740	655	0	1328	1300	10	2706	2754	25	336222	329285	79	1.03954
145235	128661	81	68138	61240	80	1194	1124	8	1201	908	0	2366	2237	24	304334	271905	88	1.03954
163950	139893	84	73935	62416	84	1542	1367	13	1905	1680	19	4220	3484	34	504636	408264	93	1.03954
214018	158365	106	76485	57983	97	2341	1664	19	2181	1562	17	5391	4057	43	626177	451646	105	1.04062
95502	95628	78	38099	37887	71	624	719	0	1074	1041	4	2490	2328	22	278678	256515	90	1.04062
109799	105197	92	38376	37715	73	1104	1211	9	1098	1129	7	3300	3043	26	414766	397230	84	1.0417
29132	30888	51	7227	7354	33	390	342	0	325	367	0	649	678	0	79727	78108	67	1.04493
104162	105784	72	40465	39840	73	859	865	0	1222	1359	12	2576	2617	24	336751	327335	80	1.04493
111338	115118	68	36076	36330	71	1323	1389	12	1583	1443	16	3575	3696	27	423407	400379	79	1.04601
54130	56485	53	17523	17871	44	283	387	0	190	409	0	1068	1114	7	113976	111058	73	1.04601
36361	37788	53	10962	11298	37	380	302	0	490	294	0	568	704	0	83358	81975	71	1.04601
67335	66031	74	24190	24392	60	468	587	0	439	487	0	1037	1106	7	133398	127821	74	1.04709
74025	75360	71	28388	28730	69	586	686	0	758	783	0	1600	1645	16	194292	188195	77	1.04709
113236	109322	83	36750	36067	74	1377	1284	12	1271	1237	11	2770	2612	24	332272	322794	81	1.04709
329481	229382	108	166810	126314	107	4398	3192	33	3945	2622	34	8675	6462	47	976133	718959	112	1.04817
84924	87250	73	35286	35859	66	1069	989	0	1062	1229	9	2671	2530	23	309920	303996	77	1.04817
126121	122182	77	54928	53440	75	1652	1625	15	2043	1799	20	4517	3990	33	525482	504538	83	1.05248
26264	26082	52	11826	12157	38	207	355	0	371	361	0	447	536	0	86234	84877	67	1.05248
33479	34842	56	15501	15542	42	259	276	0	233	252	0	437	499	0	62674	62747	67	1.05248
100135	98169	82	36950	36905	71	661	678	0	876	839	0	2091	2026	20	242782	241388	76	1.05356
25000	26687	48	11904	12131	39	237	286	0	290	253	0	515	634	0	78854	81743	66	1.05356
64102	64902	72	18331	18703	45	443	578	0	678	605	0	1567	1675	16	187185	182852	77	1.05572
115225	112490	75	59738	58666	75	1108	1033	5	1257	1542	13	3388	3258	27	417056	393083	84	1.05787
79825	80081	73	16490	16740	42	658	641	0	605	663	0	2097	1989	20	244066	238203	77	1.05787
181322	154423	88	88226	77183	85	1606	1444	16	2083	1752	22	5621	4834	37	552410	478064	91	1.05895
126950	118406	77	50417	46495	76	1377	1177	10	1390	1377	15	2985	2716	26	345294	320944	83	1.05895
213478	128936	96	61689	40108	94	1988	1213	16	2686	1685	31	6833	4109	47	827807	533863	103	1.05895
42675	43777	55	12078	12406	37	231	358	0	433	500	0	795	713	0	120590	125585	69	1.06003
194844	184963	81	76863	72914	79	1988	2201	19	2490	2334	22	6100	5849	36	739379	701108	87	1.06003
110071	101960	92	52866	47012	94	985	1032	4	1053	868	0	2404	2187	22	293308	252537	94	1.06003
61614	63062	71	25706	25921	67	450	437	0	670	412	0	1180	1158	8	154324	146214	75	1.06326
148176	138468	80	63161	57594	78	1701	1406	15	1896	1625	18	5278	5093	34	642890	592370	85	1.06326
79056	81202	73	23969	24378	54	905	1011	2	827	821	0	2441	2299	23	267759	257083	78	1.06434
116375	114200	78	40872	40452	73	1004	1010	3	1540	1532	16	3757	3677	29	460580	450510	85	1.06542
42938	42645	68	11351	11360	38	327	361	0	218	330	0	1053	922	0	103758	102977	72	1.0665
120523	118482	78	35497	34871	73	1313	1221	11	1491	1405	14	4093	3977	29	482882	472960	84	1.06973
32547	34886	52	8265	8389	33	180	281	0	535	444	0	611	629	0	99794	102398	79	1.06973
150225	129942	85	60071	51021	83	1505	1250	14	1693	1399	17	4627	4011	34	577837	493547	92	1.07081
50060	51390	68	10393	10679	36	487	493	0	142	255	0	1042	815	0	117286	118917	72	1.07081
118570	117199	83	35821	35551	72	872	1125	7	1558	1387	15	3701	3503	28	425233	405510	82	1.07081
117273	110665	84	46684	44184	75	1139	1143	8	1108	1206	10	2553	2319	25	306274	286834	82	1.07189
59272	59863	72	21518	22160	45	384	485	0	467	408	0	1328	1355	12	163039	162845	77	1.07189
39400	40023	65	9314	9697	35	385	389	0	426	344	0	913	954	0	128796	133287	72	1.07189
135360	131910	78	42371	41357	74	1122	1190	9	1827	1746	17	4635	4364	32	544066	522335	84	1.07189
114000	111783	80	37786	36418	74	901	878	0	1638	1502	15	3465	3254	28	416941	386782	92	1.07189
93501	89067	79	39591	38149	73	768	722	0	973	806	0	1988	1941	20	237618	226153	82	1.07297
30909	31770	48	11858	12018	39	275	389	0	271	283	0	854	810	0	87964	88020	75	1.07513
166015	142097	85	76467	63996	84	1446	1330	13	1500	1207	12	4067	3434	32	497938	428937	94	1.07513
80248	82973	70	44461	44754	71	407	520	0	648	729	0	1928	1858	19	230834	215181	78	1.0762
169850	148189	83	62325	52826	81	1783	1410	17	1694	1583	18	3993	3435	32	452330	385446	88	1.0762
123451	110854	80	52036	46983	77	1249	1099	7	1169	1056	5	2553	2222	24	280463	246742	84	1.0762
46214	50406	58	16458	16773	42	391	426	0	532	680	0	1504	1589	16	153756	146439	74	1.0762
120362	119439	75	55791	54987	74	1097	1131	7	1520	1284	15	3093	3143	25	392799	370421	80	1.07836
41596	41557	66	19845	20127	47	545	443	0	383	362	0	808	833	0	104759	99746	70	1.07836
51414	51443	71	21525	22010	48	576	430	0	382	505	0	1093	1146	9	132587	132890	74	1.07836
51704	51745	68	17810	18196	43	394	405	0	417	450	0	1070	1117	7	113012	113739	69	1.07836
121074	110312	80	48815	43913	77	911	945	0	1489	1236	14	3042	2671	27	370647	331393	85	1.07836
56307	58486	69	19889	20544	44	409	512	0	549	517	0	979	991	0	115376	117332	72	1.07836
130113	120244	80	58251	52613	78	1517	1543	15	2008	1740	19	4222	3880	31	484181	441240	84	1.07944
54004	54307	69	18347	18471	46	449	536	0	620	526	0	952	921	0	123292	123133	71	1.08052
105276	95968	84	46777	42589	77	889	691	0	1126	1026	4	2507	2377	23	283771	250923	83	1.0816
54440	57475	63	25148	25476	59	257	370	0	460	419	0	1289	1269	11	124436	122732	71	1.0816
188234	157667	103	89462	77146	88	1984	1859	21	1688	1617	19	5142	4409	37	560646	478781	97	1.0816
53033	53694	67	11739	11754	38	592	459	0	477	460	0	1069	1241	9	112907	111038	74	1.08267
44778	45685	65	18703	18502	46	575	494	0	365	399	0	805	834	0	94197	91960	70	1.08267
188165	174618	85	93121	85707	82	2609	2528	22	2545	2395	24	5803	5755	35	685101	620398	87	1.08375
137076	124157	87	55238	50469	80	1347	1004	3	1360	1318	12	3456	3019	30	386083	351336	86	1.08375
47557	47607	73	14531	14677	41	523	589	0	566	518	0	1037	1060	6	155399	155604	73	1.08483
120676	118409	78	36246	35879	74	1319	1343	12	1420	1306	13	3402	3277	28	425393	408700	82	1.08483
72576	72334	87	12829	12040	49	491	665	0	606	496	0	1488	1666	15	180440	177811	79	1.08483
151599	135769	85	65858	58843	82	1346	1316	12	2028	2049	20	4743	4296	32	570810	495501	88	1.08483
102737	101049	79	47834	47795	72	712	910	0	992	908	0	2323	2348	22	284588	279439	77	1.08591
40627	43235	65	16694	16879	44	244	218	0	349	351	0	668	611	0	98493	99196	69	1.08591
169031	147669	85	70009	61416	82	1812	1495	14	1950	1712	19	4425	4104	32	485219	422218	87	1.08591
223290	174205	94	91037	69911	88	1880	1594	18	2386	1775	28	6050	4705	39	744700	587291	94	1.08591
62404	61171	70	18627	18457	45	761	765	0	636	537	0	1099	1174	9	131452	125961	75	1.08699
41601	41334	66	10709	10825	37	163	181	0	473	454	0	811	867	0	103531	101639	70	1.0913
67062	68801	69	20598	20460	48	558	487	0	609	559	0	1464	1588	14	174017	165941	77	1.0913
102553	101317	75	32780	32334	71	1010	792	0	856	694	0	2215	2093	22	251217	238099	79	1.0913
45716	48637	65	19252	20003	44	243	341	0	503	453	0	1054	1037	5	112147	114240	70	1.09238
203733	166620	93	72068	57296	85	2167	1814	21	2630	2371	26	6298	5433	38	804294	664594	92	1.09238
25424	25934	51	11335	11631	38	285	284	0	323	221	0	672	577	0	71795	71281	69	1.09454
119337	112116	77	45169	42603	76	1360	1288	12	1170	1062	5	2370	2137	23	271718	259204	81	1.09454
67219	66981	71	22185	22220	51	485	615	0	509	559	0	1221	1312	12	165922	161567	75	1.09561
72927	72186	87	18126	18382	44	559	632	0	420	509	0	1529	1478	15	160759	154712	77	1.09669
33811	33397	65	12675	12878	39	222	309	0	340	277	0	633	617	0	84453	83012	73	1.09669
114742	110079	76	49326	47902	75	1088	952	0	990	1157	8	2982	2857	25	367426	346913	93	1.09669
96589	96801	74	29248	29527	65	1009	972	0	1151	1170	9	2658	2650	24	322203	309579	80	1.09669
59953	61026	71	22108	22412	50	240	409	0	415	395	0	1114	1184	8	128477	123728	74	1.09669
45416	47417	63	16779	17207	43	221	371	0	185	247	0	853	878	0	92926	92045	70	1.09777
150654	134020	82	56333	48825	80	1665	1448	15	1897	1567	18	4825	4303	34	519312	461753	89	1.09777
269498	202952	114	124971	96256	102	3203	2336	27	3177	2429	29	7158	5394	42	797770	609242	107	1.09885
252827	179567	95	110682	77810	93	2750	1988	28	3631	2562	33	8869	6164	48	892916	636623	100	1.09885
115691	113214	77	55147	54425	75	938	1088	6	1546	1252	12	2843	2967	24	368343	346076	82	1.09885
56956	58738	68	16776	16793	44	506	624	0	589	557	0	1477	1433	14	171638	170833	74	1.10101
149462	144502	85	62621	60858	77	1694	1653	16	1804	1711	19	5337	5129	33	591480	557403	86	1.10208
39490	39526	63	14648	14958	40	321	366	0	285	311	0	796	873	0	79180	82863	70	1.10532
43367	44156	66	17857	18135	44	405	495	0	438	382	0	810	778	0	110810	111948	72	1.10748
220565	176804	91	183715	152239	92	3310	2732	28	4012	3353	32	10036	8783	46	1.04858e+06	918141	97	1.10748
76373	75405	77	24979	25258	56	527	710	0	566	565	0	1752	1658	17	184373	180774	76	1.10856
125387	118311	77	52504	48613	75	1167	1151	9	1357	1281	12	3706	3409	30	493460	451389	84	1.10856
149241	129570	99	68259	60805	81	1595	1494	14	1880	1576	19	4500	4126	32	517235	455886	89	1.10963
73993	74615	72	22189	22200	51	856	941	0	878	755	0	1637	1647	15	188724	180636	76	1.10963
147544	136892	97	54820	52470	80	1226	1166	9	2009	1858	20	4646	4354	32	571208	528169	97	1.10963
236078	176459	97	94073	70181	92	2357	1646	25	2632	1786	27	6831	4933	43	775804	586694	98	1.11071
154242	141785	81	62197	58184	79	1559	1365	14	1916	1668	17	4997	4562	33	604741	555939	85	1.11071
196573	164717	102	94656	80043	88	1755	1649	17	2395	1949	24	5461	4829	35	672641	585647	92	1.11071
37064	38112	60	7800	7793	34	340	277	0	254	265	0	665	661	0	76690	77590	69	1.11503
26951	28181	51	10837	11017	37	191	166	0	295	299	0	697	739	0	97657	97874	70	1.11934
35462	34694	66	13767	13937	40	164	215	0	225	267	0	615	874	0	107558	107708	71	1.12042
291118	166309	117	123524	68423	116	2420	1508	19	2992	1762	26	7876	5016	61	973983	611261	126	1.12042
107292	106897	81	36488	36689	71	1087	1039	4	1604	1461	14	3421	3259	27	402116	384593	79	1.12042
281336	201207	107	134297	99021	104	3376	2365	29	2900	1970	29	7174	5262	44	823028	615699	110	1.12042
44161	40672	82	21361	19675	82	376	446	0	392	209	0	1338	1189	11	141695	123835	82	1.12042
68088	68086	72	21783	21931	49	717	646	0	408	583	0	1441	1591	15	197140	193649	77	1.1215
72240	73861	73	27912	28104	61	596	552	0	786	826	0	1187	1251	12	160642	152992	79	1.1215
15499	17174	47	8784	9211	35	207	131	0	142	180	0	313	452	0	65282	66767	66	1.1215
87744	87321	75	26896	26982	64	765	667	0	731	820	0	2314	2253	21	315096	312997	76	1.12257
29449	30651	51	14493	14921	40	221	296	0	328	208	0	640	636	0	86508	85543	67	1.12257
118964	117224	74	41660	41222	73	1207	1119	8	1411	1371	14	3320	2981	27	441843	416076	82	1.12365
220007	174039	92	101077	79549	90	2065	1557	23	2750	1976	26	6622	5168	41	797509	628190	97	1.12365
47449	50594	66	13670	14229	38	208	301	0	433	489	0	890	965	0	115890	117192	73	1.12365
61554	61062	69	20501	21071	45	598	664	0	710	684	0	1214	1416	13	151442	147596	73	1.12365
82981	85062	72	25477	25718	53	923	773	0	700	628	0	1547	1565	17	210254	204413	75	1.12473
184677	156614	86	77380	65962	84	1531	1324	16	1682	1398	16	4099	3299	33	464033	394080	89	1.12473
210837	172361	89	80378	66149	86	2146	1765	20	3034	2424	29	6955	5956	40	814076	663068	94	1.12581
151766	145959	81	68038	66746	77	1570	1357	13	1846	1679	17	4221	4116	29	522599	509320	84	1.12581
28864	28536	68	13939	14430	40	178	149	0	208	206	0	456	502	0	72571	71183	68	1.12689
31092	30998	72	7918	7921	34	356	433	0	494	446	0	478	611	0	74359	72746	68	1.12904
37910	38013	57	15123	15683	41	427	373	0	251	322	0	802	807	0	101209	99577	69	1.13228
63206	62882	74	17951	18287	43	552	521	0	509	719	0	1038	1002	2	135083	130929	78	1.13444
57875	60954	67	26843	26875	61	514	510	0	409	435	0	1420	1373	13	136103	139789	72	1.13444
156376	133190	83	78023	66540	83	1650	1476	15	1592	1279	14	3597	3153	30	447009	382471	91	1.13444
43722	46352	52	16296	16957	41	366	481	0	333	390	0	883	849	0	113170	109770	71	1.13444
113504	112571	75	31049	30734	73	1433	1372	12	1500	1403	14	3626	3712	28	461104	431006	82	1.13767
99201	89772	75	38427	34033	75	1176	1084	6	1102	767	0	1941	1757	21	220307	193257	82	1.13767
122390	121103	77	48636	47700	74	1390	1258	12	1322	1250	12	3705	3460	28	439297	420761	83	1.13767
314598	244335	119	171487	137643	106	3793	3068	30	4525	3801	35	11285	8874	49	1.04858e+06	984065	122	1.13767
33667	37562	52	7630	8525	33	284	355	0	418	412	0	563	562	0	76347	75415	67	1.13767
157296	149875	78	58292	53898	78	1500	1431	15	2111	1940	21	4650	4306	33	482135	443180	84	1.13767
96397	99547	71	37729	38086	70	718	772	0	898	989	0	2836	2690	24	306661	292008	88	1.13875
49249	48227	76	26182	26527	61	229	456	0	402	378	0	1272	1162	10	150151	146482	72	1.13875
36156	37097	64	15627	15799	43	264	397	0	296	419	0	1011	962	0	105501	107827	71	1.13983
36182	34985	67	7152	7374	32	244	281	0	198	219	0	654	695	0	84183	82744	69	1.14091
19434	21914	38	9290	9427	36	134	140	0	383	336	0	399	497	0	75620	76024	67	1.14198
52175	52589	71	18332	18504	44	392	408	0	379	538	0	1035	1011	3	131448	129606	73	1.14306
20134	19722	57	7472	7745	33	27	124	0	161	200	0	341	376	0	51047	50941	63	1.14306
71407	72202	71	30434	30576	68	511	488	0	644	591	0	1561	1460	15	178675	174509	76	1.14414
144442	130139	81	55674	49187	79	1315	1077	8	1540	1267	12	3432	3302	28	423367	388840	86	1.14414
36599	38653	53	13615	14078	39	275	352	0	516	459	0	850	901	0	134432	129332	73	1.14414
100586	100898	81	27638	27438	61	1033	973	0	1088	1317	11	3160	3091	27	397844	377397	79	1.14522
88458	89245	72	20324	20462	45	670	620	0	669	718	0	2087	1959	21	218937	210119	77	1.14522
50660	53648	67	15325	15587	41	278	275	0	575	545	0	1374	1321	12	144112	143536	74	1.1463
111789	107052	80	66471	65602	75	1699	1761	16	2069	1956	20	4627	4468	32	519394	492136	83	1.1463
249256	191636	94	95852	72711	92	1855	1457	18	2446	1962	23	5324	4155	37	578269	452213	97	1.1463
84055	84076	74	23117	23155	52	598	612	0	610	639	0	1766	1948	17	200082	192013	77	1.14738
40720	40202	66	13959	14100	41	549	472	0	397	413	0	823	962	0	83927	83033	71	1.14738
102951	96683	77	46041	42214	77	1075	976	0	828	905	0	1964	1733	21	246079	229274	81	1.14845
29731	31743	53	13395	13754	39	513	430	0	376	416	0	632	587	0	98683	98933	71	1.14845
41999	44272	60	12112	12526	38	346	283	0	338	434	0	1073	1146	9	140699	141105	71	1.14845
99776	98431	77	35720	36022	71	862	989	0	1280	1087	6	2652	2653	23	318041	309096	78	1.14845
202807	163024	89	76113	62666	87	2214	1845	20	1837	1569	18	4628	3957	33	542251	433027	93	1.14953
98708	98709	80	29440	29551	63	1199	1121	7	1240	1060	7	3099	3111	25	358915	348272	79	1.14953
45675	47096	58	15173	15446	41	503	414	0	526	431	0	977	941	0	115761	114676	70	1.14953
95837	95549	85	26823	26881	64	869	824	0	978	989	0	2267	2084	21	275415	264397	78	1.14953
173868	148082	86	73745	62417	84	1981	1714	19	1648	1474	15	4383	3803	34	504112	426478	89	1.15385
143870	127463	85	67435	60323	81	1195	948	0	1570	1188	12	3673	3471	28	421817	379701	86	1.15385
202511	164045	89	90759	73304	88	1932	1669	18	2414	2103	23	6670	5646	39	794693	645751	95	1.156
160840	141951	84	75469	67335	81	1351	1217	13	1643	1523	15	3965	3600	31	424348	380341	87	1.156
39281	41136	57	17303	17874	43	426	489	0	481	526	0	988	934	0	107152	104908	72	1.156
97068	88315	76	49396	44838	76	1014	851	0	858	841	0	1730	1532	17	199433	180295	81	1.15708
50191	49099	75	13892	14207	40	231	317	0	453	363	0	878	892	0	116860	117348	72	1.15816
36805	37457	64	18112	18177	45	169	466	0	207	349	0	804	784	0	93906	94015	69	1.15924
93361	92400	80	21022	20899	49	607	683	0	831	728	0	1585	1685	17	253357	247981	79	1.15924
51423	51885	64	19794	20042	46	439	511	0	341	510	0	945	837	0	121195	123277	75	1.15924
106631	98039	85	46261	41958	76	885	742	0	846	929	0	2197	2009	22	256218	234597	84	1.16139
134017	120584	93	59529	53595	79	1151	1121	8	1462	1379	13	3498	3126	30	422836	387303	87	1.16139
48465	47838	77	19831	20077	46	390	354	0	457	384	0	957	1059	5	119138	118620	72	1.16139
70730	69165	75	22232	22444	49	693	609	0	707	614	0	1433	1446	14	154446	156071	76	1.16247
111048	110601	74	39649	39253	73	919	1084	5	1010	883	0	2569	2420	23	310933	302360	81	1.16247
66417	69814	70	35744	36468	69	619	701	0	607	671	0	1263	1328	13	174874	169765	74	1.16247
64742	65495	71	20513	20472	50	356	401	0	617	633	0	1390	1262	11	163685	162080	78	1.16463
74901	72414	75	35349	33790	71	753	790	0	616	679	0	1525	1363	15	172315	158021	78	1.16463
153400	127035	93	62660	52759	84	1292	1045	6	1208	1012	4	2959	2481	27	342734	286124	93	1.16571
33688	35240	53	9338	9608	35	234	311	0	236	247	0	668	657	0	84580	82219	72	1.16571
100664	100217	74	49049	48928	73	814	876	0	995	1049	5	3311	3185	28	363842	346865	81	1.16571
136984	131518	83	43534	43019	76	1333	1231	11	1377	1450	16	4142	3877	30	430676	414260	83	1.16679
76637	75864	73	24011	24029	56	560	629	0	660	628	0	1525	1623	15	177915	173997	88	1.16679
206487	167571	90	65873	52619	88	2230	1606	21	2386	1807	23	5971	4675	40	738270	596617	96	1.16679
92678	85387	91	35513	31708	91	806	675	0	954	704	0	2503	2210	21	264607	209808	91	1.16679
164893	138518	85	70098	59347	82	1264	1002	1	1666	1435	15	4299	3752	32	457664	395561	88	1.16679
36880	35917	66	14530	14599	41	443	402	0	210	403	0	602	492	0	84271	86455	71	1.17002
22034	24324	38	12641	12932	39	248	286	0	339	443	0	526	522	0	69130	68316	69	1.17002
122901	114831	80	49860	45199	77	1768	1277	17	1446	1359	15	4069	3720	30	434052	381953	87	1.1711
61097	61716	72	18078	18111	45	539	717	0	637	513	0	1093	1110	7	116722	112141	76	1.1711
204271	162081	89	92008	72966	90	1976	1659	17	1744	1585	20	4494	3861	35	517005	418080	95	1.17218
181810	168224	84	91291	85675	82	1779	1764	17	2328	2105	21	5171	4854	35	657557	612961	89	1.17649
106374	97469	80	57892	51425	78	990	862	0	981	863	0	2530	2382	24	278794	245625	83	1.17649
341233	266115	102	182062	144142	101	5319	4266	32	5394	4306	36	12936	10296	56	1.04858e+06	1.01818e+06	107	1.17649
241737	194679	91	107314	86573	90	2136	1986	20	3129	2599	28	7363	6290	42	772582	632648	94	1.17649
71818	74692	68	19315	20241	42	746	676	0	632	668	0	1340	1374	13	152388	152145	75	1.17757
21363	23868	46	13505	14319	38	382	307	0	507	461	0	581	559	0	75204	77186	63	1.17757
35848	38340	51	15037	15737	40	430	368	0	243	238	0	622	636	0	85908	85516	69	1.17757
126002	117315	78	49761	46161	76	791	650	0	1208	1092	8	2421	2239	23	318948	276976	83	1.17757
58825	60439	68	11204	11615	37	673	385	0	511	505	0	1302	1384	12	152617	150849	71	1.17757
110976	106610	81	37015	36547	74	984	810	0	1375	1176	11	3394	3120	28	359603	343146	83	1.17865
39594	39445	67	11043	11132	38	563	515	0	205	272	0	681	613	0	83798	82795	69	1.17865
26539	27234	61	8528	8736	35	240	207	0	132	241	0	452	507	0	67668	65354	65	1.17865
71816	70693	84	38322	38084	71	709	704	0	870	949	0	1586	1673	17	190127	183356	75	1.17973
26211	26596	60	7183	7243	33	141	237	0	311	315	0	557	625	0	106164	112378	66	1.18081
72917	72503	70	19224	19226	48	473	594	0	710	574	0	1255	1218	11	171037	165029	76	1.18081
60858	59915	64	19137	19140	45	868	808	0	576	547	0	1321	1347	13	145201	145082	74	1.18404
69875	71900	69	16960	17103	42	635	612	0	768	902	0	1880	1904	20	223439	216082	77	1.18512
160096	134684	84	63895	53794	82	1605	1365	14	1696	1397	19	4170	3597	32	561473	459956	89	1.18512
45150	49188	46	14435	14877	39	277	384	0	507	591	0	911	947	0	131949	128743	71	1.18512
181601	157645	84	75846	66073	82	1375	1093	7	2071	1863	21	5167	4688	35	580677	512932	92	1.1862
106103	95158	79	57823	52542	77	924	889	0	884	869	0	2190	1831	23	254582	221957	82	1.1862
25270	23966	75	8027	8194	34	172	226	0	311	421	0	530	512	0	80578	79554	68	1.18728
207952	188558	93	82178	76218	84	2642	2518	22	2700	2238	25	6466	5905	36	698816	643434	90	1.18835
90439	82869	74	38485	35157	75	981	862	0	714	641	0	1912	1623	19	236708	219910	78	1.18835
117482	112049	76	43261	40061	74	840	863	0	1254	954	0	3093	2861	27	350881	322865	80	1.18835
106626	103768	84	35143	34290	73	1145	1097	6	1333	1177	10	3113	3151	25	375406	354979	91	1.18835
31394	32825	55	12676	13287	38	220	294	0	213	222	0	566	504	0	94163	94280	67	1.18943
102814	102682	76	34540	34483	71	813	764	0	1233	1187	10	3352	3324	26	393686	389277	79	1.18943
122515	119460	77	48274	47423	74	1288	1249	11	1363	1090	7	3413	3288	27	478700	459220	80	1.18943
28768	29467	55	9826	10113	35	427	463	0	155	159	0	724	715	0	77429	78272	70	1.19159
99985	97158	74	25955	25801	64	869	854	0	1102	933	0	1944	1886	19	229785	226037	79	1.19159
30834	31228	62	9599	9873	35	195	277	0	521	426	0	609	725	0	84360	79860	70	1.19159
107157	106728	84	27395	27071	65	1020	1121	7	1439	1307	14	3707	3581	28	436886	418068	79	1.19267
117285	115513	76	45789	44757	74	1038	812	0	1478	1362	13	3455	3410	27	419260	397290	81	1.19375
96941	96201	74	27350	27374	56	941	846	0	1093	1102	8	3341	3168	28	385037	374141	81	1.19375
109313	109083	77	32958	32834	73	1410	1383	12	1464	1432	13	3085	2936	26	414401	399991	82	1.19482
218139	178797	90	95007	79240	89	2313	1772	24	2166	2000	25	5532	4455	37	615173	520612	95	1.19482
38809	39974	58	15987	16228	43	424	297	0	301	509	0	659	744	0	77952	79188	70	1.1959
27185	24968	70	13137	13350	40	226	164	0	321	376	0	526	465	0	68011	65341	66	1.19806
41722	42343	66	12446	12599	39	156	341	0	148	260	0	837	744	0	101203	105174	69	1.19914
71423	74131	69	34117	33786	70	458	497	0	673	650	0	1593	1441	17	168212	158239	78	1.19914
40912	41543	65	22915	22993	52	426	333	0	160	335	0	926	914	0	96551	96102	69	1.19914
98493	96827	84	36817	35562	72	1073	960	0	1103	977	0	2230	2138	21	267565	255113	81	1.20022
38995	39598	66	16173	16214	43	311	266	0	347	285	0	859	810	0	77706	77337	69	1.20022
58579	59754	68	21129	21415	47	343	378	0	315	298	0	1083	1072	7	126999	128740	73	1.20129
274995	181086	128	127442	86640	119	2427	1489	18	2957	2008	25	6765	4653	45	743687	507371	126	1.20129
68043	71699	71	28967	29820	60	614	503	0	724	647	0	1650	1471	16	201768	202853	73	1.20237
105442	107656	75	29829	30186	56	968	976	0	1500	1383	15	3738	3592	29	462346	448787	81	1.20237
64412	67516	59	24616	25278	50	759	688	0	535	610	0	1186	1219	10	145604	140132	74	1.20237
127284	125566	76	35303	35032	73	1289	1402	12	1680	1593	15	3825	3648	30	489226	445087	81	1.20237
45646	45067	78	12837	13063	39	630	507	0	376	331	0	906	1000	1	131461	129920	71	1.20345
133270	129129	81	42896	42092	75	1165	1207	10	1519	1478	14	4511	4415	31	538974	515878	84	1.20453
150920	135115	88	61416	55293	81	1205	1099	8	1689	1297	16	4267	3888	31	501745	444958	98	1.20453
181697	157030	86	83150	73165	82	2077	1824	19	1809	1800	20	4859	4513	33	531504	468139	90	1.20453
116852	113401	78	46638	45965	75	1244	1113	8	1123	888	0	2970	2912	26	366190	348609	83	1.20561
43939	45428	66	14011	14171	41	481	449	0	462	445	0	1082	875	0	112701	112363	71	1.20561
138767	121260	84	50790	43700	80	1554	1287	14	876	685	0	2664	2445	25	324549	275828	88	1.20669
69756	69891	70	20391	20245	47	736	715	0	742	715	0	1328	1213	11	157780	154431	73	1.211
42797	42934	68	10162	10252	36	410	412	0	325	323	0	904	909	0	111432	110935	68	1.21208
111666	106896	92	32255	31395	73	1297	1268	11	1228	1326	11	3663	3359	28	448968	428999	92	1.21208
42187	41935	73	14122	14417	40	379	388	0	369	354	0	814	751	0	93461	95720	72	1.21316
45253	45582	69	16366	16248	43	345	322	0	215	406	0	901	770	0	82875	83563	72	1.21423
112585	112387	75	28524	28279	67	1068	1158	9	1227	1107	7	3529	3506	27	432317	424564	82	1.21531
26574	26944	64	6481	6846	31	544	413	0	325	274	0	611	597	0	81242	84553	65	1.21531
142450	135131	82	65730	63367	77	867	920	0	1490	1406	13	3579	3380	28	446525	413230	83	1.21531
65574	65695	70	15989	16306	42	199	263	0	514	414	0	1505	1284	13	162971	158924	74	1.21639
118242	107026	78	58784	53357	77	958	833	0	1164	1059	7	3025	2895	27	400066	363721	84	1.21639
45955	47477	68	18906	19270	45	204	234	0	16	278	0	1019	994	0	101945	105656	71	1.21747
100689	91288	77	45481	39987	77	1166	1016	3	746	648	0	2055	1799	21	229663	195647	82	1.21747
56333	57718	69	17168	17666	42	132	333	0	757	663	0	1003	958	0	136688	130858	73	1.21747
94248	95387	73	26998	28038	48	396	467	0	617	762	0	1877	1934	18	248620	243761	77	1.21747
77705	77219	72	30464	30724	61	633	583	0	1046	798	0	2025	2149	19	243341	243985	76	1.21747
117573	114802	85	26971	26488	57	1072	1076	7	1445	1432	15	3644	3478	28	446482	436476	79	1.21855
108922	106608	76	40624	39752	73	1162	1136	7	1381	1242	13	2985	2858	26	360445	340009	80	1.21963
66904	67174	71	30261	30300	69	460	432	0	485	471	0	1122	978	0	128054	123405	76	1.21963
164819	137491	86	81199	68936	84	1560	1154	10	1564	1401	18	3736	3105	32	454835	376100	90	1.21963
42717	44133	66	16576	17239	42	506	515	0	149	151	0	1141	1143	8	124099	122626	72	1.21963
77173	76286	83	51709	52078	70	563	412	0	738	751	0	1640	1638	18	204666	200501	74	1.2207
62864	61902	80	26589	26230	68	9127	8938	36	423	371	0	452	381	0	112332	109332	74	1.2207
51176	53285	71	14940	14666	41	431	451	0	665	529	0	825	748	0	119881	119387	70	1.22286
139114	126094	81	67148	60612	78	1444	1224	11	1246	1179	10	3404	3203	28	370441	332622	86	1.22394
223637	176589	92	96004	76443	87	2357	1908	22	2442	1921	24	6785	5775	40	824266	665651	93	1.22394
34444	34240	67	13268	13730	39	98	289	0	57	156	0	547	583	0	76689	78428	67	1.22717
39745	41230	64	17989	18529	44	315	270	0	340	280	0	854	871	0	112011	106368	72	1.22933
25554	26837	58	8174	8546	34	180	273	0	237	249	0	585	684	0	77741	79261	64	1.22933
171460	141877	101	69899	58459	84	1913	1526	19	1796	1435	17	3398	2839	30	395703	338052	90	1.23041
132941	128674	89	66394	64548	76	1344	1240	11	1749	1703	17	4306	3902	31	532036	509438	83	1.23257
74545	75156	71	26693	26980	59	701	584	0	382	382	0	1481	1641	16	173389	170083	78	1.23257
79718	78626	77	33432	33263	71	534	535	0	930	743	0	1836	1845	18	198519	194451	80	1.23364
220256	187137	94	94054	82035	90	2532	2051	24	2958	2533	25	5997	5050	37	681898	599244	96	1.23472
26929	30776	38	13841	14470	39	427	316	0	168	191	0	799	748	0	93337	91818	68	1.23472
130168	127667	77	50292	49346	75	1516	1419	14	1682	1566	16	4086	3906	29	507662	484353	82	1.23472
196920	114925	116	85533	51157	115	2089	1320	12	2107	1459	16	4957	3167	44	640695	423252	122	1.2358
174235	156494	88	81246	74610	84	1657	1465	15	2119	1745	21	5117	4578	35	609163	530064	91	1.2358
113660	103220	83	50470	45546	79	1226	862	0	1369	1172	10	2856	2631	25	320396	286293	85	1.23688
119254	115939	80	33083	32595	73	1184	1191	10	1540	1415	15	3636	3608	27	445881	435010	83	1.23688
40928	39588	66	14197	14578	40	303	264	0	401	434	0	893	868	0	116268	113754	73	1.23796
219250	170948	93	101340	81145	92	2333	1733	21	2365	1865	23	5579	4349	39	646354	514346	100	1.23796
149505	143458	81	47903	46491	77	1726	1454	17	1892	1730	18	4558	4369	30	444956	407020	84	1.23904
51485	51925	73	18194	18318	45	385	480	0	346	283	0	1041	910	0	114483	114219	74	1.24119
150968	128551	83	68046	57385	83	1340	1090	9	1515	1436	15	3875	3410	31	439009	374977	88	1.24119
106694	96829	77	52325	47425	77	991	927	0	1236	1105	8	2191	1841	23	253204	225031	82	1.24227
50479	50007	84	16452	16448	43	559	377	0	688	445	0	945	1028	3	142303	139910	74	1.24335
135528	129677	80	47476	46811	76	1523	1318	13	1249	1274	11	3650	3327	28	455037	439777	83	1.24335
77065	77137	72	16975	16818	43	637	635	0	698	477	0	1438	1457	15	158812	154270	74	1.24443
74519	73804	71	29711	29764	70	562	589	0	634	683	0	1575	1648	17	193677	190436	79	1.24551
62095	62990	74	19509	19699	47	395	410	0	508	386	0	1347	1382	13	147136	147717	74	1.24551
93253	93771	75	29665	29492	70	1073	1135	7	894	912	0	2582	2617	23	320155	307809	81	1.24659
49344	49319	69	13231	13432	39	521	395	0	529	632	0	961	927	0	119708	113147	71	1.24659
55515	56804	74	27984	28470	61	681	558	0	655	645	0	1187	1315	11	155643	147731	74	1.24766
35548	37576	50	11163	11563	37	379	487	0	362	357	0	718	635	0	92667	90347	68	1.24766
85265	81830	83	39352	38703	72	657	673	0	713	695	0	1609	1449	16	194124	179830	77	1.24766
176282	152729	88	79190	69170	87	1666	1385	15	1973	1576	20	4614	4033	33	507913	438738	92	1.24874
35982	37362	52	10227	10647	36	212	227	0	240	453	0	935	874	0	107193	106880	70	1.24874
99836	98331	82	30355	30034	71	1029	992	0	1175	1231	10	3248	3133	27	437561	428325	80	1.24982
132780	123240	82	59914	55333	77	806	968	0	1392	1214	12	3293	3119	27	391964	348853	81	1.2509
140598	134789	82	47524	46355	76	1012	1061	5	1595	1530	16	4461	4305	31	515952	494051	84	1.25198
69709	63401	74	33673	30131	71	918	893	0	597	554	0	1316	1190	10	157371	140527	79	1.25306
178654	154431	85	71183	60331	83	2276	1850	21	2056	1694	21	4145	3430	33	465540	392585	89	1.25521
159709	145835	85	76191	68060	81	1193	1238	10	1459	1448	15	3920	3606	30	480602	443655	86	1.25521
146534	131780	83	62319	56379	79	1128	1043	5	1611	1396	14	3861	3621	29	461658	409070	86	1.25521
76319	70296	75	33059	30815	72	516	527	0	650	615	0	1278	1203	12	163449	149986	79	1.25629
84940	79710	90	40694	37710	77	963	1005	1	804	819	0	1944	1831	19	199554	182032	90	1.25629
53704	55092	65	23340	23990	48	608	501	0	313	402	0	863	732	0	99517	101256	71	1.25629
175439	142933	97	82873	70195	86	1690	1264	15	1677	1239	17	4204	3505	32	494935	409273	93	1.25737
58755	60007	67	29546	30038	65	417	463	0	422	452	0	1069	1121	7	121439	121606	72	1.25737
152683	145647	85	44124	42927	75	1670	1593	17	1800	1900	19	4925	4610	33	536917	507485	83	1.25737
47148	47988	67	20906	21208	48	520	355	0	376	359	0	973	1047	4	118434	119824	73	1.25953
155849	139464	85	94035	85883	82	1632	1568	16	1614	1314	14	3608	3382	29	391259	356857	87	1.26168
156239	132019	99	64725	51789	99	1634	1126	13	1637	1284	14	4070	3402	32	456159	383016	99	1.26168
75415	79865	68	27708	27970	57	498	607	0	1027	940	0	1820	1681	18	226930	221053	77	1.26168
110103	110563	77	39314	38968	73	1368	1290	11	1577	1391	14	3515	3328	28	441383	425024	80	1.26168
101881	101857	73	41911	40251	72	891	913	0	1303	1372	13	3713	3630	28	445357	428093	80	1.26276
194239	161157	89	102055	86260	87	1628	1400	16	2088	1526	19	5266	4249	37	569173	461199	91	1.26276
77539	70089	89	31225	27257	89	499	402	0	661	698	0	1631	1357	13	194962	163636	89	1.26276
36950	37934	49	10898	10745	38	337	313	0	435	452	0	876	826	0	103447	99283	81	1.26276
111495	110907	75	36679	36512	72	784	801	0	1557	1255	12	3149	3182	26	382177	369097	81	1.26384
120234	119786	78	27561	27434	61	1018	913	0	1384	1329	13	3438	3510	27	409913	399451	82	1.26384
77957	75804	88	30182	29459	71	464	382	0	778	732	0	1542	1385	14	192604	175592	88	1.26384
141269	129423	81	61542	55694	80	1344	1399	14	1442	1168	13	3568	3333	29	412669	384804	86	1.26492
105226	103052	80	49389	48369	74	1041	960	0	1202	1154	8	2985	2927	26	370301	363850	79	1.26492
38303	37797	60	10345	10297	37	252	301	0	326	418	0	875	818	0	103301	101775	68	1.26492
52881	52438	71	22400	22448	54	473	519	0	337	356	0	879	997	0	121801	123227	73	1.26815
39307	40049	61	18201	18726	44	489	448	0	420	419	0	694	693	0	76642	72808	73	1.26815
316415	240103	104	133085	104376	101	3585	2787	30	3329	2696	28	7890	6554	41	1.04858e+06	1.00139e+06	112	1.26815
108752	109160	80	33552	33681	71	892	975	0	1130	973	0	2990	2847	26	382247	372767	78	1.26923
124382	111830	78	66812	58986	79	1082	1188	8	1314	1265	11	3055	2781	27	373607	323005	82	1.26923
127656	125249	77	41469	40761	74	1281	1254	11	1446	1476	15	3676	3684	28	439681	415437	83	1.26923
130927	125883	81	38979	38039	74	1380	1439	13	1635	1460	16	3764	3777	28	441627	418398	93	1.27031
64727	67989	60	26115	26677	54	402	516	0	486	612	0	1404	1443	14	168944	169742	73	1.27031
95276	90749	77	42211	38977	75	1187	1001	1	706	727	0	1709	1618	17	206788	184640	81	1.27139
49467	51185	68	24916	25202	66	483	583	0	383	361	0	940	955	0	104766	102023	71	1.27247
241631	181756	103	108514	83115	97	3036	2142	25	2374	1856	24	5588	4629	39	617148	463160	101	1.27247
164704	141385	85	74272	63529	82	1627	1536	16	1648	1650	17	3723	2974	31	442214	377120	90	1.27354
35306	36877	61	16118	16455	42	132	221	0	403	460	0	815	880	0	121442	121270	74	1.27354
86598	85455	73	32175	32496	70	545	559	0	651	746	0	1846	1827	18	214318	211830	78	1.27894
112397	111056	77	40731	40342	73	831	764	0	1151	1138	10	2690	2600	23	325142	318596	81	1.27894
28009	27924	51	11647	11834	38	214	179	0	332	192	0	628	541	0	66421	66025	65	1.27894
54179	54956	70	24152	24358	53	357	344	0	452	556	0	854	885	0	109706	107133	72	1.28001
107854	106120	78	40913	40330	72	777	788	0	1232	1156	8	3245	3087	28	362347	347580	82	1.28001
119069	114010	78	40603	38397	74	1094	1015	3	1196	1231	9	3320	3197	26	342178	321810	81	1.28109
140353	136656	78	41890	41306	76	1779	1764	18	2211	2030	21	4216	4286	30	557257	525724	84	1.28109
180259	134499	91	74213	56769	88	1927	1286	21	1474	1026	5	3447	2474	32	403591	301654	93	1.28109
95784	92782	77	36602	36270	73	1269	1220	10	1098	1127	7	3064	2941	26	363130	350383	81	1.28217
121202	117402	80	42625	41340	75	662	667	0	1036	1090	7	3135	3029	25	383915	359863	85	1.28217
41056	42113	63	17191	17435	43	510	468	0	472	345	0	797	891	0	97216	95095	71	1.28325
88342	86073	76	21165	21157	47	991	890	0	877	808	0	2429	2360	22	300295	288682	80	1.28433
60195	60780	71	25667	25519	62	725	614	0	517	546	0	1215	1277	11	139456	128021	75	1.28541
29985	28198	65	9281	9324	35	293	276	0	279	503	0	728	736	0	93432	89428	65	1.28648
69074	68048	82	22606	22772	51	446	439	0	375	549	0	1361	1382	13	141617	138945	75	1.28972
191314	165832	85	92941	79820	86	1707	1490	16	2563	2187	23	6419	5756	37	786692	694640	95	1.28972
33239	32838	56	11115	11290	38	376	256	0	289	278	0	734	675	0	86448	84444	69	1.2908
31288	31517	71	11712	11999	39	123	233	0	211	316	0	998	1045	5	108366	108916	67	1.2908
113197	112422	74	35615	35218	72	1208	1135	8	1360	1319	13	3405	3484	26	486314	471423	83	1.2908
207957	164193	93	87403	69272	87	1946	1576	19	2461	1962	24	5276	4247	37	659254	548877	94	1.29295
62019	62051	73	18140	18426	45	419	427	0	338	269	0	990	948	0	125579	122464	73	1.29403
112796	103927	78	53517	48121	77	1256	1007	2	1376	1166	11	2838	2790	26	334752	296149	82	1.29511
32404	33088	56	12571	12967	38	143	298	0	171	179	0	532	557	0	79733	80827	66	1.29511
132387	108813	83	61244	49112	81	1494	1088	8	1223	1056	6	3234	2731	29	364124	290196	88	1.29511
152666	136656	81	73881	66673	81	1946	1770	18	1258	1496	14	3511	3080	30	409246	362622	89	1.29619
211935	165396	91	80381	61843	88	2370	1793	25	2502	2176	26	6144	4950	39	755321	584138	105	1.29619
117704	109708	80	51045	46337	78	925	803	0	859	816	0	2995	2570	25	285774	249091	94	1.29619
47282	52967	50	13802	14813	37	192	305	0	663	453	0	1000	978	0	122180	122214	70	1.29619
96518	96800	74	28334	28725	57	634	819	0	1090	1047	6	2738	2640	24	347960	341214	79	1.29619
95482	90052	77	41597	38779	74	989	897	0	1235	1089	7	1933	1782	20	230521	221179	79	1.29619
53238	53580	72	14381	14577	40	777	680	0	626	658	0	1326	1442	13	155234	151295	76	1.29727
134219	128412	79	52509	50756	76	1851	1673	15	1292	1286	11	3056	3075	25	374811	346548	83	1.29835
157102	124270	87	58108	48019	83	1502	980	0	1657	1371	16	3842	3135	33	439672	349529	91	1.30158
171599	150787	83	80288	69680	82	2086	1998	19	2419	1995	24	5711	5132	35	704557	622352	90	1.30266
70686	71655	78	29772	30321	66	364	500	0	864	698	0	1606	1644	15	171368	171056	78	1.30266
55142	59085	49	20557	20893	46	420	408	0	676	590	0	1263	1339	12	161226	158832	76	1.30266
112134	111466	78	33888	33766	73	1278	1212	10	1304	1344	12	3409	3565	27	396371	386384	81	1.30266
200842	164710	90	89876	75479	87	2410	2154	22	2066	1753	19	4128	3397	34	526036	432730	91	1.30374
48894	49672	68	22822	22802	53	614	546	0	594	453	0	857	936	0	109492	108891	73	1.30697
107231	107278	75	22760	22629	53	957	1033	4	1424	1244	12	3205	3123	27	390329	376580	81	1.30697
126763	125979	76	28646	27947	73	1074	1061	5	1465	1405	15	4277	4191	30	503327	482037	82	1.30805
78836	79693	77	42334	42560	71	768	711	0	687	581	0	1470	1455	14	198387	188652	77	1.31129
182641	169818	83	76731	72439	81	1793	1550	19	2332	2211	22	5252	4977	33	655434	606288	90	1.31129
267352	201754	110	104365	80712	94	2479	2023	24	2967	2115	30	6350	5016	41	723001	558220	102	1.31237
76292	75080	71	34747	34788	69	935	952	0	596	590	0	1500	1522	15	177586	175565	76	1.31344
121487	117092	78	47957	46620	74	1279	1145	10	1572	1598	18	3725	3644	27	414971	394084	80	1.31344
193455	161026	90	82537	69265	86	2162	1671	22	1712	1292	17	4241	3632	33	493051	406770	94	1.31452
60089	60510	69	19512	20098	45	384	490	0	552	537	0	1229	1220	11	136029	134409	73	1.31452
35086	33749	80	15227	14955	46	333	310	0	411	328	0	870	798	0	91726	87780	80	1.31452
85124	84768	77	34726	34958	70	1103	1018	4	650	820	0	1550	1626	17	181042	175150	77	1.31452
146352	96453	98	60797	41187	95	1090	887	0	1403	1083	6	3384	2281	39	410966	283694	103	1.3156
191009	172949	84	92036	83455	82	2453	2337	21	2205	1946	22	5250	4658	36	583081	534595	87	1.3156
77757	74294	80	35924	34240	72	729	746	0	824	669	0	1301	1287	12	178667	171425	77	1.3156
[truncated: 7,611 more rows]
