# Supplementary material for: Phenotypic heterogeneity follows a growth-viability tradeoff in response to amino acid identity
Source: Nat Commun. 2024 Aug 2;15:6515. doi: 10.1038/s41467-024-50602-8 (PMC11297284; doi:10.1038/s41467-024-50602-8)
Supplement: Supplementary file 6 — Source Data [file 41467_2024_50602_MOESM6_ESM.zip › source_data/fig6cde/1730_E4_yATP_NLIMGLN.csv]

FSC-A	FSC-H	FSC-W	SSC-A	SSC-H	SSC-W	BL1-A	BL1-H	BL1-W	VL1-A	VL1-H	VL1-W	VL2-A	VL2-H	VL2-W	YL2-A	YL2-H	YL2-W	Time
145543	134999	81	46924	41943	79	1745	1538	17	1812	1759	17	4155	3669	32	393244	358829	87	0.00201511
100174	94527	79	46699	42975	75	1191	1147	9	1315	1212	10	3121	2765	28	403649	376124	84	0.00201511
107111	103854	78	31697	31617	72	1540	1626	14	1644	1609	16	4095	3864	31	492529	472803	82	0.00302267
112379	105625	77	41731	38690	75	1562	1372	13	1173	1081	9	3084	2959	26	353054	322531	86	0.00503778
159431	149558	91	43698	41021	79	3134	2773	25	2327	2095	20	5623	5406	35	538145	500046	89	0.00503778
221582	162651	109	79283	57344	94	3005	2084	28	2775	2174	26	6013	4208	40	627760	437095	109	0.00503778
104403	100663	78	49408	46184	74	1024	1061	5	1677	1447	15	3229	3068	27	426599	400305	83	0.00604534
60846	58658	73	16611	16706	44	711	1052	5	626	757	0	1879	1780	18	178273	177907	74	0.00604534
189919	162248	88	79950	68971	85	1948	1903	19	2487	2039	24	5299	4607	35	641522	557477	93	0.0070529
55476	54226	75	19810	19757	49	662	717	0	714	601	0	1148	1213	11	130464	128487	73	0.00806045
136275	118831	93	46151	39057	81	1725	1651	17	1994	1450	20	4427	4040	32	556652	498656	85	0.00806045
156579	139299	82	75853	68230	81	3052	2752	25	2637	2495	24	5312	4736	36	572450	496472	89	0.0100756
84232	84372	74	33294	32611	71	1185	1025	3	1092	893	0	2547	2559	23	347834	323794	89	0.0100756
115291	106080	80	48774	45646	75	1075	1145	9	1086	951	0	3348	3035	28	339361	309000	82	0.0100756
67167	68552	71	27809	27799	69	687	670	0	1016	956	0	2221	2213	21	258889	250893	76	0.0110831
120773	109352	84	59165	53853	77	1697	1694	17	1532	1405	15	3630	3287	29	470394	417591	89	0.0120907
321049	215454	125	145040	100001	116	3956	2493	33	4451	2940	36	8951	6191	48	888450	622771	123	0.0130982
82372	81824	72	31448	31171	71	1206	1285	10	1090	1151	8	2720	2555	25	323609	322083	79	0.0130982
148726	131231	81	56949	48782	81	1970	1674	20	1982	1790	19	4701	4025	34	636929	551666	89	0.0161209
189810	165682	102	85398	75572	84	1527	1436	15	1728	1867	18	5007	4557	34	549159	493103	95	0.0171285
184773	145496	90	81964	66116	87	2435	1959	24	2324	1725	22	4366	3613	35	473574	376097	94	0.0171285
117256	112633	78	44288	42560	73	1541	1305	15	1375	1327	13	3352	3247	27	434718	411143	83	0.018136
101442	94219	76	37800	33529	74	1040	930	0	1126	971	0	2471	2241	24	302273	266670	81	0.0201511
125349	119899	76	48427	45896	76	1814	1849	18	1637	1294	15	3171	3074	26	319466	304574	84	0.0211587
44210	47404	66	16267	16372	43	410	407	0	258	388	0	1096	1049	5	116716	113293	75	0.0221662
89674	89333	72	34370	33907	71	872	768	0	873	919	0	2862	2682	25	345727	336229	81	0.0231738
120254	118802	75	35560	34240	73	1493	1453	16	1294	1223	11	2967	2766	26	335834	316689	82	0.0231738
106548	103457	79	35935	33664	74	1348	1308	10	1404	1320	12	3052	2792	27	317740	299810	82	0.0251889
59941	59415	68	24522	24797	56	1041	912	0	660	687	0	1369	1290	12	152931	151805	73	0.0251889
143152	138472	78	42622	40405	75	1519	1672	17	1973	1830	20	4073	3779	31	481043	452602	85	0.027204
176671	148932	91	58485	49196	83	2523	1895	25	2020	1589	19	4230	3244	34	433998	369646	93	0.027204
19068	19336	61	8191	8443	34	103	197	0	189	222	0	452	449	0	67053	64685	66	0.0292191
124728	121559	77	54374	53524	76	1858	1765	18	1450	1568	15	4556	4252	31	546464	512051	88	0.0292191
139116	121470	89	58589	52152	80	1512	1453	14	1566	1195	13	3397	3059	28	349585	310088	87	0.0292191
133380	124295	80	54834	51433	77	1420	1372	13	1453	1501	16	3754	3514	29	474529	446768	86	0.0312343
38049	39023	58	15449	15836	41	357	362	0	392	356	0	956	923	0	107574	104648	74	0.0322418
101973	99451	86	35653	35270	72	1055	1123	8	1075	1085	6	3002	3190	25	359898	342611	85	0.0332494
273534	192547	112	81675	56005	94	4233	2793	36	3616	2466	35	7832	5480	46	643579	435675	103	0.0352645
72272	74007	70	15303	15052	42	665	725	0	1174	984	0	2261	2207	21	263023	259845	76	0.0403023
210171	175605	97	83990	67488	87	3364	2930	29	3089	2482	29	6479	5244	39	580758	483538	95	0.0433249
104674	88300	80	40099	34540	77	1568	1377	15	1210	892	0	2547	2083	26	223811	190471	85	0.0443325
41861	45234	55	14874	15338	41	164	285	0	568	530	0	817	821	0	122545	118031	74	0.0443325
141849	116888	86	56199	47284	82	1765	1381	17	1856	1375	17	3761	2942	33	355126	300361	88	0.0453401
121329	112541	87	43274	38733	78	1792	1558	19	1467	1448	13	3254	2912	29	339200	308278	86	0.0463476
105511	104609	74	29513	29816	66	1608	1509	16	1515	1458	14	3419	3264	27	463296	447002	83	0.0463476
110121	107183	85	44686	43980	73	1571	1368	14	1332	1288	15	3612	3515	29	510050	477885	80	0.0473552
150033	124602	88	66539	54068	85	1719	1256	13	1918	1478	18	4643	3535	36	585753	462338	99	0.0473552
250576	201587	94	131658	108379	91	3113	2608	26	3274	2570	31	7181	5600	41	769654	620588	97	0.0473552
134271	114996	89	50501	45300	78	1985	1615	18	1660	1370	15	3423	2976	30	328429	296214	84	0.0473552
107494	107716	74	23914	24352	48	1789	1346	17	1572	1437	14	3589	3449	28	437937	417002	79	0.0473552
101866	99451	77	23710	23719	50	1466	1449	14	1319	1363	14	3470	3443	27	444802	429050	82	0.0483627
159131	137198	96	68638	58433	82	2010	1574	19	1666	1525	16	3916	3523	31	405725	352567	88	0.0493703
150684	142472	78	49990	46007	78	1819	1656	19	2193	1826	21	3933	3755	30	433300	406376	85	0.0523929
99197	98601	85	46112	45666	72	1281	1431	12	1535	1346	14	3022	2953	25	412766	398965	81	0.0534005
157647	129632	86	50430	40530	81	2054	1734	20	2159	1881	23	4152	3289	35	405715	330819	100	0.0534005
46562	48211	67	13403	13520	40	601	549	0	536	611	0	1144	1103	8	126748	121439	75	0.0564232
56694	57278	68	12421	12645	38	814	688	0	718	710	0	1569	1434	14	140525	133606	74	0.0564232
67842	67533	82	23296	23339	52	817	803	0	730	661	0	1753	1711	18	222288	216173	82	0.0564232
167660	138427	84	64271	51504	83	2305	1775	21	1946	1737	20	4603	3867	33	548866	454830	91	0.0564232
268791	213340	106	111507	91329	93	5031	3981	33	5436	4550	36	11533	9652	50	1.04858e+06	932666	99	0.0574307
184002	163184	92	89154	79175	83	2566	2260	23	2455	2204	23	6067	5430	37	659002	601157	90	0.0574307
32713	31001	64	16384	16885	41	245	325	0	240	357	0	900	899	0	115075	116859	64	0.0584383
50282	49077	72	15177	15189	40	685	886	0	438	592	0	1190	1172	10	136227	131238	74	0.0584383
172380	132158	90	75204	58533	85	2662	2190	24	2053	1811	22	4952	3831	37	469488	368411	96	0.0594458
104234	99913	74	41160	39698	73	1174	1099	7	1225	1185	9	3291	3228	26	397033	384450	80	0.0604534
111960	103127	77	46021	42061	76	1257	860	0	1443	1317	14	3236	2838	29	379785	339056	83	0.0604534
95966	93725	81	19880	19780	45	794	677	0	1135	1130	8	2652	2578	24	262991	252561	78	0.061461
105265	104103	77	47068	46416	73	1722	1494	17	1572	1505	15	3277	3192	26	412603	402430	83	0.061461
158003	140785	85	53179	44635	82	2168	2036	20	1885	1710	22	5156	4638	34	654797	592006	90	0.0624685
156376	127665	87	63748	51795	82	1602	1358	15	1972	1491	17	4393	3582	34	544743	447533	89	0.0634761
118077	110675	94	46712	43673	81	1278	1302	10	1597	1191	12	3183	2870	27	367522	333650	94	0.0634761
192729	151517	87	71724	55346	86	2235	1648	24	2505	2033	26	5626	4194	40	692305	527908	96	0.0634761
150128	139033	98	41987	37869	81	2593	2346	21	2110	1764	19	4188	3846	31	407366	371947	85	0.0644836
121564	104616	80	43553	37598	78	1084	986	0	1287	1035	5	2701	2332	26	312070	264903	88	0.0644836
88815	79798	77	42615	38272	74	947	942	0	887	739	0	2294	2118	23	249164	221851	81	0.0644836
42350	42580	58	13176	13629	38	565	681	0	361	468	0	1065	1164	9	116035	117614	69	0.0654912
31879	32420	72	11875	12171	37	470	497	0	335	281	0	815	848	0	116915	117222	72	0.0654912
176901	141779	103	68893	55766	85	2141	1711	20	1826	1450	19	4020	3360	32	476619	393698	103	0.0654912
143207	122229	83	59810	50959	81	1836	1553	17	1744	1376	17	3875	3242	32	346584	294153	86	0.0654912
75766	74505	74	18271	18020	46	645	694	0	756	838	0	2398	2285	22	272425	261731	79	0.0664987
97836	95770	85	36733	35826	73	1204	1297	12	1386	1303	13	2879	2690	25	310297	306404	80	0.0675063
166185	147086	91	52653	45459	81	1954	1664	18	2257	1894	21	4441	3779	32	464736	399939	89	0.0685139
43362	43592	69	13161	13499	38	398	552	0	622	496	0	1047	1075	7	121304	120053	73	0.0685139
210664	172143	88	83453	67867	87	2479	2000	25	2433	2169	25	5861	4990	38	545387	450058	92	0.0715365
74929	72922	72	29514	27256	60	1008	924	0	991	983	0	2044	1779	21	234691	218650	79	0.0715365
52639	54491	68	17048	17097	44	660	671	0	596	646	0	1447	1422	15	184347	181592	74	0.0725441
158458	130174	85	60165	49284	83	1871	1676	20	1986	1900	21	4266	3403	34	415795	331975	91	0.0725441
42797	44253	67	17698	17843	44	487	510	0	583	700	0	993	901	0	113035	116453	72	0.0735516
61868	60918	72	23207	23331	53	644	563	0	845	858	0	1572	1528	15	161760	162571	74	0.0735516
153316	125117	85	63885	52054	82	1742	1537	17	1894	1556	21	4610	3831	35	662350	554523	91	0.0735516
138180	122856	79	54203	47679	79	1284	1156	11	1397	1247	12	3514	3095	31	390187	340594	85	0.0755668
131560	106691	82	52647	43585	80	1839	1632	18	1669	1366	16	3462	2707	31	422016	343389	87	0.0765743
132026	125606	83	79778	76133	77	2521	2484	21	2614	2227	25	6281	5552	38	731717	674089	84	0.079597
159311	135521	85	66861	56566	82	2035	1775	19	1928	1594	18	4005	3307	33	472698	387236	91	0.0806045
113129	97982	85	42743	36738	76	1230	935	0	1048	841	0	2820	2511	28	321411	260160	85	0.0806045
58404	61482	68	24188	24487	52	560	577	0	817	779	0	1489	1341	14	175330	172552	76	0.0806045
48808	49691	64	14892	15191	41	640	623	0	488	519	0	1071	1206	9	132842	131369	77	0.0816121
178780	161485	93	94578	88073	81	2683	2433	23	3096	2967	26	7140	6346	39	818227	733017	92	0.0816121
117182	109908	77	54808	50094	77	1327	1259	12	1628	1294	13	3687	3387	29	458768	412616	87	0.0816121
85444	86001	73	21347	21898	45	1132	1208	10	1117	1061	6	3128	2997	26	377957	364733	78	0.0816121
190800	177207	94	61037	57667	80	2209	2061	21	2899	2543	25	5214	4801	34	525571	488041	89	0.0836272
223758	165532	91	77979	58439	89	3100	2360	29	3140	2301	31	6068	4294	41	545116	399923	96	0.0836272
200204	155401	99	65299	52394	88	2519	1791	25	2182	1884	24	5414	4404	38	508409	397020	97	0.0856423
99185	90379	81	43002	39481	74	1327	1341	12	1233	970	0	2712	2489	25	302287	277700	82	0.0856423
41598	42401	69	16798	17200	43	377	443	0	357	295	0	850	863	0	129498	124674	74	0.0866499
152777	125989	93	56176	46102	82	1742	1410	15	2188	1899	20	3884	3377	32	376081	318804	88	0.0866499
196689	152633	97	70734	53928	90	2283	1769	22	2503	1875	26	5758	4484	38	795377	623900	107	0.0866499
185325	166247	88	67331	59635	83	3259	2759	26	2563	2198	26	5699	5104	37	519983	450451	92	0.0876574
45147	45066	76	14788	15261	41	334	456	0	425	428	0	1001	985	0	118113	119550	72	0.0876574
144071	120317	93	55168	46623	83	1767	1469	18	2044	1569	20	3658	3158	30	332020	277923	91	0.088665
137467	132578	94	27609	26953	74	1612	1589	16	1968	1810	21	4666	4322	32	580542	566642	86	0.0906801
32984	33000	52	13702	13977	39	419	478	0	226	306	0	877	805	0	107733	107058	68	0.0906801
66801	69918	69	20420	20598	46	766	752	0	546	632	0	1864	1983	20	191960	187815	76	0.0906801
106633	106287	74	30032	29676	69	1252	1147	9	1462	1420	13	3765	3879	28	454045	435073	84	0.0906801
84969	86625	72	30355	30434	63	1161	1247	10	1005	1050	5	2661	2751	23	351455	335864	81	0.0906801
88431	92407	71	26942	26718	60	1741	1568	17	1090	1124	8	2768	2732	24	262245	249068	79	0.0906801
234781	197161	92	91861	75042	90	3819	3135	31	3027	2553	26	7163	6366	38	709745	597828	97	0.0916877
73997	74269	78	16019	15814	43	697	851	0	954	803	0	2223	2163	22	228083	220518	79	0.0947103
129171	127214	77	45284	44748	75	1577	1423	17	1659	1789	17	4558	4562	31	541930	509440	85	0.0947103
146913	131379	82	52932	46166	80	1457	1239	11	1698	1555	15	4050	3393	31	420743	365832	87	0.0947103
175454	141306	98	67598	54967	85	2110	1535	20	1908	1525	19	5047	3937	37	552333	436183	92	0.0967254
155060	132020	85	65556	53693	82	1583	1363	13	1865	1755	19	4801	3898	36	566175	471403	90	0.097733
183985	144680	104	83677	69702	86	2016	1703	20	1930	1646	20	4596	3501	36	425052	340148	90	0.097733
39902	41799	64	13876	14387	38	354	363	0	331	447	0	1258	1356	13	161541	156897	68	0.097733
339720	225654	120	122378	81270	118	5424	3585	38	5133	3346	39	10442	7030	51	1.04858e+06	703902	125	0.0987406
150938	145368	77	50534	48631	76	1884	1755	19	1612	1708	18	3975	3709	30	439845	418564	83	0.0987406
317172	220868	103	105738	73965	100	4749	3531	35	4710	3120	39	10668	7488	51	993714	701097	109	0.0997481
261570	182356	105	86273	60623	94	3911	2804	33	3199	2282	31	7554	5403	45	673699	482915	102	0.100756
169975	136163	95	63382	51100	84	2266	1704	22	1975	1624	18	4347	3559	33	474084	377925	93	0.101763
238268	198917	92	102601	86443	89	3282	3009	26	3174	2579	28	6997	5715	40	764580	651948	97	0.102771
89508	87789	90	35721	35389	71	1025	1030	4	1029	1130	8	2512	2444	24	252067	242041	79	0.102771
138069	124208	90	59836	53762	79	1639	1480	16	1756	1651	19	4339	3975	32	538064	489602	84	0.104786
121652	119394	83	34033	34115	72	1547	1523	14	1640	1693	17	3983	3950	28	495591	472226	79	0.105793
155700	139072	81	59938	52742	80	2176	1880	19	1916	1905	18	4730	4295	33	673351	591906	90	0.106801
88384	89237	73	23740	23884	48	1367	1344	12	1062	1004	2	2839	2690	25	377238	364864	77	0.106801
309151	205350	114	108386	77749	108	4151	2683	34	3751	2417	34	8074	5311	46	812859	537460	117	0.107809
86930	87330	72	27966	28561	60	1121	1086	7	1279	1145	10	2781	2759	24	335492	327734	77	0.107809
106178	105006	75	29500	29399	72	1525	1404	13	1340	1269	11	3456	3654	27	458670	433236	79	0.108816
145578	123868	99	60688	52135	82	1693	1424	17	1639	1290	14	3946	3188	33	523095	445341	90	0.108816
114228	110957	87	40348	40208	74	1526	1482	16	1675	1435	16	3573	3482	27	480504	446511	83	0.109824
112451	105329	77	51342	47054	75	1236	1423	12	1457	1343	15	3539	3260	29	462149	426040	84	0.112846
87936	85087	73	31694	29585	72	1480	1383	14	835	970	0	2676	2437	25	254197	239053	77	0.112846
159449	133731	88	66793	55633	82	1858	1587	20	1918	1559	19	5044	4186	35	650233	541067	89	0.113854
72927	74874	66	34095	34101	69	831	993	0	874	901	0	2232	2175	21	290371	279789	75	0.113854
109362	105071	87	36702	35654	73	1461	1397	14	1558	1377	14	3571	3508	27	476013	452820	83	0.114861
118908	107365	82	48134	43800	77	1114	1120	8	1382	1159	10	3102	2923	26	363173	332401	83	0.115869
41292	41938	59	15729	15926	41	463	505	0	544	506	0	955	974	0	130945	130770	75	0.116877
249684	195879	107	156163	135201	91	7239	6064	37	6301	5188	39	13520	11756	57	1.04858e+06	964804	100	0.117884
247220	190749	93	76526	58418	90	3755	2881	30	3300	2294	32	6870	5243	41	620759	475427	99	0.118892
183675	172507	82	53311	49572	81	3035	2807	26	2634	2629	25	6339	5819	36	605467	558512	88	0.118892
127274	111459	80	46434	40162	78	1892	1418	20	1572	1355	13	3371	2814	30	314086	269460	83	0.118892
87729	86576	81	43602	43299	71	1015	1187	8	1116	1052	5	2634	2625	24	329028	316736	79	0.119899
92051	90597	73	25533	25496	67	1028	1002	2	1064	1173	9	2978	2863	25	342076	330734	79	0.119899
78751	77776	73	30477	30192	71	957	928	0	899	1022	3	2301	2315	22	290121	282068	80	0.121914
56321	57632	68	19909	20261	46	744	773	0	804	761	0	1355	1353	14	155101	150699	76	0.122922
192283	125935	91	70645	48720	88	2450	1672	25	2366	1687	29	6053	4088	42	792220	473723	99	0.123929
114086	103187	89	48849	45259	76	1297	1085	9	1455	1335	13	3541	3181	29	416253	380050	84	0.123929
290115	209133	102	95724	67996	98	4220	3006	32	3781	2455	36	8419	6115	45	746224	542199	106	0.123929
133955	110907	83	56396	46377	81	1905	1471	19	1867	1294	15	3343	2759	30	307806	240967	99	0.123929
117316	110547	94	47783	45886	76	1299	1487	14	1241	1197	10	3753	3393	29	436461	406922	84	0.128967
147943	123547	84	60976	49866	81	1641	1435	18	1620	1243	15	3705	2942	32	423000	347893	89	0.128967
99415	93813	91	26048	23996	91	1141	1055	4	1463	1171	12	2677	2452	24	295180	266468	91	0.128967
218506	181930	94	79666	65371	91	2734	2473	24	2646	2060	26	6089	5055	39	572201	458461	103	0.129975
100119	98116	74	31864	31082	71	1351	1159	10	1368	1325	11	3369	3341	28	448156	436122	80	0.130982
111025	101390	80	45828	41680	76	1370	1125	9	1480	1313	14	3576	3356	28	454891	421601	84	0.130982
93248	90595	74	29068	28761	70	976	1181	8	892	947	0	2483	2552	22	295816	286589	79	0.132997
97838	94051	75	41426	39603	73	1150	935	0	1242	1265	10	2294	2174	22	254480	239102	79	0.134005
65153	64450	80	13945	14332	39	697	668	0	634	555	0	1464	1374	14	199437	194974	77	0.134005
100576	97992	75	26052	25781	61	1353	1365	13	1424	1355	13	3320	3179	28	434684	423951	82	0.135013
359149	242688	126	143348	97178	117	5089	3466	37	4744	3363	38	10888	7462	49	1.04858e+06	808089	126	0.135013
47272	50457	63	16876	17720	40	658	666	0	490	545	0	1196	1076	8	137633	142470	72	0.135013
106163	102795	77	25218	25271	53	1384	1404	13	1319	1358	12	3238	3249	26	412540	395212	80	0.13602
102728	101604	78	22217	22130	49	1854	1690	17	1399	1494	16	3344	3261	27	427848	413151	79	0.13602
52683	51815	80	15615	15608	43	664	715	0	527	448	0	1153	1198	8	154496	152371	78	0.13602
230596	176387	96	101958	81132	94	3335	2417	29	2606	2329	25	5765	4374	38	612482	484371	103	0.137028
145613	139399	83	37195	35153	76	2366	2110	22	2607	2452	21	5093	4835	33	426859	397482	95	0.137028
149139	122807	86	64551	53542	84	1830	1467	18	1772	1446	18	4817	3872	35	612556	511073	92	0.138035
271735	196990	107	120306	90214	102	2995	2368	26	3301	2547	30	7739	6097	43	852053	642223	110	0.138035
128239	113882	79	54519	47850	78	1487	1238	13	1762	1543	17	4408	3833	34	525026	479199	87	0.139043
117596	116008	78	36455	35950	74	1629	1657	18	1602	1505	16	4217	4113	29	539282	513924	84	0.139043
85855	81667	75	37526	35157	73	1025	924	0	1213	967	0	2516	2322	24	224240	209180	77	0.139043
134704	121973	80	59236	53646	78	1541	1237	15	1874	1781	19	4250	3825	32	487969	440129	91	0.14005
219321	180029	92	122585	104777	90	2995	2410	26	3257	2604	30	7482	5954	43	920474	772580	97	0.143073
206332	158621	89	65826	49724	87	2672	2359	24	2462	1942	26	5185	4025	37	534368	414160	96	0.144081
149776	130434	90	59467	51671	80	1934	1715	19	1955	1633	19	4725	4200	34	624002	556668	87	0.144081
117710	108045	77	41529	36437	76	1730	1269	18	1473	1248	14	3202	2860	28	319741	285177	83	0.145088
102832	103456	76	26637	26565	57	1161	1247	9	1242	1143	11	3339	3421	26	426362	410433	79	0.146096
52869	52380	69	21855	21873	49	372	399	0	379	383	0	1317	1201	10	148798	145510	71	0.146096
172490	134278	90	63452	48916	85	1930	1488	22	2305	1746	24	5133	4044	38	660513	516170	94	0.147103
128117	118349	79	50276	45879	78	1437	1334	12	1383	1372	13	3199	3050	27	412207	364617	86	0.147103
39937	41395	65	8326	8409	34	494	581	0	372	370	0	1148	1099	7	127015	118204	73	0.148111
63787	62832	76	12343	12213	39	767	781	0	745	654	0	1574	1618	17	180681	174483	77	0.148111
181496	147897	100	86761	72624	85	2335	1934	22	2208	1849	22	5025	4084	36	644733	538810	96	0.148111
53176	54713	68	15152	15511	40	689	705	0	646	550	0	1465	1298	13	158255	156336	74	0.149118
232419	197939	93	64666	54715	90	9266	7784	39	12840	10752	53	21305	17957	71	911842	762717	101	0.149118
170950	141692	85	71277	58165	84	1792	1569	16	1952	1547	22	3831	3071	33	353446	282955	89	0.149118
135396	121942	97	57339	50306	97	2245	2049	19	2001	1768	19	5077	4386	33	644347	571470	97	0.149118
159491	132874	89	55074	45773	82	2418	2141	23	1962	1571	18	4115	3598	31	398240	333713	88	0.150126
136764	113662	82	51952	43174	81	2158	1758	22	2000	1498	21	4416	3762	33	417839	335146	90	0.152141
209656	156394	98	71991	53930	90	2898	2249	25	2627	1914	26	5150	3763	38	447014	333032	97	0.153149
195748	154515	91	70832	55472	87	2547	1827	24	2307	1661	25	5581	4692	37	745075	599283	95	0.153149
312737	213889	117	116486	81570	99	3328	2646	30	3856	2537	36	8550	5937	47	907660	623257	108	0.154156
153010	138091	83	47321	41852	80	1966	1795	18	2038	1708	20	4048	3817	31	401892	357446	90	0.158186
318673	217576	117	138965	98606	116	4987	3326	38	4944	3170	40	9354	6317	49	889538	624524	123	0.158186
108083	92971	84	41257	35503	76	1240	1077	7	956	900	0	2433	2144	24	242024	204637	85	0.159194
40634	41255	66	13794	14113	40	418	435	0	404	541	0	1120	1327	11	127902	125496	74	0.159194
48148	47230	75	15390	15398	42	562	621	0	527	442	0	1283	1329	12	149965	154581	74	0.160202
319463	238894	129	373345	305809	114	11313	9248	43	11190	8585	50	25221	21120	76	1.04858e+06	1.04858e+06	120	0.161209
63713	62478	72	20552	21149	45	581	596	0	902	749	0	1597	1635	17	156574	153516	75	0.161209
186024	147980	87	68384	54284	85	2219	1717	21	2457	1911	25	4915	3830	36	519455	396996	93	0.161209
146249	119244	85	56430	46427	82	1818	1497	18	2204	1686	22	4890	4065	35	561382	473000	90	0.162217
164261	141868	87	73304	62985	84	1938	1580	21	2103	1662	20	4693	4117	34	520704	442456	89	0.164232
88354	87648	81	18260	18159	44	1129	1033	4	1184	1162	9	2767	2669	25	362897	345114	77	0.164232
107322	104508	75	39382	38846	72	1291	1210	11	1088	1121	8	3672	3596	28	448272	435074	82	0.165239
174094	137382	92	54499	42756	83	2252	1646	26	1988	1619	21	4425	3487	35	424989	327975	92	0.165239
90483	85225	75	33341	30137	74	1302	1222	13	1086	979	0	2817	2579	25	246974	222055	82	0.167254
107458	104836	76	36543	35947	73	1392	1271	12	1699	1541	17	3369	3265	28	437843	425499	81	0.167254
59873	62715	69	21216	21460	45	775	938	0	595	608	0	1493	1504	15	184181	176039	74	0.167254
147018	121437	83	59540	48703	82	1827	1617	18	1893	1736	20	4306	3472	33	570315	460787	89	0.167254
111223	112705	73	33071	32579	69	1571	1636	16	1542	1468	15	4390	4187	32	483144	474477	79	0.167254
85362	83561	81	40987	40702	72	983	924	0	1099	1068	6	2629	2544	24	314664	302733	79	0.168262
212385	165641	104	74016	55709	87	3255	2555	29	3221	2526	30	6549	5193	41	821693	653852	97	0.16927
145067	130188	81	66340	59255	80	1404	1253	12	1443	1319	14	3796	3341	31	397167	342712	87	0.16927
159103	137807	83	59847	50269	81	1826	1474	15	2014	1578	19	3835	3180	32	425240	349566	87	0.16927
188860	158061	91	76506	64940	83	2208	1923	21	1962	1504	20	4352	3484	34	440584	364336	90	0.16927
189799	153442	88	81009	65989	86	2750	2063	26	2369	1805	24	4911	3970	37	443505	355315	103	0.16927
195083	175866	100	78215	71326	84	3042	2839	25	3074	2862	26	7689	6970	40	913555	828366	87	0.170277
170563	142240	91	62605	51892	83	2134	1659	22	1515	1313	17	4003	3227	33	494631	409274	88	0.170277
229146	173462	96	86890	63503	91	2808	2256	24	2701	1939	26	6096	4721	39	742157	560737	95	0.170277
122546	116872	80	46994	45983	75	1374	1359	12	1730	1617	18	3705	3708	27	427322	403893	83	0.171285
89570	87403	76	28300	27929	67	1172	1133	8	1003	1070	7	2736	2659	25	336236	325399	80	0.172292
84753	84550	73	18290	18197	45	791	766	0	915	1070	5	1961	1905	19	238806	232809	77	0.172292
40648	41292	65	17842	18224	44	565	467	0	670	423	0	1199	1322	11	163621	166491	71	0.172292
85140	87296	84	27467	27300	62	1223	1034	5	1146	1242	12	2849	2766	25	353309	349485	77	0.1733
191688	160951	93	93973	79606	87	2400	2084	22	2182	1884	23	4806	3969	35	450163	376463	91	0.1733
84794	86846	71	33723	33200	70	1342	1182	10	1001	994	0	2533	2543	23	312847	302871	78	0.174307
57189	58214	69	19466	19365	47	312	428	0	365	585	0	1385	1355	11	174901	171714	75	0.17733
119146	100133	96	47680	40797	79	1605	1219	14	1648	1309	14	2899	2484	28	322981	271395	96	0.17733
91605	90995	74	28194	28234	64	1209	1248	10	1201	1231	11	2837	2943	24	352094	341541	78	0.17733
276483	192833	100	91003	63312	95	3466	2524	31	3665	2580	33	7491	5100	44	691460	485641	102	0.178338
30000	31277	53	9793	10269	35	244	443	0	262	403	0	741	902	0	96653	95532	68	0.178338
127357	117559	79	45617	43017	78	1449	1143	12	1415	1294	12	3802	3550	30	534646	481833	88	0.178338
176010	140148	87	59972	46922	85	2690	2088	25	1782	1412	19	4332	3455	34	389835	310120	94	0.179345
74714	74053	76	15620	15808	40	1305	1131	9	831	994	0	1950	2092	20	205759	202469	76	0.179345
142109	127211	84	43876	37993	79	1868	1747	17	1716	1578	15	4777	4305	33	605302	551024	89	0.180353
117200	102400	88	47480	41684	78	1253	1013	3	1261	1215	10	3018	2550	27	298286	253459	85	0.182368
101240	99168	77	42986	42224	72	1202	1335	11	1286	1164	10	3277	3264	26	428768	419163	79	0.183375
118212	110168	80	51188	47487	75	1344	1133	12	1646	1433	14	3510	3291	28	381143	347310	83	0.183375
118884	112018	79	44011	41239	76	1966	1800	18	1384	1283	12	3953	3834	29	459061	421664	84	0.184383
180222	144479	87	58556	45918	84	1934	1636	20	2329	1851	24	5341	4145	38	512935	407543	93	0.18539
182140	144441	91	59526	47594	85	1931	1402	18	2733	2029	26	4605	3740	35	487979	380869	94	0.187406
301624	220688	108	143928	111118	98	6698	5026	39	6832	5305	40	14051	11123	54	1.04858e+06	983525	104	0.187406
117019	116019	75	49379	48657	73	1518	1381	13	1628	1747	16	3884	3694	30	408382	394200	81	0.188413
71115	72928	70	20615	20735	47	633	677	0	800	1003	1	2089	1955	20	207434	203237	78	0.189421
61149	62990	69	17776	17847	44	670	622	0	593	709	0	1668	1750	17	198640	187533	76	0.189421
337631	230325	109	124019	84526	109	5160	3474	36	4345	3037	36	10139	6826	50	1.02605e+06	691889	115	0.189421
167036	135854	82	77263	61612	82	2265	1582	23	2291	1710	25	5073	4035	36	650718	514394	90	0.189421
178229	154364	84	66336	55826	82	2376	1859	24	2637	2124	27	5884	5270	37	818993	710707	90	0.192443
170971	138668	102	57465	47704	83	2060	1528	19	1902	1302	20	4118	3214	33	409221	334846	90	0.193451
109855	104492	79	45711	44105	75	1748	1561	18	1128	1181	9	3147	3093	26	385652	367529	83	0.194458
50686	51068	68	7820	8237	33	477	534	0	558	544	0	1504	1573	14	153152	154685	70	0.195466
53381	55637	58	21552	21721	50	603	669	0	656	737	0	1538	1272	14	143634	144108	72	0.195466
151784	144676	80	64997	62660	78	1652	1660	18	2375	2036	22	5183	5103	34	650274	601345	89	0.197481
189318	145550	98	80922	61178	85	2247	1840	21	2387	1803	24	5863	4681	39	727327	569278	94	0.199496
165813	139542	86	61084	51821	83	1774	1552	16	1947	1525	19	3760	3182	32	408049	344508	90	0.200504
61950	63389	74	16780	16938	44	678	533	0	714	736	0	1518	1435	15	163368	156008	77	0.201511
69412	68951	74	27198	27206	67	1015	933	0	809	855	0	1728	1632	18	192442	187287	77	0.202519
115873	116008	73	62671	61712	74	1940	1793	18	1873	1835	19	4608	4328	32	556077	533477	83	0.204534
210478	160389	99	94661	74457	89	3041	2440	27	2579	1763	28	5683	4389	39	540492	423394	95	0.205542
51249	53330	66	9293	9424	35	470	497	0	594	503	0	1523	1587	15	154284	151461	76	0.206549
217736	171930	90	75836	58939	87	2851	2265	26	2366	1804	26	5505	4334	38	607510	483078	93	0.206549
168657	145811	85	74592	64354	83	2748	2599	23	2423	1980	22	5089	4393	35	504204	437992	88	0.206549
157738	131690	86	63481	52097	81	2001	1529	19	2043	1626	22	4605	3838	35	592647	500948	89	0.206549
68944	71277	69	28190	28913	54	804	743	0	891	982	0	2062	2084	22	224054	216101	74	0.206549
175582	141948	89	71624	58373	83	1908	1752	17	1843	1483	16	4597	3728	35	539452	434484	90	0.207557
134695	122675	85	59624	53536	79	1062	998	0	1524	1205	12	3378	3065	28	404471	369834	86	0.207557
176590	136228	95	72141	56072	84	2660	1948	26	2044	1439	20	4703	3863	35	521346	401229	93	0.208564
117328	115807	78	26076	24758	64	1245	1234	10	1686	1565	17	3501	3288	28	409650	382016	84	0.209572
121946	116801	80	48095	46300	75	1568	1571	15	1790	1592	15	4580	4274	32	579859	558519	83	0.209572
62114	64871	58	20580	20836	47	716	657	0	515	620	0	1518	1619	15	152772	148834	73	0.209572
185602	139460	94	67141	52398	88	2426	1764	25	2530	1862	26	4424	3443	35	412918	311554	94	0.210579
120705	104864	82	48986	41769	79	1378	1236	12	1402	1283	13	2805	2384	26	300738	254149	83	0.210579
132936	117599	97	52691	47330	79	1356	1189	10	1622	1453	18	3755	3310	31	406333	363478	90	0.212594
168324	145097	96	75458	66638	81	1769	1476	16	2165	1976	23	5507	4576	36	618916	565518	87	0.212594
130595	123270	79	56098	52530	78	1951	1865	18	1927	1905	19	4328	4031	31	521643	476842	84	0.212594
41517	41332	67	14824	15372	40	362	526	0	589	580	0	1141	1232	10	116735	111812	71	0.213602
166628	136518	87	66093	53152	84	1754	1655	17	1726	1536	18	4588	3854	34	576745	475363	92	0.213602
41149	42300	68	12863	13029	40	518	625	0	385	392	0	1062	970	0	109651	106496	73	0.21461
201123	156119	88	79637	61009	87	2452	1758	26	2533	1830	27	6660	5095	40	811852	616852	97	0.215617
59612	60626	67	19390	19493	46	684	898	0	727	531	0	1542	1524	14	157554	155168	73	0.21864
141629	121936	85	57407	48107	80	1679	1443	16	1486	1198	10	3351	2725	29	360739	299108	89	0.21864
150719	123765	87	66381	54853	81	1978	1644	17	1623	1376	16	4595	3847	33	583411	469574	91	0.220655
158383	145338	92	54438	51057	78	1965	1635	18	1754	1706	19	3404	3145	28	347777	316390	88	0.22267
186030	166700	94	76440	67759	82	2471	2083	23	2803	2368	26	5412	4876	35	575985	516985	88	0.22267
183556	160124	86	84258	71448	85	2855	2354	26	2713	2185	25	5817	5221	36	521370	461428	89	0.22267
112509	109452	76	41028	40780	73	1605	1514	16	1472	1444	15	3762	3688	28	496565	474741	81	0.223678
356382	241865	130	204528	146660	129	5117	3481	37	5568	3808	39	10627	7605	50	1.04858e+06	765646	134	0.224685
137871	114613	98	50479	41965	80	1300	1065	6	1596	1201	13	3236	2811	28	381043	315828	89	0.228715
109180	97032	78	47417	42765	75	1081	874	0	1132	873	0	2823	2380	26	335621	293517	83	0.228715
53683	54200	69	20307	20410	50	618	605	0	580	651	0	1461	1511	15	156808	148770	75	0.231738
133932	115502	89	63191	55191	79	1462	1142	12	1530	1343	16	3993	3530	31	499689	436599	89	0.232746
99310	92705	77	48462	44902	75	1440	1262	12	1278	1250	12	2544	2409	25	297834	271033	83	0.234761
178417	149749	93	58042	47914	85	1859	1488	18	1887	1478	18	4157	3573	32	482146	403355	92	0.234761
189947	149270	99	91110	72867	88	2828	2030	27	2446	1924	23	6396	4866	40	782449	614178	105	0.234761
222384	176437	87	81901	65488	85	3102	2543	28	2612	2344	25	5826	4602	39	545072	428349	92	0.234761
87143	88783	72	39720	39971	71	1073	1126	7	1142	1044	6	2532	2425	23	290450	287207	77	0.234761
97352	100052	72	26411	26559	53	1305	1059	8	1342	1380	15	3360	3400	27	431707	416276	78	0.234761
97648	95980	82	35932	35850	72	1019	1061	6	1110	984	0	3059	2815	27	359006	347129	79	0.235768
171913	136710	89	66113	52666	85	2425	1782	24	1873	1543	19	4528	3671	35	602739	474610	89	0.236776
99387	100091	73	33101	31593	71	1048	1181	8	1296	1198	11	3587	3427	29	447167	427967	81	0.236776
202606	156565	94	76176	60535	89	3116	2041	29	2641	2049	26	5259	3880	37	483054	378796	95	0.237783
142055	127498	88	51334	45178	81	1767	1721	17	1714	1410	19	3687	3254	30	396537	358190	87	0.241814
279331	195517	101	107461	75924	99	3395	2456	29	3366	2418	33	6941	4826	42	726001	505750	106	0.243829
102177	102460	72	26981	27198	57	1260	1169	12	1422	1357	13	3488	3343	28	418920	399722	80	0.243829
64421	65927	68	25895	26326	61	698	656	0	649	758	0	1146	1078	7	162536	159816	75	0.243829
50983	49380	73	17710	17931	45	251	239	0	434	403	0	1219	1160	8	121576	119487	74	0.244836
157758	128054	85	65837	53179	86	1914	1538	18	1887	1526	20	4803	4072	34	614885	495010	102	0.244836
291604	186575	102	122098	76715	100	3464	2398	29	3140	1945	35	6692	4305	46	681041	413983	107	0.244836
86428	89970	72	38741	39232	70	983	1082	6	1224	1108	8	2827	2891	23	368737	349432	78	0.244836
162054	135901	84	58292	48207	81	1962	1868	18	2063	1569	25	4313	3360	35	416990	336303	86	0.244836
58704	60486	69	13666	13461	40	801	865	0	902	727	0	1572	1609	15	149515	143387	85	0.244836
111025	110286	74	36357	36029	73	1574	1794	16	1571	1603	16	3907	3669	30	484267	465249	83	0.245844
88055	81400	90	37388	34620	90	1183	1103	7	1178	907	0	2828	2421	24	354253	313941	90	0.245844
85182	84324	79	25093	25202	56	1267	1111	8	1304	1190	12	3167	2889	27	360018	344794	79	0.245844
99457	88811	84	39559	35059	76	1172	1116	8	1176	1071	7	2845	2578	26	326251	292647	84	0.246851
155345	129554	83	65765	54261	81	1769	1374	21	1833	1626	17	4441	3725	33	564021	457361	90	0.246851
244330	187424	93	131655	104419	92	4043	2978	31	3404	2515	31	7697	6163	43	793119	633971	94	0.246851
149111	127301	93	66075	56241	82	1780	1530	18	1811	1518	19	4412	3509	36	601782	507557	89	0.247859
96282	96728	73	27908	27458	66	956	893	0	1060	1097	7	3176	3024	27	366586	351654	81	0.247859
43678	43202	77	10903	11066	36	637	585	0	557	416	0	950	1077	6	122503	122192	70	0.247859
95901	82305	78	34359	29181	75	1329	1092	8	955	851	0	2609	2282	25	251106	206470	85	0.248866
141752	119171	83	56865	48355	82	1646	1336	16	1674	1188	13	3587	3114	30	369535	307398	88	0.248866
218903	158663	95	78845	56811	89	2843	1893	29	2341	1672	25	5757	4198	41	673809	511324	96	0.248866
280244	207173	107	151623	113962	97	4328	3067	34	4853	3726	37	9473	7319	46	890609	714863	102	0.249874
155170	134878	83	63773	54914	81	1824	1650	17	1663	1403	17	4237	3337	34	508750	425637	92	0.249874
68910	71729	68	23419	24713	44	652	666	0	956	980	0	1992	2036	19	282147	279303	76	0.249874
112131	98654	79	50215	43559	77	1480	1217	13	1422	1262	12	3336	2819	30	485349	412902	86	0.249874
100759	99275	75	38201	37890	73	1540	1552	15	1204	1169	9	3175	2853	27	402222	384174	81	0.249874
48928	49418	69	13301	13815	38	389	349	0	493	623	0	1318	1246	11	148537	136822	73	0.250882
74272	74923	78	31817	31692	70	938	838	0	811	694	0	2067	2101	21	272643	263710	77	0.250882
77074	74295	81	23284	23237	54	776	668	0	886	844	0	1741	1681	18	203863	198978	76	0.250882
108991	106954	86	48489	47906	73	1230	1203	10	1287	1458	13	3066	2847	27	374663	361421	79	0.250882
97755	98239	73	29248	28293	71	1359	1269	11	1189	1150	9	2860	2908	25	294289	282866	79	0.250882
250158	202436	110	123338	100145	92	3176	2841	25	3366	2855	31	7663	6192	42	877952	739812	100	0.251889
153783	137188	81	72403	63975	80	1871	1827	18	1848	1600	19	4309	3877	31	572359	511892	87	0.251889
228851	177119	96	85100	65699	89	2841	2283	25	2947	2253	27	5716	4362	38	606112	470865	95	0.252897
182163	146228	102	76744	61849	84	1736	1507	17	2211	1894	23	4506	3534	35	498687	401025	90	0.253904
68238	67730	71	12658	12873	39	712	669	0	765	872	0	1716	1714	17	210765	202460	75	0.253904
139114	122602	82	61795	54529	80	1868	1589	17	1671	1443	15	4073	3511	32	528155	466515	89	0.253904
88110	74609	92	22411	17110	92	1299	1044	5	1180	914	0	2653	2061	21	266219	204125	92	0.254912
113080	110451	75	28664	27971	72	1727	1702	17	1896	1694	18	4083	3863	30	486241	465240	82	0.254912
73799	72643	71	21729	21563	52	953	925	0	918	906	0	1700	1774	17	193819	193942	74	0.256927
70149	69194	72	33546	33371	70	736	758	0	828	633	0	1761	1683	18	195885	188477	76	0.256927
185585	145601	89	74535	58992	87	2449	1800	24	2241	1788	23	5120	4373	36	674945	515642	95	0.257935
103751	101876	74	37756	36836	73	1100	1173	10	1584	1520	16	3267	3309	26	396389	382712	79	0.257935
104974	95040	80	45057	40719	75	1291	1217	11	1057	867	0	2540	2327	23	297624	274367	81	0.258942
180412	142334	105	80140	65037	87	2367	1899	23	2464	1769	24	5514	4337	39	695290	560333	93	0.258942
128922	115792	85	54761	48708	79	1418	1209	9	1587	1374	15	3517	2999	30	410358	363838	82	0.26398
131317	124438	77	34418	33129	74	1343	1239	11	1510	1547	15	3400	3261	28	400496	380998	83	0.26398
130708	122334	79	43576	39761	78	1465	1531	15	1544	1471	15	3485	3278	28	347539	323137	83	0.264987
115723	112482	78	52698	51147	74	1417	1297	14	1144	1290	10	3310	3143	29	350921	332182	80	0.264987
117460	105976	78	56654	50709	78	1142	1162	13	1084	972	0	2545	2214	24	260254	224109	83	0.267003
107535	92008	84	41728	35594	77	1602	1412	17	1304	1149	9	3048	2460	30	298221	252091	95	0.267003
143024	124585	89	63378	55613	80	1800	1490	17	1888	1702	18	4607	4058	33	570936	501873	88	0.26801
103848	91213	90	40208	35022	76	1408	1086	9	1179	908	0	2937	2535	26	288794	250304	84	0.26801
171116	134733	89	71956	57125	85	2003	1510	19	1972	1595	20	5214	4195	36	659381	517153	93	0.269018
110487	107252	76	35063	35099	72	1564	1712	15	1627	1430	15	3977	3907	29	485318	469778	80	0.270025
58704	59895	68	25205	25095	63	718	679	0	643	533	0	1304	1357	13	158737	151770	74	0.270025
64640	65577	78	18608	18789	45	1018	1117	7	916	1016	2	1807	1750	18	212098	203609	78	0.271033
122813	108114	83	53213	46680	79	1363	973	0	1188	1172	9	2732	2432	26	340309	290288	86	0.27204
85915	87580	71	38065	38219	70	864	760	0	1098	980	0	2069	1904	21	236942	232903	77	0.27204
112811	110608	78	44461	43681	74	1438	1384	13	1555	1464	16	4276	3966	32	500272	474836	82	0.27204
282341	195222	111	89113	61776	102	4300	3004	33	3297	2453	32	7684	5461	44	734128	529781	109	0.273048
138033	118193	95	52605	45374	80	1431	1269	13	1705	1468	17	4054	3597	32	509415	446844	89	0.276071
67097	68162	76	26295	26533	54	733	703	0	1006	755	0	1802	1913	17	242822	232210	77	0.276071
56970	57550	71	16223	16612	43	650	586	0	530	554	0	1464	1476	14	140850	140784	74	0.276071
228647	173168	91	77948	59546	89	3584	2616	31	2969	1909	29	6063	4660	41	608943	467369	96	0.277078
114688	102648	84	51595	44672	78	1006	880	0	1629	1420	13	3679	3230	31	469000	414241	87	0.278086
172192	137681	85	74098	58834	84	1777	1461	16	1969	1625	21	4582	4021	34	608966	479819	93	0.281108
181471	150457	86	93556	78343	84	2668	2252	25	2316	1945	24	5467	4738	36	708794	589030	93	0.285139
69536	69751	72	27011	26779	66	742	745	0	763	843	0	1700	1576	18	181263	178818	78	0.286146
111866	104917	79	47386	44864	75	1233	1195	9	1152	979	0	2870	2601	26	305407	280871	85	0.287154
110745	111917	73	27640	27538	54	1429	1423	13	1778	1693	17	3887	3966	28	479138	453473	81	0.287154
160388	129748	85	60180	48462	83	2521	1986	25	1872	1676	22	4223	3180	34	375832	309724	89	0.287154
107829	101316	78	49652	45844	74	1494	1453	12	1780	1381	15	3511	3212	29	415251	387343	80	0.288161
245411	181601	104	93516	69586	97	3191	2388	28	2609	1859	28	5738	4556	38	548490	396829	103	0.289169
111481	110865	77	29579	29505	69	1775	1583	17	1280	1250	10	3724	3608	28	516115	486298	84	0.289169
99824	98578	77	46867	46456	72	1031	1244	10	1184	1052	6	3262	3389	26	358962	358013	80	0.289169
127107	121182	76	43780	41984	75	1338	1361	12	1688	1629	18	4084	3532	32	481670	426454	83	0.289169
54130	56034	69	24224	24734	51	643	656	0	424	416	0	1241	1135	8	150429	148570	73	0.289169
56976	58977	67	16845	17048	42	468	453	0	600	616	0	1302	1399	13	170344	163337	72	0.290176
172229	137822	89	74132	59915	86	1718	1258	15	2057	1653	22	5227	4083	37	673629	537428	95	0.290176
158883	132933	86	63138	52934	82	1411	1124	9	1636	1246	17	4663	3705	36	592122	484661	91	0.294207
200627	161385	91	39764	32491	84	2914	2299	25	2533	2171	23	6216	5200	39	743518	637746	91	0.294207
70138	71308	69	22287	22390	51	874	825	0	647	694	0	2034	2181	20	263206	251420	75	0.294207
63106	64838	66	14174	14203	41	948	805	0	1041	958	0	2069	2001	21	244462	236727	75	0.300252
50409	52924	56	21602	21765	51	420	403	0	467	429	0	1321	1452	13	141878	134728	72	0.300252
167976	133574	89	58649	46142	83	2382	1800	23	2407	1788	25	4435	3408	36	421094	321170	89	0.30529
199010	160214	89	78359	61181	88	2576	2079	24	2275	1778	22	6159	4864	40	779208	631973	96	0.306297
158755	130691	83	68067	54963	82	2078	1913	20	1883	1417	19	4564	3827	33	618388	493190	93	0.307305
298719	237911	99	139784	111834	99	5650	4639	33	5199	4210	37	11558	9454	48	1.04858e+06	950579	103	0.308312
113362	108677	76	48279	45813	74	1255	1253	10	1318	1383	15	3805	3458	31	501086	470900	79	0.308312
93441	83446	85	31615	27168	75	1258	1059	6	853	763	0	2176	1898	22	236249	201199	83	0.308312
91280	90985	77	35502	35502	71	1113	1020	4	966	946	0	2799	2668	24	364461	343988	82	0.310327
140808	135326	78	65574	63523	78	1652	1461	14	2263	1948	21	4634	4283	32	532971	492014	85	0.311335
87783	88331	73	36209	35912	71	1120	995	0	955	936	0	2640	2535	23	289264	289502	79	0.312343
177084	164679	80	58526	53803	80	2756	2423	24	2835	2446	24	5017	4251	35	455500	413833	88	0.314358
187320	152079	90	59258	47653	86	1905	1659	19	2185	1746	22	4400	3591	35	460736	376539	93	0.315365
76331	75030	71	22478	22574	51	1028	813	0	904	877	0	2082	2189	20	285011	279836	78	0.316373
46603	45821	76	17377	17473	44	334	263	0	486	422	0	849	934	0	124096	123139	78	0.31738
108998	104253	83	37004	35334	74	1004	1011	2	1292	1145	9	2660	2559	25	251556	239601	82	0.31738
86510	85751	73	25019	24903	56	1261	1170	9	1220	1075	7	2966	3057	25	340622	337339	77	0.319395
53839	55238	65	20064	20018	46	722	731	0	800	762	0	1455	1510	15	161720	156564	70	0.320403
104059	99362	76	41840	38919	75	1079	895	0	1498	977	0	2678	2451	25	335873	313325	82	0.320403
119745	105804	93	48901	42916	77	1569	1400	14	1680	1421	17	3881	3286	32	471545	422437	95	0.320403
97617	95361	75	43815	43519	72	1021	999	0	953	1017	3	2912	2828	25	362790	348391	82	0.324433
66865	64495	74	16966	17148	44	832	756	0	606	753	0	1389	1283	12	162185	160024	76	0.325441
337245	242896	122	150773	114885	117	5479	3978	35	5394	4137	39	11691	8993	50	1.04858e+06	832051	123	0.325441
121116	103491	79	42919	36718	78	1387	1102	11	1433	1208	12	2890	2468	27	296296	254451	82	0.326448
186465	145772	97	64321	50436	84	2273	1843	24	2225	1596	22	4997	4177	35	513615	390829	90	0.326448
101248	99739	74	24584	24678	51	1310	1446	13	1212	1338	11	3279	3306	27	422172	406112	80	0.326448
82221	80716	72	25577	25626	56	1076	1002	2	1015	977	0	1803	1929	19	193589	190348	78	0.328463
178502	141914	85	71001	55668	84	1887	1556	17	2322	1782	25	5093	3978	37	574524	444493	91	0.328463
363190	240884	137	140071	96400	118	4612	2932	35	4672	3267	37	9839	6944	49	968600	677033	124	0.329471
36447	41242	45	11641	12408	36	442	327	0	417	565	0	775	830	0	125155	125685	70	0.329471
129181	107326	98	60326	49687	81	1485	1358	14	1686	1347	16	3964	3432	31	525567	430744	89	0.330479
33223	31596	77	12102	12038	38	316	250	0	297	241	0	1034	1042	4	94678	93649	68	0.331486
40366	39655	65	9718	9700	38	278	269	0	441	545	0	935	811	0	102054	104661	68	0.331486
152662	127341	87	81598	70267	85	2253	1671	23	1882	1551	18	4426	3755	34	508299	434392	101	0.331486
143120	114740	91	58533	48091	83	1757	1432	16	1937	1515	18	4171	3324	32	433249	355166	88	0.332494
56207	57027	67	21244	21440	49	421	463	0	861	754	0	1326	1348	12	166484	165690	74	0.335516
309530	212286	111	152773	108447	106	3583	2521	30	4726	3346	36	9807	7045	48	1.04858e+06	836501	115	0.337531
102889	101287	73	19882	19614	46	1470	1320	13	1486	1374	14	3187	3390	26	405849	389640	81	0.339547
127308	113380	84	51762	45783	79	1472	1167	12	1647	1527	17	3482	3278	29	431453	383025	89	0.339547
285853	201909	97	117980	82817	95	3563	2504	32	3856	2672	34	10617	7284	51	1.04858e+06	921753	101	0.339547
37902	39768	56	16996	17536	42	524	591	0	562	569	0	1165	1188	8	135965	137536	67	0.340554
79325	79358	75	17896	17887	45	760	767	0	820	821	0	2135	2073	20	202612	193640	76	0.341562
141677	126026	82	46175	41157	78	1900	1776	19	1874	1553	16	3719	3254	31	364176	337046	85	0.341562
207654	168710	88	75808	60928	86	2485	1879	24	2578	2098	25	5516	4425	37	542672	442037	93	0.341562
76193	74593	85	24631	24507	56	958	1040	5	867	869	0	1943	1880	19	233661	219916	78	0.342569
278640	192465	115	87966	59623	97	4291	2759	35	3702	2418	34	8955	6294	46	815476	549366	116	0.342569
299042	209218	125	101520	71332	116	3348	2170	31	3858	2714	32	8394	5645	46	935146	653636	125	0.342569
90990	85752	76	44342	41132	73	1240	1161	9	1013	1025	3	2153	2065	22	256119	235651	81	0.343577
80456	81815	71	22343	22052	52	991	987	0	889	869	0	2639	2526	24	267418	258696	79	0.344584
49017	48155	83	14349	14591	40	532	552	0	516	661	0	1048	1045	5	117953	116382	74	0.344584
173862	141990	88	58495	46947	85	2341	1740	23	2133	1895	20	4472	3617	34	401068	335234	91	0.345592
99989	92782	75	32599	29838	73	1435	1115	10	1144	897	0	2443	2289	22	253182	240067	79	0.345592
111969	101334	79	48089	42515	78	1317	1213	11	1252	1128	10	3221	2708	29	449520	395514	85	0.345592
82181	80922	81	26559	26559	55	1424	1332	14	1157	1063	7	2708	2590	24	350504	337424	77	0.346599
134391	126346	86	68166	63474	78	1714	1639	17	1674	1758	18	4209	3948	32	547045	513339	85	0.346599
100038	100557	74	29803	29914	62	1236	1185	9	1328	1161	9	2895	2784	25	352922	344139	80	0.346599
53552	54467	68	20796	20884	49	765	672	0	542	588	0	1168	1158	9	108510	110493	71	0.347607
94568	92811	75	34551	34167	71	1084	1058	5	952	859	0	2621	2531	23	307775	297430	79	0.347607
143156	118725	90	63250	53064	82	1713	1573	16	1717	1456	19	4301	3455	34	490260	401525	92	0.348615
64939	63170	73	17845	17675	45	876	855	0	698	749	0	1520	1544	17	170411	163945	77	0.348615
176819	142262	89	77117	63184	86	2067	1489	21	2191	1968	21	4796	3953	34	583919	463986	94	0.351637
82175	83110	71	15630	16000	40	929	853	0	1227	1101	8	2580	2429	24	321217	308825	78	0.351637
112635	102342	76	50879	45901	77	1604	1505	17	1075	977	0	2930	2589	26	279938	250126	81	0.351637
107229	104805	76	35718	35233	73	1412	1419	13	1162	1093	8	2722	2569	24	345596	330411	83	0.351637
102551	99564	80	32303	31822	72	1498	1391	14	1506	1575	15	3492	3341	27	476841	466946	80	0.353652
157736	141364	81	49335	41994	81	2358	2081	23	1957	1616	18	4197	3689	32	437132	380222	88	0.35466
108534	104223	83	48543	48055	74	1370	1302	12	1409	1247	12	2882	2814	25	234145	215201	82	0.356675
103410	99712	80	42525	41244	73	1016	941	0	1026	931	0	2824	2809	24	295263	282322	79	0.359698
163074	131817	85	64977	52787	84	1978	1652	19	2124	1750	22	5398	4302	37	656754	531600	92	0.360705
122431	112967	78	54178	48889	78	1596	1578	16	1526	1440	15	4186	3832	31	538580	495199	85	0.360705
230687	152665	95	82445	56831	93	3642	2580	32	3193	2115	35	7460	5395	47	774654	531668	100	0.361713
113919	110663	76	35575	34048	73	1525	1332	12	1631	1579	14	3549	3350	29	353677	326340	92	0.361713
87015	88257	71	41449	41852	72	973	1134	7	1255	1115	8	2540	2460	22	310097	301331	79	0.361713
77331	81339	58	11051	11278	37	1111	962	0	828	1016	2	2312	2265	20	223315	220536	73	0.361713
110699	108652	76	39813	39369	73	1471	1342	14	1383	1330	14	3472	3332	28	468636	448397	80	0.36272
66563	66976	70	19689	19279	45	820	681	0	811	684	0	1614	1575	16	175412	173197	75	0.36272
66510	68627	55	14735	15102	40	700	713	0	855	607	0	2013	2034	19	256216	255064	75	0.36272
161786	139599	97	70300	60808	81	1975	1596	18	2100	1776	20	5193	4769	33	678416	599858	88	0.36272
28358	29442	61	12243	12768	37	88	180	0	441	383	0	664	654	0	94588	96399	66	0.36272
99355	97356	74	40329	40070	72	1508	1400	13	1398	1243	12	3373	3375	27	447087	434714	77	0.363728
61664	59293	85	26243	26265	68	566	711	0	571	569	0	1273	1320	12	146601	145972	73	0.363728
133796	117894	82	59835	52709	78	1308	1186	12	1752	1579	15	3813	3340	31	451930	394895	85	0.365743
113304	99743	79	51889	45201	77	1570	1498	15	1653	1445	16	3952	3648	30	500205	440554	90	0.366751
84437	81720	87	38584	35910	90	1085	953	0	1328	1248	10	2645	2436	24	329848	293565	90	0.366751
95840	92925	77	32891	30792	72	1635	1442	16	1238	1064	6	2564	2500	24	263821	251408	78	0.367758
80183	80353	78	17849	17947	43	912	1174	7	734	765	0	2605	2615	23	295057	289713	78	0.367758
111076	107529	92	32534	31960	73	1340	1259	12	1420	1267	13	3639	3506	28	496397	469228	85	0.370781
151528	125947	86	64213	53619	83	1684	1300	15	2045	1581	21	5048	4095	37	634918	506592	92	0.372796
94710	95968	75	54737	54760	73	1344	1493	13	1066	1211	9	3275	3113	28	414331	391126	80	0.372796
121960	107692	79	47378	40843	77	1155	1098	8	1275	1334	14	3921	3429	31	494120	429592	86	0.374811
121548	107297	82	48650	41814	78	1528	1625	16	1911	1603	17	3675	3137	31	498939	438076	90	0.376826
35087	38130	48	12791	13081	38	389	586	0	461	436	0	1021	1002	1	113176	110660	67	0.376826
96630	93462	83	39890	38054	72	1306	1289	11	1021	989	0	2120	2003	21	231956	218989	76	0.377834
152581	123364	87	63090	50902	85	2684	1959	26	1698	1415	18	4057	3353	33	368084	280975	90	0.379849
88325	86881	80	35702	35219	71	1113	1245	10	1107	1080	6	3129	2833	27	366795	347795	83	0.381864
155792	124363	89	60070	47999	83	1795	1453	20	2069	1548	19	3832	2909	34	370278	298660	90	0.381864
246500	193579	92	99328	79891	91	3416	2584	30	3398	2523	32	6460	4901	40	579467	451225	97	0.382872
98757	97477	76	26851	27112	53	1452	1338	12	1346	1340	12	3154	3244	26	374216	362341	78	0.382872
89250	87824	76	34180	34025	72	1114	1158	8	985	920	0	2458	2252	22	280043	278815	81	0.382872
74152	77200	71	19189	19189	46	1058	1061	5	1060	1069	5	2415	2513	22	315680	308201	75	0.383879
99775	97692	76	36562	36205	72	1266	1335	11	1371	1228	11	2912	2870	25	384824	369528	80	0.384887
56636	57272	70	16017	16192	42	555	495	0	412	462	0	1324	1330	12	132761	134060	72	0.384887
141966	121724	83	59429	49732	81	1607	1211	15	1797	1461	17	4040	3333	32	533956	448652	89	0.384887
178330	152260	91	76065	63513	83	1820	1560	18	2544	2071	24	5125	4156	37	594082	492111	93	0.385894
122016	110846	79	59555	52266	79	1438	1396	14	1777	1525	18	4306	3847	32	533189	472445	86	0.386902
158741	154182	78	67523	65006	78	1557	1746	15	1865	1941	18	4928	4666	33	537391	501288	85	0.386902
198851	157348	87	74518	59839	85	2666	2020	25	2493	1935	24	5033	4024	36	533881	413957	93	0.387909
104944	94114	79	42836	37728	80	1425	1036	5	1270	885	0	2525	2207	24	278859	243901	95	0.387909
96300	95982	81	48063	47297	72	1311	1461	13	1397	1247	12	2977	2970	26	407287	401464	81	0.388917
194909	110361	121	55529	29787	108	2223	1089	12	2401	1343	15	6278	3750	54	808900	445939	116	0.388917
60116	58682	74	19484	19555	46	697	858	0	627	574	0	1484	1490	15	174261	174613	72	0.390932
183341	148654	97	72429	56969	85	2255	1805	22	2471	1957	23	4725	3606	37	470557	383022	90	0.390932
158328	136487	82	67259	56344	82	1985	1615	22	1936	1435	20	4863	3965	35	635305	549035	99	0.390932
104063	104299	73	28263	28590	57	1652	1636	16	1480	1370	13	3680	3440	29	453112	437874	80	0.390932
72949	71708	85	25614	25359	69	1216	1101	8	867	926	0	1785	1735	18	181386	169746	77	0.392947
145666	133543	82	80552	73601	81	1757	1558	16	2032	1725	19	4408	3963	33	553632	492172	87	0.393955
143330	122358	83	59727	51687	79	1507	1420	15	1746	1504	18	4143	3368	33	548792	473766	86	0.394962
189402	151293	88	65380	52186	84	2373	2112	23	2189	1736	23	5091	4133	37	476585	382561	90	0.396977
48224	46143	83	16143	16418	42	529	522	0	441	489	0	926	798	0	141648	144037	73	0.397985
217577	168962	91	91676	71609	89	2675	1904	26	2983	2189	29	7203	5763	42	841295	653657	96	0.398992
150735	126435	81	65678	55635	82	1693	1314	14	1560	1339	16	4294	3682	33	514566	419157	90	0.4
147484	126488	84	52546	44982	81	1972	1498	22	1650	1558	16	3863	3286	31	351321	299531	87	0.401008
61844	65162	67	13876	14172	40	913	893	0	827	800	0	1875	1806	19	180173	169717	74	0.402015
40235	39733	67	12628	12772	40	241	323	0	387	539	0	1131	1079	5	140286	142302	73	0.406045
221830	169355	92	82163	62393	91	2510	2275	24	2633	1992	26	5606	4053	39	499978	366862	97	0.406045
170496	146830	87	59484	48779	83	2167	1759	23	2165	1908	24	5267	4879	34	672982	587019	91	0.40806
79300	78601	81	24337	24446	54	974	1051	5	859	841	0	2016	1921	20	188699	191194	80	0.40806
227688	177726	91	79524	61731	90	3157	2246	28	3065	2323	30	6138	4966	38	579734	452721	98	0.40806
54450	52283	85	18852	19030	44	700	575	0	555	618	0	1525	1539	15	144393	137682	75	0.409068
143003	122516	85	49715	42989	80	2121	1536	22	1736	1640	18	3574	3085	30	324042	274853	85	0.409068
38350	37808	70	17368	17694	43	228	267	0	358	414	0	980	895	0	108414	106615	70	0.411083
88158	90143	62	34094	34126	71	1068	1176	9	1671	1297	14	3241	3066	27	430015	425611	79	0.412091
54347	54234	72	13109	13356	40	683	593	0	466	556	0	1253	1308	11	152261	151185	74	0.412091
94186	94012	72	30765	30192	70	1195	1338	10	1103	1021	4	3195	3057	26	387766	369549	81	0.413098
129323	107023	81	54168	44582	80	1867	1623	18	1631	1484	17	3616	2824	32	336790	263907	88	0.413098
153265	126178	88	56822	47871	82	1732	1523	17	1920	1613	18	3978	3445	31	459223	388800	89	0.413098
96865	89201	79	33933	30500	73	1377	1173	10	1066	1055	5	2871	2661	27	260549	227663	81	0.413098
52364	54831	58	15196	15837	40	965	802	0	575	631	0	1377	1364	12	143830	139988	74	0.417128
82893	80667	83	30837	30885	70	835	915	0	1145	824	0	1881	1911	19	240971	233826	81	0.418136
109355	107275	88	27835	27721	66	1340	1353	11	1435	1405	15	3815	3720	29	503297	478607	80	0.418136
35441	34508	70	12903	13101	40	281	247	0	130	295	0	969	966	0	102230	103589	69	0.419144
172877	142586	86	92769	78618	86	2169	1862	19	2188	1847	25	5615	4566	37	658700	545364	95	0.419144
70532	69614	76	17606	17922	44	748	745	0	566	678	0	1639	1606	16	217947	214312	77	0.420151
247286	189983	107	88956	68969	92	3398	2575	30	3311	2342	33	6757	5228	41	722639	562661	99	0.421159
74381	75686	72	24013	24181	57	904	846	0	970	937	0	2213	2137	22	284449	279685	74	0.421159
269576	210095	99	147027	111884	97	3061	2316	27	3540	2938	33	7272	5537	42	843719	667529	101	0.422166
102466	97712	83	42302	39739	74	1123	1083	7	1518	1327	14	3500	3175	28	424671	396975	80	0.423174
149729	129982	85	39717	33039	81	1626	1277	15	1964	1550	17	3807	3333	31	419194	359108	89	0.424181
144505	126740	93	65758	58469	80	1719	1503	18	1794	1659	18	4737	4358	32	581897	519838	88	0.424181
91195	89102	74	31991	31188	72	1351	1088	8	993	1021	3	2595	2402	24	250881	237861	79	0.425189
44831	45738	62	12959	13151	39	565	570	0	584	442	0	1217	1096	9	129085	127846	74	0.426196
93209	90763	78	23650	23544	56	759	849	0	937	819	0	2822	2908	24	351069	332428	79	0.427204
59039	59959	72	11817	12017	38	489	654	0	652	581	0	1445	1383	12	179643	182024	71	0.428212
145382	123725	85	56556	47202	80	1946	1595	19	1839	1452	19	4457	3693	35	575103	481775	89	0.428212
123146	116653	77	53390	48783	77	1196	1222	11	1378	1213	12	2920	2706	25	286620	269831	82	0.429219
216911	165851	99	75518	58753	90	2668	1848	26	2396	1964	24	5382	4109	38	519572	394236	96	0.431234
77453	74044	88	29248	26802	88	784	753	0	769	650	0	2100	1877	20	269795	240269	88	0.431234
150137	130024	85	70528	60186	81	1528	1346	13	2026	1802	18	4076	3440	32	514829	431912	98	0.431234
106181	105218	76	33190	32504	73	1310	1302	12	1454	1455	16	3525	3290	28	406573	397647	80	0.432242
167404	146454	86	72223	63110	82	1876	1530	18	1913	1897	19	5195	4505	36	684976	603045	91	0.435264
45163	47496	59	10299	10949	36	653	708	0	644	614	0	1169	1172	10	127250	125920	71	0.435264
142574	117890	90	49700	41153	81	1739	1564	16	1579	1269	15	3625	3028	30	342146	280739	86	0.436272
99639	99335	73	26224	25896	60	1061	1033	5	1219	1322	12	3487	3541	27	397069	389842	82	0.43728
86631	85102	76	22158	22077	49	1148	1310	11	1136	865	0	2244	2372	22	242372	228876	80	0.43728
103988	95808	76	38480	33139	76	1236	956	0	1204	1206	11	2997	2662	26	336860	291699	83	0.438287
95667	95496	81	30893	30799	69	853	916	0	886	799	0	2371	2232	22	295356	290240	78	0.438287
141763	128255	83	46064	41681	77	1712	1410	17	1651	1442	17	3759	3522	30	366730	336938	85	0.439295
176809	146596	85	69966	57414	84	2007	1493	19	2300	1874	22	4879	4014	36	678641	572375	90	0.440302
205880	162483	95	101157	79778	88	3124	2374	28	3074	2241	27	6854	5473	40	682155	535234	94	0.440302
112222	107655	76	30535	29494	73	1221	1272	11	1058	1159	9	2845	2613	25	264216	248179	81	0.44131
139698	118302	99	57521	48703	82	1196	1183	10	1419	1213	14	3354	2814	30	356262	288592	89	0.442317
92013	92401	72	37541	37464	70	1172	1287	10	1385	1410	13	3374	3180	28	419668	401357	79	0.442317
166567	138532	90	64773	52537	83	1922	1548	19	1906	1648	19	4108	3279	33	448279	368713	91	0.443325
150910	144048	87	39590	38128	77	1882	1694	19	1562	1347	14	4577	4243	31	594347	561083	86	0.443325
90643	91954	73	38482	38255	72	1089	1068	7	1460	1142	8	2830	2752	25	335962	327222	79	0.443325
239347	193522	95	120460	98522	91	5030	3947	34	4124	3364	35	9508	7687	46	850493	706764	108	0.443325
276764	212343	97	119298	96763	96	6578	5334	36	5638	4805	37	13047	10886	53	1.04858e+06	962023	102	0.444333
104494	101354	75	52532	52201	74	1114	1103	8	1185	985	0	3181	3084	26	364129	355129	78	0.444333
137956	113342	82	52493	43031	81	1693	1380	19	1420	1190	11	3421	2633	31	340057	280038	87	0.444333
142919	126021	81	57706	51590	79	1484	1299	11	1849	1470	20	4132	3475	32	460571	399440	85	0.444333
66673	65745	86	34681	35060	68	653	602	0	529	632	0	1567	1763	15	178539	174885	73	0.44534
65440	64640	71	23168	23131	51	953	1189	7	603	600	0	1500	1431	14	149258	146792	74	0.44534
113001	108370	79	45691	43770	75	1536	1429	14	1502	1582	15	3662	3438	30	488038	463679	82	0.447355
95638	96502	73	34885	34419	72	1451	1417	12	1289	1156	10	3067	3107	26	386878	372635	82	0.448363
80943	81966	71	29824	29778	67	1048	854	0	983	961	0	2263	2288	21	305232	286123	81	0.448363
65658	65475	74	21321	21169	50	1049	1108	6	812	817	0	1695	1652	16	182079	177719	75	0.44937
37623	37969	56	7134	7396	32	622	602	0	460	444	0	916	1038	4	140090	139438	74	0.450378
350075	247247	125	169728	121321	120	7077	5099	39	6386	4769	40	13292	9843	55	1.04858e+06	938963	125	0.452393
72756	75278	70	18709	18978	43	826	732	0	810	745	0	1676	1612	16	201701	204629	76	0.452393
89371	90488	72	31284	31269	64	1084	1143	8	957	976	0	2229	2097	21	257528	249798	77	0.452393
192996	161865	85	94454	79938	86	2108	1682	21	2592	2153	26	4457	3834	33	539848	454035	91	0.4534
46853	47247	65	13383	13549	40	648	792	0	526	521	0	1163	1188	9	125928	118066	72	0.455416
108048	96736	80	41264	36422	76	1277	1133	9	1022	1015	3	3368	3050	28	384493	336196	83	0.456423
66743	68345	71	25270	25427	57	1075	1106	7	824	985	0	1736	1692	18	186805	179953	77	0.456423
104524	102013	78	48891	47946	73	1022	1122	8	1515	1362	12	3066	3110	26	378284	362880	82	0.457431
121699	118615	77	48811	47610	74	1329	1313	14	1775	1652	17	3530	3319	29	421696	396173	82	0.457431
106515	108241	73	35992	35340	71	1502	1395	15	2109	1983	20	4288	4038	31	500752	484424	80	0.457431
152025	128282	82	63886	54148	82	1944	1674	18	1760	1543	20	4443	3765	34	589504	498844	87	0.457431
88784	87703	75	38001	37691	73	1110	1301	9	1340	1172	10	3070	3001	26	357609	340952	81	0.459446
208988	164899	89	74301	58219	88	2605	2208	26	2530	2008	26	5273	4242	37	569306	453023	96	0.459446
119342	115158	79	60437	59360	76	1386	1297	12	1967	1876	20	4013	3949	29	467625	448216	82	0.460453
52025	54163	67	17774	18160	42	731	664	0	735	728	0	1458	1418	14	137507	133303	72	0.460453
64889	64925	70	26574	26475	68	674	718	0	335	703	0	1492	1386	14	176350	177173	75	0.461461
81676	81494	72	20112	20282	46	864	1077	5	1027	826	0	2341	2226	21	294373	285944	77	0.461461
47745	47805	63	17489	17889	43	474	568	0	484	383	0	1009	1019	3	122099	122280	71	0.462469
351906	225060	120	110274	69781	118	5422	3549	38	4924	3200	38	10675	6715	52	963720	615738	124	0.462469
95156	94490	80	28572	28712	57	1043	947	0	1319	1114	9	2784	2742	25	308840	310838	77	0.462469
93027	90873	75	33945	33885	70	1162	1206	10	1158	1025	4	3144	2972	26	377544	363978	79	0.462469
206146	172965	90	101423	87656	86	5305	4717	33	4769	3997	35	9736	8750	45	905448	817505	89	0.464484
41403	42845	61	14920	15250	40	359	455	0	543	490	0	1149	1154	11	122565	121321	71	0.465491
195606	152090	95	66157	50965	88	2578	2014	26	2097	1752	22	4906	3857	36	509055	393115	93	0.465491
116387	107243	77	48693	42640	78	1380	1162	12	1428	1262	13	3833	3364	30	469272	420173	83	0.465491
77332	77319	71	19481	19543	46	652	601	0	959	849	0	2333	2459	21	239968	235405	77	0.465491
263085	182892	109	100983	71276	101	3282	2230	29	2874	2175	30	7131	4957	43	727290	512799	105	0.467506
63962	65045	71	17864	18442	43	880	796	0	976	673	0	1541	1531	15	163157	149416	75	0.467506
220874	173876	93	77261	60138	87	2475	1816	25	2629	2161	27	6804	5234	42	773508	622277	97	0.468514
176356	151216	85	96320	85120	85	3015	2565	26	2414	2016	24	5580	4624	36	525256	440717	90	0.468514
78694	79095	76	20460	20577	48	903	817	0	961	890	0	2344	2512	21	333321	320196	77	0.469521
90994	90965	74	26210	25865	63	1140	967	0	1510	1353	13	3052	3147	26	407839	381554	89	0.469521
113926	112559	75	29495	28982	70	1559	1460	15	1769	1588	16	4057	3954	29	510248	492076	79	0.469521
257859	196307	100	92309	69536	98	2911	2202	26	3038	2336	27	6778	5227	41	740921	569909	105	0.470529
57867	58466	70	23929	24175	51	555	644	0	671	741	0	1555	1547	14	166176	161683	74	0.470529
116276	110977	77	57327	53951	76	1886	1687	18	1639	1428	15	3979	3731	30	502590	468334	83	0.470529
80491	79088	72	21976	21971	52	829	871	0	906	881	0	2412	2094	23	282011	274603	80	0.471537
134532	119002	81	47142	41287	79	1610	1114	11	1737	1744	18	4312	3994	31	550372	504895	85	0.471537
163854	140343	88	56213	46882	83	2543	2000	24	1912	1461	19	4001	3489	32	435351	369201	88	0.472544
98242	89004	93	34367	31216	73	1428	1432	15	1218	1049	6	2371	2036	23	240029	221211	79	0.472544
52282	54020	67	12723	12951	40	950	764	0	618	578	0	1271	1242	10	118030	117034	71	0.473552
91773	89545	74	24699	24745	62	975	919	0	1033	1248	10	2976	3173	25	321830	304967	80	0.474559
152599	131358	85	51489	44257	81	2017	1726	20	2320	1790	22	4666	4174	33	411306	355723	88	0.474559
100113	100473	74	51867	51449	73	1347	1329	12	1355	1355	13	3158	2927	27	400918	387396	79	0.475567
77572	78061	71	20728	20746	47	790	889	0	981	964	0	2116	1859	20	204518	194672	76	0.475567
65044	65476	70	18166	18220	45	745	767	0	836	888	0	1476	1450	13	161551	151963	74	0.477582
76545	74542	84	26227	26302	67	807	676	0	710	773	0	2100	2020	20	265424	258688	77	0.478589
151289	130720	91	67844	59741	81	1845	1474	17	1671	1225	13	3603	3072	31	375141	325194	87	0.48262
150780	125776	82	64389	52251	81	1774	1575	18	1935	1510	21	4790	4140	35	596374	496082	89	0.48262
19789	21444	44	8344	8783	33	133	209	0	233	265	0	597	643	0	79362	74871	64	0.483627
103953	102332	77	28468	28257	63	1083	1190	9	1150	1105	8	3557	3464	28	461017	443625	81	0.484635
209489	160065	108	85964	66757	92	2595	1893	27	2264	1824	22	5054	3726	36	508935	382429	108	0.484635
62286	62810	69	25990	26206	57	508	622	0	810	760	0	1803	1779	18	198485	191416	73	0.484635
98333	96116	80	37503	37295	72	1562	1412	14	1582	1631	15	3265	3301	27	412493	397159	80	0.485642
192114	152535	89	69677	55392	86	3022	2091	27	2437	2142	24	5412	4297	39	466809	373922	92	0.485642
183106	151080	93	59987	51447	102	1676	1412	15	2170	1652	23	5313	4235	37	633141	536477	92	0.48665
102526	98271	77	35336	33039	73	1175	1140	8	1303	1234	11	2672	2621	25	332231	312895	81	0.487657
70754	68084	75	23392	23207	53	982	1008	2	668	749	0	1636	1731	17	172218	164148	77	0.488665
39305	37876	75	13357	13306	39	637	381	0	370	478	0	979	1059	6	108652	108359	70	0.488665
164401	140153	86	81287	71835	82	2072	1908	18	2286	1833	20	4677	4047	33	553731	488214	89	0.49068
118685	116888	79	40739	40199	73	1340	1282	11	1499	1273	13	3567	3676	28	389928	369549	80	0.491688
108325	106399	74	42212	41037	73	1364	1356	12	1741	1680	18	3527	3323	29	437709	420870	78	0.493703
213146	165792	91	111170	89987	90	2965	2130	27	3081	2478	28	7401	5818	44	868012	677230	97	0.493703
141152	119178	82	57486	48384	81	2149	1666	20	1718	1443	19	3240	2814	30	372651	307496	85	0.495718
40806	39195	73	15981	16171	43	508	452	0	277	542	0	1055	1097	6	142048	141548	72	0.496725
127784	110704	89	57065	49533	80	1129	1046	5	1093	933	0	2989	2647	27	359361	307988	88	0.498741
120652	113038	77	47161	42962	75	2016	1890	18	1651	1647	16	4094	4009	30	509554	463008	82	0.499748
91721	93119	72	36666	36506	71	1064	1060	5	1164	1038	4	3072	2951	27	418800	409212	79	0.499748
92986	91043	72	42192	40780	73	770	889	0	1120	1097	7	2925	2772	26	344348	329937	80	0.500756
87865	88472	72	33083	33154	70	901	1044	5	1068	1147	10	2741	2644	25	328623	321322	75	0.500756
76016	76349	72	22719	22927	50	494	606	0	783	857	0	1862	1961	18	198356	196853	76	0.500756
37500	38815	59	12256	12382	39	185	303	0	306	218	0	1072	924	0	130637	128927	70	0.501763
210822	171093	90	65610	51863	88	2726	2353	24	2826	2145	28	7324	5819	41	866637	693715	96	0.501763
84011	84809	70	28135	28251	64	878	1002	1	985	895	0	2208	2221	21	298911	284458	77	0.502771
130535	119313	78	61303	54722	79	1935	1297	20	1866	1493	18	3817	3574	29	514282	458215	86	0.502771
273892	188250	105	113087	79926	102	3836	2813	32	3706	2534	34	7385	5231	44	748211	521045	108	0.502771
106362	93993	79	41983	37052	76	1729	1701	17	1354	1085	9	2719	2400	26	258669	227792	82	0.503778
88207	86369	77	27748	27396	61	1018	885	0	873	955	0	2584	2397	24	315270	300299	77	0.503778
148044	129709	81	70055	59999	81	1725	1457	15	1994	1678	20	4395	3678	33	534182	472883	87	0.504786
103784	102052	74	29412	29296	72	1378	1320	13	1544	1587	16	3731	3585	28	425198	406865	80	0.504786
78672	77601	87	16920	16671	42	821	854	0	887	907	0	2264	2138	22	312755	309372	87	0.504786
92856	90918	74	25177	24800	61	1048	1075	6	1266	1200	9	2646	2614	23	315186	307625	82	0.505793
161423	126775	86	68581	54625	85	1976	1453	20	1778	1209	18	4843	3874	36	605087	473287	93	0.506801
36603	36779	59	17070	17511	42	436	481	0	212	297	0	1034	925	0	114288	112202	71	0.506801
124946	119484	77	46279	45099	73	1707	1882	17	1884	1748	18	4796	4283	33	539346	504557	83	0.507809
154664	136281	91	52210	44129	82	1868	1582	19	1996	1526	20	4412	3865	32	409963	343788	88	0.508816
152286	139811	79	67635	60085	80	1769	1575	18	2039	2097	20	5413	5016	35	658963	599890	86	0.508816
169345	140840	83	67778	55591	82	1723	1498	17	2211	1905	22	5216	4458	35	659630	536052	90	0.508816
56047	56818	68	13512	13850	39	703	554	0	453	479	0	1176	1124	9	147205	150086	71	0.508816
127063	124317	76	32260	32017	73	1496	1478	15	1279	1281	12	4241	4097	30	477694	458507	84	0.508816
102284	92932	71	37662	33645	76	1264	1256	10	1063	1087	7	2856	2658	26	264321	227909	81	0.508816
247877	185767	97	106144	81539	94	3628	2597	31	3050	2444	30	6724	4928	43	618739	469847	98	0.509824
100352	97068	90	24681	24540	57	1264	1351	13	1219	1305	11	3357	3181	27	420621	405072	80	0.510831
49721	51259	67	18855	19308	44	515	475	0	516	501	0	1164	1255	9	132346	126518	75	0.512846
52601	53120	71	11623	11841	38	560	557	0	659	680	0	1364	1240	11	127289	129875	72	0.512846
111094	96725	86	42766	37498	76	1460	1208	11	1343	1063	6	2752	2330	27	280009	240200	83	0.513854
244521	189761	96	91069	70357	95	2837	2326	26	2938	2157	27	6039	4672	39	627830	482296	100	0.513854
104171	88358	83	40957	35482	77	1024	695	0	1075	943	0	2580	2150	27	314618	272819	85	0.514861
51499	51353	69	18444	18415	45	457	369	0	570	690	0	1391	1385	13	143137	141153	73	0.514861
126678	115720	89	42080	37151	77	1406	1431	14	1757	1644	17	3365	2976	29	450876	403002	84	0.515869
75776	72517	80	32604	31993	70	750	842	0	840	890	0	2288	2045	23	292638	275587	89	0.515869
99792	100726	80	25068	24858	60	1857	1771	17	1714	1538	18	3464	3339	28	454219	441004	79	0.516877
80224	79362	74	27596	26829	67	1064	939	0	841	792	0	1984	2029	19	209705	204317	78	0.516877
99165	98283	75	28140	27724	68	990	1029	3	1219	1217	11	3024	3078	25	333378	314413	80	0.520907
185874	149251	88	72648	58605	85	1921	1565	20	2106	1755	21	5718	4590	39	650156	521603	92	0.520907
105278	104153	74	30869	31123	71	1466	1459	14	1402	1330	12	3149	2909	27	414043	399538	79	0.520907
244842	176845	103	86687	63614	98	3027	2099	28	2898	2141	27	6327	4432	42	615105	457891	104	0.521914
90854	79090	87	42322	37577	75	1216	1009	2	887	718	0	2137	1770	23	253218	220111	81	0.522922
131847	114085	91	55434	48224	79	1654	1535	16	1646	1494	14	4265	3516	34	521872	467368	87	0.524937
124821	110122	89	50307	44396	79	1865	1575	19	1769	1498	14	3258	3002	29	308980	275033	84	0.524937
99098	98322	76	22565	22302	53	1387	1418	14	1169	1201	10	2954	2964	25	278892	270218	78	0.526952
340381	224887	131	122858	80833	129	5256	3227	37	4803	3302	37	9924	6622	49	950370	641206	137	0.526952
176640	140711	88	68672	55621	84	1974	1524	20	2356	1881	24	4576	3863	34	498484	388517	92	0.52796
43121	44262	54	11372	11647	37	512	485	0	527	535	0	1337	1448	13	134827	130668	72	0.52796
187199	149617	85	75663	59732	85	2297	1834	22	2222	1558	23	5681	4468	38	664841	526995	94	0.52796
175076	138665	90	68619	54700	84	1771	1519	18	1953	1453	18	4537	3575	36	630978	511055	91	0.528967
125355	113070	78	34805	30484	76	1591	1423	15	1317	1296	14	3749	3329	30	338277	307370	85	0.528967
112888	110540	77	28110	28013	69	1479	1500	14	1467	1369	14	3735	3558	29	509530	491547	80	0.528967
200798	158378	89	85564	67793	89	2000	1749	20	2708	1928	28	5870	4727	38	676439	524866	95	0.528967
209701	165010	102	77105	61108	89	2425	1946	22	1954	1869	22	5855	4270	40	651616	527766	95	0.529975
24177	25542	54	9498	9755	35	400	400	0	186	228	0	670	720	0	84589	87626	67	0.530982
242475	180002	96	80225	59449	91	2507	1855	26	2648	1903	27	6011	4534	40	693472	516963	99	0.53199
119831	116567	75	27137	26696	68	1273	1267	13	1515	1500	15	3280	3334	27	413284	394828	81	0.53199
56865	59085	67	15215	15677	41	744	712	0	730	704	0	1844	1845	19	195391	190140	73	0.532997
52248	51986	63	20414	20295	49	386	474	0	353	528	0	1495	1483	14	168261	168150	74	0.532997
146837	129598	85	43883	37838	79	1780	1567	17	1777	1429	17	3568	3078	30	366500	320681	88	0.534005
116601	108176	85	52097	47899	76	1546	1544	15	1482	1351	13	3717	3658	28	503163	469655	83	0.534005
42698	39901	68	14156	14643	39	527	538	0	536	567	0	1316	1323	12	123661	123865	70	0.535013
35986	35572	69	11908	12288	38	342	589	0	498	453	0	961	941	0	94506	95811	69	0.535013
114865	111479	75	33335	32187	74	1735	1615	17	1736	1544	17	4231	3879	31	488673	453582	84	0.537028
217987	174204	94	88306	70562	89	2306	1880	23	2493	1911	23	5789	4610	38	685422	557992	97	0.538035
188624	152245	90	85957	69861	85	1888	1702	20	2376	1763	26	5835	4993	37	706760	567213	94	0.538035
115182	93359	86	46301	38496	79	1456	1364	14	1417	954	0	2662	2318	26	312181	256145	86	0.539043
70796	70413	78	22937	22859	52	724	642	0	1113	759	0	1953	1921	21	198099	190162	85	0.539043
48613	47048	84	12992	12363	41	630	485	0	316	458	0	1249	887	0	141779	129624	84	0.539043
148176	133174	82	58326	52374	78	1589	1368	15	1712	1612	17	4305	3996	31	494786	439957	85	0.54005
79631	79653	71	22870	22990	49	823	1017	3	746	892	0	2518	2530	23	301034	293471	80	0.54005
138881	131665	84	36113	34729	75	1647	1598	14	1512	1563	17	4010	3767	30	457336	428633	82	0.541058
115262	101973	81	55856	49831	78	1574	1399	15	1179	1196	11	2840	2475	26	271770	249459	80	0.542066
135926	115295	93	51423	43778	79	1321	1274	10	1543	1381	13	3882	3188	32	389839	330099	86	0.542066
74410	75167	72	15551	15619	41	763	746	0	1023	837	0	1851	1896	19	207625	193406	77	0.542066
92682	91907	74	20441	20133	49	1087	1218	9	978	993	0	2422	2435	23	300732	284719	79	0.543073
183825	145015	89	81225	63131	86	2259	1785	21	2238	1580	24	5308	4153	39	725872	575850	95	0.544081
257149	183245	94	82076	57871	91	4546	3306	34	3650	2640	33	7133	5033	43	638865	463505	98	0.544081
231288	173173	92	79757	58951	89	2681	1925	27	2741	1928	30	5733	4292	39	624177	471578	96	0.544081
99155	96671	74	26292	25881	55	1455	1247	15	1222	1229	11	3015	2951	25	402504	385984	79	0.544081
160166	130994	99	63781	52345	82	1701	1487	16	1923	1670	20	3746	3064	31	421918	349213	86	0.545088
234686	178378	95	88802	68078	91	3305	2352	31	2824	2121	28	6438	4776	41	651132	481804	96	0.545088
76251	78498	70	17942	18634	42	972	901	0	780	773	0	1697	1743	18	240017	238258	75	0.545088
68284	69563	67	15800	16197	41	944	962	0	882	845	0	2124	2173	20	212963	207899	74	0.545088
184046	151035	86	70097	57673	83	1946	1627	18	2513	1850	23	5488	4794	37	700160	589705	89	0.545088
193482	168468	87	77759	68629	84	2315	1976	22	2952	2522	27	7121	6309	39	888013	773702	90	0.545088
135033	115380	82	49035	41046	78	1585	1360	17	1812	1442	18	3680	3122	32	351454	297057	83	0.545088
257811	201091	103	77294	60598	97	3555	2598	31	3279	2284	30	7275	5912	41	663384	536559	103	0.546096
104060	93138	86	41222	35933	75	1005	983	0	1023	980	0	2669	2239	26	246042	218297	78	0.546096
142903	128752	83	45994	40841	79	1766	1523	18	1967	1572	19	4419	4027	33	434301	393172	84	0.547103
78269	77232	75	29155	28814	69	1060	1002	1	1049	1061	6	2757	2735	25	336517	327253	77	0.547103
146926	125297	87	60515	51023	81	1509	1230	11	1720	1456	17	4840	3999	35	573289	488545	87	0.547103
262113	191134	98	134964	101623	98	3254	2670	29	3332	2362	31	8570	6112	47	1.03978e+06	765454	105	0.547103
112794	111509	77	29297	29041	63	1052	1082	6	1375	1476	14	3410	3100	27	408647	396203	79	0.547103
86272	84126	85	41763	41527	72	912	990	0	998	963	0	2700	2676	24	345829	329401	79	0.549118
211569	156030	99	79854	59621	91	2373	1794	21	2292	1620	25	4742	3620	37	537590	404892	97	0.549118
72695	75004	70	14172	14018	40	907	890	0	820	933	0	1839	1788	17	201092	203025	77	0.554156
112571	110240	80	62592	61199	75	1700	1491	17	1313	1237	12	3292	3284	27	449062	432393	83	0.556171
196883	157313	88	68307	54380	85	2542	2119	23	2596	1790	25	5037	3920	36	469025	373630	94	0.556171
74977	74758	71	37723	37917	70	927	1000	1	1119	1188	9	2222	2052	22	261567	253228	77	0.556171
132347	110117	83	53174	44724	81	1446	1221	12	1480	1210	11	3337	2693	30	294252	244174	86	0.557179
56584	56627	70	18917	19305	44	787	653	0	493	527	0	1327	1310	12	137228	133740	73	0.558186
187508	151387	93	67004	54214	84	1971	1395	21	2092	1615	22	4352	3491	33	495290	407389	92	0.559194
110073	108620	79	29050	28563	65	1280	1397	12	1350	1447	14	3311	3052	28	430069	411078	80	0.560202
71534	71838	75	15203	15437	40	1149	1110	8	887	817	0	1902	1711	19	189874	183259	78	0.560202
110475	108718	80	36163	36292	72	1665	1413	16	1821	1827	17	3831	3612	30	489955	465764	80	0.560202
112732	111557	77	27487	27374	58	1590	1486	13	1289	1380	14	3425	3097	28	381457	365469	79	0.561209
80736	82063	75	36676	36854	69	883	978	0	391	691	0	2673	2756	24	315502	304599	76	0.561209
138473	128442	82	43262	40513	75	1624	1427	18	1420	1471	16	2954	2747	25	330532	311203	82	0.561209
84307	82058	75	21921	22231	48	1058	1059	6	832	914	0	2479	2520	23	232870	228148	77	0.562217
297546	223047	102	104035	76225	99	4103	3251	31	4110	3173	35	8565	6443	45	852220	650987	116	0.562217
110598	111507	74	32411	32694	65	1284	1370	12	1420	1426	14	3640	3579	28	402019	382932	80	0.562217
125708	109201	79	51499	45205	79	1442	1207	13	1446	1068	8	3382	2951	30	430061	375720	85	0.562217
97046	99852	71	31578	31308	71	1109	1273	10	1251	1160	10	2864	2746	25	360554	348599	80	0.563224
156536	131979	84	63651	53653	83	1570	1216	12	1984	1661	20	4287	3629	33	494677	407021	91	0.564232
209441	159767	92	94580	74674	89	2426	1942	25	2058	1759	22	5278	3981	38	480047	359342	95	0.564232
111106	107694	76	35254	33436	74	1614	1735	16	1513	1317	15	3612	3458	29	481911	458629	84	0.565239
84224	83920	72	25932	25805	63	1359	1374	13	905	1072	6	3131	3217	26	374170	358655	81	0.566247
112094	99193	79	45994	40793	76	1187	1040	5	1401	1128	9	3112	2723	27	294880	250052	82	0.567254
162606	136134	85	65379	54522	83	1863	1513	20	2049	1480	23	4175	3533	32	409944	340512	88	0.568262
98269	94422	90	44070	40430	72	948	918	0	1297	1142	9	3153	2983	28	402387	381798	80	0.56927
121522	102216	85	52549	45001	79	1264	1285	12	1322	1122	11	3049	2565	27	333368	281288	88	0.570277
123266	112777	81	47865	43460	76	1791	1449	14	1436	1228	14	2820	2611	26	285765	261565	85	0.570277
65448	64175	72	18956	19087	46	583	565	0	671	720	0	1700	1665	17	182039	177869	76	0.572292
104150	101934	80	54075	53734	74	1211	1286	10	1248	1152	9	3167	3159	26	357596	338421	79	0.575315
256482	194389	97	98609	75439	94	3705	2691	31	3747	3066	32	8071	5955	45	756272	571496	100	0.575315
77901	74647	76	17510	17314	43	1279	1197	11	948	1090	6	2393	2343	23	228143	217567	75	0.576322
92799	92210	72	50972	50921	72	1224	1275	10	1006	1197	9	3164	3264	25	416833	391245	80	0.57733
143260	138938	79	37009	36874	76	1800	1812	19	2123	1970	21	4876	4775	31	577890	542726	85	0.57733
23679	25651	42	8902	9372	35	311	406	0	221	190	0	648	629	0	68466	70653	63	0.578338
85337	83746	81	18547	18647	45	995	1088	6	1106	1182	9	2233	2228	22	231902	224216	77	0.578338
197788	160390	85	98907	80861	86	2655	2310	25	2981	2359	28	6615	5335	40	840633	684073	93	0.578338
197552	154234	89	77598	60854	87	2708	2140	25	2594	2108	27	5544	4361	37	591006	468252	92	0.579345
80890	80495	73	32096	32048	69	1093	1260	10	984	1083	7	1885	1949	19	194374	193086	73	0.579345
110148	106650	87	31530	31294	72	1685	1658	16	1391	1386	14	3101	2998	27	401040	383682	82	0.579345
90749	89695	74	48296	47479	73	904	939	0	604	784	0	2198	1996	21	233095	220765	78	0.580353
84422	79351	77	29839	27796	71	1222	1134	8	967	921	0	2146	2167	20	204640	191756	77	0.58136
290131	206754	106	117778	83224	99	4232	3320	31	4800	3386	38	9734	7317	49	1.04858e+06	860258	105	0.582368
174754	154037	87	64034	57607	81	2601	2329	24	1997	1745	24	5536	5082	35	626782	550873	88	0.583375
117117	106233	85	48610	43786	75	1109	1144	8	1362	1276	12	3100	2841	27	382173	341377	80	0.583375
201803	175105	87	113767	100198	87	2960	2597	26	2994	2389	27	6219	5531	37	658500	576247	91	0.583375
176802	148348	89	78353	65962	85	1577	1395	14	2025	1750	21	4179	3426	34	484541	410501	90	0.583375
323422	217761	108	113246	76397	106	5446	3664	36	4686	3084	38	10608	6872	52	879803	589496	112	0.584383
170046	137744	85	70209	57223	83	1918	1499	20	2143	1667	19	4427	3541	35	609248	476104	89	0.584383
116787	103974	81	37873	32031	78	1459	1259	13	1169	968	0	3256	2678	30	323577	269520	83	0.584383
235770	178471	101	149768	124105	94	3477	2927	29	3176	2393	29	6106	4825	40	704209	557481	98	0.584383
63871	65922	68	13722	14244	39	538	655	0	616	558	0	1672	1657	18	222125	214311	72	0.58539
107854	105127	75	42139	40747	73	1111	1121	8	1168	1246	11	3213	2985	27	344324	331806	79	0.58539
160199	130293	85	59193	48503	83	2259	1724	23	1639	1335	16	4159	3374	34	445137	360017	89	0.58539
78366	77375	75	31914	31851	70	907	920	0	806	867	0	2425	2438	22	286215	278179	77	0.586398
70334	70483	72	18311	18192	43	887	878	0	991	859	0	1904	1939	19	175843	172791	74	0.587406
71878	69514	70	28169	26878	69	841	998	0	806	839	0	1543	1446	15	209771	198651	76	0.587406
149664	124312	86	59767	49810	82	1470	1281	12	1792	1286	15	3503	2909	30	399682	330126	91	0.588413
147755	118264	85	55555	44550	82	1868	1454	18	1901	1470	18	4637	3486	36	443637	356519	88	0.589421
35380	36444	64	9806	10028	35	363	302	0	218	364	0	867	920	0	112583	111014	68	0.590428
132048	114599	83	56410	48673	81	1647	1382	13	1586	1197	12	3333	2745	30	375163	312283	87	0.591436
92842	91186	82	26178	25995	58	1103	1164	8	1252	1303	11	3286	3290	27	416332	402709	82	0.594458
50185	52156	67	18291	18764	43	401	578	0	456	487	0	1235	1233	11	146328	143001	73	0.597481
99395	100275	74	25019	24695	56	1296	1229	10	1405	1409	14	3338	3326	26	358769	351908	81	0.600504
158016	139065	83	55265	47623	82	2094	1751	21	2231	1780	21	4859	4495	32	617067	556288	90	0.601511
194260	158014	87	70228	56793	85	2502	2021	25	2852	2208	28	5242	4408	36	518976	416403	98	0.601511
133556	125572	77	46512	42558	76	1780	1746	19	1667	1505	17	4392	3991	31	381276	339880	82	0.601511
257094	199931	97	100278	78373	96	4015	3194	30	3951	3150	33	7975	6285	42	803093	639667	100	0.601511
107751	97979	78	50283	45640	76	1237	1018	4	1125	989	0	2635	2329	25	311223	269753	82	0.607557
114187	112697	75	57944	57230	74	1564	1483	14	1700	1570	17	3864	4052	28	471606	448561	80	0.607557
151840	127935	84	55409	46300	81	2347	1934	21	1815	1502	20	3559	2961	31	345409	285222	85	0.607557
168591	136172	86	67137	53538	84	1904	1565	19	2247	1831	23	4783	3558	37	604937	482975	92	0.608564
110267	105967	77	32810	32075	73	1399	1426	13	1367	1348	11	3581	3606	27	454628	440196	80	0.609572
99843	99685	74	29340	29336	71	948	1071	6	1303	1552	14	3383	3070	27	428284	402009	79	0.610579
157469	131266	85	62627	52087	83	1999	1821	20	1707	1385	18	4572	3801	33	565832	467572	89	0.611587
104857	104507	75	40042	39094	73	1135	1012	3	1443	1337	13	3375	3281	27	430515	427402	81	0.611587
153674	143813	81	74136	69815	78	1833	1796	18	2327	2028	22	4419	3970	31	402152	373513	84	0.612594
95656	89743	76	46612	42902	75	1075	856	0	1369	1172	12	2604	2412	25	288264	260509	92	0.612594
169189	136742	85	71119	56228	83	2581	1834	25	2186	1623	24	4402	3462	34	408635	305398	92	0.612594
57900	58256	69	18025	18259	43	325	306	0	651	658	0	1391	1534	14	183154	179170	74	0.613602
102157	97865	90	37114	36628	73	1314	1173	9	1316	1275	11	3121	3132	25	389318	375848	81	0.61461
152778	126563	83	61715	50706	81	1394	1304	12	1970	1624	21	4200	3346	33	544007	446205	90	0.615617
198066	152116	93	62710	47624	85	2550	1944	24	2354	1793	25	5069	3891	37	511138	390142	91	0.616625
47923	50649	54	17303	18022	42	897	863	0	653	650	0	1225	1133	9	126800	124888	71	0.616625
125977	119904	79	55699	52665	75	1567	1429	15	1595	1540	16	3046	2906	26	322418	302846	80	0.616625
89591	88242	74	30550	30473	71	1118	1025	4	895	998	0	2422	2489	23	269951	259712	77	0.62267
62984	63495	71	27100	27436	59	613	746	0	604	539	0	1619	1474	15	161438	154570	75	0.62267
49274	48363	77	17915	17987	44	609	575	0	613	614	0	1200	1247	11	131260	127907	72	0.625693
107903	104303	87	45483	44112	74	1415	1496	15	1609	1406	16	3896	3727	29	461289	431827	81	0.6267
162406	148094	81	58454	52694	81	2283	1837	21	2165	1930	23	5092	4751	34	650176	592104	89	0.6267
170891	151018	83	83138	74087	82	1877	1483	19	1916	1818	21	4880	4301	34	613425	544275	89	0.6267
117080	99081	88	51078	43899	79	1439	1283	13	1302	1325	12	2924	2548	27	305847	247827	86	0.627708
147915	130359	84	61392	53735	82	1706	1496	14	1717	1743	18	4430	3950	34	591377	518958	89	0.628715
154280	147624	78	42712	40147	77	1704	1809	17	1974	1939	19	4306	4086	30	461214	432865	85	0.628715
159769	130758	89	61832	50771	84	1618	1477	15	1979	1753	22	4614	3702	35	546340	441347	92	0.629723
117041	111079	78	45467	43195	73	1497	1405	14	1157	1261	10	2789	2780	25	315405	300531	78	0.629723
101310	100803	76	29622	29763	68	1212	1027	5	1177	986	0	3165	3082	27	380702	363337	79	0.629723
249143	191966	94	133312	104251	92	3895	3116	30	3884	2970	32	8896	6681	49	1.02208e+06	752314	99	0.629723
121676	119844	76	47894	47829	74	1479	1388	14	1263	1267	10	3600	3539	28	434169	414954	81	0.629723
88842	89771	73	41793	41531	71	906	994	0	1205	1112	7	2437	2417	22	282148	279032	77	0.630731
253919	193063	102	108846	83786	97	3422	2660	28	3740	2853	31	7460	5574	43	821417	654656	104	0.630731
182819	146390	86	72815	58448	84	2340	1781	23	2377	1767	24	5455	4455	38	714866	565849	89	0.630731
154067	124871	84	56263	45868	81	2168	1891	22	2181	1599	22	4229	3342	35	416154	337445	88	0.631738
123671	121704	75	40421	39378	74	1382	1345	13	1491	1327	14	3093	2970	25	310314	297318	79	0.631738
85931	85897	73	34031	34054	70	981	1172	7	959	935	0	2863	2836	24	339447	329366	77	0.631738
62919	62082	76	23008	22683	49	707	755	0	648	730	0	1495	1511	15	153122	151121	72	0.632746
111098	100347	82	44739	40210	77	1079	1052	5	1132	1085	7	2558	2254	24	279979	253681	82	0.634761
32954	30551	74	12630	11035	55	418	275	0	631	484	0	961	852	0	123667	111981	79	0.634761
45843	46485	66	14300	14754	39	870	834	0	695	664	0	1247	1240	11	127277	121981	75	0.634761
315122	218020	117	108915	76689	113	4650	3630	34	4761	3325	37	10149	7030	50	907050	648141	122	0.635768
121829	115436	79	46425	43271	77	1199	1145	10	1415	1343	13	3461	3082	30	386410	353504	85	0.635768
178325	141010	89	72892	56569	85	2632	1804	27	2135	1556	24	6056	4943	37	705752	560552	92	0.635768
151648	133283	89	75206	64905	86	1733	1389	16	1867	1642	18	5272	4348	36	668602	570078	97	0.635768
238792	181341	104	90288	68452	94	3139	2264	28	2624	1984	28	6262	4693	42	599254	449857	100	0.635768
94220	94000	72	36319	35383	59	1194	1373	12	1196	1086	8	2600	2315	25	245213	225779	77	0.636776
75866	74609	78	30387	30575	69	1031	1015	3	801	917	0	2224	2246	22	280692	265078	77	0.636776
100382	96171	76	36968	36203	73	1040	1216	10	1163	1264	11	3197	2828	28	380419	360299	80	0.636776
54300	52693	72	10371	10545	36	596	535	0	490	551	0	1284	1247	11	152097	146376	84	0.636776
96564	95468	73	33369	33094	72	1172	1223	9	1370	1134	10	2856	2765	24	358336	349877	77	0.636776
49296	47834	70	12826	13071	40	491	478	0	506	483	0	1111	1152	8	121471	122289	73	0.637783
189704	154539	86	78940	65755	86	1846	1572	17	2287	1729	20	4613	3925	34	535528	442791	90	0.638791
99602	97689	77	35088	34258	73	1220	1301	11	1070	986	0	2977	2921	25	399539	391778	82	0.640806
244334	186624	96	84956	64657	94	3667	3050	29	3365	2680	30	7345	5607	45	649044	503561	100	0.643829
346365	234466	137	136285	96028	131	6615	4322	40	6797	4894	41	14188	9748	56	1.04858e+06	939160	137	0.644836
61611	63853	75	10994	11213	37	679	731	0	690	804	0	1920	2254	19	246973	234921	74	0.644836
65250	66590	70	25128	25063	53	783	727	0	815	929	0	2141	1958	20	242090	233447	86	0.644836
202956	149454	92	87666	64558	89	2872	2108	29	2205	1637	23	5499	4040	41	522668	370971	97	0.647859
140891	120034	87	50513	42169	80	1659	1270	15	1498	1394	16	3531	3107	29	359464	312494	86	0.648866
74470	73314	72	26808	26731	63	736	783	0	707	799	0	1681	1606	16	205556	197340	75	0.648866
106930	104928	76	32907	32582	72	1656	1525	15	1631	1289	15	3578	3361	30	460050	455995	81	0.649874
92717	92578	72	27542	27633	67	958	842	0	1159	1078	7	2723	2679	25	343756	335240	78	0.650882
67447	66553	86	22162	22120	57	751	645	0	942	839	0	1639	1780	18	191706	186076	74	0.651889
101995	100919	78	37177	36594	72	1256	1270	11	1367	1171	9	3059	3006	25	349877	341836	78	0.651889
173248	134660	105	76531	60021	88	2341	1792	21	2036	1675	21	5036	4150	36	633247	497404	98	0.653904
78722	79430	72	30228	29619	70	1074	1028	4	1030	954	0	1905	1897	19	219308	203160	87	0.653904
174045	134804	101	71538	56313	85	2454	2168	22	2225	1581	25	4430	3338	35	383895	293706	90	0.653904
145544	130313	79	53864	45540	81	2044	1894	20	1853	1482	18	4297	3598	34	404074	359986	85	0.653904
129260	124011	76	41574	39675	76	1417	1205	11	1865	1727	19	3962	3851	29	485458	461220	84	0.65995
166179	144650	84	86571	74653	82	2036	1900	19	1873	1494	19	5070	4261	36	600996	519599	88	0.661965
301985	210781	114	103459	71366	103	4904	3267	37	4280	3035	35	8691	6110	48	841846	587991	111	0.661965
90730	89069	74	40521	40092	71	961	1051	5	1126	1090	7	2525	2536	23	338693	330894	77	0.662972
166531	141474	83	72847	61205	83	1635	1226	12	1802	1483	18	4454	3746	35	469982	403601	88	0.662972
127437	109391	89	54059	47899	79	1607	1339	13	1679	1626	17	3946	3412	32	459824	382847	89	0.66398
246122	202700	95	164418	143673	93	7823	7188	35	7812	6762	42	17303	14458	61	1.04858e+06	1.03102e+06	97	0.66398
206151	163958	107	71877	56253	93	2884	2282	24	3014	2317	27	6401	5419	37	808179	652372	101	0.664987
128321	120708	86	49221	45521	77	1281	1318	13	1446	1277	12	3716	3362	31	449295	403107	88	0.665995
79571	80276	71	38843	38667	71	885	981	0	1195	1021	3	2663	2653	25	318432	306835	81	0.667002
138875	118584	85	55580	46286	81	1586	1381	13	1797	1379	17	4142	3442	33	541287	458844	88	0.66801
47598	45883	68	15720	16226	41	435	506	0	428	397	0	943	988	0	141271	141506	73	0.66801
66213	67525	68	23777	23880	52	607	534	0	574	667	0	1739	1576	16	195677	193355	75	0.66801
120794	115481	83	33398	31727	74	1442	1383	13	1856	1580	17	4128	4035	30	522235	503311	87	0.669018
148531	134593	82	67803	61868	80	1863	1974	19	1847	1796	19	4442	4099	32	524239	469501	87	0.669018
132239	119632	79	48153	43655	76	1809	1666	19	1579	1367	13	3310	2858	28	355619	320891	83	0.670025
131169	112059	84	48371	40731	79	1502	1107	10	1684	1235	14	3421	3006	28	327614	287477	85	0.671033
161661	129780	84	64053	50091	83	2249	1750	23	2113	1673	21	5208	4040	37	649385	505054	91	0.67204
60882	63711	69	18550	18819	43	597	711	0	664	545	0	1803	1772	18	215005	219198	72	0.67204
33712	36331	48	9527	9908	35	282	467	0	239	303	0	1082	1110	7	117648	114270	67	0.67204
80104	77778	80	31948	31970	70	934	812	0	1151	1046	5	2300	2314	22	297091	289589	79	0.673048
120627	105364	85	44254	38204	77	1510	1409	15	1506	1284	13	3848	3585	29	502865	454426	83	0.674055
90712	88993	76	24750	24720	55	894	970	0	1065	916	0	2501	2472	23	304719	292956	78	0.675063
134852	123604	83	48473	44310	78	1690	1406	16	2009	1845	19	4594	4338	32	568356	529757	84	0.675063
144241	115572	84	58333	46519	82	2238	1764	20	1429	1237	14	3772	3145	32	344566	278769	89	0.676071
43815	44334	67	19169	19191	46	402	391	0	608	533	0	1173	1046	5	137101	131927	74	0.677078
90578	90829	72	20444	20537	47	1252	1372	12	1543	1360	15	3577	3482	28	458202	444419	77	0.678086
91868	92264	79	43528	43532	71	1047	1034	4	1147	1216	11	2757	2658	25	375212	369638	78	0.678086
150990	133377	84	59322	51241	81	1694	1587	16	2189	1789	22	4573	3992	33	592939	530642	85	0.678086
83396	81966	72	27809	27727	66	1050	1158	8	961	1031	5	2540	2496	23	300205	291526	77	0.678086
127257	121389	77	46111	42971	76	1931	1851	19	1758	1596	19	4391	4077	30	552904	519663	84	0.679093
138090	122487	82	57184	51099	80	1580	1431	15	1972	1771	19	4596	4128	33	552851	491314	85	0.680101
165554	103107	92	70434	44897	91	2101	1365	16	1930	1118	13	4180	2588	40	429005	246336	95	0.680101
77938	77354	72	34881	35126	70	964	1044	4	992	817	0	2216	2140	21	224167	210238	74	0.680101
115697	110157	76	50128	46984	75	1381	1452	14	1623	1262	18	3646	3494	28	472106	443826	85	0.680101
96568	93992	75	28436	28242	61	1087	1162	9	1554	1369	11	2917	2643	26	392679	383627	80	0.681108
112776	108930	89	42116	40328	74	1429	1580	14	1400	1187	12	2910	2699	26	316214	301009	78	0.681108
208602	167803	88	87667	68465	87	2715	2071	26	2778	2200	26	5377	4292	38	569783	447264	92	0.681108
159155	151910	89	41213	40302	76	2861	2726	24	2521	2509	23	7240	6971	38	894459	845525	83	0.682116
56091	54685	71	26844	26929	68	464	683	0	657	610	0	1235	1252	11	148959	149867	73	0.683123
300683	207394	113	97427	65520	106	4310	3065	33	4377	2949	36	8001	5508	46	715168	503045	112	0.685139
162932	137741	89	64886	53792	82	1909	1554	18	2317	1993	24	5204	4318	36	666646	566393	90	0.687154
68388	69502	71	27222	27434	64	732	861	0	1003	885	0	2475	2305	23	292755	286167	78	0.688161
61822	63001	70	16232	16416	44	616	577	0	932	794	0	1634	1746	17	186622	185798	76	0.689169
76462	75828	72	18442	18144	46	1295	1268	11	799	797	0	2053	2047	20	179570	170419	75	0.689169
54254	56363	68	28707	29070	64	439	582	0	781	750	0	1366	1392	13	163200	160610	73	0.689169
57551	59031	68	13925	14060	40	392	465	0	796	665	0	1426	1482	13	136089	132897	76	0.692191
47421	48428	61	11114	11257	37	579	551	0	485	443	0	1192	1052	5	115314	112663	74	0.692191
97961	97389	79	31519	31377	71	1233	1427	13	1341	1180	9	3951	3898	28	434753	418798	81	0.692191
99913	97759	74	27008	26802	57	1407	1241	13	1500	1237	12	2983	2903	25	274610	259964	79	0.692191
230608	191255	96	133228	111944	94	3417	2781	30	4369	3402	35	9396	7809	46	915274	790462	100	0.692191
45318	48024	64	21432	22223	45	639	624	0	500	504	0	1255	1118	10	123143	122946	71	0.692191
74744	73563	72	35426	35982	70	836	872	0	841	926	0	2040	1932	20	270383	265323	76	0.693199
234868	190194	90	93862	75758	90	3802	2899	30	3671	3166	31	7225	6346	39	755684	637468	96	0.693199
81091	80096	73	23473	23155	51	752	818	0	755	681	0	1774	1618	18	194732	188439	78	0.693199
226479	157230	105	81010	55160	93	2205	1611	24	2430	1619	26	5387	3725	40	618387	437775	99	0.694207
148433	121305	84	56538	45805	80	1595	1372	14	1697	1432	18	4585	3674	35	597158	481883	87	0.694207
123615	104847	81	54262	46179	79	1267	1028	4	1461	1200	10	3075	2379	29	363556	294808	88	0.694207
110812	102097	76	45987	41582	74	1413	1419	14	1446	1149	11	2907	2554	26	296589	263241	80	0.694207
240032	182050	98	103758	82848	92	3358	2378	30	2649	2042	28	6138	4637	41	579258	450992	98	0.695214
114388	109746	86	50863	49752	75	1784	1904	17	1578	1396	17	3464	3233	28	446855	417598	82	0.696222
216042	162165	92	74763	56395	88	3066	2357	29	2687	2052	29	5681	4307	39	566535	425160	96	0.696222
94865	93723	73	32110	31691	71	1205	1187	10	1069	1023	4	2283	2387	22	246853	241253	80	0.697229
65423	65692	85	22260	22461	51	674	589	0	701	849	0	1561	1454	16	155309	152444	74	0.697229
121471	116457	78	41900	40640	74	1229	1299	12	1105	1270	10	3411	3352	26	390436	374697	82	0.697229
88193	87201	77	28123	27826	66	844	844	0	867	672	0	2111	2191	21	224260	215986	77	0.698237
201676	163030	87	88125	70280	87	2822	2265	25	2493	1894	26	5878	4804	39	740017	588481	95	0.698237
96398	94976	75	22381	22747	49	1286	1419	14	1165	978	0	3272	3206	27	422046	407834	78	0.698237
156099	133423	86	63836	54795	82	1480	1444	15	1953	1361	17	4137	3480	33	483911	406814	90	0.699244
104822	101552	81	29503	28544	72	997	1133	7	1229	1143	9	3050	2906	27	363504	355437	81	0.699244
96953	94042	88	50870	47853	74	1324	1144	8	1020	977	0	3233	3222	27	435037	415663	81	0.700252
52847	54878	67	31377	32098	67	597	568	0	607	575	0	1301	1309	11	152679	141472	71	0.700252
72764	73723	71	16460	16511	43	904	895	0	870	838	0	2616	2679	23	298990	290435	78	0.702267
177933	140434	89	70509	57366	86	1914	1585	19	2205	1574	23	5195	4134	36	614692	491406	94	0.704282
62605	63842	79	25747	25967	56	753	842	0	747	767	0	1340	1377	13	146393	144958	74	0.704282
109369	94784	78	48495	40915	77	957	719	0	1156	817	0	2364	2009	24	249963	210757	81	0.704282
140363	130356	82	63393	58216	80	1556	1505	16	1787	1272	15	4250	4018	31	561659	518373	87	0.706297
90239	88910	77	36024	36060	72	605	641	0	724	867	0	2029	1984	20	235563	225306	77	0.707305
72464	71906	73	20286	20442	47	1002	981	0	790	890	0	1984	2006	20	192965	185146	75	0.710327
122595	115041	84	55814	51597	78	1796	1551	16	1641	1501	15	4012	3670	30	536318	504482	83	0.712343
78837	78272	73	20217	20424	47	772	922	0	1188	991	0	2253	2121	22	292636	283123	76	0.71335
124893	108309	83	40950	34448	78	1426	1233	12	1439	1209	11	3346	2924	28	405314	344435	85	0.71335
194738	154520	88	84195	68093	87	2485	1983	26	2030	1520	21	5110	4100	38	491975	391671	93	0.714358
82583	81688	77	28684	29066	58	1181	1081	6	1001	1050	5	2633	2632	24	347604	332160	79	0.714358
195389	173502	86	110991	101581	82	3512	2859	28	3181	2662	29	6443	5827	38	561266	513192	87	0.715365
260091	185905	97	97908	71092	93	3626	2475	34	3489	2526	33	6977	4955	43	616917	437563	99	0.715365
121926	114627	78	53789	47897	79	1413	1332	13	1188	1013	4	4327	3987	31	505886	464961	83	0.715365
140022	121309	81	56401	48743	80	1359	1261	10	1851	1627	19	4053	3556	31	522391	452480	86	0.715365
116672	113364	78	46412	43606	74	1445	1358	11	1711	1538	17	3172	3049	26	357362	337224	81	0.719395
88020	84983	74	25470	25379	60	1252	1364	10	1127	1073	6	2209	2020	21	240624	230609	79	0.722418
78177	78249	71	30711	30711	70	645	870	0	792	927	0	2359	2260	22	320302	309131	78	0.724433
132302	116268	81	57699	50862	80	1497	1408	14	2035	1768	19	4174	3681	33	476834	395379	89	0.726448
175947	145495	87	75723	62857	85	1800	1548	20	2245	1854	24	4809	3990	35	578310	468762	91	0.726448
73116	73613	70	20844	20978	49	972	1033	4	585	904	0	1627	1481	16	220240	214507	77	0.727456
57581	57067	73	7689	7684	34	2103	2062	21	3438	3251	26	4268	4253	30	154793	154115	74	0.727456
64268	65490	70	24189	24348	58	905	1035	3	962	751	0	1850	1959	19	257365	253205	78	0.729471
97947	96932	74	28534	28206	71	1129	1079	8	1271	1240	10	3210	2998	27	357465	342084	80	0.729471
100253	96438	75	33704	31615	72	1026	1092	7	1276	1306	11	2907	2863	26	283115	263119	78	0.730479
113562	105032	76	50672	45894	77	1193	1056	7	1445	1171	12	3093	2875	28	312733	274378	84	0.730479
73408	75732	70	22216	22525	46	1071	1040	4	886	737	0	2105	1896	21	254878	251955	75	0.730479
115329	94400	96	52896	41973	96	1578	1140	11	1833	1131	10	3403	2627	28	341206	257833	96	0.730479
111250	107331	87	48120	45193	75	1483	1460	13	1445	1390	14	3018	2737	27	311629	281103	92	0.730479
89079	87570	77	28433	28445	57	1025	1004	2	1002	813	0	2444	2388	23	314985	309244	78	0.731486
135742	118610	82	50663	43577	78	1914	1557	19	1573	1272	16	3107	2690	29	328985	283799	85	0.731486
185500	146476	89	70230	56271	84	2667	2090	26	2492	1909	26	6340	5011	40	792663	626880	90	0.731486
216106	175954	89	118121	97531	89	2939	2315	27	3011	2221	29	7067	5753	41	812516	678566	92	0.731486
88965	87964	78	25326	25551	55	1047	1075	5	1121	1004	2	2747	2576	25	340818	326253	79	0.731486
158671	129984	101	67235	56616	83	1832	1488	18	2056	1510	21	3950	3583	30	403732	332188	87	0.732494
75360	75672	78	35109	34942	70	866	847	0	1106	1021	4	2595	2574	24	320394	315159	76	0.732494
39330	38183	67	19893	19584	54	193	285	0	433	282	0	1213	1060	6	116376	111093	81	0.732494
157736	132405	98	70207	58544	82	2095	1685	19	1689	1456	19	4768	3799	36	632748	533370	92	0.733501
46471	45201	74	14673	14632	41	722	663	0	323	449	0	1161	1190	9	147479	144023	73	0.734509
167702	142667	86	74902	62971	83	1962	1444	18	2117	1906	23	5397	4263	36	672089	561383	90	0.735516
150623	129137	83	47275	39693	81	1340	1297	12	1667	1721	16	3760	3262	32	409130	354448	86	0.735516
196749	157289	98	55484	44889	85	2798	2216	27	2687	2284	28	5849	4535	39	520497	433356	91	0.736524
159789	137693	84	70118	60058	82	2139	1764	20	1800	1314	18	4233	3703	32	348070	293790	86	0.737531
117949	114064	79	40165	38050	76	1418	1514	14	1697	1643	16	3882	3507	30	488016	469287	84	0.737531
160374	134995	87	60135	50002	84	1893	1680	18	2034	1806	19	4538	3955	34	571765	488538	87	0.738539
61864	63684	69	22665	22714	52	658	681	0	777	816	0	1614	1536	16	217233	209701	73	0.739547
86400	84875	83	22061	22169	49	994	951	0	1160	1186	8	3029	2928	25	357783	345635	77	0.741562
216605	169591	96	84745	67321	88	3173	2606	28	2943	2315	28	6371	4930	40	700432	550946	93	0.743577
206574	156988	93	69983	52211	91	2833	2267	26	2938	2486	28	5494	4074	39	483541	374073	94	0.744584
84383	81869	71	19526	19460	46	697	800	0	1013	1011	2	2542	2392	24	290618	288369	76	0.744584
147856	136259	80	51893	47817	79	2110	1849	19	1747	1583	17	3587	3245	29	412341	383977	85	0.746599
69375	71189	69	18935	19138	44	915	775	0	879	942	0	1631	1648	17	213397	207140	77	0.746599
164151	156501	80	42769	40992	77	2050	1929	19	2517	2300	25	5623	5184	34	655115	617712	86	0.748615
194450	148012	90	79647	61407	88	2067	1728	18	2362	1673	25	5766	4327	40	650451	500963	93	0.748615
89889	93123	72	26054	26149	52	897	877	0	1200	1038	5	2562	2456	23	320072	314213	77	0.748615
73672	71762	73	28073	27347	70	824	674	0	920	937	0	2470	2393	22	278534	260983	87	0.748615
170769	140702	83	70211	58314	83	2547	1945	26	2159	1631	22	4692	3904	35	488807	412511	87	0.748615
76191	77530	70	26167	26917	48	693	586	0	925	767	0	2080	2066	20	275383	273476	73	0.748615
177051	143143	88	83947	68345	85	1771	1293	17	2213	1670	21	4815	4035	35	548545	444235	89	0.748615
119490	109169	80	45415	39507	77	1785	1712	19	1643	1591	16	4097	3843	32	533957	479854	82	0.749622
73654	75859	71	21749	22997	44	770	744	0	834	879	0	1972	2043	18	229925	230749	75	0.749622
99198	103776	71	33795	34487	63	1428	1499	13	1239	1246	10	3598	3415	29	448870	441864	79	0.749622
37879	42400	44	8422	9408	33	499	589	0	366	589	0	1163	1229	10	138824	139713	71	0.749622
74089	75736	70	28973	29540	54	969	1109	7	1110	1189	10	2352	2388	23	300976	299539	74	0.749622
268938	167233	102	121038	74999	100	3479	2172	33	3244	2121	33	7274	4882	47	864836	576429	105	0.749622
75214	77268	61	26200	26570	48	909	1113	7	984	988	0	2110	2007	23	202143	202316	73	0.749622
316371	241544	105	140982	108636	103	4518	3654	32	4413	3513	36	9251	7135	45	962232	764636	107	0.75063
91270	91073	75	28805	28785	62	1134	990	0	1031	1061	5	2631	2501	23	320240	306845	77	0.75063
164299	134012	91	67546	55461	82	2176	1813	21	2088	1574	20	4435	3638	34	597233	492487	87	0.75063
147797	123927	96	56025	47878	83	1813	1754	18	1749	1366	16	3872	3545	31	361717	316387	87	0.751637
66275	64691	74	27714	26185	64	705	742	0	826	702	0	1583	1605	17	175052	171767	75	0.752645
108752	107081	77	38533	37775	74	1317	1233	11	1213	1286	9	3799	3516	30	412518	401744	81	0.753652
33568	34123	66	11126	11360	37	249	289	0	493	561	0	970	962	0	117844	122197	70	0.755668
53504	53426	76	10641	10876	36	584	591	0	613	653	0	1349	1412	14	154453	155532	72	0.75869
55620	56251	77	16505	16544	43	427	374	0	530	661	0	1465	1509	15	181740	174734	73	0.759698
53434	54206	68	17380	17718	43	473	465	0	412	485	0	1205	1050	6	143831	142059	74	0.759698
143857	120486	83	56120	46719	80	1763	1389	15	1870	1411	17	4374	3569	34	556120	459816	89	0.759698
100829	99580	78	30382	29953	71	1249	1137	9	1316	1454	14	3556	3318	29	435729	417360	81	0.760705
153407	136845	84	62346	54970	81	1637	1422	15	1981	1584	18	4611	4098	33	572831	501912	87	0.76272
103130	103511	72	26293	26022	58	1458	1447	14	1413	1284	13	3653	3695	27	462468	445321	81	0.76272
112856	110478	78	27349	27162	62	1848	1824	17	1684	1703	18	4057	4076	29	507756	497609	81	0.763728
106402	104086	76	34600	34657	71	1293	1306	11	1489	1362	14	3308	3197	27	371165	354418	80	0.763728
100929	98683	75	48854	46884	74	1611	1528	15	1148	1181	9	2577	2422	25	294758	279966	78	0.763728
275646	223714	99	108819	88440	98	5453	4581	34	4697	3872	33	10591	9085	46	1.04858e+06	941453	102	0.763728
52837	54555	68	22329	22010	51	634	514	0	750	646	0	1339	1240	11	157612	155918	71	0.767758
262659	192638	98	93583	69834	96	3479	2574	29	3882	2794	33	7926	5905	44	695327	519931	104	0.767758
130667	116862	80	61818	53605	80	1705	1585	15	1819	1556	19	3978	3587	33	523157	461071	85	0.768766
243166	186732	100	126024	98417	94	6311	5256	36	5834	4802	38	12896	10129	56	1.04858e+06	953797	96	0.768766
253911	197072	97	126930	97847	94	4204	3248	31	4352	3134	35	8633	6398	45	835755	655383	110	0.768766
45008	48622	49	12595	13583	37	608	532	0	379	542	0	1184	1203	9	160102	163237	72	0.768766
45882	46887	67	20246	20953	44	352	486	0	586	564	0	1013	1166	8	130633	136511	69	0.768766
72259	73341	71	29142	29164	68	516	513	0	843	766	0	1565	1681	15	204531	201770	75	0.772796
122937	104528	81	53728	47154	79	1331	1150	9	1483	1104	10	3070	2547	28	276137	237437	84	0.773804
163230	132711	86	59548	47636	82	2337	1826	23	2010	1817	19	3564	3090	30	401283	309834	88	0.774811
97822	101193	71	29542	29558	70	1485	1383	13	1525	1522	15	3761	3644	28	454623	441773	79	0.774811
182599	148211	85	88011	71417	86	2258	1885	23	2376	1822	23	5299	4181	37	667941	522161	93	0.774811
178863	146731	103	79817	66957	85	1795	1511	17	1818	1544	19	4820	4035	35	551178	454621	90	0.775819
59877	59559	70	22518	22403	51	559	617	0	404	434	0	1607	1914	16	148949	147415	73	0.775819
255858	189888	95	110267	82106	95	2510	1667	26	3107	2257	29	6717	5165	43	724355	528697	102	0.776826
94430	94623	75	27220	27050	55	993	1256	10	1141	1058	6	3073	3216	25	423063	407072	89	0.776826
85764	87413	71	23088	23005	48	1193	1197	10	1177	995	0	2867	2781	25	265795	253924	77	0.776826
139010	116908	84	52331	44445	79	1809	1626	17	1398	1299	14	3783	3108	31	367136	302345	84	0.777834
176955	154257	85	73640	63446	82	2258	1854	20	2072	1658	20	4317	3726	33	411018	351584	87	0.777834
174332	132804	99	68090	53293	85	2196	1615	25	1875	1393	21	4497	3349	36	464511	358067	89	0.777834
101473	100769	76	29821	29726	71	1185	1241	10	1193	1117	7	3451	3226	28	421444	410474	79	0.777834
227298	168566	104	78077	57887	91	3334	2409	31	2610	1964	27	6153	4491	41	571300	418340	98	0.778841
194542	157985	87	71170	57975	84	2694	2260	25	2376	1725	26	5299	4356	35	465521	377565	87	0.779849
34144	36747	51	11577	12187	37	273	390	0	337	456	0	966	886	0	121984	127653	69	0.779849
105264	95775	80	48785	43755	77	1290	1219	11	1239	1185	9	2895	2700	27	345317	302044	81	0.780856
116785	114826	76	26651	26209	72	1035	984	0	1185	1087	7	3621	3295	29	398237	371968	83	0.781864
111949	110141	78	51756	49767	75	1647	1620	16	1173	1256	11	3725	3561	29	471606	446683	84	0.781864
107725	105522	76	28924	28880	66	1362	1242	13	1585	1643	15	3663	3591	29	489311	473593	80	0.781864
101610	95948	91	35563	33965	74	960	853	0	992	1004	2	2550	2181	24	284828	252613	91	0.781864
86380	85374	72	19361	19228	46	1177	1084	7	1168	1183	9	2768	2624	25	374749	356910	79	0.781864
75170	76609	70	20238	20032	46	1110	1038	4	810	834	0	2314	2366	22	297101	287042	76	0.781864
224508	184790	87	101636	84546	87	2676	2315	24	2970	2352	27	6229	5154	39	744069	613086	94	0.782872
216469	171602	107	66244	49777	107	2906	2186	25	2888	2198	27	6585	5263	41	856217	670771	107	0.782872
48011	48798	69	10905	11006	38	565	523	0	630	564	0	1115	1119	8	156997	152549	72	0.782872
77801	76400	72	23317	23201	57	1053	1031	3	765	799	0	1824	1936	19	201158	190957	77	0.783879
180533	143202	92	75372	60224	86	2110	1635	22	2275	1519	24	5630	4446	38	691107	550865	93	0.784887
101999	99475	75	25333	25032	59	957	870	0	1079	886	0	2677	2519	24	319895	305878	78	0.784887
111219	96509	81	49928	43308	77	1243	1080	7	1261	896	0	2950	2504	29	345378	279972	83	0.784887
86335	84688	89	22995	22663	54	1253	1116	7	1084	875	0	2053	1942	20	213887	212350	77	0.785894
57314	56703	76	21668	22056	50	512	529	0	467	585	0	1586	1590	15	171770	166063	73	0.787909
63618	64062	73	27368	27370	61	896	800	0	739	704	0	1417	1395	15	189230	182375	73	0.79194
108227	100162	77	46527	43133	74	1425	1284	11	1323	1277	13	3731	3564	30	463937	418302	82	0.792947
102465	101580	78	23321	23645	50	1200	1132	8	1293	1220	11	2723	2688	23	351222	335253	81	0.792947
67592	68485	72	25966	26473	53	780	871	0	677	697	0	1880	1782	19	174666	171593	72	0.792947
65263	65523	70	21848	22275	49	402	581	0	694	770	0	1646	1564	17	185466	185295	74	0.792947
97757	97893	76	27861	28088	58	1264	1311	12	1315	1340	13	3051	3002	26	394185	381856	77	0.792947
112061	104586	80	64487	60485	76	1473	1262	11	1299	1192	11	3486	3216	29	429408	403248	83	0.792947
132846	120163	81	52197	46114	79	1887	1548	19	1858	1478	19	3955	3582	31	532277	489281	84	0.793955
60687	61413	70	24826	25088	54	533	520	0	626	689	0	1500	1431	14	173243	173329	73	0.793955
70088	66875	78	23310	23247	54	942	947	0	930	774	0	1705	1779	18	165595	165199	73	0.79597
105649	104719	75	44164	43485	74	1196	1235	11	1620	1490	16	3541	3486	27	478467	468620	81	0.79597
143730	120198	84	60331	49967	82	1983	1495	21	1693	1304	12	3738	3066	31	335801	278260	88	0.79597
61007	59407	70	18981	18767	47	798	724	0	485	446	0	1471	1454	15	144335	135573	76	0.796977
196341	162265	101	62603	51686	87	2708	2297	24	2323	2019	24	5079	4198	36	482885	412552	91	0.797985
73472	74977	69	17339	17116	43	1173	1192	10	1077	927	0	2226	2237	20	229929	225753	74	0.8
106694	105703	76	49806	48822	73	1495	1447	16	1300	1356	13	3632	3462	28	457259	446032	80	0.801008
122338	114630	83	51022	47678	76	1432	1412	13	1379	1390	15	4123	3698	31	526096	487102	84	0.802015
150286	126408	88	69064	57828	84	1864	1557	17	1915	1462	18	4672	3728	34	563374	480308	100	0.802015
103836	105697	74	18177	18416	43	1315	1405	12	1435	1314	14	3403	3367	26	400313	401317	78	0.802015
176874	143183	87	65714	52483	85	2147	1795	21	2097	1773	22	5047	4082	36	565849	435030	89	0.802015
84486	75385	91	34635	30567	91	1270	1241	10	1074	898	0	2449	1942	22	326057	280297	91	0.802015
95260	97092	72	33712	33855	71	1258	1241	10	1314	1309	11	2882	2737	26	308748	302648	76	0.802015
190778	145313	99	69052	52979	86	2401	1745	23	2328	1595	25	5136	3906	38	460797	371869	92	0.803023
183968	148549	91	59310	48763	86	2573	2416	23	2035	1690	22	4539	3601	34	474583	390536	92	0.80403
192396	158418	87	77688	63940	85	2830	2290	26	2098	1684	22	5374	4290	37	510002	416159	90	0.805038
38289	39393	55	19023	19735	43	553	416	0	394	401	0	905	965	0	112125	107819	70	0.805038
106726	105322	78	55784	55587	74	1347	1275	13	1521	1393	15	3681	3706	28	473764	460835	80	0.805038
76028	76487	73	17406	17362	44	783	771	0	1242	939	0	2571	2537	23	311481	303590	78	0.807053
164430	142122	83	69616	59738	82	3159	2760	24	2162	1688	24	4721	4048	34	474037	409452	88	0.80806
160503	125945	96	65127	53802	83	2739	2095	25	2082	1550	20	4167	3335	34	396859	312102	91	0.80806
205432	173586	100	58586	45998	86	2515	2063	23	2908	2364	26	6005	5090	38	554038	456306	103	0.80806
55027	55669	69	24737	24915	59	469	649	0	695	631	0	1505	1557	15	138700	134756	72	0.809068
80249	72407	78	29593	26790	70	1245	1170	10	897	996	0	2151	1908	21	198717	180691	79	0.809068
177000	141329	93	72781	58628	84	1917	1567	20	2020	1727	20	4435	3442	34	506897	412859	91	0.810076
111623	102382	93	37899	34265	93	1473	1266	12	1866	1524	13	4066	3761	30	480508	435907	93	0.810076
174246	146141	86	78776	66132	84	2097	1832	19	1720	1432	17	4240	3554	33	489341	411025	90	0.811083
244645	182644	93	124139	94683	92	3418	2766	29	3143	2527	30	7694	5872	44	986657	734767	97	0.811083
118101	115267	86	41021	40167	74	1215	1250	10	1303	1062	7	3750	3614	28	436333	420881	81	0.811083
75229	71163	73	33099	30422	73	683	699	0	738	860	0	2064	1802	21	226553	204866	78	0.812091
48317	48594	70	18005	18257	44	851	788	0	371	401	0	1312	1398	12	175880	174974	75	0.812091
101384	101723	73	44380	43695	73	1438	1508	14	1354	1181	12	3079	3010	26	322370	310535	78	0.812091
268864	220560	109	127325	107861	92	5356	4137	34	4397	3725	34	10660	9082	46	907085	773678	95	0.813098
112030	110306	78	33561	33844	72	1575	1504	14	1741	1971	19	4673	4487	31	551810	533260	81	0.813098
230207	175659	97	74096	59195	91	2910	2476	26	3001	2273	30	6933	5291	42	608090	475834	94	0.813098
107031	107705	74	38211	38054	72	1411	1044	8	1362	1395	13	3702	3606	28	412724	404605	79	0.813098
159692	155460	79	62081	60092	77	2248	2341	21	2178	1935	21	4371	4341	30	410442	385175	83	0.813098
115028	111756	78	36597	35936	73	1735	1595	17	1882	1709	19	3980	3856	30	492125	475628	81	0.814106
82347	83387	74	28559	28373	59	989	854	0	1111	1023	3	2501	2389	23	314636	296087	89	0.814106
195802	155432	101	74981	61914	85	2291	1768	22	2140	1614	22	4809	3984	35	479399	375774	90	0.814106
101586	101681	74	20102	19848	47	777	858	0	915	962	0	2329	2392	23	260122	249677	76	0.815113
114100	96106	82	46481	38944	78	1097	883	0	1398	923	0	2639	2325	25	289120	240196	82	0.815113
271661	198478	115	171264	135361	97	3619	2891	30	3638	2646	32	7902	5697	44	1.01094e+06	732367	103	0.817128
130353	115008	79	51050	44827	78	1679	1308	16	1839	1403	16	3257	2821	29	291505	251238	84	0.817128
231502	174232	92	75735	56834	88	3511	2488	31	3230	2263	30	6742	5070	41	664604	496699	95	0.817128
143646	120707	84	66908	56913	82	1422	1249	11	1786	1482	19	3364	2830	29	359177	301908	88	0.819144
83368	81068	75	29540	29337	71	947	1048	5	978	932	0	2784	2732	24	322815	302236	78	0.821159
73721	74267	71	23374	23170	53	810	994	0	988	994	0	1682	1742	17	191904	185275	75	0.821159
53544	52870	69	19763	20183	46	659	739	0	526	655	0	1290	1373	13	151955	150126	72	0.821159
253046	219419	115	121098	106087	97	4430	3668	31	4367	3875	30	10125	8808	44	917070	778625	102	0.821159
136299	113146	87	59913	50544	81	1966	1485	20	1596	1192	14	3724	3052	32	426210	346378	87	0.822166
111503	107903	92	28485	28071	69	1581	1396	13	1558	1456	17	3638	3370	29	497918	467949	83	0.824181
102625	101781	76	26162	26027	61	1598	1412	14	1503	1401	15	3686	3417	28	463261	454910	80	0.826196
106951	98194	79	39505	35457	76	1378	1440	15	1557	1172	13	2590	2420	24	289189	259602	81	0.827204
41108	41678	68	10848	11005	37	365	360	0	422	557	0	1072	1102	7	125668	123501	71	0.828212
60042	59040	72	10843	11040	37	641	598	0	625	626	0	1545	1636	16	179751	171503	72	0.829219
58058	57366	79	17980	17811	45	563	582	0	466	543	0	1311	1355	12	165843	164814	72	0.830227
262413	190071	96	105699	75917	93	3575	2168	34	3293	2275	33	8106	5549	46	1.00598e+06	692233	103	0.832242
51103	52758	67	17871	18426	42	962	1015	2	663	605	0	1141	1170	11	131651	133551	71	0.832242
96188	91903	83	35382	34833	72	1276	1098	8	899	902	0	2447	2441	22	247805	237034	78	0.832242
93185	90933	88	38051	37758	72	1106	1165	8	1565	1424	14	3255	3161	27	407743	390418	79	0.832242
167179	140608	84	62258	52706	83	2084	1913	19	2417	1997	22	4272	3650	32	424317	357523	86	0.833249
65048	65163	72	27818	28160	55	975	963	0	717	874	0	1883	1896	18	242344	243283	76	0.833249
166498	133603	86	77790	63396	85	2617	2243	23	2267	1635	23	4661	3794	36	489833	398758	89	0.834257
190461	153709	94	98897	81425	88	2678	2157	25	2789	2229	28	6552	5233	41	845723	702158	94	0.836272
34032	33416	47	163622	149640	72	527	439	0	76833	73310	77	4574	4367	31	1590	2133	17	0.83728
106485	102020	77	36399	34618	73	1371	1421	14	802	1066	7	3432	3063	28	473887	435054	83	0.83728
203328	162118	91	86892	69007	86	2299	1904	22	2212	1825	23	5606	4417	38	641720	507833	92	0.838287
147922	118661	83	58365	47313	82	1871	1690	18	1744	1310	17	3413	2520	32	325101	261980	87	0.838287
85637	86775	71	34867	33932	70	615	649	0	994	1016	3	2211	2146	22	265826	263666	76	0.838287
157247	131466	84	56813	47425	81	2041	1758	20	1806	1323	17	3565	3158	30	371603	313272	87	0.839295
78666	81627	72	23797	23740	53	1100	1187	9	1011	1022	3	2020	2070	20	229492	225421	73	0.839295
38232	38670	59	8730	8950	34	390	393	0	391	449	0	1018	969	0	129645	128595	68	0.839295
118197	113591	76	42052	40878	75	1634	1565	15	1732	1651	16	3815	3829	29	462126	431055	81	0.839295
81457	79115	80	23588	22621	58	997	1106	7	1182	1046	5	2078	2036	21	235884	222913	76	0.842317
234621	169472	103	84762	61087	92	3219	2128	31	2659	1903	27	5869	4311	41	539071	398314	100	0.843325
145227	121369	83	60976	51556	81	1831	1615	21	1540	1236	13	3455	2805	31	365696	302748	87	0.843325
90573	91836	72	27745	27660	68	1274	1298	12	1399	1172	9	3231	3061	27	434756	420609	89	0.843325
168976	143364	87	50458	41412	82	1789	1467	18	1918	1732	19	4867	4303	35	536109	463620	89	0.843325
96907	96945	74	23968	24112	52	1249	1295	11	1305	1134	8	3145	3080	26	384027	366606	79	0.843325
199695	166560	87	70679	56047	85	2099	1921	21	2429	1892	24	5342	4354	36	574076	476513	102	0.843325
64398	67879	67	20572	21341	44	1055	964	0	625	671	0	1641	1503	16	181335	181791	74	0.843325
232470	182022	91	115652	91194	89	3474	2823	30	3513	2680	30	8319	6255	46	1.03854e+06	845725	107	0.844333
144152	128598	88	69216	59033	97	1921	1656	19	1901	1698	17	4331	3673	32	459558	394862	97	0.844333
217829	167644	89	76723	59000	87	2363	1891	24	2293	1709	26	5227	3979	38	579631	442057	93	0.844333
62916	53326	86	22728	18839	86	608	490	0	832	531	0	1477	1177	11	188152	152941	86	0.844333
43248	48104	52	13211	14508	36	479	658	0	565	608	0	1312	1318	12	128169	129565	68	0.844333
49211	52415	67	15100	16054	38	774	860	0	676	654	0	1426	1517	14	146879	147121	69	0.844333
173102	143680	85	58603	48710	82	2441	1959	24	2417	1910	24	4498	3879	35	428610	344592	87	0.844333
190637	155754	88	65359	53182	83	2900	2355	25	2440	1974	23	5311	3939	38	480218	386931	87	0.844333
32902	34032	61	14811	15710	39	392	381	0	451	418	0	910	885	0	97185	105120	66	0.84534
217216	174311	94	80618	66085	90	2672	2306	25	2613	2508	24	5773	4653	37	585982	488291	96	0.84534
162917	135372	85	70665	58788	82	2018	1447	23	2011	1745	22	4914	4049	37	640003	524891	88	0.84534
101790	102563	76	45058	45424	72	1335	1284	12	1282	1200	12	3707	3525	29	464545	451325	79	0.84534
96404	93806	75	28746	27310	60	1519	1332	14	1356	1152	9	2586	2654	23	272442	262589	77	0.84534
114854	114805	74	40047	39764	72	1207	1431	12	1390	1507	15	3306	3250	27	383770	369593	79	0.84534
132369	113945	96	61701	55190	80	1340	1198	11	1673	1509	14	3492	3024	30	363712	318799	85	0.846348
101390	98670	77	28977	28587	71	1420	1434	14	1239	1231	11	2958	2706	26	280642	274405	76	0.847355
105886	104151	75	43243	42168	72	1063	1111	8	1402	1412	14	3251	3133	28	449044	428643	81	0.84937
145434	120270	85	54185	46043	82	1795	1511	17	1735	1400	17	3403	2833	30	351812	289804	89	0.84937
217670	170281	106	94726	76453	89	2400	1786	23	2609	2016	25	5678	4332	39	534267	424966	93	0.850378
89818	88227	72	33181	32388	72	1146	1113	8	800	742	0	2172	2066	21	212818	211568	80	0.850378
77770	75427	88	22139	22135	52	895	933	0	845	956	0	2268	2196	22	257352	247122	76	0.851385
95777	93745	86	28386	28083	70	1346	1316	11	1209	1172	10	3059	3081	25	422177	404448	81	0.852393
100719	82617	95	40049	33631	81	1492	1212	12	1187	1007	2	2831	2218	25	290735	229745	95	0.852393
124583	107304	89	49901	43087	79	959	838	0	1158	1406	12	3159	2683	28	359919	314733	85	0.853401
55635	55018	77	21460	21479	51	514	562	0	421	426	0	1338	1372	13	159349	156578	74	0.855416
112419	111145	76	37474	36775	73	1866	1651	17	1568	1506	14	4101	3979	29	500631	491065	81	0.859446
227132	179397	89	74102	57414	88	2650	2160	26	2824	2268	25	5954	4794	38	584170	470035	93	0.859446
147651	131980	80	61574	53321	80	1654	1600	16	1777	1581	21	5216	4578	34	557442	479648	86	0.859446
41084	40197	80	8890	8898	35	767	629	0	578	483	0	824	821	0	122774	120312	68	0.860453
172109	143614	88	79495	67547	84	2044	1561	21	1671	1551	18	4302	3504	34	480892	413182	89	0.860453
171667	142291	103	95750	82284	85	2654	2397	22	2483	2330	25	6089	5222	37	766196	651344	93	0.861461
114252	104407	79	51714	46530	76	1403	1297	13	1253	1277	13	4010	3574	31	490966	455671	84	0.861461
145830	130149	89	46316	40994	79	1743	1629	19	1784	1571	18	3988	3679	31	459364	411680	85	0.861461
132685	118720	78	58062	50742	79	1806	1421	19	1522	1516	17	3226	2771	28	322640	281732	83	0.861461
168900	134283	88	58534	46356	83	2770	2184	26	2087	1809	22	4846	4010	35	504692	408825	90	0.861461
124727	119889	79	36315	34739	74	1763	1599	16	1647	1605	17	4637	4389	31	532861	498872	81	0.863476
106112	106128	73	56871	55599	74	1440	1529	13	1077	1248	10	3226	3110	27	406777	401991	80	0.864484
65810	66603	65	30298	30718	69	716	550	0	538	727	0	1656	1779	17	177273	179338	73	0.864484
126131	122926	80	53103	52181	74	1387	1324	13	1678	1478	16	3939	3694	29	480151	455985	80	0.864484
153431	136877	82	71618	62335	82	1738	1583	16	2243	1655	21	4813	4212	34	627245	552050	88	0.864484
54452	56966	65	14010	14515	39	533	626	0	416	580	0	1234	1422	14	137779	139175	70	0.864484
107096	106365	74	31099	30868	69	1706	1735	17	1626	1619	17	3821	3621	29	489902	466376	79	0.864484
98191	98487	74	33420	33769	64	1519	1469	14	1494	1348	13	2580	2590	23	248245	235833	74	0.865491
226094	176307	97	94592	74193	91	2624	2130	25	2864	2279	27	6001	4943	38	652138	530767	94	0.865491
50003	49365	70	16992	16640	45	422	449	0	381	518	0	1147	1245	10	161332	152882	83	0.866499
97882	97233	73	41595	41076	72	1276	1200	9	1106	1189	10	2912	2756	24	252843	243081	77	0.866499
264668	224028	100	150151	127076	92	4877	4061	32	4668	3869	33	9609	8115	47	910515	786535	94	0.866499
98828	101464	73	28898	28621	56	1430	1483	14	1625	1416	14	3207	3105	27	371059	357548	77	0.866499
82310	80991	81	21442	21209	50	1116	1019	4	1055	988	0	2608	2538	23	316877	300362	76	0.867506
209496	180878	88	94447	82223	87	3429	3024	27	3275	3040	27	6882	5787	38	596692	527012	90	0.869521
129364	110110	82	43814	37290	79	1638	1558	15	1663	1281	15	3204	2741	29	308410	263420	82	0.870529
111353	108219	84	23321	22624	57	1259	1214	10	1574	1358	14	3272	2953	26	324233	303993	92	0.870529
79216	79500	71	19374	19241	46	1224	1065	6	824	979	0	2081	1919	20	216142	205731	77	0.872544
277788	200208	99	89907	65416	96	3403	2350	32	3409	2409	33	7297	5200	44	769946	566831	104	0.872544
125852	120305	80	43978	41654	75	1768	1673	16	1717	1581	19	3880	3582	30	376075	352529	81	0.872544
199700	164450	102	107277	91281	89	3394	2482	29	3596	2821	30	6850	5766	40	683909	585707	105	0.873552
81500	80444	76	31972	31632	70	937	1007	2	838	867	0	2488	2643	22	333606	315601	78	0.875567
226668	168777	90	83503	62788	89	2621	1747	27	2977	2149	30	6244	4634	41	758487	575622	95	0.875567
39365	40339	54	11659	11696	39	356	456	0	385	388	0	807	923	0	117695	114421	71	0.877582
106864	103462	79	27070	26550	70	1094	1097	7	1185	1259	12	3222	3223	27	417519	407462	81	0.879597
215409	166974	89	77845	60882	88	2754	2206	26	2710	2191	28	6095	4708	41	513842	391502	106	0.879597
89992	88617	73	25823	26017	61	1304	1117	8	974	920	0	2771	2669	25	355151	337620	79	0.880605
59458	59413	71	18738	18830	46	663	738	0	665	412	0	1554	1588	15	206127	203752	76	0.88262
85690	85155	74	30145	30144	70	1089	1158	8	1225	1191	9	2695	2619	24	347692	330881	78	0.88262
65805	67602	68	27628	27753	61	417	490	0	776	918	0	1536	1569	15	167796	164068	74	0.89068
93946	92764	86	29012	28691	71	1515	1552	15	1319	1204	12	3005	2968	25	361411	344408	80	0.891688
164456	129039	87	64144	51216	83	2441	1803	24	1824	1488	18	4450	3346	36	431276	329918	90	0.892695
262451	189688	99	93922	68930	95	4284	2806	33	3653	2419	33	7713	5626	44	750953	537297	100	0.892695
207070	164653	91	82789	65175	87	2804	2159	27	2692	2285	28	6895	5207	41	857836	679457	95	0.893703
53260	51440	70	255450	239040	75	61	160	0	437	352	0	-46	42	0	849	1045	4	0.89471
136929	123847	96	74322	54648	96	1743	1529	18	1701	1538	16	4788	4339	32	552538	517212	83	0.89471
116201	104742	82	50726	45649	78	1068	876	0	1607	1427	16	3144	2713	27	391720	344468	85	0.895718
181409	154407	88	73302	62685	82	2660	2066	26	2266	1870	22	5510	4700	36	567104	487530	90	0.896725
180442	149238	87	78051	65547	82	1820	1466	19	2289	1833	21	5147	4329	35	579312	501937	89	0.896725
136352	120369	83	65715	58311	80	1989	1803	19	1667	1385	16	4303	4020	32	557910	485449	86	0.897733
175608	151077	84	77869	66350	84	2555	2293	24	2086	1797	23	5188	4483	35	525201	465072	88	0.897733
140872	119113	92	56869	48146	81	1615	1315	14	1419	1340	15	3743	3160	30	447686	374364	86	0.897733
93564	93545	75	25314	25369	53	1251	1275	12	1360	1405	14	3432	3364	27	429582	426459	79	0.897733
53357	54441	67	17181	17182	46	443	513	0	375	535	0	1332	1449	12	151926	154448	71	0.898741
94751	95435	74	21771	22391	45	1242	1284	12	1295	1127	9	2893	2803	27	375169	370184	76	0.898741
108241	107215	75	38298	38056	72	1141	1109	8	1342	1170	10	2976	2954	26	341876	316740	91	0.898741
212559	169713	92	120325	105068	89	2834	2507	25	3464	2611	30	7137	5852	41	772640	616408	94	0.899748
110833	107501	82	36496	35691	72	1455	1381	14	1361	1303	12	3604	3388	29	447405	426651	81	0.901763
61757	60734	77	18685	18560	46	1067	1349	11	494	548	0	1686	1741	17	150856	146520	73	0.902771
166844	143619	95	67620	58170	84	1794	1501	17	2179	1856	19	4940	4216	34	543299	459370	91	0.904786
302640	213945	106	105159	74228	101	3804	2428	33	4044	2713	36	8841	5978	48	765174	537979	106	0.904786
202660	161604	88	74628	58169	87	2407	1864	23	2528	1912	28	6876	5484	41	861702	675807	93	0.904786
98352	100997	73	27791	28178	53	1379	1438	14	1396	1227	12	3698	3613	28	487268	474134	78	0.904786
173270	148547	88	95365	83065	83	2147	1691	20	2098	1619	23	4894	4141	34	647686	564669	89	0.904786
196610	151399	98	76494	59670	87	2498	1851	24	2644	1977	25	5990	4585	39	723728	568285	94	0.905793
168352	135439	84	67233	54373	82	2130	1686	23	1778	1452	16	4682	3761	36	436245	347290	92	0.906801
108851	106036	75	47429	45272	74	1375	1446	13	1771	1520	17	3602	3081	30	434717	411896	82	0.907809
98135	97913	73	20631	20831	44	1089	969	0	1194	1243	11	3321	3183	28	435403	422484	82	0.907809
193641	154055	89	66920	54294	87	2374	1962	22	2170	1640	22	4883	4147	34	524487	413254	91	0.907809
220858	168517	89	89715	68864	88	2687	1830	28	2532	2065	25	5526	4259	39	567199	440056	92	0.907809
81837	80795	73	32995	32806	71	1021	1204	8	1018	1002	1	2150	2101	21	209450	203344	80	0.911839
88786	87719	75	27739	27263	70	1353	1313	11	1140	1049	5	2443	2236	24	241541	233460	79	0.913854
112703	112870	74	25583	25651	59	1934	1791	19	1605	1682	17	4238	4054	29	502466	491475	79	0.913854
142326	136163	88	58635	56413	77	1657	1741	16	1783	1610	16	4357	4184	30	553949	508576	83	0.914861
154813	130208	89	58457	47805	82	1460	1207	15	1206	1134	9	3559	2936	31	421341	342704	87	0.915869
48171	50637	63	12922	13230	39	464	588	0	649	634	0	1286	1290	11	153414	154485	73	0.915869
137247	123607	89	68922	61596	81	1680	1191	13	1605	1354	14	4340	3967	32	567429	503218	88	0.915869
276724	212491	99	135470	104438	98	4539	3373	32	4549	3448	36	9877	8038	47	1.04858e+06	926750	100	0.915869
94017	93953	74	32553	31927	66	784	775	0	931	1016	3	2880	2856	25	296381	284988	78	0.915869
54031	56120	70	27277	27442	66	719	676	0	811	678	0	1420	1603	14	185835	187319	73	0.917884
85086	84267	76	30677	30538	70	1058	922	0	1017	981	0	2616	2611	24	329786	317228	79	0.917884
90561	90115	81	27198	27046	64	1176	1061	5	1143	1317	11	3175	3334	25	371155	357766	80	0.918892
169559	160123	81	52676	49978	79	2385	2446	21	2349	2143	21	5013	4727	33	431428	403455	87	0.919899
199891	147436	92	69940	51687	88	3622	2654	30	2678	1993	29	5738	4139	40	545359	411577	95	0.919899
88156	86211	81	32922	32790	70	1272	1254	12	914	947	0	2652	2641	23	350891	344010	79	0.920907
44153	46228	57	17719	17778	44	554	658	0	482	403	0	1149	1106	8	143315	139722	75	0.920907
130085	123446	95	46837	42486	95	1672	1421	13	1883	1608	17	4079	3869	28	488773	426270	95	0.920907
147446	124887	82	62333	51634	82	1949	1472	20	1937	1398	19	4586	3643	35	556923	462306	87	0.921914
224571	164297	100	82303	61285	90	2834	1937	28	2504	1630	28	5110	3807	37	598963	447374	93	0.921914
127687	114229	82	48006	42782	78	1721	1551	17	1570	1457	15	3905	3520	32	490228	453532	84	0.923929
101705	99401	84	31838	31416	71	1300	1175	9	1745	1463	14	3866	3800	29	456853	441984	79	0.923929
88170	89119	72	47670	47535	71	1294	1368	12	1353	1400	12	2886	2954	25	314654	308853	74	0.923929
135527	128070	95	46439	43410	78	1267	1051	7	1676	1450	15	3743	3569	29	440069	409013	95	0.923929
85886	87322	76	37538	37862	71	1001	940	0	1113	963	0	2620	2758	23	310359	302723	75	0.923929
31849	33663	45	19931	20546	45	470	513	0	415	387	0	801	883	0	118698	125725	68	0.923929
190008	146519	98	51889	38756	87	2904	2317	27	2340	1752	22	4717	3638	35	450596	349155	91	0.924937
93086	90800	82	36325	34882	73	1065	1086	6	1077	938	0	2527	2356	23	355383	332331	90	0.924937
230651	177888	89	92161	69333	89	2187	1674	21	2630	1599	27	6332	5027	40	757948	570044	93	0.924937
67992	70914	68	30295	30944	62	872	1038	4	1055	910	0	2183	2165	21	260630	256767	73	0.924937
173312	150233	85	62220	53981	80	2762	2354	25	2795	2378	26	5413	4737	35	537699	473372	85	0.924937
133004	125922	79	36994	35159	75	1636	1527	16	1708	1700	17	3639	3453	28	305975	287557	81	0.925945
156761	134090	94	58203	49267	83	1782	1525	17	1469	1339	13	3673	3111	30	370907	318659	88	0.925945
64289	65297	70	15929	16259	40	528	658	0	830	779	0	1794	1769	17	159497	157624	71	0.925945
86215	84988	80	26726	26454	62	1178	1283	10	1042	935	0	2621	2616	24	350882	342913	77	0.92796
178619	162759	82	75294	66201	83	2530	1993	25	2699	2217	24	6141	5661	37	760565	693522	98	0.929975
109469	106659	76	31658	31499	70	1492	1533	15	1347	1227	11	3348	3035	27	454575	442781	79	0.929975
187175	151150	89	63029	50136	86	2251	1899	21	2051	1649	20	4604	3562	36	441622	356589	91	0.929975
132542	127692	83	51051	49783	75	1926	1789	20	1875	1702	18	3630	3636	27	344204	326326	79	0.930982
76545	76769	71	29806	29661	70	674	825	0	970	1127	7	2009	2190	19	199846	189741	75	0.932997
200289	163186	90	83161	67254	85	2690	2027	24	2690	2059	27	4881	3882	38	512752	420276	91	0.932997
80059	83650	70	17137	17352	43	949	695	0	680	755	0	2368	2212	23	276866	272379	76	0.934005
56849	57290	55	25505	24958	65	824	599	0	423	509	0	1426	1378	13	180882	166212	85	0.934005
165208	148908	81	80648	73345	82	1748	1704	18	1614	1602	16	3849	3365	32	378943	339392	85	0.935013
82145	79551	75	22149	21896	50	1168	1241	10	1098	846	0	2037	1951	20	210777	203196	77	0.935013
124140	114181	95	69528	63926	78	1914	1746	18	1758	1499	16	3623	3086	30	364670	335565	82	0.93602
194615	156339	89	57964	46196	86	2556	1842	23	2032	1583	22	4900	4010	35	456259	361158	93	0.938035
123463	107533	81	55538	46113	80	1358	1168	11	1768	1522	19	4134	3509	31	484599	410351	97	0.938035
73916	71515	73	24629	24631	53	832	891	0	697	710	0	1405	1439	14	162975	157804	77	0.939043
42118	42606	59	16952	17248	43	506	528	0	552	417	0	1045	1100	8	136626	136444	72	0.94005
206717	173973	96	69521	55634	87	2931	2479	25	3142	2735	27	7511	6450	40	957423	822618	96	0.94005
152026	139963	85	58178	53927	80	1973	2078	19	1851	1926	18	4804	4664	32	614697	574289	87	0.943073
117079	99342	80	52629	46074	79	1436	1407	12	1285	958	0	2823	2313	28	335789	281607	84	0.943073
136794	117924	88	54531	45784	80	1544	1344	17	1393	1134	11	3590	2958	32	407487	338919	87	0.945088
91390	84631	74	35387	31869	74	1497	1483	14	1035	961	0	2522	2082	24	252386	224399	81	0.946096
93624	93568	76	25157	25473	55	835	876	0	1290	1158	10	3047	3115	25	386346	363117	78	0.947103
90503	90716	75	44289	43845	72	1486	1289	12	1410	1288	13	3183	3163	27	359088	349158	79	0.947103
89357	80208	75	36736	32387	74	1266	1033	5	1097	1054	6	2846	2371	26	245015	210230	81	0.948111
105785	102334	78	46463	45593	73	1363	1080	7	1215	1260	11	2997	2783	27	373552	365157	80	0.948111
77618	78043	69	26744	26538	69	1402	1211	11	937	1019	3	2030	2014	19	189836	181825	77	0.949118
75751	74931	86	18159	18273	44	1123	1240	9	718	856	0	1638	1605	17	180051	173337	74	0.949118
58328	56782	83	12472	12408	39	585	441	0	854	805	0	1695	1692	17	174753	173623	73	0.949118
177907	152015	89	56293	47559	84	1578	1304	17	1553	1336	18	3538	2949	30	336729	294641	90	0.950126
200757	177115	87	89019	77379	85	2978	2461	25	2893	2548	24	7154	6250	39	806727	687075	92	0.951133
164662	133527	86	64393	51946	83	2284	1531	20	1971	1394	20	4219	3374	33	390533	305281	89	0.951133
139132	131348	79	42083	40111	77	1849	1595	17	1883	1825	20	3618	3456	28	317199	295327	81	0.951133
94776	95462	73	30834	30944	71	1445	1518	13	1676	1313	15	3762	3923	28	461739	440939	78	0.952141
101719	89218	79	46556	41414	76	1227	975	0	1313	1067	6	2227	1928	23	263329	225795	81	0.952141
129710	121230	78	41436	36877	79	1423	1159	11	1572	1217	17	3128	2871	27	352085	322583	83	0.952141
93074	87593	76	36855	34748	74	795	765	0	935	801	0	2318	2239	21	277687	256810	80	0.954156
144421	122144	82	54830	46953	79	2067	1671	23	1787	1386	17	3705	2854	32	332886	287129	86	0.955164
93710	91924	74	44422	44061	71	1132	1208	9	1153	1169	9	3239	3032	27	389823	380393	78	0.955164
276393	204775	99	96673	74234	96	5077	3726	36	3632	2950	31	8579	6409	45	803158	626528	100	0.955164
149153	133569	83	51228	45197	78	1831	1590	20	2067	1800	19	5667	4811	38	704322	599601	86	0.956171
236296	181498	92	82249	63509	90	3317	2470	31	2654	1898	29	6542	5132	41	623305	476193	93	0.956171
81774	82332	71	29420	28990	57	937	916	0	1174	1084	8	2212	2170	23	244294	234363	74	0.956171
196512	154290	94	88941	72261	90	1981	1544	21	2144	1658	24	4946	3982	36	512647	402169	95	0.956171
71529	71416	76	19919	20299	45	1088	1046	5	908	875	0	1497	1525	16	149106	145207	73	0.957179
84654	81607	78	14675	14717	40	857	794	0	718	773	0	2171	2163	21	206059	203064	76	0.957179
93587	92803	72	22520	22629	49	1310	1069	6	1407	1521	15	3476	3466	28	434769	419852	78	0.957179
80946	79978	74	18767	18582	50	1114	1070	5	792	1010	2	2410	2382	22	323134	316243	78	0.958186
55354	56573	65	30800	31115	67	531	426	0	525	587	0	1429	1411	14	164477	164268	72	0.959194
58660	57855	70	20970	20722	48	635	530	0	501	512	0	1506	1396	13	135607	132493	73	0.959194
177974	146212	96	60881	49968	82	2342	1999	22	2453	1949	23	5604	4567	37	707614	591233	90	0.960202
158090	136367	85	73307	62769	83	1702	1528	18	1521	1399	16	4442	3768	34	505251	427567	89	0.960202
120811	118109	77	31889	31415	73	1832	2086	17	1625	1589	17	4552	4480	32	550186	524375	81	0.963224
159614	143604	84	64271	58736	81	2118	1863	21	2031	1745	22	5676	5572	33	698710	648389	90	0.964232
56166	56556	67	16895	17000	44	295	426	0	472	408	0	1254	1263	11	159112	161039	68	0.965239
76055	76217	71	20940	20966	48	919	976	0	1096	939	0	2421	2400	22	310380	311129	79	0.966247
57643	56766	80	23859	23847	52	503	541	0	777	545	0	1043	1061	5	141545	145814	70	0.967254
148211	124139	83	67947	56296	83	1614	1394	16	1965	1689	19	4556	3736	35	513809	422418	89	0.968262
110402	101512	83	40156	35845	77	1193	1117	7	1625	1387	14	3378	2979	29	424896	387556	83	0.970277
82327	82592	76	19909	20202	45	906	831	0	642	763	0	2108	2200	19	246370	247870	75	0.970277
185571	147621	86	93574	77502	85	2913	2358	26	2646	2166	26	5595	4308	39	570527	474595	90	0.970277
83380	81030	89	20018	20036	45	958	1175	9	1106	1040	4	2373	2307	22	223082	212578	77	0.970277
125141	119336	79	49251	46683	75	1636	1743	15	1671	1393	15	3274	3007	27	304583	278823	80	0.971285
77810	74640	81	28917	28995	69	799	920	0	880	899	0	2454	2510	24	286630	286208	76	0.971285
107960	108240	73	27167	26681	72	1123	1100	6	1367	1261	11	3039	2900	26	327720	314515	78	0.9733
94980	92505	82	33820	33419	71	1037	887	0	1264	1376	13	3122	2983	27	375481	368259	80	0.974307
147425	123171	84	58518	48829	81	1934	1616	20	1898	1459	19	4552	4095	33	573983	481302	87	0.974307
101777	101076	75	39420	39399	72	972	955	0	1547	1302	13	2923	2913	25	345383	336671	79	0.974307
98456	96474	75	25467	25469	52	1442	1348	15	1561	1421	16	3336	3123	27	389000	374762	91	0.974307
161459	135686	84	72670	59952	83	2064	1761	21	2051	1457	20	4882	4313	35	669364	560154	88	0.974307
336551	227369	111	111629	73920	109	6181	4115	40	4825	3304	39	10428	7022	52	894585	604443	113	0.974307
66974	66589	75	12919	13465	37	1053	1031	4	785	751	0	1605	1681	16	183815	178667	71	0.975315
109116	105393	77	28833	28324	72	1413	1529	13	1369	1320	12	3763	3872	28	466727	450354	81	0.976322
84938	77988	75	33348	30009	74	1132	1141	7	1159	1059	5	2522	2502	23	251051	224148	81	0.976322
128070	116869	81	36791	32969	77	1122	964	0	1366	1330	12	3990	3711	31	431923	387217	86	0.97733
126003	104315	96	53303	44811	79	1518	1349	13	1369	1175	10	3110	2746	27	319228	272939	96	0.97733
117891	105718	79	53004	47596	77	1264	1076	7	1439	1257	12	3139	2684	29	404834	350199	86	0.97733
117997	102552	80	45542	39616	78	1538	1306	13	1175	1071	8	3055	2532	28	320561	276013	86	0.97733
231042	166658	99	162024	114079	95	5008	3599	35	4912	3683	37	13337	9838	55	1.04858e+06	1.03206e+06	101	0.97733
96145	95166	74	28881	29386	56	1220	1144	8	1015	996	0	3030	2914	27	377977	366863	78	0.97733
105033	94132	80	44324	39992	77	1013	1097	6	1318	1295	11	3023	2605	27	347065	311067	82	0.978338
140230	120337	82	54672	46926	80	1494	1244	12	1468	1258	14	3377	3014	28	439748	368794	86	0.978338
66266	64809	75	26453	26252	58	748	756	0	668	602	0	1482	1443	15	165836	161265	76	0.980353
60244	58476	76	19830	20079	46	757	806	0	536	635	0	1464	1380	13	161484	155086	73	0.980353
60937	60636	71	16390	16389	43	923	1011	3	697	774	0	1729	1810	17	167263	166585	75	0.98136
138909	128848	86	58467	53199	77	1842	1638	18	1491	1425	16	4480	4248	31	543799	510925	83	0.98136
121611	111190	79	60188	54914	77	1503	1203	11	1457	1399	15	3553	3224	29	475129	427670	84	0.982368
88935	88537	75	31964	31733	71	1318	1259	11	1375	1073	6	2968	2852	25	382906	370701	79	0.982368
32279	32592	55	9063	9174	35	468	693	0	239	338	0	1014	1092	6	116502	119605	69	0.983375
75959	75353	72	22478	21546	53	917	772	0	1077	988	0	2363	2401	22	235389	229417	76	0.983375
45147	45445	64	15412	15776	42	754	605	0	620	591	0	1318	1425	13	144971	145319	70	0.983375
123564	103973	84	52507	44900	78	1461	1321	12	1475	1142	10	3576	2925	31	482083	396456	86	0.983375
37249	36133	67	15818	15810	42	326	382	0	87	196	0	825	812	0	121330	119200	70	0.986398
250894	199765	105	103781	84225	101	3992	3375	31	4107	3290	32	9970	7808	50	1.04858e+06	944352	113	0.987406
115035	111948	74	52420	49867	74	1380	1372	14	1495	1608	16	3591	3408	29	452677	425285	80	0.987406
187777	150955	97	74349	60191	86	2199	1741	22	2319	1743	22	5498	4685	36	703995	582220	90	0.988413
94654	93912	75	22688	22944	47	1079	1093	7	1393	1388	12	3006	2976	26	375411	368351	78	0.988413
121328	111941	79	51274	47077	76	1829	1561	17	1897	1619	20	3884	3609	30	460335	421484	79	0.988413
210411	182250	84	105418	89436	85	3502	2969	28	3403	2989	27	8056	6805	44	888286	767374	89	0.988413
145388	130570	81	60179	52814	80	1793	1716	17	1689	1715	17	4549	4110	33	542026	486428	83	0.989421
162656	130596	85	71101	59905	84	1567	1300	14	1986	1505	20	3768	3134	33	432649	348695	89	0.989421
69981	71243	71	14386	14609	39	933	1019	3	728	837	0	2140	2164	22	301005	294782	76	0.989421
104837	103638	74	26561	27089	55	1704	1720	17	1800	1788	19	4168	4101	30	508724	486056	78	0.989421
285061	178343	107	106789	66234	105	3493	2233	33	3803	2288	36	9036	5362	51	1.04858e+06	659318	111	0.989421
170557	139909	83	69757	56730	82	2376	2054	23	2136	1754	22	5476	4500	38	682873	552191	87	0.990428
103719	101708	80	37017	36295	73	1122	1173	9	1354	1386	14	3731	3705	27	411903	399788	80	0.990428
121143	104143	81	49509	42906	78	1514	1303	13	1174	1042	5	3061	2510	29	297680	249086	81	0.990428
98645	96291	81	35745	35503	72	1166	1218	10	926	1033	4	2735	2693	25	349115	337268	77	0.994458
52484	52793	68	18351	18496	44	528	523	0	755	560	0	1068	1135	8	152172	152289	72	0.995466
304766	225781	108	101713	73832	107	4774	3635	33	4351	3013	35	8355	6390	44	775298	591937	112	0.996474
183569	151924	87	77788	64120	85	2359	1787	22	2086	1755	22	5411	4482	37	683139	572539	90	0.996474
90178	86922	74	28476	27719	72	1366	1193	11	1265	1165	9	2509	2250	22	247813	243834	76	0.999496
145072	128388	83	64725	56480	81	1614	1502	16	1985	1618	20	4621	3929	34	566903	497555	88	0.999496
70076	71105	70	19239	19309	44	870	850	0	850	737	0	1732	1764	17	197792	197101	73	1.0005
32312	32152	56	7868	8075	34	364	246	0	547	503	0	727	803	0	92686	92633	64	1.0005
104735	98958	75	42867	39220	74	1088	993	0	965	1107	8	2756	2585	25	320935	292826	78	1.0005
98666	98281	76	33236	32967	72	829	924	0	1363	1158	10	2744	2560	26	277459	272913	76	1.0005
210444	168932	107	75155	60376	89	2535	1901	23	2504	2145	24	5717	4676	38	649069	524549	107	1.00353
117913	111134	77	54128	49605	77	2076	1703	19	1677	1393	14	2919	2787	26	336281	314101	79	1.00353
71407	75407	72	15652	16126	40	1118	1016	3	658	675	0	2023	1832	19	234288	235254	75	1.00353
223416	174620	89	101741	78478	89	3428	2625	29	3216	2385	32	7716	5750	43	872230	693424	96	1.00353
206723	161848	94	80343	62537	90	3039	2097	28	2329	1747	26	5608	4027	40	512747	373811	105	1.00353
169960	140088	84	77079	63482	83	2027	1506	18	2551	1983	26	5443	4488	37	703311	594262	89	1.00453
178128	146833	93	63310	51132	85	2043	1468	19	2035	1622	21	4870	3701	38	572098	460155	103	1.00453
133767	117356	86	59219	51485	80	1304	1137	10	1742	1151	17	3122	2771	28	315801	275396	84	1.00655
113738	96971	81	45840	39489	77	1366	1182	10	1189	952	0	2708	2412	25	288171	250895	83	1.00655
103414	102177	77	48718	47815	73	1519	1670	14	1109	1326	11	3544	3352	29	488025	469682	79	1.00856
79605	77734	72	26033	25265	60	1198	1322	11	987	1013	2	1940	1890	19	209093	201961	78	1.00856
78265	78130	70	23189	22578	56	1060	1146	8	965	1003	1	1973	1971	20	221414	220797	74	1.01259
43180	42288	71	15685	15879	43	346	428	0	388	375	0	1163	1092	8	153392	150711	70	1.01461
88781	88431	75	19023	18842	46	1570	1455	16	1297	1125	8	2467	2442	25	253143	252772	76	1.01461
238338	178612	96	89196	66676	93	2932	2357	27	2920	2062	27	6886	5414	41	754247	566574	100	1.01461
92003	94633	70	47264	47516	71	1118	1036	5	1310	1315	11	3146	3236	26	384521	370166	79	1.01562
68950	71027	69	14857	15429	39	627	461	0	741	814	0	1580	1553	15	195889	189076	74	1.01562
148605	135055	81	59789	54098	80	1252	1143	9	1644	1513	18	3970	3607	30	445910	406275	88	1.01562
136104	128406	77	53712	49956	77	1591	1387	16	1570	1356	13	3087	2964	27	306636	290639	81	1.01562
175105	154161	86	62796	56048	81	2260	1993	22	2711	2258	27	4864	4279	34	487297	452671	86	1.01562
143646	130016	86	70428	63153	79	1758	1549	16	1867	1815	19	4342	4144	31	541479	488608	85	1.01562
183801	159773	85	63256	56124	83	1956	1809	21	2414	2129	24	4968	4312	34	560821	478351	89	1.01662
220295	172264	108	84332	67260	89	2601	1882	25	2528	1892	24	5371	4006	39	576128	461333	97	1.01662
88082	88070	74	32153	32501	70	1005	1127	7	1259	1127	8	2890	2649	26	343468	332757	77	1.01662
178769	146027	87	55039	44864	82	2299	1748	24	2030	1473	23	4454	3695	36	423123	340607	88	1.01763
162067	131878	87	76371	62262	82	1654	1308	17	2009	1402	21	4233	3505	34	556460	453276	89	1.01763
278045	200377	98	110124	78835	97	3102	2319	30	3542	2703	30	7853	5726	45	858771	610297	102	1.01763
177650	145756	83	56292	44965	82	2705	1995	26	1890	1541	23	4123	3283	34	441448	354837	87	1.01763
83437	79020	90	36911	34330	90	1174	1234	9	1205	1176	9	2487	2257	24	318610	286156	90	1.01763
106975	108969	72	33586	34249	58	1324	1394	14	1682	1554	17	3478	3452	29	438949	424002	77	1.01763
55986	58666	62	22001	22782	46	875	869	0	611	624	0	1269	1279	12	121127	119036	68	1.01763
137594	126963	83	48883	45643	76	1587	1540	16	1584	1789	17	3427	3171	28	396544	368157	82	1.01864
155746	132518	86	59831	49690	83	1660	1486	16	1896	1487	22	4334	3646	33	501017	434410	87	1.01864
151664	123357	93	56223	46225	83	1604	1349	15	1361	1399	15	3541	3023	30	379836	300902	86	1.01965
88376	85485	75	26421	25817	67	1146	1162	9	1160	1050	6	2224	2296	20	224826	219277	75	1.02065
129893	116786	81	60498	54067	78	1648	1413	16	1784	1506	18	4055	3477	31	550393	493942	84	1.02065
155646	128639	87	66280	56043	84	2003	1785	21	1764	1229	19	3754	3322	30	447616	369772	86	1.02166
112225	110504	77	39285	38535	73	1551	1521	15	1545	1394	15	3636	3560	29	442974	428076	81	1.02166
89085	87380	79	27356	27142	65	1340	1246	12	1077	896	0	2738	2627	24	321999	310628	78	1.02267
106401	100248	92	30545	28701	75	1337	1226	13	1456	1268	13	3797	3738	28	467846	432232	92	1.02267
123078	114036	78	43086	38009	78	1330	1146	9	1377	1326	12	3480	3165	29	407609	365066	81	1.02267
104556	104906	73	49700	49216	74	1342	1363	12	1688	1532	16	3949	3966	29	440819	423641	78	1.02267
112112	111478	78	29251	29110	68	1429	1400	13	1450	1491	15	3808	3760	29	444755	429253	78	1.02368
83685	80168	73	27141	26926	64	1021	868	0	1060	1006	2	2828	2634	25	321638	311352	77	1.02469
109066	105715	78	42214	41357	73	1414	1462	13	1674	1614	16	3536	3449	28	459745	448453	80	1.02569
224295	196211	91	101681	90712	90	4837	4263	31	4054	3666	31	9319	8778	42	838924	759444	94	1.02569
69234	71299	65	31756	31879	69	962	1152	8	813	794	0	2288	2307	23	299493	292089	75	1.02569
119442	115518	79	44127	42959	74	1451	1234	11	1355	1435	14	3632	3574	28	428553	411331	78	1.0267
107185	108929	73	46183	45356	72	1292	1308	11	1428	1263	12	3671	3560	29	470823	442645	77	1.0267
89112	87445	73	23695	23503	53	766	882	0	855	900	0	2469	2495	21	314125	301116	77	1.02771
64132	64386	76	30147	30173	69	626	761	0	681	602	0	1818	1844	19	210543	207012	71	1.02771
313996	232240	105	174965	137945	103	5529	4281	34	5268	4025	38	10979	8683	50	1.04858e+06	912789	105	1.02872
35645	38612	47	9701	10551	34	544	612	0	452	529	0	977	965	0	127593	129127	66	1.02872
56681	56819	70	22512	22799	49	846	799	0	625	537	0	1371	1403	15	133760	131582	73	1.02872
83083	81642	74	33053	33066	70	1195	1278	10	1030	946	0	2616	2488	24	319426	308327	76	1.02872
104534	102647	78	26883	26568	58	1334	1299	12	1395	1142	10	3480	3259	28	414667	403559	80	1.02872
41236	40460	65	15852	16030	42	524	454	0	490	419	0	1159	1227	9	126649	124281	68	1.02972
84919	82593	73	16319	15993	44	1074	1087	6	1160	1094	7	2736	2805	24	336446	323374	77	1.03073
36092	37313	62	17584	17564	46	436	331	0	417	418	0	859	845	0	105617	103919	67	1.03174
115432	111126	80	30426	28794	73	1199	1341	12	1319	1210	11	2906	2857	25	315547	303756	79	1.03577
76590	78901	64	39112	39542	69	1024	1001	1	1289	1262	10	2542	2478	24	307307	299177	74	1.03778
154537	134039	83	68615	60691	80	1885	1517	16	2062	1721	20	4022	3489	32	447998	405907	85	1.03778
113818	112819	75	58857	55986	74	1808	1601	17	1729	1313	16	4037	3918	30	510763	481841	79	1.03778
131205	117301	84	52331	47332	78	1723	1592	16	1708	1462	17	3281	2843	29	369277	329096	83	1.03778
185808	149467	85	71645	56116	84	2496	1941	26	1941	1652	20	5504	4384	38	722557	563799	91	1.03778
223217	163841	93	106474	83451	91	3024	2341	28	3269	2419	31	6777	5285	42	812843	647870	98	1.03879
95291	92084	85	21674	22020	48	1174	1260	10	1096	1036	5	3261	3066	27	367797	363018	79	1.0398
121963	105119	83	54273	46952	80	1360	1264	12	1760	1608	17	3618	3292	29	483478	424835	88	1.0398
109425	106114	78	43705	42870	74	1480	1491	14	1509	1585	17	3607	3457	29	461046	452842	81	1.04081
143113	118941	87	58930	48991	80	1701	1449	16	1961	1640	20	4725	3894	35	581754	493030	86	1.04383
92989	94133	73	33280	32786	71	1001	1032	4	1040	1107	8	2233	2127	21	278612	268513	81	1.04484
126041	111324	85	53963	46827	78	1504	1361	13	1525	1484	16	4087	3591	32	518589	459659	85	1.04484
109096	95573	81	44638	39037	77	1135	1075	7	1343	1051	8	2544	2240	25	265608	229647	83	1.04685
35932	38537	50	9827	10094	36	436	451	0	335	427	0	919	1010	2	128885	123067	68	1.04685
170202	138168	89	80605	67230	86	2051	1721	20	2136	1714	23	4905	4031	35	611003	498431	94	1.04786
192473	162113	87	78101	65138	84	2323	1897	22	2387	1868	23	5463	4510	38	526750	441583	89	1.04786
41116	45004	45	22814	23509	47	625	499	0	571	576	0	1297	1249	12	125138	121633	81	1.04786
107791	103856	80	45990	43445	75	1253	1160	11	1569	1265	12	2844	2722	25	322243	298500	82	1.04987
114954	111810	78	36417	35754	73	1618	1399	15	1685	1420	17	4012	3924	30	444058	417154	83	1.04987
29869	29130	63	9263	9508	35	516	502	0	140	240	0	672	736	0	101882	102273	65	1.05088
143242	119707	92	59095	50039	82	1460	1232	14	1822	1391	17	3467	2961	29	439979	362237	89	1.05693
148075	125150	85	56100	46867	82	1722	1685	16	1545	1277	14	4163	3458	32	505847	419893	88	1.05693
133908	123277	81	59649	53856	79	1494	1505	15	1461	1547	17	3376	2943	29	342481	308672	83	1.05693
229570	177527	91	88864	69210	88	1878	1554	19	2709	2141	27	5775	4393	39	669059	520924	95	1.05693
32874	30947	71	11024	11148	37	397	358	0	268	323	0	836	642	0	92630	91312	65	1.05793
230398	167991	94	95775	72340	91	2951	2258	27	2749	1831	30	5820	4189	40	534322	396107	96	1.05793
109985	105835	92	45841	44776	73	1478	1609	15	1217	1350	13	3659	3497	29	423533	403923	80	1.05995
69286	70637	69	13679	13645	40	809	984	0	690	603	0	1628	1736	16	177205	173236	78	1.05995
94284	82267	83	36667	31794	76	1151	1166	9	1283	1006	3	2430	2254	24	245065	204350	94	1.05995
102343	101498	74	27950	28053	59	1504	1469	15	1650	1515	17	3836	3918	28	494590	482680	77	1.05995
242973	197967	100	120511	97992	89	4753	3509	35	4514	3664	33	9403	7764	47	885945	774190	91	1.05995
225404	177658	88	97706	77413	89	2765	1936	27	3176	2320	29	6213	4844	40	597978	459226	106	1.05995
66994	71029	65	19924	21154	41	624	674	0	674	839	0	1802	1917	20	239042	242781	74	1.05995
117109	105906	86	46590	42473	77	1817	1575	19	1720	1481	20	2983	2828	27	316226	296079	81	1.06096
206935	161126	90	104379	84435	89	2697	2208	24	2715	1966	27	6702	5147	43	752760	591491	95	1.06398
79022	77658	79	29407	29464	70	1002	1049	6	782	951	0	2607	2493	24	303357	288667	78	1.06499
70747	73140	70	26155	26615	52	613	670	0	960	1001	1	2113	2044	20	247469	242419	75	1.06499
98474	97944	74	26803	26663	57	1301	1101	7	1252	1242	11	3494	3628	27	367876	358016	77	1.06599
149349	131735	79	71959	64194	80	1020	950	0	1633	1364	15	3174	2636	29	355397	300546	84	1.06599
249144	209985	93	120558	107236	90	6106	5086	35	5732	4807	35	12761	11380	49	1.04858e+06	916247	97	1.067
171474	143241	100	66683	55577	82	1965	1765	19	2218	1945	22	4840	4115	35	528229	456045	86	1.067
58101	56774	75	27292	27868	55	272	465	0	737	417	0	1208	1298	11	125338	125468	72	1.06801
80452	79359	74	31392	31797	70	1147	1156	8	590	672	0	2013	2121	19	246025	241729	74	1.06801
226600	174196	93	92940	73198	91	2596	2169	25	2690	1898	29	5414	4115	38	607511	465813	97	1.06801
55574	55844	68	17903	17965	46	675	619	0	655	609	0	1042	1117	9	143564	137474	72	1.06902
57099	56003	70	32438	33067	67	533	577	0	545	583	0	1219	1121	9	152445	150903	73	1.07204
109644	103170	81	53068	50050	76	1621	1505	15	1307	1257	11	3350	3185	27	433897	402560	82	1.07204
38614	40398	55	10412	10689	37	254	339	0	427	458	0	869	901	0	111535	114972	69	1.07204
206377	161034	98	78168	61200	87	2189	1486	23	2096	1628	23	5482	4483	38	651856	529293	95	1.07305
151311	142971	81	52977	49471	79	2213	1891	22	2245	2002	21	4545	4233	32	425017	395195	84	1.07305
74471	76394	62	19589	19310	45	1266	1194	9	859	900	0	2298	2243	22	284449	276015	77	1.07305
146978	125982	85	61773	53017	81	1549	1398	15	1600	1208	14	3310	2768	28	339993	286486	86	1.07406
54124	51710	77	23853	21923	82	319	380	0	745	642	0	1386	1139	9	143515	126385	85	1.07406
246823	206770	89	102180	87193	87	4474	4275	29	4201	3347	32	8913	7297	45	879719	711425	92	1.07406
114617	109289	77	35953	34050	75	1490	1420	14	1416	1258	12	2743	2664	24	312057	288494	81	1.07506
308308	218294	104	101266	71741	102	4527	3295	33	4324	2957	36	8729	6268	47	804326	579419	110	1.07607
185516	150661	86	84738	69743	85	2565	1944	25	2432	1936	24	6068	4712	40	794019	639259	93	1.07607
48200	49778	68	15283	15590	40	584	679	0	615	606	0	1173	1221	11	136677	135568	68	1.07607
67820	70620	68	22053	22298	48	1114	1048	5	993	834	0	1832	1891	19	190017	185368	71	1.07607
202193	163951	92	91678	75390	87	2333	2040	23	2669	2172	27	6598	5270	40	813905	649000	93	1.07708
85652	77059	76	34981	30336	75	1046	915	0	1082	901	0	2304	1932	24	240587	220027	83	1.07809
162242	129845	87	71434	58740	84	1714	1497	16	1997	1575	22	4849	3935	36	625601	503571	90	1.07809
231151	182085	93	103003	84162	92	3095	2406	29	3003	2404	26	7095	5533	42	932316	757316	97	1.07809
50694	53534	55	23620	24839	46	784	777	0	819	650	0	1445	1345	13	123125	131483	71	1.07809
98223	99747	71	22163	22283	49	1183	907	0	1241	1153	8	3027	2986	26	340878	333062	77	1.07909
109945	109500	78	29075	29031	63	1553	1593	13	1422	1461	15	3440	3289	28	447859	424777	78	1.07909
184029	146337	89	79221	64367	85	2352	1986	24	1990	1703	20	4781	4039	35	449559	358657	91	1.08212
28734	30807	41	7458	7872	32	388	388	0	356	374	0	610	619	0	96907	98888	67	1.08212
218436	169628	92	87721	68117	88	2704	2203	27	2774	2070	27	6383	5186	39	779213	604964	93	1.08212
142577	127325	80	67225	58843	80	1518	1326	14	1826	1568	16	4360	3800	34	484475	408663	85	1.08312
259453	176561	98	113437	78746	94	4075	2348	37	3392	2363	34	7810	5426	45	723175	481950	100	1.08312
175895	152980	86	121700	106476	84	3621	3189	28	4048	3247	33	9265	8074	43	1.04858e+06	962815	90	1.08917
46235	48720	61	12769	13264	38	577	544	0	429	487	0	1183	1208	11	134894	134868	72	1.09018
78744	80110	72	40337	40514	70	1310	1375	12	1142	960	0	2406	2291	23	319209	310520	88	1.09018
137450	126738	79	54136	48319	79	1610	1553	17	1552	1394	15	3899	3340	31	443134	380771	81	1.09018
241753	182193	95	90587	68927	94	2506	2059	25	3156	2494	30	7152	5330	43	848488	667021	97	1.09018
113395	100473	95	49865	43266	95	1735	1287	13	1533	1251	13	3637	3192	27	453768	381518	95	1.09018
54210	58522	63	21654	22696	43	1126	971	0	604	577	0	1307	1428	13	147574	144273	69	1.09018
90684	88372	74	27878	27661	71	1101	1223	10	1146	966	0	2628	2535	23	348187	331199	78	1.09118
27278	27202	65	8444	8487	34	451	378	0	579	523	0	769	728	0	106345	107159	65	1.0932
264065	177826	95	84277	58134	94	3886	2909	33	3413	2322	34	7757	5262	47	707420	468217	101	1.09421
84976	84781	73	24963	25210	56	1201	1105	7	1105	1078	6	3189	2947	26	386875	378630	78	1.09521
173227	136761	102	72338	57226	86	1834	1288	16	2460	2003	24	5522	3972	38	728675	567775	102	1.09521
137718	111518	91	57817	47040	81	1613	1176	11	1338	1231	15	3466	2852	31	476714	389811	88	1.09521
97254	95571	78	37765	36691	73	1203	1039	5	1056	1003	2	2759	2625	24	290465	273841	91	1.09521
145529	121947	83	45470	38225	80	2006	1785	19	1986	1746	20	4220	3456	33	472476	402998	88	1.09521
149124	125819	83	57364	47583	81	2154	1834	21	1938	1589	19	4363	3632	34	591312	499685	86	1.09622
106972	103829	77	29546	29423	68	1756	1615	17	1155	958	0	3383	3161	28	416135	397666	80	1.09924
171802	144028	87	73494	61814	83	1927	1689	18	1811	1306	18	4580	3837	35	590427	497772	90	1.09924
155682	131586	82	76695	67115	82	1760	1518	17	1970	1734	20	4421	3669	34	508042	415330	88	1.09924
85826	86711	72	25999	25432	57	957	851	0	1316	1432	13	3121	3175	26	374441	360146	88	1.09924
145831	130234	96	49985	43406	80	1459	1145	10	1823	1389	15	4305	3798	31	490869	402032	98	1.09924
80306	84914	68	26490	27451	49	791	974	0	820	929	0	2079	2057	20	254608	253297	74	1.10025
166157	142759	84	62997	53426	81	2162	1825	22	1979	1688	19	4618	3820	34	624375	525293	87	1.10025
193202	157132	90	87857	69801	95	2482	2191	23	2530	1969	24	5531	4701	36	730887	596212	93	1.10227
80513	76808	84	18933	18708	47	1155	1006	2	915	870	0	1870	1894	19	222143	215356	74	1.10428
105725	102428	80	30561	30371	71	1399	1481	13	1328	1378	14	3488	3296	29	475782	459400	83	1.10529
281766	212779	98	205458	168252	98	10311	8575	42	9436	7484	47	20185	16515	66	1.04858e+06	1.04623e+06	101	1.10529
147954	129127	81	66893	58371	79	1740	1469	17	1909	1730	19	4976	4142	36	633182	559201	87	1.1063
59898	59053	71	27580	27613	68	752	660	0	468	494	0	1319	1337	12	152623	150365	71	1.1073
62011	62835	70	17032	17536	44	1076	1065	4	958	794	0	1887	1901	19	176564	172946	73	1.10932
129914	111028	84	50335	43653	79	1422	1185	11	1552	1225	14	3362	3059	28	306105	259118	85	1.10932
96466	96885	72	31757	31498	70	1189	943	0	1181	1235	10	2641	2742	23	275988	264027	77	1.11033
74570	71858	76	30517	29670	70	1080	1161	8	867	849	0	1966	1742	20	236928	230250	78	1.11234
169800	155366	83	76609	69299	82	1826	1753	18	1917	1603	18	4382	3773	33	534416	494159	89	1.11234
96727	96274	77	27143	26930	58	1253	1307	11	1535	1480	14	3537	3370	29	451456	439824	80	1.11234
62102	61605	69	21878	22236	48	551	683	0	540	624	0	1556	1559	16	187505	181589	74	1.11335
147753	121517	83	55958	45693	82	2051	1529	20	1747	1395	19	4373	3617	34	567096	452262	87	1.11637
117313	100442	79	51432	44133	79	1258	1146	10	1648	1150	10	2811	2360	28	305599	264502	82	1.11637
86017	85086	76	31747	31572	71	1189	1171	10	1064	877	0	2683	2512	25	323384	316026	77	1.11738
104579	101961	90	33792	33820	71	1506	1570	14	1199	1191	11	3676	3650	28	461258	437689	81	1.11738
100938	100445	74	33560	33240	70	972	954	0	735	957	0	2821	2775	25	347769	344832	78	1.11839
128730	110147	82	52256	43670	80	1254	1032	5	1332	996	0	3482	2841	31	374433	309355	85	1.1194
61333	61189	70	17729	17725	44	890	892	0	645	591	0	1368	1370	14	173607	166324	74	1.1194
167498	129352	88	64362	49707	85	2154	1641	23	1832	1636	20	3829	2875	34	384762	287749	92	1.1204
110435	105145	91	29319	26674	91	1807	1664	17	1455	1336	13	3577	3380	28	480932	458589	91	1.1204
140432	119922	82	58602	49987	80	1117	903	0	1517	1377	17	3423	2885	28	351994	300063	85	1.1204
86948	84986	74	28898	28467	66	1006	1023	4	1038	999	0	2738	2884	24	335419	325278	78	1.1204
235586	177083	96	78217	58004	90	2846	2078	28	2818	2051	28	6603	5242	42	747572	562892	96	1.1204
185986	148580	91	69522	55405	85	2082	1606	22	2158	1718	25	5907	4621	39	701181	546276	91	1.12141
179139	145395	100	76009	60397	86	2152	1748	19	2496	1945	24	5570	4486	37	679922	539491	102	1.12141
89339	91118	72	22598	22873	48	1331	1197	11	1464	1539	15	3451	3426	27	447357	443913	78	1.12141
272850	195216	116	79826	55788	98	3552	2382	32	3788	2320	34	7033	5225	43	773297	559373	104	1.12141
130580	114741	83	62856	54907	80	1435	1134	10	1394	1231	12	3079	2666	27	331039	281967	83	1.12141
86908	86370	75	23860	24145	50	868	880	0	932	1065	6	2711	2365	25	337448	325839	77	1.12242
65654	66107	72	21023	21456	45	613	575	0	659	656	0	1406	1617	15	184327	181801	74	1.12242
114362	95111	84	41309	34706	77	1494	1343	14	1115	935	0	2669	2192	25	297400	250285	96	1.12242
82689	83785	71	35309	35059	71	1423	1435	13	1149	1048	5	2278	2333	22	232069	228538	75	1.12645
206462	158172	88	79903	60223	88	2768	1993	26	2901	1934	28	6086	4472	41	771754	581347	95	1.12947
77621	76458	73	19948	19566	45	957	999	0	899	923	0	1656	1567	16	200304	198288	75	1.13048
62530	60816	73	23632	23203	53	527	568	0	724	743	0	1623	1707	16	164533	156601	74	1.13249
62470	64012	68	23765	23805	50	827	964	0	711	685	0	1697	1755	16	159781	156501	73	1.13249
133145	118858	82	48497	42412	80	1070	1099	6	1555	1097	9	2736	2308	27	292041	260929	86	1.1335
100665	98843	79	35754	34913	72	1113	986	0	1168	1336	13	2820	2561	26	340233	331616	78	1.1335
102745	101789	75	37723	36788	73	1290	1222	10	1238	1074	6	2693	2504	25	309250	285261	92	1.1335
175318	140984	87	65857	50932	84	1965	1328	22	2058	1648	23	4778	3849	36	538746	433373	91	1.1335
99444	99574	75	26187	26347	53	1258	1347	12	1513	1620	16	3852	3757	28	476228	465444	79	1.13451
76502	74820	71	20041	20082	44	1052	1129	7	1229	1114	8	2325	2429	22	292134	277053	77	1.13451
185553	160805	85	84966	72561	85	1778	1589	17	1894	1661	19	4744	4116	34	526860	437123	91	1.13652
201825	165311	86	82755	67406	86	2294	1741	24	2381	2158	24	6350	5152	40	663863	566400	92	1.13652
104595	98050	88	43627	41273	73	1322	1237	11	1267	1350	13	3084	3004	26	386785	361544	79	1.13652
86522	85915	78	35597	35437	71	736	871	0	725	955	0	1939	1966	20	228829	222153	77	1.13753
134438	125837	78	64809	60837	79	1575	1495	14	1731	1684	19	4184	3927	30	522350	489350	87	1.13854
34278	35365	65	11915	12179	38	226	440	0	348	352	0	921	960	0	115339	115720	71	1.13955
153444	139554	86	58452	52238	80	1493	1338	14	2293	1894	22	4710	4355	33	602222	539037	86	1.13955
126807	115491	79	58460	51013	80	1568	1358	14	1625	1352	14	4378	3759	33	541079	477368	95	1.13955
259154	190792	102	136704	103946	97	3700	2783	31	3543	2783	33	7291	5552	43	684125	528068	101	1.13955
161202	124712	88	64629	50290	84	2061	1514	20	1744	1296	18	4381	3410	34	416445	318242	90	1.14055
106680	106356	73	29531	29820	61	1656	1559	15	1569	1648	16	3708	3713	29	473629	467498	79	1.14055
83967	85989	70	20327	20506	45	1169	1175	10	1270	1322	11	2549	2521	23	215916	207694	81	1.14055
82804	84660	70	21140	21418	45	1326	1332	13	1005	1179	8	2294	2314	21	214579	210431	73	1.14055
137172	117011	91	66460	58434	81	1495	1385	14	1603	1339	15	3595	3066	31	423789	357121	87	1.14055
57639	56457	71	11956	12390	36	631	733	0	567	570	0	1449	1503	15	148993	146899	74	1.14156
106438	103054	80	30863	30359	72	1269	1303	13	1497	1329	12	2987	3016	26	357608	346068	80	1.14156
113673	99208	85	43620	37393	79	1434	1232	14	1213	1027	4	2831	2521	27	267411	239213	83	1.14257
51738	51680	70	12367	12353	40	514	586	0	632	704	0	1250	1336	12	142391	133701	74	1.14358
128353	117386	82	48175	42380	79	1959	1748	19	1592	1364	14	3657	3156	31	350287	309624	83	1.14458
345085	229672	119	156414	108290	113	4569	2980	37	4620	3604	35	12603	8685	53	1.04858e+06	1.01768e+06	123	1.14559
106959	83438	83	39891	31810	79	1406	1253	11	1433	915	0	2546	1946	27	290939	211744	83	1.1466
128631	119108	80	58943	54141	78	2053	1881	18	1687	1625	17	4173	3603	32	560798	513862	83	1.14761
75881	74167	79	26627	26044	63	863	829	0	973	908	0	1701	1903	19	185041	177284	74	1.14761
113802	97379	79	46668	41237	77	1630	1238	14	993	931	0	3221	2662	30	338862	287111	81	1.14861
31628	30896	63	4839	4794	30	1073	1022	5	1528	1354	15	1911	2018	19	79588	82254	68	1.14861
47344	46158	71	13812	13782	41	545	650	0	677	515	0	1180	1194	10	125798	125366	72	1.14962
49866	50572	65	14669	14954	40	583	533	0	559	553	0	1361	1347	13	133665	132950	68	1.14962
172888	149960	85	73369	63550	83	2632	2320	24	1967	1662	18	4680	4343	33	597572	526114	89	1.15063
108056	98546	89	47110	42688	76	962	919	0	1190	1171	9	3533	3254	29	434325	392292	87	1.15164
177439	148165	98	55302	45207	81	2188	1849	21	2151	1852	22	4869	4127	35	425387	363863	86	1.15164
103052	96078	78	41910	39441	74	1290	1122	8	970	958	0	2649	2526	25	301417	278831	79	1.15264
135175	115711	86	56839	48346	80	1602	1117	13	1854	1462	19	2937	2625	26	313461	270946	83	1.15365
93989	92717	89	38260	38211	71	1166	1133	9	1369	1269	12	2750	2796	24	378800	364907	78	1.15365
135644	119882	86	60228	53083	81	1505	1487	14	1627	1295	13	4290	3863	32	524180	468131	98	1.15365
142678	122657	88	67447	57533	83	1536	1468	15	1573	1175	15	4308	3511	34	557141	475979	88	1.15365
172461	143806	85	70329	58440	82	2200	1733	21	2048	1684	22	4870	3841	37	586787	484695	85	1.15365
94748	93224	74	43378	43491	73	1036	1073	7	905	882	0	2795	2742	25	396693	384683	79	1.15365
91826	90878	73	31572	31870	68	853	904	0	1203	1173	10	2830	2840	25	368212	350449	76	1.15466
75656	76296	71	29175	29144	69	989	1202	9	989	829	0	2305	2359	22	266743	266934	74	1.15466
50478	52301	66	12194	12219	38	829	801	0	429	593	0	1114	1203	9	157899	155054	73	1.1597
211105	163455	98	66239	51683	86	2911	2159	28	2418	1929	25	5236	4055	38	487186	382973	93	1.1597
226863	180888	90	97955	78738	88	2789	2310	26	2937	2202	29	6654	5318	42	694155	492326	95	1.1597
95448	94903	74	48656	48608	73	920	968	0	1229	1130	8	2589	2645	24	264127	254275	78	1.16071
80798	81046	72	19167	19369	45	974	874	0	1161	1087	7	2678	2612	24	312375	301239	78	1.16071
96251	93014	91	41322	40586	72	1295	1161	9	1224	1189	10	2690	2616	24	348623	339267	77	1.16171
103844	100538	75	39188	38049	73	1135	1057	6	1339	1156	9	3242	3256	26	396629	380706	78	1.16171
52486	53327	65	21416	21464	51	378	429	0	337	338	0	1026	1028	4	137209	132780	73	1.16272
69744	70974	67	10802	10815	38	992	996	0	862	863	0	2068	2025	20	188291	181788	75	1.16574
162871	134146	100	65121	53729	84	1896	1505	18	1728	1488	18	3911	3258	33	377455	301112	86	1.16776
147263	121014	85	58868	48062	82	1804	1654	16	1950	1665	20	3675	2992	33	411406	326012	90	1.16776
105884	102214	74	48554	45227	75	1452	1274	11	1282	1320	13	2518	2386	24	247424	226066	79	1.16877
127112	113841	80	54476	47621	79	1522	1387	15	1476	1093	10	3145	2820	28	371856	317133	84	1.16877
135063	125108	83	60351	56310	78	1516	1556	15	1695	1387	16	4245	3905	31	483558	454710	83	1.16877
62834	64880	68	22642	23412	46	679	737	0	573	652	0	1751	1792	16	172890	168666	71	1.16877
93680	93830	73	36679	36315	71	1393	1360	14	1217	1181	11	2795	2864	25	366359	357027	77	1.16977
99004	99633	73	22802	22782	49	1151	1335	11	1095	1090	7	3017	2869	26	403913	386499	78	1.16977
176236	144363	87	72378	59113	84	1900	1506	18	2032	1734	22	5159	4261	37	643006	523258	95	1.16977
221985	171195	93	81692	62203	89	3477	2808	27	2964	2268	28	6085	4817	38	528386	399170	94	1.17179
315360	232852	114	165765	127150	110	9464	7306	41	8437	6702	43	18858	15233	59	1.04858e+06	1.03746e+06	117	1.1728
99340	100657	75	44007	43648	72	1533	1581	14	1192	1244	11	3460	3349	28	459235	431991	79	1.1728
116947	108752	79	49264	45045	76	1401	1361	13	1519	1411	14	4102	3773	31	485900	442195	82	1.1728
167950	136864	91	79272	64996	84	2223	1741	22	2148	1799	22	5244	4121	38	663537	534367	88	1.1738
91131	91495	75	35983	35885	71	1158	1034	4	1164	1171	9	2416	2230	23	250700	246157	75	1.1738
84610	80166	78	31955	29916	73	1267	1038	4	1141	957	0	2353	2229	23	244825	224958	75	1.1738
50221	50663	68	15556	15386	42	817	769	0	762	657	0	1296	1402	13	156273	156050	68	1.17481
73244	73149	73	18472	18397	45	1395	1165	11	1114	1043	6	2139	2187	21	226538	219007	75	1.17683
121472	108160	81	49183	42536	77	1457	1178	12	1421	1171	10	3540	3033	30	425804	372032	85	1.17783
73015	75390	69	19902	19871	47	979	955	0	1123	913	0	2170	2063	21	197607	188313	73	1.17985
88698	87399	77	21184	20952	46	871	868	0	1106	1087	8	3063	3035	25	385780	373955	79	1.17985
98052	95778	76	31261	30517	72	1220	1189	9	1357	1250	10	2474	2511	23	262005	254111	78	1.18086
181104	144571	95	75383	60432	86	1992	1652	20	2187	1626	22	4066	3195	34	469010	388415	94	1.18287
126419	107664	82	52949	43754	80	1863	1416	21	1611	1323	16	3648	3304	30	367241	313675	84	1.18287
98757	97109	75	36406	35159	74	1062	1126	8	1294	1209	10	2243	2127	23	234943	230533	78	1.18287
147374	124451	83	57835	49156	80	1551	1263	15	1754	1609	17	4030	3406	33	488267	418336	87	1.18287
179073	153232	83	69853	58688	83	1906	1595	21	2260	1870	22	4738	4034	35	552902	462957	88	1.18388
168990	142675	94	50889	42350	83	2179	1464	21	2274	1847	20	4366	3705	33	397999	331245	89	1.18388
160555	137114	100	60143	49631	100	1761	1524	16	2222	1873	21	4824	4187	33	641599	546956	100	1.18388
121806	119432	79	29523	28867	73	1452	1408	14	1393	1361	13	3394	3240	28	403747	382587	80	1.18388
146136	129452	84	62764	54691	81	1621	1542	15	1830	1669	19	4623	4135	33	606923	530481	88	1.18489
294585	209785	109	112450	80029	107	3961	2816	33	4383	3349	35	10738	7388	51	1.04858e+06	958867	113	1.18489
147170	127045	83	59165	49826	81	2354	1858	21	1769	1656	19	4716	4139	34	620900	540692	83	1.18489
90551	94298	71	21403	22453	43	1118	1154	8	1254	1335	12	2986	3278	25	347632	342346	73	1.18489
29266	29816	52	8553	9156	33	155	172	0	319	361	0	747	809	0	90351	91755	66	1.18589
113315	102448	78	58287	52705	78	1340	1249	12	1543	1211	13	3465	3281	29	481797	427656	82	1.18589
178617	140759	92	58328	46256	85	2482	1955	26	2158	1599	22	4668	3941	37	452600	365162	90	1.1869
67988	66498	73	23436	23545	53	1078	1159	7	672	787	0	1762	1839	18	181862	177919	75	1.1869
112820	101133	85	46595	40173	77	1348	1138	8	1417	1218	12	3112	2764	28	358948	308353	82	1.1869
308681	252552	120	187724	158867	107	6087	4956	35	5905	4962	37	12827	10181	54	1.04858e+06	958528	110	1.1869
99353	95805	91	31711	30366	72	1095	1038	4	1046	1168	8	3283	3000	26	386546	365762	91	1.1869
77786	81748	71	28560	29233	51	1029	1146	8	1051	1035	4	2633	2690	23	323100	316997	76	1.18791
105042	104619	75	43593	42440	73	1303	1325	11	1433	1437	15	3363	3147	27	462955	446430	78	1.18791
179671	145594	93	73449	60095	84	2140	1564	23	1900	1615	21	5873	4767	38	684179	559359	89	1.18791
167528	151690	84	66401	58483	82	2423	2103	23	2068	1851	22	5088	4837	33	658783	601399	87	1.18791
194736	153954	90	72160	57323	86	2365	2015	23	2772	2457	26	5801	4433	40	719393	574057	93	1.18892
74624	71215	77	25224	23412	59	905	849	0	752	787	0	1865	1789	19	253581	248244	75	1.18892
222012	173719	92	99651	79495	90	2812	2094	27	2340	1839	24	5799	4790	37	620064	487818	97	1.18992
156670	138307	82	64815	56673	80	1975	1536	19	2009	1733	19	4781	4389	33	535255	470732	86	1.19093
98788	98845	75	26966	27198	57	1330	1289	11	1252	1095	9	2914	2721	27	366987	356241	77	1.19093
229478	191221	92	115726	98276	88	4223	3775	30	3855	3154	32	8631	7683	42	831495	751010	92	1.19093
201198	162398	89	69778	56448	86	1833	1396	18	2537	1873	24	5605	4557	38	652282	531454	94	1.19194
50994	52688	62	18800	18742	47	564	683	0	667	666	0	1393	1402	13	137129	132135	71	1.19496
172782	142166	86	67283	55609	84	2389	1778	24	2307	1805	22	5070	4138	36	632339	521211	102	1.19496
32370	34314	53	11275	11648	37	340	332	0	493	545	0	904	1032	3	106630	108597	70	1.19597
46448	47780	66	27503	27742	67	691	791	0	657	697	0	1363	1357	13	167181	171091	71	1.19597
98362	97007	75	26122	26149	54	1372	1469	14	1264	1251	11	3745	3526	28	421218	400554	79	1.19597
87257	86357	73	31811	31508	71	1044	1131	8	1352	1119	10	2873	3026	25	374784	365788	77	1.19698
41084	39271	72	8439	7670	37	355	347	0	496	592	0	1049	946	0	158848	147014	82	1.19698
45985	44040	75	16123	16302	42	312	412	0	484	474	0	1182	1166	9	132740	135236	72	1.19899
103502	100386	89	40536	39689	73	1199	1329	12	1220	1140	7	2602	2576	24	376764	361359	81	1.19899
122605	107720	82	51535	44740	79	1837	1836	18	1410	1450	16	3236	2908	26	292062	251708	83	1.2
59883	61203	68	15402	15439	43	631	638	0	644	740	0	1414	1302	13	174838	168321	76	1.20202
112064	108364	83	30377	30176	72	1316	1399	13	1322	1481	13	3254	3098	27	395883	387069	79	1.20403
104994	102405	76	30630	30240	72	1287	1175	11	1419	1190	10	3168	3047	27	350853	337256	79	1.20504
52230	48750	84	14551	13658	44	576	591	0	499	485	0	1455	1321	12	174513	159767	84	1.20504
79636	78798	72	35449	35413	70	1067	1032	5	874	924	0	2097	1921	20	224336	218603	75	1.20504
49223	48388	78	21130	21416	48	405	456	0	497	463	0	1315	1277	11	164799	158231	69	1.20605
82329	82462	73	27396	27430	62	973	1079	6	1136	1125	7	2520	2567	23	285874	278682	77	1.20605
98237	97102	75	29358	29403	70	1464	1421	15	1162	1321	12	3169	2851	27	399312	387555	80	1.20705
215025	167911	91	72823	57179	90	3272	2839	26	3064	2364	30	6003	4767	40	553725	430687	95	1.20705
89272	86303	72	30745	28594	72	1102	1159	8	1246	1048	7	2568	2346	24	255686	243259	78	1.20806
62212	63964	64	13166	13220	40	601	650	0	887	733	0	1565	1690	16	168394	166705	72	1.20806
97657	96701	79	26275	26123	68	1270	1287	11	1192	1152	8	2863	2877	25	399753	381906	79	1.20907
238465	172892	104	107380	79284	94	3125	2368	27	3019	2157	29	6957	4874	44	868945	605128	101	1.21008
79692	80504	72	20632	19519	58	1038	1038	4	1281	1194	10	2529	2497	23	329365	324290	76	1.21108
132633	121007	78	53398	47167	78	1867	1604	18	1734	1509	17	4433	3749	33	549246	500087	82	1.21108
87751	87823	74	28465	28479	71	1021	950	0	1060	1064	6	2811	2786	24	369404	356046	77	1.21108
94484	90528	75	37552	36153	73	1133	1135	8	1203	1050	6	2388	2492	23	270048	254243	77	1.21209
163298	138222	83	76173	64339	82	1646	1230	17	1909	1581	20	4844	4013	36	619718	530084	89	1.2131
28123	29639	59	14448	14745	41	266	415	0	524	550	0	833	783	0	108497	105190	67	1.2131
114353	103494	84	41196	35921	77	1585	1338	14	1681	1266	14	4118	3662	32	467050	420057	86	1.21411
122328	106612	84	50268	44345	79	1195	981	0	1694	1309	14	3738	3256	31	399086	335393	97	1.21411
42134	42016	66	13720	13983	40	510	568	0	320	336	0	1005	1043	5	104723	105235	69	1.21411
197350	155089	88	73932	58807	87	2182	1795	20	2307	2014	24	4916	3731	38	449991	349367	90	1.21511
168541	139714	88	69036	59172	84	2492	1986	24	1833	1343	18	3726	2944	32	354188	291469	88	1.21612
171917	134765	87	75575	59678	85	1941	1476	20	2252	1969	23	5337	4260	37	675722	539041	91	1.21612
86795	89900	72	25808	26109	58	842	834	0	1357	1223	10	2560	2659	23	326283	315420	73	1.21713
151412	123117	83	56801	45904	82	2304	1936	21	1566	1391	15	3858	3112	33	369988	290225	88	1.21713
165640	144761	83	71712	61666	84	1999	1810	20	2053	1814	20	4872	4325	33	630196	546313	88	1.21713
134893	120198	82	55817	48951	79	1743	1411	17	1685	1406	18	3629	3291	30	372687	334386	83	1.22116
48653	48308	76	21669	21741	49	431	306	0	543	399	0	946	1058	5	121205	117459	75	1.22418
36907	36536	68	8147	8340	34	291	334	0	309	256	0	893	881	0	102320	102223	66	1.22418
154071	131365	82	63642	52553	81	1782	1648	17	1666	1434	18	4563	3866	34	632572	541493	88	1.22519
108482	104272	78	39996	39198	73	1346	1116	9	1142	1074	8	2914	2857	24	350163	335304	78	1.22519
122714	121037	75	55013	54262	75	1602	1417	14	1809	1821	17	3838	3596	30	458000	440988	78	1.2262
181852	153199	86	82827	70233	84	1976	1582	19	1639	1361	16	3888	3263	32	482178	395318	88	1.2262
205374	163652	90	72008	57867	84	2647	2333	25	2385	1799	24	5312	3993	39	525117	420799	89	1.2262
235268	199674	114	126994	109343	114	4817	4215	30	4465	3717	31	10665	8775	46	963236	796601	114	1.2262
135666	122198	78	45790	40191	77	1507	1265	14	1599	1521	17	3978	3575	31	469287	404602	84	1.2262
63395	62621	80	31321	30414	72	931	943	0	812	756	0	1769	1609	16	214371	193377	86	1.2262
138336	131433	76	81781	75657	77	1754	1573	19	1962	1811	20	4493	4036	35	586388	535600	81	1.2262
164119	133770	83	67084	54735	82	1660	1297	17	1605	1292	17	3792	2881	33	398600	308774	87	1.2262
126836	121174	77	59498	54514	77	1505	1280	12	1855	1761	18	3417	2960	29	405368	372305	82	1.2262
73458	75054	70	19914	20565	43	857	894	0	1102	1091	6	2565	2612	22	312726	303862	77	1.2272
142314	118857	99	45086	39627	81	1639	1081	8	1843	1527	18	3431	2679	31	391606	323920	89	1.2272
80477	78901	74	33870	33103	72	593	687	0	843	898	0	1867	1894	18	209863	196023	78	1.22821
112124	108913	77	42192	41475	73	1313	1401	12	1481	1401	15	3626	3472	29	452943	434793	82	1.22821
159700	136556	86	51413	43710	80	1840	1433	22	2059	1711	19	4567	3827	34	590302	516436	89	1.22922
46633	46978	59	14640	14808	41	454	490	0	458	361	0	1059	1147	8	136368	140513	69	1.22922
22250	22182	53	14201	14610	40	331	320	0	329	262	0	563	686	0	81834	82680	67	1.23023
170329	143087	85	55659	44908	83	2242	1882	22	2101	1541	21	3963	3442	32	441340	369947	87	1.23023
76370	78593	70	22875	23085	48	1061	1120	6	702	869	0	2078	2235	21	291905	293343	76	1.23023
162938	140592	84	64011	54275	83	1890	1779	17	1916	1672	21	5504	4914	35	652305	561576	89	1.23123
149675	130434	81	46422	39141	80	1734	1624	16	1786	1535	19	3877	3570	31	387834	343855	86	1.23123
338453	220057	119	121104	78183	116	5856	3467	40	5204	3182	40	10653	7188	50	988404	660182	122	1.23123
132869	113705	81	42151	35501	79	1351	1148	9	1654	1166	15	3577	3185	30	302977	256460	84	1.23123
103786	101065	77	43428	41862	73	1204	1235	10	1418	1403	13	2768	2681	24	389408	369120	82	1.23224
260568	188086	100	95315	69730	99	3748	2717	32	3360	2380	32	7079	5213	42	695856	498697	105	1.23224
98163	99322	73	46635	45979	71	1106	1059	7	1366	1318	11	3263	3240	26	424032	411830	80	1.23224
286117	189752	107	160679	114630	105	5931	4382	37	5758	4215	39	11939	8580	54	1.04858e+06	814357	109	1.23325
74562	72560	75	28329	28112	69	800	862	0	893	899	0	1680	1705	18	172849	165821	78	1.23325
91649	88373	89	38758	38436	71	1326	1210	9	1224	1094	7	2617	2501	24	365535	351730	78	1.23526
120499	115965	78	43041	40390	76	1279	1392	12	1648	1321	14	3984	3677	31	530254	510300	81	1.23526
99158	96909	75	30343	30046	71	1014	898	0	1138	1058	5	2729	2643	25	329591	320629	77	1.24332
157347	135374	84	63547	55390	82	2194	1783	22	1658	1501	19	4260	3681	33	401963	352883	87	1.24433
117150	109221	79	33360	29899	77	1681	1686	17	1599	1335	14	2657	2492	23	285455	263749	81	1.24433
340508	235449	120	138242	97132	120	6283	3858	40	5121	3377	40	12597	9116	51	1.04858e+06	870192	123	1.24534
112920	102741	77	52246	44578	77	1546	1378	14	1523	1422	15	3807	3465	31	482792	413099	84	1.24534
100880	101946	79	31474	31762	60	1601	1550	17	1396	1468	15	3386	3197	28	483464	460593	77	1.24534
43195	46180	64	19333	20022	43	483	335	0	399	471	0	966	1030	3	99745	102067	69	1.24534
193901	152241	85	62587	48954	83	2197	1708	25	2284	1766	22	5286	4175	37	508851	394935	89	1.24534
125793	114037	78	44938	38492	78	1944	1685	19	1592	1418	16	3816	3529	30	381198	339975	79	1.24534
126700	111667	77	46345	39788	77	1695	1314	18	1744	1548	18	3603	3043	31	360133	318102	79	1.24534
105555	106251	74	36188	35650	72	1419	1308	12	1607	1222	12	3494	3260	28	420420	403804	90	1.24534
80011	77165	72	28644	27065	65	1129	1149	9	718	774	0	2104	2051	20	195939	182109	76	1.24635
101894	100430	80	33201	32892	72	1204	1297	10	1445	1454	13	3112	2866	27	431690	415841	77	1.24635
64282	63550	75	16195	16045	44	746	835	0	836	609	0	1714	1590	17	169783	159068	74	1.24736
123225	114961	94	35393	33236	76	1885	1740	20	1524	1307	16	4715	4362	31	550385	514468	94	1.24736
211926	150709	109	83660	58975	92	2238	1599	20	2179	1585	25	5572	4115	38	648316	459749	109	1.24736
137968	126305	78	59286	52184	79	1730	1303	19	1599	1184	12	3596	3172	30	329838	292132	83	1.24836
147866	127672	87	62325	55402	79	1563	1478	16	1890	1550	17	3945	3262	32	437069	381645	83	1.24836
97230	92976	83	32428	31857	72	1009	1051	6	1157	1185	9	3085	3083	26	376673	362360	78	1.24937
187441	146466	90	73260	57810	85	2373	2038	22	2250	1670	24	5549	4361	39	661241	520751	91	1.24937
281320	190558	103	98022	67470	101	4064	2392	34	3402	2408	33	7208	5109	44	785530	548047	108	1.25038
87601	83939	82	31025	29044	72	1272	1158	8	1078	1079	7	2359	2263	23	248927	227954	89	1.25038
252205	195270	92	90800	69141	90	3230	2412	27	3161	2371	31	8128	6396	45	871619	712400	93	1.25038
168182	136184	85	65620	53616	83	2260	1840	22	2038	1547	20	3852	2940	33	428268	337563	87	1.25038
102998	101227	78	23953	24053	52	1515	1527	14	1159	1077	6	3328	3228	27	422086	412740	78	1.25038
72794	71029	83	24543	24227	57	771	820	0	1186	974	0	2229	2233	21	271528	262260	76	1.25139
48662	47711	73	18240	18276	45	401	308	0	692	567	0	1450	1291	13	119194	115116	74	1.25239
102628	99258	77	22919	22621	52	1267	1054	7	1473	1481	14	3600	3321	29	452996	447128	80	1.25441
88645	89089	71	39727	39151	71	1147	1064	5	1265	1262	12	2768	2677	25	342548	320959	76	1.25441
79664	80476	71	23529	23357	52	947	1164	8	1249	1276	10	2999	2951	25	338865	327075	81	1.25642
115862	116039	73	33863	33503	72	1573	1484	15	1531	1548	15	4023	3680	30	503902	473438	79	1.25642
157455	131201	86	59713	49206	82	1946	1725	18	1865	1456	18	4312	3541	33	548238	453932	88	1.25642
154235	132070	99	56236	46108	99	2129	1604	20	2313	1929	23	5113	4470	34	723114	618299	99	1.25642
58452	62953	50	17249	17720	43	677	613	0	489	587	0	1769	1949	18	218256	214491	74	1.25743
112093	108331	76	35910	33835	76	1764	1464	18	1925	1669	21	3918	3502	31	399270	362771	82	1.25743
171796	137271	102	63856	51976	84	1792	1388	18	2412	1786	23	5112	4311	35	665127	539145	92	1.25844
177570	144647	83	79624	64090	83	2468	2075	23	2202	1971	23	5199	3883	37	681040	551436	89	1.25844
283308	213480	114	135856	106891	112	7280	5762	39	7406	5450	43	15408	11877	55	1.04858e+06	1.01723e+06	119	1.25844
120342	99076	83	48474	40137	80	1375	1092	13	1454	1277	11	3249	2609	30	294305	242740	84	1.25945
220543	183085	93	108481	90832	88	3213	2585	27	3072	2795	27	7914	6815	42	989180	843969	93	1.25945
261970	203064	97	109385	82795	93	3700	2848	31	3790	2926	34	7650	6004	43	738989	583242	95	1.26045
177901	144508	89	77482	63319	86	2475	2115	24	2350	1584	24	5550	4296	38	694728	561787	93	1.26146
99326	100455	73	36017	35547	71	815	907	0	1421	1399	14	2897	2715	25	303699	294186	77	1.26448
86012	87520	74	22287	22328	49	1035	1180	10	881	798	0	2836	2713	25	328792	323085	78	1.26448
240214	202576	89	104518	85647	87	3813	3270	28	3647	3000	31	8155	7218	41	845552	767929	92	1.26448
94395	97892	72	28905	29404	52	1024	907	0	1164	1209	9	2566	2588	23	327456	321149	78	1.26448
164128	155939	81	58886	54068	77	2448	2201	23	3407	3041	27	7383	6646	39	892199	821513	96	1.26448
252950	201111	103	115152	93127	98	3914	3358	30	4164	3323	32	8121	6611	44	842989	730961	101	1.26549
148797	130921	81	51342	44446	79	2078	1742	20	2258	1821	21	4843	4268	33	632227	558935	87	1.27053
34855	36116	54	11452	11804	37	680	741	0	351	367	0	1210	1253	10	127178	129258	69	1.27053
102810	97964	75	37370	34252	75	1445	1395	13	1336	1033	8	2636	2415	26	276842	251391	80	1.27053
85534	85305	76	27283	27572	56	1086	989	0	1080	1354	11	2784	2813	24	368106	360320	77	1.27053
136810	116304	88	60388	53047	80	1521	1208	12	1595	1427	14	3905	3349	31	494614	430674	86	1.27154
173353	155367	84	99075	85844	82	2069	1586	20	2164	1744	22	4770	4118	34	503714	447797	90	1.27154
141151	124823	80	54378	46942	79	1731	1455	17	1749	1659	19	4341	3853	33	583329	530350	85	1.27154
179978	138987	95	76872	60087	84	1978	1633	20	2201	1659	24	5268	4048	39	680596	526069	92	1.27154
220341	162850	94	82635	62031	91	2267	1573	26	2581	1716	28	5718	4174	39	572974	418239	98	1.27154
110687	95609	89	39874	34568	78	1354	1227	10	1130	903	0	3201	2653	28	276533	235525	95	1.27154
182937	147842	90	68604	55230	83	2048	1771	21	2180	1753	21	4207	3290	35	425538	342744	90	1.27254
118408	115144	77	48404	47947	73	1541	1573	15	1717	1708	16	3911	3752	30	446585	426742	78	1.27254
66815	58988	88	25290	23062	88	766	905	0	660	888	0	1621	1459	14	161422	135811	88	1.27254
72418	71768	73	19393	19830	44	509	622	0	727	679	0	1407	1599	13	197152	198617	73	1.27254
143195	120989	84	63801	54708	80	1638	1359	15	1376	1158	11	3476	2883	30	345989	290937	87	1.27355
106224	103278	75	44682	43669	73	1545	1672	14	1458	1342	12	3477	3318	28	478599	463745	79	1.27456
35138	38427	43	14224	14259	40	412	375	0	368	547	0	997	1005	2	127321	130389	67	1.27456
99173	98570	73	31098	30882	71	1268	1224	9	1149	1130	9	3370	3009	29	418267	398108	79	1.27758
70473	72354	80	25325	25425	61	929	872	0	672	650	0	1789	1732	17	188331	182885	72	1.27859
43425	43458	68	16548	16533	43	340	351	0	644	541	0	1064	1076	6	133074	131364	68	1.2806
40024	41143	65	8905	9192	35	295	415	0	416	382	0	1151	1086	7	126921	123196	68	1.2806
66672	67581	62	15481	15407	42	786	930	0	842	704	0	2213	1999	22	252666	246950	77	1.28262
249699	187341	93	108185	84135	91	2910	2342	26	2888	2439	29	8461	6321	46	925362	714669	99	1.28363
253161	182724	97	103032	76627	95	3698	2755	30	3207	2541	31	7312	5383	44	673299	489748	98	1.28363
229356	180697	91	69707	52319	91	3138	2387	29	3440	2253	34	8065	6283	43	1.04858e+06	857249	109	1.28363
161609	136987	89	61319	51381	83	2088	1637	20	2019	1651	19	5163	4324	36	638379	541013	89	1.28463
90972	90626	75	40625	40405	71	1571	1512	14	1306	1350	13	2952	2857	26	373941	355678	76	1.28463
44854	44712	69	19579	19717	45	354	364	0	417	650	0	1120	1047	6	134373	129915	69	1.28564
194052	158016	95	73651	60017	85	2275	1939	22	2168	1757	24	4126	3347	35	472000	377358	91	1.28665
219823	173343	88	70159	54778	86	2741	2247	26	3283	2249	31	7441	5791	42	887248	697091	92	1.28665
202071	162133	90	74392	60192	87	2177	1679	21	2476	1770	26	4420	3565	35	522544	426182	93	1.28766
244411	188364	95	90082	70239	89	3770	2950	31	3548	2447	32	7536	5567	45	607659	449653	94	1.28766
154153	129497	86	63176	52456	82	1830	1351	21	1848	1546	20	4657	3747	34	598100	489798	87	1.28766
98275	84972	81	39810	34817	75	1293	1144	9	1529	1024	4	2559	2241	24	290351	255282	82	1.28867
81394	78510	74	26379	24748	69	1128	961	0	923	771	0	2270	2088	22	215964	206130	75	1.28867
162659	134001	83	56636	47164	82	2294	2020	22	2253	1884	22	4148	3280	33	358923	298864	88	1.28867
75365	78057	68	20977	21563	44	981	915	0	903	836	0	2212	2429	21	295116	292590	74	1.28867
50048	52370	67	15294	15516	41	837	1122	7	779	646	0	1503	1370	14	135296	133092	70	1.28967
81611	80997	73	22107	22144	49	1022	1190	7	1301	1215	10	2867	2786	25	347232	335815	77	1.28967
44073	43339	74	19909	19784	50	723	620	0	591	359	0	735	804	0	100593	102377	69	1.29068
145977	128061	81	73262	65538	81	1954	1813	18	1600	1401	16	3722	3336	30	472882	408228	87	1.29169
212600	171824	89	85796	68814	88	2471	1981	24	2717	2022	27	6445	5252	41	782229	636341	102	1.29169
116785	109948	78	52696	48916	76	1336	1434	12	1429	1391	14	3551	3337	29	454305	413551	81	1.29169
102622	101013	80	24563	24090	56	1536	1220	12	1209	1041	5	3590	3476	27	386071	378418	78	1.2927
233049	176482	92	71916	55058	90	3207	2515	29	2343	1992	26	5696	4326	39	667363	506455	96	1.2927
157048	141910	93	55248	50470	78	1901	1775	18	2073	1626	23	5402	4709	37	653515	560074	88	1.2937
99783	98215	75	41496	39502	75	1361	1333	11	1331	1125	8	2631	2547	24	322630	302095	92	1.2937
115208	110612	76	42109	38253	74	1410	1474	14	1471	1312	13	3588	3190	29	458813	418505	82	1.2937
104323	96294	78	39462	35442	76	1392	1197	11	1329	1053	6	2491	2183	24	258374	231793	79	1.2937
96134	84608	82	39003	34810	75	1279	944	0	1220	1014	3	2420	2271	23	266866	244928	81	1.2937
133073	121740	81	45017	38924	78	1579	1575	15	1379	1447	15	3837	3307	31	347829	311450	84	1.29773
138562	117252	89	61668	52716	80	2086	1689	20	1650	1354	15	4387	3796	33	574034	483370	87	1.29874
52540	44938	84	21629	18161	84	538	353	0	657	568	0	1299	1120	8	153856	115397	84	1.29874
26451	26484	56	10281	10569	37	472	289	0	198	238	0	823	848	0	96247	92347	77	1.29874
17573	18766	45	6400	6770	31	260	328	0	289	350	0	492	583	0	75852	78938	63	1.29874
144214	121927	83	53447	44621	81	1743	1354	15	677	690	0	696	556	0	332291	272967	88	1.30479
189763	151940	98	66565	53331	85	2639	2079	25	2365	1987	25	5587	4444	38	503078	404538	91	1.30579
90883	92887	66	17536	18019	42	1020	1019	3	1230	1324	11	2986	2981	26	364261	341838	77	1.30579
41386	40452	76	15324	15468	41	475	398	0	364	388	0	960	1065	5	125003	125316	68	1.30579
82991	82455	74	26410	25776	70	1148	1257	11	930	967	0	2561	2499	24	329910	314720	88	1.30579
125226	118669	80	48097	45220	76	1607	1322	15	2044	1608	19	3926	3624	30	521823	480131	83	1.30579
76573	77555	70	32065	32345	69	1135	1398	12	1051	986	0	2398	2453	23	318357	310563	74	1.3068
89086	87675	75	36149	35877	72	734	836	0	1073	925	0	2491	2396	24	302668	293088	76	1.3068
189026	146790	88	68402	53224	86	1882	1591	19	2241	1551	23	4844	3659	36	442879	340846	90	1.3068
128688	125200	76	40801	40515	74	1419	1113	10	1359	1364	13	2769	2670	25	286265	279418	77	1.3068
81127	75707	83	27782	24965	74	760	756	0	755	737	0	1835	1706	17	180973	160814	90	1.3068
27808	29735	44	15129	15960	40	326	286	0	470	494	0	866	750	0	109773	109698	67	1.3068
78387	81729	69	17691	18184	42	1053	1244	9	989	1005	2	2242	2211	21	319932	312527	75	1.3068
172573	145868	82	61240	50489	81	2211	1757	22	2275	1770	24	5210	4261	38	693854	588260	88	1.30781
196797	167890	84	73920	62418	83	2904	2583	25	2665	2278	26	5501	4723	36	544052	487689	88	1.30781
36477	37666	64	11445	11384	38	601	488	0	312	444	0	1226	1213	10	129707	130006	71	1.30882
97711	97516	74	24131	23826	52	1371	1328	12	1378	1277	11	3226	3287	26	400235	396506	78	1.31184
44006	45039	65	16897	17281	43	602	626	0	425	513	0	1065	1081	6	123310	120641	71	1.31184
184313	143564	87	85352	66163	86	2304	1681	24	2324	1717	25	5041	3599	38	682633	526793	96	1.31184
169492	149220	85	75414	65713	82	2137	1781	19	2823	2258	27	5482	5150	34	640858	571999	87	1.31184
163945	143244	81	55983	46097	81	2077	1892	20	1572	1434	16	4779	3940	36	601820	507968	86	1.31285
243885	171652	108	122806	96095	92	3685	2908	30	3675	2853	34	8740	6899	46	1.04858e+06	799410	98	1.31285
157790	135876	90	71698	63956	81	1281	1187	10	1535	1282	15	3638	3418	30	417023	358756	86	1.31285
55940	53208	76	28297	28908	67	672	744	0	693	812	0	1523	1437	14	135495	132807	72	1.31385
48290	48423	70	20743	20983	47	839	569	0	523	501	0	1061	1095	6	118508	123980	68	1.31486
75701	75154	71	23468	23418	62	890	958	0	935	900	0	2590	2449	24	311264	307432	77	1.31788
231819	176609	90	80697	60503	90	3461	2790	29	2703	2120	28	5834	4547	39	619794	471415	104	1.31788
164919	132407	87	54897	42870	83	2214	1625	21	2060	1708	20	4488	3537	35	502531	407614	90	1.31788
61986	64051	70	25946	25894	62	690	676	0	682	667	0	1541	1691	15	201658	194730	75	1.3199
288069	206598	102	98521	68250	102	3892	2805	32	3503	2455	33	8454	6088	45	768902	558652	108	1.32191
119048	105083	83	46845	40216	78	1668	1497	14	1678	1412	14	3502	2943	29	320352	275520	95	1.32191
129431	112300	87	57392	50722	78	1442	1199	12	1434	1127	9	3363	3016	28	414746	341488	89	1.32191
88978	81828	84	40122	37024	74	890	768	0	1089	947	0	2029	1977	20	232660	222722	79	1.32191
312921	240961	109	170181	140707	103	8229	7046	37	8297	6533	45	17872	14827	58	1.04858e+06	1.03415e+06	108	1.32393
155602	125036	85	75944	61496	84	1724	1351	15	1682	1519	19	3599	2846	32	397097	311908	88	1.32494
258636	205197	95	108045	86025	91	4142	3252	31	3959	2960	34	8195	6641	42	706605	574885	98	1.32695
180145	158026	84	78038	68390	83	2540	2040	23	2402	2018	24	5516	5154	34	731179	696422	88	1.32695
152147	131357	81	56708	48483	80	2111	1607	21	2208	1718	20	4311	3710	34	370512	316529	85	1.32695
85831	85594	76	16818	17037	43	854	958	0	896	904	0	2043	2113	21	272308	262508	77	1.32796
67706	66036	76	15858	15874	42	790	815	0	901	951	0	1661	1691	17	156818	152253	76	1.32897
28376	29918	66	11098	11339	37	264	259	0	464	368	0	635	688	0	83285	83263	65	1.32997
179472	145197	89	69839	55768	84	2086	1606	20	2315	1784	23	4859	3797	36	620951	491454	95	1.32997
135939	119013	85	52990	45637	80	1607	1276	12	1722	1397	15	3472	2998	29	438402	368266	87	1.32997
97617	98768	71	38049	38766	70	1339	1351	12	1268	1387	12	3500	3424	27	452005	442801	78	1.32997
217706	174566	97	66292	51336	88	2037	1514	21	2363	2094	21	5018	4139	36	640139	521208	107	1.33098
158682	139717	81	56534	48657	80	1647	1312	14	1759	1484	19	4254	3551	34	470899	402207	85	1.33098
77463	77188	76	35917	35917	70	835	920	0	825	944	0	2390	2322	22	290355	277138	76	1.33098
106710	105315	80	30515	29997	71	1215	1218	11	1482	1305	13	3830	3695	28	453666	435596	77	1.33199
223468	173489	93	93648	75350	89	3000	2139	28	2696	2284	27	5802	4290	41	658021	506245	95	1.333
116608	113811	79	32667	32244	73	1590	1507	16	1608	1480	16	3836	3646	29	481249	467058	81	1.334
79636	78336	75	19967	20138	46	606	670	0	1094	1011	4	2538	2343	23	308064	301845	76	1.334
177307	137712	100	76302	60014	86	1999	1584	21	2304	1775	24	4798	3901	36	483901	365622	91	1.33703
113694	109235	80	52729	50437	75	1132	1058	6	1609	1587	15	2984	2726	27	333473	313556	81	1.34005
109060	108058	75	34819	34350	73	1411	1430	15	1322	1270	13	3491	3462	27	484339	449761	80	1.34207
92933	91671	76	22115	22040	48	1004	1022	3	1238	1039	5	3042	2947	27	379306	373263	78	1.34207
52269	52065	75	13609	13524	40	369	555	0	609	623	0	1337	1265	12	147775	146585	71	1.34408
164846	140270	89	69517	59151	82	2295	2040	21	2122	1844	22	4838	4264	35	551813	477151	89	1.34509
118180	114048	84	49659	48176	75	2098	2233	18	1949	1804	20	4389	3944	32	557593	517363	82	1.3461
74876	73392	80	17345	17384	43	1092	1002	1	999	929	0	2105	2079	20	230158	224101	76	1.34912
115556	114757	78	34836	34291	73	1137	1122	7	1358	1252	12	2970	2876	25	363072	343055	82	1.34912
51127	51981	68	23472	23640	56	657	652	0	450	469	0	1436	1414	14	153522	153796	72	1.35013
132504	116219	82	53950	46400	80	1398	1179	13	1709	1357	16	3657	2887	31	409148	344128	92	1.35214
71245	72487	70	35209	34850	70	825	730	0	918	975	0	1958	1969	19	215491	207408	87	1.35315
131090	120651	80	42287	39229	77	2461	2279	21	1711	1518	19	4016	3685	30	355520	319726	83	1.35416
102675	87816	89	32967	28197	77	1614	1269	15	1076	1059	5	2776	2187	26	247181	207362	82	1.35516
151718	125990	87	61625	51774	83	1579	1373	13	1574	1336	16	3915	3019	33	401835	331762	88	1.35516
220501	175246	89	71637	56163	85	2630	2105	26	3882	3084	32	8544	6841	46	1.04858e+06	883433	93	1.35516
97128	98775	74	34764	34844	71	953	823	0	1004	928	0	2635	2598	23	298720	291264	77	1.35617
83050	77667	90	33040	30599	90	1008	1019	3	1068	1014	4	2955	2563	26	330987	297309	90	1.35617
102832	100213	79	26317	26387	59	1716	1652	17	1215	1193	10	3205	3162	26	386364	365292	82	1.35617
132769	113158	86	51305	43603	80	1473	1295	12	1492	1183	11	3265	2601	30	354181	293091	87	1.35617
61328	60221	74	14649	14983	40	558	606	0	696	611	0	1368	1150	11	153242	153451	73	1.35718
65704	64154	78	14021	13901	41	773	706	0	892	910	0	2125	2036	19	210519	198231	77	1.35919
121614	114505	83	40131	38396	74	1468	1486	14	1334	1287	12	3909	3619	29	504448	472927	83	1.3602
39154	41593	65	14373	14635	41	427	561	0	337	288	0	966	885	0	123771	126774	68	1.36121
123012	119690	77	35184	34609	74	1254	1366	14	1479	1424	15	3381	3255	27	399932	380007	82	1.36121
229791	178928	104	78148	60948	92	2797	2212	26	2813	2108	28	5767	4400	40	615216	483863	99	1.36322
59680	58212	68	20125	19981	48	539	667	0	626	550	0	1472	1500	15	161752	150941	86	1.36322
29971	30836	46	11240	11217	39	369	247	0	300	298	0	780	719	0	100860	99673	68	1.36625
141772	138070	79	34498	33840	74	2073	1975	21	2277	1882	23	5185	5295	31	639498	601536	83	1.36625
116980	116160	76	26566	26402	60	1615	1431	14	1969	1769	19	4123	3938	30	564118	533648	82	1.36725
141351	118737	83	64217	53561	81	1667	1505	16	1712	1316	14	4794	3978	34	603012	502510	89	1.36725
160681	133409	83	56877	46539	83	2409	2123	23	1830	1304	22	4551	3586	36	438439	353989	87	1.36725
136774	120528	80	57998	49467	80	2050	1889	19	1733	1578	17	4841	4227	34	561548	478820	85	1.36725
98318	97438	75	27036	27160	60	880	1014	3	1161	1028	4	2744	2742	24	297947	288240	78	1.36826
163233	140249	89	66864	56416	83	1794	1495	18	2160	1749	21	5004	4360	35	683986	586408	90	1.37531
61525	64018	69	18527	18627	45	1062	894	0	1005	722	0	1786	1663	18	180052	172441	85	1.37531
88985	88610	75	27747	27796	57	1018	1001	1	1258	1033	4	2171	2162	21	240858	224331	76	1.37632
98182	90202	75	35326	31242	76	1321	1083	8	1256	1072	6	2516	2477	23	240751	210999	79	1.37632
86430	89556	72	27967	28001	64	686	810	0	732	703	0	2217	2256	21	240616	232437	77	1.37632
177646	143313	88	63220	49869	84	2487	2047	25	2134	1770	23	4997	3898	38	488770	398592	92	1.37733
58224	60877	70	16812	17130	42	1042	1010	3	376	478	0	1892	1850	19	154380	155262	70	1.37733
190931	156546	88	82656	68785	87	2306	1733	22	2098	1783	24	5009	4070	35	596921	486289	105	1.37733
141240	121395	83	63614	54426	79	1459	1158	13	1847	1549	18	4319	3568	33	556413	470325	87	1.37733
290539	208615	116	119128	86996	97	4361	2966	35	4394	3182	37	8718	6192	47	826177	584067	103	1.37733
105754	102675	76	31061	31054	71	1612	1655	15	1452	1224	10	2942	2782	25	422837	407317	80	1.37834
135337	120046	86	53978	48313	80	1526	1289	14	1737	1429	17	4084	3718	31	442433	387114	86	1.37834
33293	32320	64	10648	10800	37	408	485	0	188	364	0	889	808	0	105737	104785	72	1.37935
105087	101040	80	43854	42097	74	1357	1114	10	1082	1060	6	3075	2909	26	418629	404042	79	1.37935
49076	50050	66	15749	15820	42	387	401	0	222	409	0	1296	1277	12	136402	131146	72	1.38035
74651	74667	74	23063	22584	58	729	790	0	876	862	0	2348	2374	22	283346	273000	88	1.38035
85205	84549	71	39326	39245	71	504	670	0	938	998	0	2671	2534	24	308948	304958	76	1.38237
94935	92997	77	39909	39429	72	1231	1188	9	1224	1307	13	2974	2873	25	371272	357190	79	1.38438
131219	109670	83	43147	34858	80	1991	1810	19	1476	1017	3	3492	3034	29	357770	298970	86	1.38539
133324	120762	80	72680	68129	79	1664	1467	15	1192	1114	11	3573	3305	29	385593	353049	82	1.3864
110840	108220	83	30045	29586	72	1429	1521	14	1421	1090	8	3564	3404	28	410941	392085	81	1.3864
132329	118050	80	51676	46816	78	1563	1419	13	1398	1454	14	3526	3282	29	451288	413919	86	1.38741
34530	35348	64	6561	6754	31	167	278	0	394	302	0	757	878	0	93700	90789	66	1.38741
63731	65191	69	25030	24600	56	846	683	0	1060	881	0	1652	1723	18	165419	159334	73	1.38942
53212	54339	69	18934	19034	45	910	883	0	686	636	0	1551	1605	15	154968	152181	74	1.38942
203376	159806	92	85593	65951	88	2748	2129	25	2426	1760	26	5792	4616	39	747461	585486	94	1.38942
74916	74918	72	16469	16342	44	1013	851	0	960	699	0	1890	1899	20	180492	171933	75	1.39043
308166	228056	102	153281	117158	103	4838	3881	34	4923	3629	40	12656	9577	54	1.04858e+06	982559	109	1.39144
66683	68964	66	18863	19527	43	809	972	0	862	702	0	1837	1841	18	239766	234488	76	1.39144
[truncated: 7,482 more rows]
