# Supplementary material for: Phenotypic heterogeneity follows a growth-viability tradeoff in response to amino acid identity
Source: Nat Commun. 2024 Aug 2;15:6515. doi: 10.1038/s41467-024-50602-8 (PMC11297284; doi:10.1038/s41467-024-50602-8)
Supplement: Supplementary file 6 — Source Data [file 41467_2024_50602_MOESM6_ESM.zip › source_data/fig6cde/1930_G2_yATP_NLIMPRO.csv]

FSC-A	FSC-H	FSC-W	SSC-A	SSC-H	SSC-W	BL1-A	BL1-H	BL1-W	VL1-A	VL1-H	VL1-W	VL2-A	VL2-H	VL2-W	YL2-A	YL2-H	YL2-W	Time
96326	94021	75	36280	34769	73	718	824	0	992	847	0	2372	2263	22	255892	244047	81	0
34243	33750	57	10118	10403	36	420	333	0	215	316	0	864	795	0	115674	115986	72	0.0010484
197246	150963	90	68676	52333	87	1636	1388	13	2210	1956	22	5387	4087	38	669174	510029	99	0.0010484
211322	169163	89	72403	56939	88	2160	1640	23	2488	1882	26	6434	5398	40	740805	603463	98	0.0020968
177962	154234	89	43235	36222	84	1959	1636	20	2320	2094	21	5217	4586	35	576833	514279	93	0.0020968
66930	67623	70	25339	25245	56	507	530	0	713	585	0	1548	1502	15	156181	150502	78	0.0020968
110477	107510	92	37096	36742	73	1276	1233	11	1385	1194	10	3374	3302	26	411516	389924	83	0.0031452
111960	107416	82	39049	38784	73	1022	1091	6	1225	1146	9	2919	2707	26	391809	364941	85	0.0041936
40217	41785	66	8426	8588	35	205	390	0	175	287	0	902	888	0	93976	90742	70	0.0041936
22187	23523	47	9597	9729	36	74	209	0	363	358	0	591	585	0	78443	79295	71	0.00524201
142395	120723	84	63550	53541	84	1387	1153	9	1373	1000	1	2965	2579	27	368423	304800	91	0.00629041
87580	84112	73	25353	24949	58	761	944	0	929	881	0	1653	1591	18	223129	213378	81	0.00733881
33689	33747	76	7035	7201	33	353	280	0	208	259	0	721	761	0	85448	86729	70	0.00733881
49019	49407	68	19814	20131	46	678	499	0	581	362	0	840	913	0	105950	103358	77	0.00733881
90031	89086	77	31905	31759	70	933	915	0	1054	933	0	2743	2754	24	340585	327090	83	0.00838721
33449	32518	63	9627	9746	35	335	440	0	274	376	0	500	499	0	93372	90460	71	0.00943561
32419	33155	54	11825	12161	38	297	326	0	138	296	0	884	955	0	114009	107084	77	0.00943561
120626	116579	84	33973	33207	73	1396	1389	13	1371	1406	13	4154	4061	29	478347	462146	85	0.00943561
104093	103127	75	49746	49068	73	940	1070	6	1084	893	0	3230	3225	26	383150	366301	85	0.0115324
31508	34934	42	10737	11151	36	456	376	0	294	309	0	803	695	0	106645	103113	71	0.0115324
109470	102618	80	46342	42461	77	1157	1208	10	1229	1303	12	3590	3315	29	434850	399032	85	0.0125808
128072	124283	86	27130	27044	62	1271	1282	11	1698	1435	15	3819	3768	28	419818	407860	85	0.0146776
210125	169411	88	71255	56578	87	1858	1454	17	2405	1754	23	4891	3985	36	567651	449286	97	0.0146776
109751	110110	75	37946	37786	72	1050	1242	10	1339	1124	8	2921	2910	26	327679	311316	84	0.0146776
33669	33811	59	13893	14047	40	202	315	0	248	241	0	806	869	0	96134	94378	76	0.0167744
112475	110201	85	53447	53185	74	1313	1231	11	1331	1316	12	3624	3505	27	412899	401516	86	0.0167744
40787	40958	76	18910	19179	45	197	320	0	525	350	0	723	765	0	95152	94288	76	0.0199196
49655	51020	59	12359	12660	38	623	549	0	535	617	0	1106	1175	10	122582	122835	74	0.020968
121401	106562	82	55174	49286	78	1091	984	0	1283	988	0	3143	2819	27	347959	297448	88	0.0220164
74623	73688	75	22476	22590	55	669	733	0	913	826	0	1870	1765	18	209895	206738	80	0.0230648
81563	81476	71	22524	22406	49	737	622	0	573	645	0	1807	1743	17	206094	208922	80	0.0230648
102746	103728	76	22728	22550	53	1100	1009	3	1357	1429	14	3468	3561	27	415804	398693	81	0.0241132
116451	106938	80	56042	51189	78	1415	1366	12	1562	1155	13	3208	2936	27	362688	320171	85	0.0251616
123034	111643	80	46361	42576	77	1128	832	0	1398	1128	14	3381	2887	28	386365	350274	88	0.0272584
43465	43943	58	12484	12916	38	538	522	0	323	313	0	1330	1298	11	151334	153404	75	0.0272584
52452	57352	45	20983	21188	45	493	491	0	735	531	0	1499	1449	15	189462	189513	78	0.0293552
266498	209001	100	139716	113101	98	3493	2726	29	3677	2863	32	8188	6599	43	908394	754613	103	0.0304036
27234	27925	44	8432	8516	34	343	354	0	153	223	0	736	728	0	91716	93163	69	0.031452
89055	87760	75	32983	33141	70	903	615	0	941	850	0	2257	2548	21	258384	251376	80	0.031452
203986	161089	89	61063	49281	86	2249	1731	22	2452	1948	26	5955	4685	39	707557	556372	96	0.0325004
81270	81255	75	31700	31920	69	515	553	0	897	783	0	2098	2023	21	232010	231832	79	0.0325004
152891	147722	81	49865	48442	77	1994	1810	19	2335	2090	22	5944	5682	34	722263	672771	90	0.036694
120178	118351	77	43057	41779	74	1239	1231	11	1260	1256	12	3344	3234	28	426383	404494	84	0.0377424
90290	91108	73	27961	27700	70	780	817	0	844	891	0	2034	1762	21	210738	203389	80	0.0398392
152491	134896	81	50939	45386	80	1539	1203	15	1830	1664	19	4754	4217	33	558921	480566	89	0.0398392
74003	67545	75	41753	37885	74	815	905	0	728	746	0	1751	1632	18	210262	180765	82	0.0408876
110268	108089	76	38270	37717	73	1454	1363	14	1439	1367	15	3618	3725	27	442940	421629	84	0.0408876
55053	55640	67	12992	13403	39	471	444	0	451	488	0	1182	1252	10	146674	146094	76	0.041936
222122	162509	91	81564	59376	90	2456	2106	22	3147	2317	30	6985	5097	43	844544	609742	99	0.0429845
28415	30077	53	12136	12476	38	275	228	0	166	117	0	677	737	0	105182	103215	72	0.0429845
243701	184115	98	82298	63200	95	2997	2527	26	3262	2521	29	7214	5568	43	804917	615141	106	0.0429845
143676	127148	88	58342	50836	82	1657	1551	16	1790	1569	18	4209	3807	32	511997	451215	92	0.0450813
130290	127193	83	46693	44952	75	1272	1216	11	1497	1778	17	3867	3582	30	496402	474301	85	0.0471781
35658	37154	65	12417	12728	38	277	319	0	392	409	0	946	818	0	118931	118022	74	0.0482265
90364	91536	72	27481	27443	63	1056	990	0	1042	1035	4	2321	2397	21	289207	276023	81	0.0503233
62255	64265	70	31863	32390	68	431	485	0	632	600	0	1406	1643	15	184635	176576	77	0.0513717
56425	56865	69	26827	26453	59	417	361	0	409	337	0	903	950	0	129615	124398	74	0.0513717
87995	88255	71	32510	32706	70	692	779	0	895	795	0	2668	2654	24	336394	330843	81	0.0513717
136166	120079	84	52198	45408	79	1416	1359	13	1519	1473	16	4344	3885	32	514976	446049	91	0.0524201
172127	140464	84	69391	56174	84	1463	1015	4	2017	1606	20	5005	4011	36	546410	460537	95	0.0534685
33426	33229	63	11465	11648	38	242	272	0	189	269	0	883	982	0	91145	89808	76	0.0545169
106877	103306	82	39958	38706	73	1018	1075	6	1168	1024	4	2228	2222	21	282167	270078	83	0.0545169
130550	128722	77	58976	58145	75	1886	1776	19	2209	2070	21	5659	5342	35	664451	633571	85	0.0566137
110794	102488	76	46204	41199	74	1281	1235	11	1879	1523	17	3790	3480	29	425618	375040	84	0.0566137
57099	58496	70	21462	22152	46	415	432	0	386	457	0	1311	1273	12	149694	148628	74	0.0566137
32950	34144	56	12079	12316	38	500	444	0	510	414	0	936	983	0	100433	98750	70	0.0566137
84249	83794	76	19734	19614	47	658	581	0	865	845	0	2019	1983	20	244691	239490	79	0.0587105
67304	68005	70	21177	21675	46	597	543	0	465	521	0	1549	1673	16	185340	182591	77	0.0587105
65601	65176	70	24005	23931	56	779	830	0	699	584	0	1611	1497	15	174348	168172	80	0.0597589
85039	84886	77	23738	23672	53	837	723	0	1176	1165	9	2487	2241	23	296078	289832	80	0.0597589
21558	22752	44	4699	4895	28	505	404	0	22	242	0	486	561	0	63777	62687	66	0.0629041
290481	198767	108	103795	71225	104	2712	2022	25	3402	2237	32	7983	5544	46	895086	625293	114	0.0629041
39199	39117	70	17143	17353	45	99	155	0	377	444	0	520	580	0	92743	94055	73	0.0650009
53477	56186	68	15845	16219	41	296	266	0	462	562	0	940	1080	6	125325	122724	75	0.0650009
113945	99115	79	41918	35746	78	880	829	0	763	792	0	2499	2206	24	282693	247852	87	0.0660493
50566	51968	62	23937	24367	52	594	629	0	484	554	0	1184	1239	11	139616	138289	73	0.0660493
278517	206375	102	138834	107799	97	2923	2215	28	3191	2383	30	7880	5887	44	862235	660310	106	0.0660493
142885	138600	78	44315	43207	75	1286	1378	13	1679	1656	16	4523	4307	31	523713	494931	86	0.0660493
95028	95216	74	30952	30902	71	815	847	0	1159	1157	9	2263	2284	21	276885	268448	81	0.0670977
158354	144406	89	69939	63559	79	1657	1484	14	2265	1922	19	5224	4807	33	566890	510165	87	0.0670977
124539	119427	77	41661	40398	75	1362	1541	14	1347	1318	12	3607	3449	28	433432	411844	86	0.0691945
84809	79847	79	42250	39093	72	937	810	0	1248	859	0	1980	1949	20	224607	204192	81	0.0702429
42865	43030	69	8834	9121	34	245	463	0	436	435	0	1083	1009	3	115515	110857	73	0.0702429
74291	74849	70	22386	22444	52	623	523	0	890	813	0	1649	1621	16	196107	194579	79	0.0712913
35422	35274	65	7692	7820	34	52	226	0	309	373	0	852	921	0	89911	90594	72	0.0723397
220884	176662	90	94449	78286	88	2231	1872	22	2761	2267	26	6368	5262	40	737880	593156	97	0.0733881
54880	54369	74	22033	22055	50	419	490	0	692	594	0	1234	1202	10	143435	139689	79	0.0765333
59403	60240	68	22806	23079	49	515	495	0	729	599	0	1170	1100	7	155361	153565	77	0.0765333
100548	98406	83	29397	29041	68	757	759	0	922	982	0	2659	2676	23	274074	267779	82	0.0765333
157044	130042	85	62456	52502	83	1545	1266	13	1662	1246	14	3526	2933	30	388964	313675	93	0.0786301
127552	125989	76	44857	43795	74	1340	1440	12	1458	1447	14	4143	3989	31	530805	510451	86	0.0786301
204411	155753	89	92871	74487	88	1994	1593	21	2497	1871	25	6241	4840	41	689750	543205	99	0.0807269
104902	106563	73	39223	39367	71	1177	1083	7	1063	1255	10	3515	3365	28	422048	403677	80	0.0807269
93390	95447	73	31615	31829	65	810	801	0	866	817	0	1958	1924	20	258220	252155	78	0.0807269
22874	23441	60	7370	7619	32	138	244	0	158	266	0	777	817	0	85475	86622	71	0.0817753
49339	49540	73	17761	17956	44	254	286	0	414	497	0	1140	1103	7	129247	128424	75	0.0817753
43888	45057	57	12182	12453	39	340	359	0	464	365	0	970	1066	5	125258	121886	74	0.0817753
118325	116314	82	33110	32615	72	1215	1359	10	1133	1143	8	3129	3063	25	353966	340646	82	0.0817753
28030	31102	51	12699	13023	38	250	372	0	403	392	0	535	625	0	76540	77756	68	0.0828237
134624	130314	77	48828	47206	75	1837	1711	18	1978	1686	18	4440	4152	31	490096	469627	86	0.0828237
105441	103733	80	48108	47630	73	918	1095	6	1209	1071	6	2952	2908	24	363017	346020	83	0.0838721
157511	134441	88	58934	50415	82	1151	1087	6	1920	1350	17	4173	3520	32	485642	419008	90	0.0838721
130828	115577	85	64318	55678	80	1360	1289	12	1267	956	0	2503	2148	25	337373	291138	87	0.0838721
41114	43629	65	13265	13788	38	389	466	0	397	626	0	1020	1227	10	148632	151086	74	0.0838721
58120	58709	71	18336	18509	44	803	817	0	635	625	0	1534	1624	15	172387	166482	79	0.0849205
149578	131290	82	57284	48439	81	1814	1246	13	1796	1488	18	4813	3970	36	514535	444651	93	0.0849205
55214	57631	58	15892	16243	42	414	514	0	744	706	0	1359	1343	13	183672	177609	77	0.0849205
185717	154676	85	84005	69384	85	1780	1571	17	1957	1572	19	4967	4297	35	561299	472525	95	0.0912109
66232	68375	69	24193	24616	50	660	592	0	727	910	0	1964	1877	19	220477	211185	77	0.0912109
105521	96357	80	40765	36987	75	978	851	0	1197	1112	8	2132	1988	21	258494	229912	85	0.0922593
95676	97319	72	27952	27878	70	864	747	0	1066	1150	8	3071	2887	27	328777	315895	80	0.0933077
152505	136655	82	53443	47766	78	1299	1100	9	1692	1560	17	3860	3419	30	401929	367152	88	0.0933077
139157	131867	83	40693	37388	77	1550	1458	13	1806	1742	19	5421	4978	35	605192	573723	86	0.0933077
85643	78354	76	37783	33957	74	647	715	0	664	699	0	2024	1799	21	222153	200928	79	0.0933077
114644	112690	80	31740	31918	73	1131	1203	9	1646	1480	16	3902	4010	28	477896	451965	85	0.0943561
44667	45228	68	19047	19461	43	381	413	0	537	471	0	1076	1137	8	143900	144299	71	0.0943561
72673	68654	73	31780	30244	73	615	546	0	581	671	0	1691	1512	19	196867	187997	79	0.0943561
145102	131494	87	59883	54698	79	1684	1586	17	1688	1596	16	4944	4384	34	563783	508865	93	0.0943561
58793	59437	68	15954	16162	41	415	434	0	702	659	0	1442	1427	13	160228	154785	76	0.0954045
93270	92280	73	29598	29598	70	848	711	0	686	835	0	1887	2007	19	257014	250116	79	0.0964529
126444	124965	77	42277	41337	74	1452	1491	13	2017	1893	20	4900	4770	33	557264	529919	85	0.0975013
126466	115904	87	61371	57287	77	1086	840	0	1427	1184	11	3485	3157	29	402594	364659	85	0.0995981
45799	46801	69	13159	13335	39	458	627	0	635	639	0	1346	1350	13	147763	141181	73	0.0995981
61136	61762	70	12133	12246	38	495	660	0	355	326	0	1357	1346	12	158097	153043	77	0.100647
124832	122444	78	43117	41902	74	1260	1310	12	1761	1497	16	4236	4323	29	495647	474107	84	0.101695
29705	30367	52	12090	12297	38	99	165	0	258	302	0	605	664	0	77460	76113	70	0.103792
45166	46241	66	20823	21251	48	251	357	0	392	354	0	1067	1097	6	135248	135626	75	0.10484
197514	109426	102	76217	39183	100	2135	1285	11	2422	1374	17	5025	3086	47	613026	388122	109	0.105889
81397	80274	72	66188	65443	73	1236	1099	8	1302	1179	10	3448	3359	27	388287	370359	81	0.105889
85830	86039	71	23045	23523	48	766	745	0	976	975	0	2677	2520	24	295101	288457	79	0.106937
89262	88380	74	41038	40505	72	712	749	0	919	889	0	2733	2630	23	300518	293485	80	0.106937
94429	94161	77	39634	39431	71	775	908	0	741	679	0	2217	2368	21	257846	251805	81	0.106937
170453	147688	84	72622	62210	82	1936	1850	19	2461	1945	24	5088	4397	35	625713	535402	91	0.106937
78763	78277	72	30891	30878	70	815	811	0	672	668	0	1894	1687	19	213958	204465	80	0.112179
180558	162062	88	81946	73813	82	1414	1453	15	2120	1866	21	4741	4303	33	537913	487683	91	0.112179
179786	151114	83	63511	52471	82	1297	1244	12	1917	1574	19	4555	3923	34	556132	464925	93	0.112179
123275	108323	85	54667	48125	78	1063	902	0	1585	1252	14	3670	3491	30	447253	403665	88	0.113227
115896	110769	82	42217	41605	75	877	990	0	1144	1061	7	3148	3100	25	410166	395359	87	0.114276
58316	59406	70	22127	22616	50	474	583	0	532	472	0	1398	1446	14	174179	173345	77	0.116373
103207	101593	78	33367	33103	73	879	880	0	1252	1238	10	3536	3374	28	419978	400516	84	0.117421
91854	85376	83	39920	37143	75	751	687	0	925	977	0	2108	2055	21	230350	210627	84	0.118469
78193	79705	73	20577	20622	47	783	888	0	584	654	0	1937	1966	20	234887	228449	77	0.119518
141979	127140	84	65748	59514	80	1429	1322	12	1555	1382	13	4029	3774	31	500485	445537	91	0.122663
118840	115235	76	53460	50216	76	1253	1103	8	1445	1323	13	3983	3728	30	482802	453531	84	0.122663
102160	104595	73	27389	27490	56	1230	1221	10	1528	1595	15	3624	3400	29	431087	419079	82	0.123711
26675	30333	42	10624	11185	36	288	374	0	501	382	0	797	728	0	96346	97678	68	0.123711
69535	70679	74	36327	36851	69	807	718	0	380	456	0	1276	1384	13	160225	154281	75	0.123711
76588	75291	80	34625	34862	70	632	511	0	783	726	0	1902	1662	19	200732	199435	78	0.123711
194864	151626	86	78055	62233	86	1930	1611	18	2367	1918	24	4916	4141	37	589023	471700	94	0.12476
82975	84068	79	28724	28904	63	412	547	0	755	736	0	2023	1978	20	244977	245335	76	0.12476
26498	26903	53	10306	10790	36	265	195	0	229	218	0	539	532	0	72884	76418	71	0.12476
98358	95955	81	35337	35292	71	855	922	0	1117	907	0	2525	2376	23	291491	281068	79	0.12476
157132	139817	80	63205	55863	80	1533	1502	16	1582	1342	13	4304	3861	32	511252	460405	87	0.125808
58787	60462	67	21711	21817	47	738	696	0	978	844	0	1546	1432	16	156836	153248	78	0.127905
100781	88920	81	46724	41773	77	948	906	0	1065	951	0	2512	2104	24	271182	231223	84	0.127905
170679	143574	86	63558	53032	83	1583	1606	15	2079	1621	20	5136	4605	35	584355	501732	91	0.128953
95081	92576	77	25717	26149	51	1237	1271	10	1450	1239	13	3134	3082	26	391009	381208	80	0.128953
157407	140040	81	58482	51616	80	1684	1602	17	1982	1773	20	3985	3685	30	473273	410355	89	0.128953
127239	122999	78	49638	47821	75	1197	1235	11	1940	1796	18	4050	3682	30	445326	427487	85	0.130002
149448	130960	85	56976	50501	80	1405	1283	12	1394	1431	13	3857	3256	31	453460	399022	89	0.130002
32336	32520	74	13358	13702	39	329	296	0	360	396	0	672	704	0	72923	71661	68	0.130002
95679	97128	72	43123	42909	72	897	792	0	1286	1095	8	2864	2904	25	383717	375288	80	0.13105
57902	57465	70	39219	39559	69	572	506	0	470	483	0	1245	1339	13	139215	137663	75	0.13105
134719	130747	80	38904	38107	74	1375	1321	12	1247	1126	9	3283	3056	26	381606	366894	83	0.133147
148208	137939	81	69930	64673	78	1554	1474	16	2267	1937	22	4414	4095	31	535773	490225	85	0.133147
37877	40136	56	12505	13046	38	262	360	0	409	504	0	879	824	0	94641	93999	69	0.133147
62064	63751	68	22411	22910	47	422	452	0	548	607	0	1483	1501	14	174730	169212	77	0.134195
37248	39011	60	13888	14250	39	99	173	0	274	266	0	906	781	0	98292	97396	70	0.134195
45454	44121	82	20048	20262	49	370	414	0	441	419	0	892	929	0	103044	104770	68	0.135244
164493	148691	99	70369	64010	81	1930	1795	19	2061	1713	20	5182	4589	35	543812	494944	92	0.137341
279311	207338	100	124280	89928	97	3214	2372	28	3502	2624	31	8794	6564	48	1.01443e+06	798294	103	0.138389
121113	120773	76	32980	33075	72	1566	1514	16	1818	1596	18	4478	4298	32	545105	518219	83	0.138389
56260	58554	62	30762	31341	68	326	453	0	554	556	0	965	1115	8	155881	152353	77	0.139437
101943	102893	80	35119	34364	72	1079	1156	8	1252	1237	11	3100	3062	25	389449	378719	82	0.141534
38221	37721	68	16528	16951	42	252	284	0	358	288	0	831	786	0	100344	99655	72	0.147825
170663	147697	85	97578	86865	84	1785	1517	18	1731	1523	17	4336	3963	33	492509	434318	91	0.147825
86595	86346	74	35246	35355	71	703	790	0	930	909	0	2761	2671	25	311919	298390	80	0.148873
49479	49380	71	21736	21785	56	444	387	0	558	522	0	1054	1132	8	151666	146820	77	0.149921
53879	53652	76	15191	15419	42	592	455	0	713	665	0	1440	1307	13	140436	135743	75	0.149921
111139	107991	75	41734	39624	74	1364	1202	11	1651	1602	16	4042	3903	30	485467	456881	87	0.15097
102781	103346	73	30988	30684	71	803	891	0	1357	1409	14	3483	3422	27	384172	365915	80	0.152018
122468	118388	78	43508	42155	75	1577	1448	15	1690	1480	15	3834	3744	29	449894	429919	84	0.152018
133046	128441	82	43028	41965	75	1425	1223	12	1583	1614	16	4005	3830	30	472682	453881	85	0.153067
50596	51102	69	19196	19310	45	554	590	0	465	500	0	1112	1261	11	134573	131210	79	0.153067
76104	75999	73	28142	28112	67	652	699	0	783	696	0	1918	1855	20	257247	251419	78	0.154115
118111	109751	78	52954	49575	76	965	1051	5	1337	1209	11	2941	2574	27	317179	292077	85	0.154115
91213	90437	78	27584	27183	68	657	673	0	870	768	0	2160	2157	20	232369	223958	80	0.155163
50120	51012	69	22755	22923	51	492	579	0	497	583	0	1426	1477	14	163135	157137	72	0.155163
51568	50883	69	14698	15109	40	611	578	0	392	588	0	1354	1316	12	128508	122848	74	0.155163
128483	118344	87	52017	48612	77	1176	975	0	1449	1289	13	3572	3348	28	467813	437729	85	0.158309
50595	51497	62	16878	17087	43	345	490	0	245	327	0	857	1039	3	135282	132400	76	0.159357
97667	95535	75	25314	25062	63	872	768	0	978	772	0	2205	2188	22	288389	286189	80	0.159357
189669	166536	90	77073	69466	83	1788	1708	19	2285	2092	24	5576	4807	36	576020	507465	91	0.160405
98940	98006	85	36209	35684	73	1650	1323	13	1470	1431	14	3545	3674	27	461847	448446	82	0.160405
47305	47897	64	15078	15362	40	372	385	0	526	370	0	1283	1275	11	152495	149982	70	0.161454
165873	139510	87	65919	54748	84	1867	1382	19	1825	1454	19	3984	3185	32	483837	401425	94	0.164599
129536	122191	81	42362	39233	76	1440	1167	10	1644	1193	13	3326	2895	29	344959	301964	83	0.164599
232624	178328	94	76440	59428	91	2237	1763	24	2741	2000	27	6337	4855	40	713708	533671	100	0.165647
129355	122232	79	47338	43736	75	1460	1448	12	1643	1486	16	3821	3719	29	480016	439281	86	0.166696
86449	84450	88	28429	28136	64	972	952	0	881	705	0	2241	2294	22	291512	276387	81	0.167744
68565	66099	78	34528	35250	69	592	598	0	640	641	0	1453	1440	13	188142	180483	78	0.167744
241812	182506	105	94727	69392	93	2702	2068	24	3466	2565	31	7840	6055	43	893741	698140	108	0.167744
123458	111193	81	52486	47093	77	738	558	0	1301	1020	4	3083	2807	26	344699	304287	84	0.168793
40352	40279	68	11987	12464	38	413	602	0	182	369	0	1062	980	0	126756	129110	70	0.168793
163007	147633	82	63745	56728	82	1717	1522	16	2088	1800	22	4548	4018	33	545401	489873	90	0.170889
111101	110346	75	28302	27676	72	996	1098	6	1497	1506	17	3734	3839	27	449236	438341	82	0.170889
251411	190043	95	83168	63057	93	2696	2005	25	3052	2508	28	7040	5088	42	734051	560943	103	0.171938
138185	125523	79	56149	50202	79	1405	1255	13	2162	1901	22	4924	4356	35	580429	523243	87	0.171938
125682	110951	97	56341	50234	79	718	646	0	1371	1361	14	2885	2658	26	344436	308232	87	0.174035
93178	91285	83	27599	27338	70	771	775	0	784	811	0	2138	2066	21	253981	248784	80	0.176131
31656	31503	60	14597	15162	40	181	164	0	249	160	0	556	614	0	79857	77747	72	0.17718
30819	31176	53	9911	10267	36	322	402	0	185	166	0	750	763	0	77956	79041	71	0.178228
323301	232495	116	150179	108193	113	4123	3016	33	3848	2792	32	9287	6680	47	993367	754684	120	0.178228
163002	141027	83	68072	58677	83	1588	1388	15	1956	1767	19	4686	4114	34	504706	442102	90	0.178228
33009	35056	45	11702	11924	38	525	342	0	321	402	0	844	757	0	106060	105319	67	0.180325
86031	84945	78	12659	12611	39	628	527	0	860	881	0	2317	2218	22	225624	217595	81	0.181373
126011	118525	82	48964	46994	76	1297	1212	9	1520	1267	12	3963	3792	29	509715	485710	86	0.182422
115870	113595	77	35488	34924	72	1048	1097	7	1397	1427	15	3693	3648	28	437342	413049	82	0.182422
249994	159034	100	108855	75939	99	2567	1747	26	2774	1780	29	6942	4459	47	816720	523882	116	0.182422
110126	104085	79	45078	42142	76	1057	1037	4	1025	950	0	2748	2746	24	332715	302847	83	0.184519
75815	75340	73	23620	23838	54	570	593	0	380	396	0	1807	1693	18	199554	188717	78	0.184519
34265	35298	58	18853	18762	47	445	309	0	156	212	0	885	930	0	99384	99676	73	0.185567
120943	109582	79	47711	43801	76	1075	1045	5	1455	1328	13	3303	3103	28	368583	331003	86	0.186615
35715	34098	76	12303	12626	37	128	197	0	217	357	0	508	605	0	77760	74656	79	0.189761
46447	49147	65	13552	13687	39	346	331	0	369	452	0	999	913	0	129469	127988	70	0.189761
25791	26398	57	13366	13883	39	79	252	0	387	302	0	736	595	0	85978	84661	73	0.189761
46847	46881	74	11517	11703	38	522	558	0	413	490	0	1203	1159	10	142615	140192	72	0.190809
179812	154778	90	93528	80471	83	1742	1479	17	2214	1903	22	4509	4060	33	483231	412115	88	0.191857
95794	95306	76	42470	41884	73	1431	1484	13	1273	1180	9	3239	3136	26	332905	325689	81	0.193954
86294	86220	73	32292	32233	70	1130	1103	7	850	877	0	2733	2743	23	316984	311411	79	0.193954
43086	43074	68	20712	20918	49	381	412	0	535	586	0	1144	1098	7	134748	135525	77	0.195003
30872	32804	51	10471	10594	37	174	236	0	365	473	0	807	822	0	101057	101894	68	0.195003
59393	58879	70	23715	23804	54	475	546	0	465	582	0	1383	1467	13	171327	169793	78	0.196051
183357	161958	87	102589	90308	88	1968	1886	18	1993	1531	20	5442	5033	34	603632	550606	93	0.196051
162685	135590	86	75649	63808	83	1483	1144	12	1741	1296	15	3387	2931	29	359490	306747	90	0.196051
91914	87895	73	34690	33260	74	1103	914	0	1036	755	0	2183	2096	22	242119	228019	82	0.196051
115316	112661	74	40083	38248	72	1078	1026	4	1445	1311	14	3368	3112	28	415815	386205	81	0.197099
43992	42556	67	10632	11158	36	238	268	0	297	393	0	1131	1131	8	140965	142276	74	0.197099
179355	144167	102	81499	66437	84	1511	1289	13	2001	1745	21	4893	3759	36	603581	515564	91	0.198148
186682	146195	90	74134	57962	88	1588	1328	15	2155	1831	24	5666	4509	39	687617	537600	96	0.198148
96982	97611	72	38515	38333	71	849	1138	7	1277	1200	9	2842	2802	25	343338	329939	79	0.199196
52763	54794	62	11458	11734	37	703	716	0	537	660	0	1587	1530	14	154670	150184	71	0.199196
51785	52368	65	17115	17168	45	274	459	0	485	567	0	1214	1101	8	143395	143642	76	0.201293
39232	39443	67	16980	17319	43	368	328	0	272	438	0	716	724	0	97928	95209	71	0.202341
137084	127650	80	55849	50881	78	1276	1144	9	1330	1155	10	3321	3052	29	414952	374546	89	0.202341
82873	83356	71	18625	18315	45	822	921	0	822	849	0	2056	2066	20	233070	226021	88	0.202341
68126	68202	78	25034	25257	62	617	681	0	525	447	0	1590	1610	17	198182	194672	76	0.20339
34264	35280	65	15070	15478	40	198	339	0	441	395	0	942	892	0	108029	109500	69	0.20339
88470	87323	76	34830	33455	71	835	803	0	983	981	0	2618	2383	25	259411	252062	80	0.204438
122844	118357	77	31825	30935	75	1203	1284	10	1800	1667	16	3950	3605	30	489599	473888	85	0.204438
48409	50255	63	15128	15485	41	673	530	0	691	494	0	1405	1417	14	141042	137834	73	0.205487
63020	63906	70	27872	27997	67	425	493	0	539	505	0	1338	1471	14	190463	182022	78	0.205487
217477	161763	91	83184	60537	91	2808	2142	26	3411	2605	31	9003	6846	47	1.02756e+06	775187	100	0.205487
94219	96500	73	32369	32403	69	1166	1142	8	1340	1234	12	2879	2669	25	363090	354331	79	0.205487
165022	141285	84	66970	57725	82	1642	1571	15	2089	1547	20	4543	4051	32	528335	456328	89	0.206535
194703	155307	86	77840	61690	85	1875	1529	18	2100	1689	23	5838	4578	39	727512	583635	94	0.207583
106496	103631	81	25166	24982	57	1255	1327	11	1412	1385	14	3551	3555	28	413638	401482	82	0.207583
93433	83758	81	43950	38632	76	858	761	0	943	676	0	2233	1981	23	262786	232591	85	0.207583
239856	168435	101	93679	67033	98	2129	1503	21	2451	1795	27	6088	4753	41	683268	500232	116	0.207583
163797	138943	82	66005	54408	82	1587	1527	17	2185	1670	21	4464	3689	33	575923	491033	90	0.208632
60241	60340	72	33802	34375	69	554	637	0	481	410	0	1407	1315	12	161846	155289	80	0.211777
109368	107702	78	35722	34821	73	996	929	0	1123	1255	10	3479	3434	28	395930	372254	84	0.212825
172346	151379	84	68641	59016	84	2074	1694	20	1723	1623	17	4626	3758	34	483427	408256	92	0.213874
85426	83536	89	26988	26925	70	677	761	0	883	902	0	1820	1943	17	210781	204073	78	0.214922
118945	115345	77	35660	34803	73	1463	1119	8	1580	1414	15	3617	3464	29	420080	397278	86	0.215971
64052	64993	69	15369	15259	41	617	707	0	623	578	0	1506	1649	16	175486	174939	73	0.217019
121683	119027	78	32035	31259	74	1328	1215	13	1364	1339	13	3813	3564	29	444131	426131	83	0.219116
124646	112766	80	46843	41719	78	1442	1220	13	1550	1510	16	3773	3379	31	467613	418836	87	0.219116
292875	211050	105	128780	95019	96	3318	2186	30	3700	2833	33	9567	6572	49	1.04858e+06	769545	105	0.220164
32838	34588	53	10228	10638	35	254	246	0	399	289	0	1047	967	0	106944	108092	68	0.220164
200934	152754	93	74820	57460	88	1792	1300	20	2383	1623	26	5606	4131	38	639043	488739	97	0.221213
76284	75372	87	28366	28490	69	535	560	0	735	643	0	1842	1819	20	203925	198038	78	0.223309
67999	69690	74	34931	35476	68	591	437	0	745	830	0	1438	1399	14	179078	175171	74	0.223309
294498	181800	112	100148	64333	103	3190	1872	31	3858	2280	39	9437	5638	50	1.04858e+06	663266	113	0.228551
95253	98598	72	33314	33822	70	945	961	0	1048	1143	8	2946	2910	24	353262	350976	79	0.228551
129406	118037	80	52948	47190	79	1531	1398	14	1774	1431	16	4684	4226	33	548844	490384	89	0.231697
114194	110946	86	42593	41621	74	1229	1238	11	1664	1552	17	3912	3786	29	469324	453796	82	0.231697
40926	44309	60	17285	17531	43	267	306	0	348	339	0	859	912	0	112404	111093	71	0.233793
55502	56212	71	22746	22842	58	243	266	0	559	488	0	1348	1326	13	144866	142055	75	0.234842
94562	91583	78	28803	28687	70	602	773	0	658	653	0	2214	2138	21	250981	241627	81	0.236939
78782	77422	81	26745	25821	70	705	723	0	688	774	0	1956	1892	19	231629	214251	88	0.236939
55916	55060	68	15683	15781	42	596	648	0	452	494	0	1322	1263	11	133432	131403	76	0.237987
86726	85359	77	32120	32118	71	541	545	0	1027	915	0	2179	2172	20	259219	251763	80	0.237987
34033	35391	48	11402	11486	38	384	381	0	382	341	0	838	821	0	91936	90624	72	0.239035
39856	41974	56	9780	10001	36	437	418	0	564	493	0	889	994	0	103467	105656	73	0.240084
115773	111553	85	49171	47094	75	1483	1598	14	1724	1594	18	3899	3720	30	489455	467091	87	0.240084
202786	162630	91	93125	76610	88	2337	1892	24	2142	1532	21	4782	3988	36	546140	438286	96	0.240084
70451	68698	87	24590	24437	56	436	569	0	483	528	0	1370	1399	13	158680	154434	76	0.242181
183398	149316	87	74006	60632	86	1732	1302	17	2097	1605	21	4808	4058	34	504847	414644	95	0.243229
121153	117183	93	31567	31493	72	1261	1080	7	1176	1013	3	3131	2872	27	351229	327548	84	0.243229
118493	117855	78	30219	29708	72	1459	1262	15	1367	1327	11	3712	3531	28	425245	404032	83	0.244277
90126	91999	72	34357	34389	70	728	758	0	1013	1039	4	2286	2157	23	245900	245380	78	0.244277
240429	180549	93	89432	66661	92	2387	1791	22	2718	2245	27	7879	5953	43	905315	674442	100	0.244277
124659	118012	78	45318	42404	76	1703	1415	14	1719	1538	16	3870	3612	30	440414	396249	84	0.244277
115717	113109	80	39615	38680	73	1332	1284	11	1398	1197	12	3120	3136	25	413855	397732	82	0.244277
114165	111420	85	28293	28359	58	1353	1285	11	1626	1485	15	3585	3471	27	442820	430071	84	0.245326
130291	116523	82	63515	56140	80	1287	1054	8	1461	1141	13	3552	3326	29	349279	302983	89	0.245326
27003	28685	52	8876	9136	35	111	157	0	348	398	0	536	645	0	91831	90319	67	0.245326
59511	61962	63	25147	25336	54	509	529	0	585	576	0	1462	1441	14	158832	158335	75	0.251616
66797	63234	78	26408	25143	63	584	652	0	511	661	0	1613	1664	17	175536	161512	79	0.251616
43923	45017	63	21357	21376	49	536	385	0	470	501	0	864	889	0	103702	97630	75	0.252665
129260	115307	87	54623	49558	79	1446	1478	14	1342	1266	12	3466	3159	28	383826	347608	88	0.252665
162218	134375	87	59366	49357	83	1404	1135	11	1781	1609	18	4406	3863	32	483262	396218	90	0.253713
175365	148460	93	62500	53241	83	1960	1794	19	1977	1660	20	4073	3585	31	478454	413595	90	0.253713
44728	46087	68	7124	7685	31	443	357	0	445	491	0	1242	1219	10	141941	139686	74	0.253713
310037	208206	114	140487	97758	110	3308	2491	30	3415	2162	34	8203	5196	47	927147	608949	117	0.253713
79377	80033	72	14803	15475	40	927	891	0	755	652	0	1726	1771	18	195931	187239	77	0.254761
53296	52993	76	20044	20183	46	367	301	0	458	334	0	797	701	0	113173	116663	73	0.256858
49505	49586	73	15585	16002	41	376	340	0	592	575	0	1167	980	0	127410	127850	72	0.257907
73944	74796	72	21035	20957	51	676	592	0	665	532	0	1810	1813	19	196866	192319	79	0.258955
68440	64151	88	27347	25598	72	745	660	0	656	612	0	1400	1322	13	175348	155650	88	0.258955
109060	106203	77	31460	30727	73	878	928	0	1472	1360	12	3565	3668	26	416724	396298	82	0.260004
74039	75661	70	15207	15262	41	887	906	0	547	546	0	1779	1754	17	222815	208763	75	0.260004
43949	44737	70	14656	15072	41	552	644	0	334	469	0	1092	998	0	135363	132463	71	0.260004
143877	128604	90	53253	47050	79	1752	1595	17	2284	1950	24	5282	4824	33	633752	572751	87	0.260004
41029	43278	52	12188	12315	38	439	446	0	398	500	0	1280	1171	9	128228	128902	71	0.264197
49198	50540	68	18597	18712	44	587	395	0	201	267	0	1188	1055	6	136920	133674	75	0.264197
232291	190146	94	101872	85123	91	2541	2114	23	2494	2047	26	5963	5037	37	654527	549302	99	0.265245
84982	82320	73	34171	32633	71	1115	1078	5	701	691	0	1967	1750	20	210504	194685	77	0.266294
122048	115445	87	43458	40630	79	1438	1258	11	1169	1200	9	3088	2890	27	389261	368186	94	0.266294
79844	83571	69	22661	23349	46	680	613	0	702	717	0	1727	1637	16	236277	231477	80	0.266294
93698	91451	90	38659	37803	72	1204	1158	8	1171	988	0	2898	2692	25	363449	338255	90	0.266294
122358	119546	76	37912	37647	74	1467	1491	14	1432	1208	12	4187	3921	29	496010	471911	82	0.266294
157569	142581	82	64944	57887	81	1760	1623	18	1952	1672	17	4894	4280	33	592105	530105	87	0.266294
99534	99601	75	54086	53812	74	1276	1285	12	1223	1184	11	2965	3017	25	370069	365874	80	0.266294
114122	112289	75	31411	31464	70	1133	1193	10	1381	1314	13	3736	3704	28	383739	365042	80	0.266294
39489	40197	61	18718	19088	43	209	419	0	361	308	0	673	717	0	92942	92927	70	0.267342
215525	183965	97	82763	72084	92	2623	2268	23	2748	2393	27	7336	6289	41	827987	696756	98	0.268391
92208	90567	80	27751	27356	59	955	821	0	1170	1324	12	3459	3189	27	330360	315019	81	0.268391
182148	151283	90	77929	66436	85	2000	1653	20	2104	1651	20	4094	3587	33	510507	420142	94	0.268391
97387	94308	85	33662	33173	71	901	970	0	1308	1306	12	2788	2744	24	295469	279491	79	0.268391
214942	167595	91	63367	49313	88	2041	1735	20	2565	2045	23	5968	4883	38	614281	483788	95	0.269439
126741	117351	82	49591	45947	77	997	971	0	1648	1313	13	3666	3097	30	370846	333648	95	0.269439
173321	146911	84	66619	54973	82	1869	1626	17	1821	1821	19	5081	4387	35	574561	497477	90	0.269439
160312	145249	81	70172	61679	80	1801	1458	17	2266	2006	23	5345	4740	35	654125	582574	88	0.269439
132153	122041	88	62368	57072	78	1537	1417	16	1516	1428	15	3879	3674	29	404248	363050	87	0.272584
108045	105438	81	19413	19380	46	1093	1271	11	1390	1377	12	3696	3751	27	427991	413728	82	0.27573
83163	74949	82	39163	35138	75	1045	855	0	727	541	0	1608	1484	17	194066	176015	82	0.276778
33607	35899	50	14874	15216	41	311	229	0	248	265	0	737	803	0	97691	96495	69	0.277826
150349	139849	82	82027	77997	79	1514	1598	16	1917	1883	18	4415	4222	31	524945	482655	89	0.279923
54339	56680	52	19472	20110	43	419	339	0	680	486	0	1015	1089	6	128940	126999	74	0.279923
163629	140246	90	67098	56963	82	1497	1116	14	1845	1497	19	5084	4472	34	522505	451221	91	0.280972
130130	116313	80	50893	46074	79	1342	1194	13	1589	1414	18	3870	3534	30	453715	411447	86	0.280972
152976	134142	87	63638	56219	82	1511	1190	12	1562	1357	16	4207	3796	31	497259	433387	91	0.283068
210394	169306	93	80342	65151	89	1897	1664	18	2055	1606	20	5020	4098	37	558600	453968	96	0.283068
106435	106928	73	35781	34823	72	1327	1238	10	1346	1118	9	3597	3559	27	390280	381742	81	0.284117
66079	63662	74	24190	24317	60	684	712	0	684	532	0	1161	1172	9	152763	153133	75	0.285165
202107	157006	91	78425	63446	87	2328	1923	21	2087	1591	24	5213	4375	37	608774	488774	93	0.286214
36086	30515	79	13249	10177	79	377	229	0	311	220	0	1037	850	0	131953	103664	79	0.286214
115273	108630	79	32786	29599	76	1214	1076	7	1280	1226	11	3213	2958	27	406792	370140	83	0.286214
100865	100351	79	21779	21934	46	992	985	0	1412	1367	14	2796	2653	25	373317	360219	80	0.286214
182570	154396	90	93486	82796	85	2025	1769	20	2584	2207	23	5748	4957	37	729325	621504	92	0.287262
151753	127641	101	66147	54886	101	1415	1277	12	1675	1501	15	4009	3533	29	460694	368924	101	0.287262
29855	31644	46	12249	13327	36	359	297	0	661	443	0	717	770	0	86231	89302	64	0.287262
46757	47305	70	17304	17233	45	413	377	0	293	479	0	1223	1094	8	121144	116523	74	0.28831
56309	55796	75	15979	16333	41	48	172	0	626	546	0	1125	1193	10	146051	150780	73	0.28831
191309	153507	89	84757	68764	87	1582	1217	16	2287	1885	23	5278	4232	37	640099	498181	96	0.290407
28009	30392	42	17366	17882	41	214	209	0	330	384	0	837	805	0	79650	80564	67	0.290407
139865	130631	79	45770	42457	75	1313	1289	12	1568	1436	16	3735	3409	30	442358	399502	84	0.291456
54903	56180	71	16662	16859	43	780	699	0	432	483	0	1084	1112	7	122611	125146	74	0.292504
73266	74115	73	28501	28536	69	701	567	0	443	450	0	1718	1810	18	209143	200142	77	0.293552
147405	126873	81	65093	55594	82	986	792	0	1459	1424	15	4187	3583	32	484875	413370	90	0.294601
216484	167753	90	89619	70049	89	2051	1444	23	2725	1957	28	6930	5318	43	814264	633096	97	0.295649
62474	64589	70	21696	22232	47	516	490	0	362	470	0	1569	1651	17	159650	158498	75	0.296698
127586	118112	82	53535	49199	76	1188	1168	9	1245	982	0	3123	2858	27	364033	339288	82	0.296698
254419	205060	94	99469	78568	93	2608	2075	24	3178	2760	28	7432	6279	40	878601	739603	99	0.296698
22053	25348	41	13068	14037	37	304	324	0	252	460	0	426	470	0	62737	63403	63	0.296698
62279	64970	61	19791	20293	45	629	751	0	545	691	0	1418	1313	13	175799	171420	76	0.296698
94437	91846	83	24199	23619	66	745	955	0	1014	851	0	2545	2623	22	326134	316651	81	0.297746
28810	30088	46	10378	10547	37	382	323	0	399	311	0	750	705	0	99663	98259	74	0.298794
115265	114005	78	37554	37092	72	1048	1086	8	1312	1120	9	3363	3287	27	371985	347412	82	0.299843
261254	203685	102	129251	102403	99	2612	2112	26	3230	2705	29	7724	6002	42	828074	654155	107	0.300891
125656	123167	76	41405	40699	74	1232	1220	10	1115	1077	7	3239	3114	26	449894	427511	83	0.302988
41623	42168	69	10833	10952	36	500	563	0	390	361	0	915	880	0	107972	108005	72	0.302988
105166	103975	76	36770	36414	73	1237	1176	8	994	1134	7	2970	2787	24	376510	363837	81	0.302988
132736	122785	82	53662	49323	77	1607	1456	13	1944	1680	20	4575	4334	31	523303	490853	88	0.304036
50674	50910	71	22646	23245	51	393	335	0	626	530	0	916	920	0	129346	125311	75	0.304036
96247	95188	75	38503	37788	72	1084	1076	6	889	970	0	2637	2484	24	332419	318683	80	0.305085
135838	120573	81	61238	54966	80	1224	1205	9	1518	1313	14	3300	2786	29	368485	320319	88	0.307182
81071	87310	57	40973	41043	71	1040	969	0	927	1024	4	2947	3175	24	334151	325810	80	0.30823
308509	242425	108	178314	142467	104	6276	4898	37	6137	4654	39	14706	11599	57	1.04858e+06	1.0343e+06	110	0.30823
107803	109882	73	32487	33391	59	1152	1343	11	1376	1426	14	3882	3716	29	450134	441183	80	0.30823
121768	112014	79	51387	46817	76	1264	1180	11	1708	1595	18	3730	3432	30	470849	421202	85	0.30823
127393	119890	78	63801	59319	76	1444	1202	11	1555	1318	13	3891	3673	30	496759	458815	86	0.309278
87896	87476	74	26578	26680	67	1103	1063	6	888	735	0	2239	2153	23	270782	264330	79	0.310327
69159	70407	72	32411	31997	69	677	680	0	622	643	0	1164	1059	5	151200	147871	77	0.310327
208153	172680	100	83793	70339	86	1991	1865	20	3041	2383	28	6375	5406	39	746950	640778	94	0.310327
119660	114420	77	45019	42997	74	1276	1149	11	1607	1499	14	3591	3490	28	389422	354386	83	0.310327
185480	152297	86	71787	57394	84	2187	1716	20	2342	2220	22	6192	5310	38	707247	596895	90	0.310327
41329	34426	82	12893	9500	82	395	275	0	541	412	0	1245	824	0	159918	120680	82	0.310327
128769	118691	81	56331	50672	79	1330	1347	12	1505	1176	15	3738	3475	30	457556	408329	86	0.311375
23795	22719	71	8522	8643	34	269	272	0	214	327	0	649	640	0	59881	61840	64	0.312424
358252	241565	122	140439	97732	117	4681	3335	35	4858	3277	39	10857	7795	50	1.04858e+06	940125	123	0.313472
126063	118871	79	46576	43780	76	1618	1528	17	1541	1476	14	4278	4182	30	500565	467433	86	0.313472
182751	148849	88	75744	61859	87	1667	1225	15	1934	1646	20	5132	4339	35	618599	519690	93	0.313472
127693	115844	81	43293	38637	78	1257	1249	10	1379	1267	11	3945	3592	31	458920	419348	90	0.316617
161969	145179	95	50326	46589	80	1840	1587	18	1925	1791	18	4409	3807	32	567942	498156	90	0.317666
199072	158103	87	75407	59718	86	2220	1795	22	2737	2042	26	6167	5172	38	761670	593165	96	0.317666
96787	99274	74	27463	27590	58	644	659	0	1294	1174	9	3303	3166	27	365168	356182	79	0.318714
170107	159915	81	71643	68250	80	2099	1893	20	2585	2210	25	6250	5772	36	714649	655404	97	0.318714
112566	117865	72	51352	50924	72	1230	1172	10	1911	1732	17	4126	3974	30	474239	455077	78	0.318714
236774	186728	92	107222	87071	90	2155	1638	21	2837	2335	27	6725	5678	40	753012	606622	96	0.318714
55386	55069	71	21272	21569	50	484	292	0	338	399	0	919	977	0	129119	132091	73	0.320811
42453	44608	65	18652	18917	45	448	437	0	292	313	0	882	800	0	109384	106683	71	0.320811
190497	157334	86	94109	77989	86	2179	1944	21	2700	1997	24	5743	4784	37	667431	544526	92	0.320811
34302	35488	57	14150	14578	40	172	160	0	392	678	0	774	725	0	105451	104063	72	0.321859
215519	168234	90	81124	62923	88	2266	1519	23	2937	2250	27	6726	5563	40	865403	683549	95	0.321859
141662	126437	85	72968	65349	79	1734	1563	18	1730	1551	16	4425	4055	31	526867	475297	86	0.321859
45562	46416	76	18550	18882	46	310	364	0	595	433	0	911	836	0	109501	108797	71	0.322908
71678	73153	73	28688	28909	63	611	559	0	794	765	0	1762	1710	17	189850	182589	77	0.322908
111422	106743	84	35573	34619	74	1192	999	0	1577	1548	16	3411	3290	27	429213	406210	81	0.322908
204963	163964	88	73944	60173	87	1970	1422	19	1897	1595	19	5019	4207	36	522393	425433	94	0.322908
190905	151592	111	86921	70166	111	2384	1584	23	2230	1787	23	5470	4720	34	647746	529787	111	0.322908
32653	32527	58	10109	10493	36	353	349	0	370	282	0	951	912	0	94757	96840	68	0.323956
108648	103182	85	44999	42803	73	930	1075	6	1153	1127	8	3312	3329	27	412073	390483	81	0.326053
204698	159160	90	83382	65441	89	2079	1656	23	2196	1739	23	6167	4541	42	693749	536235	97	0.326053
71944	72323	71	29995	30141	69	414	520	0	795	745	0	1749	1830	18	199251	195199	75	0.326053
187169	157169	91	79934	68445	86	1736	1478	16	1988	1627	19	5366	4621	36	567991	483575	94	0.32815
127328	124844	75	45630	43815	76	1004	987	0	1503	1480	15	3998	3791	30	433581	413915	84	0.32815
135752	125679	86	61538	56118	79	1820	1650	17	1602	1474	16	4270	3806	31	506474	458735	85	0.329198
122143	114594	79	43408	42002	75	1267	1452	13	1171	1141	9	3031	2800	25	326210	305427	81	0.329198
27613	29734	43	10868	11118	37	8	179	0	294	280	0	685	780	0	88993	88464	69	0.336537
35709	34334	66	11467	11605	37	357	266	0	464	366	0	945	955	0	118902	117168	74	0.337585
228137	172137	96	90532	68119	94	2187	1639	22	2457	1820	22	6526	5173	41	726713	575120	102	0.338634
211330	165954	89	92527	71566	87	2316	1797	21	2554	2001	25	7310	5371	43	852677	660388	96	0.338634
76986	77310	73	32003	32478	69	546	512	0	682	589	0	1491	1568	14	181806	180135	77	0.338634
48735	51430	58	14094	14875	39	334	553	0	399	495	0	955	879	0	111314	108445	74	0.338634
47586	48952	56	17099	17669	42	502	552	0	479	423	0	1225	1214	11	145319	140374	76	0.338634
95691	93919	75	37532	37701	72	985	1113	7	901	884	0	2433	2357	23	255818	239942	78	0.338634
134638	129535	87	78987	77265	78	1243	1300	12	1736	1607	17	3973	4035	28	495533	463130	85	0.339682
121203	111957	79	43081	38351	78	1069	1160	9	1291	1193	10	3140	3024	26	328510	296285	87	0.339682
70254	69696	87	35778	35983	70	605	578	0	985	765	0	1719	1684	17	202341	198854	78	0.34073
122513	118351	78	42075	39297	75	1154	1148	9	1556	1514	15	3561	3142	30	467264	437058	84	0.342827
17393	19460	38	12168	12600	38	246	337	0	359	284	0	494	631	0	70800	70338	65	0.343876
35053	37614	59	12830	13139	39	128	223	0	229	280	0	920	996	0	108170	108630	71	0.343876
130241	124400	80	42383	41319	75	1419	1397	13	1530	1247	12	3458	3505	28	405161	375295	83	0.344924
108768	106022	78	29211	29118	61	1250	1293	12	1646	1610	16	4066	4167	28	451864	435066	82	0.344924
57105	54237	77	18059	18505	46	349	460	0	200	261	0	1034	1004	2	112788	111853	81	0.347021
89709	90982	72	30278	30119	71	878	894	0	1032	1180	7	2715	2660	24	319762	304731	80	0.347021
98891	97210	73	28157	28099	63	1047	1010	2	1240	1129	9	3140	3091	27	376442	359930	81	0.347021
41313	41297	66	16333	16874	42	421	505	0	365	367	0	878	910	0	103876	105302	71	0.347021
89273	88339	77	24506	24143	59	1065	1070	7	729	840	0	2600	2409	24	313348	301495	80	0.349118
104008	97482	80	47971	44082	75	941	948	0	1140	1046	5	2402	2351	23	262714	235952	81	0.350166
40850	42075	61	12221	12809	37	344	450	0	720	464	0	775	970	0	122830	121747	73	0.350166
222262	173666	91	90169	69595	90	2061	1437	22	2652	2026	26	6105	4836	39	745296	565637	96	0.350166
54290	56662	57	23716	24384	47	331	346	0	546	536	0	1159	1286	12	139869	138614	72	0.351214
143091	125303	83	61954	54468	80	1542	1215	14	1350	1247	11	3762	3395	30	390089	343858	87	0.355408
59369	60704	66	31930	32534	68	451	365	0	450	403	0	1299	1229	10	157833	151818	75	0.355408
152228	133269	97	65134	57032	81	1360	1115	9	1305	1437	14	3668	3052	31	415306	365068	87	0.355408
110044	107702	83	39047	38664	72	1394	1431	13	1759	1711	17	4899	4625	32	549423	534567	81	0.357505
155015	133289	86	65838	56554	82	1577	1275	15	1568	1381	14	4113	3638	31	452328	386425	87	0.357505
145885	128441	88	59888	52845	81	1596	1438	15	2225	1663	23	5691	5071	36	644677	570037	90	0.358553
125878	118132	81	50030	46296	77	1537	1485	14	1503	1539	16	3900	3654	30	469130	434573	83	0.358553
75662	77281	70	23131	23270	48	594	698	0	823	853	0	1778	1692	17	227075	217527	74	0.358553
120792	107933	79	39012	34620	76	1291	1212	11	1693	1388	17	3552	3146	29	398609	359955	82	0.359602
60184	60782	68	24175	24201	58	444	422	0	532	593	0	1122	1120	8	144815	142973	73	0.361698
116725	115285	77	26083	25751	61	1468	1445	14	1460	1409	14	3492	3509	27	424248	413701	81	0.361698
146468	128704	82	54675	47338	81	1567	1548	15	1520	1480	17	4861	4252	35	553340	486853	88	0.362747
202873	162620	93	101864	85890	88	2064	1828	21	1817	1593	19	4511	3820	35	551736	462484	93	0.362747
114111	110500	78	40350	39756	74	981	879	0	1180	994	0	3489	3439	27	402511	386733	82	0.362747
33125	33716	55	14774	15025	41	247	282	0	448	315	0	868	776	0	102777	104311	69	0.363795
96369	97359	73	30296	29943	71	1262	1118	7	1024	1258	11	3062	2802	26	397659	387620	80	0.367989
147536	140567	78	44067	42044	76	1465	1337	13	1643	1391	15	4323	4099	31	523359	494506	86	0.367989
120428	116309	77	31245	30935	73	1269	1376	11	1395	1385	13	3631	3648	28	427275	406886	84	0.369037
108995	108156	75	38669	39128	72	1017	935	0	1310	1428	13	3584	3447	29	405693	389440	82	0.369037
131600	127217	77	36280	35727	75	1260	1270	11	1696	1435	14	3583	3672	27	429689	418754	83	0.370086
90316	95472	66	49539	49331	72	1014	1085	6	1311	1071	6	2640	2548	24	287927	276812	81	0.372182
33962	36622	54	10745	10837	37	331	347	0	319	334	0	1086	1049	4	117133	116866	74	0.372182
34016	34840	54	8826	9053	35	570	439	0	511	334	0	638	708	0	102053	97823	71	0.373231
118809	115115	78	34485	33453	73	1320	1456	13	1589	1309	12	3882	3827	29	459837	448452	82	0.373231
255723	195234	99	120053	94446	96	2563	2294	23	3075	2107	29	7805	5803	44	911073	685677	114	0.374279
113137	113135	76	41326	40810	72	1275	1217	11	1475	1476	15	4028	3782	30	476052	457834	81	0.374279
137526	114709	84	60380	52279	81	1195	1019	4	1539	1616	16	3625	3025	31	443655	368160	91	0.38057
37076	38862	64	12497	13010	38	317	395	0	512	427	0	1051	1069	6	109905	109289	69	0.38057
99965	99453	74	24541	24823	50	1006	955	0	1232	1306	11	3139	3216	26	404538	393816	80	0.38057
116870	116653	77	35488	35084	74	1461	1461	13	1437	1514	14	3009	3046	25	399213	382685	80	0.38057
146645	126081	94	63700	56356	81	1556	1344	15	1638	1440	17	3910	3741	29	435874	382178	88	0.382666
35105	35875	67	15809	16202	42	123	210	0	184	373	0	829	878	0	96643	95207	72	0.382666
47673	48517	70	20411	20656	48	319	415	0	480	434	0	793	870	0	104586	103955	73	0.383715
138596	124193	82	73907	65971	81	1408	1177	11	1750	1477	17	3978	3557	29	421451	385029	88	0.384763
128064	113802	82	57886	52013	80	1342	1141	9	1423	1221	12	3400	2951	30	410703	367922	87	0.384763
44189	48310	57	30509	31033	65	341	495	0	250	402	0	948	1141	8	136782	135608	69	0.384763
84734	84543	73	21784	22131	47	1015	949	0	1031	868	0	2535	2593	23	280729	276185	78	0.384763
103018	102674	77	22288	22196	53	890	850	0	1117	1045	5	2823	2843	24	306239	294788	80	0.38686
29142	24729	78	15701	15050	50	334	188	0	213	161	0	799	686	0	90395	75641	78	0.38686
29191	29850	51	13026	13206	39	277	258	0	273	340	0	610	655	0	95454	94556	69	0.391054
129680	123233	84	40283	38499	75	1265	1145	10	1504	1370	14	3314	3014	28	387786	367514	83	0.39315
100882	93373	76	37459	34724	74	749	681	0	972	855	0	2625	2574	23	316632	288069	82	0.39315
22370	23874	41	7251	7467	32	157	187	0	326	219	0	652	722	0	95338	100256	67	0.394199
79321	80000	73	38601	38517	72	524	511	0	788	707	0	1708	1656	17	184883	174208	77	0.394199
124005	104850	80	59135	50116	80	1410	1272	11	1195	860	0	2826	2291	29	324188	266977	86	0.395247
42141	43940	58	14574	14700	41	798	479	0	620	616	0	1351	1465	13	156931	149820	73	0.395247
155403	127252	101	79131	66357	83	1379	1139	10	1319	1185	10	3399	2793	30	397764	329947	89	0.396296
197252	160763	104	88565	72926	104	2024	1602	18	2149	1546	22	5542	4596	37	548583	451632	104	0.396296
71542	74815	70	21539	22220	45	774	643	0	853	782	0	1525	1464	15	170482	168390	75	0.396296
90885	82583	75	25978	22849	53	669	721	0	695	683	0	2053	1814	21	253289	221429	81	0.396296
366955	266256	118	219844	163950	117	5319	4141	35	5199	3568	38	11538	8088	51	1.04858e+06	933892	135	0.396296
91412	96668	70	26130	27287	45	468	585	0	853	620	0	2276	2444	22	280034	274994	75	0.397344
115114	103692	84	48518	44183	76	1069	919	0	1305	1157	11	2888	2691	26	344879	315629	83	0.397344
96159	95888	77	27114	26601	70	939	1076	5	1304	1272	11	3632	3569	28	436883	421820	81	0.398392
135141	124622	80	62717	57724	78	1460	1223	11	1375	1342	14	3097	2726	28	404090	373367	83	0.399441
249508	144792	197	90843	53626	181	2237	1295	13	2830	1601	17	6597	3897	49	779904	453369	222	0.401538
108617	108553	74	29915	29594	70	1343	1383	13	1826	1685	17	3580	3515	28	434656	409944	85	0.402586
186472	154031	86	79401	65566	85	1618	1410	16	2215	1699	20	4715	3877	35	578821	475909	93	0.402586
247085	174604	112	118940	85345	96	2588	1872	27	3252	2261	30	7760	5607	44	859730	598055	106	0.403634
132382	117826	81	50018	43531	78	1236	1166	9	1390	1231	11	3589	3433	29	426437	377261	84	0.403634
128480	120289	77	59668	54055	77	1218	1040	6	1214	1033	4	3374	3021	29	366905	329776	84	0.403634
199656	161434	97	85652	70155	88	1577	1244	14	2174	1758	23	5314	4365	37	600838	477034	104	0.403634
116799	108548	77	46013	39466	76	1670	1481	16	1544	1590	15	4111	3784	32	489617	441252	85	0.403634
59288	60890	70	26645	27349	53	310	481	0	558	530	0	994	1074	7	146070	147161	73	0.404683
129012	119320	91	51471	47302	79	1128	1054	6	1147	1061	6	2801	2647	25	360594	332319	85	0.404683
93856	92344	79	20155	19964	49	916	998	0	1402	1306	12	2818	2817	24	358403	349487	80	0.405731
52831	52264	68	23263	23025	56	478	472	0	452	539	0	1327	1163	9	132308	123396	80	0.407828
309210	208473	103	148082	97254	103	3170	2195	31	3401	2457	35	8116	5798	50	854861	598887	111	0.409925
63417	66244	68	32206	32728	67	368	418	0	854	790	0	1677	1697	16	170120	160844	77	0.410973
148327	131489	81	51258	44721	80	1166	1004	2	1942	1830	18	4688	4255	33	521681	463132	88	0.410973
120267	116944	79	50030	48894	75	1462	1408	15	1661	1540	17	4345	4389	30	495392	468665	83	0.410973
156360	134158	83	70338	61251	81	1261	1131	10	1992	1522	20	4552	4224	32	497713	431471	87	0.410973
111949	110489	77	25946	26061	60	1386	1404	14	1730	1500	17	4211	3899	30	514765	493489	81	0.412022
103761	103535	75	27280	27150	65	1195	1251	10	1300	1392	13	3231	3243	26	421445	410402	81	0.412022
181715	142578	90	76941	60737	88	1635	1358	15	2128	1599	21	4536	3504	36	512404	396937	98	0.41307
45213	44188	77	15400	15478	43	628	504	0	427	309	0	1048	1033	5	114233	108686	75	0.414118
109479	101907	86	44268	40663	77	1026	866	0	1187	1115	7	2706	2400	25	319177	286532	82	0.416215
136618	134116	76	53645	52473	76	1458	1318	12	1770	1692	20	4193	4083	31	508746	487896	83	0.416215
118130	118682	76	49054	48690	74	1640	1548	15	1609	1432	15	3900	3817	30	489664	468487	81	0.416215
61332	61404	74	20771	21059	47	539	551	0	617	620	0	1303	1291	13	157151	156188	77	0.417264
77308	76281	73	12036	12262	37	612	413	0	649	545	0	1847	2059	18	210951	209209	77	0.417264
144446	140183	78	34916	33606	75	1218	1320	11	1582	1558	16	4308	4090	32	525390	498560	84	0.417264
130703	114951	81	55390	48346	79	1337	1249	11	1912	1459	18	3778	3184	32	432705	372069	83	0.417264
195021	138707	100	71820	50027	89	1552	1200	13	2009	1802	22	5538	4271	40	613732	443577	96	0.418312
103201	102748	75	54143	53983	73	1179	1307	12	1326	1429	14	3642	3398	29	405186	390252	79	0.418312
111599	108542	77	29879	29342	73	1109	1156	8	1562	1506	15	3431	3246	28	390974	372151	83	0.418312
24021	22211	63	7961	8170	33	472	291	0	135	344	0	466	592	0	64005	61118	65	0.41936
36383	37498	53	6797	6984	32	531	543	0	726	560	0	1090	1065	6	124328	129030	70	0.424603
162001	139174	83	58953	49642	81	1740	1398	18	1929	1682	19	4104	3448	33	487036	416828	88	0.425651
68645	67580	82	18968	19290	45	489	526	0	565	504	0	1249	1247	11	149546	142608	76	0.427748
108669	108049	73	32473	32046	71	1082	1109	8	1110	1198	11	3288	3244	26	395432	383170	80	0.428796
28009	27013	60	12998	13425	40	32	128	0	92	248	0	404	474	0	63221	59463	67	0.429844
225193	174660	105	84791	65587	89	2625	2231	24	3095	2296	30	6716	5573	41	768085	601207	98	0.430893
32823	33772	63	13495	14030	39	191	287	0	349	399	0	774	771	0	93249	94360	69	0.430893
49598	49786	67	19522	19826	45	368	324	0	537	383	0	994	1089	6	163502	159541	74	0.43299
175058	143357	89	66699	55207	85	1180	983	0	1971	1686	21	4978	4127	36	505515	416616	93	0.434038
44267	47005	65	14046	14319	41	127	186	0	312	412	0	822	998	0	114275	116174	71	0.434038
31485	30695	61	11024	11359	37	407	346	0	139	272	0	768	771	0	111364	110253	71	0.435087
156973	135456	99	65482	57721	83	1110	1127	7	1305	1340	11	3772	3156	32	423971	369420	95	0.435087
117396	115135	75	60082	58719	74	1302	1260	10	1664	1550	17	3648	3460	30	457778	445538	81	0.435087
252142	196330	93	106573	83209	90	2246	1812	21	2751	1768	30	7001	5557	43	823659	641110	96	0.435087
112774	111100	75	39417	38937	73	1128	1361	10	1562	1348	14	3626	3676	28	430449	417125	83	0.435087
130908	125244	77	50150	47598	77	1162	1118	8	1550	1416	15	3809	3918	28	450606	434088	83	0.436135
113941	104379	79	46090	41604	78	1337	1216	14	1003	1124	7	2888	2639	26	317780	280858	84	0.436135
195271	152286	87	82193	64554	88	1805	1332	19	2223	1921	23	5909	4484	38	622313	485152	94	0.436135
104245	97147	77	38072	35921	74	863	754	0	1220	1133	8	3033	2773	27	362648	340665	82	0.437183
36050	36626	66	15308	15577	42	375	421	0	93	218	0	885	894	0	81117	82567	68	0.438232
29825	29506	64	5573	5539	30	119	150	0	374	454	0	699	798	0	80697	83205	69	0.438232
57138	58626	70	17206	17547	42	580	627	0	867	648	0	1378	1659	15	192228	190276	73	0.440329
22885	25100	39	12052	12596	38	363	285	0	367	304	0	688	710	0	87835	88788	68	0.440329
170087	146103	92	75974	66530	84	1548	1308	12	2066	1764	21	4792	4165	34	545440	476808	92	0.441377
190144	156867	87	68453	56272	85	1781	1388	18	2017	1556	20	4108	3518	32	444262	372868	91	0.442425
32789	34802	52	17700	18329	42	226	387	0	228	263	0	736	611	0	91466	92045	69	0.442425
96541	96191	81	39224	38890	72	1188	1152	8	1226	1316	12	3362	3455	26	370197	349227	82	0.443474
164521	140478	85	75930	63464	83	1375	1286	13	1816	1367	13	3951	3478	30	468954	399865	92	0.443474
81558	73515	76	45216	40596	74	677	604	0	809	681	0	2180	1927	22	219048	187897	81	0.446619
94092	95557	72	29858	29739	70	903	754	0	968	964	0	3036	3084	25	337054	320971	80	0.446619
135847	130508	79	35573	33843	75	1475	1384	13	1649	1514	16	4218	4138	31	460050	446121	82	0.447667
181581	153777	94	64287	54063	85	1936	1363	19	1824	1905	20	5473	5120	36	639627	558164	90	0.447667
196718	159540	89	79548	65122	86	2110	1831	21	2778	2102	24	5537	4444	39	615096	507016	93	0.447667
68924	72001	61	20369	21064	45	460	462	0	579	619	0	1728	1667	18	201923	199836	74	0.447667
216083	166556	89	85996	68240	87	2407	1746	22	2309	1975	25	5830	4931	37	658558	523709	93	0.447667
77068	78339	72	26960	26896	66	882	949	0	1021	812	0	2267	2181	22	254722	255536	75	0.448716
39766	41341	65	13714	13879	40	375	340	0	440	446	0	1085	1024	4	104700	107733	70	0.449764
197813	160091	90	103350	83591	86	2073	1722	19	2296	1961	24	5418	4449	36	591745	462084	94	0.449764
153197	143431	80	49194	45563	77	1740	1444	17	1989	2077	20	5012	4954	32	626348	588225	85	0.449764
93696	93485	74	23086	23363	50	751	879	0	1064	949	0	2042	2037	19	263521	257739	79	0.450813
215154	184312	90	108837	96986	86	2300	2076	22	2703	2051	26	6430	5708	36	741571	656693	91	0.450813
50710	51306	69	21034	21247	48	371	286	0	547	409	0	1110	1159	8	131949	131351	74	0.451861
106305	99083	77	47236	43819	75	1003	787	0	1014	866	0	2389	2463	22	274024	249422	81	0.451861
43548	44597	74	18081	18390	45	514	463	0	403	448	0	1159	1068	6	133862	132329	70	0.451861
144729	127251	93	67485	61903	80	1280	1267	11	1651	1744	18	4322	3934	32	451679	394193	85	0.452909
189771	107659	116	77435	39408	111	1522	1072	5	2063	1162	10	5000	3190	49	601921	345916	118	0.453958
57827	60233	70	17109	17600	42	533	489	0	468	492	0	1083	1019	3	138235	137694	72	0.455006
173687	148322	89	49662	41997	85	1819	1509	16	1756	1562	17	4233	3995	32	530690	464571	89	0.456055
73933	74743	72	23184	23444	51	698	836	0	534	595	0	1966	1919	18	205604	197926	76	0.457103
260858	191744	105	97024	71499	95	2822	2062	27	2802	2119	28	7738	5804	43	830648	632988	104	0.457103
136806	120002	98	55780	48199	98	1091	863	0	1839	1442	17	4065	3424	30	432447	377873	98	0.457103
139089	122763	81	55123	48183	78	1853	1649	17	1989	2001	20	5137	4591	35	551692	469543	86	0.457103
96708	98776	80	31771	32418	63	1097	1157	9	1377	1317	13	3179	3146	27	380934	371293	75	0.457103
103515	106711	73	33536	33177	72	1247	1121	10	1235	1006	2	2586	2411	22	319170	305591	79	0.458151
56538	58716	68	20985	21488	48	398	480	0	741	642	0	1231	1248	11	146799	147367	71	0.458151
161876	154342	88	46635	45241	77	1724	1597	16	2089	1779	20	4439	4156	32	550315	529548	86	0.458151
100560	102102	73	30457	30075	71	1167	1020	5	1528	1451	14	3258	3034	26	354843	338172	82	0.458151
28494	28840	55	8587	8621	36	230	222	0	429	359	0	549	574	0	77266	76040	68	0.460248
104704	102860	76	45373	44936	73	1062	976	0	1253	993	0	2834	2796	25	347762	335690	81	0.460248
124179	118468	78	47011	44125	75	1131	1178	9	1237	1091	7	3543	3366	28	409200	386530	82	0.46549
45294	44908	78	22180	21783	61	407	319	0	538	414	0	1034	868	0	127518	115845	82	0.46549
215551	174085	98	84253	69693	89	2469	1996	22	2314	1810	23	5724	4608	38	595818	493988	96	0.466539
39997	41899	64	16427	16676	42	155	341	0	338	444	0	980	1020	3	129160	131416	71	0.467587
211365	164412	106	96187	78512	89	1993	1387	20	2256	1730	22	4838	3916	35	561926	444856	106	0.467587
23759	23627	61	11724	11972	38	132	404	0	406	368	0	506	469	0	69285	72229	68	0.472829
28277	31267	42	8499	8742	35	253	198	0	91	291	0	645	683	0	74236	75473	70	0.477023
121195	112586	81	56325	51246	78	1099	1059	6	1183	1207	9	3137	2767	27	379785	335939	85	0.478071
105979	103255	78	44748	44127	73	1178	1012	2	1054	1000	1	2769	2812	25	364273	341850	80	0.479119
90802	89050	75	32006	31542	70	609	687	0	1011	854	0	1885	1917	20	216312	209583	78	0.479119
207386	163023	92	71575	56382	87	2333	1822	24	2727	2021	27	6609	5194	40	778068	639994	96	0.480168
45792	46827	68	14151	14698	39	498	452	0	571	637	0	1441	1416	13	166763	157496	72	0.480168
122361	112142	79	49790	44823	78	1089	928	0	1305	1044	7	3149	3037	26	355507	326647	86	0.480168
102352	99694	85	34678	34680	72	1026	1079	6	1508	1456	13	3735	3764	29	431415	419187	79	0.481216
110710	107895	81	38127	37343	74	1019	1128	7	1584	1434	17	3097	3130	26	350366	334131	80	0.482265
88751	86259	81	27581	27414	69	925	979	0	776	872	0	2318	2373	22	280070	271254	78	0.482265
110725	105125	81	48539	45536	74	812	803	0	1324	1223	11	2906	2649	25	301261	277693	82	0.484361
115227	113360	76	34318	33144	74	1323	1281	13	1484	1577	16	3753	3649	29	421522	397006	81	0.486458
126178	114465	79	54865	48456	77	1140	1110	7	1634	1413	15	3850	3657	29	478466	424780	85	0.487507
88206	85909	89	31594	29630	75	563	591	0	847	810	0	2431	2313	21	262921	246229	89	0.487507
227953	180390	91	88315	69646	89	2257	1762	23	2940	2420	26	6376	5212	39	689684	550391	95	0.487507
67414	70490	65	17007	17552	41	421	492	0	564	623	0	1636	1633	17	179316	181438	72	0.487507
241585	188873	99	89934	69360	95	2010	1643	20	2792	2245	27	6339	5029	39	733201	563289	101	0.488555
151794	137219	83	43946	39260	79	1569	1419	13	1860	1677	17	4167	3817	31	479556	440882	85	0.488555
50115	53654	56	16194	16706	42	516	413	0	443	487	0	1045	1104	6	128556	130225	75	0.489603
75624	74357	80	19943	20054	50	596	695	0	987	871	0	1385	1439	13	178835	175538	75	0.489603
228550	169570	90	92720	71524	90	2378	1911	22	2148	1541	23	5250	4010	38	606735	449492	98	0.4917
63168	63323	70	38682	38896	69	766	717	0	777	902	0	1808	1774	17	211301	209891	73	0.4917
106490	106650	75	26416	26389	58	1116	1187	10	1348	1291	14	3829	3926	28	503369	485956	81	0.492749
107973	105951	77	43954	43584	73	972	1111	6	1340	1166	11	3157	3190	25	340369	330674	80	0.492749
192790	159333	90	103492	87333	88	1761	1637	18	2385	1867	21	5363	4393	37	626588	525726	93	0.493797
73612	73725	72	20586	20516	49	741	852	0	817	724	0	1709	1555	17	186678	183628	74	0.493797
103655	101420	77	35377	34631	73	812	690	0	1225	1011	3	2531	2519	23	292920	277182	80	0.494845
118382	110013	77	51235	48461	76	1119	1110	7	1337	1149	12	2809	2704	25	332853	313561	84	0.494845
206187	159725	91	87964	68742	86	2362	1867	23	2432	1797	26	6293	4949	40	745330	583901	92	0.494845
29640	31762	51	11077	11827	36	422	370	0	211	328	0	672	756	0	102601	103844	66	0.494845
55925	58531	67	20133	20071	50	318	324	0	568	506	0	1034	1134	7	145233	139793	73	0.495894
58412	58140	73	13562	13749	40	545	580	0	498	533	0	1068	1189	8	128802	131838	75	0.496942
71066	68953	81	14640	14341	42	796	646	0	442	377	0	1233	1228	9	177549	171096	87	0.496942
53550	51916	71	20754	20764	50	431	563	0	466	365	0	1501	1421	15	142973	137910	77	0.501136
69703	70249	86	25332	25337	58	434	447	0	619	574	0	1337	1224	12	161154	157551	75	0.502184
99577	97876	78	33911	33426	72	1015	935	0	904	1034	4	2215	2129	20	263345	257254	78	0.504281
127697	116571	82	54862	49397	78	948	956	0	1376	992	0	3210	3057	27	382768	343530	85	0.505329
49992	50784	66	19306	19870	44	294	254	0	472	524	0	1130	1103	7	131209	134159	76	0.508475
79821	79236	76	22391	22340	50	721	773	0	856	612	0	1856	1830	19	235678	227117	78	0.509523
203934	161383	105	85627	70057	89	1943	1663	21	1987	1685	20	4972	3933	36	553874	441064	96	0.509523
148656	143695	79	70470	68076	78	1626	1734	17	1942	1831	20	4518	4087	32	506529	476718	84	0.510571
78388	80054	70	36465	36896	69	668	809	0	1062	951	0	2252	2360	22	299671	293247	77	0.510571
29817	30048	48	8455	8682	34	372	417	0	168	222	0	868	926	0	98478	95724	68	0.51162
118236	115368	92	49541	48735	74	934	1086	6	1240	1222	11	3297	3091	28	400104	372099	82	0.51162
100078	102131	73	25690	26107	53	1009	1044	5	934	876	0	2427	2315	23	265728	256326	79	0.51162
141632	133529	81	58585	55440	77	1373	1459	14	1658	1759	19	4399	4298	30	487305	454117	84	0.51162
118719	108688	81	50570	44850	77	1067	730	0	1145	963	0	2422	2206	23	291216	263198	83	0.51162
171805	155100	83	69426	62375	82	1585	1350	16	1900	1679	18	4588	4173	32	545178	494500	88	0.512668
85527	86136	70	30881	31158	62	752	736	0	688	809	0	2427	2452	23	304435	302189	77	0.512668
122265	119518	79	65028	63660	75	1148	1275	11	1640	1606	15	3982	3723	31	453368	436529	92	0.512668
331231	217358	111	132369	89444	110	4049	2437	36	3824	2878	34	9698	6503	52	1.04858e+06	726777	115	0.512668
124409	107841	91	55419	48815	78	1062	987	0	1121	958	0	2529	2263	23	313238	273947	83	0.513717
33537	33537	60	11268	11525	37	420	463	0	194	373	0	1017	980	0	92954	95452	67	0.513717
125847	113568	85	55534	49568	77	1585	1335	16	1243	960	0	2633	2400	25	333414	295901	83	0.513717
40565	39962	77	13310	13427	39	294	331	0	322	317	0	736	760	0	90764	91856	70	0.516862
38313	39117	66	9636	9804	36	439	308	0	407	251	0	779	863	0	95254	95030	70	0.516862
56392	56733	71	10874	11203	37	485	652	0	480	554	0	1504	1455	15	168947	161133	73	0.51791
114054	112595	84	26105	26009	55	1336	1242	11	1343	1269	12	4015	3882	29	455658	431259	82	0.51791
129814	116777	82	63540	56251	79	1318	1154	11	1650	1165	12	3609	3216	30	380785	335722	84	0.518959
46838	45641	70	14442	14626	41	399	513	0	448	383	0	1115	1007	2	116535	111275	72	0.520007
44517	44643	68	18089	18304	45	247	419	0	424	427	0	709	732	0	114822	115499	69	0.520007
76294	75228	72	29612	29819	70	388	314	0	462	486	0	1874	1839	19	197981	194713	77	0.523152
27812	28538	50	10472	10804	36	121	243	0	426	360	0	785	758	0	99877	103599	66	0.524201
54362	56362	63	12802	12894	39	455	493	0	504	524	0	1178	1239	11	143382	137874	71	0.524201
192607	155665	91	77873	62700	87	1883	1565	16	2182	1598	22	4960	4077	37	560359	450335	91	0.524201
194633	157848	89	84925	70162	87	2413	1916	23	2175	1805	21	4881	4077	36	600198	491191	95	0.524201
67779	67548	71	26856	26766	61	597	631	0	701	751	0	1742	1785	17	212485	209007	75	0.526297
34174	33514	63	16333	16733	42	326	356	0	546	424	0	769	738	0	78321	77693	68	0.526297
123813	120713	80	48458	48178	75	1480	1467	16	1268	1355	13	3226	3173	26	353735	328195	82	0.529443
29579	28885	64	15413	15745	41	224	269	0	203	238	0	703	762	0	100721	100125	70	0.530491
125144	121985	78	30389	29547	73	1146	1198	9	1542	1358	14	3433	3353	27	429143	410807	84	0.530491
195601	156749	90	88567	72207	85	1519	1268	13	2108	1674	21	5003	3990	36	558034	443864	93	0.531539
21379	21889	41	7909	8538	33	87	99	0	253	249	0	367	524	0	63774	67527	67	0.531539
83476	84100	70	26199	26122	62	933	856	0	932	875	0	2132	2003	21	275902	267988	78	0.533636
145474	129519	97	57854	51597	80	1410	987	0	1699	1411	14	3604	3332	28	437033	387381	86	0.533636
107740	95558	80	45573	40052	77	959	787	0	984	809	0	2064	1666	21	261532	224895	82	0.533636
37033	36166	70	13406	13568	39	257	232	0	107	261	0	742	712	0	88417	86699	69	0.535733
103118	102397	77	29978	29743	68	917	910	0	1305	1067	6	2596	2527	24	337757	327510	82	0.53783
46692	47963	67	23168	23531	54	147	350	0	579	505	0	999	1100	7	138978	139190	71	0.538878
133416	124882	83	46465	44158	75	1616	1599	14	1691	1321	17	3722	3691	29	396412	364809	82	0.538878
134931	120244	83	66776	59754	81	1317	1129	8	1546	1456	15	3997	3541	30	415561	369421	84	0.539927
120990	118755	80	37938	37329	74	1764	1547	17	1745	1589	16	4208	4297	29	510398	486541	82	0.540975
60843	61546	85	22892	22979	53	654	686	0	336	387	0	1206	1215	11	176100	172929	75	0.542023
135428	131732	81	41378	40244	75	1318	1379	13	1825	1710	17	4730	4538	33	515788	487996	84	0.54412
36530	38268	64	15246	15190	42	400	433	0	409	414	0	834	882	0	113915	111621	72	0.54412
85805	85194	73	24951	25001	58	1101	1084	6	701	918	0	2025	2050	20	249212	246228	78	0.54412
68846	69045	70	26903	27403	59	455	585	0	483	546	0	1536	1482	16	195899	192672	76	0.545169
81512	74243	75	51381	47255	75	532	632	0	1047	859	0	1974	1929	20	226244	199909	79	0.545169
151482	133332	80	68380	59941	80	1538	1551	14	1555	1462	16	3926	3495	31	435713	373897	86	0.545169
69405	69884	71	32712	33091	69	480	503	0	656	627	0	1390	1557	14	191553	185558	77	0.546217
264625	199834	97	142728	111998	96	2751	1998	28	3352	2691	30	6832	4998	43	782414	588096	103	0.546217
106174	101803	81	35323	34756	71	1050	971	0	1300	1146	9	2409	2314	24	276207	267313	80	0.546217
99554	99608	75	27251	27243	61	900	842	0	1497	1530	15	3201	3219	26	390753	384321	81	0.547265
66678	67660	67	17540	17811	43	645	498	0	498	548	0	1292	1371	13	151283	148145	73	0.547265
36815	35637	69	17897	18085	43	436	492	0	348	389	0	741	788	0	88154	89126	69	0.547265
112408	108645	84	32015	31515	74	1438	1529	14	1850	1763	18	4067	3934	29	470984	449618	83	0.548314
34221	32385	79	12237	11911	41	240	234	0	169	330	0	834	705	0	106753	97201	79	0.548314
60126	61928	76	22202	22707	49	508	506	0	626	633	0	1326	1385	13	174087	172673	72	0.548314
154317	135619	87	72303	63481	81	1479	1322	15	1865	1634	18	4528	4072	33	544410	476050	87	0.548314
46530	48677	58	19499	19709	50	419	417	0	531	470	0	1309	1288	12	143806	140854	71	0.549362
76267	75211	78	20101	20057	46	552	632	0	643	608	0	1774	1873	17	186546	182071	76	0.549362
138733	124861	82	64799	57478	81	1482	1344	13	1553	1311	12	3675	3233	29	441180	387567	87	0.552507
67628	69775	71	16511	16630	42	536	555	0	667	671	0	1389	1365	13	200207	198537	74	0.553556
98946	97501	74	30147	30034	72	1194	1111	7	1053	1130	8	2906	2896	25	366377	356601	80	0.553556
168553	146262	83	69879	59087	83	1860	1792	18	1914	1652	19	5082	4325	37	564771	478731	89	0.553556
123078	110635	91	46872	43565	77	1357	1173	9	1792	1582	16	3990	3774	31	540118	485453	85	0.554604
115180	111811	75	39907	38805	73	780	824	0	1378	1417	13	2972	2938	25	373341	347669	80	0.554604
91902	88846	91	22722	22023	59	825	847	0	879	716	0	2154	1944	21	226744	206891	91	0.554604
75013	77317	68	23562	23529	49	749	816	0	806	780	0	1818	1942	18	214718	206452	74	0.555653
53837	55072	64	10427	10714	36	588	797	0	402	393	0	1092	1270	11	138107	139995	70	0.555653
137729	130837	84	51501	49373	76	1917	1815	19	1586	1463	18	4176	3921	29	467406	422201	82	0.555653
18710	21344	44	6600	7068	32	206	269	0	217	247	0	567	637	0	76088	78302	61	0.555653
33440	35844	59	16427	16801	43	413	347	0	231	255	0	788	674	0	84630	79075	78	0.555653
57514	58979	72	13664	14133	39	525	515	0	325	307	0	1148	1299	11	133634	128053	73	0.555653
100584	100311	73	36256	36541	71	1149	1296	11	1277	1374	13	3106	3186	26	381528	360984	77	0.555653
123792	115861	76	50912	47340	76	1698	1432	17	1430	1349	14	3863	3681	29	474930	443776	80	0.555653
74417	74662	75	21915	21767	52	406	481	0	639	556	0	1641	1675	17	182490	176743	75	0.557749
137882	130026	79	60656	57288	76	2055	1749	20	2170	2045	22	5682	5090	35	690610	649966	85	0.558798
44443	44316	72	20464	20668	46	310	326	0	487	521	0	1201	1292	12	147350	145255	74	0.558798
23144	25285	42	9717	9882	36	313	257	0	412	340	0	719	641	0	93087	94728	65	0.562991
100802	100325	72	58168	57585	74	995	1066	5	1491	1364	13	3216	3171	26	395259	383017	80	0.56404
96141	96173	89	40710	40383	72	709	799	0	1073	1034	5	2179	2322	21	302510	288898	79	0.566137
97740	96919	76	32158	31769	72	846	762	0	1238	1216	11	2972	2892	25	376121	359382	80	0.567185
123397	106275	82	50374	43755	80	1452	1009	4	1168	1037	5	3099	2452	28	358466	309609	86	0.567185
187722	154912	100	72455	60846	86	1724	1439	15	2156	1785	21	4782	4269	33	554097	466980	91	0.568233
126902	123218	77	41853	41103	73	1462	1375	13	1491	1498	15	3257	3098	27	385161	365801	83	0.568233
38850	40681	49	16930	17617	41	354	385	0	466	498	0	823	816	0	104812	104208	71	0.568233
60778	60620	68	17804	18149	43	451	572	0	507	511	0	1678	1765	16	204468	203904	74	0.569282
47442	47692	66	15503	15799	41	357	328	0	498	444	0	1156	1104	8	125884	126803	72	0.57033
203073	153931	101	100341	77688	88	2554	2023	25	2564	2160	26	6206	4678	40	759268	561842	101	0.57033
86599	87876	72	28105	28157	56	669	527	0	812	859	0	2160	2123	21	261853	262105	78	0.57033
142488	122312	89	62271	54610	80	1689	1247	15	1333	931	0	3120	2692	28	374246	325317	87	0.571379
110948	108773	78	26256	26305	55	1229	1327	11	1874	1858	19	4447	4287	31	514247	492969	81	0.571379
96978	96480	75	35141	35027	72	839	844	0	1460	1444	14	3466	3478	28	396814	384071	82	0.572427
73391	75305	70	20071	19818	47	754	769	0	655	683	0	1930	2044	19	230246	221416	87	0.572427
111511	109644	77	39677	38129	73	1315	1511	13	1359	1329	14	3606	3525	28	436837	414763	80	0.572427
75869	77084	70	25811	26170	53	654	594	0	938	955	0	1928	1936	19	206088	200043	75	0.572427
90129	90078	74	24474	24383	53	932	1078	6	785	803	0	2021	1794	20	232839	224886	85	0.572427
126049	122422	77	48811	46218	74	1275	1413	12	1651	1673	16	3878	3769	30	481910	455115	82	0.572427
100448	99861	76	28839	29018	62	961	1118	7	1300	1310	12	3551	3451	28	435777	422611	79	0.572427
62192	63194	80	22238	22512	49	427	396	0	514	554	0	1572	1682	17	172551	172272	73	0.573475
123384	119619	77	37858	37315	74	1362	1393	13	1823	1784	17	4275	4077	31	535945	518693	83	0.574524
253823	191399	101	105039	80095	95	3150	2231	28	3639	2629	34	8226	6385	45	946138	739895	102	0.574524
76003	77048	70	31432	31512	70	827	836	0	405	586	0	1989	2035	20	214347	207120	87	0.574524
157361	134650	84	83326	73254	84	1534	1331	14	1588	1326	14	3986	3594	30	431225	377093	89	0.575572
144578	131727	80	65397	58209	79	1196	1170	9	1686	1379	15	3530	3154	29	429941	377951	85	0.575572
106659	103388	82	40973	40286	73	961	900	0	1368	1255	12	2810	2935	25	335092	316375	82	0.575572
116878	114078	82	37619	37016	73	1137	1037	4	1366	1381	13	3558	3498	28	394607	376052	81	0.576621
117269	115434	81	33201	32378	73	1091	1116	8	1324	1281	11	3667	3552	28	421994	407139	92	0.576621
135456	121167	85	64237	57237	80	1105	1002	1	1510	1203	13	3425	3172	28	370696	331791	86	0.577669
61142	62467	65	10406	10468	37	704	554	0	415	415	0	1247	1115	7	144225	145836	73	0.577669
103380	102972	74	29924	29839	71	1054	887	0	958	1058	4	3005	2970	25	342336	333783	79	0.578717
38972	38553	63	8019	8093	34	174	245	0	279	314	0	791	838	0	91448	93411	71	0.578717
170398	140980	90	65173	53514	83	1953	1490	20	1602	1459	18	4570	3858	34	478204	396856	91	0.579766
205339	163189	90	83044	67026	88	2061	1556	20	2066	1708	22	4964	4099	36	537436	426577	95	0.582911
87382	89205	66	24251	24864	51	856	953	0	1186	1327	12	2820	2657	25	340701	330841	79	0.582911
157846	144259	82	82871	75079	81	1611	1506	16	1898	1814	18	4454	4362	31	493110	449817	85	0.583959
63368	63762	69	19812	20360	45	459	481	0	686	796	0	1701	1661	17	190687	182807	73	0.583959
103159	101964	76	39119	39269	72	1212	1246	11	1366	1279	12	3577	3618	28	408091	386585	79	0.583959
99178	100969	72	27919	27871	61	1302	1243	11	1255	1375	11	3465	3348	28	409707	398283	80	0.585008
55584	57794	59	19774	20135	46	458	448	0	358	472	0	1109	1135	8	155591	151147	73	0.585008
93095	91059	78	22615	22416	53	1070	1062	5	950	831	0	2323	2287	21	251601	245740	80	0.586056
30221	32422	52	10977	11197	38	262	284	0	208	203	0	566	573	0	76197	81615	65	0.586056
33724	35655	67	11129	11409	37	275	320	0	377	421	0	1004	877	0	110349	109955	70	0.587105
156325	143372	80	68527	61502	80	1440	1295	13	1934	1714	18	4782	4182	33	504714	454750	84	0.587105
221348	183398	95	91877	77147	88	2283	2073	21	2385	1881	23	5585	4784	37	650798	536735	90	0.587105
144201	120836	86	58339	48967	81	1220	996	0	1415	1040	7	3165	2657	29	362675	300446	87	0.587105
101536	97301	89	41496	40992	73	937	1026	4	1482	1415	15	3880	3777	29	436065	414714	79	0.589202
38778	37651	67	15152	15268	41	280	221	0	186	325	0	908	868	0	116625	114869	70	0.591298
61205	63119	69	17470	17274	44	700	845	0	787	708	0	1427	1326	13	142410	140880	71	0.593395
67861	68331	70	15145	15311	41	492	564	0	519	767	0	1496	1479	14	176054	176361	76	0.594444
60493	62692	64	23095	23620	52	335	379	0	451	488	0	1285	1194	10	136487	137140	73	0.595492
89278	93655	71	44572	43962	71	831	889	0	1295	843	0	2878	2839	25	373225	361756	78	0.59654
148084	130288	84	67264	60222	82	1374	1137	11	1783	1471	17	3819	3650	30	415365	351942	89	0.597589
141772	127832	85	54983	49134	79	1375	1323	12	1783	1491	18	4717	4133	34	555277	500517	85	0.597589
57844	57371	75	17281	17597	43	611	762	0	604	504	0	1051	1054	6	125769	122121	71	0.598637
251498	181366	103	98477	74520	94	2607	1963	24	2630	1945	25	6235	4317	42	759377	560864	101	0.598637
101908	101493	74	35142	35287	72	1081	986	0	1145	920	0	2906	2879	25	335701	316349	77	0.598637
104156	105051	77	26939	27141	54	1256	1139	7	1437	1465	15	3805	3588	29	405171	387130	77	0.599685
254271	178624	110	120078	86677	98	2602	1800	28	3173	2081	29	6988	4814	44	768921	537933	104	0.600734
34308	32740	66	6849	6832	32	235	205	0	320	283	0	912	919	0	87818	85255	69	0.601782
152887	132185	85	51427	43792	80	1221	1004	3	1642	1444	18	4590	4059	32	555012	486059	90	0.601782
117057	114152	82	45646	45063	74	1432	1327	12	1656	1659	17	3920	3818	29	482649	465393	81	0.601782
203915	162025	90	60534	47102	85	1767	1442	16	2578	2010	26	6815	5153	42	781152	622399	92	0.601782
194364	170859	83	129660	115892	85	2394	1909	23	2609	2164	24	6298	5596	37	725862	650491	89	0.602831
78071	80577	70	20155	20995	44	552	591	0	712	792	0	2042	2100	19	257062	257323	74	0.602831
86432	88674	72	30040	30624	53	544	714	0	624	796	0	1775	1732	20	216682	213158	77	0.602831
161834	143395	83	60768	52647	80	1849	1516	18	1928	1676	19	4719	4322	34	502966	448052	85	0.602831
83937	83364	76	41195	41005	72	781	795	0	965	801	0	2424	2326	22	297812	295792	78	0.603879
168298	135099	102	74501	60001	90	1485	1158	12	1767	1460	18	4334	3600	33	511137	419065	102	0.603879
63298	62489	71	21814	21624	49	588	535	0	683	557	0	1183	1311	12	152706	147885	74	0.603879
135433	131044	80	43401	42168	75	1322	1143	9	1523	1493	15	3707	3546	28	465621	442056	83	0.607024
117751	117933	76	34750	33948	73	1345	1343	12	1204	1212	10	3020	2988	25	345251	322334	81	0.609121
107363	106325	75	40608	40250	72	1213	1169	8	1394	1395	14	3633	3583	28	464891	448466	81	0.61017
257527	189250	102	110796	82647	97	2620	1923	27	3004	2150	30	8400	6438	45	891743	672701	103	0.611218
138774	121356	82	52115	46956	80	1243	1100	7	1438	1257	13	3699	3296	31	428475	366612	86	0.611218
69791	70588	72	22509	22461	51	530	497	0	788	748	0	1246	1238	11	188231	188235	75	0.612266
45047	43736	69	12138	12321	38	432	489	0	411	450	0	916	926	0	109344	107044	70	0.613315
27338	28914	62	8495	8505	35	308	246	0	394	331	0	800	827	0	94196	93589	70	0.61646
56598	56716	69	14857	15048	40	654	540	0	656	606	0	1316	1323	11	207965	205857	72	0.617508
39476	39108	68	12171	12267	39	301	285	0	409	413	0	911	1024	4	126196	124385	69	0.618557
165174	136148	85	68818	56099	83	1135	954	0	1726	1304	16	3990	3217	33	439849	358646	90	0.618557
55606	57716	67	16655	16948	42	565	518	0	508	668	0	1282	1256	11	152980	147893	80	0.618557
124089	122891	76	30899	30487	57	1520	1469	14	1394	1222	12	4280	4179	30	495465	476117	82	0.618557
42687	42153	68	8606	9070	34	303	401	0	436	312	0	966	990	0	109775	110816	68	0.618557
120035	114273	79	50588	47724	74	1362	1402	13	1469	1289	12	3695	3435	29	391645	374821	80	0.618557
24823	25225	48	6994	7542	32	191	283	0	214	293	0	672	871	0	83582	86465	62	0.619605
192270	154681	89	81926	65587	86	1524	1180	14	2308	1693	24	5366	4136	36	602791	480818	94	0.619605
62408	61310	83	15630	15862	41	412	376	0	513	528	0	1099	1097	7	143356	141269	73	0.620654
117771	115674	86	31475	30866	73	1632	1442	15	1349	1308	13	4425	4159	31	497271	473463	80	0.620654
28162	27767	66	7173	7316	33	345	351	0	509	491	0	652	690	0	80535	79326	64	0.621702
130196	120421	81	62379	57279	78	1606	1481	15	1827	1664	17	4389	3919	32	498440	469128	83	0.62275
173413	136591	103	75558	60757	84	1643	1477	17	1914	1528	21	4106	3233	34	468437	383032	89	0.623799
25635	25792	44	9856	10127	36	77	268	0	179	264	0	838	696	0	81808	81384	67	0.623799
38088	39033	64	10249	10320	37	336	331	0	227	327	0	861	769	0	100781	100180	71	0.624847
76788	78223	72	36866	37104	70	819	783	0	1074	1296	10	1916	1897	19	242011	237896	76	0.624847
40713	41564	66	12543	12824	38	272	264	0	543	608	0	945	883	0	105570	104056	72	0.630089
62351	63669	71	23131	23175	53	315	340	0	709	691	0	1376	1442	15	167410	163287	76	0.631138
142021	130776	81	59034	52844	80	1591	1505	16	1917	1710	18	4432	4068	31	565903	517084	86	0.632186
205715	163147	90	89245	69694	87	2200	1523	22	2732	2123	29	5922	4776	39	738191	578383	93	0.632186
127723	127910	74	38921	38648	73	1331	1255	12	1224	1518	13	4168	4030	31	470683	458138	80	0.632186
99006	99786	75	29851	30523	57	966	961	0	1178	1312	12	2658	2702	24	318713	315766	76	0.632186
131155	114287	82	57557	51448	79	1305	1056	6	1272	941	0	3546	3158	30	333042	288995	84	0.632186
222906	168012	97	86703	66736	91	2102	1620	22	2620	1903	27	5364	4135	38	564991	435720	97	0.634283
109817	108105	75	32611	32027	73	1736	1728	16	1450	1353	13	3401	3361	28	461944	445516	82	0.635331
129680	122290	81	78232	74361	78	1206	1243	10	1838	1512	17	3644	3456	29	403593	369960	84	0.635331
23312	22685	60	8975	9211	35	174	185	0	83	136	0	498	598	0	58916	61700	65	0.63638
115707	110125	89	43332	42640	74	820	994	0	1495	1381	14	2719	2716	23	319900	306887	83	0.637428
34764	35422	64	7673	7793	33	67	197	0	350	396	0	691	766	0	106040	104818	70	0.638476
60908	60288	70	25541	25655	56	840	693	0	596	731	0	1455	1356	14	163542	164401	74	0.638476
46988	48012	62	16777	16998	41	344	297	0	340	211	0	924	934	0	93600	90825	69	0.639525
74828	75521	74	15459	15519	42	536	470	0	735	635	0	1592	1614	15	201095	203012	76	0.640573
80938	81575	71	18412	18522	44	752	695	0	1006	957	0	1969	1938	20	230025	225647	77	0.640573
204729	165231	89	98315	80646	88	2562	1967	25	2548	2266	25	6005	4908	38	614172	503765	94	0.640573
181950	143544	90	76804	62291	87	1527	1075	11	1985	1400	17	4259	3553	33	485224	399385	94	0.641622
39551	39765	63	17444	17629	46	427	461	0	253	300	0	907	830	0	107212	104841	71	0.64267
98615	98203	76	23777	23721	58	995	945	0	1227	1053	6	3070	3211	26	375608	367213	81	0.64267
100936	98030	80	60751	60478	73	1243	1271	11	1239	1073	7	3420	3404	27	415601	400476	85	0.64267
50103	51379	68	16072	16207	42	334	244	0	474	485	0	1021	980	0	119492	120344	70	0.643718
103743	103018	76	50453	49725	74	1118	1052	5	1530	1644	15	3576	3363	28	443447	427307	81	0.643718
60233	58878	78	28017	28395	66	564	606	0	365	451	0	1217	1250	10	149226	146885	72	0.650009
108942	107249	76	35152	34214	73	1243	1090	8	1004	1095	8	3622	3630	28	397595	377917	80	0.650009
110671	108060	75	43122	42486	73	1232	1175	9	1317	1204	11	3598	3465	28	438249	426360	81	0.651057
122240	120043	87	42344	41955	73	1103	1124	10	1895	1617	17	4223	4086	30	467661	449724	80	0.651057
46541	46267	70	13922	14363	39	522	363	0	573	472	0	1003	921	0	111125	108389	70	0.652106
139778	130472	83	63390	58925	80	1454	1303	14	1250	1332	12	3509	3165	29	399518	380109	83	0.652106
289998	219062	97	154634	116747	95	4064	3178	32	3955	2882	33	10197	7654	49	1.04858e+06	877970	102	0.653154
107084	108774	72	27439	28106	51	1249	1104	8	1197	1025	6	3512	3547	28	435367	423503	80	0.653154
39840	41712	65	9479	9668	36	321	394	0	503	461	0	1056	1160	8	140656	137175	71	0.653154
202752	160926	92	79302	64629	87	1837	1446	20	2762	2058	25	6107	4915	40	672614	528856	93	0.654202
24846	25607	53	9822	9776	37	333	297	0	251	274	0	560	614	0	101503	96538	76	0.654202
28521	29687	61	14450	14838	40	238	300	0	304	294	0	698	656	0	90818	88788	67	0.657348
182383	146898	85	68987	55914	85	2184	1711	22	2332	1648	23	5456	4486	36	565490	457751	92	0.657348
70287	69874	74	30248	30393	69	291	384	0	703	759	0	1661	1710	17	191338	184144	76	0.658396
39262	37172	77	14194	14374	40	235	220	0	400	333	0	998	888	0	121787	121099	74	0.658396
62880	64445	68	17695	17946	44	337	402	0	601	483	0	1521	1570	14	153293	153516	74	0.659444
209765	163081	98	77901	59802	88	2234	1612	23	2464	2030	24	5831	4772	39	777279	613185	95	0.660493
266353	195728	116	117228	87059	98	2849	2051	25	3251	2266	32	7559	5410	44	918741	690097	104	0.661541
85867	79789	83	29247	27345	72	1131	968	0	889	703	0	2193	2022	22	254610	242941	78	0.66259
65739	64702	72	17530	17627	44	445	436	0	632	623	0	1457	1296	13	168513	168892	74	0.66259
23385	25085	51	9952	10270	36	118	167	0	455	349	0	559	490	0	67421	64845	67	0.66259
103406	102781	73	23296	23269	50	964	1048	5	1247	1233	9	3234	3153	26	361093	352252	81	0.66259
156059	137540	85	69805	62556	82	1625	1474	14	2198	2041	20	5017	4349	35	566873	508074	88	0.663638
67698	69935	68	11720	12352	36	589	590	0	879	702	0	1396	1323	12	187267	186720	72	0.663638
89468	88860	74	23422	23380	70	843	822	0	651	741	0	2150	2181	21	260594	250999	79	0.664686
243212	187183	95	101184	79773	93	2733	2027	25	2840	1981	29	6184	4730	41	715214	565065	101	0.664686
148577	131361	81	48745	42473	77	1459	1319	12	1711	1586	17	4548	4186	32	482159	449549	85	0.665735
41188	43087	61	12726	12834	39	289	250	0	502	425	0	874	898	0	128931	128247	69	0.666783
90974	88465	87	26379	25785	69	984	898	0	879	942	0	2697	2524	23	293319	281824	90	0.666783
36048	35757	67	9852	10021	36	235	251	0	-20	157	0	678	533	0	77494	72666	71	0.666783
74490	74382	76	25799	25744	55	616	629	0	791	764	0	1380	1454	14	180750	176087	75	0.666783
92508	92405	73	38195	38384	71	815	776	0	905	842	0	1987	1942	21	233174	233040	80	0.667832
105021	104119	77	42630	42623	73	1056	1002	2	1342	1518	14	3411	3483	26	426978	414747	79	0.66888
96752	96310	73	24484	24356	56	1295	1253	10	1249	1179	9	3556	3473	27	403659	387760	81	0.669928
250007	174110	118	105124	73972	103	2239	1542	23	2810	1985	28	7546	5452	45	812005	576381	118	0.669928
202032	169246	87	82426	70193	85	1723	1551	17	2389	2110	22	5479	4956	36	621910	518425	92	0.669928
119867	119869	76	50737	50435	74	1295	1208	10	1343	1397	13	3376	3112	28	434875	413603	82	0.669928
102145	102489	74	40911	40931	72	1242	1122	10	1733	1442	16	3648	3323	29	406949	388416	80	0.669928
64177	67958	68	28219	28773	54	584	527	0	680	783	0	1584	1589	15	191501	193218	73	0.669928
43106	45318	64	16368	17040	41	324	370	0	536	531	0	1120	1227	11	133904	136169	71	0.669928
66136	66778	75	19433	19989	44	449	558	0	813	973	0	1739	1783	17	197297	195162	71	0.670977
69543	70881	68	27815	28178	59	576	578	0	709	756	0	1861	1984	17	217392	217853	75	0.670977
299229	191248	109	122030	76998	103	3338	2121	31	3405	2195	36	8420	5473	50	920472	578854	110	0.670977
73390	75428	72	25479	26341	49	621	622	0	771	783	0	1808	1842	18	222622	217064	75	0.670977
119247	115373	84	32402	31865	73	921	853	0	1208	1220	11	2975	2917	27	375587	363364	84	0.672025
208992	168681	106	77796	65002	87	1805	1556	18	2054	1792	21	4700	3697	35	560908	468559	93	0.672025
109189	109404	75	53047	52592	73	775	844	0	1234	1379	13	3565	3531	27	389269	377508	81	0.672025
33129	33266	63	6929	7402	32	266	345	0	293	284	0	722	738	0	97787	97571	67	0.672025
210808	166244	88	80001	63079	87	2340	1969	23	2213	1801	22	5553	4552	37	701818	559544	93	0.672025
217251	169599	98	98943	77194	88	1867	1585	19	2744	2096	26	5804	4787	38	717131	573757	92	0.673074
115194	110802	78	40298	39117	74	1504	1356	13	1254	1266	11	2965	2993	25	347261	329613	80	0.67517
42740	42258	68	18799	18842	45	197	194	0	365	327	0	798	702	0	97520	98404	70	0.678316
54990	56258	69	35707	35893	68	604	590	0	431	486	0	959	1002	1	126151	124169	72	0.678316
25449	27830	44	9154	9421	35	209	232	0	618	412	0	845	853	0	96973	97571	70	0.679364
279242	199878	101	122470	88403	98	3106	2356	28	3675	2646	32	8597	6203	47	931931	698004	103	0.680412
98868	95906	78	38468	38375	72	1158	1009	3	1609	1554	14	3393	3265	27	367125	359463	79	0.681461
96898	95968	82	34220	33821	72	775	811	0	997	948	0	2186	2158	21	242994	230705	76	0.681461
258720	186082	122	95563	68731	122	2344	1698	22	2566	1823	26	6130	4630	40	750243	543983	122	0.681461
57327	54567	86	14661	14816	40	657	590	0	804	648	0	1392	1380	13	163665	161450	74	0.682509
228560	192898	91	99513	84459	88	1988	1615	20	2735	2135	26	6725	5436	40	832457	690038	95	0.683558
111028	108825	76	49164	48326	74	1336	1233	11	1580	1475	14	3576	3235	28	465357	437715	81	0.684606
175704	158539	84	52537	49634	80	2240	2022	21	2117	1996	21	5142	4923	33	589129	554106	87	0.684606
158994	130934	85	58333	47672	82	1355	1111	9	1180	976	0	3504	2837	31	401104	330904	87	0.685654
129801	122626	78	53063	49970	75	934	917	0	1244	1429	14	3456	3225	28	372942	344299	84	0.686703
82353	83024	72	26734	26765	68	674	771	0	853	900	0	2327	2243	22	251739	249624	74	0.686703
162438	136331	84	77894	67574	83	1387	1236	10	1717	1446	17	4155	3496	34	497563	432110	86	0.686703
28050	28362	63	10515	10856	37	299	340	0	193	221	0	634	666	0	84709	81534	67	0.687751
253593	183761	103	117938	88309	99	2887	1895	29	3161	2236	30	7495	5761	44	851021	616217	104	0.687751
97937	95986	81	40483	39908	72	926	772	0	1121	1118	7	2901	2914	24	354689	347230	78	0.6888
102107	92797	77	39651	35580	74	794	692	0	797	827	0	2162	1946	21	265364	243749	80	0.6888
68199	68859	70	16707	16658	43	366	412	0	1000	820	0	1724	1811	16	222131	212666	76	0.689848
31723	32145	56	13731	13899	41	175	247	0	401	295	0	661	785	0	92352	90636	66	0.689848
97302	94280	74	32245	32002	72	678	755	0	1232	1210	10	2783	2717	24	322070	313037	81	0.690896
131145	117879	92	62856	55824	79	882	931	0	1600	1243	12	3651	3338	30	427465	383750	84	0.691945
188420	149086	92	83024	65158	87	1612	1230	13	1824	1498	20	5101	4103	36	626057	498328	92	0.691945
37911	42721	44	17401	17382	43	410	394	0	323	375	0	963	971	0	119642	118360	70	0.692993
105250	104062	79	45420	44726	73	875	990	0	1148	1139	8	2704	2565	24	304093	282899	79	0.694042
38706	39083	67	7718	7735	34	400	367	0	506	596	0	1057	1040	5	107651	106201	72	0.69509
107313	104781	78	42561	40366	73	1159	926	0	1514	1302	13	3751	3691	28	429628	419613	82	0.697187
101868	102091	75	30289	30051	70	924	1086	6	1245	1195	10	2929	2900	26	394929	381484	79	0.697187
110060	109212	81	27070	27163	58	1234	1467	12	1174	1240	12	3710	3558	29	416207	404929	79	0.697187
31113	31790	57	10300	10523	36	239	274	0	284	351	0	778	711	0	78875	79060	68	0.698235
271694	204864	102	116626	87531	97	2792	2399	25	3673	2750	34	9563	6784	48	1.04858e+06	812476	107	0.698235
24311	27871	38	5236	5602	30	290	293	0	246	414	0	608	664	0	84406	86831	65	0.698235
133047	121391	83	54990	49953	78	1491	1255	13	1581	1421	13	4104	3681	31	468254	427512	85	0.698235
309690	203744	123	141515	95789	106	3694	2366	33	3603	2523	36	9490	6673	49	1.04858e+06	735249	112	0.699284
118074	112285	76	50350	47602	75	1547	1464	13	1430	1422	16	3537	3418	27	448602	422033	83	0.700332
117295	112940	78	46353	45064	74	942	930	0	1373	1327	12	4051	3870	29	450645	427075	82	0.70138
37784	37231	68	16251	16375	44	86	292	0	334	456	0	678	826	0	95589	92938	71	0.702429
116482	114208	78	28892	28634	65	1113	1143	9	1584	1643	15	3841	3897	28	442107	423989	84	0.702429
58422	59472	72	13461	13680	39	736	662	0	369	371	0	1194	1117	8	143254	144027	74	0.703477
36309	35329	72	9398	9746	36	211	303	0	270	302	0	683	748	0	91723	90961	69	0.703477
66312	65103	72	19971	20310	48	521	441	0	599	572	0	1309	1253	12	162897	156704	76	0.704526
187320	147104	90	77199	61604	87	1952	1588	19	1802	1565	20	4515	3463	35	522857	409396	92	0.706622
173927	144134	85	66860	54641	83	1374	1329	12	1932	1552	16	4056	3177	34	505807	424446	91	0.706622
91606	92178	72	34960	35150	70	1074	1108	7	1067	1235	10	2823	2849	25	368476	352417	77	0.706622
71016	70080	80	25351	25592	54	632	687	0	669	712	0	1846	1875	19	220651	220370	75	0.707671
234495	177443	99	96540	74252	93	2498	1889	24	2754	2091	29	6822	5091	41	836324	627170	99	0.707671
125820	119205	79	48697	44386	75	1576	1482	13	1441	1218	12	3689	3461	30	450252	407722	85	0.707671
126904	115034	85	50720	44994	80	1269	1196	11	1419	1382	14	4258	3695	31	494725	447275	86	0.708719
32638	32582	67	8202	8322	34	222	416	0	286	351	0	762	769	0	121071	119813	71	0.710816
109366	101270	80	38407	36188	74	1441	1414	13	1466	1201	10	3409	3217	28	409430	399153	81	0.710816
55667	57951	66	14399	14549	41	596	644	0	539	593	0	1016	996	0	141694	146754	73	0.711864
79018	78727	70	33020	32992	70	414	476	0	401	470	0	1495	1540	14	173944	170842	77	0.711864
101929	99997	86	26127	25691	59	1237	1164	8	1226	1105	8	3382	3300	28	421525	406312	84	0.712913
212141	159754	96	84947	64478	87	2021	1550	20	2827	1901	29	6372	4815	41	748196	580195	93	0.712913
86380	77601	80	41218	36515	74	603	574	0	630	588	0	1907	1688	20	239344	210193	79	0.713961
46065	48002	67	11940	12157	38	351	333	0	385	446	0	1245	1142	9	153508	153263	71	0.713961
88895	88397	78	40497	38285	71	812	898	0	1075	1013	2	2678	2755	23	293724	287207	81	0.713961
149645	139620	81	58868	53579	80	1549	1259	12	1481	1233	14	3869	3613	30	455627	416377	86	0.713961
160676	147194	97	132757	125217	81	2305	2289	20	3407	3149	26	6956	6447	37	794506	722105	88	0.71501
52399	53231	72	18144	19093	41	274	317	0	495	447	0	769	869	0	120551	119651	71	0.71501
98285	98409	76	56739	56456	72	595	677	0	428	653	0	2334	2157	23	281394	274009	75	0.71501
235400	185375	93	86533	67477	92	2521	1860	25	2624	2185	28	6883	5464	41	747904	604509	98	0.71501
241993	154582	99	148461	109175	98	2577	2031	24	3643	2737	33	9178	6879	48	952198	701018	104	0.716058
56338	58908	54	12610	13027	38	501	563	0	453	568	0	1096	962	0	142045	144565	71	0.716058
107858	106377	75	43122	43415	72	1429	1459	12	1530	1420	13	3583	3566	28	452514	431015	80	0.717106
65882	68805	69	28027	28322	59	677	628	0	898	598	0	1577	1446	14	190338	190115	73	0.717106
74236	72153	76	20827	20760	49	519	578	0	626	529	0	1683	1783	17	203984	202765	75	0.718155
34162	34294	64	10837	10974	37	334	372	0	210	372	0	994	1096	7	106812	105004	69	0.719203
26498	24861	68	7432	7593	33	276	267	0	227	247	0	660	630	0	76367	75648	68	0.719203
132695	129680	79	37752	36547	74	1299	1292	11	1406	1362	13	4323	4381	30	530338	516972	82	0.720252
299304	206882	110	116486	79816	108	2768	1840	28	3465	2531	31	8105	6064	45	915264	650463	113	0.720252
59313	61430	66	22062	22749	46	709	774	0	748	791	0	1608	1725	17	188845	181626	72	0.720252
57885	60501	67	17566	18123	42	649	605	0	521	480	0	1332	1195	11	175096	171722	71	0.720252
110065	109720	76	30247	30173	70	1441	1213	10	1174	1259	13	3575	3466	27	406416	393970	78	0.7213
111275	107842	75	49791	46107	76	1400	1258	12	1199	1213	11	2759	2576	25	321630	293023	80	0.7213
169595	140256	90	70400	60288	84	1702	1544	16	1708	1534	18	4460	3649	34	488566	408210	89	0.7213
62466	64800	66	14202	14781	40	616	574	0	288	401	0	1317	1283	11	147778	145874	72	0.7213
76767	74688	88	34381	34395	70	836	817	0	1216	1142	8	2042	1976	19	225356	218303	76	0.726542
79396	78598	86	24215	24276	52	886	917	0	681	763	0	2351	2324	23	284744	279521	77	0.726542
24457	25939	47	7958	8379	34	170	297	0	-47	115	0	383	409	0	69633	71412	74	0.72759
39205	39490	65	13160	13546	39	245	299	0	372	416	0	834	833	0	101896	101697	69	0.72759
38600	37743	77	9311	9482	35	466	328	0	222	302	0	902	827	0	115393	117918	68	0.728639
66081	64901	74	29921	29867	69	425	523	0	617	580	0	1611	1552	15	170100	169489	77	0.728639
99278	98096	76	31804	31199	72	1011	1009	2	1234	1086	6	3223	3207	26	343157	331460	79	0.729687
51558	52220	73	10604	11132	36	427	371	0	551	580	0	1201	1243	10	146704	146555	72	0.729687
26173	27229	63	10430	10762	37	239	279	0	143	184	0	391	501	0	60092	58940	67	0.730736
48621	49397	58	11584	11728	37	496	525	0	516	764	0	1377	1393	13	175530	176050	71	0.730736
75890	70712	73	37650	34085	72	882	637	0	873	645	0	1819	1714	18	205670	182404	80	0.731784
117875	109406	83	46302	43109	75	873	839	0	1797	1438	17	3540	3268	28	412566	377311	83	0.732832
118108	116227	86	33478	33144	74	1200	1068	7	1263	1325	12	3463	3597	27	411684	397043	83	0.732832
61168	63903	68	18992	19534	44	383	376	0	544	551	0	1236	1320	12	161602	157846	72	0.732832
97553	97622	75	34888	35011	71	848	964	0	1144	935	0	2320	2385	22	296500	286928	77	0.733881
107432	107042	75	26776	26883	70	1011	1106	7	1092	1155	9	3311	3099	27	381439	377737	84	0.734929
103877	102571	75	34091	33744	71	776	888	0	1254	1197	10	2926	2877	26	309092	293355	78	0.734929
98000	95275	90	20643	20059	55	946	889	0	1006	1046	4	2632	2512	24	326479	316402	90	0.734929
119762	116774	85	38997	38269	74	917	953	0	1772	1495	17	3202	2891	27	408338	390598	83	0.735978
23220	24424	47	9479	9929	35	293	356	0	364	356	0	523	586	0	60511	61371	62	0.735978
21480	22183	49	7082	7412	33	337	187	0	150	159	0	561	567	0	77878	81204	63	0.735978
74703	73023	73	19095	19288	46	332	469	0	828	811	0	2114	1999	23	233306	232962	75	0.735978
38231	38705	66	10804	11144	37	254	267	0	323	394	0	803	769	0	98623	100681	75	0.738074
121618	121358	74	42962	41470	73	1385	1235	13	1537	1225	12	3403	3368	27	405320	383000	82	0.739123
118184	111043	80	51182	47958	75	1359	1287	12	1365	1271	13	3482	3501	28	417284	394127	82	0.739123
165767	138497	82	67031	55244	82	1645	1500	14	1950	1602	21	4527	3836	34	523286	435474	88	0.739123
159931	134359	85	68867	56881	82	1674	1303	17	1952	1413	18	4734	3882	34	543191	446022	88	0.740171
71295	72060	74	16464	16844	42	599	543	0	721	723	0	1706	1822	17	211344	204359	75	0.740171
40448	40386	69	14994	14973	42	388	362	0	201	356	0	806	796	0	117844	115080	72	0.740171
121370	118287	76	51538	50497	75	1149	1049	5	1254	1107	10	3055	2894	27	319744	303016	83	0.740171
54764	55805	69	18421	18665	44	479	409	0	791	584	0	1200	1169	9	123089	117905	71	0.74122
68321	68159	77	27270	27531	62	458	546	0	749	839	0	1636	1613	17	190458	192210	74	0.74122
133509	126297	81	53705	48785	79	1088	1036	5	1423	1607	16	3990	3903	30	452520	417896	83	0.74122
41530	42143	62	15167	15453	41	389	372	0	248	351	0	944	928	0	127083	129704	71	0.742268
89670	88599	73	41241	41101	71	693	654	0	975	864	0	2153	2206	21	255820	246164	78	0.742268
85073	85462	78	28746	28817	64	765	900	0	1383	1283	13	2972	3062	25	368150	359271	76	0.742268
21837	23498	46	7563	7945	32	153	136	0	439	308	0	469	612	0	82111	82661	65	0.742268
116229	107268	78	47185	43923	76	1091	915	0	1206	1041	5	2908	2607	26	329872	306222	82	0.743316
82023	82209	73	33371	32983	71	719	802	0	932	687	0	1971	1942	19	211803	202004	77	0.744365
22500	23671	55	9293	9652	35	221	189	0	432	423	0	675	624	0	70933	72802	63	0.745413
115286	111556	78	35050	34060	74	1354	1221	10	1455	1398	14	3700	3522	29	433392	416059	83	0.746462
79781	77927	81	33203	33281	70	439	391	0	777	876	0	2229	2111	22	250440	240105	76	0.746462
60350	59269	85	18950	18987	45	502	591	0	804	580	0	1515	1563	15	183420	181742	73	0.74751
44962	44507	82	15409	15515	41	202	285	0	568	398	0	1175	1047	5	137514	133580	72	0.748558
64571	68136	49	21373	21493	50	393	585	0	707	645	0	1338	1393	13	162561	158398	72	0.750655
196536	164466	98	68515	57869	85	1985	1715	18	2286	2120	22	5727	5196	37	669918	566787	92	0.750655
127725	112218	81	54881	48507	77	1135	901	0	837	860	0	3071	2838	26	283742	251672	84	0.750655
344974	238567	125	126862	92857	122	4754	3186	36	5647	3837	39	14605	9886	56	1.04858e+06	1.02736e+06	133	0.751704
155971	142544	93	63044	59155	80	1723	1555	16	1819	1756	18	3882	3758	29	466793	429351	85	0.752752
116199	114106	78	57288	56959	74	1519	1518	17	1621	1798	17	3823	3824	29	481936	467066	80	0.752752
42756	41581	68	19407	19526	46	341	309	0	219	209	0	1088	1011	3	134888	131140	72	0.753801
99421	98810	78	34365	34089	72	726	699	0	1109	921	0	2399	2358	22	289159	275689	78	0.753801
22040	22024	58	6273	6516	31	27	156	0	326	233	0	606	609	0	70234	73155	62	0.754849
142921	138722	79	44123	42952	76	1748	1638	14	1611	1521	15	4479	4439	31	540361	505832	82	0.755897
115817	116117	77	49473	48672	74	1053	1126	7	1531	1475	15	3180	3252	26	396069	379261	80	0.755897
57442	57727	69	12480	12492	39	400	460	0	519	433	0	1168	1228	9	142984	141686	73	0.759043
47712	47621	64	13653	13782	40	545	446	0	442	443	0	1205	1107	8	145252	140594	73	0.760091
30651	30982	55	9331	9473	35	385	362	0	53	245	0	859	970	0	118025	118423	71	0.762188
37935	38913	69	13614	13813	41	345	385	0	653	559	0	1018	925	0	123433	123676	70	0.764284
34929	35499	61	13419	13478	40	216	254	0	289	267	0	792	737	0	99311	99601	68	0.764284
211146	171431	92	88313	72533	89	2293	1761	22	2299	1821	23	5931	4961	38	655595	534739	95	0.764284
71803	71847	72	23133	23746	49	588	559	0	733	699	0	1490	1542	16	191433	188499	78	0.764284
42169	42483	73	12729	12991	38	416	384	0	326	381	0	1103	1044	5	118086	117929	72	0.765333
99683	99730	73	40976	39870	73	941	954	0	949	856	0	2621	2641	23	294453	292137	82	0.766381
139479	119416	87	72072	61079	81	1613	1303	12	1387	1203	11	3383	3015	29	418614	353758	97	0.766381
116540	99025	82	43172	37085	78	1205	986	0	1197	854	0	2829	2336	27	321629	269750	85	0.76743
141518	120451	82	54294	45945	82	1487	1456	14	1718	1358	13	3883	3350	31	431511	357675	90	0.76743
17935	20036	39	9184	9849	34	429	456	0	292	323	0	522	473	0	85986	86993	66	0.76743
235210	179725	98	83122	63146	94	2641	2154	24	2893	2254	27	7507	5864	44	825185	635438	101	0.768478
70727	74035	68	18534	18698	44	648	672	0	781	833	0	1863	1829	19	239883	235673	75	0.768478
103192	99644	90	29413	29308	64	1145	1211	8	1610	1639	16	3307	3324	27	373733	361191	79	0.768478
36177	37384	57	10028	10479	36	373	349	0	381	371	0	713	809	0	82428	80631	67	0.769526
66768	66042	85	17845	17889	44	557	634	0	571	725	0	1326	1468	13	160416	159657	73	0.769526
53733	54369	68	17052	17402	42	395	467	0	620	499	0	1201	1117	8	139046	136681	73	0.769526
37510	38611	60	9529	9614	36	210	228	0	260	358	0	793	859	0	103537	100688	71	0.769526
184117	146583	89	70565	55987	85	1688	1642	16	2238	1740	23	5760	4775	37	664826	529542	94	0.770575
137884	132230	78	49856	47859	76	1829	1798	17	1945	1805	17	4062	3922	30	472917	448721	84	0.771623
155629	144170	81	76978	73260	79	1929	1752	17	2507	2227	24	5211	4703	35	531966	483378	86	0.771623
59844	59297	70	18391	18408	46	439	411	0	787	769	0	1437	1382	13	160766	160312	76	0.772672
37919	37498	66	23084	23029	58	370	403	0	363	423	0	906	909	0	112457	107615	80	0.772672
30078	28360	71	11498	11758	38	140	232	0	245	371	0	575	557	0	76026	75433	65	0.772672
201718	155790	91	81248	62498	88	2294	1668	24	2160	1678	22	5805	4553	38	711472	552520	94	0.77372
133932	128642	84	27635	26852	70	1295	1173	10	1489	1570	16	4442	4113	31	454940	439405	83	0.774769
113092	107867	93	43572	41537	76	1119	1028	4	1321	1290	11	3804	3635	29	377207	360567	82	0.775817
121952	110907	90	54907	50920	76	1191	1159	9	1293	1326	12	2854	2655	27	346657	316590	81	0.775817
67151	67512	75	27029	26830	63	531	648	0	591	555	0	1260	1310	11	172242	170984	75	0.775817
176155	151173	91	70902	62890	83	1663	1515	16	2136	1990	20	5092	4474	33	599772	533933	87	0.776865
111171	110542	74	59268	58354	74	1194	1115	7	1326	1171	10	2697	2540	25	336672	323548	80	0.776865
188677	158417	90	109840	93534	84	2370	1868	24	2590	2020	25	5476	4564	37	616106	519785	88	0.776865
91884	89721	77	27914	27814	64	883	811	0	965	1087	5	2558	2652	23	322825	314427	80	0.777914
91872	90742	74	26490	26097	71	1073	1075	6	878	827	0	2243	2175	21	261369	247935	78	0.778962
58212	56937	74	18908	19021	45	530	528	0	447	546	0	1252	1337	12	139164	142710	71	0.778962
115813	112779	75	35387	34996	72	1200	1111	8	1789	1640	18	3590	3638	26	443570	425353	82	0.778962
119471	115879	76	47953	46570	74	1185	1039	5	1565	1336	13	3579	3520	29	437922	419356	82	0.780011
34270	34634	49	9967	10003	36	438	342	0	278	475	0	809	803	0	119542	118347	69	0.782107
47741	48311	66	14834	14850	42	372	359	0	308	458	0	889	929	0	111668	109479	82	0.782107
105816	105419	77	34053	33916	71	1469	1321	11	1341	1436	14	4270	4422	30	503984	495245	78	0.784204
123300	115159	81	57110	53639	77	1304	1116	11	1306	1335	14	3728	3482	29	410632	385260	84	0.785253
106035	104746	76	31524	31551	72	1071	1126	7	1388	1344	13	3237	3121	27	373161	359697	78	0.789446
31752	35404	44	8771	8898	35	338	372	0	401	264	0	809	891	0	114092	113279	67	0.795737
150737	146045	79	44681	42134	76	1530	1512	15	1703	1700	16	4265	4021	31	529099	494561	83	0.798882
113397	110309	78	33528	32461	74	1018	963	0	1599	1381	13	3098	3109	26	331885	321822	83	0.800979
76216	76571	70	21640	21734	50	537	648	0	714	712	0	1731	1686	18	167897	166887	75	0.804124
97077	96038	74	32159	31927	72	892	904	0	1173	1235	9	3143	3140	26	349773	343933	79	0.805172
60003	61245	76	19106	19139	45	412	317	0	687	587	0	1139	1212	11	142560	145150	85	0.805172
212611	166318	89	88238	71808	87	2456	1759	25	2962	2048	29	5558	4183	39	621703	488589	97	0.805172
69961	72564	63	20067	20286	45	551	590	0	520	575	0	1517	1465	15	174112	169546	76	0.806221
129046	108876	90	48019	42044	80	1220	886	0	1127	1086	6	3125	2752	27	355121	308419	87	0.807269
70942	70985	78	28784	28899	67	703	717	0	780	864	0	1958	1969	19	231322	220378	75	0.807269
112338	113525	74	39285	39425	72	1218	1071	6	1854	1506	17	4024	3966	29	481605	458457	79	0.807269
88517	85680	86	22095	22385	47	721	836	0	842	905	0	2264	2188	23	302177	295030	79	0.808317
54248	54783	84	14068	14568	40	448	547	0	580	537	0	937	1052	5	116002	116844	71	0.808317
31657	31019	68	13092	13570	39	200	232	0	153	138	0	609	554	0	70771	69622	67	0.808317
111668	110599	75	33013	32374	73	1170	1095	7	1018	983	0	3553	3592	27	395768	383384	78	0.809366
98017	98556	72	40308	39953	72	1108	1277	10	1160	1215	10	2642	2695	23	326203	318434	79	0.809366
44992	45448	66	10316	10418	37	481	442	0	596	444	0	1441	1403	14	144304	143177	70	0.810414
103928	101245	76	36490	36139	72	1014	945	0	1148	1100	8	2664	2804	24	352003	341992	78	0.811463
43954	46157	59	13713	13851	40	423	443	0	431	429	0	981	1078	6	127276	130506	70	0.812511
203713	172004	88	123165	107740	86	3722	3294	30	4114	3592	32	9863	9133	44	1.00381e+06	892175	93	0.812511
104646	102943	78	48255	47812	73	1318	1225	10	1327	1259	11	3371	3140	28	417787	400895	80	0.813559
57940	58235	73	7655	7632	34	506	461	0	712	591	0	1485	1529	15	176976	170733	71	0.814608
103760	98206	75	39058	35936	74	870	685	0	1005	921	0	2706	2451	24	294501	275234	79	0.814608
46758	49370	64	11642	11903	38	219	327	0	616	481	0	1129	1086	6	154760	149734	72	0.815656
47830	49426	66	14204	14568	39	269	365	0	556	629	0	1312	1368	13	168104	167966	73	0.815656
66778	65297	72	18924	19157	44	596	619	0	568	755	0	1622	1628	16	157037	156239	80	0.815656
114623	112334	77	27321	27077	62	1082	853	0	1477	1406	14	3446	3361	28	385841	384571	80	0.816705
38507	39057	62	20267	20294	47	498	520	0	470	539	0	746	839	0	107224	109768	72	0.816705
71316	72725	72	40794	41152	69	598	595	0	825	632	0	1547	1591	15	180239	179010	73	0.816705
56898	57213	68	15155	15612	39	436	442	0	383	521	0	1084	1176	9	128611	128348	73	0.817753
121737	113204	87	39699	37144	75	1593	1276	13	1339	1362	13	3106	3011	27	340585	315041	84	0.817753
49228	49647	67	20559	20658	49	419	442	0	393	445	0	897	927	0	127741	126446	73	0.817753
189303	140380	93	82952	61001	89	1902	1476	20	2081	1557	21	5251	4137	37	571392	424832	94	0.818801
151208	138073	80	72385	64741	80	1677	1487	19	2393	2216	23	6545	5933	37	797662	739101	88	0.818801
165576	142756	89	67168	58074	82	1362	1237	13	1774	1633	17	3952	3303	31	500813	439665	87	0.81985
92949	90912	82	33078	32702	72	790	807	0	1021	1057	6	2375	2521	21	302868	287038	78	0.820898
159592	138322	85	65713	57513	83	1450	1224	12	1618	1501	17	4680	4086	35	493110	421771	88	0.820898
101443	99149	81	36531	36030	72	790	913	0	1092	1315	12	2942	3085	25	376324	366299	78	0.821947
120146	107700	79	57314	52620	77	1165	1013	2	1346	1111	9	3093	2753	27	348532	311139	83	0.821947
242048	174241	103	96474	70419	99	1959	1398	16	2572	1707	25	5965	4539	41	696118	498491	104	0.822995
88260	89500	73	46883	46629	72	756	895	0	762	807	0	1890	1938	19	227964	216267	76	0.824043
129147	125685	75	31359	30603	73	1399	1197	10	1567	1605	15	3685	3792	28	433253	412815	81	0.824043
102023	100558	75	37983	37520	73	1134	1173	8	1280	1149	9	3719	3750	28	401623	386247	80	0.824043
107509	106841	78	48936	47889	73	997	789	0	1619	1597	16	4441	4219	30	476980	465305	81	0.825092
60673	60557	71	16371	16742	42	460	377	0	816	635	0	1384	1359	14	171818	173283	73	0.825092
153757	132538	99	63634	55144	81	996	1052	5	1755	1519	18	4042	3523	32	447000	383222	87	0.82614
127178	119559	78	61030	56220	77	1500	1177	10	1845	1672	17	4069	3778	31	469522	425734	83	0.82614
40316	41731	60	14051	14272	40	338	223	0	303	341	0	988	828	0	107247	102545	69	0.830334
202659	180999	86	79078	70277	83	2165	1934	21	2324	1916	23	6016	5512	37	683348	611551	88	0.831382
33378	36742	46	13987	14486	39	314	359	0	424	410	0	722	745	0	107233	110283	68	0.831382
141563	126437	86	55858	51222	78	1367	1201	12	1902	1631	19	4371	3874	33	465066	419566	86	0.832431
26750	28326	56	9560	9924	36	316	259	0	232	212	0	817	886	0	102290	105257	68	0.832431
39573	38376	68	12202	12481	38	172	228	0	336	335	0	701	794	0	83877	81123	68	0.833479
125325	110616	82	56138	49789	79	1093	975	0	1510	1258	13	4059	3478	31	423226	371049	87	0.834527
128687	107568	84	59110	50032	81	1280	917	0	1412	1265	15	3551	2969	31	374641	312059	87	0.834527
59141	62906	67	11239	11796	36	624	599	0	868	804	0	1243	1427	12	172830	173633	75	0.835576
145285	133476	81	58570	52595	80	1420	1272	11	1496	1219	16	3844	3361	31	470851	413570	87	0.835576
189981	152363	101	77317	62895	85	1684	1490	16	1823	1520	18	4654	3947	35	513055	430555	90	0.835576
173032	150535	84	78979	69548	83	1526	1340	13	2053	1739	21	4615	4039	33	530506	466910	89	0.836624
107937	104172	85	29895	29549	72	957	963	0	1288	1125	9	3537	3448	27	371409	356028	81	0.838721
61860	62661	72	26647	26497	63	777	580	0	294	356	0	1173	1181	9	148854	150908	73	0.840818
181310	149578	88	68497	57732	86	1419	1145	10	1754	1538	16	4522	3732	34	511689	418130	91	0.842915
116671	106550	80	49262	44210	77	1276	980	0	1071	940	0	2947	2690	26	357084	318935	83	0.843963
26798	27589	55	6137	6384	32	149	181	0	257	328	0	589	591	0	80578	82830	67	0.845011
89085	79735	85	40349	36560	76	600	647	0	834	742	0	1971	1710	19	224044	199131	78	0.845011
153928	141368	81	62989	57287	81	1830	1539	18	1906	1586	21	4908	4494	33	596050	540045	86	0.845011
116483	114710	83	29416	28967	71	1369	1338	14	1364	1431	13	3980	3870	30	493087	473795	80	0.84606
24421	24693	59	8610	9008	34	188	234	0	238	200	0	627	536	0	66639	69032	61	0.847108
95562	83684	92	51271	44112	78	941	847	0	1052	835	0	2505	2097	24	282204	244574	83	0.847108
245871	187471	92	111074	86008	92	2454	1885	24	2900	2272	30	6853	5437	42	804162	612107	97	0.848157
132254	115726	82	73162	63539	81	1623	1456	15	1763	1260	16	4438	4117	31	510054	452011	84	0.848157
36284	37488	63	9561	10301	35	250	373	0	301	424	0	588	629	0	85040	87116	64	0.848157
175652	142914	85	88162	73868	83	2091	1620	20	2627	2123	25	5454	4837	36	645716	529483	88	0.848157
35875	36085	71	9544	9652	37	326	391	0	383	402	0	856	907	0	90278	92078	65	0.849205
140749	124106	84	52620	45576	81	1400	1199	11	1784	1633	18	4196	3638	32	492845	429819	87	0.849205
125024	117396	80	44508	40201	76	1105	1035	5	1293	1069	7	3592	3255	29	397580	365381	82	0.850253
50620	51538	68	11646	12086	37	424	520	0	401	510	0	1098	1191	10	122853	124696	70	0.850253
149454	130106	84	64490	57208	82	1391	1022	4	1747	1524	17	3897	3292	31	469291	402460	86	0.850253
126110	115242	80	50119	45284	78	1166	1033	4	1502	1132	12	3880	3665	30	404490	361852	95	0.850253
27507	28005	58	9460	9192	36	380	372	0	535	508	0	850	851	0	106984	100731	77	0.850253
70007	72571	70	18872	19174	43	423	499	0	452	555	0	1695	1612	18	215216	214989	71	0.850253
230122	181015	95	98838	79679	91	2494	1878	26	2550	1866	25	5798	4578	37	615657	487162	94	0.851302
40188	44695	45	11915	12688	37	396	371	0	362	351	0	703	824	0	116040	117242	67	0.851302
150613	128643	89	80416	70113	80	1534	1308	17	1718	1346	16	4332	3922	31	525058	454632	86	0.851302
157506	144028	92	70675	65211	82	1834	1699	18	1816	1687	17	5049	4610	34	565142	521337	88	0.851302
102571	97228	80	36111	35865	73	1034	929	0	966	1029	4	2689	2607	23	283081	273743	80	0.85235
26539	27149	50	9589	10190	35	317	232	0	115	178	0	748	728	0	79887	76413	65	0.85235
97758	95120	91	24784	24405	62	1000	924	0	1088	877	0	2349	2439	22	281277	272023	77	0.853399
67518	66847	71	21993	22109	48	516	635	0	674	630	0	1864	1699	18	197371	195880	76	0.853399
68260	71106	72	36157	36266	69	579	541	0	832	697	0	1332	1294	12	153683	152532	72	0.855495
37322	38889	54	19291	19528	46	233	228	0	275	334	0	849	874	0	97267	96522	70	0.859689
182796	164688	85	63653	56109	83	2246	1987	22	2575	2021	25	5697	4987	37	661441	589476	88	0.861786
196777	156960	89	85991	68556	88	1194	1142	9	2295	1767	21	5125	4361	36	646901	512344	94	0.863883
128943	117849	78	70670	63279	78	1172	1029	5	1573	1378	15	3524	3156	29	400430	341586	84	0.863883
136556	98284	89	166481	145587	90	3250	2442	29	4075	3405	32	11032	9575	48	1.04858e+06	1.00109e+06	96	0.865979
64494	63117	79	23372	23196	55	534	388	0	715	705	0	1394	1341	13	163268	158715	73	0.867028
66421	67453	69	19403	19455	48	591	542	0	545	684	0	1681	1496	15	185036	189237	74	0.868076
37951	39978	61	16295	16600	43	365	378	0	436	404	0	866	999	0	115568	117287	68	0.868076
144009	126260	81	64446	56987	81	1423	1427	13	1779	1567	18	3968	3444	31	478953	428094	86	0.869125
114277	112375	78	43696	43389	73	1318	1378	12	1775	1395	17	3549	3432	28	417724	403957	80	0.870173
30859	31307	66	5996	6344	31	418	382	0	289	209	0	826	833	0	106363	102927	67	0.870173
120038	114652	76	48983	45745	75	1231	1072	6	1764	1566	17	3571	3242	30	461978	429270	83	0.87227
93027	79614	81	48441	42387	77	845	843	0	633	574	0	2347	1816	24	279700	230526	83	0.873318
27222	26829	63	6049	6438	30	377	341	0	228	351	0	776	765	0	84084	82853	65	0.874367
66561	68332	69	20598	20755	49	444	706	0	532	474	0	1327	1271	12	160645	155382	74	0.874367
113374	106789	82	44629	41567	76	1063	985	0	1354	1270	11	3526	3402	27	446699	417945	82	0.875415
231460	186437	103	103896	84485	94	2380	1979	23	2862	2101	28	6518	5153	41	711376	584154	100	0.876463
68494	71800	63	23002	23204	49	561	546	0	1144	791	0	1909	1897	19	221563	210965	76	0.876463
235957	180703	98	91774	70640	89	2705	1834	27	2443	1884	25	5850	4359	40	670850	514638	92	0.877512
52711	54921	56	14692	15340	39	562	572	0	318	244	0	1115	1197	9	121697	121582	70	0.87856
90136	89302	72	28634	28153	71	1288	1357	11	1343	1363	14	3379	3206	28	408820	399932	78	0.879609
60982	61672	72	19318	19262	48	613	668	0	938	790	0	1356	1236	13	186152	179969	73	0.879609
100670	100102	73	26398	26186	62	862	886	0	1299	1392	12	3575	3389	28	392385	385607	79	0.879609
111419	107871	76	30914	30169	72	1077	1013	2	1365	1509	13	3445	3319	28	398964	387866	80	0.879609
55147	56847	69	16788	16990	42	561	660	0	669	638	0	1284	1302	13	160341	161371	71	0.880657
70556	72963	68	31912	31824	70	435	434	0	792	729	0	2046	1947	20	229284	225049	76	0.880657
27850	30403	42	6740	6929	32	409	322	0	207	148	0	873	787	0	79307	79084	68	0.880657
58627	60030	69	22651	22684	51	166	224	0	584	629	0	1501	1509	14	174742	176524	72	0.881705
62856	62738	71	15938	15116	46	809	653	0	370	420	0	1324	1261	11	146496	136997	86	0.881705
73875	72956	70	25352	25501	65	596	686	0	755	662	0	1404	1518	14	186552	178551	74	0.882754
19714	20023	50	5713	5759	31	282	285	0	207	248	0	625	669	0	73025	70523	63	0.882754
129225	116749	82	61952	57180	77	1515	1422	15	1338	1131	9	3234	3102	27	387605	349274	83	0.882754
174085	149904	85	55062	45920	85	1621	1406	17	1920	1688	19	4577	3796	34	532439	457098	92	0.883802
24744	28017	42	7699	8002	33	46	143	0	9	185	0	525	557	0	78890	80616	63	0.883802
67632	67818	75	25197	25206	61	673	645	0	775	645	0	1459	1525	15	189503	186443	74	0.883802
46413	45108	82	14870	14778	43	438	276	0	574	490	0	1023	947	0	121616	123426	70	0.884851
111298	95907	79	53829	47107	78	1096	797	0	853	828	0	2398	2062	24	288711	253688	83	0.885899
146296	126522	101	61946	54734	101	1073	940	0	1624	1312	14	3847	3386	30	408898	359218	101	0.885899
116360	116377	74	38559	37808	74	1034	924	0	1012	1156	8	3426	3432	27	414359	394125	82	0.886947
32920	31693	63	6180	6243	31	215	256	0	147	185	0	786	762	0	84542	87069	67	0.886947
30444	30232	67	14449	14852	40	271	294	0	327	226	0	685	744	0	80210	78112	67	0.887996
30786	31333	57	8571	8678	34	331	280	0	417	294	0	758	791	0	119271	113542	70	0.890093
22638	23835	48	10884	11010	37	239	227	0	301	292	0	575	504	0	64974	65495	65	0.890093
115218	113229	78	36995	36549	73	1262	1535	12	1306	1092	9	3653	3632	28	412250	395732	81	0.891141
157392	147428	85	71172	67540	79	1907	1749	17	2050	1719	19	4666	4310	32	556444	523211	84	0.892189
116685	111079	92	52522	49012	75	1207	1079	7	1391	1321	15	3760	3487	29	446312	406241	92	0.892189
102126	102204	73	27860	28206	53	1215	1004	2	1371	1301	15	3679	3501	28	428676	421572	78	0.892189
97459	97760	73	28323	28217	70	1049	1084	5	1387	1448	13	3569	3492	28	403989	388526	81	0.896383
98555	86824	83	43721	38132	76	1063	765	0	816	744	0	2746	2600	24	327432	274996	84	0.897431
117384	114704	76	43245	41949	74	1052	1133	7	1353	1364	14	3529	3561	26	435907	425039	82	0.89848
34638	33870	70	11793	11994	39	408	199	0	240	301	0	669	662	0	99570	101207	71	0.899528
108468	105167	77	44458	43625	74	1259	1266	9	1624	1390	15	3067	2975	26	407455	393232	82	0.900577
42771	42660	64	19893	20417	44	554	472	0	388	448	0	1202	1188	9	125281	122806	74	0.900577
104957	101683	85	15481	15507	42	1004	773	0	887	965	0	2391	2525	21	274066	263315	79	0.901625
141722	125888	90	55202	48501	80	1501	1103	10	1595	1502	18	4026	3625	30	511273	454645	86	0.901625
87257	84225	89	28252	28134	71	905	830	0	946	931	0	2277	2199	21	263514	256580	89	0.901625
52280	53289	73	16591	16903	42	636	667	0	453	395	0	1238	1275	11	142797	139116	71	0.902673
147566	134961	89	49940	44363	81	1332	1262	12	1913	1613	20	4734	4397	32	575063	526521	86	0.903722
116101	114415	77	37774	37093	72	1437	1316	12	1415	1499	14	4283	4149	31	463473	438375	83	0.905819
172306	139298	85	72367	58335	85	1652	1394	16	2003	1711	19	4366	3543	34	498539	396427	91	0.906867
68968	68323	80	25457	25610	61	401	386	0	604	473	0	1316	1383	12	167123	166147	76	0.907915
151105	123585	86	66935	52378	84	1562	1249	12	1837	1523	18	4364	3494	34	523240	430822	92	0.908964
163814	138295	97	71794	60337	83	1358	1308	11	2014	1767	20	5030	4625	34	594705	506480	89	0.910012
223256	174297	92	97355	77343	89	2290	1565	24	2886	2151	28	7225	5814	41	817124	653489	96	0.911061
98842	99752	72	32661	32562	71	1238	1083	9	1099	1225	10	3291	3181	28	399043	381610	79	0.912109
151422	145793	83	86070	82740	79	1640	1566	16	2236	1915	21	4570	4495	30	548328	514504	84	0.912109
46263	47693	63	15868	16336	40	443	488	0	300	505	0	843	815	0	114889	114768	70	0.913157
112611	109460	86	43819	42603	74	1373	1303	13	1505	1282	12	3686	3619	28	418893	407238	80	0.914206
65953	68774	68	12562	13023	38	327	337	0	776	774	0	1708	1701	16	196866	193716	73	0.914206
80374	81417	73	30529	30241	70	791	863	0	1119	1060	5	2597	2431	24	316736	307711	77	0.914206
184863	151506	88	77272	63246	84	1618	1374	15	2207	1887	22	5195	4295	36	618969	502118	91	0.916303
126413	118619	81	54925	50843	77	998	1023	3	1464	1208	11	2947	2740	26	334504	306422	84	0.916303
99196	91769	80	52967	48539	75	1178	1209	9	1080	922	0	2574	2200	25	270561	239038	80	0.916303
104329	103353	74	33142	33122	72	1405	1270	11	1260	1260	12	3176	3025	27	385115	366830	79	0.917351
68279	67540	86	16828	17245	42	557	455	0	885	766	0	1496	1464	16	180052	176402	73	0.918399
126901	116004	82	54955	50036	78	1300	1037	5	1266	1120	10	3134	2880	27	368524	334262	84	0.918399
147133	137903	86	56564	54479	78	1751	1668	16	1952	1809	20	4539	4392	32	510011	470999	83	0.918399
123695	120628	76	33053	32038	73	1158	1004	2	1425	1448	15	3352	3467	26	423714	405628	80	0.920496
117096	116432	74	34948	33795	72	1218	1119	9	1745	1624	17	3199	3168	26	377891	360482	78	0.920496
31741	34535	44	10176	10480	36	265	299	0	531	492	0	1003	949	0	110995	111218	71	0.920496
108986	106822	78	41780	40281	75	1436	1369	15	1462	1331	13	2952	2721	27	327169	312619	81	0.921545
43217	44434	68	8566	8672	34	397	368	0	426	474	0	954	986	0	134824	134418	70	0.92469
213813	170236	88	78768	61587	88	2307	1617	22	2669	2249	27	7112	5801	41	845416	687260	95	0.925738
148156	128986	86	57002	48794	81	1510	1195	12	1756	1531	16	4494	3924	33	554782	493792	87	0.926787
80738	80445	75	33771	33537	70	873	824	0	1057	945	0	2027	2060	20	272906	259460	77	0.926787
41004	40150	66	15315	15443	42	281	204	0	35	197	0	717	750	0	89519	89909	73	0.927835
115334	109421	84	51661	50615	75	1178	1082	7	1264	1170	11	2658	2610	24	294350	277637	80	0.928883
206216	153596	98	96685	74574	90	1832	1388	18	2416	1792	25	6415	4860	41	762569	610113	96	0.928883
130575	127855	78	33275	32530	74	1466	1451	14	1925	1941	19	4596	4517	31	550812	538986	81	0.929932
114031	108574	92	41910	41452	73	1035	995	0	1424	1411	13	3383	3299	28	388670	373350	81	0.929932
21092	21234	55	7733	7935	33	167	232	0	168	165	0	643	534	0	77177	74374	64	0.93098
120924	114992	78	45508	41158	77	1446	1271	13	1475	1437	14	3588	3517	28	435977	397990	84	0.932029
76643	78009	77	35639	35805	69	515	476	0	717	666	0	1501	1612	16	196620	193034	76	0.933077
87052	86522	73	28799	27399	73	873	972	0	1022	1100	7	2819	2756	24	334254	312508	90	0.933077
56526	55413	80	12985	13197	39	399	390	0	291	391	0	1127	1049	5	141766	140776	73	0.934125
30485	30734	53	16351	16541	43	243	318	0	124	145	0	591	623	0	69512	67840	68	0.934125
46048	46204	66	18458	18747	44	375	239	0	472	468	0	1041	1015	3	96862	97609	70	0.935174
54313	57167	67	16019	16205	42	352	389	0	529	589	0	1407	1363	14	189769	189188	73	0.936222
74717	74985	71	33335	33488	70	637	749	0	716	622	0	1494	1395	14	172271	165962	75	0.937271
237707	186886	100	104501	81439	92	2485	1901	22	3238	2630	27	6890	5576	41	748181	592431	97	0.938319
225581	176102	100	81898	63983	89	1918	1562	21	2400	1870	23	5795	4659	39	704793	557300	99	0.939368
217620	186476	91	88897	76469	89	2498	2056	23	2777	2297	26	5695	5135	36	715749	622104	94	0.940416
27926	29531	51	9649	10359	35	139	269	0	368	315	0	632	692	0	90170	89666	65	0.940416
54004	54078	72	23658	23596	55	561	493	0	584	470	0	1406	1367	13	158375	153061	73	0.941464
51598	52821	67	14141	14279	40	354	351	0	441	490	0	1004	955	0	131705	127393	71	0.941464
161817	138683	94	63515	54496	83	1755	1513	18	1996	1798	20	3853	3489	30	485770	422671	88	0.941464
246245	185961	95	110321	82648	92	2556	1846	25	2896	2140	28	6114	4794	40	762779	572354	98	0.942513
118082	115272	86	39609	39456	73	1414	1381	13	1676	1637	17	4297	4135	30	520922	503287	81	0.942513
99407	96515	91	33776	33227	72	1003	950	0	1247	1158	11	2920	2944	25	373688	361862	82	0.943561
284202	203754	101	216435	162889	99	4361	3086	33	4682	3529	36	13292	10145	55	1.04858e+06	1.03152e+06	104	0.94461
122736	120976	78	35710	35286	71	1281	1333	11	1611	1768	16	4153	4021	30	484806	467031	80	0.94461
43332	45004	56	9758	10300	35	288	422	0	327	327	0	871	923	0	106145	102891	68	0.94461
29724	32647	50	7248	7439	33	231	266	0	216	142	0	724	810	0	77759	81390	65	0.94461
96380	94321	88	33401	33041	71	1111	1101	7	1188	1275	10	3191	3035	27	381105	364323	81	0.945658
132262	128933	76	37142	35906	74	1398	1277	12	1794	1583	17	4499	4166	31	490347	468274	80	0.945658
68450	68975	70	21211	21363	52	494	657	0	680	657	0	1511	1640	15	173465	167256	75	0.952997
40575	40768	70	9545	9972	35	553	575	0	462	285	0	977	884	0	114504	111143	68	0.952997
110688	108320	78	34013	33093	73	997	1147	9	1475	1332	13	3812	3597	30	426025	402911	81	0.954045
144465	125890	81	53173	46257	79	1369	1134	9	1791	1264	14	3931	3448	32	425726	372389	85	0.954045
28862	32443	42	8957	9299	35	443	328	0	433	357	0	782	827	0	120780	119778	67	0.954045
106243	101360	81	43173	40299	75	668	769	0	1188	1086	6	2505	2379	22	269730	258737	79	0.955094
33724	32791	67	12398	12666	38	267	386	0	355	327	0	702	777	0	98417	96736	66	0.956142
109482	108312	76	39127	38795	73	1223	1316	11	1538	1498	15	3696	3703	29	447832	427334	79	0.956142
34484	35423	52	7293	7029	33	334	365	0	413	433	0	842	917	0	128331	116364	79	0.956142
112418	106531	77	31737	29154	73	1013	1026	4	1536	1585	16	3402	3342	27	414133	395926	79	0.958239
123038	119900	77	47123	45763	75	1368	1161	11	1453	1529	14	4240	3874	32	484360	464992	80	0.959287
128409	117464	84	52204	46774	78	1353	1228	11	1546	1391	15	4021	3787	31	471790	424757	82	0.959287
123101	113639	79	52880	48583	76	1174	1028	4	1274	1315	12	3063	2925	27	380948	347373	80	0.960336
282644	181888	104	139179	88627	102	3049	1844	30	3261	2026	33	8395	5565	48	938287	622546	107	0.961384
50875	50014	72	19470	19406	48	314	261	0	426	495	0	1455	1321	12	162848	159136	74	0.962432
27515	29191	52	6095	6046	32	294	382	0	189	327	0	631	641	0	73636	74840	66	0.963481
39497	39513	64	14310	14452	41	261	188	0	414	380	0	779	760	0	104198	109979	68	0.963481
219706	177237	91	100145	81371	91	2261	1894	22	2448	2022	23	6258	5325	40	671858	555241	96	0.965578
96059	96479	74	25032	25193	49	1260	1138	8	1283	1328	11	3044	2860	27	369763	353590	78	0.965578
134056	119530	81	60014	53061	78	1355	1110	10	1261	1115	8	3627	3194	29	412032	364565	83	0.966626
37665	37910	71	14895	15047	42	173	296	0	231	325	0	1093	1140	8	117382	120329	71	0.968723
30283	30700	63	14258	14476	41	232	298	0	236	273	0	599	589	0	84284	84134	67	0.968723
41431	42658	51	13429	13433	40	593	569	0	452	340	0	766	818	0	106134	102958	69	0.968723
47094	47714	67	17490	17931	43	396	475	0	289	386	0	983	1096	7	122318	123704	71	0.968723
177962	146432	86	82221	68542	85	1878	1454	16	1880	1467	18	4692	3683	36	510409	404785	91	0.969771
41665	41397	68	10301	10572	36	1659	1621	17	2190	2169	21	3002	2962	26	122970	122282	70	0.969771
235553	173782	96	106599	80098	93	2110	1656	20	2438	1877	24	5725	4214	40	643689	480747	98	0.97082
30104	30850	67	12497	12592	39	179	143	0	224	398	0	846	806	0	100389	100590	66	0.971868
28314	28665	63	9521	9805	35	220	234	0	487	402	0	509	457	0	72995	74762	63	0.971868
38166	38368	67	22410	22827	54	348	251	0	436	414	0	916	1077	6	122361	117430	69	0.972916
35004	34709	80	14727	14976	41	163	233	0	413	430	0	645	690	0	95548	92326	69	0.972916
20900	21565	60	6140	6359	31	192	263	0	88	291	0	440	558	0	79557	79939	63	0.973965
92339	87537	77	36434	33916	73	728	790	0	929	915	0	2580	2450	24	273967	249176	79	0.975013
196700	148605	101	85846	61187	99	2271	1673	15	2270	1854	18	5764	4545	46	621705	468532	106	0.975013
64299	66735	69	25208	25099	53	501	474	0	488	500	0	1714	1569	17	187590	185873	73	0.976062
187861	152880	89	87060	70115	88	2125	1871	21	2159	1735	22	4483	3718	35	555525	471817	91	0.976062
117788	116812	76	42511	42203	74	1362	1328	13	1472	1266	14	3285	3276	28	352506	333778	80	0.97711
107366	108293	74	42194	41558	73	1109	1151	9	1490	1264	12	3177	2945	27	370868	362102	77	0.979207
114331	112283	77	31682	31231	71	1285	1247	13	1347	1336	12	3577	3605	27	431768	416996	78	0.981304
162253	138724	85	73972	61302	81	1785	1557	18	1767	1640	18	4611	4075	33	535851	451653	88	0.985497
113668	110138	83	36280	34781	75	1062	1068	5	1293	1213	11	2786	2676	25	315250	298328	79	0.987594
36270	35659	69	11583	11844	37	478	480	0	193	297	0	728	839	0	85949	88327	65	0.988642
108510	106349	77	40379	39558	73	1319	1384	12	1606	1456	15	3503	3555	27	443712	430472	81	0.990739
64294	63924	72	30376	30249	69	419	446	0	467	440	0	1268	1254	11	132667	128845	74	0.991788
190893	159411	86	77646	65613	86	2513	1819	23	2244	1883	23	5140	4241	36	596173	484514	91	0.991788
44254	46583	66	18177	18643	43	253	370	0	336	323	0	1067	1036	4	127286	124136	69	0.991788
103903	103107	74	30059	29844	67	1165	1101	7	1142	993	0	2831	2824	24	328408	314427	79	0.992836
102072	102986	75	30706	30865	69	1202	1139	8	1238	1322	11	2995	3041	25	355472	343747	76	0.992836
52874	58486	50	16336	16814	41	587	579	0	597	569	0	1097	1024	4	129639	131301	73	0.992836
59071	59686	68	24789	25322	51	277	408	0	407	543	0	1149	1204	10	129969	131767	71	0.992836
68166	67666	72	16204	16367	41	478	466	0	551	633	0	1549	1496	15	181512	178127	74	0.992836
80410	80316	83	25819	26095	58	620	631	0	887	858	0	1703	1816	18	201087	194218	75	0.992836
96530	94889	74	21712	21574	49	1182	962	0	1348	1382	13	3250	3182	27	369014	357237	78	0.993884
166220	117902	120	62024	45404	103	1508	1074	9	2077	1478	18	4951	3643	48	623798	438116	109	0.993884
179759	148095	92	71702	60096	86	2097	1719	20	1981	1481	19	4235	3750	32	470158	386211	91	0.993884
66683	67081	71	18487	18681	45	544	601	0	489	672	0	1514	1423	14	173778	174700	74	0.993884
74832	74173	74	28275	28488	58	709	835	0	891	779	0	1767	1785	17	225648	221875	75	0.994933
169259	142906	86	103644	87315	88	2118	1704	19	2097	1887	20	5667	4658	38	604057	493761	102	0.994933
101124	99611	76	32415	32464	70	732	941	0	1187	1158	8	2677	2741	24	291738	289233	77	0.994933
57601	57306	80	32188	31946	69	268	465	0	747	670	0	1447	1412	13	156120	154971	78	0.995981
39026	38349	67	11548	11824	38	333	255	0	378	294	0	841	942	0	83823	87144	68	0.99703
95415	97261	71	28953	28719	70	1237	1178	10	1499	1493	14	3424	3228	28	401904	391676	78	0.99703
26513	27521	53	7377	7653	33	30	101	0	147	187	0	747	677	0	80527	77124	67	0.998078
261796	195811	99	117312	88330	97	3197	2266	30	3379	2644	30	8657	6386	48	947525	732609	104	0.998078
39906	41012	56	17424	17467	44	138	305	0	458	444	0	836	877	0	115558	116571	69	0.998078
243055	192073	94	106364	84430	93	2347	1919	21	2933	2310	27	6813	5593	40	728784	586513	99	0.999126
129474	126430	77	39082	38416	73	1660	1285	14	1472	1405	15	3868	3557	31	435594	418965	80	0.999126
69357	67201	72	29497	29309	70	713	702	0	714	677	0	1674	1698	16	210056	211764	76	1.00017
60714	60885	72	32895	32903	68	532	544	0	577	524	0	974	1023	4	136102	134811	74	1.00017
35968	36240	60	11548	11863	37	149	247	0	269	290	0	938	899	0	109200	109573	69	1.00122
67737	67462	73	19412	19408	48	697	832	0	825	922	0	1733	1733	16	209614	215517	74	1.00227
225756	178012	96	86904	68683	92	2774	2134	26	2748	2201	25	6487	5351	43	726851	589558	99	1.00542
207338	162672	92	80143	62965	86	1918	1531	19	2067	1745	20	5679	4678	38	661917	528413	92	1.00542
138083	122768	92	49191	44485	79	1667	1422	15	1579	1290	14	4043	3393	32	501369	451439	84	1.00647
214657	153415	101	107414	79789	93	1987	1448	18	2241	1467	26	6019	4256	42	708377	522106	97	1.00856
38437	41172	48	20961	21283	50	243	234	0	469	306	0	798	776	0	105412	105779	70	1.01066
69165	67976	72	28367	28479	62	872	769	0	954	947	0	2191	2110	22	267205	257386	75	1.01171
112047	112104	74	34201	33972	72	909	918	0	1622	1574	16	4116	3992	30	462523	446345	80	1.01171
65534	64959	72	18595	18760	45	360	220	0	484	473	0	1378	1346	13	162106	164806	73	1.01171
177572	148658	90	73584	62882	84	2251	1705	19	2078	1799	21	4556	3817	33	531031	453742	88	1.01276
298416	211113	106	149482	106603	104	3636	2515	31	3794	2647	34	8363	6176	45	945034	674343	107	1.0138
131022	121844	79	54513	49352	78	1266	924	0	1522	1340	13	3536	3258	29	433729	398057	83	1.0138
105163	104587	76	25071	25234	51	1104	1241	9	1467	1317	14	3600	3583	28	404832	395680	77	1.0138
58657	59047	76	17334	17767	43	443	605	0	694	589	0	1466	1604	16	189563	184821	74	1.01485
112379	108441	78	54135	52831	76	1408	1437	13	1606	1541	18	4000	4050	29	449542	436272	80	1.0159
139939	129741	78	61331	55569	79	1367	1221	12	1617	1418	15	4385	4005	31	514817	481512	81	1.0159
83756	76518	76	33762	30231	72	726	710	0	885	806	0	1742	1673	17	243990	224520	78	1.018
100519	99137	76	35467	34592	73	1121	1080	6	1516	1125	8	2865	2723	24	282155	269139	78	1.018
223390	117051	196	91036	55502	152	2591	1216	14	3163	1542	16	6563	3885	57	817224	462181	194	1.01905
131116	126998	78	37870	36684	74	1685	1611	16	1940	1818	18	4549	4553	30	547528	533336	82	1.02114
274107	203836	116	139901	105934	112	3598	2431	30	3636	2717	32	9425	7009	49	1.03821e+06	804161	116	1.02114
148887	137206	85	58223	53614	79	1417	1257	12	1901	1765	18	4744	4624	31	592489	542972	84	1.02114
60621	59335	79	12206	12255	38	319	333	0	571	672	0	1246	1235	10	156196	157066	72	1.02219
44328	40342	79	23090	22799	60	282	342	0	736	483	0	915	813	0	110409	98997	83	1.02219
28332	29504	54	7356	7516	33	331	277	0	265	278	0	477	539	0	73556	71456	65	1.02219
117481	112302	81	31545	31142	73	1005	1113	8	1414	1257	14	3498	3317	28	400160	387037	82	1.02324
118253	103390	79	54438	47109	79	1017	904	0	1031	822	0	2614	2333	25	298781	265452	84	1.02429
228996	178200	89	94185	70034	89	2213	1689	21	2564	1988	27	7128	5323	43	890509	679812	94	1.02534
26653	25366	64	8377	8480	35	296	307	0	206	205	0	696	742	0	64599	64858	65	1.02848
34750	34293	65	13122	13275	39	181	298	0	219	432	0	617	672	0	85461	83900	71	1.02953
36539	36933	67	15603	15843	42	446	428	0	429	319	0	952	984	0	108248	108634	69	1.03163
51212	50776	81	14988	15253	40	378	478	0	314	466	0	1200	1089	8	128018	121919	69	1.03372
31263	31897	63	12954	13186	39	347	439	0	398	372	0	954	865	0	108435	107580	67	1.03372
47192	48687	64	10704	10925	37	256	308	0	276	311	0	1360	1297	12	122642	122408	72	1.03372
57662	54508	74	14695	14610	41	292	302	0	717	582	0	1218	1146	8	124490	118730	75	1.03477
121919	120357	83	35101	34733	73	1340	1402	13	1689	1570	16	3698	3597	28	463151	448894	84	1.03477
101514	102437	73	32324	31861	71	1292	1105	8	1198	1198	10	2905	2887	25	383722	374800	80	1.03582
159267	137113	86	75420	64288	83	1604	1504	15	1871	1695	20	5292	4441	35	579184	494313	87	1.03582
38972	38398	74	8199	8217	34	116	148	0	278	404	0	842	776	0	92363	94212	70	1.03792
23090	22182	57	6006	6183	31	372	279	0	278	262	0	596	671	0	59460	57621	63	1.03792
44443	44858	58	14982	15123	41	162	316	0	332	428	0	987	1140	7	108284	110042	71	1.03897
107522	96387	76	44412	38753	76	1011	1123	7	934	744	0	2578	2099	27	296613	256193	82	1.03897
177223	160986	97	109583	102403	82	1830	1710	18	1998	1925	20	4665	4159	32	536842	508368	87	1.04001
253316	190921	102	106945	83517	95	3062	2344	26	2625	1940	25	6630	5339	41	755829	578500	100	1.04106
111044	109736	75	28711	28355	72	1258	1197	10	1627	1415	16	3573	3454	28	432667	413121	80	1.04106
24318	25321	58	6653	6948	31	402	203	0	357	306	0	665	822	0	83673	87532	65	1.04106
40883	40224	70	10595	10948	37	307	338	0	339	329	0	825	904	0	126063	121706	69	1.04211
115064	107737	76	55131	50562	77	1198	1047	6	1017	1018	3	2707	2592	24	308437	279486	83	1.04211
105779	103082	76	35840	35105	72	1178	1055	5	1175	1187	9	2983	2921	26	341840	328106	78	1.04211
78585	76901	88	20070	19978	47	589	487	0	1080	976	0	1983	1983	19	234772	228172	76	1.04316
42850	43925	57	13611	13616	41	397	331	0	324	354	0	938	949	0	97550	97023	67	1.04316
136694	125037	96	59340	54216	78	1497	1172	11	1700	1396	15	3826	3627	28	421680	390633	85	1.04421
43246	44668	51	22610	22955	50	262	292	0	577	555	0	1128	1044	5	130636	129698	69	1.04421
124893	124012	74	32938	32717	72	1132	1118	9	1629	1523	16	4030	3826	30	432535	410243	79	1.04421
82934	81427	89	45955	45577	71	674	696	0	850	618	0	1691	1603	18	218493	211224	74	1.04526
106203	101155	78	29546	29349	72	970	792	0	1341	1077	7	2769	2671	25	299020	289760	79	1.0463
78904	73030	74	37305	34600	72	785	634	0	838	778	0	1618	1566	18	212613	192784	78	1.04735
55616	55626	70	10421	10454	37	547	516	0	455	386	0	1181	1159	9	148755	144236	74	1.0484
118881	115541	78	28158	27394	72	1486	1522	15	1415	1458	14	3830	3629	30	459593	440477	79	1.0484
54478	53803	72	16464	16505	43	408	352	0	521	605	0	1054	1161	8	131813	129901	70	1.0505
217327	167463	92	81625	62207	87	2032	1645	20	2516	2088	27	6686	5326	41	784526	617612	94	1.0505
91122	84071	84	42074	37921	74	590	535	0	894	890	0	2123	1956	22	245517	219240	80	1.0505
110206	112132	74	34140	34406	71	1277	1149	10	1872	1587	18	4253	4122	30	499932	471640	78	1.05155
47251	51812	45	26258	26948	55	325	483	0	617	527	0	999	1076	5	112581	107931	68	1.05155
251271	184042	102	85658	64363	92	3026	2110	28	3286	2571	30	8438	6557	43	1.01369e+06	761835	97	1.05259
240571	182238	95	109123	83282	90	2648	1942	25	2894	2025	30	7695	5947	43	935311	711422	98	1.05259
100113	99878	79	19042	19511	43	1014	1116	6	1100	1093	7	3162	3023	27	386820	371622	77	1.05259
153661	139514	87	66406	60509	82	1455	1249	13	1679	1437	16	4862	4181	35	599480	545162	87	1.05364
57868	57716	71	15909	16239	43	408	528	0	496	639	0	1346	1240	10	147945	144016	72	1.05364
233605	185706	95	93060	75863	90	2690	2072	26	2278	1874	23	5806	4818	37	673415	550223	97	1.05364
110160	98213	81	50999	45908	77	1045	1075	6	789	886	0	2383	2209	22	252095	223080	82	1.05679
42176	43878	66	9635	9576	36	643	500	0	325	494	0	1197	989	0	119036	112855	71	1.05889
35285	35511	75	14783	14996	42	249	330	0	171	210	0	939	1001	1	99649	100496	71	1.05993
21661	20978	56	12174	12369	38	110	134	0	19	103	0	586	665	0	74845	73403	66	1.06098
43534	42499	66	21304	21478	50	316	350	0	200	439	0	987	803	0	102917	103314	71	1.06098
55637	58284	70	12251	12544	38	617	628	0	626	607	0	1315	1217	12	158678	159654	72	1.06098
47734	47956	65	17023	17188	43	335	267	0	290	450	0	920	904	0	102572	99256	70	1.06203
112706	112213	74	58632	57278	74	1259	1255	9	1588	1482	14	3176	2972	27	361501	342000	78	1.06308
127495	119881	91	47719	45314	76	930	828	0	1299	1270	11	3541	3362	28	399497	383123	82	1.06308
60946	62386	66	17373	17465	45	414	447	0	644	613	0	1190	1164	10	172834	171314	74	1.06518
134472	121548	95	59137	53531	79	1218	1260	10	1512	1334	15	3943	3687	30	429395	390022	87	1.06622
42400	43201	70	14429	14864	40	611	583	0	515	516	0	1258	1294	13	156998	155852	70	1.06727
190294	152090	102	80719	63980	85	1545	1345	15	1709	1360	19	5171	4173	37	631108	502323	90	1.06727
138946	135689	77	65141	63438	76	1280	1289	12	1739	1618	16	4245	4278	29	508594	483552	82	1.06727
24497	25468	61	11659	11992	38	301	240	0	146	117	0	625	620	0	76621	79522	67	1.06937
95213	96880	72	29234	28920	71	1287	1237	11	1331	1350	12	3315	3261	27	378649	363103	78	1.07042
99185	96860	76	35496	34282	74	1201	1169	8	1238	1074	6	3132	2798	26	386681	356955	92	1.07042
44479	46790	65	12426	12849	39	439	563	0	453	346	0	1344	1365	14	144093	142212	69	1.07042
38973	40286	64	10171	10232	36	251	263	0	371	302	0	897	758	0	88913	83374	71	1.07147
39147	40861	59	11677	11765	38	416	462	0	528	476	0	830	789	0	100927	98734	70	1.07147
108142	104573	87	37208	36335	73	1003	1028	4	1320	1307	13	3395	3138	28	435219	411024	82	1.07147
34683	35759	51	12240	12235	39	454	358	0	356	315	0	1114	1093	7	104525	101110	69	1.07461
114628	102350	79	51013	46041	77	871	783	0	986	1034	5	2858	2386	27	319146	283706	81	1.07566
108010	96640	82	51338	45975	78	1017	987	0	1259	1158	9	2433	2298	23	299391	266510	80	1.07776
101212	101173	78	59541	59194	73	1045	1103	7	1008	1179	9	2894	2888	24	336547	328552	77	1.0788
25251	27240	47	6488	6841	31	191	303	0	159	165	0	748	710	0	87383	89590	64	1.0788
20783	21248	57	10804	11311	36	257	181	0	299	240	0	469	459	0	66652	66553	62	1.07985
103311	101862	76	28688	28225	66	967	796	0	855	1025	4	3270	3168	27	365354	361081	77	1.07985
52627	52165	71	14240	14578	40	570	594	0	538	464	0	1068	1061	5	132579	130122	77	1.07985
22927	26041	39	7581	7784	34	144	183	0	307	225	0	622	584	0	81798	80343	64	1.07985
44673	44534	67	11885	12150	38	300	355	0	140	208	0	981	926	0	105484	101666	69	1.0809
113091	110718	76	36538	35936	73	1248	1252	11	1562	1531	14	4000	3915	29	467240	447049	80	1.0809
113904	110413	79	50762	49906	74	1414	1347	14	1327	1224	12	3657	3520	28	441260	421363	80	1.08195
126018	117547	79	51711	47539	77	1426	1318	13	1795	1561	19	4139	4047	30	496418	453711	82	1.08195
21105	21421	45	9012	9320	35	103	195	0	258	330	0	561	617	0	73560	72849	64	1.08195
98037	98828	73	27696	27663	62	1146	1234	10	1368	1454	12	3499	3394	28	395441	385416	76	1.08195
105126	103022	76	52033	51327	73	947	810	0	1183	1118	9	2896	2855	26	331838	327146	78	1.083
213854	167931	92	77001	59592	87	1960	1609	18	2457	2041	25	5882	4470	38	683533	534698	93	1.083
28834	30725	48	7256	7646	32	227	277	0	193	253	0	785	846	0	102660	106890	65	1.083
26366	26157	64	10958	11194	38	244	264	0	282	349	0	635	627	0	76914	82753	61	1.08405
49351	51106	67	25962	25939	63	400	473	0	549	460	0	1027	982	0	114133	114811	68	1.08405
104907	102052	91	29501	27079	77	939	862	0	1272	1101	8	3098	2879	25	347224	334959	91	1.08405
35580	34574	66	9803	9887	37	371	353	0	483	553	0	1105	1062	5	122486	124407	68	1.0851
227912	168751	95	105763	81067	94	2259	1574	23	2356	1764	22	5918	4675	39	693949	529158	98	1.08719
53941	56467	66	14793	15443	39	892	752	0	620	654	0	1277	1234	11	147317	141499	72	1.08719
105856	103424	74	27262	26784	56	791	794	0	1108	944	0	2459	2375	23	289074	282066	77	1.08824
98388	95737	83	32284	32242	71	758	731	0	958	1029	4	2800	2426	25	307050	305956	78	1.08929
123211	117737	87	43112	42418	74	1895	1611	18	1458	1388	14	4368	4359	29	507022	482278	81	1.08929
48497	48407	71	13039	13374	39	334	333	0	413	373	0	1091	1263	10	120387	121617	68	1.08929
108723	104618	79	46681	45686	74	1275	1197	10	1501	1410	13	3615	3436	28	415584	397872	79	1.09139
24167	26214	47	8164	8517	33	203	285	0	295	338	0	732	726	0	80159	78836	65	1.09139
87006	89449	71	20426	20581	47	604	534	0	1066	904	0	2436	2550	22	288685	284172	77	1.09139
201266	162415	92	88102	71823	86	2051	1727	18	2396	1934	25	5839	4645	38	649117	532940	93	1.09243
68680	69405	69	34128	34569	69	425	494	0	688	591	0	1554	1513	15	187959	183234	73	1.09348
126738	121365	81	49132	46841	75	1842	1727	17	1550	1383	14	4209	4130	30	522582	496595	81	1.09663
32873	34086	55	20035	20526	45	251	329	0	223	354	0	635	573	0	85114	83183	67	1.09768
103153	101091	76	28049	28066	61	1138	1051	4	1373	1447	13	3504	3361	27	407446	388731	80	1.09768
69986	66825	76	37843	36084	71	798	623	0	881	553	0	1560	1586	17	186381	175593	75	1.09768
103583	103496	77	26695	26502	64	1081	1032	4	1164	1421	13	3758	3754	28	440984	426495	81	1.09872
73423	72129	75	27415	27461	67	602	593	0	674	685	0	1901	1999	18	215610	215043	76	1.09872
146816	123489	89	70073	61258	81	1996	1978	19	1578	1250	13	3680	3252	30	399241	339457	88	1.09977
63412	64206	69	20798	20926	46	586	497	0	485	526	0	1311	1343	12	158451	158376	70	1.10082
30087	29270	72	11168	11536	37	355	276	0	-22	143	0	606	747	0	73791	73518	66	1.10187
41958	43118	68	17743	17776	45	233	367	0	502	533	0	885	871	0	125187	121924	72	1.10187
61386	60556	72	25840	25934	58	316	344	0	522	373	0	1205	1309	12	140985	138875	76	1.10292
103786	100544	77	40289	38784	73	975	948	0	804	771	0	2522	2334	24	274882	264627	89	1.10397
78096	75298	88	21880	19384	88	575	687	0	746	583	0	1650	1380	14	215131	198042	88	1.10397
70022	72213	67	17818	18221	43	421	365	0	666	713	0	1388	1520	14	173554	166161	73	1.10397
44047	44540	60	17684	18066	44	567	487	0	344	446	0	1001	1068	6	125111	122570	70	1.10397
92229	93476	74	39467	39411	71	852	871	0	1078	1161	8	2647	2528	24	308142	301730	75	1.10397
207040	176017	90	101522	86068	88	2113	1846	21	2254	1871	21	5951	5211	37	651679	561363	91	1.10397
47504	46767	83	20783	20836	49	172	280	0	505	423	0	709	809	0	113581	111202	68	1.10501
272772	193787	113	116971	83997	95	3326	2262	31	4017	2973	33	9598	6692	48	1.04858e+06	851747	104	1.10501
46393	49870	58	27332	27701	58	470	487	0	289	331	0	875	946	0	118682	122521	71	1.10606
122728	111978	79	54291	48906	80	1081	952	0	1228	1072	7	3158	2830	28	320565	286429	84	1.10711
34555	34889	66	10801	10853	38	269	356	0	543	407	0	993	1080	6	121919	122480	68	1.11026
178021	156092	85	85960	76733	83	1927	1744	18	2185	1902	23	5667	5082	35	592098	530048	87	1.11235
98134	98205	73	41084	41072	71	887	912	0	720	646	0	2630	2467	23	284050	270119	75	1.11235
52914	53372	69	16455	16599	42	425	510	0	571	481	0	1211	1125	8	128712	128407	73	1.1134
36517	36359	68	16047	16244	42	95	311	0	366	525	0	764	693	0	101552	99016	68	1.1134
47828	47853	72	18749	18610	46	473	519	0	312	509	0	1065	1111	8	134275	133551	68	1.11445
118516	114887	76	33608	32891	73	1138	1158	8	1659	1584	17	3731	3645	28	456303	448583	79	1.11445
162234	137999	85	64812	55170	84	1160	902	0	1547	1412	16	3837	3343	31	443229	374643	88	1.11655
29965	29758	57	10227	10354	37	397	383	0	477	509	0	856	920	0	91404	90796	67	1.1176
88480	87794	76	25305	25169	56	870	752	0	1184	1064	6	2713	2681	24	330828	321004	77	1.11864
40077	41891	64	9678	9739	36	324	359	0	372	518	0	769	739	0	103831	105235	67	1.11864
121749	114467	81	52633	47999	79	1306	1309	11	1319	1265	14	3691	3314	29	445583	405012	83	1.11969
192182	141558	92	155368	131226	89	3305	2549	30	3288	2295	30	7533	6638	41	867452	730287	93	1.11969
205617	151298	111	89163	62265	111	2290	1710	21	2582	1702	25	6667	4936	41	741322	545486	111	1.11969
168677	136730	87	71836	60556	84	1845	1653	19	1577	1438	17	4262	3450	34	486421	389875	90	1.11969
94533	93323	76	25139	25636	49	1212	1191	9	1054	961	0	2690	2678	24	336471	333228	78	1.12074
117527	108554	83	41611	37460	77	911	800	0	1143	1136	8	2643	2357	26	317987	286679	81	1.12284
77831	77826	78	34602	34439	70	956	866	0	598	667	0	2049	1925	20	216087	210393	78	1.12284
98929	98560	73	20798	20345	48	835	871	0	1086	932	0	2875	2865	25	324493	310095	77	1.12389
92307	92153	73	26995	26589	70	1125	1130	7	1242	1162	9	3061	3022	26	328649	319727	76	1.12389
83241	82360	78	41505	41162	71	503	494	0	1060	947	0	1880	1953	18	218988	216790	89	1.12389
50358	53047	64	10264	10734	36	624	554	0	410	494	0	1235	1367	13	160966	157767	71	1.12389
98794	98985	74	39759	37356	75	1211	1173	10	1589	1614	17	3405	3436	27	418326	401279	80	1.12493
291407	196325	105	143774	98800	104	3894	2686	33	3583	2838	32	8980	6526	47	959747	700926	107	1.12598
43361	44930	64	9035	9215	36	352	290	0	280	458	0	1201	1203	9	131342	129741	70	1.13122
115400	113559	75	43219	42357	74	964	855	0	1228	1360	12	3465	3326	28	400945	391316	80	1.13122
175477	149358	86	66387	55594	83	1418	1190	11	1730	1793	18	5166	4610	34	609686	502036	90	1.13122
101832	101618	75	27748	27525	64	1015	936	0	1450	1307	14	3180	3270	25	375045	366498	77	1.13227
54407	56169	62	16387	16831	42	327	472	0	438	321	0	1151	1176	9	153826	151593	72	1.13227
72903	73095	74	21540	21590	49	385	528	0	540	697	0	1599	1524	16	189411	181240	74	1.13227
156466	127764	87	69211	56643	84	1759	1284	17	1808	1390	17	4570	3874	34	541898	458482	89	1.13332
94503	91675	82	41179	41015	72	880	896	0	754	798	0	2154	2042	20	217253	207411	81	1.13437
50519	50417	71	21306	21524	48	208	356	0	301	448	0	1125	1006	2	139610	137553	72	1.13437
187295	150740	91	85331	69840	87	1565	1286	13	2370	1949	23	4840	3966	36	572323	466074	93	1.13542
29803	30934	66	7905	8159	34	147	239	0	369	379	0	815	910	0	88154	88842	70	1.13647
128428	116061	84	50488	44424	78	1503	1483	14	1720	1677	17	4698	4276	32	527658	483201	86	1.13856
31915	34551	41	7560	7542	33	311	441	0	147	253	0	884	902	0	99145	101331	67	1.14066
33380	34256	62	11146	11337	38	275	321	0	263	314	0	768	837	0	104847	105345	68	1.14066
123645	121982	75	34076	33468	73	1341	1284	11	1540	1456	16	3703	3699	28	445230	434516	80	1.14066
39549	35876	75	10430	10540	36	361	357	0	402	395	0	1025	987	0	113256	110456	71	1.14276
205978	164302	88	83816	66345	87	1938	1821	19	2241	1838	26	5509	4329	37	679180	542695	94	1.14276
25743	28356	40	6939	7603	31	132	162	0	214	215	0	616	681	0	73064	73484	65	1.14276
26982	30384	41	10492	11070	36	252	192	0	262	415	0	797	591	0	84030	84921	64	1.14276
27041	27634	53	10475	10788	37	283	279	0	326	420	0	783	696	0	88289	88430	66	1.14381
114792	111584	87	36554	36287	72	1307	1257	12	1461	1486	14	3996	3884	30	460610	446447	79	1.14381
99406	98317	74	28891	28985	59	1124	1028	6	1408	1041	9	3461	3501	28	422562	409439	78	1.14381
126324	123038	83	65821	64108	76	1434	1509	15	1590	1474	16	4843	4642	32	483961	457456	81	1.14485
117812	115042	76	32916	32435	74	1719	1553	17	1819	1623	18	4340	4163	31	509733	480694	82	1.1459
210751	156832	107	83506	63936	92	2268	1789	21	1976	1715	19	5070	3947	36	523059	401458	96	1.1459
93593	94166	74	31151	30879	71	816	677	0	1131	1103	7	2820	2810	24	343881	331338	76	1.14695
121290	118339	75	43605	42284	73	1485	1389	13	1715	1726	18	3482	3509	28	447927	433311	79	1.14695
42720	41756	70	8960	8653	36	443	440	0	440	415	0	888	1059	5	111236	108329	81	1.14695
109557	109538	75	50834	49812	73	1582	1419	15	1862	1431	16	3917	3886	29	466781	451418	78	1.14695
191452	162779	88	87200	74972	86	2061	1769	20	1804	1590	18	4396	3918	32	545972	470335	90	1.148
96902	86101	91	42286	37679	77	843	815	0	918	756	0	2245	1877	23	258925	226067	79	1.14905
29801	30519	57	6551	6722	32	256	288	0	420	318	0	660	693	0	84708	82501	67	1.1501
117880	111046	81	57270	54899	76	1317	1217	12	1510	1232	12	3483	3430	27	347079	332024	80	1.1501
158889	108612	92	59322	39173	90	1293	937	0	2164	1481	23	5099	3685	42	603560	437356	105	1.15324
66320	67726	71	31874	32364	68	524	550	0	743	696	0	1690	1735	18	214486	209321	74	1.15324
108433	106947	83	43949	43748	73	1154	1377	12	1230	1206	10	3517	3540	28	409693	393942	80	1.15324
220910	179876	89	92678	75658	88	1956	1444	20	2457	1885	26	5892	4800	36	632285	534014	94	1.15429
152142	135730	82	84216	73522	80	1590	1443	14	2177	1690	22	4672	3878	35	500751	422140	83	1.15429
87348	86793	77	23215	22988	52	856	877	0	1357	1297	12	3258	3311	26	344134	334703	76	1.15534
122172	115432	88	56353	54707	77	1220	1225	10	1558	1499	15	3913	3652	29	467375	436167	94	1.15534
51642	54131	65	15511	15702	43	308	402	0	653	476	0	1142	1260	11	131904	131557	70	1.15639
135076	128432	83	40422	38658	75	1455	1422	14	1745	1591	16	3782	3443	30	411160	397317	83	1.15743
119279	118028	74	34125	33723	72	1325	1212	10	1393	1054	8	3198	3043	27	373311	363408	79	1.15848
100882	100079	75	31266	30876	71	963	1029	4	1244	1407	11	3186	3069	27	372639	358459	78	1.16058
50549	51488	73	19416	19893	46	392	369	0	354	409	0	1032	1043	4	126834	127351	71	1.16163
60127	59029	84	19127	19293	46	252	365	0	493	508	0	1266	1325	12	152024	146433	73	1.16268
108295	105521	77	36002	35815	73	928	933	0	1367	1317	12	3039	2904	27	352976	337856	80	1.16373
27796	30322	51	6994	7311	32	188	330	0	386	293	0	586	702	0	94621	94784	70	1.16373
53467	53112	68	15565	15729	42	486	445	0	552	552	0	1311	1142	9	152655	149952	73	1.16477
143195	127572	82	42753	37870	78	1529	1159	12	1504	1341	14	3754	3318	30	426190	389876	87	1.16477
228351	123831	216	71509	36727	177	2052	1286	11	2466	1536	15	5826	3643	38	694864	432815	228	1.16687
22963	24416	53	11959	12448	38	418	279	0	209	120	0	713	698	0	62424	63847	67	1.16792
31882	30800	58	10282	10325	37	378	470	0	172	246	0	907	713	0	89335	87141	70	1.16792
123804	119318	91	40554	39451	75	1235	1404	12	1660	1612	16	3646	3550	28	381800	359561	81	1.16897
29532	31694	50	7648	7867	34	231	257	0	63	196	0	704	682	0	82842	84384	67	1.16897
128850	124990	79	33444	32637	73	1482	1445	15	1565	1612	17	4253	4071	30	488873	465039	80	1.17002
42401	44083	59	12566	13004	38	262	333	0	533	393	0	905	787	0	100652	102470	68	1.17002
127859	117429	79	66165	60794	77	1278	1092	7	1439	1412	14	3564	3426	27	456037	422460	83	1.17002
211856	165871	97	90950	73087	89	2232	1884	22	2856	2224	26	6982	5392	42	792170	626933	95	1.17106
42336	41433	71	16448	16695	43	358	321	0	385	492	0	1185	1059	6	115019	114617	71	1.17106
108267	105100	77	64128	64009	74	1009	1035	4	1130	1037	4	2535	2656	23	315106	298483	80	1.17106
112932	108153	76	41516	38516	75	843	774	0	1404	1283	12	2996	2888	26	363508	335826	80	1.17211
332104	215684	175	156017	106732	155	3721	2335	32	3490	2380	31	10191	6349	47	1.04858e+06	775746	192	1.17316
101119	99609	73	40948	40769	72	1114	1146	8	937	913	0	2839	2674	26	332505	325432	79	1.17316
56587	57100	80	27100	27326	64	570	516	0	733	720	0	1631	1489	16	182502	182455	74	1.17421
265347	186097	111	104123	75403	98	2339	1769	22	2734	2026	27	6563	4649	41	804999	572206	102	1.17526
216087	181306	94	72215	59474	86	2402	1727	22	2128	1930	21	6576	5706	38	765347	655311	96	1.17735
129517	117928	87	55392	49929	79	1260	1145	8	1481	1383	15	3474	3279	28	365290	328097	81	1.1784
49722	51971	57	21324	21457	48	393	410	0	517	621	0	1375	1505	15	158871	160987	71	1.17945
117464	109271	78	67455	63575	77	997	1019	4	1270	1402	13	3264	2985	28	366246	334121	84	1.17945
21399	21498	44	11376	11648	38	133	200	0	212	296	0	565	569	0	69958	70676	63	1.1805
65826	64970	72	38171	38549	69	619	604	0	744	697	0	1521	1556	14	172255	168635	74	1.18365
37410	39134	65	10358	10856	36	424	371	0	638	596	0	902	926	0	94465	93342	72	1.18365
32955	34730	55	8144	8350	34	308	317	0	332	518	0	909	983	0	101313	99735	69	1.18469
145272	136440	81	55707	51830	77	1698	1723	15	2118	1860	20	4674	4362	33	552209	523413	85	1.18469
200228	161365	92	100211	84723	88	2639	2082	25	3292	2581	29	7516	6551	40	899477	753785	93	1.18574
33781	35944	57	9491	9784	35	210	314	0	635	482	0	1058	947	0	113048	109798	69	1.18574
48772	49776	79	14735	15284	40	191	231	0	534	531	0	1200	1259	11	121203	118982	68	1.18679
111386	111561	76	25642	25265	61	1175	1287	10	1420	1420	13	3847	3705	29	464467	446834	79	1.18784
52440	51692	72	22734	22865	50	307	373	0	397	401	0	989	958	0	117842	114497	72	1.18784
36768	38831	58	21944	22318	51	356	493	0	446	312	0	759	760	0	91930	88600	70	1.18889
122774	122851	77	28662	28329	71	1292	1189	9	1617	1561	16	4063	4187	29	443411	414794	80	1.18889
145392	135905	81	50183	47057	76	1341	1224	12	1712	1495	16	3925	3757	29	495600	459165	87	1.19098
230670	172586	97	97172	75532	93	2899	2146	28	2971	2226	28	5906	4760	38	694195	543904	99	1.19203
112502	109483	77	35072	34455	74	1127	1198	9	1242	1253	11	3633	3413	29	415688	404744	83	1.19518
101945	101687	76	23392	23282	54	711	766	0	996	851	0	2647	2525	24	318065	310573	79	1.19623
113201	112487	77	27433	26622	71	1190	1169	9	1611	1223	16	3563	3464	27	404998	390019	80	1.19727
42431	44940	63	17495	17867	44	380	472	0	474	499	0	924	917	0	118910	119029	71	1.19727
110583	108812	76	51800	50888	74	1165	1155	8	1357	1272	11	3714	3518	29	424702	401618	80	1.19832
122009	120306	77	31682	31041	73	1121	1081	7	1514	1356	12	3837	3644	29	461630	452424	82	1.19832
133347	123433	80	35920	31994	75	1753	1665	17	1730	1607	18	4536	4162	32	545193	495780	84	1.19832
109102	107649	75	43720	41072	74	758	657	0	1323	1181	11	3135	2880	28	341874	320936	79	1.19937
63164	63805	71	14140	14379	39	542	594	0	734	637	0	1498	1623	15	171833	169209	73	1.19937
49467	52843	63	15956	16012	42	255	369	0	395	558	0	1178	1060	6	139708	139431	69	1.19937
39891	39560	65	10821	11258	36	218	254	0	189	207	0	682	786	0	91165	90448	68	1.20042
110014	110765	74	26553	25786	58	1193	1243	10	1582	1571	15	3825	3874	28	458123	450214	82	1.20566
26584	26206	67	10482	10825	36	406	373	0	211	323	0	595	641	0	64594	64943	64	1.20566
28262	31050	56	7374	7609	33	333	390	0	217	296	0	805	849	0	101209	101045	69	1.20671
103394	103538	78	32832	32560	71	800	744	0	1199	966	0	3095	2971	25	329874	318610	79	1.20776
69320	69074	87	29001	29100	69	497	527	0	679	485	0	1576	1652	16	191403	188308	75	1.20881
90531	90653	74	48296	48052	71	522	572	0	938	749	0	2086	2224	20	249902	241320	76	1.20881
27855	27990	60	9392	9845	35	321	269	0	201	241	0	756	861	0	80897	80670	67	1.20881
316392	225841	116	210763	141309	118	4559	2930	35	4726	3136	37	11684	7961	54	1.04858e+06	909445	120	1.20986
76527	76797	76	21184	21283	48	705	598	0	499	655	0	1693	1636	16	188391	180236	76	1.20986
147076	140735	85	60724	59096	76	1893	1843	18	1900	1798	21	4161	4098	30	481570	456989	82	1.2109
32120	32617	65	12331	12444	39	198	285	0	170	177	0	698	718	0	99879	95588	69	1.21195
149739	132515	85	55979	49012	81	1300	1107	7	1722	1287	18	3459	3117	28	378518	335420	85	1.21195
132542	117660	82	57535	51236	79	1057	1112	8	1578	1483	15	3222	2788	29	374263	328985	83	1.21195
139088	122997	82	73017	64486	80	1553	1308	15	1684	1611	16	3612	3240	29	413786	367802	84	1.213
44617	45663	65	12594	12685	39	427	501	0	421	490	0	900	987	0	120954	119776	71	1.213
29883	31772	52	13860	13701	42	259	280	0	176	335	0	687	735	0	105209	102537	70	1.213
106825	106586	77	38903	38019	73	1113	1145	9	1379	1379	13	3672	3385	29	437551	427164	79	1.21405
103968	102838	73	31566	30826	73	1341	1231	12	1696	1648	16	3877	3953	28	442280	418583	82	1.2151
132553	125142	82	53906	51068	77	1198	1014	4	1711	1647	18	3818	3617	28	446102	427130	82	1.21615
93095	91632	76	33923	33607	71	1035	1084	6	961	969	0	2854	2688	26	322454	314974	76	1.21824
68051	67220	72	18206	18421	44	1091	1017	3	985	868	0	2043	2001	20	208001	203458	76	1.21824
111273	103780	83	41563	37668	77	937	801	0	1153	1043	5	2903	2542	26	315142	297372	80	1.21824
212335	176669	99	111260	93221	87	2783	2213	25	2327	2107	24	6287	5435	38	718023	610695	92	1.21929
32852	34597	49	7721	8122	33	367	413	0	166	384	0	706	783	0	89312	96588	65	1.21929
161917	139793	85	74513	64547	83	1602	1313	15	1735	1487	17	4715	4265	33	536263	466033	87	1.21929
155700	135432	88	81056	72454	82	2031	1619	21	1869	1527	20	4506	4168	32	491864	445622	87	1.22034
35036	37739	61	15777	15889	43	373	292	0	222	351	0	905	778	0	117589	117350	70	1.22244
108278	96325	77	47742	41983	77	738	637	0	1021	841	0	2104	2045	21	257996	229001	81	1.22348
113669	111550	78	64281	62714	75	966	906	0	1124	1143	8	3091	3045	25	380922	369695	80	1.22663
152797	132562	84	75476	67115	82	1735	1569	16	1936	1704	19	3987	3480	31	496074	435725	86	1.22663
33067	34085	50	14273	14393	40	216	290	0	299	361	0	525	726	0	80079	84441	70	1.23187
125249	117301	79	65584	62088	77	1426	943	0	1667	1415	15	4011	3504	30	458604	419474	82	1.23292
108501	98835	81	34204	30515	77	1120	972	0	1481	1405	15	3765	3347	29	400647	372857	84	1.23292
50109	49732	72	12003	12001	39	573	410	0	395	418	0	1008	1021	3	110122	110600	70	1.23397
138926	125284	81	61931	55096	79	950	969	0	1743	1423	18	3738	3528	29	398715	357753	84	1.23502
21087	21601	49	7197	7273	33	101	233	0	41	148	0	311	397	0	56477	58091	62	1.23607
28285	27686	65	15321	15586	43	254	211	0	158	150	0	626	709	0	67165	63987	72	1.23711
84005	81380	82	27777	27847	62	687	665	0	660	713	0	1848	1863	19	197560	187146	74	1.23711
38509	39670	57	19925	20321	46	308	288	0	398	335	0	868	833	0	96832	95283	68	1.23711
85114	87160	71	35395	35611	70	800	653	0	1141	1260	10	2584	2780	24	325470	312020	76	1.23816
57299	57004	70	18884	19087	47	419	364	0	459	447	0	1192	1104	7	128043	126232	73	1.24026
122558	120129	76	39392	39365	74	1682	1547	18	1829	1733	18	3964	3782	30	484782	467757	80	1.24131
31789	31952	63	14489	14524	41	416	355	0	356	364	0	797	846	0	93058	92092	69	1.24236
143597	137516	81	41097	39951	76	1520	1571	16	1767	1989	18	4300	4236	30	529764	514279	84	1.2434
32803	32423	62	10020	10192	37	247	328	0	207	182	0	882	957	0	102665	101956	71	1.24655
110503	109842	75	35256	34944	73	1064	990	0	1506	1393	14	3896	3861	28	427500	405706	78	1.24865
43628	45654	66	17951	18630	44	315	337	0	422	511	0	1158	1175	9	141170	141731	71	1.24865
116397	113282	76	40552	39076	75	983	1139	7	1244	1054	6	2869	2868	24	338069	321455	82	1.24865
56292	55507	76	17436	17763	42	772	867	0	480	548	0	1380	1355	14	152783	150523	71	1.24969
116209	109605	79	45638	42542	75	1390	1371	13	1570	1445	13	3540	3286	28	477595	445958	82	1.24969
104923	103851	74	29628	28496	74	1207	1085	8	1586	1658	15	3622	3645	28	395455	377259	77	1.25074
122199	118345	77	40300	39876	74	1188	921	0	1694	1665	16	3643	3587	27	420827	396035	79	1.25074
24513	25806	50	14875	15399	41	162	234	0	113	245	0	610	688	0	64418	62148	67	1.25284
45991	47314	69	10625	10777	37	531	588	0	423	344	0	1248	1114	8	126884	125119	71	1.25808
158591	136721	83	74023	64058	82	1258	1109	7	1695	1417	15	3794	3179	32	418449	366504	88	1.25913
42511	44050	62	13554	14022	39	157	284	0	560	451	0	923	923	0	120990	120137	72	1.26018
108904	109358	75	33555	33661	71	1436	1568	14	1747	1827	17	3848	3751	30	447277	425543	80	1.26018
56236	57616	69	26703	26949	62	521	491	0	531	561	0	1135	1047	6	134757	137880	73	1.26123
25654	28691	59	8895	9328	35	238	302	0	233	317	0	605	609	0	82903	83534	65	1.26123
63552	64878	70	21016	21299	48	446	461	0	704	673	0	1615	1737	16	176458	171961	76	1.26123
58101	60262	68	14330	14781	39	418	527	0	444	619	0	1304	1244	12	159161	160546	75	1.26123
64080	63712	70	17265	17366	45	557	576	0	636	627	0	1325	1274	12	153538	151121	76	1.26228
139304	125361	92	66587	60443	78	1425	1431	13	1559	1293	13	3667	3520	29	415993	374344	84	1.26228
202582	151489	94	99490	80336	89	1930	1415	18	2751	1966	26	5930	4871	38	731606	578825	93	1.26332
122358	117191	81	45884	43847	74	1146	1147	9	1824	1796	18	4194	4160	31	461289	440498	84	1.26332
24439	25292	43	10760	11176	36	256	335	0	244	259	0	729	753	0	71158	73926	66	1.26332
104613	101969	82	36191	35536	73	1335	1325	11	1323	1156	10	3712	3626	27	389654	378327	79	1.26437
102509	101720	76	43711	42973	72	1109	1048	4	1002	863	0	2955	2977	24	354160	334433	78	1.26542
102279	93773	92	24444	21395	92	1107	934	0	1309	1059	7	2850	2579	24	349903	313196	92	1.26542
112107	107831	85	38178	36364	75	816	696	0	1179	1142	10	2941	2797	25	313247	292919	92	1.26542
172887	140604	89	66823	54723	85	1520	1391	16	1804	1558	18	4550	3707	34	521820	437705	92	1.26752
64692	63531	71	11837	11911	38	477	572	0	517	546	0	1572	1650	16	182770	179858	73	1.26752
98851	97573	74	30591	29919	71	949	954	0	1029	1050	4	2425	2352	21	281259	270964	78	1.26857
170349	138741	91	68346	55231	84	1246	1025	5	2093	1749	24	4839	4225	34	566699	477324	90	1.26961
124371	115131	81	48594	43322	78	1193	1079	7	1352	1216	12	3123	2940	27	424921	387363	83	1.27171
108146	104485	77	31164	30407	74	909	1105	7	1294	1318	12	3513	3385	28	427085	409985	82	1.27171
248595	185976	98	118168	90836	96	2712	2008	25	3228	2342	30	9087	6900	46	1.03792e+06	778940	114	1.27171
184266	154538	86	89449	75941	84	1771	1401	15	1811	1349	19	3958	3432	32	431407	365068	91	1.27276
114851	111948	79	33140	32806	73	1244	1247	11	1567	1583	15	3599	3569	28	453231	434038	79	1.27276
33789	34062	64	7531	7663	33	349	344	0	281	437	0	905	961	0	121327	124319	69	1.27486
48097	45793	77	12704	12736	39	351	393	0	604	518	0	951	921	0	113699	115142	69	1.27486
42053	42818	65	18166	18312	44	411	444	0	440	459	0	889	923	0	127928	128208	71	1.2759
107490	106653	74	25957	25563	56	1370	1376	13	1550	1513	15	3701	3389	29	438431	433087	78	1.2759
129438	116931	80	56693	50550	79	1186	748	0	1335	1205	12	3340	2950	29	376397	334788	85	1.27695
132747	129280	77	61555	59343	76	1469	1437	13	1614	1374	16	3664	3567	29	415769	404310	81	1.27695
324674	222886	118	152455	106114	115	3990	2829	30	4187	3314	31	9921	7189	60	1.03922e+06	773680	116	1.278
46883	48958	67	11467	12201	36	534	647	0	483	538	0	1332	1452	15	154249	153073	70	1.278
30516	30094	69	11324	11535	37	377	456	0	356	489	0	744	650	0	94696	96014	65	1.27905
76684	77015	71	32283	32408	69	571	528	0	706	751	0	1980	1754	18	213166	211230	73	1.27905
133779	128911	77	44284	43156	75	1325	1260	10	1460	1649	15	4212	3938	30	513907	478000	83	1.27905
132228	125971	78	47592	43543	79	1268	1115	8	2036	1860	20	4019	3711	30	463261	421134	82	1.27905
29676	31425	55	14368	14810	39	212	281	0	234	188	0	658	708	0	89491	90393	69	1.27905
108197	104101	75	32932	32481	74	1138	965	0	1276	1267	11	2718	2584	24	281111	270606	79	1.28219
144009	121374	83	62887	53967	82	1545	1090	12	1540	1314	13	4079	3319	33	446470	369446	99	1.28219
42455	43222	70	23040	23831	48	428	416	0	467	308	0	1064	1229	10	116263	113508	69	1.28219
104889	104007	80	43285	42652	72	1035	1043	4	1236	1233	10	2733	2717	24	366278	354429	77	1.28324
166234	134240	83	69097	55229	83	1568	1324	12	1444	1266	12	4223	3215	34	481417	385421	89	1.28429
166643	143765	101	65841	58315	83	1655	1555	15	1988	1645	20	4428	3845	34	523023	474744	89	1.28429
133713	130316	81	54346	53042	75	1353	1247	11	1453	1337	13	4113	3979	31	499862	480074	81	1.28534
66222	66010	81	24403	24770	52	728	612	0	679	640	0	1532	1439	14	167444	168135	74	1.28534
131465	126859	78	60251	57263	77	1612	1523	16	1333	1236	14	4398	4291	30	468756	435904	82	1.28534
192506	154318	85	77145	61362	85	1795	1396	16	2325	1855	23	6077	4973	39	712448	561173	91	1.28534
52945	52371	72	12001	12131	38	536	404	0	464	441	0	940	817	0	123948	120120	71	1.28639
85014	83969	79	31115	31023	70	563	568	0	919	734	0	1908	1865	20	220888	214488	76	1.28744
163514	135161	93	65957	55355	85	1549	1404	13	1987	1593	22	4938	4302	34	585963	501836	93	1.28953
138976	133612	78	55395	53944	77	1294	1347	11	1465	1342	13	3573	3341	29	418445	401153	82	1.29058
33100	35072	54	23119	23632	54	268	273	0	346	277	0	834	871	0	103484	104137	68	1.29163
48007	50218	68	30255	31017	66	394	252	0	268	310	0	982	1036	4	124227	124893	70	1.29163
106779	106111	75	27277	27367	61	1240	1372	12	1641	1476	14	3836	3814	28	481119	468711	80	1.29163
200809	159756	95	90656	73637	86	2116	1593	22	2145	1680	22	4803	4114	34	605366	494835	91	1.29163
67827	68275	70	10225	10235	36	202	339	0	514	449	0	1293	1176	10	163550	156841	75	1.29268
202364	165962	90	92716	77889	86	1996	1531	21	2717	2228	26	4985	4237	35	577734	480243	91	1.29373
39487	40288	64	20602	20631	49	291	268	0	303	402	0	950	911	0	111546	112741	68	1.29478
50400	50935	69	20311	20546	49	366	373	0	392	292	0	1099	1103	7	127034	127205	71	1.29582
117288	113836	86	25673	25404	65	1053	1227	9	1429	1382	15	3443	3229	29	391718	368208	82	1.29582
40420	42070	58	15522	15684	42	423	391	0	326	349	0	1111	1118	7	139751	139987	71	1.29582
81577	80945	75	20802	20851	50	756	786	0	822	765	0	1785	1927	19	205993	200996	76	1.29687
139433	127117	81	59544	52692	79	1398	1298	13	1597	1410	15	3255	3042	28	436820	383698	85	1.29792
37172	39120	63	10082	10459	36	358	351	0	572	542	0	1039	1020	4	122321	120241	68	1.29792
284723	200451	99	150044	112284	100	3046	1955	30	4418	2914	37	9732	6647	50	1.04858e+06	844704	105	1.29897
99379	100645	72	30557	30552	71	1108	1039	6	909	951	0	2492	2356	23	295242	289353	76	1.29897
123297	114630	94	59981	57574	79	1485	1608	14	1784	1558	18	4437	4104	30	537359	493860	94	1.29897
36193	37637	55	16318	17096	40	263	238	0	258	322	0	888	899	0	98788	100529	64	1.29897
196488	153283	88	81259	63379	88	1985	1671	19	1766	1571	18	5244	3773	39	535721	420638	93	1.30002
166056	147894	81	70292	61449	80	1709	1547	17	2316	2158	22	5468	4868	36	644636	588526	86	1.30002
80408	79015	77	26815	26725	66	249	343	0	878	946	0	1695	1648	17	238459	234620	76	1.30107
190186	150704	88	85618	67829	87	1826	1601	19	2434	1993	26	5952	4677	39	690433	548992	93	1.30211
39002	37563	67	8441	8544	35	347	322	0	245	303	0	840	965	0	99314	99033	72	1.30316
67443	69635	70	27907	28096	68	475	418	0	891	575	0	1840	1815	18	197462	198192	74	1.30526
111542	105339	80	45566	42471	75	1290	1434	13	1161	1307	12	3859	3365	30	451058	420046	80	1.30526
91824	90019	89	32648	32562	70	1088	935	0	970	1048	5	2377	2467	21	268757	255529	76	1.30631
23109	23898	49	6877	6849	32	306	205	0	428	403	0	624	648	0	70668	67884	66	1.3084
163469	140951	90	69953	60461	81	1892	1568	18	1903	1527	19	4086	3562	32	473886	414796	85	1.3126
334049	225988	106	167304	121027	107	4949	3798	34	4858	3536	37	12219	8777	54	1.04858e+06	995595	111	1.3126
127858	122671	78	30010	29795	65	932	1049	5	1407	1377	15	3623	3512	28	404314	394987	80	1.31365
28209	29502	56	10214	10235	36	244	234	0	187	247	0	600	559	0	72129	73271	66	1.3147
107492	105601	74	23285	23094	56	1225	1090	7	1559	1425	16	3691	3435	29	442657	420716	80	1.31574
103353	102785	78	29804	29822	67	1184	1153	8	1364	1423	13	3560	3598	27	401504	383111	79	1.31574
117733	106576	77	51828	46314	77	1318	1006	2	1130	998	0	3142	2568	29	346553	307551	82	1.31574
51228	51345	64	22820	22314	59	542	506	0	434	579	0	1141	1088	6	130804	121890	85	1.31679
35250	35586	62	16292	16551	43	214	279	0	319	267	0	875	810	0	84838	83170	64	1.31784
84144	83613	78	22354	22203	50	886	944	0	1109	901	0	2108	2064	21	277015	265057	78	1.31889
124294	111799	93	48671	44147	77	1210	1212	11	1403	1331	14	3576	3262	28	427248	384149	85	1.31994
31371	30639	74	13562	13625	40	350	335	0	288	283	0	536	562	0	61806	64566	69	1.32099
234826	184024	94	93468	73850	90	2449	1656	24	2802	2055	29	6816	5126	43	821844	646916	95	1.32203
23107	22732	51	7583	7835	33	402	318	0	92	119	0	556	502	0	67532	66866	66	1.32623
36926	35449	77	6941	7106	32	344	246	0	361	450	0	1006	963	0	128060	127127	70	1.32728
87565	86628	74	25068	25013	56	861	863	0	849	658	0	1984	1967	19	239413	234807	79	1.32728
108553	105169	78	36035	35488	73	1097	1017	3	1217	1208	9	3459	3333	27	403848	380317	79	1.32832
94911	97744	71	26849	26876	60	1107	1064	6	1027	961	0	3485	3391	27	420239	402852	78	1.32832
124926	120895	83	63799	62619	76	896	927	0	1227	1420	15	3767	3713	29	410746	387142	81	1.32937
28474	29307	62	7975	8197	34	167	398	0	429	488	0	775	819	0	101697	98830	68	1.33042
45259	44688	69	22237	22395	49	550	491	0	322	392	0	885	925	0	122256	122378	72	1.33147
203325	170876	87	101209	86816	86	2079	1550	21	1863	1669	19	5430	4466	37	619271	525480	92	1.33357
70132	70255	71	20371	20426	48	854	567	0	689	692	0	1490	1441	14	202292	196457	75	1.33461
248472	154548	125	93615	63523	119	2229	1454	18	2371	1424	26	6734	4496	39	821943	533197	128	1.33566
50828	51804	68	27045	27621	58	574	428	0	495	521	0	1195	1288	10	124490	122942	69	1.33566
45325	46151	67	19069	19511	44	458	387	0	440	250	0	610	680	0	101270	104052	74	1.33776
310235	207548	109	135335	92105	106	3677	2345	32	3362	2351	32	9058	6526	48	989599	679368	113	1.34091
189092	159480	83	89359	76995	84	2024	1570	19	2287	1686	22	4831	4187	35	539028	456793	88	1.34091
101398	102409	76	34572	34200	73	1094	1127	6	1549	1428	14	3071	2791	27	353260	340051	79	1.34195
92442	90478	74	36771	34667	75	782	904	0	1066	877	0	2625	2719	22	305623	296312	76	1.34195
120381	113795	80	54222	50748	77	1344	1331	12	1404	1493	14	3761	3678	28	433564	410576	82	1.343
113228	110540	79	27199	26697	73	1040	1055	6	1371	1245	13	2665	2534	24	345426	331772	82	1.343
140526	127478	88	60075	53740	80	1364	1152	8	1569	1457	14	3649	3227	30	386364	346095	83	1.34405
122973	116836	77	42986	40522	76	1092	1103	7	1462	1322	12	3689	3556	28	397768	375046	84	1.34405
24842	26900	55	5329	5437	30	145	315	0	191	302	0	661	536	0	75592	74881	66	1.3451
22678	21015	64	9897	9709	38	-24	53	0	158	280	0	676	639	0	72024	67460	75	1.3451
64060	64317	76	22488	22493	49	485	550	0	647	738	0	1325	1356	14	160744	151472	73	1.3451
69612	68947	74	19907	19362	51	518	469	0	466	460	0	1287	1295	11	177272	171104	87	1.3451
21430	25263	41	9508	9690	35	287	187	0	269	339	0	548	708	0	81654	81734	66	1.34615
28330	27681	62	9820	10003	36	129	160	0	287	349	0	587	671	0	97054	97556	65	1.34824
26621	26589	62	13712	14109	40	366	433	0	116	147	0	631	580	0	75323	74201	67	1.34929
35492	36065	58	9140	9252	35	199	211	0	318	422	0	992	957	0	102652	106259	67	1.35034
30797	29770	64	10154	10438	37	281	597	0	239	289	0	634	709	0	88265	84925	69	1.35034
118368	117127	78	41499	40967	74	907	984	0	1341	1380	11	3004	3125	24	324615	321455	79	1.35034
133591	128074	80	71725	68697	77	1418	1239	13	1762	1687	18	4767	4639	32	554251	529575	82	1.35034
149005	120890	86	70930	58468	81	1561	1367	17	1605	1556	16	4022	3244	33	474106	373246	86	1.35034
89349	89732	77	19625	19733	45	776	887	0	969	829	0	2210	2290	22	304092	298206	78	1.35139
171916	162345	82	87857	83017	79	1700	1688	17	2073	2009	20	5083	4876	34	569637	538616	84	1.35139
36318	35547	78	10966	11241	37	350	497	0	186	348	0	980	996	0	101033	102773	68	1.35244
29332	29435	62	6629	6871	32	140	189	0	182	172	0	540	573	0	74542	73310	66	1.35244
44799	44730	67	18931	19365	46	402	458	0	489	458	0	1159	1215	9	124215	124335	71	1.35349
57979	58318	73	18726	18806	45	365	420	0	426	426	0	1111	1112	7	135907	135857	70	1.35453
177859	148509	95	76321	62719	83	2158	1741	19	2306	2262	22	5611	5055	36	704842	592551	101	1.35453
39637	43018	50	13860	14478	39	556	437	0	429	518	0	1089	1022	3	120539	122799	68	1.35453
26255	26867	51	8014	8425	33	278	402	0	233	399	0	813	872	0	90694	91823	67	1.35558
32570	33061	54	15452	15576	41	467	278	0	210	218	0	788	923	0	101631	99409	67	1.35558
108281	106938	87	32163	31561	72	1075	989	0	1227	1344	12	3645	3503	28	396986	379502	81	1.35663
134475	113403	83	58571	50452	80	1232	919	0	1241	1093	7	3167	2809	28	358176	305815	84	1.35768
47472	47059	69	16943	17024	45	181	230	0	607	451	0	796	913	0	116193	117144	71	1.35873
118513	116814	77	49122	47811	75	949	1003	1	1126	1270	12	3755	3679	28	457212	441381	82	1.35873
33309	32221	80	9561	9604	36	158	205	0	330	319	0	774	816	0	105136	108004	69	1.36082
30294	32012	52	6214	6395	31	284	274	0	467	373	0	623	716	0	77864	78007	67	1.36082
132645	121074	81	77145	71918	79	1144	934	0	1519	1284	14	3908	3598	31	424920	374329	83	1.36082
25761	28488	43	10194	10386	36	91	148	0	319	227	0	725	739	0	83013	86816	66	1.36187
111976	111649	75	29568	29503	65	1246	1333	12	1192	1243	11	3779	3710	28	425950	415754	79	1.36187
183311	155591	83	82694	70444	83	2244	1768	22	2080	2024	22	4241	3443	34	491006	405873	88	1.36187
103585	104827	72	37179	36914	72	1154	1220	10	1261	1318	13	3485	3519	27	411683	398297	89	1.36187
87272	84714	76	30039	29846	71	716	758	0	552	621	0	2015	1820	18	233447	226849	78	1.36397
122861	113797	87	47792	44333	76	1092	1165	8	1204	1159	8	3011	2964	25	373075	344115	81	1.36712
67242	65908	69	28944	28756	69	575	641	0	622	676	0	1455	1359	15	179066	175828	77	1.36816
53358	51858	73	13052	13194	40	339	345	0	347	469	0	1150	1238	10	141959	144186	73	1.36921
143512	131380	81	55954	49194	79	1107	890	0	1826	1561	16	3886	3824	29	464790	424118	83	1.36921
97550	96205	73	36497	35608	72	819	803	0	771	970	0	2610	2490	24	297698	287419	77	1.36921
117610	108828	80	46304	41753	77	934	830	0	1204	885	0	3119	2939	27	334397	296437	83	1.37026
105182	101838	84	34844	34259	72	981	902	0	967	948	0	2480	2496	23	290075	279547	77	1.37026
39169	39767	58	17547	18112	43	374	339	0	463	408	0	820	770	0	92439	88511	70	1.37026
28729	29939	50	15016	15213	42	166	173	0	434	307	0	812	799	0	95597	97203	66	1.37236
263417	189787	109	118803	88119	101	3184	2248	28	2998	2146	30	7838	5889	44	861653	646294	105	1.37341
29669	31751	54	14300	14663	40	314	195	0	242	364	0	659	748	0	86686	89832	66	1.37341
47959	48490	64	14347	14537	41	55	150	0	428	409	0	1178	1202	10	112623	115210	70	1.3755
83128	84148	74	25332	25442	56	618	639	0	937	1000	2	2075	1993	20	258040	250145	78	1.37655
111096	108841	76	45527	44933	73	1304	1227	12	1689	1647	19	3917	3801	29	462715	452461	78	1.37655
29821	31078	50	6779	6768	33	360	391	0	201	174	0	619	666	0	88382	90097	68	1.3776
36904	35170	69	9468	9870	35	408	491	0	224	387	0	574	582	0	94067	92784	67	1.3776
146801	130994	83	59378	52825	80	1167	1103	7	1579	1494	15	3950	3629	31	445689	405966	86	1.3776
39771	41832	55	8163	8593	33	496	503	0	335	326	0	1006	852	0	115941	114249	68	1.38074
124320	114647	82	52418	47168	77	973	1005	2	1409	1146	10	2983	2844	26	349606	314377	82	1.38179
224764	155198	99	109329	74332	94	1880	1446	19	2415	1538	26	5418	3763	40	669271	454784	99	1.38284
162429	140003	84	73099	63896	82	1419	1323	13	1765	1466	16	3282	2954	28	378596	326644	91	1.38494
23979	23485	62	6331	6643	31	232	290	0	262	285	0	521	535	0	79596	78931	65	1.38494
161206	142983	85	61258	54812	81	1894	1456	17	1816	1646	19	4504	4066	31	568500	525840	88	1.38494
72967	72492	74	20590	20423	47	691	695	0	741	733	0	1710	1543	17	199856	199452	76	1.38703
182104	150811	92	67887	58077	84	1825	1678	19	2085	1789	22	5616	4702	37	652734	552897	90	1.38808
107862	107107	75	36818	36267	72	1222	1233	11	1252	1281	11	3571	3571	27	436827	414640	80	1.38808
85151	87502	71	24672	24818	51	873	1002	2	778	856	0	2544	2337	25	306694	300341	76	1.38913
40098	38034	79	16882	16387	48	450	400	0	514	490	0	924	852	0	119780	104854	82	1.38913
54267	56939	68	17487	17657	43	526	494	0	422	510	0	1218	1279	11	130406	133624	71	1.38913
92498	92844	72	42307	42174	72	647	559	0	1198	978	0	2554	2483	23	312443	310221	79	1.39018
129694	114807	79	55343	47377	78	1397	1246	12	1529	1313	13	3457	3077	30	380159	326692	86	1.39123
114906	113877	75	36165	35978	73	812	973	0	1254	1125	8	3337	3183	27	393715	370512	82	1.39228
106159	104328	75	29553	29395	63	903	816	0	1202	1322	12	2966	2819	25	327477	313035	80	1.39228
32859	34233	54	16675	17003	43	326	334	0	155	253	0	752	785	0	89033	91760	70	1.39333
93255	89785	74	32928	31490	73	806	848	0	1112	1002	1	2642	2704	22	336906	321458	81	1.39333
57227	55958	79	12085	12332	37	438	474	0	294	372	0	1003	793	0	126442	123963	73	1.39437
108834	104695	83	33880	33447	73	882	895	0	972	1052	5	2792	2598	25	310203	294191	80	1.39542
77611	80178	72	41913	42238	70	667	685	0	731	815	0	1756	1779	17	210540	204055	74	1.39647
128274	110176	84	59732	51252	81	1387	1104	11	1547	1417	15	3519	2973	31	408449	349487	85	1.39857
47188	48526	68	22631	22748	58	353	398	0	251	381	0	1024	855	0	119414	116616	70	1.40066
32450	32120	77	7956	8119	33	166	195	0	303	309	0	644	709	0	94393	95452	69	1.40066
245793	185660	105	128636	95113	94	3077	2385	28	2883	2176	29	6151	4688	40	720425	554690	99	1.40171
129630	119888	80	40868	36997	77	1304	1118	8	1627	1280	13	3717	3567	29	474665	431702	83	1.40171
223749	172668	89	89292	68311	88	2276	1744	23	2044	1902	22	5726	4605	40	612026	491862	93	1.40171
122035	115307	79	55428	50925	77	1202	993	0	1604	1499	17	3632	3413	29	449996	424630	79	1.40276
145185	127713	81	58372	50753	79	1621	1235	13	1788	1477	19	4098	3425	34	444743	390837	84	1.40276
30861	32557	63	11702	12137	38	202	243	0	377	401	0	777	811	0	85263	82622	66	1.40276
41887	40920	71	12853	13082	39	233	324	0	380	269	0	956	1058	5	120061	124111	69	1.40276
139755	134151	82	35834	34840	75	1846	1687	19	1925	1870	18	5331	5116	34	670438	654213	82	1.40381
29150	28287	70	6176	6353	31	205	149	0	164	216	0	719	732	0	71327	73846	65	1.40486
134940	130393	81	37140	36404	74	976	1056	6	1465	1270	13	3588	3654	28	437643	431428	82	1.40486
70732	71975	69	21561	21790	47	523	483	0	477	644	0	1669	1636	17	181348	174640	76	1.40486
42260	40599	75	17480	17779	44	449	448	0	439	429	0	1116	1250	10	138335	136166	70	1.40591
132184	116986	87	55098	49458	80	1157	1129	8	1391	1083	8	3287	3124	27	417117	363369	85	1.40591
125833	122411	79	48557	47252	74	1455	1288	11	1771	1724	17	4392	4118	31	490071	466909	78	1.40695
137425	121562	84	58945	53630	80	1412	1387	13	1430	1102	9	3891	3498	30	463962	417600	85	1.4101
54677	54405	74	14774	15162	39	273	318	0	592	540	0	1187	1226	10	137245	132748	73	1.41115
158331	140484	84	65331	58600	82	1829	1791	17	2108	1925	19	5108	4716	33	632848	570797	90	1.41115
105108	104485	75	36143	35931	72	1439	1380	13	1590	1462	15	3669	3626	28	438501	414272	80	1.4122
37788	38283	51	14770	15212	40	270	263	0	461	393	0	758	689	0	89675	92973	68	1.4122
79420	80309	72	31548	31455	70	360	389	0	694	674	0	1901	1848	18	209845	202093	75	1.41324
113556	112230	77	30522	29699	73	1324	1143	9	1350	1481	14	3863	3778	29	454032	439444	92	1.41324
108808	107579	78	45460	44476	73	853	930	0	1309	1339	13	3379	3249	27	423549	407203	79	1.41324
65942	65621	74	17303	17331	43	496	585	0	629	685	0	1699	1625	17	179810	180230	73	1.41324
75386	74987	70	26431	26273	64	763	746	0	712	584	0	1976	1883	19	220111	212449	74	1.41429
125489	119319	81	39455	37604	75	1506	1360	14	1518	1622	15	4139	3959	30	496117	470465	83	1.41429
43484	43531	66	12073	12318	38	389	363	0	330	403	0	921	936	0	103276	104369	68	1.41534
203439	161195	90	82145	64682	86	1896	1550	16	2282	1747	25	5123	4187	36	613333	478471	92	1.41534
103583	102997	74	28117	28251	66	997	1198	9	1356	1456	15	3441	3495	27	380733	359988	79	1.42058
29880	30312	65	15353	15717	41	362	416	0	274	239	0	663	613	0	72767	69921	65	1.42058
147725	125813	83	60952	52257	80	1467	1058	6	1863	1562	17	4484	3924	34	478682	399268	88	1.42058
80066	80745	76	34157	34210	70	586	538	0	734	765	0	2187	2158	21	248739	242815	76	1.42163
45826	46183	79	20910	21326	48	228	274	0	546	561	0	1125	1059	6	144244	141079	71	1.42163
118412	115695	75	36724	36385	74	1488	1195	12	1401	1423	15	3948	3843	29	434365	416358	83	1.42268
195747	154367	91	79162	63882	86	2135	1937	20	2412	2127	25	6092	4827	38	708919	568130	92	1.42268
44520	42636	79	21979	21853	56	154	282	0	605	415	0	892	911	0	114804	106524	82	1.42268
127801	124578	81	23507	22746	54	1221	1249	12	1602	1576	15	3247	3193	27	400127	376663	83	1.42478
86430	86516	73	39586	39232	72	746	641	0	996	1117	8	2753	2697	23	292924	286039	77	1.42583
118483	115684	77	44831	43890	74	1553	1270	13	1713	1698	18	3784	3716	28	465832	439854	83	1.42687
102824	87194	81	45979	39993	78	1162	954	0	1190	994	0	2292	1927	23	247265	204445	82	1.42687
118414	108821	79	47061	42433	76	1124	1201	9	1535	1168	13	3051	2920	27	351086	312309	81	1.42687
108978	108238	90	41228	40436	72	1075	1104	8	1015	971	0	3114	3163	25	348785	328859	78	1.42792
103542	102641	77	22152	22462	49	805	844	0	998	1011	2	3041	3046	25	319581	312370	78	1.42792
33984	34433	55	11077	11362	38	397	326	0	325	257	0	786	821	0	96061	95710	69	1.42792
45313	45132	68	11635	11806	37	259	395	0	403	404	0	819	889	0	104901	105885	72	1.42792
117892	113826	84	43749	42955	74	1053	1208	10	1193	1251	11	3192	3051	26	400875	382675	80	1.42897
138260	123298	83	54019	47536	80	1376	1089	10	1587	1495	16	4140	3807	31	481745	426182	87	1.43107
100584	100050	75	33954	33493	71	853	1057	5	1223	1250	10	2783	2686	24	355088	344804	79	1.43212
142335	129589	79	60950	54723	79	1707	1487	18	1799	1505	17	4311	3809	32	520905	465334	86	1.43212
38711	39244	66	11209	11250	38	379	337	0	408	416	0	944	968	0	110835	108976	69	1.43316
79858	78371	81	31360	31132	69	809	728	0	772	666	0	1637	1665	17	192602	188427	73	1.43316
89171	82038	79	36264	32136	75	945	1014	2	857	831	0	1900	1602	20	216505	194356	78	1.43421
59568	62859	62	14526	14517	42	330	336	0	507	552	0	1075	1076	5	144633	140894	72	1.43526
99892	99076	76	36759	36328	72	999	840	0	882	1054	5	2592	2437	24	302645	287824	77	1.43631
47135	49577	65	15598	15615	42	397	389	0	383	484	0	1236	1130	8	135321	129595	70	1.43736
97037	99199	75	22250	22444	48	689	749	0	966	881	0	2501	2452	23	299483	278029	80	1.4405
43826	43828	72	11682	11821	38	305	304	0	400	316	0	953	1052	6	98867	94302	72	1.44155
51537	51267	78	25152	25201	59	519	671	0	903	750	0	1074	1259	12	152019	147762	72	1.44155
93269	90128	86	38497	38393	72	945	1054	5	851	902	0	2182	2158	22	282128	269660	79	1.44155
43803	44169	75	12078	11199	42	333	200	0	231	297	0	928	767	0	112592	104929	82	1.44155
126387	118251	84	45901	42505	76	998	789	0	1251	1114	7	3514	3289	29	394144	372659	81	1.44155
118360	115527	77	43492	42789	74	1173	1059	5	1376	1271	12	3808	3929	28	430620	413953	80	1.4426
210555	139802	124	67778	41890	118	1859	1265	13	2673	1785	18	5675	4079	32	626959	436078	124	1.4426
100925	102547	72	45746	45753	72	1130	1046	4	1196	1209	10	3149	3047	27	357984	352582	78	1.4426
25201	24899	65	9854	10180	36	136	120	0	466	373	0	596	599	0	85534	84760	65	1.44365
36790	36259	64	10173	9888	38	106	267	0	310	265	0	1064	1107	7	120495	114496	81	1.44365
169350	144616	89	71205	60820	83	1841	1461	16	1565	1406	15	4486	4045	32	549855	470183	88	1.4447
51689	52710	68	23523	23876	54	176	390	0	562	545	0	984	956	0	140440	141767	73	1.44575
32817	31431	74	12938	12990	39	305	279	0	121	412	0	756	802	0	105662	106458	71	1.44679
49988	49118	69	17428	17711	43	334	378	0	325	499	0	1158	1164	9	149677	147196	74	1.44889
108799	100504	78	52619	47524	77	1225	1083	7	1196	986	0	2386	2176	23	286044	249596	82	1.44994
34469	34671	65	12945	13089	40	242	389	0	329	403	0	965	1019	3	106809	105668	70	1.45099
80975	77609	85	20009	20041	47	533	535	0	936	795	0	1917	1975	20	221638	218492	76	1.45099
57387	57610	74	22179	22526	50	517	614	0	583	600	0	1355	1286	11	153451	148220	74	1.45099
147220	129196	92	78945	71256	80	1407	1086	8	1622	1622	17	4343	3817	32	475546	417998	86	1.45308
35996	38955	54	9904	10235	36	270	265	0	137	269	0	789	843	0	92705	90091	68	1.45308
145429	130891	80	68919	61830	79	1428	1187	10	1586	1540	16	4000	3644	30	437276	390838	85	1.45308
35656	36000	50	11137	11396	37	206	349	0	239	258	0	885	870	0	94505	96029	69	1.45413
276315	217876	106	115399	88765	105	2997	2384	27	3970	3262	33	9598	7728	45	1.04858e+06	944905	109	1.45518
48940	52442	60	16984	17654	42	225	197	0	677	593	0	1001	1062	6	108800	111450	69	1.45623
35418	36788	62	8091	8173	34	236	288	0	116	219	0	605	662	0	73869	72965	66	1.45623
98964	96915	75	23043	22644	52	1090	1073	5	1413	1379	14	3398	3269	28	418735	403365	80	1.45623
175261	147097	88	83691	71772	86	1997	1612	19	1863	1600	17	3831	3294	32	439012	383976	90	1.45728
120171	115795	78	47443	46005	75	1107	873	0	1403	1385	14	3326	3215	27	389289	367694	81	1.45728
30984	26925	77	11229	8972	66	380	339	0	462	424	0	933	795	0	121842	98031	77	1.45728
57424	59435	61	10490	10661	37	307	307	0	411	486	0	1231	1161	9	141311	138893	72	1.45833
38444	38677	65	15724	15915	41	391	431	0	282	345	0	945	782	0	125991	124565	70	1.45833
303606	209332	116	118586	83614	99	3541	2567	31	4155	2874	35	8991	6016	49	991892	688806	106	1.46042
37059	40937	43	11337	12016	37	182	308	0	393	514	0	895	919	0	106375	107369	68	1.46042
185046	170163	86	92322	84569	83	2064	1938	21	2729	2437	25	6454	5930	38	774432	731664	88	1.46147
122863	109962	87	52809	47399	78	1009	864	0	1391	1262	14	2806	2648	26	351328	318750	82	1.46147
102349	99895	77	36518	35268	73	1240	1132	8	1143	1054	5	2591	2519	24	315435	305767	80	1.46252
115905	112825	86	35531	34960	73	1546	1537	14	1418	1471	15	3473	3254	27	437516	413281	82	1.46462
22405	23195	58	12150	12450	38	111	143	0	154	152	0	554	689	0	74434	77280	64	1.46881
40628	40231	65	18331	18386	45	509	573	0	408	394	0	1041	1136	8	133314	128058	70	1.46986
24411	27510	41	14190	14613	39	121	315	0	178	191	0	476	567	0	78904	78275	71	1.46986
126665	122715	86	36009	35147	73	1240	1191	9	1732	1605	17	4114	4065	29	470343	457046	80	1.47091
68776	69172	74	19796	19941	47	604	459	0	767	697	0	1597	1608	16	185969	180217	81	1.47091
40111	41966	60	12554	13065	38	431	408	0	328	409	0	894	948	0	108955	111575	70	1.47091
100644	98407	82	32502	32214	71	959	802	0	1077	1015	3	2949	2902	26	308721	290948	78	1.47196
120421	118171	77	28830	28778	64	1744	1659	17	1711	1747	16	4170	4258	30	498439	484767	80	1.47196
160339	140063	83	63549	56788	81	1979	1742	19	1909	1565	19	4029	3463	31	489377	430707	87	1.473
26826	28385	47	16006	16634	40	188	296	0	405	435	0	686	734	0	81134	84084	65	1.473
40193	40635	55	15049	14969	41	325	493	0	98	201	0	1097	949	0	103337	98313	70	1.473
192295	146343	90	81720	64429	88	2672	1982	27	3175	2421	30	8409	6528	45	759529	569715	95	1.47615
147970	134507	80	95595	88712	80	1890	1730	18	1919	1682	19	4135	4083	29	452498	414243	84	1.47615
108141	103428	77	46074	42834	75	1221	1047	6	1436	1221	13	3836	3674	30	457099	426704	81	1.4772
143285	128372	86	62317	55856	79	1260	1181	10	1450	1387	13	4411	3956	33	490576	443675	84	1.4772
116575	113323	75	52280	50628	75	1482	1217	12	1308	1292	11	3130	2910	27	333385	317965	79	1.47825
173046	100973	189	62971	39470	162	1990	1186	7	2560	1478	17	5286	3644	28	652950	417982	196	1.48034
41403	41152	66	10716	10993	37	378	355	0	262	319	0	800	817	0	91538	88626	68	1.48034
125512	114514	79	50801	45045	78	1230	948	0	1816	1466	19	3980	3512	31	467157	422240	84	1.48139
122748	118935	76	44652	42921	75	1696	1504	16	1835	1656	18	4479	4452	31	509695	497609	82	1.48139
68818	70905	72	17952	18198	43	618	748	0	471	638	0	1744	1732	18	188132	190178	73	1.48139
82606	79872	73	37414	34966	73	792	734	0	816	790	0	1925	1789	18	227058	217680	78	1.48244
17339	18685	51	56464	53715	65	97	81	0	229	169	0	66	62	0	-198	145	0	1.48454
45778	45601	69	13303	13710	40	513	379	0	357	412	0	892	924	0	101679	103597	70	1.48558
117359	113519	77	31678	31389	69	1283	1237	10	1578	1675	16	4169	4074	31	467747	452218	80	1.48663
30482	31147	64	9554	9684	36	249	328	0	78	241	0	720	739	0	84794	83806	67	1.48663
130071	100300	91	45932	33249	88	1404	1049	5	1269	994	0	3424	2777	32	410958	318416	96	1.48978
74003	73726	75	16260	16230	43	737	797	0	762	577	0	1558	1628	16	189598	189378	75	1.49187
269527	189954	109	138785	106310	103	2909	2141	29	2865	2419	27	7116	5261	43	752546	547052	108	1.49187
26821	29045	45	9455	9777	35	255	319	0	364	232	0	528	488	0	76741	77833	66	1.49502
112815	108915	80	37913	37505	73	759	805	0	1209	1197	9	3045	3036	25	373308	367642	82	1.49607
132921	118949	80	58245	52638	78	1364	1273	13	1335	1296	14	3345	3062	28	393296	355721	85	1.49712
108337	106423	75	37615	36540	73	1061	978	0	1051	926	0	2665	2647	24	302701	283684	78	1.49712
112217	110057	76	36090	35614	72	840	861	0	1317	1374	14	3898	3835	29	437445	421131	79	1.49817
265145	198213	99	115351	87433	94	3775	2822	31	2903	2264	28	7576	5780	44	866534	677918	98	1.49921
90836	92198	74	34665	34732	70	691	671	0	1071	889	0	2493	2564	23	289003	277869	77	1.50026
105309	99037	76	42460	39019	76	973	778	0	874	905	0	2385	2342	23	286695	263527	80	1.50236
92145	84234	80	38587	34160	75	861	683	0	942	786	0	2135	1912	22	252324	223099	79	1.50236
151816	135910	82	58200	50688	81	1709	1552	16	2147	1795	19	4503	3978	32	525875	476090	87	1.50341
105682	105757	73	27349	27483	61	1224	1230	10	1299	1389	14	3396	3114	28	403199	393773	79	1.50341
48784	48595	67	18613	18750	46	470	494	0	478	540	0	1164	1193	10	165931	161300	74	1.50446
123048	108202	80	61505	53597	81	1199	1085	8	1265	1145	11	3187	2838	28	376637	320071	88	1.5055
130934	126712	80	36753	35585	74	1784	1715	16	2055	1835	19	4963	4615	33	548381	526887	82	1.5055
195454	105813	124	61398	31763	114	1949	988	0	2196	1244	10	6032	3366	54	615006	324611	132	1.5055
55339	55252	72	17716	18038	43	464	465	0	359	418	0	1245	1317	11	137490	140413	71	1.50655
153378	142800	80	66577	61584	79	1830	1713	16	2054	1838	19	4989	4554	34	580431	525665	83	1.5076
138968	122051	84	45435	39468	79	1187	986	0	1789	1601	18	4010	3654	31	503357	454095	85	1.5076
140344	135751	82	28555	27552	74	1488	1446	15	2440	2214	22	5133	5054	33	657590	620032	81	1.50865
126095	123966	83	34485	33583	73	1322	1293	11	1511	1372	13	4161	4099	30	490950	464371	79	1.5097
91810	91422	86	29511	29046	63	892	944	0	1247	1008	5	2842	2775	25	346727	334221	77	1.5097
21319	24155	37	11369	11552	37	108	106	0	298	275	0	739	607	0	70577	67181	64	1.51179
29796	31123	56	11214	11489	36	321	288	0	219	239	0	730	815	0	71934	74285	66	1.51284
122973	119131	85	61529	59818	76	1377	1332	12	1355	1580	15	4005	3679	30	431165	393806	82	1.51389
162521	140393	87	66407	56204	83	1619	1320	15	2226	1750	22	4516	3945	34	558303	475967	87	1.51389
184703	150616	85	71494	58403	85	1407	1127	9	1739	1693	17	4642	3696	35	493743	401817	90	1.51389
112770	101653	78	48691	43932	76	975	936	0	1312	972	0	2986	2561	28	306822	267216	80	1.51389
31244	33639	44	13785	14454	38	341	325	0	406	431	0	597	720	0	79824	83725	66	1.51494
159219	141642	83	67959	59490	83	1723	1415	15	1975	1505	20	4356	4030	32	511152	446131	87	1.51494
90884	92811	74	20157	20189	46	970	931	0	1209	1362	12	3260	3247	26	359450	337883	88	1.51494
108985	101168	78	48619	45402	75	1247	972	0	1473	1313	12	3575	3395	28	408795	370016	81	1.51494
338752	213284	142	154598	100822	138	4029	2748	30	4371	2794	35	9993	6337	55	1.04858e+06	752638	142	1.51494
[truncated: 7,605 more rows]
