# Supplementary material for: Phenotypic heterogeneity follows a growth-viability tradeoff in response to amino acid identity
Source: Nat Commun. 2024 Aug 2;15:6515. doi: 10.1038/s41467-024-50602-8 (PMC11297284; doi:10.1038/s41467-024-50602-8)
Supplement: Supplementary file 6 — Source Data [file 41467_2024_50602_MOESM6_ESM.zip › source_data/fig6cde/1650_B4_FBPs1_NREPGLN.csv]

FSC-A	FSC-H	FSC-W	SSC-A	SSC-H	SSC-W	BL1-A	BL1-H	BL1-W	VL1-A	VL1-H	VL1-W	VL2-A	VL2-H	VL2-W	YL2-A	YL2-H	YL2-W	Time
289747	161522	135	103500	57782	123	50613	27481	120	-205	44	0	46	74	0	-2943	187	0	0.000955515
250491	153745	112	74155	43511	110	34213	20570	95	202	151	0	-74	18	0	-564	293	0	0.00191103
203738	124617	105	80985	48530	104	33654	20383	98	109	146	0	-48	30	0	-35	348	0	0.00382206
523922	249129	191	263097	130625	191	189552	98134	191	2624	1285	18	1638	867	0	223	476	0	0.00668861
184590	124552	99	99659	66792	101	34477	22749	95	30	159	0	142	79	0	-1364	94	0	0.00859964
307045	161764	139	132165	70398	123	40076	20781	112	47	108	0	-15	53	0	-997	184	0	0.00955515
247396	141577	119	105445	60867	118	34060	18854	96	102	113	0	-120	50	0	-221	515	0	0.0114662
208370	136418	100	80797	52626	99	36002	22507	97	-68	99	0	-11	55	0	-1146	211	0	0.0124217
353838	186251	138	126320	66683	136	54089	28218	133	62	106	0	-2	51	0	-3735	377	0	0.0133772
376948	197438	144	121670	60131	138	49782	26783	132	-135	63	0	14	109	0	-3310	119	0	0.0143327
202480	133096	102	56683	38187	94	29864	19789	84	-151	74	0	-45	43	0	-16467	0	0	0.0143327
430804	191859	147	168054	78621	143	58323	25792	138	91	135	0	180	89	0	-365	386	0	0.0191103
198675	118198	109	72970	43163	102	30800	17760	93	-65	71	0	-118	34	0	-6524	0	0	0.0191103
115776	80584	92	48405	33745	89	13650	9964	54	265	153	0	94	110	0	-1497	108	0	0.0200658
337773	177824	125	128600	63241	126	46315	24607	119	29	68	0	-68	54	0	-2013	159	0	0.0210213
232565	143872	109	78715	46769	106	40280	23836	100	-162	77	0	58	74	0	-557	124	0	0.0248434
251844	144208	112	111801	65093	110	38247	20873	105	-42	92	0	52	110	0	31	544	0	0.0267544
156240	105750	99	39324	27140	92	23902	16142	72	-153	87	0	-71	62	0	-145	462	0	0.0277099
151476	103808	105	61103	41794	94	23686	15457	72	-29	85	0	34	57	0	-381	217	0	0.031532
271707	158163	113	103504	60114	113	38152	21999	104	115	127	0	87	59	0	-797	270	0	0.0353541
165413	110541	99	53260	35297	96	31986	21023	89	71	88	0	250	196	0	124	343	0	0.0372651
228245	152003	103	86762	57779	104	37752	24240	98	20	149	0	-15	92	0	-9518	0	0	0.0372651
311270	158919	133	122036	64974	130	47736	23231	126	-145	94	0	-78	37	0	-12727	0	0	0.0382206
71316	49579	95	30551	21216	82	10886	7275	47	102	117	0	-51	47	0	-4431	0	0	0.0382206
315979	175145	124	199149	114143	122	97834	56744	119	-248	80	0	129	99	0	-596	523	0	0.0401316
214380	135491	110	95144	61673	102	31262	19452	92	-94	64	0	-112	28	0	-480	279	0	0.0420427
376823	176688	153	158737	74075	145	53763	24898	140	136	97	0	51	83	0	368	524	0	0.0449092
169358	114956	100	53970	37173	92	33553	23235	90	-63	119	0	36	58	0	-13089	0	0	0.0449092
89034	60711	88	35726	24818	84	14704	9798	57	-13	103	0	-56	33	0	-1040	15	0	0.0458647
362543	182283	144	138244	69949	133	64611	31609	130	-11	142	0	81	67	0	-6390	0	0	0.0458647
81002	56296	88	35609	24730	84	13399	9148	53	0	174	0	134	89	0	-4237	0	0	0.0458647
158343	108702	100	56421	38852	92	27027	17869	76	-14	144	0	-96	35	0	-285	226	0	0.0487313
417639	207202	149	224951	109258	145	77969	38836	137	-139	107	0	-116	71	0	42	568	0	0.0515978
345918	182048	138	139669	74419	135	65503	35109	130	458	210	0	87	75	0	878	930	0	0.0573309
222803	130428	111	101934	57884	108	38363	22492	102	79	124	0	-20	46	0	-15682	0	0	0.0573309
459434	230919	153	205746	106718	147	86005	45309	143	-175	120	0	84	108	0	-6292	0	0	0.0582864
90005	62458	88	40750	28429	84	18538	12705	59	-213	24	0	14	74	0	-19880	0	0	0.0582864
429695	208511	170	116927	57116	156	72975	33992	153	-98	140	0	36	69	0	-288	237	0	0.061153
65127	47306	86	13163	9386	53	8901	6194	45	-57	103	0	98	120	0	-3171	0	0	0.0621085
394970	206353	141	191331	98688	136	61317	31665	130	-172	85	0	-57	58	0	118	367	0	0.0640195
194333	130050	100	72001	46131	98	34405	22447	94	31	64	0	-27	44	0	-9964	0	0	0.064975
99844	71442	87	36448	25995	84	11823	8612	52	-78	47	0	-18	99	0	-7332	0	0	0.064975
267168	148759	119	93491	50744	110	43324	24392	107	-36	108	0	-28	58	0	-2260	81	0	0.0659306
143343	100516	94	54635	37958	90	21815	14403	65	55	161	0	38	88	0	-11171	0	0	0.0659306
174111	118384	108	70269	47647	96	32043	22056	92	-82	69	0	38	71	0	1041	967	0	0.0678416
195908	132030	103	166656	112753	105	39434	26485	95	-93	128	0	0	47	0	-6123	0	0	0.0678416
142402	98879	103	50766	35173	91	24796	16677	80	128	160	0	-19	39	0	-1521	130	0	0.0687971
305668	165740	122	120398	62878	120	53394	27217	117	-52	130	0	-113	71	0	-7236	0	0	0.0687971
153658	105025	98	66371	45435	96	24683	16532	69	23	81	0	-37	90	0	-748	93	0	0.0707081
231562	149487	114	87401	58335	106	31809	20197	97	-185	51	0	41	80	0	-2779	0	0	0.0707081
384390	162190	151	160599	68437	146	55950	21894	143	-260	74	0	-43	62	0	604	453	0	0.0735747
79573	55754	88	28523	20081	76	12417	8988	50	-25	182	0	20	89	0	-586	180	0	0.0793078
228069	148623	106	76772	49850	101	28040	18319	78	-27	121	0	38	47	0	-152	491	0	0.0802633
196118	131664	97	54427	36285	97	30049	19846	85	7	197	0	28	83	0	-758	246	0	0.0812188
183761	124466	96	84108	57543	98	31933	20839	93	343	166	0	-11	65	0	-1183	0	0	0.0821743
128624	88127	101	52253	36534	88	19479	12973	61	83	146	0	6	83	0	-6094	0	0	0.0831298
353891	193143	134	143386	78857	127	65670	36802	122	31	117	0	28	126	0	-1140	172	0	0.0840854
347918	175449	139	110632	54930	128	51665	25758	124	-122	63	0	166	90	0	-3977	0	0	0.0850409
258118	142772	111	104190	56682	111	42760	23006	107	143	165	0	-63	66	0	-10507	0	0	0.0850409
300747	170060	129	124881	71510	119	46197	25941	115	219	145	0	-82	50	0	-14305	0	0	0.0850409
149780	102796	94	73655	50282	94	21800	14479	65	-291	0	0	60	78	0	599	505	0	0.0869519
139659	95902	94	63231	43629	94	23166	15052	67	185	179	0	-30	70	0	-1014	57	0	0.0888629
107269	75009	92	40513	28283	87	16439	11557	57	88	121	0	6	57	0	-5923	0	0	0.0888629
94929	66928	88	49602	34655	86	12634	8401	51	-23	119	0	-145	57	0	-8120	0	0	0.0888629
371349	186934	147	169561	86392	142	63626	32098	135	99	153	0	-72	92	0	-2353	173	0	0.0898184
260814	145046	122	108758	60042	115	31222	16480	88	65	152	0	32	99	0	-77	344	0	0.0936405
61859	42915	93	23942	16881	69	10079	6936	48	195	228	0	89	93	0	-195	264	0	0.0965071
225064	134886	106	79975	46101	104	33199	19252	97	-16	69	0	-121	19	0	-1965	0	0	0.0965071
187642	118359	107	74025	46790	100	19623	12313	67	-114	112	0	-85	69	0	-663	267	0	0.0974626
231015	129222	115	79655	43856	108	35909	20152	105	-80	112	0	86	66	0	-84	301	0	0.0993736
446234	209708	166	189673	88360	155	69815	34025	149	-81	133	0	-20	54	0	1220	1047	4	0.103196
146457	101504	93	51389	36001	89	25244	16963	69	18	64	0	-40	45	0	-4010	0	0	0.104151
243404	145618	116	102936	61831	111	28381	16629	80	-34	84	0	-29	51	0	-2322	0	0	0.105107
152012	104542	94	51962	36100	90	31966	21445	88	57	110	0	-26	33	0	815	627	0	0.107018
301495	164860	126	115895	63855	122	44461	24005	116	68	79	0	-38	71	0	-1997	28	0	0.107973
175754	118905	98	60199	41382	95	25901	17577	71	60	116	0	-15	77	0	-391	219	0	0.111795
230735	137549	116	85010	51221	107	32786	19419	85	63	157	0	24	120	0	179	293	0	0.113706
266785	135911	128	84677	44370	117	50956	25816	115	-39	126	0	47	73	0	-697	763	0	0.120395
343356	202031	134	172366	102333	129	60491	35236	123	99	159	0	28	92	0	-6985	0	0	0.120395
146389	100101	95	40163	28008	89	28657	19779	76	44	128	0	-103	44	0	-181	466	0	0.126128
95649	68377	93	40609	28866	85	11512	8192	50	158	139	0	-4	113	0	-602	66	0	0.127084
131054	90538	95	52105	36482	90	22158	15567	65	-62	67	0	-1	48	0	-3425	0	0	0.128039
155302	105439	98	59415	40142	94	22453	14984	72	45	175	0	135	80	0	-806	170	0	0.128995
105363	75317	89	28470	20253	75	18641	12511	60	-45	104	0	-9	27	0	-6637	0	0	0.12995
171645	119365	96	75855	52033	94	31910	21275	90	81	168	0	-20	75	0	-8583	0	0	0.12995
390189	224056	141	110861	64612	137	80343	45588	136	-134	88	0	-69	87	0	-19335	0	0	0.12995
157384	108757	100	72210	49985	92	25415	17358	69	-21	121	0	-30	47	0	-23393	0	0	0.12995
207191	138640	105	58082	39633	96	26753	17802	75	-115	37	0	43	96	0	-7926	0	0	0.130906
112456	76919	93	43524	30539	87	18260	12465	59	-101	129	0	-77	48	0	-6996	0	0	0.130906
302323	171466	140	103132	57993	125	41561	23362	116	-25	86	0	-21	65	0	-11421	0	0	0.130906
232481	141554	116	94381	55081	109	31234	18351	94	-30	101	0	-32	50	0	-43	314	0	0.132817
272845	154754	120	116764	65913	115	37587	20973	111	114	143	0	-7	37	0	566	682	0	0.136639
96888	71488	87	41729	29919	85	10390	7571	47	149	158	0	-24	82	0	-7634	0	0	0.136639
104812	73310	90	36108	25405	86	16996	11721	55	-8	136	0	71	103	0	396	853	0	0.137594
123024	85825	99	63294	44441	90	19560	13650	63	27	138	0	-140	26	0	-1282	190	0	0.13855
501553	240050	149	192252	93170	141	86930	43131	138	-212	87	0	54	84	0	-3164	163	0	0.139505
165841	114200	97	83057	57477	95	25195	17663	66	-160	33	0	-15	47	0	-4999	0	0	0.139505
286089	154895	119	99255	52409	117	43890	23497	112	-85	84	0	58	81	0	-2795	7	0	0.140461
178251	114835	116	35934	23274	116	30955	19504	99	569	428	0	824	481	0	-2668	0	0	0.140461
227062	136611	112	75590	44227	105	29875	17265	82	215	177	0	-115	59	0	-20892	0	0	0.140461
174509	120069	104	87806	60058	98	27892	18835	78	222	228	0	-135	31	0	-1719	21	0	0.142372
96359	69463	91	33930	23974	83	16320	11459	58	177	129	0	-45	67	0	-4089	0	0	0.142372
214971	134616	117	71104	43711	106	36799	22448	102	-58	103	0	-126	47	0	-3527	0	0	0.142372
233554	153372	115	202401	135121	110	58145	37672	102	177	156	0	-112	43	0	-1120	0	0	0.144283
74202	53873	96	28360	19924	74	14421	10159	52	-35	102	0	-36	53	0	-354	214	0	0.145238
453909	207702	168	179468	84737	151	68101	30362	147	84	126	0	189	122	0	284	377	0	0.14906
181254	122711	106	64924	44725	97	309	181	0	26	169	0	43	94	0	-1429	306	0	0.14906
196413	128710	104	97651	65543	101	34385	22782	95	-212	44	0	-7	89	0	-580	874	0	0.150016
124697	88464	91	50031	35276	88	25380	18163	72	-44	83	0	25	73	0	64421	152840	38	0.150016
171314	116768	102	57863	39509	95	26049	17494	75	-241	107	0	16	78	0	-620	421	0	0.151927
92252	66005	89	31156	22135	83	17230	11995	57	-2	135	0	16	68	0	428	692	0	0.153838
210218	138838	109	84781	56252	101	36119	23451	96	121	142	0	-61	86	0	-2564	249	0	0.153838
371135	186533	135	126119	63203	127	60150	29760	126	-151	79	0	34	85	0	-2319	342	0	0.154794
412303	210933	154	197864	105006	151	81114	43401	144	242	128	0	-100	55	0	-1596	81	0	0.155749
190696	129110	104	79903	54398	100	35103	23540	94	17	111	0	56	92	0	-1637	0	0	0.15766
325146	172649	126	109352	57860	124	46445	23732	119	-82	128	0	52	86	0	-432	503	0	0.158616
256849	143844	121	112639	64284	113	38957	21825	110	-22	118	0	-33	93	0	-3102	0	0	0.159571
121819	84572	91	33135	23308	87	21332	14479	68	9	87	0	78	74	0	-1347	118	0	0.160527
188390	129757	99	90851	62292	99	30714	20805	88	0	91	0	12	103	0	-2483	218	0	0.160527
141370	99686	106	67726	47616	91	27248	18543	82	-7	87	0	52	81	0	-246	427	0	0.162438
435532	199794	151	165051	76804	146	53061	23894	141	-136	58	0	-64	32	0	96	677	0	0.163393
229280	149189	108	101276	65729	102	35302	23071	97	-120	75	0	50	57	0	-1836	0	0	0.164349
222463	140571	107	85953	52131	107	37114	22510	100	24	128	0	-85	78	0	-13385	0	0	0.165304
278574	163692	122	115855	67595	112	32876	18784	91	-360	9	0	-53	61	0	-3402	0	0	0.165304
292665	157070	122	116736	61524	121	47744	24923	118	201	232	0	-18	52	0	-961	189	0	0.167215
197159	131539	108	80518	52649	101	32422	21590	92	-10	129	0	-50	49	0	-1439	60	0	0.168171
170970	99337	100	82457	48253	101	30238	16654	87	-112	72	0	-157	0	0	-7324	0	0	0.168171
189510	123387	108	76375	49371	99	28313	18146	82	-37	119	0	23	72	0	-1001	346	0	0.170082
252234	144264	128	119768	68140	114	44302	25581	110	-87	133	0	59	70	0	-336	239	0	0.171037
237840	150161	114	104565	67053	107	41929	25495	102	-136	58	0	7	64	0	-81	517	0	0.172948
183645	122490	101	76237	51662	98	32966	22438	86	-53	77	0	-78	96	0	-2676	5	0	0.172948
340983	189288	132	132227	74749	130	57847	31602	125	129	135	0	-15	61	0	-853	144	0	0.17677
206585	127016	109	90111	54832	104	28980	17249	89	91	101	0	96	112	0	-2447	115	0	0.177726
294343	148531	124	129808	65802	120	38164	19459	112	119	188	0	-71	72	0	-765	306	0	0.179637
336537	178049	127	137375	72869	126	50403	25641	122	-214	60	0	-2	110	0	-9811	0	0	0.179637
152659	107065	93	48775	34042	92	26176	17690	74	-30	121	0	-9	68	0	-453	309	0	0.181548
171902	117901	102	53848	37838	93	29713	20742	77	-86	62	0	-6	61	0	-2816	158	0	0.181548
204480	115351	107	75854	42447	106	37415	21252	102	92	183	0	47	101	0	-3509	0	0	0.182503
326657	161584	139	120598	59483	130	53184	26707	125	-221	58	0	67	51	0	-3182	0	0	0.182503
267355	149725	121	92960	50623	112	37667	21329	103	23	75	0	-97	51	0	-7423	0	0	0.183459
223630	124029	113	93082	51936	108	32579	18010	91	-198	98	0	-189	33	0	-15944	0	0	0.183459
258484	145330	110	95611	55065	108	40894	21896	105	85	109	0	-141	66	0	-20750	0	0	0.183459
151653	105592	92	66226	46525	91	26754	18091	73	-117	73	0	-129	68	0	-14582	0	0	0.183459
201759	136648	103	86779	59228	99	39746	27224	94	-22	100	0	-88	40	0	-3707	0	0	0.184414
80161	56482	91	29443	21052	81	12297	8583	50	0	120	0	3	89	0	-602	207	0	0.189192
156717	108096	96	61262	42519	93	27170	18859	72	-127	58	0	78	75	0	-1752	141	0	0.192059
153359	106029	108	66378	46624	93	21793	14856	65	-30	97	0	12	79	0	-1552	102	0	0.193014
110323	79012	91	31794	22471	85	17394	12152	56	-147	88	0	-39	39	0	-1612	0	0	0.19397
191253	123767	106	77691	50648	97	25876	16294	72	-160	57	0	-36	94	0	-1152	44	0	0.194925
299232	164627	119	114348	63777	116	44317	24331	113	-223	105	0	62	68	0	-24	439	0	0.195881
296142	179559	129	108543	65652	119	39948	24155	112	-19	118	0	-58	48	0	-268	354	0	0.202569
272995	168632	121	124019	76351	115	44930	27358	108	-66	100	0	-89	122	0	-250	578	0	0.203525
95229	66852	88	38666	27299	86	15018	10722	53	-46	92	0	2	64	0	-3180	0	0	0.20448
188194	129431	110	62170	42957	93	27317	18302	76	59	92	0	37	69	0	-5361	0	0	0.20448
398848	199533	148	172206	86953	143	51834	25435	138	152	172	0	-157	87	0	-9491	0	0	0.20448
228890	146774	121	102002	64790	106	36907	23182	102	-65	97	0	-133	40	0	-4094	0	0	0.205436
168052	118301	95	49809	34863	91	28832	19412	79	-129	95	0	134	105	0	366	911	0	0.208302
470324	215570	161	168820	76537	154	98091	43732	152	-144	45	0	-73	61	0	-2339	13	0	0.209258
322217	180300	122	144459	81131	120	60734	34194	115	-113	57	0	148	132	0	-1466	0	0	0.210213
429181	208785	157	155057	74620	148	57081	26881	142	192	130	0	-106	93	0	-10972	0	0	0.211169
81566	57497	91	22114	15612	65	12967	8930	52	4	130	0	75	86	0	-1555	120	0	0.212124
224176	134112	109	107262	63185	108	32084	18574	92	206	181	0	-44	65	0	-170	229	0	0.214035
76789	56829	80	39872	28834	82	11191	8061	49	-10	90	0	-77	68	0	-21	163	0	0.216902
135520	95683	97	56082	39838	89	22270	16009	61	77	91	0	-39	51	0	443	678	0	0.219769
248958	139767	121	91350	51883	109	33257	17820	99	101	106	0	21	67	0	152	332	0	0.223591
260373	168470	113	148816	97588	111	33803	21538	101	88	147	0	64	88	0	-1545	5	0	0.224546
220914	124486	114	93875	54418	107	34941	19457	101	2	136	0	19	44	0	-2341	24	0	0.225502
150413	106060	95	75761	52973	95	25603	17447	75	-46	143	0	12	89	0	-281	381	0	0.229324
142412	101775	93	56395	40290	89	22366	15511	61	-21	85	0	-43	61	0	-6495	0	0	0.229324
333304	168273	143	141604	73263	134	52735	25634	130	-94	128	0	-55	52	0	-11615	0	0	0.229324
262290	155927	115	123002	75224	111	35484	19907	104	-93	116	0	-166	28	0	-18543	0	0	0.229324
257903	160104	131	94088	60073	115	40042	26102	111	13	193	0	-5	79	0	-4256	0	0	0.230279
295493	150414	125	134598	67575	125	46859	23914	120	143	159	0	-73	63	0	-11192	0	0	0.230279
266070	149092	134	117240	67400	120	34384	18766	104	-127	60	0	-21	103	0	-475	602	0	0.234101
187810	128828	104	47783	32981	97	29220	19345	78	-2	55	0	-10	99	0	-5256	0	0	0.234101
190718	120897	114	69541	42937	102	36055	22465	95	52	80	0	-25	88	0	324113	220746	116	0.234101
371380	178701	139	140419	67616	139	56549	26766	133	-96	83	0	4	118	0	381	454	0	0.236968
346056	201141	135	180524	108503	132	47905	27512	125	-25	155	0	-137	85	0	-19905	0	0	0.236968
459751	231520	154	142422	74615	150	79840	39934	150	-112	91	0	-90	61	0	-30898	0	0	0.236968
314321	162882	135	111497	55525	132	42026	21751	114	-257	123	0	-54	54	0	-3266	0	0	0.238879
448864	237575	165	352298	197499	168	114354	61879	162	111	86	0	-14	54	0	-441	639	0	0.239834
447119	215082	168	149176	72242	160	68915	33729	155	-63	128	0	96	70	0	40	621	0	0.242701
104744	74080	100	35800	25558	85	19761	14258	57	60	182	0	-66	47	0	-7901	0	0	0.242701
118880	84962	88	35030	25130	84	21595	15276	66	111	175	0	-128	38	0	-5690	0	0	0.242701
221483	137872	108	96157	59031	107	34287	20764	97	-72	78	0	-130	41	0	-10158	0	0	0.243656
133907	94306	95	56611	40126	89	22387	15127	65	79	120	0	75	102	0	-370	208	0	0.247479
136527	96839	100	38948	27820	88	23549	16137	69	-53	85	0	-39	47	0	-258	317	0	0.24939
277044	160865	113	89905	50353	110	35453	20009	103	-68	106	0	-137	40	0	-2765	0	0	0.250345
249664	133470	126	83645	44426	110	42988	22122	107	-150	78	0	-4	67	0	-6084	0	0	0.251301
314288	163786	132	128642	67118	120	50788	26658	114	176	139	0	-66	62	0	-8253	0	0	0.252256
366723	189121	140	152871	80374	139	56315	29447	135	50	98	0	23	95	0	-1524	168	0	0.254167
270922	152504	116	117769	67044	115	35735	19140	104	-76	105	0	-92	67	0	-17059	0	0	0.254167
90699	67356	87	36016	26452	74	15683	11217	56	-57	103	0	101	69	0	283569	214125	99	0.254167
231894	147950	128	218697	145176	118	50456	33889	108	-87	57	0	152	126	0	-1587	172	0	0.255123
231342	149886	110	116589	76967	106	40823	26548	101	-65	84	0	60	68	0	-229	263	0	0.263722
145989	101900	99	39484	27917	88	27566	18973	73	-146	94	0	-127	21	0	-4841	0	0	0.263722
187806	127203	101	83887	57337	97	30579	21054	91	123	158	0	-92	56	0	-7911	0	0	0.263722
251778	149345	123	134949	83743	109	38814	22383	105	98	103	0	2	68	0	-415	564	0	0.266589
164809	115569	99	68306	48118	92	28090	19879	78	-115	103	0	-47	36	0	-4712	0	0	0.267544
171549	121854	94	107678	76032	96	28181	19490	76	10	153	0	-67	59	0	-1997	875	0	0.267544
155774	110817	95	104150	73167	95	30472	21016	83	-75	178	0	106	84	0	-302	172	0	0.269455
416405	204490	151	148910	76272	144	61932	30191	140	-14	90	0	-217	75	0	-149	876	0	0.271366
303107	152037	144	129386	65401	132	38903	19412	116	19	207	0	-164	43	0	-299	692	0	0.273277
273940	156528	117	130392	76347	117	30508	17470	90	-14	110	0	51	77	0	-3115	0	0	0.274233
266647	148031	122	89209	48970	111	38968	21686	107	-65	106	0	32	81	0	-8524	0	0	0.274233
468181	213435	180	182605	85491	165	69403	30565	160	213	213	0	0	117	0	533	759	0	0.277099
526060	248033	177	307543	159068	171	154004	81151	168	90	131	0	-75	66	0	-5569	0	0	0.278055
263438	163704	118	93350	55764	110	32577	19372	100	107	131	0	-188	20	0	-14136	0	0	0.279011
360238	180581	155	141606	73123	147	51895	26588	138	-185	115	0	-16	57	0	-8272	0	0	0.279011
144683	96105	109	79236	53915	93	10867	7431	49	-154	88	0	134	79	0	-543	374	0	0.280922
274152	150940	124	93886	51134	115	36672	18329	104	20	115	0	-104	77	0	-732	193	0	0.282833
101175	71520	94	34121	24164	84	17831	12466	57	-15	105	0	54	53	0	-2999	0	0	0.282833
160700	112842	92	63295	44370	92	29595	19662	80	-15	89	0	23	97	0	-761	55	0	0.283788
286235	162850	117	117667	66444	114	44553	25336	109	-384	42	0	61	80	0	14698	5236	108	0.283788
173007	119472	102	50296	35511	92	31620	21248	89	-202	15	0	115	51	0	502	708	0	0.28761
92526	66036	96	32510	23300	83	16181	10893	57	12	75	0	-62	66	0	254	340	0	0.288566
100034	72617	91	29134	20940	83	12600	8611	49	52	140	0	75	115	0	-208	570	0	0.289521
307231	161727	120	127873	69877	117	44865	23573	112	10	222	0	11	109	0	-895	70	0	0.290477
252159	144505	112	94662	52997	109	37385	20396	108	-75	89	0	-62	74	0	-25074	0	0	0.291432
222361	138434	104	67997	41637	101	29878	16954	85	-118	71	0	-29	68	0	-20526	0	0	0.291432
342492	184499	119	147797	80421	119	59047	31839	114	-226	49	0	-5	77	0	-16310	0	0	0.292388
341418	173275	132	135400	69090	128	44043	21820	122	66	206	0	47	75	0	-18812	0	0	0.292388
216620	137215	106	89422	55782	103	27942	17535	82	-240	79	0	-58	124	0	-7897	0	0	0.293343
38247	28062	75	15056	10974	54	5197	3810	36	-74	100	0	-144	10	0	-1908	0	0	0.294299
304941	157740	125	128825	67217	122	46022	23823	118	10	147	0	40	57	0	-223	493	0	0.295254
393068	192757	143	127699	63849	141	59804	28313	137	-53	110	0	137	72	0	-755	227	0	0.297165
240067	143025	111	103763	61096	106	33848	20494	93	54	127	0	51	76	0	-14179	0	0	0.297165
124189	87863	91	49447	35444	88	19022	13325	59	5	116	0	28	76	0	-6070	0	0	0.297165
105677	74127	89	23348	16831	63	19977	14238	64	23	109	0	-41	44	0	-8769	0	0	0.297165
293976	155219	123	105313	55988	114	47052	24509	111	10	74	0	52	51	0	-13135	0	0	0.298121
79274	57675	89	30512	22066	81	10040	7000	45	-18	118	0	-19	48	0	659	642	0	0.299076
68375	51399	82	19455	14073	60	11723	8397	49	-211	164	0	-13	81	0	-62	452	0	0.299076
93055	64423	100	32938	22799	89	11572	7509	53	-62	88	0	18	84	0	115906	87049	87	0.299076
188552	133110	98	83697	58593	95	36119	25353	89	167	80	0	-114	47	0	-5861	0	0	0.300032
508260	246716	168	209571	106107	165	95395	47397	162	-63	98	0	100	96	0	-302	500	0	0.303854
247797	147114	109	86277	50329	105	35353	19389	102	13	137	0	74	89	0	-21807	0	0	0.303854
422576	199685	148	137131	63383	145	65652	30754	142	275	157	0	-164	42	0	-31509	0	0	0.303854
123924	93608	87	56213	40593	87	18851	13420	59	87	147	0	-189	44	0	-28413	0	0	0.303854
227294	153651	102	54533	37632	98	43834	30352	98	92	114	0	-45	59	0	-14828	0	0	0.303854
123721	83325	104	40791	28705	87	18536	12684	58	-68	98	0	45	131	0	-2863	0	0	0.304809
129461	90814	104	47794	33660	87	21912	14599	67	-133	86	0	-38	62	0	-1209	205	0	0.305765
373371	214560	136	229625	134261	134	59523	33511	128	-124	61	0	-154	10	0	-2532	0	0	0.30672
518214	275673	169	234484	127084	169	119189	65762	164	-99	86	0	-73	41	0	-7066	0	0	0.307676
189685	127006	100	104043	69589	99	28309	18443	74	-80	77	0	40	75	0	415	536	0	0.310543
140171	97562	101	31867	22744	86	29417	21194	84	-59	79	0	155	123	0	-328	403	0	0.313409
366651	173552	152	183452	91863	139	57225	26910	132	801	608	0	508	370	0	55	896	0	0.313409
206029	133500	107	96827	63217	104	29787	19245	83	135	149	0	26	103	0	-1364	159	0	0.316276
331663	176143	137	102146	54208	127	52470	27668	124	149	176	0	29	89	0	-1451	288	0	0.317231
319046	163831	135	114990	57328	131	46220	23634	128	109	153	0	80	73	0	644	796	0	0.320098
301388	181300	122	143261	86496	118	57702	33869	115	155	148	0	41	66	0	-11232	0	0	0.320098
263728	154317	110	106659	62931	107	47448	26859	104	60	114	0	-193	31	0	6941	4730	61	0.320098
222021	142118	115	92081	59058	102	32221	19861	87	158	144	0	-142	43	0	-8270	0	0	0.321053
236631	135588	131	87081	49772	116	32399	18476	88	193	179	0	-34	45	0	-2250	189	0	0.322009
307702	164872	133	88526	45225	123	45537	23370	119	89	93	0	-2	83	0	-393	483	0	0.325831
191023	134005	95	67897	47740	95	35491	23912	91	-15	71	0	40	78	0	-1837	687	0	0.325831
353629	179066	141	110797	55764	133	56244	27564	130	-54	103	0	-23	78	0	-449	338	0	0.328697
264797	144989	117	100285	53322	112	44520	23649	108	-1	132	0	-32	62	0	-12032	0	0	0.329653
154941	107981	106	48046	33776	91	28235	19358	81	-24	127	0	-126	25	0	-1676	512	0	0.330608
183261	129669	96	87050	60693	97	28135	19410	75	-190	34	0	-17	43	0	7	430	0	0.332519
230668	134750	124	92409	55805	107	34809	20827	100	-51	98	0	-25	55	0	651	537	0	0.33443
147200	105244	96	56331	40086	91	24852	17740	71	93	106	0	68	84	0	468	742	0	0.336341
286548	155928	118	105931	58454	113	43267	22925	109	-4	75	0	131	108	0	-1133	133	0	0.337297
155753	107419	105	76953	53903	93	24166	17008	66	-47	94	0	18	117	0	-1166	114	0	0.338252
154385	107111	95	68831	47989	91	22923	16351	65	-34	99	0	-25	62	0	-47	240	0	0.34303
279239	166053	113	106416	63938	113	39594	22953	110	-162	83	0	-19	89	0	-18671	0	0	0.347808
271718	149262	126	101292	55296	117	35869	19590	96	-84	134	0	-89	78	0	-9054	0	0	0.347808
152841	107203	98	50130	34453	89	27871	18899	75	83	150	0	40	74	0	771	520	0	0.349719
430021	230822	146	143001	75484	139	50854	27058	134	6	179	0	-5	88	0	-7378	0	0	0.350674
269106	144217	114	116654	62333	114	37690	19384	107	-247	48	0	9	72	0	-15419	0	0	0.350674
309296	167131	124	126595	67791	119	45712	24827	115	-241	59	0	-14	64	0	-12907	0	0	0.350674
95756	69609	88	25352	18156	71	16607	12180	52	125	85	0	10	26	0	360	344	0	0.352585
339941	180136	149	150374	81398	135	50293	27936	132	88	114	0	50	79	0	-384	408	0	0.353541
147538	102824	98	50371	35725	91	26963	19107	73	-182	53	0	28	83	0	-8456	0	0	0.354496
192150	113608	110	73168	43395	102	37358	21930	100	-27	151	0	56	69	0	-11500	0	0	0.354496
86085	63590	80	31912	23618	76	15455	10604	53	23	160	0	-45	34	0	263664	181487	64	0.354496
94159	68750	86	52166	38362	84	14581	10216	53	38	115	0	28	65	0	-9064	0	0	0.354496
229752	145862	113	86376	54630	107	31527	20119	88	321	260	0	-128	58	0	395	553	0	0.357363
182025	117359	107	74021	47023	97	27024	17256	80	-51	85	0	-25	75	0	-402	238	0	0.360229
154819	95093	104	60707	36528	97	28760	17674	86	189	164	0	-14	71	0	-3705	0	0	0.360229
196839	136826	106	73318	51371	96	33640	22914	87	8	87	0	-70	51	0	-10089	0	0	0.361185
137565	97558	99	34979	25326	83	22918	15845	68	31	108	0	-41	60	0	-16039	0	0	0.361185
211779	141297	103	87730	58457	101	31602	20405	88	145	141	0	31	72	0	-73	611	0	0.364051
306814	162701	130	102446	53862	122	60506	30357	121	24	166	0	75	114	0	341	813	0	0.366918
251587	143781	115	90158	50455	107	33886	19157	94	-32	111	0	48	55	0	206	415	0	0.369784
208149	131640	105	73228	43929	101	39655	24572	98	38	144	0	2	94	0	-1345	200	0	0.369784
200928	126614	108	99221	60429	104	33940	20671	88	-90	52	0	-75	35	0	-675	423	0	0.37074
162632	113004	95	66456	45473	94	24510	16159	71	-8	55	0	58	70	0	-8711	0	0	0.37074
357621	171509	133	155247	77397	130	53718	26998	124	211	190	0	10	110	0	-8646	0	0	0.371695
401609	217038	142	174066	96935	138	79241	44003	135	-115	69	0	23	87	0	-14349	0	0	0.371695
261221	154212	121	131484	78790	116	35633	21189	98	-85	83	0	111	75	0	-11639	0	0	0.372651
401837	193384	137	151575	74768	135	58410	28285	131	-209	78	0	-13	97	0	453	590	0	0.376473
118691	88307	87	49448	35611	85	23737	16832	68	-147	92	0	-26	81	0	-13762	0	0	0.376473
257972	146814	111	108188	62715	112	36171	20884	105	95	124	0	-125	49	0	-548	197	0	0.378384
74474	53151	96	18631	13447	59	14138	10205	53	-29	102	0	15	60	0	-649	126	0	0.380295
143380	99841	97	80664	55975	93	23547	15973	65	-158	83	0	-35	48	0	-1582	0	0	0.381251
284973	170534	114	129849	77336	111	47531	28120	107	-32	65	0	-12	77	0	-3687	411	0	0.381251
217880	149892	102	95023	66279	98	30599	20765	89	-30	50	0	-70	53	0	-393	378	0	0.383162
218281	135321	107	107340	66713	107	32494	20641	97	-282	38	0	-90	26	0	-2698	0	0	0.384117
192071	127978	105	68633	45339	97	27768	18413	76	165	130	0	-111	76	0	-2149	0	0	0.385073
428588	203190	167	169322	83568	151	68403	32358	149	-55	111	0	-142	67	0	-4464	9	0	0.385073
160704	112467	96	80609	57065	95	33498	23519	88	24	85	0	35	95	0	-1352	0	0	0.386028
131635	92353	102	40837	29341	87	22290	15894	62	84	133	0	43	65	0	-3919	0	0	0.386984
348858	175368	131	145840	72699	129	44439	21777	123	-125	117	0	193	83	0	-347	335	0	0.388895
84448	60753	88	32651	23813	82	11826	8060	48	-32	158	0	-16	41	0	979	629	0	0.391761
314908	161182	134	148999	78353	130	49702	24419	125	-1	113	0	45	85	0	-8810	0	0	0.393672
303316	163914	123	157335	91383	117	55525	31020	114	0	112	0	-102	54	0	-9817	0	0	0.394628
72676	53132	85	34375	25506	80	10641	7882	47	140	166	0	-11	69	0	-11954	0	0	0.394628
312463	158984	128	149111	78494	122	41389	20979	114	-32	66	0	-59	39	0	-1947	320	0	0.395583
156818	110760	95	36682	26128	88	25160	17648	70	-91	105	0	60	75	0	578	815	0	0.39845
437898	213114	161	181118	93347	145	67130	32123	140	41	213	0	143	132	0	-571	302	0	0.400361
147205	102078	100	93194	66508	96	26557	18365	69	61	178	0	19	66	0	-6124	0	0	0.400361
142067	99736	97	60047	42145	92	26685	18380	73	-41	129	0	45	58	0	-1184	0	0	0.401316
288750	117747	131	101836	41736	122	57182	24504	120	127	99	0	-3	73	0	-2174	8	0	0.402272
117031	84726	93	45840	32727	87	16712	11811	57	111	95	0	-31	43	0	-335	272	0	0.404183
133241	94882	98	53582	38847	89	22002	15965	60	-34	105	0	-100	40	0	-4532	0	0	0.404183
202417	130076	117	86469	56150	103	31921	20257	95	-39	145	0	-30	47	0	-362	449	0	0.406094
254989	174024	107	135197	92231	104	44376	30231	99	25	98	0	24	86	0	-5400	0	0	0.406094
329158	181493	133	133074	74672	127	44381	24841	120	-51	81	0	-29	66	0	-646	204	0	0.408005
151784	108881	92	68681	49030	90	25308	18337	71	33	95	0	-72	78	0	-10649	0	0	0.408005
172043	118044	110	98328	69857	95	33657	23835	91	-11	111	0	-34	33	0	-815	476	0	0.409916
129971	92164	98	48316	34195	87	22689	15988	65	143	153	0	-61	58	0	419	620	0	0.413738
438623	203946	156	167061	78746	147	71733	33528	142	116	222	0	-36	52	0	-738	632	0	0.414694
216325	146109	109	79255	54152	99	35173	23382	95	5	65	0	-26	41	0	-7720	0	0	0.414694
233702	139473	109	102032	60171	106	32858	19368	99	13	91	0	-38	63	0	-8635	0	0	0.414694
125862	90325	94	24407	17846	64	19126	13191	60	-21	66	0	33	75	0	224669	179082	106	0.414694
51730	37328	78	20422	15105	63	8827	6450	46	90	149	0	17	54	0	-83	430	0	0.418516
331597	172008	130	126312	64247	124	45829	24099	120	-275	64	0	-142	43	0	13	457	0	0.421382
182241	130216	94	149478	105281	98	40775	28480	92	48	135	0	-30	46	0	-11896	0	0	0.421382
120533	85616	90	43304	31071	86	20216	13904	60	230	273	0	3	69	0	-93	331	0	0.425204
160724	111544	109	50930	35907	92	25488	17709	72	-74	50	0	83	66	0	-1336	2	0	0.42616
417461	207570	156	160347	80056	145	63559	30285	141	176	169	0	74	88	0	-670	245	0	0.427115
349663	197072	130	170491	97344	128	84359	47513	126	-190	111	0	-38	83	0	-9625	0	0	0.428071
77442	56189	92	29703	21720	79	15497	11008	59	-63	79	0	-20	86	0	-492	54	0	0.432848
381760	183344	156	124150	60802	138	64078	31107	135	-97	72	0	-41	47	0	-70	570	0	0.433804
210631	128369	110	74820	43878	101	33162	19787	92	119	148	0	-37	91	0	-913	65	0	0.43476
173494	119257	100	61909	42950	95	25480	17408	73	-292	0	0	14	65	0	-2619	0	0	0.435715
208276	144060	100	97966	67451	98	28681	19578	78	8	119	0	2	92	0	-9013	0	0	0.435715
166164	117175	105	79942	57044	95	26200	18180	69	-68	135	0	-162	18	0	-6935	0	0	0.435715
144606	103318	92	60516	42838	91	27235	18758	77	16	97	0	72	60	0	-480	178	0	0.437626
115738	81948	103	29619	21209	85	23928	16551	67	37	167	0	52	57	0	-414	176	0	0.440493
379745	202273	136	139418	72809	134	69532	36388	131	12	120	0	133	102	0	-6140	0	0	0.440493
315488	193446	136	106134	66486	118	57730	35070	116	162	128	0	3	84	0	-1862	596	0	0.442404
77854	57848	83	25049	18360	64	10962	7934	48	-89	38	0	17	78	0	-12730	0	0	0.442404
92861	69440	83	38571	27842	83	13824	9608	52	97	109	0	-63	54	0	-2925	0	0	0.442404
70935	53732	81	28310	20600	77	8250	5889	45	-49	91	0	-19	71	0	815	920	0	0.447181
327610	189990	125	120998	71814	122	41206	23159	116	-121	44	0	241	107	0	-3271	1	0	0.447181
123277	90898	86	47232	34515	85	22013	15589	62	9	110	0	9	76	0	-12115	0	0	0.447181
174203	122557	99	38114	27311	87	28959	20917	77	-76	51	0	-50	82	0	-12477	0	0	0.447181
325474	173166	125	140923	76788	121	43995	23663	115	-21	82	0	-210	29	0	-5626	0	0	0.448137
225919	133433	122	91243	53653	109	37079	21700	105	-4	123	0	-64	64	0	-795	60	0	0.450048
176570	112692	106	61893	38516	98	31543	19903	84	38	122	0	192	92	0	1706	1354	10	0.451959
181282	124638	98	192286	134527	102	42638	29049	92	-86	77	0	15	71	0	-882	570	0	0.452914
230640	129602	113	87922	49600	107	38020	20613	103	-54	69	0	18	52	0	-347	354	0	0.455781
261052	150513	110	110673	63175	110	31735	17773	93	40	158	0	-76	41	0	182	955	0	0.457692
451428	211684	168	124158	55363	151	78637	36589	147	-286	79	0	17	64	0	-809	321	0	0.459603
171184	120281	98	63750	45490	93	28181	19669	73	-31	101	0	-85	21	0	-20280	0	0	0.461514
272032	150349	122	122175	66452	113	41415	23359	108	-86	97	0	16	69	0	-2051	0	0	0.462469
242070	147730	108	65211	37804	104	37541	23454	102	45	123	0	-150	52	0	-1530	426	0	0.463425
389809	214496	133	145882	80060	130	65136	34755	127	-56	114	0	-36	66	0	289563	282740	148	0.465336
306780	167606	114	111590	61282	112	47207	25012	111	-153	91	0	-119	34	0	-4213	7438	42	0.465336
433444	203256	163	127602	62373	153	73282	34982	152	55	146	0	-82	76	0	-24041	0	0	0.466292
137295	97276	100	37759	26846	88	23342	16299	66	68	120	0	-105	19	0	-3799	0	0	0.467247
261353	152273	123	104153	61525	112	38123	21733	108	-112	45	0	5	59	0	-1345	320	0	0.468203
165880	114985	109	65809	46508	94	24570	16393	70	88	112	0	32	72	0	-1948	11	0	0.469158
73399	53664	82	30425	21949	80	14281	10152	52	53	59	0	12	93	0	154	524	0	0.470114
245213	140437	114	102339	57526	110	36171	20455	105	-186	69	0	-34	61	0	-403	240	0	0.474891
86157	61643	95	26713	19561	67	15033	11138	52	-115	82	0	54	85	0	-306	224	0	0.476802
325473	164382	145	131261	68002	128	43336	22499	122	59	112	0	11	74	0	-409	254	0	0.478713
194935	127819	102	120757	79200	100	410	335	0	182	120	0	-16	69	0	-11312	0	0	0.478713
85239	63676	86	26776	19528	73	13970	9906	51	-54	74	0	-25	101	0	-1159	0	0	0.479669
245562	151914	111	69242	40444	104	33845	19429	96	-74	91	0	-94	37	0	-3760	0	0	0.480624
370526	187711	145	132713	68087	138	60788	30533	135	152	142	0	30	94	0	-924	231	0	0.48158
370195	205818	136	149048	83327	135	53834	29828	130	-140	58	0	85	85	0	-553	752	0	0.482535
257358	143137	111	111470	61648	109	44342	23794	103	-20	81	0	-38	62	0	-639	273	0	0.486357
295723	161729	120	124070	68543	119	54265	28287	114	-97	70	0	96	84	0	-1296	0	0	0.487313
219363	143438	101	90970	60065	99	36146	22734	96	-145	75	0	-26	118	0	-9467	0	0	0.487313
103160	72745	94	38848	28030	85	15934	11156	56	243	127	0	-63	44	0	-3008	0	0	0.488268
145382	102909	93	57345	40879	92	29559	19903	87	-34	98	0	-36	128	0	-336	205	0	0.490179
322994	172015	127	121557	64641	123	43340	23327	118	-38	118	0	-110	106	0	-2353	115	0	0.491135
135886	96062	95	35547	25305	87	24186	17446	66	-237	92	0	88	115	0	208	525	0	0.493046
156862	108924	99	48527	33854	90	21068	14469	63	52	110	0	-61	53	0	-5967	0	0	0.493046
212333	131169	102	96746	58621	102	29676	18042	80	-54	129	0	43	85	0	-291	447	0	0.495912
166966	120193	93	76728	54921	92	26855	19429	71	196	156	0	-86	90	0	-7699	0	0	0.495912
159273	113580	103	37619	26780	90	21973	15420	67	-1	77	0	33	77	0	-1654	0	0	0.496868
314693	181702	131	142632	86355	120	67872	39565	115	118	92	0	-273	0	0	-1166	214	0	0.497824
116237	85854	90	55339	40360	88	20562	14322	59	-82	85	0	-48	39	0	-2868	0	0	0.498779
222257	136251	107	91585	56636	105	36425	22324	100	21	96	0	32	69	0	711	497	0	0.50069
107872	77169	95	46172	33479	86	19310	13847	58	-76	78	0	-62	33	0	-302	171	0	0.502601
295718	150924	136	118472	62214	122	44602	21811	117	-56	196	0	-24	53	0	-3104	0	0	0.502601
325822	191872	119	139723	81954	119	50204	28653	114	122	118	0	-41	77	0	-8083	0	0	0.502601
260508	146538	107	115545	64210	108	41314	22388	104	-135	99	0	-130	47	0	-16985	0	0	0.503557
320181	176238	128	126646	70621	122	40989	22647	114	-7	105	0	116	111	0	183	552	0	0.506423
192478	135297	97	65332	46390	93	29447	19516	78	111	132	0	14	79	0	-806	185	0	0.507379
277183	168211	129	114521	69943	114	55467	33610	112	102	101	0	14	49	0	88	514	0	0.511201
255034	155500	112	99472	60290	107	40438	24660	104	-39	91	0	30	51	0	-4181	283	0	0.511201
50289	37382	78	20220	15204	61	6579	4672	41	57	100	0	42	99	0	-473	313	0	0.512156
145212	106047	89	32587	23321	86	28642	20601	79	-64	65	0	-9	46	0	629	721	0	0.515978
375994	204941	150	139970	77651	141	55002	30189	136	-171	48	0	-73	72	0	-6555	0	0	0.515978
300338	153653	125	121044	62904	118	52956	27102	115	-168	74	0	88	74	0	-11512	0	0	0.516934
132573	94336	91	47182	33983	88	22644	15331	67	53	147	0	52	115	0	-3092	0	0	0.516934
182750	127945	98	42497	29960	89	33829	23639	89	-112	88	0	-185	27	0	-2722	0	0	0.517889
145601	97464	99	47945	31194	93	25248	16249	72	10	118	0	-120	40	0	-5628	0	0	0.517889
153835	106999	96	57089	38268	94	33707	22473	90	74	103	0	-144	22	0	-1201	56	0	0.518845
370831	190845	139	126541	65061	134	50431	25543	130	-239	62	0	-57	29	0	-1359	409	0	0.5198
243279	149254	110	112941	68659	108	27450	15762	80	110	112	0	47	103	0	-5988	0	0	0.520756
254358	154869	112	75834	44675	105	43733	25719	103	-80	137	0	-166	36	0	147	266	0	0.523622
364709	198875	138	134275	72941	135	54568	30661	129	-26	86	0	36	98	0	-3320	63	0	0.524578
100755	76614	76	27431	20338	67	17627	12565	57	101	114	0	51	106	0	12793	6063	86	0.524578
125811	94033	91	26172	19227	71	26146	19330	71	147	126	0	-53	47	0	-751	50	0	0.526489
149643	105985	96	59769	42825	91	24923	18339	65	30	118	0	-4	49	0	-2307	107	0	0.527445
144553	105762	90	46335	33867	87	23522	17083	65	-44	77	0	-167	8	0	-3797	0	0	0.527445
164749	118173	104	58543	42006	91	27338	19822	77	-199	13	0	106	124	0	-632	193	0	0.5284
169451	120477	106	46075	32857	92	33484	23892	90	142	86	0	30	82	0	-935	187	0	0.531267
193873	135706	101	113936	80901	99	41103	28068	93	-71	169	0	-50	40	0	-2635	0	0	0.531267
74531	52761	87	30143	21986	81	15174	11017	53	10	76	0	-9	60	0	-2197	0	0	0.532222
340804	174574	130	103977	52345	127	55803	28807	122	-72	111	0	-6	96	0	-2927	72	0	0.532222
225821	132864	110	90590	53109	105	35854	20209	101	99	126	0	-62	63	0	-7494	0	0	0.533178
227665	137874	109	103901	64488	106	27207	14934	81	-109	69	0	17	68	0	-495	211	0	0.535089
289605	163321	119	109617	61848	116	40179	21645	112	113	126	0	-92	46	0	-1111	59	0	0.536044
238729	131812	128	100377	55732	112	33608	18029	102	-40	84	0	125	88	0	-4704	0	0	0.537
366776	192483	128	125110	65087	124	55390	28955	120	6	102	0	125	95	0	-14483	0	0	0.537
150334	106434	92	60901	41386	91	29023	19864	78	-8	191	0	-178	18	0	552655	300894	108	0.537
196090	134605	106	63827	42965	99	32363	21225	94	1	109	0	107	138	0	-305	244	0	0.540822
109673	80985	88	22783	16544	65	18977	13197	66	63	96	0	-3	72	0	-2806	136	0	0.540822
144921	103749	95	60659	42643	93	23099	16401	65	55	106	0	-64	48	0	-238	138	0	0.543688
339516	177511	124	153556	85192	122	54274	28052	116	-152	121	0	-62	40	0	230	786	0	0.544644
99812	71792	89	37160	27234	82	14608	10668	54	161	108	0	-82	24	0	-466	334	0	0.546555
424297	194195	150	143980	67756	146	66691	31210	143	99	156	0	-32	122	0	-4881	0	0	0.546555
392814	207424	145	170751	91411	137	52212	27349	132	-20	104	0	-6	108	0	-6125	0	0	0.54751
376886	214975	130	120029	67075	129	50015	26936	126	-21	77	0	-153	48	0	-20793	0	0	0.54751
335572	187107	124	120826	67587	124	53428	29779	117	-12	119	0	55	69	0	-2781	109	0	0.548466
278797	156687	125	107804	60191	113	44466	25866	106	25	127	0	-140	36	0	-187	247	0	0.550377
77735	58186	84	34230	25103	80	12956	9072	51	90	214	0	-2	63	0	-2127	0	0	0.551332
137139	97300	93	37268	26806	88	24924	17405	66	93	222	0	-83	66	0	20915	35318	106	0.551332
113187	82133	91	44030	31671	86	20345	14891	58	24	93	0	-85	75	0	-2896	0	0	0.552288
288687	155406	129	105112	57906	122	43467	22718	117	210	142	0	-66	70	0	-4170	0	0	0.552288
165624	114614	98	59117	39141	94	36021	24055	91	-3	138	0	68	75	0	-6666	0	0	0.553243
188818	124949	104	97583	63542	100	27628	18531	78	52	124	0	-97	51	0	-416	641	0	0.554199
197633	137203	107	104091	72852	99	30296	20622	85	-12	89	0	4	35	0	154	650	0	0.555154
192617	116073	108	75053	45029	101	31157	18696	88	-256	72	0	-44	63	0	-4806	0	0	0.55611
121968	90173	88	52279	38318	86	21108	15348	61	116	125	0	48	64	0	-9522	0	0	0.55611
227240	134114	110	94490	57062	105	40163	23461	103	4	77	0	87	85	0	-8529	0	0	0.55611
144913	103622	93	54988	39890	88	23567	16777	70	-99	61	0	1	89	0	-11644	0	0	0.55611
304651	162514	126	99950	54472	112	49159	26586	109	79	104	0	69	67	0	-16226	0	0	0.557065
296899	166639	126	125505	70660	118	40516	22762	113	-181	27	0	-10	67	0	-7517	0	0	0.557065
273818	155618	138	111211	65262	122	43737	24398	117	64	181	0	118	98	0	-108	1012	2	0.558977
199056	138276	110	140317	97222	102	46502	32526	95	-53	90	0	3	67	0	-835	141	0	0.559932
161086	114853	100	47627	34056	89	26094	17687	69	-66	71	0	-22	98	0	-5095	0	0	0.560888
166867	119231	95	70582	50357	93	28042	19912	72	-154	77	0	-40	21	0	-10068	0	0	0.560888
340194	184136	130	133560	73136	128	52458	27463	124	-84	91	0	44	74	0	-16806	0	0	0.560888
295341	166334	121	101107	56465	118	42103	23769	115	98	187	0	92	120	0	-6887	0	0	0.561843
223257	148604	108	88805	57029	103	31006	20616	82	-57	71	0	-8	79	0	-3947	0	0	0.562799
253833	144320	115	81441	45238	112	35640	19986	108	348	205	0	141	83	0	-1582	50	0	0.563754
364316	186227	143	140584	72708	139	49679	25458	129	-79	103	0	37	63	0	-1107	518	0	0.56471
95536	69100	95	28949	21086	82	22841	17022	66	-68	66	0	100	93	0	614	821	0	0.566621
88668	64583	88	35480	26323	82	16388	11516	55	49	159	0	-43	36	0	289	380	0	0.568532
290811	156739	125	121851	68736	116	44417	23331	112	10	188	0	-11	66	0	-1350	147	0	0.568532
172497	117154	107	107049	72050	100	28576	18777	87	-178	24	0	-18	82	0	-262	533	0	0.570443
76149	57973	83	43298	32397	81	9123	6922	43	4	73	0	-129	91	0	-7161	0	0	0.570443
165251	117505	92	49751	35717	90	27382	19029	82	-2	106	0	105	82	0	-192	309	0	0.571398
101549	75703	85	40282	29790	83	17029	12700	52	-44	81	0	-60	53	0	-4261	0	0	0.571398
119655	87941	93	46168	33979	86	24549	18116	69	61	131	0	67	61	0	-1724	0	0	0.572354
105442	76046	91	42218	31029	85	18604	13546	55	-269	41	0	31	97	0	-2273	0	0	0.572354
84267	62256	96	39961	29311	82	12054	8905	49	152	165	0	26	109	0	-616	173	0	0.574265
160838	112651	110	48282	33661	92	24424	16301	67	-83	83	0	-117	91	0	-298	179	0	0.57522
134069	97202	104	69568	50132	90	24762	17209	77	15	117	0	11	96	0	-248	360	0	0.576176
191339	132303	100	61815	43107	95	34346	23465	93	-112	55	0	77	86	0	-4761	0	0	0.577131
208788	120228	122	83693	48076	105	33560	19410	99	59	134	0	-79	45	0	-2709	0	0	0.577131
303494	173620	122	98405	55936	118	46609	25629	115	-97	122	0	16	76	0	-5897	0	0	0.578087
93813	66164	92	35418	25591	84	14315	9844	54	40	113	0	-43	43	0	-3197	0	0	0.579042
53433	35823	83	76378	54087	84	6028	3996	41	163	102	0	94	97	0	-83	251	0	0.580953
388840	183701	141	150555	72412	139	59914	27977	134	135	144	0	22	114	0	-34	632	0	0.581909
150054	110139	96	51533	37210	89	22369	15758	65	-142	47	0	-70	56	0	-18047	0	0	0.582864
293473	162916	117	87426	48243	113	51103	27960	111	11	75	0	36	88	0	-235	385	0	0.584775
339778	197505	127	101527	57851	123	59840	33597	121	-201	125	0	90	95	0	-12472	0	0	0.584775
227179	139993	111	93351	57596	105	40665	24944	101	134	235	0	78	97	0	-5843	0	0	0.585731
280512	158246	120	88538	49524	113	44136	24677	110	-72	100	0	36	85	0	-13059	0	0	0.585731
335450	177076	133	134690	72745	128	43411	22828	123	43	121	0	17	66	0	-4834	0	0	0.586686
156583	109012	106	57344	40826	91	23912	16618	67	85	263	0	-3	68	0	-2127	300	0	0.586686
181186	124253	100	70338	49002	95	27658	19530	77	-196	70	0	128	121	0	-3056	0	0	0.587642
161663	116233	98	54943	39226	90	24831	17196	67	-61	66	0	6	46	0	-8131	0	0	0.587642
257195	169734	108	99915	64236	105	45748	29446	103	64	118	0	2	58	0	-12403	0	0	0.587642
139817	100772	97	62412	44791	90	21759	15565	60	68	91	0	-59	85	0	193	468	0	0.590509
122834	87886	104	45917	33672	87	19611	13463	60	133	157	0	-93	34	0	-1508	0	0	0.591464
197605	128037	109	87660	55024	100	33385	19766	89	-33	113	0	84	101	0	-543	223	0	0.59242
96520	70926	92	31498	23283	81	14808	10511	54	-173	38	0	-68	46	0	-5090	0	0	0.593375
310236	187854	112	117745	69572	114	51175	31364	108	56	85	0	108	63	0	1066	1445	18	0.593375
305393	175364	130	133712	74706	127	43247	25152	117	8	132	0	-94	58	0	-3670	0	0	0.594331
123739	89440	98	50559	36833	87	17728	13124	55	11	77	0	8	68	0	-2758	0	0	0.594331
237085	152825	109	101807	65865	106	40898	25652	101	77	110	0	-24	84	0	-1473	0	0	0.595286
159075	112610	96	66658	47715	93	25220	17360	67	-27	59	0	6	78	0	-4403	0	0	0.596242
82891	61825	86	25832	19264	71	14083	10074	54	93	177	0	-110	5	0	-3810	0	0	0.596242
181368	128930	109	69572	49605	94	27187	18818	82	157	104	0	53	87	0	166	415	0	0.599108
142542	101992	100	50512	36367	88	22512	16514	60	-39	103	0	9	49	0	-438	86	0	0.600064
172240	123016	100	96154	68988	96	29544	20384	81	57	144	0	37	79	0	-1957	5	0	0.603886
184946	121175	101	67408	43739	98	30887	19832	84	-179	84	0	77	81	0	-1163	145	0	0.604841
222292	137371	106	84390	50920	104	25420	15228	77	55	203	0	-58	29	0	-4512	0	0	0.605797
158107	113895	96	34640	25481	88	33776	24118	88	-42	124	0	-107	50	0	-309	277	0	0.608663
249481	148767	110	119612	73852	107	31305	18474	84	167	118	0	5	58	0	-2292	46	0	0.609619
79058	59907	78	35863	26279	81	15330	11255	53	-2	87	0	-78	81	0	-6178	0	0	0.609619
299343	180270	128	133529	83223	127	29942	17464	83	128	119	0	25	60	0	-237	227	0	0.612485
82674	60343	94	34246	25322	81	14544	10402	52	152	173	0	103	105	0	-469	33	0	0.614396
509225	259959	169	159469	82288	164	145662	80023	163	-79	123	0	16	79	0	-2139	342	0	0.615352
171326	120817	109	74113	52678	94	26033	18013	73	-86	77	0	-161	30	0	-402	357	0	0.616307
109964	76921	89	43036	30198	87	15304	10535	57	224	133	0	-42	35	0	-366	286	0	0.617263
131642	93081	101	48603	34833	89	24962	17697	72	247	214	0	-24	44	0	337	387	0	0.62013
371955	184376	143	113483	56466	133	52857	26077	130	228	133	0	18	78	0	-2729	4	0	0.62013
176276	127092	93	74832	53775	91	27558	19883	77	95	79	0	-78	81	0	-9417	0	0	0.621085
260592	168463	115	94161	59451	110	39737	24781	107	24	137	0	41	83	0	-570	540	0	0.622041
451172	241302	148	249380	133354	141	82240	42915	132	73	109	0	-96	55	0	466	707	0	0.627774
138649	103531	89	53697	39345	87	26927	18731	72	-157	100	0	15	61	0	-13824	0	0	0.627774
328962	199685	111	168250	103802	112	69593	42230	108	-91	76	0	-81	31	0	-26737	0	0	0.627774
171193	119591	105	50881	37054	90	24877	17430	73	-128	132	0	-111	36	0	-12426	0	0	0.628729
386339	220006	138	158735	92040	134	64339	36954	130	-69	67	0	-33	86	0	10715	5989	77	0.628729
523546	241066	174	173210	78842	162	91516	40452	158	-16	160	0	163	84	0	-912	377	0	0.629685
387937	218163	150	201382	111016	141	62418	33800	134	256	138	0	-11	51	0	803334	415596	109	0.63064
227507	154599	105	81753	55749	101	29372	19707	84	137	71	0	-14	66	0	-7917	0	0	0.63064
318124	174799	123	126454	73259	117	43373	22375	115	21	91	0	10	91	0	-9556	0	0	0.63064
322889	167022	157	135289	70014	157	55641	28869	148	1490	837	0	988	604	0	-10574	0	0	0.63064
122677	88916	90	39634	29403	86	18885	13417	58	-25	88	0	47	84	0	-12458	0	0	0.631596
79377	58275	87	37402	27561	80	12671	10055	47	-105	36	0	34	77	0	-1991	0	0	0.632551
341544	178047	133	119899	63532	128	62321	33282	125	-31	104	0	32	76	0	-6869	0	0	0.632551
92757	67774	95	37002	27375	83	12945	9806	48	-69	74	0	3	93	0	-1679	0	0	0.633507
200113	130139	107	105707	69713	102	28432	18349	86	127	151	0	10	72	0	-214	325	0	0.634462
347724	189799	148	148167	83148	133	45839	25332	129	250	149	0	-101	67	0	213	561	0	0.63924
234274	132234	117	81051	45759	108	34281	19387	101	69	156	0	-92	42	0	-770	333	0	0.643062
206417	136047	103	113890	74922	102	28145	18176	81	-97	54	0	-72	75	0	-2343	0	0	0.644017
201510	135381	102	67897	44456	98	35648	23748	93	38	87	0	-45	136	0	-458	219	0	0.645928
315215	182301	121	153687	87279	114	50192	27786	109	-37	127	0	-69	37	0	-4445	0	0	0.645928
137574	100332	100	51426	37514	87	26063	18830	70	-13	98	0	52	56	0	-1440	0	0	0.646884
209000	127382	117	103844	63737	110	28060	17397	80	228	104	0	-149	36	0	-346	291	0	0.650706
144441	105415	95	57823	41597	88	27499	19222	75	-192	31	0	-119	31	0	235	702	0	0.652617
159784	113782	94	58624	40340	92	32309	22273	87	-2	97	0	81	97	0	-6711	0	0	0.652617
153649	110066	106	77232	55540	92	25184	17875	69	158	105	0	-15	112	0	-1280	289	0	0.653573
260684	172070	120	103150	68878	107	41521	27200	101	-98	106	0	-62	32	0	47	314	0	0.656439
91755	68354	82	18598	13926	55	15692	11873	52	-258	120	0	6	89	0	-5719	0	0	0.656439
400096	198897	151	148631	74627	149	51168	25110	135	95	104	0	2	140	0	-3392	0	0	0.657395
225933	152947	100	111994	74404	101	37096	23817	95	277	159	0	-50	42	0	-13774	0	0	0.657395
97048	70595	96	32478	23960	81	15421	11454	54	-118	102	0	-10	53	0	-1302	395	0	0.65835
156037	112995	92	48213	34260	89	29616	19833	87	59	61	0	13	64	0	82	448	0	0.662172
119028	90445	86	68339	50543	87	21387	15877	62	62	90	0	16	125	0	-4867	0	0	0.662172
273325	169015	119	84908	52584	110	43550	26766	107	-265	39	0	40	65	0	-3924	0	0	0.663128
267722	156848	125	91622	54318	110	43086	25020	107	4	114	0	14	42	0	-4617	0	0	0.664083
163936	118484	98	76103	54567	94	31055	20991	81	38	73	0	83	49	0	-120	606	0	0.667905
440806	240100	155	197125	102219	144	68087	39130	137	199	179	0	-22	45	0	-5164	0	0	0.667905
232102	144868	107	72206	43481	101	33896	20755	98	-122	108	0	-88	63	0	-13991	0	0	0.667905
130534	95302	92	37335	27320	86	25681	18163	76	-49	69	0	-27	44	0	-1462	0	0	0.669816
176718	125918	97	51674	37298	91	29487	20725	79	48	182	0	-79	36	0	-1136	126	0	0.670772
381553	192456	163	157440	79461	148	51484	25871	143	180	106	0	35	58	0	-309	550	0	0.672683
184240	118271	102	79535	50393	99	24274	14932	68	-64	79	0	-2	92	0	-4273	0	0	0.673638
211315	135789	108	85165	53695	102	30073	18931	87	-168	46	0	18	69	0	-402	295	0	0.67746
290888	155208	126	127813	67967	116	40437	21556	110	42	121	0	15	77	0	-5194	0	0	0.67746
256421	149666	116	97385	58893	108	36961	20885	103	-42	82	0	-61	61	0	-322	230	0	0.683194
159209	107996	98	76379	51686	94	21237	14156	70	0	85	0	-36	70	0	162	341	0	0.685105
288984	162877	115	133965	74379	114	39953	22278	108	36	153	0	1	52	0	-4643	0	0	0.685105
81225	61329	84	22177	16694	63	13984	10488	53	-181	60	0	-64	39	0	-481	175	0	0.687971
381591	186344	149	127305	62240	131	69033	33040	128	-20	145	0	88	56	0	-86	569	0	0.689882
64027	47992	80	26072	19302	69	7182	5624	39	-127	41	0	96	82	0	-521	401	0	0.690838
201220	124930	105	100802	62199	102	29752	17280	86	-204	45	0	-3	72	0	-795	61	0	0.690838
166067	118825	99	66853	46991	92	26759	18753	76	79	131	0	-18	101	0	339	784	0	0.693704
179176	115472	101	85509	55397	97	30942	18411	94	118	151	0	-6	55	0	-922	165	0	0.69466
260672	153478	115	106625	62407	114	35895	20574	109	-76	96	0	-32	33	0	-55	443	0	0.699437
140705	103876	92	55813	40959	88	21171	14859	66	63	135	0	-67	47	0	-4276	0	0	0.699437
272977	156726	120	112557	65006	116	36064	20105	102	-13	183	0	-44	53	0	-1316	142	0	0.700393
134513	97706	91	43306	31651	86	27701	20201	72	24	109	0	38	94	0	-9957	0	0	0.700393
87624	65247	88	42975	32039	82	11566	8855	48	-128	89	0	34	63	0	-5667	0	0	0.700393
199560	119922	108	70963	43170	101	38248	22959	98	-95	56	0	6	68	0	-733	243	0	0.702304
85991	63649	87	26972	20022	74	10570	7717	48	70	136	0	50	40	0	-234	668	0	0.703259
189565	114562	104	82718	50776	99	27495	15817	75	-44	146	0	23	68	0	-3875	0	0	0.703259
157580	115339	96	51662	37266	89	27836	19456	76	-114	87	0	-60	33	0	-10609	0	0	0.703259
187217	127403	103	43319	27757	97	32530	21684	90	-100	58	0	-111	54	0	-298	394	0	0.706126
172743	123966	93	84870	61006	93	25788	18532	70	-98	38	0	-65	49	0	-828	197	0	0.708037
320166	189574	125	168650	103149	122	65644	40652	116	95	146	0	13	52	0	-390	283	0	0.710903
202481	130564	104	89670	57007	101	40032	25675	96	30	149	0	98	114	0	-1089	61	0	0.711859
250487	154510	115	111328	69465	113	27033	16237	78	99	126	0	-54	41	0	-249	320	0	0.71377
96414	73591	83	37032	28101	80	14039	10684	52	10	70	0	55	84	0	2594	1807	27	0.71377
282213	162957	113	111221	63030	112	44284	25877	107	52	112	0	43	61	0	-12460	0	0	0.71377
461306	223655	142	167117	80570	141	71793	33148	140	-17	128	0	-144	12	0	-24290	0	0	0.71377
84090	60185	97	38873	28730	82	9460	7193	45	-66	53	0	62	101	0	-987	444	0	0.715681
323012	167918	135	132376	69370	130	46252	23734	126	-109	105	0	181	85	0	-1001	174	0	0.716637
234418	141636	108	75949	45631	106	30706	18646	99	-83	79	0	-4	73	0	-2914	0	0	0.717592
261741	157067	121	106070	64752	109	38783	22705	104	-138	132	0	160	131	0	-1940	12	0	0.718548
330558	185503	134	146687	84549	122	61566	34589	118	10	115	0	-38	71	0	-3753	0	0	0.718548
137457	97209	93	40520	28619	87	24992	16901	69	-120	46	0	75	57	0	-1582	0	0	0.719503
170235	121372	100	55556	40391	91	26454	18979	77	-38	79	0	-44	46	0	838	1004	1	0.720459
141184	101716	93	49304	34577	89	23476	16478	65	-94	102	0	3	85	0	-3699	0	0	0.721414
143755	104945	92	43104	31392	87	23884	16914	64	133	167	0	-54	95	0	-3419	0	0	0.721414
169199	113729	104	61549	39546	98	30215	20407	82	9	123	0	205	134	0	-3459	0	0	0.72237
378219	189192	147	187240	95509	137	60344	33377	129	76	110	0	136	121	0	-6348	0	0	0.72237
135732	101051	89	47679	35207	88	25064	17521	68	-59	49	0	-33	43	0	-584	188	0	0.724281
267400	148629	127	102007	56440	110	44265	23996	106	128	151	0	6	57	0	-6562	0	0	0.724281
181006	128127	97	59794	43128	94	28441	19916	76	4	109	0	-26	93	0	-1129	241	0	0.726192
369996	194933	143	138795	71978	137	48901	25626	130	-248	55	0	-93	73	0	-4359	0	0	0.726192
80716	59620	96	23857	17690	67	10214	7357	45	226	193	0	-53	103	0	-3128	0	0	0.727147
246551	144477	112	104878	63109	109	32504	18368	94	108	200	0	-30	74	0	-2254	182	0	0.728103
108065	78171	87	31133	22734	77	16829	12439	56	6	79	0	-160	52	0	-3972	0	0	0.728103
318488	172279	128	130217	71494	126	37520	20141	106	100	108	0	16	59	0	-8501	0	0	0.728103
162361	114469	109	66531	46371	93	26940	19091	73	-122	90	0	-130	34	0	-3301	26	0	0.729058
223902	133563	106	99122	60246	104	25954	15070	78	-60	97	0	37	93	0	-312	568	0	0.734791
136434	101215	91	60721	44764	87	22378	15783	65	58	130	0	-46	46	0	-3953	0	0	0.734791
243859	142351	111	96401	55949	107	34281	19144	101	88	94	0	47	59	0	87	390	0	0.738613
181889	108750	105	65630	39943	100	33803	20606	97	10	66	0	12	60	0	-412	128	0	0.739569
199091	133129	103	86280	57554	100	25254	16379	72	19	102	0	-5	48	0	485	669	0	0.74148
358053	202404	134	159008	92870	131	75458	44074	127	92	174	0	-141	34	0	-6377	0	0	0.74148
101837	77184	85	42721	31380	84	17171	12039	54	47	88	0	20	74	0	-15517	0	0	0.742435
329930	194600	138	175275	107500	129	48739	27848	122	-312	66	0	-130	62	0	-22326	0	0	0.744346
331662	183127	128	137816	82484	126	35510	19773	102	-108	75	0	-9	66	0	-17742	0	0	0.744346
144783	105422	98	74705	54951	90	22533	16973	62	-143	64	0	74	86	0	-11666	0	0	0.744346
513783	253937	158	178819	89498	154	105131	52526	153	-274	33	0	-79	64	0	-14116	0	0	0.745302
81982	60122	86	19758	14771	60	13285	9571	51	-128	37	0	-20	58	0	345	775	0	0.747213
380192	194927	150	132058	70271	137	56951	28532	133	202	160	0	-23	68	0	-890	326	0	0.748169
157536	113315	95	74520	54219	92	28225	19709	76	-57	113	0	-25	38	0	-4493	0	0	0.748169
148824	106271	94	51167	37248	89	24883	17666	68	-97	53	0	164	100	0	-795	489	0	0.75008
302652	162945	127	120142	64164	117	48728	24489	115	-127	94	0	-19	128	0	-820	50	0	0.751035
222041	138311	106	92293	56952	102	26586	16318	79	-54	97	0	-89	81	0	-4067	0	0	0.751991
83273	61215	96	30738	22951	79	13262	10280	47	126	132	0	-23	47	0	-913	389	0	0.752946
453352	223893	156	197827	102187	149	64445	31907	142	-90	141	0	-143	56	0	-2522	121	0	0.752946
238008	141410	108	103327	61059	105	35069	20254	100	-160	129	0	-8	45	0	-19341	0	0	0.752946
204508	141241	97	65571	44216	98	33094	22491	93	-98	210	0	55	64	0	-312	199	0	0.754857
225216	149167	108	107276	69930	101	33090	21773	89	-135	86	0	-67	51	0	134	460	0	0.759635
166068	118887	96	46162	33283	92	28617	20211	77	184	200	0	24	96	0	-357	295	0	0.762501
317522	173522	127	137936	74950	123	53066	29423	117	2	140	0	-102	61	0	-2638	0	0	0.763457
190143	126016	104	102476	68798	99	29154	19127	79	21	131	0	-131	15	0	-1044	181	0	0.764412
273895	155189	123	106289	60504	111	40934	22722	107	-103	75	0	57	64	0	-2513	48	0	0.765368
189392	127401	103	71252	47129	97	31830	21162	88	-12	141	0	-2	74	0	-5274	0	0	0.767279
251926	154134	125	89491	55193	108	39914	24057	105	-18	106	0	-79	26	0	-3449	0	0	0.768234
131672	95211	90	50229	36887	87	23644	17191	66	-85	111	0	5	84	0	-3676	0	0	0.76919
145086	102347	99	61577	43964	90	23332	16748	67	81	128	0	-113	20	0	-5653	0	0	0.770145
205838	131646	106	99562	62273	101	35575	21895	95	116	218	0	-95	52	0	-10610	0	0	0.770145
215276	139188	112	88088	57339	106	37853	24024	102	-33	74	0	55	97	0	-512	420	0	0.773968
88067	65889	86	28475	21421	73	11313	8409	47	-28	68	0	58	78	0	-1957	285	0	0.773968
133452	98654	91	43444	32194	85	23757	17004	62	19	115	0	2	75	0	-5599	0	0	0.773968
355747	173862	138	120045	58841	131	63090	30601	129	89	154	0	55	93	0	256	359	0	0.776834
227876	150943	103	103580	66767	104	34589	22400	97	-161	164	0	-130	48	0	-14275	0	0	0.776834
90709	68619	85	25599	19299	64	15913	11699	54	43	205	0	-14	79	0	-7751	0	0	0.778745
175817	128061	92	70628	51503	90	29024	20709	76	58	84	0	80	79	0	-12272	0	0	0.778745
212792	138568	107	67920	43292	100	32104	21066	87	-106	68	0	-75	93	0	-8854	0	0	0.780656
331103	181401	127	130349	73042	125	46042	26195	120	96	104	0	-28	53	0	441	693	0	0.782567
106177	77838	88	129160	94613	92	44636	31164	86	86	114	0	-36	35	0	-8997	0	0	0.783523
121151	89435	91	54362	39903	87	18418	13891	58	183	181	0	-22	59	0	-2001	59	0	0.784478
135601	99277	93	91294	67016	94	28343	20381	79	17	88	0	10	64	0	-1883	246	0	0.784478
234588	145643	119	62751	36868	105	34188	20316	97	-94	67	0	86	159	0	-2336	0	0	0.784478
141789	88034	100	53440	33314	93	24754	15236	73	119	138	0	29	71	0	-3244	0	0	0.785434
169772	116078	108	59680	39934	96	27256	18506	74	-18	100	0	-6	67	0	-1701	208	0	0.786389
234906	161231	105	119690	84200	99	35440	23829	94	-56	87	0	7	53	0	-841	395	0	0.787345
184406	130554	96	63968	44080	99	32412	22521	92	-73	131	0	-2	68	0	-306	608	0	0.7883
327957	177651	124	118896	64849	120	45344	24620	115	1	59	0	-29	112	0	-2359	115	0	0.789256
313880	174811	122	103130	56800	117	37357	20799	110	-19	150	0	41	74	0	172	633	0	0.791167
249249	146420	109	101611	58867	107	35104	20534	99	-11	88	0	174	68	0	-6530	0	0	0.791167
335810	173615	125	138614	73837	126	63446	33243	123	-79	99	0	200	161	0	365341	221924	116	0.791167
158363	117796	89	63992	46328	88	23466	16405	67	-202	32	0	-15	95	0	-18027	0	0	0.791167
75491	55501	95	25238	18300	73	16539	11942	59	379	566	0	292	341	0	-17101	0	0	0.791167
301820	170579	126	124158	72129	120	40791	23531	115	328	201	0	74	104	0	-565	394	0	0.7969
137944	98506	105	63433	45761	90	21900	15736	59	-65	111	0	44	75	0	-3201	0	0	0.797855
373105	178283	157	193168	100471	143	56781	28423	137	10	99	0	-68	87	0	-267	251	0	0.799766
133556	99406	91	53264	39062	88	27297	19867	79	58	108	0	110	102	0	-1497	14	0	0.800722
424948	207894	156	192405	97509	154	77470	41050	149	92	182	0	65	101	0	-958	147	0	0.802633
159981	115276	95	88279	64378	93	29081	20813	80	-115	124	0	75	92	0	-4003	0	0	0.803588
219603	139580	115	88395	56488	107	31120	19462	84	59	116	0	-62	55	0	-1315	7	0	0.804544
180717	129167	96	67040	48476	94	30416	20810	86	245	165	0	10	57	0	-256	392	0	0.808366
150666	110206	93	35290	26057	87	25490	18323	71	300	254	0	-47	65	0	107	547	0	0.810277
84390	63218	84	28182	21026	74	13151	9733	51	-9	66	0	-35	99	0	204	362	0	0.813144
235449	142581	109	87852	52479	105	29081	17148	87	76	130	0	-107	29	0	-1023	233	0	0.813144
202985	125777	115	79664	49412	102	27612	15978	76	136	100	0	100	75	0	98	319	0	0.815055
149220	108113	106	43135	31517	89	29245	20728	75	-16	132	0	-114	39	0	21	446	0	0.816966
233143	139778	107	96421	58513	107	39394	22054	104	-190	164	0	-49	75	0	-6833	0	0	0.816966
239264	146622	104	72993	42687	103	33203	19401	94	15	102	0	-52	61	0	-14149	0	0	0.816966
181075	128554	100	83884	59329	97	33424	23219	91	18	87	0	23	58	0	-5452	0	0	0.817921
270706	139337	114	101807	55702	115	40403	20409	109	8	81	0	63	47	0	-309	281	0	0.820788
210494	131883	117	94309	59897	101	29364	17874	92	-109	32	0	166	89	0	-2811	216	0	0.820788
214776	148646	102	104597	73892	100	48829	33426	97	31	103	0	43	71	0	-2927	0	0	0.823654
132557	99417	89	78699	58590	89	22618	16659	65	13	48	0	43	51	0	-37	698	0	0.826521
441950	204887	165	169458	81833	159	57606	26544	151	-84	87	0	109	108	0	-9590	0	0	0.827476
360479	209768	128	150742	87501	125	59962	33778	120	145	108	0	-12	68	0	113987	140633	140	0.827476
306961	185253	112	155116	98179	114	43413	25651	107	7	139	0	-4	85	0	210	557	0	0.830343
228389	142447	105	93041	56864	101	30640	18674	82	106	133	0	-76	70	0	-11874	0	0	0.830343
103551	77720	86	33869	25427	82	20214	14547	59	41	130	0	-90	53	0	-3047	0	0	0.831298
185213	131548	108	74950	53555	95	23985	17063	67	-77	60	0	-63	29	0	-149	334	0	0.832254
102539	77229	88	23632	17685	64	17450	12884	54	-49	94	0	125	105	0	-4455	0	0	0.832254
207622	141904	101	74082	51226	99	34567	23507	96	14	74	0	-22	84	0	-308	517	0	0.83512
174082	125128	101	75277	54865	96	28980	20077	76	-40	89	0	44	104	0	-930	265	0	0.836076
132928	98950	98	62068	45382	90	22081	15599	68	38	119	0	29	79	0	-306	435	0	0.837987
151779	101434	103	54882	36114	94	24652	16406	69	50	122	0	32	86	0	51	430	0	0.838943
141426	104056	88	58233	42378	89	18244	13075	58	-75	73	0	15	75	0	-1280	132	0	0.839898
178787	122827	102	52363	34285	97	29977	19909	83	-160	30	0	12	51	0	-466	263	0	0.840854
232737	139104	116	109583	67517	106	29540	16695	82	135	119	0	-15	61	0	-3609	0	0	0.841809
353877	197662	140	171258	100415	134	54961	32350	130	191	144	0	-166	41	0	-1649	581	0	0.842765
425880	214859	148	135610	68039	142	65743	33513	137	-82	73	0	60	51	0	-12663	0	0	0.84372
117399	85616	100	49168	36549	87	18038	13492	60	-33	104	0	48	57	0	-3127	0	0	0.84372
66258	48218	94	27327	19764	81	10346	7152	48	616	488	0	379	304	0	-3279	0	0	0.84372
289944	163544	122	125573	71444	117	47448	26017	112	54	97	0	7	71	0	55	404	0	0.845631
324501	170322	139	108296	58376	123	51503	26698	120	-118	129	0	34	105	0	-276	198	0	0.847542
131982	99118	103	39363	29338	85	21074	15875	57	25	110	0	169	114	0	-3722	0	0	0.848498
167927	116726	100	63436	43620	95	26317	18374	73	40	110	0	-148	46	0	-4999	0	0	0.848498
166404	117621	105	60304	43659	93	27271	19209	77	48	144	0	56	63	0	-1191	124	0	0.849453
125438	93146	97	51052	37803	85	20198	14723	58	22	113	0	-154	57	0	-6212	0	0	0.849453
161907	116284	92	68545	47882	91	27245	18564	71	129	108	0	77	97	0	-7900	0	0	0.850409
73166	56091	84	20957	16003	57	12998	9517	49	-17	68	0	38	85	0	-8082	0	0	0.850409
156067	113398	107	68458	49687	92	22086	15012	64	142	220	0	79	82	0	525	659	0	0.85232
128239	96072	92	67242	49624	87	17612	12543	54	-178	103	0	-42	28	0	-4124	0	0	0.85232
444824	208136	166	155477	71254	154	72099	33634	150	-282	67	0	-168	48	0	-4566	0	0	0.85232
267564	156469	114	115947	68057	111	39791	21871	106	52	126	0	-21	42	0	-2115	238	0	0.853275
210183	130504	111	64238	39312	100	26424	16440	78	45	132	0	15	81	0	-2132	0	0	0.854231
319295	173946	122	137560	76629	118	58197	33247	114	-63	94	0	150	130	0	-1113	261	0	0.855186
377135	185273	149	183012	98881	138	97437	54705	134	15	78	0	-10	50	0	-7309	0	0	0.856142
258408	155127	127	89844	53267	109	48682	28953	106	-26	138	0	54	83	0	-15656	0	0	0.856142
160298	119020	91	54546	40489	88	23678	16840	62	113	138	0	17	83	0	-18734	0	0	0.856142
116990	86176	92	45160	33706	85	20438	15009	57	-38	102	0	3	62	0	-15737	0	0	0.857097
290967	163180	128	124656	74319	114	34791	19349	95	76	139	0	8	74	0	-748	311	0	0.859008
196630	126566	101	82251	52422	98	30972	19067	89	-200	39	0	-89	57	0	-8264	0	0	0.859008
181438	131514	110	80593	57905	96	31900	22110	90	252	198	0	107	89	0	-7211	0	0	0.859008
168101	121940	97	49980	36526	90	28611	20727	76	197	175	0	31	90	0	-8205	0	0	0.859008
276210	149700	118	108826	59257	118	39111	20680	108	-41	105	0	-26	56	0	161	332	0	0.861875
134060	97604	91	38037	28198	85	20193	14811	65	137	120	0	29	58	0	-1146	0	0	0.86283
172218	114865	100	70161	45340	96	23483	14757	69	-88	93	0	-38	30	0	-6657	0	0	0.86283
261868	143780	114	89793	49740	108	43121	23381	105	77	124	0	-39	87	0	-13234	0	0	0.86283
84215	60967	84	30652	23405	81	11685	8624	47	-39	124	0	118	87	0	-1366	70	0	0.863786
200471	133993	101	79657	52314	98	23716	15270	69	146	136	0	107	75	0	-149	372	0	0.866652
379693	190271	130	127867	62617	124	61528	31112	122	-63	66	0	150	100	0	-5571	0	0	0.866652
457520	225863	144	183368	88322	141	62587	30473	135	-201	129	0	111	99	0	-4482	0	0	0.867608
85534	63604	84	37418	28085	82	12807	9496	49	80	98	0	-69	53	0	-7104	0	0	0.868564
267463	168420	121	89133	56691	112	33941	20980	97	19	109	0	162	123	0	-452	347	0	0.873341
73350	55917	79	31816	24216	79	11507	8438	49	-142	38	0	74	87	0	-351	260	0	0.875252
221027	128596	105	96093	57390	106	32565	18559	89	-34	88	0	-31	84	0	-7834	0	0	0.879074
117873	91976	75	52667	39863	84	17197	12964	54	-291	24	0	-12	79	0	-21278	0	0	0.879074
147034	103765	91	55900	38553	89	23492	16055	66	-36	93	0	-83	18	0	-20659	0	0	0.879074
259219	145006	121	89534	50447	118	33492	18304	94	106	138	0	-25	73	0	-5660	0	0	0.88003
188734	130423	105	67202	46882	98	29015	19645	74	-149	68	0	-10	70	0	-7525	0	0	0.88003
181390	113231	110	78823	49438	99	25502	15164	73	-184	72	0	-84	57	0	-4872	0	0	0.880985
385455	222867	134	137735	80467	130	44773	24824	122	161	140	0	-25	71	0	-1166	160	0	0.881941
204754	121478	104	85698	51792	104	29237	16750	84	-153	81	0	65	85	0	-9227	0	0	0.882896
112433	86234	88	50313	37358	86	29862	21471	78	172	164	0	39	57	0	27271	89982	26	0.882896
154746	109016	95	54764	37506	91	26575	18595	75	125	181	0	51	78	0	-946	86	0	0.887674
313542	191121	125	116015	70720	123	40747	23774	117	30	158	0	-40	59	0	-1476	4	0	0.888629
161668	120570	93	43380	31976	86	24061	17400	68	-125	77	0	48	88	0	-1065	114	0	0.889585
291601	164073	120	109867	58954	117	46761	25830	111	-1	110	0	-4	64	0	-241	339	0	0.892451
366051	192317	134	150257	78014	133	51816	26078	129	-33	166	0	160	103	0	433680	250905	150	0.892451
103223	77847	86	34383	25845	82	16059	11799	52	-34	107	0	26	69	0	-5220	0	0	0.893407
218208	138371	108	88249	55764	101	39183	24249	97	103	145	0	48	84	0	-84	151	0	0.895318
100892	74567	92	32961	24358	82	18921	13760	60	65	86	0	-38	67	0	-407	369	0	0.897229
207439	130790	107	66376	40804	101	30907	19253	96	-218	76	0	-6	63	0	-1707	0	0	0.898184
262033	150272	119	101582	57766	111	37857	21068	106	-228	124	0	-108	30	0	-370	201	0	0.89914
175247	108342	114	57358	35547	96	30176	18238	85	-162	67	0	-77	64	0	-8691	0	0	0.89914
166109	121380	92	77779	57324	90	27469	20104	70	56	88	0	31	89	0	-8340	0	0	0.900096
143080	106249	89	46607	34495	87	22852	16748	63	66	114	0	-1	56	0	-1120	171	0	0.901051
237286	149560	108	94118	57913	106	33528	21138	92	42	144	0	38	62	0	-7233	0	0	0.901051
138369	103664	94	82713	61011	91	23109	16652	64	40	85	0	20	60	0	136	431	0	0.902007
273822	177886	105	119960	79629	104	64130	41319	103	-159	55	0	-194	43	0	-65536	0	0	0.902962
123007	88961	102	44965	33303	86	17274	12181	56	26	115	0	24	77	0	-2582	56	0	0.903918
183691	122444	102	92308	61670	99	27375	18133	72	305	243	0	13	53	0	-3338	0	0	0.904873
184534	118423	103	75492	47215	97	27917	16827	79	-159	84	0	-93	30	0	-9708	0	0	0.904873
220058	140041	117	92604	59021	106	30555	19417	84	254	164	0	-22	104	0	384	780	0	0.906784
265410	145744	115	111148	61558	112	39928	21711	106	22	141	0	-100	50	0	-2251	0	0	0.90774
317427	167329	140	118035	62749	130	51286	26018	126	-76	106	0	-23	69	0	290	752	0	0.911562
220446	143016	104	94179	62401	101	34737	22056	97	236	120	0	-94	54	0	-632	438	0	0.912517
94704	71014	83	19201	14268	56	13796	10059	50	-125	60	0	-48	34	0	-2878	0	0	0.913473
471637	232504	157	223373	112067	153	112977	56601	149	53	136	0	116	72	0	-1140	480	0	0.914428
275303	154891	114	131404	75779	112	47654	26107	109	-232	82	0	-39	51	0	-27998	0	0	0.914428
238848	135656	119	79642	44965	106	40610	23080	102	234	155	0	72	97	0	307	450	0	0.916339
384210	201817	141	124292	65332	137	66125	34150	135	-94	139	0	46	114	0	-1860	140	0	0.917295
189898	128328	98	62806	40567	97	26946	17958	77	-92	75	0	-7	22	0	-13509	0	0	0.917295
211022	135925	103	92284	59051	101	25150	15290	77	-179	138	0	63	103	0	-600	70	0	0.919206
79933	61908	81	24598	18462	69	13840	10429	51	81	100	0	-31	60	0	141	256	0	0.921117
374224	190455	152	142847	75440	145	60127	29336	142	5	84	0	134	133	0	-1934	277	0	0.922072
63457	48349	82	29337	22230	73	8916	6470	45	17	87	0	-32	65	0	-2974	2	0	0.922072
187953	131618	100	78808	55090	97	30074	20681	84	-154	67	0	56	99	0	-5057	0	0	0.923028
296014	184984	115	122435	76832	107	46369	28134	103	31	65	0	16	72	0	-827	388	0	0.923983
379070	204870	147	111716	58639	132	50245	26699	129	-53	81	0	-30	66	0	-737	202	0	0.925894
262977	147377	121	99027	56561	109	39206	22260	103	55	127	0	-33	75	0	40	365	0	0.92685
288184	184588	116	171183	110939	115	77292	50303	112	-50	102	0	86	65	0	-1483	0	0	0.928761
348967	188715	138	126448	69322	128	54177	28194	123	143	111	0	12	87	0	-2088	548	0	0.930672
172053	126976	96	87384	63549	92	27981	19650	78	150	184	0	-16	66	0	-4026	0	0	0.931628
301945	164942	122	170242	94068	120	50720	29452	115	-45	90	0	202	131	0	-4578	0	0	0.932583
318706	175322	132	138535	77271	123	51545	27905	119	-124	46	0	156	110	0	-7840	0	0	0.932583
363884	196391	140	253295	150299	136	85910	50188	128	-3	133	0	41	100	0	-14395	0	0	0.932583
243925	141236	111	93001	53963	107	25668	14896	74	-108	106	0	-30	101	0	-19184	0	0	0.933539
490838	233603	170	165598	78307	162	92448	42980	160	57	126	0	40	69	0	-277	432	0	0.93545
212612	131228	104	83987	50993	102	33891	19792	93	26	90	0	-108	55	0	-18201	0	0	0.93545
152182	110543	96	52831	38577	88	27816	20197	83	-85	71	0	-86	92	0	-1203	0	0	0.937361
218046	125976	110	94142	53377	105	27329	15310	75	-173	69	0	73	54	0	-842	311	0	0.938316
365751	194360	146	165848	90445	139	69055	37711	135	-34	107	0	-42	71	0	-775	254	0	0.940227
190707	123099	103	64438	41204	98	32104	20730	95	-56	67	0	-99	77	0	-2963	0	0	0.941183
210665	147878	103	121839	86077	102	39574	27922	95	69	136	0	-114	36	0	-236	935	0	0.942138
163506	118448	93	82083	60508	92	27875	20184	80	20	112	0	-25	59	0	-261	862	0	0.943094
249901	140203	112	107882	62657	111	33214	18152	103	-85	44	0	22	83	0	-3546	0	0	0.94596
404604	193568	140	223143	122345	137	73939	38545	134	-18	97	0	-122	32	0	-10079	0	0	0.94596
245663	150276	119	129857	82241	106	39360	23264	102	-180	85	0	-9	61	0	-11543	0	0	0.94596
103797	77435	89	34566	26026	83	23696	16621	66	59	98	0	-37	51	0	-6278	0	0	0.946916
235583	139818	116	94024	55084	107	30601	18000	90	-27	61	0	-82	39	0	-9882	0	0	0.946916
258659	154636	106	118228	70553	107	40308	23224	103	-235	51	0	25	77	0	-21036	0	0	0.948827
266269	157371	108	98517	56708	108	30997	17709	87	-56	99	0	120	88	0	-13029	0	0	0.948827
303525	179167	123	173258	105189	115	37184	21763	110	20	79	0	49	118	0	-3366	0	0	0.949782
180207	119910	98	67124	42707	93	26775	17024	73	-195	73	0	-14	62	0	-12429	0	0	0.949782
378800	185532	143	278626	154069	145	90499	47753	137	95	147	0	96	72	0	-570	402	0	0.950738
157753	115622	93	79350	58201	91	32852	23474	86	-162	48	0	71	66	0	-5657	0	0	0.951693
283150	170781	114	200675	131129	113	77522	48377	109	-171	73	0	-68	96	0	265929	197663	126	0.951693
95479	71732	89	40404	30580	83	16281	12241	54	-138	77	0	-121	38	0	-15754	0	0	0.951693
525847	281388	173	289119	163622	172	150320	85362	168	-55	139	0	29	98	0	-13706	0	0	0.952649
281495	157395	116	121474	67403	115	39816	21279	111	-98	119	0	16	71	0	563617	754783	131	0.952649
98260	70705	100	25013	18935	72	16541	12306	52	-117	85	0	-23	54	0	-11656	0	0	0.952649
447726	223548	155	182754	92750	153	68796	33813	149	66	136	0	-18	78	0	-18212	0	0	0.952649
150079	109377	90	62103	44410	90	25414	17822	70	-197	110	0	20	89	0	-23594	0	0	0.953604
195030	132078	98	67056	45008	95	31292	20851	80	-269	92	0	-137	61	0	-27264	0	0	0.953604
215281	134269	107	89522	55681	103	29712	18799	78	-8	122	0	-130	40	0	-17100	0	0	0.953604
163138	117909	104	71694	52051	93	19820	14226	59	75	161	0	86	68	0	-12121	0	0	0.953604
172581	123005	95	54830	39962	92	29402	20451	89	61	135	0	12	59	0	-218	255	0	0.957426
233800	148118	121	106593	66830	106	35415	21631	100	-257	25	0	-44	53	0	-540	160	0	0.958382
255130	155291	117	122890	78175	111	45232	28397	107	81	198	0	225	125	0	516	1026	3	0.96316
204323	138492	102	85547	58373	99	34281	22659	95	39	88	0	-71	75	0	-1156	31	0	0.964115
234803	142294	109	85878	50234	104	33971	20270	96	35	161	0	-86	81	0	-630	1097	1	0.966026
173155	101616	104	68980	40736	99	24235	14111	72	54	97	0	63	67	0	-84	292	0	0.969848
140067	98095	97	53239	36771	90	25484	17498	70	-35	85	0	59	84	0	-166	343	0	0.971759
175140	118057	100	67272	44669	95	23775	15846	67	59	138	0	-105	50	0	413	779	0	0.972715
173474	125014	96	76661	55624	93	27916	21299	84	-101	120	0	6	57	0	-6819	0	0	0.97367
142495	107471	90	89160	66739	91	26989	20079	73	-43	164	0	-87	11	0	-5354	0	0	0.97367
307319	182184	134	172978	102298	121	53905	31587	115	111	168	0	79	66	0	183	498	0	0.976537
273604	159780	115	168187	101897	117	85905	50567	113	194	157	0	-108	74	0	-2461	0	0	0.977492
314887	170734	132	129844	72892	120	45373	23173	115	-86	145	0	77	78	0	-8629	0	0	0.977492
173773	113441	101	88884	58009	100	22488	14618	66	-54	64	0	84	134	0	-850	141	0	0.979403
95565	72971	91	42041	31534	83	17223	12807	55	-101	73	0	176	104	0	-1005	323	0	0.979403
78676	59762	84	30344	23113	80	13436	10094	48	-28	84	0	38	124	0	-2354	0	0	0.980359
137663	101098	95	60825	45089	89	23174	16948	63	-35	84	0	53	130	0	-1030	149	0	0.980359
338674	188253	123	131107	75338	119	52523	27852	116	-129	116	0	137	86	0	9213	3956	89	0.980359
135805	99838	92	55890	41023	88	21576	16095	60	-5	119	0	-84	46	0	-639	77	0	0.983225
141862	103633	99	50931	37647	88	26595	18855	71	-7	118	0	-10	43	0	-2451	92	0	0.983225
131517	98469	102	40495	30638	84	15038	11221	50	-29	62	0	-44	87	0	-1079	140	0	0.984181
126805	94726	103	39481	29626	85	22184	16095	60	249	289	0	50	56	0	-2081	0	0	0.988003
152310	111115	92	78369	58073	93	24803	18355	67	-140	101	0	4	42	0	94	445	0	0.989914
213277	137365	108	80050	50411	102	30810	19612	86	-40	129	0	63	71	0	-2591	368	0	0.989914
172393	111765	102	70752	46023	98	27994	17738	75	-56	58	0	-73	53	0	-403	171	0	0.99087
115936	87812	96	26539	20235	66	21952	16708	59	-119	60	0	-125	25	0	-105	610	0	0.992781
479669	227893	155	175202	82440	156	74849	34978	153	-86	145	0	-30	57	0	-47112	0	0	0.994692
230521	137691	116	84957	50061	106	34558	20918	99	-69	66	0	15	99	0	-2604	482	0	0.996603
161081	116676	96	61562	44983	92	24959	17491	71	-5	128	0	123	78	0	-8992	0	0	0.996603
148902	111726	98	36619	27346	86	24219	17874	70	-98	39	0	132	106	0	-6747	0	0	0.996603
175362	112592	102	65912	41568	98	29352	18363	77	-17	126	0	57	70	0	-5311	0	0	0.997558
228772	148710	115	93001	59433	106	40235	25878	102	3	109	0	-40	84	0	-10815	0	0	0.997558
97979	72892	100	24259	18137	67	17072	12695	55	23	91	0	-126	33	0	-1885	0	0	0.998514
281354	167569	118	113210	66776	113	37959	21911	98	-154	37	0	71	88	0	-3657	0	0	0.998514
222202	140290	110	61834	37326	102	36151	23549	97	-54	103	0	-87	25	0	238	710	0	1.0052
215295	128409	107	95736	56352	106	34308	20196	91	-173	52	0	-78	25	0	-2796	0	0	1.00616
496843	246984	175	252670	133101	158	108795	56364	154	-70	96	0	16	122	0	-341	317	0	1.00807
220794	143920	109	86492	55477	102	35443	23534	97	58	139	0	91	66	0	-160	598	0	1.00998
96386	70888	93	27331	20584	76	17726	13436	57	-44	169	0	81	142	0	-1160	49	0	1.01094
215838	132201	111	79808	48392	104	36119	22232	100	-60	107	0	157	78	0	-481	306	0	1.01189
65243	50890	77	21106	16089	58	12275	9318	48	68	130	0	-30	70	0	-7140	0	0	1.01189
236344	145179	121	86828	53859	106	32807	20109	89	20	90	0	31	120	0	-791	334	0	1.0138
214554	130898	108	89018	54793	105	26811	16291	81	40	124	0	98	87	0	-1712	61	0	1.01476
204982	135989	107	131932	87497	102	485	364	0	57	196	0	36	85	0	-2833	0	0	1.01476
281959	165974	116	128106	77261	112	35299	19762	105	-10	120	0	-73	37	0	-729	370	0	1.01762
90155	67162	93	36349	27882	80	11471	8956	47	-35	70	0	48	96	0	-1020	0	0	1.01858
365167	191578	133	170541	92318	133	60710	31870	127	157	151	0	-13	52	0	-1337	282	0	1.01953
85604	64417	83	27790	21086	76	13156	9639	50	-137	81	0	26	70	0	332	381	0	1.02145
118360	88255	89	34631	25613	84	24729	17999	71	100	102	0	233	265	0	-98	316	0	1.02145
219029	131136	111	89252	55264	102	32095	19339	91	-104	109	0	-39	132	0	-132	479	0	1.02813
80277	60485	83	33437	25454	79	13379	9875	49	-41	91	0	-99	23	0	-2294	0	0	1.02813
92368	69701	82	32634	24642	79	15684	11335	52	-38	47	0	141	109	0	-3544	0	0	1.02813
243901	140777	114	95836	54599	104	38942	21666	101	6	135	0	-45	54	0	-268	579	0	1.02909
87352	66858	84	23797	18359	61	16214	11546	55	-62	111	0	26	85	0	-8949	0	0	1.03005
317827	167081	137	122383	65969	124	46846	24078	120	-31	92	0	111	122	0	-8110	0	0	1.03005
198754	121448	100	65629	38847	98	37580	21747	96	13	130	0	-30	52	0	93245	133856	116	1.03005
192105	129016	101	67213	44020	95	32841	21073	92	51	141	0	52	105	0	-465	168	0	1.03196
283893	155221	124	115017	63688	114	42430	24183	109	-188	45	0	34	49	0	-4701	0	0	1.03291
290166	165793	129	113641	64403	121	43094	24987	118	-247	24	0	-132	43	0	-4247	0	0	1.03291
163175	119427	99	67861	49857	93	24537	17848	65	-59	38	0	-30	37	0	-6581	0	0	1.03387
419915	202320	145	143011	66895	140	60832	28507	136	278	179	0	-27	57	0	-2393	21	0	1.03482
141167	106287	90	44579	33326	87	24693	18093	65	-251	26	0	-18	96	0	-9780	0	0	1.03482
297167	171327	120	122226	70154	117	49818	27919	112	72	191	0	-7	54	0	-1282	580	0	1.03865
311098	162960	135	107180	58194	124	47955	24245	121	-36	195	0	-84	82	0	-32	549	0	1.04056
227288	133424	120	86877	51810	104	31963	18983	89	-7	117	0	85	68	0	626	502	0	1.04247
293690	178747	122	138500	86775	112	55198	34175	106	-175	67	0	-55	50	0	-8333	0	0	1.04247
206643	119937	117	71991	41784	105	27605	16787	77	-199	40	0	42	73	0	-1260	32	0	1.04342
107695	77064	101	39235	28094	101	17616	12607	60	664	564	0	521	420	0	-1111	225	0	1.04342
76099	56740	96	31670	24049	80	11007	8172	47	-49	55	0	-9	80	0	-2236	0	0	1.04438
295776	175247	116	135379	81177	114	39316	23334	109	-46	66	0	-69	62	0	-2857	0	0	1.04533
165826	113158	95	68301	45454	93	27335	17869	74	-49	66	0	-54	55	0	-8903	0	0	1.04533
174596	117257	101	67821	43321	96	25565	16536	76	24	90	0	142	105	0	-6794	0	0	1.04629
252337	153709	113	71808	42475	109	36160	21266	104	-128	108	0	-28	79	0	261379	164430	127	1.04629
394462	202622	142	146296	75177	139	56501	29104	134	442	259	0	21	64	0	265	618	0	1.04724
92335	68759	88	36495	27565	81	15268	11151	53	-40	129	0	-68	28	0	-14280	0	0	1.04724
223223	133808	112	81981	50127	104	31856	18642	97	124	135	0	-93	16	0	-752	303	0	1.04916
390521	191720	135	123036	59183	131	59525	29085	129	-118	117	0	89	98	0	-7748	0	0	1.04916
230194	149729	102	118210	77406	101	31257	19505	87	-142	95	0	-41	59	0	-15627	0	0	1.04916
258915	154083	110	110461	66047	108	35986	20705	97	-118	62	0	80	72	0	-24205	0	0	1.04916
229231	136922	107	84704	50035	102	32904	19145	97	75	115	0	-79	35	0	-19098	0	0	1.05011
136597	101598	88	40776	29932	86	26176	19556	70	-167	59	0	21	80	0	-22	673	0	1.05489
147801	110876	94	83038	61547	91	24216	17993	65	60	115	0	52	97	0	-5136	0	0	1.05489
85658	67733	89	31451	24303	79	14135	9941	52	-35	59	0	-67	93	0	-6212	0	0	1.05489
125786	94430	95	45263	34053	85	23232	16934	63	252	181	0	-6	96	0	-278	336	0	1.05967
253172	142719	112	101315	58023	110	38735	21990	106	18	144	0	-56	48	0	-1424	0	0	1.06062
71120	56787	79	29492	22830	71	11116	8413	47	180	136	0	-14	63	0	-10099	0	0	1.06062
123855	92096	95	47138	35216	85	20011	14908	57	133	164	0	32	48	0	-3548	0	0	1.06158
153376	109190	105	52830	36702	90	31905	21681	88	-142	65	0	-26	102	0	-7613	0	0	1.06158
206917	128558	104	85822	52273	102	33826	21321	91	-211	64	0	26	64	0	-12631	0	0	1.06158
58360	45571	78	21470	17208	55	7937	6157	42	-52	55	0	-66	33	0	-10490	0	0	1.06158
215556	137964	112	81656	51903	102	35718	22076	98	9	154	0	-78	53	0	399	1002	1	1.06349
172406	128093	98	52995	39383	90	28948	21045	74	95	136	0	-16	78	0	-208	348	0	1.0654
100591	77191	85	38281	29009	82	16672	12306	54	-21	122	0	-66	44	0	248	549	0	1.06731
503540	236007	160	155109	72195	157	92659	43228	155	-262	84	0	222	97	0	4846	1969	54	1.06731
313711	162086	127	109384	56227	121	52244	26171	118	-12	110	0	66	91	0	-820	234	0	1.06922
161460	117429	95	63952	47136	93	28772	20372	75	-35	77	0	36	71	0	-1852	11	0	1.07018
208342	135476	102	86469	56044	99	31894	20728	91	210	113	0	-52	52	0	-1395	0	0	1.07113
237427	144997	109	91131	53761	107	35379	21839	102	-38	102	0	108	101	0	29076	10640	122	1.07113
350134	189435	133	121907	65777	127	59894	31732	124	-30	98	0	-178	35	0	-5644	0	0	1.07113
304482	176680	117	131232	78788	116	41230	23597	111	-139	73	0	-149	35	0	-1130	292	0	1.07304
490408	227714	173	166604	82885	164	80283	36055	160	-84	119	0	58	98	0	85	766	0	1.08164
60701	46457	85	24162	18964	62	8323	6039	45	91	189	0	-101	38	0	-4560	0	0	1.08164
238435	138476	125	90874	53945	110	29113	15659	81	-77	141	0	-13	120	0	-4206	0	0	1.0826
191715	139045	104	70220	51287	93	24378	17944	65	312	204	0	-10	47	0	-425	295	0	1.08355
164563	123229	95	77114	56592	90	27045	19865	65	123	104	0	-60	62	0	-4016	0	0	1.08355
257633	166872	106	111361	71757	104	49325	31182	100	101	244	0	164	79	0	-1516	1218	4	1.08451
209352	130801	105	84237	52956	104	27766	16501	76	-190	46	0	-66	47	0	-12187	0	0	1.08451
177507	129293	108	66850	48628	91	29673	21373	81	-225	0	0	82	66	0	-3780	0	0	1.08547
270704	166862	121	72626	43662	111	34767	20864	96	15	160	0	-23	74	0	-171	485	0	1.08833
275274	163281	116	128292	76482	113	43140	24383	109	91	159	0	-27	45	0	-3600	0	0	1.08929
343519	198743	126	151183	86299	122	51356	28059	116	95	111	0	255	113	0	654	924	0	1.09215
112447	86759	85	32108	24599	78	18074	13339	61	-62	103	0	-25	56	0	-1724	85	0	1.09311
120129	88716	100	43667	32979	84	16689	12069	55	-79	134	0	-92	30	0	-992	325	0	1.09407
225217	146717	117	76180	48442	103	25868	16604	71	73	117	0	-68	68	0	7236	2942	82	1.09407
241538	152799	107	103755	64495	107	37290	23599	101	-138	62	0	-69	33	0	-104	388	0	1.09598
217200	130190	107	81042	47882	101	35779	20929	99	-165	210	0	-95	58	0	-10244	0	0	1.09598
176547	127492	100	45992	33660	91	25771	18344	75	-98	43	0	118	114	0	-5032	0	0	1.09598
152244	113823	90	66885	49868	91	24389	18277	63	-274	40	0	93	101	0	-9217	0	0	1.09693
323835	178245	120	130243	71223	118	53633	29439	114	158	115	0	-94	49	0	-1887	1558	16	1.09789
221665	145171	105	91839	59145	102	28924	19050	82	68	116	0	71	158	0	-6241	0	0	1.09789
159090	116451	101	64831	47821	89	29140	20844	78	-174	101	0	-4	70	0	-22759	0	0	1.0998
231357	144612	109	90283	56795	106	35798	22801	102	113	108	0	152	83	0	-12568	0	0	1.0998
281817	158492	124	80124	44508	110	44348	24084	108	-57	89	0	91	154	0	-288	198	0	1.10266
124329	93557	92	58024	44045	86	24215	17606	65	-83	50	0	-190	15	0	-2553	0	0	1.10362
231887	145246	112	104953	62796	106	31872	18674	94	63	130	0	-52	64	0	-4878	0	0	1.10362
396270	201440	147	128066	65143	139	65822	31944	136	243	185	0	-5	91	0	-1380	277	0	1.10458
109390	84100	87	47454	35857	84	16774	12734	54	83	106	0	-5	58	0	440	524	0	1.10935
113849	86748	90	51716	38966	84	17461	12872	55	-99	52	0	-45	37	0	-124	207	0	1.11222
209428	130817	104	75041	46026	100	32155	18935	88	-51	90	0	5	45	0	-2039	0	0	1.11222
262383	154502	111	99857	59321	108	37142	20914	104	-51	95	0	-129	38	0	-7913	0	0	1.11318
152443	114190	89	65185	47298	90	23768	16996	67	-50	113	0	10	41	0	-811	96	0	1.11509
491154	255963	165	342934	204119	164	164469	94950	160	177	185	0	76	103	0	65	396	0	1.11795
388012	214331	123	124799	69589	121	62960	33053	119	-135	68	0	-126	56	0	-42243	0	0	1.11795
217131	135879	105	88134	55177	103	27403	16397	77	-62	46	0	32	91	0	-1065	432	0	1.11986
217779	140669	106	108104	70361	101	30020	19783	82	-150	46	0	-53	91	0	-11086	0	0	1.12273
211675	129944	105	94553	58458	104	31410	18958	90	122	133	0	-8	58	0	-2960	0	0	1.12369
220059	144369	107	94049	59707	104	35388	22404	97	12	116	0	34	50	0	-341	290	0	1.1256
264109	159481	114	102156	59626	108	50752	31054	103	-192	114	0	-29	43	0	-802	310	0	1.12655
202653	133563	103	81561	53563	101	25447	15953	78	54	103	0	16	57	0	101	573	0	1.12942
397541	197696	150	130540	64985	144	56497	27398	140	-262	73	0	168	94	0	169364	174581	160	1.12942
49970	41650	64	26404	21010	62	6897	4802	40	-131	67	0	81	65	0	112232	157492	88	1.12942
224160	131358	118	86747	50204	103	34592	20369	99	-206	86	0	-62	111	0	-209	693	0	1.13133
226328	148650	102	102611	67369	101	35365	22586	97	60	101	0	120	81	0	-8421	0	0	1.13133
182602	123118	101	90703	60071	102	35252	24212	94	190	124	0	-23	58	0	-3881	0	0	1.13229
172253	125860	98	40339	30245	89	22291	16218	63	26	170	0	66	62	0	-3431	8	0	1.13324
99764	76956	86	36342	27844	82	15145	11685	50	100	114	0	-29	83	0	-8212	0	0	1.13324
330786	185990	127	148413	85048	127	54483	31227	120	-255	79	0	15	86	0	-5540	0	0	1.13324
407668	224044	150	300159	186741	145	68719	38963	136	-134	77	0	-98	74	0	-4372	0	0	1.1342
116428	87147	87	36978	28046	83	20264	15231	58	-79	33	0	-83	23	0	651	791	0	1.14566
135991	104208	93	69498	52264	88	27244	19915	80	35	94	0	43	64	0	-470	448	0	1.14662
84131	66121	79	32759	25189	75	10821	8101	46	210	226	0	-95	38	0	-4429	0	0	1.14662
179157	131851	108	68437	49721	92	25225	17634	66	67	148	0	19	65	0	204	313	0	1.15044
328352	193326	121	116051	68144	117	53707	30806	112	-153	71	0	29	82	0	-3527	0	0	1.15044
191587	116677	105	74061	45613	101	28781	16964	77	-88	42	0	7	60	0	-9178	0	0	1.1514
179971	132208	95	67446	49833	92	30470	22116	84	-13	67	0	24	88	0	-6655	0	0	1.1514
135026	101879	91	64479	48695	89	23729	17374	66	124	98	0	13	72	0	-1416	41	0	1.15235
87237	67549	82	37199	28743	80	12322	8920	48	136	214	0	-2	73	0	-3399	0	0	1.15331
87940	65651	97	27634	21312	79	10514	8130	44	13	173	0	23	80	0	-350	290	0	1.15522
143429	108815	88	48475	36422	86	24567	17857	67	28	152	0	122	117	0	-2806	0	0	1.15522
277124	171541	111	140469	86551	109	46558	27520	104	-177	94	0	-35	79	0	-2446	118	0	1.15617
142007	105919	91	51355	38819	87	24569	18273	70	-122	82	0	30	61	0	-6101	0	0	1.15617
90217	69028	81	42466	32525	81	11120	8391	46	-150	36	0	9	59	0	-4613	0	0	1.15617
106470	80440	85	40691	31084	83	15224	11773	53	-111	43	0	-146	28	0	-284	462	0	1.15808
206267	137729	107	81358	53078	97	26792	17160	72	45	110	0	0	69	0	665	684	0	1.16095
193638	120796	101	86725	54251	100	26906	16087	76	-22	106	0	87	124	0	-4009	0	0	1.16191
121092	89678	91	48833	36725	86	20015	14362	56	-173	22	0	136	125	0	-2522	0	0	1.16191
247698	152662	110	103979	64407	107	39024	24141	101	27	103	0	34	62	0	-362	191	0	1.16477
465442	247262	150	115199	69778	143	94465	50408	142	-36	86	0	-23	79	0	503	1038	3	1.16764
352107	193744	125	151063	84718	124	60079	32695	120	84	101	0	-15	127	0	-8471	0	0	1.1686
245489	154489	120	108059	70861	111	35377	22649	93	59	123	0	47	115	0	-8428	0	0	1.1686
158263	117126	91	101250	76454	92	31616	23629	87	69	196	0	-70	35	0	341	413	0	1.17146
94336	72565	90	32153	24563	81	14445	10715	50	149	169	0	45	64	0	-3957	0	0	1.17242
436794	238017	145	218375	126844	141	102442	57561	139	-85	48	0	41	108	0	-90	251	0	1.17337
325186	172343	123	124780	65824	122	49600	25674	118	-29	97	0	-109	40	0	-16991	0	0	1.17433
212690	134901	105	88943	56706	103	39734	24665	99	-48	93	0	-44	83	0	-268	308	0	1.17624
282701	166020	122	126926	76799	115	37876	22153	99	194	104	0	-33	41	0	-1342	80	0	1.17719
236831	146651	113	99394	63369	104	32266	19641	99	101	106	0	38	98	0	-4930	0	0	1.17719
138648	103026	97	30132	22918	83	24276	18322	62	-28	84	0	-26	88	0	-720	144	0	1.17911
91425	69464	85	40320	30681	80	14994	11705	52	162	109	0	160	100	0	-62	298	0	1.18102
144971	110001	90	61789	46566	89	25295	18844	70	23	134	0	-107	33	0	-735	130	0	1.18293
220651	133954	116	83704	51787	104	42356	24967	101	-167	47	0	-17	87	0	-3563	204	0	1.18293
136074	102932	88	47435	35663	86	23256	17359	63	192	287	0	18	80	0	-860	210	0	1.18388
334432	174045	142	111043	57307	139	48582	24878	134	60	74	0	-58	71	0	198	340	0	1.18675
133555	98195	89	45343	33176	88	26629	19137	74	88	107	0	80	51	0	-28	222	0	1.19153
272300	155522	131	119965	68346	131	31778	17689	99	805	523	0	338	358	0	1348	913	0	1.19153
145023	111295	88	66297	50167	87	23738	17365	68	-147	115	0	47	64	0	-8171	0	0	1.19153
330956	179223	122	116492	62818	120	56830	30349	117	42	106	0	-24	48	0	-675	395	0	1.19248
154670	117767	93	81944	62267	89	24957	18931	71	100	121	0	29	87	0	-11602	0	0	1.19248
159041	118050	91	74043	53702	91	28777	20249	75	2	133	0	20	69	0	-8796	0	0	1.19344
394153	205644	153	151842	81490	146	69529	37587	144	-235	84	0	-101	65	0	-17725	0	0	1.19344
94749	74007	87	46436	35608	82	15024	11452	50	13	167	0	-5	76	0	169	253	0	1.19631
339546	181263	138	108599	58311	123	50716	26633	121	10	91	0	-59	85	0	-252	383	0	1.19726
97580	79028	81	40799	31620	80	18738	14164	58	-278	72	0	-71	78	0	-11523	0	0	1.19726
442158	235717	143	133147	71178	139	80503	43297	138	-247	89	0	-6	56	0	-20451	0	0	1.19822
504271	232566	183	175238	80668	183	76631	34652	183	2265	1152	13	1827	1241	13	-21969	5081	4	1.19822
299646	165131	142	122859	69243	126	39200	21866	110	60	100	0	39	83	0	-9727	0	0	1.19822
126304	94045	90	47826	36327	86	19648	14806	59	9	79	0	168	103	0	-1806	0	0	1.19917
348170	188215	134	123934	66605	129	55406	28864	127	178	180	0	-51	52	0	-540	346	0	1.20395
84012	66509	80	31171	24195	78	12680	9692	47	-66	55	0	65	69	0	-6907	0	0	1.20395
128914	95888	88	53202	40296	87	19084	13991	56	-90	108	0	-81	40	0	-817	134	0	1.20586
253377	148227	114	97382	56246	106	34610	19524	101	25	171	0	85	87	0	-1633	394	0	1.20586
267055	174354	114	116698	75467	106	41004	26362	101	-123	80	0	11	73	0	-234	191	0	1.20777
182159	129348	100	84378	58506	96	27779	19505	71	120	152	0	-184	0	0	-6233	0	0	1.20777
145254	106625	101	45734	33580	89	32409	22998	88	-167	83	0	-62	61	0	986	643	0	1.21064
167341	124969	92	56163	41797	89	24708	18011	63	160	214	0	-27	35	0	-2281	0	0	1.21159
442674	204265	163	153205	72074	153	69232	32773	149	538	171	0	12	97	0	-8348	0	0	1.21159
346863	190521	136	111739	60383	127	53125	30246	125	-188	84	0	34	67	0	-985	42	0	1.2135
491594	239830	165	172789	82923	158	73002	36425	152	-149	66	0	40	83	0	-3489	85	0	1.21446
64329	52394	77	18706	14754	54	10873	8573	44	33	166	0	-84	59	0	-11778	0	0	1.21446
235205	150886	111	110317	71414	105	36320	23403	99	-143	129	0	-18	81	0	-9288	0	0	1.21446
131564	97176	104	47384	35637	87	18791	13913	58	-33	139	0	-89	59	0	-1456	0	0	1.21542
194617	131588	101	74000	48948	99	29808	20190	82	56	75	0	90	68	0	1088	982	0	1.21733
166816	110967	99	55584	36646	93	34157	22703	90	36	103	0	-38	69	0	-1184	313	0	1.21828
180889	134326	95	83601	61265	94	34334	24791	89	-262	34	0	-40	39	0	366	346	0	1.2221
268550	161812	114	127943	77315	108	38206	23219	101	58	132	0	-59	61	0	-1772	458	0	1.22306
287405	171712	117	136493	85383	113	38310	22296	108	237	270	0	-29	32	0	-164	402	0	1.22497
82819	63105	92	35160	27411	79	12309	9173	48	-100	83	0	123	127	0	-470	535	0	1.22688
195878	137273	103	68746	47298	97	37865	26264	93	18	117	0	-42	68	0	-605	567	0	1.22784
293933	160185	118	124810	67493	117	43845	22835	112	-96	128	0	-78	40	0	-1874	36	0	1.22879
145971	109012	92	66418	49804	88	26863	20256	74	-190	0	0	-38	47	0	-1181	17	0	1.22975
122757	93387	87	58244	44801	85	20103	14894	59	-27	68	0	1	61	0	-3551	0	0	1.22975
336371	168906	143	115876	59207	137	55015	27419	131	33	73	0	-55	56	0	190610	141348	112	1.22975
393458	194840	138	262684	153304	130	133429	76193	128	-26	107	0	43	101	0	-16592	0	0	1.22975
104763	77681	101	36262	27636	83	20427	15681	60	-140	79	0	32	68	0	-7274	0	0	1.2307
110941	84444	91	30727	23482	76	20923	15839	60	-9	65	0	58	95	0	389	470	0	1.23261
415819	216049	144	147256	78926	140	58530	30646	135	179	136	0	-39	71	0	-376	482	0	1.23453
256474	157495	110	99092	59668	108	37302	23241	102	-170	57	0	-76	44	0	-15802	0	0	1.23453
220831	138638	101	90945	55128	101	34194	20811	92	-171	85	0	-115	37	0	-13008	0	0	1.23453
499216	232804	162	197937	93182	159	80367	37130	154	104	121	0	26	76	0	-11775	0	0	1.23548
218343	138240	122	91308	56504	122	37133	23361	122	2433	1257	19	1884	993	0	-7655	0	0	1.23548
265760	151477	111	105135	59498	109	46692	26131	105	-81	75	0	-52	31	0	-37488	0	0	1.23548
287013	162442	116	115144	63986	116	42534	24388	110	-68	124	0	-13	82	0	-1908	391	0	1.23739
317732	184313	125	154708	88010	120	43847	25312	113	-10	93	0	-54	42	0	-259	380	0	1.2393
220830	127764	107	79831	46541	105	35118	19898	102	216	174	0	-92	79	0	-2080	97	0	1.24026
124812	93414	89	37733	28547	85	21306	15637	61	-63	115	0	-63	31	0	693	1580	11	1.24217
197379	119810	103	89102	53599	103	26986	16113	81	-19	88	0	13	68	0	-5939	0	0	1.24217
401500	178533	135	141416	60724	131	62199	28022	126	-106	111	0	102	89	0	-1015	282	0	1.24408
192454	131055	101	73662	49407	96	33408	22074	92	-3	119	0	33	41	0	-1220	143	0	1.24504
93148	72029	88	36373	27886	80	14478	11342	49	164	147	0	-50	37	0	-2638	0	0	1.24504
95121	72391	82	37091	28628	82	12533	9514	47	93	208	0	9	87	0	-1330	74	0	1.24599
89347	68797	85	32124	24582	81	13005	9503	53	0	69	0	-22	50	0	-432	258	0	1.2479
178403	116076	100	71065	45661	98	30504	19366	94	51	148	0	23	83	0	390	345	0	1.25459
87343	67190	85	16677	12763	53	15369	11703	50	174	93	0	-48	91	0	611	644	0	1.25937
109018	80774	94	42323	31494	87	18920	13602	62	240	350	0	60	264	0	-42	329	0	1.25937
126035	95116	89	54831	41880	85	17318	12869	54	270	162	0	-57	72	0	-4312	0	0	1.25937
216351	146234	106	102439	71501	100	21138	14042	61	-250	113	0	53	68	0	-440	349	0	1.26032
79055	65690	71	33440	25965	79	13369	10618	50	-79	72	0	-155	17	0	-4953	0	0	1.26128
234147	149152	104	66783	39732	103	36042	22990	98	-29	49	0	31	75	0	-1464	0	0	1.26224
125053	94859	90	53056	40213	86	20821	15810	59	-231	42	0	-141	62	0	-6117	0	0	1.26224
337590	175405	125	135806	73828	123	42364	21351	117	-78	131	0	49	82	0	-7220	0	0	1.26224
178582	122332	98	53372	35386	97	30406	20498	83	66	152	0	-57	48	0	-2713	0	0	1.26319
230524	148788	111	87596	57168	101	31150	19774	90	-107	51	0	39	58	0	-2723	0	0	1.26415
126137	95942	91	70365	53504	86	28232	20696	74	8	54	0	-167	65	0	-9031	0	0	1.26415
138149	97548	93	46401	31354	92	18973	12896	60	-15	95	0	49	59	0	-521	230	0	1.26701
301347	177783	118	126118	72918	116	49285	29934	111	-86	72	0	19	77	0	-3298	0	0	1.26701
240213	141077	112	97713	57894	106	40885	22706	104	-172	50	0	75	50	0	-3138	0	0	1.26797
121293	94633	89	39434	30206	83	22733	16908	61	-109	56	0	-59	47	0	-2106	167	0	1.26892
201305	140356	106	69199	47547	97	35447	23630	92	106	118	0	-132	49	0	-2559	143	0	1.26988
265310	151298	117	112958	64235	108	43290	24168	104	114	121	0	5	83	0	-516	238	0	1.2737
198666	127221	98	89297	57461	98	32991	20787	94	62	89	0	-176	30	0	-8609	0	0	1.27466
155787	120853	89	73547	55772	90	28310	20397	72	-31	76	0	27	48	0	-10957	0	0	1.27466
75759	57201	82	27558	21393	70	12876	10572	47	-68	119	0	-32	44	0	428	439	0	1.27944
338381	186602	127	121141	67026	122	50194	28076	117	-186	114	0	46	79	0	-451	203	0	1.28039
113462	85823	91	38556	28834	83	19634	13823	57	-42	99	0	-42	73	0	-3621	0	0	1.28135
417191	188427	230	113343	48330	205	65280	29194	184	174	218	0	166	97	0	-2139	605	0	1.28326
205697	131438	109	88905	57032	99	32503	19696	94	112	142	0	-53	72	0	245	690	0	1.28517
107825	83173	95	46333	35811	83	12353	9405	48	9	85	0	-140	0	0	-495	190	0	1.28612
71702	59360	78	34587	27433	76	8502	6336	42	-181	37	0	-19	79	0	-20085	0	0	1.28708
240029	146113	109	114262	71829	104	30726	18902	87	-63	100	0	12	63	0	255	428	0	1.28899
188331	125784	101	63073	40963	97	32389	21659	93	12	85	0	69	58	0	-737	180	0	1.2909
164702	117224	96	68018	48272	94	21561	14785	65	-68	98	0	104	95	0	-2691	0	0	1.29186
251784	143461	112	96077	55161	109	39411	22124	105	-10	76	0	-90	59	0	-3063	0	0	1.29186
109800	85188	85	58052	44127	85	17517	13629	56	-107	76	0	52	61	0	-2644	0	0	1.29281
159425	109500	96	54580	36967	93	31992	21269	89	-25	81	0	62	80	0	-1249	198	0	1.29377
108232	82922	90	30014	23358	79	19954	14334	58	-284	94	0	-10	74	0	-701	30	0	1.29568
71696	56443	93	24652	19251	66	10521	8094	46	303	201	0	-19	44	0	-3908	0	0	1.29568
53749	41903	89	15966	12493	52	10060	7523	45	-22	59	0	36	96	0	-272	183	0	1.29663
81236	62676	81	13860	10796	48	11014	8719	44	96	166	0	-100	5	0	265	525	0	1.29855
143645	107724	96	53584	40756	87	23204	17340	64	-32	88	0	-79	40	0	-1302	453	0	1.30046
247393	150092	107	101091	60722	106	29271	17093	79	-94	76	0	58	52	0	-978	283	0	1.30141
224986	137301	108	77218	47117	100	41333	25068	97	-83	122	0	16	144	0	-5184	0	0	1.30141
173402	123745	95	62002	44111	92	31802	22999	89	32	130	0	67	67	0	-1201	27	0	1.30332
376833	218906	130	186676	113436	127	91287	54822	124	2	143	0	-94	51	0	-235	541	0	1.30523
85916	68598	81	38789	30256	80	15390	11855	50	151	151	0	-32	84	0	275	338	0	1.30715
82029	63822	83	28124	21477	72	14892	11335	53	-76	103	0	25	69	0	56	736	0	1.3081
91658	71985	86	30833	23622	79	16211	12567	54	59	192	0	-34	38	0	-1747	0	0	1.3081
117579	91682	89	36047	27909	82	16582	13090	54	-139	109	0	18	102	0	-578	233	0	1.30906
100782	76338	88	39673	30291	82	17541	13666	53	147	122	0	-33	38	0	-423	79	0	1.31097
100069	76802	87	35752	27529	81	17451	13787	52	-15	39	0	72	63	0	-1088	0	0	1.31192
132426	97420	104	63527	47217	94	18753	13547	59	401	410	0	284	213	0	-594	496	0	1.31192
345947	197745	124	155805	90985	123	66659	38346	119	83	121	0	21	76	0	668	720	0	1.31574
299546	172382	118	138366	81020	118	43850	26382	113	96	175	0	44	86	0	-7357	0	0	1.3167
411451	247273	136	232881	145492	136	109939	65918	134	83	139	0	-27	90	0	-22865	0	0	1.3167
236100	150877	119	89621	56224	104	34352	21414	96	99	207	0	-25	84	0	-845	194	0	1.31861
212071	143412	107	100077	68074	99	35522	24508	92	21	121	0	-135	39	0	-758	130	0	1.31957
102741	76123	92	30656	23687	74	16581	12543	52	-107	44	0	-71	67	0	-4582	0	0	1.31957
492609	246523	173	232428	126692	172	117376	59724	169	-56	78	0	-121	67	0	-198	725	0	1.32052
400601	212387	134	159926	85398	127	69051	36239	124	-134	112	0	-35	34	0	-31882	0	0	1.32052
66905	51555	82	18096	13926	56	10615	8194	47	-3	62	0	19	73	0	344	365	0	1.32339
88008	69135	83	24457	18707	69	16214	12124	54	-98	91	0	5	81	0	147	337	0	1.32626
173408	77736	111	74722	36379	105	24747	11816	82	-49	136	0	-116	38	0	8054	3087	72	1.32626
362642	196656	137	124174	67520	129	52197	28737	125	-283	53	0	-71	45	0	-7940	0	0	1.32721
236571	141174	113	91934	56367	104	31525	18614	85	176	176	0	-108	65	0	-3821	0	0	1.32817
301380	173540	116	112542	64266	114	40578	22851	108	-139	40	0	71	92	0	7689	3681	63	1.32817
207760	139757	100	89777	60956	99	27751	20249	71	44	111	0	-82	34	0	-7304	0	0	1.32817
33727	26490	74	18781	14670	54	4345	3323	33	114	250	0	-72	24	0	-830	137	0	1.32912
184761	117318	110	77168	50087	97	25599	15825	73	-100	38	0	32	82	0	-733	350	0	1.33008
258912	154447	108	110460	65524	107	42620	25383	103	9	71	0	-18	60	0	-7564	0	0	1.33008
285107	151659	129	134248	73898	118	37379	20065	107	194	166	0	-156	52	0	-329	625	0	1.33199
169390	128878	90	79181	59560	91	29196	21928	78	60	166	0	-17	82	0	-3545	0	0	1.33199
181818	121028	103	71353	45981	99	28375	17898	76	-40	139	0	29	122	0	-7797	0	0	1.33199
145253	108685	100	51715	39060	87	25367	19407	74	237	126	0	-70	56	0	-3356	0	0	1.33294
202377	128705	104	67162	42472	98	38825	24419	95	-152	80	0	23	103	0	-1950	0	0	1.3339
387683	210174	144	162233	90418	143	42771	21764	112	-60	159	0	-74	84	0	-218	530	0	1.33772
153143	116395	89	72249	54640	89	23033	16690	68	44	127	0	7	83	0	-12845	0	0	1.33772
399264	206522	147	235655	132241	141	93362	54174	137	81	123	0	-17	50	0	-1965	32	0	1.33868
89729	72692	80	35975	28740	79	12604	9780	47	-276	2	0	0	62	0	-21433	0	0	1.33868
329777	177787	121	119519	63891	120	60155	31891	118	153	145	0	-60	96	0	-11359	0	0	1.33868
268748	152744	114	103505	60086	111	42940	24386	106	-160	60	0	63	106	0	-8333	0	0	1.33963
155594	115483	94	65675	48621	90	23659	17596	66	43	71	0	114	77	0	-641	240	0	1.3425
133970	103308	89	56718	43733	85	22802	17152	63	132	117	0	-129	30	0	-331	104	0	1.34919
77776	59468	85	31090	24179	78	9419	7312	44	18	216	0	-87	68	0	-514	192	0	1.35014
150612	107503	97	52632	37022	91	27116	19003	76	-118	95	0	112	116	0	-820	134	0	1.3511
166235	123683	94	82629	61282	91	28406	21625	75	-92	113	0	38	90	0	-3360	0	0	1.3511
170273	125123	99	60973	44823	90	25229	18588	73	99	115	0	-46	68	0	-2780	0	0	1.35205
106576	83071	84	27680	21304	72	15319	11602	50	280	149	0	-4	87	0	454	1127	5	1.35397
82435	64703	82	46956	36782	80	9813	7348	45	51	90	0	-31	79	0	-5	495	0	1.35492
140317	105086	93	48839	37103	87	23724	17501	66	21	100	0	-28	34	0	-866	347	0	1.35492
181853	124056	98	56711	37356	96	24878	16288	77	-136	83	0	-76	24	0	-2934	0	0	1.35588
419050	207265	134	126848	60286	133	65711	31534	131	7	165	0	10	47	0	-12229	0	0	1.35588
64152	49881	81	11711	9255	46	8597	6682	43	-107	35	0	72	61	0	-4953	0	0	1.35683
102647	79431	88	33339	25949	81	15371	11495	52	-16	110	0	-50	52	0	-208	588	0	1.3597
217076	132434	109	87549	54317	102	33565	20085	98	142	157	0	19	100	0	163	534	0	1.36065
218859	135365	105	80905	49676	103	33100	19630	87	-147	46	0	-64	56	0	116	522	0	1.36352
117931	88002	87	38401	28884	83	23896	18191	65	-27	76	0	-50	31	0	-1422	0	0	1.36448
201002	132307	116	104379	71113	100	27225	17589	74	-80	117	0	-49	31	0	-7639	0	0	1.36639
66330	50575	80	13688	10608	49	12975	9960	50	-74	69	0	-26	33	0	-3229	0	0	1.36734
197002	133515	97	77621	51811	98	36731	23696	94	28	120	0	-42	28	0	-449	551	0	1.3683
373472	210677	141	114621	63773	131	60063	35167	129	-122	74	0	62	83	0	-9508	0	0	1.3683
94715	74055	87	20058	15602	56	14487	10780	52	-78	64	0	-38	60	0	-13378	0	0	1.3683
245369	143377	112	107011	62329	107	44821	25297	102	85	101	0	82	123	0	-1431	429	0	1.36925
216677	137161	113	90336	57283	101	30163	18764	84	-130	143	0	-83	35	0	-2914	0	0	1.37021
87518	66313	84	34575	26744	80	15589	12066	50	42	193	0	-5	67	0	-1671	101	0	1.37116
213001	135789	105	99883	63437	101	28135	17506	82	-138	41	0	99	59	0	-3877	0	0	1.37116
138723	104222	91	60981	45787	89	21111	15630	60	-30	103	0	-82	28	0	-2048	0	0	1.37212
337865	194737	125	169419	100187	126	73595	43235	123	-52	53	0	-51	69	0	-4879	0	0	1.37212
220627	142539	109	77884	48474	103	32109	19923	98	-296	81	0	185	122	0	-1833	0	0	1.37403
416492	220616	144	187186	101809	144	63091	33982	140	35	179	0	-15	55	0	-8725	0	0	1.37403
175970	109034	100	74507	46554	96	30022	18074	83	164	149	0	-110	14	0	-12748	0	0	1.37403
219152	130077	106	140413	92505	104	60540	39304	100	-62	139	0	16	80	0	-13505	0	0	1.37499
220932	152486	105	88489	60954	103	31854	21320	92	-206	78	0	-106	49	0	-8269	0	0	1.37499
127897	91327	89	50664	35106	89	27801	19757	75	-5	122	0	106	75	0	-12254	0	0	1.37499
135792	102428	90	24625	19222	63	21676	17007	57	-46	41	0	-35	34	0	-96	365	0	1.37881
137553	104307	92	50473	38338	86	24196	17417	71	108	177	0	87	90	0	2501	11666	10	1.37881
231628	147990	107	77406	49156	101	28876	18142	78	-36	100	0	-35	47	0	60	299	0	1.38072
62236	49736	76	34307	27230	76	9046	7329	42	15	70	0	-44	66	0	-2432	0	0	1.38072
106188	82899	85	50473	39272	83	18572	13995	56	81	110	0	-13	87	0	-67	543	0	1.38263
125172	91165	93	53998	37785	88	19104	13444	58	45	78	0	-2	44	0	-3042	0	0	1.38359
373541	200293	132	117654	63101	127	63950	34448	124	179	127	0	-77	45	0	-1097	493	0	1.38454
225786	144098	110	124433	82506	105	31486	19035	90	6	172	0	-103	69	0	-1548	199	0	1.3855
144479	107854	89	54554	40334	88	25274	18080	70	100	141	0	67	79	0	104	295	0	1.38836
108865	84853	84	54726	42917	83	17263	13301	53	19	93	0	14	47	0	-3640	0	0	1.38932
145971	107518	99	55805	40019	88	24678	17239	67	-54	123	0	-7	82	0	-847	179	0	1.39028
115630	87998	90	41399	30775	83	20467	14901	60	-22	59	0	54	86	0	-142	341	0	1.39314
158742	121349	91	86590	66494	88	29659	21904	82	249	159	0	106	64	0	-44	367	0	1.3941
235642	150322	114	87778	55560	100	32092	20036	86	98	152	0	23	72	0	-1451	0	0	1.39505
223104	150970	100	75401	49543	96	35239	23612	92	40	91	0	40	71	0	-782	203	0	1.39601
351236	190224	126	123253	65152	124	81422	44322	122	63	155	0	-49	51	0	-12726	0	0	1.39696
113203	84351	94	41532	31603	84	23262	17121	65	17	119	0	-14	68	0	53	263	0	1.39887
205017	137308	100	69383	45144	98	30675	20436	88	-108	87	0	13	62	0	-416	263	0	1.40079
117955	88573	94	44401	34070	84	21259	15908	58	103	218	0	68	45	0	235	778	0	1.4027
162572	105022	97	71613	46406	97	21461	13368	66	-211	74	0	-31	45	0	-160	274	0	1.40365
242919	140405	110	102978	58415	108	38326	21785	103	14	100	0	-15	66	0	113	660	0	1.40747
199086	137651	107	74049	51013	97	29712	20660	78	-191	103	0	6	80	0	-4975	0	0	1.40747
215897	139920	114	72144	45875	102	32278	21076	88	-213	83	0	-47	70	0	-1481	63	0	1.40843
286550	159889	116	117750	67660	110	31947	17630	92	-51	91	0	68	107	0	-4002	0	0	1.40843
136245	103525	87	46213	35628	87	21248	15987	60	-24	116	0	9	95	0	-2399	0	0	1.40939
188125	130807	97	74915	52096	95	21795	14819	65	-2	106	0	-102	34	0	-159	368	0	1.4113
123081	95956	87	41197	31748	84	23091	17849	66	-135	50	0	0	76	0	-4530	0	0	1.4113
214943	139886	103	91595	60247	102	27751	18088	77	-76	44	0	-3	48	0	-2116	610	0	1.41225
221838	132794	109	90352	56099	106	31773	18892	86	7	103	0	-99	65	0	-3857	0	0	1.41321
116657	86895	98	40061	30231	85	19592	14679	58	-34	103	0	30	67	0	-424	210	0	1.41512
214995	131976	117	85576	53726	100	33993	19915	97	6	97	0	49	70	0	-1055	257	0	1.41512
149349	114299	90	46046	35205	86	27222	20019	68	-159	59	0	20	48	0	-1906	81	0	1.41607
136050	102702	91	47539	36453	85	21468	15943	61	109	91	0	-17	65	0	-1244	43	0	1.41703
215474	132404	107	91232	56553	103	27557	17466	82	-120	152	0	-10	49	0	-5322	0	0	1.41703
196755	135833	100	65320	43887	97	31369	21302	92	-18	96	0	66	100	0	-871	463	0	1.41894
224011	141325	111	85296	55067	104	32547	18959	91	37	101	0	2	72	0	-274	547	0	1.42085
280994	162797	117	87693	50337	111	43827	25808	108	-94	76	0	44	82	0	-5230	0	0	1.42085
147814	111727	93	46003	35201	88	29899	22580	77	159	146	0	2	95	0	-1176	158	0	1.42276
140648	94965	95	56615	36949	92	27411	18387	74	-67	49	0	43	103	0	9	227	0	1.42563
349473	189110	128	121384	65856	121	51719	27418	118	-67	111	0	-53	76	0	-3304	0	0	1.42563
101424	80633	83	22786	18080	61	17489	13685	56	-36	160	0	-75	48	0	-4998	0	0	1.42658
398879	212172	138	132704	72690	134	57211	29684	130	72	130	0	154	104	0	-2404	0	0	1.42658
226334	136581	107	86552	51046	103	34103	20632	93	-161	60	0	-37	30	0	-11719	0	0	1.42754
222388	134114	113	92181	55729	102	29714	17405	82	97	162	0	-128	44	0	-7838	0	0	1.42754
222048	136151	114	73330	45316	104	41606	25626	101	52	89	0	-105	57	0	-649	401	0	1.4285
183176	137274	92	74074	55074	91	28931	20557	79	-138	78	0	28	89	0	-132	486	0	1.43136
158259	120489	89	71172	53825	89	27162	20319	74	194	247	0	-77	34	0	-4721	0	0	1.43136
209716	140702	108	102219	68383	98	31924	21808	87	60	160	0	46	51	0	-192	425	0	1.43327
362943	180244	128	138337	70229	124	62226	30854	120	62	147	0	15	80	0	-7236	0	0	1.43327
97641	79540	80	38829	30712	79	16992	13112	54	-86	19	0	-76	20	0	17902	7855	96	1.43327
103544	79143	88	32946	25446	80	25210	19993	64	30	116	0	-31	107	0	-118	609	0	1.43518
99794	80853	81	41479	32405	81	16876	13100	52	-58	96	0	-1	53	0	537	710	0	1.43805
328563	206996	131	151040	97749	128	80300	49618	124	178	238	0	-80	54	0	-1254	225	0	1.43901
145278	109771	102	67160	51935	89	25215	18905	65	-117	34	0	-80	50	0	-2557	0	0	1.43996
304597	174265	131	113872	64917	123	37700	21699	109	-60	123	0	61	68	0	969	907	0	1.44378
146357	112474	89	62719	48012	88	23199	17625	64	91	115	0	-40	54	0	-4176	0	0	1.44378
241895	157011	104	100285	65400	104	42309	26481	100	142	137	0	-104	74	0	-3330	0	0	1.44474
132717	104634	85	64462	50156	86	22233	17215	61	186	156	0	-21	57	0	-8765	0	0	1.44474
224134	150406	111	96999	63362	103	31119	21459	82	-52	126	0	14	75	0	-2213	0	0	1.44569
81225	63566	82	37013	29059	79	14091	11428	49	-38	112	0	-11	25	0	-186	527	0	1.44665
160959	117979	94	59651	41977	90	28228	19363	72	192	144	0	47	58	0	-378	572	0	1.44761
159779	106336	97	62938	41516	94	25837	17204	80	9	120	0	-121	63	0	-2493	67	0	1.44761
135451	102686	89	31429	24477	79	28191	20921	71	151	104	0	41	54	0	-2593	0	0	1.44856
74358	59057	81	15992	12651	50	9734	7408	43	-139	20	0	65	156	0	-3463	0	0	1.44856
394329	205030	139	148507	82466	136	84677	46964	135	-40	112	0	2	100	0	5280	2480	50	1.44856
136153	106700	85	68723	52741	87	20505	15125	57	-164	44	0	30	63	0	-23616	0	0	1.44856
234101	143758	103	90125	55286	103	29881	17363	86	-273	55	0	-65	33	0	117269	149373	66	1.44856
457078	213588	142	148747	69426	138	66091	30337	137	5	122	0	-109	70	0	-38755	0	0	1.44856
351810	184645	124	114489	59263	119	56722	28844	118	-260	62	0	-80	49	0	-47790	0	0	1.44952
136763	104876	90	61842	47944	87	23098	17169	63	56	124	0	-34	74	0	-14058	0	0	1.44952
167513	124065	96	60429	44536	92	26227	19337	68	-324	78	0	8	61	0	-928	253	0	1.45047
171407	129199	96	74974	57136	92	29092	21771	77	-18	106	0	-8	34	0	-7772	0	0	1.45047
317189	169048	131	117122	61728	117	54655	29575	113	26	87	0	53	70	0	-447	228	0	1.45334
188684	131700	112	79043	53882	98	27747	19031	71	-31	195	0	71	105	0	-563	460	0	1.45525
239735	147891	111	77423	48106	106	40045	24256	103	223	225	0	-49	73	0	-271	449	0	1.45621
190852	128839	101	85922	56756	98	35044	23453	94	7	151	0	-40	64	0	123	323	0	1.45812
363175	194350	135	131554	69093	133	67969	35864	129	178	162	0	62	72	0	705	691	0	1.46003
268089	164380	110	110484	68309	106	39312	23146	102	-228	59	0	-32	58	0	-1196	148	0	1.46098
99224	76328	86	40173	30867	82	19716	15390	56	33	76	0	-49	41	0	-85	308	0	1.46289
96528	75252	82	24699	19290	63	18828	14371	54	2	120	0	-103	34	0	-2329	0	0	1.46289
261937	156255	112	96737	57954	104	39762	23438	103	-15	73	0	78	74	0	849	838	0	1.46481
115089	89507	97	52183	40484	85	19658	15133	59	-23	75	0	50	117	0	282	605	0	1.46672
115877	90278	86	52265	40369	85	17380	13361	55	83	112	0	13	86	0	-1858	0	0	1.46767
181397	115042	100	73998	46249	98	27298	17026	74	48	141	0	-13	58	0	-6250	0	0	1.46863
100715	75656	95	27105	21381	69	17293	13183	53	-20	84	0	24	74	0	-2719	0	0	1.46863
207174	133435	111	77929	50234	100	36601	23273	96	-68	85	0	-66	62	0	164	492	0	1.47054
134507	103381	88	55703	42678	85	21217	16168	61	35	85	0	-78	45	0	-3077	0	0	1.47054
202951	140801	106	70542	49208	98	31372	21226	88	-180	97	0	37	83	0	-3003	0	0	1.47149
372709	201149	136	128614	70826	126	57362	31220	125	-47	139	0	114	81	0	-12909	0	0	1.47149
142810	109744	91	40540	31193	84	21419	16656	61	-104	75	0	-63	36	0	190	475	0	1.47436
275849	156346	117	106118	61683	115	37960	21909	109	92	90	0	130	93	0	-586	349	0	1.47532
179925	127566	97	69629	48618	93	24140	16757	68	5	112	0	-31	56	0	-922	494	0	1.47627
306973	181700	127	100552	60501	115	37512	20609	111	-54	87	0	84	98	0	403	576	0	1.47914
194633	134637	98	67865	46114	97	35828	24408	92	-212	41	0	42	138	0	-3129	0	0	1.47914
89892	69690	89	30525	24143	78	12250	9233	48	131	112	0	1	52	0	-1202	83	0	1.48009
279405	175939	120	119791	75592	111	37212	23729	105	209	187	0	-86	59	0	-2664	0	0	1.48105
229452	149492	113	100324	66303	102	31930	20733	96	-72	48	0	105	81	0	-486	219	0	1.482
105905	83198	91	22491	17904	60	17895	13828	56	18	82	0	-40	61	0	-185	319	0	1.48487
128687	95962	92	47299	35036	86	24878	18507	67	20	111	0	32	89	0	-4138	0	0	1.48487
188520	130442	98	69986	46413	95	33298	21216	93	-3	50	0	74	67	0	-433	333	0	1.48583
151132	116326	90	83271	64238	89	25947	19912	69	-124	129	0	61	100	0	-3477	0	0	1.48678
256205	154012	106	115124	70021	105	41366	26078	101	-183	45	0	99	73	0	-10917	0	0	1.48678
244701	159771	103	130362	87707	104	49470	31886	100	-37	106	0	-52	64	0	39604	24353	120	1.48678
172330	126378	92	77147	53903	90	26956	18901	72	84	136	0	-102	97	0	-20122	0	0	1.48678
149887	114740	90	52332	40785	85	24174	17935	64	167	106	0	-41	38	0	-19974	0	0	1.48678
391032	212675	143	136667	77247	130	58340	33407	127	-237	72	0	22	82	0	-10138	0	0	1.48774
97349	78944	81	32846	25493	72	20559	15956	56	-132	231	0	58	119	0	2420	2957	33	1.48774
129280	99103	101	53507	40516	85	17655	13243	54	-7	121	0	-47	16	0	-2749	0	0	1.48869
353512	207534	152	125010	71174	135	61464	35326	131	111	96	0	-125	65	0	650	826	0	1.49252
488628	254662	160	203070	106157	157	95273	53286	152	-207	75	0	-53	51	0	-19364	0	0	1.49538
93447	72128	84	33804	26511	81	18369	13238	54	-99	95	0	-66	51	0	-7851	0	0	1.49538
412112	212899	153	148434	77802	145	64032	32105	141	90	119	0	-132	41	0	-583	514	0	1.49729
202472	147465	114	90210	66028	98	29760	21653	81	-56	123	0	113	94	0	-6761	0	0	1.49729
244393	147860	105	96594	57656	104	40490	23926	101	-130	52	0	55	106	0	-14077	0	0	1.49729
100092	79047	81	38483	30009	81	13419	10389	50	63	97	0	115	83	0	-2349	0	0	1.49825
152753	114981	105	61422	46510	88	25201	18641	63	-134	92	0	-52	33	0	-285	291	0	1.50303
147222	112476	94	67775	52161	88	22361	16464	61	75	117	0	-15	99	0	278	445	0	1.50589
105837	82938	88	38027	29416	82	18991	14048	60	-93	122	0	-40	63	0	-958	0	0	1.50685
243727	146491	110	104388	60975	105	33589	19792	99	-24	96	0	81	116	0	-5033	0	0	1.50685
199428	126507	103	80576	52113	100	30193	18092	87	35	65	0	-2	59	0	-2301	421	0	1.5078
181367	124977	111	87904	59130	96	28352	19512	78	-44	121	0	-49	56	0	-1438	168	0	1.50876
172473	114723	99	73984	49510	96	22946	14933	65	20	90	0	-188	103	0	-4024	0	0	1.50876
122249	95998	86	69329	53920	87	19458	14988	58	92	101	0	1	56	0	-8433	0	0	1.50876
162108	100200	102	60196	37373	97	30232	18150	83	155	131	0	-103	68	0	-459	226	0	1.51163
178821	134196	97	65268	49636	91	31835	23354	88	37	131	0	48	80	0	-742	590	0	1.51258
70805	58300	77	29357	22941	77	10975	8097	47	163	131	0	2	35	0	14	492	0	1.51354
127622	96495	92	37047	28607	84	22601	17346	63	144	132	0	53	87	0	371	866	0	1.51449
297744	166657	130	112630	66489	119	38130	21563	104	92	85	0	-37	117	0	-1942	0	0	1.51545
211398	129479	107	90261	56750	107	32303	19386	89	-52	65	0	-39	83	0	-262	160	0	1.51831
80144	65770	84	32214	25668	75	11995	10373	45	19	130	0	14	60	0	-6827	0	0	1.51831
128396	100370	88	55793	43251	85	21119	16549	57	58	151	0	-73	54	0	-8894	0	0	1.51831
476768	235461	158	202640	98129	158	114336	60944	156	-20	137	0	-87	56	0	-17263	0	0	1.51831
222362	139329	109	91756	57360	103	30738	19388	91	69	86	0	-156	19	0	-8564	0	0	1.51927
343246	202294	139	188494	112414	135	81065	45753	130	-29	125	0	109	135	0	-1858	278	0	1.52023
500563	232551	183	179828	82733	172	94801	44150	170	-236	110	0	-67	72	0	-4761	0	0	1.52118
80252	64366	81	26990	21026	77	13266	10490	46	214	159	0	92	63	0	-738	644	0	1.52214
139267	104103	91	53394	40490	87	23569	17543	64	-41	51	0	-26	37	0	-1697	0	0	1.52309
200559	136100	104	101071	68529	97	27570	18600	73	74	102	0	-105	60	0	-6934	0	0	1.52309
336320	202532	126	178751	110825	123	59386	37332	117	295	174	0	-24	76	0	-2272	404	0	1.52405
135285	106073	89	58084	45462	84	20594	16139	57	25	82	0	-107	49	0	-29995	0	0	1.525
77124	60870	90	17886	14080	54	12982	9998	50	-11	101	0	6	72	0	-14761	0	0	1.525
239050	139873	114	79604	46815	108	41511	24665	105	70	94	0	-38	47	0	-7839	0	0	1.52596
323334	190661	128	125567	74730	121	43604	24427	117	-62	141	0	-56	61	0	688	753	0	1.52882
156506	116170	93	65071	47514	92	24486	18099	63	-26	93	0	-110	28	0	-46	299	0	1.53169
193038	129819	99	82001	54752	97	27922	17386	76	-6	80	0	2	95	0	-2875	0	0	1.53169
142359	111890	88	43443	33963	84	22762	17173	62	-269	0	0	-110	59	0	-5353	0	0	1.53169
441696	222173	161	178619	90839	154	95305	48931	151	52	131	0	-55	66	0	-10223	0	0	1.53265
78114	63188	80	44191	35070	80	9762	7422	44	-44	118	0	-10	49	0	55	643	0	1.53551
131085	101333	93	39717	30798	85	23492	18314	65	-160	32	0	-37	78	0	-750	309	0	1.53647
119087	92480	88	49852	38634	82	24741	19088	71	-6	117	0	-9	68	0	-1810	0	0	1.53647
357318	196544	122	134664	72421	120	49395	26065	116	24	191	0	-50	47	0	-7618	0	0	1.53647
191060	121443	102	72944	47094	98	28563	17570	76	48	140	0	2	50	0	-481	184	0	1.53838
81346	65599	77	32694	26159	78	16463	13000	51	13	64	0	24	84	0	-3800	0	0	1.53838
110056	85465	86	41610	32204	82	22133	17316	60	19	174	0	91	64	0	-1098	0	0	1.53934
277843	161053	115	114354	65562	112	44442	26263	109	46	116	0	-107	67	0	-5201	0	0	1.54029
473130	224865	160	271047	128026	156	132352	64919	153	-30	148	0	138	77	0	-7647	0	0	1.54029
420009	215973	163	201252	108010	155	94300	49038	151	104	146	0	112	93	0	-10928	0	0	1.54125
122860	93285	94	36710	28675	83	18523	14489	55	-37	50	0	87	56	0	-6802	0	0	1.5422
61849	48103	77	27509	21542	72	7583	5850	41	-34	91	0	-12	56	0	-575	197	0	1.54316
122927	94184	91	54115	41892	87	21079	15971	56	-47	178	0	24	86	0	-772	612	0	1.54316
243732	151367	116	111891	69285	109	35890	22107	103	-280	59	0	16	59	0	-421	194	0	1.54411
198839	134744	111	82955	55941	97	31957	20775	93	0	176	0	-10	85	0	410400	258772	112	1.54411
147327	112820	95	45260	35075	85	23866	18037	68	54	104	0	113	72	0	-9739	0	0	1.54507
87518	69023	93	31362	24439	79	15831	12059	51	-78	148	0	-62	26	0	-3391	0	0	1.54507
304358	169614	119	103947	57699	111	48927	27136	108	-42	78	0	35	66	0	128184	116030	56	1.54507
356689	197967	131	121956	67299	128	55782	30745	124	-42	92	0	-75	51	0	-7140	0	0	1.54602
427166	215364	145	151647	76374	142	61834	30254	136	-69	98	0	65	71	0	-128	395	0	1.54794
451567	225540	154	129971	62773	150	69282	33964	148	-90	156	0	-147	28	0	-9368	0	0	1.54889
226781	142586	105	100780	62478	104	38073	23748	100	-89	111	0	-103	58	0	-362	148	0	1.55271
158431	120818	99	74520	57094	91	25644	19748	64	-70	121	0	-6	34	0	157	442	0	1.55367
256736	151723	117	100745	58424	113	37673	22021	109	241	137	0	-57	53	0	-164	452	0	1.55462
122105	96761	93	33163	25990	77	24589	18900	73	34	130	0	-95	82	0	-8078	0	0	1.55558
139147	108402	92	49438	37806	84	22472	16853	64	-9	105	0	139	99	0	65	341	0	1.55749
149566	115514	91	57026	43732	88	24576	18027	66	-46	85	0	-108	34	0	188	721	0	1.56036
209270	131244	112	89691	56708	101	33339	21122	93	-91	101	0	-9	54	0	-1016	154	0	1.56131
228244	140374	103	75874	46376	102	34527	21406	96	-93	26	0	39	63	0	339	421	0	1.56322
213516	136332	103	87009	54976	101	29803	18656	91	-192	98	0	101	77	0	-41	452	0	1.56609
276430	165059	116	191375	120624	110	56967	35179	104	-180	103	0	-53	47	0	-9342	0	0	1.56609
146241	106663	89	63619	45749	88	26826	18541	83	95	188	0	66	68	0	-354	365	0	1.56705
135498	104305	96	54810	41682	86	21229	15827	59	-211	30	0	-32	64	0	-232	350	0	1.56896
287259	170833	112	141703	86209	107	42047	24443	101	78	147	0	-11	46	0	-2107	21	0	1.56896
222073	147234	106	83571	54981	99	34985	22040	95	57	82	0	132	104	0	-277	357	0	1.57087
449761	217380	148	175770	83437	143	53890	26097	136	-186	72	0	32	81	0	-12263	0	0	1.57087
134184	103491	92	52143	40522	85	24422	18992	67	-116	118	0	40	59	0	-4363	0	0	1.57182
101668	58050	97	44856	23461	94	4697	2686	40	122	139	0	33	62	0	-581	101	0	1.57469
211000	140465	105	63001	41441	100	35112	23572	96	-77	116	0	41	56	0	-47	506	0	1.5766
264971	154730	119	91478	54319	105	42670	24669	102	120	130	0	-17	42	0	-208	280	0	1.57947
252013	151024	111	82136	48852	108	39393	23801	105	-120	80	0	70	82	0	-2568	0	0	1.58042
285696	160594	127	97886	55838	116	46746	26848	113	61	160	0	-34	89	0	-8007	0	0	1.58042
260652	157083	110	99394	60880	108	47614	28891	105	-97	76	0	94	95	0	-10960	0	0	1.58042
117563	88242	100	32467	25446	81	19682	14760	54	-19	97	0	-38	60	0	-577	283	0	1.58233
118523	89331	94	41070	30306	84	19553	14615	57	56	138	0	62	62	0	-132	229	0	1.58711
274796	173245	116	131346	85024	109	36122	22519	99	3	111	0	26	54	0	539	465	0	1.59093
74365	58938	81	24957	19932	63	9068	7098	42	-130	26	0	-35	39	0	-4547	0	0	1.59093
155642	118442	91	67589	51958	88	27681	20900	72	69	92	0	68	68	0	-183	517	0	1.59284
239711	147829	105	98959	61203	102	37354	22158	98	156	130	0	-98	78	0	-5140	0	0	1.59476
265122	160441	109	90441	53229	106	38550	23122	101	140	141	0	90	77	0	-7649	0	0	1.59476
121447	94216	88	46667	36196	84	22205	16435	60	-89	109	0	-44	70	0	-1130	329	0	1.59571
215610	134203	119	87220	55648	103	26305	15660	74	93	134	0	-132	45	0	-3905	0	0	1.59571
186362	127900	103	102210	69459	97	24388	16688	68	99	179	0	-53	27	0	707	785	0	1.59858
95392	72963	94	28697	22366	74	17755	13829	52	-23	63	0	-109	24	0	-1657	0	0	1.59953
257450	177201	107	92448	63297	106	36562	24758	102	0	70	0	-100	104	0	-5918	0	0	1.59953
223147	130987	105	99256	58845	103	34068	20094	92	11	95	0	19	77	0	-2198	0	0	1.60049
234965	140516	106	97512	57767	101	35933	20805	96	-53	220	0	-87	43	0	-7509	0	0	1.60049
147134	101266	105	60316	41529	91	19225	13229	64	109	176	0	-48	53	0	-487	113	0	1.6024
262192	155608	107	112139	68580	105	43224	24852	101	100	135	0	42	125	0	-3204	0	0	1.60335
313309	184574	127	119575	71458	122	38811	22641	106	-26	161	0	-64	43	0	-2842	0	0	1.60431
166073	116819	111	68727	47861	111	30694	20700	98	1433	814	0	919	546	0	-1443	373	0	1.60431
116547	90761	91	52147	40774	84	19591	15080	61	141	141	0	5	73	0	-7324	0	0	1.60431
283296	157205	118	89784	50186	113	42047	22934	109	93	226	0	-44	54	0	-3108	0	0	1.60527
96098	73129	84	33627	25845	80	16165	12436	54	62	185	0	-124	26	0	-1002	133	0	1.60622
365635	190747	146	113588	58721	140	55354	28220	137	12	109	0	-26	78	0	471	478	0	1.60813
78666	60680	87	23723	18795	60	13837	10880	48	-51	82	0	-26	58	0	548	613	0	1.61195
67966	57878	70	25811	20706	67	11726	9068	46	9	151	0	-59	62	0	-2483	82	0	1.61195
231955	134916	107	91350	54653	104	37700	21906	99	136	111	0	6	73	0	-2443	0	0	1.61291
115449	89681	94	38531	30195	83	20235	15378	55	141	174	0	66	74	0	-380	349	0	1.61387
242320	150250	108	98795	60061	105	39059	22926	100	50	218	0	-84	60	0	-80	513	0	1.61673
261347	157230	107	108531	66081	105	43300	25572	101	29	136	0	-78	37	0	-290	298	0	1.6196
257161	167600	106	98390	63925	104	51745	33204	100	130	145	0	-34	38	0	291	655	0	1.62151
168966	126826	96	73283	55635	91	29888	22743	79	70	174	0	24	47	0	-4221	0	0	1.62247
103105	82113	85	41076	32870	80	20571	16302	57	52	114	0	-6	77	0	-6773	0	0	1.62247
220667	136284	104	89676	56590	102	35657	21493	96	-78	63	0	26	66	0	-6445	0	0	1.62247
209983	138513	101	74495	48331	97	34609	22745	93	83	147	0	41	89	0	-1203	300	0	1.62438
281971	173765	117	107162	65473	114	45045	27446	110	38	156	0	2	92	0	166	578	0	1.62533
103042	79571	85	36155	28434	80	13359	10216	49	70	128	0	-45	78	0	-1076	51	0	1.62724
86686	68410	81	32062	25277	79	14864	11588	52	-152	69	0	105	128	0	-230	368	0	1.63106
102748	82878	84	41906	32788	81	19141	14561	57	-35	95	0	86	90	0	-2083	0	0	1.63106
349667	194192	122	123909	68911	120	61092	32795	117	45	110	0	64	53	0	-5627	0	0	1.63106
198904	133242	98	80760	52723	97	30224	19486	84	-53	70	0	-63	71	0	-16839	0	0	1.63106
153277	116865	92	40023	30655	86	27143	20219	72	-77	49	0	-53	82	0	-1555	100	0	1.63298
107815	84498	88	40991	31906	83	19512	14749	60	-13	134	0	-44	29	0	54	516	0	1.63393
411158	212551	146	120836	62435	140	63781	31840	138	25	136	0	23	93	0	-5609	0	0	1.63393
92366	71277	87	25230	19691	70	13096	10217	47	-78	42	0	-13	51	0	607	847	0	1.63584
94152	75667	86	37995	30376	79	11860	9287	45	142	130	0	-75	37	0	-2456	0	0	1.63584
185266	133409	95	83101	58372	94	21993	15420	63	-64	67	0	60	69	0	289	693	0	1.63775
511786	243207	165	195642	98012	165	70859	32750	159	210	182	0	9	55	0	-6918	0	0	1.63775
87497	67160	96	27588	21903	69	10062	8178	44	14	91	0	73	75	0	-958	458	0	1.63966
230067	154944	122	92466	63176	107	25126	16231	71	-188	41	0	52	72	0	-662	220	0	1.64062
270967	159057	109	89416	51637	107	40861	23990	105	89	131	0	-5	62	0	507	481	0	1.64253
130102	103839	88	61410	48072	85	21645	17118	57	-12	124	0	31	63	0	-4304	0	0	1.64253
171137	129801	89	56699	43352	88	25550	18236	67	6	90	0	-91	11	0	-9775	0	0	1.64349
161941	119185	97	77848	56502	91	23433	16849	64	134	120	0	-123	34	0	398	858	0	1.64635
112742	88539	84	26159	20889	65	22618	18043	57	-125	55	0	-130	5	0	-1306	47	0	1.64635
98729	76790	86	25788	19929	66	19039	15085	54	-136	55	0	36	59	0	-1961	0	0	1.64731
410321	206772	150	168373	90273	145	70350	35106	142	108	98	0	143	123	0	-6826	0	0	1.64731
145833	116766	85	43941	34725	83	31691	23951	82	-34	90	0	-67	73	0	1153	2795	30	1.64731
260032	157121	110	97542	58313	107	55575	33023	105	29	81	0	-16	45	0	-920	204	0	1.64922
223994	141755	110	105148	67809	104	28538	17863	79	-163	142	0	92	114	0	-634	490	0	1.65018
103933	82776	85	34970	27774	80	17633	14243	54	-97	81	0	-37	68	0	-5517	0	0	1.65113
123918	95480	101	44405	33774	84	22616	17241	64	96	120	0	-65	33	0	-1720	132	0	1.65113
356421	192286	131	122493	65585	129	66075	34448	127	-78	105	0	113	125	0	-153	370	0	1.65304
108019	84879	88	22213	17182	62	21247	16484	63	-92	60	0	18	63	0	-398	334	0	1.65495
143474	99222	95	59416	41156	90	23194	15980	67	258	162	0	-31	61	0	2	691	0	1.65782
224173	138538	105	93256	57421	100	31604	19172	87	179	192	0	-90	33	0	-341	828	0	1.65877
184626	119063	99	66444	42206	96	29719	18508	83	105	148	0	54	106	0	-542	373	0	1.66069
148583	114014	92	48397	37492	86	24203	18419	66	-158	88	0	15	83	0	-317	289	0	1.6626
101226	77668	89	42199	33053	83	12904	9935	46	-45	84	0	49	72	0	873	814	0	1.66355
147372	113947	90	53938	41901	86	21295	16113	60	-173	102	0	-29	55	0	-1725	0	0	1.66451
271096	171541	114	99080	62793	107	46093	29267	103	-9	92	0	-11	54	0	-2648	0	0	1.66451
146723	112139	96	62330	47888	85	23568	17569	62	179	231	0	44	54	0	-13263	0	0	1.66451
103203	83990	79	52962	42004	81	15950	12356	50	-20	135	0	-73	60	0	-15701	0	0	1.66451
354569	209342	135	165062	99279	130	53549	32827	124	228	159	0	-19	101	0	-3407	74	0	1.66546
164648	114899	97	60205	41398	93	25975	17588	73	-73	86	0	-15	60	0	-15837	0	0	1.66642
109157	86951	83	40354	31988	81	19009	14548	56	-71	83	0	68	94	0	-13754	0	0	1.66642
44704	35922	74	20520	16571	55	6258	4699	38	151	114	0	17	71	0	126	420	0	1.66929
132334	101889	90	64985	50121	86	22848	17958	61	-168	29	0	2	90	0	-2120	0	0	1.66929
234195	146741	109	83426	52131	103	29319	18466	77	-142	100	0	-38	82	0	-3550	0	0	1.67024
340208	182326	136	123116	67489	133	48395	25209	130	72	73	0	-43	42	0	-103	344	0	1.67502
121592	93719	88	54362	42530	84	16328	12640	53	197	178	0	-39	33	0	-719	204	0	1.67693
468497	229190	149	150833	72988	147	80140	38416	144	-187	82	0	58	58	0	-4950	0	0	1.67693
311476	173231	131	143314	81017	128	45247	25658	123	-96	127	0	72	93	0	-2831	178	0	1.67789
230368	145227	118	87624	55260	101	36623	23502	96	-156	56	0	36	72	0	-7960	0	0	1.67789
87328	71487	81	34641	27904	78	15552	12001	52	46	71	0	41	83	0	-12526	0	0	1.67789
268880	157321	124	96873	57908	116	37827	21877	104	-146	70	0	40	65	0	-6894	0	0	1.67884
325155	187093	124	119771	67830	117	53052	30210	112	48	128	0	-20	87	0	-102	380	0	1.68266
456553	240028	153	262268	142025	151	131376	69574	147	148	184	0	72	97	0	-5789	0	0	1.68266
229803	144018	108	87698	53730	105	32142	19872	88	138	140	0	30	70	0	-979	0	0	1.68457
127271	98014	91	55235	43016	87	24777	19210	60	36	204	0	-66	44	0	-357	258	0	1.68553
198856	123539	106	89312	56081	100	27905	17970	78	-89	60	0	103	114	0	-396	558	0	1.68648
190457	124708	101	64473	41809	96	29046	18535	79	-177	35	0	42	64	0	28	367	0	1.68935
215754	145828	108	90001	59656	98	33542	22051	92	-230	107	0	1	65	0	-5912	0	0	1.68935
297290	164688	117	108730	59108	113	49972	27147	110	-77	61	0	95	69	0	-13366	0	0	1.68935
90445	72391	81	26744	21730	62	12030	9216	48	-90	83	0	-68	40	0	-9430	0	0	1.68935
100194	80289	82	36671	29167	81	18329	14252	55	3	87	0	7	78	0	-10928	0	0	1.69031
238094	150072	117	117342	77977	108	35020	21668	104	-140	59	0	-34	44	0	-6630	0	0	1.69031
220507	145001	105	83893	55257	101	30811	19279	89	-20	118	0	-14	111	0	-8008	0	0	1.69031
78367	61381	91	28153	22219	71	11819	8938	46	-152	21	0	0	93	0	-2430	0	0	1.69126
122843	88870	94	50465	34912	87	20745	13475	63	-69	80	0	-64	81	0	-3385	0	0	1.69126
259463	153044	121	92366	55253	110	45592	26217	109	-11	124	0	-13	51	0	-6529	0	0	1.69222
152308	116210	93	63481	48358	89	19915	14679	57	-177	36	0	54	96	0	13714	6344	89	1.69222
366911	212764	135	141406	81875	132	52536	30594	126	-157	195	0	-19	51	0	-12236	0	0	1.69222
119849	96517	92	57721	45827	83	19063	14843	55	-137	25	0	-83	50	0	-15524	0	0	1.69222
131804	103755	94	56669	44036	85	21420	16557	60	70	86	0	-18	47	0	-13626	0	0	1.69317
448709	221728	149	154004	76882	144	75816	37466	141	77	125	0	-124	48	0	-24795	0	0	1.69317
201041	126227	109	73617	46604	100	26394	16693	69	-85	102	0	-43	69	0	-10922	0	0	1.69317
154955	108259	95	61616	43080	93	25110	17916	67	-71	86	0	-30	60	0	-8263	0	0	1.69413
255812	157222	113	89084	55459	106	51651	31833	104	-47	79	0	-59	37	0	-12138	0	0	1.69413
415071	186991	215	167896	81772	203	63832	26841	182	100	128	0	95	116	0	-511	329	0	1.69795
250130	145967	112	96881	59192	108	37868	21841	103	-105	101	0	50	115	0	-908	196	0	1.69986
438176	209362	150	321258	166477	150	154260	77154	147	96	92	0	-116	77	0	-10879	0	0	1.69986
243858	145570	112	110803	66961	105	34708	20434	92	7	77	0	-84	32	0	-740	231	0	1.70177
224539	155730	102	75379	51847	102	44833	31185	99	-92	109	0	-34	42	0	-6572	0	0	1.70177
142693	99264	91	49317	33167	90	27610	18091	80	2	72	0	78	97	0	-6447	0	0	1.70273
277731	184997	123	97815	66248	106	25851	17119	69	-76	133	0	12	86	0	-2350	167	0	1.70273
65599	43120	86	67495	37498	86	5174	3303	39	31	96	0	-53	29	0	-9407	0	0	1.70368
343247	199412	119	131220	78221	115	74975	44703	111	-289	53	0	-143	37	0	-10592	0	0	1.70368
159310	121471	92	57360	43286	88	27162	20288	75	-10	144	0	28	81	0	25	561	0	1.70655
296143	170497	127	96626	53888	121	45321	26337	116	113	99	0	-44	57	0	488	817	0	1.70846
243144	156986	110	96415	61852	103	33998	22804	95	-118	66	0	6	89	0	154	361	0	1.71228
307761	186305	115	93253	55731	111	49788	28924	108	-205	41	0	116	104	0	-3139	8	0	1.71228
101566	80642	90	33298	26295	80	16348	13061	49	167	142	0	-44	58	0	-5916	0	0	1.71324
532799	252438	168	168449	77807	165	79186	36679	163	-207	294	0	-77	123	0	-10413	0	0	1.71324
215687	136894	111	99202	61867	100	27921	17042	82	-174	86	0	24	63	0	-14038	0	0	1.71324
202149	130597	113	73932	46902	97	31366	20425	88	5	64	0	9	57	0	-1732	0	0	1.71419
134471	103710	101	39891	31334	84	22937	17978	65	-137	68	0	67	108	0	-1521	46	0	1.71515
269240	157077	107	106409	63587	108	38689	22690	104	188	141	0	42	84	0	-5473	0	0	1.71611
187285	143936	94	50760	39258	89	40309	30616	87	91	187	0	-103	44	0	-9445	0	0	1.71611
281193	165532	116	114688	67184	114	46934	27355	109	39	88	0	-171	32	0	-8539	0	0	1.71611
258083	144357	131	97000	55420	114	44886	24848	111	-163	53	0	3	137	0	794	781	0	1.71897
339438	209413	115	157872	97808	114	66598	40956	110	-45	87	0	35	73	0	-10948	0	0	1.71897
346636	198721	129	129134	73710	123	62205	36663	118	179	123	0	-164	63	0	-590	420	0	1.72088
193248	135077	100	127448	91549	97	44775	32160	92	-187	77	0	-117	46	0	666	720	0	1.72375
213183	136138	111	85645	56290	99	32316	20765	83	4	131	0	50	86	0	-145	431	0	1.72757
106017	83514	88	36734	28892	82	20870	16542	60	-239	105	0	85	136	0	-1193	134	0	1.72853
98468	77174	81	28456	22605	78	18696	14184	58	114	169	0	-80	46	0	157812	154519	97	1.72853
124755	96994	87	51230	39508	86	19022	13906	55	1	70	0	74	96	0	972	897	0	1.72853
236586	146396	104	99619	60968	102	34231	20876	96	65	82	0	12	107	0	-12559	0	0	1.72853
307641	174912	119	93364	53610	114	39109	22075	111	-143	146	0	16	44	0	-9794	0	0	1.72853
97280	77611	82	23631	18943	61	18649	14715	54	-42	54	0	-38	79	0	-11839	0	0	1.72948
264363	165419	124	116539	73875	108	36922	22223	100	-33	108	0	94	77	0	-1944	0	0	1.72948
317600	185373	124	143595	85091	121	51690	32230	116	226	237	0	79	46	0	-38	377	0	1.73139
348583	194711	136	133259	75434	124	48302	27909	120	-100	65	0	-9	68	0	-3760	0	0	1.73235
252894	146215	123	79154	45764	107	40934	24002	103	-151	67	0	70	97	0	-883	351	0	1.7333
277352	168613	111	111861	66221	107	45509	27501	104	186	194	0	45	115	0	-3523	0	0	1.73426
504473	249784	174	188243	99122	156	91344	45171	153	57	109	0	180	107	0	-2909	138	0	1.73522
131916	102854	88	49447	38341	86	22927	17922	60	-82	85	0	-13	81	0	237	426	0	1.73713
251339	151005	122	82531	50247	103	37546	23148	100	-12	103	0	33	66	0	-258	214	0	1.73999
205521	127294	108	86879	53750	100	29097	17660	82	41	126	0	98	77	0	-4654	0	0	1.74095
153678	112785	95	61881	44798	89	19930	14428	55	-214	32	0	39	55	0	-8656	0	0	1.74095
147039	106712	94	69516	48257	90	22074	15629	58	167	176	0	95	93	0	-8113	0	0	1.74095
124301	96225	90	43429	34059	83	19802	15196	56	-45	96	0	-58	31	0	-1160	0	0	1.7419
134775	102646	94	54171	41849	87	21847	16901	59	64	155	0	7	37	0	-268	133	0	1.74382
71279	57419	84	25926	20895	66	14074	10915	49	-269	21	0	32	69	0	-4122	0	0	1.74477
92929	74794	82	38972	30550	81	16161	12448	52	111	152	0	80	67	0	-313	233	0	1.74573
78303	66468	77	42336	33852	78	12499	10041	46	-40	181	0	-95	27	0	112	445	0	1.74859
242238	143810	111	97218	58884	106	35336	20658	97	35	74	0	86	105	0	-2233	197	0	1.74859
248111	148653	107	97474	59335	103	38569	23014	99	106	75	0	8	53	0	-11718	0	0	1.74955
240974	152863	105	101845	64102	103	37574	22955	98	-70	98	0	-42	79	0	-6119	0	0	1.74955
241714	148816	104	98731	59371	103	37928	23079	99	132	132	0	-92	57	0	-2377	648	0	1.7505
304163	178945	120	112004	67184	118	42338	24850	113	-119	97	0	-24	74	0	-6417	0	0	1.7505
84225	68084	81	32457	26149	71	13571	10684	49	14	55	0	-199	16	0	-11018	0	0	1.75146
167093	110887	99	64262	42668	93	29324	19398	78	-108	111	0	-86	76	0	-4365	0	0	1.75146
137411	106555	91	49134	38178	86	25269	20012	63	-50	96	0	-10	92	0	-653	99	0	1.75337
104853	82122	86	41714	32940	81	16129	12800	51	-12	100	0	-67	39	0	-3483	0	0	1.75337
167753	113290	97	73029	49309	94	22152	14200	65	85	134	0	15	92	0	-7647	0	0	1.75337
390773	200660	129	190971	99469	129	93076	51504	126	57	133	0	-167	62	0	-5577	0	0	1.75433
234239	150443	104	80986	50509	101	34672	22428	92	233	127	0	-50	18	0	404	593	0	1.75815
235717	143950	109	92808	56102	102	38011	22490	99	-16	87	0	-6	90	0	-7478	0	0	1.75815
301752	173302	129	111363	65530	117	36038	21268	95	186	121	0	12	68	0	-4516	0	0	1.75815
182016	119741	101	64636	42185	97	28230	18462	84	46	118	0	-47	55	0	-2201	0	0	1.7591
164065	116834	107	76170	53749	94	29690	21094	82	-95	96	0	171	106	0	-5201	0	0	1.76006
97438	79524	82	46107	36984	82	18474	14106	58	-8	85	0	-71	25	0	5861	3146	55	1.76006
140528	109861	93	54624	42635	85	25360	19531	65	-7	123	0	-40	61	0	-8617	0	0	1.76006
128244	99312	88	42251	32393	84	22847	17553	60	-131	105	0	-39	41	0	-508	191	0	1.76484
466052	209597	163	241138	126593	157	114126	59259	154	213	181	0	-2	102	0	886	593	0	1.76961
148796	117626	86	57013	45468	84	25143	19450	69	-51	55	0	-22	66	0	-16141	0	0	1.76961
232285	144731	104	95773	58976	101	32967	20507	96	-331	1	0	-82	39	0	-16652	0	0	1.76961
211101	128722	121	111322	67675	121	29388	17146	100	611	604	0	599	386	0	-17707	0	0	1.76961
243473	148283	119	85404	52049	107	37477	22808	104	54	171	0	-31	41	0	-4372	0	0	1.77057
86947	67775	81	35059	27921	79	13401	10975	47	21	61	0	52	60	0	1053	1146	5	1.77248
147052	109878	94	67158	48566	89	21745	15857	62	-237	16	0	36	49	0	-821	516	0	1.77248
269763	158090	112	114327	67190	109	44152	25445	106	121	90	0	3	76	0	-7165	0	0	1.77344
469394	236476	165	218659	121526	151	89509	46493	149	87	160	0	-65	58	0	236	508	0	1.77535
155150	117931	92	79339	61982	89	35969	27374	86	-29	116	0	-25	41	0	-2471	0	0	1.7763
144083	111740	93	53640	41939	86	22328	16748	59	-78	62	0	-89	46	0	-817	294	0	1.7763
110211	86014	89	51119	40875	82	17199	13464	53	-186	76	0	-88	29	0	-1536	103	0	1.77726
254159	152882	109	98115	57802	107	36431	20982	102	-316	126	0	-27	69	0	-2347	156	0	1.77726
297485	190009	116	124195	80101	110	59745	39437	105	24	134	0	-32	38	0	-5286	0	0	1.77821
152426	116993	90	59470	45679	87	25952	19785	65	-7	171	0	-101	50	0	-17641	0	0	1.77821
427544	239515	162	238940	136923	159	96194	56493	155	33	105	0	-65	73	0	-9122	0	0	1.77917
230697	153843	106	70319	47039	102	31285	20538	86	26	125	0	-51	49	0	-9736	0	0	1.77917
298708	185538	123	101383	64011	119	57313	36395	116	-208	10	0	71	52	0	-943	144	0	1.78108
246825	145680	112	87987	52952	104	40022	24150	100	-225	68	0	-141	38	0	-606	116	0	1.78395
272201	159475	111	95713	52711	111	36041	20497	105	46	86	0	27	76	0	-144	338	0	1.78777
325898	184509	120	117360	66626	117	45533	25594	113	152	131	0	-10	86	0	-10595	0	0	1.78777
317561	195729	122	177619	115628	116	56279	34871	113	-25	75	0	-119	90	0	-17591	0	0	1.78777
170780	112083	95	61340	39883	92	24905	16355	67	-26	61	0	-124	33	0	-8909	268	0	1.78777
265948	156539	115	115314	69384	106	36479	21768	101	19	152	0	51	58	0	-16017	0	0	1.78872
335508	194745	144	151627	86445	144	53343	31268	144	965	560	0	854	547	0	-18083	0	0	1.78872
236954	148905	107	101876	63454	103	36703	22366	98	171	161	0	-60	52	0	-20827	0	0	1.78968
209611	138116	115	73082	47333	100	29799	18558	90	177	133	0	-67	51	0	354352	254763	64	1.78968
341130	190516	117	134415	76055	117	40137	21534	101	-22	111	0	-41	72	0	-28451	0	0	1.78968
107889	84620	82	47304	37469	82	18533	14862	55	9	115	0	-87	20	0	-6314	0	0	1.79064
189436	124846	102	72333	46486	99	31523	19947	93	8	76	0	-14	113	0	-914	72	0	1.79255
266445	165747	108	118261	73372	107	32607	20102	96	114	77	0	-29	44	0	109	461	0	1.7935
175510	135070	92	59424	45581	88	28513	20715	72	149	152	0	-71	40	0	-2910	0	0	1.79446
331908	181343	131	103637	56591	121	50538	28185	119	87	93	0	9	79	0	-9143	0	0	1.79446
215379	134277	107	90888	55697	104	34854	23104	89	-5	82	0	-32	27	0	-2475	0	0	1.79541
288670	182477	110	109244	68557	109	37939	23683	104	206	138	0	12	91	0	-7584	0	0	1.79924
145323	109868	93	45908	34578	86	24739	18504	62	192	119	0	-60	49	0	-1591	0	0	1.80019
94508	74742	86	35460	28021	81	9662	7423	44	28	65	0	71	110	0	-690	253	0	1.80115
144124	107605	90	56558	41109	89	21063	15477	60	-48	108	0	-62	62	0	-1008	178	0	1.8021
269842	159269	113	95132	55980	108	45105	26559	106	-70	43	0	-58	80	0	-4785	0	0	1.8021
173330	126334	100	67952	48661	92	25605	18855	69	211	203	0	34	95	0	-3459	0	0	1.80306
217038	97133	136	86686	39432	132	36425	16449	122	57	83	0	48	84	0	-8177	0	0	1.80306
135759	105910	91	47828	37372	84	19483	15059	57	133	154	0	-18	71	0	-2110	0	0	1.80401
184832	131978	97	62866	44451	92	31670	21608	90	150	123	0	128	115	0	-4643	0	0	1.80497
473866	234623	158	160951	80810	150	82951	40645	146	-270	57	0	53	88	0	-110	587	0	1.80688
159906	121980	106	63852	48606	99	30083	21527	88	222	111	0	74	68	0	736506	413218	86	1.80688
152566	121041	87	66959	52763	86	29044	22156	71	-196	96	0	-77	88	0	-8506	0	0	1.80688
134946	105807	85	46672	36464	85	31140	23613	83	-116	159	0	5	100	0	-7	581	0	1.80879
527768	241420	175	252181	125194	175	109826	53904	172	315	518	0	86	344	0	-547	271	0	1.8107
186425	138293	99	85853	63899	93	27732	19947	67	-67	108	0	25	61	0	-7470	0	0	1.81166
201012	137910	99	82195	55867	97	30822	21609	83	-177	73	0	15	121	0	-11339	0	0	1.81166
141996	108761	90	54326	42350	87	21874	16425	62	-116	94	0	29	81	0	-832	208	0	1.81357
181946	123667	99	71549	48135	95	19563	13224	60	-86	75	0	-24	42	0	-78	273	0	1.81452
266660	154470	116	92339	54662	107	49633	28669	105	50	90	0	-68	40	0	322	362	0	1.81643
87728	68989	85	32322	25981	78	16497	13042	52	45	93	0	30	68	0	393	363	0	1.82312
256452	163203	110	105310	65672	105	40906	26737	103	-99	91	0	-23	40	0	-4178	0	0	1.82312
245658	153649	109	97745	58210	106	35585	22427	100	44	128	0	69	89	0	255	436	0	1.82503
158190	117077	96	76915	54470	92	23231	16376	64	75	193	0	8	51	0	-14216	0	0	1.82599
198309	128742	101	91443	59759	100	29205	18154	87	-30	73	0	-53	61	0	8030	5025	64	1.82599
237418	152124	101	89440	55616	100	34235	22074	88	-103	121	0	26	49	0	12002	12931	69	1.82599
235081	154281	109	105596	70185	104	31636	20224	85	38	66	0	14	84	0	-518	106	0	1.8279
290211	174161	124	157338	101018	120	46853	29154	114	-131	84	0	66	114	0	-1471	461	0	1.82886
270458	163829	109	100840	62099	105	41308	23932	104	-163	73	0	-43	71	0	-13796	0	0	1.82886
111430	89841	83	43964	34971	82	20571	15828	58	-49	66	0	-11	73	0	-5535	0	0	1.82886
100191	80217	82	20141	16086	54	17419	13865	51	-93	110	0	-61	70	0	-7819	0	0	1.82981
144650	112143	89	60201	47248	85	24142	18921	65	117	120	0	7	74	0	-9974	0	0	1.82981
195799	128990	102	89821	58893	98	23152	14579	66	90	141	0	54	81	0	-1270	99	0	1.83077
156444	120792	94	66763	52068	89	31121	23557	79	-167	82	0	46	54	0	-6076	0	0	1.83077
146229	107130	92	56494	40704	87	24558	17013	68	-104	78	0	25	64	0	-1593	130	0	1.83172
82746	65343	83	30018	23820	78	14367	10926	49	-125	67	0	-3	57	0	-1130	12	0	1.83268
136442	105144	90	51667	39943	86	22802	17378	59	-57	83	0	-2	82	0	-1741	64	0	1.83268
224828	151175	101	90326	59990	100	30722	20781	88	-70	100	0	-21	107	0	-1827	0	0	1.83363
401112	192704	153	144891	71959	142	67171	31790	139	43	70	0	63	79	0	-3526	0	0	1.83459
202907	139828	97	90764	60338	98	31046	20502	82	-20	137	0	14	61	0	-16970	0	0	1.83459
329634	199215	134	135692	82063	133	54416	32766	129	92	111	0	-33	86	0	-1028	1205	3	1.83555
215342	150237	97	74843	50508	96	36208	24655	93	-96	154	0	12	93	0	-5559	0	0	1.8365
124700	96600	89	40826	31456	83	20359	15442	57	163	121	0	5	48	0	-821	296	0	1.83746
89461	70640	86	40762	32269	80	13487	10463	48	9	124	0	-26	58	0	-7303	0	0	1.83937
123282	97243	87	39331	31083	82	26433	21007	66	-123	47	0	-84	21	0	-9236	0	0	1.83937
108691	85227	87	24111	18999	65	17365	13129	55	123	82	0	-2	85	0	-881	176	0	1.84032
146573	105522	91	64008	45275	92	20220	14511	62	51	99	0	-182	25	0	-4278	0	0	1.84032
183173	124481	100	63667	42177	96	25010	16199	69	-104	99	0	-26	82	0	180	623	0	1.84414
153041	110074	95	66011	47155	91	20328	14275	60	-163	75	0	-171	23	0	73	524	0	1.84606
190035	126716	102	64617	42615	96	28482	18350	82	-108	64	0	60	96	0	-209	291	0	1.84797
90103	73078	79	22529	18135	62	15142	11985	49	-79	53	0	43	81	0	-1654	0	0	1.84892
195341	122446	106	69687	43716	100	34238	21383	97	100	108	0	-52	59	0	-760	645	0	1.84892
133431	102077	92	55440	43107	87	25063	19214	67	-143	86	0	-72	29	0	-606	168	0	1.85083
187305	141338	94	87486	66601	94	31322	23036	85	181	114	0	64	85	0	-286	222	0	1.85274
92345	76668	79	40358	32220	79	13617	10928	50	-71	55	0	17	71	0	-14	340	0	1.85561
170639	123365	97	74463	52697	94	23627	16495	67	-179	49	0	-41	52	0	-2139	355	0	1.85657
333777	194797	118	88822	52465	114	47448	27492	115	104	141	0	-18	79	0	-7870	0	0	1.85657
71062	57871	78	25069	20255	65	11329	9504	43	18	93	0	5	66	0	-30	213	0	1.8623
324583	198172	129	120858	72904	122	48376	30270	116	-39	116	0	67	61	0	-248	317	0	1.86421
113285	88332	85	39064	30805	80	17113	13277	53	-85	65	0	50	55	0	-1118	0	0	1.86517
445516	210170	162	156579	74731	156	81822	39455	152	-126	116	0	77	95	0	-2402	749	0	1.86517
140172	102042	91	50996	35842	88	26810	18839	73	87	97	0	-7	71	0	-5925	0	0	1.86612
343630	184139	144	115464	62947	127	56483	30576	123	-18	75	0	-97	89	0	-4860	0	0	1.86612
210221	136028	102	100735	65169	101	30882	19873	82	54	91	0	84	82	0	-8166	0	0	1.86708
451694	235617	143	174939	94638	141	79385	38127	138	-322	162	0	150	103	0	-20086	0	0	1.86708
75048	59702	85	30272	24231	78	13372	10387	48	4	150	0	81	64	0	-1131	37	0	1.86803
234784	143849	118	73452	45079	106	36189	21442	101	84	183	0	32	69	0	13112	6581	123	1.86803
161847	109460	99	70121	46659	94	25517	16380	73	-124	59	0	-13	72	0	-459	491	0	1.86994
260616	167382	111	82661	51849	108	31087	19593	85	190	140	0	-41	79	0	637	530	0	1.87185
207501	153992	94	68892	50706	93	31974	22508	89	51	134	0	138	83	0	-69	514	0	1.87377
87628	72200	85	35535	28724	78	19823	15232	58	152	158	0	-123	60	0	-2769	0	0	1.87377
261808	161346	117	114677	72537	106	34703	20822	101	-136	96	0	21	72	0	-1895	57	0	1.87472
149660	113014	92	62669	47664	89	28325	21489	82	185	129	0	13	38	0	-6445	0	0	1.87472
93333	78217	75	30849	25294	67	11481	9565	45	-135	126	0	-120	10	0	-15220	0	0	1.87568
134995	105175	89	63799	49580	86	21996	17326	59	-80	27	0	93	159	0	-426	147	0	1.87663
135337	106664	89	29852	23852	83	21633	17213	61	-137	55	0	-29	88	0	-476	133	0	1.8795
141105	110233	89	57779	45150	85	17416	13198	54	-4	106	0	49	71	0	-734	315	0	1.88045
134707	106717	87	53590	42132	85	24292	18522	65	-63	103	0	75	67	0	-5006	0	0	1.88045
321729	193104	139	148861	89943	128	63483	37950	120	602	458	0	313	249	0	5353	39036	18	1.88045
180176	116405	103	79579	52045	96	25982	16884	71	-129	46	0	-38	93	0	-7824	0	0	1.88045
268859	185943	104	174437	121978	106	796	829	0	24	89	0	21	67	0	-11167	0	0	1.88141
288836	176830	118	118852	72929	113	55089	33400	110	248	91	0	-84	55	0	-3815	0	0	1.88141
139420	107787	89	67005	52011	86	21175	16303	59	46	95	0	-55	86	0	-10173	0	0	1.88141
77477	60245	87	33572	26797	79	12049	9804	45	-142	56	0	7	67	0	-17	607	0	1.88428
305471	181014	126	113608	67319	111	49615	29323	107	-90	50	0	-113	64	0	81	395	0	1.88619
435929	211512	160	159798	76374	152	72814	33915	148	77	87	0	139	78	0	-7343	0	0	1.88619
162121	120809	97	65814	49465	90	27298	20365	73	-148	86	0	28	89	0	70	378	0	1.89096
103730	84707	82	40494	32364	80	21448	16807	59	59	93	0	-6	79	0	-3598	0	0	1.89096
275651	157805	122	115392	68537	105	41656	23009	100	-82	109	0	-133	22	0	-4330	0	0	1.89192
407850	231680	136	188899	109079	136	75327	44848	131	37	101	0	27	52	0	-1215	484	0	1.89288
69808	56376	79	31458	25195	75	11791	9650	44	171	125	0	-107	25	0	-7316	0	0	1.89288
167685	118414	95	66665	45922	92	32564	22825	88	-224	29	0	-75	38	0	-307	279	0	1.89574
381770	204994	137	138743	72310	132	60991	31731	129	147	151	0	88	108	0	-1721	415	0	1.8967
180338	126872	98	65865	44807	96	27323	19571	83	-176	73	0	92	63	0	-1177	188	0	1.89765
254542	159820	107	101543	64237	103	39493	24473	100	-74	130	0	61	71	0	-27314	0	0	1.89861
107184	85247	82	44212	35490	81	16855	13009	51	-256	74	0	48	82	0	-4870	0	0	1.89861
141352	109920	85	53908	42381	85	22353	17631	65	48	126	0	-105	47	0	479	628	0	1.90339
202307	138975	99	80781	57004	95	30989	19962	84	-67	73	0	5	72	0	-4703	0	0	1.90339
284778	166875	130	102945	59839	130	44243	24606	110	1083	731	0	535	427	0	-788	19155	14	1.90339
381532	222812	134	137691	82853	130	54447	32669	128	-8	168	0	-110	75	0	-18509	0	0	1.90339
225431	143718	103	83226	51698	100	31582	20148	96	-41	102	0	-60	63	0	76	871	0	1.90721
373662	209305	135	157734	90088	133	86240	50342	130	96	156	0	-27	57	0	-911	171	0	1.90816
320137	179795	128	117531	65670	127	50649	28228	123	118	127	0	21	75	0	-3754	0	0	1.90912
392524	204742	134	205965	113868	134	66848	37360	130	-144	91	0	47	67	0	-1551	0	0	1.91103
192978	130866	113	64824	44180	96	28623	19151	75	-35	65	0	-88	74	0	-4170	0	0	1.91103
77725	63164	81	38663	31500	78	15065	12374	49	-65	115	0	-114	34	0	-4073	0	0	1.91199
259487	152987	109	95870	56784	106	39444	23205	101	-51	152	0	15	73	0	-4608	0	0	1.91199
87987	70996	79	24309	19563	66	18702	14263	55	25	147	0	98	65	0	-2590	0	0	1.91294
204479	127646	106	91524	57100	104	28290	17143	82	176	170	0	16	83	0	-1418	0	0	1.9139
76623	63009	80	16630	13620	50	10432	8228	45	-121	50	0	4	78	0	-8200	0	0	1.9139
273618	159150	121	121630	71441	108	40173	22995	103	-34	188	0	16	128	0	-336	425	0	1.91485
74433	61521	79	27480	21736	72	11870	9148	46	241	169	0	8	52	0	-4126	0	0	1.91485
157347	120162	94	63309	48149	88	24720	19231	71	-103	62	0	13	57	0	-110	422	0	1.91676
268406	173629	104	116298	75570	104	35092	22403	99	-90	126	0	-50	57	0	-3438	0	0	1.91676
238751	166797	106	116648	82539	101	47956	34548	96	-89	73	0	90	113	0	-2110	30	0	1.91772
235917	142821	114	104665	64194	106	36363	21650	101	96	123	0	-76	25	0	-678	87	0	1.91963
111201	85839	90	46850	35955	82	18410	13916	54	46	154	0	-19	67	0	-764	126	0	1.92154
137171	105692	101	51892	38867	84	23945	17763	61	-59	64	0	87	82	0	-4897	0	0	1.92154
404745	208807	151	149199	84029	134	72990	38784	131	123	99	0	96	70	0	-73	416	0	1.92727
114308	93128	81	43904	35111	81	18907	14491	53	-98	43	0	-51	34	0	-14947	0	0	1.92727
229357	148642	105	92276	60446	102	30071	19075	78	-123	76	0	69	64	0	-4628	0	0	1.92823
257147	161076	113	98734	61777	104	33725	20266	90	-100	65	0	-221	11	0	-7275	0	0	1.92823
295666	180516	117	123656	76947	106	41775	25636	99	-241	44	0	6	85	0	-8772	0	0	1.92919
152339	116354	103	66460	51389	87	23924	18352	65	88	112	0	59	95	0	-2358	0	0	1.93014
257229	154410	109	135918	88755	107	55547	35382	102	98	97	0	-183	7	0	29	511	0	1.93587
282332	172658	118	123627	75530	111	46230	27444	107	38	80	0	33	47	0	-3315	161	0	1.93683
221978	136352	109	90302	57067	102	32944	20005	91	-121	123	0	17	81	0	-1564	178	0	1.93779
64283	52927	74	39354	31957	77	7178	5889	38	-31	102	0	54	119	0	-3339	0	0	1.93779
125116	97861	94	59130	46406	86	18107	13670	56	-236	19	0	56	71	0	96	385	0	1.9397
188639	129074	99	69734	47459	97	19357	12996	61	38	175	0	-22	62	0	-379	349	0	1.94256
84959	68151	80	28421	23204	68	13766	11168	48	48	77	0	110	81	0	95	676	0	1.94638
439962	214968	161	153637	75813	153	83580	40102	149	47	162	0	226	108	0	-752	120	0	1.94925
119084	95192	86	31403	25221	80	19650	15595	56	-157	87	0	-22	43	0	-226	104	0	1.95116
195912	126770	101	76620	49763	99	26335	16782	78	-178	61	0	48	57	0	-87	502	0	1.95212
237713	146490	113	72448	44180	103	37391	23255	100	144	110	0	39	60	0	580	819	0	1.95403
417572	224637	145	192296	108827	144	74374	40624	140	-106	90	0	-11	147	0	115	601	0	1.95498
149513	118353	97	49793	39257	85	23042	18218	62	-17	66	0	57	61	0	-8448	0	0	1.95498
145897	113272	99	52557	40905	86	24553	18485	65	72	109	0	81	76	0	23	447	0	1.95976
77265	62329	79	28027	22432	72	13263	10368	48	-61	127	0	-34	50	0	-3596	0	0	1.96072
160753	124040	89	69452	52349	89	23555	16799	61	51	91	0	85	97	0	126359	109408	65	1.96072
340671	194646	125	143715	81347	120	56184	32481	115	-285	35	0	3	53	0	317764	221351	136	1.96072
132919	105587	90	62455	49403	84	22319	17336	63	-58	133	0	6	67	0	-3658	0	0	1.96072
177267	114447	101	63863	41271	94	32966	20978	85	-24	132	0	112	62	0	-7660	0	0	1.96072
182557	113809	104	62439	39218	97	32489	20355	91	-213	56	0	83	84	0	642	400	0	1.96454
155281	119536	92	76386	58618	89	26137	19669	72	5	86	0	75	100	0	-5224	0	0	1.96454
205247	132551	105	93868	62399	98	27005	17225	75	26	141	0	-58	65	0	393	596	0	1.96836
272840	166644	110	99098	60075	108	43168	25878	103	217	175	0	-26	38	0	-750	267	0	1.96932
190806	121625	100	65356	40526	97	34842	21890	90	-11	81	0	105	102	0	273	447	0	1.97218
100472	81037	83	41936	33938	81	18674	14138	55	-27	95	0	-36	49	0	-2562	0	0	1.97314
147744	105878	99	54386	38206	90	20714	14255	59	-2	155	0	-72	40	0	-1108	396	0	1.97314
263872	160026	110	97841	58851	108	38290	22657	105	-1	128	0	-56	51	0	-848	283	0	1.97505
109934	88333	85	43219	34544	81	18484	14427	55	-22	101	0	2	74	0	-129	260	0	1.97887
327653	181623	126	111882	60886	118	51797	28661	115	105	191	0	19	60	0	-6114	0	0	1.97887
300510	172166	118	125246	74804	115	45882	26825	111	256	131	0	-111	56	0	-3886	0	0	1.97983
280915	172497	124	107152	64380	117	42901	27725	112	234	162	0	-86	53	0	-5028	0	0	1.98078
222348	162504	99	94708	69190	94	27492	19574	82	-83	91	0	-39	44	0	-10659	0	0	1.98078
190904	133125	108	97639	67281	99	30343	20769	87	37	143	0	22	102	0	292176	218838	92	1.98078
455296	229852	157	156880	78270	152	82478	41053	150	-52	87	0	-3	123	0	-14953	0	0	1.98078
136390	103562	92	54795	41038	87	25316	18895	71	5	60	0	26	44	0	-3765	0	0	1.98174
147415	112897	88	57994	44928	87	24530	18997	63	45	110	0	-87	61	0	-2099	0	0	1.98269
125049	96097	87	45159	33326	84	22237	16751	67	105	171	0	-43	97	0	-7132	0	0	1.98269
69944	47707	88	56847	36382	85	1772	1314	16	132	103	0	-19	51	0	-8167	0	0	1.98269
312247	185232	129	101070	59187	119	44304	26592	114	3	82	0	-36	36	0	-911	299	0	1.98461
526906	256934	184	205957	104000	176	102158	54497	172	554	1192	3	413	932	0	-1384	260	0	1.98556
264056	154650	110	92316	54107	105	38454	22257	102	-16	72	0	-7	76	0	-19371	0	0	1.98556
138641	111469	86	45452	36256	84	22882	17970	58	-170	40	0	-47	80	0	-20569	0	0	1.98556
146598	109019	93	55242	40948	88	22667	16968	65	18	98	0	53	71	0	-3783	0	0	1.98652
359904	188978	142	116290	61936	138	60244	30817	134	-22	107	0	-97	61	0	-527	329	0	1.98938
267065	169381	119	101557	64940	109	49603	31663	107	191	147	0	8	68	0	-1253	302	0	1.99034
219173	141139	109	72004	45246	98	33977	20813	96	-87	80	0	-33	68	0	951	622	0	1.99321
400837	224034	151	207192	113403	151	84429	47543	145	147	198	0	178	106	0	-3300	248	0	1.99416
259378	159474	131	92136	53623	131	48816	29416	131	2695	1707	24	1989	1255	13	-1012	8323	9	1.99416
96897	79853	82	28722	23772	66	16986	13367	52	0	118	0	-29	49	0	-18496	0	0	1.99416
132250	102730	90	58750	46769	84	21024	16373	59	-39	98	0	-13	53	0	-377	318	0	1.99989
207716	136031	96	73457	48514	94	28338	17886	74	-69	120	0	-88	37	0	-4872	0	0	1.99989
145053	113875	90	53769	41899	84	22004	16485	62	-59	120	0	-25	81	0	-461	404	0	2.0018
135056	106783	87	42826	33891	83	23952	18661	63	175	151	0	-28	62	0	-3323	49	0	2.0018
168316	125689	96	62242	46134	90	27211	19586	70	132	128	0	-34	68	0	-1232	48	0	2.00276
454330	229360	143	152105	78926	143	72879	37316	139	-240	64	0	-9	93	0	-9494	0	0	2.00276
112375	89767	88	35446	27923	81	19332	15308	56	198	140	0	-45	61	0	269	724	0	2.00563
392289	227144	143	164556	98011	134	71322	40884	132	-49	63	0	48	81	0	-702	498	0	2.00754
215376	143223	97	87229	56937	97	32077	20180	91	-164	161	0	-53	85	0	-14838	0	0	2.00754
194284	146777	106	91654	69202	109	29890	21979	89	405	480	0	411	325	0	-13704	4537	4	2.00754
235691	144644	107	91570	56428	100	35714	20686	96	-103	100	0	66	64	0	-12422	0	0	2.00754
251027	153551	121	93908	57195	105	34543	20304	100	-2	91	0	-208	12	0	-2852	0	0	2.00849
259603	164019	109	87114	55808	107	47654	30297	105	75	109	0	-110	62	0	-3732	37	0	2.00945
95792	76063	97	21696	17309	61	21148	17190	56	285	179	0	19	61	0	-1659	110	0	2.0104
262829	155757	115	96148	56827	108	39627	23948	103	13	91	0	-59	70	0	-1555	52	0	2.0104
176449	133604	94	74994	57047	88	23374	17175	60	57	112	0	40	93	0	-4631	0	0	2.01136
263552	164553	113	114543	70845	109	36478	23323	103	-166	71	0	-33	65	0	-6963	0	0	2.01136
223169	147508	113	100170	67255	104	32429	21781	88	-4	136	0	88	117	0	-10285	0	0	2.01232
274210	166653	114	96375	60373	108	42924	25217	105	18	104	0	-32	84	0	-3525	0	0	2.01232
210881	144098	111	88350	60535	98	29816	21289	79	-19	82	0	-35	97	0	354	469	0	2.01518
274792	168826	110	82979	49758	106	36646	22259	101	-127	112	0	-89	30	0	172	383	0	2.01709
477170	273953	153	236522	140773	151	91008	53378	145	-125	99	0	100	69	0	-7676	0	0	2.01996
85911	68721	82	26975	21688	72	15976	12465	50	79	119	0	70	63	0	-3849	0	0	2.02092
376659	198602	148	148670	83097	138	58131	30426	133	83	133	0	80	72	0	201	334	0	2.02378
237965	151490	107	91493	59367	104	30083	18961	82	-119	102	0	-86	58	0	-3665	0	0	2.02474
95878	74790	93	21452	17446	59	14320	11245	48	39	105	0	67	99	0	-568	215	0	2.02569
308365	173301	134	110491	63552	127	44821	25465	123	98	88	0	-128	46	0	-327	201	0	2.02951
122209	96236	99	51327	40592	84	22269	17460	60	92	118	0	21	97	0	-363	376	0	2.03143
126059	100013	85	70101	56077	85	25817	20286	62	-3	76	0	18	39	0	-2935	0	0	2.03238
245295	166192	103	171362	113273	104	681	585	0	12	126	0	-26	116	0	-1196	598	0	2.03334
142937	110174	103	53011	41419	85	25473	19070	69	155	151	0	-4	62	0	-804	177	0	2.03334
203263	127678	107	73101	45909	97	30700	18628	88	-195	13	0	-51	55	0	-5079	0	0	2.03334
330352	187003	133	95151	53421	123	51612	29336	120	-126	48	0	77	89	0	-149	687	0	2.03429
257778	160235	108	99409	60134	104	32568	20004	93	63	157	0	26	52	0	-784	140	0	2.0362
144663	113330	91	48916	37914	85	23479	18250	62	77	117	0	-53	40	0	-2374	0	0	2.03716
244164	155733	104	95867	61464	102	41815	26083	98	107	155	0	87	66	0	752	665	0	2.03907
133193	104788	90	44873	35514	84	22314	17201	57	78	102	0	-17	78	0	-916	59	0	2.04003
98957	79520	84	32828	26228	79	15811	12205	51	-125	86	0	-9	53	0	44	401	0	2.04289
166800	116581	96	74625	51004	93	26997	18600	77	72	164	0	-5	80	0	-1267	138	0	2.04385
219172	137539	102	101508	62512	102	30346	18984	77	-194	48	0	-85	62	0	-2291	0	0	2.0448
154579	121110	95	62201	48886	85	24136	18421	65	20	130	0	2	49	0	-10282	0	0	2.0448
78527	63549	93	29397	23873	76	15671	12540	50	-135	78	0	-13	77	0	232	592	0	2.04671
231616	145047	106	83753	52284	101	35291	21136	97	114	98	0	-19	64	0	-1032	308	0	2.04671
175529	133093	93	66265	49081	91	30592	22438	87	-160	41	0	-63	65	0	-3397	0	0	2.04767
131391	103215	101	44620	35510	83	22008	17138	59	1	82	0	-69	20	0	-1010	590	0	2.04862
351796	187888	130	144548	82966	127	47692	24299	122	-229	85	0	22	90	0	-787	545	0	2.05054
254860	156114	114	113941	72320	109	34762	20413	99	115	177	0	-152	30	0	-5379	0	0	2.05054
192148	130756	103	96356	63057	99	30144	21042	83	-121	84	0	-21	43	0	-875	99	0	2.05245
366126	193150	129	111621	58560	123	66675	34540	121	-31	66	0	-42	69	0	-10535	0	0	2.05245
140928	110942	91	47557	37513	84	21816	16771	60	22	149	0	31	90	0	-670	20	0	2.05436
243459	148020	106	77324	47053	103	41769	25211	102	-166	97	0	2	58	0	-3166	0	0	2.05436
188589	142903	98	83265	63299	93	20933	15665	60	-101	94	0	49	126	0	-9575	0	0	2.05436
218399	143030	107	88691	58440	100	30005	19221	87	-5	122	0	-9	62	0	436	867	0	2.05914
447442	219297	153	160937	81116	149	76039	36254	146	-193	172	0	-21	44	0	-7348	0	0	2.06009
128356	105030	86	55534	44979	84	18782	14670	55	-107	45	0	-12	71	0	-11937	0	0	2.06009
237082	155266	115	82086	54146	101	37132	25061	97	-151	64	0	-34	64	0	-4605	0	0	2.06105
271001	161470	120	96796	60668	108	54155	32263	105	324	183	0	-74	25	0	-189	390	0	2.06296
229249	148484	103	100894	63661	103	49378	30364	100	26	119	0	-36	38	0	-3426	0	0	2.06391
94943	77748	82	44987	36345	80	21353	17224	57	51	95	0	-17	39	0	-6218	0	0	2.06391
285235	180167	110	121486	76717	106	39767	25014	103	-213	72	0	53	64	0	-9888	0	0	2.06391
361908	205679	122	164078	94163	120	68161	41564	114	-294	71	0	-18	45	0	-11823	0	0	2.06487
217324	139465	100	89522	58145	99	39629	24236	95	-79	56	0	116	97	0	56411	21000	115	2.06487
158433	123137	89	59800	46172	89	25410	19320	68	-295	24	0	-156	20	0	-17357	0	0	2.06487
193259	125372	103	79846	52821	99	29420	18163	88	-31	126	0	-86	55	0	283	314	0	2.06678
106290	84775	84	42426	33506	82	21553	16899	63	-136	57	0	56	64	0	-1119	32	0	2.06774
474873	231103	166	171597	84897	164	74930	35803	160	170	513	0	-10	401	0	-5615	0	0	2.06774
205827	133447	102	80261	50117	97	25312	16255	67	-16	85	0	0	45	0	-14997	0	0	2.06774
171718	128420	93	57290	42095	90	30588	21999	88	167	153	0	-65	43	0	-7011	0	0	2.06869
185461	135810	109	79195	58729	92	25417	18329	63	-7	111	0	-59	73	0	-1919	0	0	2.06869
207565	132684	104	77664	49283	101	24432	15014	69	-29	66	0	164	96	0	240	605	0	2.07156
116834	90962	87	36210	27858	83	16659	12783	52	-17	74	0	47	68	0	-184	362	0	2.07538
168764	130495	98	85443	65997	92	29516	22182	77	30	81	0	-51	38	0	-759	29	0	2.07633
185635	119571	99	68947	44801	97	36324	22261	93	112	147	0	-10	72	0	-81	366	0	2.08016
103135	83434	84	48153	38620	81	14910	11626	50	97	137	0	-63	46	0	-2861	0	0	2.08016
78001	63709	83	23141	18791	63	12466	9991	47	-84	71	0	33	114	0	-1205	173	0	2.08111
224084	162727	101	105198	76111	100	33385	23424	92	-23	53	0	26	77	0	-1358	330	0	2.08207
296846	176119	123	130297	80619	119	39497	23183	113	-73	106	0	50	53	0	-8831	0	0	2.08207
129699	99115	101	49099	37236	101	21345	15474	60	218	206	0	49	92	0	75648	192030	31	2.08207
105860	85421	83	39779	31406	81	21728	17071	59	91	133	0	47	94	0	-154	533	0	2.08493
364573	213164	163	246355	153200	163	92241	56218	146	385	392	0	340	236	0	438	472	0	2.08493
104801	81637	91	40949	31973	81	17101	12953	54	-47	129	0	144	75	0	-406	427	0	2.08589
175299	134274	92	75227	58799	89	26277	19280	61	-63	104	0	-97	68	0	-36768	0	0	2.0878
162719	125988	94	54513	42631	88	26692	20487	73	-55	94	0	-56	94	0	-3546	0	0	2.08876
516382	271347	157	257112	137469	148	114771	64761	144	269	244	0	-77	74	0	-16637	0	0	2.08876
155045	116706	93	65011	46816	88	23089	16663	62	-310	1	0	-105	38	0	-36188	0	0	2.08876
126180	100797	100	43469	35035	83	21077	16397	56	-242	20	0	-23	45	0	-11828	0	0	2.08971
64009	52885	78	25368	20432	68	9155	7283	42	2	111	0	111	69	0	104	1007	1	2.09162
167374	127664	91	59197	43838	88	28640	21326	75	163	132	0	-59	47	0	-2167	20	0	2.09162
174090	120146	95	78583	54609	93	22989	15804	65	-40	102	0	92	86	0	-168	558	0	2.09258
197803	138026	103	65152	44158	94	32687	21376	92	41	121	0	-7	47	0	-4792	0	0	2.09258
232998	144686	109	83052	51590	106	33615	20874	101	-102	111	0	45	64	0	448	476	0	2.09449
311168	165154	121	187648	109306	121	56489	34347	116	-118	139	0	29	83	0	14788	5260	107	2.09449
296807	170296	117	136109	80272	114	40359	22067	109	98	73	0	-48	59	0	-20624	0	0	2.09449
232389	145318	100	93320	58586	100	36196	22038	95	-90	95	0	-11	69	0	-15585	0	0	2.09545
179720	123313	98	66398	44991	94	27225	18278	72	31	90	0	33	94	0	-127	417	0	2.09831
78600	63509	79	30624	25245	77	11265	9388	46	9	59	0	-57	39	0	-2105	0	0	2.09927
330355	196239	130	120438	72339	127	32579	18228	98	-79	140	0	-69	47	0	-146	402	0	2.10022
205117	152599	97	68492	49962	96	22914	16827	60	8	108	0	43	69	0	-270	222	0	2.10213
306731	180931	117	115603	68042	113	47007	27351	110	-105	57	0	107	106	0	-2849	294	0	2.10213
194780	133328	99	81901	55434	95	24405	16186	69	135	163	0	-116	50	0	-17405	0	0	2.10213
244545	167996	112	90940	61587	104	24413	16445	67	57	130	0	-14	46	0	-3545	0	0	2.10309
301921	179208	125	151804	95002	113	57761	36328	108	-175	106	0	89	73	0	-4122	7	0	2.10404
184935	139721	95	74335	57097	90	24747	19130	66	249	161	0	17	67	0	-6979	0	0	2.10404
278335	161942	137	106957	61291	137	37746	21687	115	660	414	0	451	400	0	-8268	0	0	2.10404
460664	239216	149	175172	93038	147	74051	37427	144	216	163	0	-13	56	0	-21357	0	0	2.105
153453	121418	87	61244	48459	85	24660	19135	64	-78	75	0	-34	78	0	-29472	0	0	2.105
142209	111091	91	51371	39996	87	26180	20368	64	-34	77	0	139	83	0	-1863	0	0	2.10596
395267	209893	156	135350	71538	141	62394	32576	136	17	114	0	243	121	0	226883	179366	88	2.10596
190339	131094	99	60151	42009	95	25841	17344	72	-135	46	0	68	99	0	-7422	0	0	2.10596
364662	194605	134	183013	100224	134	76047	39552	129	-60	174	0	-30	80	0	16435	7134	100	2.10691
167116	115331	100	72577	49030	92	21137	14699	62	89	126	0	137	96	0	-3762	0	0	2.10691
282439	168665	127	121557	73955	118	46629	28794	113	-83	142	0	84	91	0	-783	189	0	2.10882
206296	140312	99	79797	54676	96	26381	17133	73	137	129	0	-45	82	0	-11258	0	0	2.10882
84242	71268	79	33793	27916	75	12582	10375	46	-79	70	0	2	82	0	-14897	0	0	2.10882
160693	126508	86	73284	56649	88	26734	20595	65	-239	30	0	-25	69	0	-15376	0	0	2.10882
173140	131035	104	55587	43994	89	21555	16642	56	28	155	0	-61	44	0	-6134	0	0	2.10978
143746	113073	88	60047	46075	87	25705	19979	66	-17	90	0	-29	59	0	-721	96	0	2.11073
70833	56723	85	26690	21605	76	12194	9982	46	-175	73	0	87	65	0	-2578	0	0	2.11169
171414	128940	99	67389	50938	90	28800	21991	69	-57	70	0	45	65	0	-553	154	0	2.11264
383711	195715	132	137277	71111	126	65629	33734	122	-110	70	0	134	75	0	-3256	0	0	2.11264
331786	178842	126	113116	63677	124	52141	27880	120	-162	110	0	-18	83	0	-7257	0	0	2.1136
92290	75289	88	18176	14830	52	15283	12460	50	33	104	0	-60	96	0	-7032	0	0	2.1136
412793	215470	150	131065	65634	138	55185	27635	136	165	279	0	136	243	0	141722	134017	61	2.1136
111183	86127	91	43700	33781	83	17304	13077	54	-102	41	0	-56	64	0	-6340	0	0	2.11456
182059	133764	97	77099	58169	89	34242	24925	88	-27	115	0	19	77	0	-5489	0	0	2.11456
136677	107861	86	59241	46370	87	20143	16082	55	193	170	0	-51	56	0	-253	591	0	2.11647
213672	142813	104	85009	57651	98	25607	15979	69	-42	110	0	77	92	0	20	433	0	2.11742
111611	90238	85	41843	33540	81	21209	16915	58	-145	47	0	-50	43	0	-275	360	0	2.11933
171175	118468	95	58196	39753	93	32038	21236	90	85	150	0	-12	29	0	-857	133	0	2.12029
124375	95729	86	45225	34536	86	25567	19269	68	101	120	0	16	65	0	-256	399	0	2.1222
273680	179733	121	136843	92006	106	36444	23715	98	128	155	0	83	103	0	1121	856	0	2.12411
275577	170722	111	105725	65736	108	39605	23673	104	-13	129	0	-51	51	0	-613	285	0	2.12602
147329	115539	88	60173	47019	85	23631	18096	61	-87	55	0	-11	65	0	-8574	0	0	2.12602
212038	142963	104	92585	63180	99	27910	18402	73	-139	51	0	-126	34	0	-6701	0	0	2.12698
80408	65353	82	27098	21887	65	16992	13253	54	-99	46	0	4	47	0	-4038	0	0	2.12698
236550	153818	97	141002	91974	97	38654	24744	93	-42	103	0	-135	62	0	-55773	0	0	2.12889
159730	120533	105	168200	132149	92	36964	28243	84	-3	106	0	-38	60	0	-3230	0	0	2.1308
253603	164947	110	106969	71168	106	32177	20187	94	-20	124	0	-107	55	0	-172	807	0	2.13175
95512	78592	86	27929	22652	70	13912	11461	47	370	153	0	-99	53	0	-189	371	0	2.13653
208559	150588	97	69409	48594	97	36325	25701	94	240	183	0	-20	62	0	-759	140	0	2.13749
205972	139278	101	88174	59468	99	27020	18843	73	200	187	0	34	70	0	-5555	0	0	2.13749
153741	122897	87	64476	50905	86	18985	14748	55	-152	10	0	-12	37	0	-14382	0	0	2.13749
82278	68268	77	30302	24539	77	15760	13009	50	42	136	0	26	51	0	-853	169	0	2.13844
200869	139992	98	81872	57339	97	33328	22625	93	32	109	0	31	99	0	-2859	0	0	2.1394
338999	196058	123	116134	66100	117	46136	26407	112	22	127	0	-30	59	0	245	516	0	2.14131
182658	139946	94	69124	54339	89	27383	20568	75	111	192	0	81	56	0	-443	340	0	2.14322
306041	195803	123	133456	86319	113	47539	30973	108	17	118	0	7	41	0	-62	595	0	2.14991
123581	98243	84	44311	34295	84	24535	18891	65	-93	137	0	7	59	0	-4701	0	0	2.14991
105135	89921	79	60484	49768	81	25726	20614	62	-54	63	0	-148	5	0	-28790	0	0	2.14991
266808	164874	113	99581	59496	112	39087	23725	104	175	182	0	-180	37	0	-34657	0	0	2.15087
246159	158249	102	111167	74223	101	28095	16995	72	-64	71	0	-102	61	0	-26812	0	0	2.15087
142057	109844	90	69974	54641	89	24119	18196	62	-121	71	0	51	59	0	-316	629	0	2.15278
257922	157229	110	81367	49751	105	39984	24819	101	-178	81	0	58	67	0	-2034	32	0	2.15278
84456	68941	81	22461	18492	57	14896	11955	49	76	195	0	-57	54	0	-573	371	0	2.15373
160269	122858	91	80261	61594	90	21392	16151	59	-102	62	0	7	110	0	-109	389	0	2.15564
513249	245913	174	183843	87176	171	86960	41195	167	733	1405	7	518	827	0	-2605	124	0	2.1566
204967	137012	100	79257	53482	96	36299	23969	92	-87	76	0	36	71	0	-16410	0	0	2.1566
203376	138750	96	72605	48490	93	25225	17468	68	-35	74	0	-85	48	0	-20257	0	0	2.1566
226722	165038	101	109599	79328	96	25043	17935	73	-27	158	0	78	78	0	-4632	0	0	2.15755
236592	146450	123	87359	55501	107	30695	19474	78	-80	74	0	16	56	0	-2061	89	0	2.15851
145310	107549	97	61889	44771	92	30081	21975	87	191	130	0	134	87	0	268498	207329	62	2.15851
353311	216490	143	201776	130995	130	73370	45283	123	12	122	0	-42	76	0	-383	157	0	2.16042
120660	97469	85	45378	36597	81	19186	14725	56	89	172	0	-55	48	0	-16162	0	0	2.16042
110756	91035	83	31886	26401	75	19986	15872	56	-8	88	0	-10	88	0	-15217	0	0	2.16042
90176	73976	81	38670	30945	79	17447	13315	52	29	130	0	-19	71	0	-43	334	0	2.1652
78703	62167	89	21450	17378	56	13822	11326	47	-198	3	0	51	61	0	-198	229	0	2.16711
197184	120571	102	70866	44333	99	30463	18910	81	33	167	0	-20	42	0	-1400	0	0	2.16806
168127	120926	91	64593	45179	92	25376	17411	69	114	132	0	11	78	0	-7558	0	0	2.16806
376119	195355	144	130713	67505	137	57681	29368	134	-25	87	0	-37	85	0	-1008	556	0	2.16998
247943	151465	104	99046	60668	104	41441	25043	99	112	142	0	-15	65	0	-7550	0	0	2.16998
175511	120993	99	76469	52790	94	18600	12286	59	11	117	0	-57	64	0	-7248	0	0	2.16998
190649	125517	104	89901	60777	98	23492	15958	69	35	128	0	34	65	0	-883	166	0	2.17189
77457	61093	91	23865	19057	63	15372	12784	51	19	144	0	-72	50	0	79	446	0	2.1738
103858	83954	81	42897	34056	80	15993	12541	51	24	124	0	-62	45	0	-80	259	0	2.17475
121794	92349	91	46993	35429	84	22051	16739	60	135	108	0	83	77	0	-902	504	0	2.17475
124810	92688	95	50886	36956	86	23275	17189	60	-64	68	0	-8	58	0	-364	446	0	2.17666
242524	152228	109	95833	59374	104	38565	23131	101	164	194	0	27	86	0	-3912	0	0	2.17666
156598	123376	89	61774	49046	85	24799	19369	71	30	161	0	-55	69	0	-1448	1078	2	2.17762
116632	91868	97	55827	45096	83	25338	19831	71	106	167	0	-77	34	0	-370	850	0	2.17858
203787	143159	100	70048	48656	94	27386	18586	74	0	88	0	-133	54	0	-5440	0	0	2.17858
86373	71452	83	37275	30825	78	15912	12880	50	-61	130	0	37	40	0	-8817	0	0	2.17953
82114	67679	77	30004	24346	77	10915	8647	43	-150	100	0	105	97	0	-1417	132	0	2.17953
181051	129923	97	71405	50702	94	28871	20221	84	-14	52	0	-1	90	0	625	430	0	2.1824
60428	49144	85	23404	19254	61	9705	8070	42	38	175	0	76	78	0	-369	232	0	2.18526
154686	116518	93	60465	44574	89	23948	17373	71	-37	86	0	-65	58	0	-602	86	0	2.18622
278048	166470	113	109872	67381	110	35271	21057	93	-143	100	0	56	110	0	-5358	447	0	2.18622
103223	88600	73	35512	29296	77	17541	13990	52	32	163	0	-93	57	0	-11784	0	0	2.18717
96874	80734	81	30317	25112	65	16463	13007	53	-122	71	0	164	101	0	-15166	0	0	2.18717
120351	99325	85	54813	44670	81	22917	17958	61	-79	56	0	-111	26	0	-15881	0	0	2.18717
77501	63788	77	30447	24722	76	13250	10779	46	14	105	0	-86	32	0	8	363	0	2.19004
212590	138623	103	70072	44961	101	33569	21586	96	60	92	0	51	70	0	-381	344	0	2.191
152693	114256	97	61573	47016	88	20072	14827	54	-47	105	0	-23	83	0	-32	396	0	2.19386
145307	100985	101	57750	39576	92	24110	16166	71	51	108	0	-16	56	0	-238	444	0	2.19577
231173	136749	107	80312	49398	102	40744	23493	99	25	120	0	-115	37	0	-4955	0	0	2.19577
212582	130112	109	77753	47213	99	29279	17258	76	-146	35	0	-161	30	0	-12727	0	0	2.19577
99297	82726	80	36882	30231	79	20393	16217	56	177	141	0	-80	92	0	-15116	0	0	2.19577
148967	105227	104	64747	45664	89	25360	17136	70	-68	165	0	1	49	0	401	792	0	2.20055
422478	256013	151	188686	112494	144	79147	47144	139	109	215	0	64	79	0	-697	286	0	2.20151
257904	165040	106	85271	52883	103	42298	25547	101	-142	93	0	-43	72	0	-24229	0	0	2.20151
264952	163643	108	96700	60387	104	40491	25329	100	390	169	0	-82	46	0	310	443	0	2.20628
247149	161900	109	95482	63008	103	32616	20074	85	19	67	0	170	97	0	-5716	0	0	2.20628
185573	125949	99	58124	38057	96	29668	19398	80	-91	81	0	-112	35	0	-7814	0	0	2.20724
275317	177468	119	98873	62997	109	32601	20017	94	-171	31	0	-31	79	0	-100	424	0	2.21011
148446	118522	85	61308	48638	85	26906	21123	68	116	116	0	-13	91	0	-7177	0	0	2.21011
131187	97844	103	52882	39086	87	23920	18097	66	-195	19	0	-63	77	0	133	632	0	2.21202
410894	230534	160	206790	117774	160	67104	37610	142	603	528	0	440	289	0	3710	18523	17	2.21202
255622	159099	121	115065	72172	112	39788	24444	107	150	174	0	-115	49	0	-227	195	0	2.21584
127958	101630	93	51641	41402	83	20532	15619	61	-74	138	0	126	94	0	-440	436	0	2.2168
450627	247180	173	293286	180663	156	133388	80485	152	-57	560	0	246	436	0	-500	567	0	2.21775
322681	183808	112	115616	66080	108	45156	25041	105	-143	78	0	-116	38	0	-34611	0	0	2.21871
393059	207218	153	129869	68306	142	62848	32729	138	7	212	0	29	74	0	-7071	0	0	2.21966
109642	89078	83	46569	37888	79	17447	13834	53	-44	109	0	-29	58	0	-11030	0	0	2.21966
242665	140102	109	101681	61538	106	34588	19407	101	-101	85	0	109	127	0	-10360	0	0	2.21966
284820	178319	118	112985	69718	113	34514	22419	97	-5	107	0	44	72	0	-1258	256	0	2.22062
437231	219000	142	144951	71047	140	87916	43113	137	-31	128	0	64	49	0	-14338	0	0	2.22157
181807	122996	99	83076	56260	97	28491	17952	89	-180	138	0	-68	36	0	476067	404863	111	2.22157
99702	81995	80	41521	32980	83	20789	15968	63	-41	108	0	-23	58	0	105640	165746	68	2.22157
129803	98287	92	50574	37303	87	21073	16169	57	-269	36	0	36	55	0	-3543	0	0	2.22157
196051	126315	107	84082	53673	99	24550	15984	66	-126	38	0	-50	69	0	-621	346	0	2.22253
243203	141918	112	82722	49691	107	41371	24136	104	-1	145	0	27	65	0	-2659	7	0	2.22348
294118	179958	117	142921	89822	115	50055	31028	110	-18	147	0	-120	33	0	179	692	0	2.22922
268433	182600	114	111403	76739	102	46161	30427	99	-127	121	0	-98	4	0	-6591	0	0	2.22922
115360	92978	84	32944	26888	80	21869	17421	59	-33	123	0	-104	12	0	-3478	0	0	2.23017
88326	71212	80	28208	22881	74	14578	11331	50	1	159	0	40	68	0	-697	161	0	2.23113
142682	114915	92	82680	66438	86	19942	15198	58	19	81	0	-2	64	0	-603	327	0	2.23304
263906	167073	115	88696	55523	105	40291	25991	101	86	142	0	-28	61	0	-996	291	0	2.23399
78027	63627	93	27693	22936	65	14382	12018	47	7	96	0	-81	30	0	-233	404	0	2.23686
101192	82502	82	31403	25098	78	15723	12274	52	-86	33	0	29	99	0	248	694	0	2.23782
367692	202256	145	105698	57883	144	48967	27775	131	-6	156	0	162	92	0	-51	357	0	2.24068
113714	91882	87	47729	38747	81	18465	15425	52	109	144	0	0	90	0	-829	87	0	2.24164
229399	144920	106	97140	63679	101	34044	21991	92	190	130	0	-41	117	0	-2071	171	0	2.24259
99175	82723	81	39232	32135	79	17621	14150	52	-13	119	0	8	73	0	-6090	0	0	2.24259
99946	81204	83	44606	35815	81	17416	13346	54	197	168	0	62	70	0	165072	140610	69	2.24259
20806	15756	61	51159	39143	69	-49	47	0	-65	71	0	-37	61	0	-777	210	0	2.24355
190383	141175	98	45661	32682	90	24951	18599	66	41	108	0	76	110	0	49	796	0	2.24451
152623	122678	86	62919	49048	86	26209	20482	63	48	126	0	56	55	0	-6415	0	0	2.24451
179454	120704	96	73189	50502	94	29998	20262	75	67	131	0	-74	80	0	-12386	0	0	2.24451
530197	286449	160	258396	143028	157	123673	67049	154	-22	535	0	313	445	0	-18514	0	0	2.24451
194734	121585	104	62478	39130	99	33115	20711	92	32	114	0	-3	40	0	-9574	0	0	2.24546
107658	86937	97	34071	27210	79	17200	13777	52	55	190	0	-68	60	0	-1047	38	0	2.24642
110988	83287	91	45902	32997	84	22713	16211	62	-13	88	0	52	84	0	-3486	0	0	2.24642
105436	81173	87	46977	36355	84	14538	11202	51	-18	78	0	-35	54	0	-4357	0	0	2.24737
107560	86299	96	42511	34208	80	20529	16503	59	-58	90	0	-48	57	0	-118	205	0	2.25119
161654	116911	97	70775	49763	92	25496	17650	71	-214	49	0	-96	37	0	-1785	491	0	2.25119
194450	139218	98	73459	52084	94	43886	30974	90	80	162	0	98	53	0	-2640	89	0	2.25215
184111	115488	99	71490	45460	95	30750	18953	82	-142	67	0	-85	62	0	-10025	0	0	2.25215
126101	102713	87	56933	45986	84	21627	16665	62	133	116	0	-78	37	0	-1239	235	0	2.25311
205214	141890	110	100056	69648	96	33364	23536	90	85	154	0	-53	19	0	-506	157	0	2.25502
183651	143847	95	77251	59945	90	30422	23463	83	-95	110	0	4	63	0	-329	266	0	2.25979
329953	181842	127	109227	62363	118	55404	31068	116	71	187	0	95	95	0	-3856	0	0	2.25979
180335	121422	96	92973	63966	97	24452	16563	69	168	183	0	27	66	0	-6073	0	0	2.26075
336389	190509	118	119929	69076	116	57866	32720	115	0	104	0	-117	49	0	-13895	0	0	2.26075
99509	80576	84	29553	24091	76	17224	13689	53	-40	221	0	-99	16	0	-4041	0	0	2.2617
106912	86685	91	39942	32398	80	20743	16665	56	-119	57	0	1	62	0	-6295	0	0	2.2617
136345	100905	93	55210	40833	88	15415	10738	54	-2	85	0	-30	92	0	-668	153	0	2.26266
341544	184891	129	137535	73551	118	58553	32441	115	43	107	0	97	93	0	-246	321	0	2.26362
321923	180507	120	111950	61404	115	53280	29705	112	-207	89	0	-99	71	0	-481	216	0	2.26553
122374	98754	84	48015	39100	83	24262	19612	59	89	97	0	11	69	0	-740	337	0	2.26648
175199	132179	91	66178	49592	90	32436	23437	83	43	179	0	-146	26	0	-6096	0	0	2.26648
125236	99151	87	45354	34311	84	20768	16058	59	-114	66	0	-12	71	0	-240	427	0	2.2703
76959	64145	80	31651	25878	77	13086	10934	45	25	101	0	-87	56	0	-1935	0	0	2.2703
154964	116667	95	54763	40033	87	30787	22708	85	-88	112	0	-71	45	0	-3311	0	0	2.2703
121271	98805	84	44730	36487	81	25305	20303	66	-138	49	0	87	87	0	-5997	0	0	2.27126
122013	98690	85	54099	44010	84	19957	15536	55	-33	68	0	75	99	0	-3470	0	0	2.27126
235586	168316	106	185240	133626	102	897	766	0	108	100	0	-15	67	0	-5691	0	0	2.27126
182725	131741	97	60516	42314	90	29735	21459	82	-97	29	0	-37	50	0	-4260	0	0	2.27222
111502	90828	82	44251	35631	82	18487	14636	53	69	143	0	-105	36	0	-1688	10	0	2.27222
46736	40189	65	16781	13766	51	5283	4448	33	-65	113	0	-51	36	0	-644	314	0	2.27317
165591	114859	95	73210	51048	93	25712	17671	69	-54	73	0	33	65	0	-3279	0	0	2.27795
228689	146504	123	90157	59127	123	32713	21041	103	859	592	0	505	424	0	762	15245	13	2.27795
84702	70232	79	31061	25506	77	14481	11382	49	114	114	0	79	81	0	-5315	0	0	2.2789
207368	147777	100	69001	49009	97	38563	27262	94	-86	152	0	6	68	0	-3777	0	0	2.2789
[truncated: 7,613 more rows]
