# Supplementary material for: Phenotypic heterogeneity follows a growth-viability tradeoff in response to amino acid identity
Source: Nat Commun. 2024 Aug 2;15:6515. doi: 10.1038/s41467-024-50602-8 (PMC11297284; doi:10.1038/s41467-024-50602-8)
Supplement: Supplementary file 6 — Source Data [file 41467_2024_50602_MOESM6_ESM.zip › source_data/fig6cde/1530_C6_yATP_NLIMLEU.csv]

FSC-A	FSC-H	FSC-W	SSC-A	SSC-H	SSC-W	BL1-A	BL1-H	BL1-W	VL1-A	VL1-H	VL1-W	VL2-A	VL2-H	VL2-W	YL2-A	YL2-H	YL2-W	Time
158013	131812	87	55761	46430	83	2498	2207	22	2381	1958	24	5207	4324	37	485422	395170	97	0.00199115
107723	104964	81	37433	36969	72	1312	1171	11	1507	1568	16	3531	3486	27	336848	324231	87	0.0039823
119183	110342	77	50697	46218	76	1554	1311	14	1462	1336	14	3534	3107	30	313593	286466	88	0.00597345
126429	113496	82	52097	46672	77	1804	1564	18	1668	1525	16	4039	3810	31	364215	319172	88	0.00696903
188668	147660	93	67217	52914	85	2303	1676	24	2335	1836	24	5716	4386	39	491472	379843	96	0.0079646
78611	78788	72	31614	31790	70	817	955	0	1139	1201	9	2742	2613	25	235023	225778	84	0.00896018
109168	100236	77	42036	37940	76	1152	1059	6	1709	1567	15	4202	3920	30	335570	294100	88	0.00995575
125909	119198	89	54099	52193	76	1654	1642	17	2110	1982	22	4533	4424	31	395471	382215	88	0.0109513
159627	135028	82	64641	54606	81	1764	1477	19	2031	1774	22	4353	3547	34	411010	340467	91	0.0119469
106275	103892	84	28896	28670	66	1075	1145	8	1483	1618	14	3032	2791	27	285599	274695	85	0.0149336
91749	91792	74	29505	29181	66	1110	1136	8	1608	1482	15	3064	3142	26	274986	267554	83	0.0169248
89854	83938	76	32342	29521	73	1080	1120	7	1297	1183	11	2941	2587	26	249953	232184	83	0.0169248
71154	71813	71	21405	21562	49	1086	1200	9	1145	1313	11	2149	2115	21	203869	201234	85	0.0179204
53537	53633	76	20181	20334	46	776	804	0	755	956	0	1569	1473	16	147753	141870	79	0.0189159
38115	39513	58	13784	14232	40	300	307	0	248	471	0	1014	929	0	111226	112258	75	0.0199115
102436	101757	74	32728	32653	72	1324	1273	10	1302	1386	14	3172	3145	26	310288	297483	85	0.0199115
142841	124639	80	46859	40780	79	1568	1266	12	1742	1654	17	4673	4025	34	391896	334039	92	0.0219027
77497	77802	72	26766	26504	66	731	987	0	1368	1290	11	1999	1933	20	227328	224857	84	0.0228982
80989	77961	87	24268	24209	54	1047	1067	6	1123	1109	8	2451	2396	23	212934	208944	80	0.025885
99414	97952	76	26491	26436	61	1109	1075	6	1475	1527	14	3343	3089	27	306938	294096	88	0.0268805
97566	94395	76	37185	36130	73	1096	1042	4	1198	1306	11	3213	3096	27	269597	258367	85	0.0278761
98643	97513	74	27424	27409	70	1215	1025	4	1297	1096	8	2827	2927	23	272370	265156	86	0.0308628
135433	112863	85	48562	39954	80	1863	1545	17	1892	1581	19	4462	3761	34	378349	320510	94	0.0308628
114044	111883	79	47644	46975	74	1451	1642	15	1324	1393	13	3591	3497	28	344527	326626	87	0.032854
121985	108266	83	52542	46844	79	1562	1293	15	1797	1438	17	3740	3227	32	334334	294931	97	0.032854
90513	92520	71	34198	34279	71	1132	1097	7	1200	1241	10	2927	2848	25	277942	272623	85	0.032854
181835	143208	86	64842	51474	85	2642	1728	27	2435	1878	26	5511	4204	38	511947	393000	98	0.0348451
119256	116924	79	33415	32686	75	1450	1405	13	1731	1705	17	3813	3528	29	365355	349433	87	0.0358407
97321	94963	76	43600	40386	73	1220	1218	11	1441	1356	13	3188	3053	26	292181	271684	84	0.0368363
31436	31901	65	10956	11277	37	540	538	0	513	412	0	1070	1000	1	90946	88925	74	0.0378319
140018	133775	79	48574	45964	78	2213	1997	21	2221	1865	19	4852	4748	32	471565	436057	91	0.0408186
136708	137440	75	61388	59026	76	1696	1755	17	2267	2057	21	5146	4902	32	452773	430772	93	0.0408186
102622	102258	78	28869	28404	71	1343	1421	14	1246	1166	9	3358	3133	29	302047	284190	84	0.0428097
173466	140780	87	77645	64158	86	2241	1711	23	2360	1813	23	5272	4298	38	496048	395396	94	0.0448009
125341	122252	79	43216	41805	75	2321	2181	20	1676	1645	17	3994	3879	28	399586	371988	87	0.0448009
27677	28310	51	11445	11511	38	247	227	0	411	364	0	999	990	0	91892	96416	70	0.0517699
34361	34157	65	8765	8902	35	434	368	0	206	483	0	960	887	0	85315	86336	74	0.0517699
39540	40323	65	20579	20800	48	520	394	0	582	681	0	1282	1126	9	110356	102612	77	0.0547566
86972	86902	78	23297	23370	52	1278	1380	12	1159	1276	10	2675	2727	23	261502	257708	84	0.0557522
66542	68476	69	12068	12201	38	815	842	0	801	877	0	1901	1992	19	183833	175155	80	0.0567478
114716	102576	81	49781	44660	77	1438	1232	12	1605	1368	14	3837	3485	31	363698	314344	90	0.0567478
176798	144610	88	62113	50083	86	2365	1766	24	2401	1624	24	5310	4433	37	502770	399971	99	0.0617257
33111	34446	47	10908	11314	36	572	715	0	520	466	0	851	847	0	91668	90201	76	0.0617257
126074	113796	87	34556	30319	75	1712	1542	16	1824	1567	17	3922	3637	31	333845	289158	90	0.0637168
214519	161987	96	82745	63475	88	2771	2208	25	3087	2229	30	6973	5352	42	659887	495703	98	0.0667035
145732	124482	83	49049	41020	80	1611	1364	14	1730	1414	22	4096	3555	33	377983	305910	93	0.0667035
124669	111160	84	41656	36528	79	1721	1372	14	1992	1458	22	3794	3364	30	360192	312200	94	0.0676991
95538	95044	80	22841	22726	55	1227	1244	9	1283	1256	11	2499	2377	22	250676	238927	85	0.0686947
105422	103921	75	45534	45590	73	1422	1268	11	1362	1379	14	3073	2959	26	297768	281878	84	0.0706858
166382	145070	86	74650	64499	82	1917	1542	20	2359	2173	23	5806	4946	37	522898	467980	92	0.0716814
130214	111685	89	50373	43590	80	1651	1334	15	1865	1510	20	4249	3437	35	419595	356388	92	0.072677
115665	114646	82	35616	34813	73	1122	939	0	1624	1505	15	4005	3655	29	329906	314625	85	0.0736726
113932	104727	78	50818	46263	76	1728	1622	16	1788	1743	17	4187	3704	31	372431	333448	87	0.0746681
76492	76910	73	26568	27151	54	760	874	0	1117	1033	4	2488	2526	23	229936	231565	82	0.0746681
118077	114679	81	34072	33723	73	1209	1262	10	1570	1666	15	4154	4057	29	363562	355622	86	0.0756637
110063	105572	79	40356	38202	74	1415	1370	16	1546	1507	14	3279	3041	28	325481	304103	85	0.0756637
173567	147946	96	50440	41644	83	1897	1627	18	2323	2118	23	5298	4390	36	432996	367732	94	0.0766593
110991	104147	92	27276	25129	87	1676	1560	16	1761	1572	17	3795	3484	27	385643	354634	92	0.0766593
174139	154108	83	63236	55510	83	1845	1479	18	2779	2264	26	5646	4977	36	533327	463025	92	0.0776549
99353	92809	77	39649	36207	74	1227	1014	3	1269	1139	9	3470	3248	29	309707	274925	84	0.0776549
28906	30724	53	9631	9840	36	345	403	0	365	404	0	826	897	0	88294	87002	72	0.0816372
110504	102348	82	47151	43309	76	1423	1282	14	1266	1288	13	3252	3169	27	314921	285719	87	0.0826327
40513	39584	69	14724	15205	40	602	604	0	376	365	0	1104	1017	3	99734	97048	75	0.086615
113437	113503	75	40276	39131	74	1605	1573	16	1845	1565	17	3920	3768	28	376684	356157	87	0.0876106
112992	102843	79	44519	40482	75	1445	1274	12	1733	1526	15	3653	3392	29	329670	295468	88	0.0876106
138157	131107	80	45515	44418	76	1859	1483	21	2364	2225	22	4502	4416	32	429622	400058	89	0.0886062
89708	91018	73	32143	32546	70	1019	1238	9	1254	1203	12	2764	2810	25	261267	259934	84	0.0896018
83276	86310	71	20325	20698	45	1023	1025	4	1454	1312	13	3289	3149	27	269167	261883	82	0.0915929
47120	48927	62	12244	12287	40	442	588	0	746	632	0	1514	1589	16	132555	129092	77	0.0955752
71742	72292	85	27549	27912	69	753	746	0	1010	768	0	2194	2153	20	206839	205364	81	0.0965708
39874	40582	64	13109	13445	39	456	562	0	553	581	0	1116	1164	9	112353	108303	76	0.0975664
102327	101107	76	35426	33696	71	1229	1287	10	1480	1352	14	3379	3262	27	302882	286557	85	0.0975664
103073	97664	78	42777	39728	74	1079	1198	8	1393	1233	11	3256	2973	26	280107	255813	85	0.0995575
88971	90949	73	25800	25831	61	1349	1370	12	1212	1257	12	3441	3458	27	297091	288845	82	0.10354
84611	85729	74	28427	28517	70	1282	1211	10	1248	1351	12	2542	2478	24	258935	253584	81	0.106527
74944	73796	81	31298	31594	69	926	802	0	1035	940	0	2187	2194	21	192820	189607	80	0.106527
155035	143264	83	56429	50828	79	1989	1739	18	2474	2026	24	5074	4538	33	437550	396833	89	0.106527
139753	115233	85	54718	45437	81	2162	1928	20	2009	1734	19	5254	4225	36	480332	382571	92	0.107522
280516	206692	108	99096	74842	96	3674	2748	31	4137	3039	35	10522	7560	50	989697	723879	108	0.107522
75474	76050	73	18607	18509	44	925	1101	6	835	1023	3	2357	2287	23	215543	199924	87	0.107522
318528	227828	123	112727	83389	117	4207	3187	32	5215	3703	39	12297	9012	55	1.04858e+06	836490	128	0.107522
163672	133327	81	66472	54144	82	1939	1474	22	2557	1867	27	5236	4210	36	488347	387899	90	0.108518
91233	92286	76	28499	29037	53	1359	1335	13	1193	1413	12	3260	3224	26	313124	304649	81	0.108518
30055	29618	58	10171	10560	36	542	478	0	492	464	0	957	1010	3	82683	81436	71	0.108518
247014	178883	98	80457	57869	96	3056	2027	29	3629	2471	32	8099	5879	44	741638	533566	108	0.115487
169255	143502	85	74759	62092	83	2358	1923	24	2390	1847	24	5764	4662	37	524544	432022	96	0.115487
75544	78531	70	21456	21617	46	990	931	0	738	904	0	2031	2045	20	191266	187839	82	0.115487
100820	97168	77	37280	37208	72	1252	1295	11	1486	1374	14	3047	2992	26	296419	287922	83	0.116482
91346	91339	72	38295	38335	72	1106	1278	10	1013	1131	8	2896	2861	25	252165	245568	84	0.120465
93873	92881	74	32825	30988	73	1095	1114	7	1551	1573	16	3230	2957	26	310711	284362	86	0.122456
272027	199228	100	108964	79543	96	4307	3404	33	4957	3537	39	11901	9028	51	1.02544e+06	791782	108	0.123451
79739	82153	69	18944	19577	43	1222	1182	8	1280	1365	11	2497	2363	23	239667	237425	82	0.124447
105886	103269	86	36882	36306	72	1338	1179	11	1574	1557	17	3432	3383	28	315294	303004	84	0.13042
93114	92174	84	25806	25755	56	1137	1213	9	1175	1278	12	2853	2850	25	284123	276253	86	0.131416
104057	103315	75	41790	41502	72	1289	1054	5	1238	1207	10	3438	3267	28	303135	290662	83	0.135398
114669	109874	79	39847	37584	74	2022	2158	18	2109	1828	20	4436	4056	32	416097	372053	88	0.136394
118397	111126	78	47279	42843	76	1622	1465	15	1606	1564	17	4052	3532	32	394407	354779	88	0.136394
63262	62650	76	20703	20819	48	722	675	0	873	796	0	1815	1842	20	180741	173353	81	0.139381
105513	99757	76	45426	42233	75	1085	1060	6	1526	1183	11	3771	3297	29	334127	315248	87	0.141372
162206	131885	95	60026	49029	82	1927	1660	19	2312	1775	25	4875	3898	36	450507	357369	95	0.142367
105810	95959	82	40067	34821	76	1508	1363	13	1588	1419	16	3350	3149	28	360642	311733	88	0.144358
183211	149277	85	63136	50618	84	2252	1866	22	2796	2339	27	5842	4700	38	480985	389658	96	0.144358
166811	135120	86	66908	55376	82	2400	1628	25	2336	1730	25	4891	4058	36	452675	369696	93	0.150332
35586	36891	62	14247	14420	41	440	478	0	436	434	0	1085	1032	3	104399	102707	74	0.152323
76694	73477	80	23421	23378	52	677	796	0	1119	1190	9	2344	2398	22	200521	192839	81	0.153319
89753	88457	81	28801	28630	70	923	1073	6	1266	1133	8	2959	2952	26	260704	253239	83	0.15531
133412	117266	80	50657	43614	80	1506	1344	16	1762	1372	17	4365	3724	34	425245	354289	96	0.15531
155053	128348	86	53604	43647	82	1658	1748	19	2639	2069	26	5180	4444	36	511891	411346	95	0.159292
93993	92638	79	38186	37985	72	1213	1357	12	1369	1360	13	2985	2790	26	254028	245600	85	0.160288
110908	103678	79	40623	37431	75	1459	1150	12	1840	1735	19	3982	3799	30	360666	333035	86	0.165265
144059	123717	86	50445	42089	80	2009	1785	20	2177	2040	21	5092	4221	36	498541	428256	92	0.166261
131076	119468	85	45894	41625	78	1420	1328	13	2009	1889	21	4358	3870	32	393011	342766	87	0.167257
73481	74248	74	25171	25037	55	755	863	0	1264	1154	8	2123	2217	21	208361	198207	82	0.167257
57625	56899	73	23543	23668	59	703	614	0	937	974	0	1650	1674	16	157809	155370	77	0.169248
70861	71129	70	24087	24583	53	941	867	0	949	832	0	2313	2271	22	204152	191559	81	0.169248
136149	120236	88	45291	39152	78	1762	1597	16	1944	1717	19	4112	3683	32	378681	331064	91	0.170243
150307	124100	84	50159	40661	81	1484	1179	14	2038	1506	21	4707	3618	36	431974	361840	94	0.171239
117991	112817	83	38839	36009	76	1370	1302	12	1641	1531	15	4148	3929	31	374612	350326	86	0.172235
172087	140489	88	63543	52376	84	2252	1844	21	2743	2014	26	6328	5304	40	602555	480488	96	0.17323
245490	182754	103	84178	61906	103	3081	2171	29	3130	2151	33	7869	5698	44	743083	553803	114	0.17323
159577	129541	86	55349	44363	83	1901	1553	19	2242	2016	22	5308	4247	36	431330	338803	93	0.175221
100350	99046	74	37994	37121	73	1358	1464	14	1467	1482	14	3569	3381	27	315457	304065	84	0.177212
75246	75146	73	26224	26171	66	942	846	0	1206	1143	10	2516	2346	23	231655	224528	80	0.178208
132695	117429	89	44696	38461	78	1926	1583	17	1727	1558	19	4336	3655	33	365157	319929	91	0.179204
168078	134312	87	57817	45676	84	2070	1630	21	1852	1517	21	5355	4354	38	450063	345208	96	0.180199
147816	127425	82	50459	42521	80	1696	1749	17	2120	1722	21	4843	4276	34	424200	365527	89	0.18219
79222	77757	83	23711	23797	52	1021	1124	7	929	1133	7	2560	2512	23	228725	221428	80	0.183186
33708	33836	53	13968	14145	42	371	325	0	327	333	0	1059	985	0	92044	90349	77	0.186173
103749	103086	75	41185	40897	73	2011	1868	18	1715	1544	17	3717	3612	29	334789	316530	85	0.188164
128379	118237	79	39116	34518	77	1435	1387	14	1574	1410	16	3919	3323	32	360019	312392	88	0.188164
121100	119276	77	47530	46887	74	1273	1254	13	1674	1605	18	3568	3574	27	353823	338136	85	0.189159
83488	83923	73	27935	27750	70	1324	1093	8	1141	1213	10	2607	2522	23	230819	224320	82	0.190155
28137	29709	53	9279	9630	35	406	395	0	601	508	0	741	847	0	79130	74682	73	0.192146
97830	98920	73	32272	32212	71	1540	1453	16	1377	1259	15	3542	3446	28	330866	318993	83	0.194137
97165	97492	73	40921	40595	72	1075	920	0	1393	1260	13	3410	3406	26	306736	292481	84	0.196128
75722	76320	71	31520	29897	72	1108	1025	3	1489	1223	11	2809	2733	24	262965	247529	84	0.196128
181498	137666	88	70264	52209	86	2162	1587	23	2678	1943	26	5624	4153	40	529673	404620	96	0.197124
136524	108627	84	52994	41576	81	1705	1441	17	2057	1513	19	4253	3524	34	407399	315274	92	0.197124
115288	110000	79	38272	36091	75	1410	1459	13	2193	2061	20	4132	3847	31	384227	351890	88	0.198119
58617	58975	71	28480	28738	67	864	812	0	729	760	0	1696	1600	17	152334	151050	78	0.199115
100609	97820	74	34712	33739	71	1372	1080	9	1518	1326	13	3756	3498	28	316650	295868	83	0.200111
175183	138744	85	55587	43399	83	2088	1625	21	2481	1786	25	5598	4575	36	519090	403813	94	0.200111
102243	100200	85	26178	25871	55	1213	1086	7	1515	1466	16	3130	2978	27	299787	282737	83	0.200111
98833	99354	74	24191	24083	56	1459	1354	14	1367	1250	11	3656	3521	29	302796	293738	83	0.201106
74228	71938	78	22535	22571	51	1093	1116	7	1019	1021	3	2283	2117	22	219559	208796	81	0.202102
93831	92092	77	31325	30974	71	1035	1164	9	1438	1292	12	2748	2853	24	273570	264258	83	0.205088
91598	93225	76	25175	25221	56	1298	1198	11	1274	1265	11	3143	3063	26	317971	314276	83	0.205088
67628	68930	62	23354	23535	58	888	1023	3	941	928	0	2224	2434	21	208604	203815	81	0.206084
42208	42170	68	20530	21038	47	504	528	0	320	540	0	1166	1153	8	111230	114085	75	0.20708
33004	33295	65	8742	9110	34	342	389	0	585	528	0	1059	1083	6	92252	93665	76	0.210066
108761	108308	81	27934	27653	66	1475	1457	15	1730	1536	14	3969	3869	29	349261	333797	86	0.211062
304817	232408	105	125847	98860	104	5821	4213	37	7063	5589	39	15921	13106	58	1.04858e+06	1.03021e+06	113	0.211062
237156	186760	98	80450	63958	95	3001	2261	27	3838	2933	33	8422	6337	45	791982	637648	105	0.212058
80058	81535	72	25617	26124	59	874	1075	6	1324	1294	12	2561	2452	22	237931	219886	81	0.212058
81434	80917	78	26958	27233	61	1029	1082	6	1042	1025	3	2095	2165	21	217319	212152	82	0.212058
97608	95718	78	36843	36342	73	1338	1522	12	1379	1367	12	3413	3353	26	303601	292316	84	0.213053
51363	54076	61	19324	19851	46	691	648	0	835	729	0	1667	1635	16	150948	148454	74	0.21604
100416	100446	75	33315	32286	73	1073	985	0	1283	1402	12	2825	2767	26	262742	249269	85	0.21604
78298	78449	72	17765	17990	43	1005	832	0	985	1092	7	2425	2425	21	233113	225077	82	0.217035
60285	62815	71	14042	14270	40	742	781	0	593	708	0	1991	2036	19	181568	181089	78	0.217035
86444	88204	73	22905	22857	49	1168	1248	10	1353	1292	14	3291	3244	26	286499	279885	83	0.217035
130133	127565	80	39843	39542	74	1701	1607	18	2216	2223	21	5133	4976	33	446435	422868	86	0.218031
103401	99895	78	35159	34606	72	1094	1116	7	1697	1492	16	3452	3234	27	299510	287158	84	0.219027
172988	145082	92	54593	46200	81	2004	1540	19	2320	2037	22	5146	4251	36	478541	396008	93	0.220022
80806	80754	83	27649	27953	69	864	982	0	1292	1286	12	2703	2443	25	230995	223670	88	0.220022
91246	92628	72	22939	22829	49	1300	1051	7	1221	1300	11	2800	2771	25	289502	280435	84	0.224004
183139	162784	85	77279	68659	83	2443	2104	24	3149	2549	28	7292	6401	39	673726	575141	95	0.224004
138154	123781	84	44930	38998	79	1923	1682	19	1996	1797	20	4487	4125	32	410836	355635	91	0.225
95705	96437	79	19031	19041	45	1495	1542	14	1309	1389	13	3661	3470	28	308309	293500	82	0.225
132066	117960	83	38178	32552	79	1770	1451	14	1944	1641	18	4299	3676	33	374912	330767	89	0.225996
115780	115298	75	36847	35998	73	1587	1380	14	1742	1825	17	4049	4078	30	349781	335526	84	0.225996
249409	177896	94	90842	66010	91	3261	2317	29	3740	2817	32	8178	6172	45	775456	560947	100	0.225996
86242	85495	74	31992	32174	71	1233	1262	11	1213	1314	11	2810	2684	25	261986	256795	82	0.226991
90913	92309	73	33782	33934	71	1519	1629	15	1513	1337	13	3448	3298	28	294694	287454	83	0.228982
105444	102482	78	27740	27242	64	1412	1466	14	1884	1724	19	3706	3563	29	347223	330644	84	0.229978
99448	92972	79	39512	36380	75	1223	1139	10	1555	1203	14	3704	3520	29	328538	304064	84	0.230973
53006	56007	60	19192	19691	45	595	679	0	717	739	0	1931	1869	20	184779	178882	77	0.230973
101166	97719	79	37710	36155	72	1182	1143	7	1406	1435	13	3419	3261	28	291308	280726	83	0.231969
142626	124217	83	46620	40606	79	1684	1716	17	2218	1976	23	4574	3788	34	388621	331580	90	0.234956
111725	111711	76	40704	40442	73	1834	1879	18	1837	1798	17	4496	4362	31	408794	394353	87	0.234956
108851	105925	84	38130	37463	73	1535	1483	16	1567	1526	16	3625	3617	27	333467	311821	86	0.235951
111192	109744	79	40852	40038	73	1118	1068	6	1267	1169	10	3793	3476	29	312791	298175	82	0.236947
124353	120266	77	37613	36268	74	1733	1850	16	1723	1456	17	3754	3848	28	357476	337410	87	0.236947
102336	101816	74	33651	33162	72	1140	1163	9	1643	1390	14	3562	3465	28	324254	312480	83	0.237942
107027	103913	78	67453	66033	75	1641	1462	16	1558	1443	15	3471	3301	27	329568	308105	85	0.237942
146416	142112	82	40747	39262	76	2383	2285	21	2737	2554	23	5812	5590	34	497727	463352	88	0.238938
100789	92117	79	35776	31711	73	1643	1417	16	1734	1535	17	3689	3632	29	332479	291458	86	0.241925
106877	96576	81	41072	36577	76	1207	1154	9	1399	1066	10	3392	3022	29	289315	244613	85	0.241925
133940	113428	90	55729	46864	80	1865	1702	19	1843	1681	21	4778	4234	35	437949	362325	90	0.24292
31009	33403	59	13855	14408	39	133	195	0	318	322	0	996	1047	5	84618	85656	73	0.24292
127944	124202	91	53309	51355	75	1931	1881	18	1716	1559	17	3819	3619	29	311547	292149	85	0.243916
111673	107181	81	42809	41860	73	1363	1258	11	1542	1472	15	3775	3527	30	364029	350308	85	0.243916
138067	119267	97	49502	42913	79	1923	1562	18	1929	1679	19	4574	4102	32	388106	335741	97	0.244912
160533	130231	85	55946	44827	83	2171	1726	21	2430	1843	25	4967	4104	36	442892	349111	93	0.248894
53541	53738	76	18373	18607	44	523	471	0	849	660	0	1317	1213	11	134457	135149	76	0.249889
39225	39918	72	17129	17148	45	448	519	0	371	451	0	986	894	0	97307	96077	72	0.251881
200303	163486	89	74633	60828	87	2327	1815	23	2617	2126	26	6959	5770	41	617747	505467	96	0.251881
50738	52119	67	19855	19886	46	531	489	0	924	902	0	1767	1957	18	151924	152532	77	0.257854
166289	159597	79	44327	43127	77	2621	2536	22	3227	3141	27	7271	6798	38	687390	643049	90	0.25885
113124	104362	88	40798	37624	75	1114	1107	8	2087	1735	21	3750	3738	29	358519	324275	88	0.25885
209395	163584	94	79131	61973	89	3018	2412	26	3225	2696	29	7553	6105	43	765428	595974	101	0.260841
126684	113369	90	43821	38918	76	1581	1317	13	1917	1608	19	4319	3877	32	379507	336785	87	0.260841
64942	64894	71	20096	20220	48	770	726	0	847	804	0	1727	1654	18	183235	182878	81	0.262832
122484	111325	80	42368	37818	77	1396	1375	14	1749	1397	14	3863	3395	30	366806	322921	85	0.262832
77830	76219	75	24252	24342	54	1305	1177	10	1020	1088	6	2586	2595	23	223583	221318	81	0.264823
39761	42402	56	13308	13727	39	618	607	0	275	464	0	1449	1500	14	120341	120874	76	0.265819
56611	56915	78	19249	19371	46	695	868	0	809	726	0	1709	1758	18	156695	153023	75	0.266814
100178	101040	73	34157	33738	72	952	984	0	1235	1397	12	3159	3062	26	273292	272443	83	0.26781
96326	90522	75	37864	34115	74	1160	1104	7	996	1081	5	3508	2940	31	294210	272270	84	0.271792
86188	86972	71	21784	22115	48	803	780	0	1251	1280	13	2777	2797	24	239724	236358	82	0.272788
115629	112748	76	44944	44480	73	1680	1582	16	1566	1531	15	3844	3849	28	364822	345712	85	0.273783
90522	87956	74	18114	18169	43	1242	1080	8	1329	1223	10	3176	3404	25	273673	265368	84	0.274779
65401	68269	64	22072	22188	49	827	884	0	989	930	0	2356	2416	23	216570	211805	79	0.281748
207601	175460	92	91651	79755	88	3483	3283	27	3527	3177	29	9371	8518	44	792181	690928	98	0.281748
136106	131820	79	53944	52501	77	2074	2035	19	1947	1847	20	4501	4033	33	396503	373444	87	0.281748
142088	138714	79	40780	39750	75	2147	2031	20	2687	2292	24	5957	5561	35	503794	483043	86	0.281748
55190	58353	64	27191	27636	64	808	781	0	918	890	0	1953	1858	20	161387	161225	76	0.282743
56577	58498	64	19431	19500	46	754	870	0	825	861	0	1883	1769	18	169078	163183	81	0.282743
172071	148276	83	64334	56579	81	2486	2207	23	2835	2415	25	5833	4853	38	549325	454037	94	0.282743
88191	89819	71	19103	19474	44	1199	1202	9	917	985	0	2511	2413	23	235869	233971	81	0.282743
93702	96075	72	38456	38083	71	1499	1275	13	1620	1555	15	3403	3285	28	310880	305997	83	0.282743
104510	97201	83	39164	35794	73	1465	1493	15	1548	1370	15	3247	3023	28	323555	285159	86	0.282743
132286	113281	91	42438	35448	79	1595	1586	16	1554	1464	14	4456	3826	33	403344	331059	92	0.283739
75837	76490	73	27696	27916	66	1006	970	0	964	1102	8	2343	2351	22	222933	208487	81	0.284735
84760	86229	73	29341	29573	70	1061	1024	4	1372	1307	12	2727	2807	25	263747	256031	83	0.286726
133788	124946	80	50849	47164	77	1669	1653	16	2101	1996	21	4619	4332	32	443550	406370	88	0.286726
73664	75859	74	20561	20522	46	747	899	0	1089	1174	8	2382	2192	23	214101	210941	86	0.288717
92903	90704	76	31758	30852	71	1072	1200	9	1733	1641	16	3360	3386	27	292813	279914	82	0.288717
76216	76454	85	14927	15214	40	1205	1196	10	948	1083	6	2434	2698	23	215350	215799	79	0.289712
94357	93340	75	29521	29280	63	1114	1083	8	1172	1280	12	3124	2964	27	302546	290559	84	0.292699
104410	103998	74	30048	30068	68	1406	1376	14	1806	1791	19	4136	4046	30	345695	338035	82	0.293695
130090	113873	85	48424	41363	80	1791	1549	18	1891	1693	21	4422	3880	33	428383	366431	91	0.297677
159756	132950	88	53689	44194	82	2522	1984	23	2356	1692	23	5368	4440	36	489065	396580	93	0.297677
171407	149597	92	62952	54038	82	1942	1900	19	2559	2236	24	5639	4743	36	515729	449531	93	0.298673
87452	86022	76	25363	25689	57	1156	1165	9	1270	1302	10	2860	2849	26	267753	253503	86	0.298673
75359	75554	77	30753	31105	69	928	942	0	648	790	0	2156	2141	20	203507	198580	80	0.299668
109269	102108	78	31011	28444	75	1587	1509	17	1670	1637	16	3572	3396	28	316634	291146	86	0.301659
124661	122989	77	49499	49022	75	1997	1862	19	1866	1817	17	4057	3842	30	378159	349932	86	0.30365
90891	90246	76	24978	25354	56	1154	1080	6	1509	1370	14	3418	3366	27	302446	294014	84	0.30365
70568	71586	70	13072	13338	39	988	993	0	725	950	0	2244	2226	22	207381	199957	79	0.304646
91267	94150	73	24114	23938	53	1082	1011	2	1173	1129	8	2974	2820	25	275423	266426	81	0.304646
205393	160823	89	68978	53517	87	2256	1993	21	2691	2153	27	6783	5138	43	619498	478733	98	0.305642
87230	87876	73	24719	24445	53	1132	1264	10	1219	1125	8	2853	2686	25	258983	247889	81	0.305642
189325	160077	87	67665	56758	85	2695	2146	24	3199	2590	29	6579	5575	41	624631	511478	95	0.306637
101149	94629	77	43488	39441	74	1522	1447	14	1515	1325	13	3599	3163	29	330187	305152	85	0.306637
112373	107837	88	44407	43622	73	2819	2640	23	3222	3241	26	8082	7913	38	691746	653128	88	0.309624
103829	103017	75	28085	28022	62	1127	1197	9	1284	1419	13	3188	3088	27	284346	263523	84	0.309624
107062	106651	76	27364	27186	68	1464	1515	13	1853	1686	18	3568	3454	27	326228	314194	84	0.310619
170883	141368	86	52397	42973	83	2223	1708	23	2552	2025	27	5801	4839	37	531303	436891	93	0.311615
78524	77907	69	28820	29175	66	1116	1252	10	1354	1053	7	2321	2397	22	239094	220721	82	0.311615
102311	99881	84	42718	41980	72	1330	1423	11	1533	1320	14	3130	3166	25	285794	263241	85	0.313606
90595	90899	84	19935	20223	45	970	922	0	1165	1007	3	2802	2702	26	264925	259698	82	0.315597
63320	64388	74	15803	15815	42	1077	978	0	896	942	0	2145	2338	19	183254	181643	78	0.323562
97266	97489	74	37816	37202	71	1268	1179	9	1446	1256	13	3275	2974	28	301539	291730	83	0.323562
146093	118496	88	51244	41956	81	2109	1799	20	1734	1719	19	4338	3671	34	454401	358769	93	0.323562
183531	156491	86	67317	56742	84	2151	1751	22	2621	2114	25	5816	5076	37	561540	477357	94	0.325553
100440	99945	72	34540	34149	71	1005	855	0	1281	1245	11	3281	2985	28	296908	290104	84	0.327544
124516	116806	83	47610	43351	78	1706	1492	16	1639	1549	15	4593	3984	32	387164	363055	89	0.327544
121366	111302	80	33782	30640	75	1413	1286	14	1844	1557	18	3742	3296	31	345031	310536	86	0.32854
120988	110588	81	47528	42452	78	1740	1565	17	1989	1572	19	4445	3890	33	388162	342926	89	0.329535
83022	84516	70	31030	31091	70	940	929	0	1192	1105	8	3177	2786	27	259662	255433	81	0.330531
128689	121047	80	51805	49443	75	1218	1223	11	1673	1503	16	4231	4055	31	398154	375624	84	0.331527
66379	68243	70	21097	21637	48	802	799	0	843	694	0	1680	1708	17	196103	195380	78	0.332522
74770	74670	73	19352	19388	46	863	849	0	1189	1147	9	2568	2667	23	246649	242308	78	0.332522
103280	95686	92	42981	39845	76	1246	1225	11	1659	1350	14	3073	3043	26	286819	264399	85	0.335509
148176	122376	91	54898	45935	83	1995	1522	18	2098	1729	21	4431	3748	33	395480	320464	92	0.336504
40784	44448	44	19379	19829	45	637	461	0	813	748	0	1259	1250	12	114184	115486	75	0.336504
96293	94815	75	23814	23571	56	1179	1390	11	1179	1085	7	3127	3143	26	295750	289660	88	0.338496
121509	120951	76	42199	42358	72	1534	1661	14	2061	2066	20	4526	4525	31	411967	399543	86	0.338496
97502	98007	74	34334	33485	72	1147	1104	7	1381	1364	12	3093	3011	26	287244	271963	85	0.338496
94727	93362	89	32700	32601	71	1341	1227	11	1275	1156	9	2561	2417	24	280619	269969	84	0.340487
133543	117128	83	56677	49692	79	1589	1495	17	1832	1521	18	4134	3748	32	415960	364110	89	0.341482
107476	98963	84	42737	39296	75	1376	1163	11	1540	1340	14	3207	2886	29	312827	280760	85	0.341482
126355	113504	82	44882	39654	77	1852	1708	18	2242	1812	23	4379	3825	33	379517	330394	88	0.341482
99355	97887	90	35457	34796	72	1365	1303	12	1757	1610	16	3476	3248	28	303497	291841	83	0.342478
124210	113994	79	43834	39661	76	1306	1202	12	1706	1632	15	3655	3380	29	326249	289260	87	0.343473
45166	45952	65	19094	19355	49	391	365	0	539	649	0	1257	1277	11	101701	102395	74	0.344469
104498	103705	75	23792	23442	56	1273	1292	13	1645	1662	16	3738	3532	29	348286	336641	84	0.347456
108477	108212	75	32744	32565	71	1315	1399	12	1561	1640	16	3347	3291	27	319790	305711	83	0.348451
118462	104267	81	46706	40417	78	1694	1336	18	1776	1513	18	4297	3571	32	379684	333482	89	0.349447
141539	126234	85	40646	35618	77	1794	1689	18	2248	1953	24	4942	4254	35	444141	397438	90	0.349447
70271	70695	71	26075	26301	63	793	869	0	989	1119	7	2112	2171	21	206871	200130	81	0.351438
114588	104182	79	46126	41882	77	1537	1271	12	1503	1327	14	3517	3250	28	322176	289781	88	0.351438
199033	151799	92	73566	57168	87	2473	1942	25	2866	2135	28	6834	5178	44	643472	483217	99	0.352434
165795	144886	97	56419	49520	81	2044	1533	21	2512	2105	25	6323	5552	38	609974	516063	92	0.352434
91296	93241	72	26989	27166	56	1056	996	0	1293	1107	8	3289	2865	28	297633	291106	85	0.352434
200527	183159	83	77044	69654	83	2483	1916	24	3521	3014	28	6930	6183	39	568815	508742	91	0.352434
74595	77110	71	26572	25966	55	831	865	0	836	932	0	2190	2112	21	191660	192590	77	0.352434
120289	115554	76	39606	36529	73	1317	1245	11	2183	1814	20	3857	3501	31	360097	333381	85	0.352434
103957	103153	77	40687	39781	72	1366	1514	14	1330	1351	12	3328	3087	27	299130	292354	82	0.354425
98347	96100	73	34107	32603	73	1296	1240	11	1540	1537	17	3929	4037	29	357621	347185	84	0.354425
79798	80576	74	28433	28620	62	1038	1025	3	1335	1322	12	2670	2688	24	234182	228847	81	0.358407
89346	88206	74	34378	34105	71	963	877	0	1388	1277	12	2891	2702	25	271518	263218	84	0.359403
91743	92238	74	24792	25056	54	1322	1161	11	1364	1311	13	2998	2922	25	263920	256738	81	0.359403
218611	168670	107	79950	60501	91	2554	2148	22	3043	2082	29	6666	4909	42	619592	478599	107	0.359403
71965	72034	73	25597	25907	59	887	886	0	744	769	0	2249	2009	22	208038	202098	78	0.360398
92063	91303	77	25326	25382	60	1065	1086	6	1436	1424	15	3248	3170	27	264035	256281	81	0.361394
68908	68893	71	15162	15438	41	689	878	0	1196	1089	7	2062	2203	20	194956	186403	79	0.366372
106384	104986	77	28167	27961	63	1489	1306	14	1875	1724	18	3798	3829	28	374579	359364	83	0.367367
97975	96513	79	32329	31055	71	1500	1392	13	1257	1259	11	3074	2933	26	275278	256096	85	0.368363
43695	45394	65	17329	17848	43	481	459	0	717	727	0	1314	1277	11	124511	126771	77	0.369358
95054	95863	72	26232	26316	65	1371	1340	13	1426	1332	14	3522	3583	27	321532	311804	85	0.373341
68671	69261	76	24345	24541	51	665	650	0	769	787	0	1980	2007	20	182374	179408	77	0.373341
148778	126461	82	53614	44125	81	1932	1634	20	2038	1703	20	4714	3798	36	421714	345533	92	0.373341
77514	76097	85	21595	21442	49	1023	926	0	680	874	0	2510	2536	23	218121	208536	82	0.376327
132947	127521	78	58588	56211	76	1959	1801	18	1737	1567	18	4664	4458	31	372117	353964	86	0.378319
93370	93501	74	23078	23155	54	1333	1334	11	1757	1592	17	3798	3635	29	343247	325520	82	0.379314
189872	152162	86	66616	53375	85	2391	1971	22	2797	2054	27	6206	4824	40	583586	449507	95	0.38031
114136	105621	85	35894	32858	74	1468	1431	13	1775	1279	15	3300	2957	28	299052	272609	88	0.381305
88592	88560	75	28587	28482	64	1304	1420	14	1563	1629	16	3410	3361	26	312140	316132	84	0.381305
86461	87487	76	24079	24211	51	1090	1142	7	1167	1215	10	2620	2628	23	255465	249889	82	0.382301
97855	99803	72	29776	29843	70	1443	1336	14	1569	1561	16	3854	3701	28	330545	313244	81	0.382301
88887	90408	72	21067	21178	46	1313	1200	12	1000	1027	4	2469	2380	22	248709	243618	79	0.382301
49646	48421	78	19773	20085	47	383	390	0	599	592	0	1430	1533	14	133218	131012	74	0.384292
52511	54164	61	25910	26300	59	521	631	0	792	878	0	1531	1562	15	143982	142284	75	0.384292
118166	116283	76	45650	45121	74	1648	1627	17	1679	1759	17	3995	4009	28	380143	357459	85	0.384292
36727	37815	54	16484	16692	42	266	389	0	449	490	0	1076	1069	6	93064	90516	74	0.385288
95212	93665	76	36334	35954	71	886	761	0	1460	1316	12	2867	2734	26	258985	256737	81	0.386283
96500	94878	78	38026	37861	72	1416	1314	14	1669	1284	13	3280	3300	27	278145	267646	82	0.387279
82068	81902	74	34404	34452	70	1141	1208	10	1221	1101	7	2960	2761	26	263712	249830	83	0.393252
172570	144412	88	64773	53049	83	1883	1469	17	2169	1959	20	5464	4441	37	492158	406923	93	0.393252
216615	176256	88	78558	63484	87	3521	2720	30	3510	2900	30	7267	5618	44	680186	538395	99	0.393252
117292	112624	77	40576	38462	73	1417	1253	14	1716	1686	17	3542	3361	28	341191	323030	82	0.394248
90203	88843	75	25636	26046	50	1330	1109	9	1140	1137	7	3066	2978	26	258395	245011	79	0.394248
218481	176105	89	71387	55693	87	2779	2164	28	3230	2484	30	7669	6269	44	637290	523415	97	0.394248
113210	112477	77	51090	50641	74	1388	1247	11	1619	1803	17	4107	3999	29	385709	368721	83	0.395243
104866	95011	81	39024	34301	77	1439	1345	13	1525	1143	10	3450	3038	30	302293	266472	86	0.395243
29939	31781	51	11049	11311	37	642	619	0	415	464	0	845	931	0	91664	92358	74	0.401217
120999	110037	83	51934	47468	77	1695	1465	14	1602	1523	16	4071	3688	31	367620	331205	88	0.402212
72136	72369	82	30910	31359	69	950	962	0	1100	1080	6	2349	2521	23	221116	213288	80	0.403208
73643	73044	79	30588	30571	69	785	909	0	1053	1019	3	2811	2828	26	239694	235482	81	0.403208
84714	84538	71	24440	24678	56	1067	1220	10	1319	1316	11	2607	2605	23	252100	250246	82	0.403208
32131	33626	48	11465	11844	37	446	384	0	582	612	0	1241	1284	11	110912	108497	74	0.404204
148553	134420	80	40108	34794	81	1851	1785	16	2114	1632	21	4828	4312	34	425951	373844	94	0.404204
91430	90892	72	21914	21816	49	1424	1355	13	1461	1226	12	3015	2863	25	284166	270369	81	0.404204
89363	90544	74	23098	22986	54	1374	1243	10	1527	1365	14	3078	3192	24	271842	257961	80	0.405199
92033	91434	74	28835	28910	64	1088	1031	4	1220	1107	7	2681	2823	24	257892	246562	82	0.405199
241942	180164	98	83100	62706	90	2946	2170	27	3329	2264	32	7896	5724	46	710134	544556	101	0.40719
142801	123939	83	55293	47727	81	1772	1319	15	1916	1581	19	4267	3726	33	448741	376287	92	0.408186
178379	158028	84	67813	58472	81	2013	1824	21	2906	2343	28	5955	5238	37	574101	503433	94	0.408186
137769	117476	98	52677	45649	80	1411	1226	11	1594	1502	15	4610	3854	34	406001	347118	91	0.409181
99379	100459	75	45779	45693	72	1561	1590	16	1704	1691	16	3836	3949	28	352398	335979	82	0.410177
105576	102911	75	20111	20020	50	1493	1483	14	1471	1427	13	3639	3511	28	320376	301220	86	0.411173
95814	94257	79	40764	40605	72	1345	1370	12	1655	1598	16	3079	2925	26	303441	290702	81	0.411173
35291	35422	73	17802	18364	44	508	371	0	412	498	0	1061	1031	4	86138	85502	73	0.413164
169336	146316	84	55508	47227	83	1598	1381	17	2591	1990	26	4993	4296	36	455802	376911	93	0.414159
106338	99969	77	35800	31918	75	1237	1314	13	1521	1441	14	3588	3120	30	321291	295341	86	0.415155
89414	88645	74	32342	31754	71	1139	1212	10	1402	1248	13	3042	2833	27	269521	256448	80	0.417146
126474	112473	80	39848	34931	78	1471	1401	12	1473	1254	12	4175	3688	31	365219	314101	97	0.417146
107595	97296	81	41368	37342	76	1605	1681	16	1724	1515	16	3611	3180	29	326231	292588	87	0.419137
101727	101651	76	31010	31329	68	1124	1069	6	1108	1307	10	2949	2894	25	286928	276121	81	0.419137
95044	94862	73	31801	31339	71	1326	1360	13	1527	1488	15	3633	3342	30	323727	308741	81	0.421128
117219	117432	75	31283	31230	72	1120	1222	11	1929	1631	19	3857	3621	30	340589	329209	84	0.422124
38331	37938	67	14990	15102	43	464	495	0	546	571	0	1106	1258	10	104752	102773	73	0.425111
47557	47815	67	13690	13930	39	479	548	0	811	846	0	1715	1602	16	139778	143949	74	0.426106
74300	74749	74	28390	28519	69	1022	993	0	729	695	0	2133	1934	20	195458	192762	81	0.430088
89846	90806	74	25588	25668	64	1152	1205	8	1307	1253	11	3165	3057	26	270098	254977	84	0.43208
87555	86161	74	28310	28234	65	898	980	0	1244	1280	12	2494	2582	22	250386	243175	81	0.433075
126632	110097	86	49270	42976	78	2143	1729	22	1779	1459	17	4145	3430	33	425083	359256	90	0.433075
42031	45119	50	15371	15801	40	242	326	0	643	619	0	1069	1002	2	109573	108164	77	0.433075
120543	110769	94	37130	33782	75	1561	1461	16	1770	1562	17	3511	3342	29	346796	317132	87	0.435066
76494	77927	74	21543	21713	48	1218	1024	4	1276	1097	7	2583	2623	23	227343	226851	82	0.435066
99707	97774	74	23687	23522	50	1345	1198	12	1445	1438	14	3978	3768	30	337659	322728	85	0.439049
131149	115389	81	46216	39355	80	1631	1439	15	1808	1561	18	4151	3632	33	375539	318353	91	0.44104
121075	107056	87	41180	37022	76	1674	1500	17	1573	1288	16	4117	3670	31	371986	317227	87	0.444027
158812	138590	83	63588	54246	82	1774	1488	16	2357	1924	22	4815	4281	34	458806	390400	91	0.444027
59616	58333	71	17503	17719	43	951	722	0	476	598	0	1508	1525	15	130639	132150	77	0.447013
114206	102630	78	47184	41939	77	1307	1358	15	1717	1470	15	3705	3228	31	349299	312060	84	0.45
36373	35385	77	11462	11671	38	327	470	0	759	629	0	1024	975	0	98512	100164	72	0.452987
180521	141322	98	61536	49034	85	2082	1694	20	2607	1772	27	5790	4724	38	524640	419768	98	0.456969
95170	95475	81	32079	31932	71	1203	1267	10	1012	938	0	2900	2880	24	293714	279426	84	0.456969
100426	95569	80	31197	28855	71	1405	1254	11	1280	1214	11	3003	2642	26	286147	258797	83	0.457965
137555	121146	82	39133	33668	78	1977	1731	19	2133	1931	20	4970	4303	35	424891	368548	90	0.45896
94609	94661	74	26944	26737	71	1154	1208	9	1292	1155	10	2746	2681	23	278556	268557	90	0.45896
29159	28821	65	12655	12810	40	450	471	0	306	313	0	845	855	0	83470	86802	71	0.462942
131718	120050	78	49870	43453	78	1817	1389	17	2056	1833	21	4599	4007	33	431278	376713	88	0.463938
122912	120431	78	26608	26256	69	2026	1695	22	1869	1741	18	3981	4060	28	354214	346396	84	0.464934
244123	184628	94	99789	77321	91	3133	2409	30	3550	2665	32	8088	5959	45	747073	548950	102	0.465929
117862	110484	78	44141	40345	75	1421	1460	14	1980	1511	19	3784	3610	30	392026	356481	85	0.466925
210814	175778	93	64005	51998	87	2567	2124	25	2786	2357	25	5955	4916	37	526090	427786	97	0.46792
186546	152726	87	68491	55510	84	2095	1659	20	2255	1845	23	5674	4572	38	481807	380822	94	0.468916
77362	77611	73	30156	30033	70	1042	1077	5	986	945	0	2813	2742	25	243581	233713	82	0.470907
104615	104059	75	27920	26787	66	1365	1367	13	1722	1608	16	3963	3642	29	360221	342537	84	0.470907
128731	127607	79	59977	59498	74	2051	1887	19	2276	2375	22	5392	5060	34	498009	475728	89	0.471903
72109	73732	73	26363	26195	63	798	1073	6	1022	963	0	2275	2255	21	202464	195876	78	0.471903
47873	48623	68	18640	18634	47	804	615	0	738	790	0	1625	1534	16	150695	146762	75	0.473894
87673	87686	74	30218	29900	71	1140	1069	5	1165	1188	11	2907	2894	25	255582	241794	81	0.474889
108909	108599	82	25869	25710	63	1564	1551	15	1421	1477	15	3836	3682	29	353890	341128	80	0.474889
151600	127004	87	53881	44403	82	2059	1524	21	2023	1523	21	5074	4151	35	452652	370035	92	0.474889
116014	114054	77	26680	26717	61	1313	1384	12	1920	2081	18	4150	4001	30	350950	336334	84	0.475885
94293	93466	76	27496	27558	62	1416	1336	13	1090	1241	11	3260	3113	26	298865	285040	82	0.475885
78658	77705	86	29194	29396	69	807	903	0	1257	1211	11	2877	2798	24	238457	238156	78	0.477876
98505	100203	74	31216	30860	71	1634	1581	17	1729	1676	16	3882	3880	28	332604	325393	84	0.477876
74518	75998	71	29846	29714	68	785	803	0	1053	1129	7	2292	2352	21	232495	221054	81	0.479867
191958	154666	94	69253	55206	86	2193	1681	21	2402	1998	23	6052	4730	39	501158	405214	95	0.48385
119024	110030	80	45978	41574	77	1343	1348	12	1627	1560	15	3837	3302	30	368565	330246	91	0.48385
128764	115915	82	38097	33241	77	1553	1273	13	1678	1303	15	3872	3425	31	385817	340657	86	0.486836
26443	28743	53	12082	12395	39	322	248	0	306	364	0	916	915	0	71678	72878	72	0.486836
104643	103440	74	36246	36003	72	1323	1401	13	1351	1191	11	3134	3044	26	280473	272922	82	0.486836
67524	67873	73	24891	25183	63	921	978	0	981	917	0	2154	2112	21	220801	217496	78	0.487832
73210	75242	70	22284	22430	54	784	881	0	1227	1097	9	2431	2265	23	214552	205309	83	0.488827
85132	82914	79	26178	26313	59	1078	1010	3	1071	1032	4	2662	2550	24	237290	231269	81	0.489823
101989	100641	77	37071	36528	72	1269	1300	11	1370	1417	13	3280	3314	27	301208	283311	82	0.490819
138666	127326	81	59763	54209	80	2004	1456	19	2129	1937	21	4928	4547	33	483192	433719	88	0.490819
106906	107158	74	38666	38307	72	1379	1281	11	1636	1716	16	3813	3644	28	312945	296668	83	0.49281
80685	82213	73	29904	29955	69	782	937	0	1460	1387	14	2901	3017	24	242122	231109	80	0.495796
77146	76757	76	19349	19566	46	771	871	0	1264	1160	9	2532	2591	23	233181	226120	79	0.497788
95076	90628	80	39568	37013	74	904	905	0	1181	1094	7	3100	2704	28	293835	268008	84	0.497788
56911	55530	71	18895	19395	44	549	434	0	732	846	0	1673	1684	16	147822	151241	73	0.497788
56726	57118	70	19230	19458	46	559	689	0	595	629	0	1513	1499	17	179606	178124	77	0.498783
83615	84979	73	20315	20407	47	1123	871	0	1028	1107	7	2885	2879	25	254139	247693	80	0.499779
143470	128358	84	56580	50280	79	1929	1700	19	2026	1662	21	4546	3930	31	384354	331773	92	0.499779
45587	46528	68	13424	13808	39	486	376	0	653	629	0	1251	1283	12	122925	120258	74	0.499779
99089	98370	74	27698	27641	65	1642	1501	16	1928	1799	18	3877	3858	29	333816	309228	82	0.499779
104479	102787	73	25974	25815	58	1120	1064	7	1587	1430	16	3677	3527	28	322730	313373	82	0.500774
39486	39631	68	10402	10554	36	700	683	0	510	445	0	1177	1275	11	104836	104885	76	0.500774
156622	125616	91	54013	44003	82	1770	1599	17	2162	1986	21	4567	3825	34	411096	328315	92	0.50177
42159	41147	76	18147	18182	47	488	528	0	552	527	0	1032	1087	6	104900	99752	77	0.503761
109815	103092	76	32564	29742	66	1244	1012	3	1294	1057	8	3363	2985	29	292536	252901	84	0.505752
77842	82928	70	22462	22863	47	1109	1023	4	881	1068	5	2225	2328	22	239028	228720	81	0.505752
163679	134475	85	54542	43616	82	2181	1795	22	2520	1837	25	5408	4286	38	508414	404900	91	0.506748
104239	104085	75	31245	31194	64	1416	1506	14	1918	1845	17	3541	3650	27	321420	305772	83	0.506748
38888	37317	68	14136	13612	45	206	268	0	396	382	0	1143	1113	7	103992	91586	82	0.506748
127862	115455	79	42649	38266	78	1603	1462	16	1849	1595	18	4067	3727	30	371348	334043	88	0.507743
132952	118212	81	37196	31623	79	1748	1637	17	2102	1889	21	4639	3912	33	443625	395462	89	0.508739
199698	149830	93	67479	50864	87	2941	2153	28	2419	1706	28	6283	4729	42	557144	423159	97	0.508739
95350	94810	73	21477	21680	47	1146	1220	8	1549	1403	14	3540	3496	28	317255	308803	81	0.509735
106845	106485	81	37189	36874	73	1492	1483	15	1418	1266	11	3096	2967	27	295835	274366	81	0.509735
85706	85062	74	16572	16592	44	1031	1179	9	1411	1179	11	2785	2894	23	251661	244425	82	0.512721
83116	82142	73	28127	28094	69	1298	1184	10	1359	1351	12	2381	2457	22	220266	216905	78	0.512721
196516	158881	90	69756	56074	86	2599	2180	24	2901	2335	27	6488	5162	40	600966	470720	97	0.513717
117403	103370	82	46527	40936	77	1563	1186	12	1740	1446	16	3626	3142	31	331550	274656	86	0.513717
50229	50120	68	21274	21619	48	713	802	0	632	751	0	1548	1609	15	139356	138592	76	0.514712
164629	137609	87	54039	43691	82	2168	1703	20	1986	1728	20	4606	3689	35	422673	347556	92	0.516704
150356	125224	84	57254	47793	81	2151	1701	17	2300	2148	24	5455	4690	36	463559	387476	93	0.517699
197227	156421	89	65655	52080	86	2882	1941	29	3114	2337	29	5774	4586	37	560776	419882	97	0.520686
59843	61009	74	18720	19008	48	674	780	0	798	731	0	1676	1580	18	151362	149287	75	0.521681
92951	93657	74	19828	19877	47	1090	1073	6	1244	1364	14	2935	3067	25	256022	249817	81	0.522677
87716	85721	73	29503	29248	71	1106	1006	2	1192	1230	11	2935	2879	26	248703	243286	82	0.524668
36867	37662	60	10320	10493	36	414	409	0	568	420	0	1020	1013	3	91243	91144	72	0.524668
103925	103626	76	32473	31901	73	1187	1082	8	1683	1769	17	3646	3706	27	319226	309453	85	0.525664
172633	146204	88	54300	45302	83	2553	2438	22	2540	2088	24	5649	4766	37	512732	425651	94	0.527655
123263	122670	77	52050	52051	74	1633	1615	15	2070	1955	19	4453	4328	31	376953	362301	84	0.527655
55975	56034	69	21752	22072	51	552	653	0	701	768	0	1703	1656	17	142071	137741	77	0.530642
104578	102754	74	33432	30447	72	1568	1677	15	1940	2026	19	4102	3719	31	373395	345723	84	0.532633
29195	30526	44	12889	13411	38	265	316	0	426	442	0	825	810	0	78763	75695	72	0.532633
104703	102585	76	33880	33367	73	1261	1259	11	1878	1933	18	4011	3695	30	357823	341112	86	0.533628
115772	110058	80	43047	40548	74	1755	1711	18	1767	1874	18	4417	4442	30	426169	394054	86	0.534624
181960	144726	87	57702	45428	85	2281	1787	20	2754	2093	26	5411	4512	38	516398	405649	97	0.534624
137912	109533	85	40393	30419	83	1861	1466	16	1958	1483	17	4727	3821	37	423179	329132	93	0.534624
96913	95042	77	38322	36608	74	1256	1213	9	1642	1381	15	3306	3236	26	306790	286370	91	0.534624
162842	138951	82	48583	40333	81	2389	1876	20	2310	2007	22	5348	4598	37	482404	397623	92	0.535619
135184	121171	81	43796	39175	78	1277	1162	10	1816	1466	17	3557	3023	30	366390	331535	88	0.535619
111703	109690	76	47060	46507	73	1541	1452	16	1514	1497	13	3895	3825	28	330598	305595	82	0.535619
99150	98087	77	29675	29358	70	1337	1327	13	1878	1728	18	3646	3479	29	309520	281182	84	0.536615
100732	95595	91	34426	33015	75	1613	1541	14	1630	1321	14	3448	3310	27	301617	272019	91	0.536615
109874	103046	76	43474	40305	75	1273	1287	10	1594	1626	17	3368	3085	27	291345	275696	84	0.537611
116437	102421	80	37356	32748	77	1749	1559	16	1562	1461	15	3959	3314	31	365001	320040	89	0.538606
136230	118767	84	50814	44010	80	1420	1314	13	1963	1574	20	4594	4091	33	410749	348859	89	0.539602
81705	82527	74	17173	17204	43	976	1069	5	1267	1154	8	2589	2515	24	242161	235957	80	0.540597
61356	63470	68	26507	26740	67	659	716	0	830	695	0	1570	1630	15	156166	154697	76	0.541593
34892	36070	62	14104	14357	41	542	532	0	515	403	0	1090	992	0	90736	91137	71	0.543584
297992	200251	105	97552	67017	102	3633	2405	33	4292	2868	36	9686	6458	50	918799	624216	113	0.545575
228079	176496	92	77648	59392	87	3016	2465	27	3796	2846	33	7799	6234	43	701057	543721	96	0.547566
91281	90770	76	31754	31638	70	854	950	0	1048	1018	3	2796	2820	25	262550	258113	80	0.548562
131566	121420	79	43818	38252	79	1922	1733	19	2451	2019	25	4370	3883	32	395797	342480	87	0.549558
143466	117377	89	47023	39105	81	1374	1264	12	2047	1813	19	4308	3610	33	413189	343379	91	0.549558
98697	97274	74	28962	28794	70	1305	1271	11	1496	1571	15	3324	3342	27	319956	307872	82	0.549558
59700	59274	77	21732	22006	48	672	620	0	968	1033	3	1656	1690	15	147815	142975	78	0.551549
100470	99969	76	29101	29066	71	1489	1587	15	1716	1583	15	3374	3335	26	297874	289172	82	0.552544
166401	138953	100	51676	41470	82	2175	1966	20	2107	1851	22	5647	4759	36	478147	396461	93	0.554535
118346	115910	76	30669	29945	73	1541	1354	13	1736	1642	16	3901	3689	30	365774	359689	83	0.555531
80023	80517	72	28520	28657	69	1104	945	0	1493	1447	15	2909	2896	25	263287	256270	81	0.556527
149365	140452	85	35853	33220	77	1442	1513	15	1898	1937	18	4731	4464	31	427472	394155	92	0.564491
50430	52424	63	18781	19140	44	549	590	0	575	568	0	1550	1455	15	146660	142152	75	0.564491
94962	84166	84	37030	33030	74	1288	1227	11	1079	1121	9	2991	2764	26	282862	251743	84	0.569469
153150	135970	82	58368	51204	80	1871	1648	18	1998	1710	22	4865	4158	35	432642	368570	90	0.574447
90705	90234	75	30438	30110	67	854	1024	3	1543	1324	13	3016	2902	25	289911	285170	81	0.576438
228365	173749	94	68164	50022	89	2964	2221	28	3171	2454	30	7132	5178	44	622141	454608	102	0.576438
114859	105653	78	34850	30661	77	1351	1218	12	1496	1279	12	3824	3466	30	370188	326019	84	0.576438
99869	90173	79	40182	35895	75	1558	1442	14	1555	1249	13	3621	3413	28	331652	289928	83	0.576438
100587	100157	76	27483	27380	71	1265	1194	10	1478	1335	13	3715	3639	29	326470	310780	83	0.578429
107410	96939	77	41056	36074	76	999	926	0	1691	1509	18	4091	3466	32	317428	269521	90	0.578429
124962	120748	82	37435	36753	74	1508	1549	14	1957	1757	20	4534	4456	31	418388	397182	83	0.578429
93397	92492	74	31497	31086	72	1034	1028	3	1296	1226	10	2478	2530	24	247917	237711	81	0.579425
170591	139756	85	62884	51379	84	2131	1806	20	2403	1813	25	5494	4360	37	470864	386862	94	0.579425
106152	103560	82	30544	30158	70	1319	1288	12	1285	1266	13	3120	3054	26	302654	286704	83	0.579425
34171	35371	58	19592	20284	45	364	492	0	553	450	0	1170	1248	10	91598	94067	72	0.58042
97400	95829	74	32662	31924	72	1622	1553	16	1536	1469	14	3617	3576	28	309834	291001	83	0.582412
35208	37147	58	12870	13167	40	458	393	0	478	419	0	1261	1297	12	103702	103610	72	0.582412
176132	143008	84	51443	41318	82	2008	1688	19	2280	1959	23	5466	4151	38	467356	375691	93	0.582412
129490	112345	80	41821	35630	78	1667	1426	17	1947	1474	21	4350	3622	33	397455	336983	90	0.583407
91115	89279	75	31584	30783	72	895	910	0	1304	1289	11	2681	2614	24	232934	230070	81	0.585398
101141	101829	73	34060	32570	73	1469	1484	14	1526	1531	15	3737	3691	29	320305	309829	83	0.585398
115777	115768	74	35872	35702	73	1588	1634	14	1877	1819	17	4024	3637	31	361203	353262	84	0.585398
52854	54037	69	22834	23609	47	853	796	0	642	620	0	1623	1581	16	166023	169265	75	0.585398
161425	129344	97	54208	42980	82	1849	1507	18	2146	1826	22	4585	3602	36	423904	347506	92	0.586394
152532	134434	85	52147	45304	80	1832	1572	18	2119	1896	22	5307	4506	37	493587	410694	90	0.589381
131484	115507	92	48304	42760	79	1739	1481	17	1925	1546	19	3892	3442	31	361932	317190	90	0.589381
44811	45015	77	16943	17306	43	720	703	0	514	662	0	1516	1505	15	128055	127006	77	0.590376
183699	143430	103	59839	46622	84	2395	2034	25	2992	2215	30	6554	5201	42	597607	462774	96	0.590376
103967	96080	76	40681	36942	75	1336	1164	9	1249	1349	12	3515	3225	30	346781	305330	87	0.590376
222245	164855	104	63126	46222	88	3181	2369	30	3564	2582	33	8093	6090	44	704951	507018	100	0.591372
290707	192328	108	102313	69668	102	3465	2415	32	4162	2946	33	9418	6135	49	910422	597685	112	0.591372
186158	154435	97	70174	58702	84	2462	2065	21	2722	2228	26	6517	5576	39	598566	503260	94	0.593363
102131	99682	79	27755	25927	61	1225	1195	11	1530	1424	14	4065	3870	31	316591	301119	81	0.593363
91858	92037	72	34032	33272	72	1138	938	0	924	1042	4	2543	2424	23	241321	236822	83	0.595354
101655	98922	76	28410	27999	69	1594	1465	16	1814	1565	16	3804	3630	30	305351	297172	82	0.597345
112979	108041	80	38355	36444	75	1546	1540	14	1815	1724	17	3946	3630	30	356608	327682	85	0.598341
106622	106682	75	27606	27546	62	1483	1318	12	1901	1790	18	3924	3780	29	363831	350970	82	0.598341
36109	37634	55	15375	15756	41	370	408	0	512	556	0	1028	1024	4	97313	94056	74	0.599336
108661	97292	80	40236	36372	76	1448	1478	13	1364	1594	15	3843	3180	32	301889	280077	87	0.599336
215257	166876	92	84052	64965	90	3016	2335	26	3379	2742	29	7813	5788	44	734628	566716	103	0.600332
76062	75919	73	23480	23629	53	996	921	0	1027	1008	2	2542	2405	24	201311	196267	79	0.601327
138577	134642	78	42200	40608	75	1680	1470	16	2079	1994	22	4250	4055	31	406188	386549	85	0.601327
107616	102373	76	39798	37031	74	1393	1210	9	1587	1528	15	3621	3350	29	327938	307036	84	0.601327
69434	69183	73	24924	24895	57	973	987	0	808	855	0	2046	2202	20	189846	180962	80	0.603319
57572	59914	69	14083	14098	40	349	499	0	776	752	0	1598	1601	15	154686	154193	77	0.603319
61991	62667	69	12785	12941	40	551	669	0	1149	1109	8	2079	1984	21	185394	187909	79	0.604314
89952	86146	78	33524	31754	73	1128	1073	6	1330	1194	12	2970	2714	25	285326	265331	81	0.60531
86561	79422	77	38077	33867	75	1383	1240	13	1306	1145	9	2614	2634	24	267100	233421	81	0.60531
84867	84155	73	32146	31794	70	1435	1274	12	1292	1101	8	2863	2594	26	257837	247675	81	0.606305
190698	153763	90	61474	47750	87	2384	1868	23	2456	2037	26	5910	4662	39	565468	454030	96	0.606305
95661	89226	77	37833	35210	74	995	1015	3	1357	1300	12	3374	3138	28	289784	259490	83	0.607301
111458	109750	78	48731	48159	74	1536	1446	14	1390	1375	15	3632	3610	28	329884	322893	82	0.608296
86736	85745	72	31116	30652	70	972	1005	1	1042	980	0	2834	2836	25	244116	227371	80	0.610288
87833	89383	76	20733	20868	49	946	743	0	1312	1238	11	2720	2752	24	223196	220400	80	0.610288
95898	95077	74	26738	26334	60	1310	1203	11	1562	1339	14	3301	3314	26	305483	293795	83	0.612279
89843	91455	72	20600	20662	50	1290	1388	13	1414	1359	13	3445	3329	27	296350	289180	80	0.613274
189630	162609	87	68506	57005	86	2271	2015	21	2930	2180	25	6277	5719	38	600248	507674	94	0.613274
77591	79935	71	28498	28829	69	1068	1121	7	1295	1138	9	2685	2749	23	240563	238240	79	0.61427
119369	118584	77	33329	32843	73	1873	1802	18	2081	1908	21	4481	4334	31	379522	370472	85	0.615265
83964	84980	72	30124	29977	70	1136	1094	7	1057	1211	9	2653	2436	24	225291	220796	80	0.620243
123588	114239	82	49291	44387	77	1408	1341	12	2217	1881	21	4071	3699	32	356798	318312	89	0.620243
74088	77679	70	26707	27195	51	917	1003	1	1233	1031	5	2529	2500	23	240535	237045	78	0.620243
91133	91783	73	32516	32254	70	1828	1649	17	1667	1467	15	3531	3332	28	323570	313381	89	0.62323
86925	85923	73	30265	30137	70	1154	951	0	1361	1132	10	2697	2630	23	279032	266182	81	0.624226
231149	167683	98	70238	52369	92	2754	2094	27	3311	2356	33	7678	5308	46	668919	481605	100	0.624226
111167	106694	77	36687	35889	75	1173	1041	6	1507	1349	14	3588	3305	28	314545	295856	85	0.626217
99952	97204	82	21700	21921	47	1272	1086	8	1569	1523	15	3044	3183	25	280704	272784	81	0.626217
164408	133698	86	62596	50282	83	2021	1586	21	2418	1880	24	5416	4544	38	516999	416356	94	0.626217
131237	130122	76	63134	62260	76	2056	1994	20	2114	1897	21	4740	4509	31	453293	437243	84	0.627212
44449	46817	61	14514	14880	40	428	533	0	612	677	0	1569	1545	15	124943	126051	73	0.627212
106275	104126	76	26358	26335	62	1530	1467	14	1427	1498	14	3683	3724	28	347084	341837	83	0.630199
111257	109493	82	27461	27262	58	1510	1437	15	1418	1470	15	3753	3691	28	339963	321052	82	0.631195
93436	91986	77	21562	21767	49	1079	986	0	1010	1060	5	2855	2862	25	279493	261901	83	0.63219
136918	122466	83	52124	46272	78	1710	1454	15	1725	1505	19	4323	3813	33	366542	318552	87	0.634181
99016	98029	73	34875	34580	72	1504	1376	13	1377	1420	14	3315	3330	27	306916	293114	82	0.637168
98197	96963	77	39062	38357	73	1202	1138	7	1468	1475	14	2977	2825	26	271743	262777	84	0.638164
143973	138733	84	51773	50422	76	1931	1838	19	2347	2180	21	5613	5055	35	529530	499323	84	0.638164
110800	112646	74	44319	44374	73	1625	1543	15	1924	1878	19	4262	4317	29	378379	370574	82	0.638164
101105	96151	77	39525	37100	74	1158	1252	10	1332	1118	8	3021	2824	26	288318	265813	82	0.639159
102973	93796	78	39108	35632	75	1258	1025	4	1411	1322	13	3193	2964	27	303422	279824	84	0.639159
171130	155841	86	62515	56021	82	2336	2100	21	2403	2199	23	5361	4734	36	510347	468409	88	0.640155
123544	113400	84	52155	47761	77	1650	1449	16	1946	1626	18	4048	3655	31	361182	320686	83	0.640155
100104	98505	75	30165	30002	71	1005	836	0	1440	1319	13	3280	3231	26	282580	273531	83	0.643142
146854	130831	82	42802	37155	79	1961	1848	19	1716	1648	18	4932	4311	35	432771	385480	87	0.644137
230877	183692	90	104627	88110	89	3975	3067	31	4336	3682	33	10432	8336	48	950955	755312	96	0.644137
159767	152510	80	57231	55040	78	2016	1889	19	2217	2067	21	5086	4710	33	454880	421118	88	0.644137
119099	109312	80	48310	42815	77	1523	1477	13	1861	1584	18	4401	3965	32	414027	369169	88	0.646128
90227	88340	81	28407	28020	71	981	1044	5	1541	1379	13	2620	2653	23	275581	260339	82	0.648119
245137	175785	94	90144	66168	93	2996	2255	29	3305	2498	30	8198	5616	48	739604	524792	103	0.653097
36565	40025	54	12069	12864	37	545	532	0	598	570	0	1085	1122	7	94598	95115	69	0.653097
85938	88581	73	30446	30725	67	1065	1107	6	1281	1072	7	2468	2505	22	225489	222341	79	0.653097
100804	99738	74	38157	36125	73	1327	1229	11	1601	1416	15	3671	3369	29	319733	306680	82	0.653097
113630	106388	76	36023	31686	77	1473	1364	12	1747	1488	18	4043	3769	30	341321	310703	84	0.654093
89921	91601	78	27358	27561	56	1016	1186	9	1200	1278	11	2792	2675	24	254224	243572	80	0.654093
30890	30187	65	12391	12850	39	212	343	0	593	475	0	747	760	0	77701	78253	73	0.654093
115245	109828	80	30921	28478	75	1189	1096	8	1485	1619	15	3627	3487	28	325893	311729	86	0.654093
132900	117996	84	56096	49105	79	1617	1399	16	1797	1566	19	3907	3318	31	344039	308145	89	0.655088
125790	112719	93	42540	36863	76	1612	1432	16	1631	1455	17	4392	3993	32	384263	347342	90	0.65708
129785	119689	81	53933	48844	79	1729	1590	15	1778	1609	17	4656	4254	33	404052	371127	87	0.65708
62470	63894	69	16608	16959	43	642	752	0	865	769	0	1898	1881	20	161646	159126	78	0.659071
129309	124118	84	43300	41557	75	1826	1583	18	2034	1982	22	4895	4597	33	412683	387890	88	0.660066
103740	99065	79	38497	37423	72	1698	1606	15	1900	1759	19	4327	3953	31	382415	375511	82	0.661062
52209	54686	67	17910	18247	45	400	434	0	716	743	0	1389	1383	14	121131	121791	74	0.665044
97216	96756	72	25055	24492	61	1471	1490	14	1745	1790	17	3605	3454	28	335146	322813	80	0.667035
182221	142940	97	55464	44533	84	2334	1839	22	2573	2003	24	5307	4083	36	477875	381547	94	0.667035
115433	114518	76	55130	54466	74	1588	1534	15	1794	1634	17	3443	3470	27	333944	314260	88	0.667035
71682	74336	72	28651	29218	59	1202	1225	10	940	1053	5	2246	2325	21	183035	184178	76	0.668031
140673	119128	80	35607	29516	79	1678	1292	17	1986	1561	20	4113	3423	32	355934	293251	87	0.668031
73502	74075	71	24675	24678	58	1131	1069	7	882	757	0	2571	2623	24	229206	223172	79	0.669027
88301	89002	71	30820	30949	70	1066	1028	5	1204	1149	8	2599	2681	24	266423	258477	81	0.671018
66450	68357	69	26150	25948	62	719	867	0	748	858	0	2163	2068	20	177034	179528	77	0.673009
107949	108136	77	29816	30208	58	1336	1449	13	1611	1501	15	4054	3967	29	355927	340918	80	0.674004
135086	121497	80	36134	30900	77	2115	1714	19	2377	2176	22	5127	4586	34	458293	401108	88	0.675996
156536	132947	83	49553	40992	82	1792	1563	16	2360	1836	25	5703	4845	37	485728	403949	92	0.676991
109534	105890	92	44470	42548	76	1570	1478	15	1924	1663	18	3842	3681	27	317805	292190	92	0.676991
87070	88372	74	25755	25863	58	977	1028	4	1218	1267	11	2983	2762	26	258625	246053	80	0.676991
114592	112802	78	42056	41357	73	1907	1913	18	2062	2071	20	4746	4640	32	412720	386673	82	0.677987
125917	109728	89	45152	39760	79	1846	1542	20	1776	1368	17	4285	3888	32	374006	326537	90	0.684956
72874	72798	72	26585	26880	64	902	1050	4	1002	1119	7	2295	2228	23	217644	214749	82	0.684956
78372	78724	71	24982	24968	55	1168	1054	5	1360	1231	10	2623	2543	24	258745	258458	80	0.689934
39130	39426	67	18727	19147	45	356	384	0	638	635	0	984	1061	5	89097	88369	74	0.690929
92097	90635	80	34890	34700	71	1397	1536	13	1076	1163	8	2704	2604	24	250491	239418	83	0.691925
125233	118400	95	39680	36789	95	1559	1411	13	1800	1727	17	4170	3656	30	359442	326572	95	0.691925
48900	50589	68	17197	17364	44	826	737	0	759	740	0	1439	1400	14	133773	134641	76	0.693916
128061	114891	88	43388	39356	76	1945	1640	18	1386	1211	11	4148	3654	31	340207	301286	85	0.695907
183128	165847	92	64200	58122	81	2125	1884	19	2874	2519	25	6754	6070	38	586638	524366	91	0.700885
84350	86047	71	30677	30872	70	1236	1202	12	1293	1325	12	2409	2311	23	253614	245690	80	0.700885
200384	179857	90	72955	66373	87	3010	2696	26	3636	3367	29	8688	7634	43	846264	765938	96	0.701881
76447	76478	70	12967	12980	40	850	900	0	909	1091	6	2330	2287	21	204442	201951	79	0.703872
71870	71978	70	21567	21607	52	748	759	0	971	933	0	2184	2194	21	198890	192600	76	0.705863
97304	92630	90	23860	22228	73	1508	1423	13	1352	1284	12	3939	3638	28	302317	279402	91	0.705863
134694	119211	80	40273	34988	78	1984	1648	17	2056	1656	20	4752	4244	33	445400	394131	88	0.705863
105054	103448	74	32316	31944	72	1662	1619	14	1548	1452	15	3126	3147	25	311179	303029	81	0.706858
116022	114823	80	31125	31289	71	1588	1498	18	1958	1967	19	4537	4430	32	368463	355653	82	0.709845
38040	39347	74	10579	10614	37	465	441	0	554	562	0	1216	1194	10	109376	107293	76	0.713827
99913	98427	75	41795	41460	72	1135	1197	9	1604	1303	15	3129	3134	26	313334	313463	85	0.715819
99798	97718	75	34871	33948	72	1352	1545	13	1425	1211	11	3299	3211	27	305890	292714	83	0.720796
125165	121604	79	46233	44213	75	1707	1810	16	1922	1798	18	4495	4294	32	397635	371166	86	0.720796
34535	33868	66	14100	14384	40	455	347	0	569	479	0	1121	1276	11	93082	89001	73	0.722788
58315	58769	68	18332	18509	44	626	817	0	786	797	0	1579	1653	16	147121	143534	76	0.723783
120268	117149	75	37190	36469	74	1678	1462	14	1750	1551	18	4117	4085	29	368812	352029	86	0.723783
129993	117331	86	43074	38274	77	1782	1574	17	2227	1959	22	4492	3857	33	426068	379028	90	0.723783
64632	68145	62	22981	23236	50	784	860	0	833	778	0	2169	2252	21	176692	167864	77	0.724779
75317	75473	75	29511	29669	69	783	849	0	1006	991	0	2480	2571	23	209536	200702	79	0.729757
94108	93125	82	32138	31988	71	1354	1473	13	1500	1304	12	2821	2784	24	284322	273362	82	0.729757
113309	107451	88	35121	31860	76	1879	1759	19	1498	1528	14	3857	3560	29	348083	313875	85	0.730752
133895	128518	79	47411	45532	76	2020	1787	20	1901	1646	19	4500	4022	32	419696	393390	85	0.733739
106091	104057	84	44521	43440	73	1809	1782	16	1928	1690	18	3574	3401	28	325451	309685	83	0.736726
75935	79141	71	22644	23029	48	899	933	0	1066	942	0	2357	2363	22	205255	205666	78	0.736726
69633	68745	74	26952	27282	55	678	802	0	958	907	0	2065	1973	20	193807	186486	76	0.737721
84273	85067	72	32300	32447	69	1332	1084	8	1363	1161	9	3012	3050	24	264840	253121	78	0.737721
105413	106341	73	30694	30369	71	1661	1437	16	1945	1852	19	4479	4412	32	383539	370466	86	0.737721
120404	109937	81	33153	29456	75	1603	1467	16	1928	1786	19	3982	3435	32	367772	331257	84	0.737721
89344	88256	86	35109	34624	71	955	946	0	1022	1010	2	2370	2401	23	223719	219468	81	0.739712
170939	148290	86	67372	59673	81	1927	1661	21	2177	1936	22	5255	4688	34	468065	404912	93	0.740708
131135	131675	77	34859	34894	72	1789	1678	19	1925	1977	20	5273	5299	33	482615	455709	83	0.740708
96415	94616	76	36734	36625	71	1222	1482	12	1444	1302	13	3131	3127	25	279624	270441	80	0.741704
137238	135473	77	38771	38545	73	1468	1483	15	1853	1770	19	4064	4076	30	400989	383367	84	0.741704
270742	179463	115	107530	73972	100	3530	2320	33	4217	2751	39	8988	5695	49	901123	586604	110	0.74469
118025	105968	92	44393	39785	77	1641	1480	17	1850	1673	19	3814	3510	31	358060	312352	88	0.745686
123856	118307	82	38870	36411	76	1401	1315	11	2159	1786	20	4226	4092	31	419238	398269	85	0.745686
288141	204957	115	93029	66395	106	3765	2644	32	4289	2901	35	10035	7175	48	871022	616217	118	0.746681
177686	137719	89	59995	45427	85	2360	1706	25	2478	1821	27	5225	3853	39	478601	370032	99	0.749668
174504	152808	86	54854	47679	81	2049	1653	20	2586	2249	24	5430	4991	34	483610	425681	92	0.750664
112225	102329	82	41628	37458	77	1313	1196	10	1439	1258	11	3500	3214	28	321863	300948	85	0.750664
103308	102994	74	28428	28698	58	1385	1353	13	1761	1727	17	3321	3092	27	327608	315416	81	0.750664
81956	81142	73	19962	20012	47	1214	944	0	1086	1088	7	2775	2638	24	231224	226580	79	0.751659
110413	105612	87	37666	35178	76	1641	1263	14	1476	1444	15	3597	3535	28	336389	315015	84	0.751659
88971	87659	80	30883	30831	70	1381	1240	10	1232	1288	11	3199	3145	25	256740	245173	80	0.752655
101228	99152	75	28611	28829	65	1244	1202	9	1296	1400	13	3473	3337	28	337283	324961	84	0.752655
219175	119941	109	79129	40016	108	2764	1576	16	3418	1944	33	7460	4364	63	677738	392960	118	0.755642
160109	138229	101	62747	52624	101	2306	1998	19	2983	2393	26	5702	4805	37	524537	433690	101	0.755642
66678	66245	72	11338	11534	38	650	812	0	944	836	0	2083	2108	20	181860	177616	75	0.758628
115613	104348	78	41574	36667	76	1593	1440	15	1823	1622	16	4112	3657	32	380277	336448	84	0.759624
83248	84736	74	17114	17476	43	1242	1230	11	1266	1152	11	2873	2821	25	269774	259948	79	0.759624
288154	213933	102	138883	106629	101	5432	4294	35	5389	4200	39	13190	9961	56	1.04858e+06	879313	110	0.759624
46822	49168	51	19162	19882	44	401	409	0	561	547	0	1314	1538	14	127793	129634	73	0.760619
169700	141724	83	64412	52788	83	2325	1835	22	2556	2032	25	5515	4330	38	441775	356447	92	0.762611
119540	109037	80	44999	40661	77	1613	1516	16	2051	1940	19	4077	3720	30	359200	320381	86	0.763606
195799	153444	111	79938	64552	111	2509	1970	24	2925	2202	28	6242	4868	39	593455	458915	111	0.763606
26328	27575	50	13310	13711	39	300	391	0	243	284	0	612	775	0	67323	68502	69	0.764602
121576	110572	80	46886	42016	77	1356	1273	12	1902	1421	18	4175	3611	33	345947	305019	87	0.766593
123177	123882	78	35060	34837	73	1360	1323	15	1931	1719	19	4678	4730	31	400325	382821	82	0.766593
88348	88670	73	21930	21742	51	859	983	0	1280	1297	11	3023	3236	25	254149	246068	82	0.768584
182373	149429	87	71058	58270	85	2687	2043	24	2427	1828	25	6017	4856	39	525357	431921	95	0.770575
102151	101287	74	45004	45122	72	1135	1046	5	1394	1420	14	3300	3294	26	292057	283025	81	0.770575
91755	92784	72	30686	29745	60	1547	1401	13	1526	1368	18	2990	2967	26	272549	248202	80	0.771571
101934	102661	72	31215	31451	71	1695	1738	17	2133	2006	21	4567	4345	32	400965	376566	81	0.771571
56425	56142	72	25573	25872	64	654	669	0	820	827	0	1760	1895	18	198215	191624	77	0.775553
24542	26719	43	10701	11025	36	357	390	0	326	330	0	827	872	0	76443	75211	70	0.776549
143648	132187	84	56608	51353	80	1855	1628	16	2097	1786	22	4719	4470	32	438313	397720	90	0.77854
122150	107010	91	38590	33301	78	1535	1310	14	1653	1555	16	3882	3348	31	359370	304608	88	0.780531
90032	90457	73	32832	32956	71	1189	1354	12	1488	1377	15	3465	3225	28	313648	307647	81	0.780531
212837	180780	89	67573	55301	86	3503	2977	28	3446	3097	30	7850	6891	42	723470	626688	96	0.780531
104851	98844	85	34943	33888	73	1276	1183	9	1549	1378	14	3198	3194	26	299518	287549	84	0.784513
71305	72725	71	25015	25432	53	1219	1237	10	977	932	0	2398	2315	22	216081	216479	77	0.784513
119944	108265	79	47802	42321	78	1344	1080	7	1591	1535	17	3787	3252	31	368931	315696	87	0.785509
75747	75154	72	21904	22082	51	810	948	0	849	835	0	2092	2086	21	205185	198847	79	0.785509
231696	182691	108	78567	61577	91	2934	2203	26	3737	3035	32	8219	6597	46	788001	621132	100	0.7875
115892	106482	82	43395	38578	78	1426	1290	13	1699	1419	15	3961	3608	32	352011	305703	94	0.7875
115442	108186	79	42018	37490	77	1553	1534	14	1717	1640	17	3626	3110	30	349263	318152	84	0.7875
163510	137257	84	53557	44484	82	2325	1751	22	2329	1867	24	5710	4848	37	508476	413997	91	0.788496
133528	118783	80	49879	44618	78	1275	1266	10	1572	1558	17	4048	3440	32	371933	326238	89	0.788496
115911	117079	74	51539	51786	73	1779	1562	16	1858	1464	19	4456	4174	31	372908	353841	82	0.788496
138960	136908	78	41083	40067	76	2266	2250	20	2387	2217	22	5484	5149	34	505241	478189	87	0.791482
54035	54364	69	18917	19117	44	1033	899	0	521	659	0	1845	1728	18	163656	162275	75	0.793473
56796	55528	80	14224	14510	39	506	637	0	749	665	0	1833	1728	18	152882	153188	78	0.793473
213388	173446	97	51227	40348	85	2565	2006	26	3079	2224	28	6986	5637	41	644926	525866	95	0.794469
170412	142814	86	67992	56740	82	2446	2046	23	2721	2146	26	5467	4257	37	464047	385522	91	0.794469
111897	109020	75	43528	42622	73	1201	1208	12	1806	1519	18	3706	3593	28	347142	326933	82	0.795465
99744	97502	75	25393	24261	62	1102	1189	9	1646	1693	17	3561	3211	29	307631	298652	81	0.79646
54383	55209	68	17984	18035	45	517	475	0	513	554	0	1810	1708	18	149299	147925	75	0.797456
94955	95203	72	27094	26817	63	1477	1644	14	1690	1543	17	3115	3024	25	324831	308412	81	0.799447
131645	118562	81	36575	32553	76	1625	1380	13	1871	1598	20	3846	3561	30	371736	324090	86	0.799447
125291	120774	80	34481	30454	79	2097	1982	19	1956	1852	19	4144	3700	31	374255	357043	83	0.800442
116054	111717	77	39351	38390	74	1462	1583	15	1795	1437	18	4177	4133	30	402581	384087	84	0.80542
95537	95738	74	35197	34858	72	1271	1175	12	1600	1592	16	3490	3605	27	303926	297104	81	0.80542
148782	129153	83	49885	41668	81	1678	1482	15	2237	1570	23	5102	4321	36	465557	381269	90	0.80542
82430	83260	74	26647	27093	53	1134	1244	11	1044	1128	9	2540	2628	24	250631	250096	78	0.80542
114565	99617	92	43172	38294	78	1784	1580	16	1686	1477	20	4002	3560	31	344932	299719	86	0.806416
160692	150075	81	47311	44218	79	1935	1906	19	2476	2256	23	5879	5113	36	571084	533007	90	0.809403
144068	139740	80	54534	52935	77	2249	2136	21	2323	2117	21	5375	5364	33	487405	463391	87	0.809403
123217	116207	80	32023	29951	75	1987	1728	20	1886	1696	20	4187	4057	30	371208	357678	87	0.809403
140533	127351	81	57726	52561	78	1681	1608	15	2071	1525	21	4734	4202	32	390979	348214	92	0.810398
78848	79639	75	26606	26851	57	1099	1016	3	1068	1041	4	2185	2252	22	226539	226499	79	0.810398
32743	33944	50	10019	10305	37	491	537	0	508	472	0	891	968	0	93415	89255	72	0.811394
233653	182336	101	83132	64405	91	3156	2320	27	3172	2358	31	7193	5715	40	666885	511890	104	0.812389
118857	107736	82	51183	45077	78	1754	1502	16	1965	1487	18	4486	3923	33	379996	340721	87	0.812389
106608	105799	84	28227	28198	59	1087	1328	12	1679	1732	16	3470	3389	27	304988	292108	82	0.812389
92645	92679	77	27462	27534	66	1173	1134	8	1256	1267	11	2750	2353	25	266104	256936	82	0.815376
238650	191587	97	82983	66057	93	2941	2453	26	3753	2870	34	7962	6504	44	757864	610822	103	0.815376
133201	118728	81	41189	35847	78	1492	1331	15	1762	1413	18	4670	3829	35	398244	331157	88	0.815376
139948	134089	79	63487	61960	76	1876	1846	19	2030	1906	20	5028	4971	32	448899	419766	84	0.815376
100231	103608	75	35124	35523	71	1259	1159	9	1486	1337	15	3239	3217	27	301619	292382	82	0.816372
27887	28226	64	9275	9554	36	239	363	0	483	535	0	965	834	0	82121	76048	72	0.817367
177237	143195	87	62898	50805	84	2295	1666	21	2644	2049	25	5766	4412	39	516418	413026	93	0.818363
114994	105667	86	38099	34497	76	1153	1176	8	1782	1428	17	3834	3348	30	329819	295756	87	0.820354
91101	90316	76	26630	26347	59	1252	1305	10	1363	1473	14	3030	3068	25	281350	271625	82	0.82135
115603	106071	79	36986	32963	76	1167	1139	8	1533	1623	17	3701	3337	30	334264	307157	85	0.82135
99773	94758	78	40724	37757	74	1113	879	0	1180	1176	9	3415	3331	27	293708	273996	84	0.825332
87085	88076	73	33373	33373	70	1068	1165	9	1362	1132	10	2877	2846	24	238434	232611	79	0.825332
308794	205822	102	107720	73962	100	3785	2621	34	4619	2946	39	10076	6683	52	998230	660972	111	0.825332
87498	89211	72	18251	18497	43	1254	1289	11	1315	1239	11	2972	2941	26	267962	260367	79	0.826327
99098	97575	75	40037	39449	72	1232	1124	10	1511	1531	17	3574	3401	28	300141	288651	82	0.826327
103609	101841	77	18158	18240	45	1711	1523	14	1490	1832	17	3866	3899	28	361173	345675	82	0.826327
164250	134128	87	52425	43075	82	1926	1517	20	2318	1898	24	5147	4146	37	444683	353300	93	0.828319
74154	73545	77	29537	29529	69	740	865	0	958	1094	6	2612	2588	23	220226	217431	77	0.828319
128419	112305	88	44945	38494	79	1756	1449	17	2058	1726	23	4630	3933	34	434839	374548	87	0.828319
89137	88621	80	26435	26421	67	1062	1017	3	1361	1264	12	2816	2874	24	263693	258791	82	0.829314
86011	86004	72	34260	34427	71	1107	1108	7	1146	1079	6	2371	2586	23	239915	229395	80	0.834292
42948	43762	67	12026	12408	38	392	295	0	656	728	0	1338	1364	15	115781	117029	74	0.837279
90902	91752	83	20195	19909	46	1107	1126	8	1078	1114	8	3303	3156	26	286104	275839	82	0.838274
33490	34501	57	8997	9525	34	405	341	0	553	446	0	837	885	0	84756	82584	72	0.838274
48723	49894	67	16604	16873	42	601	842	0	552	580	0	1643	1515	17	138393	137449	75	0.840266
78250	79149	71	20689	20782	47	1114	1132	7	1046	1134	8	2409	2444	21	210206	206911	79	0.840266
49413	48810	68	18537	18697	46	761	701	0	707	650	0	1459	1576	14	136480	131447	77	0.841261
79492	79051	73	26536	26525	58	638	811	0	1180	1173	7	2810	2833	24	233187	227820	80	0.843252
71137	72621	72	18497	18506	45	968	1114	6	1014	1006	2	2380	2143	23	211745	198049	81	0.849226
58856	59936	69	20326	20729	49	655	668	0	858	847	0	1661	1742	18	181982	180383	76	0.849226
120313	111224	83	48191	43681	77	1653	1327	15	1912	1670	17	3773	3417	29	310522	286168	86	0.849226
131716	130784	76	44119	43309	74	1751	1746	16	2129	1910	20	4684	4325	33	400448	384136	82	0.849226
206491	164015	106	74970	59417	106	2700	2157	24	2896	2015	29	6559	5034	41	574429	440921	106	0.849226
151881	140002	83	73143	67991	79	2046	1736	18	2362	2261	21	4968	4661	33	474301	432295	88	0.850221
93339	95242	73	31728	32129	66	1285	1285	11	1111	1387	12	3342	3451	26	270704	262374	79	0.851217
93324	87973	92	25463	23337	75	1306	1227	10	1266	1092	7	2951	2697	24	277503	254229	92	0.854204
118263	115727	77	40796	40709	74	1684	1868	17	1514	1413	15	3824	3812	30	382359	370800	83	0.854204
136954	120897	80	50397	43984	77	1841	1435	17	1948	1731	20	4650	4119	34	454552	395121	86	0.855199
136072	119722	85	58316	52363	80	1448	1404	13	2142	1768	23	4657	4210	34	405501	355599	86	0.856195
227076	192408	99	106687	94237	87	4885	4313	32	6113	4950	38	13696	12106	54	1.04858e+06	1.00283e+06	95	0.85719
52962	53386	70	23131	23390	54	916	790	0	581	634	0	1389	1361	12	146342	139898	75	0.85719
138318	130800	81	41810	39490	77	1495	1268	15	1755	1782	18	4570	4221	33	384785	367897	88	0.85719
124260	119337	82	46971	45464	75	1830	1546	18	2030	1792	20	4673	4537	32	411002	380213	86	0.859181
103345	93417	77	41686	37407	76	1358	1200	11	1704	1593	18	3962	3504	32	353723	299315	88	0.860177
96436	97442	75	42904	43146	71	1115	1176	9	1431	1363	13	3509	3570	27	337844	325727	81	0.861173
76830	78313	70	23569	23802	51	936	927	0	1006	1001	1	2594	2406	23	237856	234028	78	0.861173
181622	157341	85	49039	41710	81	2023	1814	20	2612	2300	24	6914	6158	40	656700	572526	90	0.861173
86988	88728	70	34222	34394	69	1146	1220	9	1434	1196	12	3061	3180	25	267825	261858	76	0.861173
124808	116412	93	34731	31775	75	1541	1555	14	1453	1245	14	4409	3937	32	377420	348434	83	0.862168
180295	140467	93	71309	57661	86	2244	1858	23	2770	2003	26	5810	4597	39	569818	433935	95	0.863164
82896	84573	73	24281	24537	51	1267	1147	9	1224	1046	7	2715	2806	23	259137	255534	78	0.863164
115145	103546	78	41827	37646	76	1524	1327	13	1592	1231	14	3522	3025	30	336976	290086	85	0.864159
77133	76638	72	18169	18413	44	928	979	0	1048	1250	11	2343	2400	22	209261	202133	78	0.864159
53982	54033	84	21828	22092	53	806	843	0	682	641	0	1350	1277	12	136743	136441	76	0.86615
75147	75045	85	28686	28785	69	987	1070	5	1180	1105	8	2352	2340	23	211162	208144	78	0.86615
112166	104482	79	38256	34451	76	1779	1510	18	1810	1722	18	4040	3571	32	363702	337436	85	0.86615
76596	76428	74	22455	22844	48	1028	957	0	1190	1025	5	2725	2659	25	236971	225312	79	0.86615
95796	93016	73	34987	33057	73	1260	1248	12	1571	1562	15	3504	3344	29	329865	302806	84	0.86615
172619	136829	94	58253	45569	84	2391	1698	23	2429	1943	23	5430	4334	37	510776	397122	96	0.867146
99719	99408	73	36832	36447	72	1406	1363	14	1860	1711	19	3548	3311	28	303796	290809	82	0.867146
176570	162454	86	68400	62229	81	2499	2386	21	3182	2848	27	6659	6233	38	608989	559875	91	0.868142
111488	103003	77	32923	29322	77	1494	1189	12	1474	1267	11	3540	3149	29	340854	298951	88	0.869137
88126	88612	72	36397	36557	71	1373	1426	13	1210	1262	11	3485	3495	27	300170	288180	81	0.870133
91869	92649	73	41152	41062	71	1150	1219	12	1404	1262	12	3653	3744	27	317884	305740	81	0.870133
70959	69052	81	15863	16041	42	666	586	0	1002	1012	3	2245	2256	21	204937	202634	78	0.870133
23055	23961	50	7461	7621	33	202	159	0	125	359	0	647	756	0	65102	63235	68	0.872124
116144	113069	76	40252	38851	74	1149	1228	11	1416	1422	14	3661	3448	29	315305	301369	83	0.874115
92652	92024	75	32167	32012	71	1316	1343	11	1193	1169	10	3287	3184	26	314171	300209	82	0.874115
34723	38307	43	12315	12642	38	229	475	0	532	544	0	1119	1226	10	92654	96055	72	0.874115
127693	122771	81	28440	27988	68	1491	1398	13	1960	1675	19	4502	4430	31	389343	373555	86	0.875111
176844	141335	90	65889	53033	84	2135	1800	19	2523	1822	29	5679	4530	40	551174	433000	95	0.875111
112441	102560	80	48995	44563	76	1530	1525	15	1886	1557	17	4101	3575	31	351355	322046	87	0.875111
85815	85536	76	32073	32164	70	946	933	0	1233	1117	9	3098	3071	26	234675	229354	80	0.879093
68263	69964	68	23134	23439	50	821	881	0	891	946	0	2228	2257	21	192745	192267	75	0.879093
92732	93673	71	26978	27029	60	1180	1260	11	1218	1183	10	3301	3390	26	288300	279529	81	0.879093
128762	114294	83	42915	37662	77	2083	1537	19	1890	1652	20	3752	3261	30	382556	330945	87	0.879093
101381	100201	80	31870	31780	71	1221	1225	10	1079	1061	7	3256	3090	27	293813	283253	80	0.881084
95258	94543	74	26116	26028	59	1423	1460	14	1155	1215	11	3544	3556	28	325664	311723	81	0.881084
199655	157641	105	77204	63913	86	2982	2125	27	2849	2186	29	6064	4858	40	520484	418319	95	0.883075
41971	40248	79	16711	15259	58	489	495	0	683	631	0	1282	1242	10	112747	100095	82	0.883075
114850	101010	77	43281	38446	76	1454	1161	12	1752	1615	19	3965	3506	31	362056	312711	86	0.883075
91351	92228	73	17859	18022	44	1076	1074	6	1156	1220	10	3239	3022	26	278452	271226	80	0.885066
93798	93378	73	23590	23550	54	1122	1140	6	1298	1195	10	3319	3292	27	275063	264559	81	0.893031
121063	106222	95	43389	37508	77	1684	1431	16	1823	1698	19	4270	3709	32	385217	332235	86	0.893031
65655	70079	58	23353	24273	48	701	764	0	1031	1031	4	1891	1927	18	192215	190524	77	0.893031
117068	112313	77	41297	38273	76	1538	1494	15	1960	1617	18	4102	3960	30	353288	331284	82	0.893031
90805	89276	88	26289	25753	66	1257	1195	9	1590	1418	15	3292	3086	27	300370	292358	84	0.895022
81955	79540	79	21276	21171	48	1124	969	0	960	1063	5	2412	2225	21	227313	222781	78	0.896018
146955	140225	87	38428	36273	77	1983	2054	19	2303	2197	20	5487	5205	34	493107	484986	84	0.899004
60973	61296	73	16679	16671	45	757	818	0	814	795	0	1948	2009	19	185196	174248	79	0.9
116637	115217	82	34924	34363	72	1344	1307	13	1485	1565	17	3890	3707	30	325830	313005	81	0.900996
110568	110297	85	45233	44886	73	1590	1494	16	1780	1757	18	3827	3635	29	322042	308494	82	0.900996
144545	120685	82	47303	39089	79	1942	1742	18	1877	1618	19	4615	3819	34	434252	362317	91	0.902987
95750	95689	73	39609	39552	71	944	1110	7	1277	1242	10	3073	3086	26	271542	259560	80	0.902987
192939	151904	92	72191	57513	88	2751	2204	25	2948	2149	29	5863	4873	37	544780	434353	101	0.903982
161333	147292	84	66528	60671	80	2077	1941	19	1934	1693	20	5090	4925	34	494106	444406	89	0.905973
45288	45708	77	17547	17802	42	583	581	0	457	374	0	1304	1332	12	118159	114793	72	0.906969
96662	96823	76	28767	28633	71	1441	1593	14	1707	1445	14	3237	3172	27	305451	290902	90	0.906969
92958	91442	90	42777	41863	74	1250	1180	9	1661	1540	14	3145	2809	27	305666	289687	90	0.906969
110620	100725	77	40456	35592	76	1702	1244	14	1881	1512	19	3924	3214	32	371523	330727	86	0.907965
98599	98709	75	40185	39464	72	1048	1115	8	1529	1492	16	3315	3146	28	310305	292023	81	0.907965
117849	114900	78	31213	30748	72	1619	1529	17	1593	1604	17	3926	3891	30	353587	332879	82	0.909956
88539	86868	89	29549	29214	70	1638	1398	12	1443	1283	13	3103	3008	26	297079	290514	80	0.910951
98110	96370	78	31272	30889	71	1301	1317	12	1495	1556	15	2948	2979	26	304447	290361	81	0.914934
34260	37008	40	17321	17758	43	301	401	0	526	447	0	1064	1060	6	101631	103160	72	0.914934
51045	50669	74	19460	20026	45	528	613	0	587	702	0	1305	1348	13	140956	137253	74	0.914934
81492	80590	76	23640	24268	49	1040	1037	4	1074	990	0	2107	1964	21	226398	217923	79	0.915929
80505	81199	76	24768	24977	58	1169	1122	9	1116	930	0	2433	2342	23	209899	206083	80	0.916925
118317	102704	90	42903	36494	79	1434	1061	11	1579	1400	17	3944	3423	31	361160	305133	87	0.920907
97483	96128	82	32548	32384	71	1173	1313	11	1350	1272	12	3069	3103	26	287188	275395	80	0.920907
155511	128872	84	48922	40301	81	1971	1628	18	1808	1507	21	4969	4116	34	443787	367348	91	0.921903
53817	53206	84	18989	18102	56	573	529	0	872	749	0	2120	1924	20	182184	162928	84	0.921903
55001	56239	70	18980	19331	45	900	833	0	712	703	0	1427	1398	15	150620	149725	75	0.922898
120777	109803	82	45228	39504	79	1854	1744	17	1972	1744	18	4359	3868	32	393102	351319	88	0.923894
86847	87937	74	29730	29883	66	1203	1169	8	1101	1056	6	2856	2850	25	256483	251195	80	0.923894
86618	88422	74	34717	34697	71	927	900	0	1229	1063	5	2837	2794	26	243770	235726	81	0.924889
66256	66098	69	24623	24692	56	781	931	0	926	986	0	1732	1708	18	183646	178641	79	0.924889
91581	93683	71	37517	37293	71	1293	1444	14	1426	1507	14	3111	3210	26	292296	279553	80	0.925885
104810	103134	80	23222	23597	48	1850	1813	16	1761	1728	17	3793	3625	29	348730	331655	82	0.925885
95132	92657	75	34011	32361	71	1628	1456	16	1537	1568	15	3519	3313	28	313468	292916	81	0.928872
140335	120470	81	38709	32180	80	1856	1681	18	1918	1589	19	4511	3683	33	383481	318300	89	0.932854
93040	93111	75	38978	39033	72	1003	910	0	1323	1424	13	2917	2698	25	284874	277529	80	0.932854
134858	115673	85	46397	39625	79	2041	1831	20	2029	1606	22	4718	4149	34	417692	349974	92	0.935841
116929	115904	77	27798	27658	61	1434	1444	15	2033	2023	19	4086	4044	29	368462	358353	84	0.935841
63979	64682	70	22171	22336	53	614	701	0	862	829	0	1907	1781	19	175110	169704	77	0.936836
50517	52557	65	16919	17213	43	660	735	0	939	911	0	1280	1314	12	139200	135195	73	0.936836
78498	78198	76	22744	22975	49	1016	1001	1	953	956	0	2574	2465	25	219179	215461	79	0.938827
102986	95742	78	41178	38525	75	1145	1173	10	1414	1215	11	2893	2809	25	272956	263121	84	0.939823
129394	117691	91	39358	35451	76	1800	1839	18	2337	2001	23	5205	4572	35	443176	404435	87	0.940819
53456	55621	68	18330	18684	43	838	800	0	733	711	0	1509	1651	15	160384	164547	75	0.940819
74871	75676	71	29112	29191	70	1223	1237	10	1485	1269	12	2269	2384	22	209223	200134	78	0.94281
39219	38589	73	15377	15699	42	487	593	0	706	546	0	1151	1023	4	102275	96227	74	0.943805
41376	42031	69	14182	14411	41	401	354	0	606	655	0	997	1056	5	104881	103261	74	0.943805
30422	30501	56	12986	13375	39	589	382	0	400	452	0	1028	1036	4	88628	85009	71	0.944801
112953	106199	83	43289	40219	75	1519	1411	13	1679	1547	17	3742	3699	28	352626	324133	82	0.945796
115822	111385	77	33465	32527	74	1357	1348	11	1833	1680	19	3967	3735	30	357565	338329	85	0.946792
80130	80229	76	24802	25179	52	1021	949	0	1063	1321	11	2521	2595	22	239632	236868	80	0.946792
123900	113615	79	50261	45876	76	1824	1567	18	1701	1483	18	3440	3110	28	342221	309417	83	0.947788
73044	74761	71	26202	26293	61	838	794	0	952	812	0	2274	2306	21	219311	212639	77	0.949779
50861	51005	68	19809	19925	46	533	484	0	982	805	0	1392	1586	15	126447	127085	74	0.949779
144809	128641	82	59817	53119	79	1678	1532	16	2020	1661	20	4752	4259	34	430667	373945	87	0.950774
70079	71568	69	27913	28059	69	700	693	0	611	753	0	1796	1837	18	179035	174341	78	0.95177
105412	104170	79	24531	24459	54	1446	1409	14	1462	1608	15	4089	4244	28	384962	376875	80	0.953761
137413	130142	80	46287	42778	75	1773	1613	17	1840	1714	19	4907	4510	34	458637	434244	85	0.956748
125258	113839	81	46439	41992	78	1380	1418	12	1849	1766	18	4435	3906	32	379796	333493	86	0.958739
109757	104165	76	43874	41028	74	1589	1350	15	1775	1578	16	3940	3684	31	330867	302673	84	0.961726
159994	132637	88	49690	40395	83	2164	1679	23	2483	2004	26	5765	4944	36	495116	405797	94	0.964712
102169	99380	78	31753	30836	72	1046	1066	6	1471	1463	14	3411	3332	28	300059	288028	81	0.965708
168124	153144	83	58161	51928	80	2127	1893	22	2347	2090	23	5658	4866	37	556344	502196	89	0.965708
51418	53010	60	15144	15798	41	630	618	0	678	606	0	1541	1495	15	137053	136871	75	0.965708
115067	103701	81	39843	36144	76	1457	1392	13	1552	1332	14	3364	2928	28	305790	275157	87	0.966704
76031	74924	88	30704	30829	70	934	766	0	1022	1054	5	2152	1996	22	216903	211680	81	0.966704
57234	58274	75	18484	18854	45	737	838	0	959	717	0	1812	1793	18	166062	168255	76	0.967699
119934	107816	90	44835	40954	76	1313	1340	15	1763	1516	19	3859	3533	31	354082	319799	86	0.968695
114271	99344	83	43087	37474	78	1450	1267	13	1426	1316	14	3481	3016	30	358976	305326	88	0.968695
73920	74918	72	23336	23294	50	989	1026	4	1290	1312	12	2515	2651	23	225823	214808	76	0.968695
99274	98354	85	32417	32003	71	1141	1179	8	1467	1341	13	2947	2832	25	274327	260630	81	0.96969
197873	155817	89	60717	47215	87	2656	1910	25	2943	2242	28	6645	5533	39	577095	463041	97	0.970686
96883	96797	75	28547	28348	70	1061	1086	7	1278	1241	12	2871	2795	24	275079	268608	81	0.971681
98450	97494	76	29124	29046	70	1139	1148	7	1339	1257	11	3219	3139	27	300773	282761	81	0.971681
86567	86361	72	26509	26839	56	1171	1239	10	1453	1435	13	3112	3057	26	260907	259034	81	0.971681
80806	76393	77	28004	25699	64	939	725	0	884	734	0	2309	2188	22	251470	242060	82	0.971681
128672	119442	79	56445	51505	78	1898	1683	17	2094	1893	20	4144	3849	30	396580	356199	89	0.973673
43954	44048	69	13561	13704	40	642	653	0	495	499	0	1120	1139	8	111529	109705	73	0.973673
104748	97512	82	36906	33536	76	1633	1538	14	1764	1516	16	3825	3332	31	347015	307927	88	0.979646
102961	100885	85	39396	38967	73	1314	1116	8	1591	1644	15	3714	3487	29	290340	278816	84	0.980642
63242	65917	68	16451	16533	42	1163	962	0	1000	916	0	1931	1801	20	182098	177411	77	0.985619
95812	98899	72	21267	21399	48	1475	1389	13	1667	1447	14	3210	3306	25	297346	279699	80	0.986615
79567	75788	88	28651	27192	71	846	886	0	1182	1046	6	3032	2678	26	247695	225687	88	0.986615
121523	118038	80	44483	43772	74	1768	1671	17	1767	1769	17	3989	3843	31	359897	338604	82	0.986615
110259	110904	75	30871	30581	71	1531	1566	14	1920	1756	19	3923	3793	29	353168	335388	79	0.986615
102946	94638	76	30351	27562	62	1272	1252	11	1379	1365	16	2956	2675	27	289266	264949	81	0.986615
103122	103264	81	38686	38907	71	1352	1392	14	1421	1501	14	3390	3507	27	294201	283952	81	0.986615
115120	109624	76	42996	40386	74	1390	1287	14	1840	1522	16	3952	3790	30	373870	337739	82	0.987611
97761	96596	84	41235	40975	72	1137	1213	10	1275	1328	11	3242	3215	26	307323	292895	81	0.988606
122492	106950	86	48083	41666	78	1799	1541	17	1769	1502	19	4246	3521	34	373651	320674	96	0.988606
77962	80780	65	26441	26389	55	776	959	0	1033	992	0	2561	2613	23	231877	227828	77	0.988606
32495	32911	60	7002	7491	31	383	401	0	478	519	0	951	917	0	88361	90930	66	0.988606
43374	42831	82	18589	19089	43	585	580	0	1006	657	0	1413	1553	14	121168	126001	71	0.988606
166158	134207	85	56235	44955	83	1969	1747	21	2206	1942	21	4946	3965	36	469300	379488	91	0.989602
130883	115357	81	49521	42757	78	1536	1462	15	2036	1769	21	4443	3749	33	382022	331649	89	0.992589
97540	98401	74	26275	26173	63	1309	1235	12	1515	1549	15	3614	3372	28	312854	305106	79	0.993584
109209	108804	76	40211	39258	72	1280	1133	8	1759	1626	18	3693	3542	29	324202	314790	80	0.993584
149521	134438	82	59535	52805	79	2217	1999	20	2110	1758	20	4849	4207	33	445278	394815	89	0.993584
90711	90586	74	31864	31442	71	1241	1333	12	1180	1210	9	2530	2467	22	259616	253228	80	0.995575
29736	31127	63	11377	11676	37	506	638	0	572	490	0	1002	984	0	93802	92254	70	0.995575
142301	116153	84	51845	42133	80	1847	1482	18	2025	1518	22	4198	3381	33	405185	327852	89	0.995575
106652	104421	79	32480	32718	72	1576	1402	13	1064	1094	7	3013	3000	26	289317	270771	81	0.995575
302429	206676	113	108567	75247	113	4128	2762	34	4595	2844	38	9944	6544	49	891390	594392	123	0.997566
31413	31168	65	17946	18499	42	603	402	0	387	531	0	1038	1078	6	90485	88860	72	0.999557
120624	108393	90	39855	34042	77	2167	1793	20	1977	1647	21	4666	4050	35	409043	349144	87	0.999557
88379	88087	72	26412	26636	57	1387	1180	9	1327	1237	10	3097	3095	25	301129	289496	82	0.999557
92877	90883	75	29881	27127	71	1196	1095	8	1231	1250	11	3087	2881	27	298463	279783	81	1.00254
180839	142953	90	74794	57880	85	2512	1876	23	2447	1956	26	5334	4543	37	525893	441695	96	1.00254
56888	59945	62	20732	21495	46	913	886	0	657	809	0	1850	1810	19	148721	151152	75	1.00254
46644	46345	75	16333	16396	43	480	525	0	420	488	0	1672	1697	17	122022	120783	73	1.00454
140003	122690	86	50921	44133	79	1848	1467	18	2011	1707	21	4719	3844	35	408303	357900	88	1.00553
109466	101945	82	34416	31253	75	1501	1298	13	1434	1475	14	3466	3373	28	279344	263980	84	1.00553
230361	179810	98	75822	61152	90	2666	2034	24	2920	2248	27	6934	5341	41	736311	572920	99	1.00653
85540	89549	71	26306	26260	67	1002	1077	7	1282	1470	14	2961	2761	26	278809	273898	79	1.00653
96213	96725	73	39240	38937	72	1329	1344	15	1341	1383	12	2854	2956	24	267505	251421	82	1.00852
80720	79440	74	31464	31571	70	1011	924	0	921	1007	2	2392	2433	23	246368	233777	78	1.01051
143043	136026	86	48175	45693	76	1823	1732	17	2371	2127	22	5521	5385	33	494084	463907	85	1.0115
79186	78835	71	25329	24684	61	1101	1054	6	1241	1108	7	2510	2342	23	253940	227990	88	1.0115
216717	164818	93	74714	55765	90	3083	2252	29	3123	2421	30	6237	4480	41	610629	455774	97	1.0115
87845	83718	90	32596	30615	74	790	893	0	1014	842	0	2535	2358	24	241487	228631	82	1.0125
59767	59467	75	17481	17886	44	736	725	0	827	919	0	1727	1737	18	155261	149278	74	1.0135
102512	101597	74	42430	42175	73	1454	1479	15	1178	1273	10	3326	3103	28	323199	310920	82	1.0135
90035	88704	74	38845	39007	70	1202	1149	9	1176	1470	13	3076	3027	26	274105	261234	78	1.0135
77161	78907	75	27182	27617	61	882	866	0	814	874	0	2250	2411	21	218217	216368	73	1.0135
135080	131245	77	46291	44528	76	1535	1466	16	1804	1533	16	3566	3438	27	335908	315946	82	1.01449
99056	98891	74	22324	22091	51	1459	1489	13	1373	1381	13	3301	3209	27	293656	283352	80	1.01549
110459	98217	80	41357	36254	78	1906	1797	18	1639	1563	19	3769	3134	31	349545	304983	85	1.01648
59278	60603	71	18188	18306	45	941	885	0	713	625	0	1865	1864	19	173792	168456	79	1.01947
41619	40356	75	16929	17072	43	365	457	0	426	465	0	1290	1199	10	101198	98562	74	1.02046
110150	98723	82	39679	34985	76	1569	1337	14	1815	1451	17	3751	3185	30	340201	301030	86	1.02046
104705	99547	90	35610	33841	75	1311	1249	11	1709	1559	17	3295	3244	27	300340	279939	84	1.02246
118352	108860	85	41303	36988	75	1818	1665	16	1680	1505	18	3913	3555	30	323417	294627	85	1.02246
97615	95939	77	36294	36042	72	1375	1244	11	1523	1455	13	2745	2766	24	272324	268038	82	1.02345
98991	91677	81	32135	28927	75	1424	1354	13	1563	1565	16	3414	2949	30	321365	296729	86	1.02743
32456	31638	74	12861	13373	39	311	396	0	492	447	0	872	831	0	81169	82334	78	1.02743
91817	87585	91	25060	23250	67	1003	1133	7	1484	1337	13	3383	3176	26	284570	270033	91	1.02743
167280	137137	89	57045	45869	82	2272	1798	22	2759	2085	26	5189	4307	35	455102	369543	91	1.02743
27683	30738	48	15085	15885	40	431	391	0	355	559	0	1058	941	0	86511	88262	69	1.02743
84928	86146	71	30171	30242	66	1285	1168	9	1480	1354	13	2727	2790	23	249873	243413	78	1.02743
97759	97122	81	27270	26847	65	1262	1197	10	1349	1273	12	3348	3161	28	290476	283915	83	1.02942
111597	108383	80	47489	46367	73	1544	1479	14	1434	1236	11	3820	3567	29	354848	337482	81	1.03042
60432	60650	70	19199	19115	45	896	868	0	758	937	0	1714	1877	18	175986	174740	75	1.03042
100743	100721	76	40573	40020	73	1399	1279	13	1224	1286	12	2769	2827	25	228093	220325	82	1.03142
114247	111177	80	36169	35056	74	1704	1634	16	1870	1600	18	4409	4240	31	374320	353886	92	1.03142
43343	45345	53	18019	18730	43	367	520	0	216	458	0	1132	1131	8	101291	101203	71	1.03142
61262	63301	64	14927	15050	42	528	656	0	725	903	0	2199	2072	21	181003	175540	83	1.03142
96110	94513	76	36823	34800	73	1040	1083	6	1347	1500	15	3649	3580	28	311201	291919	80	1.03142
84590	84442	73	30882	30662	70	993	797	0	1016	1098	9	2558	2724	22	229299	220149	79	1.03639
80344	81799	71	16437	16630	45	1358	1304	10	1663	1452	14	2904	2642	27	298579	287722	77	1.03639
139618	124208	81	56207	49329	80	1655	1544	16	2121	1727	20	4474	4052	33	426110	376977	88	1.03838
211654	164689	93	78696	61579	89	2651	2060	26	3089	2395	29	6715	5335	40	613576	474125	95	1.03938
352977	248359	124	158566	111643	121	6034	4210	38	7402	5350	44	17069	12096	60	1.04858e+06	1.02455e+06	129	1.04137
229846	141798	124	80725	52278	117	2883	1877	23	3285	2207	28	7475	4631	57	756843	478823	125	1.04237
168383	140145	86	49729	40992	82	2809	2108	25	2467	2020	24	5335	4530	36	510754	443740	90	1.04336
74187	75871	71	21691	21885	48	968	869	0	1193	927	0	2373	2382	23	218487	220085	77	1.04336
114444	100621	78	38678	33354	76	1590	1328	14	1560	1413	14	4150	3445	32	384832	331749	83	1.04336
78945	76736	73	26360	26395	59	1137	1149	8	1277	1232	11	2395	2248	23	232374	227384	79	1.04436
104529	101710	76	39483	37267	73	1331	1330	12	1415	1292	12	3376	3137	28	326176	309827	82	1.04535
132455	118058	97	51683	45258	97	1276	987	0	1723	1596	17	3553	3076	29	336328	297941	97	1.04535
29975	30506	64	10739	11139	37	296	366	0	257	447	0	762	879	0	86613	83076	68	1.04535
43987	44085	72	14697	15079	40	627	571	0	728	529	0	1286	1253	12	122723	123432	76	1.04635
157572	135237	83	43485	36966	81	1877	1825	19	2211	2038	24	5070	4272	35	460629	389742	90	1.04834
157905	127997	84	63185	51408	83	1964	1433	19	1853	1764	21	4646	3824	34	448607	355952	89	1.05033
57739	57721	71	15485	15715	41	568	486	0	748	900	0	1622	1701	16	158707	154159	75	1.05232
70467	72368	70	23008	23139	49	948	929	0	1044	961	0	1993	1962	20	186799	179629	79	1.05431
114050	102466	79	43642	38746	78	1398	1338	13	1979	1461	19	4029	3483	32	383708	329730	89	1.05531
141634	124358	89	41959	35612	78	2178	1878	20	2257	1908	23	5114	4397	37	476284	409871	89	1.05631
83200	85381	73	30485	30916	69	1061	929	0	1180	1052	6	2649	2864	22	260398	253590	79	1.05631
71049	73984	64	12512	12734	39	888	989	0	1173	1185	9	2398	2299	23	199048	190855	77	1.05631
87813	83864	75	31078	28796	70	1002	1114	6	1450	1297	13	3036	2791	26	260608	243378	82	1.0583
91475	92257	72	32962	32189	71	1127	1033	4	1259	1306	12	3172	2947	26	271133	265743	79	1.05929
62378	60874	71	28985	29022	68	581	798	0	804	803	0	1856	1854	16	147275	146155	77	1.06228
120630	119226	75	38179	37031	74	1302	1248	13	1572	1541	16	3618	3456	29	355852	341751	83	1.06327
51777	51372	70	17795	18084	45	456	516	0	680	634	0	1296	1297	12	128411	127292	75	1.06427
99700	97010	78	45445	43979	74	1393	1276	12	1645	1465	15	3674	3396	30	300944	281907	84	1.06527
119508	104071	93	48542	42503	78	1354	1288	11	1802	1480	19	3646	3076	30	347820	304776	90	1.06527
160133	141796	92	54830	49470	79	2241	1984	22	2671	2438	24	5726	5140	36	539088	492112	87	1.06626
140659	130157	90	47716	44572	78	1620	1364	15	2030	1726	20	4188	3717	32	356187	327451	96	1.06626
95312	94914	77	27729	27553	68	1446	1395	12	1679	1551	16	3473	3345	27	307225	296543	82	1.06925
107380	105880	78	28239	27752	70	1290	1188	10	1500	1614	16	3656	3471	29	318472	308975	82	1.07223
40901	43403	55	14890	15102	41	525	529	0	665	530	0	1374	1376	12	122366	118813	75	1.07223
75481	77171	70	22304	22134	54	1223	1181	9	936	1006	2	2306	2238	22	223261	214493	87	1.07223
80732	80544	85	27319	27499	60	1199	1222	11	1319	1356	11	2948	2841	25	247476	236929	78	1.07323
159836	125139	96	50376	39044	84	1840	1613	18	1824	1530	24	4857	3922	35	433882	350491	91	1.07622
102935	98960	79	32595	31775	73	1359	1302	13	1395	1319	14	3246	2979	26	305454	288402	82	1.07721
240284	178766	92	77611	57299	90	2920	2389	28	3350	2238	33	8339	6153	46	768251	562005	101	1.07721
43563	44287	68	15657	16013	43	638	500	0	401	412	0	1240	1105	7	110169	110697	69	1.07821
82650	83779	71	27743	27890	69	920	783	0	902	1003	2	2819	2637	25	246854	242776	77	1.07821
57602	57716	74	20195	20668	48	719	972	0	714	704	0	1685	1628	18	154710	154831	76	1.0792
159389	129746	94	57663	46927	82	1704	1363	17	2362	1751	25	4609	3829	35	427152	351775	88	1.0792
126929	105013	99	51445	42550	99	1541	1197	11	2177	1877	21	4482	3692	32	418124	346340	99	1.0792
115386	110026	78	41000	38901	75	1607	1754	17	1654	1596	18	3940	3759	29	406894	375973	81	1.0792
92783	92908	74	29526	28915	71	1194	993	0	1232	1377	11	2643	2529	25	255054	242433	81	1.0802
84756	85527	75	26637	26450	61	1211	1319	11	1247	1164	11	2850	2882	24	242075	238719	79	1.08119
127316	111845	92	48992	42700	78	1676	1429	16	1783	1442	16	4059	3421	33	367214	324927	87	1.08219
89656	87244	76	30465	29641	71	879	943	0	978	934	0	2892	2910	24	246302	240217	78	1.08219
92222	90838	73	30255	30151	71	1234	1122	7	1471	1375	12	3168	2994	26	268913	257243	80	1.08418
128717	115058	88	51193	45559	77	1487	1278	12	1783	1685	15	3932	3431	31	351207	308289	84	1.08717
85858	85171	76	25632	25627	55	1018	1054	5	1367	1253	11	2835	2821	24	255176	248249	79	1.08717
110907	100700	76	44330	39491	75	1683	1403	13	1548	1459	15	3200	2900	28	328548	285671	84	1.08717
127612	116141	84	48007	42147	79	1840	1647	19	1794	1423	20	4831	4417	33	409320	362667	86	1.08816
88009	89263	74	42326	42212	71	1207	1198	8	1236	978	0	2904	2915	25	261270	255933	80	1.09015
84489	88156	72	16313	16102	43	1025	1023	4	1281	1472	14	2852	2651	25	257293	246889	81	1.09314
56557	57019	69	22309	22614	49	863	966	0	699	797	0	1461	1609	16	137962	130121	75	1.09414
114770	105245	90	44627	41706	75	1338	1320	11	1675	1469	18	3569	3302	29	336055	300788	86	1.09414
129725	126737	77	48517	46724	75	1742	1314	16	1888	2023	18	4667	4304	32	427589	410212	85	1.09414
97938	98297	80	21764	22145	48	977	1025	3	1383	1536	14	2873	2922	25	243820	236153	79	1.09513
112531	111617	74	36484	35724	73	1429	1376	12	1643	1578	17	3655	3566	27	330233	316790	82	1.09513
209068	164122	107	75711	60713	90	2422	2088	22	3061	2177	30	7151	5492	42	644824	488257	101	1.09712
61421	61283	66	23938	24437	51	722	630	0	693	780	0	1759	1738	18	162960	163452	77	1.09712
166593	141620	83	72079	61571	82	3741	3049	30	4054	3278	33	9558	8226	46	838166	714694	92	1.09812
115685	111698	83	38044	37203	75	1190	1292	10	1592	1532	15	3762	3561	28	313411	300339	84	1.09812
84509	82930	74	26787	27085	55	1035	1078	6	1129	1118	8	2601	2623	22	227129	227707	78	1.09812
40343	40362	68	17235	17607	42	465	469	0	467	481	0	1185	1173	9	104568	105289	71	1.10011
85807	86575	79	25019	24900	63	772	866	0	1383	1164	10	2340	2329	22	239409	230329	79	1.1021
73326	74697	70	22897	23291	49	795	832	0	1165	1144	8	2767	2786	23	223788	217567	77	1.1031
79857	80116	72	18644	18758	45	1076	970	0	1463	1204	11	2487	2490	23	261709	256170	78	1.10409
99210	97216	74	44330	43648	73	1113	1249	9	1371	1413	15	3822	3612	28	325444	307964	82	1.10509
138275	134836	81	57955	55939	76	2155	2095	20	2252	1816	22	5365	4974	34	497425	476734	83	1.10509
131921	122071	79	42255	37883	76	2221	1880	19	2531	2132	24	4892	4341	33	444570	400316	86	1.10608
165427	161152	77	72159	67374	78	2314	2146	21	2922	2499	26	6013	5571	36	535922	499613	85	1.10808
81365	84801	68	34944	35103	70	1248	1228	12	1309	1448	14	3004	2914	26	272437	256706	79	1.10808
96915	95671	75	34510	34645	70	1142	1230	10	1392	1253	12	3369	3351	27	295293	284128	78	1.10808
94632	91968	75	33093	32121	72	1065	928	0	1266	1403	13	3126	3030	26	275222	259360	85	1.11106
120059	107596	79	42806	37344	78	1603	1429	14	1573	1478	17	4035	3402	32	381772	322332	85	1.11106
95990	96485	71	22843	22711	52	1102	982	0	1569	1668	16	3570	3571	28	291667	282255	81	1.11405
88928	88774	77	22794	22559	51	1228	1167	10	1472	1290	12	3399	3265	27	306816	295991	79	1.11504
91915	92477	74	24392	24777	49	1322	1330	12	1356	1240	11	3317	3339	26	270599	264552	79	1.11604
212917	161424	90	67866	50801	88	2261	1497	25	3065	2237	30	6935	5158	44	631111	479114	98	1.11704
92591	87216	76	36465	33916	72	1354	1225	12	1197	987	0	2916	2749	26	278410	258460	80	1.11704
76472	76702	73	20620	20983	45	735	613	0	927	883	0	2516	2491	23	222080	212509	77	1.11704
132654	120655	95	48828	43261	78	1919	1737	17	2145	2044	21	4723	4291	33	418260	372202	86	1.11803
177225	166897	83	67248	63570	79	2735	2708	23	2918	2621	25	6903	6471	38	663921	608887	88	1.12002
94691	95520	73	34135	33179	72	1170	1212	9	1301	1265	14	3674	3479	28	319137	306467	80	1.12102
94424	95806	77	28148	28679	60	1166	1098	8	1234	1128	9	3513	3322	27	289556	285528	78	1.12102
59144	59672	71	17944	18495	43	816	890	0	939	992	0	1945	1856	20	168805	161902	79	1.12102
257033	195797	93	94844	71167	91	3862	3019	30	3923	2784	35	9293	7160	46	805333	627154	100	1.12301
24028	26739	38	11699	12047	38	363	532	0	354	476	0	561	650	0	66086	68980	68	1.124
92804	92345	75	27202	27319	60	1314	1274	12	1337	1302	11	3102	3127	25	269477	266012	81	1.126
35235	36649	50	15266	15377	43	310	313	0	462	578	0	1039	1036	4	90159	92877	72	1.12799
123967	121286	77	43674	42834	73	1821	1576	17	1884	1610	19	4371	4224	31	384747	373830	82	1.12799
132455	122787	79	38714	35829	76	1694	1379	16	2001	1875	20	4479	4088	33	437715	396498	83	1.12799
92687	89188	90	30761	29789	71	1258	1061	6	1293	1328	12	2988	2915	26	282006	272608	80	1.12898
126578	120567	79	40518	37582	75	1678	1760	15	1973	1733	17	4240	3829	31	401759	369246	83	1.12998
30556	30655	55	9815	10268	35	264	315	0	458	493	0	724	791	0	79284	78761	68	1.12998
113186	111337	75	34146	33504	73	1554	1440	16	1480	1519	16	3984	3716	30	323782	316248	81	1.13097
54901	50946	85	24995	23805	70	925	647	0	858	641	0	1725	1580	17	155302	139014	85	1.13097
113810	101611	77	40485	34823	77	1250	1108	9	1480	1452	15	3325	2976	28	315552	276678	84	1.13296
78659	81691	70	20118	20774	45	1160	1259	10	1097	1043	5	2625	2522	24	244206	241641	78	1.13296
79770	76693	88	29514	28314	71	951	678	0	1099	843	0	2511	2261	22	243367	219846	88	1.13296
83179	84332	71	20842	20740	49	1025	1105	6	855	1075	6	2754	2603	25	249502	242893	77	1.13695
129136	119493	79	55676	51011	78	2144	1822	20	2261	2258	22	5031	4485	36	437191	393186	84	1.14491
186312	139545	89	60100	44849	86	2597	1709	26	2720	2042	27	6138	4461	41	563365	413077	92	1.14591
137549	132408	78	49354	47834	75	1981	1651	20	2134	2012	22	5218	5210	33	440975	414895	85	1.14591
131735	118813	79	40207	35523	76	2100	1742	20	2198	1982	21	4676	4095	33	429197	382344	86	1.1469
135390	118955	81	49729	41889	80	1474	1361	13	1654	1547	16	4403	3993	32	404067	345081	86	1.1469
115783	102625	79	42163	36609	78	1713	1470	18	1661	1498	16	3907	3544	30	355176	306902	89	1.14989
133591	119578	82	43970	38782	77	1940	1851	17	2285	1836	22	4717	4595	32	431737	378208	89	1.14989
23266	26250	43	11267	11598	37	405	274	0	354	400	0	661	601	0	71475	68977	67	1.14989
165230	153560	81	45724	40579	78	1926	1675	17	2824	2198	27	5989	5465	37	494692	441679	89	1.15088
93474	93092	74	21333	20992	51	1045	1242	9	1324	1285	13	2995	2824	26	278269	274417	81	1.15088
110938	108079	88	31168	30840	72	1433	1365	13	1552	1702	16	3916	3913	29	337508	327600	83	1.15188
161759	131370	96	57015	46072	82	2186	1615	20	2592	1970	27	5135	4165	36	479294	380280	90	1.15188
144032	122723	86	77855	68972	82	1789	1582	17	2041	1648	22	4487	4059	33	416982	351676	91	1.15487
84063	84587	74	29750	29199	69	880	904	0	1171	1267	11	2618	2381	24	241266	235012	79	1.16084
43343	46123	66	16006	16494	42	234	445	0	802	777	0	1398	1421	13	119889	115931	77	1.16084
129129	113505	85	43247	36719	78	1698	1200	14	2022	1797	21	4260	3868	32	387464	333409	88	1.16184
108681	106626	76	31568	30717	74	1571	1401	14	1158	1286	11	3105	2944	26	295689	284021	82	1.16283
108666	99559	78	40421	36416	75	1428	1290	14	1475	1147	13	3675	3300	29	346376	303608	85	1.16283
137361	123551	80	59045	53226	78	1915	1593	19	2001	1909	20	4566	3994	33	396424	344904	94	1.16781
101705	100669	75	35807	35172	72	1180	1188	9	1397	1344	12	3299	3193	28	319567	316449	80	1.16781
100714	97988	75	26629	26378	62	1499	1372	13	1218	1278	10	3149	3401	25	297496	281890	80	1.1708
156038	146560	80	60526	55771	80	2490	2093	23	2434	2219	23	4643	4287	32	432793	396470	89	1.17179
220224	181395	97	70524	57064	87	3126	2612	27	3870	3373	31	8420	6772	45	725797	599346	99	1.17378
192818	154921	87	66970	55181	84	1751	1720	19	2178	1994	21	5541	4143	38	537713	425790	92	1.17777
84421	86956	68	30733	30756	69	1154	1123	8	1286	1363	11	2784	2692	24	242087	234253	79	1.17777
124647	113085	81	40458	36911	77	1629	1474	16	1721	1397	17	4029	3565	32	396578	356639	87	1.17876
174047	135511	87	60989	47811	85	1987	1559	19	1988	1464	23	4951	3861	36	474258	355187	94	1.17876
81349	82604	72	31393	31494	67	898	946	0	1350	1359	12	2748	2808	24	234772	228103	77	1.17876
83987	80944	80	29327	29366	70	728	731	0	1148	1043	5	2440	2409	22	234985	227847	80	1.18075
87909	86768	74	26803	26794	58	1190	1075	6	1175	1111	7	2692	2531	24	254092	253516	78	1.18075
264066	212118	99	100802	83303	92	3931	3147	29	4586	3657	34	10422	8858	47	939507	789088	100	1.18274
280547	196446	102	89594	63723	99	3589	2443	32	4305	2897	38	9111	6320	48	868976	614833	107	1.18274
95243	93814	74	37843	37267	72	1435	1493	15	1436	1263	14	3375	3267	27	356363	345329	81	1.18374
96944	94670	75	38873	38185	72	1522	1456	15	1373	1298	12	2688	2636	24	263255	251321	80	1.18473
41670	42496	67	16853	17026	44	370	380	0	463	671	0	1180	1099	7	113373	107641	75	1.18473
177171	149016	95	57956	47774	84	2137	1817	20	2385	1842	22	5766	4975	36	504979	425378	92	1.18673
106807	103312	75	35517	34625	73	1370	1216	12	1544	1473	15	3395	3252	27	318686	300187	82	1.18673
156787	132188	85	56078	47226	82	1828	1577	18	2558	2067	24	5556	4902	36	499059	412024	92	1.18971
116032	104089	83	48172	42278	78	1387	1184	10	1668	1516	16	3413	2795	30	303520	261102	84	1.19469
273244	217577	102	160634	138850	99	6561	5615	35	7071	5790	43	16448	14155	58	1.04858e+06	1.02301e+06	105	1.19469
61958	61585	70	15241	15540	42	783	780	0	837	877	0	1824	1858	18	180514	179101	74	1.19569
167427	157953	91	59988	56245	79	2988	2882	23	3213	2997	27	7344	6928	38	652017	586856	90	1.20166
124441	110711	87	46394	41592	78	1480	1392	14	1856	1435	19	3940	3680	31	345977	308101	87	1.20265
40309	39805	69	13569	13922	41	462	508	0	695	543	0	1202	1220	10	130805	131524	73	1.20365
119285	113890	78	38666	35252	76	1505	1569	14	1604	1497	17	3767	3578	30	368820	348210	83	1.20465
76791	77822	72	21880	22546	45	941	1166	8	1359	1379	12	2680	2694	24	268713	265143	77	1.20465
44364	45474	64	21414	21869	46	686	510	0	564	526	0	1144	1075	6	115856	107619	73	1.20465
134604	121674	83	49337	44032	78	1376	1451	11	1839	1635	18	3977	3552	31	382264	344953	87	1.20664
92436	93263	73	31686	31559	71	1085	1134	7	1534	1450	13	3183	3157	26	275995	267469	82	1.20962
82417	81952	80	27754	27989	62	816	951	0	1019	973	0	2648	2510	24	228008	218607	79	1.21062
142060	120847	81	57812	48523	80	1694	1484	15	1653	1249	16	4381	3795	32	407076	333093	91	1.21062
95847	96047	75	21171	21052	50	1456	1424	14	1388	1502	15	3469	3379	27	312776	304957	82	1.21162
93127	94178	71	31120	30869	71	1289	1443	13	1485	1267	12	2937	2898	26	263711	245910	81	1.21361
71800	73315	71	24734	25257	53	965	1131	7	1219	1081	6	2241	2358	20	219663	212884	79	1.21361
41303	40633	66	18609	18260	45	447	546	0	674	644	0	1182	1190	10	106602	107153	76	1.2156
215425	163801	94	70206	52484	91	2548	2080	23	2863	2070	28	7165	5553	42	620497	479923	102	1.21659
25827	25320	55	24867	24710	60	272	242	0	434	453	0	123	204	0	5405	5673	28	1.21759
111437	108581	81	46076	45578	73	1546	1553	15	1964	1677	19	4287	4142	29	378429	365839	84	1.21858
65090	65102	70	13485	13714	40	1027	1047	4	999	1084	6	2195	2241	21	177823	175343	75	1.22058
108947	106768	74	41403	40490	73	1453	1149	12	1803	1630	18	4127	4014	30	373724	351810	81	1.22058
166954	136158	84	51233	41194	82	2353	1825	22	2104	1653	23	4588	3690	34	411605	325125	91	1.22257
134823	125494	79	52147	48070	76	2084	1814	19	2121	2013	21	4411	4032	33	406052	358056	87	1.22456
113846	113836	74	28742	28669	63	1613	1584	15	1932	1880	20	4092	4028	29	392000	379996	83	1.22456
122971	110429	82	44482	40006	76	1581	1662	16	1969	1750	19	4306	3967	31	378209	347300	84	1.22854
96651	98445	73	43722	43378	71	1440	1337	12	1487	1321	14	2784	2774	25	292728	286215	79	1.22954
146938	122214	84	49549	41598	80	1412	1170	11	1923	1677	18	4283	3482	33	436847	361350	88	1.23053
100410	100714	74	32069	31815	71	1312	1228	12	1628	1273	13	3347	3264	27	273075	266523	81	1.23053
152019	130355	84	51814	43837	79	1718	1455	17	2142	1680	24	5066	4457	34	445341	383043	87	1.2385
89714	88344	89	25730	25766	58	1102	1073	5	927	1031	4	2754	2684	23	238065	234903	83	1.24049
97128	94638	77	24901	24732	54	1282	1244	11	1342	1222	14	3246	3020	27	309504	295853	81	1.24148
125349	110531	81	45435	40175	78	1620	1433	17	1580	1316	14	4216	3697	33	368890	329480	86	1.24148
95164	94390	76	32171	30682	74	1283	1241	10	1601	1546	15	3736	3428	29	320251	306107	83	1.24347
106784	103959	76	30654	28800	74	1564	1552	15	1725	1550	16	3849	3741	29	361145	353499	83	1.24347
30617	31490	61	12386	12806	39	275	430	0	335	501	0	848	902	0	85076	83249	71	1.24447
43652	43847	60	15836	16041	42	488	469	0	487	570	0	1163	1310	11	103221	105117	74	1.24746
125210	118258	82	40768	38247	75	1929	1836	17	1902	1760	20	4327	4111	31	386452	358934	85	1.24746
91317	90531	73	23502	23673	55	1429	1395	13	1262	1322	12	3333	3211	26	300199	282749	84	1.24845
117102	104771	80	42021	36306	78	1373	1294	14	1700	1308	15	3637	3215	29	332202	301498	86	1.24845
105591	106961	73	28182	28259	62	1347	1242	11	1813	1709	17	3892	3772	28	333716	328019	80	1.24845
122373	108138	81	40952	35682	79	1991	1682	18	1708	1423	15	4201	3621	33	385960	332353	86	1.24945
127708	113929	80	34073	29833	76	1366	1393	14	1765	1714	18	3657	3257	29	359014	334003	85	1.24945
123422	108680	79	47138	41341	77	1327	1194	11	1773	1513	18	4036	3551	33	402063	351966	89	1.25044
110175	103628	94	39969	37142	75	1223	1270	10	1582	1520	15	3801	3410	30	350666	324823	85	1.25243
90743	89341	83	30216	30506	69	904	1155	8	1112	1195	9	2568	2641	23	245981	236250	82	1.25542
52451	54136	56	19446	19738	45	596	634	0	835	732	0	1441	1546	15	146364	143550	74	1.25642
97144	95527	75	35269	34774	71	979	1043	4	1058	1208	9	3256	2989	27	290012	280160	82	1.25741
156100	139511	87	65060	58174	81	1619	1653	16	1812	1738	20	4946	4303	35	433799	389314	88	1.26139
194034	156683	93	77541	63402	84	2241	1836	23	2671	2090	28	5927	4871	38	577180	467325	94	1.26139
43296	44235	70	18260	19009	44	602	702	0	657	682	0	1188	1235	11	118685	117756	71	1.26239
89026	87323	72	31142	30059	71	1239	1095	7	1612	1426	16	2936	2843	26	268049	254113	80	1.26338
48825	46437	82	13742	13872	39	580	512	0	646	529	0	1644	1666	17	137257	137197	74	1.26737
161358	127095	88	59796	46787	83	2120	1602	24	2127	1789	24	4746	3561	37	444346	348061	90	1.26737
136308	127248	79	45595	41504	76	2007	1871	19	2079	1941	21	3945	4048	29	391257	359438	82	1.26737
108721	106200	78	37407	36093	72	1401	1392	13	1679	1530	15	3683	3818	28	352579	333560	81	1.26836
130416	117545	84	54857	48029	78	1547	1326	13	1982	1795	20	4195	3875	31	394969	352902	86	1.26936
104852	103673	74	42860	42124	73	1567	1572	15	1347	1551	15	3604	3662	27	339473	336341	81	1.27035
64529	65516	79	24934	25162	61	744	656	0	988	1030	3	1682	1737	18	178878	175403	75	1.27035
152455	132301	83	45826	38522	81	2374	1931	22	2399	2083	24	5264	4640	36	527129	451024	89	1.27533
132853	117663	82	45766	39739	78	1919	1669	18	1987	1722	19	4070	3453	32	386599	332525	87	1.27533
162401	157613	81	60611	59245	77	2397	2388	22	2702	2687	24	6099	5743	35	529766	506060	85	1.27533
80424	83498	71	36381	36883	70	1114	1172	8	1204	1173	10	2694	2644	24	234943	232347	79	1.27533
41991	43708	49	15537	16105	41	380	355	0	331	544	0	1101	1036	5	105742	106637	72	1.27533
95355	92407	81	32781	31257	72	1471	1322	13	1418	1243	12	3102	2780	27	303977	292223	81	1.27633
92111	92414	71	29186	28960	70	1173	1296	10	1196	1219	9	2724	2722	25	256124	246647	79	1.27633
85614	86456	75	28417	28199	69	992	1095	5	1028	1135	8	3149	3120	26	275000	267175	80	1.27832
104861	93520	83	37610	32813	76	1555	1342	15	1594	1323	16	3116	2668	28	349408	300074	84	1.27832
86691	88703	70	39058	38936	71	1157	1051	5	1451	1380	13	3253	3192	26	312049	299308	82	1.27832
101773	99742	76	44150	42848	72	1312	1474	14	1290	1193	10	2942	3082	25	296286	277246	81	1.27931
106719	105872	78	41157	23271	72	1623	1739	16	1516	1549	14	3912	3886	28	348765	340289	84	1.28429
71250	72163	71	27153	27196	66	1290	1092	8	769	897	0	2152	2207	20	187754	178659	79	1.28529
131181	111935	85	48242	41668	81	1427	1130	9	1805	1504	18	4116	3475	34	366194	303400	90	1.28628
166509	144430	84	59206	51249	81	1736	1642	18	2141	1869	19	4831	4054	35	452773	382840	89	1.28628
101946	104023	71	29583	29974	56	1411	1439	14	1580	1567	14	3260	3301	27	348372	337920	78	1.28628
29553	30401	46	13476	14040	41	403	380	0	399	407	0	877	944	0	70948	71495	69	1.28728
149710	124152	84	59212	49571	82	1569	1437	16	1793	1595	20	3933	3348	31	374935	308568	91	1.28827
152804	126826	81	52592	42824	81	1970	1376	18	2230	1932	23	4873	3971	36	454610	372617	91	1.29126
151199	137505	90	60352	55193	78	1950	1845	19	1673	1680	19	4321	4142	32	399172	363525	86	1.29126
126153	111810	79	50877	45541	79	1326	1206	14	1552	1444	16	4344	3769	33	402851	360300	87	1.29425
138355	117167	82	53338	44668	81	2005	1599	19	2114	1797	20	4644	3889	34	396829	330552	89	1.29823
124099	113885	81	51847	46728	78	1595	1427	15	1912	1419	17	3891	3640	30	390333	360539	87	1.29823
114235	115608	75	38804	38628	72	1939	1993	17	1823	1648	16	3998	3687	30	355529	344287	80	1.29823
116208	105984	77	44982	40440	77	1527	1545	13	1579	1534	15	3657	3266	29	356315	316200	87	1.29923
105918	100514	77	38756	35206	75	1533	1234	11	1635	1633	17	3535	3238	28	349814	318550	85	1.30022
106072	105310	75	35624	35191	73	1565	1508	15	1787	1866	19	3852	3635	30	351593	330248	85	1.30122
49807	48671	70	19358	19658	48	607	644	0	687	594	0	1399	1432	14	128586	129305	74	1.30221
161672	128146	89	53058	41739	83	1880	1602	19	2028	1743	20	4978	4043	36	478621	367770	92	1.30221
95653	93437	81	37268	36808	72	933	860	0	1235	1194	10	2796	2698	25	280108	264294	82	1.30321
139366	134217	82	54112	53023	76	1805	1631	17	2074	1975	20	4400	4473	30	411835	393917	85	1.3042
149928	130716	95	63018	55071	81	1739	1487	17	2215	1847	23	4821	4152	34	431142	363381	90	1.30619
96403	97396	71	30669	30138	71	1307	1227	9	1455	1426	13	2964	2984	25	278565	275014	80	1.31018
32312	34296	55	13233	13643	38	438	311	0	410	492	0	1189	1149	9	95186	93959	71	1.31018
256960	176635	115	87335	60847	95	2907	1959	29	3910	2706	35	8425	5739	47	772947	527920	105	1.31117
92162	93497	75	26631	26849	57	1268	1107	8	1356	1324	12	3157	3151	25	295893	287666	78	1.31117
101964	99744	76	28246	27738	69	1154	1115	7	1442	1324	12	3689	3578	28	312060	298815	81	1.32013
54134	52200	72	16849	17013	43	521	541	0	506	556	0	1237	1419	13	123698	117552	75	1.32113
78289	77049	77	24228	24565	56	1222	1234	10	1118	1056	5	2251	2361	22	205779	205212	77	1.32312
114026	102765	78	43456	38168	78	1572	1516	15	1563	1518	15	3856	3471	30	353894	307309	86	1.32312
120895	108021	78	36854	32500	77	1560	1224	13	1599	1473	17	4500	4038	33	390158	345454	84	1.32312
26667	28173	45	7223	7544	32	233	361	0	381	345	0	892	807	0	75635	77384	66	1.32511
104474	95172	80	43111	37528	78	1266	972	0	1553	1396	15	3396	3054	30	322982	284841	84	1.32611
36328	37080	79	17973	18553	43	421	451	0	548	536	0	1076	1074	6	96165	96188	74	1.32611
90185	90236	77	27308	26955	58	1308	1243	11	1380	1346	13	3019	2908	26	268509	255728	79	1.32611
140011	116574	84	51031	43074	79	1981	1691	20	1828	1309	19	4564	4001	34	405069	345420	89	1.3281
93366	93617	74	19670	19657	46	1405	1505	15	1483	1459	14	3120	3270	25	268519	257020	79	1.3281
97338	96145	80	33434	33513	70	1037	1156	9	1529	1633	14	3381	3225	27	314048	306647	79	1.3281
146121	129636	87	42538	36822	78	1866	1675	18	2299	2176	24	5322	4768	35	467167	406971	90	1.3281
137755	137441	75	42467	41758	74	1782	1739	17	2093	2011	21	5189	4944	33	487227	454938	83	1.3281
103605	100292	91	35534	35295	73	1590	1535	14	1636	1630	17	3900	4009	29	347544	332446	81	1.32909
26498	26564	58	11108	11393	37	244	339	0	361	384	0	756	779	0	70325	68311	67	1.33308
89982	91070	72	23101	23265	52	1406	1373	12	1440	1424	13	3151	3111	26	279042	271071	82	1.33308
253317	208547	101	75088	61163	92	4086	3591	30	4260	3460	33	10450	8859	47	978262	820122	101	1.33407
97428	97476	76	39317	39637	71	1302	1473	13	1482	1292	13	3364	3153	28	274125	265111	80	1.33407
92735	94247	72	33351	33519	71	1213	1121	10	2064	1923	18	3986	4032	28	335886	329730	79	1.33407
150470	131965	84	46470	40108	81	1869	1625	18	2052	1823	19	4953	4618	32	451461	391511	89	1.33606
137367	120158	81	54309	47779	80	1606	1522	15	1991	1893	21	4347	3824	32	414276	357937	91	1.34104
124248	111110	81	45423	39385	78	1718	1479	17	1979	1582	19	4263	3783	33	433016	365748	88	1.34204
91514	92782	70	51570	51923	71	1264	1364	11	1457	1382	13	3211	3268	26	298558	292183	78	1.34204
39250	39463	66	15564	15955	42	205	409	0	594	588	0	1069	1141	8	95513	89816	73	1.34303
33008	33244	62	14999	15180	41	476	327	0	426	383	0	808	786	0	75100	76381	71	1.34303
82954	81174	73	28195	28091	69	1041	1060	6	1616	1316	15	3095	3175	25	267217	260771	78	1.34502
105372	99124	83	31235	28931	74	1353	1164	11	1364	1116	10	3403	3107	28	314521	298831	82	1.34502
131240	117336	85	52399	45553	79	1654	1577	17	1924	1785	20	4694	4096	34	422761	369443	89	1.34502
52680	52847	71	17048	16960	45	569	616	0	654	643	0	1583	1521	15	150070	147756	75	1.35
213695	169813	91	77009	60587	87	2512	1908	26	2929	2283	30	6902	5469	41	631375	506885	97	1.351
124950	111612	87	48168	42883	78	1521	1185	13	1685	1413	16	3555	3289	28	337510	310285	83	1.35199
111332	109860	78	42221	41393	73	1276	1228	11	1705	1567	18	3683	3870	28	352409	336425	81	1.35299
115763	106042	88	49739	46274	76	1134	1072	5	1842	1492	17	3672	3250	31	338225	316072	85	1.35498
89186	90001	72	29612	29613	64	976	999	0	1270	1275	11	2675	2481	25	254994	246798	77	1.35597
93748	94320	73	38714	38527	71	1103	1247	10	1519	1369	14	3753	3871	27	331345	317529	79	1.35597
161704	149764	83	62047	57268	79	2362	2027	21	2795	2363	27	5839	5345	36	535024	487775	88	1.35796
111677	101047	80	44165	39258	76	1264	1224	12	1790	1691	18	3804	3287	30	321346	282217	83	1.35796
135568	127320	79	35920	32935	75	1565	1594	15	1930	1755	20	4375	4032	31	416434	370203	87	1.35796
126091	116026	79	37713	32973	76	1729	1465	20	1764	1583	16	4313	3839	32	375726	335403	85	1.35796
37996	36904	67	13495	13939	40	326	286	0	364	368	0	1020	915	0	95729	95704	71	1.35896
93162	93024	76	31353	30954	71	1214	1193	9	1657	1628	15	3258	3237	27	300781	293584	79	1.36095
94022	93860	70	34673	34184	72	1443	1409	13	1587	1554	16	3485	3339	28	309862	305065	79	1.36195
96184	92192	82	31353	31137	71	941	1027	3	1451	1425	13	2933	2927	25	263745	259398	79	1.36294
77414	78830	72	36554	36660	71	1532	1504	14	763	823	0	2543	2446	22	211765	203050	78	1.36294
54018	56135	58	19071	19584	44	816	771	0	514	529	0	1737	1581	16	143277	144808	73	1.36294
29313	30241	47	8346	8809	34	320	389	0	246	445	0	754	784	0	74738	74068	70	1.36394
43444	44444	67	17853	18160	44	421	536	0	710	744	0	1377	1202	9	123026	119650	75	1.36692
186029	168209	85	67986	61606	82	2570	2483	22	2874	2377	26	6751	6037	39	643273	599710	90	1.36892
32867	35621	54	10163	10693	35	501	453	0	406	451	0	991	956	0	97163	99316	68	1.36892
67981	71956	70	16938	17255	43	1043	853	0	1133	1180	9	2728	2584	24	234700	224386	77	1.36892
80282	78959	72	14676	15202	39	839	823	0	1218	1204	10	2350	2419	22	206168	205908	77	1.36892
82842	81547	73	19619	19840	45	1219	1001	2	1279	1222	12	3272	3294	26	270842	257931	81	1.36991
120238	115550	79	39296	38053	75	1730	1631	18	1525	1407	14	3793	3615	29	364611	346357	85	1.36991
98080	96014	75	21989	22069	48	1786	1594	17	1646	1588	14	3937	3904	29	342609	331235	82	1.37091
26254	27355	45	11113	11478	37	318	463	0	425	417	0	1038	1191	9	82322	80594	67	1.37389
141109	120210	86	41176	33890	79	1895	1781	19	2205	1962	23	4230	3624	32	436769	373609	89	1.37688
107309	107717	76	45586	44847	73	1341	1492	13	1467	1523	14	4116	4040	29	340277	318433	81	1.37688
61365	60960	72	14695	14850	41	832	767	0	934	1011	2	2105	1839	21	186227	184051	77	1.37887
122708	108950	88	31251	27217	77	1666	1476	16	1701	1348	15	4353	4157	31	384422	339376	84	1.37887
99733	95583	91	38121	36330	72	1433	1220	10	1675	1601	16	3117	2979	26	291030	277908	91	1.37887
163166	149619	89	53515	47648	80	2413	2152	20	2487	2222	23	5684	4950	37	522383	467132	90	1.37987
70964	70311	74	18395	18575	43	728	820	0	919	1006	1	2052	1945	20	180301	175860	77	1.38186
101648	96864	75	38231	34780	75	1608	1518	15	1551	1395	16	3832	3401	31	311137	283999	84	1.38385
88639	85391	81	31216	31143	70	859	825	0	1311	1123	9	2359	2260	22	228986	228181	77	1.38584
145715	131918	82	55354	48628	80	2027	1676	19	2155	2054	22	5256	4619	35	458627	414185	87	1.38684
187093	148791	90	65258	50812	85	2249	1767	23	2654	2151	27	6443	5020	41	550324	435685	92	1.39181
160567	125236	86	55328	43139	83	2376	1665	25	2388	1849	23	5025	3809	37	470881	364853	93	1.39381
86645	83453	85	23651	23687	52	1075	1274	9	1225	1233	10	3021	3130	25	255201	244686	79	1.39878
93576	91588	86	29775	28984	72	1185	1313	11	1688	1562	17	3487	3173	28	322145	315176	85	1.39978
140563	127894	86	42778	38043	77	1919	1593	19	2268	2088	21	4611	4180	33	417732	380452	87	1.40077
81746	84465	71	31452	31537	68	889	648	0	1065	962	0	2601	2495	25	229910	230303	81	1.40177
104630	98539	93	37563	34899	75	1454	1335	14	1611	1503	16	3442	3277	27	314081	300244	83	1.40177
110745	109630	74	40319	40071	73	1780	1663	16	1559	1399	15	3431	3422	27	317331	309283	82	1.40177
175953	144647	101	50236	41084	82	2262	1877	23	2253	1758	25	5340	4172	38	464517	388047	88	1.40177
120534	115666	89	40444	39423	74	1153	1252	11	1779	1845	18	4227	4120	30	390551	376452	83	1.40774
124349	111146	81	46010	40743	78	1609	1475	13	1575	1416	14	3822	3434	31	350635	310340	89	1.40774
177922	149587	89	60737	50619	84	2249	1984	22	2442	1780	26	6205	5328	38	567295	472966	92	1.40874
162127	129809	89	53613	42305	83	1919	1506	19	2453	1724	25	4856	4098	34	474657	373910	93	1.41073
84379	85590	77	19344	19296	45	961	887	0	1365	1314	12	2943	2824	26	260794	254249	76	1.41173
208880	162534	89	73035	56037	87	2589	2049	24	2752	2526	26	6767	5129	41	546241	423884	95	1.41173
117855	115065	77	31293	30572	71	1260	1121	8	1965	1848	18	3811	3567	29	355655	339907	82	1.41173
75102	74649	76	15978	15962	43	866	702	0	869	798	0	2275	2295	22	212772	209233	79	1.41471
136015	116029	92	51674	44785	78	1797	1579	17	2056	1853	21	4224	3603	31	406697	350156	89	1.41571
135148	121938	80	52835	46826	78	1786	1607	19	1821	1594	20	4799	4153	34	416131	353555	87	1.41571
99871	94189	83	31699	30714	73	1340	1119	9	1567	1605	16	3125	3068	27	294037	285820	83	1.4167
99473	99635	75	23591	23307	55	1514	1468	15	1632	1383	15	3470	3427	28	323840	309890	81	1.4177
128607	116751	78	39079	34397	76	1809	1463	16	2058	1734	20	4063	3594	31	358390	318969	85	1.4177
39621	41261	56	12750	13204	37	565	381	0	563	570	0	1030	1042	4	99087	102959	71	1.4177
49121	46700	82	15130	14773	43	582	482	0	794	654	0	1375	1321	12	146601	140975	82	1.4177
127168	116752	79	37539	32705	78	1585	1115	10	1628	1480	16	3897	3389	30	380002	335522	94	1.4177
235380	177312	91	79776	58996	90	3149	2309	28	3364	2539	30	7682	5520	46	708963	541624	97	1.4177
34696	34961	57	10190	10655	36	305	371	0	507	443	0	783	1040	4	96998	98249	69	1.41869
170011	131890	99	59459	46767	83	2120	1789	20	2255	1680	24	5125	3847	38	462593	355756	93	1.42069
168580	150509	83	64486	55133	82	2226	1966	20	2833	2661	26	5672	4964	36	515859	452005	92	1.42367
89040	90281	72	21797	22094	48	1044	914	0	1140	1153	9	2920	2949	26	277293	269614	79	1.42367
90861	90000	73	28625	27764	64	1182	994	0	1340	1188	10	2869	2755	24	279966	263279	79	1.42367
52279	51929	68	15683	16055	41	806	736	0	709	606	0	1660	1452	17	148449	146696	77	1.42566
179155	149228	94	69091	58112	83	2056	1683	20	2280	2012	23	5301	4360	36	493941	406289	92	1.42666
185502	163875	87	67209	57977	84	2127	1785	20	2924	2372	27	6308	5410	39	612558	529922	93	1.43064
61742	62215	70	20884	21275	48	664	645	0	648	849	0	1516	1549	15	146962	144085	74	1.43263
102641	102072	73	32187	31640	72	1363	1496	12	1541	1542	16	3948	3767	29	345917	330992	83	1.43263
63383	63749	75	13976	13963	41	669	796	0	966	878	0	1885	1857	19	171141	170916	77	1.43562
87678	89455	69	26626	26647	55	1497	1380	13	1346	1268	12	3541	3418	28	312728	304282	80	1.43661
111816	109044	78	40806	39934	74	1579	1565	15	1873	1736	19	3600	3457	29	348880	337806	83	1.44159
77799	79521	69	34673	35135	69	914	911	0	1497	1312	11	2504	2500	23	224068	222908	76	1.44259
94219	94384	72	27358	26721	63	1265	1287	11	1332	1416	13	3034	3037	26	244852	238689	79	1.44358
84422	85523	73	27441	27449	65	1160	1105	7	1238	1209	9	2645	2551	23	253129	246378	79	1.44458
106008	99972	76	42611	39323	76	1682	1446	14	1622	1519	17	3919	3730	30	338659	314315	82	1.44458
87329	86883	82	32071	31992	70	1126	1185	8	1130	1150	8	2639	2510	24	260663	251217	78	1.44558
90489	91916	72	30813	30506	70	920	950	0	1400	1274	14	3268	3182	27	304792	296303	78	1.44558
78690	79200	74	29391	29715	69	891	810	0	1207	1085	7	2550	2718	23	252964	251748	76	1.44657
93374	91249	86	32438	32185	71	678	838	0	1045	1130	9	2737	2710	24	247875	240391	79	1.44757
306278	208580	104	109823	76579	101	3806	2818	32	4356	3005	37	10997	7191	52	995574	679830	109	1.44757
95111	94883	76	28096	28361	61	1296	1382	12	1522	1313	11	2760	2767	23	276140	265304	80	1.44757
152232	144425	85	52196	49355	77	1839	1729	17	2121	2086	20	5081	4895	33	466591	430362	84	1.44757
104207	103139	76	36050	35978	72	1355	1380	12	1605	1169	12	3641	3601	29	348975	338987	81	1.44856
108410	100543	84	42743	39525	74	1374	1222	10	1773	1764	20	3610	3098	30	319073	293420	82	1.44856
45838	48637	65	15442	15521	42	597	618	0	467	524	0	1331	1405	13	123226	118722	75	1.45254
79043	80432	72	27768	27966	64	834	892	0	1108	1084	7	2453	2423	24	241491	239632	80	1.45553
141689	136017	84	57305	55000	77	2036	1806	19	2046	1902	19	5118	4800	34	465573	434197	88	1.45752
46184	46992	68	17523	17866	44	681	560	0	675	561	0	1536	1465	15	131668	135337	74	1.45951
115149	114358	77	24134	23951	53	1796	1633	17	1731	1857	19	3749	3597	28	342677	329318	83	1.46051
94483	91957	74	27726	27437	62	1151	1045	5	1365	1328	11	3035	2958	25	280750	273400	80	1.46051
154538	129132	82	58564	49377	81	1957	1691	18	2029	1675	20	4186	3551	33	385279	325736	91	1.46449
121607	113212	79	65628	61431	76	1425	1251	13	1986	1681	19	4123	3857	31	370030	331953	83	1.46847
137450	118679	81	44913	38298	80	2038	1845	19	1926	1584	20	4924	4059	36	442048	371167	89	1.46947
73469	73834	72	28700	28697	58	894	868	0	987	1076	6	2361	2398	23	218227	210480	78	1.46947
32764	35918	54	11540	12021	37	290	300	0	586	554	0	1006	1146	7	94244	97759	71	1.46947
92577	92932	74	31471	31393	72	1219	1349	11	1412	1382	14	3520	3676	26	293208	293037	80	1.46947
284095	193007	102	101214	69422	99	3677	2875	30	4340	2943	37	10263	6866	50	907743	626360	108	1.47246
97578	94173	73	33074	31443	72	1198	1204	10	1211	1379	12	3363	3247	27	296324	282793	81	1.47345
31050	34476	47	10423	10948	36	232	377	0	356	468	0	1042	1038	4	91952	88950	71	1.47644
101531	96477	91	35672	33700	74	1070	1009	2	1515	1273	14	3511	3479	28	308191	288494	82	1.47644
37356	41298	47	17067	17726	42	466	399	0	295	402	0	1162	1223	10	92862	95661	71	1.47743
92394	93692	79	21682	22178	47	1452	1287	13	1425	1456	14	3410	3412	28	277803	264474	80	1.47743
79681	79675	74	32428	32464	70	1119	830	0	1133	1056	5	2634	2596	24	217545	216454	80	1.48042
37621	38020	67	9073	9455	35	297	301	0	515	631	0	1204	1153	8	105748	104723	71	1.48142
112950	104759	82	44223	39868	75	1717	1612	16	1764	1680	20	4498	4084	33	387780	351787	85	1.48241
73889	74437	72	25231	25345	66	1078	1000	1	999	1039	5	2670	2519	24	241690	233262	77	1.4844
191419	168768	87	62493	53489	85	1804	1537	17	2406	1925	24	5206	4587	34	471224	410807	92	1.4844
102589	101605	76	24638	24508	53	1411	1536	14	1495	1575	15	3506	3504	28	338384	322959	82	1.49038
259753	202391	104	109949	84136	93	3660	2851	30	4580	3671	35	9245	7249	47	823564	636642	101	1.49038
96618	94677	73	35484	34175	74	1257	1248	12	1354	1237	11	3648	3564	28	305443	294384	83	1.49237
157919	135344	85	63984	55873	81	1616	1348	15	2015	1631	20	4174	3478	32	375998	314415	89	1.49237
139881	123935	83	46372	40400	79	1943	1580	19	2365	1729	24	4780	4074	35	410078	355982	88	1.49336
113007	102452	79	41730	36695	76	1523	1455	13	1465	1156	10	3672	3199	30	331280	292422	85	1.49336
52505	54829	58	16516	17348	40	492	535	0	774	699	0	1608	1601	16	146858	146325	73	1.49336
287685	201234	103	99143	68397	96	4356	3066	35	4557	3438	35	10767	7446	51	949648	676003	103	1.49336
139244	135442	79	43007	41424	74	2069	2121	21	2108	2046	21	5809	5531	35	515601	486884	83	1.49336
192273	158318	92	64092	53819	86	2352	2052	21	2598	2140	26	6173	4885	38	591036	483574	94	1.49436
114913	105295	80	43493	39618	77	1475	1515	14	1824	1594	17	3270	3037	27	324140	302229	85	1.49635
101856	91993	81	38635	35007	74	996	940	0	1497	1348	14	3457	2961	29	313726	278938	84	1.49735
110037	109335	75	33940	32972	73	1449	1512	14	1485	1301	13	3240	3121	27	328602	315660	82	1.49834
41727	41438	69	14784	15126	40	425	396	0	639	668	0	1131	956	0	106999	102092	75	1.49934
91792	87065	76	33534	31059	74	1276	1142	8	1043	1239	11	2726	2660	25	255425	238786	82	1.49934
142022	135799	79	48048	44595	78	2169	2106	20	2809	2584	24	5792	5436	35	527763	489956	87	1.50033
104624	103153	77	41171	40784	73	1221	1186	10	1631	1707	17	3425	3536	27	301520	285424	82	1.50033
173440	161640	89	54210	50635	80	2280	2234	21	2427	2021	22	5304	5104	34	545252	494580	98	1.50033
81255	83988	73	31573	32317	69	1130	1141	8	1222	1102	11	2873	3052	24	286856	276915	79	1.50133
124581	112527	81	49728	45581	76	1497	1385	14	1817	1563	19	3996	3668	30	374549	329866	86	1.50133
93380	94958	74	27842	28188	54	1205	1281	10	1641	1796	16	3304	3154	28	332584	324132	78	1.50133
109300	108084	75	39230	38666	74	1252	1379	12	1448	1381	14	3619	3349	30	323982	308598	82	1.50133
90705	90552	73	21531	21471	48	1049	1220	9	1189	1269	11	2917	3010	24	247491	240934	79	1.50133
174877	139382	92	55360	44980	82	2156	1748	22	2645	2129	27	6202	4945	39	563371	440042	94	1.50133
143262	124156	83	57640	49808	80	1634	1478	16	2230	1889	20	4522	4017	34	397937	340606	87	1.50232
112755	101465	81	46979	42068	78	1359	1245	11	1307	1233	11	3210	2807	26	288336	250170	84	1.5073
31061	32138	62	9469	9694	35	374	471	0	325	348	0	1013	871	0	91027	93957	70	1.51128
94097	94575	72	37167	37176	71	1165	1119	8	1652	1489	16	3119	2951	26	294773	288991	80	1.51228
157828	129491	87	54845	45137	82	1910	1695	19	2204	1898	24	5170	4243	37	458381	368651	90	1.51427
99807	99579	76	38976	38311	73	1444	1277	13	1298	1423	13	3233	3226	26	326746	310673	80	1.51427
71752	71735	71	27455	27847	68	968	930	0	1175	956	0	2417	2253	23	204686	196176	75	1.51427
128978	113468	79	46142	40180	79	1594	1411	17	1977	1566	19	4100	3578	32	381791	322833	86	1.51527
142489	132737	81	53125	47344	79	2013	1899	19	2452	1957	23	5148	4658	34	483006	434574	86	1.51925
61056	63050	65	20414	20841	46	874	830	0	843	806	0	2066	2130	21	185868	181763	76	1.52024
174603	141244	95	53152	43153	82	2814	2042	26	2321	2050	25	5649	4596	39	495150	393072	89	1.52024
163739	128300	89	58264	45620	83	2121	1649	21	2251	1685	25	5414	4273	38	437522	336186	92	1.52223
109841	109773	74	32786	32640	72	1634	1719	16	1708	1485	17	4017	3819	30	343090	330167	82	1.52223
113566	104239	84	35729	32238	74	1514	1240	12	1489	1281	14	3346	2861	30	332461	295638	84	1.52323
79555	79275	75	24350	24499	57	1180	1221	10	1147	1184	10	2665	2610	23	247125	245844	78	1.5302
130284	121946	82	52745	47831	78	1439	1317	13	1849	1737	19	4301	3941	32	371120	339059	86	1.53518
58638	62263	57	19142	19880	44	480	529	0	635	663	0	1770	1673	17	162568	163415	75	1.53518
96512	96150	76	23753	23971	51	1225	1182	9	1325	1329	13	3105	2947	26	302953	298995	80	1.53518
115311	114138	76	58732	58008	75	1869	1781	18	1910	1728	17	3874	3766	29	334930	323713	82	1.53617
77942	80335	72	24393	24356	54	1007	1041	4	1330	1174	10	2740	2595	24	247016	240119	78	1.53816
55675	57617	69	22149	22568	52	706	624	0	830	954	0	1941	1880	20	165832	162510	76	1.53916
111639	106859	78	42932	40386	75	1622	1310	15	1917	1631	18	4236	3910	31	399814	384813	85	1.54115
86567	84032	76	26717	26662	61	1359	1240	11	1366	1310	12	2717	2778	24	265783	258723	80	1.54115
107601	102472	79	38458	36177	74	1404	1349	13	1813	1646	19	3810	3573	30	334711	318685	80	1.54215
70988	70305	73	13860	13843	41	968	941	0	958	920	0	2138	2126	22	200237	196423	76	1.54314
101109	100162	81	37151	36855	72	1340	1045	6	1244	1203	12	3371	3443	26	294850	282140	80	1.54414
112464	110352	76	33830	33400	72	1659	1616	16	1603	1695	16	4038	3961	30	352305	335566	81	1.54513
231548	181288	89	95185	73043	88	4209	3053	34	3830	2993	34	9090	6851	46	820124	643277	97	1.54513
185038	142868	99	67185	53024	85	2576	1786	23	2645	1823	27	5515	4483	38	496274	375844	91	1.54513
69459	70038	72	27223	27399	59	711	656	0	767	715	0	1860	1987	18	189133	191668	77	1.54812
105427	96022	78	44107	39695	76	1290	1291	11	1389	1224	12	3355	2997	29	291776	263377	83	1.54812
240170	179157	94	89101	67111	93	2655	1899	26	3570	2661	31	7876	6039	44	732949	533503	108	1.54912
136954	126385	79	41584	37125	76	2135	2025	21	2445	2238	23	4902	4583	34	433929	389424	85	1.55011
113416	107759	79	38644	35371	76	1883	1786	18	1759	1618	17	4461	4148	32	380858	352839	86	1.55011
94353	96989	71	25379	25675	53	1447	1699	15	1817	1875	19	3739	3793	28	313509	306416	78	1.55011
137982	118791	82	40967	34063	79	1777	1749	18	1911	1788	20	4858	4149	35	404218	340665	90	1.5531
138328	116354	86	49603	41232	80	1930	1412	20	1935	1566	20	4843	4073	34	423616	348169	90	1.5531
55271	56249	79	18636	18966	48	629	665	0	781	771	0	1570	1525	16	160280	154999	78	1.55409
40399	39697	65	18627	18828	46	446	541	0	475	497	0	942	955	0	100618	99525	72	1.55608
143801	136367	81	59504	55988	77	1793	1637	15	2272	2277	21	4958	4516	34	450098	421390	86	1.55808
89663	87487	86	30943	30567	71	1097	1096	6	1240	1117	8	2476	2384	23	266127	255285	78	1.55907
95338	95041	74	34877	34674	72	1078	1038	4	1249	1209	10	3396	3080	28	290610	280210	80	1.56007
114256	112683	75	39800	39601	72	1722	1532	16	1779	1813	17	4001	3859	29	395115	373445	82	1.56007
79581	80526	72	24036	23757	52	1051	1000	1	1254	1013	2	2907	2964	24	250220	243874	88	1.56007
149028	125823	82	51373	43358	81	1849	1551	19	2478	1984	24	4474	3651	35	435314	373534	89	1.56106
117713	103636	80	38296	34048	76	1389	1203	15	1935	1511	21	3643	3294	30	362613	314816	87	1.56106
103540	101060	87	46679	46071	72	1313	1363	12	1910	1577	19	4460	4469	31	376268	357508	80	1.56604
239042	199698	90	236604	200675	89	7449	6157	38	8993	7555	44	21516	18266	67	1.04858e+06	1.04584e+06	96	1.56704
133443	114429	96	50603	42523	84	1838	1672	16	2176	1785	21	4768	4085	34	434695	358931	98	1.56704
67802	72131	54	23175	24644	43	1003	1033	3	1194	1010	3	2047	2211	20	180337	176831	74	1.56704
131392	116941	82	44231	39351	78	1491	1398	15	2126	1846	22	4381	3947	34	374563	335079	84	1.56704
63493	60778	85	25890	25863	58	756	822	0	994	878	0	2078	1944	20	174431	164037	85	1.56704
98011	100089	71	27088	27452	53	1071	1113	7	1288	1297	13	3435	3376	28	305947	293721	79	1.56803
67185	70120	69	12976	13659	38	659	600	0	1046	1011	2	1912	1911	19	187967	184177	77	1.56803
109805	102666	82	37826	35776	76	1502	1337	14	1638	1783	16	3529	3305	29	326083	308243	83	1.56803
98345	97984	73	22710	22607	53	1391	1333	13	1521	1574	17	3256	3411	25	308225	301824	81	1.56903
115813	107261	77	49877	45258	77	1531	1454	15	1891	1391	17	3706	3470	29	377322	337114	86	1.57002
24728	26617	48	8768	8953	35	471	435	0	417	433	0	833	828	0	84991	86419	70	1.575
91575	91799	74	27419	26751	68	1100	1051	5	1449	1503	15	3152	2944	27	287108	275196	81	1.57799
111857	100756	85	44535	40157	74	1412	1295	12	1565	1273	13	3658	3213	30	329819	298045	84	1.57898
91154	90569	79	20068	20123	46	1533	1547	14	1331	1214	10	3196	3250	26	283195	277427	79	1.57998
167460	135487	89	60593	49373	84	2167	1857	19	2746	2333	26	5746	4553	39	498614	394011	92	1.58197
84257	83907	71	33115	33028	71	1004	1044	5	1228	1140	9	3231	2890	27	272001	258219	80	1.58396
82073	82626	73	22158	22388	48	1069	1082	6	1126	1033	5	2920	2837	24	241064	237300	78	1.58396
151670	125087	86	61639	51753	82	1765	1392	16	1795	1508	19	4910	4123	35	462945	382405	90	1.58396
137322	121235	87	51681	44070	80	1940	1675	17	2165	1722	20	4204	3650	32	384973	331429	86	1.58496
123113	111948	82	40898	36106	76	1692	1436	16	1623	1533	19	4087	3698	32	356936	322966	85	1.58496
89226	91825	70	30851	31164	61	1155	1188	10	1284	1277	11	2666	2689	24	253427	253928	78	1.58496
93149	92722	73	22215	22864	45	1449	1474	14	1293	1474	13	2834	2747	25	283425	280799	78	1.58496
98679	97673	76	32089	31507	72	1356	1439	12	1627	1464	16	4007	3749	29	333652	313717	90	1.58496
178661	165708	81	59874	55760	79	2635	2349	23	2815	2426	25	6656	5846	38	625000	564938	88	1.58496
89859	86143	75	37674	35514	72	1216	1109	9	1400	1191	14	3167	3128	26	300170	281056	81	1.58496
88429	92621	70	22913	23350	49	1060	1003	2	1468	1424	14	3095	3147	25	299830	298991	78	1.58496
60813	62157	77	19227	19531	45	789	728	0	956	939	0	1909	1923	20	163674	159125	86	1.58496
97696	100134	72	23395	23899	47	1097	1102	7	1541	1498	15	3674	3749	28	328341	313560	78	1.58496
100098	101645	72	22928	22690	53	1627	1512	16	1563	1466	14	3495	3397	28	339059	329242	81	1.58595
38193	37684	68	18060	18369	44	267	356	0	552	601	0	975	947	0	107711	107667	70	1.59093
161453	150009	82	47182	43145	80	2193	1975	21	3001	2483	27	6414	5994	37	574083	525790	89	1.59392
103322	100089	76	34608	32393	74	1387	1302	13	1648	1588	19	3412	3105	27	324880	302842	84	1.59491
84122	83545	72	34789	34576	71	867	824	0	938	1073	6	2913	2827	25	256302	240760	80	1.59591
110137	105185	83	41365	38588	75	1329	1233	10	1261	1284	12	3115	2832	27	300551	283113	82	1.5969
37291	37316	64	7235	7543	32	337	432	0	493	632	0	1417	1212	12	104588	105532	71	1.5969
77434	79198	73	19940	20223	46	824	904	0	1166	963	0	2292	2189	21	219010	212059	78	1.5979
146852	142514	79	70654	68164	78	2219	1940	21	2197	2358	22	5213	4762	34	473099	451239	88	1.60088
100301	97931	76	35733	35658	72	1202	1291	10	1581	1352	15	2932	3064	24	299274	291052	80	1.60188
145183	140135	79	54288	53188	76	1832	1796	18	2359	2188	22	5439	5287	34	517719	496719	88	1.60586
144200	115088	97	45066	36335	80	1558	1389	15	1894	1467	19	4024	3011	34	377212	300294	88	1.60686
236783	183600	93	76475	60019	91	3112	2260	28	3407	2546	32	7848	6312	43	726995	562839	98	1.60686
298129	219207	99	147886	109868	97	5443	4042	36	5720	3991	40	13243	9574	57	1.04858e+06	833115	104	1.60686
117783	113196	77	38111	36601	74	1321	1255	11	1562	1664	17	3813	3649	29	347580	332660	81	1.60785
32201	33693	58	8749	8996	35	360	400	0	273	453	0	942	1073	5	98362	99392	69	1.60785
95079	94746	81	19843	19936	47	1438	1541	14	1573	1380	16	3513	3386	28	346096	336974	79	1.60985
112337	104968	78	34768	31696	74	1385	1289	11	1400	1438	14	3659	3302	29	334218	315956	81	1.61084
109682	101397	80	42926	38452	77	1190	1075	7	1838	1522	20	4115	3771	31	375446	335813	86	1.61482
93837	94133	83	26107	25864	59	1164	1250	10	1677	1704	18	3070	2989	26	282715	271401	81	1.61482
99610	99195	74	36177	35806	72	1163	1295	11	1736	1667	18	4013	4005	29	334874	328998	81	1.61482
139227	128115	81	50470	44951	78	1792	1630	17	1970	1835	20	4257	3963	32	398150	359983	86	1.61582
85690	86360	74	29721	29972	70	1312	1440	12	1269	1248	10	2892	2777	24	277470	273583	80	1.61582
123492	111649	83	45125	40538	78	1128	1098	6	1791	1505	15	3182	2936	27	331836	287896	88	1.62179
145501	122908	83	49930	42579	82	1747	1412	15	1664	1464	18	3826	3311	30	377939	314644	91	1.62777
81950	84045	75	19629	19899	46	1087	1320	11	1315	1205	10	2935	2779	24	285393	275406	81	1.62777
55729	57550	69	21433	21600	48	750	684	0	721	827	0	1629	1649	17	144002	146076	75	1.62777
64383	64811	73	14562	14801	40	798	789	0	679	715	0	1686	1791	17	162604	157819	78	1.62876
105905	105266	77	30471	30202	71	1299	1487	14	1621	1529	16	3555	3413	27	318954	311314	80	1.62976
112730	99967	81	44127	38907	77	1328	1253	12	1642	1332	13	3836	3530	31	339654	293818	86	1.63075
91614	91098	72	33291	33219	71	1285	1307	11	1088	1172	9	3107	3250	25	305837	297848	83	1.63175
144651	125897	90	55539	48795	79	2152	1838	21	2072	1899	19	4555	4074	33	403305	357669	88	1.63274
102671	98253	83	35292	33046	73	1411	1336	13	1282	1162	9	3336	3320	26	306856	285461	91	1.63274
161072	155903	93	61467	60096	77	2394	2273	22	2405	2275	23	5288	4837	33	504514	475871	88	1.63374
162582	146660	83	59907	53184	80	1860	1697	18	2182	1698	20	4801	4131	35	422686	357800	88	1.63473
107622	105089	78	43632	43092	73	1864	1642	17	1854	1843	18	4084	3853	30	361668	348052	82	1.63573
58109	59407	72	14264	14775	39	694	651	0	816	846	0	1679	1574	16	153830	150422	75	1.63573
85051	85638	72	21625	21702	49	1237	1190	9	1275	1275	12	3140	2993	26	273186	265271	78	1.63673
68873	68440	78	18294	18519	44	812	879	0	1074	1101	8	2090	2105	20	205329	200234	80	1.64071
141823	117998	88	49447	41388	80	1713	1596	18	1879	1665	20	5076	4108	37	459314	381787	89	1.64071
106948	105722	76	23372	23206	54	1227	1157	9	2024	1867	19	4135	4161	30	383890	359768	82	1.64369
94969	93998	77	33111	33039	72	1254	1338	10	1259	1324	12	3103	3388	25	285883	278324	80	1.64369
191556	165239	89	71809	60375	88	2569	2218	24	2746	2423	26	6679	5429	40	597533	502132	96	1.64469
99579	99878	76	21784	21931	48	1556	1391	15	1538	1638	15	3441	3318	28	323712	311656	89	1.64469
78317	78223	74	27809	26865	66	975	952	0	1142	1035	4	2762	2745	24	262491	249949	81	1.66062
102071	95026	78	38827	34893	76	1237	1088	7	1423	1314	13	3350	2994	28	303207	272848	82	1.66162
167269	145334	85	67511	59037	83	2107	2008	19	2365	1807	25	5283	4490	36	573361	493575	91	1.66162
90828	87776	76	24535	24400	57	1295	1384	12	1585	1457	16	3363	3307	27	291083	285763	80	1.66261
112311	106901	78	42885	40143	74	1358	1280	11	1834	1743	18	3947	3708	31	364980	339759	84	1.66261
112800	110184	75	35842	35163	73	1396	1380	12	1690	1471	15	3559	3313	28	333177	313990	83	1.66759
94174	93766	77	30296	30103	67	1201	1263	11	1124	1174	10	2940	2658	26	253958	248066	80	1.66858
115793	115648	75	52955	51366	74	1720	1591	16	1988	1905	22	4620	4427	32	389034	363615	83	1.66858
79947	78848	74	26555	26899	51	924	1074	5	1149	1084	6	2655	2697	23	240053	239935	77	1.66858
99114	99281	75	47972	47364	72	1335	1422	12	1578	1481	16	3803	3699	28	336969	332018	81	1.67356
118337	111437	79	45434	41810	75	1460	1386	14	1974	1939	20	3953	3692	30	366907	339338	85	1.67356
95918	89782	73	48571	44582	74	1612	1315	14	1522	1472	15	3474	3078	29	333324	307139	81	1.67456
70461	70435	71	18431	19016	43	1101	1006	2	981	928	0	2153	2322	21	214064	212809	76	1.67456
126375	124134	75	30507	30432	65	1546	1593	16	1749	1791	18	4004	3945	29	348727	325555	83	1.67456
183134	150319	104	59684	49779	86	2428	1751	22	2676	2163	24	6377	5187	39	567057	477191	104	1.67456
75119	76512	72	18334	18540	44	754	792	0	1024	913	0	2259	2201	21	232657	229250	76	1.67456
80089	82370	71	22117	22229	50	1220	1228	10	1183	950	0	2958	2994	26	254040	245768	79	1.67456
107556	99627	78	41053	37141	74	1218	1374	12	1397	1294	12	3588	3169	29	307000	281040	83	1.67655
192870	167274	88	70397	60209	84	2291	2148	20	2780	2321	27	6035	5155	38	577693	479600	93	1.68352
110596	111471	73	38101	38537	71	1703	1570	17	1542	1517	17	3876	3728	29	359015	351523	80	1.68451
121967	113723	82	41633	38570	74	1777	1739	18	1992	1871	18	4191	3931	30	397083	367041	82	1.68451
173415	140908	91	55162	44596	82	1970	1742	21	2124	1799	22	5493	4550	37	518921	403340	91	1.68451
113511	109825	75	38051	36477	73	1419	1426	14	1651	1610	16	3631	3572	28	340782	323920	80	1.68551
111601	110130	76	42711	42107	74	1480	1415	13	1674	1542	17	4227	4125	29	401371	391181	83	1.6885
106823	105825	80	28910	28657	69	1104	1101	6	1605	1447	16	3308	3348	26	338241	320891	81	1.69049
107663	106725	73	34961	34158	72	1724	1787	17	1859	1750	18	3548	3358	28	335519	333493	81	1.69049
99765	97250	75	39050	37523	71	1473	1395	13	1654	1583	17	3733	3547	29	350652	335226	81	1.69148
116461	107204	79	33661	30316	74	1393	1629	16	1820	1661	19	3890	3473	31	329342	298968	82	1.69148
109174	106130	75	28414	27932	71	1713	1627	16	1728	1469	18	3644	3625	29	321268	306770	85	1.69447
154027	149993	78	67567	64672	78	2418	2138	22	3100	2912	27	6567	6136	38	606018	573401	85	1.69546
72101	72121	72	27898	27747	63	999	943	0	860	908	0	2218	2205	20	200720	201551	77	1.69646
93576	93024	73	36339	36422	72	1159	1143	9	1051	1030	4	3257	3265	26	272083	264194	80	1.69945
30820	29897	64	10298	10659	36	429	335	0	526	534	0	747	827	0	71385	70365	69	1.70741
91239	90732	77	23896	24001	52	1313	1349	12	1396	1265	11	3243	3418	26	273981	262635	84	1.7094
36175	35864	69	15109	15274	42	647	586	0	608	481	0	1220	1192	8	96832	96429	72	1.7094
56763	57301	69	20642	20974	48	696	737	0	712	649	0	1771	1953	18	160187	156462	79	1.71538
101818	100998	76	27159	27075	58	1408	1349	13	1396	1561	15	3530	3465	28	305882	294902	83	1.71538
112040	111906	73	40186	38777	72	1405	1339	12	2102	1959	20	4261	3978	31	396928	372537	82	1.71637
78797	78216	78	24435	24712	54	1041	1083	5	977	1022	4	2414	2348	23	219793	221730	77	1.71637
69996	70773	73	23338	23493	52	961	934	0	832	799	0	2145	2285	21	196857	193827	82	1.71637
80806	79278	79	24097	24109	54	1006	1009	3	1099	964	0	2378	2469	23	216638	209141	79	1.71836
82545	82286	71	26528	26293	67	952	1094	7	1020	981	0	2640	2675	24	235512	229366	78	1.72035
188645	153070	89	78879	65241	87	2494	2016	24	2832	2341	25	6430	5351	40	579607	465076	94	1.72235
129254	127822	77	38200	37319	74	1493	1361	13	2320	2167	22	4697	4280	33	414644	386701	84	1.72235
98654	96181	89	27386	27246	65	1147	978	0	1526	1465	15	3198	3191	26	310888	304412	85	1.72334
170526	131758	104	62040	47023	86	2300	1941	22	2646	1967	28	6134	4621	41	545871	426693	94	1.72434
90670	91092	72	25190	25525	52	1125	1131	8	1416	1544	14	3240	3257	26	292029	285563	80	1.72434
122557	108034	82	44644	39619	78	1356	1366	13	2372	2037	23	4136	3574	33	364149	322211	85	1.72434
88579	90395	70	33793	33609	71	1023	1056	5	1518	1539	15	3467	3444	27	322758	309548	81	1.72732
142139	133190	86	44200	39886	79	1966	1581	17	2348	1986	20	5290	5246	34	517767	464243	86	1.7323
89147	90093	74	39159	37403	74	1404	1191	12	1628	1534	16	3202	2851	28	293669	279214	82	1.7323
125693	113474	88	48483	43296	78	1733	1615	15	1891	1656	21	4462	4011	33	382560	339878	85	1.7333
61866	62583	73	11573	11782	38	533	478	0	871	821	0	1937	1795	18	183010	182667	76	1.73628
116102	104771	84	42644	38050	75	1518	1567	14	1841	1638	19	4076	3485	33	354535	312119	85	1.73728
151142	138849	81	53013	46350	81	2063	1927	20	2280	2052	21	5856	5101	37	563943	498407	98	1.73728
51229	55038	66	25137	26073	48	578	595	0	600	652	0	1315	1353	12	125198	123860	73	1.73728
131768	131735	75	39039	38035	74	1902	1819	19	1819	1854	20	4359	4195	31	391696	365160	83	1.73827
51237	51385	68	13916	14140	39	563	679	0	473	666	0	1343	1522	15	129030	124049	75	1.73827
144181	130232	85	58998	53194	79	1834	1711	18	1816	1872	18	4941	4463	34	442183	389160	86	1.73927
92246	91180	73	28633	28503	61	1319	1157	10	1218	950	0	2766	2753	25	250248	242156	79	1.74027
56012	56371	76	13786	13879	40	650	616	0	795	734	0	1843	1797	18	161941	159025	77	1.74226
91580	91031	72	25735	25670	63	1449	1579	15	1259	1245	13	3407	3256	27	292549	276468	83	1.75221
86127	85034	72	31044	30732	71	1174	1098	7	1158	1155	8	2922	2924	25	282929	275391	79	1.75321
82002	81815	73	22719	22798	52	1282	1309	11	1376	1150	10	2405	2284	23	229039	222555	79	1.75321
80960	83974	76	32417	32674	69	1104	1046	6	1120	1065	6	2762	2555	26	268477	263057	80	1.7542
59104	58587	85	24337	24686	53	737	803	0	917	876	0	1718	1752	17	145552	145916	75	1.76416
243748	211766	90	91249	80889	88	3407	2873	27	3194	2889	28	7486	6496	41	718740	633059	97	1.76515
106647	107166	73	46635	46128	73	1555	1531	14	1683	1443	15	3360	3164	28	325871	307948	79	1.76515
140924	136862	78	54643	52180	76	1818	1661	17	2131	1825	21	4679	4385	32	413472	378366	84	1.76515
210609	162052	91	67578	51142	87	2642	2092	25	2956	2307	27	6989	5291	43	643479	504789	95	1.76814
121232	109682	77	47198	42038	77	1419	1500	13	1495	1517	17	4300	3767	32	379685	345136	84	1.76814
93753	93362	90	25591	25585	56	1382	1349	12	1555	1438	15	3476	3495	27	308083	297029	80	1.76914
129320	114041	79	51267	44491	78	1783	1702	18	2078	1719	20	4362	3975	31	423178	351110	84	1.76914
162483	131491	86	58008	46987	82	1888	1418	18	2079	1720	23	4599	3622	36	429911	345784	90	1.76914
62670	62473	68	17378	17672	43	654	864	0	766	936	0	2210	2290	20	184462	188130	75	1.77013
61674	63702	68	20262	20547	45	703	661	0	720	578	0	1835	1865	19	191216	187692	74	1.77013
32075	33963	54	11035	11080	38	383	409	0	280	376	0	852	905	0	83687	80541	71	1.77212
94199	92963	74	28564	28592	71	1054	1124	8	1412	1312	12	3234	3091	26	290792	279196	81	1.7781
121107	110680	83	36094	31829	77	1792	1443	15	1954	1716	18	4168	3757	32	384895	351674	85	1.7781
142574	129882	79	66716	61012	79	2165	1778	21	2399	2015	23	4181	3824	32	391046	339309	89	1.7781
105029	96392	76	49518	43535	76	1487	1197	10	1357	1174	14	3253	2809	28	318056	272247	86	1.7781
147148	130734	81	45795	39285	81	2041	1757	19	1989	1864	20	5299	4427	36	471367	402996	98	1.7781
83949	54529	90	30089	17466	74	942	595	0	1289	793	0	2749	1759	19	252723	158017	107	1.7781
71571	71495	71	13872	14382	38	1102	961	0	973	931	0	2266	2249	21	198840	191987	76	1.77909
80700	80559	73	33286	32482	71	855	883	0	872	904	0	2031	2117	20	198348	190632	78	1.78108
215719	161066	94	71753	53887	91	2949	2300	27	3464	2460	30	6936	5117	42	570746	428514	100	1.78606
98364	98333	80	46813	47125	71	1175	1277	10	1382	1427	14	3214	3117	26	289837	280349	79	1.78706
158600	133315	82	49818	41505	81	1974	1335	20	2182	1888	22	4972	4149	35	495308	412786	90	1.78706
47676	51567	57	24088	25291	48	636	603	0	499	481	0	1505	1447	15	128634	127821	73	1.78706
117418	117116	76	30512	30715	59	1405	1502	13	1980	1835	19	4058	3893	30	336327	324133	83	1.78706
105156	100986	85	32430	30478	74	1201	1229	11	1399	1424	14	3217	2984	28	284106	269460	79	1.78706
36997	39433	60	10177	10841	35	480	557	0	518	509	0	1249	1379	12	111791	108262	70	1.78706
79605	80670	71	29152	29480	70	906	839	0	1063	1106	8	2724	2537	24	232787	229899	77	1.78706
180159	141813	85	61916	48413	84	2109	1756	22	2609	2072	27	5372	4222	38	486854	375279	95	1.79204
116822	103635	79	41453	35954	77	1345	1089	8	1721	1501	18	3876	3299	32	347375	289884	86	1.79204
34778	36506	50	15064	15449	41	218	318	0	669	490	0	1039	1109	7	96829	97238	71	1.79204
90813	90786	74	39009	39815	72	1244	1210	10	1227	1181	9	3006	2974	26	298902	295049	80	1.8
136626	130081	79	42459	39456	77	1619	1535	17	1860	1703	19	4341	4134	30	404899	381886	85	1.8
158571	140213	84	56859	49380	80	2038	1781	20	2346	1842	22	4972	4302	36	453882	384071	98	1.8
82767	85972	70	34158	34441	70	1132	1155	9	1155	1284	12	2701	2762	24	262244	255066	77	1.8
113233	104423	76	45281	40525	75	1310	1083	8	1419	1341	14	3911	3398	31	349111	315844	83	1.80597
70830	72024	71	21132	21246	47	800	818	0	1009	927	0	2067	2204	21	198472	192028	79	1.80896
85360	85940	71	22188	22283	52	1395	1291	10	1243	1203	10	2925	2821	26	272932	264651	81	1.80896
91040	90999	73	25107	25370	53	1391	1522	13	1279	1183	11	2959	2780	26	274404	269720	78	1.80896
101750	99428	76	23683	23646	54	1544	1332	14	1657	1573	16	3487	3566	26	313388	305378	82	1.80996
66632	68080	71	21464	21792	50	908	988	0	837	898	0	2011	1949	20	208785	207297	77	1.81195
86838	86937	74	28591	28484	69	1235	1179	10	1663	1588	15	3234	3199	26	281960	276523	79	1.81394
38026	40272	56	18294	18513	45	483	380	0	570	444	0	1098	1115	7	122656	122858	72	1.81692
119717	110654	83	48552	44779	76	1554	1512	16	1647	1458	16	3831	3521	30	331689	300741	86	1.81792
120140	117446	77	33322	32719	74	1781	1616	18	1653	1646	18	4215	4081	31	386409	370289	83	1.81792
93420	93975	73	31839	31919	71	1099	1086	7	1707	1687	16	3505	3473	28	333264	322770	80	1.81792
75390	75558	71	18833	19058	45	859	804	0	1328	1331	11	2099	2111	22	247817	239690	77	1.81892
112587	102829	85	32999	29050	77	1514	1412	13	1693	1680	18	3927	3709	31	342963	318115	86	1.82091
229234	185620	101	89493	73577	88	3565	2855	28	4283	3459	34	9569	8139	45	877484	703124	97	1.82091
161930	130467	103	48961	37198	103	2378	1770	23	2412	1803	25	5540	4165	36	487029	358016	103	1.82091
98352	98976	72	37802	37535	71	1133	1154	9	1369	1441	13	3215	2965	26	312116	293473	81	1.8219
114457	111058	74	40585	38714	73	1520	1502	16	1732	1439	18	3847	3613	30	363042	339134	80	1.8219
99616	99274	75	37632	37095	71	1035	1167	8	1472	1441	15	3199	3025	27	286722	278668	81	1.8219
105689	104209	81	39101	39089	73	1317	1371	12	1454	1454	15	3686	3510	28	328122	315178	81	1.82489
39476	40561	50	11447	11713	37	565	592	0	615	682	0	1321	1376	12	115198	112648	72	1.82588
121856	117691	81	42711	40826	75	1439	1354	13	1350	1246	11	3538	3404	27	303949	287561	83	1.82688
117603	106341	77	50570	45451	76	1432	1230	12	1985	1713	19	3952	3458	31	327993	282617	91	1.82688
86980	85608	76	31068	30981	67	938	821	0	1288	1267	13	2700	2638	24	269094	264927	79	1.82788
134453	132290	77	38419	35417	76	1827	1772	18	2205	2018	21	4824	4417	33	420580	393643	84	1.82788
93101	87862	91	28858	26955	75	1346	1268	10	1402	1139	10	3529	3137	28	311865	276856	91	1.82788
114113	111398	77	37475	35835	73	1606	1564	14	1795	1374	17	4169	3943	30	367459	342788	91	1.82788
169767	136171	86	55963	44483	83	2268	1843	22	2308	1667	25	5414	3973	38	486766	387101	92	1.82788
95623	98566	73	44299	44658	72	1348	1241	13	1819	1749	18	3551	3647	27	292994	277846	78	1.82788
70234	73191	70	15103	15644	40	940	873	0	755	800	0	2223	2278	21	203099	200538	78	1.82788
110493	108899	76	37539	36796	73	1459	1415	14	1461	1329	13	3474	3249	28	308064	302299	80	1.82887
170150	154144	85	69836	62711	82	2259	1897	21	2452	2236	21	5253	4577	35	490192	431578	89	1.82887
91106	89530	83	32799	31672	71	1575	1439	15	1372	1333	12	3487	3143	28	308072	296794	80	1.82887
124832	116558	79	35433	31497	77	1508	1634	17	2068	1740	21	4522	4015	33	371207	329635	88	1.82987
39117	38842	65	22359	22758	50	383	370	0	739	596	0	1182	1248	11	91779	95243	72	1.82987
80843	79478	87	23598	23166	55	1102	1006	2	927	971	0	2691	2606	24	241348	240635	79	1.83086
59224	58546	69	15825	15979	42	588	741	0	761	836	0	1831	1737	18	168295	164287	78	1.83186
38039	38665	61	19767	20183	47	233	304	0	612	572	0	1031	1236	10	96727	97779	71	1.83783
91752	91624	72	29993	29937	71	1285	1437	13	1296	1270	10	3335	3230	28	279778	272258	80	1.84281
75666	74761	88	24881	25449	54	992	839	0	1140	1183	8	2562	2540	23	201996	191611	79	1.84281
120947	117642	78	37763	37073	73	1462	1341	14	2084	2073	21	4287	4236	30	391722	374209	83	1.84281
133936	124533	80	56319	51129	78	1724	1385	18	1633	1558	16	4527	4132	33	427728	389545	84	1.84281
167101	145348	90	59682	50651	83	2139	1830	18	2281	2065	23	5823	5148	36	535569	466349	94	1.8448
153686	123441	100	59559	47510	83	2023	1480	21	2603	1882	26	5299	4249	37	451581	354625	91	1.8458
122170	120118	76	26939	26625	56	1496	1589	14	1791	1618	18	4249	4058	29	367347	354467	82	1.8458
84017	86116	71	18142	18802	42	1201	1115	9	1295	1237	10	2991	3005	25	260183	257501	77	1.8458
116601	108348	79	53200	48905	78	1527	1285	14	1637	1627	16	3432	3324	27	298478	280011	85	1.84779
121846	120482	77	41954	41366	74	1732	1709	16	1971	1814	19	5066	4587	34	443103	422291	84	1.84779
115999	107565	88	32234	28660	76	1324	1344	13	1676	1368	15	3809	3182	30	320301	288408	86	1.84878
173684	143875	90	69570	57132	83	2197	1967	22	2707	2277	26	5833	4741	39	526947	427477	90	1.84878
90875	88788	89	30230	30002	71	1290	1316	11	1346	1307	12	3134	3277	25	283063	263937	82	1.85077
340851	223524	137	122085	82711	126	3944	2682	33	5085	3379	38	10699	7081	51	1.00812e+06	679253	134	1.85376
88283	85783	87	22214	22239	50	1255	1186	10	1362	1161	10	2550	2446	23	237615	230148	80	1.85973
82726	82981	71	25584	25866	58	1066	1039	4	1126	1107	9	2578	2609	24	244154	240893	78	1.85973
98064	96987	66	39410	35810	75	1139	1070	8	1485	1321	13	3399	3099	29	302980	271796	82	1.85973
81520	80759	71	49652	47804	75	1796	1659	17	2099	2014	20	4429	4259	30	421847	382798	89	1.86073
85235	84473	73	27776	27752	61	948	974	0	1012	1164	9	2692	2545	24	237551	235414	79	1.86073
139016	134876	78	36074	34907	74	1756	1682	18	2058	1830	21	4504	4362	32	437382	422187	82	1.86073
123065	108687	84	37065	31496	78	1793	1544	18	1978	1554	20	4565	4125	33	375987	332783	88	1.86173
67724	66743	74	26547	26667	68	586	711	0	987	923	0	2198	2134	21	198701	194632	76	1.86173
66862	67645	70	29246	29430	68	866	986	0	1071	918	0	1862	1871	19	180063	177587	75	1.86272
119742	106773	80	39545	35307	77	1534	1317	15	1890	1871	20	3640	3179	30	350948	316397	86	1.8667
95579	97387	72	47060	47271	72	1291	1224	12	1376	1329	12	3259	3359	25	282568	275535	79	1.86869
43711	44015	58	11026	11600	36	524	491	0	494	620	0	1716	1645	17	130164	126852	74	1.86969
83406	85194	72	31208	31185	70	1126	1070	6	1059	1059	6	2490	2508	24	245639	231403	85	1.86969
54969	56262	61	14401	14798	41	754	721	0	861	702	0	1974	1890	20	171337	163146	75	1.87268
42207	42498	63	17421	17697	44	488	580	0	848	655	0	1075	1158	8	109423	109463	71	1.87367
55149	55601	74	17297	17398	44	901	886	0	1144	940	0	1957	1855	19	177072	174411	77	1.87467
26595	27821	61	13246	13618	39	286	287	0	456	449	0	721	755	0	85319	84841	69	1.87566
113844	104181	90	41421	37925	76	1251	1213	11	1473	1301	13	3545	3321	29	347656	315203	87	1.87765
106496	101064	84	32600	31605	73	1369	1335	13	1293	1109	9	3186	3123	26	274716	262547	84	1.87965
50198	52657	66	19693	19956	46	643	705	0	861	691	0	1397	1357	14	125977	126283	73	1.87965
98623	95972	86	31710	30489	74	1087	1062	7	1446	1413	14	3172	3052	27	301670	289267	83	1.87965
107039	95663	85	39623	35253	75	1364	1201	12	1730	1585	17	3908	3300	32	331511	284709	87	1.88064
88848	89471	73	34276	34138	71	1309	1175	8	1092	1197	9	2465	2507	23	232793	227349	80	1.88064
97455	97875	73	23057	23100	52	1206	1180	9	1296	1291	11	3210	3179	26	323756	312025	82	1.88164
94771	95640	74	28231	28205	68	1305	1186	10	1350	1466	13	3131	3113	25	294081	284598	84	1.88164
66671	66960	71	18942	18863	46	769	835	0	815	829	0	2074	2115	19	197425	193245	77	1.88263
168895	130408	89	65388	50161	85	1990	1669	18	2683	1964	28	5475	3829	40	545372	423341	93	1.88761
104408	98131	75	39045	35622	74	1466	1159	10	1671	1562	19	4321	3818	32	362148	330439	83	1.88761
164942	139969	84	53152	44206	80	2089	1792	21	2227	1891	23	4804	3893	36	436418	360855	88	1.88761
97767	96409	77	31399	31266	70	1271	1145	9	1209	1398	13	3147	3158	26	300566	294552	80	1.88761
48679	50215	57	16276	16747	41	461	562	0	740	545	0	1422	1381	14	146410	141649	74	1.88761
119224	115655	77	43830	42607	74	1433	1256	12	1620	1531	15	4087	3643	31	344904	321439	82	1.88761
122341	117561	92	35783	34366	75	1792	1730	17	2076	1715	20	4430	4080	32	403363	364242	93	1.88861
28605	29735	50	10953	11510	37	272	413	0	364	408	0	828	965	0	91841	87791	69	1.88861
122070	119856	77	46640	45410	74	1416	1551	14	1549	1526	16	4295	4212	30	373529	350427	85	1.90553
153210	133182	82	42089	36031	81	1888	1841	18	2004	1739	19	4750	4183	34	448882	376690	90	1.90553
187596	154052	88	70194	57462	86	2720	2178	26	3070	2292	28	7221	5692	43	593016	450049	96	1.90553
122498	112496	82	48678	44163	77	1029	1115	7	2083	1969	20	3961	3557	31	380222	342531	87	1.90653
96823	93404	77	45002	43708	73	1444	1280	12	1330	1408	13	3162	3183	26	297455	273836	83	1.90951
90059	87522	75	41895	41966	72	1190	1294	11	1485	1353	14	2971	2946	26	285565	277057	81	1.90951
128470	117068	82	45171	40567	78	1498	1569	15	1940	1672	22	4093	3662	32	368712	327721	87	1.9125
128581	116594	79	43573	38555	77	1480	1495	15	2208	1993	21	5355	4739	34	458705	397656	84	1.9135
117553	118117	74	45140	44764	74	1719	1639	16	1455	1694	15	3725	3676	27	335254	321310	80	1.9135
65207	65205	73	18110	18280	44	744	761	0	1053	881	0	1714	1829	18	154327	150800	77	1.9135
80014	81000	71	27935	27791	69	1074	1001	1	990	1005	1	2306	2063	22	244702	236887	77	1.91847
71971	74550	65	28711	28859	69	705	867	0	978	828	0	2306	2352	21	215405	204570	79	1.91847
126826	119692	77	55495	52021	77	1889	1708	18	1959	1718	20	3987	3866	28	386921	361083	84	1.91947
26556	30564	41	7920	8502	33	399	353	0	312	278	0	972	938	0	83173	83528	68	1.91947
87312	86485	73	25685	25925	55	1212	1276	11	1361	1413	13	3016	2873	25	279846	272485	79	1.92046
110928	107144	77	32981	32575	72	1531	1315	14	1841	1630	18	3700	3755	27	347886	338476	80	1.92146
185132	161029	90	67006	57945	85	2720	2299	25	2521	2462	25	6654	5725	38	579564	495515	94	1.92146
151309	145088	78	47788	45698	76	2269	2044	21	2660	2241	25	5936	5369	37	510687	463360	86	1.92146
206718	180541	88	71534	61279	87	3134	2775	26	3645	3002	31	8231	7096	43	778270	668102	95	1.92146
87386	86692	85	28710	28641	61	1139	1394	11	982	1025	4	2583	2517	23	255855	253420	78	1.92146
116926	107842	77	43306	38455	77	1576	1460	15	1326	1269	13	4009	3501	32	348175	310482	83	1.92246
71633	73240	73	19761	20264	45	690	779	0	841	752	0	1854	1812	19	193929	191801	75	1.92246
73434	72806	76	35305	35490	70	756	974	0	885	794	0	2058	1960	19	206436	200029	78	1.92743
84219	86206	71	34124	34273	70	714	925	0	1144	1154	8	2531	2449	23	233433	218435	79	1.92743
115310	103665	87	39595	35044	76	1490	1179	10	1709	1460	14	3310	2996	29	319500	283627	85	1.92743
152194	125882	87	54456	45623	82	1826	1611	18	1925	1788	21	4661	3839	35	469118	380647	90	1.92743
92216	93803	72	18901	18762	47	980	1105	7	1489	1441	14	3116	2931	26	282493	281905	81	1.92942
110301	98497	82	41780	36794	76	1416	1212	11	1827	1584	18	3917	3417	31	339203	299353	86	1.92942
120539	107826	80	46733	42350	77	1554	1380	15	1576	1507	15	4557	3998	34	404010	356983	90	1.93341
87043	89332	83	23979	23928	62	810	826	0	1060	1056	5	2357	2451	21	218857	210769	88	1.93341
93171	94988	73	39124	39176	71	1294	1332	12	1206	1065	7	2638	2555	24	272608	263921	80	1.93341
95023	95801	74	23064	23403	47	901	814	0	1220	1301	12	2679	2660	24	282090	273178	78	1.93341
103723	99980	74	48878	46113	75	1184	1114	7	1515	1253	14	3022	2735	27	295042	278104	81	1.93341
107088	105533	74	37677	37022	73	1449	1531	14	1363	1355	13	3901	3841	29	344603	326363	81	1.9344
327254	228995	119	164779	117592	117	6905	4634	40	7104	5343	41	18725	13640	62	1.04858e+06	1.04229e+06	124	1.9344
97869	95404	78	33142	32383	71	1527	1394	14	1672	1463	16	3590	3407	28	337774	335461	80	1.94038
83563	82411	74	25729	25543	63	938	985	0	1342	1292	13	3131	3346	24	261282	256966	82	1.94237
103851	102674	74	32536	31523	71	1136	1242	10	1536	1383	14	3318	3428	26	291439	281440	81	1.94834
228956	169613	90	78165	57410	89	3325	2304	31	3396	2233	34	7459	5616	43	684751	501767	98	1.94834
105115	94974	79	44117	39508	76	1453	1223	10	1505	1328	13	3710	3243	30	298547	261549	83	1.94934
108905	95221	84	44311	38873	77	1447	1366	14	1758	1421	18	3725	3321	31	340046	288306	86	1.95033
177403	157696	84	59363	52095	81	2323	2109	22	2392	2166	23	5918	5334	37	565228	498246	90	1.95133
44691	44983	76	16583	16934	42	338	396	0	693	637	0	1296	1466	13	122561	121974	70	1.95133
100273	97162	75	38498	37160	73	1217	1196	10	1300	1337	11	3150	2826	26	283382	268564	91	1.95133
146549	139931	77	57109	52463	79	1790	1575	16	2475	2326	22	5683	5212	34	515662	466202	85	1.95133
201042	170579	88	76914	65910	86	2812	2325	26	3151	2593	29	7502	6543	40	655679	563954	97	1.95133
163481	151139	98	50552	46742	80	2319	2214	21	2626	2228	25	6211	5592	36	559656	514303	86	1.95232
129689	128373	76	46268	44919	74	1805	1743	19	2214	2199	20	4901	4905	31	493209	475180	85	1.95232
93903	93914	72	32878	32962	70	1322	1326	11	1341	1498	13	3348	3318	27	299520	293491	79	1.95232
177411	140936	88	57631	46697	84	1852	1343	19	2620	1913	25	6191	5126	39	490219	396749	91	1.95232
92941	91001	75	29776	29599	71	913	1033	4	1516	1392	13	2787	2619	25	265062	247313	90	1.95232
108433	101075	77	41147	37130	76	1512	1275	14	1519	1623	16	3757	3471	29	319417	301209	83	1.95332
88654	89768	81	29309	29653	63	1450	1302	12	1236	1163	11	2758	2845	24	259137	248482	76	1.95332
46968	50840	65	14613	15266	40	406	437	0	637	629	0	1618	1724	16	130360	125693	73	1.95332
77986	79071	71	21328	21836	45	778	899	0	1085	832	0	2516	2604	24	241815	238636	75	1.95332
243731	177372	96	83558	63200	92	3196	2353	30	3254	2504	30	7331	5455	42	647977	458690	101	1.96527
134205	121624	81	52257	45815	78	1662	1512	16	1841	1778	18	3853	3397	31	364177	315652	86	1.96527
194348	170242	89	75281	66843	82	2585	2271	24	2879	2206	28	6617	5982	38	599140	513122	91	1.96527
112731	102806	88	41322	37927	75	1279	1375	12	1574	1476	17	3394	3068	28	325673	300106	84	1.96825
112557	98577	79	39372	35112	76	1329	1141	9	1881	1625	19	3941	3674	30	351797	312851	87	1.96825
132819	117171	81	40429	34050	78	1928	1891	20	2509	1877	22	4607	3884	35	411617	357751	88	1.97223
192135	147855	89	72339	55377	86	2591	1921	25	2748	2026	28	6127	4614	42	670603	506715	96	1.97323
134316	129947	77	53966	51210	77	2077	2205	18	1935	1896	20	4126	3693	31	456841	440742	84	1.97721
89246	87808	79	23944	23990	55	1585	1529	16	1292	1292	13	3344	3232	27	288590	276141	89	1.97721
118169	113992	78	43341	42078	74	1394	1207	12	1566	1309	12	3624	3521	28	317440	298848	84	1.97721
217855	168790	89	66585	51175	86	2368	1700	25	2651	1905	27	6447	4793	41	585188	446188	93	1.97721
92637	93478	75	29933	30072	63	1301	1323	11	1123	1201	9	2716	2570	25	264088	259064	77	1.97721
72010	75085	71	12912	13198	39	975	937	0	1110	1044	4	2117	2052	20	206790	200784	76	1.98219
52818	55037	68	23348	23618	51	593	649	0	764	844	0	1886	1860	17	153160	150177	75	1.98617
140489	124702	80	52285	45952	78	1800	1464	18	1816	1618	20	4648	3788	35	393651	344510	88	1.98617
68099	70287	69	27169	27491	61	734	639	0	1143	1178	10	2175	2164	21	191488	193408	77	1.98916
271845	201620	97	119224	88498	96	4556	3020	36	5627	4275	40	12504	9410	54	1.04858e+06	929479	105	1.98916
88249	90920	72	20849	21458	44	1257	1467	14	1181	1379	13	2904	2980	25	304027	297166	77	1.98916
122512	121906	80	28847	28873	53	1729	1598	19	2111	1868	21	4012	4072	29	348799	336943	80	1.98916
265142	192475	101	89908	65644	98	3556	2501	30	3931	2913	33	8854	6481	46	782839	559303	106	1.99015
103027	99335	76	42818	39895	75	1676	1585	16	1714	1571	15	3861	3590	28	349487	322627	84	1.99115
75947	78172	70	26643	27073	55	954	1004	2	1015	978	0	2531	2436	25	236447	232901	76	1.99115
193336	147005	96	66359	50277	86	2630	2106	24	2668	2013	28	5769	4373	40	526542	404278	96	1.99215
74501	75247	75	25699	25952	57	1226	1192	10	1010	1111	8	2661	2550	24	247881	239171	79	1.99215
113800	110465	86	42854	42051	73	1290	1242	12	1729	1531	17	3235	3155	27	343652	334972	82	1.99314
96612	90988	90	35262	32553	90	1219	997	0	1573	1472	13	3097	2974	25	292906	268178	90	1.99314
111797	102092	79	38293	34022	78	1417	1167	12	1244	1075	8	3812	3508	29	317920	278916	84	1.99314
305000	219044	120	93889	67364	118	4457	3033	34	4753	3217	38	10869	7788	48	1.01989e+06	728467	129	1.99314
79247	82176	69	37635	38274	69	1117	1074	7	1002	1148	8	2631	2692	24	241232	237202	78	1.99314
98983	97918	78	37623	37153	71	1213	1336	13	1530	1347	13	3150	3021	27	279432	266298	79	1.99414
211029	174350	91	73043	59895	86	3050	2460	27	3092	2384	29	7696	6428	44	699959	567384	94	1.99513
63070	63556	71	23187	23358	49	785	716	0	953	920	0	2045	2025	19	187910	189500	78	1.99812
73011	71717	73	28331	27600	70	1036	1086	7	1156	1216	9	2169	2098	20	186289	176331	88	1.99812
52353	52487	68	23765	23112	53	618	494	0	866	743	0	1549	1622	15	145726	143921	74	1.99812
128307	117840	80	50826	46951	76	1782	1489	19	2023	1690	19	4640	4207	32	410330	361846	88	1.99812
185445	137535	87	72681	54724	86	2573	1728	27	2525	1817	26	5646	4198	39	516787	387776	94	1.99911
100710	95588	75	35348	32452	74	1514	1322	14	1271	1213	10	3491	3205	29	318591	285573	82	1.99911
211408	175812	89	72341	61747	87	2645	2102	25	3104	2559	28	7018	5844	40	615899	514201	95	1.99911
110730	100689	82	41546	37481	77	1437	1306	11	1343	1254	12	3516	3082	29	320202	291266	83	2.00011
54510	55692	68	16698	16760	43	719	691	0	555	578	0	1635	1616	17	156250	149407	76	2.00011
116809	112999	85	50518	50275	75	1621	1571	15	1618	1739	17	4023	3714	30	367367	356842	83	2.00111
83092	83932	72	26468	26256	65	1001	967	0	1150	1137	8	2468	2499	23	243419	235224	79	2.00111
122115	114547	81	60928	56899	77	1671	1550	18	1676	1476	17	3867	3730	29	348415	321999	83	2.0031
81974	80579	73	34005	33739	71	892	894	0	1064	991	0	2607	2554	24	249756	241579	85	2.00808
172247	162341	80	66339	60441	81	1841	1862	17	2618	2476	24	6366	5700	38	552593	501989	91	2.01007
38915	40503	59	18652	19141	44	518	516	0	633	710	0	1253	1151	8	114494	114783	73	2.01305
93240	96062	71	51507	52108	72	1118	1299	11	1633	1395	16	3186	3177	25	287930	278537	79	2.01405
85459	89682	70	28792	29368	57	1185	1275	11	1361	1286	12	3076	3186	26	284550	275309	78	2.01405
96980	95374	77	26638	26089	60	1614	1566	16	1381	1309	13	3322	3228	26	290571	280226	80	2.01405
152649	143250	89	50575	48359	77	1875	1873	19	1962	1765	19	4621	4564	31	412621	376147	86	2.01504
91862	90823	74	29765	29855	70	1194	1100	7	1207	1136	8	2907	2844	26	257682	248130	79	2.01803
132625	129032	83	47556	46316	74	1916	1733	17	1683	1890	17	5185	4986	33	477121	454766	85	2.01803
144876	127099	83	44426	37577	79	2213	1845	22	1494	1428	17	4807	4286	33	420067	356745	87	2.01903
35851	36624	56	16700	16995	44	216	336	0	534	540	0	983	978	0	103560	104850	72	2.02002
24942	25149	56	8274	8539	34	400	353	0	248	306	0	911	975	0	80271	81768	67	2.02102
122408	108940	79	45587	39785	77	1305	1115	9	1830	1496	19	4138	3720	31	370617	319324	85	2.02699
208463	189435	86	69231	60868	86	3002	2560	26	3802	3321	30	8570	7774	41	811153	730104	93	2.02699
92511	93544	82	54507	54733	72	1317	1210	11	1730	1590	16	3778	3605	29	303344	289889	80	2.02799
74565	77086	71	27277	27735	57	1001	1018	3	1273	920	0	2253	2305	21	211911	214793	76	2.02799
81267	82297	71	22647	22597	51	1251	1057	6	1288	1011	2	3094	2973	25	271633	270335	80	2.03296
120591	110785	79	46121	41528	77	1672	1604	16	1616	1508	16	4001	3668	31	370029	328384	85	2.03296
80939	81460	71	25024	25212	59	1086	1030	4	1212	1234	9	2569	2466	23	220801	211820	80	2.03496
127708	125435	76	54719	53657	75	1569	1698	15	1651	1437	16	3667	3746	28	354666	337382	83	2.03695
155659	134706	83	52391	44422	80	1754	1548	17	2587	2169	25	5190	4582	35	507293	435377	89	2.03695
77813	79711	61	32481	33073	70	801	806	0	1139	1019	4	2405	2180	23	227479	222299	79	2.03695
86225	88332	73	29786	29767	70	974	1087	6	1271	1373	13	2809	2853	25	268651	256746	78	2.03794
89121	87677	77	32419	30824	73	1075	1056	6	1109	1129	7	3052	2898	26	282254	253298	89	2.03794
29075	28940	62	9809	10160	35	293	302	0	399	481	0	894	805	0	85691	88523	71	2.03894
89663	87582	76	26518	26622	63	1326	1266	10	1092	1097	6	3021	2849	25	271271	264467	81	2.04192
32222	34504	57	10858	11238	37	393	486	0	380	414	0	1214	1083	7	106220	103765	72	2.04491
106668	103500	79	37937	36169	73	1686	1653	16	1469	1430	14	3778	3604	29	351422	337580	84	2.04491
45639	48042	66	14113	14410	40	372	491	0	886	834	0	1398	1483	15	136214	138271	74	2.0479
106935	107135	88	22129	22224	51	1641	1939	17	1673	1757	16	4488	4290	31	421702	399371	80	2.04889
96571	96530	73	32837	33196	71	1143	1250	12	1449	1485	15	3716	3820	27	323425	314157	80	2.04989
153043	104931	90	41999	27978	84	2015	1212	13	2271	1624	26	5364	3457	41	484153	317125	95	2.04989
87565	87838	74	26825	27040	57	1088	1234	9	1191	1186	10	2754	2751	25	244678	246409	81	2.04989
32163	33936	50	15020	15176	42	508	568	0	633	607	0	1034	1002	2	99345	98997	70	2.05188
25842	26021	62	14587	14832	42	317	246	0	418	387	0	669	744	0	74572	76921	68	2.05288
29946	28822	65	6507	6699	31	178	209	0	278	289	0	917	983	0	75546	77208	71	2.05387
99176	94494	77	36220	33858	73	1378	1267	12	1765	1644	18	3556	3420	28	338032	320074	82	2.05387
134571	131360	76	48467	46567	76	1723	1742	15	1785	1672	17	4408	4371	30	403010	370676	83	2.05586
127221	122295	78	44997	43625	75	1725	1684	16	2191	1924	23	4265	4001	31	362115	339812	83	2.05785
150298	133312	83	59916	54327	81	1702	1638	16	2069	1696	22	4485	4048	33	400407	347881	89	2.05785
121201	108122	78	52036	46398	77	1453	1367	13	1485	1406	14	3707	3454	29	327869	295261	86	2.05885
99116	96975	75	30739	30458	71	1092	1299	11	1485	1462	13	3316	3001	28	281560	272396	81	2.06283
109098	97149	94	34764	30372	77	1667	1745	14	1408	1166	11	4221	3581	32	368665	318699	86	2.06383
76029	76274	70	19752	19708	50	897	1059	5	1124	1061	5	2429	2478	22	223422	216880	80	2.06781
79917	80974	71	23150	22865	56	1165	999	0	1185	1317	12	3246	3132	26	270199	262224	80	2.0698
98716	98682	74	25710	25670	58	1381	1396	13	1443	1392	12	3882	3858	29	337954	323843	81	2.07179
88856	91947	70	33150	33350	70	1369	1513	13	1210	1132	9	3324	3327	28	290203	275218	80	2.07279
99335	98949	74	40102	40409	73	1182	1262	10	1156	1247	10	3074	2959	26	262282	255280	82	2.07279
88318	88879	71	14273	14384	40	1075	986	0	1534	1319	13	3272	3200	27	280909	273187	80	2.07279
104775	100172	91	41118	39302	73	951	996	0	1404	1411	14	3225	3001	27	296586	280868	84	2.07279
113701	114173	75	41393	41300	73	1360	1433	13	1632	1537	17	3785	3756	28	345382	336016	80	2.07378
119167	119826	76	24632	24918	49	1406	1500	13	1884	1644	19	3971	3877	30	338377	317498	81	2.07378
149003	134903	87	52863	47394	80	1849	1791	17	2256	2081	21	4508	4003	33	414186	369130	88	2.07378
206905	162839	87	88797	73231	86	3014	2313	28	3105	2386	28	6242	4774	41	609809	463535	93	2.07378
93863	94130	72	41335	41726	71	1022	846	0	1437	1031	6	3142	3034	25	295425	284134	78	2.07378
111221	108265	79	29551	28880	73	1361	1272	11	1479	1475	16	3935	4024	28	313605	303672	81	2.07577
94019	92997	74	29241	29023	69	1227	1249	10	1596	1422	15	2969	2869	26	294605	279715	80	2.07677
88261	87567	74	33279	32956	71	1339	1306	12	1446	1202	11	3205	3302	27	332662	324311	81	2.07677
21521	21887	46	8589	8901	34	368	361	0	120	197	0	534	634	0	58658	61188	69	2.07876
87354	88879	72	22582	22700	49	1164	1161	8	1507	1185	12	3153	3237	25	286389	272918	85	2.08971
75864	77019	78	28148	28252	69	742	649	0	959	961	0	2461	2360	23	226087	212558	78	2.09071
117842	112197	92	38396	36564	76	1837	1800	18	1963	1936	20	4325	4423	30	388713	352706	92	2.09071
92270	92301	77	24153	24304	52	1131	950	0	1541	1512	14	2841	2659	27	285568	278388	80	2.09071
77100	77577	75	23648	23623	53	860	915	0	812	871	0	2733	2662	24	245454	238115	84	2.09071
154412	122781	85	50521	39700	83	1875	1468	19	2428	1873	28	5381	4164	38	510756	398068	94	2.0917
105347	96448	79	33523	29481	74	1399	1323	13	1526	1475	13	3621	3254	30	319130	291621	84	2.0927
118870	110110	94	35625	31953	76	1680	1425	16	1823	1618	18	4153	3716	31	362708	328384	94	2.0927
84495	83721	74	18229	17475	50	1116	1007	2	1496	1321	12	3252	3177	26	290929	275739	89	2.0927
111121	108979	81	38069	37346	73	1703	1803	18	1749	1551	16	3474	3492	27	329456	314442	81	2.0927
68985	71727	68	30045	30647	56	674	815	0	1133	1145	8	2320	2256	23	209272	201972	76	2.0927
34346	35752	60	15285	16097	40	257	296	0	570	587	0	951	888	0	89965	93111	71	2.0927
106422	98840	77	40052	36194	75	1474	1291	12	1678	1334	14	3661	3115	30	324494	291088	82	2.0927
81702	84879	72	36220	36962	69	1278	1234	11	907	898	0	2032	2117	19	210801	218863	75	2.09369
280069	186847	101	92627	62424	98	3421	2205	33	4245	2791	39	9547	6459	51	897149	604661	107	2.09369
231656	195501	96	83987	70803	88	2867	2536	24	3247	2791	29	7361	6290	41	685743	585832	95	2.09469
146788	120577	87	42671	34591	81	1508	1398	14	1902	1654	19	4676	3905	34	404263	336023	90	2.09469
112527	106430	81	33831	31117	75	1434	1225	12	1430	1218	14	3213	3086	26	299873	280031	85	2.09569
192159	153997	88	67772	54273	85	2179	1671	23	2630	2029	25	5886	4696	39	601265	478391	95	2.09569
76555	78590	73	25492	25431	63	1079	941	0	1036	820	0	2366	2314	23	234720	229286	76	2.10066
78590	79307	72	27178	27563	59	1163	979	0	1092	1068	5	2383	2665	22	227995	220364	76	2.10066
91703	92345	76	32595	32367	71	1315	1371	12	1285	1113	9	3304	3170	27	278435	272441	80	2.10066
169815	138483	98	46547	37844	83	2163	1703	22	2623	2110	26	5947	4937	37	523541	421727	92	2.10166
93394	92715	74	29065	28860	68	762	847	0	1099	1122	7	3073	2879	27	240269	235406	80	2.10166
93920	93873	72	19180	19272	45	1280	1161	9	1472	1462	15	3647	3614	29	307238	297079	79	2.10166
112197	109401	76	40375	39296	73	1710	1483	16	1511	1559	15	3902	3716	30	334596	325061	81	2.10265
134772	126174	85	48953	46404	77	2321	2173	20	2142	1904	22	5055	4678	34	474972	451306	84	2.10564
93366	92990	76	27723	27568	68	1365	1217	11	1180	1275	11	2959	2972	25	291459	290093	82	2.10763
92375	90834	88	39594	39707	72	1548	1473	14	1647	1591	18	3230	3248	26	308271	291125	80	2.10863
89901	88165	73	28586	28466	64	1461	1512	15	1719	1695	17	3443	3477	28	338005	327302	79	2.10962
126362	118705	94	39467	37070	76	1351	1423	14	1877	1522	21	3843	3545	29	361010	333306	84	2.10962
87259	87395	73	37950	37773	71	870	957	0	1383	1367	13	2758	2805	23	273850	258251	81	2.10962
86656	87709	73	37041	36975	70	1294	1265	11	1087	1091	7	2480	2504	23	243433	239036	78	2.11062
85068	85425	72	33836	33916	71	1005	1162	8	1439	1439	14	2700	2625	26	261086	258421	78	2.11062
123858	119565	78	43423	42157	76	1446	1512	14	1693	1580	15	3912	3878	29	356557	328914	86	2.11062
200674	155555	105	63661	49593	87	2568	1962	25	3065	2071	27	6018	4517	42	558968	431096	97	2.11261
163294	137696	89	64034	54347	83	2159	1947	21	2457	1888	24	5185	4551	35	465376	397830	91	2.11261
146792	134142	81	47540	42319	79	1721	1712	18	2343	2046	22	5095	4531	34	481737	432173	86	2.11361
240145	191901	92	98994	78976	90	3560	2910	30	3673	2858	32	8062	6447	44	748669	546415	98	2.11659
121485	109358	78	48568	43684	77	1339	1004	3	1739	1491	16	3262	3139	27	320735	282119	83	2.11759
97336	99302	79	32372	32607	68	1143	1223	9	1388	1648	15	3473	3267	28	299893	288073	81	2.11759
106413	100257	84	31857	29492	75	1079	985	0	1389	1166	9	2663	2537	23	273718	250740	83	2.11858
162774	154827	85	27228	26693	67	2928	2790	24	2898	2720	25	7415	6891	38	689603	649242	90	2.11858
93520	91848	89	25615	25638	57	1173	1257	10	1779	1609	18	3419	3585	26	288143	282603	81	2.12157
85710	84561	74	22190	22491	49	895	768	0	1333	1227	11	2664	2594	24	229949	220396	78	2.12157
131286	125611	79	48795	46765	76	2080	1639	21	1867	1818	18	4324	4074	31	338146	319146	86	2.12456
66636	66611	69	16899	17201	42	1049	1108	6	1005	1055	6	2116	2160	21	177200	171418	77	2.12456
293058	204128	102	124895	89356	101	4681	3314	35	5283	3648	41	11353	7902	53	1.00232e+06	703386	111	2.12555
141531	125092	82	54473	47972	78	1691	1521	18	2091	1806	22	4786	4323	34	418031	375548	89	2.12555
115098	113930	74	36748	36312	73	1781	1604	18	1616	1442	15	3889	3800	28	341609	326517	82	2.12655
69488	73708	68	31134	31528	68	896	926	0	1297	1002	2	2177	2272	21	213744	210300	75	2.12655
94106	91501	86	25152	25055	56	1174	1084	6	1317	1310	14	3191	3385	25	283837	276290	81	2.12754
103347	95530	92	31115	28376	72	1385	1500	12	1817	1483	18	3299	2987	28	281937	257017	81	2.12854
108613	108038	74	38453	37313	73	1520	1521	16	1705	1555	15	3496	3397	28	352738	336146	82	2.13153
93352	90897	75	32420	30738	72	1376	1202	10	1188	1354	13	2931	2808	26	249175	239232	80	2.13153
126394	110388	96	47705	41488	77	2063	1780	20	2205	1972	21	4679	4057	34	416932	363334	87	2.13252
100073	99668	75	33664	33391	72	1538	1556	14	1607	1476	16	3664	3482	28	314756	299559	82	2.13451
88255	84301	89	33914	32035	75	969	1111	7	1527	1191	10	3034	2747	26	283101	256801	89	2.13451
170580	137360	91	55599	45463	82	2236	1603	23	2402	1900	23	5088	4097	36	464077	369256	90	2.13451
93786	94068	74	28791	28949	65	1225	1070	8	1320	1247	11	3129	3079	27	281714	272388	80	2.13451
175041	136824	92	63687	48727	84	2906	2003	29	2344	1899	24	5890	4427	39	525867	415123	92	2.13551
85883	86888	71	28217	28507	66	1080	967	0	1286	1341	12	3058	3027	26	258107	253810	77	2.13551
143858	139688	78	37885	37252	74	2358	2266	21	2391	2340	23	5327	5168	33	546728	533094	84	2.1375
214055	159887	99	72064	54598	90	2346	1765	23	3463	2558	32	7699	5793	44	713781	537707	98	2.1375
112712	105967	78	42444	39060	75	1547	1507	15	1533	1481	15	3796	3574	29	348520	314380	93	2.1375
177734	145542	86	58619	47921	84	2690	2178	25	2595	2094	26	6204	5269	39	552405	459447	91	2.13949
127602	115765	79	53275	47639	78	1913	1452	18	1944	1590	18	4164	3651	33	400087	352199	86	2.14049
236348	161149	106	87041	59297	92	2893	2085	29	3346	2175	33	7214	4912	47	660253	449714	102	2.14049
72741	72525	71	33420	33652	69	647	623	0	1028	1060	5	2589	2459	23	227604	225734	76	2.14148
162902	145839	83	49665	44191	80	2221	2168	21	2471	2156	23	5188	4629	35	451562	410196	89	2.14746
74274	77175	68	25417	25513	55	1210	1365	11	1046	1177	8	2325	2161	23	237419	231146	80	2.14746
85716	86855	71	33212	33458	70	915	1059	5	1244	1424	14	2789	2885	25	258028	254587	78	2.14746
105411	103864	75	39071	38603	72	1227	1277	11	1635	1588	17	3322	3285	27	321328	308273	80	2.14845
125256	111678	80	38684	33840	76	1819	1496	17	1731	1440	19	3729	3184	31	337454	306860	84	2.14945
256829	195567	98	93214	69443	92	3140	2422	29	3639	2785	31	7574	5906	43	697083	564277	101	2.15144
82549	81499	76	28273	28323	63	1292	1277	11	912	901	0	2275	2191	21	213393	207352	78	2.15144
45610	47944	58	18103	18249	45	699	581	0	707	576	0	1350	1367	12	130767	129046	74	2.15642
108680	104951	81	30843	29600	74	1397	1312	11	1456	1258	11	3652	3557	28	322409	299991	92	2.15642
231338	195225	89	76866	62155	88	3398	2935	29	4271	3137	33	8708	7048	45	767755	641585	96	2.15642
156865	132409	88	46432	38771	82	1923	1648	18	2505	1980	24	5541	4508	38	510465	421663	91	2.15741
156976	126428	95	57912	47076	83	2231	1618	23	2302	1715	25	5258	4145	37	490410	394902	93	2.1594
157701	145717	83	50754	45157	80	1720	1516	17	2402	2159	23	5386	4802	35	486411	436248	88	2.1594
292121	220797	102	150301	116844	99	4482	3449	32	5039	3899	36	11950	9117	51	1.03481e+06	795412	106	2.1594
99270	98768	78	36951	37090	72	1317	1211	11	1235	1014	3	3135	3079	26	282391	275496	81	2.16338
301726	217311	118	115040	84295	102	4601	3439	33	4616	3438	37	11484	8433	51	993832	719749	108	2.16438
35258	36616	67	11316	11530	37	394	474	0	530	579	0	1049	984	0	87017	85918	70	2.16538
42669	42827	67	14727	14910	41	484	450	0	621	516	0	1234	1205	11	115050	117871	71	2.16637
131362	117885	81	47985	41912	79	1644	1345	15	1917	1700	19	4156	3679	32	381436	335951	88	2.16637
133437	132346	78	55485	54408	74	2085	1959	20	2222	2187	22	5068	4855	32	478842	462745	84	2.16737
62771	62543	71	18726	19015	45	892	925	0	646	848	0	2225	2091	22	181420	181682	75	2.16737
138977	126178	79	55834	50732	78	1739	1413	17	1620	1384	18	3843	3405	30	355890	311012	85	2.16737
135984	117378	93	36168	31249	79	1739	1566	17	1976	1630	19	3809	3421	30	357964	308166	87	2.16836
172290	139383	87	53991	43383	84	2095	1574	20	1998	1700	21	4747	3825	36	452563	362335	97	2.17035
97624	95707	86	30766	30331	71	1437	1229	13	1762	1555	17	3520	3456	27	313659	304960	81	2.17235
63935	63053	77	28710	29250	67	627	778	0	944	870	0	1902	2009	19	176995	178054	76	2.17832
105071	104122	82	33021	31944	71	1511	1285	11	1524	1384	12	3158	3046	27	294356	286321	81	2.17832
61201	61550	69	20802	20879	47	777	911	0	704	679	0	1849	1892	19	153899	150776	76	2.17931
129205	125717	79	64709	63272	76	1666	1733	17	1751	1703	18	4364	4099	30	386484	373767	83	2.18031
138051	119646	82	44017	38067	79	1695	1511	17	1578	1260	14	3871	3399	30	369819	308939	90	2.18031
115087	106577	81	46938	42811	76	1450	1303	13	1368	1454	14	3794	3582	30	320352	295953	82	2.18131
156761	128597	85	54710	43946	83	2081	1651	23	2438	1874	27	5672	4556	37	506634	418348	92	2.1833
108367	108073	75	45516	44541	73	1557	1545	15	1683	1586	17	3748	3491	30	272066	267051	78	2.1833
142025	134301	87	47216	44139	77	1971	1850	20	2305	2220	22	5215	4704	32	484428	451039	91	2.18429
91921	91638	75	31943	31785	70	1078	1115	7	1629	1490	16	3419	3404	27	311878	298730	84	2.18728
122642	118941	93	40910	39788	74	1547	1384	16	1838	1755	18	3786	3894	27	360975	340770	81	2.18728
60373	62805	61	25736	26073	56	769	739	0	1075	1028	4	1670	1748	17	170238	168436	76	2.18827
44551	43651	76	19314	19638	47	408	385	0	568	708	0	940	1045	5	112883	108783	72	2.18827
139693	126658	80	47166	41078	78	1796	1693	18	2285	1977	22	5278	4891	33	538235	480317	88	2.19126
86325	84998	74	34471	32013	71	1017	1063	6	1166	1120	7	3182	3084	27	267787	258115	79	2.19226
144804	123324	82	51169	42826	79	2066	1763	21	2410	1926	25	5077	4248	36	442868	380057	87	2.19524
108653	113510	72	24055	24046	54	1777	1467	18	1760	1664	19	4276	4105	30	368142	357051	82	2.19524
132101	126095	81	44643	41840	76	1760	1840	17	2189	1693	20	4570	4233	32	411943	383810	86	2.19624
37465	38224	55	14291	14850	39	345	292	0	331	440	0	1069	998	0	99779	98932	74	2.19624
175709	165365	84	53811	50793	78	2186	1870	22	2865	2463	25	6275	5788	35	545450	503332	86	2.19624
106870	105717	77	25783	25894	54	1447	1477	14	1499	1508	16	3798	3781	29	323819	315928	77	2.19624
204693	185854	89	78012	71451	85	3054	2671	24	3508	2977	29	7296	6686	39	700488	630653	92	2.19723
61947	64195	68	23399	23558	52	819	766	0	846	774	0	1731	1647	18	157967	154283	74	2.19823
74793	77206	70	23559	23487	53	907	879	0	1347	1293	12	2954	3034	25	254202	245466	77	2.19923
111594	103131	94	44045	40436	77	1109	1161	8	1487	1381	12	3286	3070	28	316679	283717	84	2.20022
72294	74650	69	20424	20754	48	773	886	0	1130	926	0	2172	2128	21	207761	207218	75	2.20221
120157	117748	82	32441	31210	73	1598	1533	13	1962	1974	19	4834	4655	33	435806	416897	83	2.20619
84397	86746	70	32084	30886	72	1180	1016	3	1341	1187	9	2625	2602	24	238298	229866	77	2.20619
81246	82202	73	35503	35438	71	1201	1062	6	1285	1248	12	3118	3025	26	285055	273354	79	2.20918
110071	106437	74	32937	31097	66	1245	1157	9	1460	1158	15	4017	3759	31	342998	322257	83	2.20918
112485	112071	77	29622	28587	70	1268	1293	11	1745	1567	18	3693	3375	29	333241	330468	81	2.21018
99982	101955	74	25690	25554	63	1235	1289	12	1660	1552	15	3462	3294	28	322189	307877	87	2.21117
140012	135600	83	34565	34050	74	1994	2152	19	2233	2163	22	5438	5283	33	470674	446131	85	2.21117
193320	151995	93	66362	52332	86	1819	1646	19	2636	2252	26	6221	4799	40	601662	486885	96	2.21217
63202	65294	68	22275	22490	50	884	809	0	742	928	0	1813	1766	18	154184	152322	76	2.21416
71357	68131	84	23268	22374	66	818	640	0	870	892	0	2107	1813	20	211512	199929	88	2.21416
75937	75219	76	28056	27292	64	1094	1075	6	999	990	0	2302	2214	22	242344	234294	83	2.21416
35888	36250	57	14994	15456	40	515	491	0	586	620	0	1016	1036	4	90144	86636	70	2.21515
86221	85865	71	23118	22827	52	1140	1165	8	1195	1322	11	3537	3479	27	299582	279798	80	2.21515
321747	212606	113	100305	67259	110	4732	3276	36	4765	3396	39	11658	7761	54	1.04858e+06	731342	121	2.21615
94174	96121	71	33797	33840	70	1213	1265	10	1331	1411	12	2945	2877	25	289863	289031	78	2.21615
85139	84057	74	34654	34506	71	982	971	0	1206	1163	9	2836	2700	25	252144	247251	81	2.21715
100491	98033	89	24824	24816	57	1224	1227	10	1485	1437	13	3312	3368	26	320328	316771	81	2.21814
81272	80280	76	35433	35564	70	831	812	0	1080	1017	4	2668	2542	23	232517	231789	79	2.21914
131859	117588	85	45942	40261	79	1387	1233	12	1749	1514	17	3972	3343	32	362964	312494	88	2.22412
183223	163420	83	55423	47976	81	2453	2328	23	3497	2751	29	6783	6206	37	597536	541861	88	2.22412
67525	71263	68	28150	28784	60	801	748	0	788	813	0	2121	2048	20	203001	198494	75	2.22412
141479	124214	84	50752	43789	79	1754	1353	18	1890	1797	22	4589	4009	33	407394	349734	88	2.22412
85765	86867	75	35054	35318	71	1035	1042	4	1097	1127	8	2807	2715	25	256338	251324	77	2.22511
93842	93495	75	28492	28665	70	1283	1394	12	1276	1267	11	3031	2942	26	289978	284703	78	2.22511
95306	88218	75	32258	29626	72	1564	1332	14	1220	1270	12	2999	2853	26	306630	288135	83	2.22611
74121	74783	71	25271	25372	54	730	762	0	645	789	0	1787	1812	18	169542	160516	77	2.2281
116982	105470	82	42673	37773	77	1297	1211	11	1880	1772	18	3886	3450	30	353142	317055	83	2.2281
74690	77805	70	25498	25320	51	902	806	0	1118	1149	8	2813	2768	26	256045	254130	77	2.2281
187435	147487	93	59677	46477	85	1947	1534	20	2585	2103	25	5768	4479	39	524901	398432	94	2.2281
210279	164095	95	67101	48432	86	2738	2117	27	3240	2618	29	6973	5848	42	623896	514897	95	2.2281
130453	117335	82	44067	39209	78	1908	1762	19	2250	1953	22	4557	4145	33	439244	394771	87	2.22909
107884	103593	76	26764	25860	61	1768	1562	18	1723	1773	17	3852	3745	29	308454	295735	82	2.22909
111086	106840	79	34072	33438	72	1568	1607	17	1746	1385	15	3455	3520	27	318560	305055	81	2.23009
125205	115805	78	36307	32691	75	1627	1465	16	1687	1395	15	4316	3893	33	349727	326064	86	2.23009
123381	113158	78	48329	42848	77	1274	1350	11	1601	1449	16	3757	3371	30	343895	308770	86	2.23208
106511	103984	76	40301	39440	74	1153	1203	9	1601	1323	13	3206	3057	27	295955	276989	82	2.23208
38270	40261	64	12702	12990	39	613	539	0	566	507	0	1358	1421	13	115739	116623	73	2.23308
36792	38208	60	14731	15026	40	391	395	0	375	337	0	1023	1084	7	113809	118862	70	2.23407
35173	35743	60	14901	15220	41	350	412	0	456	558	0	986	1037	4	91858	90381	71	2.23507
96499	95193	77	34549	33774	72	1371	1326	12	1261	1198	10	3001	3079	25	277361	267837	80	2.23805
131544	123245	83	45305	41921	76	1770	1803	17	1873	1711	17	4248	4005	31	403435	365684	85	2.23905
231146	196821	93	100665	84944	87	4152	3402	30	4048	3391	34	10499	9021	45	904039	765253	95	2.23905
41137	44149	63	10508	11162	36	768	650	0	704	722	0	1321	1532	14	125806	127050	72	2.23905
131220	122752	90	40642	38989	76	1486	1567	15	1644	1652	17	4570	4158	31	406368	376539	86	2.24204
110081	109772	76	32444	31632	73	1251	1245	11	1479	1507	15	3314	3101	27	336906	321657	82	2.24204
116456	110100	87	50138	46858	76	1864	1834	18	1773	1669	17	3384	3245	27	336205	318392	84	2.24303
167633	158647	80	61822	57761	79	2793	2481	24	2805	2544	26	6176	5921	36	549945	508837	87	2.24303
78718	81015	71	29693	29798	69	640	704	0	1308	1217	10	2421	2303	22	223407	215276	77	2.24403
61408	63826	69	23064	23227	56	454	526	0	809	864	0	1921	1933	19	160577	155217	76	2.24701
83586	83860	73	30414	30220	70	1065	927	0	1252	1139	10	2795	2572	23	244245	238317	77	2.24801
119347	106832	80	37916	33305	78	1524	1371	13	1542	1404	14	3790	3415	31	322833	277458	88	2.24801
23403	25257	48	10832	10883	38	224	317	0	439	428	0	799	712	0	71045	69845	75	2.24801
74402	76496	70	27260	26942	64	1197	1100	8	1249	1011	4	2191	2180	22	203723	190929	80	2.249
250819	196348	100	102175	82698	98	3045	2737	26	3358	2515	31	8269	6312	44	703178	551829	105	2.249
169127	158377	82	65186	62194	81	2182	2107	20	2301	2318	22	5695	5421	35	484166	453183	89	2.25
259683	175143	103	88150	59283	95	3611	2425	32	3785	2628	35	9951	6430	51	896926	612428	113	2.25
26630	27625	48	10562	10894	37	310	336	0	365	371	0	797	841	0	68781	72997	64	2.25
108426	102081	77	43998	41125	74	1152	1050	5	1365	1413	12	3330	3248	27	297485	274437	82	2.25
111187	109622	76	42360	42078	74	1740	1726	16	1898	1965	19	4526	4691	30	430357	412556	82	2.251
109420	104529	77	48542	45915	76	1295	1296	13	1665	1445	18	3765	3785	28	325965	298141	81	2.251
119403	109292	79	42208	38388	75	1401	1318	12	1844	1657	17	4323	3953	31	410175	366312	83	2.251
123919	109421	81	42448	37490	78	1250	1305	11	1582	1421	17	4134	3658	31	386882	336258	87	2.25199
130228	116306	80	41070	36359	76	1841	1671	18	1932	1723	21	4697	4248	33	421304	372547	85	2.25597
216853	175205	93	89551	75130	86	2966	2516	26	3575	2647	33	8435	6450	45	780763	604318	96	2.25597
82443	81998	79	30658	30719	69	851	822	0	1254	1059	6	2940	2834	25	250198	245315	76	2.25697
109763	109108	79	19043	19312	44	1641	1360	17	1636	1732	17	3754	3673	28	333295	323227	80	2.25697
156151	130297	84	53941	44984	82	2384	1948	22	2524	2236	25	5517	4527	39	556232	457717	90	2.25796
231013	165720	95	78952	57054	94	2726	2143	26	3262	2416	33	7572	5252	45	655441	464857	103	2.25796
71171	72035	71	21330	21899	45	1019	970	0	1049	942	0	2529	2534	24	242654	234040	76	2.25796
101665	93962	78	39908	36189	75	1592	1286	15	1595	1369	17	3338	3039	28	308966	282424	82	2.25896
339466	245400	124	194095	144340	120	7504	5943	38	9539	7366	45	23080	17859	71	1.04858e+06	1.04519e+06	126	2.25896
109292	106923	76	32079	31207	71	1713	1389	17	1813	1642	17	4159	3839	32	382076	359681	81	2.25896
114675	104246	93	36439	32544	76	1812	1663	17	1719	1594	19	3714	3423	30	333817	298035	82	2.25996
71215	71186	70	16815	16981	42	924	924	0	1256	1063	6	2103	2139	21	193095	188740	78	2.26493
142671	128822	90	39732	35124	77	1884	1365	20	2355	2247	22	4947	4467	33	445357	400008	85	2.26493
108704	99957	78	39310	34963	75	1524	1370	16	1606	1320	15	4044	3715	32	356870	316499	87	2.26692
141438	119557	97	51396	44068	79	1739	1448	17	2146	1842	23	4670	3986	34	441588	379742	87	2.2719
36721	35865	69	13040	13471	38	465	285	0	736	603	0	928	933	0	97034	95241	71	2.28086
84485	82113	78	33145	31782	72	1075	1094	6	1387	1466	12	3007	2838	26	298508	286515	82	2.28584
92399	91306	75	33651	33181	71	1374	1301	12	1165	1273	12	3023	3125	25	290124	278378	79	2.2958
112376	108719	77	39779	37631	75	1510	1406	13	1633	1522	15	3558	3212	29	322810	306624	82	2.2958
[truncated: 7,668 more rows]
