# Supplementary material for: Phenotypic heterogeneity follows a growth-viability tradeoff in response to amino acid identity
Source: Nat Commun. 2024 Aug 2;15:6515. doi: 10.1038/s41467-024-50602-8 (PMC11297284; doi:10.1038/s41467-024-50602-8)
Supplement: Supplementary file 6 — Source Data [file 41467_2024_50602_MOESM6_ESM.zip › source_data/fig6cde/1530_C8_yATP_NREPPRO.csv]

FSC-A	FSC-H	FSC-W	SSC-A	SSC-H	SSC-W	BL1-A	BL1-H	BL1-W	VL1-A	VL1-H	VL1-W	VL2-A	VL2-H	VL2-W	YL2-A	YL2-H	YL2-W	Time
76551	75788	75	19390	19532	45	1064	977	0	1160	1131	8	2316	2409	22	230461	217432	83	0.0049955
76071	75926	75	29837	30029	68	944	1088	6	1025	925	0	2049	2086	20	211358	199951	82	0.0049955
153038	145738	80	44896	42296	76	2438	2121	24	2309	2023	23	5861	5634	35	506806	477651	90	0.00699371
210824	154730	91	86122	66139	89	2505	1761	25	3162	2178	30	6518	4474	43	628130	458535	100	0.00799281
94690	94907	73	32989	32081	71	1391	1296	13	1258	1261	12	3183	3010	27	287408	271058	83	0.00799281
107072	99744	81	37625	34480	73	1658	1486	17	1848	1652	18	4006	3600	30	350089	319336	86	0.00899191
117367	113975	75	50720	49259	74	1158	1188	8	1451	1276	13	3205	3077	27	313789	297018	90	0.00999101
115943	112202	79	44462	42955	74	2376	2166	22	1533	1404	14	3572	3329	29	343623	327570	87	0.00999101
81959	82908	73	25556	25869	60	991	927	0	1371	1329	12	2708	2600	25	268536	263017	85	0.0109901
114446	112651	78	35106	35185	72	1427	1439	13	1587	1621	14	3705	3715	28	351143	342531	85	0.0119892
83398	82597	75	16942	17125	44	1078	1269	10	1016	1121	7	2807	2827	25	270297	261731	82	0.0119892
87366	87069	75	34610	34540	71	1212	1277	13	1247	1228	11	2583	2606	22	254818	246975	84	0.0139874
139159	131259	79	50291	46356	77	1619	1514	14	1879	1775	20	3713	3573	28	351238	317434	88	0.0159856
80634	79273	88	35517	35917	70	972	957	0	1178	1213	11	2077	2027	21	201467	194274	80	0.0169847
102361	100019	82	25352	25119	57	1306	1372	12	1589	1370	13	2976	2999	25	282753	270361	85	0.0179838
124477	121064	77	57425	55901	75	1628	1567	16	1249	1330	12	3205	3181	26	356950	337479	86	0.0189829
69250	72549	58	23190	23280	55	658	744	0	919	861	0	2331	2098	22	208033	199551	86	0.0219802
127025	123830	93	42154	41932	74	1835	1662	18	2108	1811	19	4226	3995	30	417885	401379	85	0.0229793
142048	132028	80	48840	44258	80	1872	1727	18	1959	1831	20	4696	4249	33	405690	362524	90	0.0229793
78386	79715	73	38381	38827	70	1074	1248	10	1083	1196	9	2537	2428	24	216941	205499	82	0.0239784
162020	131065	90	64408	51902	82	2061	1961	21	2409	1842	26	4977	3778	36	492500	379240	98	0.0239784
111832	110496	81	46785	46245	74	1631	1445	15	1584	1383	14	3350	3269	27	298777	291288	82	0.0259766
123848	116100	78	54088	50219	76	1791	1580	17	1918	1828	19	4210	4007	31	406501	380597	88	0.0269757
117482	114398	77	36958	35280	75	2179	2019	19	1693	1733	18	4272	4162	30	363374	344303	85	0.0289739
122096	121550	80	43585	43149	73	1759	1732	17	1681	1514	15	4016	3981	29	343782	322621	85	0.0289739
134173	122861	81	51053	44931	79	1781	1699	19	1847	1557	20	4333	3731	32	418817	366561	90	0.029973
114161	113805	75	48181	47567	74	1223	1312	10	1533	1566	17	3882	3733	29	318859	312996	83	0.0339694
68851	70503	70	26727	27112	62	896	890	0	1113	1102	6	1930	1921	20	186509	185671	79	0.0339694
181094	145612	92	72454	59522	84	2049	1706	21	2175	1803	22	4981	3854	37	429794	339668	95	0.0349685
115186	115041	77	45835	45567	73	1588	1628	16	1573	1505	16	3321	3114	27	293725	281146	85	0.0359676
166969	135843	90	68662	56734	83	2105	1599	22	1996	1616	21	4813	3948	35	425305	337046	94	0.0359676
69351	73079	64	23533	23859	48	911	851	0	922	948	0	2157	2221	22	214680	208387	82	0.0359676
114795	111746	76	46630	45106	73	1308	1279	14	1761	1535	16	4213	4125	30	356082	333129	89	0.0369667
111358	103590	77	44499	39921	77	1768	1635	17	1849	1682	19	4013	3637	30	372655	334063	87	0.0369667
65437	65475	71	25088	25242	58	831	843	0	786	873	0	1727	1723	17	183708	176787	83	0.0379658
161822	137984	86	70705	60041	85	1972	1460	20	2539	2000	26	5105	4131	36	493595	403312	96	0.039964
170556	158408	84	59119	54263	80	2556	2584	23	2311	2108	24	6432	6003	37	587799	535811	90	0.039964
31226	34775	44	18245	19029	43	263	300	0	381	283	0	794	830	0	81838	79255	71	0.039964
167062	138648	86	47802	39498	82	2052	1768	21	2276	1898	22	4909	3952	35	486190	387155	97	0.0419622
137963	136760	79	69499	67940	76	2057	1866	20	2250	2058	21	4680	4454	32	421126	399023	86	0.0429613
51061	51880	68	19012	19011	45	176	338	0	838	669	0	1042	1215	10	110899	109167	73	0.0459586
84206	83557	74	29497	29865	70	1235	1294	12	922	902	0	2458	2356	23	234519	230565	81	0.0459586
90191	86274	76	32940	32383	73	830	831	0	1100	971	0	2628	2453	25	235134	226367	84	0.0469577
87661	88000	75	41231	41857	71	1207	1037	6	1171	1259	12	2384	2245	22	237957	234295	82	0.0469577
109876	104768	80	42490	39464	76	1673	1787	16	1550	1444	14	3624	3231	30	337106	313017	88	0.0489559
83116	81675	74	30792	30679	71	919	850	0	1008	1045	6	2491	2331	24	245508	238340	81	0.049955
151232	144789	94	63059	60206	78	1921	1610	20	2430	2037	23	4947	4482	33	478572	450804	90	0.0519532
199919	171231	88	91870	79235	85	2102	1985	21	2627	2140	25	6085	5284	37	569060	493651	95	0.0519532
82629	82143	74	29951	29807	70	778	794	0	1032	972	0	2535	2434	22	237492	232035	82	0.0529523
131546	127637	78	39494	38788	75	1566	1489	14	2091	1904	19	4552	4381	30	402340	381842	87	0.0539514
101897	98210	78	32499	29688	74	1407	1218	12	1432	1346	13	2757	2491	26	269249	252635	83	0.0549505
165947	157824	94	60886	58447	78	2192	2145	21	3129	2895	26	6696	6254	37	581873	551555	90	0.0549505
89414	88362	77	36203	36000	71	1115	984	0	760	838	0	2342	2257	22	232957	227882	83	0.0579478
141518	128563	96	54815	49121	79	2270	1948	20	2150	1750	21	4528	4157	33	408543	364090	89	0.0579478
97194	96344	76	29570	29218	71	1521	1335	14	1210	1291	12	2981	2790	25	280645	277090	82	0.0629434
90842	88809	78	42220	42175	72	1266	1327	12	1206	1189	13	2688	2714	24	291171	289553	83	0.0679389
76830	76993	80	39451	39792	70	880	995	0	1072	1089	7	2358	2354	22	205688	197352	82	0.068938
102097	101502	77	29743	29670	71	1146	1023	4	1354	1251	11	3088	3262	25	276195	267894	83	0.0709362
93146	93536	74	27663	27653	69	1283	1201	11	1190	1252	10	2953	3074	24	288478	274346	83	0.0719353
68888	69171	72	30183	30233	69	927	839	0	808	878	0	1768	1805	17	179620	170134	82	0.0729344
99025	98822	73	25010	24845	55	1394	1346	13	1670	1463	15	3385	3138	28	329021	318161	87	0.0729344
119364	116568	86	50546	49893	75	1172	1053	5	1735	1510	17	3785	3757	29	357561	353225	85	0.0749326
95973	97695	73	33699	33431	70	1208	1196	9	1313	1402	12	3008	2895	25	262018	255610	85	0.0749326
65235	66589	67	27934	28008	67	884	830	0	518	679	0	1742	1734	18	161297	154157	77	0.0819263
120929	108749	79	38362	33676	77	1483	1313	14	1851	1659	18	4559	4079	34	385837	344322	87	0.0819263
153297	136414	84	54210	48012	79	1954	1693	18	1465	1366	16	4549	4154	33	428833	385361	90	0.0829254
89500	90099	73	35695	35373	71	1243	1207	11	1202	1076	6	2926	2837	26	292753	280681	83	0.0849236
73320	73494	75	20242	20655	48	656	718	0	1059	1143	8	2235	2421	21	227159	218304	80	0.0859227
106221	102835	75	41271	39258	75	1586	1364	14	1503	1181	10	3196	3105	27	308591	292053	84	0.08892
117203	115854	75	44031	43594	74	1747	1793	16	1664	1569	17	4283	4287	29	377050	354763	85	0.0899191
93688	94450	72	39724	39455	71	1147	1205	9	1280	1040	5	2735	2714	25	247795	239651	82	0.0929164
119062	106215	84	41317	36739	76	1520	1685	15	1806	1618	17	3857	3445	30	341693	301949	88	0.0929164
121972	108918	80	48850	43284	77	1342	1250	11	1763	1719	19	4006	3621	31	374527	326551	90	0.0979119
139334	120318	83	44050	36949	80	1938	1642	21	1925	1646	21	4191	3552	32	387268	324318	91	0.098911
103136	96095	84	40266	38113	73	1124	1224	10	1426	1154	11	3417	3108	30	295169	274095	84	0.0999101
107309	95801	77	47899	42201	76	1381	1173	10	1960	1757	18	4034	3535	32	386143	335685	91	0.102907
101998	100092	81	27377	27330	67	1271	1266	11	1269	1288	12	3180	3348	25	290715	277896	85	0.104906
47953	47957	68	12769	13151	38	527	452	0	671	596	0	1124	1144	9	123534	119080	78	0.105905
38230	39619	49	17123	17285	42	518	340	0	415	385	0	1081	1000	2	91515	88948	75	0.106904
183672	152033	99	69524	58083	84	2380	1921	20	2383	2092	24	5583	4412	39	521990	434318	98	0.1109
236915	190567	98	80627	63236	96	3731	3129	28	3225	2658	28	7279	5795	42	679856	543333	107	0.113897
87985	88162	73	25549	25085	58	1138	1172	9	1132	1195	10	3093	3146	26	301432	296916	84	0.116895
147310	126902	84	59237	51324	80	1971	1483	18	1935	1458	18	4419	3619	34	416247	348985	91	0.117894
129725	109631	83	52178	43168	81	1714	1479	16	2060	1465	20	4650	3775	35	421118	347545	92	0.117894
138577	115508	84	44627	36193	80	1835	1659	17	1889	1534	17	4356	3699	34	420661	341058	91	0.117894
102871	94998	75	49742	43155	76	1090	1020	3	1520	1362	15	3546	2905	30	328905	278820	90	0.118893
144891	121996	91	60567	51117	80	1828	1429	19	2017	1513	21	4454	3985	33	417224	341079	92	0.119892
72271	70588	73	28125	28086	68	1007	1021	3	798	766	0	2257	2174	21	202585	195782	81	0.12189
140647	117984	83	57383	47678	81	1830	1562	19	2034	1447	21	4295	3518	33	446581	359531	92	0.12189
119978	115704	87	37205	36859	73	1627	1637	17	1391	1544	15	3592	3513	27	346953	328253	84	0.12189
78552	78517	70	30698	30356	70	730	788	0	1044	940	0	2222	2251	22	228654	227065	80	0.122889
97862	97056	78	39569	39268	72	944	977	0	1112	1135	8	2437	2397	22	230733	218742	81	0.122889
78294	78856	70	29953	29901	70	1156	1156	9	868	808	0	2479	2403	23	229141	222937	82	0.125887
152247	129146	82	47241	39391	82	1538	1397	15	1986	1611	22	4447	3678	35	400834	337207	95	0.127885
100609	98496	77	34171	33465	72	1340	1209	10	1631	1492	16	3689	3329	30	364496	351272	85	0.128884
171063	136298	87	60116	47447	83	2728	2162	25	2487	1758	26	5905	4685	39	496439	385984	96	0.129883
153162	134758	85	65199	57476	81	2218	2011	20	1993	1934	20	4819	4317	34	433265	379645	90	0.13388
104110	102561	75	43647	43021	72	1111	1270	11	1467	1272	11	3332	3151	27	311169	300707	84	0.13388
89476	87680	81	21113	20973	49	1165	1099	9	1200	1094	8	2621	2346	25	249098	236451	85	0.134879
151289	145136	81	46524	44074	76	2083	2017	19	2099	1836	20	4394	4309	30	447014	413475	89	0.137876
100927	103574	73	31133	30279	71	1319	1364	13	1237	1143	8	2931	2895	25	295418	279696	82	0.138875
163374	131803	92	63165	50849	84	2001	1638	19	2153	1988	21	5292	4391	36	502639	414567	96	0.139874
102699	101577	74	36716	36156	72	955	949	0	1362	1259	13	3098	3053	26	293199	279261	83	0.139874
110043	106616	79	31572	31806	70	1414	1518	14	1420	1261	13	3109	3013	27	287387	266831	85	0.140873
276933	190803	105	105093	73675	103	2813	1909	28	3766	2531	35	8700	5759	49	842119	584620	113	0.140873
90549	90379	89	22948	22595	50	1195	1004	2	1148	1105	8	2564	2487	24	278589	272557	82	0.142871
144313	129176	82	55611	48666	80	1732	1464	16	2137	2036	21	4458	3826	33	415083	362716	90	0.142871
272681	203876	94	131592	101256	94	3110	2339	28	3551	2928	31	8317	6379	44	810954	606902	103	0.142871
61121	61337	83	26103	26178	64	792	741	0	764	657	0	1681	1814	17	155343	147815	77	0.146868
127526	118837	78	35410	32078	74	1568	1435	16	1483	1304	14	3696	3357	29	330484	301323	85	0.146868
104392	102902	87	26267	26027	60	1493	1273	12	1311	1217	12	3179	3087	27	313285	306694	83	0.146868
101055	101344	73	27670	27756	57	1538	1551	15	1275	1317	12	3448	3350	28	325785	316655	80	0.147867
125522	116066	79	55355	51502	76	1779	1734	16	1964	1965	19	4166	3858	31	367756	346128	86	0.147867
79478	77588	73	30656	30140	71	983	1172	8	806	854	0	2159	1994	22	205863	197409	79	0.150864
177257	138622	94	71399	56556	84	2438	1653	25	2312	1799	22	5513	4370	38	516415	405498	96	0.151863
97538	97066	82	42840	43117	72	1788	1695	17	1477	1428	14	3159	3169	27	307751	302219	82	0.152862
184079	165571	88	61107	52290	85	2186	1922	23	2595	2073	25	5423	4722	36	517403	459123	97	0.153862
134245	124930	79	40991	37385	77	2180	2300	20	1850	1749	20	4526	4372	32	442238	413123	89	0.156859
61812	63620	71	20428	20643	45	637	533	0	620	693	0	1706	1825	17	161519	155028	82	0.156859
167442	142013	87	57293	49175	83	2097	1748	21	1956	1843	20	4905	4097	35	450071	368620	95	0.157858
135636	122362	82	50676	44159	80	1287	1289	11	1802	1564	18	3677	3080	31	396984	355312	88	0.158857
89151	89286	84	34870	34845	71	1199	1371	11	1320	1256	11	2700	2583	24	239418	232770	83	0.160855
81695	83451	73	24742	24910	55	1140	1186	8	1125	1092	8	2525	2566	23	268354	255281	82	0.161854
96572	95845	72	33551	33636	70	1321	1320	13	1176	1031	4	3328	3424	26	304189	298893	82	0.162853
72860	73241	70	19574	19645	45	1194	1211	10	1063	1064	6	2585	2459	23	237224	233887	83	0.162853
165533	138660	85	70496	59015	83	2102	1825	19	2110	1838	22	4962	4191	36	445117	361133	95	0.163853
94483	93785	72	29033	28643	69	1739	1795	16	1281	1454	14	3571	3352	28	305171	296977	85	0.16685
102533	101882	73	25565	25513	59	1186	1378	10	1578	1359	14	3318	3081	27	295970	290439	84	0.168848
75813	77399	70	36270	36548	70	1178	1277	11	1013	1075	6	2714	2683	23	248937	245791	82	0.170846
164538	134162	98	56139	45580	82	1854	1544	17	2322	1882	24	5209	4230	37	490000	398706	92	0.173844
91604	88970	84	39397	38459	72	1231	1100	7	1195	1222	10	2869	2828	25	262645	242497	83	0.174843
113588	111461	88	30265	29952	71	1580	1556	14	1668	1652	16	3743	3759	28	353133	332031	85	0.175842
81840	82001	81	31038	31433	70	1131	1050	5	944	1109	6	2229	2346	22	235431	226098	80	0.175842
63339	61899	77	13065	13134	39	761	782	0	1003	765	0	1601	1544	16	163234	156758	78	0.17784
128651	113873	84	45039	39805	78	1606	1502	16	1687	1485	17	3580	3055	30	342410	293581	91	0.17784
108410	105064	77	44742	44011	74	1403	1412	12	1377	1287	11	3372	3513	26	299015	279408	86	0.181836
98187	96411	87	26951	26737	60	1650	1746	16	1157	1237	11	3830	3687	30	327322	310069	84	0.182835
118107	115747	79	35270	34652	73	1500	1548	14	1626	1664	17	4267	4180	30	397382	383266	85	0.182835
110127	100435	83	45158	40843	76	1605	1364	15	1812	1815	17	3900	3353	32	359124	321283	89	0.184834
115841	113263	76	37861	37375	73	1200	1178	10	1410	1356	13	3708	3790	27	305248	292556	83	0.186832
108687	107240	79	31543	31571	71	1374	1356	13	1490	1588	15	3594	3548	27	353389	339488	85	0.186832
65137	66526	69	27215	27310	64	801	831	0	880	851	0	1899	1976	18	177285	178290	76	0.187831
127347	115512	79	60435	53462	78	1609	1598	15	1464	1367	13	3999	3552	31	344692	304391	87	0.18883
94594	91439	81	38479	38627	72	1681	1548	16	1210	1306	12	3121	3144	26	294114	286545	83	0.189829
144182	122551	84	42593	35281	80	2198	1864	22	1799	1568	19	4555	3742	34	451291	394784	91	0.190828
107443	106692	73	32143	31800	71	1382	1354	13	1508	1445	14	3173	3190	27	298488	283767	83	0.190828
83592	85069	71	30182	30737	69	1287	1221	10	1354	1174	10	3253	3311	26	296194	288562	81	0.190828
93011	92702	75	23903	23944	54	1358	1378	12	1115	968	0	2706	2775	24	247680	239239	83	0.193826
117982	112069	79	34673	33100	75	1533	1636	16	1829	1736	19	4557	4597	31	416936	390865	88	0.193826
82893	80221	80	26442	26662	65	1006	891	0	948	987	0	2431	2373	22	225721	226206	82	0.197822
114199	112269	76	48552	47461	74	1252	1211	11	1738	1432	17	3317	3407	27	323838	324209	84	0.197822
198805	158572	88	65719	50739	86	2491	1871	25	2504	1821	26	5618	4365	38	505282	396270	104	0.197822
121531	110632	83	47098	42464	78	1324	993	0	1716	1464	18	3742	3535	29	328228	297702	86	0.200819
196765	156654	89	75113	60787	86	2621	2112	24	2722	2001	29	6325	5089	39	560944	442242	97	0.201818
90065	92530	73	34949	35276	70	1375	1130	10	993	1203	9	3244	3040	26	292128	282423	81	0.201818
89872	90256	75	33842	33710	71	1108	1136	8	1141	1197	9	2900	2732	26	268609	258326	80	0.201818
139932	122924	88	60125	52912	80	1826	1779	17	2404	2019	22	4303	3714	32	392369	329897	90	0.202817
111587	101362	79	42765	38416	77	1691	1472	17	1915	1688	19	4268	3712	32	364843	324531	87	0.204816
67205	67470	71	25405	25673	55	865	843	0	843	945	0	2257	2055	21	214084	217381	80	0.205815
147814	133070	95	53512	48555	79	1776	1833	17	1763	1654	19	5048	4587	34	445798	390498	90	0.208812
171878	140827	86	55270	43468	83	2855	2312	26	2750	2323	26	5981	4927	39	549832	441211	95	0.209811
115686	115001	75	47618	46614	75	1439	1379	13	1613	1603	15	4441	4385	30	372989	348026	86	0.21081
186737	170108	94	70098	65385	83	2094	1837	21	2735	2115	26	5782	5417	35	550887	500555	94	0.211809
79374	80655	71	26889	26832	55	1172	1260	11	1108	1264	11	2215	2311	21	246644	241016	79	0.212808
32847	35808	47	11744	11861	37	474	496	0	333	359	0	951	904	0	101374	102034	74	0.212808
154321	147471	80	56358	54072	79	1774	1581	17	2313	2092	22	4750	4507	33	456569	428382	88	0.212808
150043	120143	84	55379	43803	83	2271	1721	24	1833	1567	19	4443	3456	35	417375	320873	93	0.213808
124178	109930	79	49384	42775	79	1401	1304	12	1464	1397	15	3504	2979	30	322670	284369	89	0.216805
168135	150148	86	56295	49918	81	1971	1740	20	2007	1682	19	5297	4626	35	488106	420881	93	0.217804
36699	37040	61	11271	11634	36	309	417	0	620	566	0	860	858	0	96678	96401	73	0.218803
136517	113163	88	49295	40438	79	1730	1527	18	1505	1199	12	4029	3160	33	347262	279810	90	0.220801
176259	162174	84	62570	57849	80	1975	1831	20	2251	2099	22	5670	5055	36	535216	487731	90	0.222799
135941	131868	89	34001	33268	74	1948	2057	19	1832	1645	18	4810	4636	32	409155	391260	87	0.223799
91991	92411	75	38160	37627	71	1188	1216	10	1119	1087	6	2980	2973	25	263608	251531	84	0.223799
122353	119967	81	45045	44432	74	1799	1922	16	1489	1615	17	4327	4202	31	433567	414463	88	0.224798
59797	62932	61	23296	23585	53	742	683	0	508	588	0	1737	1892	18	153574	151611	77	0.226796
112749	110086	75	38430	37423	73	1314	1443	14	1481	1272	13	3567	3552	27	337721	324023	85	0.227795
127903	115590	83	47325	42449	78	1690	1428	18	1764	1479	19	4464	4063	32	364177	320585	86	0.227795
74697	75854	68	27118	27028	58	969	961	0	937	982	0	2302	2178	21	198681	197757	81	0.228794
122763	116168	77	49503	45881	77	1297	1169	10	1773	1497	16	3724	3321	29	369094	342320	87	0.228794
88951	88298	89	29684	29705	63	1083	997	0	1035	1001	2	2509	2623	22	256521	257338	83	0.228794
105199	103173	74	30462	30096	71	1083	1084	6	1458	1278	14	3566	3451	28	324207	316736	83	0.229793
201682	169583	86	87282	73220	87	2437	2232	21	2657	2050	26	6537	5636	38	580186	476466	96	0.23379
208429	182393	87	65010	55873	82	2644	2341	24	2665	2541	27	6738	6054	38	602304	518360	94	0.23379
95391	96916	73	32612	32946	71	1677	1462	15	926	1004	1	3299	3143	27	296889	293596	82	0.23379
95295	98874	71	49289	49525	71	1444	1749	15	1859	1443	18	3466	3270	28	333249	324049	78	0.23379
95705	97591	72	36623	35452	74	1364	1216	12	1323	1225	10	2945	2886	25	288260	265585	90	0.23379
168404	149596	87	60587	53167	82	2191	1855	19	2255	1974	23	5788	5038	38	503343	440598	92	0.235788
97180	97607	81	26529	26696	52	1432	1308	15	1419	1355	14	3232	3221	27	289493	272295	80	0.237786
125008	122035	77	29084	28974	71	1373	1465	13	1954	1883	19	4125	4130	29	354121	337579	83	0.237786
158517	136264	84	46048	38861	80	2028	1936	20	1950	1800	20	4700	3919	34	432983	370809	91	0.238785
171861	134413	95	60269	46975	84	2436	1890	22	1923	1646	21	5382	4264	37	502301	395898	94	0.239784
152687	123955	88	56072	46065	84	2035	1606	22	2087	1693	20	4791	3856	36	476505	383295	98	0.241782
82971	82977	73	28639	27712	65	1080	1041	4	1124	1092	7	2717	2622	24	263675	256997	80	0.241782
75918	76155	73	25513	25740	57	1025	906	0	1128	974	0	2304	2398	21	225048	220240	83	0.241782
118961	109048	84	46735	42157	77	1653	1356	13	1213	1132	9	3198	2960	28	292969	259714	85	0.246778
101432	94028	77	41458	37650	75	1646	1421	16	1446	1298	12	3678	3500	28	352078	315220	92	0.246778
101859	99508	76	26024	25555	56	1496	1462	15	1662	1673	16	3585	3351	28	360995	346211	87	0.247777
147669	131147	82	50323	44087	79	1682	1587	17	1657	1460	16	3893	3533	30	357561	312397	90	0.247777
99998	99159	74	33759	33350	72	1418	1390	13	1318	1142	10	3002	2998	25	278646	269090	83	0.247777
307882	198722	117	134883	93752	114	4486	2884	36	4486	2952	37	10882	7115	52	1.02392e+06	654035	123	0.248776
105808	106911	75	51182	50918	73	1157	1320	11	1652	1477	17	3379	3361	26	312786	298697	83	0.249775
146517	133713	94	53940	47714	79	1650	1667	17	2564	2209	24	4960	4674	34	421391	384993	89	0.250774
36488	38874	54	19404	20160	44	512	506	0	461	381	0	969	927	0	97344	96116	77	0.251773
167627	146910	88	101870	91236	84	2480	2160	22	2496	2162	23	5430	4870	35	522601	467996	92	0.252773
81902	82634	76	37203	37580	70	1083	1103	7	1117	969	0	2964	2975	24	249133	239959	84	0.25577
126526	114664	80	49570	44277	77	1824	1733	18	1957	1631	19	3855	3601	30	407366	360662	89	0.256769
102631	100601	85	41234	41300	72	1188	1295	11	1521	1374	13	3187	3167	26	291601	285140	83	0.256769
66843	66903	71	15391	15539	41	788	763	0	1024	950	0	2368	2288	22	216419	214302	79	0.257768
133853	122319	83	48398	43275	79	1795	1817	18	1588	1465	16	4390	3926	32	415033	373376	89	0.257768
159178	129680	89	51561	41709	84	2127	1746	20	2304	1858	25	5548	4150	38	499148	412604	95	0.257768
80240	80194	73	21377	21573	48	1039	967	0	902	1077	6	2591	2378	24	239403	230102	81	0.262764
109390	108569	80	41809	41182	73	1139	1027	4	1443	1422	15	3380	3289	27	304835	282941	84	0.263763
97019	94707	74	26343	26335	55	1474	1594	15	1654	1543	17	3439	3238	28	306268	295387	82	0.264762
109757	104725	87	31766	31290	73	1289	1299	12	1165	1213	10	3099	2851	27	302639	291045	83	0.26676
224419	174981	92	69084	52235	89	2974	2416	28	3149	2248	31	6944	5364	42	638289	488046	101	0.267759
84412	85727	71	25719	25584	57	1249	1194	9	1397	1285	12	2706	2757	24	283638	280875	80	0.267759
105026	103428	76	28628	28789	68	1446	1543	14	1484	1481	16	3394	3385	27	303267	297125	82	0.268758
90820	89479	85	34753	34875	71	1259	1283	11	1388	1200	11	2902	2887	24	291321	277376	83	0.269757
118303	114350	79	42713	40860	75	1447	1357	14	1869	1696	18	4518	4163	32	396571	371872	85	0.270756
99327	98143	77	33403	33175	71	1403	1439	14	1362	987	0	3176	3162	25	297006	291516	81	0.271755
230254	176045	93	76395	58864	90	2864	2164	27	2959	2174	27	5976	4556	39	570088	432419	100	0.271755
204444	162653	90	98767	78579	90	2593	2076	23	2864	2218	27	6186	4988	40	568075	450108	100	0.273754
79126	78324	71	27130	27236	57	1053	940	0	976	930	0	2342	2332	22	233504	218853	82	0.273754
106733	107806	75	34885	34653	72	1576	1620	14	1399	1188	10	3505	3315	28	306772	292757	84	0.274753
113062	108200	79	41261	37796	74	1421	1287	11	1698	1422	15	3467	3219	28	321535	294630	84	0.275752
103846	101242	91	35675	35126	72	1254	1315	13	1294	1416	14	3244	3355	25	283136	276370	83	0.275752
174915	151323	93	76701	67564	83	1763	1754	18	2549	2202	24	5277	4732	35	474558	423031	91	0.276751
116781	114116	79	45778	45050	74	1500	1252	13	1482	1560	15	3909	3731	30	346675	325037	84	0.27775
89969	87287	84	28089	27607	71	906	1037	4	1108	879	0	2549	2380	25	233047	227518	83	0.278749
80638	81306	77	27409	27284	67	1177	1044	5	1155	1106	7	2512	2562	24	251676	246937	80	0.279748
93018	92865	78	29525	29306	70	1225	1193	9	1207	943	0	2824	2726	25	262296	253216	82	0.282746
114280	107469	78	41891	38095	75	1607	1564	15	1566	1265	14	3554	3446	28	343982	314986	84	0.283745
178602	160131	85	60072	51870	83	2073	1843	18	2431	2205	24	5338	4975	34	485422	426136	93	0.284744
128021	115188	83	43457	38596	78	1801	1466	18	1957	1639	18	4149	3683	32	403286	364787	88	0.286742
77788	77199	71	29593	29524	70	1107	800	0	913	885	0	2538	2510	23	217244	214189	80	0.28874
64351	65918	70	28058	28353	65	479	559	0	757	902	0	1981	1904	21	184807	177303	78	0.28874
99909	98144	75	28500	28249	71	1185	1189	8	1380	1298	12	3405	3183	27	288867	277724	81	0.289739
146626	124642	94	62871	54582	82	1437	1376	14	1648	1529	17	4114	3539	32	413257	340947	93	0.290738
151780	122948	84	51464	41249	81	1940	1680	20	1986	1553	19	4544	3628	35	443968	349997	91	0.291737
87721	82228	89	27006	24809	89	1218	1295	11	1415	1261	12	2649	2461	23	262721	233932	89	0.291737
92826	92718	75	29995	29918	70	1161	1011	3	1254	1048	5	3013	3100	24	270975	262375	82	0.293736
163298	141982	87	50439	43316	82	2002	1808	20	2152	2078	22	5731	5327	35	487351	431930	100	0.294735
140143	117526	82	57404	47500	80	2076	1742	21	1743	1691	17	4734	3948	34	455522	375565	89	0.296733
112525	111687	74	45135	44491	73	2029	1658	18	1764	1641	16	3579	3708	28	344111	335375	82	0.296733
96436	94632	82	30144	30057	71	1361	1438	13	1451	1317	14	3554	3423	29	304719	285846	82	0.296733
97968	97826	78	41712	41459	72	1606	1406	15	1711	1451	15	3236	3077	28	328610	318848	82	0.297732
97533	97417	78	28406	28258	70	920	853	0	1278	1230	10	3155	3055	26	286493	271430	83	0.29973
100997	97939	75	43471	43362	73	1118	946	0	1235	1192	10	2681	2602	25	267825	259059	83	0.301728
90251	89654	75	40463	40091	71	1001	1014	2	1191	1084	7	2264	2222	23	237649	232323	82	0.303727
93967	92849	80	37843	38040	71	1286	1134	9	1309	1166	10	2827	2804	24	257523	247883	82	0.305725
115320	107401	87	44766	41669	75	1717	1441	15	1238	1165	10	3207	2953	26	330953	291460	85	0.306724
134765	115263	82	55997	46844	80	1688	1597	16	1567	1454	17	4460	3750	35	414676	343280	89	0.306724
78280	80809	71	17308	17766	42	665	715	0	899	918	0	2239	2180	22	213405	204101	78	0.306724
104902	102279	75	44484	43705	74	1084	1094	9	1223	1029	5	2734	2606	26	272466	257173	82	0.308722
124224	120687	77	47642	46407	75	1869	1809	18	1680	1650	17	4117	4095	29	369537	351409	87	0.31072
158480	128850	82	63635	49377	83	2344	1751	24	2190	1709	21	5136	4076	38	448578	349541	93	0.312719
118316	106861	83	47342	43057	75	1611	1415	17	2178	1931	21	3993	3829	29	376263	344246	85	0.313718
125105	123726	77	52988	51820	75	1703	1642	17	1818	1792	19	3961	3946	29	403024	377228	85	0.313718
87569	85004	85	31184	30976	71	1411	1305	12	1180	1043	5	2450	2464	23	261305	243954	84	0.315716
48256	52225	62	14828	15223	40	496	547	0	404	513	0	1615	1585	16	147634	152270	76	0.315716
230870	179877	97	92963	73845	90	2556	2196	24	2769	1934	30	6917	5709	41	650623	514671	100	0.315716
89168	89063	73	34518	34756	70	805	908	0	1060	1083	6	2168	2205	20	227221	220199	81	0.316715
268098	206423	96	99646	76929	94	3450	2355	31	4145	3144	35	9049	6941	45	808177	620233	104	0.318713
98764	99145	76	44448	43978	73	1450	1390	14	1510	1538	15	3855	3790	28	345175	332936	84	0.32171
86518	87920	72	31688	31558	71	1071	1013	3	1444	1267	12	2793	2715	26	246070	231320	83	0.32271
97149	97537	74	30424	29657	71	1562	1511	14	1316	1478	13	3387	3077	28	294569	274981	84	0.323709
107156	101680	77	48019	44271	76	1413	1477	13	1627	1516	16	3608	3350	29	334451	320163	86	0.326706
102628	100960	85	47634	47350	72	867	878	0	1529	1318	12	2814	2964	24	278253	275742	82	0.327705
94539	93166	77	37665	37122	71	1087	1167	8	1022	1130	8	3132	3042	25	270556	257537	82	0.3337
91213	92328	71	57846	57737	73	1210	1159	8	1460	1413	13	3027	2962	27	290382	275381	83	0.3337
83892	83375	83	30514	30385	70	1276	1241	10	962	1039	4	2973	2730	26	241879	228681	80	0.334699
201182	172649	91	83624	73902	84	2602	2149	24	2450	1988	22	5627	4754	36	517702	440190	94	0.337696
178349	148621	85	67809	54969	83	2984	2447	25	2600	1975	25	5648	4716	36	529432	438626	93	0.340693
99880	98552	80	38168	38722	72	1417	1361	13	1555	1377	14	3237	3170	27	316937	308374	82	0.340693
120998	115832	88	41067	40310	74	1717	1617	16	2068	1790	20	4392	4368	30	403211	384815	84	0.340693
34499	34330	75	13640	14133	39	255	442	0	294	329	0	922	860	0	90553	88820	73	0.341693
69497	68346	77	27940	27674	69	580	642	0	628	591	0	1891	1875	19	181265	173867	80	0.345689
159444	126642	88	59777	47330	85	1711	1591	17	1868	1420	20	4924	3790	37	479538	368965	97	0.348686
53263	56624	61	23268	23774	55	782	850	0	714	729	0	1701	1621	16	158311	156813	77	0.349685
93384	90681	76	30482	29790	72	1188	1093	7	1356	1202	11	3225	3154	26	275771	261690	83	0.352683
84284	83204	73	27776	27549	70	1021	857	0	1324	1338	12	2753	2854	25	262830	257989	82	0.353682
72925	74292	70	25272	25176	60	841	946	0	792	725	0	1753	1755	19	185831	176808	79	0.35568
147191	135999	81	46015	41322	79	1685	1483	15	1743	1587	17	3873	3506	29	382772	342769	91	0.358677
105940	106851	74	45657	44970	73	1749	1555	14	1651	1579	18	3743	3799	29	339971	323738	83	0.361675
328802	257534	112	126631	98036	110	5762	4673	34	6447	5089	39	14997	12117	55	1.04858e+06	1.01122e+06	118	0.361675
132409	119884	88	51963	47206	77	1602	1493	15	1755	1623	19	3796	3230	31	338616	307157	88	0.362674
180649	140996	95	65627	50512	85	2004	1649	21	2326	1720	25	4988	3846	37	494627	385166	95	0.365671
83655	79959	89	33575	30942	76	816	900	0	1195	1016	4	2635	2280	24	234249	211512	89	0.365671
98081	97682	75	23209	22980	52	1572	1406	16	1415	1262	11	3415	3278	27	317634	311048	84	0.36667
189248	144755	89	68760	53378	85	2757	2163	26	2598	1967	28	6359	4997	41	590911	445045	97	0.367669
84496	83416	82	19092	19176	45	1387	1445	12	1198	1269	10	3142	3173	25	282366	268281	82	0.368668
157097	127346	86	55358	44649	84	2184	1729	21	2029	1681	21	4879	4024	35	456459	372391	93	0.369667
84876	85337	75	35011	34998	71	1382	1195	11	1108	1209	11	2603	2831	22	241782	237890	80	0.370666
118361	116288	79	51813	50975	74	1484	1666	14	1509	1369	14	4496	4426	31	374823	358752	81	0.370666
77626	78947	71	29931	29584	70	989	1132	7	1167	1180	9	2384	2498	22	270622	263958	82	0.371666
93276	90077	91	39298	38542	73	1200	1173	8	1544	1158	10	3109	2947	25	259975	251923	91	0.371666
92273	92563	74	39435	39373	70	1298	1189	10	1649	1295	16	2993	2887	26	299631	291263	82	0.372665
111095	106683	75	48307	44618	75	1483	1394	13	1640	1379	16	3706	3389	29	331545	308772	84	0.373664
132411	114346	81	51662	43657	80	1759	1383	17	1812	1320	18	4186	3475	34	369962	312845	88	0.373664
107231	104074	80	37471	37287	73	1367	1462	13	1497	1504	14	3265	3246	27	350544	344710	83	0.373664
145542	123747	100	54955	46185	81	1965	1705	20	1976	1495	21	4586	3881	34	409710	337844	91	0.376661
166205	136571	100	61114	51611	84	1598	1389	18	2162	1617	23	5048	4366	36	464618	384564	94	0.37766
70515	69029	83	18420	18591	44	893	748	0	759	850	0	2027	2148	20	214087	208364	79	0.378659
78676	77292	76	22595	22736	49	777	674	0	877	833	0	2147	2058	20	210055	199372	78	0.380657
45485	44933	72	19537	19747	46	456	618	0	499	465	0	1392	1461	14	105305	102148	72	0.382656
135487	124566	91	44005	39056	76	2017	1704	20	1776	1659	18	4234	3923	31	389508	354965	85	0.382656
157048	127927	90	57140	46798	82	1397	1349	12	1842	1353	19	4435	3812	33	443560	362363	93	0.383655
149154	141787	79	67159	63163	78	1896	1609	19	2078	1820	20	4441	4229	31	404865	369583	88	0.383655
90580	91656	72	29301	28774	70	1427	1479	13	1347	1342	11	2820	2814	25	284513	272481	82	0.387651
106496	103461	82	46006	45563	73	1106	1094	6	1215	1231	11	3225	3044	27	275413	266804	83	0.38865
163568	139142	83	69909	60070	82	1986	1757	21	2301	1828	23	5316	4567	35	461846	407636	90	0.389649
142540	126177	90	52870	46550	81	1852	1616	17	1772	1690	17	4560	3854	33	409076	363401	88	0.391648
148975	133644	82	57879	51162	81	1553	1528	14	1923	1712	19	4269	3915	31	374732	333548	89	0.391648
40611	39635	73	12334	12505	39	661	678	0	336	549	0	1349	1266	12	119712	120998	72	0.392647
87040	88189	76	35007	35069	70	967	1099	6	1047	1051	5	2882	2900	23	266050	254679	84	0.393646
105822	101348	86	39085	37035	73	1447	1457	14	1544	1441	14	3758	3539	30	335080	324356	84	0.393646
105656	102949	78	35452	34874	72	1429	1308	12	1214	1247	10	3532	3237	27	337191	318801	83	0.395644
82565	81954	73	20869	21109	47	1021	1106	6	995	1030	4	2438	2389	23	232000	228807	81	0.39964
203681	177118	94	74258	64137	85	2592	2238	24	2726	2439	26	7129	6359	39	616893	535107	96	0.402638
118366	116193	77	40132	39318	74	1726	1502	16	1625	1541	14	3812	3770	28	346515	330467	85	0.407633
39531	41790	64	22310	22597	51	467	522	0	509	481	0	1077	1086	6	88924	89178	69	0.41163
156045	130955	85	55866	46557	81	2371	2088	22	2066	1609	24	5146	4029	36	471061	382832	93	0.413628
89175	88508	83	18237	18782	44	846	1096	6	1317	1399	13	2616	2575	24	247051	237792	81	0.414627
115527	106013	94	34136	31665	74	2137	1847	20	1359	1094	12	3426	3264	28	346685	320177	85	0.414627
95411	94825	75	31263	31044	72	1452	1255	12	1132	1195	9	2809	2767	24	300500	289313	89	0.415626
108918	109469	76	27451	27670	63	1754	1810	16	1820	1872	17	3855	3874	30	363650	352941	82	0.415626
136128	126117	96	49530	45907	79	2215	1896	20	2120	1879	21	5479	4751	34	457233	409832	96	0.415626
99472	100079	76	35186	34683	72	1717	1450	17	1448	1140	11	3361	3203	28	320475	309080	84	0.416625
115684	108363	77	46313	42241	77	1417	1274	14	1654	1522	16	3779	3383	30	330143	299763	86	0.417624
78110	79447	71	29644	30209	67	1203	1156	9	1162	1198	9	2461	2437	23	236308	228927	79	0.417624
88822	89573	73	31085	31095	67	1254	1267	10	1093	1187	10	3056	2952	26	246381	240405	80	0.417624
125064	120093	83	39019	38165	74	2059	2034	18	1878	1748	19	4478	4273	31	386957	358151	86	0.419622
85421	83747	74	32553	32208	71	789	965	0	1069	986	0	2253	2296	21	214721	205396	80	0.419622
134486	130519	80	50702	49453	77	1661	1617	17	1709	1770	17	3396	3317	28	299061	274420	84	0.424618
45192	44666	68	15895	16233	41	482	499	0	486	434	0	1080	1076	6	103711	106103	72	0.425617
109832	105898	81	33986	32961	73	1435	1510	14	1570	1512	17	3736	3498	29	403589	388160	84	0.425617
41308	43308	71	17835	18316	45	492	467	0	480	409	0	1220	1383	13	112970	116204	74	0.425617
48334	49194	68	19792	20165	46	504	475	0	757	712	0	1116	1139	9	117303	116154	75	0.425617
197857	157364	89	75814	61556	86	2043	1593	19	2499	1897	26	5980	4819	39	591210	474305	95	0.425617
198776	157968	90	74742	59347	86	2597	2185	24	2856	1937	29	5898	4625	40	518879	407770	94	0.426616
92288	90602	72	45561	45603	72	1172	1052	5	1218	1202	10	2636	2535	24	236186	228648	81	0.427615
92202	92637	72	22176	22238	52	1207	1264	10	1584	1310	13	3323	3260	27	271584	267370	80	0.427615
268490	196113	114	93969	68794	96	3557	2503	31	3883	2686	35	9022	6502	48	778580	579780	104	0.431612
130524	126474	80	39616	38898	74	1937	1907	18	1791	1528	16	4274	3941	31	375751	361585	85	0.432611
93204	93207	73	27114	27080	66	1045	1134	7	1102	1062	6	2928	2935	24	271812	261006	79	0.434609
245626	179809	98	98609	73885	93	3678	2627	31	3271	2184	33	7276	5409	43	666184	483367	102	0.434609
128643	125988	85	61043	59807	77	1915	1642	18	1963	1741	18	4097	3867	30	372688	354012	85	0.439604
110287	99289	79	43135	38018	78	1232	1288	12	1578	1297	14	3547	2891	31	308396	267172	88	0.440603
248900	184225	96	99684	74026	93	3227	2689	28	3426	2698	31	8444	6188	47	793038	592763	104	0.440603
101411	103228	73	41852	42091	71	1357	1328	11	1486	1329	13	2821	2861	24	291356	281816	80	0.440603
131606	110735	86	49519	42546	81	1605	1323	16	1986	1634	19	3859	3204	31	363325	297769	91	0.442602
95407	96213	73	46005	45847	73	1111	1070	6	1076	1183	10	2713	2410	25	236628	227029	78	0.4446
66438	66933	73	18868	18851	45	1082	982	0	711	665	0	1767	1917	18	168193	161953	80	0.445599
92625	92943	75	36071	35668	71	1183	1140	8	1339	1409	13	3059	2973	26	283356	268900	81	0.445599
94025	91694	76	38394	37515	72	1559	1814	15	1275	1217	11	2873	2620	26	266784	259810	82	0.451594
299890	210422	103	105140	73032	100	3339	2309	30	4199	2813	35	10564	7535	51	952954	667084	110	0.452593
120793	105476	85	44851	39411	77	1620	1607	16	1821	1452	20	4416	3650	34	384432	332503	86	0.452593
58334	57637	72	20995	21445	46	824	765	0	661	530	0	1576	1583	15	140701	138764	78	0.454591
187306	170956	82	76802	69169	83	2145	2137	20	2758	2562	25	6982	6360	38	669076	597591	92	0.45559
79220	79291	64	31625	31189	70	1029	1008	2	1084	1039	4	2209	2265	21	214210	208243	81	0.45559
129833	117978	82	51187	45090	78	2090	1650	21	2023	1656	20	4298	3737	33	395645	358834	88	0.458587
104731	101788	78	22475	22174	51	1260	1196	11	1381	1360	13	3055	3001	27	289077	282055	83	0.459586
139928	117910	85	56347	47541	80	1789	1384	16	2098	1696	21	4664	3931	35	382142	314291	92	0.461585
176981	160487	93	61106	55825	80	2239	1943	23	2941	2779	26	6489	5701	38	619744	556385	91	0.463583
122910	121001	78	56837	55537	75	1701	1499	17	1787	1662	17	3920	3841	29	358814	345631	82	0.467579
110765	107427	79	37477	36194	74	1785	1660	17	1944	1463	16	3858	3724	28	372628	345429	87	0.467579
115956	111453	79	42024	40823	74	2296	1923	20	1748	1584	17	4352	4379	30	419186	391433	83	0.469577
122684	108310	81	51369	44465	78	2210	2089	21	2005	1590	20	4442	3890	33	412304	360836	88	0.473574
139025	135174	79	38024	37197	74	1804	1594	18	1765	1738	16	4872	4353	34	449839	431753	87	0.476571
101649	100927	75	27480	27417	66	1206	1283	12	1665	1555	15	3429	3189	28	295215	279412	81	0.47757
134993	124212	78	51228	46827	77	1960	1908	19	1998	1863	19	4527	4238	33	419159	383902	87	0.478569
80871	80202	75	31396	31332	70	1299	1129	10	1080	1185	9	2374	2423	22	222203	212504	80	0.479568
118958	109105	79	48690	43827	78	1907	1555	20	1790	1586	16	3697	3387	29	367233	329713	90	0.481567
59380	61319	76	18149	18063	46	778	668	0	668	632	0	1442	1419	14	135346	134480	75	0.481567
119229	106986	88	44706	40258	78	1552	1436	14	1598	1484	16	3691	3156	30	339930	298665	86	0.483565
100645	99610	74	36612	36246	72	1564	1454	14	1225	1024	5	3380	3492	26	331042	311063	83	0.484564
111781	110619	74	36754	35785	73	1519	1537	14	1564	1437	13	3229	3178	27	339991	329234	83	0.484564
126902	113094	88	47345	42816	77	2162	1688	20	2379	1987	21	4452	3961	34	440282	391380	89	0.486562
121934	118862	75	34517	33964	73	1829	1775	18	1703	1628	18	3774	3643	29	358159	343643	82	0.486562
152657	125967	87	58409	47784	81	1957	1584	21	2049	1684	20	4609	3884	34	458151	375416	90	0.486562
107129	107522	78	28744	29228	60	1244	1313	11	1607	1533	18	3682	3549	28	343821	334029	83	0.486562
150833	145286	80	40846	39409	77	2123	2201	19	2334	2333	22	5742	5577	34	555925	525656	87	0.487561
133063	122572	81	52727	47800	79	1384	1389	13	1904	1642	20	3937	3576	30	395136	350305	88	0.48856
187986	119532	100	201613	133007	97	2226	1499	21	4163	2374	40	1658	1033	6	5785	3307	44	0.489559
125364	121456	77	39636	37890	74	1650	1566	16	1621	1492	17	4193	4075	30	366095	351693	83	0.490559
85503	85693	73	30005	29922	70	1371	1239	10	1145	1155	8	2839	2573	26	251523	247150	79	0.492557
90895	90775	74	21732	21761	48	1224	1111	9	1253	1063	6	3027	3041	25	297642	292911	83	0.492557
219838	166936	91	94255	73124	89	3008	2280	28	3620	2572	34	7702	5649	45	684535	512051	98	0.492557
115750	100806	79	50733	44381	78	1189	1039	5	1561	1214	11	3440	3027	28	337342	292934	87	0.494555
189324	153356	88	71860	57505	86	2480	2182	23	2751	2175	29	6168	5307	38	575127	458611	95	0.495554
109239	104901	83	39486	38184	74	1439	1465	15	1577	1441	16	3987	3872	29	370921	347245	83	0.496553
98251	96382	75	25590	25733	60	810	988	0	1319	1129	9	2665	2670	23	247294	239361	80	0.496553
131164	119351	89	45287	41234	77	387	1271	12	2152	1917	22	4254	4162	31	415490	380741	86	0.497552
224116	184019	89	67835	54822	88	2252	2144	24	3155	2463	29	7366	6021	41	668135	549161	96	0.498551
315252	221887	112	117102	82105	109	4163	3222	32	4486	3279	35	11049	8214	50	1.04549e+06	754940	122	0.49955
93522	93780	73	26454	26337	61	1389	1175	10	1242	1016	3	2806	2832	25	250297	237145	82	0.50055
109055	108290	91	34016	33756	72	1457	1131	11	1782	1699	19	4024	3639	30	333479	325649	81	0.50055
154256	131043	94	62611	53515	82	1735	1308	15	1839	1516	20	4692	4005	34	432137	361851	93	0.501549
211916	165788	90	84836	66676	88	2730	1984	26	2853	1957	30	6144	4754	39	555437	435788	96	0.502548
101770	103641	73	27357	27234	59	1241	1106	8	1505	1297	12	3579	3469	29	333175	324853	80	0.503547
156909	125397	84	64645	52138	82	2038	1653	21	2146	1749	22	5516	4316	39	487653	383391	94	0.505545
95067	97320	72	26954	26560	66	1087	1310	10	1324	1228	11	3188	3037	27	277060	262337	82	0.506544
179140	134754	92	62777	46730	87	2532	2028	25	2523	1870	26	5804	4611	40	526697	409211	97	0.508542
152401	125101	85	54566	44092	81	2275	1865	23	2103	1755	21	5310	4494	37	480764	387333	94	0.509541
125587	116232	83	38675	34066	78	1583	1731	16	1721	1689	18	4463	4200	31	405440	380650	88	0.51154
114004	105828	90	48101	44148	77	1311	1301	12	1409	1105	10	3260	3001	27	299463	272448	83	0.517534
95074	95065	76	23144	23246	49	1228	1189	10	1540	1506	15	3201	3137	26	274447	266128	80	0.520532
216144	165164	92	89327	70081	89	3087	2439	27	2765	2319	26	6702	5013	42	630861	467139	99	0.521531
131297	126692	83	40963	39724	75	1764	1824	18	1693	1584	17	4633	4615	30	409064	392496	84	0.52253
83173	83222	72	29446	29360	69	1087	1107	6	1200	1052	6	2579	2233	25	252250	241781	80	0.525527
89624	88306	75	26487	26699	56	1447	1446	13	1210	1112	8	2994	3066	25	287601	277380	81	0.525527
67533	66635	74	20042	20156	47	788	847	0	706	852	0	1987	1939	19	182820	178609	77	0.529523
119605	107563	79	45533	40166	77	1786	1865	19	1830	1508	19	4182	3859	31	398328	347488	89	0.530523
82072	84705	72	21890	21970	47	1088	1269	11	1289	1236	12	2337	2203	23	261583	254723	80	0.530523
150491	125423	90	55798	45322	81	2501	2132	23	2044	1726	20	5077	4311	36	432993	353834	91	0.53352
158516	146008	82	64713	58393	81	1742	1478	19	2069	1984	20	4796	4365	33	456336	399983	89	0.534519
98363	98517	73	25667	25425	65	1105	1218	10	1683	1402	16	3191	3287	26	299151	290149	81	0.536517
97594	96580	75	38845	38472	72	1333	1350	14	1236	1164	10	3179	2908	27	265498	256518	82	0.540514
101331	102843	76	33072	33237	72	1573	1503	14	1419	1463	14	3300	3221	27	322683	306578	83	0.540514
151899	144219	85	62641	58943	77	1869	1756	18	1833	1797	20	4793	4410	34	458452	437774	88	0.541513
103843	100654	74	39713	37935	74	1544	1521	16	1937	1610	19	3441	3315	27	336051	321662	82	0.542512
90110	88330	83	26873	27055	59	938	989	0	1014	1151	8	2847	2796	24	249305	246587	82	0.54451
155164	128949	89	52851	43385	81	2082	1593	19	2230	1793	20	4654	3896	36	414797	344390	92	0.545509
105350	105421	77	32171	31779	72	1263	1346	12	1517	1519	15	3165	3024	27	301582	293314	82	0.545509
81709	80264	78	30255	30196	72	1059	1167	8	1193	1094	8	2473	2630	22	235063	225442	82	0.546508
84323	84673	74	24830	24835	54	1305	1317	11	1207	1079	7	2905	2699	25	260011	252935	80	0.548506
188762	148494	88	59765	46779	83	2838	2072	28	2617	2151	26	6713	5258	41	594564	456707	95	0.551504
106497	104287	85	40674	40370	73	1708	1790	17	2235	1994	20	4194	3997	30	381962	363076	80	0.556499
143021	120458	82	57978	47629	81	2121	1889	21	1985	1608	21	4472	3742	34	437216	355664	91	0.557498
121053	112935	87	44918	41418	76	1691	1534	17	1757	1521	16	4645	4380	33	412698	370894	85	0.558497
201613	156605	104	73888	58964	89	2277	1766	23	2837	2172	27	5650	4440	38	553577	426005	101	0.559496
110466	108756	74	35859	35539	73	1607	1428	14	1479	1320	16	3478	3453	28	335388	317942	83	0.560496
105410	104619	72	26421	26570	55	1398	1253	11	1507	1298	14	3230	3236	27	326558	316175	82	0.562494
126753	126345	77	39996	39332	73	1684	1532	17	1496	1505	15	3783	3751	29	365250	352342	84	0.563493
152573	145535	85	38173	35728	76	2100	1825	21	2599	2461	24	5303	4890	34	532639	500169	88	0.565491
54109	55138	72	23659	24013	54	783	701	0	646	761	0	1424	1558	15	162873	156244	75	0.56649
125964	114769	82	43474	38294	77	1921	1638	18	1699	1486	17	4145	3726	31	376373	344520	85	0.567489
100920	98851	82	40627	40226	72	1159	1259	11	1241	1299	12	3419	3215	27	308536	299033	83	0.568488
144958	125026	81	59031	51891	81	1715	1441	18	1935	1763	19	4946	4262	35	446627	389006	90	0.569488
176396	136243	88	68165	53566	85	2597	1919	26	2290	1779	22	5330	4009	37	499674	388193	95	0.571486
117240	115401	81	33617	33147	73	1589	1478	15	1586	1552	17	3446	3285	28	339864	317890	92	0.571486
93978	94584	83	33077	33218	71	1258	1336	13	1487	1578	15	3490	3210	28	295547	293299	81	0.572485
168954	154454	84	53239	45914	86	1815	1647	19	2389	1923	24	5359	4448	37	486959	438075	93	0.572485
125649	123515	78	42289	41905	75	1636	1423	15	1855	1663	19	4040	3921	30	378661	360193	86	0.572485
128735	115275	80	44315	38819	78	1792	1738	18	1869	1713	20	4116	3479	31	394396	354381	86	0.573484
67317	67332	76	24958	25040	59	563	573	0	629	693	0	1816	1912	18	157275	147623	77	0.574483
182141	166731	87	85899	79360	82	2349	2150	22	2903	2283	25	5613	5184	34	540371	500935	90	0.574483
132555	119693	81	48403	43185	78	1726	1598	17	1867	1669	19	4298	3826	32	378695	334800	90	0.574483
138546	135979	76	42100	41325	74	2212	2080	21	2196	2200	20	4784	4507	33	474162	457806	94	0.574483
103333	102110	73	40429	40084	72	1198	1293	10	1380	1512	15	3415	3166	28	307820	296168	83	0.575482
90365	90170	76	37809	37679	71	1237	1371	11	1239	1161	10	2466	2483	24	241343	226482	80	0.575482
95461	94594	74	35069	34840	72	1297	1110	10	1196	1259	10	3015	2957	25	271342	260010	82	0.576481
86860	86943	74	36517	36257	71	1291	1326	12	1252	1346	12	2596	2619	23	238470	230236	81	0.57748
132390	115412	85	50297	44474	79	1384	1202	11	1844	1409	17	4193	3431	33	388515	326818	89	0.57748
171722	159343	81	53499	48601	80	2512	2243	22	1967	1697	21	5021	4682	32	495215	454924	90	0.579479
89892	90067	76	26043	26078	60	1086	1127	9	1182	1091	8	2843	2767	25	283085	270941	82	0.580478
204062	158168	92	66988	51792	88	2836	2426	25	2757	2163	26	6380	5286	39	554599	432145	98	0.582476
119462	109624	84	46090	41319	78	1957	1801	19	1706	1500	17	4456	4152	31	400774	358412	86	0.582476
101041	97156	74	41288	39366	74	1300	1292	13	1615	1378	15	3570	3254	28	338226	325248	83	0.583475
35620	37464	51	13700	14369	39	213	289	0	512	438	0	935	982	0	83404	81486	68	0.583475
151832	123458	91	54312	44606	82	2142	1802	20	2026	1633	20	4972	4053	36	493570	411292	92	0.583475
108278	101465	78	39401	36520	75	1568	1457	13	1605	1340	18	3947	3513	30	370378	342751	85	0.586472
56549	59046	70	14129	14308	39	584	679	0	390	368	0	1630	1331	16	135109	134883	75	0.587471
154408	125397	93	61974	51669	82	2057	1583	20	2128	1406	22	4559	3543	35	461168	365328	92	0.587471
174768	140079	87	61100	47505	85	2115	1750	22	2307	1815	24	5861	4634	39	526327	409269	94	0.589469
143855	136720	80	67086	63208	79	2059	1993	19	2214	2124	21	4754	4417	33	408236	380317	86	0.591468
60483	61679	75	22284	22716	49	835	716	0	816	805	0	1748	1872	17	153494	147253	75	0.592467
201516	157765	99	70674	57017	88	2557	2086	25	2559	1930	25	6399	5002	41	572053	441485	99	0.593466
120753	121394	76	52541	51775	74	1598	1642	16	1612	1606	15	4056	4002	29	390541	375145	85	0.593466
120383	109807	79	45872	41738	76	1704	1619	18	1486	1322	13	3687	3230	30	344130	303282	85	0.593466
140050	122324	85	49800	42986	79	1921	1760	18	1925	1612	17	3804	3235	31	373775	325673	88	0.594465
129605	118821	78	49148	43843	77	1839	1477	17	1372	1326	14	4061	3765	30	332820	300233	86	0.594465
112871	113096	73	59204	58824	74	1458	1494	14	1644	1677	16	3738	3599	28	350939	337932	82	0.597462
97302	95584	75	29460	29338	71	1300	1122	8	1433	1214	12	2697	2612	24	276446	268086	81	0.609452
50493	53417	61	15349	15810	40	478	501	0	524	638	0	1427	1552	15	132794	128669	73	0.610451
44296	48359	50	20052	20094	50	291	200	0	563	549	0	1378	1443	13	127485	124221	73	0.61145
111881	104625	77	33102	29103	76	1607	1596	15	1419	1276	11	3484	3150	29	319284	292144	84	0.612449
103044	103137	74	32997	32751	71	1018	952	0	1200	1361	12	3209	2993	28	276434	264796	83	0.612449
81804	81702	73	31331	30898	70	1371	1377	13	1275	1243	12	2712	2769	25	250057	241612	80	0.612449
115314	110699	82	36846	35761	75	1485	1501	14	1604	1474	14	3661	3314	29	353520	333277	85	0.613448
94203	92756	74	25131	25077	62	1347	1329	12	1099	1077	7	3015	2895	27	270049	264781	81	0.613448
68789	69322	69	21238	21449	49	1001	1030	3	1061	1065	6	2160	2187	21	191675	187806	78	0.614447
125001	110078	81	44724	39157	78	1563	1474	16	1822	1380	18	4109	3443	32	385732	336033	87	0.616445
90387	89265	75	29459	29562	70	1067	986	0	1074	1090	7	2751	2865	24	271903	266221	82	0.616445
99021	97845	72	25606	25917	53	1408	1591	14	1249	986	0	3334	3121	27	269526	263437	79	0.617444
143733	127794	79	35133	29553	79	1868	1829	18	1973	1638	20	4397	3824	33	407658	360228	87	0.619443
79680	79425	75	24811	24829	53	882	938	0	848	932	0	2640	2570	23	230548	221454	80	0.619443
70842	70915	83	28752	29043	68	1017	1109	7	1087	1082	6	2303	2212	23	179811	169996	78	0.623439
105035	104996	76	33272	32865	72	1679	1522	17	1687	1576	16	3336	3319	27	303103	283661	81	0.628434
203810	188198	97	77542	70411	83	2815	2492	25	3284	2803	28	7485	6909	39	710201	646884	91	0.631432
103899	99530	91	38650	38276	73	1137	1242	9	971	1065	5	2747	2817	24	255787	242189	87	0.63343
108579	104630	75	45748	45283	73	1485	1314	13	1748	1470	15	2637	2630	24	279751	264429	82	0.634429
106971	105720	78	28791	28660	71	1435	1301	13	1926	1641	18	3487	3437	27	359650	345161	84	0.635428
91992	92494	75	44553	45070	71	971	978	0	1277	1274	10	3069	3035	26	250744	244309	79	0.636427
111913	111029	75	32367	31924	73	1350	1452	13	1343	1440	14	3729	3625	27	345568	331663	83	0.637426
102005	99780	75	39198	38503	73	1438	1345	13	1444	1266	11	3183	2872	26	278686	270128	81	0.637426
109499	100570	79	40193	36516	74	1632	1524	15	1723	1624	19	4376	4120	31	398161	361472	85	0.637426
197234	160495	86	76087	59843	86	2070	1666	21	2252	1615	22	5326	4124	38	495514	387700	95	0.637426
290891	208336	108	112356	83908	105	3820	2806	32	4498	3121	37	9810	7259	49	861575	629191	113	0.640424
144122	120582	86	56019	46182	82	1793	1497	17	2167	1832	22	5279	4437	37	493322	406248	91	0.642422
139962	120371	93	51802	44589	80	1565	1357	15	1637	1368	16	4649	3970	34	416911	357873	90	0.643421
178870	151655	91	63790	53636	84	2289	1811	23	2552	1967	25	5622	4640	37	509549	434189	92	0.643421
42603	42541	78	23549	24252	49	389	490	0	498	440	0	1156	1210	10	117516	121706	73	0.64442
100647	102961	72	33664	33749	71	1214	1402	12	1560	1374	14	2633	2737	24	293942	291778	81	0.64442
119100	115188	92	32983	32643	72	1630	1522	15	1656	1578	16	3682	3597	28	324779	311377	82	0.64442
346550	248350	121	121134	90871	119	5293	3791	36	6802	4870	41	15031	11355	57	1.04858e+06	1.00787e+06	128	0.646418
136820	132192	79	34713	34055	75	1439	1440	14	1851	1548	18	4837	4598	32	404666	379218	86	0.647417
162595	144118	81	78073	71139	80	3018	2867	24	3073	2573	28	6622	6045	38	578386	493127	89	0.651414
107800	104569	79	51005	49862	74	1106	1013	3	1134	952	0	2769	2702	24	259424	245312	85	0.657408
78294	79594	77	27823	28231	61	784	782	0	969	1013	3	2697	2648	24	235608	234330	78	0.657408
152120	134838	81	42401	36606	78	1948	1874	18	2296	2058	22	5693	4945	36	482511	419306	91	0.660406
96081	98055	72	24786	24873	54	1089	1256	11	1425	1374	14	3092	3068	25	279787	269496	85	0.662404
94758	93824	73	26824	26685	66	1298	1197	11	1428	1466	13	3126	3186	25	309575	298447	85	0.663403
47601	49511	58	17309	17725	45	440	458	0	491	468	0	1252	1229	10	111864	114624	73	0.663403
123093	117225	78	48539	46474	76	1347	1333	13	1578	1670	15	3345	3287	28	317456	293682	84	0.664402
17997	19109	36	16377	17081	42	180	127	0	216	303	0	435	545	0	46959	45374	65	0.664402
94815	95102	82	21931	22159	48	1198	1236	11	1335	1262	12	3549	3522	28	314550	295665	80	0.664402
220706	171779	104	89433	71013	87	2942	2210	26	3413	2404	31	6993	5440	41	618731	492702	97	0.667399
156654	129827	87	50118	40744	81	2427	2025	23	2328	1932	21	5407	4705	36	473270	394457	90	0.668398
110241	104981	76	46459	43720	75	1417	1126	12	1684	1535	16	3557	3162	29	319607	298778	82	0.671396
55300	54331	73	21923	22455	48	626	724	0	780	764	0	1753	1810	17	162305	163385	77	0.672395
74380	74324	75	29466	29405	69	1094	1135	8	1158	1201	9	2294	2320	21	216200	220337	78	0.673394
132726	131555	75	34057	33683	73	1818	1698	17	1774	1861	18	4827	4844	32	419061	388049	84	0.67739
104834	104432	83	39559	39311	72	1698	1572	17	1735	1563	18	3399	3181	27	322784	318280	80	0.67739
108516	109183	73	37743	37356	72	1458	1621	13	1426	1336	14	3382	3596	26	314596	300945	81	0.678389
120744	111983	77	38688	35054	76	2109	1907	20	1589	1600	17	4181	3767	32	388603	352482	84	0.679389
178955	159375	100	86929	78097	83	2503	2069	23	2105	1833	21	5127	4599	34	454549	409040	90	0.680388
182662	140884	87	71221	54938	85	2145	1581	23	2390	1780	24	5239	3911	39	479476	373728	94	0.680388
169771	139471	91	72355	59870	83	1848	1610	18	2322	2133	23	5197	4395	35	477146	396575	92	0.681387
168975	142793	86	55637	46061	83	2091	1735	19	2348	2112	24	5047	4329	36	476346	398773	91	0.682386
80377	80634	73	36552	36627	70	821	900	0	969	992	0	2315	2228	21	226214	221766	79	0.682386
160111	150041	99	77077	72442	89	1865	2042	17	2046	1955	20	4661	4156	33	423856	378470	99	0.682386
94464	94237	74	51448	51749	73	1133	1061	7	1575	1604	15	3342	3214	27	285565	283222	80	0.683385
155789	129077	83	55827	45711	81	2004	1553	18	2240	1469	21	4285	3574	34	397922	319643	91	0.683385
103543	99978	74	39534	37216	73	1305	1266	11	1489	1451	14	4028	3902	30	389001	366251	84	0.686382
122766	111361	80	53107	46356	82	1674	1485	14	1861	1558	18	4126	3699	32	343392	312308	86	0.687381
86815	87041	89	35406	35408	71	1208	1218	9	1062	939	0	2504	2573	23	240855	232381	84	0.68838
200625	166530	89	70705	58145	85	2494	1963	23	3172	2482	29	6016	5088	38	621858	516105	98	0.68938
96432	94676	76	23291	23305	53	945	951	0	1249	1153	10	2783	2876	24	258754	250400	80	0.690379
136104	131401	80	46560	45599	75	1407	1320	12	1815	1525	18	4087	3973	30	390693	365982	85	0.690379
80960	78778	75	26757	27058	64	1295	1254	10	1246	1148	10	2993	3124	25	246312	237830	80	0.691378
107948	108422	76	30725	30253	72	1762	1438	16	1535	1312	14	3888	3619	30	357449	347445	82	0.693376
211959	179406	90	88365	77050	85	2650	2286	24	2916	2366	28	6793	5879	40	656650	557872	94	0.695374
214554	174929	93	74438	60618	89	2151	1988	19	2991	2203	28	6506	5531	38	619064	502267	99	0.696373
102976	101626	85	39104	38757	72	1231	1274	11	1376	1440	14	3130	2991	27	309770	296464	82	0.699371
91983	90911	78	38399	38105	71	1244	1238	12	1154	1074	5	2600	2694	23	263811	250162	80	0.699371
115667	103125	79	43647	36781	77	1289	1170	10	1847	1252	16	3847	3309	31	350734	304714	89	0.70037
118656	116425	75	36656	34430	74	1745	1749	18	1654	1714	17	4107	3998	30	398955	378035	82	0.70037
55557	53150	77	21244	21579	48	584	698	0	516	645	0	1285	1411	11	131652	130690	78	0.70037
83346	82413	73	35253	34509	71	865	952	0	812	776	0	2661	2529	25	218516	212711	81	0.701369
74077	74536	71	11880	11644	38	858	976	0	964	944	0	2429	2506	22	216680	212782	76	0.702368
131779	124716	79	45473	43254	76	1651	1451	15	1562	1366	13	3888	3571	30	372544	346225	87	0.703367
156877	128677	85	52565	41823	82	1946	1565	20	2050	1704	21	4930	4120	35	449255	367194	92	0.703367
174836	142807	86	68690	55203	84	1896	1520	19	2490	2073	25	5219	4081	38	479054	374045	93	0.706364
153696	134984	96	62250	55196	81	2184	1890	21	2268	1797	25	5641	5088	36	471473	408457	88	0.707363
101167	98507	83	28321	28425	68	1294	1139	8	1275	1385	13	3271	3127	27	283251	275706	82	0.708363
115285	114937	74	30791	30758	69	2010	1880	19	2071	2026	20	4299	4110	30	393586	377256	80	0.708363
182886	146437	90	64366	51510	84	2209	1758	23	2612	1801	27	5550	4783	37	535563	417352	93	0.708363
153894	142474	91	53195	47930	79	2300	2181	23	2334	2154	23	5536	5164	34	507393	457754	88	0.71136
93348	89982	74	34220	32695	71	1446	1377	13	1490	1477	15	3006	2762	27	297845	277440	81	0.712359
188772	157436	89	77607	65906	85	2274	1970	21	2371	2068	25	6147	4955	39	613055	514361	96	0.715356
140302	117183	84	50023	41820	80	1788	1229	18	2215	1795	23	4620	3786	34	448124	369180	91	0.717354
101681	102774	75	26617	26746	57	1118	1265	10	1413	1392	13	3081	3239	25	287396	274838	79	0.717354
90814	91180	72	38001	38052	71	996	1095	6	970	955	0	2686	2563	24	253982	248177	79	0.717354
118395	114180	80	53780	53578	74	1351	1447	14	1727	1554	17	3956	3841	29	347136	332915	83	0.718354
264556	203954	96	97883	74269	94	3313	2598	28	3626	3135	30	8482	6974	45	776971	613664	102	0.718354
292960	200539	105	135419	94255	104	3874	2302	34	3857	2440	37	9213	6041	49	807976	541701	114	0.719353
157714	131772	85	56282	46766	82	1655	1345	16	1972	1624	20	4718	3748	37	419958	343415	89	0.720352
43881	45426	62	14543	14657	41	529	459	0	488	519	0	1431	1327	13	152196	143685	82	0.720352
57801	60943	68	21338	21941	46	781	953	0	752	650	0	1788	1787	19	187549	187087	74	0.720352
164874	141784	91	60327	52732	81	1637	1340	16	2275	1933	22	5361	4492	37	442599	388506	89	0.720352
105987	102393	86	40343	37988	78	931	932	0	1356	1234	10	3366	3097	26	330263	295044	91	0.720352
82156	83120	72	23074	22873	59	949	949	0	1013	974	0	2360	2203	22	225067	218764	79	0.72235
106302	104188	79	31640	31353	72	1887	2009	18	1381	1612	14	3566	3577	27	339516	327011	82	0.72235
84870	86380	72	27210	26958	65	845	829	0	1128	1085	7	2582	2728	22	215512	214999	78	0.723349
146226	139165	80	59540	56756	77	1998	1871	20	2063	1971	20	4687	4417	32	454799	426037	86	0.723349
74025	73681	72	31638	31755	70	975	1010	2	836	714	0	2170	2184	21	206957	202693	81	0.725347
118791	116225	79	19590	19228	46	1441	1454	13	1630	1554	16	3854	3774	29	315531	298180	83	0.726346
129922	122737	94	39543	38401	74	1561	1489	14	1760	1369	17	3825	3561	30	365743	341290	86	0.731342
79405	76779	77	24030	23732	55	980	989	0	1072	970	0	2537	2381	24	253843	251766	81	0.734339
236520	174512	111	82010	60558	93	2951	2181	27	3237	2118	31	7418	5383	43	654788	485084	103	0.736337
51917	55330	56	24301	24969	50	663	578	0	630	697	0	1460	1437	14	138953	139196	73	0.736337
176303	149944	86	67694	57526	84	2542	2046	23	2304	1890	23	5083	4371	35	480563	405357	90	0.737336
111208	108598	73	37510	36207	72	1744	1710	16	1720	1598	16	3906	3736	29	335447	322533	80	0.737336
67546	68071	70	30133	29884	66	979	950	0	917	716	0	1716	1667	18	175763	170681	77	0.737336
106395	106466	73	39104	38985	72	1648	1473	16	1593	1320	13	3332	3319	28	317183	305262	82	0.738336
107725	108060	74	29399	28366	70	1799	1845	19	1349	1286	14	3833	3632	30	350735	334300	82	0.738336
47204	47079	68	19681	19942	49	802	800	0	757	848	0	1534	1535	14	144792	143552	76	0.741333
124880	113882	81	51550	46549	78	1593	1449	14	1893	1559	19	3540	3209	30	343787	308354	84	0.74433
92798	92460	75	24556	24661	56	1426	1339	12	1212	1361	12	2755	2904	24	271143	261451	81	0.74433
168350	142630	97	58198	48208	87	1846	1756	18	2086	1758	20	4644	3862	33	429957	359580	103	0.74433
179229	148600	103	65141	53276	103	2080	1608	20	2398	1979	22	5431	4255	37	473513	388621	103	0.74433
172514	152983	85	66736	57793	81	2322	1994	22	2239	2093	21	5667	4932	36	510754	456818	88	0.74433
95339	98797	72	23576	24613	45	1243	1274	11	1503	1482	15	3048	3062	26	283101	270363	79	0.74433
123799	124198	75	40349	38666	76	1831	1831	19	1859	1603	17	3908	3752	29	374213	356944	83	0.74433
170394	144695	83	57808	48021	81	2086	1810	21	1765	1662	20	4292	3703	33	393860	325312	89	0.745329
98776	97491	76	26035	25495	61	1534	1452	14	1747	1564	17	3853	3724	28	322429	300498	80	0.745329
140521	122154	97	61058	54440	81	1946	1698	17	1977	1807	19	4738	3949	33	405376	369634	89	0.746328
94369	94277	77	37044	37087	71	1570	1416	13	1466	1235	10	3226	3253	27	290873	286442	79	0.750325
100643	100675	73	27464	27512	58	1348	1469	13	1257	1325	12	3377	3330	28	322256	310186	82	0.751324
281689	199165	104	103112	75394	101	3909	2841	32	4045	2879	36	9808	6917	52	867363	605803	108	0.751324
91089	92387	75	31267	31859	71	1212	1165	9	1273	1267	11	3063	2975	26	280311	268721	80	0.751324
85389	88025	72	33363	33575	70	1113	941	0	1237	1086	7	2806	2713	25	252805	245610	78	0.751324
105659	103906	78	31398	31046	72	2101	2269	19	1640	1594	16	4157	3874	30	356186	347716	83	0.752323
113365	101436	82	47653	41596	78	1893	1561	17	2084	1752	19	3998	3566	31	356268	312493	87	0.75532
64162	62918	71	28145	28256	63	558	775	0	827	835	0	1629	1627	16	162732	162753	77	0.765311
202481	152198	89	74646	54896	87	2989	2355	27	3007	2041	29	6640	4928	41	633320	457475	97	0.767309
73905	76029	70	23359	23573	48	1074	1035	4	913	1005	1	2433	2247	23	231948	227584	78	0.767309
106873	109067	75	47801	47667	73	1316	1233	11	1295	1595	15	3792	3667	28	326661	321720	83	0.767309
86220	90454	61	25821	26383	49	725	979	0	1143	1071	6	2610	2556	24	257229	249232	78	0.768309
119719	117974	81	34666	34770	74	1425	1269	12	1578	1574	16	3504	3344	28	344901	332808	81	0.768309
103619	101837	76	35309	35439	72	1468	1313	13	1560	1393	16	3400	3292	27	347666	340271	83	0.772305
283371	196217	109	102598	73944	106	3448	2477	30	3930	2842	34	9115	6287	50	879665	614872	124	0.773304
122438	117789	79	47188	45390	75	1489	1560	15	1834	1684	17	3994	3782	30	363266	337979	85	0.773304
173524	135810	88	66737	52327	85	2383	1894	23	2563	1745	28	5430	4269	38	505041	388104	99	0.774303
164846	141231	91	60282	50674	83	2072	1862	19	2309	1909	22	5112	4478	36	474025	410154	92	0.776301
146484	122336	83	56744	45585	82	1769	1579	17	2305	1798	23	4744	3942	34	445976	362004	92	0.781297
95198	96048	73	36851	36653	71	1609	1611	16	1590	1567	17	3251	3193	27	300211	287952	80	0.781297
164796	144310	84	48420	41854	83	1960	1836	18	2368	2047	22	5330	4550	35	488177	425044	91	0.781297
108345	104680	76	39286	37882	73	1215	1152	9	1275	1143	9	3479	3253	27	295902	284768	85	0.784294
192108	152105	88	71565	56008	85	2667	1948	27	2467	1696	27	6081	4735	41	595813	462486	95	0.785293
85238	87528	72	33943	33896	70	1099	1135	8	1138	1151	8	2712	2551	25	255503	250638	78	0.785293
113425	106706	79	51511	47180	76	1449	1175	10	1605	1318	14	3576	3209	29	330809	292696	84	0.785293
228803	203678	90	96008	84426	90	3658	3072	28	3891	3219	31	7733	7068	40	756187	674407	100	0.788291
277909	192244	118	103017	72499	102	2951	1883	28	3983	2713	35	9025	6038	48	904174	617970	118	0.793286
121839	121495	75	35071	35082	73	1523	1572	14	1607	1486	17	3894	3656	29	388942	374770	82	0.793286
144343	125755	81	60211	51687	81	2085	1754	20	2080	1702	20	4995	4270	35	456016	392670	90	0.796283
101319	100843	78	32387	32314	72	1406	1495	13	1278	1299	12	3868	3781	29	335339	328737	82	0.799281
87677	88683	73	24983	25001	62	923	890	0	1168	1054	6	2792	2879	24	231370	224221	78	0.799281
143832	138219	81	35906	34745	74	1917	1783	18	1901	1896	19	4761	4531	32	430314	406543	86	0.799281
136496	120767	82	45563	38907	80	2015	1687	21	1957	1902	20	4595	3945	34	422950	367938	89	0.80028
138319	123644	96	43171	38166	78	1360	1302	13	1967	1527	19	4186	3976	32	397268	360918	87	0.80028
221759	187882	93	103467	87639	93	3021	2665	25	3290	2549	30	6966	5856	40	717859	610827	101	0.801279
95576	93467	82	28071	28245	65	1224	1345	12	1392	1390	14	3429	3423	26	287429	283095	82	0.801279
310621	234725	103	164731	123278	103	4664	3497	33	5143	4218	35	11705	9382	49	1.04858e+06	950145	110	0.801279
121575	120630	75	33544	33655	70	1586	1508	16	1719	1683	17	3924	3811	29	342759	327009	82	0.801279
164841	142108	86	61989	53048	80	1986	1681	20	2540	2109	24	5625	4706	37	524629	449343	89	0.801279
117797	114898	80	37008	36569	73	1770	1582	18	1525	1288	15	3766	3780	28	346274	335789	82	0.803277
95168	94817	75	26530	26519	70	1326	1287	11	1418	1454	14	3009	3199	25	292926	281061	79	0.805275
134575	127371	78	43177	39993	77	1982	1823	19	2039	2049	20	5296	4958	33	448736	420565	86	0.808273
126429	124821	76	35684	35674	73	1899	1728	19	2104	1973	20	4828	4703	32	454700	429339	83	0.808273
119408	111361	80	44854	41234	77	1682	1427	16	1553	1328	14	3591	3393	29	335119	305445	84	0.809272
104776	102061	81	29170	28835	71	1315	1491	13	1419	1337	12	3383	3220	28	308746	294926	83	0.809272
195330	171094	88	81217	71417	85	2590	2256	22	3046	2582	26	6588	5666	40	630156	548794	93	0.810271
92264	92696	74	33348	33392	70	916	855	0	826	836	0	2594	2563	23	242491	230115	86	0.814267
99351	96206	87	36365	35230	72	1521	1378	13	1505	1471	15	3470	3405	26	333473	314271	83	0.814267
96908	95683	78	35556	34933	72	1316	1337	12	1415	1278	13	3057	2938	26	310530	303895	81	0.817264
117630	107401	82	42528	38062	75	1782	1544	16	1722	1679	16	3975	3598	31	353730	314389	85	0.817264
164384	129850	93	60698	48471	83	1874	1588	19	1946	1632	21	5048	3861	39	466464	372360	92	0.818264
112955	102501	82	42385	37917	75	1600	1509	17	1664	1463	15	3755	3499	30	334533	295854	85	0.818264
131963	113176	94	42540	35888	78	1702	1453	15	2044	1738	22	4374	3966	32	409319	343852	87	0.819263
108343	103720	87	40753	38725	74	1404	1280	12	1387	1233	11	3588	3528	28	294109	280605	83	0.819263
96639	97338	73	38349	38183	71	1298	1236	12	1377	1413	15	3037	3037	26	271016	263830	82	0.820262
97254	95707	75	31819	31502	72	1427	1395	12	1489	1498	14	3481	3488	28	328689	313277	85	0.82226
42729	47093	64	19351	19699	46	596	460	0	419	306	0	1143	1130	8	111615	110651	75	0.82226
359962	229245	133	141622	92048	129	4334	3008	32	5143	3541	39	12964	8854	55	1.04858e+06	764314	138	0.823259
194012	168771	85	65872	56989	82	2226	1983	22	2788	2173	28	6431	5354	40	535760	458012	92	0.823259
211926	177637	87	110418	95309	86	3717	3066	29	3836	3223	31	8955	7549	44	788516	666141	93	0.823259
292173	215154	99	115172	81036	97	3645	2616	30	3881	3004	32	9252	6973	47	860302	635982	105	0.828255
99565	99456	78	32154	32176	72	1353	1234	12	1467	1440	15	3299	3262	27	296706	289871	81	0.828255
243244	193332	91	86679	70234	89	3261	2553	30	3044	2335	30	7942	6365	43	738218	595576	98	0.828255
129609	110234	81	51674	43693	80	1740	1607	16	1440	1130	11	4285	3585	35	371873	311678	89	0.829254
80220	80231	73	24096	24434	54	1145	1055	5	839	942	0	2243	2223	21	239565	240399	78	0.829254
135666	118089	83	57803	50497	80	1985	1892	19	1653	1510	18	4092	3603	33	379386	330555	89	0.830253
68953	70325	72	30053	30174	69	702	788	0	961	873	0	2029	1981	21	184968	178082	77	0.831252
39825	41256	64	14452	14760	40	482	651	0	535	533	0	1137	1154	8	108129	103760	72	0.83325
88781	87236	75	31026	30346	71	1403	1145	10	1298	1192	9	3172	3084	26	275817	263312	79	0.834249
37218	39853	51	16565	16665	43	509	542	0	615	586	0	1219	1184	9	104162	101890	71	0.835248
135166	120254	84	42479	36945	78	1491	1262	13	1891	1565	18	4299	3854	31	362648	313385	90	0.836247
155622	127205	86	54551	43601	82	2154	1758	21	2108	1807	22	4965	3930	37	471042	385347	94	0.836247
107879	101506	76	41850	38373	74	1519	1359	14	1534	1530	16	3420	2992	30	313405	290831	82	0.836247
98655	97476	80	31668	31101	71	1026	910	0	1189	1262	12	3253	3187	26	306241	296117	79	0.839245
163610	152234	80	67247	61204	81	1954	1726	20	1990	1975	20	5477	5196	34	523107	477668	88	0.839245
59349	63201	67	19317	19883	44	691	673	0	619	801	0	1769	1939	17	166280	161511	75	0.839245
73746	72722	79	20709	20882	48	950	880	0	866	857	0	2163	2215	20	221264	212070	78	0.841243
101831	100224	77	28991	28911	69	1693	1644	18	1344	1197	11	3374	3315	26	328090	314729	91	0.841243
152274	132083	84	47194	38569	80	2132	1953	21	2600	2159	25	5620	4775	38	529314	440739	89	0.842242
102330	101918	74	31647	31480	71	1490	1409	13	1386	1319	14	3269	3048	28	284211	271657	81	0.842242
107080	103914	77	40672	39925	74	1693	1597	17	1904	1831	18	3985	3750	29	350973	341388	84	0.84424
103645	102539	78	33191	32889	73	1212	1160	9	1143	1102	7	2891	2924	25	287750	271705	85	0.84424
101735	100192	74	26158	26156	61	1409	1194	13	1371	1344	13	3466	3463	28	330661	320432	81	0.845239
87910	89031	73	18754	18639	45	1223	1252	13	1355	1351	12	2894	2898	25	256551	245747	82	0.846238
127263	124384	77	44099	43182	74	1701	1690	16	1808	1925	19	4306	4029	31	439386	422155	84	0.847238
73797	76615	70	20946	21077	47	796	957	0	851	820	0	2529	2593	22	215966	206025	80	0.847238
95488	87597	88	34325	32301	73	1103	853	0	1196	1213	10	3103	2728	27	287673	265019	83	0.847238
86087	85034	77	32817	32408	69	1133	1080	6	1107	1056	5	2779	2728	26	260902	251532	81	0.848237
108088	104138	79	40573	39967	74	1536	1389	14	1572	1480	15	3223	3105	28	334319	318956	83	0.848237
172879	154686	90	59725	50999	80	2041	1914	19	2403	2074	24	4741	4110	34	450065	393336	91	0.848237
192028	154183	88	78561	63728	86	2675	1941	27	2283	1828	23	5742	4603	38	534865	424118	95	0.849236
118607	113392	78	36733	34085	76	1398	1332	12	1738	1573	15	3847	3622	29	336399	302331	86	0.849236
80080	81825	79	32452	32440	70	846	924	0	1105	1081	6	2486	2460	23	235686	228746	78	0.849236
125611	113753	95	50013	44774	77	1326	1317	12	2191	1855	22	4174	3654	33	388701	344990	87	0.851234
107077	107477	74	62692	62324	74	1594	1498	16	1678	1545	16	3606	3564	28	363449	341330	87	0.852233
191968	156774	86	57680	45685	84	2379	1846	24	2598	1908	28	5615	4599	36	540058	441533	92	0.852233
44765	43231	75	19349	19754	45	549	700	0	679	799	0	1159	1217	10	102684	102896	68	0.852233
86541	88555	72	36924	36770	72	958	1123	7	887	953	0	2669	2495	24	259026	253851	81	0.85523
27447	28232	56	14266	14755	39	191	207	0	411	256	0	863	774	0	80486	81120	72	0.856229
66043	66183	70	26841	26976	67	826	598	0	916	829	0	1537	1657	16	158316	158749	76	0.858228
166253	136577	85	58898	48321	83	2241	1856	20	2724	2286	28	5809	4797	38	527265	433390	94	0.858228
143916	138739	85	40803	39750	75	2150	1960	19	2151	2149	20	4513	4293	33	413979	380142	87	0.860226
98335	95859	89	26747	26070	60	1410	1092	9	1169	1143	8	3091	2824	26	284436	269643	80	0.860226
42973	44144	66	23555	24593	51	388	524	0	645	546	0	1132	1272	11	103103	106663	71	0.860226
81902	81393	74	32980	33221	71	1075	924	0	1200	1112	8	2492	2648	22	235985	226791	80	0.860226
245169	177303	111	86324	62444	93	2823	1974	28	3133	2220	31	7508	5606	44	681497	479178	102	0.86722
85829	86111	72	33351	33610	70	1093	1134	9	1052	1108	7	2701	2769	23	261727	253662	80	0.86722
72750	73955	70	31279	31124	68	996	1115	7	628	701	0	1820	1887	18	184770	182306	77	0.86722
112334	106335	78	42474	38976	75	1743	1605	16	1642	1318	15	3449	3152	28	327170	291011	94	0.86722
108021	104896	77	33130	32491	73	1212	1112	7	1455	1351	14	3120	3052	26	293649	277821	81	0.868219
102403	100869	74	39280	38580	72	1198	1067	7	1103	1199	8	3157	3107	26	265277	256721	80	0.869218
94508	92729	78	33446	32706	73	1486	1342	13	1539	1199	14	3136	2911	27	288110	275278	82	0.872215
157246	123769	86	55346	43963	82	2343	1764	22	2265	1866	23	5278	4128	38	458137	351661	90	0.873214
85680	84472	73	26252	26226	57	973	1076	6	1346	1350	12	2678	2550	24	281014	269100	78	0.873214
107250	105827	79	45459	45280	72	1456	1549	13	1538	1504	16	3705	3643	29	347769	330595	82	0.873214
94927	93745	77	39014	38757	72	1289	1100	9	1272	1314	11	2904	2807	25	277040	266349	81	0.875212
96383	96486	73	26831	26721	67	1082	1145	8	1198	1431	12	3291	3086	27	290182	276665	80	0.87821
61115	62887	71	18748	18878	45	812	830	0	663	572	0	1621	1687	18	167632	163026	77	0.87821
148828	121887	84	51029	40958	81	1869	1567	21	1973	1710	20	4657	3595	37	441990	355208	91	0.87821
99579	95230	88	28448	28343	68	1165	1059	6	1263	1011	3	2997	2970	26	270095	256476	85	0.883205
133567	119048	83	50004	43496	79	1603	1300	13	2222	1853	24	4085	3506	32	398461	339244	90	0.885203
109300	107459	86	28572	28468	72	1727	1482	15	1687	1569	17	3437	3316	27	297620	278617	83	0.885203
159289	134115	85	55226	45688	82	2020	1785	19	2213	1842	24	5204	4612	34	479776	392005	91	0.887202
189487	152430	86	79907	63800	85	2135	1404	23	2222	1663	23	5211	4437	34	479520	385327	94	0.8892
131066	122598	79	46939	42500	77	1924	1882	19	1761	1486	16	4054	3783	30	369825	335439	85	0.8892
68860	70680	71	22838	23469	47	791	915	0	749	857	0	1838	1863	18	177736	170952	75	0.8892
99456	97411	75	40820	40178	73	1113	1089	6	1197	1243	10	2735	2776	24	261646	255173	81	0.8892
142014	139011	79	52688	51429	76	1958	2063	18	2222	2049	21	4719	4563	31	421912	398789	85	0.891198
194585	149291	89	69220	52717	85	2402	1911	25	2648	1951	29	6155	4739	39	580766	434686	96	0.892197
135923	126702	78	39531	33828	78	1785	1480	16	1757	1503	17	4352	4011	32	402677	357626	85	0.893196
122561	116668	79	48688	45921	75	1873	1681	19	1938	1848	19	4334	4004	32	430723	392403	85	0.893196
62533	63739	69	25238	25426	57	827	808	0	893	855	0	1925	2040	19	194729	191508	76	0.894195
82550	83439	72	34337	34572	71	1279	1315	11	1059	1104	9	2441	2295	24	223731	221092	78	0.897193
158232	132218	81	48111	38537	80	2356	1898	23	1938	1614	21	5387	4225	37	476409	381309	90	0.898192
87330	90093	72	27434	27579	60	1265	1279	11	1412	1255	11	3172	3126	27	269840	256112	77	0.898192
78201	79918	64	18065	17885	44	1345	1163	10	1262	1162	9	2725	2542	25	264701	256487	79	0.902188
149744	128555	83	60621	50861	80	2135	1706	22	2044	1696	19	4713	4031	34	438164	375177	89	0.902188
148193	127490	84	61034	52461	81	1858	1542	18	1948	1793	21	4460	3893	33	461435	384172	87	0.903187
133362	131056	82	55943	54643	75	1855	1901	18	1889	1712	17	4342	4200	31	396558	377223	81	0.904186
90974	91539	71	28717	28441	63	1144	1142	9	1683	1602	15	3446	3426	27	317503	315785	79	0.906184
52930	54180	64	17517	17888	43	509	485	0	753	805	0	1344	1322	14	134034	132503	74	0.906184
99192	100688	72	27781	27600	63	1636	1650	17	1643	1506	16	3971	3833	29	372487	357247	81	0.907184
108442	106419	75	31079	30975	72	1236	1299	12	1725	1554	15	3664	3389	29	361815	349175	83	0.910181
76000	74988	84	28794	28654	68	962	991	0	1203	1258	10	2053	2041	20	204841	203850	75	0.91118
76381	75832	71	28621	27659	69	1073	1189	8	926	830	0	2373	2415	22	228324	225475	79	0.913178
74040	74679	70	26410	26451	58	1165	1102	7	1114	1126	8	2453	2494	22	223329	223672	79	0.915176
119460	107428	85	50011	45045	77	1462	1112	13	1401	1211	10	3970	3413	31	367048	320146	90	0.916175
110958	100109	77	43259	38778	76	1674	1336	16	1635	1463	17	3512	3239	29	351900	307133	86	0.916175
107242	102541	78	44726	42095	74	1257	1242	10	1573	1391	15	3814	3570	28	324433	304723	84	0.920172
76205	76144	78	40662	40917	71	749	639	0	987	1053	5	2164	2118	21	184667	185330	75	0.92217
47660	48400	61	18657	19066	44	460	476	0	642	577	0	1080	1111	8	117878	118048	73	0.923169
36571	33775	79	11697	11880	38	224	330	0	505	474	0	1021	890	0	88877	85951	71	0.925167
165034	131751	96	69149	55058	84	2163	1594	22	2260	2018	23	5104	4263	35	498575	406308	92	0.926166
89032	88374	73	29468	29407	66	1198	1275	11	1317	1304	12	2501	2457	22	242431	235693	77	0.927166
115499	100365	84	48998	42095	78	1386	1248	12	1681	1473	15	3638	3239	29	356869	312332	85	0.930163
100902	101166	86	40865	40352	73	1321	1132	9	1451	1335	14	3315	3253	27	320235	298248	91	0.930163
105002	100850	78	37757	34327	75	1532	1220	12	1557	1468	16	3629	3431	28	383755	344793	82	0.930163
169546	157822	99	61830	57933	80	2622	2565	22	2570	2358	22	6037	5728	35	548355	504233	87	0.931162
98210	98345	75	28290	28272	66	1605	1674	15	1633	1533	15	3672	3454	28	317162	312362	79	0.93316
134678	121663	82	49128	44237	78	1637	1494	15	1890	1763	19	4214	3966	31	378703	341376	86	0.935158
93547	92453	89	27894	27728	59	1104	965	0	1752	1612	16	3232	3180	25	265403	257828	81	0.939155
146907	122107	82	59953	49979	79	1521	1197	10	1732	1400	21	4288	3289	35	421512	346021	89	0.941153
110921	109068	74	35484	33836	74	1843	1885	18	1647	1658	17	4412	4202	31	365277	354302	82	0.941153
79862	79546	73	36216	36362	71	1291	1333	12	1160	987	0	2514	2621	23	223402	218756	80	0.942152
215382	187949	88	76520	64787	86	2829	2501	24	3471	2879	29	7776	6750	41	690617	595761	102	0.943151
134503	119648	80	50116	43085	80	1570	1610	17	2171	1903	21	4551	4118	33	401819	354584	87	0.94415
67976	67705	86	32021	32278	68	844	750	0	1152	1191	9	2142	2165	21	194820	187581	78	0.945149
59760	60026	69	20257	20718	47	683	743	0	566	667	0	1703	1683	18	163517	161853	76	0.946149
103688	102345	77	39232	38173	73	1501	1468	15	1753	1680	19	3213	3227	27	318822	304365	82	0.947148
99909	98552	77	28124	27899	64	1304	1096	10	1347	1170	10	3005	2905	25	268671	253137	81	0.948147
75715	77647	69	30734	30964	68	1067	1209	10	1136	1097	7	2701	2487	24	234063	228492	80	0.952143
87647	89006	77	25211	24999	56	1308	1237	11	1398	1364	13	3181	2932	27	320781	311629	79	0.953142
98260	96587	74	40260	40055	72	1344	1500	13	1504	1392	16	3483	3360	28	304363	299271	82	0.954141
164286	137936	86	62381	51637	86	1969	1787	19	2054	1665	20	4504	3969	32	413636	343195	93	0.957139
25574	28094	47	12751	13227	39	231	339	0	273	401	0	732	586	0	60796	63946	61	0.958138
136163	116451	97	44117	38340	79	1934	1705	18	1894	1720	19	4306	3658	32	427114	378280	89	0.958138
118505	116673	92	46673	45753	74	1341	1282	14	1584	1607	17	3508	3516	28	360418	346694	82	0.963133
38764	40251	52	19283	19900	44	451	448	0	156	429	0	1146	1110	7	95293	95223	73	0.963133
116140	109049	77	40498	36602	75	1737	1567	17	1589	1593	15	4742	4538	31	413625	376138	84	0.965131
98176	96834	83	33581	33666	71	1289	1193	10	1352	1378	13	3154	2818	26	266161	257215	80	0.966131
127587	119296	80	61615	57713	76	1531	1561	15	1433	1345	14	3997	3694	31	381950	350691	83	0.966131
175595	142226	88	65388	53795	84	1699	1457	19	2148	1593	21	4629	4030	33	449339	357741	90	0.966131
103676	103075	74	30460	30383	65	1491	1244	11	1211	1144	9	3016	2936	25	283992	280605	80	0.96713
70680	70916	73	34455	34481	69	892	890	0	904	882	0	2149	2098	20	178800	173245	78	0.970127
89593	89159	73	25326	25327	53	1265	1291	10	1300	1189	10	2691	2607	25	246615	243655	80	0.970127
97042	96106	88	39985	39727	72	1321	1216	12	1538	1173	12	3540	3375	28	322506	310872	80	0.972125
119065	112446	81	56391	53628	75	1463	1495	14	1447	1306	12	3715	3585	28	323033	297035	82	0.974123
112090	110652	76	43848	43675	73	991	1269	10	1547	1368	16	3428	3282	26	309224	299945	80	0.974123
35828	38271	54	18951	19561	45	518	505	0	458	405	0	1160	1126	8	93427	93211	71	0.974123
100133	98563	78	35992	35688	72	1207	1224	11	986	960	0	3147	3024	26	266487	259841	90	0.976122
87335	84347	77	35234	34605	71	1093	1034	5	931	942	0	2679	2801	23	241338	241497	79	0.980118
90021	89175	76	29325	29383	69	1558	1614	14	1526	1474	15	3483	3437	28	309359	297369	81	0.980118
100334	101180	74	24887	24859	56	1559	1474	15	1173	1212	10	3129	3002	25	297313	294358	81	0.981117
100779	100509	77	35607	35727	71	1195	1069	5	1555	1259	13	2770	2808	24	267976	266089	82	0.983115
83929	84667	72	34750	34582	71	825	824	0	759	872	0	2367	2126	24	207375	195237	79	0.984114
46152	45012	70	19417	19795	45	618	774	0	265	300	0	1452	1311	12	107139	102233	74	0.985113
81670	81674	72	32468	32499	70	1020	926	0	926	883	0	2289	2083	22	205913	194946	78	0.987112
92851	94094	72	26181	26379	56	1183	1206	10	1146	1231	9	2722	2834	25	269711	269831	78	0.988111
268935	201528	100	95336	72515	97	3383	2519	29	4221	3076	35	9695	7174	49	825062	621287	107	0.988111
93817	94296	73	27652	27196	71	1338	1372	14	1182	1180	9	3294	3286	27	309555	292169	80	0.98911
114090	105873	78	33333	29774	76	1635	1475	15	1849	1487	18	3632	3218	30	362999	327610	84	0.98911
90156	88693	76	26805	26532	61	1309	1375	12	1164	1265	10	3017	3208	25	290453	278289	82	0.992107
124730	106989	82	53434	45554	80	1414	1236	13	1633	1337	15	3713	3115	31	342641	282208	88	0.993106
75223	75582	71	26154	25987	54	1181	1163	9	959	1113	8	2353	2439	22	244668	241265	76	0.996104
104150	101310	78	40208	39985	73	1438	1275	11	1753	1591	17	3139	2986	25	313594	304903	80	0.997103
206172	167645	88	78418	63987	86	2508	2110	23	2477	2118	25	6043	5182	38	549632	455868	93	1.0011
117418	108659	80	50601	45828	77	1576	1426	17	2008	1833	19	3644	3443	28	352350	328503	84	1.0021
94743	91721	87	29423	29504	71	1524	1559	16	1321	1327	13	3454	3277	28	301552	300841	81	1.0031
45709	47414	67	15804	16089	41	556	550	0	556	620	0	1078	1083	6	112460	111168	72	1.0031
76809	74538	74	37184	37239	72	1058	1093	7	824	877	0	1904	2018	19	180875	179462	78	1.0041
103873	101812	88	42427	42408	72	1285	1411	13	1745	1740	17	3853	3836	29	355642	346770	82	1.0051
48184	48152	66	18661	18964	45	645	560	0	648	666	0	1323	1433	12	116037	114601	74	1.00709
87189	88565	71	33874	33712	71	1256	1266	10	1287	1228	10	2942	2925	25	263322	258947	80	1.00809
95098	91207	75	29004	28031	73	1354	1364	14	1685	1536	16	3773	3701	28	335944	320130	83	1.00909
178620	161724	87	73825	67135	83	2312	1803	20	2530	2303	22	5038	4703	33	479040	419069	90	1.00909
115454	113783	75	51248	50095	74	1626	1380	16	1381	1314	13	3822	3724	29	335178	314442	83	1.01009
181890	164333	92	69856	62370	86	2498	2362	24	3040	2724	27	7293	6575	40	632081	567547	92	1.01009
122632	110479	78	40198	35467	76	1196	1335	11	1542	1408	15	3806	3364	30	322522	289629	86	1.01209
80822	81894	72	36631	36860	70	1285	1327	12	1041	1024	4	2558	2539	24	252435	251235	78	1.01209
86948	84795	78	26291	26424	57	1286	1211	10	1189	1095	7	2537	2519	24	233922	221594	81	1.01409
167316	155826	83	61641	56376	79	2256	2068	22	2672	2422	26	5690	5332	35	539465	501353	88	1.01409
204923	173353	96	78242	66686	87	2405	2092	22	3029	2373	27	6588	5413	39	607942	535505	95	1.01609
314634	194334	125	131965	79700	122	3802	2501	30	4243	2970	32	9582	6330	67	890330	565890	129	1.01609
99301	99296	78	38227	38224	72	1341	1426	13	1213	1324	12	3398	3378	27	306177	301147	81	1.01609
182390	142078	93	63087	49159	85	2226	1676	21	2451	1941	24	5745	4361	39	502490	386373	94	1.02008
73449	70892	78	27762	27434	70	888	946	0	884	754	0	2028	1909	21	227305	216419	80	1.02108
161470	130800	96	61134	50164	81	2324	1991	23	2250	1856	21	5252	4332	37	471592	383077	92	1.02508
61590	62498	74	24989	25263	54	484	406	0	773	768	0	1946	1902	19	153873	151422	76	1.02608
94201	92845	73	18163	18109	44	1159	1139	8	1257	1348	13	3049	2965	26	281693	275256	82	1.02708
111837	106041	86	41634	39244	75	1440	1252	12	1544	1346	14	3456	2952	30	313338	295150	84	1.02907
36863	36609	70	15684	16229	42	416	500	0	582	560	0	680	692	0	83723	83899	70	1.03007
107554	101103	76	36245	34518	74	1069	1032	5	1122	954	0	3222	3324	26	289488	271759	83	1.03007
92799	95505	71	45815	45990	71	1331	1213	9	1244	1168	9	2836	2629	26	286806	269976	81	1.03007
142030	123121	87	51269	44266	80	1552	1364	14	2023	1662	21	3948	3569	31	379000	321290	88	1.03307
115413	113483	81	41824	40722	73	1301	1379	12	1372	1510	15	3313	3129	27	329902	311754	81	1.03307
214300	165420	89	80245	61104	87	3070	2287	28	2888	2206	30	7069	5296	43	644697	487194	97	1.03307
165500	140917	87	62852	54009	82	2320	1880	23	1975	1712	18	4816	3912	36	458167	379966	90	1.03407
93588	94140	74	28819	28638	65	1253	1054	7	1370	1331	13	2961	2901	25	300134	297835	90	1.03407
118690	116954	78	47417	47327	73	1907	1686	18	1600	1377	15	3281	3339	26	325197	317029	92	1.03407
87198	85129	74	30463	30364	71	1223	1297	11	1389	1356	14	2748	2832	24	248286	236369	81	1.03607
57847	59091	67	17526	17850	43	1106	976	0	961	875	0	1756	1633	18	177833	175425	77	1.03707
138697	121177	89	50529	43431	79	1239	1053	6	1485	1317	14	3545	3094	30	333776	286630	88	1.03906
154701	145781	80	61722	57541	79	2181	1918	21	2147	1812	22	5051	4560	33	423025	388743	87	1.04006
111200	110013	79	38082	37851	73	1572	1631	15	1513	1567	15	3471	3430	26	326177	312846	82	1.04106
97701	97784	81	36272	36282	72	1257	1263	11	1293	1321	12	3226	3118	27	280239	262573	81	1.04306
139730	120618	83	44059	36813	78	1460	1305	13	2151	1579	22	3873	3415	30	395265	331592	89	1.04406
144822	138204	78	43144	41642	76	1793	1719	18	1876	1807	20	4161	4046	30	422869	397998	85	1.04506
226485	172874	93	78180	60543	89	2629	2019	26	2801	1957	30	6488	4637	41	596851	438968	99	1.04606
52377	55129	56	24140	24424	53	585	582	0	782	783	0	1374	1352	13	143872	148128	75	1.04706
186600	158895	84	66548	55797	83	2580	2270	23	2435	2128	25	5935	5054	38	535455	451821	92	1.04706
74580	81101	67	24297	24848	48	1162	1108	7	975	1018	4	2851	2840	23	227056	222739	77	1.04706
144734	121143	84	62072	52090	81	1857	1521	18	2182	1726	25	4538	3739	35	397570	333141	90	1.04706
88379	86717	77	25788	25877	70	1001	934	0	1101	1015	3	2706	2790	23	267116	256909	81	1.04806
95881	94501	75	26848	26907	66	1229	1333	11	1130	1055	7	2909	3062	24	282257	287918	80	1.04806
86132	85057	81	35302	35050	71	936	771	0	1056	1017	3	2546	2440	23	245903	244093	80	1.04906
34719	38497	50	19156	19474	44	410	398	0	533	411	0	958	1052	5	95227	90962	72	1.05006
122442	117487	81	47313	45590	75	1657	1689	18	1653	1515	16	3920	4022	28	343322	327196	84	1.05205
100648	98282	79	35235	34041	73	1146	1271	10	1280	1476	14	3153	2910	26	289578	273482	91	1.05205
78956	78902	73	32821	32476	71	1139	1297	11	975	1030	4	2556	2570	24	216093	212090	78	1.05605
83764	83964	70	30581	30630	71	1281	1282	13	1257	1253	10	3039	2885	26	251951	240611	79	1.05905
41129	44710	44	12343	12595	39	542	520	0	564	559	0	1293	1365	12	118429	113826	73	1.06005
182833	148583	100	60199	48148	85	2043	1649	21	2270	1938	23	5275	4197	38	497167	401153	92	1.06005
88772	87186	77	25015	24928	56	1191	1347	11	1231	1061	6	2696	2770	24	253613	244989	79	1.06105
46066	47739	49	17229	17378	43	757	868	0	551	421	0	1281	1230	10	129705	125030	75	1.06304
83681	82785	77	24672	24931	52	1568	1706	15	1191	1232	10	2898	2879	25	278499	263947	79	1.06304
110419	108845	89	43908	43354	72	1109	1128	8	1375	1301	13	3296	3274	26	344402	330685	82	1.06604
107439	106812	74	43995	43848	73	1467	1300	12	1252	1296	13	3473	3515	28	319002	309340	81	1.06604
106916	106918	75	32540	32211	72	1738	1685	16	1747	1614	18	3721	3731	29	343523	327901	82	1.06704
201954	156508	103	64485	49037	87	2842	2415	26	2393	2019	24	6338	4867	42	554524	440607	94	1.06804
96617	97757	75	23104	22978	54	1408	1286	14	1367	1445	13	3650	3664	29	316189	301632	84	1.07104
104227	102669	75	35170	34715	72	1286	1241	11	1678	1636	17	3241	3192	27	308316	295176	80	1.07303
108805	107718	79	32348	32228	72	1188	1240	10	1408	1352	13	3404	3314	28	299719	289185	82	1.07303
101083	100322	76	38520	38240	71	1416	1309	11	1408	1207	11	3029	2888	26	288000	277373	81	1.07303
47657	48427	63	18522	18951	44	629	607	0	522	576	0	1354	1188	10	117310	118184	71	1.07303
104395	101409	86	32388	32309	72	1372	1256	12	1473	1594	15	3009	2853	27	281422	266200	80	1.07403
132033	127874	89	57118	56009	75	1314	1397	11	1936	1840	19	4311	4184	30	381854	360027	84	1.07503
110314	108223	87	41503	40777	74	1544	1524	14	1384	1193	12	3615	3667	28	344291	332673	92	1.07503
150909	130702	84	53720	45851	80	2102	1708	20	2100	1714	20	4990	4140	35	453353	387175	89	1.07603
92861	90259	90	21268	21094	52	1109	1068	5	1248	1291	11	2903	2894	25	267770	265047	79	1.07703
113726	103264	80	45831	41182	78	1390	1197	11	1547	1404	14	3338	3109	27	322178	291000	85	1.08003
180392	151766	90	121643	107138	84	4456	4085	30	5214	4449	36	11713	10068	50	1.04858e+06	929636	91	1.08303
79421	78003	70	30124	30004	70	875	995	0	1237	1091	7	2303	2362	22	205955	196335	79	1.08303
117365	106518	81	42103	36811	76	1606	1607	16	1559	1266	15	3656	3339	30	350195	317003	85	1.08303
175058	143478	87	66889	53284	85	3049	2363	28	3229	2518	28	7170	5869	42	706977	576276	92	1.08303
98696	100795	73	30947	31087	65	1681	1455	18	1594	1306	15	3392	3206	28	342762	330600	79	1.08402
47125	48039	68	22376	22617	51	558	593	0	594	658	0	1197	1239	10	118324	111774	72	1.08502
184296	164566	97	68864	61067	82	2143	1848	22	2591	2146	26	5759	5190	35	561465	506431	91	1.08502
24648	27146	48	13424	13695	41	347	367	0	371	408	0	854	782	0	87276	90439	67	1.08602
70658	71112	72	31152	31473	69	758	844	0	854	797	0	2252	2308	21	210316	212010	77	1.08902
159416	137523	86	59256	50488	83	2136	1924	19	2057	1650	20	5021	4164	34	446971	383281	91	1.08902
35585	37226	59	22008	22535	49	439	415	0	520	551	0	1234	1146	9	90825	87280	70	1.09202
114533	103475	79	45811	40622	76	1706	1435	16	1538	1434	14	3709	3248	31	335732	300325	84	1.09202
91299	91678	80	44944	44612	71	1310	1205	11	1011	984	0	2886	2913	25	285752	273886	77	1.09302
113295	107498	90	44516	42229	75	1240	1112	8	1275	1258	14	3715	3484	30	339489	323527	89	1.09402
100776	99084	90	38889	38580	72	1084	1116	7	1391	1412	14	2718	2629	25	287659	281067	81	1.09601
181770	147071	90	61782	49876	85	2124	1697	21	2741	2437	25	5623	4501	37	512498	424733	94	1.09701
43744	43059	81	17413	17378	46	400	500	0	407	448	0	866	884	0	98738	96528	72	1.09801
110584	107498	82	25677	25616	56	1392	1422	14	1693	1942	17	3762	3821	28	338869	324465	84	1.09801
89894	89161	73	36077	35312	72	1579	1578	16	1537	1448	13	2938	2687	26	283441	271636	83	1.10101
124159	110762	85	46086	39694	80	1323	1130	9	1652	1312	13	3600	3014	30	313045	269383	87	1.10301
120036	115758	80	43190	42893	74	1422	1273	12	1713	1647	15	3738	3550	29	316860	302570	82	1.10401
111984	111237	74	26237	26213	63	1734	1668	15	1508	1347	14	3888	3605	29	349632	337093	83	1.10401
85655	84237	83	36398	36380	70	1150	1056	5	1105	961	0	2606	2396	24	233522	232672	78	1.10501
100497	99991	74	18511	18804	42	1343	1297	12	1667	1520	15	3482	3503	28	318551	306658	81	1.10501
141249	123182	84	53867	45912	80	1758	1413	17	2117	1559	23	4337	3511	34	402763	336876	88	1.106
96215	94252	76	43085	42856	72	1377	1414	12	1192	1090	7	3142	3104	26	287109	283858	82	1.108
99343	98370	77	26295	25878	61	1292	1264	11	1513	1390	14	3152	3076	27	324876	316264	82	1.109
99278	95867	82	33014	32332	72	1385	1185	13	1296	1345	12	3198	2938	27	315435	307020	82	1.115
101554	99945	75	35647	35088	72	1426	1309	12	1489	1137	11	2916	2751	25	269191	261862	81	1.115
113697	110559	77	45049	43637	74	1335	1165	12	1760	1481	15	3636	3430	29	330659	309614	83	1.115
88595	87262	79	34625	34816	71	1389	1304	14	1407	1222	12	3064	3085	25	278043	272329	79	1.115
167252	147405	82	68123	58792	82	2253	2032	20	2420	1963	24	5220	4668	35	502712	428053	90	1.11699
90184	91686	72	32143	32410	70	1227	1476	13	1433	1495	14	2851	2692	25	263140	253652	80	1.11699
124937	115347	86	37528	33990	75	1548	1266	14	1786	1390	16	3921	3662	29	332465	308809	83	1.11899
64237	65733	63	26926	26888	66	1055	891	0	697	710	0	1878	1823	19	168090	166138	75	1.12099
195484	143554	108	70929	51825	91	2593	1863	25	2713	1930	27	5836	4278	40	582306	435439	108	1.12099
110914	111068	76	49140	47925	74	1399	1248	11	1660	1450	14	3013	2827	27	289763	273789	80	1.12099
137528	123793	80	43221	37296	78	1868	1463	19	1841	1625	16	4443	3663	34	423733	368489	87	1.12099
96953	97473	73	23420	23348	52	1431	1335	13	1110	1050	5	3018	2920	26	292763	280811	77	1.12199
102030	99300	75	32813	32580	72	932	1188	8	1278	1272	12	3043	3069	26	300611	286853	80	1.12499
112226	110121	76	42420	41821	74	1612	1623	17	1757	1669	18	3892	3957	28	377612	355417	83	1.12599
104741	103589	73	32649	31891	72	1715	1667	16	1495	1290	13	3142	3233	26	287900	278834	79	1.12699
174127	144573	102	71782	60697	84	2065	1393	20	1782	1591	19	4905	4093	35	432853	349922	91	1.12998
131956	129131	76	44014	43186	75	1860	1663	18	1828	1721	18	4097	4016	29	371052	343642	89	1.12998
53747	58292	63	25006	25664	50	726	753	0	512	533	0	1674	1635	16	161519	162976	79	1.12998
148761	119163	86	57153	44963	82	1882	1569	18	2240	1725	23	4753	3945	35	424392	333317	90	1.13198
159985	133965	86	63569	51147	85	2473	2080	23	2282	1691	23	4979	4195	35	486935	393714	95	1.13698
38061	39329	64	17577	17978	44	528	627	0	503	434	0	852	1029	4	105240	105616	69	1.13997
78775	78740	75	25535	25550	67	1158	852	0	1344	1374	12	2982	3026	24	280875	268370	78	1.14097
111300	110841	75	42272	41552	73	1165	1149	9	1446	1091	9	3280	3242	27	336825	326233	84	1.14097
81912	84372	70	33623	33721	70	919	981	0	944	1111	7	2524	2401	23	217303	205201	79	1.14097
61378	63871	68	27036	27435	62	442	665	0	756	726	0	1873	1863	19	176121	173792	77	1.14197
202045	180056	87	60311	52089	86	2512	2183	23	3034	2304	27	6518	6174	36	608413	539401	91	1.14197
82276	84739	73	25759	25766	58	1441	1602	14	1139	1071	7	2864	2799	25	276997	268918	80	1.14297
174852	141081	86	58453	46505	83	2017	1504	18	2271	1752	23	5201	4231	37	474904	374436	91	1.14397
92064	91509	74	35113	34919	72	693	600	0	1162	1007	3	2396	2559	23	248563	233172	81	1.14497
112656	111651	75	34538	34007	73	1788	1797	19	1617	1481	17	4067	4242	29	343006	326781	85	1.14697
90496	90836	72	24991	25208	56	1136	1065	7	1059	1064	7	2755	2772	24	246761	241626	78	1.14797
165254	155040	83	73551	70097	80	1828	1675	18	2396	2107	22	4840	4661	32	421776	396380	86	1.14897
48067	48536	57	24317	24692	57	491	542	0	803	508	0	1376	1259	12	122067	121303	74	1.15196
166939	138485	86	62945	50113	84	2102	1822	22	1931	1586	20	5282	4345	37	498132	405713	93	1.15196
86380	86160	75	36220	36439	71	1067	1068	6	1056	1068	7	2639	2580	23	242470	232923	78	1.15196
76145	76394	74	29669	29951	70	1037	1089	8	879	780	0	2334	2208	23	199291	200539	78	1.15396
90574	92101	72	21552	21500	48	1166	1226	9	1162	1154	8	2790	2803	25	263036	247278	80	1.15496
120659	105845	83	47668	41937	79	1733	1494	16	1871	1430	18	4177	3919	30	377117	328248	87	1.15696
85099	84118	82	24112	24020	52	1062	1072	6	1096	972	0	2616	2453	25	248753	244226	79	1.15796
99373	97867	79	22532	22787	50	1315	1305	13	1184	1223	10	3254	3224	26	303684	297814	80	1.15796
134999	132805	76	74494	73388	76	1690	1634	17	1778	1726	17	4275	4071	31	387264	364130	83	1.15796
68390	71541	70	23401	23871	49	666	668	0	936	993	0	1903	1993	20	192423	183845	75	1.15896
48124	51144	55	22564	23182	47	661	652	0	890	795	0	1664	1631	16	140021	142750	73	1.15896
66281	65375	80	23996	24264	57	728	738	0	860	714	0	1735	1715	17	157084	158319	76	1.15996
230493	178979	98	73264	56082	94	2773	2310	25	3225	2728	28	6958	5487	41	633774	505368	102	1.16096
104768	103041	74	34766	34451	72	1693	1633	15	1832	1650	17	3688	3421	29	357918	342368	82	1.16195
73663	76000	74	21328	21316	50	882	911	0	1276	1108	9	2633	2658	24	213207	199721	76	1.16695
41673	42160	64	19674	19874	45	397	393	0	618	496	0	1038	917	0	110525	109157	71	1.17294
90082	87389	84	33211	33079	72	954	992	0	1189	1224	10	2797	2766	25	262071	256184	79	1.17594
88244	88518	71	33157	32708	70	1304	1077	6	1055	1005	3	2628	2599	24	253486	249158	82	1.17594
192701	159767	90	77475	65347	86	2042	1683	20	2321	1955	25	5456	4763	36	460162	371330	94	1.17694
120228	108169	81	44286	39644	77	1693	1540	15	1448	1420	15	3944	3556	30	366754	324014	86	1.17794
71336	71945	87	27002	27068	63	1239	1385	11	972	830	0	2495	2463	23	230997	228502	78	1.17794
84552	85075	73	34944	35016	71	1064	974	0	1405	1205	11	2556	2739	23	235046	228675	79	1.17894
98037	99034	73	36699	36321	72	1542	1474	13	1588	1389	14	2962	3027	26	291617	277664	84	1.18094
66896	67806	79	30647	30632	68	976	890	0	1005	879	0	2257	2137	21	194238	191809	74	1.18493
119316	116590	85	37898	37053	73	1354	1274	13	2001	1826	19	3908	3675	30	359766	352197	82	1.18793
86597	86576	76	31670	31547	71	1221	1159	9	1120	1098	7	2937	2930	25	262496	257290	80	1.18893
210002	175503	91	77250	62673	87	2737	2372	25	3074	2480	28	6481	5206	39	643307	513888	95	1.18893
96650	96287	82	42035	41945	72	1368	1376	13	1328	1475	12	3359	3136	27	301382	287727	82	1.18993
55553	53963	75	33103	33486	68	822	819	0	855	803	0	1404	1475	15	152334	150887	75	1.19193
135196	115879	81	57771	49392	81	1569	1446	13	1836	1324	17	3939	2872	35	383442	312570	90	1.19193
126195	111328	81	44475	38312	77	1961	1555	18	1884	1562	19	4042	3422	31	380698	340396	88	1.19193
137361	133846	81	48000	46729	76	1518	1657	15	2026	2046	19	4624	4509	32	407913	387352	85	1.19692
68789	71472	65	29100	29353	60	1126	1095	6	1037	1076	6	2112	2139	19	208409	201036	78	1.19692
149454	120335	82	53212	41944	82	2141	1713	21	2118	1723	20	5152	4220	37	440791	351992	93	1.19792
125970	121221	80	31679	31317	73	1536	1510	16	1651	1726	17	3645	3444	28	309175	292777	86	1.19992
325309	239948	112	119836	92962	103	5110	3842	35	5726	4053	40	12841	9455	54	1.04858e+06	917906	112	1.20192
111831	111720	77	37915	37413	72	1423	1462	13	1906	1777	18	4292	3929	32	389949	380777	81	1.20192
179474	160777	86	64542	56399	84	2064	2009	20	2500	2139	25	6209	5385	39	551581	492843	91	1.20292
149129	138017	86	59921	56457	78	1668	1662	17	1976	1669	21	4173	3813	32	377616	352245	86	1.20292
101332	101894	73	48914	48254	73	1681	1694	15	1391	1355	12	3410	3187	27	322073	301969	80	1.20791
104018	101270	86	27574	27297	66	1265	1239	10	1744	1492	16	3576	3393	28	336569	329551	80	1.21091
110358	107972	76	33688	32119	74	1533	1405	15	1526	1379	15	3742	3800	28	355098	336461	81	1.2179
106820	104986	75	37956	36070	73	1509	1607	15	1779	1541	17	3563	3323	29	336403	322994	83	1.2189
75920	75152	72	24869	25047	62	1066	1207	9	1117	1132	8	2439	2508	23	219371	215738	78	1.2199
75962	76912	70	25768	25860	56	954	996	0	1081	833	0	2449	2330	23	217982	215464	78	1.2209
51744	53007	66	13310	13695	39	466	525	0	743	806	0	1584	1424	16	155041	158899	75	1.22789
232904	171412	96	92281	68112	90	2755	2076	25	3076	2281	31	7411	5534	42	642414	473139	101	1.22789
97574	96532	78	37014	36646	72	991	988	0	1383	1411	14	2879	3064	25	254530	245043	81	1.23289
93834	94238	75	32704	32478	72	1367	1400	12	1435	1239	13	3041	3081	26	290177	278832	81	1.23289
124471	121944	76	36973	36296	74	1841	1744	17	1569	1643	17	3886	3948	29	352535	341559	83	1.23789
111350	109493	75	41607	41124	73	1077	1042	6	1614	1425	16	3555	3450	28	297830	283983	81	1.23988
67847	64615	80	19473	19818	45	953	953	0	677	694	0	1539	1523	16	160609	158317	76	1.24188
49598	49629	83	14842	15008	41	742	586	0	554	697	0	1375	1394	14	146473	147210	75	1.24188
60831	59460	76	27831	28035	67	720	630	0	737	727	0	1607	1709	16	141549	144870	73	1.24788
52006	53679	68	11319	11491	37	1021	1091	6	1061	1055	6	2654	2811	24	233353	231813	76	1.24788
149159	128208	93	53034	46127	81	2083	1711	18	2262	2074	20	4647	3799	34	448938	385494	90	1.24988
172217	156479	83	70121	64019	81	2221	1965	23	2541	2376	23	5502	5196	34	511526	454927	87	1.25087
158308	131571	85	59784	49787	82	1834	1453	18	1721	1605	18	4659	4057	34	425677	355202	90	1.25387
121968	120757	80	38697	38102	73	1641	1474	16	1397	1283	12	3623	3526	28	344362	335799	83	1.25387
43433	43689	69	15457	15903	41	302	461	0	586	289	0	1409	1315	13	126244	123475	73	1.25587
89563	87085	90	34916	34325	72	971	1121	7	1268	1157	8	2407	2389	22	223163	217473	82	1.25687
89585	86294	88	33190	31983	72	1050	1099	7	1327	1317	11	2856	2854	24	249849	237554	80	1.25787
139979	122983	97	41407	35680	78	1675	1430	16	2087	1712	21	4780	4276	34	433805	385917	88	1.25987
78860	78821	77	27858	28255	65	1233	1107	7	1111	1114	9	2743	2562	25	231249	222507	79	1.26087
94737	95818	74	28115	27852	70	1136	992	0	1270	1280	13	3203	3170	26	270716	264220	81	1.26486
121319	104268	83	45323	37779	79	1936	1623	17	1853	1386	16	3986	3486	31	390037	324121	88	1.26886
183434	146927	92	62500	49308	87	2643	2045	24	2822	2106	26	6101	4701	41	574511	461943	95	1.26886
140378	125753	80	60620	53582	80	1625	1486	17	1845	1520	19	4653	4032	33	398209	351381	87	1.26986
70425	71052	71	29837	30242	69	536	480	0	995	956	0	1790	1796	18	184039	171375	76	1.27086
94679	93762	76	43239	42821	72	1107	1119	8	1569	1426	14	2974	2864	24	264248	250288	79	1.27285
130569	129142	77	36169	35842	74	1711	1565	15	2159	1887	21	4686	4314	32	414583	394506	83	1.27285
61425	62183	74	25737	25641	58	839	673	0	1109	1014	3	1740	1910	16	184222	182345	77	1.27685
116342	105199	77	46922	41714	77	1176	1131	9	1764	1566	18	3408	2950	29	316811	283575	84	1.27985
105340	99150	77	40857	36427	77	1273	1296	11	1755	1516	17	3805	3375	30	349681	309727	84	1.28285
187297	151908	87	71435	56479	85	2560	1998	25	2371	2052	23	5805	4823	39	509346	403483	94	1.28384
104211	105640	74	33547	33419	72	1974	1822	18	1603	1717	15	3802	3709	28	316338	305158	80	1.28384
122870	121380	75	37422	37028	73	1556	1440	15	1990	1714	18	4600	4493	31	401572	382285	83	1.28384
65491	66502	69	19020	18944	47	784	780	0	874	783	0	1962	1902	20	165905	168040	77	1.28484
92029	90659	75	35058	34820	72	1246	1068	6	1088	979	0	2734	2559	24	251332	239532	81	1.28884
116912	113644	78	46545	45407	74	1234	1290	11	1598	1355	15	3327	3250	27	333878	319979	83	1.29284
84573	82812	78	31192	31090	70	884	947	0	1041	944	0	2307	2321	21	212653	203931	79	1.29384
113058	105655	79	41540	38200	74	1713	1649	16	1553	1515	18	4003	3712	30	336869	309864	85	1.29883
42542	43468	60	24496	25003	54	364	410	0	579	557	0	1130	1106	6	103065	99374	73	1.30083
80296	82313	71	26959	27508	61	1017	1013	2	1219	1117	8	2502	2393	23	238505	231879	78	1.30083
98362	99392	75	28214	28056	62	1234	1240	11	1441	928	0	2780	2804	23	242915	230414	84	1.30083
96326	93639	75	42405	38817	75	1440	1383	13	1542	1207	12	3010	2708	25	285377	262450	82	1.30083
118918	116178	77	43438	42329	75	1709	1693	15	1816	1951	20	4020	4004	29	411216	402869	85	1.30283
149053	124121	86	56408	46351	81	1994	1635	19	2111	1823	23	4728	3990	34	449673	361330	89	1.30682
148542	121945	85	55273	45951	81	2272	1873	23	2093	1625	20	5076	4105	36	478697	387622	87	1.30682
119888	119328	76	51304	50567	75	1379	1281	16	1834	1786	18	4018	3744	30	347464	341535	81	1.30682
99356	97082	74	35241	34977	73	1300	1324	12	1332	1322	12	3250	3209	26	298407	293041	79	1.30782
136209	117182	82	56037	46756	81	1850	1519	17	2010	1680	20	4481	4028	33	432150	367275	85	1.31082
142892	133314	97	83676	79040	97	1776	1576	15	2090	1607	19	4411	3885	31	421110	379143	97	1.31082
144903	141545	78	61545	60510	77	2032	2181	19	2301	2083	21	5626	5321	35	483870	457397	83	1.31082
99877	98277	79	33160	33240	71	1427	1519	14	1558	1435	16	3079	3134	26	306459	290823	81	1.31482
94919	94497	73	30794	30332	71	1342	1208	12	1343	1241	11	3199	3150	26	295589	280096	88	1.31482
123473	119624	79	44757	43713	75	1509	1607	14	1671	1703	17	3637	3340	29	338912	320869	84	1.31582
143927	124640	85	48387	41168	80	1530	1351	14	2018	1939	23	4607	4067	34	420448	354652	88	1.31681
155080	127409	85	57014	46709	81	1893	1619	19	2110	1649	21	5035	3842	36	454179	353138	89	1.31981
102588	98582	76	36436	35651	73	1325	1285	12	1052	1092	7	2678	2711	23	245934	231701	82	1.32281
123644	110701	82	43272	39189	78	1571	1417	15	1756	1538	18	4306	4050	31	372448	340089	87	1.32581
99384	99777	71	31640	30096	73	1270	1370	13	1437	1302	13	3745	3703	29	323990	318875	80	1.32581
109003	105487	76	44297	42295	75	1561	1412	14	1329	1432	15	3111	2962	27	304181	281980	82	1.32581
154930	148848	80	66205	64327	78	1848	1719	17	2379	2214	22	5692	5622	34	535779	505782	87	1.32681
144356	123037	84	54708	46210	80	1731	1479	18	1994	1705	21	4963	4082	35	449838	370133	89	1.32781
100088	97577	76	38334	37706	72	1398	1395	12	1506	1315	12	3355	3354	26	313168	301582	81	1.32781
145988	125642	87	56107	48545	81	2112	1800	20	1866	1578	20	4555	4045	32	428982	365159	94	1.3298
132891	130246	75	46883	45938	75	2125	2079	20	2168	1975	20	4379	4235	32	425483	403553	83	1.3298
78511	81628	69	24539	24753	50	1108	1136	9	1134	1045	4	2637	2693	23	247693	242403	78	1.3308
97102	99898	72	37665	37768	71	933	862	0	1359	1390	15	3329	3129	27	299871	290792	78	1.3308
96407	95997	76	35265	35547	71	1182	1070	7	1303	1226	13	2642	2786	23	259392	251692	80	1.3308
124761	117007	79	38828	35807	76	1512	1162	13	1464	1502	15	3578	3313	30	372094	349200	86	1.3308
98024	96600	90	30020	29636	71	1108	1291	10	1313	1192	10	2865	2946	25	267349	257130	81	1.3318
54044	53239	74	14892	15056	41	650	636	0	551	453	0	1414	1392	13	133243	127669	76	1.3328
269452	201709	101	159944	130641	98	4739	3740	34	5209	4306	36	13304	11056	52	1.04858e+06	986877	105	1.3348
73436	71835	72	25140	25455	59	880	826	0	974	918	0	2211	2076	21	204501	203206	77	1.33979
117101	113727	80	40828	39980	75	1667	1532	15	1527	1325	14	3775	3670	28	360343	346641	82	1.34179
68091	64022	88	22772	21347	72	788	634	0	1098	887	0	2121	2018	20	195098	175269	88	1.34179
84834	85876	82	42294	42610	71	892	941	0	1025	998	0	2639	2562	24	237128	232843	79	1.34179
206639	158951	101	77452	60639	91	2745	2162	25	2683	2262	26	5707	4563	39	525704	412415	101	1.34379
116305	114656	76	30939	30619	72	1734	1549	17	1838	1655	20	4213	4164	30	395822	381496	82	1.34679
130118	124482	84	53878	51670	75	1565	1596	14	1889	1680	17	4216	3999	31	408532	380871	82	1.34679
97373	99699	72	32672	32847	71	1315	1268	13	1480	1432	14	3292	3327	27	309879	307830	78	1.34679
88374	91550	67	25630	26225	52	1225	1098	8	1378	1419	12	3069	2936	27	279850	268362	78	1.34679
193319	157276	105	81179	65802	105	2664	1992	25	3078	2433	26	6629	5463	39	631472	500057	105	1.34679
109898	101684	77	38657	35554	75	1552	1702	16	1244	1058	7	3341	3031	28	307156	274278	84	1.34779
130475	117137	79	37793	32455	80	1678	1394	16	1533	1379	15	3992	3820	30	354296	325135	92	1.34879
145814	125512	99	54418	46797	80	1790	1538	16	2035	1667	20	4679	4197	34	399905	337495	89	1.34979
107740	104474	77	37716	35264	75	1618	1464	16	1623	1598	17	4009	3769	30	359432	333731	83	1.34979
127214	123989	83	35701	35123	73	1899	1875	19	1651	1638	17	4809	4606	32	452478	432757	83	1.35178
168440	136435	89	64953	52510	84	2277	1918	21	2426	1817	25	5547	4756	37	477718	383149	93	1.35178
97666	99629	73	32671	32638	70	1585	1626	14	1623	1620	17	3904	3681	29	375911	362868	80	1.35178
128718	124478	85	39059	38290	75	1531	1487	15	1937	1635	17	3515	3338	28	359804	345620	83	1.35378
146638	127452	86	59288	52180	81	2513	1874	25	2031	1754	21	5150	4523	35	474236	410909	90	1.35478
94208	94208	75	29308	29317	63	1403	1394	12	1411	1273	12	3258	3144	26	317973	300193	83	1.35478
140100	130865	81	57444	52502	78	1465	1499	14	1923	1826	18	4435	3869	32	418520	393128	87	1.35878
111236	102030	79	47877	43286	76	1272	1154	10	1632	1363	15	3614	3370	28	358521	322987	84	1.36277
109537	107247	76	39820	39442	72	1679	1450	14	1119	1193	10	4219	4082	31	358814	344049	82	1.36577
76019	76663	78	31106	31149	69	901	886	0	1019	1145	7	2135	2072	21	206677	203515	77	1.36777
115486	102600	86	47050	41836	77	1459	1403	13	1685	1604	17	3554	3116	29	323506	274145	86	1.36977
171484	161755	82	76642	71225	82	3229	3031	26	3223	3012	27	6612	6142	38	580960	527741	91	1.37376
172453	128288	93	60970	45778	84	1849	1397	19	2472	1627	27	5089	3932	37	479797	355892	93	1.37476
220229	162824	92	79851	58668	89	2534	1769	26	2848	1968	28	6368	4864	41	571611	419287	100	1.37676
145506	130934	98	36750	31806	98	2088	1925	19	2528	1992	23	5655	5138	35	502001	447636	98	1.37676
139790	130457	86	61379	57770	77	1368	1290	13	2023	1859	19	4096	3895	30	346422	320239	84	1.37676
130959	116267	83	52677	46436	79	1780	1497	17	1591	1542	16	3835	3367	31	341944	294373	84	1.37876
85231	87799	70	40366	40231	71	1459	1348	12	1269	1165	9	2432	2400	23	234758	237235	78	1.37876
245444	180764	96	91078	68160	93	3296	2379	29	2965	2023	30	7245	5273	44	680196	497038	100	1.37976
163617	135933	87	60442	49256	83	2179	1882	22	2691	2208	26	5522	4568	36	482005	414291	92	1.37976
103900	102068	79	39028	38471	73	1384	1327	14	1642	1529	16	4048	4063	29	365944	351274	83	1.38176
215361	167363	103	89568	68988	88	2351	1880	21	3092	2157	31	6167	4941	41	605569	468270	106	1.38176
95603	94370	73	26406	26231	66	1306	1421	13	1462	1223	12	3104	3040	26	300198	291811	82	1.38375
132032	125526	81	62624	60027	76	1574	1537	15	1941	1538	18	4323	4127	31	358007	333710	84	1.38475
338035	233031	106	148074	106230	105	5504	4079	37	5673	4103	40	12644	9560	53	1.04858e+06	859170	112	1.38575
107111	104730	77	34079	33830	72	1569	1467	14	1402	1426	15	3541	3485	27	328923	313192	83	1.38675
146779	130168	86	60219	54400	79	1787	1604	18	1832	1532	20	4894	4337	34	457336	392475	88	1.38875
37008	36883	63	16499	16758	43	467	450	0	512	553	0	1044	953	0	91504	89250	72	1.39275
49073	49615	68	14718	14970	40	773	771	0	647	552	0	1243	1284	12	132187	127269	75	1.39674
113314	110930	93	50539	50498	75	1328	1310	12	1767	1530	18	3928	3814	30	383977	381172	82	1.40274
106644	104511	81	28670	28046	72	1304	1315	12	1578	1625	16	3292	3066	27	318639	312015	82	1.40374
91383	91666	82	45236	45305	71	1117	1126	7	1382	1092	10	2622	2463	24	257415	244750	79	1.40374
154748	126561	83	59466	47381	82	1903	1466	17	2151	1743	21	5122	4005	37	466758	372697	92	1.40573
99939	96688	78	28973	28722	71	1530	1483	16	1445	1229	10	2888	2762	25	272218	261873	81	1.40673
92486	92417	76	30197	30013	70	1410	1485	15	1647	1601	17	3109	3022	26	291304	285773	81	1.40673
92500	89610	76	33933	33427	71	1353	1229	12	1428	1404	14	2795	2849	25	299742	284783	80	1.40773
90145	92599	71	31764	31664	70	1260	1276	9	1388	1424	14	3451	3282	27	317328	306020	81	1.41073
106483	95170	80	39014	34069	77	1698	1371	17	1694	1545	15	3604	3426	29	359790	320556	86	1.41273
176437	144058	85	75969	61387	84	1892	1383	19	2225	1792	23	5183	4322	37	485000	394081	92	1.41273
42203	43288	61	17339	17722	43	329	507	0	462	487	0	1115	1208	9	105110	102648	73	1.41373
249980	185117	98	98099	75129	97	3161	2286	29	3387	2537	31	8474	6093	49	764306	574589	105	1.41573
113543	106875	81	47988	44009	78	1827	1703	18	1806	1693	18	4223	3946	30	365242	334962	84	1.41673
131395	116496	80	50458	44993	77	1753	1598	18	1900	1663	20	4369	4132	31	404136	354441	87	1.41673
148468	140323	93	52671	50744	77	1854	1842	17	1956	1742	19	4884	4538	32	443821	420681	86	1.41673
152901	127200	87	63406	54531	82	2041	1735	18	2228	1690	23	5119	4309	36	504615	407963	91	1.41872
171115	154760	88	56239	50058	80	2108	2013	20	2438	2276	23	5504	5218	35	524165	480736	90	1.41972
150425	124357	86	60590	50463	82	1900	1622	18	2191	1707	22	4283	3520	34	446612	370655	93	1.42372
120034	107787	82	45454	40975	78	1097	1012	3	1331	1255	11	3472	3100	29	318426	287519	85	1.42772
138219	135006	81	51025	49029	76	1759	1614	18	2201	2075	21	4937	4609	34	480257	453133	86	1.42772
101366	99031	74	29185	29015	64	1407	1392	14	1386	1330	12	3224	3122	27	306394	295357	82	1.42772
154847	126662	83	59740	48258	81	2106	1732	21	2207	1654	24	4788	3857	36	458549	371873	89	1.43171
69714	72828	58	19064	19258	44	925	781	0	910	901	0	2240	2270	21	220431	213932	77	1.43771
86268	88195	71	26279	26321	59	1180	1299	12	1330	1310	12	3210	3268	25	277615	272968	78	1.4407
111573	111105	89	31915	31659	73	1575	1670	15	1633	1630	16	3747	3478	29	349753	335732	82	1.4417
156761	136413	86	50046	41801	82	1760	1584	16	2194	1810	21	4813	4311	33	439794	379763	89	1.4437
97767	88788	77	30675	27737	74	1344	1165	9	1141	918	0	3355	3110	28	291544	262821	86	1.4447
137741	133045	78	50359	46874	76	1809	1740	18	1801	1751	19	4485	4429	31	440791	401124	83	1.4477
111089	107401	75	46022	43531	74	1364	1303	12	1553	1448	15	3686	3394	30	365483	349568	82	1.4477
93428	94381	73	27381	27049	65	1259	1245	10	1653	1430	14	3351	3183	28	298611	277739	81	1.45569
158019	130963	86	54847	44394	82	1697	1497	15	1874	1541	21	4761	3927	36	400257	323254	89	1.45769
66575	68154	69	19770	20008	46	705	706	0	1044	823	0	2317	2348	22	192700	189916	78	1.46069
108556	106330	74	33202	32497	71	1233	1169	9	1424	1395	12	3223	3122	26	292648	276233	81	1.46268
115998	110665	84	34895	33695	73	1583	1766	16	1962	1759	18	4063	3793	29	379583	367284	82	1.46568
212828	182758	93	73447	61683	86	3199	2690	28	3449	2807	31	8191	7328	41	706786	613638	94	1.46668
105838	97208	75	43161	38250	75	1825	1558	20	1555	1419	14	4039	3538	32	379891	335284	82	1.46668
76345	77756	72	23092	23597	49	930	1016	3	1035	1033	4	2414	2554	23	197239	191065	75	1.46668
139386	126566	81	37111	32444	79	1699	1419	16	1867	1575	19	4453	4128	32	375571	336948	86	1.46668
100348	99229	73	42522	41547	72	1148	1346	11	1718	1610	16	3447	3251	28	324618	316297	84	1.46868
119935	115299	84	35323	34146	74	1616	1576	17	1467	1581	14	3758	3513	29	331890	313013	84	1.47068
34528	35167	65	9483	9583	35	476	532	0	513	474	0	1038	1112	7	103657	103003	72	1.47267
143226	117890	96	55426	45784	81	1605	1217	15	1463	1320	15	4407	3748	34	398410	324492	89	1.47367
112751	103470	86	47878	42341	78	1885	1628	16	1727	1760	17	3903	3258	32	379669	344913	83	1.48267
93959	94967	72	41374	41134	71	1268	1101	8	1421	1365	12	3269	3341	25	318975	312366	82	1.48466
94642	88664	86	34605	30818	76	1131	1185	9	1190	1069	6	3052	2710	25	283554	248770	91	1.48466
74238	76088	70	17560	17545	45	1027	1010	3	1137	1159	9	2537	2473	23	236437	227211	76	1.48666
186444	161271	85	68665	59089	84	2120	1583	21	2394	2014	24	5327	4657	34	476646	401330	96	1.49266
83210	83814	76	25112	25077	53	1277	1195	9	1242	1226	10	2618	2462	24	241857	235444	79	1.49266
87476	84947	90	34480	34271	72	1413	1397	13	1392	1269	14	2933	2828	25	283741	278787	80	1.49465
118955	112654	77	45290	41926	77	1776	1572	16	1458	1322	12	3968	3479	29	335687	304634	83	1.49865
86436	84361	85	33764	33463	70	864	947	0	1071	1164	9	2490	2432	23	247520	241828	80	1.50565
107976	105025	76	45249	44693	74	1664	1846	16	1508	1530	15	3868	3628	29	376966	358165	83	1.50864
112484	107580	88	33625	32443	73	1643	1602	15	1792	1751	18	4572	4268	32	392073	375509	85	1.50964
83727	84609	72	44581	44712	72	1319	1187	10	1394	1436	14	2895	2987	25	259630	252186	79	1.51364
128716	116949	79	45410	40660	78	1800	1394	15	2170	1836	19	4264	3943	31	403796	361127	87	1.51664
57189	58664	68	23582	23654	51	463	548	0	722	723	0	1678	1661	15	149455	145151	76	1.51763
97562	97008	76	29778	29463	72	1221	1273	11	1137	1057	6	3094	2955	26	267264	260253	80	1.51963
84309	85126	77	39078	39358	70	889	962	0	1481	1261	12	2730	2781	24	268300	254278	79	1.52063
163850	153534	84	43627	40218	79	1997	1972	19	1980	1901	19	5137	4734	34	473015	439405	88	1.52163
27432	28213	62	8443	8541	34	246	233	0	171	416	0	773	975	0	79750	80781	70	1.52263
104406	103575	76	20734	20702	48	1211	1325	11	1659	1609	17	3208	3175	27	319987	310799	80	1.52663
124365	118412	80	55717	52590	76	1978	1763	19	1802	1567	17	3634	3332	28	350852	328690	84	1.52862
73623	73473	77	25503	25899	56	987	868	0	1027	967	0	2204	2042	22	229282	226283	76	1.52962
132393	114615	93	47829	42207	79	1480	1159	11	1928	1411	19	4192	3521	33	372052	321704	85	1.53062
99376	97269	85	54136	53391	73	1450	1408	14	1504	1468	14	3059	2958	26	278425	271547	81	1.53162
84086	84574	74	26121	26121	64	932	727	0	990	1170	8	2409	2326	23	219044	213851	79	1.53762
96042	95611	80	28426	28515	70	1179	1291	11	1396	1458	14	3252	3027	28	304199	294457	80	1.53961
105319	107284	73	37511	37036	72	1073	1031	5	1346	1299	12	3224	3153	26	303376	291538	83	1.53961
56638	59919	61	14195	14597	41	393	504	0	468	606	0	1600	1721	17	151110	156197	76	1.54061
65510	67406	70	19485	19558	45	874	936	0	660	707	0	2114	2045	20	205251	205399	75	1.54561
116360	113271	85	46894	45950	74	1282	1194	13	1259	1341	13	3732	3306	31	336216	317020	85	1.54661
248272	178455	99	173820	143092	95	3856	3003	31	4543	3492	35	9909	7752	47	908697	695053	101	1.54761
145176	137030	80	46520	42020	78	1748	1463	18	2176	1989	20	4588	4324	32	429335	405407	86	1.5506
89156	88256	75	33778	33951	70	1025	1039	5	1382	1322	13	2969	2915	25	270965	263623	80	1.5526
136289	132802	81	54746	53443	75	1853	1671	18	1790	1824	18	4878	4768	32	434719	409026	82	1.5536
151803	123338	86	67138	54968	83	1853	1315	19	2212	1751	23	5032	4010	36	445284	350429	92	1.5536
111939	103826	78	38815	35483	74	1870	1782	18	1743	1550	17	3954	3876	29	358583	333688	84	1.5556
96377	96913	71	28662	28295	70	1350	1228	11	1318	1275	11	3310	3208	27	287500	276957	80	1.56759
82131	82008	71	39704	39881	70	1421	1164	10	1197	995	0	2714	2852	24	253299	245793	82	1.56859
116280	112107	89	42378	40436	75	1895	1778	18	1927	1552	17	4130	4086	30	378136	353868	84	1.56959
78451	77589	85	29333	29664	69	1291	1175	10	947	1052	4	2365	2389	22	226602	223328	76	1.57458
260517	188669	113	95662	68277	95	2888	1997	28	3682	2497	32	7933	5772	46	748910	533359	102	1.57858
63378	63128	67	26557	26880	61	652	556	0	867	698	0	1661	1592	17	147516	147126	75	1.57958
157108	146581	86	59541	55200	79	2099	2071	21	2759	2482	26	5758	5199	35	532310	482879	89	1.58158
104589	102942	77	35262	35213	72	1804	1716	18	1521	1431	15	3594	3376	28	364240	349721	81	1.58258
138354	116162	82	53475	44944	80	1839	1370	19	1887	1508	18	3914	3225	32	356688	294601	88	1.58258
187410	163431	86	66058	58203	83	2320	2061	22	2554	2301	25	6419	5655	38	595447	528103	93	1.58357
46349	46178	68	15441	15659	41	564	816	0	439	546	0	1334	1246	11	122257	119105	75	1.58557
97674	98089	74	47281	47606	72	1275	1367	12	1466	1340	14	3196	2943	26	268301	259224	81	1.58657
30673	33118	53	11916	12104	39	274	284	0	298	365	0	779	736	0	80752	81400	68	1.58757
114488	112824	74	37246	36543	73	1230	1106	8	1705	1556	17	3616	3711	28	376217	362763	82	1.59057
127107	117794	78	42129	37722	78	1880	1772	17	1648	1614	17	4078	3853	29	350652	320678	87	1.59057
154984	122726	100	62766	50031	83	2285	1958	20	2165	1656	23	5172	4052	37	490637	384415	91	1.59257
126408	122766	78	51522	50294	76	1819	1676	18	1642	1448	17	3967	3699	31	375900	362880	83	1.59257
73683	75709	75	37059	36985	69	1016	956	0	1086	1011	3	2310	2320	21	215650	211414	76	1.59357
80064	79212	72	26871	26997	58	1231	1295	12	978	915	0	2833	2763	24	250022	240687	78	1.59656
101209	96462	90	37063	36827	72	1577	1406	15	1122	1191	9	3225	3180	27	287536	279579	81	1.59856
164329	154222	84	65948	63277	79	2076	1986	20	2677	2506	23	5347	5132	34	499474	468354	86	1.59956
245152	198566	94	87808	71411	92	3840	3238	30	3756	3239	32	9282	7465	46	873831	716017	100	1.60056
62246	64521	68	25905	25771	64	906	899	0	748	893	0	1890	1813	19	168679	158683	75	1.60256
87360	86925	72	26533	26452	61	1394	1211	11	1383	1314	14	2885	2952	25	265241	262084	80	1.60356
79899	80309	76	28219	28316	58	1101	1196	9	1097	1101	7	2478	2420	24	231846	229867	78	1.60456
264394	206412	115	93680	72308	99	3535	2741	29	3581	2666	31	9188	7380	45	903826	715024	115	1.60456
105064	104367	74	32409	30586	74	1169	1235	10	1720	1612	18	3204	2976	27	309689	297167	80	1.60456
161588	145137	82	55586	49358	79	1838	1688	18	2252	1919	23	5389	4851	34	503718	455795	88	1.60456
115752	112702	80	41492	41041	73	1262	1181	11	1876	1732	18	3529	3357	28	348917	336530	81	1.60456
76337	75406	73	20362	20808	47	1032	901	0	937	973	0	2265	2247	22	230521	228900	80	1.60855
209190	164220	97	91603	72278	90	1982	1713	19	2474	2011	25	6257	5199	39	615264	487103	97	1.60855
118362	106712	78	45695	40298	78	1524	1156	10	1560	1280	14	3526	3142	30	349160	303889	86	1.60955
97911	97092	80	37553	37369	71	1038	1185	8	1169	1108	7	2271	2163	21	235492	229004	81	1.61055
124688	114490	81	54176	48020	78	1495	1082	10	1672	1258	16	3809	3438	29	392729	352066	88	1.61055
48871	50171	69	22344	22519	50	639	555	0	621	630	0	1480	1476	14	139403	136959	75	1.61055
114507	111532	75	32319	32329	73	1514	1406	15	1411	1415	15	3855	3802	29	365609	353819	83	1.61255
42523	44479	68	11971	12128	38	413	439	0	517	533	0	1100	1179	9	103083	101842	71	1.61655
114530	112869	77	37349	36182	73	1817	1688	19	1560	1581	17	4315	4194	31	404694	393024	81	1.62054
90060	85347	86	34505	33693	71	1129	1099	8	1299	1265	11	2636	2530	24	257307	244694	80	1.62354
117318	105988	83	50246	45315	76	1233	1166	11	1656	1394	15	3719	3233	32	348376	305343	85	1.62354
83996	83121	81	24855	24771	61	1090	1021	4	1079	1072	8	2711	2461	24	244614	238910	78	1.62454
100765	97737	80	42009	41845	73	1070	1178	8	1427	1240	11	2855	2746	25	262757	260050	80	1.62654
110103	104553	86	39765	39451	74	1454	1471	13	1440	1435	13	3685	3413	29	315383	297809	84	1.62754
164359	143786	85	56331	48429	81	2576	2089	24	2119	1610	23	5868	5022	36	553683	486517	89	1.62754
103813	103347	77	45829	44503	73	1312	1049	7	1643	1634	16	3586	3565	28	344755	325420	81	1.62953
119652	118176	79	62045	61757	75	1631	1465	16	1628	1596	16	4508	4238	31	397408	382725	84	1.62953
124405	118363	94	42212	40120	76	1607	1466	14	1588	1702	16	4355	4182	30	385409	355505	94	1.62953
73489	75199	71	17929	18694	43	1052	1075	6	859	869	0	1902	2010	19	187164	187337	76	1.62953
292186	195488	102	115152	78303	98	3536	2496	31	4083	2883	36	9334	6284	49	913170	605826	107	1.63153
165419	145757	84	55354	48439	82	2522	2330	23	2597	2295	23	5583	5050	36	526468	465024	91	1.63353
91950	90584	74	34636	34333	71	1043	952	0	1233	1177	12	3004	2761	26	284211	274269	82	1.63353
123769	109477	96	44236	38805	79	1716	1521	14	1637	1523	17	4152	3487	31	393324	347165	86	1.63353
62130	63105	70	24991	25450	54	959	931	0	793	878	0	2129	2052	21	180444	175317	76	1.63453
154334	127929	99	58892	48783	82	2168	1768	22	2069	1598	19	5089	4033	35	441666	356315	91	1.63453
164265	142213	87	75240	65034	82	2056	1692	19	2440	2246	24	5854	4992	38	527101	451374	89	1.63553
143799	131022	80	41502	36415	79	1602	1220	17	1666	1579	17	4026	3422	32	380186	343796	86	1.63553
182130	146683	92	65511	53731	84	2447	2039	23	2774	2276	27	6153	5212	37	592111	490967	95	1.63653
74353	75843	70	17013	16976	43	736	963	0	1044	1047	5	2236	2270	19	224838	227862	78	1.64152
84430	84497	75	27327	27292	66	824	1099	7	1150	1102	8	2800	2756	24	281076	271832	77	1.64152
145216	123721	84	52372	44262	80	1860	1588	17	2354	2091	22	4923	4228	36	434566	373354	89	1.64152
200493	160230	87	81911	66756	86	2704	2244	24	2785	2298	27	6176	5020	39	572699	443106	94	1.64252
134468	114519	82	43397	37103	78	1387	1383	14	2336	1717	21	4384	3781	33	384724	331267	87	1.64552
155535	137087	84	57071	49191	82	2263	1950	21	2332	2146	22	5816	5246	35	501173	436395	88	1.64852
136627	131514	76	56907	54814	76	1595	1396	14	1807	1590	15	4062	3651	31	403903	385865	83	1.65051
100524	99505	83	33930	33856	72	1551	1426	15	1399	1297	11	3413	3249	28	306532	296087	81	1.65151
99731	98180	75	38521	38132	72	1058	1128	8	1182	1264	9	2891	2680	25	292153	277400	79	1.65251
78280	77588	78	25225	25232	60	1160	978	0	953	1012	3	2308	2149	22	227727	217155	81	1.65251
115759	109486	94	41174	38859	78	1566	1406	13	1454	1169	10	3187	3064	27	315466	282592	94	1.65251
104544	101025	76	41269	38883	75	1234	1196	9	1698	1612	16	3343	3210	27	318695	292617	83	1.65351
127852	113131	83	55225	48956	78	1894	1557	18	2052	1782	20	4455	3919	33	418805	374601	87	1.65851
72928	74147	73	18139	18298	43	1020	923	0	1113	1173	9	2472	2546	22	213487	214607	76	1.65951
168799	140512	83	66771	54439	83	2024	1759	20	2080	1666	22	4695	3627	36	466042	375040	89	1.6615
129893	125776	86	73346	71875	76	1732	1699	16	2131	2179	20	4389	4306	32	415245	395501	83	1.6625
84576	78157	90	38588	34436	90	1054	931	0	1225	990	0	2630	2186	23	247905	213490	90	1.6625
47089	48238	68	12549	12644	39	586	571	0	763	536	0	1104	1169	8	116234	114473	73	1.6675
91298	91011	79	27161	27048	58	1081	990	0	1241	1226	10	2414	2325	22	248436	244043	79	1.6695
136047	128714	84	53011	50004	77	2078	1818	19	2348	2034	21	4974	4880	31	433349	402806	85	1.6705
178229	155377	85	56815	48405	81	1819	1755	18	1863	1787	20	4756	4188	34	432852	379011	89	1.67249
77207	76077	75	26356	26412	64	1221	1317	10	1109	1051	5	2652	2707	24	253950	239956	82	1.67549
278728	195718	112	101605	72241	104	3643	2852	29	3333	2203	33	8440	5778	45	762372	531284	113	1.67949
103309	103135	75	39796	39407	72	1664	1642	17	1589	1517	15	3810	3849	29	341012	334552	80	1.67949
113812	113687	75	33438	33737	73	1756	1632	16	1737	1675	15	3889	3684	30	356395	339378	87	1.67949
116620	115711	75	46496	45802	74	1453	1407	13	1662	1605	16	3690	3770	28	347891	333671	85	1.68348
158682	124833	91	59517	46244	84	2588	1856	26	2469	1892	25	5885	4593	38	521986	401900	95	1.68548
215643	164348	91	82879	62670	89	3127	2291	28	3083	2364	29	6410	4983	42	577635	422825	95	1.68648
295884	210184	118	102751	74396	109	3142	2324	28	4399	2845	37	9796	7130	49	874294	631694	116	1.68648
83737	83896	78	34324	34222	71	1169	1163	8	1208	1293	12	2987	2814	26	289151	277435	78	1.68748
102722	100136	87	31305	30973	72	1473	1474	13	1393	1186	10	3460	3331	28	296775	277957	80	1.68848
180012	150458	88	73645	61583	84	2171	1840	22	2084	1752	22	4902	4077	36	497286	416766	91	1.68848
39556	39069	73	20725	20898	49	390	457	0	376	331	0	933	996	0	76992	76655	70	1.69048
147798	130783	84	57089	49913	79	2237	2062	22	2311	1895	22	5136	4717	34	461699	417320	88	1.69048
101716	101059	72	33638	33294	72	1547	1307	13	1487	1397	14	3656	3534	28	324869	309401	80	1.69448
99884	97149	77	33074	32360	71	1323	1314	11	1585	1551	16	3141	3115	27	306498	287628	83	1.69448
64259	65256	70	25854	26096	65	856	749	0	703	756	0	1865	1819	18	151346	144072	76	1.69547
163599	130455	88	56941	45626	82	2140	1515	22	2418	1755	26	5181	4040	37	496181	392639	92	1.69547
102412	100630	76	49963	48801	73	1348	1341	13	1466	1529	14	3101	3045	25	263468	250948	82	1.69547
89753	88971	75	32333	32153	70	1316	1357	11	1286	1258	11	3172	2885	28	282663	273086	81	1.69747
74576	74560	71	24654	25009	56	1209	1065	6	1016	978	0	2537	2644	23	220786	218527	78	1.70347
119769	116780	79	34468	34253	72	1395	1341	14	1541	1406	16	3980	3936	29	352159	339068	82	1.71046
149046	139087	82	50800	47094	78	2076	2016	18	2200	1891	21	4890	4551	32	484598	446216	87	1.71046
93183	92049	76	25306	24795	62	1273	1130	11	1342	1164	9	3475	3439	28	320954	306909	80	1.71246
114275	113992	74	49156	48465	74	1535	1501	14	1696	1545	15	3785	3729	28	346462	336359	81	1.71246
120140	109015	80	47923	43038	76	1473	1355	14	2066	1752	21	4521	4105	32	419453	375752	86	1.71246
173012	136471	93	62762	49949	85	2514	1933	24	1790	1555	19	5264	4226	36	476795	376548	91	1.71346
153691	129182	84	60986	51056	82	2064	1720	21	2261	1993	22	4672	3858	34	421399	356669	92	1.72045
76618	76086	74	30329	30360	68	816	886	0	895	835	0	2168	2192	20	193415	189124	79	1.72145
40132	40649	67	21008	21536	46	553	555	0	360	536	0	1194	1237	10	100076	97930	70	1.72445
142235	137603	86	55534	54472	75	1798	1695	18	2130	1873	20	4723	4558	32	446458	430770	85	1.72745
158045	144516	81	60033	55544	78	2347	1937	23	2383	2250	22	5346	4851	34	499582	456493	88	1.72844
96527	97198	75	26516	26651	58	1220	1162	11	1250	1213	10	2697	2563	24	251433	241089	79	1.72844
106866	101804	78	47929	45296	75	1366	1515	16	1665	1444	17	3701	3225	31	342560	315924	84	1.72844
126395	118121	81	43819	41133	76	1292	1396	12	2115	2049	21	4603	4083	32	421162	399658	83	1.72844
116973	113750	91	46037	45162	74	1802	1582	18	1477	1529	15	3630	3680	27	360403	340166	84	1.72944
207907	161145	93	88684	71939	90	2702	1880	27	2896	2335	29	6611	5136	40	625827	496204	99	1.73044
110394	107571	79	23822	23606	51	1480	1312	12	1448	1408	15	3406	3337	28	325913	317339	83	1.73244
97607	97619	76	45782	45911	73	1406	1422	12	1583	1332	14	3044	2963	26	273286	262890	79	1.73544
92015	91501	77	24333	24499	53	1378	1243	10	935	836	0	2883	2823	25	258421	247799	81	1.73544
130690	126180	79	47059	45071	75	1503	1411	14	1899	1846	17	3995	3655	30	350888	335213	85	1.73844
101369	98611	76	30984	30347	71	1396	1330	13	1462	1387	13	3562	3413	28	325782	322344	80	1.74043
103693	94401	89	40701	35752	75	1289	1309	13	1591	1240	11	3226	2658	28	291710	258382	84	1.74143
164452	143657	84	69400	59930	82	1714	1571	15	1794	1494	20	3995	3414	31	388969	337296	91	1.74143
27119	29439	48	6877	7064	32	392	349	0	547	568	0	758	855	0	81663	82912	72	1.74543
180449	150229	95	65120	54471	86	2119	1690	21	2264	1996	23	5665	4719	38	580415	488359	94	1.75042
134386	126183	79	51148	46453	78	1513	1548	14	1860	1592	18	4015	3611	32	349726	319671	85	1.75142
119734	106718	78	53268	46647	78	1201	1051	7	1478	1347	16	3580	3145	29	310826	278288	85	1.75642
105011	99097	77	39415	36695	75	1401	1356	14	1214	1072	7	3113	2835	27	310973	290150	82	1.75642
96031	93390	73	36233	34190	74	1132	1178	8	1196	1096	8	3248	3235	27	332919	312891	81	1.75742
128015	113340	81	51261	45325	79	2260	1911	20	2061	1922	20	4180	3727	32	368157	323700	85	1.75842
78913	78842	75	29524	29481	67	1137	1158	7	1303	1131	9	2526	2528	23	243861	239731	78	1.75842
143320	137552	79	32783	30001	77	2169	1951	20	1917	2043	18	4568	4224	32	424386	399231	84	1.75942
97923	90902	75	40081	36315	76	1237	1126	8	1332	1043	6	3034	2955	26	276554	242636	83	1.75942
311302	204732	129	108931	72727	110	4169	2789	34	4596	3181	39	10447	7176	50	984613	659760	119	1.76441
267635	191970	100	88900	64063	96	3385	2301	31	4363	3146	36	9691	7013	49	855317	606894	104	1.76541
201129	160281	88	83932	67871	85	2781	2180	27	3173	2118	32	6885	5499	41	619926	472773	94	1.76541
230800	170567	90	79901	58342	88	2410	1663	26	2994	2094	29	6148	4373	40	583159	428734	97	1.76541
85992	82625	84	34181	33826	71	1281	1272	12	1051	1044	6	2863	2778	25	276610	269119	78	1.76641
177747	144575	104	58308	45828	87	2120	1669	22	2347	1990	23	5483	4363	38	501049	408877	104	1.76641
156000	135624	82	59001	51192	81	2133	1719	22	2150	1800	23	4947	4445	34	461687	399539	87	1.77041
94489	90637	80	34689	34142	73	1102	941	0	1185	1072	7	2959	2763	25	261017	252849	80	1.77141
82576	84054	72	28000	28197	68	1439	1321	13	1113	1146	8	2666	2537	24	260576	258654	78	1.7724
114890	113629	78	30089	29818	69	1563	1665	16	1502	1473	16	3761	3681	29	341796	330659	80	1.7724
109085	106425	76	30984	30320	73	1408	1462	15	1567	1493	16	3764	3513	30	352893	338914	81	1.7734
80049	78581	84	27031	26929	58	685	644	0	1169	1173	9	2127	2055	20	242172	233019	79	1.7774
224237	162875	96	81606	59370	91	2404	1976	21	2427	1977	23	5918	4229	41	566831	420293	97	1.7784
94986	96521	73	37728	37828	72	1530	1385	13	1532	1547	14	3389	3162	28	297022	286483	80	1.7794
94617	93998	74	27547	27441	64	1078	1052	6	1250	1339	12	2911	2996	25	264615	255103	81	1.7814
87987	85546	76	24870	24793	58	1156	1209	11	1413	1313	13	3291	3441	25	294026	280333	82	1.78439
109182	103777	77	44078	41070	76	1438	1458	13	1559	1625	18	4118	3873	30	358655	328660	83	1.78539
185432	145986	92	75083	60994	86	1817	1433	19	2446	1785	25	5202	4397	35	482917	386323	92	1.78739
113673	109204	76	35709	32905	73	1558	1516	15	1674	1427	15	3953	3545	33	352326	337827	81	1.78839
131383	115343	80	47261	40677	79	1485	1413	14	1923	1657	19	4413	3664	33	397543	347139	89	1.78839
112802	105299	78	43780	39901	77	1489	1294	12	1800	1719	18	4364	3938	31	405435	368786	85	1.78939
164592	133654	85	57594	45458	82	2385	2089	24	2287	1855	23	5440	4399	38	481787	373273	92	1.79239
81769	80050	89	21297	21335	48	1234	1233	10	1540	1371	13	3151	3101	26	287495	282318	79	1.79938
139553	136255	84	46982	45942	76	2073	2116	18	2059	1952	21	4725	4422	32	454674	438847	84	1.79938
146667	129305	81	59236	52551	79	2356	1961	21	2151	1672	21	4390	4052	32	394302	347494	87	1.79938
120306	117815	78	52151	51511	74	1381	1313	15	1851	1632	18	3813	3731	29	349892	341983	83	1.80038
136866	119308	84	53438	45640	79	1435	1189	13	1977	1702	19	4251	3828	31	394019	340054	88	1.80038
105767	101930	81	59201	58338	75	1535	1563	15	1772	1728	19	4719	4665	32	416226	402169	84	1.80238
104874	102302	79	40695	39440	73	1797	1694	18	1746	1683	17	3909	3826	29	363802	342082	82	1.80238
128128	113812	81	57908	51864	78	1792	1541	18	2147	1862	21	3904	3447	31	367853	331848	86	1.80238
133567	113555	87	54941	46188	81	1367	1175	11	2008	1676	20	3706	2985	32	369967	313870	89	1.80338
137436	134575	82	55486	53648	76	2001	1829	19	2299	2036	21	5139	4910	32	462012	443951	94	1.80338
128090	121736	77	46462	42635	76	1849	1767	18	2073	1725	21	4510	4474	31	450871	415717	84	1.80338
177986	143385	87	60253	48164	85	2362	1873	24	2281	1868	23	4999	3991	35	449166	352796	91	1.80338
191613	149240	93	63588	50020	86	2349	1852	24	1991	1450	22	5108	4178	36	449103	358436	92	1.80438
69796	69946	72	26419	25946	68	1056	1080	6	1015	772	0	2122	2048	21	210707	207571	78	1.80937
135664	130426	77	45676	44347	75	1620	1507	13	1784	1856	18	3877	3807	28	355980	343839	82	1.80937
123137	113925	88	45622	41453	78	1511	1528	15	1730	1664	19	4184	3908	31	408192	367232	85	1.81037
162576	129856	87	57193	45552	83	2354	2144	22	2262	1814	24	5551	4260	37	494739	391280	89	1.81037
112133	107302	76	30703	29126	74	1242	1338	12	1168	1223	11	3449	3483	28	342128	325763	83	1.81337
94259	92363	76	20276	20389	46	1161	1236	9	1661	1377	13	3169	3045	26	287452	281397	82	1.81337
60039	60725	71	22482	22883	50	846	746	0	891	684	0	1608	1640	17	161186	161010	75	1.81437
146250	117643	92	57632	46658	82	1678	1415	19	2368	1891	23	4894	3920	36	446418	372144	91	1.81637
99653	99700	83	32851	32817	71	1326	1276	11	1366	1452	14	3535	3468	28	331414	323332	81	1.81836
162676	147296	97	45859	39618	80	2135	2119	19	2383	2196	24	6267	5767	37	563884	495487	98	1.81836
94065	95301	73	36589	37053	71	1296	1267	11	1544	1222	10	3232	3239	26	315364	304259	81	1.81936
125801	114403	78	101730	95042	79	5718	5062	33	6168	5482	38	15222	13938	55	1.04858e+06	1.01297e+06	86	1.82036
75331	74621	72	30221	30242	70	667	601	0	1068	904	0	2000	1957	20	186322	176396	78	1.82236
48281	47894	69	20423	20813	49	384	436	0	527	614	0	1334	1365	14	135410	135752	73	1.82636
146223	130387	80	67988	61391	80	1665	1721	16	2176	1961	22	4366	3626	34	400201	345240	89	1.82736
127774	123748	76	44219	43316	75	2391	2262	20	2706	2500	25	6554	6463	36	544469	526280	83	1.82736
138412	118308	83	39457	33258	79	1975	1451	19	2073	1710	21	4417	3588	34	387591	325126	89	1.82935
225042	170521	93	75582	56582	92	2819	1954	28	2918	2218	30	7774	6119	44	659041	508576	103	1.83035
97464	94814	78	40409	39088	72	1169	1245	10	1688	1626	16	3415	3480	28	340301	330790	82	1.83035
93080	92727	74	29465	29739	66	1097	1047	5	1231	1193	9	2566	2601	24	242255	235691	77	1.83035
89258	88169	89	26997	26484	70	1147	1199	9	1284	1131	9	2605	2518	24	249270	234984	89	1.83035
112539	108140	76	48186	46217	75	1408	1247	12	1246	1358	14	3228	3139	26	303917	276470	84	1.83135
74102	72411	79	20354	20367	49	1017	1087	7	1130	1184	8	2068	1976	21	208009	201055	81	1.83235
62519	62677	71	28891	28977	66	590	623	0	1140	988	0	2167	2220	20	184109	174666	73	1.83535
92309	88546	75	34932	34070	72	1085	1016	3	1100	1185	9	2446	2483	22	244965	231817	80	1.83635
87469	87195	73	27344	27304	59	1053	1025	4	1165	1175	10	2409	2313	23	228160	225214	77	1.83635
86762	86933	83	41115	41279	72	1146	1148	9	928	930	0	2552	2438	23	238842	224671	83	1.83835
104835	100216	87	38385	35944	74	1577	1426	13	1732	1366	15	4012	3746	30	358739	334848	82	1.83934
100008	100233	74	40385	39661	72	1413	1038	5	1199	1203	10	3024	2807	26	259837	245932	90	1.83934
267529	195037	99	162475	129008	96	4293	3454	31	5627	4342	39	12721	10024	53	1.04858e+06	938886	101	1.83934
182566	145706	87	64305	51474	83	2143	1653	23	2661	2272	26	5937	4870	39	536040	419323	92	1.84034
83877	83980	73	19365	19581	45	1290	1148	8	1004	1142	9	2266	2257	23	208502	205919	75	1.84034
93249	94683	73	44166	43999	72	983	934	0	865	1027	3	2416	2356	23	245029	236080	79	1.84034
75728	71321	89	29638	29343	70	798	893	0	1032	1004	2	1988	2066	20	212591	206089	79	1.84334
176972	143269	84	61857	49112	84	2862	2341	27	2691	2061	25	5790	4566	38	547811	434003	94	1.84834
122587	110604	81	47844	43541	78	1996	1856	19	1664	1562	17	4207	3723	32	401426	357886	86	1.85033
127820	122193	93	37071	36286	74	1877	1870	18	1889	1737	19	4027	3979	30	398118	377641	84	1.85033
142346	123726	81	56683	49211	80	1419	1292	11	1679	1630	17	4963	4205	35	409097	342280	88	1.85133
125114	116507	88	45091	41306	77	2119	1758	22	1995	1848	19	4217	4000	30	418671	379000	87	1.85133
159438	133534	94	54643	45298	81	2173	1785	20	1993	1759	22	4974	4227	35	418803	356229	91	1.85333
166631	144180	88	54457	45896	83	2191	2012	21	2238	1964	22	5448	4823	35	500330	423894	89	1.85533
50272	51427	61	13011	13091	40	743	749	0	820	636	0	1367	1209	11	124216	122034	75	1.85633
132015	117952	95	48257	41966	79	1986	1926	19	1720	1626	16	4607	4136	34	408744	363887	87	1.85733
154212	146352	88	55362	52175	78	2251	1986	21	2392	2132	22	5196	4846	32	483919	458959	86	1.85833
146993	137137	83	64920	59236	79	1569	1255	15	1922	1670	18	4081	3732	30	376631	344507	86	1.85833
111799	108236	78	49876	48150	73	1445	1570	14	1497	1416	13	4087	3938	29	352313	328922	83	1.85933
118589	109985	81	56900	51626	78	1688	1460	15	1971	1797	19	4063	3823	30	353095	320079	88	1.85933
150272	124633	85	53527	44596	80	1793	1668	19	2089	1678	22	5035	4103	37	446781	373714	90	1.86332
169564	135483	88	63431	50666	84	2396	1821	23	2144	1673	20	5362	4295	38	478856	377753	96	1.86332
129993	118117	81	40839	36344	77	1872	1689	18	1693	1683	17	4208	3998	31	384842	350881	89	1.86532
183993	146541	91	69784	54753	86	2340	1895	24	2292	1880	23	5285	4278	37	507063	403415	94	1.87132
91033	90689	74	37553	37052	72	1042	1025	3	1058	1029	3	2551	2583	23	243757	233669	79	1.87132
162391	143373	86	63456	55287	82	1892	1560	17	2540	2071	24	5139	4701	33	476261	420340	89	1.87232
108317	104501	75	40880	37525	75	1309	1352	13	1644	1303	14	3207	3019	29	350073	314940	83	1.87232
97440	93512	74	37946	37121	73	1523	1577	15	1261	1212	10	3032	2804	27	256171	238749	79	1.87331
181201	145657	87	61096	48607	85	2404	1775	24	2504	1874	26	5958	4477	39	520627	430296	96	1.87431
102424	100616	78	34248	33295	72	1471	1453	12	1413	1111	7	3065	2988	25	290389	278080	80	1.87731
88395	87390	80	41290	41288	72	984	1253	9	1214	1244	10	2711	2881	24	252782	241930	81	1.88231
68457	66822	75	22513	22585	50	973	883	0	781	768	0	2287	2349	21	186034	183076	77	1.88331
88795	89202	73	29898	29894	70	1047	879	0	702	846	0	2513	2460	22	238354	228614	81	1.8863
69769	70871	72	20651	21020	47	712	846	0	936	956	0	2217	2242	20	194913	190769	79	1.8883
174422	151711	85	77920	66912	84	2933	2585	26	2558	2004	25	5456	4837	37	538908	461543	92	1.8883
279625	211597	101	120556	93508	99	3953	3002	31	4292	3277	35	9302	7168	46	884721	694065	108	1.8883
108462	106352	83	41525	41010	73	1265	1090	8	1477	1315	12	2930	2783	25	311836	302137	82	1.8913
143805	137344	85	61616	58467	78	1657	1566	14	2023	1930	19	4404	4133	31	413974	392905	87	1.8933
102432	101863	75	26375	26510	60	1340	1352	11	1524	1313	16	3374	3026	27	303317	292582	81	1.89529
114964	107759	94	27247	25560	75	1496	1376	13	1345	1186	12	3705	3221	28	331201	294407	94	1.89529
67994	70990	69	26969	27365	55	913	949	0	832	714	0	2217	2247	21	206310	204643	77	1.89529
45668	44270	67	15322	15464	42	289	386	0	594	563	0	1211	1194	10	131720	130319	72	1.89629
87014	85726	73	29681	29354	71	940	924	0	1071	1049	5	2675	2774	22	248779	245293	80	1.89729
86814	87691	72	40316	40055	71	1190	1208	10	1503	1359	14	2865	3066	24	273670	269170	78	1.89829
96071	95741	77	31933	31464	72	1257	1176	9	1702	1445	15	3710	3635	28	351559	348815	81	1.89929
103968	103333	80	21474	21216	49	1001	1031	4	1555	1360	13	3504	3200	29	328810	323557	80	1.90329
142161	138079	77	38425	37560	75	2109	2115	20	2378	2124	23	5080	4896	32	504066	475910	84	1.90329
117440	97979	83	47374	39741	80	1510	1120	10	1496	1272	13	3712	3083	31	353478	297983	88	1.90429
146379	131985	81	68068	61297	80	2246	1831	21	2195	1928	22	5100	4362	35	446786	397987	86	1.90429
126898	124774	78	36547	36146	74	1642	1566	15	1968	1861	20	3835	3778	28	395449	378346	82	1.90728
97535	93014	75	43579	41753	73	1518	1481	15	1545	1445	15	3248	3131	26	293773	286562	81	1.90828
91072	91018	77	26971	27159	60	1041	1171	9	1144	1018	3	2457	2181	24	222818	218736	81	1.91428
92497	92968	72	34781	34292	71	991	997	0	1415	1110	11	3194	3183	26	297877	278132	80	1.91528
164114	141515	87	54279	44567	82	1718	1299	16	2373	2056	23	5165	4401	35	416822	353609	91	1.91628
79731	81538	75	28924	29338	61	1082	1039	5	854	877	0	2505	2483	23	231005	228824	79	1.91628
37599	38259	52	15048	15440	41	608	492	0	575	539	0	1066	1190	9	103290	100460	73	1.91628
89983	86707	82	27652	27457	64	1269	1297	12	1418	1364	13	3197	3190	26	283068	272195	81	1.91727
104537	100635	81	35051	33708	73	1446	1453	13	1698	1535	18	3781	3734	28	363227	348021	82	1.91727
90698	88513	81	29433	28861	70	1382	1198	10	1235	1001	2	3118	2965	26	298744	283533	90	1.91727
90110	87795	89	22973	22571	53	906	887	0	1087	1137	8	2480	2467	22	241157	230214	83	1.92127
127887	114217	80	50244	43975	79	1578	1465	13	1718	1471	18	4635	4103	32	395985	346924	88	1.92227
121073	117839	77	42473	40945	75	1767	1559	19	1552	1415	15	3856	3634	30	335464	313491	84	1.92227
58178	60264	68	30514	30769	67	713	694	0	594	635	0	1776	1687	16	140037	137574	76	1.92327
114339	111792	79	38016	37281	74	1272	1384	12	1351	1378	12	3541	3545	27	316614	294964	84	1.92527
334321	214661	114	125209	80893	111	3594	2464	34	4763	3078	39	9625	6031	50	911071	584594	122	1.92527
81915	81115	77	12953	13305	38	858	999	0	986	953	0	2987	2741	27	263441	257674	77	1.92527
76564	76295	76	31919	31872	70	978	1083	6	938	970	0	2234	2206	21	213338	210811	78	1.92727
98645	96312	79	38006	37966	72	1148	1012	3	1099	1250	10	3211	2985	27	288071	278233	84	1.92926
98189	96353	75	39847	39771	72	1514	1602	16	1320	1298	12	3305	3213	26	324805	312109	86	1.93226
322629	219073	124	121257	81235	119	3988	2625	32	4959	3323	38	10449	7287	51	984008	669551	125	1.93426
52835	52686	68	20434	20805	45	833	902	0	721	513	0	1421	1587	14	137654	137327	76	1.93626
67384	67601	71	15920	15727	42	959	994	0	839	737	0	2134	2084	20	192846	185119	78	1.93726
131983	118576	80	49345	43311	78	1750	1508	17	1791	1639	19	3906	3378	31	394270	353621	86	1.94125
161157	137757	100	61080	52233	82	1529	1092	11	2101	1725	20	4481	3875	32	400401	331325	90	1.94525
106361	102382	77	38413	36662	73	1622	1470	15	1758	1539	16	3934	3777	29	380651	364130	82	1.94525
174457	157592	84	59055	52420	82	2185	1877	21	2458	2099	23	5562	4758	37	513489	456771	91	1.94725
79042	79315	72	36630	36342	70	968	981	0	1101	924	0	2376	2283	23	233422	229993	79	1.95024
80466	81840	71	35064	34808	69	1287	1115	9	1025	1207	9	2481	2514	23	238574	228542	81	1.95624
39611	41092	69	16584	16898	43	683	678	0	421	517	0	1082	1064	5	104475	103393	72	1.95724
148809	130885	86	48211	41790	79	1802	1557	15	2060	1865	22	4794	3971	36	466060	410282	89	1.96123
96098	96241	75	21943	21941	51	1291	1398	14	1103	1197	9	2685	2621	25	263116	251551	82	1.96423
100334	96322	76	35113	33011	74	1445	1461	14	1493	1304	13	3664	3391	30	318679	300179	81	1.96623
72476	72006	71	27551	27913	57	1041	1288	9	1271	1043	5	2291	2417	22	225343	220944	77	1.96623
117268	113616	83	47326	45774	76	1944	1834	19	1675	1527	15	3904	3671	29	362057	347366	82	1.96623
51802	52104	71	15089	15307	40	904	750	0	727	677	0	1437	1492	14	146001	137726	72	1.96823
153896	133679	86	47870	39257	82	2292	2020	22	2010	1849	20	5358	4541	36	486045	414806	89	1.96923
97673	92267	81	40864	38257	75	1086	1040	4	1193	1161	10	3303	3085	27	285577	269944	82	1.96923
127896	124664	83	49518	48273	75	1839	2022	18	1905	1717	18	4113	4173	29	393768	380630	84	1.96923
30525	28838	67	9829	10112	36	417	418	0	380	316	0	816	804	0	92731	87143	73	1.97123
176715	142659	89	72783	59109	87	2234	1836	23	2223	1964	21	5778	4667	37	530802	436375	95	1.97123
142060	129110	82	55867	51041	81	1663	1477	15	1726	1665	17	4140	3915	31	369928	345938	88	1.97622
119684	116250	78	32956	30534	74	1777	1863	18	1719	1632	18	4321	4261	31	398621	385517	83	1.97722
134005	110570	83	49232	40177	81	1826	1655	18	2250	1711	23	4481	3597	35	431572	359785	91	1.98222
118526	117160	79	38984	39133	72	1360	1500	14	1710	1598	16	3912	3762	29	347010	330127	82	1.98222
102325	104773	73	37351	37368	71	1580	1602	16	1639	1448	17	3542	3365	28	341889	334798	80	1.98222
121117	111617	90	48104	43477	78	1567	1277	13	1800	1637	18	3894	3434	30	382150	345196	94	1.98222
110785	108685	84	37324	36699	73	1633	1583	15	1354	1343	13	3752	3394	30	339569	325805	80	1.98521
204475	158331	97	77205	58604	98	2452	1913	22	2806	2074	28	6518	4854	41	608233	468211	109	1.98521
153084	140639	84	56089	50413	78	1888	1945	19	1802	1806	18	5069	4639	35	500388	460278	86	1.98521
302457	210423	121	99625	71665	109	3701	2742	31	4521	3167	36	10756	7548	51	1.00996e+06	711075	120	1.98621
208543	179398	88	129038	113765	89	4321	3639	30	4711	3931	34	10539	9253	48	960039	812802	97	1.98621
92404	92380	76	32930	32804	71	1269	1355	14	1412	1293	13	3406	3381	27	307105	295670	79	1.98821
70340	69776	71	22632	22448	54	858	984	0	812	786	0	1999	1844	19	165993	167473	76	1.99021
112628	108739	76	41357	38132	76	1754	1770	17	1638	1528	17	3973	3729	29	335685	318440	83	1.99221
146364	118388	91	55391	44887	83	2009	1682	19	1954	1526	19	4598	3960	34	426464	333753	91	1.99221
187810	148577	94	67308	53327	85	939	1567	17	2323	1685	24	5900	4667	40	498438	398168	95	1.99321
82409	82212	84	30405	30455	65	-73	615	0	1142	1164	9	2525	2509	23	225151	219587	76	1.99321
84119	85286	72	37716	37891	71	765	1021	3	1335	1329	12	2623	2657	23	223571	216316	78	1.99421
135289	130138	88	45559	44539	75	1281	1360	12	2027	1937	19	4369	4148	31	415426	400680	83	1.99421
68813	69703	71	28800	29198	61	614	539	0	922	892	0	1942	2086	19	177139	175504	74	1.99421
62251	62626	74	21294	21521	48	679	662	0	808	645	0	1469	1431	15	134317	132144	74	1.9952
179205	148616	87	58450	46761	85	2377	1786	22	2416	1833	23	5230	4520	35	503439	417751	92	2.0012
212774	182382	89	69703	57651	85	2907	2449	26	3352	2792	30	6745	5947	38	621031	540862	92	2.0012
90826	88308	87	32429	32260	70	1235	1199	10	1278	1306	11	2747	2623	25	263328	257228	78	2.0022
238090	179012	94	91950	70394	91	2708	2106	26	3082	2162	30	7074	5805	41	680619	514681	98	2.0022
110033	99676	87	43551	39077	75	1714	1468	15	1844	1530	18	3778	3662	30	344675	317114	82	2.0042
147378	137549	81	47121	43069	78	1478	1469	15	2096	2057	20	4939	4507	34	431907	405834	86	2.0042
69807	69894	73	19941	19988	47	756	761	0	730	933	0	2119	2009	22	219373	212363	76	2.0052
179255	148087	89	55752	45760	85	1947	1391	21	2701	1992	26	5277	4222	38	509501	429599	95	2.00619
146871	120597	84	59160	48158	81	2122	1572	20	1742	1437	18	4599	3886	35	429236	342159	94	2.00919
63798	64935	73	20733	21093	48	696	864	0	734	681	0	1989	2071	20	194717	193576	76	2.01019
156999	131891	87	51721	41824	82	2226	1805	21	1989	1474	19	4911	4286	34	477137	396303	90	2.01119
98392	95855	75	33422	31390	74	1515	1501	15	1556	1400	15	2802	2729	25	275122	259465	82	2.01718
100417	100146	75	33229	33531	72	1361	1340	12	1485	1466	14	3252	3239	26	289234	277546	80	2.01818
115368	111504	75	41831	39541	75	1766	1512	18	2003	1792	19	4011	3777	30	360521	342710	82	2.01818
152043	123708	85	58398	47455	82	1799	1386	17	2029	1575	19	4784	3921	35	452472	363927	91	2.01918
95120	96461	79	43261	42792	73	1234	1169	10	1234	1105	7	3199	3041	27	289717	273805	90	2.01918
114619	104741	78	46641	41314	76	1405	1282	10	1161	1138	9	3301	2838	27	300679	258838	94	2.01918
214211	181111	90	79029	67089	88	2949	2318	27	3080	2673	27	8059	6462	44	796300	678173	95	2.02018
139360	124138	81	50764	43670	79	1716	1558	17	1701	1514	18	3659	3067	30	346717	300821	87	2.02118
141143	128360	84	52697	46898	78	2165	2021	21	2376	2046	22	5330	4895	34	441836	418263	85	2.02318
43291	44152	61	12453	12601	39	530	551	0	505	552	0	1237	1277	11	113158	112906	72	2.02518
85815	88800	63	29126	28954	70	1200	1315	11	1399	1430	13	3051	3059	25	313460	305315	80	2.02618
72631	71161	80	26412	26561	63	1085	1074	6	847	993	0	2283	2238	22	203649	194633	77	2.02817
145728	136533	79	61376	56660	79	1605	1447	16	2290	2100	22	4409	4063	31	412182	361121	89	2.02817
116751	115412	77	38641	38171	73	1967	1734	19	1282	1347	13	3410	3351	27	291450	275061	81	2.02817
134386	117537	81	50612	42989	80	1802	1663	18	1928	1657	18	4835	4099	35	448408	385768	86	2.02817
72033	74373	60	30503	30922	69	1023	1225	9	1347	1223	11	2894	2657	25	250482	251137	76	2.02817
105264	97369	78	46992	43271	75	1296	1257	10	1073	1171	12	3046	2910	26	277573	257705	81	2.02917
159144	136040	86	61146	50938	82	2188	2006	21	2145	1838	22	5404	4674	36	509831	428597	88	2.03017
95112	93192	76	32933	32546	71	1049	1083	5	1251	1131	9	2383	2528	23	257515	247069	79	2.03017
79611	78917	81	40289	40081	71	823	928	0	1078	872	0	2025	1957	20	184810	183160	78	2.03117
94517	92263	87	20068	20108	47	973	1128	7	1035	942	0	3007	2759	27	288430	275235	79	2.03217
105298	100256	81	29413	26610	75	989	876	0	1473	1562	15	2977	2895	25	272436	251193	81	2.03217
163867	135721	87	51649	42192	84	2282	1752	23	2038	1688	21	5188	4271	37	464725	378410	92	2.03317
96417	96194	73	28932	28977	67	1451	1208	10	1481	1632	15	3276	3286	27	303743	290614	80	2.03417
81621	79831	72	32840	32876	70	704	826	0	932	892	0	2076	1980	20	186266	179427	78	2.03617
100006	97105	82	26945	26557	64	1454	1486	15	1714	1577	16	3548	3676	27	325127	311540	79	2.03617
71081	70502	71	23199	23369	52	1064	1027	4	987	890	0	1850	1772	19	181154	181711	76	2.03717
92505	93147	73	23850	23689	56	1029	821	0	1466	1402	14	2827	2636	26	273678	265267	80	2.03717
142916	120062	82	50248	41238	80	1623	1372	14	1833	1594	18	4551	3637	34	387565	329674	90	2.03717
133679	120102	86	37237	33031	77	1732	1397	18	1690	1427	17	4108	3570	31	372124	334376	85	2.03817
41598	41069	72	16843	17112	43	536	464	0	568	543	0	868	891	0	108326	106310	72	2.04016
102493	102011	79	43508	43058	73	1323	1404	13	1447	1267	11	3620	3274	29	294853	280976	86	2.04016
118660	114935	78	42413	41645	75	1259	1235	13	1570	1446	16	3452	3205	28	334618	305917	84	2.04516
97227	97197	72	37283	37187	71	1663	1604	16	1613	1691	17	3430	3464	27	329606	312213	81	2.04816
92377	91447	73	39849	39692	71	1217	1067	7	1143	1298	11	3540	3458	28	286942	277182	79	2.04916
141761	126599	85	52177	46472	80	1476	1405	13	2251	1783	20	4388	3990	32	384109	337205	87	2.05115
173317	139063	92	50239	40288	85	2488	2237	23	2472	1919	24	6021	4799	39	539661	435482	95	2.05215
169950	139688	86	67769	54527	83	1707	1312	16	2419	1865	24	5308	4537	36	519368	423269	91	2.05215
146001	123273	83	59547	49255	81	1889	1419	17	1766	1446	18	4517	3929	34	389287	325860	92	2.05415
111809	104675	83	39596	36291	74	1702	1601	18	1792	1449	16	3850	3541	30	338984	310158	82	2.05715
168759	137723	85	55486	44178	81	2376	2105	21	2728	1958	26	5426	4480	38	523994	432623	89	2.06115
125732	113997	80	43449	39097	76	1607	1422	14	1561	1394	15	3400	3139	28	340893	303437	82	2.06214
168146	161505	81	79014	74150	79	2588	2418	22	2765	2480	25	6055	5865	34	562725	522390	87	2.06314
97442	95224	76	36725	36338	72	1542	1233	13	945	1043	5	3305	3341	26	300609	285466	80	2.06414
100579	98165	79	31909	31915	72	1232	1244	10	1048	1121	8	2882	2999	25	266527	254984	82	2.06414
109762	110080	73	32932	32656	72	1271	1306	12	1190	1393	13	3306	3270	26	288039	279315	81	2.06414
96500	95329	75	25270	24871	63	1548	1455	15	1669	1496	15	3623	3640	28	334431	324738	82	2.06514
157208	130370	97	56247	46278	80	1625	1471	18	1303	1113	9	4381	3534	33	364363	307927	89	2.06814
59627	60510	71	25058	25385	54	676	663	0	597	646	0	1518	1705	16	160089	156501	74	2.06814
141632	126508	87	53443	47782	78	1599	1564	16	1880	1772	19	4185	3883	31	392630	360200	85	2.06814
137255	122359	80	50980	45168	79	2081	1749	20	1894	1484	19	4463	3769	34	406035	360367	90	2.06814
97615	97390	73	33343	32943	72	1743	1660	16	1397	1406	15	3145	3069	25	299593	282705	81	2.07014
60659	61968	72	22885	23309	50	772	810	0	687	769	0	1806	1886	19	170120	166568	74	2.07014
102398	100569	82	39419	39027	72	1374	1382	12	1257	1099	8	3199	3216	26	300206	288050	81	2.07114
158258	148804	87	50302	46438	78	2073	1863	20	1673	1736	17	4699	4268	33	398716	370613	88	2.07114
81219	81216	76	24453	24610	55	1298	1187	11	1222	1104	8	2813	2832	24	256151	260266	78	2.07214
170445	136629	90	49913	39897	84	2348	1719	26	2489	1947	25	5497	4385	37	480314	370585	92	2.07214
189054	157482	93	45956	36686	83	2553	1836	23	2632	1979	26	5922	4960	38	520190	434117	93	2.07413
173832	155525	88	65353	57649	83	2511	2345	22	2646	2603	23	6298	5524	38	521330	476355	89	2.07513
177635	137455	91	65107	49377	87	2801	2111	27	2703	2028	29	6356	5040	40	568619	449301	100	2.07713
127516	116067	81	36565	32260	77	1473	1280	14	1767	1512	18	3822	3411	30	323800	285748	84	2.07813
143272	124992	83	54275	47267	82	1473	1215	11	1953	1700	20	4184	3576	33	408747	360994	92	2.07813
53887	54284	61	24149	24486	51	800	723	0	850	678	0	1510	1502	14	146172	144378	77	2.07913
156554	149823	88	50308	48920	77	1903	1726	19	2174	1939	21	5206	5044	32	490743	460458	87	2.08013
324582	215065	123	123943	81331	121	3862	2424	32	4514	2967	37	10436	6799	51	971494	643388	133	2.08313
100365	102380	72	33520	33463	71	1435	1405	13	1573	1460	17	3654	3431	29	334887	322542	79	2.08313
160759	135371	86	55234	45757	82	2115	1784	21	2147	1808	21	4753	3830	36	410704	342633	90	2.08313
113848	112129	81	38148	37379	73	1302	1236	11	1540	1405	14	3779	3599	29	325548	309226	80	2.08412
178971	142657	88	63725	50476	84	2511	2082	23	2294	1533	23	4919	3790	36	483660	379344	93	2.08612
136646	132176	82	47126	46444	75	1528	1610	16	2123	1901	22	4469	4127	32	402670	385189	84	2.08612
30649	33266	55	19318	19957	46	334	320	0	355	520	0	1002	941	0	81823	83589	68	2.08612
113637	106770	85	41449	38820	74	1779	1605	16	1546	1392	14	3646	3557	28	343822	321884	82	2.08712
56615	57451	64	22721	22881	52	642	813	0	838	852	0	1793	1705	18	156361	151568	77	2.08912
179981	144382	90	68428	55144	85	2065	1544	19	2505	1886	23	5458	4399	38	511279	423237	94	2.09012
125147	117962	78	46040	43870	76	1829	1937	17	2074	1822	20	4456	4234	32	406626	389777	84	2.09012
156956	128936	85	49012	40010	82	2171	1546	24	2331	1881	23	4719	3825	35	429437	353998	88	2.09012
117278	114174	75	42459	41344	74	1482	1149	12	1460	1376	14	3424	3148	28	341681	330420	82	2.09212
133681	130731	82	44065	43114	75	1968	1788	19	1962	1799	18	4176	4174	30	402383	387620	83	2.09212
160926	129588	88	62747	50663	82	2282	1757	23	2147	1663	22	5139	3847	37	466903	362478	89	2.09312
137162	135258	77	39488	38971	75	2146	2244	21	2340	2103	22	5361	5143	33	520383	495632	84	2.09312
104706	97602	91	41134	37793	74	1582	1273	15	1477	1428	15	3635	3407	29	322501	297827	83	2.09412
207597	165658	96	81876	67344	88	2442	1642	25	2527	1966	25	5401	4273	39	483728	379665	93	2.09412
187243	161093	85	68389	59073	83	2681	2281	24	2426	1708	26	5412	4823	36	491084	407363	91	2.09412
126915	113095	80	47992	42249	77	1618	1426	16	1567	1249	13	4300	3775	32	373321	320683	87	2.10111
141193	134134	80	53841	50699	78	1923	1730	20	2302	1979	23	4699	4176	31	392711	365563	86	2.10111
139634	124772	92	50630	43520	80	1756	1567	17	1698	1379	19	3686	3351	29	391757	347890	86	2.10111
78890	78594	74	33242	33244	71	1040	1030	4	1146	1084	5	2408	2422	22	245684	236314	80	2.10211
124830	117695	77	47401	44855	75	1542	1311	13	1813	1543	17	3717	3391	28	341863	313431	85	2.10211
76601	77487	75	30561	30563	69	1146	1068	6	1059	884	0	2318	2343	22	221343	214417	79	2.10411
156985	139129	89	56816	49948	81	1813	1639	19	2050	1838	20	4991	4454	34	475109	426393	88	2.1071
91512	89471	80	32755	32658	72	1215	1190	9	1397	1232	12	2662	2890	22	255218	246812	80	2.1081
118193	115370	88	62750	59702	76	1930	1875	18	1765	1688	18	3933	3790	29	355402	331843	82	2.1101
108830	107097	76	57866	56940	74	1415	1289	14	1635	1565	16	3817	3651	28	346498	337985	82	2.1121
101675	100227	76	37688	37681	73	1653	1556	14	1559	1480	14	3757	3585	29	334513	319923	81	2.1121
67018	67151	73	25020	24833	68	922	993	0	698	964	0	1964	1944	21	194334	186959	78	2.1141
124411	122199	88	59503	58858	74	1655	1592	15	1863	1702	19	4057	4007	30	361715	353187	81	2.1141
275649	186823	100	107329	70563	98	3797	2442	34	3634	2721	34	8808	5873	49	911172	622670	109	2.1151
107640	106763	79	46467	46653	72	1988	1803	21	1785	1671	17	3877	3838	29	371989	360933	81	2.1151
73817	75241	71	30021	30014	69	960	990	0	1043	1042	5	2443	2457	23	218698	207990	77	2.1161
101594	99779	81	37875	37234	72	1305	1220	11	1386	1449	12	3223	3166	26	306433	292644	78	2.1161
96746	94826	74	34641	33808	71	1304	1184	9	1318	1311	11	3405	3251	28	304951	286753	79	2.11709
124905	110248	97	50687	44180	84	1291	1092	8	1465	1414	13	3973	3294	31	372871	317836	97	2.11709
111951	108935	76	44227	42947	75	1508	1628	15	1297	1203	10	3443	3346	27	335303	317336	82	2.11709
117921	115193	76	34932	34330	73	1505	1576	15	1831	1654	18	4274	4187	31	375852	355607	81	2.11709
98138	96939	86	33169	33215	71	1075	1124	7	1420	1244	13	2589	2507	25	265281	257415	78	2.11709
90037	94054	71	29912	30451	57	1225	1296	11	1436	1303	13	2750	2842	24	269307	260863	77	2.11709
59413	57645	82	19350	19678	45	856	882	0	764	820	0	1347	1259	12	145150	140923	75	2.11809
148820	130467	84	46289	39433	79	2310	1815	21	1933	1649	18	4550	4074	34	413511	356683	87	2.12009
244875	188781	96	121385	95957	92	4266	3255	32	3902	2861	33	9737	7832	47	891627	684755	100	2.12009
77422	80098	69	26412	26833	51	1015	1035	4	1175	1158	9	2533	2609	24	234527	226338	77	2.12009
163999	142136	85	49741	41094	82	1871	1569	19	2705	2341	24	5497	4957	35	519664	454069	89	2.12109
91043	90483	75	23432	23142	53	1082	1138	8	1257	1344	11	2651	2553	24	272479	258852	82	2.12409
136770	115298	90	52309	43736	79	1927	1747	18	2024	1628	19	4166	3707	31	402079	341305	87	2.12409
156963	150222	82	48464	45148	77	1951	1745	20	2411	2248	23	5409	5053	34	490486	460229	84	2.12509
90930	90268	80	27716	27596	59	1847	1561	18	1400	1130	11	3629	3530	28	309289	297938	79	2.12908
103812	100151	81	42106	40320	74	1816	1697	16	1475	1309	12	3582	3557	27	374622	360002	87	2.13108
198476	174946	89	73802	64893	87	2492	2212	23	3048	2707	25	6435	5760	37	608824	536762	94	2.13408
94352	90297	92	30766	28826	77	1137	908	0	1495	1328	12	3077	2629	26	276222	247072	92	2.13408
49758	50385	58	22256	22430	52	654	646	0	577	442	0	1320	1239	12	129304	129600	73	2.13508
113208	105088	86	41230	37383	75	1668	1613	16	1500	1500	15	3625	3139	31	327558	303174	84	2.13708
132844	128579	79	56895	56685	76	2380	2420	22	2104	1866	21	4797	4454	33	448545	426697	86	2.13708
146302	125905	83	50048	42126	82	1725	1434	16	2145	1677	22	4411	3760	33	417427	358134	89	2.14107
74311	76271	71	29815	29773	69	752	666	0	1176	1230	10	2078	2010	21	201055	199298	77	2.14107
73244	73278	71	21480	21623	48	729	827	0	1046	1056	7	2372	2397	22	202888	194828	78	2.14207
104543	102158	75	38015	36838	73	1636	1650	15	1372	1249	10	3338	3225	27	310869	290758	83	2.14307
116676	105401	81	51049	45181	77	1672	1468	16	1495	1322	14	3802	3393	30	328014	291661	88	2.14307
93623	94812	76	34148	34025	71	1008	878	0	1303	1201	10	2956	2869	25	283871	274122	80	2.14807
120790	116431	79	39269	37308	75	1974	1957	18	1556	1576	16	4289	4068	29	395506	375416	85	2.14907
97487	96570	74	35921	34845	73	1291	1441	13	1505	1374	13	3189	3024	27	271332	261775	81	2.15106
166579	135205	91	59799	47340	83	2391	1644	27	1961	1548	22	4598	3687	35	517630	415696	91	2.15506
157168	136391	94	59785	51263	82	1855	1644	18	1795	1551	20	4714	3937	34	409618	343317	89	2.15706
52668	54240	68	32181	32708	66	588	600	0	848	762	0	1441	1526	15	135293	132383	73	2.16106
81778	79527	73	29017	29023	68	860	870	0	956	852	0	2366	2280	22	212638	206943	77	2.16205
232022	175055	93	71218	53680	91	2642	1950	27	3462	2468	31	7049	5419	42	629583	461084	100	2.16405
107576	105283	76	40221	39368	73	1512	1536	14	1478	1471	14	3334	3235	27	303338	298184	80	2.16705
129685	113181	82	49097	42425	79	2114	1808	20	1724	1472	19	4590	3998	33	431051	378607	86	2.17205
85714	87814	72	41226	41396	70	1206	1283	10	1428	1508	15	3325	3434	26	292268	286969	77	2.17205
168256	133949	88	62192	50155	85	2309	1709	22	2192	1887	22	4820	3615	37	489577	397341	94	2.17205
84991	84960	75	33350	33333	70	952	955	0	1267	1083	7	2857	2832	25	257210	251851	78	2.17304
88087	86965	74	18177	18121	45	1420	1443	13	1304	1192	11	3000	2944	26	257375	246166	80	2.17604
87197	89441	73	23801	23794	50	872	838	0	1133	1042	5	2693	2703	24	246640	242549	79	2.17604
113874	110083	85	43153	40670	75	2095	1884	21	1965	1848	18	4153	3862	32	398171	387824	85	2.17704
163521	131380	84	64295	51684	83	2576	2079	24	2343	1924	23	5604	4452	40	498287	400524	91	2.17704
191599	141226	109	75125	55080	109	2738	1926	26	2686	2229	26	6056	4355	41	583434	414811	109	2.17704
157171	139144	81	44960	37948	80	2530	2183	25	2488	1963	24	5769	4937	37	513522	434028	88	2.17704
89633	87439	74	33848	33909	72	1110	1086	6	1274	1170	11	2963	3152	24	271820	265334	81	2.17804
204377	162830	89	67539	53418	86	2288	1799	22	3046	2149	29	5721	4333	40	523980	408060	94	2.17804
89963	90923	76	32299	32371	71	1366	1210	10	1448	1425	14	2797	2738	25	292592	287929	78	2.17904
82160	84844	70	37247	37416	70	1030	1142	8	1062	1103	7	2579	2510	23	233189	222708	77	2.17904
142089	130205	97	40266	36932	79	2168	2187	21	2209	2143	22	4800	4618	33	429640	401534	85	2.17904
105343	98629	80	38185	35001	75	1524	1574	14	1703	1422	17	3902	3672	30	334869	303461	84	2.18004
88873	88482	76	34248	34080	71	1288	1249	10	1258	1155	9	2882	2826	25	263250	258473	79	2.18004
119643	116967	77	45686	44929	74	1737	1696	17	1205	1284	12	3749	3716	29	362958	341919	84	2.18304
85089	87310	71	31737	31349	70	1256	1081	9	1277	1145	9	2689	2774	23	243604	235394	77	2.18304
109605	108175	76	43100	41342	75	1499	1589	15	1559	1390	15	3862	3724	29	370031	349915	82	2.18304
103346	104268	73	36303	35324	72	1632	1659	15	1632	1541	16	3585	3615	27	359745	342044	81	2.18304
239344	191667	94	85574	69658	91	3494	2767	30	3321	2622	30	8342	6680	45	794519	652450	98	2.18503
164966	141569	84	58528	49480	80	2297	2018	22	2519	2195	26	5416	4660	37	493690	420720	90	2.18503
88081	87193	73	31486	31443	71	903	817	0	892	920	0	2347	2243	23	215643	207489	80	2.19403
100655	99906	77	37304	36888	73	960	965	0	1176	1095	7	3065	2880	27	285321	277140	80	2.19502
48237	48136	72	17750	17970	44	537	509	0	761	851	0	1404	1435	13	130331	131088	71	2.19502
96539	92161	82	26322	26164	56	1215	1209	10	1270	1329	13	3332	3189	27	295567	290691	80	2.20002
104734	101887	82	31776	30761	73	1659	1517	16	1370	1529	15	3132	3114	26	302122	293503	82	2.20002
141652	123593	85	75327	68498	81	4092	3862	29	4480	3913	33	9296	8630	43	861721	781059	91	2.20102
47717	48436	70	13821	13899	40	648	671	0	487	660	0	1116	1190	8	114127	106458	72	2.20302
64844	66814	70	28451	28738	66	609	786	0	685	741	0	1908	1948	19	166648	163519	79	2.20601
105796	101841	80	35534	34198	74	1290	1187	11	1354	1280	13	3576	3481	28	333095	313975	83	2.20701
107121	106287	75	39756	38921	73	1200	1253	12	1633	1514	15	3366	3186	28	311938	306731	80	2.20801
118351	103858	85	39639	35575	76	2008	1555	18	1819	1620	16	3455	2943	29	347725	313623	85	2.20801
290264	222808	101	104736	80835	97	3179	2601	28	3760	2876	33	8382	6372	46	706965	546872	105	2.20901
138820	121348	83	55514	47371	81	1585	1287	14	2179	1755	21	4403	3909	33	421744	357189	87	2.20901
93255	93623	72	22787	23344	48	1254	1264	10	1535	1608	15	2659	2726	24	284008	277242	80	2.20901
120332	110619	78	49807	43966	77	1659	1293	17	1630	1618	15	3881	3501	31	375559	330266	85	2.21001
99545	94914	87	30539	29886	71	1234	1229	10	1169	1056	5	2881	2813	24	289443	276344	83	2.21001
94950	91042	81	50754	50273	74	2230	2106	20	2465	2427	22	5637	5461	35	482451	453409	83	2.21101
129098	113650	84	48018	42263	78	1441	1358	14	2226	1751	25	4890	4415	34	434429	385051	86	2.21201
123902	115797	79	51524	48448	76	1900	1866	18	2143	1909	21	4907	4734	33	431730	389557	94	2.21201
89704	89864	75	37618	38000	70	1405	1341	13	1194	1034	4	3176	3046	26	270768	256681	75	2.21201
93296	93502	78	35361	35461	71	1067	1036	4	1128	1248	10	3464	3367	26	308683	295911	79	2.21301
162296	150090	92	67781	61732	80	2077	2063	19	2435	2280	24	5650	5336	34	560789	516097	87	2.21301
159499	140529	82	53055	45748	80	1928	1765	19	2176	1917	23	4785	4191	34	443815	390437	88	2.21501
95912	95202	75	51115	50944	74	1166	1089	8	1253	1184	10	3404	3502	27	279138	272217	79	2.21601
173980	161556	85	74004	68958	82	2285	2272	20	2031	1953	20	5402	5114	34	485274	451292	87	2.21601
55007	54329	67	24239	23984	60	645	726	0	715	618	0	1408	1443	14	120723	116812	73	2.219
120636	109316	79	34465	30034	76	1379	1735	15	1772	1755	18	3822	3304	31	343416	312245	84	2.219
112394	109878	78	43208	42661	75	1482	1441	15	1333	1482	14	3077	2860	27	302703	287796	82	2.221
274211	217303	101	173478	141658	99	5595	4576	34	5796	4832	37	14412	12063	54	1.04858e+06	991155	107	2.221
127812	122066	80	52091	49201	77	1442	1271	15	1634	1665	16	4115	3894	30	419275	395805	84	2.223
52281	54053	67	19003	19146	47	887	891	0	488	565	0	1779	1829	18	142892	146053	77	2.224
49347	51423	64	17713	18155	43	721	586	0	621	610	0	1656	1770	16	119226	116472	75	2.22899
106050	104514	74	45424	44563	74	911	967	0	1343	1270	11	2879	2771	25	281235	273792	80	2.23199
117537	103385	80	42823	36793	77	1949	1521	17	1971	1700	18	4221	3668	31	370008	314021	86	2.23299
78808	77829	83	22251	22499	50	987	951	0	1010	937	0	2388	2446	22	229577	223118	80	2.23299
150526	145722	80	49606	48654	75	2262	2200	22	2553	2343	22	5916	5587	36	513791	492247	84	2.23299
91135	89841	75	38674	38816	72	1527	1824	14	1300	1383	13	3133	3032	26	276113	263946	79	2.23399
103302	102987	76	38008	37169	73	1456	1349	13	1758	1788	18	3835	3528	29	363446	348389	87	2.23399
93729	94182	72	24590	24966	50	1413	1322	12	1131	1245	9	3178	3160	26	331768	326195	80	2.23399
162578	134011	101	64004	52996	83	1926	1539	18	2082	1726	20	4943	4170	36	476131	394189	90	2.23699
127664	126307	79	28135	27998	60	1545	1536	15	1887	1951	17	3969	3929	30	356682	342607	79	2.23699
100695	99742	74	21661	21878	45	1029	1054	5	1301	1235	10	3134	2841	26	274619	257699	81	2.23799
95525	93983	78	32649	32477	72	1197	1078	7	1057	1066	7	3013	2952	26	306070	296612	80	2.23799
81468	82386	70	22855	23077	52	755	912	0	1202	1031	4	2425	2435	24	234801	224153	77	2.23799
92471	91466	81	33856	33706	71	1312	1317	12	1329	1229	13	3611	3496	29	291024	281752	79	2.23899
149140	125363	83	58064	48015	82	2252	1826	23	2104	1737	21	5633	4492	37	513025	439011	91	2.24098
146774	144363	77	32991	32059	75	2170	2124	19	2669	2527	24	5674	5575	34	505096	483709	83	2.24298
108644	101089	93	33261	30338	74	1656	1410	16	1304	1190	10	3668	3329	29	331579	305570	81	2.24398
99691	95204	76	36603	35445	73	1140	1046	6	1274	1235	11	3174	2964	27	265781	256236	80	2.24598
95530	93884	73	37081	35939	72	1324	1263	10	1095	1263	10	2839	2932	25	288086	277079	79	2.24798
162671	147256	84	59895	51838	82	1636	1449	17	2244	1991	22	5579	4940	37	511233	455742	88	2.24898
184398	154139	86	63303	53748	84	2415	2022	22	2775	2088	27	5717	4639	38	543850	457281	92	2.24898
100300	100026	75	40755	40341	72	1426	1273	13	1687	1531	15	3496	3249	27	293175	282032	80	2.25197
98586	99084	75	29923	29604	71	1523	1443	14	1221	1308	13	3505	3276	29	317669	310810	80	2.25397
108867	105468	75	39486	38737	73	1780	1836	15	1516	1273	14	3092	3138	26	294623	280006	81	2.25397
81320	81368	87	29032	29218	69	1120	1088	6	786	749	0	2112	2164	20	211526	205682	80	2.25497
142195	128070	82	51630	45727	79	1124	1088	8	1459	1501	14	4034	3705	30	379249	334489	86	2.25497
72721	73217	70	23590	23857	54	1106	1055	6	1132	941	0	2463	2381	23	232610	231065	78	2.25897
82258	83143	71	36976	36857	71	1016	1091	7	1137	908	0	2634	2734	24	246178	235545	79	2.26296
226865	173491	91	82811	62201	90	3120	2235	30	3122	2410	30	7367	5314	44	646589	473477	99	2.26296
95960	94178	78	31435	29678	68	1574	1512	13	1435	1443	14	3410	3341	27	287513	273877	80	2.26296
97855	97543	74	32757	32213	72	1332	1282	12	1321	1186	10	3393	3203	28	277320	263516	82	2.26396
256529	197281	97	105594	82883	95	3644	2793	29	3704	2885	32	9328	7290	46	798031	633049	103	2.26496
119839	116416	80	49318	48933	75	1658	1643	17	1607	1660	15	3683	3632	28	327423	312256	84	2.26596
111158	108028	87	37764	36698	73	1752	1850	17	1406	1515	15	3922	3702	29	335460	316256	82	2.26696
280392	203096	105	131434	98543	97	6149	4851	36	6840	5387	39	16640	13231	64	1.04858e+06	1.02486e+06	115	2.26696
119487	112836	93	48013	46478	74	1646	1711	17	1924	1618	17	3590	3408	29	340978	333719	82	2.26696
126092	120487	77	47464	44881	75	1642	1478	15	2066	1864	20	4273	3801	31	382074	350833	84	2.26996
92224	91960	75	38776	38320	72	1115	1068	8	1057	1028	3	3169	3284	26	265212	254862	81	2.27196
72399	73376	70	31437	31249	69	1163	1012	3	905	860	0	2600	2607	22	237712	236299	78	2.27595
100150	98734	76	35864	34294	73	1724	1546	16	1351	1400	13	3370	3347	26	337278	317628	80	2.28095
104986	102009	77	40762	40270	72	1150	1136	9	1243	1358	13	3124	2992	26	290590	277295	79	2.28394
125302	120479	82	39822	38491	75	1925	1509	17	1924	1700	20	4080	4025	29	381941	377224	82	2.28494
170462	145665	85	67496	57418	82	2353	1920	23	1988	1761	20	4987	4308	36	483827	410939	90	2.28794
141024	124641	92	42581	36441	79	1947	1809	20	2239	1787	22	4806	4159	34	438091	384795	87	2.29194
163970	143181	85	52155	44492	81	2373	2163	21	2153	1865	22	5338	4535	37	480478	419161	87	2.29194
150549	134915	81	58405	52250	80	2136	1898	21	2291	1922	21	4382	3793	31	415219	361273	89	2.29493
89698	88629	80	35056	35160	71	1615	1440	16	1216	1176	10	2853	2804	25	271387	264842	80	2.29493
140182	121450	84	50095	42944	80	1564	1289	15	2297	1916	23	4565	4067	32	409956	346795	89	2.29493
78582	78601	78	32951	33094	69	923	913	0	1044	1066	5	1997	2168	20	210988	201714	77	2.29593
110330	106984	80	27266	27403	61	1419	1445	13	1484	1363	13	3003	2936	25	284153	267807	82	2.29693
131524	128063	79	38069	36969	75	1861	1785	19	1788	1666	19	4533	4353	32	400822	380427	85	2.29793
132805	115629	89	53889	46463	80	1641	1382	16	1591	1394	20	4428	3889	32	382773	333572	88	2.29893
147688	142613	79	48344	47428	76	1871	1638	16	1862	1794	18	4806	4320	33	438260	405937	86	2.29893
108742	99224	77	42519	38966	74	1373	1256	11	1568	1310	13	3233	3031	28	300479	265284	83	2.29893
96762	96891	74	25213	25647	54	1781	1905	17	1539	1397	14	3418	3204	28	312904	298958	80	2.29993
166658	144949	84	67560	58226	83	2114	1806	18	2438	2172	23	5101	4478	34	477298	403193	91	2.29993
103229	102420	80	28536	28523	62	1392	1363	13	1317	1327	13	2912	2857	25	278612	265977	80	2.29993
147950	142325	81	45978	44340	75	2095	2055	20	2546	2106	23	5665	5354	35	522412	496464	84	2.29993
105685	103987	75	30422	30306	72	1647	1486	15	1458	1547	15	3709	3451	28	318337	308772	81	2.30093
52630	53739	72	19401	19710	46	834	698	0	519	586	0	1510	1577	15	127002	122371	74	2.30093
172443	160418	84	48458	44808	81	2779	2513	24	2895	2514	25	6625	6035	38	567597	526832	91	2.30093
90813	96364	70	31650	31364	71	1340	1441	12	1188	1163	11	2727	2660	25	258578	254757	81	2.30193
149429	143138	97	38391	37157	76	2082	2215	20	2138	2111	22	5083	5042	32	478615	457460	87	2.30193
166111	146922	83	61799	54046	82	1826	1563	18	2014	1818	21	5245	4594	34	461907	404716	91	2.30493
70397	71371	71	22992	23112	50	922	785	0	777	816	0	1919	1989	20	181518	177895	75	2.30692
61007	60685	69	24946	24992	56	842	785	0	912	1065	6	2292	2239	22	175802	172251	78	2.30892
269951	186083	103	91437	62168	101	3299	2003	34	3969	2468	36	8606	5715	48	739892	518785	108	2.30892
75108	75833	64	31252	30731	71	1155	1217	10	1240	1144	8	2521	2480	23	215643	208518	79	2.30892
127219	118706	94	51431	47086	80	1689	1629	17	1653	1546	16	4452	4100	32	426660	386533	94	2.30892
122697	117074	83	44932	42665	75	1967	1947	17	1394	1260	11	3811	3543	30	360174	334657	82	2.30992
106611	99924	78	42087	38769	73	1647	1604	15	1791	1483	17	3891	3544	31	349963	330617	83	2.30992
176236	144985	88	58719	49098	83	2157	1757	19	2268	1847	25	5431	4418	38	520665	424150	95	2.31292
125886	122131	88	30788	30070	74	1869	2068	17	1880	1602	17	4425	4207	31	394283	374031	84	2.31292
148635	143657	81	58984	56356	78	1703	1594	16	1805	1691	18	4717	4637	30	437213	406768	87	2.31392
132453	116168	82	46320	39150	80	2153	1887	21	2153	1552	22	4849	4134	34	459112	381289	88	2.31392
75388	76751	70	23991	24397	50	1187	1000	2	962	1098	7	2304	2382	21	232113	231429	78	2.31492
225242	171515	94	67102	50257	91	3304	2187	31	3315	2344	32	7611	5979	43	695271	520221	99	2.31691
95862	97161	71	31384	31526	70	1353	1097	9	1175	1312	12	3445	3276	27	286698	287993	79	2.31691
90559	91457	72	23918	23949	56	1305	1248	11	1137	1019	4	2926	2952	26	260891	256757	77	2.31691
106801	105630	80	33344	33218	72	1398	1495	13	1100	1184	10	3445	3400	28	338550	327669	79	2.31791
86092	86387	72	36537	35372	70	851	740	0	1172	918	0	2770	2579	24	243527	236924	79	2.31791
99412	98369	74	43619	42193	72	1208	1245	11	1264	1189	9	2934	2968	24	281508	265421	79	2.31891
141724	123829	85	43038	36762	79	1909	1709	18	1897	1574	17	4176	4034	32	400279	358238	88	2.31891
55535	55644	76	17605	18082	43	461	644	0	775	772	0	1690	1729	17	150458	147140	76	2.31991
121119	114150	79	47335	43720	75	1935	1724	19	2062	1801	19	4357	4155	32	383195	350228	86	2.32391
80187	80940	71	32190	32112	70	835	908	0	1159	947	0	2459	2474	22	243125	233236	79	2.32591
32533	32623	64	14829	15156	41	533	612	0	396	325	0	948	942	0	92286	96144	69	2.32591
150186	145174	78	60630	58717	77	1753	1564	17	2097	2044	19	5212	4791	34	510014	475563	85	2.32591
112304	109533	74	41469	40524	73	1516	1226	15	1622	1601	17	3586	3420	28	299768	294003	79	2.32691
139447	119658	83	46030	38260	80	2155	1755	22	2264	1745	25	4839	4010	36	433782	369305	89	2.3279
100285	98620	76	42261	41203	73	1545	1297	13	1530	1498	15	3100	3170	26	291182	280957	80	2.3279
161711	136570	84	48430	39471	80	2377	2176	21	2135	1691	23	5146	4331	36	490172	412399	90	2.3299
86933	86265	72	39532	39149	72	1046	903	0	864	1015	3	2548	2560	23	214953	207255	80	2.3299
132712	124836	80	50716	47312	77	2194	2117	20	2229	2033	20	4832	4619	32	455312	415568	86	2.3299
188850	143580	91	74068	56696	87	2308	1842	23	2519	1907	25	6056	4582	40	553780	416878	97	2.3319
43629	44359	66	18203	18421	44	436	549	0	436	519	0	1289	1300	10	105438	104913	71	2.3329
100808	97698	75	51634	49369	75	1440	1421	14	1887	1484	16	3487	3231	30	319604	301236	82	2.3369
102622	99280	78	35746	34887	72	1461	1473	14	1586	1524	16	3774	3685	28	312938	294945	83	2.34289
41547	42669	65	19012	19145	45	481	425	0	586	620	0	1093	1048	5	105563	101690	74	2.34489
119038	104627	81	45172	39200	78	1682	1688	17	1895	1551	20	3694	3086	31	353284	305607	84	2.34489
139109	114616	85	53400	44074	81	1926	1577	18	2215	1725	21	4331	3438	35	386689	310671	89	2.34489
97765	98694	73	32015	31482	72	1754	1627	16	1485	1339	13	3838	3655	29	354720	335005	81	2.34489
110053	102693	78	38682	35817	75	1405	1475	14	1374	1160	11	3910	3676	30	339838	312337	83	2.34589
118514	113462	82	41290	38694	75	1633	1693	17	1814	1763	19	4127	3829	31	405572	376687	83	2.34689
171707	147520	85	48823	40618	82	2016	1754	20	2429	2104	23	5639	4944	37	490133	432287	90	2.34889
82356	80917	72	35659	35561	71	1152	950	0	1049	878	0	2141	2021	22	210879	208771	77	2.35088
95603	96093	74	32263	32165	71	1465	1345	14	1336	1358	14	3008	2863	26	291776	287414	79	2.35188
92168	91839	74	26698	26642	58	1384	1360	14	1225	1300	12	3417	3333	26	308640	297151	80	2.35388
130338	114225	84	48334	41591	79	1847	1436	17	1682	1349	19	3722	3292	30	373038	324953	88	2.35588
150990	133447	83	57618	49467	81	2101	1939	19	2099	1771	20	4821	4261	34	446711	394328	88	2.35588
111432	107614	76	37668	34968	75	1580	1536	15	1803	1645	16	3901	3676	31	356633	332953	81	2.35688
161064	154066	82	48927	47577	79	2348	1964	21	2587	2478	24	5453	5350	33	486924	455804	87	2.35788
44010	46726	49	20249	20562	46	362	433	0	438	494	0	1199	1233	11	100193	102306	71	2.35788
228080	181076	100	75639	60365	89	2336	1733	23	3189	2563	28	6578	5357	39	674770	534174	96	2.35788
95339	93147	76	35687	35241	72	1355	1236	10	1119	1070	6	2918	2780	25	259184	253767	78	2.36088
180001	148046	98	60627	48724	84	2420	1846	24	2525	2025	25	5934	4904	37	536198	437978	95	2.36187
185736	168769	85	63267	57133	82	2565	2272	24	2661	2319	25	6769	6151	38	641548	591449	90	2.36187
148758	133727	82	50911	44743	78	1627	1257	14	2010	1915	19	5047	4500	34	446172	399803	88	2.36387
54035	55104	75	24932	25080	58	895	643	0	675	603	0	1565	1508	16	139252	134137	74	2.36387
218934	164159	94	83384	63599	89	2322	1933	21	2828	2110	29	6278	4667	41	619590	466761	98	2.36587
115053	110632	81	49344	46486	75	1479	1491	14	1559	1551	16	3911	3949	28	360207	333396	82	2.36687
145834	128081	83	57943	50460	79	1757	1628	19	1899	1633	20	5082	4129	36	441351	388676	95	2.36787
85087	84062	74	31667	31577	70	941	834	0	1455	1344	12	2505	2472	25	255341	247853	78	2.36887
132554	125389	89	51681	50105	76	2012	1815	18	1800	1823	18	4558	4631	31	414620	399804	85	2.36887
65594	66392	69	26307	26544	68	671	760	0	859	665	0	1628	1656	17	153149	149082	76	2.37087
120257	115800	81	45308	44505	75	1430	1403	15	1912	1757	18	3674	3744	28	343458	321569	83	2.37187
97530	98886	74	27592	27788	59	1639	1582	16	1687	1550	16	3728	3515	29	332108	321132	81	2.37187
143832	122604	89	50919	43100	80	1985	1706	20	1929	1627	20	4942	4199	34	443096	374076	89	2.37386
233581	179554	109	69767	50746	91	3007	2366	26	3492	2896	30	7311	5498	43	701982	537836	99	2.37486
44066	44267	67	21361	21598	50	694	721	0	283	417	0	1329	1372	13	124445	125892	71	2.37486
107423	97293	79	41600	36510	77	1809	1590	16	1576	1394	14	3698	3337	31	346094	307470	94	2.37486
132202	120989	79	39285	34477	78	1622	1529	16	1874	1701	19	4467	4196	32	391015	359741	83	2.37686
111033	101531	81	42137	38534	75	1621	1520	16	1774	1506	18	3880	3479	31	363535	327917	83	2.37786
116402	106241	83	45034	39431	79	1525	1275	13	1690	1357	16	3981	3552	30	372218	325217	95	2.37786
114827	110296	78	43797	41680	75	1493	1532	15	1909	1820	20	3966	3833	30	364835	343509	82	2.37786
76323	78936	70	34604	34990	69	924	953	0	1042	1043	5	2566	2674	23	224248	222877	76	2.37786
153696	149309	79	35918	34745	76	2527	2469	23	2428	2187	23	5732	5413	34	500924	472657	84	2.38086
75531	77503	72	30805	30828	69	924	904	0	1023	835	0	2625	2579	22	233697	224406	76	2.38086
147725	139497	83	53669	51128	77	1721	1673	18	2135	1955	20	4958	4789	33	484725	453367	87	2.38186
206317	164964	93	66602	52754	87	3129	2443	29	2849	2058	29	6313	5421	37	606782	496856	97	2.38286
100242	97405	82	35444	35169	71	1143	1081	7	1248	1159	9	2883	2731	25	267808	254906	79	2.38286
151713	125220	87	50836	41397	82	2041	1574	22	1891	1437	20	4347	3371	35	423907	343543	90	2.38485
133340	119739	83	54376	48210	79	1898	1772	18	1920	1799	20	4261	3921	32	375020	336021	86	2.38585
135185	118359	80	53537	46224	78	1844	1640	19	1885	1583	18	4729	4127	34	443184	384147	88	2.38985
105173	103240	75	41947	41635	72	1405	1362	11	862	956	0	3296	3051	28	299122	285463	81	2.38985
149586	142085	94	48829	47503	77	2284	2005	20	2187	2130	20	5203	4949	34	484360	460027	89	2.39385
183089	142979	99	57091	44468	83	2604	1930	25	2461	2018	24	5360	4076	38	508624	396964	94	2.39385
156118	135273	84	57296	48481	83	1916	1533	19	2281	1703	22	4904	4247	34	426004	372028	90	2.39584
50035	51751	69	21205	21701	47	599	699	0	625	607	0	1470	1533	15	148918	150153	74	2.39984
149393	138884	81	59185	56396	78	1667	1535	15	1835	1779	19	4174	3874	30	390035	369213	86	2.39984
63770	63243	76	30622	30878	69	665	775	0	676	790	0	1735	1735	17	158868	154754	76	2.40084
81141	81776	71	32468	32421	70	845	856	0	1251	1186	11	2036	1887	19	201558	196702	79	2.40084
173422	159566	82	52157	48769	79	2440	2265	23	2917	2584	26	6614	5932	37	650192	600654	88	2.40084
115492	111105	92	35846	35399	73	1412	1252	12	1587	1435	14	3251	3082	27	321209	307181	80	2.40084
32384	32440	56	13265	14058	39	565	406	0	458	413	0	925	906	0	88298	91116	68	2.40084
81958	81301	73	27906	27823	67	1128	979	0	1222	1199	10	2710	2594	23	251950	239606	79	2.40583
81736	79982	86	31604	31289	70	753	839	0	1092	1057	5	2442	2288	24	228564	223016	77	2.40783
143288	125986	83	41522	35397	79	1993	1677	21	1913	1584	20	4579	3958	34	437504	387346	87	2.40783
41013	42812	61	19148	19472	47	334	400	0	515	594	0	968	986	0	109560	109737	71	2.40883
70683	71236	81	34219	34580	68	900	875	0	895	914	0	2088	2044	21	194829	196035	75	2.40883
95987	93647	76	30706	29493	73	1233	1180	10	1434	1548	15	3333	3220	28	304014	286855	86	2.40983
91382	90256	79	32305	32205	70	1643	1427	16	1246	1119	8	3155	2936	27	298423	289970	79	2.40983
31879	30116	66	15038	15547	41	249	347	0	267	336	0	780	722	0	71386	74711	67	2.41083
101321	97760	75	40320	39107	73	1250	1258	9	1526	1342	13	2995	2898	25	281267	272492	81	2.41183
157197	136631	83	67855	59253	81	1980	1599	21	2252	1765	21	4350	3657	33	405633	353744	89	2.41383
86576	87017	72	41183	41444	72	956	1068	5	1229	1037	5	2945	2848	26	275799	267157	80	2.41483
61012	61493	74	26096	26411	60	807	898	0	724	762	0	1871	1952	18	165428	160237	76	2.41882
125141	122058	76	37493	35233	76	1958	1910	19	2018	1691	19	5093	4741	33	435504	413787	84	2.42082
121965	121759	73	52888	52577	74	1689	1802	17	1815	1800	18	3698	3600	29	383778	361942	81	2.42082
153154	146398	80	55667	52417	78	1980	1810	18	2006	1863	21	5107	4673	33	468570	421165	90	2.42182
40789	41092	62	15252	15435	41	346	506	0	412	432	0	1233	1241	11	109920	108575	72	2.42482
202080	118351	114	78293	48519	114	2671	1449	18	3049	1582	21	6519	4093	58	612577	361839	122	2.42682
108800	108029	78	29414	29627	71	1375	1272	12	1620	1494	15	3334	3237	27	333179	322746	80	2.42781
35473	36535	50	16611	17055	44	388	365	0	283	359	0	980	953	0	86849	82545	71	2.43081
106099	100821	80	41725	40432	74	1258	1293	11	1300	1254	11	3281	3082	27	326124	310494	82	2.43181
151330	123535	87	60276	49792	82	2066	1795	20	1692	1555	18	4429	3517	35	414872	334425	90	2.43581
153576	120749	86	54556	43177	84	1697	1332	16	1638	1321	18	4431	3539	35	423089	326633	91	2.43681
137404	129368	79	43334	39217	77	2013	1658	21	2015	1745	19	4807	4366	34	423343	394616	84	2.4408
187837	141610	90	66869	50825	87	2155	1776	23	2544	1992	26	5283	4266	36	510621	387989	94	2.4458
132762	113205	85	46590	39640	80	2003	1706	20	1607	1504	17	4067	3382	34	392850	339991	88	2.4458
96443	94445	76	36444	36541	73	998	1115	7	1167	1110	9	3000	2887	25	299024	290844	81	2.4468
124079	121625	80	46871	46327	74	1548	1655	16	1798	1722	18	4056	3946	31	334533	327513	82	2.4468
121090	117282	78	40051	38924	74	1729	1824	17	1632	1651	17	3869	3896	28	359948	350686	81	2.4478
108720	106207	87	31975	30930	73	1613	1596	16	1766	1692	17	3804	3939	27	367431	358089	83	2.45079
108595	105056	76	45684	43111	74	1485	1421	14	1735	1413	16	3817	3304	30	329003	314277	81	2.45079
122396	108428	82	43260	37907	77	1193	1138	10	1528	1399	15	3444	2857	31	325148	290703	86	2.45179
103421	100691	87	43697	43319	73	1759	1734	16	1214	1082	7	3389	3413	28	328989	311701	82	2.45279
146842	122418	85	50549	42691	81	2004	1723	21	1957	1552	19	4596	3581	35	401047	335865	98	2.45279
116615	112638	89	35844	35159	74	1832	1753	17	1868	1893	20	3979	3894	29	370165	351859	81	2.45379
137996	120262	98	56238	49543	80	1777	1557	16	1968	1720	21	4642	3986	33	392480	353743	86	2.45479
176644	139983	86	68454	53736	84	2264	1703	22	2587	2031	26	5745	4483	39	513398	395514	96	2.45779
132219	124492	78	50536	45549	77	1453	1298	13	2183	1815	22	4180	3937	31	406161	377693	85	2.45779
137803	135525	81	50478	49826	75	1526	1595	16	1984	2003	20	4568	4409	31	463929	442955	82	2.45779
166812	157548	82	73654	69573	79	2166	2009	20	2235	2149	21	4963	4661	34	456085	422014	86	2.45779
149699	131182	82	60933	53576	81	2088	1908	19	2160	1800	22	5073	4205	36	486663	418523	89	2.45879
129016	113421	82	44987	38210	80	1806	1735	18	2073	2041	22	4028	3455	32	411566	349400	91	2.46079
160516	137013	85	61791	53097	82	1875	1424	18	2236	2018	22	4930	4096	36	457399	392959	90	2.46278
50899	53017	61	22544	22834	50	754	805	0	613	630	0	1603	1686	16	151412	148590	76	2.46378
101859	97738	86	44461	42378	76	1228	1204	10	1216	1127	8	2843	2568	25	275562	256007	92	2.46378
151184	145011	80	57188	54504	78	1705	1582	16	2095	1900	19	4710	4090	33	425729	394404	85	2.46478
121947	117977	77	43859	41788	75	1641	1506	16	1644	1534	17	4075	3750	30	383863	362053	84	2.46478
181888	141953	87	59054	44657	85	2333	1912	23	1980	1446	24	5854	4416	39	535644	397575	93	2.46478
133113	130007	85	42775	41912	73	1882	1642	19	1984	1777	17	4080	3764	29	384544	367433	82	2.46978
94844	94795	72	45786	45685	72	969	983	0	1206	1036	5	2345	2240	22	228785	223946	81	2.47677
104288	103631	79	28052	27866	60	1266	1409	12	1441	1540	14	3413	3310	27	321835	317761	80	2.47677
153331	137419	81	48118	41080	79	2145	1961	20	2129	1844	21	4878	4217	34	436510	378809	89	2.47777
106112	104523	75	41599	40857	73	1184	1240	11	1347	1236	12	3506	3361	27	327893	313059	81	2.47977
70028	71399	69	26334	26354	63	876	810	0	942	913	0	1999	1906	20	179655	176548	75	2.48177
74227	68027	89	30398	28484	74	1022	1039	5	1032	921	0	2248	2148	20	225580	203928	89	2.48177
143320	136880	82	59378	56350	76	1607	1699	16	2055	1869	21	4999	4655	33	449333	423590	84	2.48576
99766	98725	74	18134	18141	45	1208	1146	9	1351	1319	14	3106	2924	26	286656	280691	80	2.48776
111467	109176	79	36564	36303	73	1463	1371	14	1629	1624	16	3297	3013	27	298558	288833	83	2.48876
87813	86708	83	31184	30911	68	1171	1124	7	1318	1380	13	3010	2801	26	285062	280765	80	2.48876
97902	96650	75	39196	38799	72	1221	1197	10	1335	1307	12	3280	3300	26	313886	306302	81	2.49076
69458	68087	71	30022	30059	69	1239	1108	7	1245	1020	5	2490	2649	22	203827	191645	78	2.49176
156188	145619	85	41378	36684	79	2214	1895	21	2423	2403	25	5444	5183	33	518601	472959	86	2.49176
52196	51906	71	19349	19769	45	559	536	0	649	579	0	1647	1770	16	147447	154911	73	2.49176
38626	39762	66	12598	12972	39	446	491	0	566	502	0	1236	1210	10	110490	114875	73	2.49276
76734	76626	72	29790	29644	70	1385	1388	13	916	959	0	2659	2471	24	254579	246652	81	2.49575
185757	158303	87	72152	61354	84	2040	2012	21	2517	1978	24	6280	5282	39	523865	428438	90	2.49775
100775	91153	85	39368	35414	76	1524	1383	13	1167	1043	5	3218	2912	28	322912	286271	83	2.49875
82551	80893	85	24709	24787	52	1215	1421	12	1520	1182	12	3026	2952	26	279288	274277	80	2.49875
30627	30440	58	13703	13969	40	461	415	0	488	461	0	851	909	0	73821	76709	66	2.49975
100269	97201	86	36392	36065	72	1398	1236	12	1444	1381	13	3109	3049	26	290692	287135	82	2.49975
88230	87257	75	35379	35023	71	984	938	0	1235	1182	12	2674	2577	23	240717	231558	79	2.50175
105416	102101	76	41063	38448	74	1463	1368	13	1917	1679	20	3304	3261	27	309524	294011	83	2.50175
102429	98578	78	32392	30515	74	1456	1432	14	1704	1624	17	3664	3538	28	344868	334621	81	2.50275
116135	110348	82	35900	33752	75	1485	1544	14	1531	1220	12	3720	3496	29	337737	315934	84	2.50574
127890	123065	90	35258	34224	75	2033	2073	18	1791	1689	18	4340	4021	32	373925	358082	84	2.50674
69241	69803	76	29263	29578	69	957	940	0	965	843	0	1527	1639	16	169180	166286	79	2.50974
124978	116442	78	36765	33436	77	1822	1639	18	1675	1584	16	4524	4093	32	397584	370173	85	2.50974
82014	81083	75	32808	32735	71	676	864	0	1009	1003	1	2179	2117	21	210222	199392	79	2.51074
109328	108054	74	43741	42278	74	1335	1401	12	1456	1457	14	4190	4069	29	340273	328001	82	2.51074
125776	109109	85	46427	39622	78	1976	1752	19	1589	1351	14	4442	3769	33	375856	329683	90	2.51674
129033	115269	85	41604	37351	76	1688	1468	16	1832	1525	19	4036	3466	33	362330	318255	85	2.51773
115498	103869	80	51085	45446	78	1719	1606	15	1638	1580	18	3668	3288	30	331673	285552	85	2.51773
130200	118708	81	47917	43106	76	1740	1461	17	2063	1608	23	4030	3534	32	334103	297758	84	2.51773
89497	86194	76	32457	32102	72	1293	1243	11	1126	1180	10	2409	2398	22	248805	241072	80	2.51973
103253	104003	73	43634	43401	72	1288	1210	10	1464	1269	15	3323	3216	27	291415	285142	81	2.51973
157620	129859	84	63594	52688	82	1704	1570	16	1924	1540	18	4982	4006	36	438628	357471	90	2.52073
129947	127812	76	47103	45979	74	1555	1296	12	1831	1620	18	4199	4014	31	340160	331595	81	2.52773
101090	100606	75	36880	36586	72	939	1070	6	1458	1310	13	2912	2909	25	282774	276815	79	2.52872
134235	115279	90	58204	50095	80	2109	1532	20	2019	1704	22	4925	4133	35	428300	366217	88	2.53172
54367	55248	70	21976	22382	51	556	571	0	662	808	0	1524	1533	14	147105	143638	76	2.53572
130664	119470	81	55284	48851	78	1827	1645	18	1809	1653	20	4122	3647	33	402399	357340	86	2.53572
130660	121337	79	50676	45746	77	1474	1266	13	1544	1431	16	4176	3757	31	365775	329766	82	2.53572
133895	122742	85	36958	32769	78	2004	1746	19	2004	1823	19	3979	3918	30	346900	322928	85	2.53672
146911	137073	92	55139	53473	78	2028	1762	19	1991	1966	21	4972	4831	32	446740	422081	90	2.53772
107242	105336	74	39475	38758	73	1213	1188	10	1498	1256	14	3237	3019	27	326963	315887	82	2.53772
111170	110252	75	36523	36312	73	1420	1383	13	1467	1271	14	3634	3624	28	343808	332064	82	2.53772
103891	99987	87	33097	32622	71	1351	1304	12	1297	1370	14	3257	3176	27	303258	282246	81	2.53971
78228	79056	79	27656	27755	63	1042	1152	9	902	845	0	2078	1952	20	206586	204401	80	2.54071
153106	130344	86	65473	56162	82	1886	1764	19	1972	1716	20	4524	3727	35	399024	347413	89	2.54171
76699	77467	76	35273	35582	69	1063	1012	3	1180	1157	7	2388	2418	22	191983	185263	77	2.54271
264030	187294	100	110274	83695	96	4114	2756	35	3688	2991	33	9056	6522	48	826975	587740	109	2.54471
104019	102903	75	31777	31244	66	1664	1771	16	1535	1352	15	3795	3606	29	357920	340740	85	2.54471
138274	118013	82	51202	42579	81	1741	1447	17	2321	2059	22	4375	3598	35	419357	338883	89	2.54571
114504	109386	79	45887	44495	74	1500	1438	14	1577	1244	14	3619	3343	28	327511	317946	83	2.54671
111665	98871	92	40601	35920	77	1332	1356	12	1681	1451	16	3735	3261	31	347043	294141	86	2.54971
118894	104761	83	43200	37885	78	1385	1372	12	1154	1297	11	3557	2970	29	330712	288983	85	2.5507
83921	82668	75	39411	39765	71	851	947	0	1020	904	0	2453	2405	23	228881	223353	79	2.5507
36573	35833	74	11376	11727	37	344	370	0	515	425	0	963	1015	3	132114	128938	69	2.5567
91125	92254	73	21918	21938	49	1105	961	0	1336	1153	9	2573	2618	23	233170	233263	80	2.5567
210501	158729	90	73692	54817	89	2857	1887	27	2691	1844	28	6815	4939	42	637566	478072	99	2.5577
121157	109994	84	46179	41952	77	1091	1171	9	1394	1600	14	3983	3698	30	354014	318570	86	2.56169
83463	86350	71	25874	26042	57	804	938	0	1005	1095	6	2674	2669	24	248757	241714	76	2.56169
94308	93660	74	35206	33875	72	1406	1440	12	1407	1194	12	3136	3191	26	282248	268382	80	2.56369
124817	122198	76	36792	36404	74	1777	1729	16	1717	1639	18	4061	3971	29	362100	335095	82	2.56369
129561	121345	81	49777	45476	77	1773	1618	19	1387	1387	16	3856	3484	30	371399	344623	86	2.56469
158797	151198	83	47260	43511	76	2601	2543	23	2413	2288	22	6211	5570	37	503598	465672	84	2.56469
34272	35319	65	15993	16211	43	265	282	0	430	537	0	711	751	0	85386	81630	71	2.56569
66225	68942	68	31993	32121	69	792	714	0	1016	813	0	1871	1831	18	176252	173088	77	2.56869
108340	105487	74	32400	30563	74	1208	1179	9	1487	1448	15	3688	3571	28	353210	335336	91	2.57169
201743	180938	88	91704	82914	84	3084	2573	26	2889	2627	26	6050	5158	37	539546	480133	91	2.57169
100137	96548	80	41043	40367	73	1205	1250	12	1407	1446	15	3016	2811	26	279819	275547	81	2.57268
108548	105729	75	36559	34361	75	1260	1179	11	1658	1513	16	3639	3588	28	340953	325404	83	2.57368
299437	224992	110	118362	89131	105	3816	2747	31	4211	3199	34	9850	7573	45	918437	720024	114	2.57568
134610	129751	83	54696	52694	76	1453	1396	15	1986	1902	20	4555	4431	32	378931	360563	84	2.57868
100435	98371	75	34470	32804	73	1245	1074	7	1406	1410	15	3275	3282	27	324087	318941	81	2.58068
90915	89812	77	37349	35544	72	1301	1306	11	1530	1306	14	3243	3096	26	277039	257758	90	2.58068
147644	125007	82	45648	37379	81	1858	1645	20	1981	1657	21	4178	3609	32	460408	384440	91	2.58168
95278	92305	83	24395	24235	58	1349	1361	12	1111	968	0	2769	2768	24	272539	259391	80	2.58567
98900	97422	74	35505	34456	72	1172	1237	11	1606	1479	16	3297	3158	27	300219	286029	86	2.59267
74044	73437	85	31760	31888	70	972	768	0	1123	1127	8	2353	2227	22	243431	232831	78	2.59267
84930	83427	79	27438	27662	60	931	1048	5	1137	1077	6	2633	2463	24	228252	216514	80	2.59666
82397	81355	82	21073	21078	49	1071	1003	2	1316	1230	11	2684	2748	24	237912	229014	80	2.59766
48253	49598	57	16280	16563	42	653	618	0	595	575	0	1500	1433	15	137984	134625	75	2.59966
59365	60650	69	29176	29463	68	710	827	0	877	820	0	2024	1985	22	170741	167690	78	2.60066
68143	70320	79	34440	34812	69	674	678	0	795	590	0	1673	1704	18	172494	170787	76	2.60466
119586	115937	77	30452	30281	73	2484	2501	22	4300	4178	30	5285	4903	34	314923	298220	84	2.60466
133319	118830	82	53116	46535	79	1989	1732	20	1926	1625	20	4338	3713	32	385258	335167	87	2.60565
92347	93230	79	28997	29040	60	1470	1297	15	1330	1190	10	3353	3233	28	312475	299428	81	2.60565
115606	110483	80	42237	40913	74	1476	1595	14	1987	1943	21	4657	4339	32	394075	362988	83	2.60565
62694	61681	74	26502	26656	68	823	870	0	693	574	0	1705	1533	18	140171	131291	76	2.60665
115311	110428	79	54510	53630	75	1548	1524	14	1971	1490	18	3697	3776	28	339106	328631	82	2.60765
186080	170378	87	67018	61260	85	2118	2059	21	2741	2401	24	6221	5507	36	625373	562998	96	2.60765
38424	39323	65	20479	20968	49	665	577	0	609	659	0	926	1111	7	96519	96787	73	2.60765
94832	94707	81	31279	31246	70	1520	1525	15	1458	1275	11	3347	3435	27	324007	311700	81	2.61764
69730	68226	73	26286	26183	63	892	910	0	796	750	0	1947	2007	20	185094	181554	78	2.61964
53755	56091	69	21832	22096	48	422	528	0	763	589	0	1540	1685	15	132450	126781	75	2.62064
77674	79709	72	26936	26993	63	926	1017	3	856	1123	7	2683	2569	23	215750	208593	76	2.62164
80622	81840	72	29236	29409	70	945	954	0	1003	1299	11	2482	2429	23	229900	217984	79	2.62264
148147	137861	85	58105	52854	80	1750	1676	17	2174	1905	21	5147	4651	35	459430	422916	85	2.62464
152353	132226	84	62676	54081	80	1792	1464	17	2589	2082	25	5385	4637	36	472869	401307	89	2.62464
170405	141361	101	56338	46753	84	1971	1595	20	2238	1984	24	5455	4332	38	496796	417926	90	2.62664
125481	107847	87	51462	43794	80	1571	1426	16	1905	1578	19	4034	3503	31	348757	295982	87	2.62664
185369	137319	96	68778	50945	94	2714	1867	27	2664	1872	25	6294	4706	41	536529	397522	101	2.62963
116104	113359	84	37818	36899	73	1534	1588	15	1787	1547	16	3584	3519	28	312817	297975	80	2.62963
144874	137048	83	42303	41548	77	2016	1906	18	1858	1613	19	4701	4676	30	422215	407224	86	2.63063
159037	139374	82	52929	45263	82	1818	1484	19	1830	1734	21	4768	4148	34	438953	381808	90	2.63063
85830	85085	74	29941	29504	71	1250	1342	12	1274	1201	10	2841	2908	26	269923	259797	82	2.63863
120662	118832	78	42204	41436	74	1949	2032	19	1796	1908	18	4683	4358	33	425862	401899	85	2.64062
108714	106328	75	47996	46723	74	1150	871	0	1774	1495	17	3071	2932	26	313007	294456	83	2.64062
102605	96480	78	39134	37317	74	1492	1348	14	1272	1306	12	3976	3727	30	330554	310082	83	2.64162
109369	106987	80	31123	30692	73	1365	1207	11	1166	1219	10	3169	2992	27	306181	288911	82	2.64562
119291	109036	85	39398	35743	75	1533	1437	14	1910	1778	19	3868	3524	30	338559	314713	83	2.64762
138694	124322	82	49162	43455	79	1582	1383	15	2114	1878	19	4126	3547	32	385368	340732	87	2.64762
131328	128820	77	50073	48666	74	1611	1580	15	1756	1713	18	4563	4197	31	376542	361295	81	2.64762
90978	91027	86	23403	23708	54	1107	1128	9	1134	1140	10	2803	2686	24	241516	237111	80	2.64962
82646	80397	73	36648	35213	72	1148	1120	7	1161	1020	3	2471	2324	23	239773	228666	77	2.65161
93129	93413	73	37577	37111	71	1218	1073	7	1410	1331	12	3265	2993	26	283173	268672	80	2.65561
163993	139054	91	58444	48914	82	2149	1835	21	2232	1988	22	5112	4326	35	454130	381749	88	2.65561
[truncated: 7,602 more rows]
