# Supplementary material for: Phenotypic heterogeneity follows a growth-viability tradeoff in response to amino acid identity
Source: Nat Commun. 2024 Aug 2;15:6515. doi: 10.1038/s41467-024-50602-8 (PMC11297284; doi:10.1038/s41467-024-50602-8)
Supplement: Supplementary file 6 — Source Data [file 41467_2024_50602_MOESM6_ESM.zip › source_data/fig6cde/1430_A5_yATP_NLIMLEU.csv]

FSC-A	FSC-H	FSC-W	SSC-A	SSC-H	SSC-W	BL1-A	BL1-H	BL1-W	VL1-A	VL1-H	VL1-W	VL2-A	VL2-H	VL2-W	YL2-A	YL2-H	YL2-W	Time
155631	126682	87	47172	38216	83	1712	1456	16	2267	1865	23	4968	4004	36	353532	286443	89	0.00935993
71112	72460	69	15382	15577	42	1128	1095	7	1029	1121	8	1953	1815	19	174001	173569	78	0.0114399
110844	99509	78	38787	33093	78	1288	1054	6	1700	1615	17	3748	3313	31	268267	239893	88	0.0124799
75313	74722	76	19842	20095	47	978	1026	4	1401	1418	12	2999	2905	25	219657	207256	79	0.0135199
313930	205573	115	105913	72408	115	5397	3434	39	6702	4727	44	14906	10256	58	1.04858e+06	953655	128	0.0176799
97505	85371	82	35838	32056	76	1344	1152	12	1320	1117	9	3281	3028	28	242318	210326	85	0.0197599
167673	133115	91	61522	49372	84	1925	1533	17	2661	2117	26	5534	4385	39	406067	306314	93	0.0207998
149351	116834	86	51629	40025	83	2157	1717	20	2221	1705	24	5281	4210	37	379658	299587	92	0.0207998
162259	135395	89	47628	38254	82	2323	1908	23	2705	2326	26	5451	4392	39	374493	307552	91	0.0218398
100998	97528	80	35379	33965	74	1487	1476	14	1101	1312	13	3519	3445	28	266412	254255	83	0.0239198
89774	86702	86	23257	23055	50	1157	1263	10	1540	1420	14	2647	2687	23	215600	208929	80	0.0249598
113438	96526	89	39999	33918	78	1392	1171	12	2163	1793	20	3923	3445	32	280291	235338	86	0.0249598
120468	108411	83	44224	38524	79	1524	1460	14	2311	1799	24	4585	4039	34	339740	302300	88	0.0259998
111496	99498	90	35761	32073	77	1688	1426	15	1777	1562	18	4606	4299	32	302051	271412	86	0.0259998
67641	68067	71	15034	15121	42	905	975	0	1335	1257	11	2516	2624	23	184618	180654	77	0.0280798
71507	71129	73	22195	22347	51	879	846	0	1184	1057	6	2508	2458	22	169528	164848	80	0.0291198
118975	105599	94	36332	32525	74	1188	1195	10	1733	1621	17	3636	3492	29	275255	244031	85	0.0322398
165418	134295	101	61863	50606	83	2124	1825	22	2599	2068	26	5900	4689	39	448897	376488	96	0.0343198
84411	83749	74	27046	27389	60	1165	1268	10	1491	1291	15	2763	2665	25	220278	209532	81	0.0353597
73437	73826	73	21412	21553	50	1038	1071	6	1400	1412	13	2479	2395	22	173839	167141	75	0.0363997
77400	77601	74	21867	22136	49	1127	1088	7	1193	1216	9	2665	2888	23	212523	200225	79	0.0395197
120182	106877	80	43146	37531	78	1598	1348	13	1705	1543	18	4234	3810	32	324056	285013	87	0.0405597
156781	129881	90	97953	86293	83	2441	2082	22	2477	2032	25	5358	4531	36	401743	338676	89	0.0415997
160317	133348	86	56024	45505	83	2277	1805	22	2447	1984	23	5085	4139	35	360029	292738	94	0.0415997
72696	75260	69	23626	23941	52	996	1086	6	1272	1157	11	2821	2736	25	204479	193422	78	0.0426397
58546	57689	85	21911	21967	48	819	682	0	587	703	0	1754	1785	16	132878	134782	77	0.0436797
55963	57130	69	17653	17753	45	713	609	0	661	755	0	1688	1805	17	133864	129835	77	0.0436797
155968	128853	89	48855	39537	82	1781	1341	18	2441	2156	25	6083	4951	38	408164	323655	91	0.0457597
100399	97898	81	31400	30711	72	1270	1250	10	1663	1554	16	3595	3278	29	233696	220885	83	0.0467997
165649	129594	89	55370	43820	84	1699	1375	20	2474	2100	24	5367	4197	38	394228	305074	96	0.0478397
155616	127542	83	61738	51433	82	1985	1768	19	2196	1876	24	5273	4469	37	388486	321477	91	0.0478397
78073	77507	73	24149	23983	55	1302	1296	12	1236	1198	10	2778	2866	23	210719	207904	78	0.0488796
102649	101719	78	29908	29340	72	1307	1140	9	1574	1398	15	3651	3406	28	271523	255098	83	0.0509596
85859	84817	78	25560	25702	57	1250	1310	11	1544	1340	13	3110	2978	27	219916	215374	81	0.0509596
72073	72561	69	30018	30277	69	1019	910	0	1187	1009	3	2464	2384	24	180249	173515	77	0.0540796
180343	139427	88	66134	52230	85	2085	1834	20	2563	2195	26	5984	4606	41	445334	337291	97	0.0571996
231140	188113	90	77832	63038	88	3355	2923	27	3658	2923	31	7960	6667	42	616974	494201	97	0.0613596
250825	172746	106	107307	77430	97	3892	2599	33	4059	3010	35	8925	6360	47	716429	484702	106	0.0686395
226472	175443	92	72501	56846	91	3398	2774	28	3768	2871	35	7744	5960	45	603358	461718	102	0.0696795
296138	230909	101	136515	109377	99	5987	4988	36	8328	6399	45	17368	14279	59	1.04858e+06	1.00977e+06	107	0.0707195
90415	87213	82	31385	30527	72	1179	1215	10	1356	1460	14	3079	3009	27	234959	221903	82	0.0707195
82315	81566	73	20837	20824	47	1118	1225	10	1453	1397	13	2990	3143	25	241498	232460	80	0.0717595
82648	83160	74	26122	25929	58	1390	1168	10	1487	1192	10	3381	3302	27	221982	214730	80	0.0748795
115968	111546	83	36545	34935	73	1408	1157	12	1700	1600	17	3746	3454	29	279943	268915	86	0.0759194
108222	98264	78	39261	34839	75	1521	1284	15	1792	1682	18	3701	3309	31	319428	277270	85	0.0769594
97649	95065	75	34388	34675	72	1472	1525	14	2002	1930	20	4197	4054	30	336016	320782	85	0.0769594
89960	88001	74	22362	22404	48	1150	1303	11	1711	1482	14	3418	3191	28	232601	228784	81	0.0769594
92782	88766	79	34077	32616	73	1249	1143	9	1525	1251	13	3115	3143	25	229980	217846	83	0.0790394
219065	171973	89	71348	55662	88	2588	2013	27	3253	2545	31	6877	5087	43	532990	416939	98	0.0800794
131862	127288	83	54360	52636	76	2028	2100	19	2201	2031	21	5326	4945	34	395547	378094	86	0.0811194
59487	58244	72	14133	14184	40	737	789	0	968	1010	3	2052	2109	19	152898	153182	78	0.0821594
128355	103577	82	47598	37855	81	1728	1431	18	2009	1779	23	4652	3754	35	362239	290464	92	0.0831994
75932	76698	71	29561	29691	70	1036	895	0	995	1063	6	2774	2567	25	198435	192609	81	0.0842394
67614	70453	71	15853	15951	41	841	864	0	1287	1240	10	2565	2615	23	198810	193385	80	0.0852794
122098	106909	88	47444	41473	77	1730	1426	15	1751	1569	17	4237	3858	31	320932	292089	89	0.0852794
92665	91244	79	30169	30191	70	1349	1422	13	1817	1621	16	3672	3806	27	249564	240544	81	0.0863194
97526	95213	78	24587	24451	58	1794	1696	15	1640	1660	16	4104	3974	31	306170	293011	82	0.0883994
106037	104725	76	28645	27155	70	1647	1687	16	1774	1730	17	4001	3704	30	301130	291073	82	0.0883994
87540	90289	77	44798	45097	71	1382	1304	12	1422	1407	15	2939	3026	25	223169	212552	80	0.0883994
109284	92507	82	36561	31024	76	1301	1218	11	1683	1350	15	3820	3149	31	259981	218233	85	0.0883994
126088	107252	85	49434	41657	80	1742	1302	16	2157	1645	23	4882	3868	36	351502	286797	88	0.0894393
89835	88030	77	26276	26254	63	1276	1128	9	1471	1237	12	3553	3520	27	231384	230303	80	0.0904793
242386	176107	115	87064	64653	98	3083	2177	29	3908	2547	35	8195	5828	47	574581	408923	115	0.0904793
102271	97782	92	42580	42088	73	1390	1402	14	1558	1614	16	3683	3385	29	263032	249190	85	0.0915193
120624	102729	96	46640	39265	82	1214	1253	12	1736	1492	16	3610	2887	31	273983	228502	96	0.0915193
91632	89687	74	14554	14656	41	1226	1199	10	1426	1590	14	2952	2982	25	231781	222642	81	0.0915193
317501	205419	116	106066	71365	108	4298	2617	36	5090	3293	40	11949	7848	53	887998	576887	121	0.0925593
71261	70579	81	26801	27124	63	889	974	0	1188	987	0	2327	2180	23	186602	183421	78	0.0925593
54356	55970	73	15500	15435	42	753	861	0	703	692	0	2080	2078	20	147556	146140	76	0.0956793
107925	102062	77	43889	42094	74	1737	1582	15	1616	1497	15	3270	3144	27	270427	256849	83	0.0967193
95342	93255	73	33078	32293	72	1314	1310	12	2224	1970	21	3507	3420	28	258481	251386	84	0.0998393
92942	91965	72	34299	33985	72	1467	1516	13	1485	1352	14	3541	3351	30	250121	238576	83	0.100879
228155	193916	96	62281	52598	89	2923	2646	24	2963	2873	26	7065	6202	39	502225	434882	98	0.100879
73165	75715	66	24763	25118	59	997	966	0	1029	1078	6	2593	2274	26	182801	184617	76	0.101919
63127	63879	68	15100	15411	42	850	987	0	1124	1082	7	2237	2456	21	191270	183836	76	0.103999
80067	79010	89	18212	18070	44	1091	1171	8	1090	1077	6	2758	2779	24	214593	204361	80	0.109199
247873	182966	98	88309	64298	95	3063	2302	28	4220	2847	37	8758	6334	47	632693	454369	105	0.109199
153477	138857	88	63083	57390	81	2058	1883	20	2518	2188	23	5153	4546	36	391101	359563	92	0.110239
58892	60454	68	23396	23767	50	781	917	0	897	918	0	1648	1638	18	119117	116083	76	0.110239
76286	75811	84	19570	19818	47	1190	1190	9	1165	1237	11	2535	2649	23	233574	232050	79	0.112319
93677	92411	80	38906	37818	74	1171	1218	9	1436	1245	12	3171	3118	27	250127	242856	83	0.114399
154460	129033	84	59906	50320	82	1830	1546	16	2463	2066	25	5661	4761	37	382778	324989	93	0.114399
97994	88811	76	33866	30581	73	1255	1291	12	1491	1445	16	3620	3302	29	257027	235008	81	0.115439
208210	161105	91	62136	47055	87	2688	2152	24	3031	2422	29	7569	5848	42	517877	394349	100	0.117519
72315	70406	76	19332	19382	45	1093	1182	9	1011	1037	5	2610	2516	24	187457	185516	81	0.121679
113326	108623	78	40462	38325	73	1727	1603	17	2058	2000	20	4023	3979	29	306975	298154	82	0.122719
82787	81307	76	22379	21964	51	1328	1321	11	1238	1307	11	2974	3008	26	231172	216858	83	0.122719
121676	112148	79	46367	42011	76	1523	1373	13	1795	1548	15	4406	3944	32	303870	277655	87	0.122719
114909	108608	79	38723	35783	75	1638	1420	16	1816	1537	18	3945	3691	30	313576	289515	85	0.122719
229018	174497	103	82515	62262	99	2978	2495	27	3319	2403	30	6760	5194	43	584231	459991	108	0.123759
89946	88347	88	33476	33105	72	1324	1547	13	1605	1517	13	3141	3056	27	245522	228676	79	0.125839
255469	181268	108	70970	51714	99	3685	2664	31	4632	3648	35	9748	6705	49	734075	535050	110	0.127919
124757	112903	85	45959	42162	76	1744	1737	17	2187	2225	20	4612	4224	33	351505	327249	86	0.127919
149065	120048	88	58545	47918	82	1873	1563	18	2217	1640	23	4662	3769	34	347383	277749	90	0.129999
117518	108370	82	38251	34084	77	1634	1370	13	2291	1977	23	4330	4036	32	346475	317763	86	0.131039
116273	99757	97	38669	32922	77	1871	1705	20	1778	1380	15	4567	3928	33	324446	279937	88	0.133119
155314	133527	92	59687	50743	82	1987	1634	19	2478	1763	26	5190	4690	36	396519	333523	92	0.134159
88109	86915	75	20055	20028	46	1189	1171	9	1484	1646	14	3633	3698	29	244242	242092	80	0.135199
94990	92836	88	22984	23099	54	1390	1480	14	1596	1629	16	3417	3247	28	253400	247124	82	0.136239
140677	119826	90	56041	48068	79	1854	1667	18	2098	1952	21	3937	3397	30	323409	270747	89	0.136239
174423	145638	102	59069	49257	83	2274	2007	21	2811	2287	26	5277	4536	36	371401	324289	92	0.137279
61683	62316	72	17245	17334	44	1026	890	0	1057	1033	5	1843	1891	18	138827	133179	75	0.139359
89902	89904	73	23764	23580	52	1123	1174	9	1517	1506	16	3530	3491	27	257602	248623	83	0.139359
120592	104204	84	45073	38163	79	1070	1206	9	1907	1896	20	3804	3379	30	294224	250461	91	0.141439
86001	84347	74	33452	32228	70	1228	1155	8	1390	1267	12	3196	3074	26	255892	245058	81	0.145599
101297	97733	85	34311	33592	72	1291	1346	13	1719	1669	17	3301	3336	26	273017	260891	81	0.146639
78919	78689	77	26058	26363	59	1070	980	0	1352	1378	14	3110	3190	25	229933	226119	80	0.147679
106061	97267	87	36606	33511	73	1518	1301	13	1497	1579	15	3736	3536	30	265884	245449	84	0.147679
172679	134640	94	71380	57070	85	2337	2066	22	2661	2143	27	5775	4737	39	443170	349039	96	0.147679
72300	72872	71	18924	19445	42	1179	1156	9	1135	1128	9	2667	2783	23	203718	195210	78	0.147679
82396	83257	73	25662	26113	50	1305	1284	11	1276	1343	13	3314	3050	28	201876	196583	80	0.147679
83116	85076	69	28947	29283	70	1179	1333	12	1560	1639	17	3717	3774	27	271667	256525	81	0.148719
66499	67059	76	21049	21378	47	684	722	0	1098	1022	4	2532	2457	24	173024	169829	77	0.150799
79062	80165	73	28576	27313	69	1019	928	0	1346	1305	12	2583	2548	23	179600	173958	81	0.151839
115988	105898	80	36847	32034	75	1371	1252	11	2243	1851	21	4629	4388	32	356894	321215	85	0.152879
117402	99186	83	41407	34371	80	1484	1319	14	1860	1502	20	4115	3470	33	278712	233689	88	0.152879
223041	167940	92	77418	57865	89	3077	2379	28	3339	2595	31	8067	6079	43	562311	431119	98	0.153919
80246	81025	74	15492	15575	41	982	937	0	1345	1384	15	3104	3231	25	231678	227166	79	0.155999
146856	131479	91	42101	37454	78	1531	1506	16	2271	1902	22	5341	4776	36	385499	350117	90	0.157039
79912	81042	70	25339	25447	54	1172	868	0	1227	1133	8	2742	2676	23	205919	196997	79	0.157039
115190	103847	78	38473	33992	76	1637	1515	14	1727	1575	18	3988	3419	32	316317	270498	86	0.160159
263698	189912	110	94715	69012	91	4081	3002	34	4259	2977	37	9437	6616	47	662791	482113	100	0.160159
85753	84380	89	35479	35138	71	1188	1215	9	1456	1476	13	3099	3164	25	234989	224045	83	0.163279
99062	97722	73	38340	37932	72	1207	1280	9	1621	1557	17	3321	3202	27	261556	244416	81	0.166399
93620	88178	74	34258	31216	74	1235	1199	9	1237	1118	9	3217	2969	29	256938	233932	85	0.166399
67501	69324	70	17395	17356	44	926	876	0	867	975	0	2559	2483	24	163879	166504	77	0.170559
127006	101853	84	46892	37622	80	1571	1393	14	2006	1595	22	3960	3032	33	327543	259333	92	0.170559
93390	91468	80	29152	28915	71	1309	1079	6	1354	1458	15	2737	2534	25	231046	217819	81	0.171599
79131	77677	74	21536	21607	49	892	883	0	1344	1334	12	2925	2743	25	196054	191517	81	0.172639
84693	83624	89	17357	17175	45	1501	1476	12	1510	1418	16	3138	3104	25	240217	235462	81	0.173679
139997	113884	82	47082	38026	80	2108	1517	22	2264	1802	24	5048	4071	36	372908	300422	90	0.176799
102277	95319	82	33562	29440	76	1558	1594	15	1660	1460	16	3728	3438	29	286177	257963	83	0.179919
132516	107614	83	45044	36191	81	1671	1286	16	2186	1667	24	4356	3408	35	318930	258284	91	0.181999
202420	146084	92	77372	57931	89	2795	2009	28	3071	2333	29	7086	5283	44	515881	362799	97	0.183039
77234	79007	71	25375	25682	59	1134	1134	9	1152	1112	7	2232	2124	21	180958	175602	78	0.186159
180104	147529	96	72137	59986	84	2015	1593	21	2902	2381	29	5790	4585	39	405601	334279	92	0.186159
145664	113999	85	49327	38997	83	1888	1299	18	2318	1562	25	4589	3697	35	365464	285302	96	0.187199
133081	112037	85	39002	32531	79	1774	1173	17	2304	1834	20	4960	4266	36	331288	263377	96	0.187199
68283	67213	79	15884	15924	41	733	833	0	1316	1121	9	2329	2221	23	175322	172277	78	0.188239
230925	162568	108	73613	51486	95	3237	2346	30	3225	2648	32	7313	5303	43	613142	423840	104	0.189279
187721	153159	88	58449	46827	86	2488	2084	22	2828	2516	26	6005	4710	40	477271	385361	95	0.190319
80278	79742	77	21706	21691	50	937	1071	5	1434	1340	12	3285	3353	26	236149	232756	79	0.191359
135943	112756	88	42840	35013	80	1744	1369	16	1897	1581	23	4569	3899	33	336480	278752	90	0.191359
295929	203962	106	128410	96788	100	4331	3124	34	4891	3364	37	10758	7441	51	800117	542463	110	0.191359
123179	118419	77	57380	55310	77	1971	1797	20	2055	1974	21	4981	4603	34	347834	337378	83	0.191359
85129	83829	76	23766	23556	59	933	909	0	987	1137	8	2640	2686	23	227748	217309	83	0.193439
202483	155168	90	58300	43490	86	3041	2091	30	3066	2374	29	7269	5484	43	562132	432259	98	0.195519
92092	92429	71	36669	36786	70	1164	1113	7	1553	1539	15	3236	3142	27	234529	235339	79	0.195519
93582	88136	85	37840	36053	73	1283	1128	9	1621	1684	19	3269	3313	27	237753	221008	82	0.196559
96224	96631	78	25321	24968	60	1375	1338	13	1633	1694	17	3723	3747	27	240553	241841	81	0.198639
100253	99111	77	40229	39131	73	1299	1425	12	1683	1516	17	3321	3270	26	251815	236249	82	0.199679
69714	69119	74	12648	12977	39	1120	1017	3	1165	1211	9	2478	2433	22	187675	187295	80	0.200719
126521	109234	85	37764	32955	78	1752	1417	18	1824	1682	21	4863	4305	33	341978	297500	88	0.200719
146034	132157	89	52913	47082	82	2024	1871	18	2376	2190	22	5389	4955	35	423222	380307	98	0.200719
111183	109746	75	30670	30389	72	1672	1546	15	2253	2194	21	4860	4901	31	333724	320228	83	0.201759
95881	90590	75	32906	29794	74	1380	1191	10	1823	1561	18	3783	3488	30	278991	253335	82	0.202799
103636	92766	82	36579	32646	76	1375	1185	13	1736	1721	17	3622	3415	28	267580	236022	84	0.203839
95924	94889	74	47197	47304	72	974	896	0	1718	1585	16	3350	3253	27	238018	234473	81	0.203839
129487	111735	83	45515	39197	79	1522	1250	14	1658	1446	16	4278	3665	33	325437	280109	87	0.205919
98177	96137	73	33640	31542	73	1390	1351	14	1501	1261	14	3498	3296	28	255727	242185	83	0.205919
66846	67017	70	19306	19405	45	1017	930	0	1157	970	0	2536	2458	22	184104	188357	78	0.206958
150290	141074	96	59153	56776	78	1798	1526	18	2203	2318	21	4648	4528	32	341160	323356	87	0.209038
135373	119349	85	33020	28295	77	1989	1767	18	2331	2038	24	4848	4404	32	351996	311767	86	0.211118
130244	109019	89	47891	39903	79	1893	1722	19	2077	1633	23	4325	3822	33	333915	278081	88	0.213198
100757	99219	85	23580	23508	55	1354	1126	8	1689	1685	17	3562	3480	28	271277	264298	80	0.214238
134084	114417	83	49421	42230	79	1721	1292	15	2293	1823	22	4644	3945	35	361877	312259	89	0.214238
98243	99277	73	38003	37875	71	1068	1025	4	1340	1359	12	2835	2687	26	218686	218913	81	0.214238
111005	100467	81	34700	30700	77	1478	1282	12	1585	1507	17	3520	3047	31	222491	197474	84	0.214238
239846	172682	94	73885	52122	92	3559	2467	32	3992	3014	34	8747	6531	46	650602	489141	103	0.215278
164557	144495	82	40621	33894	79	2574	2168	23	3017	2524	27	6510	5943	36	485237	422523	90	0.215278
126366	120165	78	56562	53222	78	1725	1584	18	1829	1778	19	4061	3914	30	310545	293570	84	0.217358
101074	96508	77	30450	28900	72	1396	1530	14	1841	1621	17	3391	2971	29	260086	249585	80	0.220478
111934	104801	77	40629	36977	75	1657	1508	17	2214	1732	21	4489	3974	33	325894	301520	83	0.221518
85235	83364	76	28423	28214	70	1166	1239	11	1574	1430	16	2973	2864	25	221976	210848	77	0.222558
149745	117888	92	57386	45909	83	1626	1277	16	2418	1787	24	4811	3775	37	372241	293213	93	0.224638
71697	73749	72	25103	25497	54	1090	1070	5	1261	1357	12	2347	2384	22	179159	180057	80	0.226718
103298	103113	73	33522	32856	72	1865	1439	17	1609	1594	16	3609	3495	28	261365	249202	81	0.226718
91633	91374	73	33542	33658	70	1369	1372	14	1254	1371	13	3462	3443	29	245058	247934	78	0.226718
119617	111201	77	51182	48184	76	1728	1665	18	1859	1716	19	4368	4067	31	315599	302769	86	0.227758
147912	120680	85	50562	40976	81	1628	1308	16	2799	2242	27	4972	3842	37	379679	313741	92	0.228798
127561	107474	81	53381	44243	80	2101	1674	19	2093	1735	18	4396	3434	34	337500	280562	89	0.231918
99761	95143	80	36259	34252	73	1434	1529	14	1322	1319	13	3424	3154	27	251323	235170	81	0.236078
86605	86809	74	28926	28377	67	1600	1393	13	1592	1610	16	3443	3467	27	260663	249431	81	0.236078
78860	79484	72	28784	28472	70	891	973	0	1209	1158	9	2780	2829	24	219464	219354	79	0.238158
134700	120254	83	39620	34098	78	1728	1717	17	2355	2068	23	5025	4474	35	371710	322593	87	0.241278
97715	91906	75	38458	35300	74	1112	1167	8	1522	1597	17	3307	2953	28	239115	221799	82	0.242318
206479	157660	90	77520	60106	86	2718	2367	25	2892	2330	28	7212	5474	43	488444	365469	94	0.242318
56865	58640	70	18344	18676	46	797	769	0	985	963	0	1935	1879	20	150506	143923	77	0.243358
76364	77040	62	34570	34525	70	1020	884	0	1336	1260	11	3073	3014	26	202511	201136	78	0.245438
76186	77499	67	18272	18343	44	1265	1106	7	1043	1125	8	2839	2694	25	196039	191087	77	0.245438
116841	102851	78	34000	29018	77	1630	1306	14	1944	1592	18	4246	3983	30	303320	252993	86	0.246478
140623	114011	85	48724	39152	81	2102	1491	20	2172	1722	21	4410	3431	35	336142	266662	88	0.248558
147744	127931	82	59230	50307	82	1893	1763	19	2305	1907	23	4875	4494	34	349266	291960	88	0.249598
60375	59333	81	19487	19667	45	830	743	0	891	940	0	2041	2121	20	138988	133494	75	0.249598
83629	82306	75	32978	32887	71	781	621	0	959	1123	7	2778	2683	25	217835	220377	81	0.250638
69473	69738	80	29675	29904	69	713	812	0	874	936	0	2672	2651	24	164134	161128	77	0.253758
102922	101000	75	47914	47741	73	969	1118	7	1627	1551	16	3464	3382	27	266684	257555	80	0.256878
285664	222619	108	119298	94591	101	4918	4070	31	6113	5043	38	13290	10902	54	1.04858e+06	912381	108	0.256878
77349	78478	71	23584	23704	50	1200	1087	8	1500	1635	16	3008	2940	26	263896	262136	76	0.257918
74640	75140	70	25491	25536	55	832	929	0	845	930	0	2190	2177	22	178356	178377	78	0.257918
125372	120423	82	37641	36211	76	1970	1661	20	2016	1950	21	4451	4422	30	333925	308825	87	0.258958
86949	85586	82	32066	31785	71	1160	1159	8	1356	1316	13	3123	2970	27	234375	230102	79	0.262078
105383	101778	81	31745	31070	72	1386	1413	13	1530	1432	14	3523	3658	27	251137	240996	82	0.271438
154197	123325	85	47616	37595	83	1986	1648	20	2566	1790	27	5243	4212	37	385363	295963	91	0.271438
91245	91303	72	36724	36648	70	1433	1527	14	1712	1664	17	3914	3956	28	259519	255264	79	0.272478
110874	107673	77	37667	36001	72	1597	1596	16	2032	2031	21	4386	4027	33	295423	279933	85	0.273518
87896	86873	75	27024	26952	57	1094	978	0	1465	1398	14	2887	2921	25	220065	216497	78	0.273518
97634	94827	84	22326	22045	50	976	1129	7	1719	1622	17	4026	3675	30	292226	270057	80	0.275598
121028	109441	82	43517	39197	79	1746	1599	15	1676	1608	18	4068	3668	31	323392	287918	88	0.275598
71984	72841	73	15002	15181	41	988	1145	7	1300	1148	9	2512	2591	23	217047	208354	77	0.276638
126779	107648	83	44771	37600	79	1326	1098	8	2120	1664	21	4544	3639	36	326512	273299	88	0.276638
124404	116276	83	45020	41881	78	1411	1483	15	1768	1688	17	4267	4008	30	294571	276897	84	0.277678
123752	118019	77	46248	43927	77	1606	1522	16	2163	1956	21	4242	4275	31	306399	289736	84	0.278718
100971	93322	82	31047	28630	69	1693	1650	16	1506	1291	14	3564	3171	29	260324	237756	81	0.278718
62123	62478	70	16465	16828	42	624	653	0	997	905	0	1968	1926	19	148679	141960	73	0.278718
61297	62269	68	21489	21585	50	713	619	0	1129	1028	6	2285	2387	21	156236	154281	75	0.285998
86440	85986	76	24893	24631	66	1294	1189	12	1371	1470	13	3214	3061	27	244758	237899	78	0.287038
100968	92082	78	30073	26559	74	1509	1281	14	1686	1649	17	3668	3358	29	276516	255795	85	0.292238
189488	165620	86	70629	61306	84	2517	1971	23	3316	2839	28	6836	5847	41	602199	533796	93	0.293278
73826	73212	78	20262	20189	48	1126	1272	10	1381	1191	11	2680	2792	22	213164	200425	77	0.295358
86261	86677	72	28630	28427	71	1100	1158	8	1351	1247	13	2975	2814	25	218534	212807	80	0.295358
95990	95554	77	23022	23049	50	1441	1449	13	1570	1516	15	3418	3285	27	248211	242292	77	0.295358
85569	87772	71	26992	26788	59	967	1080	6	1509	1629	15	3052	2969	26	235763	234464	77	0.296398
182150	137863	90	55130	42515	86	2441	2100	22	3157	2398	29	6751	5237	42	512520	384505	95	0.298478
85589	82453	75	26450	26489	63	922	1047	4	1301	1300	13	3073	2959	26	220407	215665	79	0.300558
68477	68817	75	21444	22096	46	950	1113	6	923	943	0	2491	2328	24	187496	184660	75	0.301598
122845	117750	82	31426	30908	72	1477	1437	12	1978	1852	19	4224	3983	31	315817	301910	82	0.301598
139486	113603	90	43238	34890	80	2093	1510	19	2156	1593	23	5037	4076	35	358672	293570	92	0.303678
170462	127139	107	60740	45335	101	2285	1562	22	2994	2382	28	5921	4339	39	417897	305515	107	0.303678
306905	211268	100	104271	70088	99	3990	2902	32	4868	3228	37	11377	7853	55	931322	625564	108	0.303678
108313	104666	76	41061	38858	75	1679	1369	16	1707	1607	18	4105	3918	31	295702	276888	84	0.303678
94356	92950	76	28530	28037	71	1439	1568	14	1340	1357	13	3137	2992	26	227485	218546	81	0.305758
150009	131589	85	55662	48814	81	2325	2038	22	2440	2062	24	5183	4481	35	442183	381637	89	0.306798
270944	197815	105	92263	67632	100	3943	2787	32	4051	3031	35	9630	6953	48	711242	528703	109	0.307838
108285	99018	78	34027	30993	74	1615	1586	16	1558	1262	14	3670	3375	30	283370	263050	82	0.308878
160345	128385	100	48731	39253	82	1876	1715	17	2408	1646	24	4929	3883	37	364336	297003	91	0.308878
160343	140609	85	49020	41776	82	1768	1691	16	2012	2012	21	5269	4467	36	426051	368043	91	0.310958
69857	71351	70	31636	31845	69	1054	1109	7	1168	1127	8	2295	2270	22	172752	168039	78	0.313038
103566	90803	80	43116	38006	77	1331	1255	12	1554	1541	15	3809	3261	31	268488	231789	85	0.314078
175091	135990	92	66903	52382	85	2342	1936	25	2430	1766	24	6019	4682	39	489293	387438	92	0.314078
101447	102124	72	31405	30812	71	1312	1297	11	1922	1785	19	3906	3870	29	303209	300709	79	0.315118
84599	85728	71	26839	25976	64	1501	1613	15	1439	1471	14	3827	3686	29	246826	239272	77	0.316158
72278	74053	70	23108	22984	51	1208	1058	6	1114	1141	9	2803	2830	25	199209	188709	78	0.320318
106566	101693	85	28340	27857	66	1283	1083	8	1858	1675	19	3667	3495	28	297746	284629	84	0.323438
116455	101169	78	37817	32569	77	1513	1339	13	1863	1627	19	4040	3389	31	291025	252923	84	0.324478
75608	75313	72	19184	19348	46	872	892	0	1298	1180	11	2660	2758	24	199258	194804	80	0.324478
76979	77239	72	29075	29155	69	1000	1021	4	1306	1323	13	2564	2569	24	185972	183761	79	0.325518
119262	108006	84	47096	42737	78	1090	1142	10	1799	1537	18	3682	3442	28	266509	241194	85	0.325518
43362	43637	68	12931	12993	39	394	559	0	680	646	0	1476	1562	15	107362	106690	71	0.326558
154253	127667	86	57629	47215	83	2186	1689	21	2543	2027	25	5987	5052	37	434725	362520	92	0.330718
79588	81524	72	28193	28198	69	1132	1190	8	1297	1264	10	2924	2884	25	214578	205606	77	0.333838
103146	94654	82	37021	32941	76	1371	1231	13	1732	1518	17	3955	3550	31	303472	278441	83	0.333838
142151	135011	79	52284	48632	79	1995	1763	20	2402	2010	22	5065	4574	34	342588	316074	86	0.340078
156678	122428	87	53943	42256	82	2179	1756	22	2248	1644	22	5189	4010	37	375680	299902	89	0.341118
111666	99514	82	38880	33863	77	1417	1159	10	1956	1657	21	3961	3487	32	281567	249890	85	0.341118
110459	106118	76	33917	31989	73	1644	1654	16	1711	1686	17	4343	3974	32	321472	302666	83	0.342158
186630	151945	87	33138	26242	82	2063	1903	21	2742	2410	27	5899	5026	38	389549	319337	92	0.344238
167502	129759	97	57993	45829	87	1835	1464	19	2191	1880	24	5470	4258	37	411316	317636	95	0.346317
101610	91601	85	30757	27412	76	1776	1884	16	1579	1516	15	3645	3303	29	264918	239592	82	0.348397
247992	165487	110	85358	57565	97	3781	2480	32	3862	2212	37	8257	5623	46	688302	462216	106	0.350477
96481	94475	74	36684	36045	72	1575	1579	17	1768	1452	17	3081	2978	26	240460	231263	80	0.354637
110966	95327	84	41644	35373	77	1769	1698	18	2140	1684	23	3918	3446	32	311093	273307	84	0.358797
149259	121394	85	54116	44376	83	2232	1804	22	2082	1813	22	5718	4688	38	405669	339621	93	0.362957
119729	112392	93	38635	36135	76	1590	1597	15	2176	1929	20	3935	3654	30	316663	294614	87	0.366077
81078	82802	77	21752	22189	45	1165	1219	9	1504	1440	13	3352	3292	28	242708	235879	79	0.367117
118683	114890	78	30152	29597	73	1508	1533	15	2098	1920	19	3867	3671	29	305396	296580	83	0.367117
120211	117870	77	47972	46826	74	1236	1397	12	1690	1849	17	3478	3217	28	317725	300261	83	0.369197
93054	90793	86	16116	16119	42	1742	1514	16	1732	1745	19	3570	3635	27	286398	270076	80	0.369197
96756	94537	76	20554	20363	49	1495	1377	13	1780	1670	18	4313	4258	30	295624	279715	83	0.370237
150110	125447	84	53883	44926	81	1781	1502	17	2267	2044	22	5230	4479	35	395261	332739	88	0.370237
141963	120777	98	51687	43715	81	1677	1452	15	1998	1523	19	4220	3775	31	320162	272862	89	0.371277
69923	69092	71	23490	23355	62	895	915	0	1276	1014	3	2328	2042	21	164036	159075	80	0.372317
123875	105917	92	44257	38271	78	1572	1278	14	1923	1747	20	4469	3881	33	312520	262907	87	0.373357
248766	178629	103	78837	56922	94	3366	2405	29	3836	2699	33	8083	6051	44	601499	429798	105	0.373357
71907	70693	82	21252	21294	49	1187	1095	7	1167	1052	6	2431	2368	22	193760	181575	78	0.374397
69816	69075	76	26935	27154	63	913	868	0	1100	944	0	2326	2312	22	185721	181350	78	0.376477
112706	108660	76	39824	37037	73	1403	1386	12	1608	1607	16	3907	3817	30	295952	283981	84	0.376477
224210	171283	100	73283	57111	91	3216	2321	30	3627	2849	32	8669	6832	44	618660	480436	100	0.377517
64009	65119	70	20663	20908	46	887	900	0	969	991	0	1828	1721	19	165563	166883	77	0.377517
85229	85241	75	28148	27989	60	1311	1266	12	1224	1388	12	3166	2900	28	227134	224003	79	0.378557
98891	96666	76	42378	42378	73	982	931	0	1405	1412	13	3218	3213	26	236752	231422	78	0.378557
146972	117722	87	47328	38004	81	1877	1573	19	1863	1517	20	4981	4075	35	390246	311747	89	0.378557
148929	123283	86	52483	42791	82	1587	1407	15	2018	1781	22	4642	3995	33	339386	275689	93	0.380637
165840	132055	88	46116	37185	83	1989	1537	20	2656	2270	27	6063	4827	39	436870	349132	91	0.382717
123107	108859	82	40415	35502	77	1454	1387	14	1870	1626	19	3938	3412	32	296994	255666	86	0.382717
58019	58606	69	18561	18887	45	742	669	0	937	1032	4	1882	1867	20	142741	139174	75	0.384797
90783	92568	73	40161	40167	72	1223	1222	10	1174	1193	10	3153	3088	26	235094	231268	80	0.384797
86810	85634	75	20471	20144	48	1244	1247	12	1542	1635	17	3046	3036	25	222295	221205	79	0.386877
80160	78669	74	21594	21766	47	1189	1032	6	1316	1324	12	2603	2438	24	210387	203047	78	0.388957
53298	54958	67	11874	11986	39	478	509	0	551	619	0	1760	1730	18	132269	130749	76	0.388957
95694	94594	75	31501	31320	72	1267	1248	13	1458	1485	13	3527	3426	29	270422	260080	80	0.389997
106214	103247	77	36971	35247	73	1540	1489	16	1582	1449	15	3788	3638	29	305633	288123	82	0.391037
171391	138725	93	44948	35458	84	2228	1732	21	2809	2352	26	5741	4718	38	427352	350715	94	0.393117
88006	85529	71	23871	23361	54	1132	1486	12	1807	1567	18	3685	3381	29	262704	247905	82	0.395197
70026	70559	77	14437	14543	42	960	990	0	1243	1041	6	2538	2579	22	174686	174501	76	0.396237
171007	139844	98	46604	38545	81	2589	1711	25	2539	2062	25	6297	5579	39	465901	382519	94	0.397277
128579	127120	76	49281	48134	75	1956	1880	18	2389	2173	22	5009	4743	34	348280	326470	83	0.400397
332718	229644	125	115089	83498	114	4638	3253	36	6384	4340	41	13390	9598	54	1.02554e+06	736491	122	0.401437
229685	170085	101	73685	55938	89	3126	2351	28	3816	3006	33	8419	6169	46	598516	454746	99	0.402477
112145	110181	75	37116	36429	73	1886	1901	17	1859	1899	19	4239	4048	31	310626	297120	83	0.402477
63354	63205	72	20696	21262	46	907	774	0	771	896	0	2052	1918	20	162191	163882	77	0.403517
126109	113951	80	45017	40808	78	1722	1305	16	1951	1682	21	4265	3953	32	325520	291285	88	0.404557
123879	105094	96	51282	44357	78	1674	1593	16	1956	1646	19	4136	3634	32	285728	239708	85	0.404557
113976	100011	83	40873	35306	78	1186	964	0	1677	1483	18	4211	3596	33	301864	260651	88	0.406637
130814	105762	85	34736	28109	79	1625	1158	15	2025	1751	23	4570	3687	36	362039	291218	93	0.407677
51197	53806	67	15372	15597	43	519	490	0	722	821	0	1924	1898	19	146878	144399	76	0.408717
106042	97519	77	37768	33673	75	1365	1190	10	1715	1660	18	3981	3576	31	298882	265011	87	0.411837
117576	103136	81	40019	34712	78	1179	977	0	1831	1668	18	4236	3959	31	268667	234352	85	0.415997
164537	133115	88	53802	42977	83	2189	1670	22	2559	1987	24	4903	3947	36	385549	306735	92	0.420157
192987	145399	90	67591	50516	87	2579	1929	26	3040	2221	31	7408	5659	43	508329	391549	97	0.421197
118801	113601	80	44090	41940	75	1603	1729	16	1770	1568	17	4043	3834	30	307874	293924	83	0.424317
85173	86976	66	40385	40230	71	1081	1096	7	1521	1352	14	3164	3287	26	235822	232564	79	0.424317
74610	75157	70	17704	17798	43	1374	1300	13	1558	1434	15	3301	3221	25	242051	236151	77	0.427437
88985	91057	72	21630	21506	51	1255	1427	11	1536	1384	13	3039	2992	25	228245	222819	79	0.428477
159582	149620	80	82563	78894	79	2438	2226	22	2878	2759	26	6178	6027	35	449674	423872	90	0.429517
92696	92342	75	37325	37279	70	1181	1080	6	1289	1331	11	2491	2368	24	213407	211645	79	0.433677
95678	94301	74	27105	26887	65	1445	1534	14	1867	1542	18	3688	3688	27	261306	249162	79	0.434717
88112	86581	74	32342	32000	71	1481	1397	14	1345	1358	12	3475	3220	29	262471	252995	78	0.436797
81584	81666	73	24219	24351	51	946	934	0	1138	1290	11	2431	2632	22	213669	210044	78	0.443037
90768	87819	77	18835	18768	45	1203	1342	11	1418	1440	16	3443	3525	27	253656	244775	81	0.447197
216903	161807	96	63944	49290	88	3016	2151	28	3664	2849	31	7807	5859	45	592199	442344	96	0.447197
146188	120235	85	47302	38259	82	1579	1345	16	2510	2076	27	4928	3961	36	370941	302836	90	0.448237
113691	98553	80	44705	39050	77	1484	1289	11	1912	1621	21	3635	3274	29	273644	242128	84	0.451357
321845	211273	113	104504	68615	111	4951	3427	36	5671	3669	41	12778	8306	57	931223	598975	117	0.453437
138686	119150	83	55316	45743	81	1737	1481	18	2311	1907	23	4530	3832	33	324787	266459	87	0.453437
150132	129907	91	61705	53970	81	2086	1681	20	2342	1979	21	4829	4238	33	350234	299129	87	0.455517
95440	93724	76	24465	23805	62	1249	1338	13	1562	1327	16	3437	3573	27	251946	250889	82	0.461757
139678	128454	82	51390	46605	78	1924	1711	19	2241	1987	22	4999	4233	36	342935	307507	87	0.462797
120528	114354	88	32425	30082	76	1272	1269	11	1780	1672	18	3860	3512	29	298717	286901	80	0.463837
120969	99307	88	51449	43394	80	1592	1245	13	1784	1507	17	3920	3251	32	317345	253138	88	0.469037
104447	100348	82	23420	23078	52	1328	1405	14	1682	1512	15	3900	3760	29	275259	261434	90	0.472157
154093	123924	86	57537	45586	84	2159	1803	20	2636	2141	27	5471	4322	37	403873	317560	90	0.476317
69286	69721	64	22676	22546	54	866	849	0	1228	949	0	2489	2521	23	183662	173931	78	0.483596
180167	136152	90	62474	46602	87	2253	1711	23	2525	1734	26	5722	4238	41	441827	331361	92	0.485676
104112	100057	77	27368	25474	61	1628	1520	16	1881	1898	18	3736	3408	30	255961	236528	79	0.486716
166337	132106	88	64706	51890	85	2563	2169	23	2906	2276	28	5754	4664	38	436606	344599	93	0.488796
335802	221474	125	109921	72896	119	4561	2786	37	6083	3698	44	14419	9509	62	1.04858e+06	740610	125	0.488796
111396	102498	78	40912	37167	75	1503	1374	15	1718	1537	18	4058	3796	31	291837	264530	83	0.489836
196275	148313	90	70382	53028	89	2471	1733	23	2769	2023	29	6707	5155	41	478522	357298	97	0.491916
110915	99574	80	42476	37682	75	1557	1449	16	1971	1639	21	4015	3440	32	276680	234938	82	0.491916
132457	104039	83	46307	36812	81	1609	1249	16	2513	1774	24	4235	3488	34	314229	241923	90	0.492956
62994	64150	70	22427	22597	49	828	817	0	1023	997	0	2255	2365	21	179844	181662	78	0.495036
78432	78918	73	19682	19750	45	1292	1500	13	1316	1186	10	2693	2658	22	199700	193115	78	0.496076
81564	77342	79	26067	25548	60	915	761	0	1387	1160	9	2643	2637	24	196089	190931	81	0.499196
120893	111887	79	42878	39582	75	1568	1539	15	2007	2020	17	4013	3657	31	289745	271975	84	0.499196
85377	85554	81	28225	28430	67	905	1115	8	1470	1685	16	3355	2988	29	232729	229322	79	0.500236
127590	107473	82	49985	40843	81	1579	1362	17	1820	1422	19	4105	3472	32	318772	262033	89	0.500236
105900	93267	92	36690	31561	77	1438	1414	14	1769	1724	17	3420	2810	31	249765	214790	83	0.501276
120588	104513	82	37392	31002	77	2055	1470	19	2113	1808	22	4015	3419	32	308650	268747	86	0.503356
116994	111771	85	40255	38777	74	1393	1237	12	1516	1457	14	4025	3815	31	289957	275519	83	0.504396
109942	98309	78	38040	33609	75	1635	1502	14	1747	1519	17	3629	3370	30	285120	255756	88	0.508556
127594	104779	84	47782	40237	80	1676	1515	17	2078	1587	23	4278	3533	32	306474	253965	88	0.509596
103772	102454	73	38179	38259	72	1413	1452	14	2212	2137	23	3843	3471	30	277587	261793	82	0.509596
112007	110296	75	40924	40156	73	1506	1591	15	2002	2041	19	4206	4314	29	293040	283706	83	0.510636
117539	110207	84	34612	31010	76	1969	1707	17	1840	1746	19	4653	4408	32	341628	317292	83	0.515836
108525	100238	79	41554	38106	76	1358	1475	14	1685	1688	16	3536	3266	29	284238	260389	83	0.516876
66738	66099	72	13580	13842	39	834	1108	5	1097	1030	4	2267	2213	22	174536	171668	75	0.517916
110599	106614	76	34059	32607	73	1340	1314	12	1755	1701	19	4281	4092	31	302596	293192	81	0.521036
93870	91635	74	28651	28032	66	1405	1400	14	1838	1639	16	3677	3573	28	268049	265791	81	0.522076
138945	113738	83	44769	35813	80	2069	1762	20	2283	1881	22	4716	3775	35	335469	273625	90	0.524156
162934	136080	86	49486	40995	82	2007	1598	20	2510	1959	27	5010	4016	37	405565	340175	92	0.524156
90037	87044	80	20656	20024	51	1078	995	0	1346	1344	13	3097	2860	27	257738	253470	80	0.525196
76943	76325	72	28880	28872	69	1253	1229	9	1080	1137	8	2756	2807	23	199507	192820	76	0.525196
174664	142296	88	73156	60535	85	2306	1846	21	2989	2222	28	6091	4982	39	426888	346854	99	0.525196
88356	84817	79	28031	27347	64	1253	1370	12	1491	1403	13	3344	3351	27	234049	222040	81	0.526236
131316	121141	85	52588	48481	78	1499	1419	14	2005	1721	19	4134	3658	31	312498	277612	87	0.531436
64491	67111	70	23622	23378	57	974	1042	4	1024	961	0	2268	2153	22	156094	153808	77	0.535596
83856	81883	76	21265	21239	47	1015	1084	6	1364	1340	12	3122	3188	25	240645	233044	77	0.536636
101851	97956	76	39495	37300	74	1363	1417	13	1250	1424	13	3212	3160	27	256290	246673	82	0.537676
116559	106634	79	39428	35033	76	1742	1526	17	1770	1639	18	4124	3650	31	302377	266627	82	0.537676
62075	65037	62	27395	27541	68	820	1023	3	1164	1079	6	2328	2169	22	191022	186227	79	0.541836
85350	84545	89	29713	29584	70	1094	1144	8	1354	1253	11	2899	2951	24	243651	231250	77	0.547036
71715	72989	72	20457	20447	46	1276	1351	12	1303	1212	10	2393	2444	22	176296	170503	76	0.548076
86894	86045	75	28478	28494	70	1047	1064	5	1136	1039	5	2280	2124	23	195295	191413	79	0.549116
65002	66329	72	23535	23500	61	835	834	0	947	1000	1	1975	2023	20	155132	150434	80	0.549116
155692	133256	82	52634	43769	82	2337	1848	24	2703	2225	26	5342	4679	35	373792	316599	89	0.550156
220964	154710	93	77346	53550	89	2599	1931	25	3921	2607	35	7544	5423	44	555372	389426	96	0.552236
77513	82009	56	28952	28945	58	1256	1137	10	1561	1397	14	2910	2883	26	210091	201656	78	0.552236
137304	112373	87	44645	36706	80	1728	1426	17	2290	1696	22	4366	3507	35	327413	268466	88	0.553276
66918	68031	69	16501	16875	43	1175	1249	9	1050	1094	6	2615	2515	24	186958	187102	77	0.553276
86280	86274	72	18067	18286	43	1063	1013	3	1624	1480	16	3144	3063	27	232174	229152	80	0.553276
264111	189560	107	104650	78895	96	5554	4143	38	5113	3839	37	10944	7966	51	911876	690886	104	0.554316
141416	118185	84	47223	39127	81	1744	1437	17	2136	1648	22	4667	4012	34	314649	265431	88	0.555356
96616	93488	74	27753	27201	70	1329	1291	13	1513	1370	16	3439	3202	27	278540	263176	79	0.560556
99724	93496	76	35564	32632	74	1483	1423	14	1462	1342	15	3392	3147	29	239454	209918	88	0.560556
121263	97555	82	48325	39174	80	1645	1409	17	1741	1381	17	4075	3257	33	311476	246710	88	0.561596
58359	60274	67	14422	14685	40	955	850	0	725	710	0	1855	1854	19	150717	148087	76	0.562636
113159	104073	88	42569	39110	75	1778	1564	16	1862	1539	18	3860	3682	30	291882	268201	84	0.563676
160148	122781	86	56487	43647	85	2050	1723	20	2560	1736	26	5161	4023	38	369021	281343	93	0.564716
102133	102159	74	32262	31905	71	1325	1157	9	1837	1775	18	3531	3326	28	284890	274449	80	0.564716
89609	88468	71	19926	20011	47	1185	1186	9	1608	1526	14	3411	3273	27	227283	212733	81	0.566796
169018	138215	86	52662	42531	83	2042	1547	21	2462	1918	25	5548	4400	38	409623	327691	94	0.568876
65412	62994	72	17297	17313	44	948	994	0	1011	1019	3	2138	2126	21	166852	163090	78	0.568876
256056	179725	100	79802	55678	92	3555	2151	34	4697	3158	39	9959	6706	50	753674	532570	105	0.568876
101944	101475	75	36173	35993	72	1559	1651	15	1548	1486	15	3376	3234	28	242540	234586	78	0.568876
75063	76100	71	24942	24880	58	747	884	0	1404	1211	12	2499	2361	23	202997	200654	75	0.574076
92075	90217	78	32244	31701	71	1472	1311	14	1559	1527	16	3263	3205	26	245495	240762	78	0.575116
77009	76880	74	24908	24698	56	1103	942	0	1235	1100	8	2703	2681	24	224867	219207	78	0.575116
64925	65775	72	10459	10882	35	1173	1003	2	1075	1142	8	2089	2132	20	165405	164763	75	0.581356
164282	132260	89	60314	48014	83	2236	1772	23	2534	1939	25	5437	4463	37	407819	335355	90	0.581356
83905	84851	71	22207	22065	54	1484	1433	13	1465	1374	13	3157	3184	25	260188	258425	80	0.582396
140460	126809	86	51871	46363	79	2044	1967	18	2256	1808	23	5234	4648	36	380704	342776	86	0.585516
97184	96712	78	29637	29437	71	1173	1169	10	1540	1417	14	3405	3349	27	222758	212118	79	0.586556
110817	100320	79	40004	35693	76	1311	1266	13	1924	1587	18	3573	3150	29	265793	238520	84	0.587596
149157	142567	80	38039	36717	76	1660	1669	18	2845	2704	24	6373	6018	38	468305	431309	86	0.588636
144714	138017	78	39442	36704	76	1960	1918	19	2369	2283	22	5056	4679	34	363925	342674	84	0.589676
85402	83742	73	28387	28429	71	1047	1060	5	1412	1249	12	2773	2620	25	218050	215643	79	0.590716
177232	138894	95	77110	59129	86	2497	1934	24	2988	2321	29	6472	4897	43	526374	416033	93	0.590716
83088	82122	72	30054	30429	69	979	1183	9	1448	1393	13	2717	2788	25	183136	175718	75	0.590716
135765	111290	82	55912	45483	81	1274	1067	8	2120	1512	24	4797	3740	36	360772	286644	87	0.594876
98209	95337	75	32415	31777	70	1444	1372	15	1435	1443	14	3118	3379	25	249222	236594	80	0.594876
108681	102232	78	37299	34767	74	1543	1466	14	2373	1978	23	3795	3683	29	296440	272875	84	0.594876
130845	110955	80	43775	37196	78	1405	1129	10	1985	1635	19	4268	3474	34	303669	244817	87	0.597996
106169	105245	75	41696	40977	73	1538	1435	16	1893	1818	21	4196	4052	30	270288	259109	80	0.600076
191742	143359	93	63780	47954	88	2414	2011	22	2950	2447	28	6368	5012	40	471360	358602	97	0.602156
145735	126045	85	40575	34179	81	1852	1570	19	2192	1865	21	5001	4548	34	356347	316222	92	0.603196
138031	126044	80	55401	49479	78	1761	1394	16	1944	1823	20	4562	4274	32	316445	279881	87	0.603196
141745	127389	81	60932	54711	80	2329	2028	21	2416	2042	25	5344	4666	36	378027	338923	87	0.609436
78259	76139	80	22543	22394	53	1269	1221	12	1073	1086	6	2975	2763	25	207923	200054	76	0.611516
113091	112061	76	49699	48348	74	1605	1641	15	2042	1940	19	4348	4157	30	301965	291267	80	0.613596
149684	121299	84	54138	43957	81	1982	1580	18	2505	1813	26	4604	3886	35	363829	287550	92	0.615676
191545	146336	88	65361	49250	87	2408	1704	25	3000	2040	29	6370	4769	41	487258	363583	99	0.619835
136942	114830	82	40284	32813	79	1621	1288	16	1970	1663	20	4460	3747	34	334517	282818	85	0.619835
90239	90440	72	23579	23531	55	1311	1286	12	1550	1336	15	3264	3101	27	230427	227557	80	0.620875
105506	103094	78	30603	29762	72	1588	1608	15	2148	2189	20	4620	4515	32	323554	306376	81	0.622955
87451	84866	79	30916	30013	72	1105	1099	8	1340	1176	11	3209	3235	26	230774	222638	80	0.627115
154269	133430	82	61822	54225	82	1655	1434	14	2414	1885	22	4532	4104	33	338556	285932	89	0.627115
92951	90320	76	28432	26829	68	1143	1232	9	1575	1495	14	3044	3120	26	237088	222222	79	0.629195
87141	87203	72	30930	30625	71	1221	1133	8	1539	1390	14	3112	2925	26	233982	230180	79	0.633355
67282	66343	81	17029	17240	42	1002	965	0	1075	995	0	2330	2242	22	176594	177922	77	0.634395
127337	121233	80	48654	45562	77	1881	1734	19	2230	1898	20	4926	4663	32	357082	330850	83	0.634395
178870	157441	86	68810	60071	83	2162	1863	21	2521	2146	26	5992	5311	36	458144	409250	90	0.636475
68472	69511	76	16750	16799	44	844	826	0	1018	1025	3	1992	1930	19	168229	165450	74	0.637515
70899	71858	72	28053	28334	69	782	915	0	967	890	0	2428	2445	22	173914	171833	74	0.640635
68284	69654	70	23995	24155	58	766	842	0	1108	1023	3	2121	2368	20	161381	158707	74	0.640635
258743	204267	100	91625	73589	92	2949	2395	26	4037	3129	34	8976	7118	46	674433	546355	98	0.641675
115979	110598	84	28546	26689	68	1265	1390	12	1660	1521	16	3718	3585	29	270438	259099	85	0.641675
112943	107224	92	44953	43678	75	1470	1265	13	1533	1548	15	3688	3583	28	280772	253345	92	0.641675
90231	91318	72	20642	20432	47	1369	1254	11	1359	1360	12	2946	3039	24	219770	208863	77	0.643755
153011	134798	83	50578	44170	79	2241	2127	21	2729	2188	25	5593	4984	37	436490	385078	87	0.643755
90545	88899	78	35514	35303	71	1009	1054	6	1410	1396	13	3280	3172	26	225635	225753	76	0.644795
240693	160084	116	81844	55363	104	3171	2409	28	4000	2396	37	8272	5540	46	586748	391094	110	0.645835
81519	80762	73	25260	25267	61	1037	1007	2	1192	1251	10	2809	2746	25	228216	221270	77	0.645835
136382	112637	87	49403	40841	80	1645	1342	17	1834	1532	18	4406	3365	36	304570	246645	87	0.647915
150585	121754	85	50133	40070	82	2141	1680	22	2579	2095	26	5445	4034	40	404794	323765	93	0.649995
110807	104685	79	39901	37384	76	1221	1235	10	1894	1530	17	3410	3258	27	254396	242652	82	0.652075
257105	177131	103	108149	78189	99	3140	2105	30	4342	2775	36	8876	6503	47	607309	421919	106	0.655195
120560	103327	82	38757	32678	79	994	838	0	1902	1521	19	3926	3580	31	289670	250070	86	0.656235
95719	95163	74	29965	29992	71	1508	1538	14	1506	1514	16	3327	3148	27	217683	211491	79	0.657275
107975	106391	77	44504	43574	74	1515	1399	14	1904	1909	18	3731	3667	29	263986	260688	82	0.659355
64349	61862	78	15170	15279	42	756	810	0	790	936	0	2147	1944	21	169399	164682	77	0.664555
89340	89295	80	28409	28731	67	1450	1540	15	1275	1261	15	2857	2769	25	258432	250148	80	0.665595
96969	97598	76	40808	40587	71	1712	1691	16	1656	1827	17	4047	3922	29	283896	271903	80	0.665595
113116	110012	76	49641	46880	75	1521	1305	16	2068	1795	18	4039	3749	30	293535	272694	82	0.668715
190228	146574	87	65430	50216	85	2684	2018	23	3021	2359	28	6193	4847	40	531970	413054	95	0.671835
99922	98633	77	31700	31199	72	1309	1195	10	1547	1479	16	3198	3030	25	224864	213609	77	0.674955
79801	80209	72	20579	20535	48	823	978	0	1161	1203	12	2863	2925	24	220135	206009	77	0.675995
98042	94042	85	26665	26256	69	1152	1217	10	1895	1484	16	3870	3851	28	257321	249183	82	0.677035
117970	112351	77	43982	38956	78	2018	1916	19	1649	1637	16	4204	3706	33	310251	278485	82	0.679115
295124	192806	107	102213	69570	104	4022	2676	35	4727	3180	42	10623	6792	53	832285	543595	110	0.681195
110648	105285	78	34451	32523	74	1410	1367	14	1877	1717	19	4398	4178	31	306350	297277	83	0.682235
92434	92334	75	35614	35219	72	1397	1302	13	1309	1401	13	3072	2935	26	248083	244065	79	0.684315
131654	119065	96	54375	50117	78	1357	1240	12	1855	1908	18	4102	3577	31	296826	275202	85	0.690555
119533	108821	84	43907	40163	76	1409	1334	13	2042	1799	20	4220	3784	32	337823	303461	84	0.691595
64513	66525	70	28256	28732	61	892	910	0	773	855	0	2179	2272	20	161966	162157	73	0.691595
82276	85059	71	25443	25778	64	1062	1045	6	1355	1377	12	2711	2804	23	209846	203438	76	0.691595
129359	114728	87	55049	48859	78	1975	1676	20	1674	1667	18	4274	3856	33	336933	299117	87	0.693675
146789	118623	85	50981	40960	82	1847	1472	17	2328	1845	22	4725	3856	36	352197	288095	88	0.693675
93164	81970	77	31507	26839	74	1663	1621	15	1549	1265	14	3417	3092	29	294226	255514	84	0.699915
92376	90713	74	22010	21784	49	1489	1479	13	1567	1463	16	3627	3764	27	273177	266793	81	0.700955
116498	108100	78	45712	41284	77	1412	1208	13	1931	1764	19	4022	3648	30	306743	271595	85	0.701995
153958	125447	88	60686	50460	82	1899	1489	19	2348	1790	25	5427	4383	36	383340	316278	91	0.704075
71213	70111	71	15298	15623	41	808	974	0	1167	1070	7	2434	2409	22	190182	182525	76	0.704075
156971	119557	87	54067	40854	85	2130	1710	23	2370	1793	26	5931	4426	41	435252	327709	93	0.705115
87918	85807	75	32274	32185	71	1187	1306	11	1230	1241	10	2866	2772	25	204638	197363	77	0.707195
91638	90200	79	24155	23197	57	1302	1337	12	1564	1449	14	3279	3080	27	247427	236219	78	0.708235
83382	83022	80	34050	33914	71	1137	1067	7	1173	1136	8	2516	2427	23	192029	185226	76	0.708235
67222	66463	74	15864	16154	42	939	757	0	1119	1145	9	2310	2242	22	167153	161503	76	0.710315
86525	87458	75	33653	33170	70	1329	1451	12	1395	1382	12	3353	3285	26	254288	246880	78	0.712395
179524	144640	87	64412	51610	85	2547	1904	25	3178	2386	28	6245	5058	39	445578	358652	91	0.716555
148494	121893	83	53116	42723	81	1855	1590	19	2732	2139	27	6328	4842	41	439959	360661	88	0.716555
345454	219095	115	110424	69257	115	4497	2732	38	5765	3470	41	13065	8364	56	1.00116e+06	661307	121	0.716555
117488	115533	75	37077	35667	73	1911	1814	16	1780	1712	17	4149	4099	30	328652	321867	81	0.717595
180906	148951	86	74256	62795	84	2213	1696	24	2813	2297	27	5643	4619	38	443746	352974	92	0.722795
71581	72170	73	17730	18131	43	943	1049	4	1254	1189	9	2537	2493	23	180509	174303	77	0.722795
62903	63003	75	23186	23429	51	727	787	0	934	895	0	1858	1913	19	141881	137358	75	0.725915
133066	113297	81	46483	39297	80	1521	1552	13	1609	1567	18	4380	3530	34	331479	283978	85	0.726955
98925	90302	82	31797	28568	71	1362	1226	12	1916	1638	18	3609	3451	28	265580	241357	83	0.727995
186649	147224	98	71693	57866	86	2380	1918	23	3211	2273	30	7082	5546	42	466270	363723	93	0.731115
97276	97119	74	35975	35511	72	1205	1262	10	1583	1368	15	3171	3286	26	211946	198805	80	0.732155
71090	72271	69	20805	20879	49	1072	958	0	1066	1266	10	2709	2712	24	188442	177753	75	0.734235
112543	100671	80	42648	37365	77	1547	1564	13	1890	1392	20	4311	3907	32	295075	259144	84	0.734235
119846	106464	81	39438	34371	77	1697	1495	16	1977	1832	20	4854	4262	35	369099	327248	85	0.736315
115478	110203	75	33082	30425	76	1528	1355	14	1999	1720	20	4574	4233	32	334306	306720	86	0.737355
112557	102423	94	37557	33136	78	1268	1159	9	2000	1677	20	4247	3769	30	308593	273527	94	0.737355
162862	131834	86	61038	49389	84	2012	1756	19	2572	2038	26	5543	4536	37	396342	310281	91	0.737355
111135	108539	76	42463	41916	74	1300	1137	11	1734	1432	15	3886	3634	29	319871	299515	84	0.738395
60635	61706	70	16668	16969	42	883	723	0	1225	1271	11	1873	1897	20	159463	158480	75	0.738395
98016	94905	82	32107	31848	71	1520	1564	15	1733	1585	16	3679	3618	28	251361	243675	79	0.739435
104386	101909	76	24322	24144	51	1376	1372	13	1809	1747	16	4116	4119	29	306329	290890	81	0.740475
138943	134210	78	56169	54035	76	1770	1728	18	2049	2057	20	4816	4413	33	332469	318299	82	0.745675
85954	83980	75	31223	31392	67	1287	1281	10	1447	1469	13	3253	3462	26	249459	244021	78	0.745675
110264	101777	83	36904	32646	76	1141	952	0	1818	1739	18	3657	3333	29	269859	244026	81	0.746715
143685	132737	78	49657	44107	76	1742	1712	18	2873	2608	24	5908	5294	37	450586	407017	84	0.749835
75202	76367	72	16466	16583	42	1085	1093	7	1292	1310	13	3066	2875	26	214495	208994	75	0.749835
99102	96552	81	23571	23444	54	1073	1103	8	1445	1285	13	3203	3075	26	233693	217743	80	0.755035
154931	125350	84	55696	45180	83	2116	1567	21	2371	1882	25	4747	3863	35	380501	298380	93	0.756074
78304	78632	71	24582	24226	54	937	877	0	1520	1404	14	2686	2686	24	226067	225477	78	0.757114
87101	87697	71	30252	30370	69	1116	1046	5	1792	1465	16	3337	3290	27	241096	235173	77	0.761274
77264	77832	70	23357	23280	57	995	1129	8	1407	1194	13	2967	2906	25	208669	200477	77	0.761274
79641	80632	72	26368	26258	58	1148	1189	9	1211	1244	10	2917	2999	24	221780	213085	77	0.763354
94600	94105	76	30954	30619	70	1397	1275	12	1833	1818	19	3888	3819	29	275701	273710	79	0.763354
108273	106526	76	46488	45437	74	1449	1680	15	1822	1716	18	3437	3220	29	283408	275919	80	0.764394
130311	118625	84	48779	45746	77	1667	1472	15	1728	1545	18	4152	3881	30	308238	282049	87	0.764394
79688	80110	78	13740	14016	39	942	999	0	1249	1168	9	2548	2502	23	198415	191699	76	0.764394
313489	212303	108	244466	190234	111	5391	3599	37	6684	4772	42	14468	9869	55	1.04858e+06	803995	115	0.765434
167995	130370	86	56963	45307	84	2082	1593	20	2312	1818	22	5524	4163	39	407527	305440	93	0.765434
138108	116389	81	40983	33795	79	1831	1453	18	1859	1577	20	4671	3864	35	335180	274944	86	0.765434
84203	82497	74	27598	27061	63	1219	1162	9	1197	1020	3	2691	2718	23	207443	204662	76	0.765434
108522	100800	78	36934	34509	74	1302	1064	6	1933	1847	19	3994	3734	31	310012	296042	81	0.766474
105069	90639	85	30755	26691	74	1381	1198	10	1597	1261	14	3234	2885	27	264227	227872	84	0.766474
110450	96712	86	44515	38144	77	1493	1346	14	1604	1346	15	3479	2883	30	265368	233065	85	0.768554
138837	123448	89	34115	29852	76	1624	1462	16	2293	2111	21	4728	4334	33	328482	302225	86	0.768554
111664	106082	86	43122	39495	75	1773	1770	17	1994	1817	21	3870	3430	30	287219	275988	81	0.768554
72033	69385	79	20388	20234	47	1024	823	0	1276	1322	14	2458	2385	22	194355	191382	78	0.771674
97806	98670	71	38590	38309	71	1324	1402	11	1674	1497	15	3325	3182	28	235463	230729	78	0.771674
72182	72680	73	19876	19902	48	990	964	0	1337	1069	8	3041	3094	25	221654	217919	76	0.773754
53787	59533	56	22698	23132	51	734	801	0	881	930	0	2212	2263	21	162053	155006	74	0.774794
88628	84815	77	22551	22164	51	1255	1265	11	1683	1638	18	3035	3223	26	238174	225103	78	0.775834
77829	76624	87	30709	31068	69	1007	1076	6	1290	1349	13	2839	2657	26	199912	191543	76	0.776874
87302	83321	85	28001	27181	69	1517	1431	14	1428	1390	14	3118	3114	26	220831	207387	78	0.778954
119479	104056	90	46259	39890	77	1597	1440	15	2240	1701	24	4485	4057	32	320592	285443	86	0.781034
100375	96797	76	42217	40470	73	1390	1445	12	1480	1647	17	3487	3256	29	269203	250010	82	0.781034
102062	97964	92	36503	35614	73	1277	1434	13	1616	1427	15	3511	3568	27	239277	227214	82	0.781034
83110	82390	82	19728	19484	53	976	1181	9	1198	1156	10	3248	3014	28	235150	231074	79	0.784154
85410	87725	72	24993	25174	57	1250	1163	9	1641	1533	17	3461	3156	28	247434	246491	79	0.785194
96793	94700	76	31061	29813	72	1236	1328	11	1653	1613	16	3605	3726	27	255907	246108	81	0.787274
101126	100052	80	33127	32500	73	1395	1331	11	1563	1540	16	3583	3415	29	238753	234828	81	0.788314
159370	130349	85	49171	39524	82	1728	1450	16	2381	2032	24	5226	4308	36	410033	332656	95	0.797674
139736	133133	80	45183	42722	76	2316	2139	22	2497	2209	22	5585	5131	34	479677	457826	84	0.802874
72857	73837	71	24765	24798	58	852	877	0	1121	1267	13	2324	2273	22	177319	174792	75	0.807034
80140	79983	78	29019	28848	70	1371	1324	13	1603	1400	13	2842	2817	24	208274	199369	78	0.808074
150560	130935	85	45257	38274	81	1964	1388	20	2757	2313	23	5175	4383	35	387774	325263	87	0.808074
101202	98019	76	31905	30951	73	1370	1192	11	1743	1661	19	3883	3860	28	280559	263333	82	0.809114
99143	93851	76	36911	35056	74	1308	1411	12	1575	1522	16	3984	3803	30	300557	284139	83	0.809114
91511	89034	81	37673	37417	72	1218	1087	7	1688	1731	16	3664	3539	29	253021	247513	79	0.810154
126969	121412	77	52448	49764	76	1628	1395	16	2073	1882	20	4456	4390	31	311962	301957	84	0.812234
89160	85535	77	29069	28939	72	1299	1354	11	1465	1233	17	2891	2864	25	214881	213162	79	0.813274
68189	68236	72	14568	14808	41	1075	868	0	1150	929	0	2487	2480	23	180970	175945	78	0.818474
164124	132048	88	59951	47850	85	2382	2011	22	2563	2184	23	5392	4422	36	378451	301470	94	0.818474
71850	73133	70	13926	13903	41	865	752	0	1208	1248	11	2496	2617	23	194753	189023	77	0.819514
187490	158085	86	65042	55296	84	2175	2173	21	2726	2368	27	6732	5687	39	542487	457640	93	0.819514
165780	140478	85	67160	57108	83	2086	1805	21	2322	2043	23	6102	5120	38	455179	379260	90	0.820554
220698	157017	94	77515	55213	89	2543	1879	26	3269	2324	31	7573	5326	46	531808	375896	97	0.821594
126918	123285	87	35098	33406	75	1623	1532	17	2197	1948	22	4526	4281	31	328469	302842	83	0.822634
93834	91758	75	30664	29905	71	1548	1471	15	1373	1289	13	2795	2767	25	234375	225129	79	0.822634
149574	134705	87	61036	55560	81	1528	1378	13	2217	1937	22	5451	5078	34	385747	353148	86	0.823674
69359	70538	73	12454	12112	39	2820	3168	23	4091	3657	30	4743	4632	33	190011	182116	78	0.823674
93565	93501	76	28386	28482	67	989	986	0	1772	1700	18	3312	3137	28	256664	248594	77	0.823674
107692	104934	79	45128	43945	73	1610	1485	15	1652	1638	16	3890	3792	29	307795	292353	81	0.824714
59370	60507	67	21363	21887	48	606	722	0	803	809	0	1723	1858	18	140344	141502	77	0.824714
64021	63470	73	23805	24005	56	779	972	0	918	1001	1	2096	2108	20	171267	163834	75	0.825754
104339	96055	80	35869	31928	76	1503	1170	12	1570	1406	16	3719	3251	30	297416	267845	82	0.829914
259214	200312	93	111511	88851	93	4367	3260	31	5798	4158	39	11791	9658	50	872464	679196	101	0.829914
80070	84435	69	18461	19145	43	933	939	0	1122	1106	8	2823	2697	25	219404	216493	77	0.829914
66858	69352	62	24334	24835	51	996	1016	3	1078	1119	8	2583	2604	24	186401	183636	73	0.829914
50356	51234	74	14005	14067	41	852	768	0	521	447	0	1535	1526	14	105165	99660	74	0.834074
118715	115046	78	35880	34476	74	1287	1300	12	1636	1553	17	4086	3592	31	298543	289603	84	0.834074
60105	58338	73	22991	23279	51	727	748	0	1113	1041	5	2123	2155	20	147295	152420	73	0.834074
145065	116827	96	49860	41257	81	1869	1643	16	2254	1761	25	4444	3563	34	344391	267057	90	0.835114
76306	77178	73	19695	19686	45	898	1066	5	1241	1408	13	2641	2596	23	180425	179019	75	0.837194
88207	87437	89	30220	29597	70	1102	1186	10	1412	1377	13	2946	2866	26	219229	212243	80	0.838234
121976	109184	95	41206	36129	77	1317	1328	12	1791	1649	20	3886	3416	32	300162	264795	95	0.838234
212091	179252	89	70436	58167	86	3350	2780	27	3899	3382	32	7883	6509	43	638226	538839	93	0.840314
158008	135991	86	39912	33459	79	2618	2367	23	2373	1999	22	5156	4806	33	371875	317623	87	0.840314
94334	92891	74	29347	29355	62	1499	1444	14	1710	1614	15	3829	3701	29	261045	246821	77	0.840314
114838	108553	75	44956	40767	76	1859	1619	19	1922	1622	19	4089	3886	30	285135	264519	89	0.841354
81088	81614	72	35064	35305	70	1175	1130	8	1242	1221	11	2641	2572	24	207479	200543	75	0.841354
89503	86024	91	26787	26534	66	951	1057	5	1580	1537	14	3164	2978	26	232577	232259	76	0.842394
60401	63592	69	19454	19479	48	1224	1324	11	1095	1023	4	2440	2338	22	167135	164473	76	0.848634
83759	83437	76	28109	28130	68	1507	1386	14	1462	1344	15	3215	3347	26	227840	222940	78	0.851754
61891	62576	69	16917	17066	43	958	845	0	1083	1062	5	2278	2220	22	185377	183602	77	0.851754
143889	126918	93	39850	33413	80	2274	1767	22	2340	1916	23	4969	4489	34	387613	343464	86	0.852794
85084	83808	87	24047	24152	53	951	1007	2	1507	1521	14	2894	2800	25	217553	220458	77	0.853834
133392	106644	81	46620	37148	80	2217	1587	24	2416	1806	25	4972	3819	36	386271	310505	88	0.853834
154095	122490	85	62212	50365	84	2178	1573	21	2803	2102	27	5730	4502	38	375412	310401	91	0.854874
114841	110321	78	36135	34362	75	1615	1613	17	2097	1819	21	4670	4511	33	331922	316219	82	0.863194
188172	149110	87	64287	50407	84	2765	2003	26	2828	2237	27	6421	5020	42	517818	401230	91	0.863194
133727	109462	87	48215	38831	81	1306	1195	10	2235	1995	22	4750	3974	34	347982	291694	89	0.865274
69657	70574	70	18163	18374	44	810	803	0	1138	1166	9	2535	2616	23	199213	198668	78	0.865274
101147	94702	91	38005	35254	74	1507	1277	13	1911	1938	19	3897	3651	31	286061	268110	81	0.866314
146791	116759	85	53203	42944	83	1778	1717	19	2476	1926	25	5169	4022	38	377554	290512	93	0.866314
88600	87521	74	33168	33012	71	1168	1241	9	1485	1398	14	2903	2863	26	211782	205423	78	0.867354
108840	106202	78	38507	37863	72	1239	1386	14	1765	1947	18	3968	3663	30	280155	270178	78	0.868394
39298	39504	68	10253	10389	37	645	658	0	522	502	0	1058	1015	3	102770	102378	70	0.869434
140951	128030	81	47735	42588	79	1747	1562	17	2293	1741	23	4862	4306	34	357118	311436	85	0.872554
70035	70717	70	33842	34093	70	947	883	0	1334	1291	12	2309	2091	23	173359	170531	73	0.873594
294481	194012	104	100664	66282	104	4363	2794	35	4597	3092	40	9744	6508	50	821894	558041	110	0.874634
93867	94016	73	34586	33864	72	1273	1172	9	1441	1391	14	2989	2743	27	231345	225798	78	0.874634
42177	41108	67	13770	13828	40	416	531	0	524	566	0	1382	1311	12	87815	85965	70	0.875674
91040	87410	75	28774	26728	71	1232	1147	10	1517	1440	16	3402	3205	27	267643	253106	78	0.877754
213663	160611	91	69247	52245	89	2800	2170	27	3369	2334	34	7848	5809	44	593142	444877	96	0.879834
121790	109786	82	43289	37527	79	1296	1141	9	1800	1573	19	4223	3677	33	289124	251762	86	0.885034
101834	100418	74	17497	17507	44	1261	1270	11	1527	1481	16	3586	3601	28	265684	255662	82	0.888154
76463	77556	72	32065	32242	69	1058	991	0	1206	1174	9	2321	2469	22	205094	197424	75	0.890234
108095	102687	77	33267	31205	75	1501	1470	14	1871	1835	19	3935	3659	30	301976	287099	84	0.893354
89683	90457	74	24721	24339	53	1346	1412	13	1501	1502	15	3181	3210	26	256093	245716	77	0.893354
89765	88550	73	31757	30951	72	1263	1083	8	1812	1631	16	3530	3372	28	250033	238151	79	0.895433
77802	77892	72	21313	21436	48	980	872	0	1038	1015	3	2260	2324	22	189394	185708	76	0.897513
93335	84019	76	37066	32747	74	1465	1332	13	1713	1476	17	3269	2706	30	256082	229707	83	0.902713
301176	214493	107	100758	72221	104	4216	3062	33	5114	3564	39	11500	8535	52	769528	554902	109	0.902713
69658	71443	70	19758	20056	47	968	1303	9	1159	1153	9	2806	2661	25	189117	188126	73	0.904793
77761	75550	76	22297	22293	50	1034	814	0	1267	1197	9	2681	2725	23	203691	194332	76	0.907913
79165	80260	71	19575	19562	46	1121	1298	10	1402	1409	13	2831	2753	25	229421	218780	76	0.908953
81611	79436	83	31429	31426	71	858	929	0	1134	1130	9	2655	2615	24	197727	193882	79	0.913113
39299	40425	65	4039	4266	26	622	738	0	697	760	0	1531	1521	16	91354	89378	71	0.914153
96550	94843	80	22084	22128	48	1302	1441	13	1648	1459	14	3267	3224	27	226588	223495	77	0.914153
95588	96350	75	23056	22923	52	1180	1212	9	1496	1418	15	3246	3068	27	258653	248947	79	0.917273
96958	95739	75	40909	39629	74	1539	1598	15	1694	1654	18	3442	3124	28	266551	259181	81	0.919353
107124	97935	87	37628	34147	75	1176	1267	11	1832	1506	18	3834	3442	31	284818	263480	82	0.921433
101828	99623	80	30741	30350	71	1388	1408	13	1856	1954	19	3735	3429	29	284051	275522	80	0.921433
57027	57619	69	16286	16501	42	624	786	0	1222	1140	8	2159	2219	21	166857	162764	72	0.921433
214515	160327	91	79893	59300	90	2995	2251	26	3611	2722	33	7748	5952	43	618986	461676	96	0.921433
91087	88608	74	26906	26617	68	1173	1174	9	1208	1274	9	2887	2769	26	220435	208891	79	0.923513
126541	113869	80	44377	39113	78	1712	1581	15	2132	1897	21	5111	4795	33	383429	343403	85	0.923513
207413	151646	94	81126	61969	91	2847	2168	26	3231	2347	30	6482	4619	42	493856	351983	99	0.923513
211093	175316	104	72411	60596	85	3252	2649	28	3722	3105	30	8888	7492	45	684068	593548	90	0.924553
194362	151236	89	65598	51200	86	2372	2032	21	2980	2335	28	6378	5059	41	497046	384677	94	0.924553
170437	138357	85	61567	49400	84	2118	1664	19	2674	1951	25	5224	4175	37	400471	315424	89	0.925593
118432	111357	79	38347	35466	76	1503	1463	15	2091	1997	21	4624	4284	33	343786	323989	81	0.925593
69826	72248	68	23015	23270	50	1160	1120	9	1508	1375	13	3131	3055	26	202196	199874	77	0.925593
234756	163321	109	77721	54796	94	2923	2115	27	3532	2451	35	8175	5795	45	584389	414717	100	0.925593
117235	102055	78	41610	35583	76	1900	1754	18	1992	1779	20	4038	3368	33	315041	283736	83	0.926633
91995	91522	78	23594	23458	50	1218	1281	10	1425	1569	15	3661	3538	27	239675	238678	77	0.926633
122334	117682	81	37564	36408	75	1462	1350	14	2250	2058	20	4467	4228	31	353044	332991	84	0.929753
126282	110567	81	44741	38749	79	1524	1477	15	2001	1828	22	4412	3852	32	319707	278701	86	0.929753
79303	79195	72	26372	26384	61	1198	1134	8	1266	1095	7	2495	2441	24	191344	186776	76	0.931833
62863	64428	69	28802	28908	68	445	579	0	1045	866	0	1929	1928	20	142819	135311	75	0.931833
151569	119775	87	45520	35809	81	1971	1650	19	2485	1899	26	4679	3556	36	367495	290830	89	0.932873
230352	170861	95	64463	47499	90	3424	2636	29	3544	2433	32	7606	5597	46	545094	411907	97	0.932873
166857	155403	83	55720	51141	80	2895	2699	24	2602	2400	26	6635	6307	38	514430	471160	87	0.932873
79341	80833	71	17318	17744	43	1366	1261	12	1204	1212	10	2758	2677	24	209057	202561	76	0.933913
90281	90241	72	25975	25944	59	1258	1289	10	1478	1764	16	3182	3190	25	238479	231855	78	0.934953
214590	156825	103	76018	55837	90	2647	2030	27	3486	2388	34	6695	4807	43	536909	401320	96	0.935993
130256	101720	99	50019	39389	81	1665	1408	15	1783	1444	19	4738	3760	36	377111	303318	88	0.937033
72052	73016	76	23971	24159	51	895	867	0	1151	1043	4	2333	2233	22	192043	187115	77	0.937033
94947	93606	74	37701	37019	72	1135	926	0	1755	1687	17	3298	3339	27	251052	238999	77	0.937033
97075	96567	73	23401	23772	49	1503	1500	16	1703	1800	18	4274	4113	30	318416	304771	78	0.937033
63633	65107	69	23114	23505	54	975	955	0	1217	890	0	2542	2605	22	174163	172357	75	0.938073
170557	143251	96	60043	50107	85	2658	2086	25	2769	2351	25	6010	5084	38	425556	361990	91	0.938073
99606	96494	77	35101	32091	72	1331	1181	10	1396	1540	13	3217	2982	28	275701	264479	82	0.940153
92022	89192	75	29218	28858	64	1209	1095	7	1506	1316	14	3127	3106	27	223131	220357	78	0.943273
101246	97288	87	18941	19010	44	1299	1355	12	1214	1266	11	3712	3561	28	254705	239369	79	0.943273
186233	147005	86	53676	41688	84	2576	2187	23	2808	2220	28	6140	4654	42	472503	370706	91	0.943273
62766	64478	70	15891	15959	44	672	665	0	962	965	0	2357	2445	21	160651	157901	75	0.946393
126144	121264	76	38782	37926	75	1533	1455	13	2244	2158	22	4918	4701	32	355035	336871	84	0.948473
88817	87609	74	31456	31388	71	1213	1152	9	1081	1209	9	2983	2840	26	233069	217350	77	0.948473
112834	100387	78	44664	38897	77	1075	1116	8	2140	1800	21	3845	3517	31	292608	250921	88	0.949513
75310	73979	85	24134	24103	53	718	898	0	1031	868	0	2111	2184	21	162106	158478	76	0.955753
246930	142881	117	81190	48400	114	3810	2052	34	4049	2332	38	8948	4868	67	641438	345847	126	0.955753
104767	102285	91	29230	29117	66	1722	1644	15	1797	1618	16	3515	3547	27	277114	271563	80	0.960953
191371	149004	90	61466	47477	88	2414	1784	25	2838	1919	28	6714	5220	40	484280	370264	96	0.960953
133044	107767	83	49585	40146	81	1630	1484	16	2234	1756	24	4396	3811	35	320914	247245	89	0.960953
126155	119372	94	50548	47184	77	1675	1598	16	2094	1874	22	4998	4853	33	329838	307869	82	0.961993
120101	98848	91	36883	30753	78	1679	1437	14	2351	1944	23	4918	3970	36	312598	266801	87	0.963033
80816	81601	75	23856	23736	56	1128	1075	8	1253	1086	7	2944	3052	26	208413	207343	77	0.966153
112786	109540	76	40744	39446	74	1751	1671	19	2146	1945	21	4344	3963	31	318164	308129	84	0.966153
72433	73571	70	25562	25558	56	900	857	0	1357	1299	13	2614	2617	24	188213	179553	77	0.968233
120898	109299	80	45132	39625	75	1811	1606	17	1832	1876	20	4173	3882	30	336970	297901	81	0.970313
111386	104600	82	35461	32324	76	1481	1340	13	1609	1487	16	3847	3605	29	294962	265482	81	0.973433
109846	101215	78	43240	39220	75	1560	1475	14	1893	1828	19	3892	3391	31	312111	290244	81	0.974473
202920	173506	105	60096	50945	86	2782	2284	26	3848	3215	32	7535	6393	41	549635	470938	92	0.975513
76665	74997	74	26020	26128	58	1380	1439	12	1126	1066	6	3069	3075	25	231139	223020	78	0.976553
58306	56699	74	18831	19087	45	686	758	0	755	896	0	1984	2009	20	167293	162961	74	0.980713
40796	40880	68	12025	12081	38	419	475	0	851	894	0	1415	1497	16	117735	113200	72	0.986953
205634	181577	87	137935	120355	88	4708	3900	32	5558	4862	35	13075	11327	53	924927	813943	94	0.987993
105912	103123	83	45161	44413	74	1541	1504	14	2028	1954	19	4386	4260	31	328697	316693	81	0.990073
85232	86101	73	23391	23492	49	1065	1195	9	1617	1419	15	2777	2673	25	216073	205925	79	0.990073
92160	90884	74	21239	21099	52	1260	1142	11	1565	1556	16	3591	3402	28	254248	246672	78	0.991113
79484	79090	73	24273	24456	58	1193	1177	9	1433	1353	12	2827	2794	25	211389	203250	77	0.992153
105449	102025	80	28715	28481	69	1634	1643	16	1790	1577	18	3997	3724	30	313252	301157	84	0.993193
87853	85934	80	24394	24031	57	1508	1482	13	1611	1634	16	3617	3586	28	248216	237912	78	0.995273
272149	216455	99	164376	141890	98	7687	6543	37	8552	7146	43	19314	16062	63	1.04858e+06	1.01835e+06	103	0.998393
219928	177135	90	58894	46791	88	3365	2595	27	3623	2808	32	8008	6526	44	619836	484792	96	0.999433
160958	149874	89	40285	36309	82	2614	2231	24	2787	2378	24	5493	4871	35	403293	356280	99	0.999433
84545	87844	70	28179	28965	51	1600	1643	15	1394	1359	13	3486	3356	28	230391	230220	88	0.999433
134933	112301	81	48747	41156	79	1774	1363	19	2104	1815	22	4302	3492	34	301826	244198	85	0.999433
158146	132926	83	58294	46963	82	2093	1712	21	2649	2026	28	5981	4934	40	397148	330358	87	0.999433
68430	67582	86	23386	23200	57	1143	1058	5	1294	1308	11	2242	2111	21	186118	180838	75	1.00359
116810	105982	77	46345	40112	78	1296	1216	11	1717	1531	16	4075	3675	31	282841	246205	82	1.00359
102666	100022	76	33555	31571	73	1676	1527	15	1789	1476	18	3582	3560	29	256649	241302	85	1.00567
60977	60832	69	17291	17434	45	908	903	0	1074	895	0	1995	1951	19	155816	145207	74	1.00879
134909	119777	89	48342	42543	78	1614	1507	16	2120	1882	23	4292	3814	33	305672	269497	84	1.00879
179830	142538	96	52169	40472	85	2291	2031	23	2583	2125	26	6607	5251	42	539465	437401	93	1.00983
123359	107941	79	42109	35309	79	1377	1283	12	2105	1713	22	4366	3635	33	327694	287818	84	1.00983
80200	78718	71	29822	29283	70	998	976	0	1134	1019	4	2874	2926	24	205798	204242	75	1.01087
179349	137005	89	59655	45181	87	2132	1654	19	2515	1764	27	5766	4479	39	402753	315246	92	1.01087
148290	134925	83	45329	40596	77	2045	1698	21	2582	2230	27	5448	4905	35	402763	375811	83	1.01191
100479	96838	83	33589	31602	74	1230	1058	6	1657	1758	18	3313	3076	28	275247	259014	80	1.01295
108321	105372	80	26718	26053	63	1483	1444	14	1532	1526	15	3367	3355	26	265430	249893	83	1.01399
69190	69180	69	17577	17693	43	937	851	0	1313	1105	9	2159	2158	20	171129	166538	75	1.01503
91619	91496	72	19975	19784	46	1305	1195	9	1410	1622	15	3241	3207	25	229600	223753	80	1.01711
141103	127789	79	44418	38721	79	1847	1498	20	2293	1991	22	4871	4291	34	369504	320339	85	1.01711
131348	110997	82	45715	37514	80	2175	1679	22	1761	1398	19	4034	3321	32	312308	257444	85	1.01815
96207	95235	73	38231	37666	72	1214	1295	11	1740	1589	15	3684	3635	28	268956	256880	81	1.01815
75543	76439	73	21003	21140	48	933	997	0	1445	1261	11	2337	2293	22	210774	202135	77	1.02439
131400	113666	81	43480	37604	78	1914	1765	19	1924	1717	19	4425	3713	35	339096	292099	86	1.02439
125947	124675	76	38946	38634	74	1929	1887	19	2460	2254	23	5072	5088	31	384756	367116	81	1.02543
104298	102410	80	34578	34142	72	1522	1548	16	1994	1784	19	3785	3844	28	287648	282330	79	1.02543
119209	105200	81	43927	37684	78	1593	1572	16	2064	1881	20	4466	3784	35	344438	294339	83	1.02647
98505	97374	76	36826	35809	72	1197	929	0	1564	1457	14	3605	3298	29	264170	249201	79	1.02751
68166	67405	73	17720	17670	44	918	940	0	1047	1116	6	2549	2417	24	192615	189646	76	1.02751
91091	86881	76	22748	22526	52	961	955	0	1473	1437	13	2753	2764	24	200844	200702	79	1.02855
66737	68116	73	30895	31078	69	872	871	0	1224	1069	5	2594	2629	23	175914	173564	74	1.02855
111041	110615	74	46962	46134	73	1488	1662	14	1754	1714	16	3758	3568	30	269143	251152	80	1.03063
84893	87521	72	23197	23288	52	1381	1196	12	1249	1156	8	2957	2913	26	228300	226776	76	1.03063
114650	111598	77	30348	27922	75	1348	1267	11	1904	1811	19	4365	4151	31	311768	295146	83	1.03063
134177	108327	90	55705	45823	81	2016	1802	19	1921	1599	19	4490	3812	34	367984	303486	90	1.03375
100507	100192	73	29423	29200	66	1471	1525	13	1529	1814	17	4048	3720	30	304387	289368	80	1.03375
164059	136513	87	57482	47140	82	1942	1466	19	2407	2171	24	5070	4369	36	351843	287846	90	1.03479
93978	95804	76	30082	29783	70	1502	1615	15	1631	1532	16	3543	3318	29	285921	272346	79	1.03479
90847	90273	73	30676	30213	71	1107	1185	9	1570	1573	15	3458	3454	27	244305	227895	80	1.03687
132204	117256	88	42181	37069	78	1868	1725	16	2066	2036	22	5045	4668	33	400884	360737	88	1.03687
120064	110136	77	43358	38931	76	1578	1542	16	2041	1793	21	3997	3589	31	322987	296068	84	1.03687
101736	98884	77	28413	27116	68	1184	946	0	1764	1660	17	3631	3436	28	270867	258056	81	1.04207
142811	120566	88	49833	41273	81	1899	1512	18	2253	1866	23	5172	4299	38	375355	318062	86	1.04415
173165	133749	86	57088	44103	85	2293	1808	24	2775	2109	29	5907	4544	39	426875	326410	93	1.04415
127051	103564	85	43343	35565	79	1577	1287	15	2079	1698	20	4529	3758	34	327456	270502	85	1.04519
143153	120625	86	57700	47935	82	1851	1545	17	2788	2039	25	5249	4513	36	459138	368580	91	1.04727
76645	76670	73	27013	27117	59	941	981	0	1129	1098	7	2489	2380	23	185694	177951	77	1.04727
78208	76912	74	20746	21011	48	948	899	0	1177	1082	7	2252	2298	22	168257	160436	76	1.04935
140382	115614	83	46163	37414	81	1779	1391	18	1923	1654	22	4732	3972	35	365350	304425	92	1.04935
129799	116177	87	37206	31904	76	1548	1364	15	2257	1899	22	4659	4264	34	336291	304565	86	1.05351
96338	93111	80	34259	32614	74	1424	1082	7	1529	1450	16	3402	3054	29	258944	245433	79	1.05455
98976	97767	74	29398	29549	70	1361	1310	12	1667	1461	14	3287	3203	28	260549	255412	80	1.05455
72337	72921	72	22109	22399	51	1003	909	0	1263	1167	9	2803	2872	24	179095	176636	76	1.05559
118042	114746	75	42626	40111	75	2012	1824	19	2144	2107	21	4824	4367	33	327902	314102	83	1.05559
107373	105398	76	46231	44343	74	1682	1715	15	1832	1721	18	4265	3898	32	320722	298645	81	1.05559
109076	106141	74	31917	30366	73	1420	1462	13	1898	1688	19	3669	3548	28	260326	252409	80	1.05663
107760	102080	76	42393	39920	74	1623	1285	15	1951	1936	19	4086	3760	31	322574	301881	84	1.05871
82949	84643	71	15145	15104	41	1683	1770	17	1489	1342	14	3426	3313	28	253494	249905	77	1.05975
94711	93983	75	21274	21421	47	1167	1261	10	1352	1292	13	3350	3449	26	234898	225615	81	1.06183
102882	99595	75	34058	32530	72	1413	1293	13	1745	1705	18	3935	3583	30	294096	279195	80	1.06183
121758	114549	94	36664	33278	94	1977	1695	18	2239	1842	21	4783	4319	32	388931	357509	94	1.06183
74087	74126	79	35989	36093	69	1018	959	0	1238	1281	11	2271	2270	22	193525	187707	76	1.07327
109150	107371	75	26407	25601	56	1125	1143	8	1940	1807	19	4235	4255	30	309573	299282	82	1.07431
310520	211497	102	90538	60882	99	3981	2649	35	5123	3726	38	11452	7647	55	844500	585413	106	1.07431
83674	84173	72	26440	26278	67	1042	1070	6	1531	1538	15	3193	3166	27	229481	220619	78	1.07639
159305	127708	91	54651	44038	84	1736	1390	17	2477	1852	25	5651	4460	39	387615	302380	90	1.07847
154484	130163	85	41704	34002	81	1979	1606	20	2364	2042	23	5237	4464	36	369640	290227	100	1.07847
118399	116103	75	40450	38929	74	1579	1605	16	2252	1844	20	4760	4753	31	316615	297489	80	1.07847
73636	74224	71	19983	20181	46	753	736	0	1081	1254	10	2561	2604	23	199652	193064	75	1.08159
123401	113864	78	46357	41239	78	1467	1330	16	2015	1871	20	4811	4276	33	319779	284349	82	1.08159
73701	73292	70	16601	16570	44	784	783	0	1069	949	0	2368	2386	22	190858	188550	76	1.08263
162436	130564	86	61969	49674	83	2288	1940	23	2691	2167	26	6068	4795	39	444263	343003	91	1.08471
74705	77398	70	19858	20037	45	1299	1247	10	1582	1417	14	2921	3004	25	204588	205994	77	1.08471
75546	76131	76	16511	16781	42	1081	1124	8	1151	1202	8	2749	2756	25	192807	192740	77	1.08575
67246	68560	69	25506	25663	61	708	645	0	1237	1087	9	2195	2170	21	141620	140044	75	1.08575
245268	170066	100	98890	69786	97	3581	2323	33	3943	2952	36	9450	6616	49	778988	535410	105	1.08679
78487	79441	73	24982	25094	52	1194	1170	9	1175	1490	13	2960	2795	26	213610	207294	75	1.08679
74193	74740	83	16238	16649	41	1192	1230	10	1399	1213	11	3048	3078	25	225495	223086	75	1.08679
88891	87860	76	20218	20176	46	1495	1392	14	1722	1551	16	3155	3248	26	251446	245249	79	1.08783
72649	74212	72	29572	29840	69	1081	1079	6	1058	1098	7	2669	2666	23	209690	207574	76	1.09199
72818	72569	77	18905	19003	46	869	899	0	1265	1250	11	2317	2242	21	166441	156077	77	1.09615
81691	80249	89	18628	18689	44	1317	1199	9	1360	1330	11	2992	2928	26	225673	211624	81	1.09927
159414	125847	86	62894	50568	86	2063	1485	20	2752	1819	28	5241	4208	37	394881	316104	92	1.09927
172444	157820	87	68475	63425	81	2573	2225	25	2527	2417	24	6105	5423	37	456970	417647	85	1.10135
95923	95036	74	24316	24010	51	1507	1514	16	1443	1701	16	3351	3529	26	257956	245962	77	1.10135
115552	101355	79	45614	41121	76	1718	1588	16	1802	1578	18	3600	3278	30	300871	266919	85	1.10239
90409	89175	74	26088	26043	60	1086	959	0	1650	1518	18	3374	3282	28	247647	237837	79	1.10239
85766	85459	77	22151	21926	51	1337	1281	10	1797	1549	17	3300	3289	27	250532	243486	77	1.10343
76137	77004	71	25394	25533	55	1237	1209	10	977	796	0	2410	2328	23	181659	178929	80	1.10447
103620	94633	76	37796	34043	74	1376	1316	13	1789	1453	17	3867	3395	31	267092	247717	80	1.10655
127758	122388	77	33923	31150	77	1708	1531	15	2174	1980	20	4675	4337	32	327039	315939	80	1.10655
170997	143758	84	69324	58407	82	2178	1908	21	3005	2436	27	5794	4681	39	429875	350662	85	1.10759
59610	60053	74	17085	17256	43	936	917	0	750	763	0	1993	2010	19	168181	166355	77	1.10759
130935	130256	77	57380	57142	75	1773	1625	16	2062	2029	20	4770	4712	31	327397	306685	79	1.10759
66397	70084	53	20628	21644	44	689	844	0	1093	900	0	2164	2413	20	164758	156653	72	1.10759
83369	84525	71	33211	33421	70	1250	1252	12	1305	1370	12	2918	3122	25	218552	217866	74	1.10759
135157	112860	84	51039	42281	81	1934	1755	18	2116	1739	21	4921	4150	35	337213	275841	88	1.10863
213424	165027	102	62917	48887	87	2502	2154	23	3471	3162	29	8019	6472	43	619169	499043	95	1.11175
65622	67574	67	25218	25423	55	1045	1117	7	1326	1025	4	2489	2329	24	199551	186514	86	1.11175
98899	99493	74	31226	31174	66	1338	1305	12	1534	1611	15	3970	4038	29	284522	266339	79	1.11175
87782	87906	79	42598	42521	71	1303	1311	11	1178	1364	11	3215	2922	27	226270	218793	77	1.11383
65750	68180	70	16722	17067	43	1083	1065	6	1278	1306	13	2639	2418	24	172411	170992	73	1.11383
111223	100205	81	39940	35667	77	1539	1229	14	1978	1611	20	3716	3498	30	275380	249749	84	1.11487
134657	109852	90	51307	41806	80	1930	1597	19	2239	1806	20	5043	4133	36	340076	277593	87	1.11591
91925	89343	80	37940	37867	72	1074	1021	4	1686	1544	15	3419	3318	28	236864	227858	79	1.11591
100070	96157	73	37470	35760	73	1168	1055	6	1496	1400	12	3419	3276	27	241864	226488	81	1.12007
88538	81986	77	33755	30383	73	988	871	0	1630	1456	14	2988	2783	26	236824	221027	80	1.12007
91197	90470	75	30342	30179	68	1062	1044	6	1395	1102	9	3308	2979	28	211618	200496	78	1.12215
81309	79927	73	23522	23424	52	975	1062	5	1205	1295	12	2971	2708	26	226487	221619	78	1.12319
81667	78306	76	27256	27259	63	958	884	0	1100	1141	8	2839	2760	24	228295	217225	78	1.12423
184848	154300	91	119875	102928	85	3563	3036	27	4184	3836	32	9610	8367	43	641324	559444	92	1.12527
125284	116539	88	58218	54534	78	1773	1636	16	1696	1651	17	4514	4087	32	308153	286291	95	1.12527
100855	97238	76	31606	29768	72	1462	1194	11	1287	1187	9	3426	3282	28	250178	238421	77	1.12527
133769	118050	79	34753	29845	77	1873	1793	19	2418	2070	23	5022	4371	36	357470	315815	84	1.12631
70429	70661	71	23212	23651	51	1061	1086	6	981	971	0	2234	2361	20	183128	184963	73	1.12839
116964	98830	86	43103	35004	79	1568	1365	13	1709	1464	18	4441	3666	33	302979	260225	85	1.12839
80509	79167	73	26833	26666	62	1048	1070	6	1429	1574	15	3018	2960	25	218036	208083	76	1.12943
306839	196039	106	98005	63005	100	4360	2887	36	5238	3486	41	11820	7834	56	897934	598947	108	1.13047
60737	61527	69	17451	17535	44	808	742	0	868	916	0	2109	2041	21	164818	166796	75	1.13359
121440	105964	81	42818	36413	78	1747	1398	17	1824	1569	20	4194	3611	32	320221	278633	84	1.13359
121451	112954	80	47820	44088	77	1834	1711	18	2397	1875	22	4267	4001	31	307224	291465	82	1.14087
104817	100098	76	24662	24384	52	1420	1421	13	1884	1787	17	3886	3764	29	308150	288310	84	1.14087
99260	97356	75	30670	29826	72	1403	1259	13	1827	1654	17	3690	3586	29	240762	229849	78	1.14399
97753	99321	73	21402	21359	49	1389	1345	12	1576	1441	16	4081	3889	29	261678	259929	78	1.14399
113327	104927	79	33245	30353	76	1228	1291	11	2301	2087	21	4396	3870	33	312954	283502	86	1.14503
75605	77285	71	17962	17615	44	761	757	0	1438	1474	14	2829	2677	24	216399	213504	76	1.14503
95772	86320	89	36284	33189	74	1295	1279	12	1782	1520	18	3617	3426	28	257705	234656	82	1.14711
190520	146935	89	60026	45386	86	2866	2342	26	3243	2436	31	7233	5520	42	519477	405143	90	1.14919
121605	111216	78	40478	36877	76	1816	1677	18	2277	2014	21	4228	3845	32	331082	304871	84	1.14919
123837	114494	79	36739	33743	75	1885	1772	18	1986	2037	19	4268	3830	32	309537	286448	84	1.15231
105832	103410	77	25863	25273	56	1630	1694	17	2062	1862	21	3637	3566	30	308811	296897	79	1.15231
242048	174984	94	84473	61410	93	2807	1777	28	4009	2824	34	8262	5880	46	674324	493818	101	1.15231
65526	63406	74	21368	21746	49	1019	1061	6	1021	986	0	2190	2173	20	165706	159872	73	1.15335
68400	67477	75	20316	20459	48	1181	1173	9	990	1110	7	2485	2311	24	187080	179957	79	1.15543
88567	89070	73	33295	32999	72	1502	1324	13	1686	1616	16	3083	3127	25	220298	210704	90	1.15543
76776	78620	71	34376	34398	70	900	752	0	1391	1387	13	2620	2533	24	194165	189769	76	1.15543
114479	109024	83	36532	34992	73	1671	1570	15	1793	1698	17	4064	4021	30	290911	276678	80	1.15647
246489	178117	97	83454	62627	94	3212	2395	29	3721	2593	36	8475	6248	47	605888	435406	99	1.15647
83219	83837	71	31087	31326	69	1121	1176	9	1329	1315	11	2778	2857	24	233510	228715	76	1.15647
60032	64203	52	17412	17729	44	820	829	0	899	1056	5	2271	2215	22	175274	172701	73	1.15751
74193	73101	74	25458	25501	58	1076	1054	6	1214	1182	9	2122	2038	21	194177	182793	77	1.16375
104285	103260	75	32152	31933	72	1631	1587	16	1950	1544	18	4249	3959	31	280614	269246	81	1.16583
148138	126250	82	53706	45631	80	2069	1749	21	2627	2251	24	5457	4566	37	405991	345069	87	1.16791
89968	89486	77	33159	32157	72	1127	1210	8	1385	1187	12	3603	3542	27	264038	249635	77	1.17103
194302	159732	92	44841	35459	88	2799	2359	25	3431	2702	31	6707	5638	41	513717	432121	94	1.17207
89835	86507	78	34294	34039	71	1213	1162	9	1408	1387	14	2979	3037	25	213750	211020	77	1.17311
167465	128139	87	65933	51160	86	2071	1782	19	3028	2304	28	5791	4395	40	384386	294345	91	1.17311
218962	171460	89	65880	50442	88	2994	2243	28	3395	2639	31	8368	6547	44	623440	491384	93	1.17311
84842	83408	78	30096	29431	71	1116	996	0	1487	1310	13	3250	3264	27	255818	249069	78	1.17415
62637	61467	78	16875	16110	46	959	932	0	999	934	0	2096	1983	19	159020	150214	86	1.17415
192474	153926	90	57833	45865	85	2530	1828	26	3017	2312	30	7019	5810	42	520217	412163	91	1.17519
89674	87704	82	31844	31567	71	1234	1159	8	1278	1313	12	2955	2831	26	219334	218896	77	1.17727
97105	96174	73	36849	35306	73	1206	1022	4	1144	1071	8	2733	2748	24	226159	219882	78	1.17831
123948	119578	78	43512	42202	75	1640	1467	16	1772	1830	18	4253	4227	29	303496	291685	83	1.18039
83600	77777	87	23272	20633	81	1029	987	0	1285	1068	7	3158	2931	26	237232	217157	90	1.18039
263024	178557	104	73387	49419	96	3739	2550	31	3954	2612	37	9732	6697	50	766718	536531	105	1.18143
98212	95615	77	32172	31666	72	1339	1332	12	1513	1772	16	3509	3452	28	246728	241979	78	1.18143
260916	195997	98	112220	85745	96	3711	2826	30	3863	2997	34	9307	7016	45	660075	511108	101	1.18143
67784	70420	63	24250	24801	48	837	843	0	1005	1156	8	2719	2608	25	178568	172696	73	1.18143
141313	123051	85	43366	36190	80	1990	1574	18	2145	1817	23	4506	3855	33	354924	308133	86	1.18351
143961	124791	83	54469	46399	80	1614	1433	16	2306	2196	21	5306	4503	35	348582	295280	87	1.19183
97004	96922	77	39530	39492	71	1354	1429	14	1476	1525	14	3411	3217	29	242554	228248	79	1.19287
121739	117949	77	47395	46045	75	1754	1680	17	1866	1767	18	4459	4160	32	345403	323879	82	1.19391
106399	102091	74	40815	38299	74	1577	1497	17	1836	1698	18	3332	3062	28	250742	233234	80	1.19495
75716	77846	68	24132	24378	55	1304	1216	11	1154	1109	7	2848	2703	25	210666	206145	79	1.19495
72198	70416	72	23290	23460	50	675	818	0	1290	1225	10	2293	2300	22	178310	168318	74	1.19703
72788	74048	71	31050	31026	69	742	889	0	1399	1385	13	2401	2427	22	208445	200896	76	1.19911
91264	89654	75	29513	29018	70	1282	1001	1	1398	1533	16	3170	3025	27	241539	225991	77	1.20015
154030	126976	85	55455	45838	81	2044	1747	22	2221	1774	23	5061	4162	35	350048	290625	87	1.20015
138528	113050	89	52722	42788	81	1946	1853	20	2240	1706	22	4997	4024	36	389879	310508	99	1.20015
42393	42969	60	11202	11852	36	499	514	0	662	696	0	1441	1484	14	96173	96484	69	1.20015
57824	57619	70	17556	17961	43	875	774	0	1071	834	0	2173	2155	22	152593	154033	73	1.20119
113866	103379	78	39008	33720	76	1367	1285	11	1988	1813	21	4220	3604	32	295374	256377	83	1.20223
71387	71277	70	22407	22415	49	1157	1078	7	944	961	0	2410	2329	23	192535	196228	76	1.20327
67585	68973	75	27155	27450	66	847	833	0	986	943	0	2219	2099	21	182564	176649	75	1.20431
64651	64669	73	17745	17572	44	904	931	0	978	956	0	1787	1735	18	158446	155337	74	1.20535
120591	105279	81	43680	37563	79	1364	1176	9	1936	1605	21	4094	3204	33	286780	242937	87	1.20639
118777	109770	83	32733	28942	77	1562	1338	15	1780	1574	17	3781	3479	30	283033	258783	81	1.21055
85138	83348	75	29726	29782	71	964	852	0	1316	1251	11	3028	2859	26	211007	199459	76	1.21159
77944	77324	71	13180	13353	39	1258	1218	9	1126	1153	10	2999	3069	25	216162	212802	76	1.21159
87925	88354	77	27313	27257	63	1400	1247	11	1509	1758	16	3359	3195	27	270991	254163	77	1.21263
111557	106637	79	26586	26030	59	1792	1556	17	2031	1888	21	4511	4343	31	359643	339886	81	1.21367
89774	89901	76	25620	25065	62	1229	1262	10	1424	1451	13	3407	3328	27	252981	244225	78	1.21575
56170	56433	66	53450	49766	72	5322	5055	32	13219	12262	50	5906	5627	36	48075	46038	69	1.22407
84749	83462	84	20850	20674	48	1054	1043	5	1271	1358	13	2951	2992	25	235859	229882	79	1.22511
95069	96462	72	23479	23155	55	1249	1317	11	1694	1642	17	3591	3405	28	258262	253743	78	1.22615
81144	81487	81	23111	23403	50	915	876	0	1340	1404	12	2746	2685	26	189775	186625	77	1.23135
85907	84248	86	23771	23552	54	1224	1118	8	1487	1570	16	3243	3310	26	241015	238581	78	1.23135
158919	127684	97	46035	36960	86	1906	1340	17	2720	2046	25	5481	4297	38	388426	304472	102	1.23135
118654	114551	78	41357	40083	74	1755	1561	16	2201	1815	22	4420	4271	30	321260	311440	83	1.23135
185132	152382	86	47844	37666	82	2383	1851	25	2699	2327	25	6246	5348	39	439346	366329	89	1.23239
101220	97667	75	33907	32355	72	1297	1382	13	1633	1582	16	3744	3654	30	265619	247783	78	1.23343
148199	128367	90	49142	41416	81	1788	1508	18	2554	1967	24	5440	4597	38	383336	328869	87	1.23447
137588	110266	92	45432	35984	81	1819	1623	16	2356	1956	24	4841	3679	37	348546	289202	89	1.23759
98620	96553	78	32838	31169	72	1875	1530	17	1857	1693	18	4188	3872	31	277008	262494	80	1.23863
189835	155106	90	75619	61827	85	3263	2819	27	3668	2962	31	7787	6184	43	528158	425409	92	1.23967
79399	77613	75	25883	25960	56	1134	1040	5	1218	1071	6	2537	2499	23	202147	193119	78	1.24383
152691	125320	86	38063	31111	82	2005	1552	18	2201	1648	23	4698	3965	34	362290	288813	90	1.24383
96160	94912	75	28439	27492	68	1018	1097	6	1731	1653	18	3573	3498	28	257367	251680	80	1.24487
149518	123180	83	47708	38268	83	1816	1289	19	2672	2153	26	5381	4461	37	389095	307571	92	1.24591
145012	122115	86	47598	39965	81	2270	2013	20	2287	1909	23	5550	4818	37	352213	298170	88	1.24799
90979	90937	77	22215	22337	50	1610	1655	15	1567	1479	15	3539	3623	28	249388	239776	78	1.24799
66738	66693	71	11251	11601	37	886	717	0	1150	1099	8	2219	2172	21	162146	166034	76	1.24799
77583	79014	71	17677	17637	44	1201	1212	10	1272	1385	12	2819	2995	24	223558	217502	77	1.24799
124898	123119	76	50329	49044	75	1462	1575	15	2223	2249	21	5169	5087	32	421815	398745	82	1.24799
139434	116256	81	51789	42469	80	1921	1658	20	2446	1894	25	4720	3753	34	357321	303177	87	1.24799
114558	105884	77	38043	33883	77	1451	1158	10	1654	1569	18	4342	3865	32	307099	276309	83	1.24799
320181	220730	106	91461	63606	106	4238	2791	34	6259	4324	43	12604	8610	54	954498	661883	113	1.24903
154128	133739	83	46142	40203	80	1920	1871	19	2460	1929	25	5384	4764	36	393579	347920	88	1.24903
91758	89231	76	31818	31568	72	999	931	0	1382	1464	15	2678	2811	24	224424	222380	78	1.24903
121595	106650	83	45374	39703	77	1727	1507	15	1766	1618	17	4351	3837	33	305886	272004	84	1.25007
146831	130879	99	51733	45991	82	2454	2058	23	2204	1961	23	5099	4539	34	421948	383034	86	1.25007
151798	123406	85	55416	46723	82	2084	1692	21	2537	2173	25	5540	4418	38	406492	338261	88	1.25007
64016	65671	67	26860	26787	66	964	1040	4	1015	968	0	2181	2136	20	168949	164720	75	1.25215
74642	73253	73	27740	27738	69	1247	1318	10	1352	1162	10	2691	2561	24	205839	199892	76	1.25215
65114	64203	75	23286	23050	50	1006	993	0	742	897	0	2195	2121	22	165039	158008	76	1.25215
102454	99479	79	38735	38544	72	1446	1357	13	1371	1347	13	3539	3470	28	260627	249622	82	1.25319
89963	89057	79	36098	36108	72	1348	1267	12	1724	1511	15	3292	3300	26	236751	230152	82	1.25423
116517	98132	79	40065	33025	79	1762	1369	18	1660	1258	17	3608	2936	32	294682	243901	84	1.25527
104239	102951	75	26866	26025	59	1534	1463	16	1831	1651	19	3322	3293	28	258394	252840	80	1.26047
80333	79909	78	20202	19973	47	1091	1195	10	1388	1290	11	2874	2861	25	222608	216530	78	1.26463
183626	146785	97	49189	39215	85	2480	2118	25	2918	2447	28	6361	5207	39	460856	375445	93	1.26879
181255	146712	89	62657	51222	84	2699	2234	25	3151	2423	29	6817	5574	41	466767	382149	91	1.27087
133474	127081	77	45586	43842	75	1885	1688	19	2028	1784	19	3777	3745	29	328488	312942	84	1.27399
132973	114838	81	51101	43726	79	1672	1307	13	2273	1744	23	4330	3589	34	334543	287262	86	1.27399
127540	103243	82	45302	37354	80	1963	1556	20	2127	1679	23	4747	3907	36	339173	278009	86	1.27399
177096	136832	88	56969	43602	86	2326	2012	22	2839	2325	28	5832	4648	40	471579	357881	92	1.27711
111762	106413	76	43236	41098	75	1383	1317	13	1872	1674	18	3693	3452	29	273720	259496	81	1.27711
132968	121406	81	46413	40153	77	1575	1496	15	2119	1958	23	4373	3878	32	311444	281769	84	1.27711
143844	122354	82	47198	39804	80	1878	1723	19	2660	2209	26	5381	4637	36	364292	305544	86	1.27711
132331	107841	83	53118	44902	80	1918	1701	20	1730	1590	18	4496	3627	35	354390	287371	85	1.27711
88570	90426	73	21758	21640	49	1414	1223	11	1505	1397	15	3395	3347	27	247895	246301	76	1.28127
63020	64598	61	18130	18345	44	587	658	0	1256	1174	9	2248	2249	21	175837	168477	73	1.28543
85153	85034	77	26813	26655	66	1032	1118	7	1654	1556	16	3444	3459	28	238437	233199	78	1.28855
76026	78674	70	26606	26939	62	910	1001	1	1264	1421	12	2932	2796	26	195801	190085	77	1.28959
68192	69064	70	26198	26440	61	705	758	0	1133	1089	8	2259	2345	21	165518	164039	76	1.28959
253664	180144	100	71229	51546	95	3541	2509	32	3695	2838	33	8779	6332	47	654046	482998	101	1.28959
86997	85968	74	22928	22554	56	1576	1508	13	1487	1495	15	3591	3571	28	257726	250641	79	1.29271
162181	130304	101	44784	35959	82	2088	1664	21	2438	1994	26	5907	4582	38	415474	336748	101	1.29271
77728	78964	75	16240	16663	42	1180	1183	12	1314	1017	3	2819	2752	27	222361	218469	76	1.29271
88272	87785	76	23195	23440	50	1496	1298	10	1531	1326	13	3352	3253	27	274136	264343	78	1.29375
125758	106866	83	41776	35290	78	2000	1688	18	1951	1593	19	4006	3349	31	278691	248483	86	1.29479
210383	176896	111	72445	60674	111	3220	2837	24	4096	3397	31	7851	6565	41	556307	473757	111	1.29479
100821	98916	80	22063	21508	55	1602	1454	14	1796	1567	16	3391	3199	26	277124	264459	90	1.29479
86822	84943	74	31255	29668	72	1006	811	0	1628	1448	17	2928	2670	26	222239	214806	76	1.29895
71971	73987	69	20482	20515	47	1068	1116	7	1222	1287	13	2780	2717	24	201775	195328	75	1.29999
86229	83147	78	30483	28727	71	1064	1270	10	1327	1285	12	3147	3143	26	254542	241847	78	1.30207
100901	99086	85	30215	30278	71	817	840	0	1360	1386	16	2868	2962	24	219302	214101	77	1.30311
141375	135864	80	50745	48623	77	2402	2214	22	2800	2447	25	6200	5811	35	449515	421668	83	1.30311
127888	122746	76	52640	49567	76	2122	2077	19	2139	1961	21	5227	5022	34	382783	363274	82	1.30311
90343	91024	73	31742	31601	68	1269	1096	10	1418	1408	13	2989	2809	26	214281	208121	76	1.30311
180842	139964	88	58268	44823	85	2374	1835	24	3053	2240	29	6886	5123	43	466178	356710	91	1.30311
303272	208974	108	104603	70948	105	4251	2578	36	5078	3374	39	12069	8009	55	878502	627586	110	1.30415
112042	105036	82	41317	37595	74	1544	1860	16	1770	1512	20	4335	4189	31	315775	292814	80	1.30519
80234	81371	72	34545	34212	71	765	901	0	1156	1090	8	2382	2144	23	181327	182346	78	1.30727
268375	184571	104	74297	51474	101	4088	2781	34	4607	3180	37	9894	6859	48	705867	494086	110	1.30831
70870	72249	73	26933	27225	56	857	891	0	1182	1055	6	2577	2617	23	201625	198298	75	1.30831
60712	62624	68	15456	15141	44	894	728	0	930	986	0	2142	2079	20	159058	150518	85	1.30831
136819	113302	82	50339	41440	79	1628	1711	16	1980	1420	24	4459	3742	34	317434	257475	85	1.30831
57472	62051	50	16613	17186	41	755	961	0	942	801	0	1962	2034	19	154483	153343	72	1.30831
104070	98095	85	28356	26525	72	1370	1121	10	1797	1544	17	3496	3377	28	274663	264189	79	1.30935
151379	118456	101	55679	45025	83	1846	1382	18	2215	1710	24	5172	4049	38	372423	294074	91	1.30935
71747	70719	72	22532	22397	52	710	691	0	1075	1187	9	2405	2301	22	167868	164990	75	1.31143
64218	64362	72	21760	22040	49	1097	1018	3	966	985	0	2166	2366	21	189793	178443	75	1.31247
160196	130494	85	59262	49433	81	2269	1803	22	2158	2029	23	5484	4579	37	393377	321090	90	1.31455
164434	133395	97	57244	46569	84	2250	1688	22	2686	2375	25	5657	4579	39	380764	325326	92	1.31663
62701	63560	70	21330	21480	50	697	781	0	794	926	0	1858	1827	19	159890	160563	73	1.31767
292118	198113	103	94443	65420	102	3989	2749	33	4608	3046	39	10626	7295	50	761687	516316	110	1.32183
79917	79010	75	31930	31974	70	1185	1201	10	1297	1013	4	2714	2685	24	199243	190727	76	1.32807
197350	156465	87	65998	52311	86	2520	1843	26	3090	2373	30	6909	5310	42	546261	431007	93	1.32807
101024	99459	75	21603	21567	48	1318	1359	12	1648	1413	13	3584	3505	29	249162	244468	77	1.32911
70582	71906	71	16443	16584	43	883	880	0	961	854	0	2140	2083	21	174584	168290	75	1.33535
108607	101461	85	38649	35925	76	1539	1298	12	1800	1566	17	4040	3704	31	312754	286133	82	1.33743
98672	97110	73	40459	37932	73	1759	1610	18	2012	1669	21	4001	3691	29	300577	285401	78	1.33743
82678	82910	72	29532	29591	69	1126	1118	8	1070	1139	8	2913	2803	25	219094	214306	76	1.34159
100321	99799	74	24556	24208	60	1218	1252	12	1701	1666	16	3876	3760	29	286969	276536	79	1.34159
69113	67642	71	22486	22483	50	777	823	0	1023	1151	7	2180	2261	21	177017	169896	77	1.34471
167044	132504	89	67733	54311	85	2142	1849	22	3019	2385	26	5645	4248	38	435764	345596	93	1.34679
40310	40741	68	13254	13547	40	704	657	0	901	784	0	1349	1349	13	119401	120163	70	1.34887
98906	85169	80	41028	34365	77	1419	1194	12	1478	1152	11	3253	2746	29	235516	206061	87	1.35199
110721	101264	78	41390	36556	76	1448	1153	11	1801	1589	17	3752	3458	29	283091	257852	83	1.35407
111168	109392	77	40139	39496	73	1322	1356	12	1423	1522	13	3863	3718	29	296686	287090	80	1.35511
122392	106338	82	43890	37518	79	1650	1427	15	1865	1734	17	4281	3710	33	344186	303133	87	1.35511
83566	83893	72	26633	27034	54	1063	1163	8	1891	1915	19	3604	3281	29	245053	237241	78	1.35511
184481	144330	87	62135	46655	85	2289	1696	22	2853	1888	31	5893	4350	39	428013	341842	89	1.35615
166483	139630	84	53409	43756	81	3018	2396	27	2384	2009	23	5857	4686	39	429140	360187	93	1.35615
210638	157655	90	69007	51329	88	2311	1637	21	3655	2597	34	7536	5655	43	588332	427858	92	1.35615
130357	125919	77	54355	50864	77	1775	1723	16	2024	1999	19	4567	4324	32	323342	291494	94	1.35615
107037	96740	77	45599	40434	77	1555	1420	15	1930	1772	19	4239	3712	31	319585	289103	82	1.36135
89713	87572	73	37454	35857	72	1358	1333	11	1456	1467	15	3347	2978	27	223246	216448	78	1.36135
87770	87830	73	26493	26465	59	1037	1025	4	1574	1472	15	3421	3164	28	228954	217033	77	1.36447
111301	105181	94	33739	31138	73	1642	1379	15	1600	1411	13	3776	3404	29	270103	252117	77	1.36447
72378	73901	70	26019	26165	59	1166	1194	9	1301	1385	13	2890	2951	25	222369	224067	74	1.36447
126509	103104	92	46977	37713	81	1676	1255	15	1791	1488	17	4225	3434	34	310831	250913	98	1.36447
65623	66843	72	25575	25888	51	918	783	0	1092	1068	5	2461	2402	22	165427	163926	76	1.36863
159874	128396	87	51928	42035	82	2274	1841	22	2524	1949	26	5459	4499	36	411772	335457	87	1.36863
85766	86707	73	19871	19960	46	1157	1137	9	1820	1698	17	3288	3220	27	218174	206317	76	1.37071
116745	114041	75	32501	31786	73	1642	1472	14	1933	1636	18	4889	4550	32	353023	336450	80	1.37175
125388	119697	79	57751	55055	76	1746	1726	16	1803	1789	21	4379	4245	31	343144	319859	82	1.37383
80223	78759	72	25143	25106	51	1192	979	0	1293	1298	12	2632	2597	23	204725	199481	77	1.37487
99454	97462	75	30869	30901	64	1189	1299	11	1604	1624	14	3656	3478	28	261252	254932	78	1.37487
155414	126305	90	47892	38078	83	2366	1934	23	2324	1955	24	5275	4500	37	398222	320961	102	1.37487
74961	75156	72	13845	14378	38	948	1039	4	1111	1263	10	3028	2791	27	201148	192182	77	1.37487
87254	87039	82	25993	26129	56	1005	1029	4	1231	1146	9	3167	3167	26	207960	200905	76	1.37591
189490	151354	97	64678	51484	86	2486	2151	23	3040	2307	28	6656	5417	41	441935	350605	92	1.37695
201622	166369	93	58295	46553	84	2963	2302	27	3444	2753	31	7276	6130	40	564810	477150	93	1.37695
118961	103811	78	39579	33140	78	1288	1070	6	2139	1833	22	4249	3613	32	328116	287639	87	1.38007
310342	222070	101	168888	130616	101	5029	3717	34	5786	4215	40	12698	9228	54	918998	639526	119	1.38007
117355	100580	81	35017	30399	76	1486	1457	13	1860	1565	19	3740	3189	31	299996	271325	84	1.38007
79823	77686	85	29948	30245	67	836	879	0	1360	1244	11	2784	2867	24	212802	202229	77	1.38007
113927	101211	81	39933	35632	77	1388	1308	12	1949	1721	18	3906	3512	30	275532	245072	86	1.38215
85242	86196	74	26174	25882	70	1525	1473	14	1708	1600	17	3822	3592	29	251256	239343	88	1.38215
79088	77472	77	23523	23793	51	784	735	0	1231	1158	9	2457	2553	23	198409	194835	77	1.38215
87255	86898	73	34880	34907	71	1027	938	0	1266	1403	13	3319	3289	27	232873	231154	78	1.38319
65997	67078	70	21138	21297	49	929	904	0	1051	1080	6	2256	2360	22	166494	161603	75	1.38631
126880	105268	83	37367	30679	79	1822	1549	15	2153	1859	21	4285	3725	33	311289	263015	89	1.38839
279685	198282	103	74720	54640	97	3974	3076	32	5224	3546	39	11351	7929	51	847395	596729	103	1.38943
104055	100471	92	24307	23040	54	1386	1273	12	1843	1796	17	3602	3730	27	273895	266866	79	1.38943
178958	138051	87	48461	36876	82	2791	2146	26	2623	2012	28	6740	5151	42	496207	389494	90	1.38943
121999	117574	78	42799	40385	74	1955	1622	18	2216	2136	20	3843	3780	30	276929	257845	93	1.38943
93542	92992	74	25320	24729	58	1349	1310	12	1278	1499	13	4020	3911	30	304668	286813	78	1.39255
117328	108520	77	46731	42053	78	1688	1414	16	1812	1546	19	4035	3629	30	307480	270342	94	1.39255
88742	89673	74	26296	26074	59	1464	1508	14	1310	1344	12	3177	3257	26	245983	241469	79	1.39255
76466	73582	72	31346	30172	71	1032	1090	6	1438	1133	10	2952	2857	27	207846	189452	78	1.39255
71713	71903	72	16177	16080	42	674	826	0	1321	1247	11	2632	2597	24	187065	185915	74	1.39359
164016	118131	91	52424	36350	87	2395	1618	24	2864	2184	29	6176	4531	41	448266	312596	94	1.39567
66472	67124	74	16073	16221	43	698	783	0	888	871	0	2019	2016	21	150171	149619	73	1.39567
245681	198912	91	90581	72895	90	4195	3537	30	4386	3327	36	9607	7462	47	736533	569066	94	1.39567
85423	84150	87	21894	22038	47	1334	1353	12	1527	1434	13	3113	3036	26	223345	226527	76	1.39775
103649	91435	79	39600	34336	76	1387	1292	13	1551	1393	16	3832	3361	31	293356	261080	82	1.39879
32715	32108	63	20324	20400	47	3148	3104	24	8995	8873	41	3742	3622	29	35696	36236	65	1.40191
132665	113012	83	54067	45724	79	1376	1276	12	1971	1589	21	4222	3543	33	322425	271066	86	1.40399
118387	97018	83	40324	32457	79	1686	1207	13	1706	1311	14	3842	2986	34	315655	249827	85	1.40607
94860	94191	76	25331	25440	60	1594	1589	14	1540	1461	14	3585	3530	28	263182	258914	78	1.40711
66996	67264	74	26638	27089	58	1142	1227	8	1315	1373	11	2250	2284	23	175656	172694	73	1.40711
236066	193440	94	85523	69297	92	3853	3022	29	4099	3272	34	8392	6845	44	583552	489041	98	1.41023
169103	148626	85	53998	46930	82	2554	2011	24	2802	2414	28	6922	6215	39	474857	413535	88	1.41023
118448	115783	79	31955	30279	74	2052	2239	19	2228	2111	22	5040	4609	33	362276	334376	92	1.41023
98628	94627	83	32477	31703	72	1543	1435	16	1570	1608	16	3302	3161	27	242612	234670	80	1.41231
96563	95912	74	30120	29129	72	1650	1580	15	1374	1348	15	3257	3271	26	249925	246251	80	1.41231
57685	58608	68	16419	16679	41	797	793	0	1061	1122	7	1759	1793	18	153380	153877	71	1.41231
63796	64322	71	18728	19245	44	831	941	0	957	1058	5	2009	1966	20	165284	161595	74	1.41335
150225	133956	81	68490	60594	81	2892	2677	26	3953	3405	31	8315	7653	41	569756	508741	85	1.41335
80164	79284	71	25581	25830	64	1050	1160	8	1199	1154	9	2768	2837	24	199850	195269	75	1.41335
71518	70014	78	29462	29790	69	1027	961	0	1217	957	0	2581	2464	23	173167	176519	74	1.41335
305475	192523	104	99887	63758	100	3846	2446	35	5034	3197	41	10849	6746	52	889995	582616	106	1.41439
87603	85199	80	30437	30122	71	1263	1282	11	1177	1033	5	2667	2698	24	209527	208643	78	1.41543
57873	58990	67	21375	21494	50	1015	915	0	1062	968	0	2211	2124	21	151744	148301	73	1.41647
108609	102877	75	38976	35819	75	1299	1211	10	1866	1587	20	4006	3611	31	277554	262642	79	1.41855
167447	141200	85	59791	50170	83	1764	1607	16	2299	2027	22	5111	4709	34	394332	337794	86	1.41959
63049	62762	71	12335	12554	39	654	654	0	1084	908	0	1861	1752	19	149371	148041	75	1.41959
106434	103885	84	46301	45489	74	1415	1380	14	1704	1625	17	3834	3611	29	256277	240033	79	1.42479
100785	100759	78	26525	26546	60	1273	1216	12	1766	1907	18	4389	4188	31	294708	281986	78	1.42999
292591	187116	104	84591	57838	100	4037	2658	34	4901	3124	38	10523	6659	52	786135	523340	106	1.42999
150747	124452	85	54398	44704	83	2031	1616	18	2232	1753	23	5105	4190	37	398245	319813	89	1.43103
94829	92102	75	21418	21436	50	1309	1395	13	1561	1625	17	3533	3595	27	264252	251779	77	1.43207
139768	112486	83	51577	40690	81	2301	1832	22	2651	2338	24	5287	4158	37	366298	291511	86	1.43519
64485	63764	70	18131	18318	44	1090	763	0	956	904	0	2088	2213	21	151330	146115	75	1.43623
124466	113961	79	50775	46096	77	1673	1451	17	1843	1505	19	4301	4031	30	291788	270706	81	1.43727
78715	78152	72	23793	24016	50	1134	1039	5	1183	1175	9	2704	2775	24	219341	211239	78	1.43727
183362	140252	88	60738	45999	86	2382	1818	23	2651	2056	26	6017	4444	41	447082	331354	92	1.43831
179537	168104	83	47874	44009	81	2164	1957	21	3057	2709	26	6537	6172	35	450817	413633	86	1.43831
130693	116175	85	45379	39415	78	1839	1641	17	2116	1898	21	5191	4707	34	371767	326678	85	1.44247
107536	98090	78	37703	33873	75	1199	1032	5	1736	1853	18	3756	3563	29	310500	274385	81	1.44351
66640	68556	69	28277	28205	67	799	880	0	1195	1131	7	2410	2504	23	164001	160752	77	1.44455
81354	80926	73	16701	16773	44	990	891	0	1487	1403	15	2859	2750	26	218464	209911	77	1.44559
187357	147648	86	69028	54232	86	2126	1524	22	2601	2269	26	6052	4860	39	437957	341591	92	1.44559
103894	99866	74	38132	35149	74	1493	1324	14	1617	1675	17	3973	3660	29	283869	260597	92	1.44559
133722	116315	84	52591	44450	79	1552	1219	13	1807	1595	19	4315	3606	34	348352	294349	87	1.44559
91381	97149	63	24618	25613	45	1554	1648	16	1694	1658	17	4109	4114	30	299141	289643	76	1.44559
169755	149400	82	65089	57130	81	2845	2420	26	2748	2422	26	6236	5285	39	443089	383237	85	1.44559
91545	88860	77	15957	15849	42	1182	1120	8	1665	1587	18	3561	3556	27	263064	257192	78	1.44663
128250	110984	96	47483	41305	79	1701	1298	12	1618	1482	16	4281	3595	33	294095	259336	85	1.44663
61906	64320	70	15185	15198	41	696	759	0	967	1184	9	2169	2019	21	166360	164677	76	1.44975
95899	94328	76	30070	28924	71	1232	1247	10	1334	1415	14	3558	3332	28	231775	220815	78	1.45079
76512	75801	67	17171	17135	43	1106	1145	8	1351	1142	9	2687	2496	25	204345	194783	77	1.45183
163140	133137	86	46364	36740	82	2290	1796	23	2548	2305	24	6070	5002	38	420888	337534	91	1.45183
253889	207930	112	90595	73101	97	3786	3280	28	4741	3921	35	10629	9044	47	796453	676160	112	1.45183
148910	121674	86	52847	43062	81	1943	1450	19	2423	1887	25	4970	4097	36	393051	315482	99	1.45287
113227	112953	75	42258	40658	74	1733	1544	16	1825	1940	18	4004	3886	28	254464	239200	92	1.45287
73353	72513	76	26315	25901	61	755	991	0	1149	1190	11	2225	2264	21	184770	177075	79	1.45287
142104	122248	98	40292	34882	79	1585	1288	14	2202	1847	25	4687	4094	34	343543	303033	86	1.46015
67086	69095	68	19785	19940	46	942	897	0	1072	1033	4	2363	2478	20	163787	161375	73	1.46015
91048	91507	73	32242	31116	73	1136	1073	6	1474	1596	16	3466	3295	28	240218	232460	77	1.46015
143736	129118	81	54560	47584	79	2148	1968	22	2794	2744	24	6081	5493	37	442553	405116	84	1.46223
82920	82315	72	30017	29716	70	972	1081	6	1502	1196	12	2758	2817	24	203085	197309	77	1.46535
110575	91995	82	39618	33101	79	1897	1438	18	1843	1409	16	3880	3325	33	387857	318099	86	1.46535
251900	180911	95	70915	50701	93	3690	2567	32	4435	3203	37	9663	7045	48	720771	526331	99	1.46743
110029	103959	85	44084	40523	76	1137	1092	8	1462	1508	15	4082	3713	31	275338	256069	83	1.46951
271154	209935	99	217121	189729	102	7087	5867	39	8998	7805	46	20367	16897	66	1.04858e+06	1.03153e+06	105	1.47055
115216	96783	81	40558	34466	78	1147	1083	8	1787	1576	18	3827	3313	31	289834	242857	87	1.47159
253197	203365	95	104362	85878	90	3890	3309	29	5669	4378	38	11875	9791	51	890338	721616	96	1.47263
79607	76157	72	46555	46396	72	1658	1654	17	2318	2075	21	4328	4372	29	327412	308262	77	1.47575
22436	21627	60	76671	73849	66	-76	33	0	289	198	0	-88	21	0	-680	82	0	1.47575
87339	85486	81	27748	27170	69	970	1013	3	1334	1264	10	2933	2826	26	232582	222426	79	1.48303
123505	104715	81	42712	35956	79	2073	1695	19	2056	1801	19	4065	3349	33	322573	267278	86	1.48303
63402	65908	69	26638	27261	58	789	902	0	1141	1002	1	2439	2298	22	174998	167595	74	1.48303
130972	109957	81	48186	38995	81	1772	1384	16	2215	1896	21	4105	3523	32	291353	241360	86	1.49551
87940	87929	73	22378	21976	52	1440	1536	14	1437	1259	13	3045	3098	24	219408	207951	89	1.49551
83864	84251	80	26730	26984	58	1121	1229	9	1145	1232	11	2883	2748	24	238829	230798	75	1.49759
96483	95241	73	23730	23539	57	1463	1440	14	1480	1372	16	3766	3526	30	252196	241599	79	1.49759
91569	91173	73	26497	26348	62	1513	1412	14	1555	1505	15	3543	3241	29	251456	249183	79	1.49759
79922	79798	73	13396	13786	39	1315	1316	12	1335	1445	13	3143	3054	26	209770	205264	75	1.49759
166023	135620	87	55638	44942	83	1688	1500	19	2659	1886	28	5499	4559	38	389737	317515	89	1.49863
125747	107147	81	46326	39574	80	1500	1293	12	2111	1672	22	4738	4050	35	347085	289679	84	1.49863
91153	90988	74	21832	21707	48	927	981	0	1270	1445	14	3281	3082	27	217071	216517	76	1.49863
95001	92435	77	32000	31531	72	1115	1266	10	1378	1428	13	3518	3512	27	271500	250166	80	1.50383
121039	111359	86	55423	51723	76	1393	1139	10	1854	1977	19	3758	3522	29	263074	245056	82	1.50487
116068	98520	83	42034	35411	79	1413	1160	11	1635	1276	16	4206	3692	34	297369	249541	86	1.50487
88398	87019	74	20390	20039	47	1239	1426	12	1378	1325	13	3144	2929	27	219692	215038	77	1.50591
84718	84815	73	30089	29548	71	1063	1212	9	1222	976	0	2642	2721	23	203160	186378	80	1.50695
103063	97845	78	33672	31010	74	1403	1325	13	1413	1619	16	3546	3564	27	268228	249741	77	1.50695
341723	226406	127	120039	82477	116	5547	3556	38	6675	4587	42	14723	10342	57	1.04858e+06	827042	120	1.50695
105179	104374	75	32253	32258	70	1575	1610	16	2036	2061	20	3676	3578	28	289471	278813	77	1.50799
91114	90041	73	29723	29767	66	1281	1396	12	1610	1482	15	3131	2976	25	250158	245943	76	1.50799
106951	102930	82	38446	37083	72	1502	1320	12	2169	1927	20	3521	3485	29	294815	277378	83	1.50903
119629	103885	79	51285	43853	78	1518	1276	13	1450	1460	15	3893	2924	35	295507	254516	86	1.50903
90723	89633	72	31947	31412	72	1178	1113	8	1750	1541	15	3544	3204	30	250817	245185	79	1.51319
144853	118582	84	51819	41890	82	1725	1442	15	1947	1642	18	4494	3637	35	344946	286225	88	1.51527
67301	67308	70	23583	23983	55	1117	1098	7	1108	864	0	2495	2362	23	199252	196054	76	1.52047
120664	101400	85	44682	37139	79	1841	1702	18	1888	1565	20	3978	3213	32	303763	247857	85	1.52151
166743	125121	103	54604	41403	84	2107	1600	24	2770	2041	25	5637	4284	39	460886	348421	93	1.52567
144158	130366	82	51889	46687	78	1985	1789	19	2439	2146	23	4726	4304	32	390451	347893	85	1.52567
266282	200672	98	132676	106129	93	6336	4937	36	7533	6015	45	17101	14176	59	1.04858e+06	1.00453e+06	103	1.52671
156332	126420	85	50060	41199	82	1672	1482	17	2345	1968	25	5495	4411	38	426384	342020	87	1.52671
288173	209198	104	75064	56847	98	3542	2645	31	5085	3904	36	10898	8156	51	819796	619918	105	1.52775
99185	92774	92	39477	37480	74	1006	1138	8	1214	1256	11	3027	2896	27	239641	226765	78	1.52775
74142	76814	69	19261	19328	45	871	1044	5	1146	1316	10	2555	2428	22	184228	182723	73	1.53087
104287	94507	78	37829	33229	75	1620	1462	14	1681	1483	18	3811	3094	31	274771	244502	83	1.53087
116835	107412	82	42969	40372	76	1681	1523	16	2013	1846	19	3945	3764	30	312158	288234	82	1.53191
94989	91454	80	22085	21864	49	1351	1317	13	1857	1740	18	3571	3775	27	274106	257584	78	1.53295
139338	112905	85	48935	38719	82	2207	1788	21	2344	1817	24	4972	3996	35	379669	314569	86	1.53295
78088	78297	77	26056	26603	51	1045	926	0	1322	1290	11	2466	2649	23	201836	194012	74	1.53295
183286	160560	92	67674	59217	84	2592	2039	24	2903	2612	28	6574	5681	40	476449	428224	88	1.53295
106629	104880	74	42861	40526	74	1412	1188	10	1822	1583	20	3937	4043	28	292842	278455	80	1.53503
56502	57647	69	15679	15965	41	801	781	0	725	667	0	1610	1708	16	161985	160927	75	1.53711
126628	118642	84	44635	40787	77	1841	1750	17	2367	2011	23	5008	4709	33	372237	349167	82	1.54127
222733	180339	95	116362	97756	91	3261	2605	28	3699	3240	31	8385	6679	46	665305	541471	96	1.54231
60487	62959	67	11656	12345	36	957	810	0	924	997	0	2134	2174	20	156384	154783	75	1.54231
126836	115671	81	37296	31833	78	1806	1555	16	2088	1904	21	4267	3876	32	303835	263210	84	1.54231
119704	108632	79	42205	37861	76	1816	1472	17	2122	2030	21	4734	4364	32	315103	279225	84	1.54439
112983	106369	83	47805	44754	76	1409	1256	12	2130	1866	20	4101	3963	30	302541	280101	81	1.54439
74396	72963	85	26452	26420	67	889	857	0	1284	1257	10	2670	2663	24	201061	192355	76	1.55063
193999	168107	89	72058	63572	83	2694	2049	23	3735	2869	31	6697	5754	38	510824	431729	89	1.55479
80871	81800	71	23222	23123	53	1223	1366	11	1359	1102	7	2940	2849	25	219407	209771	74	1.55583
136817	124707	78	47163	42329	77	2022	1965	20	2580	2328	25	5816	5043	37	409431	372228	85	1.55583
179258	141313	89	63966	49287	85	2495	2115	24	2718	2122	26	5877	4576	39	448422	361181	92	1.55583
92310	88115	75	30199	28003	62	1576	1563	16	1593	1606	16	3756	3400	29	251557	235855	78	1.55687
142010	117088	84	50109	41784	81	1852	1258	17	2068	1772	21	4428	3565	35	310550	249115	87	1.55687
92365	87078	77	33559	30757	74	1148	1159	9	1522	1487	17	3258	2922	27	260956	244528	79	1.55999
120817	106528	78	44811	38749	77	1391	1142	13	1951	1668	19	3958	3469	31	277045	245635	85	1.56207
84025	83210	73	33883	33417	71	1093	1101	7	1143	1148	8	2686	2615	24	209583	210308	76	1.56415
145078	130932	87	55904	51316	78	1959	1953	17	2551	2184	26	4693	4162	34	359020	308095	84	1.57143
93943	94726	74	27425	26906	69	1121	1309	10	1617	1338	14	3724	3715	29	258597	254228	77	1.57455
149063	120058	85	51898	41494	81	1888	1633	18	2191	1919	24	5051	4369	35	361784	282185	88	1.57559
93555	90528	75	35293	32824	73	1366	1468	15	1928	1575	16	3529	3347	28	239806	227641	78	1.57559
88388	85522	80	20245	20220	50	1555	1574	14	1127	1205	11	3227	3039	27	256579	252851	79	1.57663
63463	64967	72	26438	26510	67	870	784	0	899	988	0	2454	2539	22	165487	162426	74	1.57871
53505	56105	60	9540	9518	36	912	727	0	958	999	0	1749	1764	19	162655	161155	75	1.58079
122578	117075	81	54157	51192	77	1800	1703	16	1946	1942	20	4902	4611	32	339529	320962	82	1.58287
63587	61940	70	12461	12562	39	707	792	0	941	840	0	2076	1924	21	155695	153940	74	1.58391
64047	65409	70	13082	13379	40	848	851	0	976	1108	8	2222	2103	21	156684	154055	76	1.58391
98464	89607	83	36321	32455	75	1315	1263	11	1759	1635	17	3970	3628	31	294364	270251	80	1.58495
70254	71769	70	17434	17875	43	1302	1286	12	1332	1216	10	2557	2534	24	186441	180652	74	1.58495
103644	102401	77	34745	34010	73	1365	1356	14	1540	1593	17	3832	3659	28	280170	265552	78	1.58599
104526	99510	76	37133	34255	75	1104	1034	4	1991	1910	20	3795	3350	31	282287	262183	81	1.58599
157622	128490	90	46836	37768	81	2092	1772	20	2408	1944	26	5492	4422	38	420792	349841	89	1.58703
268264	160418	124	88760	56843	117	3968	2620	27	5105	3097	45	10208	6803	75	763416	496944	125	1.58807
164340	130228	85	58770	46461	83	1608	1234	17	2905	2083	28	5440	4070	40	385291	295320	89	1.58807
91645	91425	73	35498	35589	70	1429	1413	13	1491	1493	13	2922	3010	25	263504	261645	77	1.58807
90715	87890	78	32522	31252	73	1428	1344	11	1562	1443	15	2977	2870	26	229784	218892	79	1.59119
70440	70078	77	28504	28740	69	825	762	0	1166	1244	9	2600	2486	24	179118	175685	75	1.59431
104667	100462	75	40888	38601	74	1403	1370	12	1576	1467	16	3608	3444	29	284466	270378	78	1.59431
118829	104155	95	43634	38403	78	1779	1674	17	2053	1668	20	4765	4302	34	357339	311769	85	1.59639
85927	83943	77	26733	26336	62	1427	1327	13	1330	1337	13	3290	3139	27	225375	209669	77	1.59743
93528	91629	74	19859	19861	47	1374	1602	13	1352	1516	13	3786	3651	29	247201	235647	77	1.59743
97900	95474	88	39053	38839	72	1222	1247	10	1651	1766	17	3558	3576	28	240473	231040	79	1.59951
294117	213871	114	142638	109307	108	6068	4772	35	7479	5883	44	16550	12940	61	1.04858e+06	999309	112	1.60055
186291	146325	86	58697	45725	85	2319	1925	24	3032	2183	29	6073	4950	39	492558	388802	93	1.60159
120921	105409	96	42298	37185	96	1582	1338	14	2211	2110	21	4324	3759	31	333084	280747	96	1.60159
135577	114973	84	47651	40089	80	1935	1473	17	1949	1513	22	4335	3646	33	324355	260368	88	1.60575
151290	135923	79	58420	51690	79	2592	2465	23	3026	2722	26	6912	6562	38	486338	453580	86	1.60575
78179	77825	72	17957	18111	44	1119	1145	8	1220	1167	10	2683	2595	24	201387	191533	76	1.60887
92542	89397	91	28722	28416	70	1348	1264	11	1243	1154	10	3137	2942	27	231801	222278	78	1.61303
85607	84740	75	24502	24712	52	1083	1344	12	1634	1548	18	3460	3303	27	230909	229646	80	1.61303
100789	99220	80	39866	38049	73	1365	1228	13	1697	1197	14	3281	3223	27	236352	230475	77	1.61303
170928	136044	84	50704	40128	82	2552	2055	24	2856	2304	28	6630	5237	41	472435	364179	90	1.61303
66210	65547	77	16903	17088	44	1201	1187	8	1207	1102	7	2286	2303	21	174794	174711	75	1.61407
113686	98752	87	41962	36665	77	1528	1318	14	1837	1530	18	3552	3084	29	257043	217285	83	1.62239
120237	107653	80	47430	41042	78	1480	982	0	1897	1432	16	3708	3299	29	303406	263875	83	1.62343
128561	125552	79	54367	52862	75	1486	1425	11	2173	2067	23	4446	4120	31	312512	295371	80	1.62343
151054	121977	100	53236	43777	81	2122	1673	20	2109	1732	25	4973	4072	36	371749	296391	86	1.62447
57887	59510	59	19299	19081	46	853	1136	6	1139	961	0	2088	2107	20	167807	167007	73	1.62655
92384	92359	73	29876	29292	71	1414	1408	13	1340	1143	10	3059	2802	25	234707	227067	77	1.62863
199116	165322	90	82508	70005	86	3439	2838	29	4115	3313	33	8115	6619	44	603914	504564	89	1.62967
95927	96785	73	38895	38509	71	1207	1153	9	1680	1506	16	3717	3482	29	249843	238409	77	1.63383
128217	112159	83	36427	30681	78	1502	1340	14	1791	1535	19	4449	3797	33	320896	276017	81	1.63383
72403	73514	70	27049	27122	62	911	952	0	1344	1256	11	2320	2269	24	195554	187973	74	1.63799
102334	99303	81	38329	36923	72	1277	1269	12	1607	1437	14	3663	3113	31	248638	244820	80	1.63799
71193	68408	78	16451	16560	43	786	847	0	1245	1146	8	2638	2586	24	210275	206930	79	1.64423
91031	90443	74	37295	37196	72	1042	1196	10	1317	1282	13	3651	3493	29	263457	255897	78	1.64735
142634	133721	78	56383	52098	78	2191	2206	19	2001	1938	19	5158	4951	33	373595	336594	85	1.64839
108644	108082	74	39062	37577	74	1377	1605	15	2102	1780	21	3892	3574	29	301771	290048	79	1.64839
108492	103583	84	37619	36604	74	974	1260	10	1572	1511	15	3804	3632	29	266154	258919	80	1.64943
47462	47174	72	19116	19067	46	500	631	0	1001	923	0	1426	1476	15	113360	110785	74	1.65359
177168	140033	87	55688	44510	83	2132	1790	21	3093	2275	30	6021	4796	39	428642	350336	92	1.65359
71572	72503	73	28433	28430	64	895	899	0	914	1052	5	2405	2335	22	167240	161706	76	1.65359
69918	70544	71	22900	22856	50	1059	968	0	1093	1094	7	2480	2382	23	183791	176950	75	1.65463
72717	71201	72	24600	24616	59	722	821	0	1190	1235	10	2642	2645	24	186076	182688	76	1.65671
94342	93617	75	31980	31499	71	1066	988	0	1175	1231	10	3297	3403	27	248926	242031	76	1.65671
108273	104373	92	37257	36203	74	1732	1661	17	1776	1554	17	3756	3621	27	285957	266095	81	1.65671
168821	134572	90	52288	41605	83	2400	1784	23	2777	2209	28	5971	4831	38	423399	336728	89	1.65671
99394	98009	88	29770	28676	60	1979	1784	19	1684	1471	17	3820	3322	29	288728	275031	78	1.65775
188237	157857	84	71797	60178	84	3307	2692	28	3259	2868	27	7114	6020	40	561122	482621	88	1.65775
164125	132346	88	55379	44029	84	1996	1528	20	2402	1846	24	5714	4670	40	449295	363551	89	1.65775
94378	92370	74	34302	33952	72	1690	1375	16	1690	1668	17	3220	3113	27	247794	245760	77	1.65775
299735	215601	115	142446	113193	106	7193	5688	38	8179	6382	47	18306	15014	62	1.04858e+06	1.00665e+06	112	1.65879
220745	174736	89	61871	49809	86	3018	2490	27	3104	2373	32	8177	6418	43	601735	486789	91	1.65879
83046	84296	72	31465	32235	70	1222	1339	12	1273	1216	11	2886	2935	25	212067	206738	76	1.65879
104516	96092	80	41703	38408	75	1411	1290	13	1571	1601	16	3643	3192	30	278535	256571	82	1.65983
94363	96031	72	55635	55759	72	1803	1707	17	2035	1990	19	4152	4034	31	283181	275259	77	1.66607
58765	58208	70	20013	19967	50	600	549	0	598	805	0	1985	1755	19	137316	133947	73	1.66815
102647	98278	80	37662	36853	73	1408	1573	14	1880	1690	18	3854	3389	30	261479	246295	80	1.67127
99497	91632	92	30746	27400	92	1390	1368	12	1687	1339	14	3437	2996	27	255271	223037	92	1.67127
103413	97295	80	31581	29206	74	1208	1121	8	1758	1770	17	3407	3202	29	251756	234407	81	1.67231
80786	79114	81	17317	17515	44	1333	1152	9	1171	1158	9	2866	2883	25	219939	211672	78	1.67647
89518	87051	85	33422	31875	72	1117	1125	9	1312	1329	14	2859	2808	25	241501	226462	78	1.67959
114263	106426	78	38754	35380	75	1530	1308	12	1801	1679	20	4046	3658	31	280231	257532	81	1.67959
77135	77889	71	22144	22351	48	1127	1148	8	1226	1319	11	2747	2771	24	205902	198115	75	1.67959
140482	112645	82	49961	39938	81	1676	1355	16	2015	1555	21	5094	3950	37	338812	271151	87	1.69103
136936	129610	81	55998	50953	78	1749	1542	16	2720	2240	23	4958	4798	31	339998	324969	83	1.69103
118989	99017	81	40986	33936	78	1790	1465	17	2013	1625	20	4186	3584	33	316114	264166	86	1.69207
222830	153792	94	86316	61036	94	2632	1741	27	3338	2461	31	7380	5157	44	512264	362054	100	1.69727
140181	121050	80	48226	40727	79	1534	1409	14	2133	1715	23	4669	4013	35	346024	288956	84	1.69727
273471	192518	116	97298	69152	98	3747	2367	33	4164	2909	37	9308	6763	50	759685	556860	103	1.69831
129828	117615	95	47478	43292	78	1849	1775	18	2256	1862	21	4165	3912	30	284618	264683	84	1.69935
109426	106153	77	33841	33129	74	1325	1404	12	1778	1704	18	3652	3508	29	246757	241105	79	1.70455
66536	66174	69	27035	27011	62	888	758	0	1013	1076	6	2172	2077	22	170187	177837	73	1.70871
82928	83317	72	27922	27946	60	1058	983	0	1178	1132	8	2898	2883	24	221747	215257	78	1.70871
151030	132087	85	45670	38339	81	2073	1831	20	2869	2504	26	6238	5439	39	520926	441438	87	1.70871
121763	113686	78	47418	43095	76	1906	1650	17	1977	1724	19	4399	3995	32	320493	291575	82	1.70871
183467	147587	90	66811	54540	87	2344	1970	21	2799	2149	27	6867	5742	40	472676	391069	94	1.70871
90339	90437	74	34143	33891	71	1279	1281	11	1567	1431	17	3225	3094	28	252866	245536	77	1.70975
116050	111217	78	46390	43628	76	1611	1590	15	1529	1564	17	4332	4150	31	327351	312134	81	1.71079
116435	102459	86	40720	36344	77	1566	1235	11	2040	1815	20	4266	3752	32	311396	282107	84	1.71703
97323	95699	75	37051	36925	72	1376	1497	15	1790	1735	18	3503	3216	28	269768	257728	80	1.71703
79873	80249	76	25917	25972	58	1155	998	0	1409	1379	13	2919	2889	25	231369	221739	77	1.71807
73178	73988	71	22912	22876	53	996	884	0	1043	1027	4	2623	2422	24	196613	193643	75	1.71911
90149	87985	76	23591	23502	57	1459	1358	13	1359	1312	13	2975	3215	25	230854	227728	78	1.72119
148849	131035	93	58723	50572	82	2031	1706	22	2245	2004	22	5455	4741	36	387171	332484	85	1.72327
121478	117513	79	29333	27872	72	1510	1593	15	2022	1816	20	3956	3724	28	348818	327309	82	1.72535
114464	112722	76	40767	39490	74	1696	1635	16	2312	2103	20	4164	4003	29	298083	274111	81	1.72535
316890	213933	100	108691	73957	98	4494	2894	36	6003	3657	44	14076	9472	57	1.01674e+06	699027	103	1.72639
83603	81387	77	27319	27534	63	1118	1076	7	1557	1267	13	3099	3019	27	229150	218028	77	1.72639
72850	71973	81	19840	20112	46	751	788	0	1026	1086	6	2851	2895	24	204552	199157	75	1.72743
82418	80541	77	26994	26244	65	949	861	0	950	1089	7	2782	2730	25	185444	181294	75	1.72847
101048	88456	81	33231	29142	75	1443	1255	13	1626	1747	17	3654	3193	31	272265	245010	83	1.73055
125411	105457	82	41785	35026	78	1772	1784	17	1919	1743	19	4379	3567	33	317965	269217	83	1.73055
153106	127316	82	47093	37373	81	1971	1602	20	2505	2068	26	5646	4445	39	422821	340925	87	1.73159
133093	109930	81	45916	38243	80	1757	1526	18	2207	1602	25	4729	3679	36	350972	291836	86	1.73159
190441	153200	87	57775	47790	84	2381	1935	24	3467	2835	30	7069	5574	42	536964	403446	90	1.73159
81779	81569	74	30026	30017	70	1386	1128	11	1286	1225	11	2262	2290	21	185768	176600	77	1.73159
109751	107153	77	42254	41317	74	1282	1409	12	1469	1638	16	3285	3246	27	256422	247975	80	1.73263
232346	176600	95	86489	67553	93	4311	3564	31	4971	3821	37	10540	8632	47	794933	609442	99	1.73367
242939	172373	97	131652	100038	93	5255	3879	37	6629	4978	41	14832	11447	59	1.04858e+06	809325	96	1.73367
91175	90698	75	38971	38784	72	1165	1264	11	1737	1588	16	3454	3581	27	227496	224718	77	1.73471
73038	73029	74	18057	18132	43	1109	1039	6	1124	1188	9	2317	2261	22	184363	178135	75	1.73471
74413	72552	77	18395	18214	45	952	1092	7	1571	1510	13	2525	2478	24	208827	199513	77	1.73991
134352	118757	91	52276	46181	79	1874	1744	18	2325	1893	25	4928	4733	32	321791	284318	85	1.74407
61677	61335	77	22276	22526	51	888	927	0	905	915	0	2218	2216	21	156182	155259	76	1.74511
141436	125530	83	51956	46368	79	1779	1698	18	1957	1665	21	4235	4062	30	327283	292941	84	1.74511
153654	139899	83	43895	37792	82	2367	2201	21	2753	2417	26	6468	5963	38	477905	427666	88	1.74511
131427	124380	78	52578	48890	76	1643	1606	16	1630	1440	15	4140	3792	32	306075	277301	84	1.74615
81207	80723	76	32241	32286	69	1203	1275	11	1557	1346	13	2910	2901	26	213576	213561	76	1.74615
109983	93019	83	40565	34349	78	1211	958	0	1660	1288	16	4129	3338	34	292045	232440	88	1.74927
96025	95127	73	31232	29731	73	1370	1343	11	1758	1527	17	3884	3822	30	278015	268459	77	1.75135
176424	136038	90	62342	48823	84	2037	1793	23	2853	2242	27	6454	5077	41	492483	378982	91	1.75551
122073	102747	81	44304	36599	79	1963	1502	17	2414	1852	23	4584	3773	35	356934	309927	86	1.75551
140233	127371	82	46221	40080	80	1580	1683	17	2175	1955	23	5003	4335	35	396339	357685	85	1.75863
86334	86766	73	31298	31155	70	1541	1580	15	1313	1319	11	3468	3288	27	226316	220362	80	1.75863
144976	137776	78	42999	40961	76	2078	1778	20	2534	2434	24	5730	5303	35	480202	445865	86	1.75967
143327	125758	98	61609	54929	82	1955	1537	21	2395	2299	23	4860	4376	32	351554	302545	98	1.75967
124722	111944	81	39457	35386	77	1546	1511	16	1872	1672	19	4274	3961	31	319905	293077	84	1.76487
112707	109951	74	37892	36095	74	1794	1817	18	1922	1768	19	4351	4014	31	316369	296315	80	1.76487
69979	72209	70	22364	22933	49	1215	1042	5	989	1158	10	2748	2758	24	177910	174105	75	1.76487
102846	102899	75	38906	38612	73	1862	1604	17	2045	1875	19	3885	3804	29	281694	271082	80	1.76487
112615	109551	75	36121	35017	73	1498	1490	15	1818	1786	20	4272	4060	30	319622	299348	82	1.76799
185683	152308	86	50321	39582	83	2467	1987	24	2760	2033	29	6239	4884	40	433806	340621	89	1.76903
118821	104120	83	38229	32483	78	1707	1659	17	1907	1387	17	3815	3297	31	271187	235129	81	1.76903
175925	141806	87	49773	38559	85	2064	1627	20	3427	2465	31	6556	5363	39	486655	387680	91	1.76903
231167	192709	89	82197	65348	89	3357	2657	28	3722	2794	32	8151	6772	43	621011	507073	92	1.76903
208075	184073	87	63291	55252	84	2699	2405	25	3134	2874	27	7173	6256	40	481427	430010	91	1.77007
77433	77197	72	17373	17736	44	857	822	0	1462	1410	13	2692	2627	24	206140	208376	74	1.77007
121112	101874	97	33765	27655	78	1725	1518	17	1904	1503	19	4335	3747	32	285029	246742	86	1.77111
62525	62383	70	20707	20899	48	604	585	0	807	831	0	1907	1950	20	136689	131513	75	1.77111
153591	119886	90	49504	38737	82	2304	1975	23	2841	2212	27	5738	4579	39	472285	374839	91	1.77215
84727	83271	76	25073	25022	57	1141	1138	8	822	1090	6	2849	2740	24	184619	177692	77	1.77631
169086	133543	100	55446	43141	84	1928	1476	22	2486	2153	26	5841	4591	40	428582	339027	90	1.77943
155688	133821	82	49883	41449	80	2011	1636	19	2615	2155	25	5141	4345	36	404186	349953	85	1.77943
126053	110883	84	33203	28113	79	1416	1244	14	2040	1890	21	4285	3543	33	317687	271968	84	1.77943
98670	96912	77	33739	32849	72	1421	1231	11	1776	1552	16	3133	2933	26	236055	232681	77	1.79295
126835	102784	99	42917	34632	83	1864	1434	20	2096	1671	21	4550	3547	34	321786	256712	99	1.79295
98330	97347	74	35018	33966	72	1270	1202	12	1220	1424	12	3422	3216	27	268062	249097	80	1.79295
62607	65304	68	15829	16293	42	849	962	0	1131	1033	4	2695	2671	26	191290	182560	75	1.79295
90937	91456	72	23893	24059	54	1139	1088	8	1835	1750	17	3451	3405	27	232131	227220	76	1.79399
105944	100895	83	37329	34879	74	1595	1481	16	1620	1598	17	4127	3779	32	282972	266375	79	1.79503
109882	105571	89	39089	37564	73	1569	1496	14	2007	1810	19	4119	4064	30	308429	289146	84	1.79607
85173	83093	86	30388	30367	70	1004	1201	9	1171	1254	12	2794	2871	24	211227	203725	76	1.80439
115708	114423	78	38766	37489	73	1590	1740	15	2223	1959	23	4081	3953	30	288481	276382	81	1.80543
111444	102877	91	34003	30600	75	1684	1506	16	1853	1653	19	4284	3860	31	316445	288023	81	1.80855
338966	238258	117	108004	77245	112	5277	3958	35	6139	4423	41	14184	10465	55	1.04858e+06	863904	119	1.80959
142801	125177	83	50686	43694	79	1930	1542	18	2197	1880	24	4449	3656	35	384032	324654	88	1.81063
72146	74646	65	20241	20343	47	1159	1121	8	1278	976	0	2767	2819	23	180736	175116	79	1.81063
71976	70933	73	20329	20380	49	871	771	0	952	1003	2	2146	2224	20	163132	162224	74	1.81271
136796	110215	86	47809	38605	82	1760	1536	18	1882	1294	18	4279	3588	32	316161	261363	87	1.81271
121962	117658	76	48500	45888	75	2016	1951	19	1995	1857	19	4626	4331	32	326917	312798	80	1.81271
146513	135833	80	55842	51100	78	1955	1836	19	2320	2024	24	6035	5435	37	472911	430779	86	1.81271
106400	97165	76	30537	27218	73	1333	1362	12	1668	1498	16	3831	3590	30	286999	264762	82	1.81375
90395	86732	82	33069	32765	72	1231	1134	9	1508	1595	14	3042	3104	27	235554	231523	80	1.81375
124013	109964	85	40370	34702	77	1769	1425	16	2110	1819	22	4213	3779	32	340790	298875	86	1.81999
106329	104633	75	28450	28193	65	1723	1646	17	2040	1874	20	3801	3840	28	290022	282588	78	1.81999
175174	143057	85	48020	39161	81	2315	1935	22	3019	2415	29	6273	5068	40	477345	379965	88	1.81999
111452	107931	82	40391	38798	73	1805	2010	19	2108	2046	19	4868	4823	32	351024	331812	81	1.82727
111398	98802	77	36708	31480	75	1752	1562	15	1900	1591	21	4014	3374	33	290120	254079	81	1.82727
68777	71926	66	23088	23084	53	933	952	0	884	861	0	2377	2272	23	162807	160946	76	1.83039
75714	74439	73	28320	28417	66	840	925	0	1009	1114	8	2615	2694	24	187570	179557	76	1.83351
316252	197091	110	81809	52408	107	4372	2678	37	5486	3603	44	12514	7828	59	933439	570410	126	1.83351
164799	141961	86	58828	51151	81	2019	1668	20	2410	2034	25	5386	4607	37	362983	324610	87	1.83351
97557	90608	76	39096	34533	75	1294	1210	13	1520	1315	15	3333	2895	28	233915	201589	80	1.83351
73453	78225	61	22304	23018	45	1348	1286	11	1323	1227	11	2516	2616	23	203303	197734	73	1.83351
101708	103363	72	27626	27837	52	1509	1451	15	1472	1586	17	4171	3956	30	298435	288008	78	1.83351
92684	92437	75	34989	35236	71	1320	1439	13	1546	1520	15	3250	3240	27	257894	256019	75	1.83351
104807	102073	83	31211	31275	72	1407	1413	13	1682	1655	17	3910	3746	29	290765	279267	80	1.83455
104831	103913	76	35807	35484	73	1627	1384	15	1663	1495	14	3980	3800	31	282704	274003	78	1.83455
95423	95042	74	34828	34369	72	1299	1078	9	1439	1444	14	2921	2771	26	252504	242611	78	1.83871
86235	87413	69	22096	21923	51	1014	1147	8	1201	1163	10	3025	2993	26	232808	227397	76	1.83871
241494	168944	94	76227	52805	93	3179	2183	30	3897	2717	34	8359	6042	46	611837	428573	100	1.83975
97428	92831	80	36467	35237	73	1159	1259	9	1305	1491	15	3379	3415	26	267530	263455	80	1.84495
261158	201905	93	123169	101793	93	5118	4151	33	6149	4857	38	13610	11115	56	971632	792725	98	1.84495
127296	122077	80	31825	30288	75	1925	1631	21	2159	2111	21	4494	4216	31	319279	300085	83	1.84703
120673	115403	81	30542	29919	74	2040	2049	18	2077	1950	22	4954	4673	33	381871	363673	84	1.85223
153667	115730	87	56706	43118	85	1778	1445	17	2287	1694	26	5406	3858	40	426616	310613	103	1.85223
105270	94174	85	32951	29728	75	1329	1194	10	1639	1531	15	3641	3305	29	264540	239441	81	1.85223
130389	106928	82	39462	32738	79	1738	1150	16	1845	1656	20	4331	3622	34	292172	243823	85	1.85535
179553	145926	87	66745	54217	85	3075	2538	27	2914	2241	28	5722	4681	38	467647	369399	92	1.85535
86673	87344	72	23338	23340	52	1304	1309	13	1389	1432	14	3372	3199	28	260716	248569	76	1.85535
125643	107593	81	52446	45328	81	1902	1392	20	1705	1462	19	4033	3519	32	295410	244695	85	1.86055
89971	89668	73	23299	23049	53	1677	1754	15	1581	1449	14	3472	3481	27	247919	241086	78	1.87511
88672	89482	71	24909	25021	56	1094	1202	10	1234	1314	12	3406	3212	28	225790	222081	75	1.87615
103162	92089	76	34246	29672	76	1279	1089	8	1849	1665	18	3488	3096	30	277152	250774	82	1.87615
73568	74860	72	23869	23884	52	1056	1013	3	1329	1332	12	2502	2427	24	184183	183375	76	1.87719
109703	91618	81	46959	39782	78	1386	1266	12	1781	1533	20	3801	3037	32	338227	283859	83	1.87719
165891	138223	83	49582	40365	82	2006	1718	19	2354	1993	24	5757	4783	38	409523	333878	88	1.87719
85151	86264	65	31242	31603	67	1309	1277	11	958	1100	7	2894	3068	25	210294	204633	76	1.87719
66555	65469	71	22181	22194	49	569	661	0	907	817	0	2219	2284	21	165456	163209	75	1.88031
118268	113364	78	40609	37617	76	1514	1405	15	1601	1618	16	4395	3949	33	346519	322208	81	1.88135
101374	96271	78	29213	27269	71	1480	1394	15	1589	1508	14	3249	3169	26	248265	237037	81	1.88447
95998	93886	76	39172	38679	72	1096	1119	8	1633	1702	16	3394	3365	27	249735	235347	83	1.89175
158422	130061	94	45397	36639	81	2257	1765	21	2379	2161	24	5838	5051	38	422246	354256	89	1.89383
85560	86472	72	24286	24414	50	880	1128	7	973	1111	8	2902	2877	26	201054	194653	76	1.89383
132449	113529	87	44087	36764	80	2158	1808	20	2236	1837	22	4452	3916	33	343104	293279	86	1.89487
61811	62933	75	22137	22775	46	471	509	0	720	723	0	1826	1862	18	144537	143252	73	1.89487
259863	192362	95	96660	74222	93	3325	2423	30	4153	2980	35	9328	6523	48	682864	514145	99	1.89487
200726	155179	90	61164	47928	86	2660	2056	26	3265	2499	31	7092	5354	43	486606	374300	92	1.89591
266023	210230	93	86827	68314	92	4471	3408	33	5184	3951	37	12022	9728	53	890757	710533	98	1.90215
107912	101538	80	39770	36721	74	1369	1194	11	1590	1427	16	3540	3526	27	250565	225838	80	1.90527
210878	156933	96	61682	45780	89	2597	1795	27	3309	2540	31	7069	5257	42	524862	390321	97	1.90527
65405	68749	61	15805	16306	40	1074	997	0	996	1007	2	2557	2484	24	202914	196540	75	1.90527
75943	76064	72	36748	35282	70	1158	1078	6	1602	1435	15	2834	2690	26	184331	175679	75	1.90631
53387	54369	70	22157	22295	49	814	877	0	871	776	0	1957	2014	19	132226	131530	73	1.90943
92797	90137	73	37205	35740	72	1247	1377	12	1665	1446	16	3949	3776	30	282769	272208	78	1.91567
71267	73005	73	21440	22095	45	856	839	0	1225	1215	11	2751	2678	25	185081	181111	74	1.91671
119496	102520	91	42595	36127	78	1659	1380	16	1746	1557	20	4098	3595	31	341057	299531	82	1.91775
107403	100101	78	50868	47325	75	1895	1914	18	2581	2461	23	5374	5221	34	398212	376379	82	1.92503
78801	77313	72	24689	24517	59	1187	1040	5	1172	1269	10	2981	2970	26	229136	214936	78	1.92711
82651	82721	71	28965	28821	70	1046	970	0	1496	1538	15	3037	2869	25	229635	222082	79	1.92815
193437	144642	94	58129	43923	85	2297	1623	25	2814	2087	29	6273	4677	41	475967	368272	93	1.92815
71491	70424	82	32347	32936	70	704	900	0	1147	1089	8	2279	2250	22	170333	167855	77	1.92919
93384	92149	75	27511	27189	62	1211	1172	9	1413	1280	12	2875	2823	24	214036	209646	78	1.93127
95295	93534	82	31297	30878	71	1531	1550	16	1670	1755	16	3550	3440	27	257876	248881	80	1.93231
72035	71208	81	19419	19445	45	1333	1112	9	961	1084	6	2648	2803	23	209457	208107	75	1.93231
79368	76375	83	24207	24002	54	816	1098	6	1148	1035	5	3027	3094	25	219924	215170	78	1.93231
110608	101852	83	34028	30562	74	1550	1438	14	1484	1386	14	3663	3433	29	287776	264868	82	1.93231
86582	87087	73	23814	23947	49	1115	1244	10	1481	1384	14	3041	3061	25	246810	240068	76	1.93231
76920	76641	72	23935	23926	54	988	937	0	1410	1272	14	2707	2450	25	192811	194319	77	1.93335
81694	80775	73	44087	44484	71	1084	1049	5	1195	1319	12	2730	2825	25	200517	192127	78	1.93855
89529	90103	74	31736	31476	70	1271	1298	10	1511	1300	12	3323	3329	26	237053	227550	77	1.93959
110333	106057	77	30787	29251	72	2055	1989	19	2144	2028	21	4786	4398	32	324844	303316	91	1.93959
150679	111254	87	54674	40181	86	1798	1398	17	2395	1808	23	4913	3617	38	373284	276227	92	1.93959
107140	104065	81	30208	29152	73	1273	1382	12	2077	1997	20	3929	3928	29	342052	324909	80	1.94063
84096	83628	73	31706	31508	71	1060	1187	10	1302	1283	11	2480	2454	22	199301	192922	77	1.94479
96782	97478	73	25379	25200	54	1326	1511	15	1957	1856	19	3670	3501	29	304481	295774	78	1.94583
181824	141244	106	58213	45582	87	2200	1761	21	2898	2074	29	5423	4086	38	426204	340427	93	1.94687
148216	130071	94	56582	49279	82	2087	1773	20	2601	2132	23	5122	4167	36	378605	324801	99	1.94687
132244	112137	83	49921	41209	80	1595	1229	13	2497	1914	25	5005	4222	36	355589	296541	98	1.94791
108054	101966	76	34866	32177	70	1446	1229	13	1763	1352	19	3779	3370	31	288431	268318	79	1.94791
81935	81869	71	35153	35110	70	965	934	0	1287	1345	11	2697	2486	25	185516	177792	77	1.94791
113797	95334	86	41143	33675	79	1407	1329	12	1774	1448	18	4312	3539	33	297711	252814	96	1.94791
79712	79273	74	23350	24010	47	707	730	0	1165	1191	11	3010	2942	26	212293	207146	75	1.94791
223436	163744	94	78546	57134	90	3364	2220	30	3834	2740	35	8667	6446	46	635745	466328	98	1.95623
98447	96368	74	34651	33599	72	1501	1423	15	1565	1479	18	3426	3357	28	252556	244417	79	1.95727
76796	75922	72	23249	23167	50	1111	1017	3	1248	1463	14	2963	2838	25	207720	202691	76	1.95727
104797	104285	73	37927	37207	73	1481	1577	14	1563	1578	17	3620	3402	29	282753	272151	79	1.96351
134728	120157	94	40444	35033	79	1480	1157	12	2210	1990	21	4569	4054	33	354257	308051	86	1.96559
109608	101715	78	36768	32325	77	1557	1402	16	2072	1727	22	3979	3370	32	299793	268476	84	1.96559
140470	116408	84	49853	40306	81	1858	1579	17	2006	1738	21	4878	4074	34	361522	296387	87	1.96975
91204	92138	72	38451	37682	71	1147	1067	7	1633	1561	16	3506	3737	27	242223	241308	77	1.97079
52755	53349	65	9972	10132	36	674	806	0	725	786	0	1680	1624	16	126802	125950	71	1.97391
72419	72772	70	27504	27597	62	1027	865	0	1253	1200	8	2584	2513	23	172988	168157	77	1.97703
189290	148604	94	96109	80640	88	2549	1964	25	3125	2393	29	6479	5187	39	486781	390299	91	1.98119
71206	70338	79	26150	26607	51	1041	1096	5	1119	1131	8	2756	2773	25	180410	176302	75	1.98119
99606	100667	73	37313	36261	72	1272	1357	12	1445	1520	15	3389	3255	27	270839	262511	78	1.98431
125651	105557	89	47469	39061	79	1285	1091	9	1960	1575	21	4218	3410	34	300309	248531	85	1.98431
105020	99244	92	31145	30319	72	1712	1651	16	1430	1437	14	3406	3292	27	282727	272929	79	1.98847
126052	117855	92	43582	40052	75	1577	1487	15	2077	1567	19	4012	3799	29	319686	291062	82	1.98951
132567	106716	88	44466	35412	82	1985	1488	19	2137	1582	20	4663	3714	35	352683	286989	100	1.98951
103902	104586	76	34292	33893	72	1780	1713	16	1610	1403	16	3723	3623	30	279619	267791	77	1.98951
85655	85964	72	29807	30047	65	1414	1492	14	1418	1329	13	3069	3087	24	224854	216959	75	1.99055
95328	93408	73	29593	29033	71	1367	1261	12	1498	1341	13	3005	2840	27	236511	238687	78	1.99055
219271	169851	94	61394	46323	91	2970	2291	28	3312	2334	31	7195	5827	42	502778	390223	97	1.99159
96535	93102	82	26839	26852	65	1482	1418	13	1550	1628	16	3558	3264	27	270420	261915	78	1.99159
149510	120385	92	56896	47025	82	2162	1812	22	2307	2050	23	5104	4123	37	348119	291949	87	1.99159
197592	168842	91	89102	74896	89	3510	3009	28	4418	3844	35	10392	8652	46	708443	598478	99	1.99679
107082	96543	77	36011	31399	76	1549	1271	14	2025	1665	19	3906	3387	31	292077	260495	84	1.99783
76371	72227	87	24323	22742	72	1144	1049	5	1343	1210	10	2845	2582	24	224605	201859	87	1.99783
97535	94190	77	26712	26727	62	1239	1263	10	1685	1856	17	4006	3977	29	284570	277021	78	2.00199
67759	70789	68	18574	19325	42	937	936	0	982	1207	9	2320	2220	22	178837	175152	73	2.00199
112387	101489	79	37908	33189	75	1127	1035	5	1638	1563	17	3531	3133	30	269943	236997	83	2.00511
171063	161336	84	58800	55056	79	2436	2300	23	3138	2812	27	6489	6141	36	443441	420006	84	2.00511
149903	131287	81	32258	26608	80	2054	1588	20	2426	1999	23	5311	4939	34	447523	398805	87	2.00615
84464	82454	76	29347	28876	68	1135	1140	8	1266	1262	11	2909	2821	25	199216	193896	80	2.00823
128451	113634	78	40098	33746	79	1781	1533	18	1980	1845	20	4425	3835	33	345569	301005	87	2.00823
146884	131377	81	54711	47484	81	1812	1671	17	2103	2018	21	5106	4342	36	385844	339601	85	2.02071
168802	139265	87	60063	49966	85	2154	1676	21	2271	1802	25	6092	4958	38	401667	333281	88	2.02071
95464	97787	64	22601	22398	49	1577	1539	15	1476	1539	16	3938	3903	30	285718	280861	77	2.02071
192009	161357	90	58091	47796	86	2549	1809	25	3252	2614	29	7366	6156	41	557109	468841	92	2.02175
62333	62112	73	20410	20650	49	835	978	0	817	844	0	2154	2130	20	158461	155630	75	2.02591
95116	89343	76	36536	32814	74	1568	1467	14	1754	1580	17	3218	2975	27	275821	251377	79	2.02695
86485	85816	72	30647	30783	70	990	1004	2	1490	1492	17	3076	3107	26	234849	238496	74	2.02695
124723	122672	82	28923	28677	73	2271	2130	20	2271	2133	23	5002	4885	32	394671	369253	82	2.03007
99015	96658	74	28650	28194	65	1160	1126	9	1262	1376	12	3397	3257	28	257362	249677	79	2.03631
134109	130222	78	40627	39489	75	1616	1550	14	2264	2042	22	4431	4383	31	318552	303486	84	2.03631
138877	122234	84	33022	28208	78	1687	1599	16	2224	1969	21	4717	4064	34	353878	316183	86	2.04047
91174	90142	76	27134	26942	63	1062	971	0	1400	1267	11	3091	3206	24	226450	220474	79	2.04255
66183	69532	70	26168	26185	60	1062	1092	6	945	982	0	2466	2597	22	163290	157918	73	2.04255
94636	93208	74	28271	28115	67	1464	1391	14	1530	1600	17	3407	3309	27	257173	247320	79	2.04255
88151	86685	73	29560	29058	71	1132	1138	8	1409	1355	12	3044	2741	27	231051	217873	78	2.05087
134766	107102	82	47110	37530	81	1839	1475	19	2324	1876	23	4647	3591	37	350320	280646	84	2.05087
98724	97164	82	30588	30365	71	1093	1052	5	1683	1486	15	3762	3655	29	278474	269507	78	2.05191
92666	86251	80	24216	22573	59	1117	1109	8	1680	1426	15	3254	3122	27	230484	221938	79	2.05399
117884	103461	82	52042	45844	78	1216	1070	6	2069	1617	20	4128	3553	31	296856	265279	86	2.05815
191391	137765	93	68558	50497	89	2582	1922	26	2648	1806	29	6537	4624	42	471980	326926	96	2.06438
91800	91948	75	38792	38420	71	1222	1145	9	1604	1649	17	3892	3825	29	257769	250283	81	2.06438
82968	81984	85	33341	32319	70	1212	1195	10	1441	1580	16	3069	3256	25	235567	226366	79	2.06542
121232	98579	81	43120	34057	80	1597	1191	14	1820	1344	18	3909	3115	33	308517	252511	87	2.0675
61010	62613	76	21233	21377	51	489	511	0	958	901	0	1989	1944	20	142649	137835	75	2.07271
115068	98972	80	42535	35493	78	1543	1294	14	1772	1390	21	4180	3652	34	312469	257626	87	2.07271
83662	85044	72	29416	29361	69	1031	1126	7	1645	1616	17	3253	3206	27	248295	245627	79	2.07478
129367	107231	92	47117	39188	79	1631	1279	14	1979	1483	20	4117	3454	32	314009	258427	85	2.07582
96855	94482	79	29442	28521	72	1264	1195	10	1483	1480	17	3269	3135	27	262065	256700	78	2.07894
51573	52938	61	19806	20198	49	622	835	0	811	892	0	1643	1604	16	140251	137331	75	2.08726
72498	71036	79	26758	27080	61	972	1012	3	1220	982	0	2446	2516	23	184211	184047	74	2.0883
152022	122681	86	45960	36884	82	1927	1621	18	2530	1965	27	5690	4486	37	408143	325007	90	2.09142
110054	103312	77	40583	37425	75	1575	1434	17	1809	1656	17	4253	4161	31	298107	279677	78	2.09142
113241	104043	77	35280	30855	77	1599	1492	16	1585	1503	17	3430	3038	30	280635	262827	85	2.09454
145899	123463	83	52894	45222	81	1776	1558	17	2267	1763	22	5255	4375	36	392163	329476	87	2.09454
79627	83028	70	17809	18279	42	859	1046	3	1230	1134	9	2826	2836	24	210324	204809	76	2.09454
124004	100902	84	49305	40373	80	1807	1454	18	1830	1572	18	4478	3729	35	303608	250170	86	2.09766
127889	119223	81	39359	36221	75	1935	1711	19	2417	2053	23	5038	4742	32	372115	343138	83	2.09766
80274	77770	80	23148	22771	54	773	812	0	1262	1204	12	2620	2504	25	194351	189755	78	2.0987
165652	128665	88	58391	45263	85	2095	1592	21	2557	1869	26	5705	4315	39	446976	350448	91	2.09974
79597	78492	71	29781	29451	70	752	844	0	1173	1258	11	2491	2340	22	173632	166239	76	2.1039
121019	118154	77	37748	36348	74	1751	1800	18	2057	1931	20	4394	4200	30	358727	348872	79	2.1039
75975	76252	73	23610	23815	52	1354	1429	13	1087	959	0	3164	3019	26	227437	223419	76	2.10598
100321	98169	75	31495	30859	72	1561	1581	16	1594	1490	17	4157	4132	30	313559	293136	79	2.10598
137897	119136	85	36713	31169	78	1887	1690	18	2369	1889	25	5062	4433	34	377204	326801	85	2.10598
66878	68608	69	17710	18105	43	1228	952	0	1111	1011	3	2420	2494	22	185855	178705	73	2.10702
66069	67764	68	23316	23466	51	884	760	0	1043	1152	8	2574	2354	25	174829	171694	76	2.10702
63217	64471	69	18249	18570	44	884	795	0	950	845	0	2006	2065	20	165041	165414	75	2.10702
75681	74334	87	24078	23826	59	1073	1198	10	1005	1115	8	2553	2541	24	209518	208383	75	2.10806
129098	113314	83	41529	34848	79	1592	1440	17	2131	1823	22	4014	3494	32	325524	285709	85	2.1091
68548	67195	71	18418	18489	44	1117	1132	8	1031	1038	5	2480	2429	23	178295	176538	78	2.1091
108518	97517	80	34705	30485	75	1485	1368	13	1626	1404	15	3440	3083	30	286310	257325	83	2.1091
87209	87047	75	31984	31194	70	1186	1102	6	1391	1565	16	2798	2755	25	236444	222190	76	2.1091
95379	95175	73	36363	35563	72	1310	1414	13	1708	1575	16	3252	3015	28	236969	222374	77	2.1091
139891	125038	81	45844	41465	77	1491	1297	14	2357	2243	22	4742	4324	34	332514	307608	83	2.1091
91838	91804	73	27544	27579	62	1141	1160	8	1679	1702	17	3556	3549	27	276344	278182	76	2.11014
159459	149024	93	73722	69228	79	2507	2341	21	2697	2318	23	5531	5339	33	391783	360055	85	2.1143
112878	109670	80	41523	40499	74	1519	1716	16	2201	1939	21	5026	4720	32	358217	344839	80	2.11846
77363	76039	72	25808	24650	68	1001	1035	4	1164	1097	8	2886	2761	25	221592	209353	88	2.11846
108901	106181	84	17343	17425	44	1197	1287	10	1870	1753	18	4180	3910	29	325072	306307	80	2.12158
165492	126125	101	57511	44020	83	2097	1606	20	2299	1949	23	5319	4374	37	399965	299201	89	2.1247
258591	157284	102	86554	51019	99	3007	1773	34	3872	2243	38	8646	4955	53	663529	397399	106	2.12574
241238	182281	94	73169	54565	91	3152	2416	30	3897	2793	36	9191	6952	48	656389	498246	99	2.12574
82568	82988	77	29609	29675	68	1212	1155	9	1196	1243	12	2829	2808	24	192728	186954	77	2.12678
69947	68094	81	14156	14250	40	796	863	0	1128	903	0	2384	2543	23	189804	187260	77	2.12678
136326	121858	81	40237	34026	81	1935	1861	19	2345	1903	22	4574	4252	33	362468	321962	85	2.12782
85507	85311	73	22220	22409	50	1358	1328	14	1528	1451	13	3072	2933	26	240281	235495	77	2.13094
92764	90899	74	27064	26726	63	1476	1460	13	1489	1302	13	3341	3564	26	252560	245119	78	2.13302
94963	90839	91	38490	37452	72	1571	1359	13	1786	1531	16	3659	3336	29	271112	259124	79	2.13926
80566	81573	68	26139	25884	56	1225	1145	10	1437	1548	15	2721	2725	25	232729	225566	78	2.13926
53648	54362	67	19676	19653	46	443	361	0	776	738	0	1641	1704	17	132760	132118	73	2.1403
156123	119272	102	54641	42710	83	1641	1325	15	2196	1679	22	5079	3900	37	351328	275411	91	2.14134
153093	143927	81	62261	56908	81	2676	2358	23	2717	2376	26	6327	5574	38	463637	429996	85	2.14342
143153	114298	86	57470	46297	84	1908	1508	18	2443	2074	24	5043	3949	37	376938	299707	89	2.1455
125611	121374	78	88426	88237	77	1491	1592	15	2284	2063	23	5201	4884	34	342780	322853	79	2.1455
103988	99945	77	23251	21288	57	1761	1713	18	1753	1656	17	4089	3837	29	320758	299090	91	2.1455
87572	87951	74	25868	26088	60	1097	1074	5	1141	1225	11	2823	2893	24	221867	216836	78	2.14654
69112	69973	67	16823	16978	43	1170	1137	9	1143	1028	4	2325	2231	22	180615	175133	76	2.14966
147249	126152	87	52106	44095	80	1872	1588	17	2244	1962	22	4891	4269	34	361743	311487	88	2.14966
106512	105176	76	37374	36274	73	1814	1732	17	1847	1692	17	3683	3502	28	261821	249786	79	2.1559
84867	84729	71	28757	28807	66	1306	1209	11	1303	1347	12	2999	2981	26	192523	184975	75	2.1559
110021	96764	86	40261	32109	77	1432	1278	13	1839	1423	21	3572	3199	30	289292	250418	84	2.1559
231433	176811	99	74151	57382	91	2626	2064	24	3265	2485	30	7722	6308	42	585381	460227	97	2.15694
83816	82696	75	28943	28504	70	1236	1239	10	1458	1338	13	2898	2827	26	202902	196193	78	2.1611
94021	95745	73	31893	31546	72	1386	1379	13	1624	1583	16	3380	3279	27	264488	260320	82	2.1611
97319	93794	90	31346	29883	74	1250	1103	8	1561	1318	12	3232	2951	27	266009	245829	90	2.1611
84942	84895	74	30943	30792	67	1029	931	0	1242	1307	12	2696	2682	23	197681	190928	77	2.1611
66227	66931	85	16453	16576	43	833	984	0	927	950	0	2411	2366	22	191031	185532	76	2.16318
197590	152109	96	77137	60692	89	2896	2222	25	2697	1921	28	6407	4906	40	457701	351198	96	2.16526
108421	103685	83	32822	31590	72	1638	1658	17	1642	1537	15	4078	4047	30	286247	280660	79	2.16942
134439	117074	80	40484	34560	79	2102	1660	18	2069	1833	21	4834	3968	34	359703	304507	84	2.16942
70785	69749	72	21210	21237	47	971	990	0	1363	1117	8	2347	2482	23	183385	180237	78	2.17358
137419	119418	94	41980	35707	77	1559	1517	15	2061	1921	20	4451	3844	34	340711	297495	84	2.17774
137409	124899	84	41346	36569	79	1731	1455	19	2482	2077	24	4363	3978	31	325871	289770	85	2.17982
110670	108125	84	42572	42525	74	1484	1503	15	1635	1821	17	3953	3887	29	265869	253460	82	2.17982
90030	92128	71	21203	21469	46	1562	1539	14	1524	1692	15	3534	3571	28	267931	262429	77	2.18086
103468	101803	79	34161	32933	71	1531	1474	15	1607	1621	16	3545	3334	28	257895	244241	76	2.18086
178356	137941	88	60845	46763	86	2141	1937	21	2737	1945	25	5959	4377	40	440675	338973	94	2.18086
166691	153023	85	58287	53029	80	2582	2266	24	2813	2547	26	6529	6161	37	481516	446072	85	2.1819
127917	115910	80	41497	35210	79	1312	1177	10	1798	1627	18	4579	4186	33	308081	270378	82	2.1819
155818	146363	89	55705	53457	78	2512	2423	22	2787	2514	26	5990	5746	35	424133	407944	84	2.18294
204365	160294	100	79603	64328	87	2822	2371	27	3143	2359	28	5833	4807	39	437946	346349	90	2.18294
85607	84152	78	30303	29599	71	1299	1204	12	1597	1383	15	2774	2673	24	222146	214811	79	2.18502
76828	75548	78	25521	25533	58	604	671	0	1218	991	0	2339	2386	21	180548	173028	75	2.19022
61957	61428	74	22944	22888	52	542	569	0	980	1004	2	2308	2336	21	151473	150481	75	2.1923
104784	101245	77	34106	32312	74	1720	1495	15	1827	1541	18	4018	3739	30	314610	295445	82	2.19334
113468	108913	84	35652	34841	74	1310	1347	14	1415	1447	16	3536	3382	29	278220	268571	81	2.19542
128960	121034	92	45774	43208	76	2084	1931	19	2195	1889	21	4821	4594	33	349859	324727	83	2.20062
97276	96542	81	29869	29645	71	1458	1287	13	1438	1347	14	3386	3407	26	227184	215755	89	2.20062
137405	114644	90	41923	35059	80	1707	1418	16	2087	1650	24	4324	3568	33	331824	271507	86	2.20374
162809	130508	88	60437	48883	83	1966	1696	19	2519	2108	24	5210	4439	36	398643	317383	88	2.20374
69501	70698	67	28126	27946	61	939	1118	7	1059	897	0	2747	2730	24	184190	179567	73	2.20374
131213	116038	85	54325	47557	79	2124	1738	21	2010	1742	19	4452	3956	33	350572	310813	87	2.2079
75206	74310	71	25951	26176	57	1162	1002	1	1247	1254	10	2606	2562	23	200166	194746	77	2.20894
140534	114915	86	51914	41765	82	2040	1743	20	1755	1627	19	4981	4175	37	407534	331403	88	2.2131
94600	92987	74	27358	26839	62	1510	1508	13	1491	1303	14	3346	3249	28	262492	250395	78	2.2131
77436	79555	73	29261	29291	65	784	844	0	1183	1160	10	2475	2448	23	189297	183189	78	2.2131
100795	93985	79	30796	28440	73	1217	1225	11	1820	1465	16	3743	3423	29	266510	245776	80	2.21414
65394	62415	86	22258	22407	47	861	844	0	929	949	0	2095	1940	22	182688	181662	75	2.2183
112723	102408	81	34904	30860	76	1680	1575	14	1570	1403	17	3364	3023	29	268608	245769	82	2.22454
144694	138647	81	42283	39313	77	1880	1784	18	2355	2362	23	5302	5016	33	390544	368930	84	2.22558
55041	56353	67	16826	17050	43	715	807	0	632	763	0	1826	1752	19	148792	146703	71	2.22558
220864	157602	106	77043	55481	90	2697	1938	26	3463	2388	32	7542	5681	43	571912	404129	96	2.22662
103011	97627	79	35322	33742	73	1385	1370	13	1881	1844	20	3374	3195	28	284958	266788	80	2.22974
270592	187147	98	107679	76970	96	3525	2437	33	4526	3103	39	10000	7104	50	813618	585157	101	2.23182
144549	132490	83	45427	41695	78	1866	1603	18	2203	1899	22	5047	4503	34	388377	346437	84	2.23286
215966	159253	91	71865	52937	88	2670	2099	26	3673	2896	31	7822	5738	43	549157	401770	97	2.23286
66592	66575	70	16028	15992	43	943	993	0	1093	1189	9	2235	2212	21	160997	161155	75	2.2339
142968	117783	84	45225	36554	80	2092	1632	20	2112	1812	23	4849	3850	37	364629	299528	87	2.23494
190816	151505	88	62253	48695	85	2633	2065	27	3035	2425	29	6634	5299	41	486469	393020	91	2.23494
109247	101510	79	42267	38112	75	1468	1344	14	1699	1564	17	3705	3494	30	270547	245035	82	2.23598
82541	82671	75	30176	29906	70	1271	1214	11	1215	1239	10	3001	2984	25	242687	239195	78	2.23598
237320	176878	102	72055	53874	89	3182	2267	31	4075	3078	34	8653	6599	47	653434	504179	94	2.23806
120838	110246	84	44342	39931	77	1709	1425	14	1925	1697	18	4200	3991	30	304816	268100	83	2.23806
107551	105797	75	35180	33901	74	1487	1275	14	1927	1813	19	4249	3973	31	334589	314710	81	2.2391
68636	67672	75	27156	27340	64	862	777	0	925	1036	5	2025	1932	22	157489	158188	73	2.24014
83144	82884	78	15925	15912	41	1323	1140	9	1060	1163	8	2540	2405	23	186521	183099	78	2.24326
118272	97699	85	39128	32830	78	1343	1133	9	1677	1278	15	3952	3386	32	278058	226710	85	2.2495
135872	111871	82	49668	40729	80	1977	1662	19	1893	1503	19	4054	3222	34	323354	263848	86	2.2495
107416	104762	75	35915	34398	73	1021	998	0	1560	1513	14	3653	3549	28	287312	271764	80	2.25054
64469	64999	69	18827	19090	44	849	905	0	1100	1025	3	2224	2185	22	151398	142504	79	2.25574
170272	150441	86	51451	45491	82	2163	2043	19	2985	2338	27	5894	5219	36	444311	374275	91	2.25886
119448	105849	84	41716	36650	78	1968	1701	19	1920	1587	18	4118	3540	32	319343	284313	86	2.26406
63155	63329	69	19520	19464	45	1091	914	0	1233	1027	3	2150	2016	21	161649	156449	76	2.2651
95965	93032	78	23879	23582	55	1636	1622	15	1710	1701	16	3740	3658	28	253684	240347	80	2.26926
106089	106485	81	19931	20029	47	1343	1358	12	1739	1518	16	3843	3484	29	287086	277257	78	2.26926
58951	60832	72	21726	21743	51	609	774	0	915	922	0	1826	1885	18	159040	157726	74	2.2703
158731	134543	87	48502	41379	81	2058	1819	20	2057	1852	21	5244	4452	36	369449	313680	87	2.27342
95204	90481	76	36847	33992	73	1388	1202	10	1730	1251	13	3137	3006	27	264838	245000	80	2.27342
239524	168820	96	79379	56301	93	3211	2253	29	3256	2076	33	6847	4799	43	515971	356467	99	2.27446
99265	97613	75	27687	27138	62	1442	1252	13	1817	1707	20	3936	3756	30	294155	280966	78	2.2755
300472	202242	105	98232	65806	103	4423	2721	37	5730	4034	43	11762	7950	53	862538	608565	109	2.27966
52767	51978	69	10912	11183	37	547	576	0	672	721	0	1807	1878	18	139929	137094	72	2.27966
345583	243613	130	167930	120370	126	6822	4865	38	7516	5769	42	16916	12869	60	1.04858e+06	968445	129	2.2807
179541	139709	86	50941	39663	85	2820	2089	27	2869	2357	28	6292	5177	39	498452	388506	89	2.2807
65407	67353	70	31201	31612	70	900	936	0	1057	1040	5	2163	2145	21	194903	195002	78	2.2859
61685	62556	69	24948	25460	56	905	749	0	803	869	0	2482	2421	24	159563	154316	73	2.28694
253700	177278	101	78817	56575	97	3987	2784	32	4227	3089	36	9043	6247	49	653283	464043	103	2.28902
103542	102500	74	41345	40235	72	1240	1453	12	1483	1393	14	3719	3520	29	275701	261066	79	2.29006
106836	101173	93	31411	28390	75	1935	1863	18	2112	1800	19	4310	4010	32	302266	267992	93	2.29006
163034	132458	101	58555	47013	85	1964	1660	18	2056	1729	22	4681	3549	36	374983	301534	101	2.29006
147320	130708	82	54689	48237	80	1996	1865	19	2416	2015	23	5281	4687	35	382907	336818	86	2.2911
88466	88101	73	28159	27985	66	1305	1376	12	1563	1568	17	2902	2900	25	217050	210493	77	2.2911
233156	172068	95	72017	53812	92	3237	2469	29	3804	2724	34	8919	6614	46	668014	509035	98	2.2911
133869	129152	79	48117	45687	77	1805	1594	16	1999	1943	21	4458	4213	31	341702	317672	87	2.29318
74796	76206	65	26484	26296	65	1198	1124	7	1352	1045	6	2868	2839	24	197209	194786	77	2.29422
84340	85155	71	29260	29324	70	1394	1458	12	1500	1440	14	3443	3451	27	254191	244159	77	2.29422
61031	62033	78	19349	19139	48	888	814	0	1049	942	0	2232	2251	21	168390	167133	74	2.2963
45453	46812	59	21416	21592	50	531	511	0	709	735	0	1151	1180	9	126727	119520	71	2.2963
77723	77388	75	20555	20718	47	1120	1191	8	1114	1255	11	2765	2551	24	196510	192455	76	2.29734
84011	83675	73	29854	29520	69	1127	1089	6	1363	1313	13	2852	2871	24	214906	207857	78	2.29942
63229	61926	75	25234	25629	59	680	848	0	1100	982	0	2451	2435	22	160617	157538	75	2.30046
115863	111635	87	56691	55519	74	1764	1686	16	1853	1683	18	4358	4050	31	291713	277219	79	2.3015
125712	119487	80	60325	56985	77	1870	1741	19	2257	1987	22	4454	4048	32	311077	286770	94	2.3015
127499	106655	81	46258	39127	79	1765	1383	16	1920	1525	21	4331	3534	34	309696	262513	84	2.30254
161575	133098	93	49128	40984	82	1895	1626	19	2584	2154	25	5147	4195	36	382787	320716	89	2.30358
79805	76310	88	17526	17487	44	803	1019	3	1157	1034	4	2695	2593	24	213610	205802	76	2.30462
80254	78965	81	28220	28432	67	801	965	0	965	936	0	2654	2562	24	187386	185590	76	2.30982
127234	124265	76	36156	35294	74	1732	1846	16	2343	2309	22	4437	4146	31	319083	308232	80	2.31086
100411	89160	80	35543	30904	77	1233	1096	8	1466	1333	14	3627	3203	29	268593	238039	80	2.31086
58299	59457	70	16563	16957	43	779	861	0	840	740	0	1820	1823	20	147388	148473	69	2.31086
187915	147985	88	52383	39989	86	2207	1770	22	2973	2259	27	6374	4987	40	441571	360282	91	2.3119
133765	131747	77	46994	46055	74	1768	1905	17	2439	2057	23	4554	4281	31	347638	328512	80	2.3119
91054	90918	84	35076	34855	71	1405	1251	11	1558	1404	14	3384	3262	28	236418	224760	77	2.31294
81825	83427	72	28427	28398	67	1347	1338	12	1057	1175	9	3097	3042	25	226340	218257	77	2.32022
156814	121775	85	47917	36597	83	1946	1572	17	2580	2038	25	5201	3904	38	397655	304095	88	2.3223
140727	114583	85	49264	40016	81	1737	1426	18	2138	1688	22	4364	3742	32	320047	258447	87	2.32334
70444	70036	71	21821	21989	51	968	1114	6	875	906	0	2356	2450	22	171178	171786	74	2.32334
70259	70135	80	24286	24432	55	778	907	0	1022	1051	6	2152	2101	22	166681	161615	74	2.32438
136240	128498	87	37201	34073	78	2192	2050	21	2766	2250	26	6004	5340	37	463682	438412	83	2.32438
165654	139006	84	56186	47054	82	2105	1772	20	2450	2042	24	6275	5135	40	449542	379752	91	2.32646
112588	103485	78	44644	40082	76	1363	1221	11	1675	1558	16	3803	3336	30	266792	238557	81	2.3275
89425	90027	71	28736	28229	64	1318	1342	13	1965	1745	18	3420	3389	28	251253	238844	79	2.3275
84699	84250	74	32926	32033	72	1278	1113	10	1338	1392	14	3242	3148	27	230327	227871	78	2.3275
121589	101113	80	34524	28335	78	1363	946	0	1740	1384	19	4080	3360	33	312533	253432	87	2.32854
116923	103586	79	36969	32160	77	1495	1245	13	1629	1482	17	3960	3547	31	286906	253820	83	2.32854
84196	82395	73	28791	28283	70	1113	1097	7	1287	1264	12	3164	3230	25	242790	237484	78	2.33166
79215	82763	72	31222	31452	70	1069	1124	8	1496	1241	10	3026	3018	25	241919	241005	77	2.33166
159101	141475	84	55662	48699	79	1908	1608	18	2372	2045	24	5093	4509	35	369745	335755	87	2.33166
224466	161336	100	77300	56839	92	2460	1750	25	3335	2612	31	7610	5550	45	548942	406013	103	2.3327
148806	135501	86	52936	47679	79	1710	1525	17	2266	1978	21	4915	4167	35	354958	320385	86	2.33478
108064	98858	79	38562	34753	76	1276	1104	9	1626	1533	16	3913	3552	31	302982	277652	94	2.33478
262963	188833	96	82538	60479	93	3795	2507	33	4373	3216	36	9443	6715	47	696649	496247	99	2.33478
76140	78768	69	18373	18439	44	1376	1488	12	1463	1525	15	3202	3220	26	220523	212775	75	2.33582
67184	66342	71	21385	21406	50	1013	1038	4	1436	1410	14	2821	2775	24	195882	190203	75	2.33582
256997	164768	116	80313	53808	102	3699	2468	32	4266	2642	38	8813	6082	48	710875	456511	108	2.33686
86145	84555	74	27732	27121	71	1309	1323	10	1221	1362	11	2950	2994	25	211619	208583	77	2.3379
265780	197597	99	97233	71880	97	3817	2992	32	4435	3290	38	10425	7627	49	747599	566036	102	2.3379
101547	100390	74	32269	31744	72	1830	1475	16	1696	1534	19	3744	3656	27	290076	278702	78	2.33998
220996	164452	101	64021	48036	90	2979	2331	27	3761	2916	34	8167	6048	46	623042	472635	96	2.34622
162652	145421	86	55471	48378	81	2714	2277	25	2204	1969	24	6025	5398	38	452902	407195	86	2.3483
150837	118537	84	53981	42669	83	2175	1595	22	2195	1839	23	4806	3828	37	392566	298979	91	2.35038
113224	109373	86	39468	37767	74	1584	1596	15	1775	1611	16	4013	3805	30	272768	263086	80	2.35038
250366	184508	96	84526	62745	92	3188	2310	29	4153	3218	35	9107	6880	47	725921	537842	98	2.35038
74412	75138	71	30111	29487	64	1021	957	0	1262	1290	13	2533	2565	22	177929	172660	75	2.35142
172830	134345	104	56600	45246	84	2497	1902	24	2942	2232	29	6721	5383	42	501930	402887	93	2.35246
74239	74351	70	17338	17219	44	890	965	0	1186	1143	8	2731	2624	24	190952	185916	74	2.3535
149246	118570	89	53159	42328	84	2030	1660	21	2278	1774	23	5382	4339	37	387629	309422	90	2.35558
72168	71794	72	22566	22562	50	1046	841	0	839	863	0	2622	2679	23	197401	196191	76	2.36182
152996	145847	92	51638	49515	79	2210	2215	21	2241	2068	21	5025	4752	33	402511	381546	85	2.3639
75846	75466	71	23201	23099	50	1015	1090	6	1184	1058	6	2457	2327	23	185052	179085	77	2.3639
79166	78034	79	22541	22775	52	962	900	0	1230	1281	10	2423	2212	23	184044	181192	79	2.36598
107155	102458	78	43839	42882	74	1618	1439	16	1736	1679	18	3496	3494	27	245221	224949	80	2.36702
125279	107283	81	45815	38832	79	1462	1250	13	2046	1717	21	4332	3407	35	320348	273092	85	2.3691
104224	102763	74	46858	46652	72	1396	1575	13	1830	1871	19	4090	3983	29	279655	264191	79	2.37326
193570	150465	93	64773	49212	87	2331	1875	23	3092	2511	28	6051	4556	40	431987	321738	94	2.3743
113636	100775	86	40827	35781	77	1229	1177	9	1751	1570	17	3852	3198	31	284440	244793	83	2.37534
89509	91477	71	23200	22949	51	1244	1143	8	1287	1263	11	2871	2881	26	215914	210552	75	2.37534
100321	98827	76	33989	33075	71	1441	1476	15	1418	1453	15	3689	3573	28	260428	248164	79	2.37846
78010	77970	73	20878	20918	47	1087	1062	6	987	1052	5	2553	2729	22	194718	191823	77	2.37846
91293	89513	76	30884	30514	71	991	992	0	1219	1123	8	2698	2628	24	204448	201453	76	2.38054
94008	91578	77	28472	28240	72	962	1057	6	1451	1361	16	2922	2927	24	233197	223876	78	2.38262
142716	134335	82	40128	37001	76	1811	1728	18	2343	1978	22	4825	4467	32	347627	330776	82	2.38262
96374	94392	78	34114	33796	71	1401	1340	12	1575	1608	15	3564	3599	28	248933	241446	78	2.38366
97303	95237	82	27726	27282	70	1153	1207	10	1693	1558	16	3353	3144	28	232238	228755	78	2.38366
80140	79739	73	29313	29152	69	1246	1191	10	1464	1341	14	2595	2531	23	217911	211865	80	2.38574
128063	107495	89	44652	37073	80	1789	1675	16	2199	1657	23	4593	3821	34	338514	279228	86	2.38574
91674	91863	74	24352	24364	48	1569	1393	14	1588	1424	13	3554	3743	27	261083	256431	78	2.38574
126775	121522	76	46860	45414	75	1349	1275	13	2152	1934	20	4656	4533	31	354567	338813	80	2.38678
124921	103704	85	41566	34506	81	1426	1167	11	1874	1452	20	4420	3708	33	295525	251526	86	2.38782
72565	73660	70	25224	25113	58	999	978	0	898	1248	9	2316	2275	21	190543	187516	75	2.38886
108127	100418	78	39990	35783	74	1454	1358	15	1938	1742	20	3605	3346	29	300301	267185	81	2.39094
78690	76929	75	32487	32436	69	1319	1287	12	1646	1548	17	2731	2904	25	207246	204589	77	2.3951
98048	99256	73	43010	42183	72	1383	1422	13	1512	1670	17	3348	3187	28	252224	235041	81	2.39614
128247	103465	85	46643	37800	80	1749	1224	19	1948	1651	19	4389	3437	34	336791	269651	87	2.39614
90140	88966	73	25236	25042	57	1133	1109	8	1366	1223	12	3257	3197	27	243723	230211	78	2.39718
243509	172649	97	82732	57944	93	3676	2469	31	3621	2545	34	9114	6593	46	652022	474739	103	2.39718
315051	205794	122	93205	61568	111	4034	2596	34	5632	3629	41	12728	8271	55	989512	635181	119	2.39822
61403	62042	67	16471	16633	43	714	614	0	975	929	0	2292	2155	21	165454	167002	75	2.39926
64360	64600	71	23227	23416	53	871	858	0	954	1069	5	2338	2212	22	165427	161385	76	2.39926
127091	107378	84	42603	35454	80	1585	1214	17	1916	1558	19	4211	3706	32	317671	262939	87	2.39926
175224	138464	86	55214	43872	85	2563	2087	23	2512	1934	26	5849	4639	38	443194	352246	94	2.4003
140664	110607	88	42468	32612	83	2439	1874	23	2359	1960	24	5513	4270	39	416512	323387	89	2.40238
105436	104718	75	23960	23904	57	1029	1144	8	1808	1702	17	3188	3285	26	227639	213890	76	2.4055
89133	88331	73	19888	19773	49	1354	1206	14	1674	1385	14	3379	3250	27	245881	241891	78	2.40654
77745	73783	88	31812	30596	71	1199	1148	8	1090	977	0	2791	2618	23	197118	178971	88	2.40654
54977	57030	67	17130	17592	42	889	904	0	714	816	0	1840	1794	19	167311	166277	72	2.40654
108314	97782	77	36061	31745	77	1251	1182	10	1998	1773	22	4292	3820	32	304868	267086	83	2.40862
153588	134858	99	57188	51093	81	2490	1992	22	2562	2226	26	5844	5083	38	454760	406623	88	2.4107
150742	128260	83	63517	54701	82	2032	1711	21	2283	1913	22	5521	4676	36	418332	364653	89	2.41174
140961	131544	79	47592	43692	77	1951	1673	18	2343	2298	21	5661	5287	34	424634	391602	84	2.41174
113281	95577	85	41479	35784	79	1108	1109	7	1823	1596	17	3867	3373	30	273557	238075	85	2.41278
141174	127797	83	49498	43377	80	1907	1746	19	2306	2053	23	5207	4404	36	394111	351364	84	2.41278
107724	107495	80	34510	34560	71	1616	1425	15	1741	1755	18	3327	3229	26	241601	233370	78	2.41278
137353	119087	81	50371	42623	79	1697	1510	16	2369	2088	22	4680	3949	34	358629	301277	84	2.41382
90574	84164	91	30206	28541	74	1312	979	0	1465	1173	10	2864	2523	24	223889	207150	91	2.41486
148419	119892	89	46254	36726	82	1766	1405	16	2068	1702	21	4525	3607	35	336487	269794	88	2.41486
83716	82712	83	20147	20217	47	1128	1036	5	1294	1166	11	2963	2877	26	224563	221392	77	2.41486
94662	93162	76	36303	35699	71	1260	1215	9	1370	1347	12	3213	3275	26	244069	235452	78	2.4159
252496	193271	113	95206	73816	95	3212	2539	29	4285	3291	35	8709	6916	46	667066	519302	99	2.41694
60340	64222	58	24430	24836	55	962	745	0	938	1025	4	2504	2409	23	171115	170469	74	2.41798
128881	123745	81	46371	44816	75	2405	2359	22	2729	2566	25	6337	5631	37	433867	380800	83	2.41798
90259	84147	91	28673	25591	91	1404	1138	8	1477	1070	9	3353	2699	27	262607	222770	91	2.41798
99277	96168	75	29336	28131	72	1375	1299	11	1615	1602	16	3900	3616	30	260431	254212	82	2.42318
130505	126795	79	52077	49737	77	1703	1482	16	2148	1965	21	4879	4563	34	361865	344439	84	2.42838
161890	132320	99	53868	44414	82	1946	1803	19	2480	1952	24	5063	4123	35	403767	319645	91	2.43046
93218	93766	75	35567	35739	71	1173	1138	10	1269	1319	12	3279	3157	27	243658	229969	76	2.43046
88901	86161	75	32453	31072	72	917	784	0	1286	1323	12	3150	3023	26	245735	230961	78	2.43046
104500	99559	81	36375	35699	73	1271	1284	11	1432	1395	13	3143	3055	26	223815	210576	79	2.4315
167733	132066	89	60018	47412	84	2079	1626	19	2575	1877	25	5453	4390	36	384362	302145	91	2.4315
89208	89901	72	24422	23950	57	1312	1068	7	1730	1476	14	3481	3497	27	253173	248408	78	2.43254
60316	61566	70	23276	23460	56	502	499	0	793	783	0	2051	2178	20	156806	151905	72	2.43254
125383	108955	81	40713	33842	79	1789	1462	16	2261	1840	23	4952	4412	34	389266	333024	86	2.4367
80561	80448	85	18193	18312	45	1195	1197	10	1291	1177	10	2865	2840	25	221547	214396	76	2.4419
136836	112276	89	43333	35757	80	1492	1147	14	2411	1971	25	4739	4157	34	327193	272088	88	2.44398
114375	110929	81	26543	24536	59	1422	1490	14	1739	1651	15	4063	3615	30	262280	246054	82	2.4471
125848	120137	82	42765	41107	77	1694	1597	16	2114	1975	21	4210	4023	30	288682	271716	83	2.44814
72567	70974	78	18842	18899	46	665	718	0	1232	1266	11	2643	2607	24	187032	179842	79	2.45542
105528	104783	74	43785	42714	74	1445	1494	13	1809	1698	18	3916	3818	30	250338	239080	79	2.4575
145296	114261	100	50217	39708	80	2704	1975	25	2598	1772	26	5476	4438	37	402261	310114	91	2.46062
234540	170852	97	72687	53038	92	3106	2091	31	3496	2563	33	8037	5713	45	594016	429635	98	2.46062
245659	171878	121	82688	57615	121	3248	2430	27	4051	2755	35	9014	6265	49	612869	426996	121	2.46062
52143	52048	71	18961	18984	48	415	548	0	749	797	0	1633	1528	15	125628	122804	72	2.4627
180873	147919	84	47213	37523	82	2510	1776	26	2996	2185	31	6574	5210	41	457556	373073	95	2.4627
158446	141487	80	45034	38923	80	2043	1824	20	2453	2408	23	5693	5123	36	418702	367302	86	2.46374
82862	81228	81	23334	23411	53	1024	993	0	1447	1408	14	2788	2790	26	217522	217509	76	2.47102
112535	109463	78	39850	38022	75	1640	1468	18	1920	1939	19	4292	4047	32	314314	299395	80	2.47518
144347	115810	85	46989	37570	83	2080	1652	20	2613	2134	24	5007	3990	38	392086	308705	89	2.47518
189070	149752	87	52057	41565	85	2597	2043	23	2799	2207	29	6760	5165	43	484722	385864	91	2.47622
97907	96504	75	22684	22565	54	1447	1456	13	1756	1602	17	3488	3235	27	266620	258050	81	2.47726
136904	124292	82	53158	47363	79	1766	1815	18	2273	2268	22	5293	4796	34	402180	358079	84	2.4783
355807	253438	125	136961	100477	121	5336	3843	36	6276	4468	41	14110	9857	55	1.04858e+06	777281	126	2.47934
142671	118241	84	40946	33624	81	2016	1620	20	2212	1710	23	4940	4105	36	348147	282646	89	2.48038
131389	123279	78	43619	39909	76	1728	1514	15	2326	2223	22	4489	4379	32	378422	354943	81	2.48142
138488	114075	82	42490	34526	81	2019	1692	19	2201	1729	24	4377	3742	34	325630	259020	87	2.48142
89714	86408	77	33097	31798	72	1146	1019	4	1089	1034	5	3170	3106	26	220981	217014	79	2.4835
101914	98806	78	27477	26733	63	1838	1687	16	1869	1867	19	3858	3962	28	275002	266836	78	2.48558
113233	107470	78	41535	38492	74	1995	1742	19	1826	1710	18	4074	3634	31	316694	299159	81	2.48766
70475	72295	71	26526	26667	55	716	843	0	1119	1015	3	2527	2443	23	171138	169235	77	2.48766
97138	90428	84	33700	30787	75	1478	1222	12	1691	1542	17	3530	3328	28	264729	245363	81	2.4887
65733	66675	69	25753	26196	55	1122	1103	8	1180	945	0	2264	2222	21	175581	168312	76	2.4887
85836	86000	72	27886	27639	71	1115	1079	6	1439	1556	15	2897	2879	26	220558	212845	76	2.48974
193118	156574	88	65937	52967	86	2685	2050	26	3874	3225	31	7947	6572	42	545654	456606	94	2.49286
82220	85030	68	26968	26633	56	1097	1214	10	1610	1554	15	3390	3255	26	229417	218660	77	2.49286
113828	110883	75	31926	30578	72	1543	1791	15	2068	2022	18	4448	4198	31	321064	303540	80	2.49286
71257	71862	71	25157	24845	60	1052	973	0	1005	891	0	2401	2396	22	167977	162833	76	2.4939
198355	155490	89	75061	59064	88	2380	1550	26	2947	2457	27	6773	4891	43	470915	354152	94	2.4939
177362	143135	103	56608	45296	84	2142	1719	20	2577	2232	26	5620	4617	38	394077	326697	90	2.49494
169540	125943	89	58865	44208	87	2122	1726	21	2086	1601	23	5705	4230	39	456716	339431	92	2.49702
162420	124544	93	52385	43053	83	1621	1371	16	2561	1869	27	5766	4390	40	415033	325882	89	2.49702
77804	77530	73	27669	27503	69	1041	1018	4	1370	1317	13	2769	2704	24	198965	191583	76	2.49806
93186	94308	73	29532	29349	68	1459	1611	14	1857	1685	17	3674	3548	28	273302	266628	78	2.49806
212272	168304	88	60534	47307	85	2680	2087	26	3332	2693	30	7573	5795	42	544775	440599	90	2.49806
118797	111324	83	36311	32635	75	2122	1800	18	2035	2000	20	4904	4814	31	361390	347881	81	2.4991
139688	109643	83	44877	34907	81	1725	1451	19	2378	1718	23	5342	4245	38	385736	290654	86	2.50326
70032	71467	72	30722	30870	69	985	992	0	1021	902	0	2265	2253	21	172991	167010	75	2.50326
77624	77519	73	23553	23684	51	1013	1026	3	1136	1205	9	2437	2259	23	190731	182019	78	2.50326
254945	181867	96	100216	74072	94	3645	2460	33	4356	3003	37	9379	6695	48	685346	493699	97	2.5043
96180	92652	81	19737	19600	47	1329	1285	13	1569	1408	14	2759	2876	23	234385	230486	80	2.5043
71929	71190	72	23465	23476	51	914	945	0	1256	1281	12	2704	2555	25	210152	206235	76	2.50534
97924	94910	76	38810	36816	73	1422	1396	13	1489	1485	16	3395	3195	29	246225	234662	77	2.50742
109293	100015	93	39099	35889	93	1381	1414	13	1846	1777	17	3963	3653	29	292702	272974	93	2.50742
116274	104280	81	38783	34020	78	1496	1131	10	2108	1687	21	3897	3611	30	300188	262646	84	2.5095
69355	69973	70	15954	16042	41	695	838	0	1281	1065	6	2343	2336	22	178818	177540	75	2.51054
67156	69969	69	27731	27828	66	873	945	0	1214	1190	10	2362	2263	22	181181	180099	73	2.51054
87933	84244	76	31607	29644	73	1106	954	0	1359	1289	11	3051	2804	27	207860	190867	80	2.51054
286296	181151	103	99755	63546	100	4084	2456	36	4259	2853	37	10551	6632	54	740984	489143	105	2.51054
67354	68423	59	28303	28456	69	949	881	0	974	897	0	2258	2311	23	167709	160725	75	2.51158
102702	100905	77	27594	27149	68	1265	1321	12	1742	1725	19	3792	3726	28	261407	251536	78	2.51262
113679	105012	80	41163	37209	76	1348	1275	12	1878	1527	18	3946	3603	30	272960	256277	81	2.51366
106069	98061	92	40993	37754	75	1321	1296	11	1369	1333	14	3393	3085	28	236015	219031	80	2.51574
51674	53024	68	13573	13560	40	736	769	0	880	875	0	1849	1777	17	137486	139913	72	2.51782
90325	88724	75	29507	29076	69	1113	1005	2	1251	1142	10	2694	2602	24	213568	201503	76	2.5199
86664	85945	77	39872	40561	71	1036	1062	5	1388	1470	14	3046	2961	24	217827	215342	76	2.52094
65683	65885	78	18374	18573	45	777	814	0	1197	1110	7	2232	2316	21	164907	163684	72	2.53134
220141	162836	91	73551	54855	88	2648	1717	27	3617	2521	33	8394	6583	45	604507	453589	94	2.53134
82377	83167	72	32545	32438	70	1285	1401	12	1313	1141	11	2678	2775	24	218679	217684	77	2.53238
174377	132542	91	59869	44851	85	2385	1706	26	3147	2236	31	6132	4826	39	490846	364387	92	2.53342
115057	107796	81	35735	33472	74	1401	1306	12	1728	1757	17	3853	3426	30	301375	281680	82	2.53342
122179	112539	80	44860	41153	78	1144	1210	10	1548	1502	16	3279	2929	28	282646	256413	83	2.53446
101044	100391	78	37823	37199	72	1380	1224	12	1631	1583	16	3278	3060	28	249341	246127	77	2.53446
81614	80788	75	23436	23638	47	1399	1459	14	1537	1364	12	3316	3198	27	243104	234713	74	2.5355
95910	96186	75	18482	17887	48	1420	1403	12	1536	1563	16	3758	3579	29	266107	262385	76	2.5355
92906	89974	81	32815	32367	71	1132	971	0	1545	1475	16	2978	3032	26	240016	228480	78	2.53758
235271	168468	94	75719	54199	93	3300	2262	30	4149	2886	35	8432	5972	46	623962	442478	99	2.54694
107298	104903	76	31185	30333	73	1549	1455	15	1683	1413	16	3463	3300	28	268743	255897	77	2.54694
110520	106399	83	27698	26621	61	1500	1512	15	1968	1748	22	4067	3873	30	277662	268896	81	2.54798
113662	104101	78	44111	38912	75	1502	1313	13	1837	1677	20	4404	3984	31	329171	306082	82	2.55214
130805	125789	91	59391	58489	76	1901	1807	17	1817	1712	19	4206	3803	31	296545	283077	79	2.55318
185051	147075	91	78419	62811	86	2272	1620	24	2792	2273	27	5776	4522	39	419780	336583	92	2.55318
61354	62492	76	24029	24083	56	915	954	0	727	646	0	1987	1977	19	156796	150258	73	2.55422
87997	86971	73	27447	26411	68	1315	1233	12	1351	1367	13	2941	2970	25	234627	226715	77	2.5563
73228	71857	87	23638	23582	57	956	912	0	1198	1197	10	2586	2477	24	187096	183490	74	2.55942
110268	106923	83	43406	42246	74	1412	1462	13	1778	1597	18	3327	3090	27	239977	228335	81	2.56046
86428	89003	70	36158	35996	70	1234	1224	10	1488	1322	13	3358	3091	27	252364	237966	79	2.56254
105557	102890	73	35145	34044	73	1516	1276	15	1813	1670	18	3688	3599	28	273077	261440	79	2.56462
92554	87912	74	33732	31399	72	1129	1095	7	1468	1136	12	3562	3480	28	253520	227905	80	2.56566
131925	110033	83	50411	41831	81	1554	1111	10	2294	1482	24	4314	3473	33	336187	276811	86	2.56566
345269	214946	118	102815	65158	115	4960	2775	38	6121	3758	45	12925	8130	56	966641	603959	124	2.57294
110185	99595	83	40229	35694	76	1734	1545	15	1808	1563	18	3716	3470	30	283789	257278	83	2.57398
120431	112278	79	33313	30497	76	1580	1399	14	1551	1360	17	3873	3843	29	287250	268225	80	2.57502
94435	92654	76	34765	33953	72	1218	1367	11	1502	1458	15	3763	3630	28	281031	270348	77	2.57502
72835	73123	70	23913	24217	55	1063	1169	8	957	1082	6	2651	2673	24	184189	177719	75	2.57606
135586	109140	85	47183	37965	80	2000	1652	18	2254	1972	21	5233	4400	37	370571	301542	87	2.57606
138563	116696	84	45625	38032	79	1347	1259	12	2633	1952	28	5008	4154	35	363157	301673	88	2.57606
101999	102966	74	38303	38382	72	1447	1385	14	1939	1884	18	3457	3392	28	257910	245521	78	2.58646
246654	179291	110	81357	58637	92	3394	2280	31	3523	2369	34	8388	5771	46	629326	455930	100	2.58958
133340	114141	98	42248	34222	98	1736	1346	18	2332	1810	23	5242	4199	36	347177	289375	98	2.58958
94978	95807	73	21807	21953	48	1222	1183	10	1726	1658	18	3601	3461	28	255222	239318	79	2.58958
83131	83060	88	30479	30406	70	806	1039	4	1289	1050	6	2719	2620	25	194443	190601	77	2.58958
217643	166682	100	69233	53622	90	2905	2254	26	2891	2099	29	6882	5275	41	575560	437477	98	2.59062
155353	126698	95	41058	33753	82	2449	2329	22	2679	2163	27	5861	4814	40	433997	354824	91	2.59062
130751	121609	87	35360	32478	75	1771	1736	18	2005	1809	20	4528	4560	31	327913	302283	83	2.59166
79178	78318	72	26039	26098	60	914	1042	4	1671	1376	14	2548	2651	24	216481	212570	75	2.59166
101755	95047	82	38316	35551	73	1728	1680	16	1731	1626	19	3954	3758	30	294318	268599	79	2.59478
124822	107547	84	44327	37734	79	1931	1585	20	2195	1847	23	4447	3990	33	326464	278632	84	2.59582
84259	85107	73	22838	23017	51	1235	1116	9	1786	1673	18	3492	3618	26	225905	216925	78	2.59582
71709	73854	71	15900	16118	41	1311	1272	11	839	955	0	2623	2742	23	183591	177417	75	2.59686
145943	134397	85	45860	41535	77	1938	1663	16	1948	1696	19	4794	4502	33	370836	341113	85	2.59686
130548	107319	82	47835	38180	80	1461	1283	14	1935	1420	22	3946	3082	34	311458	252093	84	2.5979
295648	207937	108	93361	65072	103	4504	3069	36	5480	3945	39	11809	8516	54	893721	639611	111	2.6031
93100	90993	76	38089	38073	72	1031	1162	8	1562	1480	15	3346	3288	26	258137	247485	78	2.60414
119775	96165	81	43566	35530	79	1492	1113	11	1833	1493	18	3624	2793	32	272490	222295	87	2.60414
75958	78677	65	17193	17117	44	1163	990	0	1351	1139	12	2919	2731	26	206831	204896	76	2.60934
75696	76891	67	23627	23470	56	1302	1184	10	1582	1337	12	3068	3014	25	207435	207213	75	2.60934
140386	120894	83	47145	40226	80	1797	1535	17	2304	1975	24	5121	4540	35	374094	327111	85	2.61246
125978	103282	98	41291	33919	79	1381	1169	12	1616	1442	16	4459	3625	35	316154	264362	85	2.61662
88251	88135	78	31859	31593	70	1057	1118	7	1438	1268	13	3289	3247	26	229096	218805	77	2.61766
87682	90935	66	32521	32354	71	1484	1443	15	1368	1324	12	2846	2700	25	212494	206954	78	2.61766
85938	87199	79	24325	24022	53	1292	1410	12	1519	1151	12	3629	3533	28	258844	250587	77	2.6187
147215	128316	82	43552	35884	81	1723	1589	17	2391	2081	23	5011	4251	35	351037	302041	86	2.61974
170372	136251	89	49195	37752	84	2640	2240	25	2697	2091	26	5625	4541	39	425668	344650	91	2.61974
344173	220245	131	120900	76588	117	4934	3459	35	5746	4128	44	12104	7683	55	949944	615940	122	2.62078
100554	94123	77	31402	28133	75	1235	1482	13	1428	1516	17	3884	3592	29	269921	248471	81	2.6291
69339	68125	70	13774	13932	40	977	1157	8	1168	1095	6	2306	2428	22	181411	181216	75	2.6343
118615	113856	83	41942	40185	75	1377	1316	13	2282	2068	21	4401	4085	32	333750	314176	81	2.6343
112252	96528	80	40027	34570	77	1432	1273	13	1693	1532	16	3740	3222	29	260934	230037	82	2.63638
75851	77839	62	27728	27824	62	1260	1288	11	1198	1231	11	2555	2500	24	193519	195452	75	2.63638
132118	108130	83	46887	38355	80	1611	1165	12	1998	1663	20	4283	3388	34	323170	264331	88	2.63742
237969	170719	96	66672	47741	95	3573	2727	30	4172	2768	38	8121	5660	47	615575	450421	101	2.63742
212109	161438	91	61673	46007	87	2636	2069	25	3427	2529	33	7167	5290	44	478711	361552	94	2.64054
68650	69952	71	24869	25163	54	1315	1188	10	1123	1079	7	2276	2172	23	179168	177208	74	2.64054
109733	105038	87	46791	45288	74	1484	1360	14	1660	1648	16	3808	3945	27	276344	266255	79	2.64366
98307	96512	76	25350	24983	57	1395	1288	11	1702	1693	17	3832	3797	29	236481	233802	77	2.64366
69092	70862	70	25558	25687	54	979	888	0	972	979	0	2583	2390	25	197404	190948	76	2.64782
100352	85309	84	37479	31439	76	1242	1186	11	1895	1291	17	3523	3001	30	300496	258781	83	2.64782
161871	154284	81	39564	38057	77	2890	2727	24	3416	2876	29	6752	6214	37	573319	527933	86	2.64886
91847	91340	75	25529	25750	54	1428	1447	14	1799	1607	16	3552	3589	28	269599	257942	76	2.64886
273856	198132	100	84455	61369	93	3987	2740	34	4964	3553	37	10565	7605	50	810315	599948	99	2.6499
161162	124222	91	54001	42245	85	2280	1624	23	2818	2107	27	5997	4622	41	441211	347681	95	2.65094
74553	76239	72	21381	21923	46	888	884	0	1187	1237	12	2579	2536	24	194794	189285	76	2.65094
133573	117146	83	47627	42140	79	1782	1570	19	2052	1773	20	4942	4487	33	347680	314406	85	2.65094
188583	164527	86	63558	54605	83	2560	2356	22	3082	2877	25	6777	5932	39	517209	458643	88	2.65302
72375	72285	72	29523	29403	70	946	861	0	1084	1127	8	2857	2894	25	190915	187636	80	2.6551
124387	116709	78	42964	39857	77	1775	1744	17	2424	2148	23	5138	4672	34	332644	305548	84	2.65718
80376	79234	76	20669	20741	46	985	971	0	1077	1059	7	2311	2413	22	193010	191162	75	2.65822
129624	102518	87	46200	36432	80	2101	1720	20	2063	1720	22	4178	3278	35	347701	270356	88	2.65822
126422	123334	88	45773	44256	74	1986	2045	19	2452	2292	22	5367	5129	34	410232	389505	80	2.65926
186462	169138	92	66134	59344	84	2782	2684	24	3368	2739	29	6670	6095	37	477169	437353	101	2.65926
83545	83560	72	14315	14450	40	1261	1227	9	1434	1407	14	3228	3340	26	234284	230606	77	2.65926
89246	91468	71	23576	23332	58	1314	1509	12	1709	1703	16	3511	3704	26	241450	232041	77	2.65926
164552	130187	87	54982	44047	83	2062	1762	19	2532	1859	26	5486	4464	38	385590	302761	89	2.6603
150976	121634	88	58819	47312	83	1726	1321	17	2492	1913	25	4996	3943	37	364219	285080	88	2.66238
99620	97128	79	37403	35948	73	912	929	0	1393	1476	15	3060	2769	26	227734	215014	78	2.66342
78979	76292	76	26973	26752	60	932	1132	7	1301	1091	8	2656	2676	22	176955	169064	77	2.66446
80700	82494	71	19958	19934	48	1065	1164	7	1254	966	0	2861	2647	25	221298	214901	75	2.66758
105746	103278	74	27990	26811	70	1253	1401	14	1513	1677	16	4054	3989	28	283882	272396	80	2.66758
109154	102674	93	46926	45180	74	1516	1545	14	1754	1456	15	3563	3296	29	262045	255420	80	2.66862
88991	87384	79	19967	19978	45	1335	1221	11	1489	1462	14	3264	3145	27	229332	227513	76	2.66862
76625	77779	72	30673	30469	70	1263	1106	7	1322	1355	12	2617	2564	24	207001	201096	78	2.66862
71219	70698	73	26596	26424	65	1162	1010	2	1219	1042	4	2554	2579	23	186485	177786	76	2.66966
125616	110522	84	37607	31776	78	1299	1180	11	1365	1406	14	4079	3526	32	297817	265281	85	2.67486
214167	140433	99	74380	49821	91	2676	1820	26	3465	2196	34	7149	4714	45	608459	405494	97	2.67486
79400	79239	71	26051	26139	59	1046	1196	9	1321	1261	10	2850	2705	25	197514	192720	78	2.67694
56948	57816	67	15297	15363	42	669	662	0	946	833	0	1743	1762	18	142400	144938	72	2.67798
83130	82785	73	21788	21691	52	1088	1113	8	1421	1371	14	3479	3287	28	238887	233181	78	2.67902
93366	94162	73	23265	23557	50	1573	1722	16	1676	1607	16	3796	3916	27	257466	252941	76	2.67902
61452	63038	72	25596	26279	53	1007	897	0	906	850	0	1957	2017	19	143592	142122	72	2.67902
67834	68540	71	13425	13735	39	1111	1099	7	1059	1112	6	2122	2218	21	179262	174657	74	2.67902
69928	70867	73	26781	26889	64	990	1063	5	1156	995	0	2204	2086	22	192018	196555	73	2.68006
144923	118356	89	43932	35746	80	1639	1479	14	2478	2095	23	4923	3868	36	390146	317523	88	2.6811
83811	83477	72	36988	37177	70	1450	1563	13	1747	1516	18	3172	3102	26	233468	219865	78	2.68422
158495	130844	92	61149	51228	82	1670	1442	15	1947	1476	19	4805	3921	36	332893	279891	85	2.68422
147312	118175	94	50051	40803	81	1606	1316	17	2216	1917	24	4621	3980	34	345769	283177	87	2.6863
135315	113972	84	49967	42050	79	1537	1335	15	1903	1480	19	3840	3140	33	302654	247757	83	2.6863
126858	117028	79	40800	36182	77	1453	1310	15	1992	1707	20	4332	4212	31	318708	294072	82	2.6863
214122	163663	92	80121	60873	88	2806	1858	29	3342	2684	29	7175	5326	42	544148	423601	94	2.6863
178250	157999	83	71253	63631	82	2853	2645	24	2586	2370	26	6236	5478	39	503782	441432	88	2.68734
71501	72390	72	23432	24222	47	1054	1101	7	1207	1235	9	2485	2470	24	190921	189963	73	2.68734
157654	150246	82	53365	51179	79	2591	2423	23	2944	2705	25	6259	5650	38	486659	430574	86	2.68734
129652	111118	81	45150	39050	78	1735	1351	16	2144	1862	22	4434	3867	33	322460	284515	86	2.68838
66748	66157	71	28075	28403	68	874	915	0	1414	1592	14	2631	2500	25	185453	183543	75	2.6915
131804	111702	86	40281	32951	81	1823	1784	17	2072	1892	21	4943	4061	36	319193	270412	87	2.6915
103576	100401	86	32574	31980	72	1699	1609	16	1771	1690	18	4195	4254	29	302867	285538	83	2.69358
139046	127372	87	47438	42030	78	2027	1812	22	2419	1964	25	5540	4792	37	387455	350413	83	2.69462
76015	76589	71	23225	23362	50	1024	1133	7	1495	1410	14	2760	2507	25	219378	215212	77	2.69462
90483	88663	80	25507	25465	55	1172	1236	9	1135	1169	9	2982	2923	25	221801	212087	76	2.69462
150368	123324	96	49208	40455	81	1753	1423	17	1962	1594	22	5108	3951	37	397436	322341	87	2.69566
112467	100671	84	37695	32904	78	1626	1439	16	1655	1413	17	3438	3083	28	276778	244043	84	2.69982
94553	93000	79	32174	31374	72	1417	1424	13	1641	1445	16	2974	3059	26	266466	250402	78	2.7019
88416	86537	82	29729	29618	70	1087	1053	6	1436	1353	13	2923	2933	24	234370	225112	76	2.7019
120088	102115	88	38923	32291	78	1733	1591	17	2110	1867	22	4692	3879	35	361576	321009	86	2.70294
87662	87506	72	15963	15885	42	1097	1079	6	1249	1333	12	3281	3179	27	245526	231903	77	2.70398
66613	65344	72	14744	14779	41	1045	1146	7	1147	1022	4	2371	2347	23	173869	167913	73	2.70502
250923	194337	95	100412	77852	91	3215	2451	27	4561	3407	34	9114	7205	46	654350	532363	97	2.70606
71975	70315	87	22705	20247	87	945	830	0	1076	788	0	2477	2193	22	203463	182172	87	2.70606
75578	76826	72	27993	27915	57	1084	1030	4	1292	1209	11	2574	2505	24	202945	197085	79	2.70606
93001	85338	76	33910	30174	75	1712	1396	16	1748	1401	16	3169	2887	28	252547	233247	79	2.7071
146076	127847	84	38853	32299	80	2128	1749	21	2519	2009	23	5485	4760	36	373190	325294	87	2.70814
102875	102084	76	26279	24929	60	1292	1391	12	1913	1950	21	3905	3943	30	295351	285919	79	2.70918
219580	163264	102	80997	59805	91	2593	1623	29	3034	2274	28	7156	5259	43	553702	411647	95	2.71126
141877	117277	85	48518	40558	80	2172	1914	21	2388	2173	22	5526	4486	37	365781	309261	85	2.7123
165877	133804	86	55709	44491	82	1954	1607	18	2458	1932	25	5338	4030	38	397887	313534	89	2.7123
69234	68294	76	22967	23166	50	741	958	0	1014	806	0	2185	2025	21	151627	153257	72	2.71334
128294	108615	83	38744	32380	79	1790	1333	20	2093	1853	22	4627	4007	34	305968	266238	85	2.71438
141406	116294	83	50745	41566	81	1786	1459	17	2466	1924	23	4954	3934	36	341326	284471	88	2.71854
115884	103655	78	49475	44802	77	1273	1141	10	1595	1424	17	3962	3609	30	271292	240922	80	2.71958
226008	163168	96	88367	65502	94	2787	1921	28	3102	2395	30	7443	5309	45	527529	366524	100	2.72374
89724	91315	74	36386	36009	71	1220	1108	8	1298	1273	12	3693	3491	28	259303	251090	77	2.72478
73895	73741	78	28722	28798	68	894	796	0	1226	1105	8	2222	2100	22	177744	176512	76	2.72478
100514	95926	75	37065	34960	73	1534	1328	13	1670	1461	16	3913	3548	30	279987	267795	79	2.73102
111909	112382	74	29824	27975	74	1900	1830	18	1961	1803	18	4342	4263	31	308011	296733	80	2.73206
99641	92654	92	35743	33449	75	1242	871	0	1465	1340	12	3269	2921	27	236640	210089	92	2.73206
87263	83504	77	26784	26186	68	1066	959	0	1163	1109	11	2947	2984	26	214218	207983	76	2.73622
121995	103681	96	36628	30116	82	1847	1563	18	2344	2020	22	5077	4479	34	355770	314083	96	2.73622
93538	93928	76	41015	41082	72	1362	1389	12	1678	1711	17	3742	3710	29	269578	263535	76	2.73726
106162	101937	78	36543	34453	75	1467	1243	13	1716	1446	16	3807	3593	29	284748	268709	81	2.7383
84667	84332	74	29676	29711	69	993	974	0	1215	1062	7	2692	2690	24	191761	189385	76	2.74038
144935	120641	86	49754	41417	81	2049	1615	19	2157	1952	22	4703	3879	34	338464	282385	88	2.74246
104283	102540	79	34532	33800	72	1536	1612	15	1989	1860	20	4260	4086	31	308874	295581	80	2.7435
96669	96279	77	38739	38484	72	1439	1416	12	1523	1445	14	3156	3130	26	247708	243165	77	2.7435
85392	85662	71	30917	30256	71	1199	1183	9	1390	1317	12	2956	2904	26	192760	177945	76	2.74454
121874	109855	83	44084	39490	77	1425	1295	14	2052	1803	21	4679	4015	35	342278	305569	85	2.74558
135291	111292	85	39113	31283	79	1827	1455	19	2379	2113	24	5198	4295	37	395144	329119	87	2.7487
80246	79403	73	23550	23520	54	1061	1011	2	1135	1057	5	2497	2684	23	203329	198911	75	2.74974
86316	86452	71	22535	22685	50	1339	1161	12	1671	1727	17	3184	3250	26	237593	235138	79	2.75078
152555	121098	94	50236	39975	82	2036	1620	20	2182	1852	23	5132	4203	36	379519	304907	90	2.7539
212029	168172	91	67504	54870	86	2761	2218	25	3643	2843	32	8122	6575	44	561642	461256	92	2.7539
73598	74942	71	27453	27990	60	1089	1157	8	1164	1087	8	2695	2776	23	212224	201942	75	2.75494
97786	94118	79	27018	27063	68	1286	1301	11	1510	1325	14	3014	3051	26	238179	223968	78	2.75494
101038	98512	77	32144	31506	71	1282	1369	13	1892	1439	16	3579	3435	28	264282	250305	80	2.76118
79110	79191	72	25531	25659	58	924	1164	8	1262	1177	9	2390	2403	22	189476	183420	73	2.76118
73460	73898	72	20914	21014	47	950	887	0	1095	1150	8	3063	3222	25	229126	229456	76	2.76118
191144	149949	86	58891	45572	84	2409	1907	22	2940	2314	28	6144	4765	40	504858	391856	90	2.76118
147504	137622	91	48713	46330	77	2144	1913	20	2743	2281	25	6068	5902	35	431733	406232	84	2.7643
72305	72140	81	23696	23957	54	970	976	0	1199	1140	9	2577	2533	24	176195	175343	74	2.76534
93406	88903	80	35378	34171	73	916	879	0	1221	1036	5	2622	2425	23	201039	194490	78	2.76742
117212	102611	86	50380	43988	77	1561	1428	16	1577	1231	16	3574	2951	31	288813	254477	83	2.7695
76164	76121	77	28555	28598	69	1004	837	0	1078	1082	7	3039	3125	25	215350	211523	76	2.77054
221778	157713	100	64444	45632	89	2930	2027	30	4217	3031	36	9230	6579	48	642356	463709	95	2.77574
68308	71134	69	24921	25263	54	758	878	0	1083	1100	7	2510	2524	23	163755	162205	73	2.77574
339537	257211	124	179427	142470	111	6536	5051	37	9152	7263	46	18888	15274	60	1.04858e+06	1.00899e+06	115	2.77678
96507	95079	77	22954	23265	52	1064	1100	7	1723	1724	16	3237	3096	27	222672	215988	77	2.77678
80885	81118	72	24675	24621	57	1224	1161	10	1522	1371	12	2860	2660	24	197101	193250	76	2.78094
73958	75704	70	18001	18057	44	936	908	0	1541	1513	14	2766	2800	24	203283	196770	75	2.78198
100357	98617	90	31499	31059	72	1471	1506	14	1832	1680	18	3960	3815	31	284627	277547	76	2.78198
57933	58325	71	16510	16573	42	733	690	0	952	957	0	2211	2280	22	150764	153508	74	2.78198
65112	64615	75	19149	19325	47	1032	906	0	886	956	0	2291	2126	22	154925	150017	72	2.78302
67781	66617	73	27517	27629	62	665	903	0	1035	1014	3	2074	2149	20	162529	158006	75	2.78406
92068	91137	74	36207	35716	72	1171	1297	12	1257	1164	10	3082	3039	26	199692	191759	77	2.7851
95103	93707	74	35250	34626	72	1360	1545	12	1336	1268	11	3149	2882	27	221705	213186	81	2.7851
63450	64249	73	19679	19590	47	785	769	0	732	811	0	1813	1729	18	151475	147275	75	2.78822
61192	59937	75	21027	21247	49	645	785	0	991	1033	3	1753	1729	18	143492	141955	74	2.79238
117577	109020	83	46316	42500	76	1449	1248	13	2280	2046	23	4871	4721	33	337814	312203	81	2.79238
81225	79816	79	27759	27697	62	916	824	0	1362	1292	12	3022	2838	26	200297	193606	75	2.7955
85200	84224	77	36852	36358	71	799	1050	5	1372	1345	13	2911	2841	25	198621	192426	74	2.79654
80636	81760	73	17614	17814	44	1053	1040	4	1453	1469	14	3196	2948	27	231497	221480	78	2.79654
101261	97933	76	28240	27856	67	1486	1491	15	1818	1596	19	4182	3908	31	301377	292540	77	2.79758
84226	84329	74	23054	23096	54	982	918	0	1627	1552	15	3268	3406	26	235478	228611	76	2.79862
63377	65781	68	28307	28680	67	862	999	0	996	1081	6	2278	2271	22	164217	160024	73	2.79862
107934	97822	80	37643	33643	74	1279	1066	7	1686	1646	18	3773	3441	30	281115	252665	81	2.79862
62347	61957	71	20785	21214	45	789	704	0	1028	981	0	2011	1958	20	163279	164525	72	2.79862
99599	99896	74	29895	29178	65	1321	1265	12	1786	1713	18	3632	3337	29	265023	251561	81	2.79862
111873	97873	88	35447	31240	77	1617	1486	17	1752	1468	19	3706	3358	30	271858	239966	80	2.79966
66013	66070	76	26150	26053	68	691	639	0	908	859	0	2272	2208	22	161451	157847	73	2.8007
130536	115362	81	51766	47242	80	1383	1280	12	2063	1807	22	3998	3609	31	296308	267118	89	2.8007
78175	81996	70	26153	26119	53	1130	1188	7	1133	1248	10	2804	2905	25	195989	184076	74	2.8007
172548	134245	93	53985	43005	84	2930	2182	27	2885	2153	31	6245	4876	41	462821	370367	90	2.80174
167103	137656	88	55764	45151	83	2029	1559	19	2395	1989	24	5716	4633	37	383447	308167	89	2.80174
113207	107791	76	41267	37833	74	1751	1641	17	1964	1626	22	4043	3704	31	309015	285838	79	2.80174
66794	67626	72	21922	22278	50	759	837	0	1072	1099	7	2337	2388	21	156759	152261	78	2.80278
150348	117750	93	53493	42034	82	2228	1686	26	2540	2214	24	5237	4225	37	388239	300816	87	2.80278
159634	121032	103	55367	42212	94	2155	1737	21	2781	2083	27	5188	3747	39	400320	301644	103	2.80278
90275	88764	74	31331	31123	71	1134	1049	6	1383	1477	13	3362	3248	27	243425	231626	78	2.80382
88464	87507	74	29575	29154	71	1232	1291	10	1335	1277	13	2847	2671	26	224372	216745	77	2.80382
130884	117984	84	35711	31691	75	1411	1404	14	2153	2143	20	4758	4472	32	342824	314386	81	2.80382
68234	68245	71	21587	21662	48	615	601	0	1019	1019	3	2485	2513	21	171679	170073	73	2.80486
103316	101514	78	36067	35930	72	1187	1156	9	1535	1634	17	3473	3509	27	260972	251977	80	2.80486
98104	96250	86	27245	26972	71	1295	1234	10	1727	1608	15	3595	3612	29	286569	274188	79	2.8059
273650	177845	101	78452	51766	95	3438	2142	29	4436	2804	38	9631	6206	50	718805	469536	101	2.80694
172819	132731	87	62093	47537	85	2308	1727	23	2787	1946	28	5915	4283	41	458628	341518	91	2.80694
337519	233675	120	118513	85348	116	5606	3775	37	7043	5410	41	15405	10879	58	1.04858e+06	881408	125	2.80902
151839	123490	100	49348	37945	81	1744	1327	17	2042	1886	20	4917	3816	35	355677	294192	90	2.81006
102128	96054	77	36166	33709	74	1357	1206	10	1942	1765	20	3885	3610	29	280410	259620	79	2.81006
109512	94481	79	41186	35409	77	1256	1000	1	1856	1427	18	3933	3300	32	286751	254999	83	2.81214
103910	99161	88	27119	26857	58	1523	1468	14	1586	1646	16	3452	3367	27	246349	235223	79	2.81214
94928	94389	78	36050	35868	71	1219	1293	11	1575	1569	16	3288	3235	27	253022	243493	77	2.81526
135535	122642	81	43312	38499	77	1741	1617	17	2070	1802	22	4374	4048	31	305857	277887	89	2.8163
234315	190213	95	86652	72880	92	2950	2535	26	3698	2830	31	7961	6537	43	589365	485063	99	2.8163
91611	87583	90	41126	38174	73	1170	1149	9	1268	1298	12	3252	3068	26	253473	231211	90	2.8163
62400	61629	74	21949	22332	50	611	755	0	906	928	0	1629	1715	19	144246	140442	74	2.82878
83159	82649	87	38556	38586	71	645	619	0	743	766	0	1816	1878	18	218665	211239	78	2.82982
117373	101900	81	40871	34343	78	1385	1226	10	1703	1419	17	4025	3497	32	293085	248848	85	2.83294
193779	154787	90	61404	49285	87	1840	1790	19	2989	2285	28	5803	4749	39	439652	361945	93	2.83294
116766	98739	82	42773	34841	81	1755	1149	15	1962	1434	20	3971	3373	31	298519	246923	85	2.83814
126296	116158	82	40640	35880	79	1613	1197	15	1974	1731	20	4514	3745	33	323156	292850	85	2.84958
210243	183245	90	98579	86833	87	5130	4559	32	6521	5858	37	14458	12703	56	1.04858e+06	965133	92	2.84958
112175	100038	79	41211	36065	76	1285	1224	10	1747	1438	18	3771	3309	31	270078	238716	82	2.84958
77334	78217	75	30929	30931	69	1019	1107	8	1203	1212	9	2910	2868	26	189318	186982	75	2.85062
100464	93628	77	37295	34042	73	1306	1311	11	1521	1317	14	2911	2855	26	250533	228642	81	2.85062
87792	88270	73	29629	29583	70	1172	982	0	1221	1199	10	2766	2835	24	218193	210029	76	2.8527
114334	113702	77	31916	31252	71	1511	1553	15	1729	1869	18	4292	3893	31	293186	282088	80	2.85374
102990	102274	79	32662	32058	71	1361	1296	11	2069	1972	20	4208	4188	29	315918	299749	90	2.85374
139724	115038	83	40247	32353	80	1902	1567	18	2347	1837	22	4593	3908	34	367374	309912	87	2.86102
69768	70058	70	29060	29508	62	1270	1202	10	1134	960	0	2559	2623	22	201631	195039	76	2.86102
[truncated: 7,662 more rows]
