# Supplementary material for: Phenotypic heterogeneity follows a growth-viability tradeoff in response to amino acid identity
Source: Nat Commun. 2024 Aug 2;15:6515. doi: 10.1038/s41467-024-50602-8 (PMC11297284; doi:10.1038/s41467-024-50602-8)
Supplement: Supplementary file 6 — Source Data [file 41467_2024_50602_MOESM6_ESM.zip › source_data/fig6cde/1850_D3_FBPs1_NREPGLN.csv]

FSC-A	FSC-H	FSC-W	SSC-A	SSC-H	SSC-W	BL1-A	BL1-H	BL1-W	VL1-A	VL1-H	VL1-W	VL2-A	VL2-H	VL2-W	YL2-A	YL2-H	YL2-W	Time
297838	153669	124	133706	69968	118	46213	23829	114	80	136	0	-103	39	0	-3545	0	0	0.00797977
103277	73726	94	29356	20850	82	16199	11028	56	-38	57	0	-92	76	0	-115	328	0	0.0159595
300264	156224	117	104609	54887	117	48219	24520	112	-109	164	0	24	78	0	-314	604	0	0.0189519
74602	53673	89	11663	8242	49	377	422	0	199	186	0	-37	66	0	-155	195	0	0.0249368
188329	129770	103	92541	63542	98	36378	24157	93	41	109	0	-17	63	0	-298	269	0	0.0259342
213456	141255	108	107482	72078	105	37220	24234	99	-114	88	0	-78	23	0	319	561	0	0.0359089
357929	211265	139	213285	132408	138	89257	54482	131	-154	142	0	-54	37	0	-118	551	0	0.0379039
300743	164558	132	98451	52411	120	48469	27543	117	19	133	0	-8	85	0	449	560	0	0.0428912
465778	239151	150	187297	98835	147	100590	52512	145	9	116	0	-88	49	0	-219	312	0	0.0518685
119769	85973	88	59942	42567	89	19633	13663	58	32	86	0	-2	30	0	-221	645	0	0.0608457
298858	167989	128	105131	56604	120	57796	31985	118	119	128	0	80	87	0	-239	335	0	0.0628407
226831	135592	112	90847	55552	104	36912	21571	99	-175	111	0	-46	82	0	-4321	0	0	0.0628407
227975	137324	114	78060	48250	105	38238	22375	103	-20	82	0	90	143	0	56	471	0	0.0708204
143285	101230	95	56060	39622	90	32306	22125	87	-101	48	0	94	78	0	112	365	0	0.0738128
179841	105570	106	71080	42916	100	26110	15289	73	56	125	0	-62	69	0	-1048	232	0	0.0748103
130557	88614	95	36035	23796	88	24442	16898	68	-30	57	0	26	93	0	-350	248	0	0.0827901
123025	87398	91	31962	22748	84	22003	15744	65	40	61	0	-17	77	0	-92	224	0	0.0857825
52965	36572	84	23240	16963	68	8295	5889	44	-2	47	0	14	79	0	123	524	0	0.0927648
337455	174803	133	139725	71357	129	44204	23094	123	-139	99	0	-39	62	0	-2051	129	0	0.0927648
148195	98775	103	56207	35611	92	25231	16355	73	-9	92	0	130	87	0	883	744	0	0.0957572
99347	70300	92	40423	29107	85	14509	10291	53	165	164	0	26	65	0	74	390	0	0.100745
126417	89922	105	37289	26381	88	26443	18827	76	17	98	0	-13	42	0	549	893	0	0.103737
226468	131466	117	68250	38792	107	29615	16666	84	-105	121	0	16	76	0	-237	771	0	0.104734
257105	163890	120	189781	122471	110	59904	38445	105	-111	68	0	-42	49	0	533	473	0	0.112714
71694	51437	91	24792	17907	69	11692	7897	50	-127	57	0	-31	76	0	-1332	418	0	0.113712
404076	216738	157	156327	86569	141	60912	31156	135	-173	115	0	28	48	0	-802	103	0	0.116704
214345	140720	110	106249	70073	102	48634	31898	100	45	145	0	-30	88	0	-635	356	0	0.117702
176696	110589	98	63946	38281	98	34616	20905	95	-162	80	0	-4	45	0	-18461	0	0	0.121691
112492	77609	102	35482	24918	87	24181	17222	70	39	140	0	-16	50	0	-619	287	0	0.124684
267001	164117	113	90232	54213	109	48074	28641	106	54	81	0	92	107	0	127	550	0	0.135656
202790	141149	96	85998	59006	95	37495	24142	92	-219	67	0	-17	34	0	-10816	0	0	0.135656
355260	188237	134	109390	57718	130	58851	31016	127	61	161	0	-57	109	0	43	309	0	0.137651
376150	211570	139	172339	99795	135	72201	42248	131	-291	49	0	-77	41	0	-67	650	0	0.143636
437809	211656	171	197059	98907	155	75473	37801	150	137	110	0	16	103	0	-656	314	0	0.158598
272027	161727	119	119497	70291	118	34164	20171	98	86	106	0	-78	19	0	-70	296	0	0.174557
449582	196396	178	161661	72302	161	75669	34940	158	-91	77	0	1	46	0	-5619	0	0	0.175555
313344	160328	130	122221	64276	122	60565	29742	119	-199	76	0	-135	33	0	49	264	0	0.179545
499898	238217	181	131585	59595	169	71939	34368	166	111	131	0	11	61	0	-120	307	0	0.182537
293826	161977	132	104657	57183	125	39740	22981	110	20	136	0	25	78	0	-1480	164	0	0.183535
137584	96568	94	49677	34865	90	22367	14770	68	82	155	0	-16	41	0	238	506	0	0.192512
130974	90002	97	53173	36001	89	24932	16527	70	-63	106	0	40	49	0	-1431	152	0	0.192512
333764	176244	144	102854	54182	127	45895	23416	121	94	91	0	1	116	0	-690	281	0	0.194507
167900	119727	93	79264	55534	93	32866	22649	89	-160	48	0	-37	48	0	11857	4850	84	0.194507
340146	174281	135	143298	74711	125	40698	20438	117	-81	107	0	82	90	0	-678	549	0	0.206476
188361	129468	103	75853	53592	96	42139	28713	93	43	83	0	-54	18	0	161	544	0	0.213459
217142	133577	111	76932	46646	105	32979	19933	93	-177	54	0	-47	88	0	515	382	0	0.218446
176784	125739	96	95461	67749	95	31156	21507	89	59	141	0	91	110	0	319	464	0	0.228421
274760	153828	126	99520	54917	121	45655	25285	119	-68	90	0	38	59	0	210	426	0	0.239393
93062	68318	85	34780	25361	82	16539	12017	56	-28	133	0	59	69	0	-5269	0	0	0.243383
203153	124145	105	66133	39424	101	35190	20782	98	176	211	0	-10	72	0	-612	312	0	0.245378
364655	219658	140	192207	117253	142	66303	38501	135	24	90	0	-123	51	0	-264	352	0	0.24837
397752	224760	143	158784	92053	143	99154	59363	139	52	125	0	61	64	0	547	559	0	0.254355
493230	240606	162	176305	84207	156	74177	35883	152	501	231	0	62	50	0	38	481	0	0.258345
80523	57049	89	127233	91679	92	509	398	0	69	94	0	-83	19	0	37	754	0	0.26034
100286	70085	91	35659	25618	84	15987	11277	56	72	103	0	25	68	0	100	749	0	0.262335
223684	144891	107	69503	46131	101	28431	18333	75	-59	75	0	58	86	0	503	502	0	0.270315
182325	126356	99	72092	50825	95	34404	23213	90	-18	83	0	-10	61	0	131	375	0	0.27231
163759	112129	107	46486	32712	92	28474	19309	90	-119	112	0	-39	48	0	127	613	0	0.276299
385339	198455	144	162281	83591	138	50134	25387	131	-154	61	0	138	104	0	-269	732	0	0.281287
394018	201243	143	135543	68508	137	56509	27969	135	-19	70	0	86	100	0	-547	242	0	0.287272
264982	177476	114	130494	88943	112	52900	35958	106	16	62	0	-84	73	0	-63	1376	9	0.289266
368419	208531	141	179075	103298	137	77200	44172	133	-40	98	0	-76	68	0	-4618	0	0	0.290264
302252	172856	126	110624	61460	120	35970	19502	111	215	128	0	20	118	0	6	609	0	0.295251
369224	200929	137	137569	74586	136	59775	31725	133	-101	143	0	-128	57	0	-615	206	0	0.300239
123962	88818	89	51522	36491	87	22203	15442	61	-86	63	0	5	74	0	-4847	0	0	0.300239
172393	116887	110	74103	51371	95	28739	19621	75	-20	109	0	-56	25	0	-2172	105	0	0.301236
295955	152386	133	98087	51898	121	46735	23776	117	-143	41	0	-26	134	0	-93	288	0	0.303231
301754	166757	129	98284	53952	120	49914	28442	116	-12	92	0	-19	61	0	496	357	0	0.306224
112999	79184	101	41225	29268	85	17778	11965	58	11	118	0	-72	32	0	548	732	0	0.311211
262627	153473	114	98966	59075	111	38088	21093	104	188	162	0	101	82	0	382	571	0	0.318193
182132	112554	101	85029	52299	100	21768	13267	66	-47	96	0	44	75	0	-212	233	0	0.333155
244229	133446	123	84438	45644	107	37183	20013	98	52	96	0	-142	18	0	1073	783	0	0.33515
82888	60277	91	31668	23236	81	11941	8767	50	-12	96	0	-4	72	0	654	687	0	0.341135
332084	183266	131	106569	57704	124	51391	27888	120	310	160	0	11	89	0	-622	157	0	0.349115
278525	166088	128	150413	92083	120	62381	39168	117	-4	79	0	-42	65	0	513	604	0	0.354102
154630	110642	95	136682	98147	96	39336	27056	90	20	187	0	78	62	0	285	532	0	0.358092
474740	250917	156	180217	100451	155	82002	42811	153	-46	118	0	122	88	0	-2123	97	0	0.359089
137155	93832	96	43030	28464	88	21089	14270	64	-70	91	0	-15	46	0	-290	631	0	0.368067
240507	162517	110	89309	60270	105	40981	27671	101	63	111	0	-24	67	0	-308	177	0	0.378041
184006	113171	113	66706	40089	99	33396	20510	95	12	92	0	40	96	0	-6042	0	0	0.379039
235094	151812	103	94293	60672	102	38053	23900	98	-237	50	0	53	76	0	-366	1733	13	0.379039
250565	135486	122	90357	50379	115	37346	19490	111	53	102	0	28	70	0	-671	37	0	0.385024
146971	89360	113	56751	34530	97	23693	14435	69	-87	103	0	-50	47	0	-362	209	0	0.389014
157048	111202	94	58874	41977	92	25371	17479	74	-18	93	0	3	45	0	1	315	0	0.394998
309721	176012	125	99774	53661	123	33804	18569	92	-171	27	0	-56	30	0	-507	151	0	0.408963
157617	114117	92	45752	32496	90	29949	20634	78	-122	85	0	-35	63	0	-1464	0	0	0.40996
335236	209179	132	158545	101602	130	70008	44887	125	78	203	0	-106	35	0	562	522	0	0.412953
298769	188482	118	145348	90190	111	1101	856	0	35	89	0	-128	40	0	-5762	0	0	0.41395
141225	94384	109	56040	37483	93	25333	17313	71	-116	45	0	-11	47	0	-569	350	0	0.415945
316346	161029	131	137295	71158	127	54735	26957	123	9	80	0	-50	76	0	-1075	106	0	0.416943
314836	170760	124	117204	63550	116	45045	23829	111	25	102	0	125	108	0	-127	301	0	0.449859
342091	207739	137	152990	96127	131	70801	43682	127	-198	74	0	72	99	0	429	493	0	0.453849
187553	129909	104	71350	50331	95	33526	23519	90	26	130	0	27	59	0	-1855	293	0	0.459834
467456	226712	168	210751	94404	155	106626	49918	154	216	211	0	67	91	0	-454	232	0	0.466816
401043	209263	150	93528	47539	145	55138	28597	143	143	152	0	-5	54	0	178	601	0	0.469809
276109	146580	116	109314	58816	114	46656	23557	110	-192	81	0	-15	70	0	-15492	0	0	0.469809
367732	210454	149	179031	108104	142	59413	35267	137	130	93	0	-16	43	0	-855	347	0	0.471804
116979	84679	99	33617	24607	86	20156	14278	60	155	116	0	-75	44	0	-83	476	0	0.477788
231443	128593	123	99428	54969	107	36509	20243	103	-53	71	0	44	54	0	-1552	157	0	0.477788
345597	184395	129	154358	82055	127	49383	25675	120	2	107	0	-58	50	0	418	449	0	0.481778
214914	136688	111	70835	42929	99	32886	20156	91	270	154	0	-163	11	0	41	487	0	0.486766
532479	260582	169	216659	110555	162	94912	45757	161	-311	123	0	-68	89	0	-2622	35	0	0.487763
100049	74211	98	55719	40764	85	19472	14258	58	-107	76	0	19	62	0	165	343	0	0.490756
293992	158587	123	91060	48759	114	47662	26006	110	144	160	0	-109	37	0	-2895	80	0	0.50871
180920	129717	100	48134	34890	89	30031	21236	75	-43	189	0	-76	37	0	-476	208	0	0.510705
450849	204766	166	149995	68175	156	75985	33553	153	-128	124	0	-4	60	0	-1268	195	0	0.5127
502214	234656	173	200031	98856	166	73135	34621	162	-115	134	0	33	109	0	378	639	0	0.51669
183607	130376	100	94835	67221	95	29543	21075	80	124	170	0	-24	51	0	-644	268	0	0.518685
121871	89837	88	52211	37762	86	22591	16094	64	90	169	0	26	63	0	79	686	0	0.529657
342757	182771	138	123619	67121	127	50985	26099	123	-260	37	0	66	82	0	75	203	0	0.533647
175887	116778	104	77196	51593	98	31748	20173	90	102	141	0	73	92	0	110	268	0	0.535642
235023	143474	110	94333	57245	104	35250	21905	100	-245	48	0	35	87	0	1301	1167	7	0.553596
331408	202769	120	122685	73844	114	51100	31089	109	16	100	0	-12	71	0	87	855	0	0.557586
61228	46682	76	16732	12571	52	12152	8993	50	118	94	0	-65	68	0	-787	70	0	0.558584
132849	96718	93	40891	30023	86	25290	17585	68	-84	46	0	27	73	0	-232	414	0	0.559581
445928	215580	153	152735	74761	147	65249	30925	144	87	107	0	-36	59	0	-513	259	0	0.571551
259960	157366	111	87002	50128	109	36554	22807	102	-20	117	0	27	45	0	-15	538	0	0.585515
302657	175928	118	144659	85899	115	32917	17930	92	89	156	0	16	87	0	-612	424	0	0.588508
87363	64594	82	28423	21260	74	15328	11381	54	-12	121	0	35	48	0	-290	162	0	0.59948
211057	136158	106	77132	49113	101	28587	17389	84	-13	50	0	86	146	0	-911	123	0	0.600477
379770	214167	147	151459	84972	143	120705	70102	140	-40	123	0	74	147	0	-191	373	0	0.613444
406699	218441	145	229955	130699	142	113889	63601	139	127	171	0	-156	46	0	-9073	0	0	0.614442
242141	143707	112	106287	62976	111	30459	17907	84	33	156	0	-116	26	0	388	717	0	0.629404
442983	220459	160	127454	64523	147	66902	32539	143	145	122	0	-81	71	0	-196	219	0	0.638381
136453	92476	98	49044	32615	91	27045	18481	74	68	98	0	0	56	0	591	846	0	0.639379
345230	175831	134	150640	77171	126	50963	25185	121	41	143	0	-91	88	0	-728	83	0	0.642371
244375	163119	108	175431	122003	107	1135	974	0	95	80	0	-65	60	0	-141	176	0	0.647358
346419	179512	131	103386	55506	124	49769	26449	119	33	77	0	41	79	0	290	689	0	0.650351
148076	106466	106	55887	39804	91	26334	18743	72	-11	63	0	-43	61	0	-529	198	0	0.656336
320011	176654	136	133586	74055	126	67759	39070	122	243	200	0	21	67	0	-430	400	0	0.667308
132127	97323	89	51352	36552	88	22475	15591	63	80	138	0	20	82	0	-15719	0	0	0.667308
214679	136964	119	81052	50831	104	60902	38484	103	76	107	0	-35	56	0	765	674	0	0.675288
311556	167003	124	132492	71666	119	48190	25058	114	153	164	0	-126	56	0	-276	444	0	0.681273
195487	110236	120	73943	41826	104	31204	18602	90	30	130	0	24	99	0	20	726	0	0.68227
164778	117309	106	62176	45469	92	29113	20630	84	-127	62	0	143	85	0	-342	347	0	0.683267
130634	90672	93	46106	31637	90	24500	17100	67	-180	88	0	-140	30	0	-577	245	0	0.687257
263402	151040	115	104075	59452	110	40937	23229	106	-154	57	0	29	68	0	-291	440	0	0.700224
86751	66700	89	24038	18375	64	12716	9250	48	-198	110	0	-49	35	0	-4721	0	0	0.701222
318773	177335	120	92649	51695	119	48643	27292	115	-78	110	0	66	64	0	-42	406	0	0.706209
311890	173876	116	126005	72067	117	44133	24222	111	-144	54	0	-20	68	0	-488	163	0	0.709202
130084	95929	102	37828	27697	84	18749	13488	58	62	86	0	54	63	0	-198	263	0	0.712194
191478	131388	108	50954	34791	96	30472	20107	85	51	130	0	37	62	0	358	619	0	0.733141
162545	119324	95	60649	44779	90	31552	23234	87	107	233	0	27	100	0	-124	215	0	0.743116
408295	214778	136	158537	83723	134	66435	36272	131	94	111	0	105	73	0	-167	498	0	0.752093
353366	186509	128	124282	65978	123	61255	32591	121	-135	90	0	40	67	0	-16068	0	0	0.75309
328876	174959	125	105234	54575	124	51022	26596	121	239	201	0	-6	74	0	-293	247	0	0.760073
251497	163357	115	80218	51564	105	34624	22623	95	-92	69	0	-14	60	0	498	543	0	0.763065
229917	154543	105	87988	58205	103	47076	31683	99	-118	102	0	-2	66	0	-404	275	0	0.767055
142530	103545	93	49286	35365	89	28055	19799	85	106	129	0	152	121	0	-1181	0	0	0.768052
271238	173109	112	127182	82783	109	59952	38051	105	85	116	0	6	56	0	-4453	0	0	0.76905
218330	156344	100	64305	45909	98	29936	21131	78	-42	81	0	-12	75	0	-9901	0	0	0.76905
129461	88964	97	53668	36806	91	22414	15361	65	-172	122	0	-4	66	0	-562	261	0	0.775035
314894	198820	119	188160	125625	119	81066	51748	116	-38	56	0	16	81	0	58	409	0	0.77703
253147	147014	113	84018	48395	108	39774	21490	105	11	76	0	145	136	0	261	797	0	0.779025
162565	104101	108	58993	37927	94	25696	16559	67	20	82	0	-151	42	0	-211	343	0	0.783014
250904	153905	112	77656	46602	108	42902	26124	104	-132	85	0	-39	96	0	-1847	1	0	0.783014
287312	167669	120	191339	116092	114	85942	53698	107	98	100	0	16	39	0	-1482	640	0	0.784012
101220	76012	90	45910	33883	85	15271	11456	55	-10	86	0	-5	57	0	-477	170	0	0.786007
169554	107295	98	63992	40383	96	27112	17056	79	-41	85	0	41	75	0	1024	550	0	0.792989
231729	129592	106	84208	46643	105	40048	21562	102	46	90	0	-54	67	0	-6333	0	0	0.792989
125837	88670	93	44992	30990	88	23017	16120	64	-125	97	0	-68	37	0	102	602	0	0.805956
182962	113059	103	76525	47936	99	34587	21426	95	39	137	0	134	66	0	-364	216	0	0.826903
285684	177333	117	100144	61310	113	39735	24800	106	31	91	0	-7	49	0	423	383	0	0.830893
394161	236990	143	196278	120299	137	93535	56915	132	-21	83	0	75	98	0	-2037	239	0	0.831891
206325	124601	113	71748	43204	101	37062	22890	98	76	145	0	7	118	0	887	563	0	0.840868
108485	82037	98	26620	20325	69	21967	15869	59	-11	77	0	-9	63	0	-333	355	0	0.842863
236412	161821	104	113166	78828	101	42007	29210	99	45	117	0	44	93	0	-292	264	0	0.844858
190140	125389	102	68990	45048	98	27561	16959	77	-30	111	0	141	105	0	-93	310	0	0.852837
256645	150070	112	82320	48595	107	37046	20822	104	13	116	0	-27	40	0	29	382	0	0.857825
192540	130029	98	109376	74483	99	27306	17707	69	-175	39	0	90	98	0	-121	549	0	0.86381
470498	219509	163	148323	68530	157	80404	38275	154	-144	111	0	131	91	0	-1624	12	0	0.869794
67630	50957	89	38629	30020	78	10973	8561	45	20	112	0	-10	56	0	-3349	0	0	0.870792
122549	92077	95	28346	21347	77	23362	16744	64	-34	72	0	6	62	0	-293	302	0	0.877774
291064	186556	120	127622	81556	114	65753	41593	112	-364	63	0	-46	35	0	-245	462	0	0.882762
418449	209422	149	140239	70230	142	67040	32552	140	85	165	0	47	82	0	-304	158	0	0.884757
278030	171593	107	99360	60467	108	50418	29966	105	66	134	0	105	102	0	-353	325	0	0.886751
62523	48810	92	27640	21492	73	13250	10826	48	10	69	0	11	58	0	149	756	0	0.893734
110735	82795	89	25855	19538	66	20966	15233	62	-64	51	0	65	73	0	231	466	0	0.894731
203756	126854	103	88593	56015	101	28208	16828	74	-8	101	0	-71	73	0	-1075	275	0	0.895729
227109	150022	106	75308	49529	102	34880	22131	99	-115	84	0	53	82	0	-31	366	0	0.897724
290739	166575	133	109377	61994	116	42279	23918	112	200	163	0	-88	53	0	268	327	0	0.905703
163861	120679	100	76691	56873	92	28805	20631	74	172	148	0	-9	84	0	429	532	0	0.912686
298213	156141	118	119218	63940	116	49031	24610	113	-15	70	0	-35	42	0	-3631	0	0	0.912686
209098	148229	101	104027	71542	101	31968	21555	88	0	91	0	33	73	0	202	458	0	0.914681
491455	243192	144	261450	145845	144	144137	82250	140	-101	99	0	9	109	0	18139	6347	120	0.914681
149731	96196	100	55446	35267	94	28259	17515	81	245	131	0	-37	47	0	-4330	0	0	0.915678
121412	91452	97	30613	22898	78	23608	17473	65	-52	139	0	28	58	0	376	550	0	0.923658
161165	104754	109	56179	36707	95	28473	18008	84	-137	58	0	10	45	0	121	527	0	0.92665
145973	105233	93	60040	41946	91	23385	16165	69	137	137	0	-52	37	0	-4058	0	0	0.92665
159231	116385	99	60797	44848	91	24885	18076	67	-81	135	0	-5	96	0	-343	382	0	0.928645
246646	162811	113	86149	56820	105	38237	25109	100	-149	58	0	55	70	0	-685	226	0	0.929643
236725	149395	112	71817	44320	102	42683	26946	100	50	109	0	-25	47	0	-355	458	0	0.93463
344029	213249	119	207932	129441	122	75721	47638	116	10	84	0	22	71	0	-11586	0	0	0.935628
176302	110340	106	73502	46628	98	24429	15214	71	-205	84	0	-15	64	0	498	997	0	0.951587
323227	182744	124	107295	59807	119	53722	30190	116	82	85	0	-25	54	0	-169	222	0	0.956574
111363	84309	87	31596	23666	82	20799	15509	61	-155	59	0	12	81	0	-123	559	0	0.958569
339255	180061	127	147284	77465	125	51261	26442	119	68	134	0	24	101	0	-437	251	0	0.961562
146685	106667	104	62432	46629	89	26292	19116	75	42	86	0	-58	21	0	68	296	0	0.967547
183099	135597	93	84525	61988	94	34367	24980	90	-20	225	0	39	70	0	154	300	0	0.972534
270679	171593	112	114513	72601	111	53754	33337	106	129	94	0	9	77	0	151	522	0	0.996473
322924	181811	131	138175	80834	120	40952	22596	111	-28	128	0	82	84	0	840	481	0	1.00346
275425	172680	111	91979	56262	110	57298	36542	109	32	124	0	111	88	0	-107	281	0	1.00545
373424	194238	133	152201	78287	133	98855	51993	133	-136	110	0	32	76	0	-106	444	0	1.01044
169965	125134	103	60805	44938	90	26307	19629	75	-2	132	0	-4	36	0	-10970	0	0	1.01144
234932	133345	114	88315	51419	105	33571	18049	96	-101	88	0	-162	23	0	-85	633	0	1.01742
149417	110382	91	58264	42890	89	24243	17762	67	-89	66	0	59	145	0	-299	312	0	1.02041
124336	92680	90	74771	56779	89	17071	12377	56	-40	54	0	-101	54	0	-1521	0	0	1.02141
204223	138710	99	81297	54114	98	33877	21749	94	183	93	0	-36	53	0	-419	193	0	1.0234
154808	106291	94	61934	41109	93	26368	17115	76	-70	87	0	6	70	0	204	611	0	1.03338
207888	150185	112	119977	87501	98	48599	34068	93	-7	92	0	53	103	0	-1517	304	0	1.03438
336127	185030	124	125557	70310	123	47608	24893	117	168	117	0	-88	87	0	-561	485	0	1.03537
378386	217204	142	166416	100850	136	64155	37272	130	161	132	0	26	81	0	-528	548	0	1.04535
148318	96885	96	56414	36853	92	26978	17298	80	-66	61	0	12	66	0	-964	461	0	1.04635
150136	104968	93	57851	40364	92	26236	17936	71	69	91	0	-68	23	0	-79	398	0	1.05034
103886	79512	89	37825	28986	82	16572	12823	52	30	109	0	22	63	0	-2297	0	0	1.05034
88177	70519	80	43432	33489	81	11760	9126	46	2	75	0	61	88	0	-620	14	0	1.05433
118035	89995	88	44869	33872	84	24902	18403	64	15	105	0	-63	81	0	-29	386	0	1.06031
121772	89504	103	51825	38215	87	20511	14957	57	157	109	0	29	72	0	628	565	0	1.0633
262843	158164	114	82430	49675	106	42860	24967	102	-294	103	0	15	99	0	40	466	0	1.06729
193459	142690	97	79584	58664	92	30798	22371	88	10	109	0	82	75	0	-2319	0	0	1.06729
80990	62472	79	34191	26278	79	14127	10295	50	138	259	0	-69	23	0	-305	119	0	1.07228
269878	170244	113	79758	49259	108	50494	31818	107	-7	124	0	33	108	0	-313	348	0	1.07428
135537	101352	89	50606	37821	86	23043	16196	61	45	180	0	-28	28	0	-4991	0	0	1.07527
107011	81686	91	26246	20169	68	21613	15431	61	-159	39	0	1	68	0	26	451	0	1.08126
277744	162219	112	99111	58595	109	37020	20923	104	19	90	0	-166	19	0	237	400	0	1.08226
110717	83768	86	31714	24145	83	19034	13861	55	-46	39	0	-62	60	0	594	768	0	1.08525
209199	135832	104	72062	46647	97	33259	21826	91	-44	139	0	218	138	0	-81	265	0	1.09024
181017	120862	101	71889	48024	94	29681	19368	87	0	118	0	-146	29	0	73	314	0	1.10121
345945	187747	129	126079	69458	127	51222	28038	122	-9	79	0	78	93	0	305	476	0	1.10919
149259	103058	96	55922	37756	92	25204	17126	71	10	86	0	13	60	0	-2963	0	0	1.11018
233933	143888	123	65275	39822	104	36693	21449	100	-85	74	0	-97	62	0	-4180	0	0	1.11118
189381	124398	114	57887	37420	96	28303	18825	74	34	87	0	37	89	0	-808	101	0	1.11617
292889	160570	118	102233	58261	114	42454	22777	108	10	111	0	-5	81	0	-811	281	0	1.11717
265740	164285	113	101587	64419	107	42773	26490	104	-78	96	0	-41	36	0	-1524	0	0	1.11816
298097	175569	136	101398	61378	118	52724	31329	118	-136	71	0	50	92	0	-130	442	0	1.12215
274808	164459	108	105784	64619	107	33053	18829	101	1	124	0	148	100	0	-2202	121	0	1.12315
212373	127252	105	67843	39185	103	29393	16617	83	148	106	0	67	98	0	-98	294	0	1.13313
224437	143279	112	79829	50365	104	32193	20156	89	-27	141	0	-105	58	0	-190	450	0	1.15008
217097	126035	105	73628	42962	102	34207	18860	99	-78	141	0	12	70	0	-56	514	0	1.15407
292517	163070	126	128148	73557	121	45909	24845	117	-55	95	0	-140	89	0	-4279	0	0	1.15507
147120	96736	95	59720	38921	94	28189	18168	73	-43	54	0	67	123	0	-441	215	0	1.16405
184878	135241	95	68404	50729	93	27343	19630	77	-111	72	0	114	119	0	116	842	0	1.16704
286875	185305	115	92070	57192	108	47299	29078	106	55	129	0	102	99	0	-8990	0	0	1.16704
150357	112973	89	55249	42535	88	24405	18806	66	168	112	0	-103	64	0	332	534	0	1.17303
234963	150053	102	113934	73441	103	23574	14644	72	-83	99	0	8	82	0	-63	251	0	1.18699
246182	164250	106	105284	71649	103	48639	33097	98	-67	107	0	47	73	0	90	343	0	1.18899
331838	181449	127	116062	62423	125	48328	26806	121	181	120	0	-163	42	0	-604	216	0	1.19098
157042	116852	96	67634	52057	90	27676	20526	79	34	112	0	-54	47	0	117	636	0	1.20195
125066	94554	93	56336	42426	87	25269	19161	67	50	54	0	-5	71	0	-1406	116	0	1.20295
225932	137124	108	85371	52080	102	36226	21848	99	95	115	0	-26	61	0	-2921	0	0	1.20395
126622	97013	88	55373	42473	85	22105	16338	58	-71	90	0	16	80	0	-422	503	0	1.20494
170880	126226	95	44457	33702	89	28417	21351	79	-242	42	0	7	61	0	-2817	0	0	1.20494
174816	130661	101	58136	43847	92	29235	21781	74	123	198	0	-150	26	0	166	419	0	1.20893
315707	175261	117	85470	47345	113	43888	23659	111	61	105	0	67	84	0	75	636	0	1.2209
179033	115220	98	60848	38408	95	32038	20176	91	-71	108	0	21	105	0	-768	181	0	1.2219
80676	63607	80	34535	27215	78	11122	8303	46	114	105	0	-35	70	0	794	637	0	1.22489
280598	171237	110	117552	70908	108	36948	22983	101	-90	32	0	108	151	0	-82	380	0	1.22988
187362	136380	99	81302	58872	97	30384	21832	91	35	127	0	37	90	0	-61	476	0	1.23188
89355	70412	81	33340	25857	80	15207	11609	49	103	141	0	-85	66	0	-2836	0	0	1.23287
161275	105984	101	59550	39261	94	26572	17220	74	-103	89	0	-65	80	0	470	496	0	1.24085
118860	85877	91	45121	32195	87	27321	19754	78	119	115	0	37	78	0	-1487	171	0	1.24185
367856	217851	131	117779	71416	123	66331	40083	120	76	119	0	116	128	0	206	317	0	1.24484
148685	102888	93	59778	39664	90	29307	18399	82	59	187	0	-65	121	0	-13817	0	0	1.24484
297538	174401	119	98383	57049	119	49418	28409	115	-106	108	0	-104	82	0	-16631	0	0	1.24484
183674	120569	100	73979	47622	96	32913	20803	95	118	97	0	15	49	0	-68	173	0	1.24983
86885	67887	96	34674	26786	80	15218	11759	51	-116	42	0	-88	48	0	-616	25	0	1.25482
532535	269721	154	185134	92028	152	100901	55062	148	0	96	0	-96	54	0	362	544	0	1.25681
136089	102535	89	42560	30733	86	22425	16121	57	49	130	0	51	61	0	429	829	0	1.2618
130976	95133	101	49527	34946	89	22880	15711	69	81	119	0	-75	50	0	672	1227	9	1.28275
203532	129608	109	71630	44059	98	28767	18254	89	-123	62	0	-75	39	0	400	779	0	1.28674
144303	104390	99	50521	36351	87	23094	16272	63	209	162	0	-29	42	0	-259	464	0	1.28773
179390	132248	106	79380	58064	89	27591	20203	72	-67	69	0	84	106	0	-4333	0	0	1.28873
225500	134274	109	81815	48045	103	44788	26296	100	187	110	0	112	76	0	-19	711	0	1.29472
114236	89737	87	35260	27485	82	28545	21351	76	-114	159	0	26	49	0	-41	350	0	1.29871
81951	65244	79	33855	26742	78	13020	10241	47	16	76	0	125	80	0	-212	287	0	1.30669
129841	99795	89	43353	33265	84	22219	16260	62	135	132	0	24	52	0	325	660	0	1.30968
211180	129432	111	77890	48406	102	35440	21207	98	-27	119	0	-83	17	0	-1009	283	0	1.31068
367862	207226	137	133993	77570	122	73976	42142	119	-135	95	0	72	77	0	-302	187	0	1.31267
193679	142411	95	156217	113837	96	37498	26816	90	-18	68	0	66	84	0	-308	190	0	1.31666
239160	157284	110	87714	60462	104	39223	25898	100	113	143	0	62	99	0	-398	299	0	1.31766
217379	145693	105	88864	58591	100	32457	20977	92	-185	87	0	98	65	0	-1742	388	0	1.31866
295634	163468	129	90063	49466	122	42806	24056	120	-91	122	0	211	98	0	-276	457	0	1.32065
115203	88629	100	35494	27426	81	21382	16095	58	-62	51	0	29	77	0	-836	136	0	1.32265
242289	145086	121	67861	38098	106	38662	22950	101	-175	17	0	135	96	0	24	516	0	1.32364
481446	224476	170	160819	73784	169	107915	48687	167	-235	95	0	41	113	0	1264	1180	6	1.33162
102939	79934	88	33877	26109	80	22365	17062	63	-66	53	0	49	68	0	-1112	13	0	1.33262
81291	64749	81	24582	19317	66	13417	10489	48	15	76	0	-101	21	0	-289	198	0	1.33661
150012	114508	101	42957	33218	86	24744	18783	62	-113	95	0	-1	50	0	-3386	0	0	1.33661
92066	72462	82	27515	21770	70	13360	10412	48	-88	86	0	-55	62	0	-61	591	0	1.3416
295210	170915	122	124236	72974	113	44484	26736	109	317	183	0	-55	70	0	-205	661	0	1.34359
251354	150595	125	109185	67467	109	35061	20285	103	229	116	0	-15	60	0	-243	284	0	1.35058
350551	188832	130	105410	55092	128	51871	27291	124	212	192	0	130	103	0	938	647	0	1.35756
277188	165258	123	135551	80229	108	56592	35179	100	-75	57	0	24	63	0	222	374	0	1.36354
92721	72818	85	34970	27184	81	17313	13418	55	185	195	0	-40	31	0	286	586	0	1.36554
222769	137309	103	89474	55377	102	31805	19601	90	182	137	0	-59	66	0	-609	292	0	1.36753
172679	129543	94	90753	69219	92	32178	24221	88	17	113	0	-70	37	0	-587	185	0	1.3785
199627	138220	96	78994	54187	95	33126	22196	91	52	117	0	-13	61	0	-180	366	0	1.3815
167741	124655	94	84134	63036	93	27988	20475	74	-151	115	0	51	58	0	360	486	0	1.38449
513050	240934	166	163833	75619	161	87165	40145	158	24	169	0	212	98	0	63	649	0	1.38748
139628	94854	91	54557	36106	91	22346	15011	62	-29	77	0	-121	14	0	-14586	0	0	1.38748
261839	149671	116	81391	46671	110	44914	25428	106	98	126	0	57	79	0	-2559	0	0	1.38848
175271	131939	97	52382	40153	91	33085	23995	86	154	199	0	-85	65	0	-429	229	0	1.39945
397892	208493	142	119240	62526	131	63865	33302	130	-14	144	0	-100	43	0	812	1157	6	1.40244
347508	178309	133	110986	58449	129	53971	26526	126	27	120	0	81	67	0	631	766	0	1.41042
74455	57957	83	28970	22821	78	10607	8289	44	34	103	0	-83	25	0	-11	569	0	1.41441
321708	169587	135	106084	57288	128	54845	29385	125	8	108	0	78	110	0	-94	543	0	1.41741
288393	166070	124	98871	55815	116	47963	27912	113	-67	93	0	0	81	0	-698	467	0	1.42738
361376	189723	129	100854	50950	126	51303	27816	120	2	123	0	20	68	0	-228	325	0	1.43536
361503	192391	129	117706	61908	125	61612	32766	121	-181	92	0	120	91	0	-2988	32	0	1.43636
396638	235033	136	205094	126970	134	83819	52084	129	-49	109	0	49	84	0	-6081	0	0	1.43736
227270	140489	119	83591	51511	102	47209	28109	99	-60	87	0	-170	44	0	386	529	0	1.44334
99161	78067	86	25617	19794	67	15251	11715	50	-148	47	0	-21	51	0	-33	479	0	1.44633
86237	69383	80	25242	19773	66	13866	10735	50	44	101	0	99	97	0	-243	254	0	1.44833
91077	68397	97	31098	24240	75	17053	13765	51	-36	68	0	1	92	0	-15	311	0	1.45132
412035	232223	149	224253	129955	150	69719	42332	144	124	165	0	65	67	0	922	503	0	1.45431
169277	108512	103	66107	42219	94	25353	16288	75	241	144	0	64	98	0	-1107	97	0	1.45531
153799	106489	96	61874	42976	92	25468	17082	70	-22	196	0	-48	67	0	-695	390	0	1.46129
136844	94019	92	60177	40339	90	21443	14956	62	217	132	0	13	99	0	512	622	0	1.46329
401295	217678	153	236292	140604	153	92953	53039	150	59	88	0	52	87	0	-387	504	0	1.46528
161826	106675	96	55410	36332	91	24977	16282	69	40	82	0	-85	42	0	234	494	0	1.46927
387848	227994	146	176269	102783	142	80735	49925	137	180	133	0	0	65	0	-965	210	0	1.47626
121113	92327	90	35324	27006	83	24540	18839	72	77	70	0	-54	69	0	-488	392	0	1.47725
287782	173239	110	98659	56675	109	40955	23887	104	59	98	0	-49	95	0	-78	496	0	1.47825
211314	140434	103	92949	62348	99	37267	25015	95	-38	127	0	-23	39	0	-339	233	0	1.48224
326507	187943	130	128252	76135	122	41167	23868	109	5	75	0	25	47	0	303	512	0	1.48424
99775	76518	98	35824	28136	80	15461	12308	51	198	117	0	-44	47	0	-1077	541	0	1.48523
223592	143857	102	99290	63137	102	26421	16281	74	-183	19	0	95	76	0	-32	511	0	1.48922
154969	103425	100	57053	38611	93	26913	18540	79	102	137	0	76	72	0	114	483	0	1.49022
139941	106688	92	51771	39566	87	22123	16693	59	248	117	0	-76	45	0	-395	298	0	1.49321
214838	131868	117	83308	52722	102	31167	18594	82	128	159	0	-84	35	0	-169	606	0	1.5002
247356	151571	113	86588	53232	103	36446	22086	98	105	169	0	25	72	0	705	562	0	1.50219
334429	217856	122	201286	132945	113	77784	52134	109	-7	95	0	-23	59	0	-6221	0	0	1.50518
464190	233198	157	137189	75980	153	74876	36803	152	307	159	0	67	99	0	-595	166	0	1.50917
197067	134415	102	82102	55988	99	27742	18285	73	-275	0	0	75	96	0	-681	402	0	1.51017
145777	111735	100	56479	43946	86	28748	21595	78	-28	85	0	86	93	0	-100	489	0	1.51416
106394	83563	86	40920	32348	81	18458	14369	56	-198	76	0	-189	0	0	-296	309	0	1.52314
169720	128596	97	62602	48371	89	29415	22066	77	26	66	0	-1	51	0	75	487	0	1.53511
254948	153944	111	103020	66352	109	34648	20491	92	-147	53	0	-6	52	0	170	408	0	1.5371
367962	204346	137	114892	62057	123	50387	28185	119	58	121	0	-51	47	0	-1175	34	0	1.5381
114384	90394	89	38262	29817	81	19429	14831	57	-107	51	0	-38	49	0	-350	128	0	1.54109
179453	137012	93	77956	59971	90	27597	20546	79	31	121	0	9	107	0	228	609	0	1.54408
116472	90660	87	27531	21739	77	19696	15564	56	-84	68	0	5	77	0	614	487	0	1.54608
286181	163518	118	101820	58020	113	40301	22215	109	86	106	0	19	66	0	-6782	0	0	1.54608
211404	142807	101	69062	45551	97	31256	20589	79	-17	63	0	-39	38	0	-3167	0	0	1.54708
201385	135197	100	81394	53247	97	28738	19922	84	174	186	0	91	90	0	-5970	0	0	1.54708
269166	165316	112	99171	60809	108	33923	19203	90	-33	107	0	-16	71	0	-6455	0	0	1.54807
95760	76139	90	34106	27327	79	14582	11914	50	-79	68	0	-2	83	0	-412	411	0	1.55506
234917	153345	104	103132	68675	104	36622	22703	99	-120	77	0	-6	58	0	33	370	0	1.56304
77929	61853	81	28812	23077	70	13817	11256	49	60	150	0	79	92	0	-3126	0	0	1.56304
101678	82218	82	46104	36581	81	17648	13723	53	78	121	0	-79	37	0	-141	499	0	1.56802
214012	134792	105	73216	45660	99	30918	19314	89	208	142	0	-84	36	0	-224	453	0	1.57201
195348	137584	96	68073	45508	93	31312	21680	83	-97	92	0	-9	92	0	-5530	0	0	1.57201
349313	198354	137	115792	65236	131	44312	25553	126	102	212	0	-147	78	0	321	364	0	1.579
201853	122562	103	67853	40658	98	34445	20532	94	-251	89	0	-54	53	0	535	951	0	1.58398
225897	147190	106	92806	59658	101	42167	27549	97	14	146	0	10	82	0	458	659	0	1.59097
76589	61303	83	28463	22864	73	12382	9476	46	-153	62	0	-12	61	0	-494	33	0	1.59296
146644	114348	89	66578	52000	87	26755	20694	66	-124	104	0	-115	56	0	-294	444	0	1.59695
222172	146762	103	96412	64229	101	24986	16445	72	20	100	0	35	75	0	-287	221	0	1.60094
147375	110576	89	57119	42146	86	23594	17192	62	-97	69	0	-54	62	0	120	607	0	1.60294
150777	117312	94	61846	48026	88	23332	17574	63	-49	74	0	-26	55	0	-734	4	0	1.60393
141945	101231	91	45963	31781	91	21377	15431	63	-31	90	0	-36	24	0	-582	256	0	1.60493
217849	133379	112	86959	53992	100	29175	18347	84	251	174	0	-99	64	0	-133	267	0	1.61092
150242	111046	90	48621	34956	86	22511	17095	61	109	162	0	35	76	0	-8	523	0	1.6169
119788	97595	83	49133	37954	83	21010	16489	61	102	120	0	-27	81	0	-460	220	0	1.61989
81613	64189	83	33367	26416	78	12511	9939	47	18	122	0	29	90	0	-2820	0	0	1.61989
203717	126980	105	79360	50221	100	35277	21159	94	182	129	0	-46	55	0	-371	236	0	1.62189
161024	110962	97	53528	36003	91	27351	18092	81	-55	96	0	-43	60	0	-32	481	0	1.62288
186974	139989	99	65427	50615	91	26385	19512	68	44	101	0	-38	27	0	-4173	0	0	1.62388
73050	58239	81	14530	11540	48	16392	12642	51	219	173	0	-53	57	0	-4023	0	0	1.62388
126263	98483	92	63682	50261	85	19157	14631	56	299	212	0	31	62	0	-601	269	0	1.62887
131073	96759	96	52040	37635	86	21110	15000	59	46	104	0	60	42	0	-2067	0	0	1.62887
119413	83640	88	48621	34338	86	17568	11907	59	24	144	0	21	56	0	-366	57	0	1.63286
215933	143102	101	79087	52048	98	32288	20411	92	-77	231	0	-1	49	0	-27	822	0	1.64283
90903	71836	90	29539	23549	78	14187	11015	51	-29	56	0	55	76	0	33	165	0	1.64682
114050	88166	88	46069	36324	83	19145	14378	58	211	131	0	-18	97	0	-212	794	0	1.64782
103813	84133	83	48185	38384	81	19885	14821	57	-147	56	0	-3	52	0	809	1219	5	1.64782
173934	110891	103	70921	45565	100	28075	17542	78	-99	117	0	96	122	0	490	670	0	1.6548
333924	180410	132	102237	56949	119	49128	25886	116	302	168	0	-62	37	0	-125	441	0	1.6568
71430	58948	72	23840	19216	63	13066	10391	48	-1	126	0	14	82	0	159	465	0	1.66478
254232	148107	111	87639	52345	109	37787	21587	106	174	138	0	-59	64	0	1457	594	0	1.67076
165564	114275	94	59235	39992	94	31589	21520	89	-110	98	0	36	54	0	-5350	0	0	1.67176
329334	188476	130	99025	55492	120	35492	20318	94	-105	104	0	-84	68	0	-1126	205	0	1.67276
111821	89543	89	52945	41575	82	20307	16209	57	-15	59	0	-77	63	0	-80	707	0	1.68074
154421	105038	96	61454	41314	93	24402	16648	65	-73	77	0	-104	32	0	-682	189	0	1.68273
116383	92182	85	35795	28654	82	23859	18985	61	44	72	0	-66	54	0	-674	144	0	1.68373
322969	188318	127	111730	66295	125	56064	32763	123	-99	57	0	-94	39	0	-504	411	0	1.69271
67211	55903	79	28486	23012	75	8991	7348	41	106	82	0	-7	122	0	39	367	0	1.69969
349993	194257	134	131532	73463	128	46215	25059	123	32	106	0	-49	39	0	332	708	0	1.70069
202155	133947	107	76111	50237	97	28835	18951	78	11	72	0	213	106	0	-64	295	0	1.70268
271419	162932	111	105372	62548	105	36275	22010	97	29	125	0	33	42	0	-246	923	0	1.70368
141703	102487	104	51572	37467	87	25671	18557	73	-19	142	0	40	69	0	-17	383	0	1.70767
264887	156243	116	84356	49830	109	46556	28122	107	120	132	0	35	99	0	405	469	0	1.71565
158042	109320	97	68709	48207	92	23413	16529	64	130	128	0	10	61	0	-143	419	0	1.71864
121085	93481	88	35799	27364	82	21536	16718	61	-68	120	0	-15	42	0	-747	0	0	1.72163
346067	193206	132	114306	63103	123	46787	25591	118	-56	87	0	8	69	0	-95	584	0	1.73261
74025	60730	79	28344	22900	72	13917	11389	48	-168	21	0	124	125	0	-5833	0	0	1.7336
143785	103522	99	44988	31531	89	23487	16595	70	-24	177	0	-57	27	0	-402	170	0	1.7346
244488	144466	114	87281	52723	105	36918	21726	102	6	73	0	-67	72	0	-3943	0	0	1.7346
144307	96057	94	51412	33617	91	21903	14047	65	95	191	0	-53	75	0	178	645	0	1.73959
60507	47635	80	30790	25015	75	7214	5506	40	68	121	0	37	88	0	-140	224	0	1.75156
123616	92798	90	45080	33256	87	18160	13159	57	-58	112	0	-143	45	0	783	626	0	1.75555
213212	130913	103	72610	45015	100	38365	22195	98	70	176	0	-25	49	0	-5408	0	0	1.75555
201281	130179	100	64864	41756	96	30048	19558	80	128	173	0	124	144	0	-786	221	0	1.75954
108607	83096	93	40184	29458	83	16568	12521	55	-169	32	0	46	51	0	-727	4	0	1.76253
152080	103338	94	56010	36769	94	25522	17128	71	53	169	0	90	88	0	40614	112256	30	1.76253
78758	62733	80	28463	22910	73	13893	11418	46	-92	79	0	-32	45	0	-1134	0	0	1.76353
256228	169327	104	140132	91750	105	53777	34033	99	-36	125	0	-61	45	0	-1268	286	0	1.76353
242776	163420	110	107407	74308	104	34679	22785	93	-9	208	0	70	82	0	-2009	0	0	1.76453
164235	125177	90	87998	67142	90	29794	21546	79	139	135	0	-51	63	0	-2874	0	0	1.76552
149482	105744	100	56922	39559	91	29288	19629	76	78	165	0	-38	78	0	383	641	0	1.76852
134367	103537	94	55125	42573	85	22013	16603	62	97	121	0	-34	44	0	-244	354	0	1.7745
106666	86505	82	35489	28449	80	19047	15027	55	52	96	0	102	92	0	24	366	0	1.7765
128829	95357	90	46302	33680	86	23846	17769	66	54	114	0	-41	34	0	-2333	416	0	1.7765
325552	190702	130	87707	51866	121	52611	28804	119	66	137	0	57	95	0	-474	309	0	1.78348
245301	156369	108	98197	63776	103	34570	21849	99	-1	93	0	14	42	0	-3834	0	0	1.78348
174031	119007	95	67101	45962	92	27291	18313	73	-31	54	0	151	153	0	247	421	0	1.79445
345497	218097	119	169802	117477	118	110548	74703	116	12	109	0	19	51	0	-366	350	0	1.79545
120442	92115	88	41349	31190	85	19703	14906	57	17	108	0	106	113	0	-515	372	0	1.79844
163803	124841	99	71901	54350	90	18614	13645	59	-138	49	0	-22	57	0	-456	240	0	1.79944
199604	130389	98	61483	39299	97	31689	21090	85	85	145	0	-4	49	0	-155	248	0	1.80841
157194	104211	101	64472	43982	93	23344	14976	66	-84	97	0	-94	24	0	-141	275	0	1.82038
279498	164038	113	122234	71876	109	33412	19975	100	-18	103	0	5	69	0	-1420	284	0	1.82138
131209	103366	87	49393	38974	84	22252	18064	56	51	111	0	-9	65	0	-274	218	0	1.82437
179507	116795	97	69727	44167	96	26893	16637	73	36	118	0	-13	65	0	65	453	0	1.83535
164961	119211	98	56269	41088	91	33295	24550	89	-210	2	0	-166	21	0	-142	309	0	1.83734
67078	55151	75	19011	15777	53	13544	11011	49	63	132	0	-25	51	0	-1688	0	0	1.83734
195385	138820	106	70673	51484	94	31674	22491	89	59	114	0	-44	69	0	-2241	0	0	1.83734
115006	93214	84	48661	38405	83	15336	11786	53	193	150	0	-67	74	0	-743	226	0	1.84233
166385	107005	95	77168	50937	95	25538	16004	73	-5	60	0	24	61	0	195	564	0	1.84432
89631	71299	86	37481	30707	79	11970	9565	45	64	107	0	45	53	0	-2744	0	0	1.84432
205816	130453	112	64035	39634	98	36110	22092	95	89	97	0	103	85	0	-35	782	0	1.84931
201684	141199	100	63619	44837	94	27458	19178	83	7	127	0	45	107	0	107	779	0	1.85031
123680	97731	94	46038	36589	84	20561	15502	57	-127	97	0	9	61	0	-742	400	0	1.8523
178835	125138	97	74786	51820	97	33163	22527	92	-11	99	0	41	120	0	-5889	0	0	1.8523
122102	97062	87	44917	35408	83	21362	16525	60	26	99	0	18	81	0	386	559	0	1.87824
202808	131577	98	52309	32409	96	32233	20186	92	107	116	0	-37	66	0	-154	252	0	1.88023
167292	115091	94	69551	47815	93	34092	22881	90	114	172	0	-5	53	0	-24	443	0	1.88522
328912	187200	140	98112	55959	132	52063	29248	129	256	113	0	-87	78	0	-724	308	0	1.89021
319471	190511	123	133706	82557	119	47073	27443	115	-47	140	0	-66	30	0	616	536	0	1.8932
112120	88452	85	41150	31695	82	20295	15596	58	-89	86	0	-14	48	0	-820	0	0	1.90018
102985	83287	84	31889	25635	72	17974	14752	52	5	103	0	116	98	0	181	355	0	1.90916
218349	138102	106	74460	46317	100	36654	23002	97	-27	66	0	91	79	0	-16	463	0	1.91115
450111	222346	150	131709	64017	145	76958	36844	143	-89	120	0	82	102	0	-10	648	0	1.91614
228373	156202	108	89946	61079	99	39210	26327	96	-27	48	0	25	55	0	-239	537	0	1.92113
443385	222028	158	128755	62922	155	68270	33764	152	-80	336	0	117	192	0	-320	310	0	1.92312
100785	82409	83	35320	28474	78	21119	16629	57	100	120	0	58	60	0	-308	194	0	1.92512
110235	84592	88	46177	34966	83	17573	12968	58	-135	80	0	-38	64	0	-519	129	0	1.92711
74845	61569	81	21573	17536	57	12511	10092	47	-14	48	0	46	96	0	-649	0	0	1.9321
67569	56355	76	35153	28992	75	10115	8255	42	-126	44	0	-18	64	0	-651	232	0	1.9321
125100	99392	90	23129	18439	59	29351	23280	71	-163	40	0	6	58	0	-330	179	0	1.93809
174672	137290	93	77157	60085	88	31390	23596	78	-62	82	0	-14	78	0	-554	368	0	1.94307
126686	98307	90	41130	30985	84	20993	15969	57	245	210	0	-43	42	0	-259	372	0	1.94806
211035	134611	102	80086	51953	97	32001	19516	90	-28	140	0	-11	82	0	138	513	0	1.95105
126663	96204	97	43828	32407	86	21521	16198	58	-57	58	0	-51	66	0	31	320	0	1.95305
170255	125299	96	60780	43757	89	26191	18304	69	78	123	0	-51	24	0	-4426	0	0	1.95405
292555	183015	113	128951	86309	109	41788	24966	105	50	166	0	-57	36	0	-842	82	0	1.95504
55655	38306	85	35664	25982	80	428	356	0	167	155	0	-22	83	0	-135	195	0	1.96003
365978	205150	196	211099	76207	200	53873	33610	119	-138	147	0	216	106	0	-75	344	0	1.97
120224	83455	90	43071	29997	86	19993	13839	59	36	80	0	62	84	0	-348	585	0	1.97599
137850	109603	89	54045	43595	85	23476	18260	65	-29	80	0	-3	58	0	165	367	0	1.98098
183987	129426	94	58883	40037	93	25717	17211	70	-87	62	0	-69	52	0	106	293	0	1.98796
97926	78977	86	57445	47200	82	17231	13606	54	12	141	0	-60	46	0	-677	158	0	1.98896
104375	84042	85	58384	47297	83	13649	10817	49	50	120	0	-73	22	0	84	440	0	1.99195
148810	101879	93	53702	36333	90	24300	16488	66	76	94	0	58	73	0	523	618	0	1.99295
141398	111343	89	61880	49408	87	25547	19649	65	121	141	0	-108	35	0	-1767	63	0	1.99394
126633	87589	95	53280	36001	89	20412	13908	63	-111	64	0	105	109	0	-235	326	0	2.0119
112207	90586	97	48333	38847	81	16897	13476	52	108	154	0	11	54	0	-280	208	0	2.01389
138633	109245	99	68383	54528	86	22041	17268	58	-13	167	0	-23	82	0	-104	265	0	2.01489
183638	140323	92	68613	53118	90	33694	24877	88	-112	64	0	79	68	0	486	677	0	2.01888
320774	182120	126	102667	59098	120	45402	25524	117	-53	78	0	90	93	0	518	512	0	2.02287
440886	212764	153	148807	73109	144	71215	33394	142	55	229	0	82	105	0	-5699	0	0	2.02387
109878	86654	90	34311	27628	80	16527	12922	49	109	147	0	-51	53	0	-155	340	0	2.02985
116756	88315	91	46260	33495	86	23285	16724	62	130	163	0	-20	41	0	-1298	2	0	2.03085
142149	113787	86	66934	53731	85	21295	16495	56	0	74	0	-46	53	0	-16	438	0	2.03285
150014	113272	96	60753	45278	89	25144	18644	65	-169	105	0	-103	36	0	-896	217	0	2.03384
81903	64418	80	26649	21282	69	13400	10482	48	-161	36	0	-45	29	0	-201	250	0	2.04481
214094	139657	100	78321	51743	98	34114	21321	95	14	69	0	-29	75	0	5	509	0	2.0518
211922	136512	100	60825	39321	95	30737	19052	89	-49	101	0	5	66	0	-5829	0	0	2.0518
61446	50045	81	25121	20711	64	10812	9080	45	51	109	0	-109	16	0	-221	624	0	2.07274
240397	154719	107	88868	57811	103	38104	23722	101	-100	43	0	-71	79	0	-610	252	0	2.07474
203308	142024	98	76504	51749	97	27297	18276	77	102	123	0	-80	51	0	-225	237	0	2.08272
364454	195890	132	137783	76805	131	55748	29605	124	-269	66	0	5	99	0	-5420	86	0	2.08272
67683	53717	88	17451	14427	51	10133	8336	43	100	153	0	-16	47	0	898	805	0	2.0917
160279	126057	89	66410	52730	87	26768	20966	71	-67	82	0	0	97	0	195	380	0	2.10267
365556	203179	146	161221	93575	135	57001	32863	130	-280	99	0	-101	60	0	257	836	0	2.10666
154394	108025	95	46570	31425	89	28594	19832	74	-30	92	0	-23	38	0	-199	242	0	2.12162
281438	163647	127	91723	53587	113	39605	23388	105	-237	48	0	-59	66	0	-1683	20	0	2.12262
124404	91537	92	42164	29884	85	19939	14834	60	63	95	0	94	64	0	-565	70	0	2.12362
102460	83800	83	31878	26175	79	16682	13735	52	-80	70	0	-83	42	0	-255	445	0	2.1306
285555	179107	109	111211	70054	105	51896	33525	101	-94	66	0	115	83	0	-520	148	0	2.13858
178817	120219	105	69708	47559	92	31831	21072	83	178	122	0	-14	50	0	158	347	0	2.14356
71729	59672	83	34215	28428	76	11147	9019	43	21	81	0	49	76	0	125	570	0	2.14456
252561	156794	110	101805	62624	104	34615	21859	92	63	114	0	-54	62	0	-366	332	0	2.14755
456816	238544	159	132226	69870	150	74744	39431	148	124	517	0	140	370	0	-377	267	0	2.15055
252755	160773	110	98888	62228	105	45572	28760	100	9	147	0	33	68	0	-7945	0	0	2.15055
231287	149639	103	105556	68727	100	26750	17810	81	5	106	0	-91	30	0	-44	332	0	2.15952
109717	88642	84	36650	29671	80	17377	14287	50	45	84	0	42	66	0	175	473	0	2.16351
172128	110169	100	61499	38736	94	24418	15613	69	-77	56	0	17	64	0	-751	493	0	2.16351
137661	109271	92	65985	53303	86	23524	18599	59	59	163	0	45	96	0	-363	309	0	2.16551
120145	94674	89	51896	41038	82	20551	15686	59	112	173	0	111	109	0	-2996	0	0	2.16551
378777	208438	137	119478	65870	128	54735	28693	124	77	120	0	-86	72	0	66	688	0	2.1675
70721	57703	78	24530	20365	63	11203	8955	44	14	72	0	56	78	0	15	295	0	2.17149
179883	122420	100	60302	40591	94	25245	16267	72	-36	62	0	8	45	0	-406	287	0	2.17349
328062	185274	125	98787	56624	121	50792	28848	118	57	100	0	65	121	0	-640	298	0	2.17848
214349	135199	101	78664	49244	99	38667	25772	97	-84	50	0	30	72	0	-75	391	0	2.18446
162108	125044	88	80219	60563	90	23600	17029	62	93	170	0	111	57	0	145	549	0	2.19244
161692	120011	93	67936	48631	90	29802	21112	76	5	94	0	67	76	0	237	640	0	2.19843
380426	213876	131	115369	63454	126	60827	34437	123	-79	138	0	-13	46	0	-73	536	0	2.20341
201786	129973	101	69112	43800	96	33116	21664	92	-128	40	0	-17	124	0	-9733	0	0	2.20341
227590	167021	100	61111	45086	96	34115	24754	89	200	164	0	-3	121	0	-7724	0	0	2.20441
145034	118881	86	48425	39788	82	20947	16454	58	-34	146	0	-29	57	0	-13551	0	0	2.21339
133281	97970	92	39789	28379	85	27524	19972	69	-121	108	0	-20	57	0	-564	259	0	2.22635
130217	106406	91	62737	50581	84	22640	18022	60	162	196	0	26	112	0	-56	487	0	2.23234
132059	108615	92	62692	50950	83	20882	16452	58	92	87	0	34	80	0	-4150	0	0	2.23234
202414	129648	101	80331	53473	97	30027	18907	83	87	120	0	0	51	0	132	657	0	2.23533
64518	53456	77	21320	17608	57	8684	7526	38	-112	50	0	-34	29	0	-373	174	0	2.25029
241374	157836	106	87521	56313	101	34353	22267	90	-103	92	0	5	86	0	-89	347	0	2.25229
271104	174430	116	88757	56470	109	52029	33193	107	121	189	0	-82	39	0	-269	484	0	2.25628
145269	118878	86	67143	53977	84	25262	19844	63	81	132	0	-14	67	0	-6334	0	0	2.25628
209041	152144	102	76127	54903	93	24764	17293	65	-4	148	0	-72	33	0	-810	145	0	2.25728
208889	155439	109	62943	47191	92	30790	22485	77	-56	66	0	-26	65	0	-13149	0	0	2.26326
186913	135286	100	77788	56344	94	29209	19723	82	-7	97	0	-90	26	0	-2349	0	0	2.26426
184811	126130	95	64359	43281	94	24475	16421	65	-83	108	0	-54	50	0	-871	139	0	2.26526
334589	194558	132	100566	59426	118	58414	33221	115	-94	104	0	-47	66	0	-8074	0	0	2.26526
298660	189028	124	107278	68054	118	53854	33850	115	-254	123	0	-59	61	0	-6800	0	0	2.27224
169564	121784	93	57602	40573	92	29136	20385	77	24	81	0	-138	77	0	228	618	0	2.28022
190724	123182	102	73894	47979	97	29946	18837	80	-247	17	0	-47	33	0	-79	298	0	2.28521
206844	140034	104	66086	44863	95	33116	22742	90	-51	96	0	12	48	0	-175	162	0	2.2862
105542	85942	89	44051	35785	80	19373	15448	53	13	66	0	90	72	0	-1056	64	0	2.2872
99842	79767	87	38809	31898	79	15454	13004	49	-179	43	0	-32	39	0	138	470	0	2.29019
240189	156596	116	108587	69973	100	65269	44298	95	163	175	0	-124	22	0	406	364	0	2.29418
162320	125497	101	49907	38246	85	23527	17857	61	69	116	0	16	54	0	376	408	0	2.30316
135191	96091	91	48974	34410	87	27987	19754	72	-76	69	0	36	66	0	-932	45	0	2.30416
109323	88867	92	33835	27652	79	19717	15882	53	-133	45	0	-16	53	0	-582	71	0	2.30615
242256	162032	106	83505	54558	103	30606	20705	91	-23	104	0	-39	97	0	-1454	0	0	2.30615
264629	163446	110	96632	61430	108	37090	22205	100	67	68	0	-82	108	0	-5718	0	0	2.30715
125379	99862	85	52248	40368	83	23132	17683	62	-127	63	0	41	116	0	-3148	53	0	2.30715
148869	109253	91	53330	37482	88	28671	20821	76	20	70	0	37	77	0	299	612	0	2.31114
259054	165723	108	107185	67668	105	43224	27075	100	-55	71	0	-130	37	0	289	443	0	2.31413
341614	195752	131	125797	72260	125	47810	26696	121	190	146	0	126	130	0	-229	305	0	2.31712
144162	104973	95	52157	37065	87	30606	21839	84	43	58	0	-32	34	0	27	502	0	2.3251
151618	109625	95	65078	47094	89	23108	15997	67	-95	47	0	1	56	0	-1943	212	0	2.3251
185738	121246	97	71322	46397	95	26719	17335	75	-7	65	0	116	61	0	58	225	0	2.33209
272890	169875	112	83257	52117	108	40981	24715	101	105	190	0	-112	39	0	-2464	0	0	2.33308
375510	205475	144	114244	60673	126	50616	27589	123	-94	88	0	47	129	0	-897	215	0	2.33408
114256	91950	83	35128	27919	81	14684	11458	48	56	121	0	-39	42	0	-8421	0	0	2.33408
148643	103113	94	50905	35000	91	28015	19101	72	-1	184	0	-10	49	0	-214	356	0	2.33608
162800	129859	91	58928	47719	87	28191	21941	71	-97	73	0	-38	41	0	298	653	0	2.34007
233185	146833	112	64476	39018	102	29952	18558	82	14	90	0	51	114	0	203	358	0	2.34206
171269	117674	98	71945	48976	93	24835	16047	66	-1	100	0	-38	42	0	-269	300	0	2.34605
205313	130884	105	68245	42841	97	31245	19068	85	313	173	0	-3	62	0	63	546	0	2.34805
126926	102475	85	52019	42166	83	23071	18336	61	-187	38	0	-55	53	0	-6253	0	0	2.34805
73024	61681	76	27122	22684	67	12969	10785	46	-19	117	0	1	54	0	152	482	0	2.35104
219925	144092	107	87030	56766	102	32775	22056	88	123	171	0	58	58	0	-254	715	0	2.35603
364739	221218	139	147282	93339	121	59191	37246	119	20	109	0	29	76	0	334	367	0	2.35902
118858	94968	86	40483	30837	83	21464	16876	62	213	161	0	5	118	0	-782	2	0	2.36002
225596	158333	114	96080	66753	99	33665	22752	94	-26	117	0	27	76	0	154	622	0	2.37298
178961	140447	96	86430	68152	89	27203	21310	69	9	113	0	42	132	0	124	426	0	2.37398
180130	124708	103	72706	51486	94	23443	15661	64	24	101	0	91	104	0	-197	300	0	2.38695
143682	116018	96	55344	45012	84	22931	18054	65	-66	171	0	-72	31	0	377	354	0	2.39094
42740	36233	64	13863	11784	46	5504	4617	35	-54	65	0	108	101	0	401	578	0	2.39493
185719	122198	97	67593	44085	94	28249	18331	74	-29	61	0	-37	54	0	-666	160	0	2.40291
153923	108553	92	60373	42751	90	20712	14323	61	1	97	0	15	123	0	-411	75	0	2.4059
199074	137729	101	67603	46342	95	27971	19414	76	83	153	0	-146	17	0	-138	327	0	2.41687
160125	114567	96	62674	43643	92	28618	20002	80	-3	74	0	-101	58	0	-621	133	0	2.42286
452027	221830	160	144462	71895	151	70103	33803	148	635	957	0	267	742	0	-695	255	0	2.42485
73294	61375	78	31603	26225	75	14014	11660	46	15	69	0	7	85	0	-79	443	0	2.42685
313048	180088	116	102129	58966	115	41973	23774	112	154	78	0	67	69	0	-989	166	0	2.42784
213664	147673	103	71084	47832	96	27315	18090	74	-165	46	0	107	102	0	-19	455	0	2.43084
274478	174309	110	94918	59921	106	40605	25652	102	-98	171	0	-135	29	0	-4511	0	0	2.43084
274977	172345	108	105725	65848	103	32505	20039	98	-8	98	0	-49	38	0	-7790	0	0	2.43183
97810	82447	80	27780	22974	67	19298	16022	52	41	75	0	20	79	0	-476	73	0	2.44081
154577	124236	91	54197	43638	84	28383	22616	78	-35	57	0	52	93	0	-529	190	0	2.44181
429858	237929	147	169831	91191	136	64894	38591	129	-163	94	0	148	161	0	-3223	23	0	2.44181
116565	95374	83	32998	26836	80	20909	17278	55	-1	84	0	29	60	0	-4025	0	0	2.44281
351111	200969	123	130897	75398	123	64874	38688	120	245	193	0	56	106	0	-107	332	0	2.4448
103382	83408	82	41153	32162	80	17953	14319	54	222	129	0	-105	33	0	91	452	0	2.44779
192089	147073	93	68676	52291	91	27165	20335	68	129	123	0	-3	50	0	502	612	0	2.45378
72828	62042	77	22103	18523	57	9956	8036	40	56	110	0	-5	52	0	-314	214	0	2.45478
131827	104377	89	38585	29661	82	24912	19004	64	138	137	0	-36	29	0	797	535	0	2.45478
111572	90616	88	38097	30436	80	17998	14177	55	-25	98	0	43	75	0	-325	507	0	2.45577
90388	72282	83	32415	25850	78	15810	12812	48	100	145	0	-61	70	0	-640	143	0	2.45677
157973	113229	93	58825	41374	92	23589	16846	63	-217	32	0	68	70	0	586	635	0	2.45877
173793	121984	98	59397	40570	92	33522	22932	90	104	110	0	-60	37	0	-218	313	0	2.46076
154620	107239	93	52487	35999	90	26697	17898	72	-72	90	0	2	64	0	0	395	0	2.46575
94498	72585	97	74627	60857	82	40884	32931	81	89	91	0	-114	22	0	-1728	0	0	2.46675
84699	70260	80	31841	26138	76	15082	12448	49	130	148	0	16	65	0	491	758	0	2.47073
115950	85775	90	47997	35140	85	19740	14057	58	-211	34	0	44	65	0	-49	663	0	2.47273
265317	165212	107	109334	68651	104	36456	22544	100	-32	120	0	-19	53	0	135	801	0	2.47472
278827	158643	127	90780	53152	109	36436	21264	101	-227	9	0	181	92	0	-351	212	0	2.47772
223062	141817	114	82434	52997	98	38638	24402	96	-14	101	0	-13	76	0	-155	497	0	2.48171
179863	132571	93	62797	46229	91	25847	19163	70	-54	119	0	32	85	0	463	609	0	2.4827
292974	177872	124	84635	51529	110	46932	29234	107	-13	125	0	10	60	0	-223	718	0	2.49268
143250	115743	85	58617	47260	84	21437	16750	57	-138	102	0	49	103	0	-2778	0	0	2.49368
217761	134745	98	73027	44536	97	38187	23033	95	128	108	0	-32	87	0	-8487	0	0	2.49368
346191	190648	126	113571	62407	119	50785	27959	116	-83	122	0	50	104	0	510	419	0	2.49767
448637	238069	155	166150	89274	153	95540	52654	150	675	1557	7	577	1082	3	261	377	0	2.49966
84488	70206	83	36169	30122	77	15205	12355	48	239	244	0	-22	63	0	-92	361	0	2.50265
243965	153556	105	101823	62649	104	35865	22188	100	-60	110	0	52	99	0	-523	245	0	2.50365
102012	83024	82	35610	29147	79	16789	13714	51	232	138	0	-20	40	0	-118	419	0	2.51163
145220	100936	94	56500	38781	90	22486	15079	67	-210	86	0	46	67	0	-71	355	0	2.51363
150374	119736	94	51998	42060	84	27647	21927	73	7	91	0	-38	65	0	-11	772	0	2.51662
304624	187914	112	97055	58040	111	44868	26662	108	32	219	0	60	96	0	-64	771	0	2.5226
145759	102969	94	53673	36921	90	20178	14033	60	22	142	0	-7	35	0	-323	312	0	2.52859
37535	30704	63	42971	34653	73	4152	3588	30	-85	35	0	21	54	0	71	482	0	2.53058
151373	110873	92	54523	39103	88	28980	20208	74	-193	91	0	35	97	0	-254	287	0	2.53757
216256	144133	105	85372	58784	99	27685	17483	73	41	219	0	-29	80	0	552	627	0	2.54654
178812	126587	91	84788	59134	93	23712	15940	64	-209	47	0	130	123	0	341	716	0	2.55153
232549	164590	102	94458	69106	100	34339	23071	90	56	132	0	-11	72	0	687	570	0	2.55851
166753	120572	99	78974	56970	91	17421	12790	55	45	109	0	-1	62	0	-26	524	0	2.56051
86551	72385	80	33654	28024	76	15076	12607	49	-122	71	0	72	86	0	94	549	0	2.5645
462346	281639	145	269090	166930	140	120236	74823	136	334	1013	1	271	632	0	-558	252	0	2.56849
217653	152762	106	101127	71803	99	35909	24146	93	-66	107	0	-46	70	0	-186	570	0	2.57048
108414	82742	90	41661	31275	83	17609	13275	56	-18	86	0	-78	36	0	245	790	0	2.57248
264704	159332	125	93264	56828	106	41232	24120	103	-89	50	0	21	78	0	289	733	0	2.58145
263275	165363	124	88558	56626	107	40761	25119	103	103	172	0	-82	23	0	39	410	0	2.58544
441529	261310	144	179872	108829	142	87158	51451	138	286	1282	3	325	723	0	-4961	0	0	2.58644
203189	131595	105	72252	47322	98	30241	18746	88	63	94	0	86	114	0	-391	212	0	2.59043
139434	110602	100	51272	39928	86	22709	17257	66	-62	67	0	38	85	0	62606	102502	100	2.59043
129073	98409	88	48193	35309	85	19848	14636	58	140	166	0	11	76	0	-174	343	0	2.59143
139926	101143	91	51495	36048	86	16862	11439	53	134	121	0	-39	48	0	-953	0	0	2.59342
333147	183831	134	123851	71568	123	43256	25731	117	-37	147	0	162	93	0	269	591	0	2.59542
368680	208227	127	124242	72719	121	65405	37611	119	25	87	0	18	74	0	-482	278	0	2.59741
69852	59083	79	28769	24171	70	7590	6379	38	79	110	0	46	81	0	522	490	0	2.6014
138746	97776	93	52283	36432	88	20350	14362	57	-164	61	0	5	38	0	-1633	0	0	2.6014
81949	67626	82	30137	25187	77	11494	9750	43	15	85	0	25	36	0	-1078	0	0	2.6024
171057	109654	108	73258	48394	95	26775	17211	69	-51	116	0	-48	31	0	413	438	0	2.6044
169973	116037	95	65138	44558	92	21581	14674	61	132	104	0	-3	58	0	646	810	0	2.60839
127977	95952	98	45073	33510	85	22260	16377	61	-65	60	0	-34	67	0	227	427	0	2.61537
94937	78634	84	29568	24858	78	16098	13410	50	60	150	0	8	72	0	-166	664	0	2.62135
112449	91361	89	45117	36849	79	22091	17850	59	-162	17	0	-7	83	0	-598	240	0	2.62235
46858	38983	74	16381	13953	49	8274	6792	39	116	116	0	97	91	0	-241	152	0	2.62435
71061	60428	78	30036	25197	76	14119	11295	47	-153	38	0	-44	38	0	-431	272	0	2.62734
259781	153027	115	78147	45648	101	35773	20919	98	-17	160	0	41	59	0	-954	184	0	2.62834
91890	74643	85	36482	29750	78	13331	10545	45	-157	45	0	35	95	0	527	821	0	2.63532
97054	79646	92	33930	27622	80	16811	13352	52	-156	46	0	-90	26	0	-322	342	0	2.63632
206637	139853	98	73954	49326	95	29530	20002	75	81	88	0	-4	81	0	-337	229	0	2.63831
211326	135994	97	70928	44346	96	37807	24128	94	121	98	0	-18	105	0	-229	382	0	2.64828
322146	184104	118	87404	48133	115	55084	30808	113	10	95	0	15	78	0	133	595	0	2.65028
276919	180201	102	115140	79953	99	61110	40581	98	205	214	0	-3	61	0	-11571	0	0	2.65028
117707	90755	99	39163	30017	84	24696	19053	66	66	77	0	47	77	0	67	260	0	2.65327
191416	141460	96	84399	62485	93	30636	22251	74	219	120	0	21	83	0	-1081	97	0	2.65427
203931	146814	104	68670	48058	94	32634	23719	86	92	175	0	-82	75	0	-207	377	0	2.65527
140944	107155	99	54469	40466	88	28141	20651	72	-87	92	0	-97	31	0	192	506	0	2.66125
81959	69829	79	27799	23465	74	14417	11723	47	-148	40	0	-49	52	0	-291	121	0	2.66225
351982	201769	135	115034	65958	121	64937	37050	119	95	141	0	14	74	0	-32	650	0	2.66524
464279	239978	161	135964	69270	142	76792	39562	140	491	1094	3	239	633	0	-10480	0	0	2.66524
329311	193717	122	95228	53982	113	46741	27423	109	8	109	0	46	99	0	-2239	157	0	2.66624
272407	180601	110	91146	60602	106	55816	38208	104	211	146	0	-84	47	0	208	440	0	2.66923
145495	116668	97	58974	48479	85	27166	22299	74	27	170	0	37	50	0	265	468	0	2.6802
128489	96706	89	48244	35554	85	16441	12532	54	148	127	0	-95	55	0	707	701	0	2.6822
256143	169192	101	98592	65159	99	35868	23789	95	171	138	0	1	56	0	-147	486	0	2.69417
144624	100602	93	59546	40719	90	20462	14422	64	-22	42	0	-30	35	0	-629	222	0	2.69816
86188	72945	82	32868	27759	76	13850	11623	47	-7	113	0	-2	36	0	165	468	0	2.70115
289400	174706	122	89201	53401	105	37962	21875	101	46	87	0	15	85	0	-1773	0	0	2.70215
260887	163258	104	76685	47241	101	43270	26260	98	-179	68	0	68	63	0	-29117	0	0	2.70414
48335	40840	79	14245	12228	46	5651	4717	34	-42	176	0	18	61	0	-376	273	0	2.70614
345023	221026	122	168632	109032	122	67381	42835	118	47	159	0	-144	55	0	346	573	0	2.70813
134753	101547	96	57846	43201	88	24212	18726	65	34	70	0	57	85	0	306	609	0	2.71113
148580	120515	91	63265	52209	86	23885	19122	67	-10	121	0	-79	59	0	-179	506	0	2.71312
113784	83902	100	40705	29738	83	21304	15841	59	10	165	0	-5	34	0	-351	225	0	2.7201
276524	172217	110	106038	64945	106	44427	27417	102	146	173	0	78	90	0	681	742	0	2.7211
302169	183581	130	80259	48562	110	44169	26971	107	28	160	0	-64	72	0	241	589	0	2.72808
310431	191992	115	193955	127984	115	68480	43337	109	-66	105	0	56	107	0	1479	736	0	2.73207
417188	246132	151	178550	105865	148	68705	40643	144	489	1364	7	364	730	0	-816	337	0	2.73905
499842	252484	162	191005	97433	158	71558	35092	152	1357	1591	18	749	985	0	424	672	0	2.74304
100450	82890	85	38536	31782	78	16069	13408	49	-243	60	0	25	77	0	-339	171	0	2.75302
85232	71109	79	27530	22782	68	14238	11388	46	103	136	0	-63	33	0	-412	266	0	2.75402
343142	183459	129	112752	61676	123	49681	27046	119	-120	151	0	91	73	0	526	835	0	2.76399
425225	244086	145	156924	100035	140	104843	62665	139	704	1392	9	366	992	0	345	942	0	2.76998
160390	115005	91	60682	42418	89	27450	19228	71	48	140	0	-61	45	0	-24347	0	0	2.76998
130767	99435	85	53668	39783	84	20538	14585	61	-38	66	0	-150	23	0	-25964	0	0	2.76998
89524	75550	80	34652	28730	77	15416	12088	51	-148	72	0	93	99	0	-5058	0	0	2.76998
244705	156084	110	88317	56262	101	38942	24698	98	-59	85	0	69	103	0	-82	267	0	2.77297
258933	156122	115	89296	53774	105	42178	25299	102	-60	84	0	-67	66	0	-154	557	0	2.77995
455916	254013	143	174054	98561	143	92306	54362	138	637	1273	5	413	797	0	-10911	0	0	2.77995
223722	154322	98	72976	50020	96	36491	25491	94	-17	85	0	225	153	0	-184	263	0	2.78294
108556	92812	83	42282	35415	80	17501	14813	51	45	110	0	1	67	0	-414	90	0	2.78594
343899	195869	148	139169	81207	131	54957	30000	128	108	317	0	1	222	0	-93	172	0	2.78893
83067	70014	82	27166	22812	70	14825	12462	46	-56	125	0	25	50	0	-74	455	0	2.79092
155891	110696	91	61578	43878	89	23200	15770	64	-123	114	0	-56	39	0	515	641	0	2.79392
381559	199946	205	175847	96842	196	71781	41509	160	-18	225	0	130	143	0	139	521	0	2.79791
275207	183164	108	94745	61455	106	37526	24175	100	-135	63	0	-18	90	0	8	506	0	2.7989
155863	112794	105	51365	36307	88	28212	20075	81	-137	125	0	2	62	0	161	257	0	2.8009
328727	190387	124	102264	59203	122	51982	29022	119	-72	153	0	83	123	0	-508	305	0	2.80289
228411	148158	102	84555	53938	101	33963	21602	93	-69	72	0	-100	18	0	-157	452	0	2.80988
57641	48698	78	24720	20991	65	9046	7489	40	74	105	0	-24	29	0	964	687	0	2.81386
107843	89396	88	26546	22371	66	17492	14071	48	131	110	0	11	52	0	15	520	0	2.82184
103474	86755	81	22772	18964	57	18237	15266	52	41	74	0	122	81	0	-444	329	0	2.8378
191006	146636	96	61789	45977	91	37889	27569	88	110	93	0	37	64	0	-400	105	0	2.8408
138898	101239	90	55186	39563	89	18800	13144	56	1	49	0	106	56	0	-99	193	0	2.84578
122739	102626	82	50654	42328	79	19858	15937	58	-126	25	0	74	87	0	-4563	0	0	2.84578
184753	123288	96	63822	41897	92	29589	19529	87	77	125	0	-112	5	0	-464	244	0	2.84778
144875	104319	90	51062	36556	87	25946	19193	73	-85	48	0	90	134	0	5851	3039	55	2.84778
271192	190726	108	124561	89959	104	53905	38938	101	162	256	0	101	127	0	626	776	0	2.85177
186012	122536	98	60209	39527	92	32675	21767	84	33	122	0	-72	58	0	-9117	0	0	2.85177
129133	108398	87	34878	29303	80	23778	19066	60	-50	116	0	-9	77	0	-5889	0	0	2.85277
380667	200535	138	110842	57098	130	56203	28718	127	167	551	0	-28	336	0	502	722	0	2.85476
136883	114486	83	49039	40252	83	26347	21815	66	49	122	0	14	74	0	-281	286	0	2.86174
113706	92395	90	42852	34735	81	18055	14635	52	-136	56	0	52	76	0	94	645	0	2.86972
258645	173612	102	92100	61988	101	38781	26052	97	86	95	0	6	60	0	138	1035	2	2.87571
270319	173917	108	87095	57589	100	46065	29036	98	-72	108	0	153	70	0	-145	277	0	2.8777
222195	138530	99	71420	45231	96	33950	19918	94	-169	52	0	-5	56	0	12994	5243	95	2.8777
86214	72535	79	30766	26008	75	11487	9480	43	-6	69	0	96	101	0	208	407	0	2.88369
108357	83757	85	38913	29306	84	19110	14064	57	-69	70	0	85	98	0	-187	486	0	2.88568
75716	63390	82	27005	23036	71	13192	11026	45	-1	137	0	-12	35	0	499	641	0	2.88868
323228	195347	115	185906	119589	112	89445	53078	111	26	131	0	10	72	0	675	494	0	2.89366
122332	102607	81	54593	44946	82	27765	22258	69	-18	134	0	13	61	0	-361	156	0	2.89765
116346	96824	87	54768	45803	81	16574	13927	47	52	63	0	147	97	0	-347	136	0	2.89965
68818	60610	75	20654	17765	52	10563	9010	43	-95	29	0	-32	43	0	-3223	0	0	2.89965
156474	112940	95	57624	41596	89	26752	18796	65	-160	82	0	-44	60	0	-935	87	0	2.90064
79391	67847	79	27948	23640	70	14137	11773	46	-30	104	0	-49	57	0	876	701	0	2.90563
98947	83176	86	35722	30285	79	19074	15749	51	-36	129	0	59	55	0	81	499	0	2.90962
156402	121525	88	52685	39578	85	19868	14863	54	-36	175	0	6	64	0	-257	176	0	2.91162
219982	143691	99	63470	41033	95	26649	16957	69	48	114	0	4	86	0	-669	50	0	2.92159
120550	103018	75	38974	32097	80	40892	33181	80	-6	95	0	-45	36	0	-29	633	0	2.92359
196480	137106	99	71594	50052	94	33145	22132	91	9	110	0	-43	45	0	-1949	0	0	2.92359
115151	94181	83	36794	29745	81	22136	17881	60	-98	46	0	-3	66	0	-1335	295	0	2.92458
122975	101525	84	40506	33755	81	20027	15986	57	-64	51	0	15	52	0	53	339	0	2.92758
366010	215050	125	107040	63299	125	70084	40365	122	260	402	0	236	314	0	-306	252	0	2.93356
377991	226960	143	181859	114538	125	72133	43730	122	337	339	0	169	298	0	-417	318	0	2.93456
124215	100237	88	40304	31668	83	19380	14859	57	-140	57	0	35	96	0	243	626	0	2.93755
144455	116407	90	47197	38589	85	23421	18722	62	115	102	0	47	66	0	823	575	0	2.93955
356895	200155	132	105758	57545	125	61424	33472	123	267	556	0	153	229	0	-2317	12	0	2.94054
182446	130491	96	70393	48826	95	24572	17639	64	-96	131	0	92	75	0	-311	111	0	2.94453
495378	246293	152	147999	74019	148	85652	46140	142	1084	1287	14	924	1114	8	311	557	0	2.94753
306309	183420	110	103115	61773	106	38943	22383	100	100	108	0	-45	69	0	-25220	0	0	2.94753
101927	85536	86	30267	25583	76	21725	17938	55	1	117	0	-81	32	0	616	638	0	2.9565
131445	103546	99	44466	34016	84	23026	17277	61	126	137	0	-6	77	0	392	278	0	2.96349
129727	107791	90	55238	46008	82	20062	16616	55	-54	63	0	-57	86	0	-3598	0	0	2.96349
209411	148970	97	61752	43363	96	33024	23672	87	243	172	0	52	61	0	125	453	0	2.96947
146901	119874	92	70188	56854	86	23575	19237	58	-6	88	0	-21	56	0	33	280	0	2.97047
192325	131286	98	72162	49328	94	35718	24058	91	-71	102	0	-100	43	0	-21	395	0	2.97346
59548	51241	77	20951	18222	56	12688	10452	43	-59	63	0	22	49	0	-30	373	0	2.97546
143613	117613	86	68301	56200	84	26587	21347	73	68	149	0	25	98	0	-282	208	0	2.97845
136936	113703	84	57574	47755	84	23608	19521	60	-43	58	0	88	67	0	-26	202	0	2.98144
178521	120302	95	68969	47627	92	27794	18696	76	-22	95	0	-129	32	0	-273	401	0	2.98443
403655	209972	140	139615	70162	141	67352	34677	137	708	984	0	331	627	0	-7407	0	0	2.98443
151653	128341	83	87824	72977	84	29276	23714	72	-7	141	0	42	108	0	-17469	0	0	2.98443
64057	55058	75	24287	20660	62	13708	11711	48	204	112	0	-82	11	0	-458	251	0	2.98942
525272	253939	246	195154	90548	235	95828	50323	197	1795	1598	25	1486	1296	17	-2194	469	0	2.9954
64209	55668	73	26825	23044	73	10798	9109	40	62	94	0	94	79	0	-536	18	0	2.9964
261768	167595	104	101977	67276	101	37041	23784	98	-99	103	0	-69	54	0	-271	666	0	2.9974
222484	163326	100	57999	41898	94	43384	32652	93	144	110	0	44	107	0	-248	307	0	2.99939
233476	167724	100	68297	47478	100	39200	26437	97	192	176	0	47	71	0	841	1773	24	2.99939
287070	184256	114	108659	69714	111	54287	35734	109	120	137	0	11	198	0	687	788	0	3.01037
95307	81065	80	31273	26505	76	19432	15819	54	76	222	0	-13	36	0	337	647	0	3.01336
139482	102270	92	48064	34828	85	25492	17435	69	48	64	0	105	97	0	-725	102	0	3.01436
134212	97339	95	48080	34735	87	22014	15696	62	56	84	0	8	100	0	-2819	0	0	3.01436
99538	82449	83	37384	31257	78	16829	13768	51	-75	87	0	65	109	0	-889	639	0	3.01535
221979	152710	114	67730	45973	97	30087	19614	83	-63	92	0	24	44	0	-3406	135	0	3.01535
255267	157940	107	84482	52313	101	40143	24072	98	-98	59	0	-23	49	0	185	758	0	3.02333
150978	123355	88	53264	44010	84	28515	22982	76	-117	42	0	18	65	0	577	707	0	3.03032
161331	119796	106	48018	34008	90	24008	17749	63	-42	88	0	2	71	0	161	454	0	3.0353
207347	152506	97	80513	57650	93	63426	47654	92	31	120	0	11	49	0	-691	180	0	3.0373
116108	95306	90	40737	33267	80	18250	14956	53	134	147	0	23	86	0	-570	113	0	3.03929
391332	203588	206	172225	94629	198	64940	33784	167	301	412	0	138	358	0	-4811	561	0	3.04628
199729	127006	100	63602	40108	96	30394	19846	83	-27	90	0	73	60	0	52	421	0	3.05625
123316	89914	102	43678	31465	88	22188	16264	70	72	94	0	94	100	0	294915	194631	102	3.05625
191072	136048	109	63703	47083	92	34080	25324	90	-279	22	0	-213	15	0	-312	291	0	3.05825
202854	139563	98	65808	44528	94	39206	25991	91	-70	47	0	10	43	0	-3708	0	0	3.05924
301980	148301	127	129203	63702	124	45453	22856	118	123	316	0	295	223	0	-275	394	0	3.06323
262085	167855	107	103680	67947	100	44573	27533	96	-164	92	0	99	84	0	-9216	0	0	3.06323
117733	91600	84	41429	30603	84	19819	14854	59	16	131	0	-7	84	0	233	540	0	3.07121
107909	83561	86	41786	31778	81	19430	14698	57	-232	10	0	-87	23	0	-3143	0	0	3.07221
146813	103220	91	47007	32580	87	26127	18602	69	39	97	0	9	81	0	-1694	300	0	3.07221
208185	142576	97	82302	57873	96	24779	17266	67	-107	133	0	111	81	0	-389	368	0	3.0762
128744	106722	85	46931	39458	81	18782	14845	56	109	149	0	-6	84	0	228	420	0	3.08218
291139	179979	107	111249	69964	105	39073	23020	100	71	105	0	-140	44	0	-486	187	0	3.08817
50990	46439	71	28583	25104	67	6470	5871	34	-42	120	0	-12	100	0	-7664	0	0	3.08817
124486	102017	91	40381	33402	82	20503	16913	59	58	129	0	63	83	0	-168	645	0	3.09216
125300	106491	84	54671	46158	80	24450	20747	60	-85	69	0	-85	30	0	-4113	0	0	3.09216
217712	145460	105	70527	47436	96	33791	23438	92	226	116	0	97	80	0	-301	407	0	3.09615
290505	180191	111	85792	51538	106	39308	24663	103	-34	95	0	-18	71	0	7	192	0	3.10313
222033	162530	107	93133	69336	95	39482	29486	90	-201	45	0	-16	59	0	-571	38	0	3.10812
125160	105397	85	59581	50040	81	33169	27236	79	199	182	0	13	67	0	-550	354	0	3.11011
263265	163738	115	87988	55480	111	36383	21907	95	131	237	0	88	110	0	-439	283	0	3.11111
119642	91882	92	45949	34287	83	21006	15329	58	-244	86	0	-29	69	0	3326	1904	32	3.11111
136706	102552	88	57209	42249	87	23234	16212	63	-15	189	0	-123	36	0	-260	364	0	3.1141
263007	180947	108	116267	78938	101	41052	28655	95	-12	98	0	58	78	0	-185	317	0	3.1161
195941	133548	101	67368	46246	93	40350	26559	92	27	130	0	54	99	0	-297	359	0	3.12009
67978	59502	72	16772	14414	49	12810	10608	45	-70	103	0	-70	76	0	-1360	152	0	3.12109
115482	90282	86	43624	32896	84	20066	14936	57	-63	115	0	-104	55	0	-377	434	0	3.12308
124122	101733	87	31608	25782	76	21262	18129	59	-25	43	0	52	76	0	209	766	0	3.12508
107412	89723	87	25877	21818	61	18725	15938	52	-74	48	0	-22	44	0	365	374	0	3.13306
114862	96940	82	36419	30816	79	21101	16833	58	-70	114	0	61	120	0	-308	261	0	3.13705
175258	118368	93	58438	38967	92	27220	18255	73	99	117	0	-95	35	0	72	836	0	3.13804
143835	104539	91	56345	40753	88	22572	16104	62	3	106	0	92	100	0	-472	201	0	3.14004
272286	174640	120	83242	52949	108	38503	25296	104	-78	77	0	85	117	0	-168	440	0	3.14403
182769	132334	99	76327	54844	93	32438	22487	81	85	100	0	8	53	0	-3151	0	0	3.14403
209086	130077	105	70038	43574	96	32856	21029	92	64	79	0	-38	52	0	258	354	0	3.14702
281047	186824	107	102528	67085	104	43638	28527	100	93	160	0	-13	49	0	400	701	0	3.15699
183875	129075	93	74253	52236	91	26933	18722	66	55	122	0	49	65	0	46	406	0	3.16098
294876	179919	113	104376	65678	106	46264	26348	105	-60	75	0	-70	71	0	-3931	0	0	3.16198
198488	145136	94	58791	42560	92	33015	23061	89	70	170	0	-12	57	0	170	716	0	3.16797
132255	99994	88	50799	37989	84	22218	16591	59	58	88	0	-53	63	0	249	365	0	3.17096
240449	155569	104	79234	51959	100	48467	32512	96	116	129	0	30	86	0	166	704	0	3.17196
98202	83139	80	48138	41100	79	18728	15904	52	-86	138	0	29	67	0	-2806	14	0	3.17295
327561	199765	117	132098	82725	116	59096	36065	111	7	315	0	114	223	0	-3987	134	0	3.17295
191161	134752	96	61224	42472	94	46822	32971	93	-197	48	0	-9	47	0	-9624	0	0	3.17395
201955	143779	94	70321	50089	91	30441	20480	87	-62	135	0	-23	60	0	-14774	0	0	3.17395
90239	76720	91	38908	33112	77	12596	10886	45	173	152	0	49	81	0	430	593	0	3.19191
85399	73944	78	28795	24550	74	12567	10725	45	-233	50	0	73	58	0	-145	256	0	3.1959
270745	161373	106	97854	57430	106	39154	23320	102	-2	47	0	-2	68	0	305	422	0	3.19889
84179	73682	75	36323	31176	75	11910	10085	44	-1	71	0	0	66	0	-3492	0	0	3.19889
87102	73265	80	34724	29720	76	14087	12071	45	126	205	0	9	30	0	-677	59	0	3.20088
405296	236617	140	185995	112438	135	76644	44007	131	1192	1651	11	664	1015	1	789	667	0	3.20288
153134	105683	91	51706	35474	90	21468	14349	62	105	121	0	45	82	0	-6039	0	0	3.20288
60440	53135	80	22227	19344	55	10162	8829	41	-45	62	0	-7	44	0	616	722	0	3.20587
135286	107803	87	51887	40661	85	19735	15300	55	-216	42	0	33	77	0	267	979	0	3.22582
486950	277103	159	214651	125260	158	94074	56652	154	2928	2021	35	2172	1665	25	-7058	0	0	3.22582
223202	144321	106	97159	64751	98	29185	18986	85	-17	73	0	-44	67	0	455	765	0	3.22782
82068	68427	87	37412	31896	77	12234	10151	44	5	122	0	-37	78	0	-511	374	0	3.22981
272577	175039	106	94388	59152	102	37385	23870	97	-50	82	0	17	80	0	286	472	0	3.23181
142814	102092	92	52214	37327	88	24475	17462	66	28	112	0	-8	61	0	-587	154	0	3.23779
21006	18306	56	87204	74913	70	90	86	0	-11	123	0	86	81	0	286	389	0	3.24577
218420	149303	101	82462	57175	94	33072	22948	85	5	100	0	17	75	0	583	489	0	3.24677
468513	248392	158	291051	171552	153	124499	76522	150	3431	2935	34	2323	2119	30	-196	431	0	3.24876
165747	129503	89	62703	50065	85	27086	20368	71	-136	142	0	-17	55	0	-33079	0	0	3.24876
210227	137081	113	66258	43187	95	31321	20310	83	128	166	0	28	146	0	-2665	0	0	3.25076
192136	135006	100	76563	52788	94	26546	17929	69	64	84	0	-94	26	0	-128	222	0	3.25375
216017	155321	98	83013	58919	97	40619	28674	94	-53	91	0	68	77	0	-237	304	0	3.25774
288756	198455	109	149994	107073	103	36653	24889	97	109	160	0	-99	69	0	-261	297	0	3.26472
185252	126900	94	67085	46037	90	30618	19181	82	-84	40	0	66	79	0	-9788	0	0	3.26472
179655	146722	90	63984	52001	87	15832	13208	48	28	86	0	-45	75	0	-210	430	0	3.2727
169942	132020	93	90460	70305	90	23678	17497	61	-161	32	0	-25	36	0	475	593	0	3.28667
104318	88470	79	31568	26812	78	16943	13358	51	-98	96	0	16	89	0	-358	149	0	3.29764
45594	38803	73	17112	14779	50	5767	4981	34	-52	82	0	19	76	0	-512	432	0	3.29864
231573	155217	102	71566	47625	99	30110	20071	86	119	121	0	6	66	0	248	870	0	3.30063
201639	132733	96	67807	44969	93	36323	25143	91	34	86	0	-13	52	0	22	435	0	3.30362
221043	144486	99	79552	50625	96	30013	19195	80	-71	69	0	48	96	0	-336	257	0	3.30961
184144	145302	95	62500	49990	89	23694	18818	61	-18	76	0	-23	66	0	-3082	0	0	3.30961
274157	172065	119	94419	59219	112	37853	23587	101	234	175	0	-18	100	0	-1059	154	0	3.31061
75609	66179	79	30116	26080	74	12710	10296	45	-76	92	0	32	53	0	381	489	0	3.31559
355501	217648	135	110727	69006	117	71595	44933	115	93	602	0	212	384	0	-338	185	0	3.31759
267704	170014	107	103553	65460	102	42690	27505	97	-65	103	0	-83	122	0	-483	165	0	3.32656
231503	152251	100	74460	49552	97	37457	25018	94	36	97	0	19	73	0	-828	533	0	3.32856
97158	83753	88	33997	28703	77	16361	13993	48	31	154	0	130	100	0	-110	411	0	3.33055
239378	155471	114	73619	47461	101	48567	31387	100	-127	86	0	-49	75	0	-14	544	0	3.33654
251149	153599	105	77941	48497	101	38863	22853	100	62	87	0	66	77	0	868	549	0	3.34153
174561	120891	97	54106	38220	90	34543	23005	89	-2	93	0	40	61	0	-199	558	0	3.34252
180455	125488	95	58486	39928	91	33606	23329	89	-42	119	0	-21	65	0	144	360	0	3.36547
144433	119109	90	57532	48298	84	22925	18443	62	-137	86	0	38	66	0	359	848	0	3.37045
219702	149983	101	73809	50293	96	34910	22940	93	-29	87	0	-37	52	0	18601	6296	113	3.37045
244025	161039	103	76958	49710	96	35919	24386	94	199	199	0	-26	66	0	548	415	0	3.37345
133195	104721	101	57637	44939	101	22732	17231	78	785	563	0	504	423	0	207134	255947	48	3.37345
314117	189578	124	92846	55407	121	55450	33248	119	169	670	0	47	517	0	833	694	0	3.37544
119793	99750	84	41244	34461	80	20676	16953	51	121	170	0	70	69	0	-647	452	0	3.37644
141467	102751	96	46072	32903	87	24608	16528	68	50	68	0	-34	77	0	-224	481	0	3.3904
210770	141405	101	79824	54264	95	32077	20894	88	-72	108	0	39	68	0	771	448	0	3.3934
76795	66484	79	24420	21259	61	13451	11823	45	-51	46	0	127	109	0	416	1202	5	3.39639
70089	58928	77	28082	24494	71	12258	10146	43	135	199	0	-37	74	0	-444	135	0	3.39739
369555	226323	129	156334	98616	121	69876	45257	117	545	941	0	242	556	0	241	591	0	3.39838
378453	211921	143	98515	57550	134	56939	31767	132	846	985	0	654	668	0	-3358	0	0	3.39938
254353	156525	112	88865	56132	104	38277	22897	100	-52	107	0	54	92	0	-232	291	0	3.41135
312058	192976	116	94276	58486	113	46924	29320	110	195	473	0	24	258	0	-6495	0	0	3.41235
193426	141541	101	73465	54815	93	28788	20731	79	-64	71	0	45	53	0	-272	135	0	3.41833
183783	128057	95	63965	44932	92	27927	19528	74	-214	31	0	96	83	0	131	682	0	3.42132
153719	114329	89	62957	46855	87	25567	18937	68	-168	101	0	-41	64	0	-486	330	0	3.42232
61279	53047	80	23266	20170	56	9337	8051	40	22	96	0	-1	38	0	-101	303	0	3.42831
146432	107311	90	50335	36140	88	24125	16935	64	50	155	0	11	92	0	-187	522	0	3.4313
131223	110890	87	45945	39093	80	22689	19360	57	46	88	0	93	78	0	604	618	0	3.43329
137349	116066	84	58690	49252	83	24361	20174	60	230	231	0	17	72	0	118	350	0	3.43728
141339	110950	85	64490	48487	85	23086	17441	61	-118	89	0	93	70	0	-171	454	0	3.44028
132355	105576	83	47339	35607	83	25244	18232	69	92	96	0	-76	32	0	6545	2771	70	3.44028
186771	136141	99	92243	68058	92	44988	32576	88	-31	95	0	144	99	0	-759	188	0	3.44127
174900	121226	93	68504	47496	93	27689	19055	79	-27	95	0	13	55	0	-1775	460	0	3.44227
216396	149643	99	74419	50338	95	30321	21069	91	13	116	0	-27	74	0	2	214	0	3.44925
131235	103814	90	47379	36203	82	25772	19912	70	-40	82	0	8	29	0	-6250	0	0	3.44925
100224	81140	85	36054	28953	79	17883	13905	52	20	92	0	101	103	0	-139	742	0	3.45125
153196	109284	93	52723	37916	89	24508	17379	62	-105	173	0	-17	98	0	-215	450	0	3.45424
115045	88667	84	44841	34088	84	18465	13973	57	146	130	0	-41	47	0	-1122	80	0	3.45424
118259	100608	89	47685	40148	80	20489	16941	55	169	135	0	-25	65	0	-12	552	0	3.45823
218006	151355	103	84280	59366	98	33191	22814	87	14	73	0	30	69	0	662	615	0	3.46122
167547	133251	90	54427	42430	86	31667	24640	80	-84	77	0	118	59	0	-537	162	0	3.46821
267995	185192	127	92788	66690	127	47918	32001	113	490	447	0	530	506	0	302033	245473	71	3.46821
96656	82715	80	29845	25240	77	16488	13612	52	-76	53	0	2	84	0	-191	395	0	3.4702
93179	79262	79	37293	32100	77	13702	11301	45	-10	76	0	-44	46	0	195	606	0	3.48816
130014	109038	84	59122	50050	81	19107	16564	49	6	42	0	-47	43	0	-542	26	0	3.49913
190818	138483	107	105899	77426	90	28084	20207	68	-82	77	0	120	101	0	-3414	0	0	3.49913
183123	131573	93	66942	48309	91	24433	17554	63	-75	69	0	102	82	0	332	564	0	3.50312
92433	78890	93	33116	28507	75	13709	11242	47	-9	50	0	37	55	0	-374	181	0	3.50711
243549	160334	106	83002	54490	102	34125	22276	97	193	177	0	44	103	0	-266	534	0	3.5111
245834	172272	116	105849	73435	101	40770	26779	98	55	108	0	106	65	0	222	871	0	3.51309
136174	115258	83	64559	53743	83	20352	16723	56	-181	59	0	-5	74	0	-264	177	0	3.51509
138728	115944	86	50554	43187	82	23989	19531	62	178	155	0	32	80	0	-3351	0	0	3.51608
143134	121346	83	59478	49638	82	26169	21356	70	81	149	0	25	83	0	-3805	0	0	3.51608
203583	141117	104	95753	68832	99	21635	14762	59	87	119	0	-53	80	0	-114	459	0	3.52307
62338	55678	62	32907	28899	72	13013	11424	43	56	117	0	4	109	0	-3965	0	0	3.52307
304928	203017	107	134093	93163	105	72445	50539	103	430	244	0	6	122	0	970	978	0	3.52606
163255	118891	93	57921	41650	89	25153	17786	65	-24	65	0	27	82	0	197	516	0	3.52905
192144	131596	97	64524	44682	94	23165	15707	63	-35	147	0	-11	54	0	-6493	0	0	3.52905
75114	65695	76	26221	23060	62	15030	12949	47	-128	32	0	-11	47	0	-6536	0	0	3.52905
165774	118507	92	54666	38252	91	27761	19321	67	-122	110	0	-6	36	0	646	426	0	3.53304
117999	92137	84	43709	33121	82	17095	12986	53	-64	63	0	78	111	0	-436	174	0	3.53404
438453	208259	155	190981	94454	155	72001	34072	150	1135	988	0	1243	734	0	946	657	0	3.53803
27811	24411	64	9644	8253	41	5673	4789	35	46	107	0	13	47	0	-145	405	0	3.54002
155807	129837	95	49971	41546	83	29182	24111	75	34	68	0	0	72	0	-263	132	0	3.54202
242830	158990	103	89157	59657	100	33374	21621	96	93	170	0	79	99	0	-1883	0	0	3.54202
226998	169525	100	78455	57836	94	32770	24082	88	-11	140	0	115	84	0	404	599	0	3.54501
290144	175812	109	94714	59183	108	44311	26524	104	163	261	0	75	196	0	3789	2256	50	3.54501
138857	115828	83	57258	48325	84	22259	18666	57	171	134	0	26	58	0	-230	205	0	3.548
93520	79954	82	29418	25240	76	14706	12774	46	-82	77	0	88	127	0	-224	363	0	3.55399
120629	99272	92	37097	30497	81	16795	13579	52	113	131	0	61	143	0	-354	123	0	3.55598
220309	144299	100	79073	50785	99	34541	21950	91	-92	93	0	105	126	0	389	571	0	3.56396
87933	75731	85	23652	20338	59	12411	10358	46	33	107	0	-90	37	0	-2368	0	0	3.56396
128811	108771	86	61247	52121	83	21182	17611	56	12	66	0	43	99	0	-502	114	0	3.56795
108447	93353	83	36412	31258	77	23187	19522	56	-195	48	0	-19	48	0	-3225	0	0	3.56795
207341	143663	97	68473	46501	93	34329	23682	92	25	107	0	-67	93	0	120	587	0	3.57095
255160	179297	114	102364	72575	99	54366	37850	96	-28	151	0	34	86	0	-983	0	0	3.57194
78632	68806	79	27878	24385	64	12462	10704	44	59	169	0	-11	40	0	-499	326	0	3.57394
192859	130721	100	64038	42837	92	29426	20175	89	-221	51	0	90	111	0	404	367	0	3.57693
237852	146351	125	79307	49761	125	32209	18993	104	742	633	0	389	374	0	282641	209369	75	3.57793
188251	131703	97	64812	44902	92	26751	18401	73	151	144	0	55	92	0	-5810	0	0	3.57793
94916	78597	83	34478	28585	79	16229	13185	52	102	157	0	77	91	0	-966	487	0	3.57892
126599	105243	97	43862	35527	80	19079	15263	55	-98	88	0	-10	68	0	-317	578	0	3.59089
110774	96352	80	46690	40296	78	17538	14480	50	-141	91	0	58	93	0	-1887	0	0	3.59189
143368	103191	94	54510	39147	87	24362	17472	66	-49	80	0	6	67	0	-62	393	0	3.59289
276750	173852	111	86237	54483	102	61533	39223	100	-17	197	0	14	102	0	-5686	0	0	3.59389
168409	121168	92	61359	43854	90	26050	18330	66	27	85	0	121	130	0	100	537	0	3.59588
123390	102612	83	61044	50511	82	17141	13816	50	-76	115	0	-24	42	0	-113	499	0	3.59887
83784	71007	79	23128	20161	58	16008	13713	49	-91	101	0	4	55	0	2	518	0	3.60586
356451	242614	128	170817	121544	123	80781	56173	121	582	1463	6	605	1134	4	-261	506	0	3.60885
186609	133635	93	77645	55669	93	31187	21353	82	90	139	0	-68	46	0	-121	416	0	3.61184
132149	97856	90	57317	42707	86	20655	14534	59	-8	89	0	-6	44	0	329	675	0	3.61483
101352	85145	84	38506	32406	78	16847	14296	49	-9	109	0	9	59	0	104	527	0	3.61683
151398	113487	97	63265	48340	87	28656	21837	69	-20	59	0	18	49	0	162	559	0	3.61982
109926	96510	78	44179	38071	79	18593	15627	53	118	195	0	2	25	0	-5024	0	0	3.61982
280418	178890	109	95518	61303	106	37716	23857	99	162	245	0	104	187	0	-1167	0	0	3.62182
100035	85934	80	41149	33739	80	15486	12734	51	58	77	0	-53	54	0	236	568	0	3.6278
249006	160791	99	128256	83470	98	52026	34833	93	73	115	0	17	60	0	-1847	0	0	3.6278
340966	210615	120	155048	96574	118	60479	39558	114	303	1021	2	173	922	0	-9601	0	0	3.6278
168549	127672	92	59728	44857	89	26976	20438	71	-16	88	0	103	58	0	-616	278	0	3.6298
38205	33943	76	16787	14857	50	4656	4062	32	78	130	0	2	46	0	-410	319	0	3.63079
118848	97088	92	43459	35068	82	18264	14548	51	13	70	0	10	54	0	-889	294	0	3.63179
191682	130172	104	68612	46566	94	27522	19098	71	163	215	0	7	90	0	-174	289	0	3.63578
73750	64782	75	28103	24340	72	13119	11290	44	-70	49	0	-46	55	0	-237	257	0	3.63778
185209	130068	95	74628	52599	93	31977	22249	81	92	124	0	105	73	0	-214	281	0	3.64077
104128	90062	82	38848	32810	76	17265	14542	50	135	149	0	-16	48	0	-5892	0	0	3.64177
130511	98269	88	45711	34250	84	23044	16153	63	115	87	0	-41	39	0	-5820	0	0	3.64177
179946	122417	109	55056	38646	91	27817	18471	72	-65	131	0	-41	53	0	-1768	35	0	3.64276
230730	152934	100	74733	49537	97	33792	22180	94	-7	158	0	59	75	0	-680	262	0	3.64775
273434	175422	114	103328	67968	106	47445	30293	102	-214	214	0	91	99	0	-617	738	0	3.64875
103272	85620	95	38418	31147	79	15962	12664	49	-152	82	0	41	48	0	437	596	0	3.65374
198123	143148	99	77391	56691	92	24862	18136	64	28	109	0	-69	44	0	885	896	0	3.66072
208837	144897	107	58517	39483	93	27247	17979	68	-54	115	0	76	65	0	-4310	0	0	3.66072
174959	121989	93	64316	44487	92	26834	18573	67	25	113	0	-23	81	0	-809	143	0	3.66171
100846	86048	82	38169	33012	77	16977	14433	51	53	84	0	37	91	0	-685	154	0	3.66271
134639	102654	86	52248	38677	85	22713	16252	64	82	172	0	59	105	0	-53	198	0	3.6677
243253	158766	99	105846	69568	98	39775	25353	93	88	157	0	91	98	0	-434	123	0	3.67269
119834	87141	91	50817	37353	85	16514	11939	52	-90	117	0	86	59	0	-72	311	0	3.67668
123836	95767	88	45655	34561	84	23429	17795	64	31	90	0	-34	63	0	-2482	0	0	3.67668
190370	134750	103	72551	51784	91	31907	21353	87	-21	66	0	-94	98	0	362	381	0	3.67967
235083	143700	103	76498	47619	100	35243	21381	97	88	185	0	-53	49	0	-458	260	0	3.68565
186128	137015	96	72602	54068	91	28470	19993	82	84	148	0	-26	73	0	-7999	0	0	3.68565
80946	71112	78	29810	26000	71	18040	15908	49	76	93	0	31	59	0	-1753	65	0	3.69363
231902	165149	107	114109	83546	99	41667	31061	94	-50	189	0	5	63	0	-4064	0	0	3.69363
110326	97392	79	51923	44659	79	19731	17291	53	70	128	0	-89	45	0	928	785	0	3.69962
390983	221512	136	101890	55740	131	50850	27617	127	1249	1298	18	791	728	0	-179	321	0	3.70161
87470	77095	80	35198	31089	75	14034	11760	45	-82	147	0	46	100	0	-10310	0	0	3.70161
314409	214424	134	163754	117334	118	75161	50920	115	657	1525	7	481	1130	2	-172	374	0	3.70361
154703	124541	93	56412	45790	85	16178	12790	50	-141	96	0	-104	2	0	-6995	0	0	3.70361
251252	167145	104	104770	69425	103	38035	24891	98	88	105	0	-63	39	0	222	751	0	3.7056
113571	90632	83	38584	29498	81	16584	12977	50	116	124	0	-36	86	0	-7313	0	0	3.7056
237496	158568	118	105280	73499	100	52910	37169	96	46	153	0	62	103	0	-102	862	0	3.7076
163255	133803	86	55044	45867	83	25569	20554	66	-24	119	0	3	91	0	-204	175	0	3.71658
138006	104141	89	47031	34769	86	27989	20602	70	-38	122	0	-7	58	0	-249	138	0	3.71857
130501	112256	83	40988	34906	78	22306	18544	59	22	103	0	54	99	0	-3469	0	0	3.71857
90532	76696	82	34383	28201	79	15982	13161	48	95	89	0	-69	47	0	270	487	0	3.72057
77010	67879	75	30567	25907	74	15277	13333	47	-161	57	0	97	70	0	-124	196	0	3.72456
188903	133449	101	70535	49922	93	29729	20375	89	9	106	0	63	88	0	613	619	0	3.72755
187954	136325	90	60944	41916	91	30142	20332	82	32	114	0	-72	73	0	-7497	0	0	3.72755
162450	118058	93	67103	48824	89	28284	19970	74	-4	118	0	-26	28	0	66	454	0	3.73054
255496	159585	109	89300	55981	104	41476	26022	102	275	375	0	87	153	0	-12	528	0	3.73653
272629	189900	101	127779	92258	101	63930	44372	99	-29	100	0	31	165	0	-10162	0	0	3.73653
120238	107869	78	46711	40959	77	24950	20876	64	-9	132	0	-42	35	0	-20144	0	0	3.73653
112038	93243	83	36917	29147	78	20148	15793	55	-116	57	0	99	95	0	0	263	0	3.73952
242336	161234	103	84613	55601	98	35919	23227	95	130	165	0	59	120	0	-4360	0	0	3.74051
129048	102141	87	43726	34012	83	20203	16071	55	5	137	0	14	56	0	-3507	0	0	3.74051
86806	76377	77	24754	21427	61	15569	13207	49	-81	45	0	-12	70	0	-55	281	0	3.74351
124971	106058	84	36446	31517	80	22560	18743	57	29	51	0	-16	66	0	-136	423	0	3.7445
111381	95073	87	44131	37967	78	18420	15585	52	-105	90	0	185	190	0	533	571	0	3.75348
234635	152908	107	93169	61746	101	66871	43955	99	-132	108	0	116	243	0	-553	215	0	3.75548
177004	119281	94	65039	44701	91	26175	17816	79	154	126	0	28	50	0	-19	599	0	3.75747
62257	54695	78	25023	22458	59	9790	8063	41	114	162	0	-63	35	0	-360	322	0	3.75947
244122	162954	111	84223	55371	99	32485	19913	93	17	206	0	-39	79	0	-402	494	0	3.76046
159016	125991	93	63321	48427	88	22015	16785	56	-222	41	0	-27	47	0	-460	324	0	3.76445
316967	196637	116	118411	73112	113	59131	36932	111	421	835	0	293	426	0	103	480	0	3.77144
220521	157173	102	69678	48949	92	30562	21238	83	93	118	0	-27	63	0	44	672	0	3.78041
133730	110692	86	53265	44851	81	24114	19769	60	162	133	0	-15	49	0	75	596	0	3.7874
334118	225264	118	160853	118844	109	95364	66947	108	362	946	0	270	585	0	-646	155	0	3.79039
188638	141034	98	78957	59082	92	27271	19902	73	-157	90	0	-58	19	0	-5799	0	0	3.79139
85433	74484	77	21834	19503	54	14087	12536	44	-12	83	0	59	112	0	-4648	0	0	3.79139
45099	41540	64	16364	14475	48	6086	5394	34	204	269	0	-58	41	0	159	460	0	3.79937
148345	111039	90	56511	41507	87	22183	16724	59	137	90	0	83	81	0	-125	280	0	3.80036
112254	88365	84	40098	30797	82	20227	15915	54	18	96	0	36	72	0	162	512	0	3.80336
153298	108530	92	56749	39776	89	26602	18088	70	-88	81	0	70	82	0	-87	379	0	3.80535
81950	71651	81	23017	20147	56	13302	11463	45	-110	90	0	5	55	0	1074	729	0	3.81233
214350	139783	105	68761	46078	94	35674	22770	93	-40	138	0	29	144	0	-3364	0	0	3.81233
145977	108880	88	57517	41943	87	24145	16823	64	91	135	0	-6	76	0	-6378	0	0	3.81333
82439	72711	77	30771	27134	73	17765	15772	50	-30	94	0	-48	94	0	123	552	0	3.81533
193068	156864	106	71937	59365	89	31273	25834	77	-78	170	0	-56	31	0	919	970	0	3.82031
165910	131477	90	55806	42385	86	26092	19914	72	134	80	0	-131	36	0	-2125	115	0	3.82131
193525	129575	111	60900	41190	94	31843	21515	89	143	236	0	-5	105	0	-516	263	0	3.82331
153313	112378	99	61291	45773	89	22846	16453	63	164	169	0	3	96	0	-1365	42	0	3.8243
210427	157910	97	142997	112830	98	539	471	0	134	224	0	76	145	0	-253	316	0	3.8273
87028	76616	80	36890	32013	75	15275	13100	47	-94	63	0	-59	54	0	-380	76	0	3.83128
128380	107564	97	54887	47016	81	18540	15519	51	35	118	0	-175	15	0	-200	289	0	3.83428
260551	177808	110	82096	55193	101	35950	24773	98	-7	104	0	115	183	0	-179	311	0	3.84824
180191	134216	101	75784	56120	90	28162	20553	76	57	82	0	-74	66	0	-26	376	0	3.85223
143033	105503	91	48352	34988	86	22902	16697	61	176	157	0	-26	76	0	-5560	0	0	3.85223
194538	143143	94	62458	44251	92	31729	22651	73	187	158	0	28	69	0	-7214	0	0	3.85223
209199	144870	93	77444	51776	93	31211	20678	85	29	170	0	29	82	0	325	680	0	3.85622
105756	87591	82	36657	29527	80	16931	13834	52	9	110	0	4	57	0	-5351	0	0	3.85622
304570	185825	127	112494	71906	116	47435	29044	111	543	900	0	185	536	0	1022	693	0	3.86121
166690	129097	92	59134	43288	90	23487	17654	64	36	195	0	6	107	0	714	477	0	3.86819
401900	236746	141	131103	77353	134	70011	42776	131	1393	1202	21	795	711	0	-7693	0	0	3.86819
133077	98099	91	51773	37577	86	22155	14546	61	141	111	0	-35	71	0	-496	88	0	3.87218
142642	114777	88	52701	42738	83	21583	17193	55	44	113	0	44	82	0	-358	502	0	3.87318
150992	111426	90	50001	36121	86	24847	17553	70	-68	69	0	149	86	0	-82	258	0	3.88615
228794	148506	98	75503	48987	97	37280	23570	94	101	122	0	-37	71	0	-1703	0	0	3.88714
150240	108950	94	56857	41114	88	23014	16696	62	95	139	0	-21	70	0	-131	218	0	3.88914
64889	55648	77	19121	16849	50	9417	8275	40	-120	45	0	-15	57	0	435	465	0	3.9041
223971	157946	102	75679	53266	95	30699	21370	81	47	179	0	-111	68	0	-136	357	0	3.90809
121704	100552	84	42670	34442	81	18281	14716	51	-108	64	0	-20	60	0	-453	455	0	3.91208
336706	210809	121	158577	99612	116	48064	30025	111	882	1284	7	500	811	0	-126	263	0	3.91507
225539	160802	95	93786	68272	95	37433	27129	93	76	155	0	31	91	0	-11408	0	0	3.91507
358171	231265	123	199759	132817	118	81573	53665	114	969	1608	10	557	1280	7	137	595	0	3.91806
168238	128056	92	83185	60485	92	22625	17042	62	169	173	0	-12	84	0	270	280	0	3.92305
213766	158493	97	58562	41342	91	34671	25616	90	161	156	0	-13	71	0	597	917	0	3.92505
79639	70832	75	30383	26468	75	12106	10596	44	44	100	0	50	120	0	-5204	0	0	3.92505
392798	216207	136	119012	64957	128	55042	31225	125	1098	1323	16	880	774	0	-8535	0	0	3.92604
101217	86944	89	44325	38266	77	14765	12603	47	223	154	0	-49	61	0	-1404	0	0	3.92704
138653	104587	102	51352	39455	85	26475	19606	70	-54	113	0	-13	63	0	-3373	0	0	3.92704
191016	136686	93	67457	47200	91	30404	21443	83	-89	80	0	79	126	0	-3970	0	0	3.92704
134862	109038	97	46661	37264	84	20777	16387	57	231	152	0	160	82	0	-3755	0	0	3.92804
206646	163381	97	60219	47236	94	19682	15292	55	133	185	0	59	161	0	-373	311	0	3.93602
289904	187773	110	73931	45857	102	42655	27218	101	161	520	0	53	454	0	-6604	0	0	3.93602
201762	160253	89	142216	115568	90	856	777	0	87	191	0	21	114	0	-4382	0	0	3.93702
193615	146463	92	81217	61918	90	26830	20354	69	-5	129	0	-46	96	0	-9554	0	0	3.943
302157	195553	108	94414	59131	106	37313	24102	95	135	610	0	129	382	0	751	772	0	3.94998
195757	137785	98	78078	54707	95	23397	16506	61	78	72	0	-22	91	0	-21	822	0	3.95597
160811	118804	92	50211	36630	87	24268	16529	64	115	161	0	-83	40	0	42	382	0	3.96894
144318	116268	98	46445	36968	85	23244	18496	61	30	106	0	21	90	0	221	461	0	3.9829
145311	108445	90	63331	47848	86	21570	15955	58	-6	107	0	48	61	0	-183	349	0	3.9839
113627	93590	90	40284	32430	81	18005	14875	51	-19	152	0	37	113	0	707	687	0	3.98889
239321	155239	104	75400	50153	98	32833	20663	95	-70	372	0	87	194	0	-591	214	0	3.99487
351247	221594	130	119821	76286	127	59958	37333	125	1113	1204	14	748	719	0	-12209	0	0	3.99587
103476	86488	79	43959	34377	79	20508	16904	54	44	105	0	12	42	0	-19738	0	0	3.99587
218772	155180	97	72316	51078	93	40379	27946	90	79	183	0	111	103	0	-13660	0	0	3.99587
223487	147837	98	96515	62809	97	32261	21002	77	-166	147	0	99	62	0	-22402	0	0	3.99587
81621	71443	80	28659	25021	74	14425	12383	46	-46	107	0	91	66	0	-603	0	0	4.00385
125378	95500	96	42086	31851	84	23397	17947	59	-90	78	0	14	82	0	387	523	0	4.00784
53324	48545	66	17439	15601	48	6803	5844	36	-32	58	0	52	59	0	-901	447	0	4.00784
96659	85142	79	34336	30004	76	16281	13944	48	38	106	0	-42	39	0	317	615	0	4.00983
79741	70845	77	24065	21472	57	14033	12516	47	-66	93	0	-99	12	0	-124	348	0	4.01282
148813	126441	86	65068	55080	83	23909	19558	60	-87	69	0	-17	31	0	510	731	0	4.01881
280599	195828	107	100155	71678	102	42793	29240	99	430	502	0	118	343	0	163	575	0	4.03577
162479	122946	90	77582	60134	88	21643	16024	55	14	109	0	3	80	0	662	833	0	4.03876
174065	132565	93	75270	57516	89	31887	24291	84	10	166	0	66	84	0	681	634	0	4.04973
78722	67667	86	30156	26080	74	10287	9014	41	23	162	0	-7	79	0	-1066	315	0	4.05073
163537	129760	88	46867	36193	83	28117	21620	71	85	118	0	-8	73	0	-702	74	0	4.05173
246520	169254	106	146713	104953	101	63415	43884	97	213	507	0	80	339	0	720	902	0	4.05771
208443	143121	99	69303	48500	95	33836	23335	90	176	180	0	-9	195	0	122	708	0	4.0607
123581	102907	82	40804	32933	81	20801	17213	56	-82	86	0	-51	53	0	-2826	3	0	4.0617
107975	93546	83	37138	32308	76	18691	16418	51	-232	17	0	14	80	0	-1147	61	0	4.0617
165397	137914	93	73219	60361	84	28879	23221	76	4	76	0	16	51	0	12	814	0	4.07267
150089	124625	94	65853	55506	83	25857	22246	74	63	86	0	-1	46	0	-517	128	0	4.08065
171539	131308	90	74474	57557	87	22835	16390	60	-130	37	0	-56	66	0	-6076	0	0	4.08065
277845	180221	106	102892	68479	102	36418	23583	98	-3	490	0	121	374	0	-2899	0	0	4.08165
355875	193469	137	154340	84194	131	27595	18981	66	1138	1126	10	532	442	0	-636	310	0	4.08364
144631	105035	89	49752	35579	85	23053	16078	66	-205	114	0	-52	37	0	-4619	0	0	4.08464
198065	142488	100	87874	64151	98	24420	17314	60	211	211	0	2	145	0	159	466	0	4.08664
163469	129609	92	67823	53764	88	20535	15854	56	68	132	0	74	127	0	-66	421	0	4.08963
138112	107852	85	48436	36825	83	27374	21393	75	-143	111	0	-9	65	0	-203	548	0	4.09661
187723	126886	93	73989	49995	91	32910	22289	89	53	171	0	-50	33	0	-4992	0	0	4.09661
127699	109000	95	51884	44632	80	22203	19480	57	-71	66	0	10	77	0	-817	31	0	4.09861
366048	250167	137	152287	105046	136	91955	63173	134	2161	1947	27	1480	1121	13	-891	372	0	4.0996
292982	187543	111	103607	66889	103	36382	23507	95	266	625	0	52	302	0	-1025	144	0	4.1016
119542	88672	90	46168	33909	82	21522	16012	57	147	169	0	-46	45	0	1006	743	0	4.10459
212466	151667	104	75053	54484	94	33576	23185	91	22	194	0	157	193	0	399	464	0	4.10659
172924	123195	95	52983	36668	90	26879	19063	67	64	126	0	67	71	0	-495	216	0	4.10958
209339	157075	98	86500	64751	95	30262	22569	87	239	215	0	-8	112	0	65	356	0	4.11756
139547	102580	88	48538	35007	85	20543	15024	59	-93	139	0	-3	101	0	-386	180	0	4.12454
206618	133382	99	71450	47130	97	27527	16759	77	-7	268	0	55	134	0	-3011	0	0	4.12554
74903	66650	77	21583	18909	56	12687	10993	44	4	111	0	-12	51	0	616	689	0	4.12753
119690	101131	91	40082	33944	80	21385	17959	56	-25	52	0	25	104	0	-259	338	0	4.12853
183823	138251	92	55796	41903	89	34997	25603	86	-80	118	0	124	187	0	342	659	0	4.13152
125489	105356	98	52806	45462	80	23089	19612	55	25	105	0	-23	108	0	-157	224	0	4.13452
322811	225398	116	142780	99967	115	67428	46807	111	886	1459	11	712	959	0	-2563	0	0	4.13452
67541	59865	73	16135	14033	48	10950	9316	42	143	120	0	-28	49	0	32	623	0	4.13751
136683	99119	93	42481	30270	85	23141	17727	61	-11	104	0	-68	58	0	-163	288	0	4.1425
191791	133692	97	55230	37848	90	26384	17573	67	53	90	0	-24	109	0	-1071	116	0	4.14349
148679	110575	89	50621	37450	87	18804	14051	55	87	112	0	27	49	0	-166	395	0	4.14549
412089	247532	144	158514	94457	140	65185	42022	136	2120	1309	21	1425	1091	9	-6897	0	0	4.14549
97179	85569	79	39860	34881	76	14540	12757	45	-73	58	0	23	57	0	-4161	0	0	4.14649
151272	114664	92	59806	44332	86	21945	15805	59	-55	104	0	78	95	0	-654	119	0	4.14948
151934	122100	101	64830	52048	101	24526	19138	83	284	174	0	74	86	0	201402	145536	97	4.14948
169054	120905	95	59105	42510	91	24096	17133	67	128	184	0	132	99	0	-161	336	0	4.15147
113814	99314	80	44818	38561	78	31421	27149	76	49	96	0	-32	59	0	-3926	0	0	4.15147
145843	110209	88	52322	39921	85	24352	18764	62	-63	105	0	124	101	0	-9	248	0	4.16344
123934	107631	81	48814	42173	80	22476	19119	56	34	97	0	-33	27	0	-4499	0	0	4.16344
182879	123590	93	60466	40252	91	28546	19250	75	95	316	0	24	150	0	213	503	0	4.17441
140992	105331	92	57908	42958	86	21339	15278	57	146	143	0	58	80	0	150	390	0	4.17741
200543	140246	96	69989	50164	95	32781	22397	91	133	341	0	3	191	0	-124	257	0	4.1794
228458	157937	99	90043	61700	97	34871	24155	92	95	240	0	68	291	0	-2968	63	0	4.1804
92059	72010	89	74568	59795	81	213	142	0	123	134	0	29	66	0	-389	170	0	4.18239
199832	136710	98	61743	40830	92	32136	21379	91	-116	208	0	116	153	0	-362	292	0	4.18239
137629	103562	94	48504	36883	86	21693	16479	54	153	145	0	-52	58	0	473	650	0	4.18638
259534	167196	106	125680	83549	102	43736	27507	97	157	407	0	103	239	0	-293	357	0	4.19137
199700	140722	108	53251	36366	94	33535	23414	92	103	202	0	69	283	0	-277	302	0	4.19835
200475	145456	96	46391	32312	88	30870	21778	83	162	277	0	41	144	0	-502	413	0	4.20135
69332	61743	73	26310	23228	59	11348	9550	43	5	179	0	126	86	0	325	358	0	4.20633
252446	176384	109	134032	93276	104	34675	24108	90	416	701	0	319	420	0	-221	173	0	4.21531
83236	70469	78	84411	74634	79	26624	22683	71	76	147	0	17	112	0	-333	101	0	4.2193
237152	156851	99	82878	56349	98	32839	21411	89	100	472	0	189	327	0	-160	260	0	4.22928
94199	80528	89	40345	34951	77	14704	12739	47	-123	56	0	19	61	0	416	527	0	4.23127
145935	109494	92	49872	37195	86	29376	20534	78	84	106	0	32	126	0	208	385	0	4.23626
184359	138465	94	50551	36668	89	27071	18931	69	-61	85	0	136	215	0	-173	447	0	4.23825
361212	225279	133	121815	78193	129	53104	33621	126	1621	1324	17	1051	991	0	-6171	0	0	4.23825
195703	139108	110	84948	59832	110	34364	24026	91	433	236	0	42	139	0	76856	86390	110	4.23825
127269	102933	84	40699	32556	81	24621	19450	62	-53	64	0	57	108	0	-7191	0	0	4.23925
353090	209007	130	112566	66010	125	62129	36766	122	1452	1096	16	666	658	0	-393	532	0	4.24025
132739	100220	85	51861	38107	84	20850	14765	59	163	190	0	125	87	0	156	365	0	4.24524
430417	248881	147	144279	84738	132	85185	48543	128	1763	1358	25	1571	1048	8	543	451	0	4.25022
112592	96184	84	44178	38094	80	15273	13905	46	11	92	0	-36	79	0	-122	384	0	4.25222
132520	112234	92	43815	38270	80	23916	20148	56	-163	81	0	5	79	0	202	445	0	4.25521
99250	85513	84	30939	26655	75	15966	13488	47	219	112	0	34	59	0	-350	225	0	4.25621
93900	84212	79	39050	34355	76	14712	13366	44	-59	80	0	-39	75	0	-859	227	0	4.25621
147427	116911	98	65374	52357	86	23531	18840	58	103	106	0	9	117	0	-4088	0	0	4.25721
156336	117445	88	66495	49178	87	23676	17131	63	70	111	0	105	134	0	-91	294	0	4.26319
25049	24219	51	14924	13514	44	3866	3205	31	-49	96	0	-67	27	0	-3471	0	0	4.26319
96726	84938	77	31649	27774	76	15884	13390	48	13	87	0	-58	33	0	-21	268	0	4.26718
175612	119149	91	64035	44563	91	32165	22342	88	116	208	0	-107	118	0	-3964	0	0	4.26818
206729	156960	95	92216	68496	92	30571	23050	75	91	247	0	80	184	0	547	534	0	4.26917
68467	60581	79	31186	27734	72	11061	9456	41	-14	74	0	-13	68	0	66	386	0	4.27117
314742	186319	123	160028	101364	116	67696	41298	113	837	1451	11	472	947	0	136	506	0	4.27217
61966	53915	76	23336	20923	56	8465	7325	38	36	98	0	66	95	0	-451	158	0	4.27915
103436	89434	80	35389	31069	77	17544	14932	51	12	130	0	9	54	0	-470	248	0	4.28015
188398	131374	97	69626	48750	95	39078	28310	92	207	386	0	127	268	0	1026	848	0	4.28314
126772	93946	95	50702	37895	86	21020	15158	57	80	153	0	14	93	0	-1521	102	0	4.28414
115784	93088	83	45017	36039	81	21469	17296	56	69	131	0	-32	36	0	-780	33	0	4.28513
102830	86385	82	37717	30861	80	15682	12990	47	100	112	0	26	79	0	-291	220	0	4.29112
163164	118124	92	52935	38161	89	27848	19596	69	192	186	0	126	208	0	-79	553	0	4.30309
304900	191280	115	116533	78087	112	56888	38089	108	676	1422	11	543	880	0	470	475	0	4.30508
244093	165721	106	105063	72379	99	35134	23260	94	112	231	0	-118	183	0	113	438	0	4.30708
373628	234991	127	180320	116269	124	70349	46562	119	1409	1564	23	1201	1138	14	42	613	0	4.31705
226854	165829	93	83629	61326	92	31264	22898	78	-121	229	0	98	171	0	-20583	0	0	4.31705
124506	95603	86	44522	33413	83	19070	14002	57	101	135	0	-27	36	0	95	277	0	4.32603
117956	87972	90	39689	29807	83	19779	14839	57	53	95	0	-62	34	0	-283	420	0	4.33002
215337	150426	105	59342	41429	100	25125	17291	64	476	505	0	212	463	0	162	280	0	4.33301
94692	82128	79	33884	29389	76	17671	15299	50	148	117	0	19	152	0	-3681	0	0	4.33401
52304	47097	73	20665	18398	53	8232	7179	38	-83	130	0	9	84	0	-1651	391	0	4.33401
181358	124891	93	69431	47979	90	24861	17028	65	-92	277	0	43	161	0	-4663	0	0	4.33401
230903	155369	107	91078	60061	97	34465	23165	92	134	291	0	194	269	0	-255	745	0	4.33601
107881	92099	95	38964	32557	84	19342	16125	58	-39	94	0	101	107	0	31942	16924	95	4.33601
79168	70330	77	35922	31892	74	12338	10974	43	-3	117	0	-60	30	0	195	509	0	4.34399
90176	79157	79	31261	27731	75	15239	13465	45	-152	48	0	22	49	0	84	364	0	4.34797
301104	184766	115	138797	87808	112	52683	32847	109	889	980	0	461	700	0	-2487	97	0	4.34797
358492	218342	138	137574	87274	129	66835	44413	124	1184	1247	13	1045	910	0	-2471	182	0	4.34897
189243	132635	110	59113	41363	92	27520	19431	67	-55	93	0	176	107	0	817	1063	4	4.35496
150214	116104	91	50263	38395	85	29019	22936	72	-78	173	0	109	117	0	28	370	0	4.36992
399581	218478	147	145562	82988	142	62970	33952	139	2168	1547	23	1393	836	0	197	3312	4	4.37291
53472	48435	68	22713	20408	54	7738	6889	36	-132	73	0	-23	63	0	-5448	0	0	4.37291
467538	280550	156	182017	110625	154	94916	57551	152	3268	2270	32	2408	1746	25	4382	30818	14	4.37491
181260	148627	89	41349	32731	86	28706	23235	71	13	154	0	51	133	0	-9586	0	0	4.37491
114792	98109	90	52432	45441	78	20040	17677	55	85	73	0	-22	81	0	-1923	0	0	4.3759
211978	139377	104	89173	62030	96	40557	26768	93	141	387	0	173	294	0	-161	623	0	4.37989
98637	90048	75	50428	44953	76	15570	13765	46	59	151	0	-9	81	0	-6171	0	0	4.38089
175273	144266	87	47584	37076	87	28753	22826	77	17	122	0	158	117	0	79	440	0	4.38787
143510	120329	87	46591	39472	83	23880	19645	62	180	117	0	-32	142	0	-3033	68	0	4.38787
187422	141009	90	54832	39853	88	31588	24313	81	103	186	0	-11	201	0	-9590	0	0	4.38887
458537	214409	173	143472	67655	170	86356	39483	167	1984	909	0	1504	806	0	132239	319959	34	4.39885
81595	72460	81	35307	31341	74	16755	14680	47	-55	45	0	2	120	0	715	923	0	4.40483
282154	178177	112	93959	59166	107	40211	25978	104	255	731	0	321	574	0	173	393	0	4.40683
157142	129345	95	98301	82756	85	530	527	0	-15	276	0	-34	39	0	212	341	0	4.41082
94959	85104	78	33711	29829	74	19291	16625	53	183	141	0	50	41	0	-37	364	0	4.41082
426038	245999	153	195858	122362	142	84664	50951	140	2332	1683	28	1618	1196	14	2073	3415	4	4.42079
277402	184800	107	129879	88742	102	42278	29330	97	273	747	0	285	573	0	165	471	0	4.42677
223452	167675	98	84856	64068	94	29751	22222	73	199	794	0	204	425	0	-2427	0	0	4.42677
234998	162137	107	72621	50809	94	33916	22731	92	400	368	0	40	330	0	-1961	177	0	4.42777
107740	85485	87	37598	29246	80	16721	13070	52	-3	85	0	38	74	0	-503	282	0	4.42977
213129	150984	98	84316	59232	93	35884	25041	89	178	421	0	170	363	0	-16	449	0	4.43076
189130	133647	100	68370	48561	91	31633	22691	80	37	275	0	-11	143	0	-99	537	0	4.43276
229458	147330	99	78837	51272	96	33431	21556	88	189	392	0	190	249	0	-33	536	0	4.44373
318815	211887	122	117367	78059	106	68601	47378	105	787	1370	7	488	880	0	-509	378	0	4.44772
73059	66845	73	29188	26678	67	15584	13695	47	-134	48	0	25	81	0	-11338	0	0	4.44872
102112	90511	81	31550	27660	75	16148	13793	49	-52	69	0	75	74	0	90	477	0	4.4577
204955	147198	96	74449	52378	92	33542	23847	89	273	404	0	137	188	0	-89	349	0	4.46268
154547	127429	102	68353	53677	92	24597	19074	82	0	164	0	36	106	0	59778	85449	102	4.46268
189323	143588	90	72764	53870	89	27453	19552	69	164	261	0	38	154	0	-12966	0	0	4.46268
121877	104385	82	35089	30256	78	21318	18654	52	185	171	0	87	112	0	-2025	0	0	4.46368
64359	58980	74	32429	28971	73	9655	8771	40	217	166	0	24	52	0	-679	0	0	4.47066
195364	134605	98	58959	39917	94	29194	19605	91	12	362	0	155	366	0	34	335	0	4.47166
453549	276354	153	232743	142861	151	87261	57098	147	2756	2156	30	2053	1529	21	6809	31583	16	4.47565
157688	126978	92	46592	36637	85	26849	21617	68	97	264	0	-39	69	0	-5682	0	0	4.47565
87606	77100	86	30858	27366	76	13263	11615	42	-114	63	0	31	36	0	696	492	0	4.48164
91383	81813	78	39168	34560	75	13337	11883	42	10	64	0	-17	32	0	-192	577	0	4.48164
157595	129298	99	40246	32390	84	20511	16861	53	-188	62	0	-11	46	0	27	535	0	4.48563
315822	201067	119	93728	57996	113	48806	29671	110	708	1023	5	616	577	0	-790	600	0	4.48563
91266	81197	77	36125	32350	74	17645	15643	49	-45	134	0	40	69	0	-5653	0	0	4.48662
224819	154644	98	63198	42213	93	27559	18099	76	112	492	0	100	325	0	-89	250	0	4.49261
67657	63399	73	28191	25409	67	12608	10838	42	257	120	0	-12	52	0	2748	2109	17	4.49261
424875	261305	150	206939	134276	138	103044	67028	134	2976	2103	34	2078	1500	22	641	3068	5	4.4966
320985	197945	115	92050	55607	113	49620	29324	111	966	1010	3	895	773	0	-29974	0	0	4.4966
137274	108488	89	46506	35987	85	30271	23030	77	93	168	0	-22	72	0	-151	246	0	4.50558
108473	95486	79	45081	39395	77	17774	15669	51	-131	50	0	38	96	0	-840	0	0	4.50657
326562	208646	117	119492	77337	115	54171	35466	111	1310	1231	16	970	826	0	-133	277	0	4.51056
350095	209620	123	120885	72498	119	50208	30579	116	1579	1274	17	1152	744	0	-5244	0	0	4.51056
102035	85754	80	40211	32931	78	16487	14064	49	126	104	0	16	65	0	-7109	0	0	4.51156
119141	102012	81	41260	34461	80	21645	18028	55	-75	50	0	33	62	0	-6608	0	0	4.51156
63752	57242	76	28562	25535	71	10734	9173	42	-10	125	0	-39	85	0	485	637	0	4.51954
250919	171655	106	99640	68532	101	37001	25396	97	282	683	0	187	367	0	-789	85	0	4.52552
121319	106722	85	57851	50540	80	24435	21369	56	96	143	0	42	77	0	147	528	0	4.5355
177188	136087	105	68101	51225	105	24516	17850	82	-42	106	0	142	131	0	222393	193441	105	4.5355
147065	109865	87	48619	36306	86	23322	17147	60	1	128	0	154	105	0	-55	270	0	4.54448
301821	218143	110	136148	98442	112	45007	31917	107	1084	1047	6	784	761	0	70	518	0	4.54547
155071	113149	97	54669	40353	87	27065	19589	72	-9	187	0	142	191	0	261	362	0	4.56243
216642	155600	93	83498	58302	94	26815	19088	71	138	482	0	197	367	0	-7482	0	0	4.56243
236122	155180	101	73645	47999	97	38844	25543	94	29	515	0	218	371	0	-114	288	0	4.56642
164757	121013	91	55192	40099	86	23168	16462	59	33	336	0	17	82	0	-6135	0	0	4.56642
86187	75911	78	32948	29284	75	16587	14167	49	153	123	0	50	53	0	-400	250	0	4.56941
66058	59259	75	23084	20827	52	9447	8592	39	63	114	0	100	90	0	-1321	125	0	4.56941
102983	90310	87	32752	28987	76	17199	14678	49	205	128	0	27	117	0	779	677	0	4.5754
186780	143460	91	63829	48142	91	32659	24919	86	-73	373	0	77	320	0	1151	786	0	4.5754
148297	117027	90	48343	37167	84	42639	32040	82	-83	198	0	68	144	0	-6166	0	0	4.5754
245814	167113	98	104223	69672	98	39527	26920	95	146	514	0	233	430	0	-129	245	0	4.58338
279536	172635	107	90069	57938	104	47940	28437	101	859	1054	4	379	530	0	267	455	0	4.59236
176937	130632	105	62127	45996	88	29727	21684	81	122	194	0	80	234	0	-738	260	0	4.59734
126839	109130	83	40378	33485	80	19296	16111	53	-73	114	0	-52	86	0	-291	194	0	4.60033
128735	111503	81	49116	42430	78	23128	19679	56	-75	89	0	99	115	0	-376	89	0	4.62328
82783	72144	77	32886	29254	75	9418	8213	40	-81	54	0	-23	37	0	381	411	0	4.62427
188596	138715	95	79576	60611	90	31177	22491	78	126	502	0	23	146	0	155	514	0	4.62926
231564	157205	102	78848	53252	94	44599	30751	92	248	472	0	254	472	0	-4257	0	0	4.62926
307741	195341	106	101279	65308	104	46990	29005	100	448	783	0	316	692	0	-7132	0	0	4.62926
171845	124327	93	59304	42042	89	35855	25053	88	319	288	0	17	170	0	11426	6952	74	4.62926
123215	97898	73	44382	34155	81	19001	13769	54	74	275	0	-24	110	0	-25757	0	0	4.62926
68036	66713	62	30670	28394	57	10171	8801	40	-28	119	0	-24	28	0	-22856	0	0	4.62926
155000	113926	95	53902	39193	88	25384	18411	63	108	239	0	34	196	0	-1742	0	0	4.63126
115279	89420	87	41059	31334	80	18171	13215	55	178	183	0	14	48	0	-5995	0	0	4.63126
243226	167408	100	83675	56731	98	36899	25821	94	333	777	0	198	420	0	517	779	0	4.63624
272779	190151	101	114214	77931	99	47614	32829	96	294	608	0	276	463	0	-8248	0	0	4.63624
147203	109801	86	47169	34284	84	24960	17619	66	107	245	0	69	147	0	-10228	0	0	4.63624
210303	143857	101	86400	59703	97	32317	21566	86	283	493	0	21	393	0	386	359	0	4.64522
127133	110588	83	55660	48437	80	18202	15388	51	-126	56	0	47	72	0	-53	239	0	4.64622
59313	53125	79	17008	15225	47	9012	8086	39	109	84	0	-146	5	0	-141	63	0	4.6522
148479	123553	92	51149	42247	82	20177	16619	55	-16	316	0	87	109	0	-1190	131	0	4.6522
68333	61713	79	26600	23795	69	10411	8924	41	145	190	0	0	155	0	134	488	0	4.65619
54222	48584	79	18076	16473	48	9799	8530	40	15	118	0	40	46	0	-397	150	0	4.65819
132895	103283	89	45964	35087	84	24026	18367	71	126	140	0	79	162	0	-679	264	0	4.65919
275686	183163	110	76550	50279	101	46265	30690	98	660	810	0	445	530	0	-2617	0	0	4.66018
271579	179047	103	83826	54825	99	42564	28081	97	579	851	0	331	561	0	89	407	0	4.67215
155801	112012	90	54374	39269	88	23214	16480	64	212	275	0	140	317	0	-115	213	0	4.67515
117092	103747	80	52149	45809	79	18805	16565	50	-118	201	0	19	38	0	-383	223	0	4.68412
170678	122572	94	58218	41537	88	35588	25605	85	49	499	0	128	270	0	-1133	0	0	4.68512
135995	118192	83	58546	50837	80	27440	22899	68	-31	159	0	57	60	0	-287	367	0	4.68711
167008	125756	94	42775	31120	88	28360	21203	70	121	366	0	91	219	0	-251	277	0	4.6921
163329	122474	95	56557	41655	89	25376	18539	69	93	277	0	139	328	0	-375	311	0	4.6941
309616	198202	112	103563	65327	112	42840	27358	108	1011	921	0	614	760	0	367	596	0	4.69609
117950	101399	94	34992	31100	79	17397	15055	49	50	138	0	-74	46	0	-547	17	0	4.69809
82389	75910	75	35598	31758	74	17326	15390	51	-9	161	0	-40	50	0	371	458	0	4.70108
520455	246537	230	260897	155012	221	121147	67696	194	2858	2071	29	2101	1609	20	-2953	53026	18	4.70208
181816	124675	109	60154	41632	90	27521	19385	70	197	559	0	36	325	0	-2883	0	0	4.70307
180329	124335	107	59916	41729	88	28670	19380	75	108	362	0	127	330	0	874	804	0	4.70906
249056	161805	111	73946	49947	105	39342	25652	104	767	728	0	451	601	0	-274	197	0	4.71105
221314	151252	98	70732	48355	94	33775	22418	91	228	522	0	166	289	0	-193	354	0	4.71704
367301	211182	120	110377	62801	117	54594	30707	114	1341	1070	9	781	586	0	-10489	0	0	4.71704
134893	116796	85	51083	44524	81	24017	20636	56	196	156	0	95	226	0	-426	59	0	4.72302
210804	154368	104	76504	54305	95	31237	23872	84	167	412	0	152	331	0	-343	415	0	4.72502
158598	123947	90	54025	43040	86	20861	16231	56	76	130	0	11	139	0	-413	220	0	4.73001
189522	131513	96	62625	43339	91	26997	19101	67	129	508	0	120	258	0	188	493	0	4.732
334681	199917	114	115928	71067	110	49092	29130	106	1065	994	0	603	633	0	153	668	0	4.73499
519918	248547	177	260813	129526	175	141172	70094	174	4272	2271	40	3138	1787	34	620632	802120	61	4.74397
182039	134736	92	63970	46929	89	33403	23958	87	163	514	0	192	529	0	-210	337	0	4.74796
89812	80133	78	25352	22770	61	14992	13108	45	9	70	0	54	103	0	-2790	0	0	4.74896
94969	82254	77	33896	29322	76	20510	18260	52	-17	58	0	22	127	0	-3021	0	0	4.74896
226215	154128	104	73631	49825	93	39166	26675	92	342	426	0	78	384	0	439	675	0	4.75395
112497	92726	80	44289	35414	80	22252	17111	57	22	124	0	42	124	0	610	396	0	4.75993
131680	109063	87	38218	30805	81	19801	16236	52	48	283	0	27	110	0	-356	313	0	4.76093
112893	98619	81	50098	43918	78	17975	15040	50	-47	165	0	56	77	0	-1980	0	0	4.76193
128365	108679	91	48803	40755	82	25871	21441	59	-74	182	0	45	130	0	-4900	0	0	4.76193
328775	228913	113	148840	105285	106	70400	49018	105	1092	1499	16	610	849	0	-2626	0	0	4.76292
294272	212967	103	109627	77900	102	45278	33133	98	675	1090	6	640	910	0	-15720	0	0	4.76292
135939	108754	90	47967	37744	83	20405	16358	56	196	316	0	95	168	0	-1051	86	0	4.76392
121635	94465	86	44509	34301	82	26009	20316	68	19	132	0	76	84	0	-96	416	0	4.76591
114362	93950	80	43364	34075	79	23296	18820	59	-83	136	0	36	80	0	-3791	0	0	4.76591
193581	136418	94	84906	61028	92	23324	16238	63	244	394	0	78	322	0	568	667	0	4.77589
306320	198084	106	103686	69021	103	49561	32512	101	831	1275	9	639	847	0	726	532	0	4.78088
117804	97617	83	40756	33695	79	17838	15706	49	177	138	0	-42	118	0	-948	186	0	4.78187
119225	105718	81	49640	43541	79	18251	15910	50	-83	115	0	94	100	0	139	455	0	4.78686
330496	214010	124	132642	88343	122	51193	33782	118	1307	1059	7	863	639	0	649	820	0	4.78886
239629	161250	104	97172	65628	102	38546	25324	97	405	472	0	426	578	0	297	478	0	4.79883
193944	139608	94	72797	51380	90	28887	20820	75	230	409	0	103	284	0	-582	460	0	4.79983
105168	85679	87	34220	27187	81	18752	14798	52	-9	156	0	36	61	0	293	361	0	4.80482
183907	154511	93	81743	68369	86	22289	17853	57	134	437	0	156	155	0	-248	265	0	4.80781
82346	74992	81	27168	24185	65	12485	11130	42	91	135	0	88	95	0	118	540	0	4.80881
78455	69324	83	34682	31104	74	11112	9743	42	68	137	0	-51	43	0	181	740	0	4.81679
226164	151043	103	91459	60969	95	37312	24714	92	10	369	0	224	376	0	-148	604	0	4.81878
149230	129977	86	55360	47941	83	24684	20567	62	85	373	0	83	247	0	112	470	0	4.82377
250698	175268	103	83907	60554	97	35839	25240	94	456	899	0	431	677	0	-3356	0	0	4.82377
164954	120948	90	56926	41124	88	30575	21468	79	316	441	0	287	366	0	-163	453	0	4.82876
114893	90910	87	48006	37623	81	18807	13928	54	-58	100	0	29	135	0	-735	12	0	4.83873
91183	79364	90	35616	32045	75	14276	12917	44	187	136	0	43	76	0	-5	324	0	4.84472
150900	118260	87	49498	37212	84	20911	15791	58	221	362	0	177	223	0	-2591	0	0	4.84571
252131	172370	101	69226	46436	97	42162	28029	95	371	823	0	443	689	0	-4587	0	0	4.84571
110694	92465	82	45916	38130	78	19136	15703	53	-65	126	0	118	101	0	-171	610	0	4.85768
235232	178020	97	150455	120017	96	912	715	0	727	1758	9	256	407	0	-3385	0	0	4.85768
165836	120145	91	55722	39787	89	29187	20931	81	208	484	0	125	259	0	311	501	0	4.86067
120084	99929	83	40952	33617	81	18559	15072	52	40	258	0	-53	194	0	151	267	0	4.86566
107337	96150	93	35638	32148	76	19781	17468	50	9	69	0	64	84	0	-45	251	0	4.87065
248303	170142	99	91526	60943	96	40114	27329	92	434	637	0	337	402	0	-5352	0	0	4.87065
379143	245205	131	151693	94734	128	49603	33285	122	1800	1421	18	1278	950	0	-1105	3376	4	4.87165
185216	136109	92	82091	62354	92	26448	18664	77	455	575	0	92	347	0	-32	478	0	4.88062
381831	244486	142	186208	120671	129	96773	65043	124	3230	2258	36	1928	1553	21	191	5642	6	4.8906
76609	69418	70	31783	28582	73	11861	10315	42	-86	51	0	141	130	0	-10964	0	0	4.8916
142088	107925	87	51631	39654	85	20150	15195	58	197	382	0	140	290	0	33	261	0	4.89858
309774	201062	116	119982	79603	109	41648	27095	104	965	967	0	718	726	0	186	668	0	4.90756
61647	56958	72	23220	21284	52	9337	8530	38	257	229	0	0	51	0	-6098	0	0	4.90756
272184	181393	105	91891	61306	102	42054	28255	99	782	780	0	490	664	0	514	491	0	4.91055
284015	179631	111	92491	59151	109	40608	25215	104	987	975	0	543	527	0	-2975	82	0	4.91155
303744	195773	105	102642	66521	102	41973	25552	101	631	794	0	381	625	0	-114	358	0	4.91653
150043	122595	99	56448	46054	83	25385	20477	62	68	264	0	52	370	0	433	487	0	4.91953
167985	134962	87	73438	56278	86	26798	20812	70	152	453	0	146	327	0	284	566	0	4.92152
218815	146251	100	67931	44449	94	33639	21896	91	514	559	0	266	468	0	331	507	0	4.9285
195538	150810	90	72582	55953	88	39852	30875	86	321	807	0	182	501	0	169	315	0	4.93948
324146	201714	114	108025	67305	112	53791	33420	109	1174	1095	13	814	659	0	-6043	0	0	4.93948
179590	140138	94	69935	55558	85	31234	24804	82	143	342	0	104	232	0	-289	278	0	4.94247
457179	287830	143	312441	200388	145	153627	94764	141	4503	2963	42	3290	2195	33	51930	215373	25	4.94745
228144	142414	109	76934	49435	101	36220	21951	97	549	632	0	313	440	0	-231	185	0	4.95244
73875	67450	73	28962	26561	62	10182	9233	39	-74	120	0	-55	39	0	-7668	0	0	4.95244
196119	145906	107	99743	78780	90	55908	43563	88	252	880	0	125	517	0	-216	209	0	4.95843
66967	60752	73	26935	24737	70	8199	7181	38	192	147	0	20	105	0	-468	147	0	4.9704
144036	124551	85	54739	47829	80	21246	18728	55	88	298	0	137	157	0	-224	151	0	4.97239
415546	250962	144	195777	115038	140	102324	61502	138	2849	1803	28	1978	1482	22	14091	82006	21	4.97239
120200	102850	83	40469	34332	78	17981	15585	50	125	264	0	52	134	0	8	285	0	4.98237
241050	164904	108	90882	62734	99	28085	19834	73	524	789	0	296	417	0	144	555	0	4.99633
97660	87601	78	21266	18897	52	16216	14320	45	-20	397	0	53	120	0	-2333	217	0	4.99633
61751	57378	72	24428	22623	61	10795	9823	39	32	75	0	-147	6	0	717	902	0	5.0083
93042	83095	78	35692	31542	75	15944	13998	47	-122	73	0	70	86	0	654	504	0	5.01229
104703	89665	80	37366	31808	76	19854	16534	53	50	256	0	64	167	0	-2062	0	0	5.01229
225151	154045	97	73089	50202	95	37076	24696	93	592	648	0	170	446	0	-2343	46	0	5.01329
76899	70043	83	28590	25999	65	11857	10792	42	61	109	0	56	111	0	-1246	0	0	5.01429
99089	86996	82	45475	40460	77	14121	12590	45	4	92	0	93	139	0	717	546	0	5.01528
199832	140189	99	69862	49340	94	29291	20801	76	303	824	0	346	500	0	636	909	0	5.02127
163690	119267	106	59427	43244	106	26853	19474	86	174	359	0	203	321	0	245588	186085	106	5.02127
80512	73544	74	24861	22129	61	18753	16050	58	198	168	0	54	54	0	8502	3551	82	5.02127
191563	140550	97	63595	45078	93	31130	21572	89	482	490	0	431	476	0	139322	129863	79	5.02127
222075	156530	104	93538	67039	97	30146	21588	82	491	692	0	280	474	0	558	1139	7	5.02326
124074	101686	83	45312	35979	81	24015	18622	64	-48	238	0	-21	120	0	-5261	0	0	5.02326
109364	94844	85	49435	42251	79	17160	13939	50	193	190	0	-34	106	0	159	499	0	5.02526
90681	82882	76	21305	19083	54	15998	13958	48	-6	68	0	8	127	0	-459	91	0	5.02825
182711	139026	94	75708	55607	91	31500	23665	86	126	428	0	93	409	0	-568	357	0	5.02825
129752	111909	96	53639	46389	81	22220	19536	56	155	149	0	113	261	0	-264	256	0	5.03124
217290	151115	98	77588	54591	94	29354	20188	81	328	765	0	167	419	0	63	385	0	5.03224
84393	74515	91	33124	30137	73	15219	14228	45	61	167	0	-91	39	0	-259	222	0	5.03523
246234	167582	104	125186	85534	99	47166	31294	95	517	779	0	395	626	0	300	776	0	5.03922
135649	119206	84	41086	36286	79	19105	15853	56	201	444	0	72	149	0	206	514	0	5.05019
267781	190894	101	87710	62284	99	35708	24882	95	275	774	0	327	614	0	-5929	0	0	5.05119
84245	77874	76	33046	29716	70	15272	13292	45	131	183	0	12	136	0	-10425	0	0	5.05119
96385	82925	81	39268	32405	78	18665	15889	52	235	197	0	-7	138	0	275	852	0	5.05319
88326	77192	92	31908	28935	73	15101	13367	46	20	99	0	77	124	0	196	303	0	5.06017
306449	198086	113	100871	66108	103	52078	33080	100	768	811	0	587	653	0	-397	263	0	5.06117
82814	73344	79	30445	27498	73	14153	12682	45	-48	86	0	33	104	0	-618	204	0	5.06216
362774	216406	131	107309	64448	121	52755	32793	118	1575	904	0	838	603	0	1506	8394	8	5.06915
186044	132884	91	63112	43758	90	31063	21998	81	351	549	0	211	461	0	-268	367	0	5.07214
204782	138048	104	69425	47959	92	30444	20477	81	318	617	0	242	382	0	390	412	0	5.07314
317689	212010	119	146111	102402	108	42029	26996	104	1256	961	0	695	611	0	91	557	0	5.07613
209711	159004	98	76052	58068	93	31925	23567	90	392	570	0	97	520	0	-5113	0	0	5.07613
166647	127725	101	56349	41693	88	27241	20780	70	197	556	0	100	378	0	-3839	0	0	5.07713
329168	200210	131	102604	61847	118	49970	30606	114	1398	961	0	830	544	0	692	2688	3	5.08012
157348	115612	89	57853	42553	87	27015	19303	65	103	400	0	123	284	0	-701	370	0	5.08211
255826	174348	112	93514	62234	102	29931	20348	75	702	816	0	431	636	0	-769	139	0	5.08311
241690	163524	100	109620	76616	100	57481	40670	97	571	763	0	610	813	0	348	1266	7	5.0871
141795	114964	93	41972	32711	82	21234	17500	53	116	319	0	110	271	0	-567	203	0	5.09708
222157	157674	95	82650	56596	93	38249	26301	90	128	410	0	254	495	0	-79	450	0	5.10505
121531	94168	95	44161	34101	82	19478	14464	57	167	246	0	60	185	0	-214	255	0	5.11104
204168	159588	93	104717	81557	92	47853	36850	88	268	513	0	325	522	0	227	378	0	5.11802
176509	152271	92	66972	58017	84	28177	24014	72	99	487	0	161	507	0	-766	162	0	5.11902
141956	108121	90	47272	36059	86	22572	16991	61	149	303	0	150	369	0	-142	285	0	5.13897
71347	66277	73	39444	35872	72	11230	10219	40	11	100	0	-23	38	0	-209	180	0	5.14495
437142	265453	145	208452	138357	143	95656	59137	140	3532	2493	32	2176	1548	24	100468	359763	30	5.14495
197506	143070	94	82171	58643	91	31561	23256	87	552	286	0	208	325	0	-20	587	0	5.14795
187949	137637	93	74696	52876	92	28630	20760	72	186	420	0	137	562	0	-406	229	0	5.14994
212746	154989	105	82477	60917	96	32320	24141	89	284	492	0	326	453	0	278	563	0	5.15293
185732	133989	94	60856	43497	88	27208	19075	67	216	441	0	6	285	0	416	982	0	5.15593
163373	126559	88	43682	32610	83	19384	14318	54	78	356	0	222	371	0	285	378	0	5.16291
285931	186257	102	103392	65394	101	46391	30666	98	805	804	0	452	699	0	-5668	0	0	5.16291
471810	249769	175	167524	91393	157	78656	41697	154	2940	1686	32	1741	1001	2	329969	447322	47	5.1649
109883	90468	85	40185	32121	79	20884	17179	55	139	499	0	-7	144	0	913	980	0	5.17787
156457	116305	96	55174	41686	86	22409	16596	59	228	389	0	380	297	0	-946	58	0	5.17787
307937	198922	120	127505	85399	117	45539	29499	114	1289	1008	5	935	757	0	1813	6615	7	5.18086
259503	183378	111	109315	77138	98	41729	31294	92	569	948	0	453	667	0	518	417	0	5.18685
309993	203527	111	100070	68730	103	43343	27608	100	902	940	0	717	765	0	-1697	59	0	5.18785
361578	210101	134	107104	62740	124	57334	32750	122	1681	1241	15	1000	806	0	8439	34428	17	5.18984
98148	86663	81	34870	30039	76	14764	12625	45	-17	144	0	60	133	0	-2154	0	0	5.19682
174951	126965	91	64171	46443	89	27655	19406	73	125	328	0	192	263	0	-137	371	0	5.2058
91179	80961	81	31663	28215	73	14991	13154	47	-61	260	0	205	222	0	-2517	0	0	5.2058
117594	93339	93	41205	32269	81	17584	13789	54	-22	298	0	131	305	0	-3669	0	0	5.2058
83207	74214	80	35648	32568	74	13211	11661	42	33	144	0	45	53	0	-904	102	0	5.20779
295378	186269	120	103094	65279	113	41421	25663	109	1628	1320	19	955	905	0	862	1570	2	5.20979
140001	104284	91	48853	36119	87	18631	14391	51	139	429	0	115	312	0	-2670	0	0	5.20979
329518	204744	117	134938	91043	113	54745	33782	111	1651	1125	18	939	775	0	450	2007	2	5.21178
130079	104530	88	41745	32721	84	20646	16770	55	149	448	0	129	300	0	253	354	0	5.21378
274088	180992	108	142933	101281	105	28126	18226	72	1004	939	0	338	493	0	-865	581	0	5.21478
299928	198006	111	120031	80989	105	45645	29805	101	1010	902	0	764	655	0	76	687	0	5.22375
76034	74602	58	29014	26657	61	18962	16405	51	87	155	0	115	104	0	-5938	0	0	5.22475
233927	177655	98	148578	114355	96	774	577	0	945	1325	12	368	547	0	606	788	0	5.22675
430338	236664	140	129001	73739	136	83295	46574	136	2032	1268	25	1557	910	0	57189	203385	29	5.22774
178253	139062	91	75463	57784	88	26671	20260	63	93	347	0	239	344	0	-1552	348	0	5.22874
109078	91224	81	39997	32521	81	17449	14370	51	-47	98	0	15	193	0	-250	212	0	5.23971
91009	82795	82	26185	23549	65	15041	12721	45	51	149	0	49	114	0	795	592	0	5.24869
312973	202308	114	99160	64206	112	59954	37471	110	1441	976	0	981	827	0	-4149	1958	2	5.24869
300456	197494	115	74026	48352	109	42890	26997	108	1723	1353	22	1121	969	0	609	4625	7	5.25069
178991	122289	105	57924	40269	90	30522	20874	81	398	662	0	179	275	0	-1990	0	0	5.25168
71622	63837	89	21838	19865	57	9926	8922	39	59	151	0	34	63	0	77	385	0	5.25468
84525	76136	76	28706	25213	74	12957	11478	43	78	127	0	62	83	0	638	435	0	5.25767
249466	169858	104	77481	53654	99	39819	26043	97	762	1041	7	749	703	0	-98	922	0	5.25966
236967	163540	118	81510	55073	118	27572	18307	106	653	543	0	567	574	0	394642	269513	118	5.25966
86003	75874	85	29573	25508	75	12752	11120	43	-57	166	0	26	199	0	-733	69	0	5.26066
333734	227347	118	137612	90115	116	70172	48381	112	1344	1181	12	1083	881	0	1892	7608	8	5.27462
138840	120070	88	53848	47591	80	26898	24021	65	70	397	0	169	189	0	-582	279	0	5.27562
161766	140770	83	67820	58976	85	27072	23277	64	383	511	0	176	490	0	93	377	0	5.2836
105456	92038	83	38629	33017	78	20377	16956	53	-210	172	0	105	274	0	-276	138	0	5.28759
135966	105731	85	49271	37990	84	24145	17660	61	240	418	0	182	301	0	701	627	0	5.29457
133700	105775	90	47189	37179	83	21999	17355	56	166	494	0	81	340	0	53	520	0	5.29657
94924	82577	80	32447	27066	77	14252	11972	47	79	122	0	116	184	0	466	661	0	5.29657
179125	133931	95	68627	51553	88	27486	20839	67	264	403	0	139	293	0	-743	58	0	5.29856
79268	72341	74	27678	25287	65	13209	11516	44	-17	153	0	5	110	0	337	585	0	5.30056
155399	122081	92	70920	56580	86	24243	19304	60	198	515	0	140	389	0	-256	344	0	5.30255
55361	52113	72	21385	19318	53	8269	7234	37	201	147	0	-53	53	0	-642	194	0	5.30355
41652	36958	73	17958	16504	46	11276	10386	41	51	61	0	97	95	0	-64	600	0	5.31153
220495	148070	95	73907	50560	93	31951	20796	76	519	747	0	392	645	0	-225	282	0	5.31752
215768	154435	110	75774	54529	93	29136	20777	78	585	724	0	178	457	0	-463	309	0	5.31951
80876	72402	77	34043	30847	74	13571	11776	43	131	187	0	-8	92	0	107	366	0	5.32749
263209	173035	119	120722	83508	111	39117	26353	108	976	623	0	656	538	0	896	3223	5	5.32949
124397	106453	86	43436	38741	78	20690	18322	52	198	343	0	-6	206	0	-199	371	0	5.33647
206708	145738	95	78473	56798	91	31103	21628	82	290	424	0	337	295	0	-4135	0	0	5.33647
112464	101690	84	45200	40240	79	19868	17280	51	85	239	0	1	207	0	-62	528	0	5.34644
176948	124187	92	61863	42917	89	29409	20253	82	266	549	0	292	392	0	-3399	0	0	5.34644
144671	109459	97	58336	43925	90	25412	19113	72	293	397	0	197	306	0	22884	10161	102	5.34644
136913	113087	85	64888	54161	83	23295	18752	57	34	197	0	169	234	0	-411	130	0	5.35043
179096	140534	93	58040	44186	90	30275	23521	78	231	539	0	392	529	0	-456	638	0	5.35143
93426	81448	79	40279	35632	76	13451	11787	43	127	310	0	-20	183	0	-1083	32	0	5.35243
144010	111596	86	49065	37031	83	24512	18640	65	344	633	0	226	403	0	-3127	0	0	5.35243
52546	46551	86	23448	21650	55	7771	6815	36	30	73	0	27	69	0	-2328	0	0	5.35343
268580	174683	105	93633	60736	99	48133	31142	96	752	864	0	471	474	0	-2721	0	0	5.35343
123963	98136	89	44116	33721	81	17520	13207	52	133	324	0	130	184	0	-291	194	0	5.35841
183919	125232	95	60109	42101	91	28981	19709	72	238	519	0	283	523	0	501	506	0	5.3644
78745	71436	78	26593	23908	67	11830	10551	42	23	216	0	-4	141	0	-407	447	0	5.3654
269389	201251	100	115444	89506	99	70577	54568	97	1431	1430	20	892	959	0	35	343	0	5.36639
259357	178717	106	113442	80560	102	46923	34484	99	971	992	0	836	723	0	311	501	0	5.36839
145275	120873	85	55153	45664	83	23057	18297	56	-5	413	0	93	322	0	-4824	0	0	5.36938
122234	98554	84	45977	36538	80	20861	16801	55	42	296	0	87	317	0	-1528	0	0	5.37038
179074	128870	97	62413	45115	89	30009	21361	85	438	527	0	167	366	0	625	515	0	5.37238
335030	198613	115	104644	60803	107	55331	31730	104	1232	1012	4	649	538	0	833	1330	2	5.37637
170929	132844	91	75835	59187	88	27714	20792	66	251	540	0	198	233	0	-39	445	0	5.37836
128567	98363	87	49862	38103	82	19566	14531	63	103	349	0	143	275	0	-1584	409	0	5.37936
141418	122162	83	52428	45595	81	17280	15105	47	-144	268	0	246	381	0	-1628	41	0	5.37936
116379	91275	83	48866	37195	84	20030	15664	57	137	399	0	177	201	0	123	654	0	5.38235
193651	150221	92	84815	65923	90	26654	20097	74	364	459	0	364	411	0	-7	423	0	5.38834
136527	105039	88	47166	36561	84	23851	18122	61	424	484	0	96	258	0	2620	1794	22	5.38834
36093	33987	70	11312	10321	41	6757	6411	35	15	104	0	9	38	0	-331	77	0	5.39033
58077	52871	74	22037	20438	54	8512	7950	36	10	98	0	26	121	0	-64	220	0	5.39632
144985	116201	86	41502	33571	82	20254	16066	54	115	300	0	160	321	0	-1909	0	0	5.39632
144816	122802	84	63609	52621	83	21368	17686	55	334	380	0	207	353	0	512	960	0	5.4023
111437	100916	88	43424	38288	76	20708	18192	51	27	289	0	140	364	0	-323	199	0	5.40529
302121	191810	119	109347	72770	111	47165	30017	107	1253	972	0	892	728	0	-730	4348	5	5.40529
285237	187686	105	122725	83940	104	48554	32382	101	1087	942	0	804	627	0	-251	800	0	5.42325
84148	76332	75	29585	27368	63	14279	12722	45	88	154	0	50	174	0	-3956	0	0	5.42325
84533	75018	80	31917	28684	74	12907	11198	45	161	206	0	122	181	0	26	529	0	5.42624
214378	148141	96	72457	49919	94	39502	26483	91	435	816	0	418	495	0	-2845	0	0	5.42624
280652	181348	105	98250	63641	102	54630	34903	98	1285	906	0	842	651	0	131	469	0	5.42923
137916	107014	89	51027	38529	83	21528	16940	55	-45	314	0	49	380	0	977	593	0	5.43322
172839	128600	92	74005	56049	89	22267	16259	59	491	697	0	199	420	0	-464	144	0	5.43522
75545	67588	77	26615	23433	60	11677	10388	42	143	184	0	-6	145	0	-660	0	0	5.43721
393465	247503	140	166747	109134	136	67047	42369	132	2087	1526	27	1709	1039	7	90820	290005	32	5.43921
104172	86585	95	39436	32115	78	16685	13644	50	-16	240	0	26	116	0	-96	311	0	5.4432
339932	201843	131	104439	62736	123	59161	34978	120	1464	944	0	1118	812	0	15998	70304	22	5.44818
114935	99244	85	39525	32950	77	22651	19396	55	16	237	0	74	182	0	199	228	0	5.45118
230101	161534	99	81163	58744	96	31730	22359	85	933	801	0	434	528	0	-598	236	0	5.45217
153055	126830	86	59657	49651	82	20870	16720	58	187	549	0	164	427	0	-900	497	0	5.45217
227770	156807	101	81189	56897	95	30077	20234	85	515	791	0	515	478	0	-1467	235	0	5.45317
54812	50759	67	27071	25174	66	8427	8084	35	152	142	0	-68	94	0	358	421	0	5.46315
94038	82875	85	35655	31520	74	14824	12804	46	174	244	0	55	132	0	-794	228	0	5.46315
204322	149826	96	64155	47283	88	25166	17625	75	704	807	0	347	389	0	-2862	0	0	5.46414
175168	131632	90	82271	63569	90	21242	15217	59	388	610	0	199	372	0	955	893	0	5.46714
190506	158134	88	77875	65068	86	31533	26153	78	449	872	0	323	605	0	144	580	0	5.47013
215960	147232	99	85975	59295	95	35773	24095	91	345	528	0	469	480	0	-3552	0	0	5.47013
100740	90175	78	25650	23446	67	16326	14739	47	170	351	0	88	325	0	54	649	0	5.47212
68903	62744	75	28391	25857	70	10219	9426	38	-39	94	0	-14	94	0	-3502	0	0	5.47312
197678	143621	99	90083	67818	96	25551	18368	65	331	389	0	367	360	0	173	595	0	5.47911
377899	245565	119	167859	106604	120	72890	49533	117	2826	2132	31	1732	1229	23	4023	50679	15	5.47911
101724	91838	80	33945	30538	76	19613	17370	51	141	272	0	45	228	0	-1233	141	0	5.4801
54278	48798	72	17349	16182	46	13214	11910	43	-109	172	0	-6	53	0	-2462	0	0	5.4801
188080	132283	103	62031	45464	89	27182	19022	77	399	442	0	239	432	0	279	576	0	5.48409
197770	140038	111	63637	44759	93	33329	23444	90	791	687	0	447	468	0	159	443	0	5.48808
211374	150768	96	69094	49455	93	26279	18337	66	460	635	0	442	524	0	-4637	0	0	5.48808
390491	235148	137	173822	111310	135	81660	55411	131	3610	2663	32	2220	1779	23	115508	341295	39	5.49207
276764	185390	106	81221	52552	99	38312	26230	96	1059	924	0	700	666	0	-15809	0	0	5.49207
91371	86020	74	38630	35040	74	18003	16427	48	51	261	0	151	195	0	-2860	0	0	5.49307
178734	130168	93	51112	38626	88	32891	23942	84	246	517	0	438	485	0	-993	267	0	5.49407
207886	150182	97	73010	53662	94	28202	19745	68	796	668	0	279	468	0	-5	431	0	5.49906
374054	255008	128	239477	176617	126	113258	77392	123	3298	2760	33	2555	1865	27	30959	132770	24	5.50105
241962	158991	99	107553	77155	97	50249	33541	95	1003	1022	5	718	800	0	126	543	0	5.50404
76701	71383	78	10504	9821	39	11982	11370	41	76	214	0	-13	57	0	-4850	0	0	5.50404
77046	70077	75	37200	34097	73	11673	10632	43	78	207	0	148	213	0	-2236	0	0	5.50504
267117	167803	110	92196	58300	106	35026	22018	102	1054	820	0	845	600	0	-2099	1547	2	5.50504
223334	161488	102	69544	50509	93	22026	15609	61	500	536	0	599	650	0	-870	329	0	5.50604
160868	117663	89	53899	39077	86	29452	21201	74	170	545	0	379	447	0	-352	189	0	5.51601
164537	122666	106	57118	42642	88	25543	18682	65	390	669	0	401	578	0	592	387	0	5.51801
100812	92407	77	42992	39287	76	16470	14690	46	267	235	0	59	228	0	-1634	244	0	5.51801
79597	72873	78	29795	27026	72	17965	15597	51	-43	174	0	29	152	0	-257	151	0	5.52
134303	104234	86	52802	40877	84	22381	16602	58	249	250	0	182	240	0	181	853	0	5.522
204961	139966	95	64193	45107	92	30341	20940	77	547	687	0	372	445	0	518	541	0	5.52798
140768	104676	101	54805	41503	85	21601	15583	59	193	456	0	127	331	0	462	870	0	5.52998
93819	85236	78	26611	24034	63	13431	12027	43	197	387	0	54	202	0	135	401	0	5.53197
128753	99689	88	50418	39089	84	20356	14846	58	143	407	0	186	355	0	-176	171	0	5.53596
271798	167338	113	93351	60206	108	39435	25876	102	1430	996	0	637	562	0	-308	4332	8	5.53696
109760	95836	87	44187	39819	77	17675	15414	47	205	208	0	101	297	0	400	305	0	5.53995
54901	49895	73	18359	16816	49	6195	5811	33	-40	109	0	-2	69	0	148	460	0	5.54195
168129	124531	98	60103	44291	87	27845	20453	68	417	428	0	212	322	0	-259	460	0	5.54394
224814	153646	96	60751	41273	93	34428	23145	91	453	598	0	445	516	0	-860	431	0	5.54494
151174	129822	96	63669	55120	82	23409	20098	63	194	386	0	209	287	0	497	448	0	5.54993
54599	51162	63	21087	19463	52	9552	9337	38	14	114	0	38	129	0	-330	183	0	5.55092
172776	127226	94	79882	60637	90	24948	18577	66	474	524	0	265	351	0	534	697	0	5.55192
107265	98014	77	55835	50913	78	17383	15675	48	307	292	0	72	291	0	312	542	0	5.5599
79378	72843	75	26988	24590	67	12063	10582	42	-32	257	0	53	171	0	-696	0	0	5.5609
176119	130004	93	68291	51469	87	31103	23893	83	461	615	0	225	487	0	-3132	0	0	5.5619
163554	122191	95	56219	41820	88	23615	18178	59	199	406	0	236	304	0	281	416	0	5.56688
166429	119228	92	57971	41231	88	25490	18506	66	350	535	0	185	364	0	-284	405	0	5.57087
125511	97097	86	43719	33785	82	21997	17172	55	244	392	0	132	337	0	-1719	245	0	5.57187
126210	113746	81	48906	44036	77	22264	19859	53	148	451	0	226	339	0	-2191	0	0	5.57187
116701	104671	78	42923	38138	77	22349	19674	53	0	169	0	70	365	0	-3607	0	0	5.57287
268404	165335	111	86713	53605	107	40075	24480	103	1250	950	0	811	667	0	851	6009	8	5.57486
105236	86575	86	39415	31652	79	16167	13241	48	262	339	0	106	181	0	144	360	0	5.58284
122167	102927	87	46427	39075	80	28568	24038	78	200	418	0	192	338	0	516	791	0	5.58683
180067	128103	93	62487	44998	90	31255	21893	77	592	752	0	416	525	0	454	546	0	5.59182
120005	97904	82	45199	35721	81	26380	20730	72	145	443	0	19	229	0	-320	178	0	5.5998
182625	127156	92	64264	44862	89	28422	18941	82	543	689	0	251	324	0	343	613	0	5.60279
184627	144503	90	58803	46190	87	26459	20375	66	199	372	0	263	332	0	-4151	0	0	5.60379
236664	157841	96	93058	62172	95	36402	23657	91	461	576	0	224	351	0	-4743	0	0	5.60379
152324	117481	89	53119	40395	86	24309	18850	70	155	492	0	329	429	0	-347	216	0	5.61377
382693	221627	137	120381	69568	130	56515	31847	127	1560	1134	10	1247	824	0	91478	283574	32	5.61476
112600	103263	77	50659	46257	77	20246	17970	53	487	354	0	125	257	0	-5441	0	0	5.61476
155422	118340	89	58456	45313	85	22909	17517	65	149	434	0	88	329	0	185	419	0	5.62174
90727	83283	79	38502	35164	74	18911	16911	49	34	351	0	37	239	0	-2429	0	0	5.62174
58963	55452	69	17036	15659	46	7349	6785	36	80	164	0	-19	142	0	-82	427	0	5.63571
303149	194923	116	123712	82766	113	52802	34442	110	1404	1012	4	955	779	0	6268	31117	15	5.64668
137107	105389	88	50247	38971	83	24676	19176	57	147	342	0	144	258	0	-3957	0	0	5.64768
111854	93361	83	35052	28324	80	15785	12671	49	10	233	0	389	415	0	-338	337	0	5.64967
69606	66041	74	18962	17362	48	12935	11666	42	-67	66	0	21	211	0	-149	105	0	5.65666
159884	134950	98	55130	45719	82	28555	23523	76	333	672	0	398	611	0	-1550	271	0	5.65765
385858	245748	131	198753	136099	131	94851	65435	128	2541	1865	28	1896	1413	19	150221	477409	31	5.65765
228937	152374	119	77617	52422	102	31970	20636	87	1035	783	0	459	504	0	851	3964	5	5.65965
237043	151394	118	89199	58609	100	42649	27918	98	681	736	0	588	578	0	-114	3083	5	5.66264
131320	101301	89	51146	39642	83	18590	14033	52	199	306	0	288	420	0	-304	161	0	5.66863
191884	138220	93	67022	48883	91	29188	21139	82	630	680	0	386	387	0	-3856	0	0	5.66863
147906	115889	85	52731	40483	85	24821	19610	61	125	348	0	302	420	0	-4093	0	0	5.66863
186481	138887	89	75763	56072	89	29444	20667	73	681	638	0	290	424	0	-7417	0	0	5.66863
125386	106559	85	43813	37075	81	18294	15745	51	354	431	0	234	398	0	-461	351	0	5.67361
104510	91469	81	37670	32273	80	16531	14145	49	172	499	0	132	276	0	11829	4925	95	5.67361
31018	24155	59	47345	32980	73	197	142	0	-38	270	0	59	100	0	-59	620	0	5.68658
161411	120489	90	58905	44507	86	27800	20892	72	148	437	0	220	375	0	-306	404	0	5.68758
103818	90289	79	37913	31485	77	18108	15623	51	19	314	0	199	346	0	179	340	0	5.69257
192549	142630	106	57740	41786	90	21939	16536	58	478	587	0	283	505	0	-1545	0	0	5.69356
92570	84769	79	33346	30677	74	13606	11528	45	-155	239	0	96	196	0	-959	44	0	5.69456
188209	133760	98	53320	37603	90	30363	20949	79	583	615	0	442	488	0	-3173	0	0	5.69456
93430	83021	77	35992	32035	74	17430	15314	49	344	403	0	111	144	0	-311	283	0	5.70354
52237	51197	60	19066	17690	50	6907	6484	35	-104	119	0	50	157	0	158	286	0	5.70852
187766	141815	91	70485	52470	91	27729	20851	67	688	627	0	319	384	0	739	726	0	5.71251
98931	89345	93	36442	33051	76	16792	15157	47	254	379	0	175	319	0	817	474	0	5.7165
188955	140252	96	77970	57954	90	24505	17651	62	468	675	0	365	430	0	207	486	0	5.72149
223162	153209	99	67393	46381	95	34505	23325	93	587	635	0	692	570	0	-5068	438	0	5.72149
148022	129004	83	55391	48413	81	24016	20764	56	294	454	0	190	446	0	598	555	0	5.72648
204196	147124	98	82274	59035	92	28531	20009	75	538	545	0	383	410	0	-188	221	0	5.73546
122774	98223	86	48519	38400	81	20249	16043	54	232	466	0	234	261	0	268	615	0	5.73645
345307	213318	117	153589	95572	114	61237	38570	111	1797	1193	25	1295	939	0	3848	47507	14	5.73645
84734	75203	80	26298	23677	66	13158	11246	44	59	223	0	29	161	0	622	699	0	5.74044
88352	79692	91	38485	35488	74	18127	16182	47	62	308	0	59	232	0	-112	292	0	5.74443
65462	60905	75	18841	17417	48	12837	11213	43	-22	126	0	36	123	0	-704	0	0	5.74643
68713	63817	72	27548	25193	68	11157	10068	40	119	150	0	78	169	0	312	394	0	5.74942
76561	70674	74	25709	23635	63	12032	11018	42	113	230	0	40	178	0	-505	545	0	5.75042
291848	190870	106	174970	125518	104	72652	52079	100	2106	1961	27	1325	1214	15	-35	6339	6	5.75042
114609	102011	81	48524	43282	78	17330	15442	46	318	445	0	68	282	0	247	301	0	5.7564
162183	133522	90	46319	38242	83	26615	21608	62	153	270	0	233	415	0	-2228	0	0	5.7564
104235	89466	85	45640	38094	80	15082	12406	47	290	385	0	171	275	0	-4358	0	0	5.7564
360745	228483	129	113783	74095	121	58128	36743	119	2161	1638	22	1288	988	0	40981	150836	26	5.76538
139463	123400	88	60696	53920	80	24588	20962	59	45	567	0	148	365	0	-657	198	0	5.76937
152311	119132	88	62658	49385	85	25075	19160	60	299	454	0	306	496	0	1	282	0	5.77137
432683	231656	153	128913	66826	138	71066	38295	135	2797	1677	32	1630	1117	11	294901	441514	44	5.77236
174151	144363	85	58491	45659	87	21743	16814	56	358	705	0	362	476	0	455	457	0	5.77436
190754	141107	94	64838	47861	89	25140	18543	61	447	560	0	495	414	0	-7063	0	0	5.77436
195862	134699	98	68643	48823	91	29808	20241	84	683	606	0	383	500	0	-319	1145	1	5.77935
166892	128508	91	79173	60920	88	28089	20877	76	361	476	0	320	294	0	-1399	286	0	5.77935
87751	76422	86	36461	31003	76	15396	13370	47	284	357	0	35	204	0	-159	448	0	5.78433
88939	77161	81	34149	28556	77	13454	11315	47	236	420	0	1	193	0	282	366	0	5.78832
271970	183882	105	93155	63005	99	40034	27283	95	1164	926	0	752	745	0	767	3526	5	5.79231
87604	79331	76	28812	25975	74	14896	12823	45	123	271	0	212	169	0	171	642	0	5.7983
166847	129263	88	57685	43621	87	24427	18634	63	303	553	0	282	474	0	-51	355	0	5.80229
336489	220279	120	167681	115145	119	49149	34616	112	1748	1539	20	1341	1039	6	20611	88214	21	5.80628
341530	161549	132	136507	70181	127	49695	22578	122	1215	597	0	575	365	0	79536	191517	33	5.80927
156437	114178	103	57322	41963	87	24497	17793	67	390	575	0	267	311	0	152	705	0	5.81027
152676	125855	87	65533	53420	83	24204	19706	59	334	438	0	330	306	0	62	331	0	5.81326
117275	104358	83	48502	43722	78	19107	16529	51	320	366	0	191	331	0	271	441	0	5.81924
129353	110186	81	51523	43031	81	25127	20826	62	191	409	0	136	259	0	-3871	0	0	5.81924
37595	36004	68	15051	14083	44	5678	5481	32	-39	45	0	-1	44	0	-384	304	0	5.82124
130320	99751	86	58213	45805	85	17900	13092	52	226	419	0	185	348	0	314	709	0	5.82623
142459	107003	96	51310	39665	84	24395	17604	63	365	387	0	240	290	0	-323	240	0	5.83221
248125	155048	108	85436	53741	98	31593	19911	87	761	734	0	531	479	0	-399	4718	6	5.83321
398503	251842	152	168662	103819	137	97867	65966	134	3651	2602	33	2465	1735	25	383671	688727	53	5.8352
358972	196117	146	152344	89367	138	63119	35245	135	1647	930	0	1480	879	0	149946	232625	46	5.8362
152109	116514	90	52609	39421	83	25902	19224	65	364	731	0	370	394	0	369	688	0	5.8372
165094	122926	94	61208	45316	87	26289	19260	64	469	465	0	229	423	0	-1508	303	0	5.8382
57955	56642	69	22792	21483	55	10199	9294	38	143	199	0	76	174	0	516	500	0	5.84717
193409	147501	89	65992	50740	89	34364	27368	85	374	585	0	469	573	0	-869	123	0	5.84717
121695	96532	84	42259	33272	82	17719	13235	51	261	360	0	211	270	0	-7314	0	0	5.84717
168256	128046	94	78708	62266	88	21734	16121	56	303	238	0	337	453	0	911	761	0	5.84917
207303	139311	98	75465	51557	95	30662	20720	78	689	748	0	403	493	0	-257	1332	2	5.85017
171783	131738	95	80184	63377	88	21810	16483	57	179	440	0	308	392	0	83	297	0	5.85615
226442	155887	97	83368	58832	95	30584	20584	83	1040	886	0	695	593	0	-4482	0	0	5.85615
151552	112916	90	54263	40959	86	25753	19321	67	102	328	0	299	464	0	-5448	0	0	5.85715
121621	107510	95	46844	42199	77	16941	14645	50	71	463	0	286	315	0	11	209	0	5.86413
127191	113070	96	44699	39735	78	18884	15537	54	183	404	0	160	256	0	25	486	0	5.86812
82495	75113	77	25281	23170	59	12680	11832	41	153	286	0	174	236	0	-133	243	0	5.87111
129129	107106	82	48289	39505	81	23212	18695	57	424	539	0	283	357	0	353	386	0	5.88109
62711	58374	71	24657	22527	61	10694	10026	39	-32	142	0	85	173	0	-325	421	0	5.88308
136878	107029	86	50700	40072	83	17711	12823	54	264	217	0	134	287	0	407	789	0	5.89306
192367	139301	95	67405	49262	90	31197	22423	82	501	687	0	550	565	0	27	1572	3	5.89605
173618	131538	93	55653	41051	88	31008	23053	85	514	556	0	441	482	0	72	379	0	5.90004
81180	73050	79	29750	26962	72	11590	10322	41	109	282	0	140	216	0	-56	799	0	5.90503
110188	92310	84	42779	35092	80	22542	19128	56	430	401	0	142	297	0	-462	229	0	5.90602
217520	150499	105	89313	62998	100	34117	24776	90	660	540	0	560	404	0	1192	7114	12	5.90902
414030	263934	136	153774	98315	132	77858	51644	129	2220	1745	22	1514	1043	8	300486	542135	45	5.91001
364089	220046	141	112326	66978	128	61153	38026	127	2111	1387	23	1275	998	0	192521	390966	38	5.91201
459896	249420	155	155369	76921	139	84685	45253	138	2190	1290	25	1663	1137	12	424401	471064	50	5.917
115733	99170	83	41639	34732	79	21322	17664	54	108	404	0	120	288	0	251	985	0	5.92198
358012	214331	119	114412	68252	115	57371	33348	114	2126	1426	24	1320	857	0	32367	145036	23	5.92198
153807	120638	88	48094	37318	83	24865	18599	64	161	451	0	323	443	0	-5466	0	0	5.92298
120116	94338	95	40529	31204	81	19567	15186	53	285	464	0	206	404	0	461	439	0	5.92797
344216	212259	119	104559	63393	112	52941	32580	109	1608	1023	4	959	576	0	20942	106053	20	5.92797
233554	161272	98	76368	52875	96	31731	21497	83	711	653	0	526	508	0	1617	4197	7	5.93096
189448	134600	92	73557	53781	89	28185	19845	76	519	462	0	235	293	0	-6357	1049	1	5.93096
148244	129357	87	62493	54524	83	24060	20181	56	489	398	0	196	360	0	-354	944	0	5.93395
54593	50954	64	14389	13521	42	8501	7490	39	-67	239	0	82	170	0	-1551	0	0	5.93495
101746	86500	86	36545	30130	76	18994	15859	54	224	429	0	163	245	0	-414	17	0	5.93695
110360	99707	80	45575	40793	77	19146	16950	48	312	357	0	173	284	0	426	439	0	5.94094
187395	134201	104	61432	43970	89	29295	21081	87	324	476	0	283	451	0	1005	1271	7	5.95091
128360	98756	95	44015	34552	83	18908	14620	53	277	521	0	396	396	0	-356	204	0	5.95291
178274	138338	91	73630	55538	88	31544	24569	82	366	531	0	184	287	0	253	459	0	5.95889
229576	162313	107	73319	52220	94	36011	25573	91	753	613	0	525	559	0	-2540	2178	3	5.95889
203355	146472	101	74177	52463	92	32295	22758	88	398	415	0	414	382	0	-3380	141	0	5.95989
93858	81246	76	38754	33727	76	12809	11026	43	134	359	0	147	248	0	254	610	0	5.96388
315906	202681	115	164502	111822	113	80397	56229	110	2091	1791	23	1492	1093	12	22990	103459	22	5.96388
540099	321101	151	342431	215933	153	136427	83580	151	4324	2955	39	3465	2322	31	1.04858e+06	992055	57	5.96388
158479	117777	88	53593	40260	86	23990	17452	66	543	505	0	251	301	0	-3098	0	0	5.96487
70710	63720	76	24093	21982	55	13398	12087	42	109	309	0	141	174	0	-6157	0	0	5.96487
253314	162759	116	98900	63990	98	40254	25110	95	830	596	0	624	624	0	1779	6444	8	5.96986
288160	202675	108	125701	92196	101	53354	39481	97	1486	1280	16	969	840	0	2013	11591	13	5.97884
214997	153475	107	64300	45557	91	40710	27959	90	459	609	0	508	445	0	276	2289	4	5.98083
91150	83011	76	27644	25093	70	14975	14183	43	131	444	0	104	241	0	-285	366	0	5.98383
213985	151525	95	78097	54923	93	36951	26452	89	535	624	0	398	459	0	-996	1433	1	5.98383
108269	92761	81	41094	33478	78	20693	16626	55	91	320	0	280	340	0	-2133	0	0	5.98482
73202	67915	73	29340	27238	65	15411	14002	44	219	296	0	96	238	0	159	496	0	5.98981
133456	119855	91	44855	40470	79	24932	22398	56	338	475	0	133	341	0	-637	339	0	5.99081
483219	262266	148	155861	81985	149	99947	53349	147	2673	1616	28	1831	1083	15	646781	505847	57	5.99081
288108	214255	105	132432	99613	102	56066	42545	99	1683	1423	19	1247	1200	12	2566	17987	11	5.99979
394305	251287	130	253162	185979	131	94069	62661	128	3116	2214	29	2426	1773	26	347176	729806	37	6.00078
117006	106182	79	60175	54042	78	20710	18757	52	386	403	0	185	275	0	548	621	0	6.00876
72053	65309	74	25465	22369	60	11644	10308	41	164	305	0	67	175	0	357	559	0	6.01076
294223	192348	111	91927	60131	104	45271	29728	101	1144	932	0	1002	852	0	8874	44931	17	6.01275
99997	93222	75	33452	29031	76	16439	14106	47	256	162	0	211	213	0	139	577	0	6.01874
176179	127603	94	51277	36832	87	23177	16108	63	687	607	0	254	358	0	241	679	0	6.02572
242435	176454	97	85289	60200	96	35231	25884	92	864	911	0	571	514	0	2651	7925	10	6.03071
373963	223378	127	111958	67130	124	59620	34156	121	2149	1285	24	1352	1025	5	142106	339330	35	6.0347
142616	112431	85	63257	50563	85	20044	14982	57	205	470	0	387	371	0	-1126	124	0	6.0357
154344	109205	103	54037	38632	88	23977	16868	61	669	538	0	372	432	0	27	1782	3	6.03669
262074	192533	108	146508	112298	105	45111	34893	100	1325	1253	13	1074	983	0	1570	22907	13	6.03669
95728	82968	83	34492	29695	75	19891	16929	51	167	333	0	113	214	0	-33	140	0	6.04268
78926	71523	76	25323	23235	63	14615	13152	42	361	389	0	88	271	0	-60	435	0	6.04766
152889	122290	99	61322	49915	84	16805	13107	49	379	655	0	350	415	0	-1118	348	0	6.04866
172899	125221	95	58031	42592	88	31332	21569	87	467	610	0	489	621	0	-18	1317	2	6.05066
103419	96243	80	40475	37060	74	17945	15759	47	198	395	0	117	303	0	-4566	0	0	6.05165
420679	275229	139	287941	191665	141	120976	81301	135	3555	2439	32	2288	1730	24	745180	853137	50	6.05265
410469	226853	205	189744	119075	198	110639	67484	167	2638	2007	26	2124	1582	19	365425	705656	41	6.06662
186018	139996	95	44171	34142	87	31651	24227	85	910	903	0	506	575	0	33	2436	4	6.0716
336847	216910	130	113923	72359	122	36629	23037	98	1788	1028	8	808	710	0	90625	225881	33	6.0726
265771	178213	103	100648	66372	101	46740	30458	97	807	706	0	769	520	0	3635	22765	15	6.0736
340368	231982	120	115163	74151	119	57339	38727	116	1954	1397	23	1391	1092	10	129445	366973	33	6.07859
259972	175656	114	113008	77304	102	45169	30046	100	1281	1074	10	918	935	0	4747	26830	12	6.08357
355052	220332	121	111130	72370	117	50625	30800	114	1672	1108	16	1154	772	0	83170	254844	30	6.08357
263274	173175	106	71947	47263	98	40102	25427	96	1308	919	0	780	632	0	3417	19674	14	6.08756
232432	165252	96	70356	49072	93	38017	26320	90	714	627	0	626	526	0	-7700	5366	4	6.08756
71310	63992	73	41264	36716	74	933	934	0	39	238	0	177	150	0	-259	405	0	6.08956
456312	274214	147	214162	143080	139	103530	69925	136	3916	2889	34	2299	1529	25	813553	854807	52	6.09155
204948	157478	92	72381	55658	89	30257	24185	77	500	677	0	460	454	0	104	1868	3	6.10053
155442	114598	95	50434	37246	86	26488	19614	67	445	424	0	405	354	0	-711	552	0	6.10153
119754	99475	84	47052	38877	81	16313	13061	49	250	264	0	176	389	0	-252	415	0	6.11051
179714	129286	99	58076	42821	90	25740	17847	71	813	672	0	492	503	0	766	3963	6	6.1125
52151	48354	71	21347	20074	52	5760	5224	33	85	198	0	10	106	0	-1467	0	0	6.1135
84005	78433	76	28511	26169	73	13288	11843	45	253	482	0	256	287	0	392	736	0	6.11549
293487	197591	112	99035	65638	106	44567	29877	102	1112	1057	6	728	663	0	15072	67209	21	6.11749
106673	88385	82	39718	32024	79	18096	14402	52	370	703	0	108	269	0	-3322	0	0	6.11849
142974	115609	100	44464	36832	84	20856	16716	56	277	347	0	442	466	0	458	527	0	6.12048
145749	129083	80	70778	61706	80	21634	18159	56	419	628	0	277	411	0	-75	381	0	6.12248
259610	179210	109	81662	56249	103	35511	24180	100	962	784	0	619	515	0	6689	35725	16	6.12547
185661	142036	90	91962	70990	90	22418	16766	62	1010	848	0	395	388	0	-5417	0	0	6.12547
312835	208816	119	112625	76067	109	51538	36787	107	1312	1084	8	1073	938	0	24551	106027	23	6.12746
110881	99971	82	43008	38412	76	21483	19309	54	303	526	0	171	385	0	181	373	0	6.13046
151199	130572	85	48204	40978	81	21472	18167	53	388	503	0	362	348	0	61	517	0	6.13444
271885	173184	113	86790	56805	108	45628	28051	106	1435	877	0	667	564	0	24239	97400	25	6.13644
107492	92234	83	37594	31592	78	18789	15904	51	143	362	0	180	254	0	89	491	0	6.14143
108322	99662	79	39258	35765	75	18459	16766	48	259	550	0	45	247	0	-193	321	0	6.14542
320872	200189	118	173640	118916	109	69473	49113	105	1983	1610	22	1327	1002	2	20741	92718	26	6.14641
239619	165538	100	74621	52299	96	31319	20897	85	894	829	0	386	487	0	1809	11812	11	6.14841
48748	45309	74	20440	19037	51	6260	5817	33	-7	144	0	9	101	0	-215	495	0	6.14941
317822	235559	108	123600	91903	104	66068	48770	103	1959	1672	23	1421	1249	13	16282	74263	25	6.1514
122137	109157	79	38403	34701	77	22904	20715	56	316	452	0	148	358	0	-124	562	0	6.1534
85314	80195	74	31422	28863	73	18878	17071	49	-39	148	0	178	229	0	-478	182	0	6.15539
416331	238191	139	137012	78210	135	56334	31328	132	2234	1269	21	1378	881	0	375573	371203	46	6.16537
135689	120303	81	57649	51728	80	21142	18169	54	266	599	0	266	317	0	-1676	85	0	6.16636
238758	175996	99	60674	44717	94	43440	31513	93	1104	1012	3	625	620	0	3241	14844	13	6.17035
94045	86913	78	38291	34867	74	14316	13045	43	280	303	0	55	200	0	-7349	0	0	6.17035
78096	71368	76	22061	20319	53	19117	17727	49	53	382	0	235	264	0	-832	0	0	6.17135
75807	71971	72	30995	28487	72	10568	9217	41	421	468	0	88	299	0	643	760	0	6.17434
139275	107284	86	52676	40454	84	23349	18207	59	470	355	0	304	343	0	-384	1128	1	6.17634
259431	186324	94	138918	100968	98	42146	29731	90	1190	913	0	672	638	0	1334	5404	8	6.18133
99707	88946	88	27075	24761	64	18592	16650	49	328	417	0	191	256	0	57	348	0	6.18332
119092	110041	79	41521	37662	77	16957	14988	49	143	365	0	141	339	0	107	273	0	6.18731
167632	126217	88	67842	49746	87	21948	15965	57	511	450	0	358	469	0	-505	1092	1	6.18831
147070	114024	88	54575	41861	84	22631	17547	56	438	483	0	198	409	0	459	493	0	6.1913
109577	90252	91	36754	29630	77	21587	16862	56	288	521	0	192	185	0	-1279	0	0	6.1913
382501	237811	128	165850	109124	124	71164	47497	119	2554	1817	28	2158	1576	20	226325	517851	39	6.19529
190433	137028	94	75056	53691	90	28331	20135	73	601	477	0	268	258	0	-325	3332	7	6.19729
53358	49653	71	24203	22536	58	7793	7453	35	121	95	0	-21	162	0	-115	334	0	6.19928
238261	169235	101	111333	80560	98	36766	26109	94	895	734	0	604	450	0	2411	13271	14	6.20128
238431	164873	94	70835	48290	94	36180	25093	90	953	698	0	604	462	0	1846	7904	12	6.20527
217069	180876	90	101086	84474	88	33071	27936	83	1094	1200	11	691	778	0	-690	994	0	6.20726
322056	207503	115	98234	62518	108	45463	29053	105	1214	998	0	627	567	0	24707	122046	21	6.20726
282284	185580	111	98268	64086	107	43438	28306	105	1048	724	0	736	555	0	22331	110897	24	6.20826
107016	96526	79	36864	33127	75	19683	17622	52	35	363	0	265	319	0	-472	293	0	6.20926
142251	111976	86	48871	37463	84	22639	17154	63	545	602	0	360	327	0	587	1253	2	6.21324
71122	66431	77	22250	20546	55	11575	10705	41	143	264	0	168	148	0	-345	296	0	6.21524
152336	115146	88	58055	43825	86	25783	18932	68	489	619	0	427	354	0	55	2171	4	6.21823
139152	105074	90	50053	38455	86	19953	15039	55	348	398	0	339	359	0	-192	1232	1	6.22322
51273	49917	64	25817	24003	64	8960	8386	38	96	117	0	20	124	0	-350	164	0	6.2292
46596	44162	69	21857	20502	53	6281	6127	33	140	167	0	41	55	0	-1866	0	0	6.2292
190587	137963	104	59718	43872	93	28199	20662	71	699	808	0	496	464	0	1705	9517	9	6.23319
111260	100792	81	48345	43665	77	17939	16127	49	383	454	0	77	258	0	294	725	0	6.23619
174053	134976	89	51713	38265	86	30053	22539	82	782	771	0	509	494	0	-2060	2542	5	6.23619
144711	113976	86	52206	40079	83	24441	18995	66	593	581	0	391	419	0	281	2440	4	6.24018
126905	113192	92	50994	45350	79	20777	17926	52	410	423	0	222	214	0	-2374	0	0	6.24018
212998	154261	93	63908	44906	91	27554	19773	66	823	703	0	548	504	0	883	5163	6	6.24317
330489	207912	124	125064	82589	113	48045	30129	109	1269	916	0	925	662	0	61347	189368	31	6.24716
344484	230927	117	175773	128101	110	87589	61080	109	2101	1732	26	1817	1487	18	70668	265451	26	6.24816
339441	212478	117	123589	79621	115	49862	30464	114	1812	1228	17	1113	727	0	96999	301634	28	6.24816
251891	168829	104	97406	64964	100	40522	26709	96	585	631	0	725	647	0	9140	41673	16	6.25115
399738	229947	127	112528	62523	123	63676	36993	121	1809	1193	17	1310	945	0	235744	375526	41	6.25614
109080	98643	79	38649	35335	76	21881	20408	51	283	378	0	105	296	0	-1651	13	0	6.25713
279791	185787	103	83370	53483	99	48443	31416	97	957	716	0	716	637	0	7951	34944	17	6.25813
153821	123752	90	49309	39462	85	18988	14767	50	298	448	0	409	270	0	-879	2179	5	6.25913
163756	123253	91	53991	40167	86	26289	19742	73	604	537	0	618	557	0	425	4850	7	6.26013
103284	92631	94	41815	38282	76	18815	17148	48	348	469	0	192	245	0	-1773	0	0	6.26112
87120	82279	75	33480	31120	73	12460	11427	41	122	303	0	103	228	0	-243	250	0	6.26511
136622	105251	87	49310	37499	83	15913	12026	49	307	285	0	338	202	0	-10	1155	1	6.26811
34496	34796	61	22006	21054	54	5006	4688	31	-73	135	0	87	146	0	-1846	0	0	6.2691
203776	159063	95	64987	49426	89	24513	18795	61	520	514	0	421	422	0	276	4406	8	6.2701
175671	126359	88	41083	29362	85	29453	21096	78	478	591	0	324	383	0	-88	4458	6	6.2711
135582	105293	86	50911	38485	83	20711	16264	53	414	563	0	398	406	0	-303	1006	1	6.28107
136762	122696	82	62536	56024	81	24702	21926	58	438	325	0	268	371	0	568	1324	2	6.28506
525688	267322	165	171945	89581	163	96004	48686	160	3441	1856	35	2346	1205	19	974555	581160	80	6.28606
61960	59122	77	24618	22806	57	10135	9261	38	96	256	0	159	145	0	-127	249	0	6.29404
161873	130122	87	47897	36976	84	20561	16137	55	110	347	0	426	478	0	678	1598	2	6.29504
307684	208015	123	131645	96131	115	58187	40586	111	1852	1404	16	1039	820	0	96241	285415	28	6.29603
155138	119945	96	47865	36634	84	18311	13998	53	389	644	0	318	405	0	648	1427	1	6.30002
329141	208683	109	88837	57129	108	50302	31336	104	1687	1197	16	1130	905	0	38261	149023	25	6.30302
305975	185983	114	105304	65286	113	46791	29125	109	1291	1114	9	882	631	0	70227	206400	33	6.31698
356977	214657	133	128126	77941	125	60038	35435	124	1553	866	0	957	578	0	263020	347474	41	6.31798
297007	182286	110	92726	55730	106	45045	26893	103	1177	1074	6	992	712	0	31075	114785	25	6.32197
159150	118481	93	59275	44091	86	26271	19826	64	475	478	0	343	440	0	331	2309	5	6.33095
171492	135588	90	62497	50195	86	21668	17105	57	298	518	0	482	467	0	-852	2329	4	6.33194
91937	86869	76	45653	42183	75	16185	14541	45	283	318	0	84	157	0	56	413	0	6.33793
110218	99480	79	55033	50117	78	15915	14219	46	179	448	0	127	262	0	-627	0	0	6.33893
112144	99429	78	37951	33671	76	17833	15305	47	418	597	0	211	385	0	-4300	0	0	6.33893
344330	213036	122	119459	74262	119	49683	30147	116	1839	1015	5	1188	825	0	166193	342416	36	6.33992
262077	191940	105	104722	76224	98	44421	33240	96	1175	1082	6	663	547	0	7579	39120	16	6.34691
203499	150765	95	72514	53297	88	30836	22367	84	528	636	0	422	347	0	-8019	5434	5	6.34691
284440	190924	110	115400	78955	106	46087	30973	102	1349	1021	5	647	535	0	28229	120518	22	6.3479
135773	110053	84	48774	38897	82	22511	18207	58	245	361	0	250	363	0	-11	2056	4	6.35289
199129	144723	91	67347	47868	89	30031	21544	80	902	873	0	612	538	0	-2811	4859	5	6.35289
178541	143139	95	53526	42029	86	26950	21782	67	712	656	0	456	466	0	631	4696	6	6.35489
193542	138630	92	77375	55876	92	28607	20477	72	745	617	0	560	480	0	1891	9066	8	6.36087
184513	140612	95	75261	57603	91	28960	21607	84	544	710	0	552	475	0	12277	6768	105	6.36087
190526	143801	96	86713	64420	92	23755	17584	60	697	548	0	410	366	0	-3269	7846	7	6.36087
145585	112507	90	55965	43061	84	24259	18664	59	490	395	0	379	362	0	5	2685	4	6.36486
264771	174023	106	94388	62434	104	33302	22097	99	920	798	0	854	700	0	23679	87159	24	6.37484
92942	85538	74	33838	31010	74	13815	12799	42	136	488	0	241	219	0	-396	115	0	6.37583
104373	94993	80	37996	34941	76	17506	15736	49	436	339	0	318	242	0	-2481	0	0	6.37583
163745	126934	90	68644	55248	88	26303	19728	61	507	560	0	452	464	0	-2015	4298	5	6.37683
58496	54826	72	22605	21229	54	10614	9721	40	117	195	0	54	230	0	-779	0	0	6.38281
64969	60286	75	31133	29351	70	7854	7336	35	356	399	0	71	180	0	446	484	0	6.38681
143567	116952	87	40155	32105	81	26688	21174	75	440	588	0	344	419	0	401	2496	3	6.3888
86090	81064	77	31857	29249	73	14625	12841	47	497	639	0	239	307	0	-315	339	0	6.39678
222108	163022	102	66443	46770	91	25130	18324	65	1005	716	0	484	474	0	1753	10867	11	6.39778
231046	169429	100	69767	51714	94	36080	26423	93	1281	1161	9	858	668	0	7491	36252	16	6.40276
119477	95496	87	41720	32787	80	17818	14254	51	521	455	0	322	319	0	-14	1319	1	6.40975
86738	82149	76	30145	27668	72	19779	17858	50	302	299	0	276	252	0	-925	132	0	6.41074
143716	118013	86	62532	50556	84	20190	15753	55	396	298	0	268	243	0	1435	2374	5	6.41473
95423	84303	93	38133	34138	75	19222	16917	50	302	362	0	105	283	0	-194	281	0	6.41872
350433	228795	128	172397	118261	122	89177	60443	118	2548	1881	26	1569	1116	11	310086	546615	40	6.42172
410994	245028	141	120502	71085	134	65855	38921	130	1903	1165	14	1553	976	0	507906	427499	53	6.42471
56199	50654	80	24818	23020	60	7334	6624	35	249	432	0	137	133	0	60	361	0	6.4267
55621	53064	70	25752	24008	64	8441	8063	36	115	217	0	93	174	0	-242	485	0	6.4277
143969	120098	89	50657	41871	82	22009	18013	55	249	299	0	216	238	0	-1596	1230	1	6.4277
66879	60351	82	24092	21992	63	11107	9977	40	134	276	0	106	232	0	-238	259	0	6.4287
126430	112716	84	48761	44320	79	21649	19053	56	352	469	0	324	317	0	-2275	595	0	6.4297
77153	70091	85	28216	25767	66	12851	11323	42	480	389	0	117	180	0	-250	395	0	6.43069
100451	87492	89	42035	37343	77	12505	11185	42	314	340	0	232	256	0	162	802	0	6.43867
274611	178687	103	80616	52299	99	46279	29734	96	1164	954	0	671	573	0	18077	76040	20	6.44466
201795	159744	99	69735	55905	92	27263	21689	64	618	691	0	476	549	0	3808	18100	17	6.45763
304006	203070	108	115337	80003	107	46216	31388	103	1504	1221	15	897	818	0	53672	183585	27	6.46062
113258	102149	90	53405	48856	78	20228	17854	52	303	514	0	319	421	0	510	587	0	6.4686
174352	133994	93	47625	35182	86	29123	21668	83	706	642	0	293	356	0	2252	7799	9	6.46959
123926	107947	84	34988	29333	77	20161	17232	55	563	484	0	251	242	0	2	1274	1	6.47259
139308	107963	88	52635	40757	84	26345	20248	63	394	537	0	275	264	0	503	3549	7	6.47358
144712	110368	102	49541	38150	84	28046	20633	80	557	586	0	392	372	0	538	3984	6	6.47658
176856	130425	101	62134	45923	88	32378	23986	85	653	595	0	631	442	0	272	12685	10	6.47757
99269	90418	77	33354	29253	75	16962	14834	50	279	421	0	221	360	0	-3143	0	0	6.47757
91573	83180	77	37434	32991	74	17654	15051	51	240	354	0	156	197	0	-615	819	0	6.47857
258589	182511	102	90232	64221	99	38509	25699	97	1273	928	0	598	443	0	19616	70933	23	6.48555
60528	53462	75	257240	228088	81	363	295	0	100	304	0	8	70	0	-1007	120	0	6.48655
43245	38528	70	13847	13111	41	5252	4839	31	38	93	0	109	137	0	77	543	0	6.48954
64717	56802	88	14466	13236	44	8591	7770	37	50	176	0	201	146	0	2505	1184	23	6.48954
157982	129352	86	54176	43410	85	26564	21898	62	572	494	0	364	388	0	942	4058	11	6.48954
213092	151544	95	63718	45222	90	40597	28983	89	717	683	0	484	510	0	4557	22246	15	6.49952
181410	143484	90	67959	52624	87	30839	24244	85	598	531	0	459	475	0	2709	14285	13	6.5085
80775	73352	78	27492	23966	71	13631	11997	43	159	451	0	143	293	0	-108	570	0	6.51149
74314	69634	75	27279	25539	69	14955	13988	43	315	367	0	165	219	0	882	580	0	6.51249
186108	132730	93	69860	48566	91	23127	15913	68	721	628	0	565	477	0	2412	14455	13	6.51548
125790	112105	81	41059	36113	78	19817	16982	52	702	567	0	321	411	0	-1901	1069	1	6.51648
138989	122296	84	64609	58043	80	29085	25518	72	584	668	0	398	425	0	599	3151	7	6.52246
392341	244424	147	183823	125647	133	79050	52233	130	2225	1510	26	1617	1275	15	593467	532259	56	6.52745
105335	94144	82	44452	40522	76	16898	15062	45	225	277	0	134	229	0	521	755	0	6.53343
135345	122593	84	33520	30684	76	18914	16776	49	420	493	0	211	265	0	-960	1203	1	6.53443
166071	135829	87	50415	40124	86	21876	16570	59	799	655	0	341	384	0	-4551	5864	6	6.53443
121973	96485	99	43278	33944	81	18439	14016	54	228	338	0	419	369	0	268	3073	4	6.53842
116138	91624	84	45365	36043	81	19464	15620	52	317	406	0	210	258	0	315	2536	4	6.54042
111451	102227	81	30545	27701	74	17714	16117	47	640	548	0	257	364	0	-2176	445	0	6.54141
363473	227257	123	107579	68060	111	52001	31952	108	1287	957	0	1029	706	0	138504	303379	38	6.54241
101118	90706	78	36785	32277	77	18263	15643	49	377	455	0	175	212	0	653	2413	7	6.5474
173049	135867	102	52111	39789	84	25317	20467	62	411	488	0	398	393	0	1923	7827	10	6.54939
79357	74827	73	34406	31855	72	12914	11906	41	151	301	0	159	168	0	-2790	0	0	6.54939
103200	91174	85	39575	34901	76	19991	17593	52	220	388	0	147	190	0	380	1180	1	6.55638
121613	97774	88	41010	32512	81	20888	16993	56	367	469	0	215	376	0	346	2605	5	6.56236
268564	182048	113	93083	62514	103	36374	24620	95	1173	987	0	807	582	0	54561	164181	32	6.56435
172618	133180	92	64596	48951	88	27601	21754	67	463	455	0	252	297	0	3944	21683	15	6.58031
327662	226736	118	181504	133391	118	68782	52057	112	1867	1415	21	1586	1331	14	274556	527807	49	6.58331
217673	160476	94	94665	72190	93	41983	31910	91	1253	951	0	864	666	0	9215	41490	17	6.5873
94969	86130	81	33828	30455	74	15846	14075	47	236	410	0	227	310	0	-226	767	0	6.59528
312406	218125	116	114124	81141	110	60657	41936	108	1743	1149	13	1100	890	0	153389	377224	34	6.59627
134105	102543	101	53726	41736	84	17551	13373	54	341	472	0	255	250	0	745	5682	10	6.59827
67316	62469	85	22746	21088	56	9129	8310	39	140	183	0	13	164	0	59	426	0	6.60026
130752	100818	85	45432	34947	84	23250	17772	60	476	483	0	329	401	0	1314	5050	7	6.60026
201781	153093	101	64637	49507	89	34024	25790	87	1195	971	0	512	561	0	4616	25059	16	6.60226
265128	186506	120	105287	75947	120	38492	26575	101	1288	1059	6	755	638	0	81568	150257	120	6.60226
261170	176220	106	81343	55442	101	37702	25876	97	1122	807	0	642	541	0	35105	130540	25	6.60425
173480	136847	88	78742	62368	87	30111	25014	74	285	445	0	465	423	0	1343	8609	13	6.60625
80057	73964	71	32561	29304	73	12645	11832	41	332	513	0	151	285	0	-70	406	0	6.61223
240387	165477	112	76303	52872	99	41207	28691	97	904	848	0	515	460	0	32072	112653	26	6.61323
69004	63750	74	27869	25736	71	12577	11882	43	239	384	0	91	174	0	338	428	0	6.61523
71670	65619	80	23128	21593	53	11069	10367	40	95	241	0	89	159	0	103	456	0	6.61622
234957	167907	108	64234	43653	96	28798	20415	68	1121	902	0	544	542	0	14487	61693	21	6.61722
56517	54018	63	20495	19215	51	7486	7232	34	-8	172	0	100	165	0	-1070	479	0	6.61822
86999	81103	78	35375	32398	74	12954	11668	43	169	327	0	219	264	0	179	492	0	6.62021
133833	114997	84	44996	38067	82	20590	17500	52	648	618	0	420	439	0	1544	8132	8	6.6252
124089	111547	88	45660	41614	77	24576	21787	67	313	524	0	357	349	0	-829	2692	3	6.6262
203135	150774	95	76071	55859	90	25662	19139	61	560	750	0	474	396	0	3404	21905	14	6.6272
256774	170965	104	138600	97590	104	47101	33828	100	1401	966	0	890	739	0	51259	165477	30	6.62819
284313	188272	104	122831	84473	104	52178	34583	102	1280	878	0	854	547	0	75700	252717	29	6.62919
69818	67707	74	26478	25006	54	13060	11832	41	3	176	0	139	232	0	-9692	0	0	6.62919
260748	134808	108	135817	76101	108	74386	46715	105	1470	1056	7	880	588	0	99065	312857	28	6.62919
241291	172509	96	109699	79684	95	32730	23826	85	895	820	0	959	747	0	11895	46224	32	6.63717
463019	258696	151	168780	95917	144	86698	53137	143	2936	1922	32	2032	1285	20	723574	533773	67	6.63717
162659	122402	97	64830	49705	88	23596	17509	61	540	523	0	440	343	0	4261	19618	14	6.64515
124510	102554	88	44247	36221	79	18415	15376	49	416	617	0	382	326	0	-798	3960	5	6.64615
57783	55243	80	19770	18414	51	7865	6907	37	254	311	0	129	226	0	-528	47	0	6.65113
211628	153179	98	80903	59089	93	26178	18459	68	915	657	0	722	574	0	11685	51450	21	6.65512
236019	164358	104	88720	60743	94	38592	27283	91	613	719	0	635	552	0	11551	51823	19	6.66011
98585	87889	81	34653	30412	75	18936	16407	51	217	358	0	294	273	0	31	915	0	6.66709
142946	108746	87	52404	39530	84	25291	19293	62	214	303	0	412	324	0	144	7404	10	6.66809
99843	90136	80	34092	30900	74	17420	16093	47	348	495	0	211	345	0	56	1433	2	6.67208
327004	194560	123	146636	90253	122	57625	35824	117	1646	1134	12	883	656	0	263306	354644	44	6.67408
214654	163055	93	85017	64784	90	38915	29073	88	848	650	0	711	552	0	7882	38453	16	6.67707
146236	112892	88	57832	45221	84	18729	14370	54	322	281	0	293	316	0	-745	12288	10	6.67707
103266	95282	77	36186	33421	75	17246	15643	49	345	346	0	216	346	0	-146	899	0	6.68305
202734	147013	94	71719	52916	91	28073	19232	72	578	549	0	498	324	0	6800	39138	16	6.68405
152813	119152	86	62013	47803	85	21692	16335	58	669	561	0	465	491	0	2112	10568	10	6.68804
140286	115657	86	46980	38215	83	21624	17317	54	403	535	0	368	361	0	1325	10060	10	6.69602
160739	118469	88	49046	36510	86	26397	19310	72	536	402	0	474	438	0	3097	17423	13	6.71298
83905	76602	79	21846	20385	53	14786	13462	45	105	347	0	244	352	0	-439	1528	2	6.71398
129752	109448	83	49872	41189	81	20314	16801	53	459	473	0	436	355	0	966	8121	8	6.71797
111712	88262	83	37355	29597	79	18177	14590	52	473	354	0	244	252	0	888	8063	10	6.72195
84899	77029	78	31341	27819	74	15602	14231	45	206	369	0	105	187	0	192	2152	4	6.72395
73098	69748	68	25597	24063	61	13758	13150	42	120	321	0	132	225	0	-45	309	0	6.72894
100230	93374	77	44381	40693	76	16629	15666	43	323	249	0	317	313	0	513	2038	3	6.73692
193049	147715	91	70792	53755	90	28251	21171	70	502	462	0	368	434	0	6266	45020	16	6.73692
120649	110152	79	36257	33257	75	20544	19019	51	309	303	0	313	316	0	-63	2743	4	6.73991
64283	59732	72	24446	23341	56	10562	9784	38	163	233	0	158	231	0	-1542	115	0	6.73991
64920	60822	75	19854	18535	52	10747	9856	40	345	350	0	135	221	0	-367	414	0	6.7419
223052	158629	105	77089	55054	95	35483	25366	90	922	630	0	857	708	0	16995	70263	18	6.74589
96489	89565	78	37708	34023	75	13920	12402	46	298	478	0	104	197	0	-3051	1272	1	6.74589
184844	147493	103	90168	72945	87	24945	20062	62	605	505	0	503	430	0	5329	25990	16	6.75387
209779	152744	101	73029	53626	94	32644	23034	82	751	619	0	620	485	0	15645	71164	22	6.75487
140455	117341	84	46332	37912	81	27536	23158	77	690	461	0	354	440	0	2312	12311	11	6.75786
259618	175807	101	86910	58437	98	32273	21708	89	962	638	0	751	495	0	38340	144375	26	6.75886
96564	88370	77	34675	31791	74	18214	16435	50	434	494	0	476	538	0	-8668	569	0	6.75886
88853	81263	77	32733	29641	73	14329	12996	43	163	284	0	202	333	0	-5874	0	0	6.75886
214313	156722	106	71147	51999	96	27672	20397	66	331	497	0	560	441	0	25666	98092	24	6.76185
363498	230760	150	281702	199862	150	91268	63505	131	2602	1867	26	1708	1123	13	808511	677429	150	6.76185
112073	100675	79	39939	35658	76	16744	14721	46	540	506	0	348	332	0	708	2028	4	6.76584
44644	40379	81	20097	18953	50	5504	5254	32	153	116	0	41	102	0	244	400	0	6.76884
147263	114282	91	47824	36966	83	26068	20124	64	589	539	0	280	355	0	2284	10616	9	6.77382
216845	159274	94	80704	59049	92	25159	18044	73	903	826	0	594	479	0	14571	61937	22	6.77582
180475	136533	94	65715	50363	88	29163	22654	80	626	500	0	440	472	0	7252	29838	19	6.7818
257410	174915	106	73075	51973	102	41346	26422	102	1093	828	0	725	468	0	84849	225037	31	6.7818
88260	77460	87	30104	26650	73	16057	14326	46	-70	176	0	298	260	0	-3409	1358	1	6.7828
242351	174531	109	65493	46613	97	35623	25837	94	1140	986	0	697	585	0	35074	127440	24	6.7838
86573	79568	78	31473	29037	72	12104	11143	42	283	351	0	227	308	0	-234	698	0	6.78679
200739	142405	95	79012	55921	94	31125	22001	79	662	323	0	561	440	0	13515	65580	21	6.78679
216133	160256	96	102351	76725	94	27404	20301	68	856	677	0	657	547	0	17576	73418	22	6.79477
367692	246716	129	146615	97773	126	75538	51195	122	2171	1450	24	1700	1265	17	609033	549055	55	6.79876
150578	112966	92	55862	42642	85	20001	14185	57	705	491	0	326	283	0	3502	19235	14	6.80076
167554	135774	88	49272	40660	85	28804	23534	71	617	696	0	305	450	0	1291	23983	11	6.80275
411322	204405	163	131971	62410	151	65583	31621	148	1734	994	0	1377	710	0	574245	340782	78	6.80275
148409	117506	88	47081	35994	85	27693	21403	78	705	525	0	441	434	0	3758	22663	15	6.80475
63195	59716	71	20742	19550	49	10174	9616	38	144	247	0	209	265	0	25	370	0	6.81572
206316	155628	93	73897	56085	89	34615	25166	86	695	573	0	594	637	0	9710	47760	17	6.8217
82466	67799	79	73095	58277	80	264	287	0	191	257	0	128	181	0	-5687	0	0	6.8217
211749	151462	111	64913	46270	92	34152	25372	90	1051	666	0	793	647	0	24305	92591	22	6.8237
120677	105982	80	48208	41730	78	23756	20376	58	284	346	0	429	483	0	819	5094	6	6.82968
372347	227303	139	163427	102773	134	96847	66049	131	2792	2182	29	2082	1363	21	831066	713507	61	6.83068
173840	122078	90	60331	43228	88	24897	17564	64	649	659	0	608	502	0	10004	45311	19	6.83766
304120	211211	116	245326	180123	115	106377	78071	111	3250	2681	31	2272	1824	24	453321	837535	43	6.84065
247313	174392	100	81561	58229	97	31470	22525	90	538	540	0	603	444	0	40559	154291	24	6.84165
124964	110983	95	52797	47922	78	18948	17132	49	445	387	0	327	389	0	1700	5638	7	6.84464
89303	81149	80	31525	27613	75	16327	14452	47	277	378	0	260	306	0	474	2752	3	6.84963
166173	122514	89	58426	43426	88	30919	22220	78	438	430	0	465	353	0	6314	34508	18	6.85063
95383	86317	78	32078	28297	76	17868	15439	48	316	375	0	191	306	0	-518	4914	6	6.85163
162809	128769	90	64590	51110	85	28679	22266	77	495	562	0	437	418	0	4426	26262	13	6.85362
92214	85016	76	27563	25350	66	15378	13653	44	376	441	0	247	288	0	466	2506	3	6.85761
170676	134392	93	59927	45380	85	30071	23803	79	482	496	0	416	378	0	7362	31588	17	6.8626
90648	84167	78	30481	28465	72	15992	14334	46	432	422	0	141	297	0	88	2068	3	6.86659
126394	113215	83	55837	49830	80	20670	18389	52	448	426	0	382	362	0	1215	7605	9	6.87357
314565	202960	108	88747	57082	105	50616	31901	103	1316	1176	13	1054	774	0	150315	301798	35	6.87357
151343	117059	89	59045	45292	88	18626	13647	55	432	438	0	253	383	0	7288	33055	18	6.88255
216587	157227	95	72207	51028	90	29379	21342	75	473	441	0	424	438	0	11976	63373	20	6.88255
79627	74339	77	28935	26088	68	14071	12381	46	-10	141	0	257	252	0	-709	843	0	6.88355
180761	135560	93	53157	38852	88	33110	23329	88	667	729	0	364	382	0	14773	58273	25	6.88454
239681	192879	95	179577	141738	98	68912	53100	95	1901	1382	21	1180	1052	7	51032	186012	28	6.88754
93671	84456	81	36312	33317	73	14812	13397	43	317	293	0	271	293	0	145	3086	4	6.89551
410350	235986	138	131234	73057	138	69718	41445	133	2023	1359	21	1335	1006	3	625936	425934	68	6.9015
75590	70911	87	34275	32274	71	13485	12799	43	108	339	0	175	291	0	-986	1229	1	6.9025
151298	117303	102	50124	39345	84	27238	21000	79	623	400	0	550	506	0	5340	26991	13	6.90449
274074	182408	106	86041	57465	104	46609	31311	102	1229	965	0	914	751	0	126223	263596	36	6.91048
263633	190820	102	109366	83378	98	55902	40821	95	1396	1053	7	1043	862	0	74237	241609	29	6.91347
192140	148469	90	80152	61902	89	30134	23707	77	464	541	0	285	294	0	2752	49933	16	6.91347
146626	115994	86	50102	39244	83	20296	15284	54	418	494	0	366	303	0	-218	17739	12	6.91447
75465	73154	74	30904	28992	71	11382	10483	40	98	266	0	231	295	0	139	1627	3	6.91945
128773	109883	83	51326	43029	82	19781	16441	54	407	348	0	338	282	0	776	13275	11	6.91945
101328	92240	78	34273	31131	75	17822	15853	49	573	496	0	302	338	0	428	4914	6	6.92045
205481	156408	96	86679	65349	91	19881	14375	57	823	629	0	522	509	0	12963	58108	20	6.92245
441921	273070	142	197107	120968	144	111991	67067	142	3079	2003	33	2029	1392	22	973692	688723	79	6.92444
231105	165848	102	67027	49051	97	37338	26156	94	1044	640	0	434	443	0	55494	169728	30	6.92644
109682	93071	79	40209	33142	79	16728	13792	49	473	371	0	302	253	0	-1519	7473	8	6.92743
200830	149548	96	85441	67023	91	30057	22179	76	1042	752	0	387	435	0	16531	63844	23	6.92843
257044	181372	101	105538	73850	100	29611	21494	80	882	686	0	586	488	0	53686	172003	27	6.93242
47380	44990	72	21088	20161	53	8690	8352	37	-57	153	0	88	113	0	874	622	0	6.93442
55772	54313	69	21291	19901	51	8971	8634	36	250	502	0	144	188	0	170	894	0	6.9414
284424	218145	99	119247	94572	98	76777	60738	96	2252	2001	26	1547	1329	15	99801	368171	30	6.9424
116157	104420	90	39559	35832	77	19553	17448	48	400	544	0	215	429	0	-5007	5462	6	6.9424
81201	76318	74	27704	25621	67	13151	12241	40	383	439	0	345	309	0	-2128	1713	2	6.94339
211470	170163	102	92637	76448	89	38753	31040	85	869	666	0	573	607	0	17675	76760	22	6.94639
189672	142495	96	77075	58730	92	28531	21832	82	528	427	0	383	381	0	28873	110048	24	6.94738
129375	118646	86	38876	35741	76	23758	21441	53	331	514	0	257	307	0	1864	10508	10	6.95337
77016	71238	88	15577	14710	44	15941	15532	46	266	223	0	235	205	0	363	2420	4	6.96334
168619	124495	94	54595	40122	88	23523	16920	66	521	456	0	449	367	0	11150	51254	20	6.96334
71937	65816	79	19268	18081	49	13531	13203	43	191	289	0	172	175	0	517	2785	4	6.96534
141063	107906	87	57738	43390	84	21741	15755	59	575	480	0	328	310	0	5058	24535	15	6.96634
189646	134017	94	75725	55037	89	28932	19851	68	855	703	0	598	410	0	12702	74284	20	6.96634
242938	169453	100	78069	54455	95	32237	22062	90	843	699	0	583	579	0	51490	155352	29	6.97332
289929	137052	119	98537	51973	112	50061	24426	110	1123	719	0	651	425	0	184711	213371	41	6.97332
174942	131308	91	64494	48504	89	31940	23485	86	618	491	0	344	432	0	12983	56280	22	6.97432
102767	92173	77	32904	28581	74	17135	14888	50	560	470	0	315	266	0	-3000	5685	6	6.97432
226588	157768	99	74369	53064	94	35288	24446	91	1143	935	0	605	425	0	33264	125356	23	6.97531
64583	62987	72	25774	24323	62	13580	12694	42	238	360	0	115	158	0	-1793	1356	1	6.97531
127042	100469	84	42428	34073	82	21561	16804	61	154	262	0	211	317	0	5907	25471	16	6.9803
126600	101325	91	43049	34270	81	20691	15912	55	353	250	0	353	264	0	4340	23449	14	6.98928
179268	132626	98	60435	45084	88	29587	22115	75	575	372	0	567	386	0	15347	61090	19	6.99825
160808	122021	102	46542	35237	85	19950	15188	53	759	509	0	494	464	0	8978	37702	19	7.00224
220304	176229	92	92497	73355	91	37996	28653	88	848	702	0	604	475	0	22969	99926	24	7.00224
[truncated: 7,873 more rows]
