# Supplementary material for: Phenotypic heterogeneity follows a growth-viability tradeoff in response to amino acid identity
Source: Nat Commun. 2024 Aug 2;15:6515. doi: 10.1038/s41467-024-50602-8 (PMC11297284; doi:10.1038/s41467-024-50602-8)
Supplement: Supplementary file 6 — Source Data [file 41467_2024_50602_MOESM6_ESM.zip › source_data/fig6cde/2050_H1_FBPs1_NREPPRO.csv]

FSC-A	FSC-H	FSC-W	SSC-A	SSC-H	SSC-W	BL1-A	BL1-H	BL1-W	VL1-A	VL1-H	VL1-W	VL2-A	VL2-H	VL2-W	YL2-A	YL2-H	YL2-W	Time
198519	127658	107	109695	72959	102	51592	32571	101	-123	62	0	-1	73	0	511	732	0	0.00898926
38461	26324	73	32821	23379	78	8739	5948	47	-147	61	0	3	52	0	-264	241	0	0.0119857
77455	53886	93	22824	16058	66	23243	16364	72	-72	58	0	46	100	0	-15	438	0	0.0139833
238253	132865	125	137485	77946	110	51450	28607	104	170	136	0	95	75	0	-262	268	0	0.0169797
151203	94078	102	103916	64426	101	33705	20899	96	-49	92	0	86	68	0	559	420	0	0.0199761
20417	14255	66	17429	12758	57	5870	4407	38	82	88	0	3	47	0	-415	211	0	0.0209749
218604	112899	120	193197	103785	115	62273	33379	109	36	167	0	51	88	0	-193	198	0	0.0249702
148109	100817	94	87413	59074	94	33148	22269	89	-104	110	0	-54	85	0	433	308	0	0.0299642
273695	156513	121	213465	122557	112	67536	38378	109	-37	150	0	-114	46	0	-95	812	0	0.0329606
179164	102141	109	92998	54083	105	41400	24169	102	-276	22	0	3	93	0	-449	345	0	0.0349582
51571	35746	88	29467	21068	79	14730	10543	54	-149	64	0	-33	83	0	-25	323	0	0.0399523
160444	94623	116	121605	73830	104	47278	28533	100	20	140	0	-87	49	0	313	977	0	0.0439475
27469	19414	70	12780	9234	51	9152	6894	42	260	156	0	-9	40	0	-406	312	0	0.0459451
112540	77929	96	75307	53186	90	31969	21942	85	-80	35	0	-107	74	0	-1034	234	0	0.0469439
115489	78307	92	75804	52025	91	34131	23009	87	-135	107	0	-92	76	0	163	840	0	0.0549344
75057	54446	83	27877	19824	83	16090	11096	58	-100	71	0	44	61	0	330	402	0	0.0589296
28095	20064	57	23292	16831	68	11415	7939	50	37	69	0	-54	58	0	-56	495	0	0.0639236
20637	15537	57	9605	7092	46	6586	4789	42	-134	68	0	21	44	0	-425	86	0	0.0639236
181534	118163	101	151771	101128	101	30476	20341	81	13	71	0	-34	110	0	-134	285	0	0.0659213
207604	118571	111	112898	67273	107	66731	38772	109	157	111	0	-101	62	0	-1019	319	0	0.0669201
83566	58459	92	73737	52239	87	17147	11932	60	-144	97	0	-9	37	0	-175	564	0	0.0709153
82599	58886	90	40305	28743	85	17830	12629	60	-74	62	0	73	101	0	638	557	0	0.0749105
158589	99438	102	102102	63019	104	41508	25766	98	17	107	0	-27	43	0	-62	287	0	0.0759093
210911	114485	110	149194	82409	111	55980	30879	107	-121	94	0	48	88	0	-10704	0	0	0.0759093
166652	96742	105	133901	78883	106	50014	27937	101	162	173	0	-29	68	0	-1491	0	0	0.077907
131139	83104	100	83565	51654	98	36736	21992	94	31	126	0	39	91	0	127	491	0	0.0809034
34338	25195	63	17209	12409	56	7692	5570	44	52	195	0	-23	55	0	-279	231	0	0.0868962
126370	79068	97	64953	39939	96	32598	20247	94	-240	61	0	-23	92	0	-106	325	0	0.0938879
125881	85668	94	86572	58637	93	37496	25074	89	-129	24	0	25	74	0	-243	504	0	0.0958855
58830	41379	79	24338	17295	69	13864	9620	54	-159	42	0	53	95	0	194	537	0	0.101878
40973	27467	81	29182	21017	76	10870	7470	49	-38	65	0	39	89	0	334	714	0	0.105874
251041	132576	125	144235	77713	116	56254	30276	113	-16	62	0	-116	49	0	-2	568	0	0.107871
44627	30047	88	35160	24829	79	11396	7848	52	-92	50	0	-5	37	0	-1073	0	0	0.10887
195662	129145	99	113981	76051	99	48988	32404	97	32	69	0	87	83	0	43	516	0	0.127847
34771	24421	74	28341	21001	75	10411	7836	45	-27	64	0	59	78	0	297	437	0	0.132841
115405	72243	96	94390	57909	95	40403	25239	91	90	157	0	69	71	0	190	593	0	0.146825
88104	58809	93	53961	37958	87	26539	17789	72	-65	68	0	-66	15	0	-302	289	0	0.151819
84579	52619	93	77276	47421	95	31803	20079	90	-10	46	0	28	74	0	-636	278	0	0.153816
125837	71975	101	119636	69360	103	34684	19390	99	10	65	0	91	72	0	22	330	0	0.154815
291414	136282	127	255384	125234	129	72929	35282	122	142	125	0	49	61	0	274	724	0	0.159809
91325	64098	89	36776	25790	86	23296	16160	65	81	105	0	-90	87	0	-42	449	0	0.161807
133230	91346	106	95208	66435	93	43054	29859	91	10	86	0	40	80	0	-3253	0	0	0.161807
193008	126416	96	116014	76862	99	57407	37011	96	41	172	0	64	79	0	-275	245	0	0.184779
150198	100540	103	94274	64947	94	30885	20723	80	-264	107	0	92	96	0	-10027	0	0	0.184779
150324	97118	102	113551	71470	101	29291	18246	85	40	170	0	18	87	0	-402	134	0	0.187776
164010	101008	104	98820	61973	99	36718	21830	96	16	90	0	24	73	0	418	502	0	0.190772
347854	163989	131	267673	124261	131	120632	55278	129	10	154	0	-74	57	0	749	486	0	0.201759
66642	48973	80	31788	23161	81	26475	18988	76	12	106	0	-13	55	0	-208	349	0	0.21774
132264	89868	100	85176	59102	91	38245	26128	88	208	168	0	-14	97	0	-2391	0	0	0.218739
125710	78522	95	101982	65203	97	38003	24627	94	-35	95	0	-145	15	0	-58	354	0	0.227728
66972	49077	81	28224	20748	70	17271	12545	57	142	189	0	-91	51	0	-4122	0	0	0.227728
43401	31466	78	25523	18509	71	13800	9565	52	-22	71	0	-8	75	0	-232	365	0	0.244708
158063	97637	109	166616	106982	100	40453	25381	94	17	115	0	-50	60	0	-109	473	0	0.248703
144264	93913	109	101137	68617	95	39078	25817	93	64	100	0	-68	13	0	-422	237	0	0.249702
174427	106911	108	111056	67881	102	58770	35757	100	-105	97	0	27	84	0	-167	317	0	0.254696
322189	162685	136	212204	116373	132	96514	50270	129	27	83	0	55	64	0	-516	196	0	0.266681
86457	58341	95	64293	45398	87	26800	18752	73	-6	111	0	-5	67	0	142	502	0	0.269678
163755	95499	105	105701	63146	103	44435	26131	98	-136	56	0	-146	81	0	-235	390	0	0.273673
130829	91458	96	89754	63994	92	34815	24419	90	93	87	0	-53	60	0	-701	113	0	0.275671
64454	46090	86	47444	34616	81	14988	11219	52	51	68	0	9	77	0	-132	468	0	0.279666
55635	41513	78	37132	27053	79	13372	10021	52	-94	79	0	35	49	0	-1168	71	0	0.280665
51078	38351	70	25592	19084	67	10740	8118	46	172	158	0	-185	14	0	-2816	0	0	0.280665
163879	99652	101	125772	77435	102	45972	28819	98	85	128	0	-132	11	0	-316	279	0	0.282662
136075	93879	96	80677	56335	92	31396	22218	87	-30	54	0	-72	39	0	24	430	0	0.302639
95399	66486	93	38934	27899	85	36081	25442	86	-97	78	0	-137	31	0	-130	361	0	0.307633
19360	15263	50	14322	10907	52	7238	5556	41	96	112	0	20	63	0	-243	167	0	0.311628
148726	103407	99	68407	48228	92	36899	25680	90	102	153	0	71	122	0	625	821	0	0.316622
211111	116218	111	151894	88822	109	65912	36844	107	203	143	0	23	97	0	-144	319	0	0.318619
40556	29298	70	22846	17184	63	11892	8776	48	232	185	0	-48	65	0	-4444	23	0	0.318619
51718	36365	86	29694	21381	78	14074	10108	51	-160	33	0	90	85	0	-315	515	0	0.320617
153943	85056	108	152197	84734	107	43009	23435	100	279	164	0	63	68	0	-586	356	0	0.321616
277867	142722	114	206361	103611	116	81135	40298	113	75	196	0	-128	64	0	-9746	0	0	0.321616
287897	140221	117	228171	109918	119	105869	49986	115	-32	82	0	-10	53	0	-939	37	0	0.327609
248281	125972	131	197411	106308	116	63274	31143	113	103	87	0	-79	66	0	-7174	0	0	0.328607
33152	23155	73	31410	22976	75	15047	11062	54	-129	38	0	-72	43	0	-500	108	0	0.332603
89741	65077	88	59507	42437	86	27560	19000	77	-49	103	0	28	106	0	512	448	0	0.336598
32893	25183	69	12591	9431	50	6462	4327	43	-205	68	0	18	71	0	-469	82	0	0.34359
147138	99932	101	89491	61758	95	39049	25979	93	38	92	0	-35	76	0	-192	253	0	0.344588
48855	35521	71	42278	31351	79	15784	11974	55	117	196	0	-9	56	0	160	356	0	0.346586
95096	65332	86	65710	46796	88	26944	18870	79	67	115	0	-81	40	0	-452	169	0	0.354576
154581	103969	96	82020	57345	94	30094	19894	89	-67	134	0	0	61	0	-402	165	0	0.358572
153365	101760	103	106938	70393	98	36252	24406	92	-119	101	0	-7	52	0	-179	460	0	0.363566
52068	37754	72	30205	22225	79	13993	10064	54	10	99	0	-24	44	0	48	444	0	0.367561
319170	174618	123	308593	175793	126	133707	74689	122	-160	79	0	3	51	0	-2391	159	0	0.367561
32779	25790	60	26792	19885	73	11668	8360	48	26	130	0	-79	67	0	-127	271	0	0.370557
241268	125176	117	193430	100855	114	69648	33507	109	90	111	0	14	52	0	-609	216	0	0.371556
162901	103072	109	143014	90588	101	42350	26880	95	-130	147	0	-145	20	0	114	646	0	0.382543
54383	39941	80	48375	35837	80	13805	9718	50	-62	59	0	-32	42	0	267	473	0	0.390534
250201	134393	116	124856	67231	112	51958	26251	112	23	84	0	-40	30	0	-692	97	0	0.394529
34093	23725	65	21208	15336	61	10421	7770	47	-116	97	0	-60	45	0	124	321	0	0.406514
305394	149653	127	230300	118863	125	87853	43518	120	-124	139	0	-26	66	0	-541	185	0	0.407513
24109	19416	52	13805	10730	49	9714	7072	47	151	129	0	90	130	0	-6610	0	0	0.408512
33213	24868	68	28170	20827	73	13540	9968	51	-91	40	0	-83	29	0	-2144	0	0	0.408512
196325	122351	106	138733	83910	102	46474	28552	98	-66	73	0	-48	27	0	-186	184	0	0.411509
65410	47156	83	49368	35921	82	21356	15394	62	-22	36	0	1	41	0	-121	182	0	0.414505
90739	65728	85	56764	40668	85	18643	12894	58	-128	49	0	-16	73	0	151	726	0	0.424493
63748	45527	93	41807	30955	80	18938	14376	57	-143	2	0	-27	45	0	-724	270	0	0.426491
103030	67176	91	85237	54139	94	32615	19779	90	-25	65	0	44	76	0	114	360	0	0.438476
173340	110165	103	218744	144769	101	2556	1665	25	-27	68	0	-9	59	0	-3126	0	0	0.438476
146516	101323	104	130320	88893	98	47660	32653	95	-113	71	0	45	68	0	-1060	27	0	0.439475
64332	45662	83	42166	30840	82	16861	12145	54	-119	80	0	6	92	0	-391	176	0	0.441473
139851	84326	102	92532	56589	98	49157	29885	97	82	169	0	-118	37	0	-102	343	0	0.448464
29692	22514	53	16612	12491	55	10882	8495	48	11	95	0	45	98	0	-497	68	0	0.455456
149615	103775	93	73610	52043	92	40792	28185	90	-307	37	0	2	39	0	-919	557	0	0.456455
143037	99039	92	89248	63176	91	33146	23282	89	-193	76	0	-147	51	0	7390	3721	63	0.456455
28216	20568	70	29272	21858	72	9639	7437	45	72	147	0	-30	31	0	-1771	0	0	0.456455
81539	58375	85	52353	38060	84	23236	16484	72	-112	77	0	17	35	0	-176	307	0	0.466443
136491	96035	100	58429	41798	90	30450	21480	82	15	74	0	-81	17	0	-584	85	0	0.467442
110578	70539	95	95324	61124	94	35595	22246	91	101	120	0	45	97	0	-276	351	0	0.471437
108578	79633	88	75922	54914	88	34943	24528	84	-184	28	0	50	64	0	-128	310	0	0.473435
129799	90759	96	63931	46170	89	29148	20468	79	-21	131	0	-48	44	0	193	339	0	0.476431
164243	99814	106	112471	68670	101	36646	22402	96	207	125	0	-35	78	0	83	361	0	0.47743
160834	99337	102	144131	88907	101	52618	32402	97	-74	80	0	-8	84	0	675	835	0	0.480426
116915	79643	91	118410	84533	93	53942	37743	90	174	169	0	24	87	0	-335	361	0	0.48542
54209	40706	78	33299	24684	79	20191	15256	59	-26	67	0	-15	59	0	-564	119	0	0.487418
32810	23838	71	20626	15281	61	10374	8140	44	60	90	0	15	79	0	-415	127	0	0.494409
37455	26739	76	33659	24927	76	16597	12251	54	93	97	0	-117	19	0	-160	186	0	0.496407
51381	36788	81	33072	24710	79	19639	14079	59	-62	44	0	-43	53	0	401	325	0	0.5024
237973	127112	114	118510	61760	111	58622	32282	107	-25	70	0	26	56	0	1079	742	0	0.505396
31695	24445	66	18282	13765	58	9454	7061	45	87	146	0	62	81	0	-434	265	0	0.528369
241337	138322	113	189991	112053	112	98857	56827	109	221	130	0	211	83	0	-592	113	0	0.543351
228313	122877	119	211105	117651	111	2133	1107	13	-116	56	0	-82	78	0	-1259	311	0	0.54435
52822	36873	78	26238	19319	76	15324	10809	54	-113	62	0	-77	39	0	-196	666	0	0.547346
236397	131816	109	139684	79996	109	76074	42562	107	-105	103	0	-69	46	0	-412	243	0	0.550343
42479	31723	75	32776	24717	75	10752	7898	45	-14	53	0	-28	56	0	1	484	0	0.555337
322696	150704	126	221300	104839	125	103350	50049	121	11	113	0	29	58	0	-121	308	0	0.572316
53188	39689	77	42979	31202	80	11893	8790	47	-92	153	0	49	115	0	-434	113	0	0.575313
140001	96197	95	88434	63242	92	42216	29834	90	134	103	0	194	111	0	-374	146	0	0.578309
135197	87538	99	139739	93670	98	54439	35182	95	-40	125	0	-44	83	0	456	778	0	0.582304
30934	23056	68	25522	19289	70	10191	7051	47	-9	62	0	37	53	0	135	927	0	0.583303
44367	33300	70	30288	22736	74	14312	10589	51	70	160	0	-92	7	0	-526	272	0	0.593291
85695	60703	91	40616	30130	81	26976	19243	75	58	103	0	-38	63	0	85386	62544	88	0.593291
234769	129286	110	126987	69147	107	56754	32236	105	-34	103	0	-120	55	0	-532	178	0	0.59429
242402	126086	122	153032	84847	117	70656	38252	113	-25	95	0	41	81	0	-3244	60	0	0.595289
258774	141000	113	158546	89854	111	79523	43387	109	-26	114	0	-68	44	0	-880	29	0	0.598285
257572	144811	124	133282	74242	112	79670	45512	111	161	217	0	-31	64	0	461	865	0	0.600283
89129	63219	96	58323	42145	84	25012	17878	67	155	140	0	-64	44	0	-5686	0	0	0.601282
19408	15093	54	18319	13966	55	6407	4832	40	162	174	0	52	47	0	92	490	0	0.603279
73203	54269	82	24986	18384	65	24721	18135	68	22	156	0	-15	54	0	-134	686	0	0.604278
72014	49717	95	54091	36834	84	26745	18266	79	-73	90	0	-4	77	0	470	655	0	0.606276
136413	89911	94	106987	70557	95	36263	23302	89	-18	117	0	-8	72	0	-526	79	0	0.609272
64701	45686	85	35883	26852	80	16245	11432	58	-3	118	0	-99	32	0	-1825	113	0	0.610271
157050	98909	106	66242	41382	96	52454	33325	97	-53	58	0	159	90	0	1226	834	0	0.615265
119674	85780	90	68633	49187	89	26075	18266	72	87	124	0	-31	73	0	-340	185	0	0.617263
148476	99623	96	103653	71061	94	23227	15041	65	212	122	0	18	44	0	-3025	0	0	0.617263
179369	105978	112	109553	66222	105	50384	29746	103	-62	84	0	-23	66	0	125	347	0	0.624254
148058	95524	100	116138	76936	94	50366	33074	91	225	157	0	-91	63	0	-255	175	0	0.627251
160006	103719	112	123565	82749	100	47481	31013	95	-238	21	0	-11	40	0	-179	427	0	0.629248
266604	144485	118	192310	111525	117	45500	26961	110	-107	67	0	49	58	0	942	513	0	0.632245
137432	100467	91	43278	30583	89	35845	25437	87	73	118	0	0	87	0	-195	248	0	0.63624
168398	110255	96	98258	64202	99	40638	25636	96	-225	30	0	-36	77	0	263	300	0	0.640235
255013	133642	120	145992	76014	117	69264	36788	115	-29	137	0	-141	9	0	-6477	0	0	0.640235
77239	57065	82	51909	38222	83	20208	14262	61	-89	65	0	84	86	0	-261	289	0	0.644231
126900	86047	98	78555	51075	95	29454	19530	80	207	143	0	-13	69	0	-2676	204	0	0.644231
275065	141319	118	186811	101415	118	81981	43174	114	94	215	0	109	103	0	-1111	59	0	0.645229
133097	96043	90	80938	57869	90	30340	21067	85	6	104	0	-21	84	0	-434	222	0	0.649225
171169	119108	97	102191	73058	93	35883	25046	89	-473	0	0	92	83	0	35	349	0	0.652221
211206	125808	105	124855	72727	104	47684	28394	102	321	178	0	57	74	0	78	356	0	0.662209
161003	115525	98	69463	50435	89	40184	28018	88	46	100	0	-63	52	0	-13971	0	0	0.663208
229534	131896	114	139537	81252	107	72477	42061	104	-119	59	0	-35	44	0	-135	466	0	0.676192
75408	55933	87	51825	38828	82	20769	14941	64	105	106	0	-59	27	0	-345	238	0	0.67819
28652	21887	62	17769	13796	56	6391	4610	38	-20	113	0	17	79	0	-207	201	0	0.680188
109113	76105	103	70002	49712	89	30641	21039	85	69	192	0	72	134	0	64	300	0	0.680188
153320	99396	110	112966	75160	98	49167	30892	96	139	225	0	14	50	0	-664	301	0	0.681186
76115	55840	84	26955	20285	76	23920	16889	70	94	99	0	-15	27	0	-218	328	0	0.684183
305507	145212	141	220266	108319	132	93091	45776	129	-33	106	0	-42	63	0	-901	337	0	0.685182
33875	24949	75	21386	16447	60	7436	5598	40	-97	10	0	-48	72	0	27	241	0	0.689177
163498	109710	105	112570	75686	99	55122	36192	95	68	71	0	-11	67	0	-198	262	0	0.689177
76800	57835	83	49725	36951	82	17846	13000	54	-36	94	0	-23	54	0	-4499	0	0	0.690176
69290	49408	85	49358	35650	83	17970	13258	57	-3	82	0	-84	31	0	-625	0	0	0.693172
119588	84320	96	71259	51393	89	29439	20471	78	-2	84	0	-20	97	0	-878	150	0	0.69517
138679	98749	99	100664	72759	92	34062	24747	87	16	100	0	96	110	0	-137	398	0	0.698166
137641	97418	93	102394	73706	92	35318	25325	88	29	98	0	19	77	0	-160	377	0	0.708154
66436	50094	91	36143	27185	80	17591	13425	53	10	83	0	-29	74	0	114	414	0	0.72813
30371	23341	70	27622	21242	72	12488	9173	48	-69	77	0	-34	75	0	515	750	0	0.730128
133290	94071	91	91805	66212	91	30751	22001	79	57	69	0	36	75	0	-269	277	0	0.736121
243276	136548	112	192088	112666	109	53592	30634	104	283	161	0	-44	54	0	-301	119	0	0.739117
323667	152426	137	237289	116061	126	95263	46460	125	89	105	0	12	92	0	534	488	0	0.748106
110440	77685	102	74512	53225	88	27970	19905	75	9	93	0	62	122	0	-1188	437	0	0.749105
51881	39643	78	35892	27178	77	10226	7848	45	127	96	0	-48	44	0	-4519	0	0	0.749105
204547	127999	105	167695	107732	105	52362	33079	101	-46	112	0	1	60	0	-6773	0	0	0.750104
179297	107625	105	166005	100133	104	68960	40385	101	-330	90	0	23	89	0	559	581	0	0.755098
149926	100770	98	105657	74048	94	42026	29311	90	5	112	0	-34	24	0	192	666	0	0.763089
112156	72047	99	78300	51142	93	35951	23974	88	-48	136	0	-47	35	0	-709	0	0	0.765086
71230	53880	82	50628	38121	82	21251	15832	61	25	73	0	81	95	0	-374	110	0	0.771079
17625	13795	49	16348	12825	52	5951	4543	38	10	88	0	64	57	0	-1085	34	0	0.772078
124468	86191	98	82050	58453	90	36670	26411	86	45	157	0	35	82	0	-376	294	0	0.785062
76843	54662	89	53004	39283	83	21921	15869	63	-85	129	0	8	66	0	73	460	0	0.78706
203573	120524	112	126906	77553	103	36002	21674	99	42	88	0	53	80	0	-292	184	0	0.793053
90387	68024	84	45145	34196	82	31168	22401	81	-138	92	0	50	109	0	-2537	0	0	0.794052
235640	130075	115	140276	78539	110	59492	32906	107	43	121	0	-20	27	0	518	603	0	0.803041
169951	102687	112	116194	72004	101	40043	24436	97	49	158	0	-137	27	0	229	551	0	0.806037
137630	98281	91	87472	63570	92	32403	22836	88	-22	165	0	14	83	0	-404	289	0	0.808035
111590	74790	96	82824	56934	90	33457	22770	86	-105	78	0	-12	81	0	-539	381	0	0.809034
239258	131565	118	144511	83955	109	64128	35643	106	67	96	0	-31	63	0	-2472	138	0	0.810032
90978	67655	87	56913	42586	85	31427	23714	84	-138	58	0	29	79	0	-474	158	0	0.811031
108265	77955	89	66147	48108	88	31136	22561	83	-13	104	0	98	63	0	-3722	0	0	0.81203
194648	111026	109	157115	94439	106	51265	27816	101	354	159	0	-142	50	0	-758	326	0	0.813029
73997	50752	88	63657	41622	89	22487	14872	64	6	50	0	-70	47	0	-3488	0	0	0.814028
63609	46738	90	40289	30022	80	12751	9157	51	123	95	0	54	79	0	-254	383	0	0.816025
167771	100889	101	122513	75975	102	42215	25518	98	152	170	0	-36	88	0	403	620	0	0.820021
120246	88723	91	68290	50460	88	33099	23055	84	100	77	0	-3	78	0	87	262	0	0.828011
115340	79371	94	99901	71327	91	29367	20259	79	23	66	0	-92	6	0	-471	218	0	0.834004
97591	67238	90	88662	57320	91	32385	21287	85	-250	22	0	0	61	0	149	410	0	0.835003
42248	31758	73	35634	26765	76	17615	13241	52	16	144	0	-35	74	0	-4433	0	0	0.835003
188515	111694	102	131720	76847	102	39772	22619	98	71	82	0	-30	37	0	435	821	0	0.837999
138060	79221	104	120717	74827	101	36382	20927	95	-94	65	0	32	97	0	-397	220	0	0.848986
111314	79900	87	90313	64575	90	33512	23589	86	-177	28	0	26	44	0	-37	356	0	0.851982
72371	54606	82	42209	31603	80	18787	13920	56	148	129	0	-14	51	0	-244	213	0	0.858974
90977	59262	95	65531	43454	90	25305	16527	70	0	93	0	-14	81	0	217	447	0	0.869961
154950	107442	95	89812	63632	92	28316	20103	82	-65	136	0	146	96	0	165	428	0	0.873956
77969	56214	89	64789	48918	83	23716	18232	62	73	58	0	-39	28	0	-3692	0	0	0.873956
56589	42625	79	40668	30680	79	14406	10741	50	-9	76	0	-3	44	0	79	908	0	0.87895
145733	105170	101	164705	120307	93	32026	22475	77	229	190	0	-62	40	0	235	795	0	0.884943
136194	96837	91	88863	63679	91	36900	26411	87	58	101	0	68	95	0	293	327	0	0.887939
153194	106609	106	100511	71531	94	28004	20125	74	10	133	0	8	55	0	-562	233	0	0.889937
138064	98137	96	71475	52733	90	36062	26070	87	15	114	0	31	49	0	-242	216	0	0.894931
118719	87210	95	68441	50734	87	25930	18697	72	43	81	0	-10	66	0	163	655	0	0.897928
174347	111501	101	105986	68955	100	49972	32737	96	74	91	0	-154	61	0	386	901	0	0.902922
22222	17537	69	13290	10631	48	8250	6416	42	-14	116	0	5	55	0	-985	0	0	0.90392
159038	94050	105	126356	78374	103	50302	30420	98	91	175	0	-78	53	0	175	535	0	0.905918
216982	136196	109	229699	152543	106	39137	24871	98	-126	91	0	-34	61	0	-336	249	0	0.910912
137678	91640	98	106435	69363	97	33376	21631	92	-85	106	0	10	56	0	-1916	388	0	0.911911
247022	138245	113	163742	96982	111	72258	42243	109	-185	49	0	61	55	0	144	626	0	0.924895
23087	15966	75	17572	13948	54	5820	4506	38	-78	40	0	26	57	0	31	272	0	0.927892
109077	79227	87	61409	45026	87	29331	20524	76	-48	86	0	-51	31	0	-662	213	0	0.927892
56457	41754	76	54288	37727	83	21286	14866	64	-113	69	0	-40	58	0	-41	455	0	0.933885
42577	34171	69	26604	20666	69	16082	11586	52	-171	49	0	36	81	0	-1551	0	0	0.934883
51025	39648	72	34006	25852	77	16579	12247	54	56	88	0	3	72	0	-64	222	0	0.940876
158816	111171	96	108262	77382	95	26934	18948	74	22	102	0	36	121	0	155	635	0	0.944871
177040	118692	102	110202	71842	98	45912	29818	92	-32	86	0	-15	57	0	-146	347	0	0.948867
58316	44598	80	38313	29183	78	15061	11558	49	-13	72	0	99	86	0	-4138	0	0	0.949865
158860	112207	94	118291	84813	94	35429	24713	89	-100	62	0	-14	53	0	-416	141	0	0.952862
127131	92280	94	103886	77911	89	25970	19769	71	-15	72	0	-81	52	0	-222	197	0	0.961851
91747	62484	95	66203	43970	88	31148	21114	85	-148	116	0	-41	53	0	-406	218	0	0.966845
193429	116306	103	124586	74263	103	44252	26722	100	78	166	0	-63	47	0	-348	150	0	0.969842
88346	64924	86	75883	57918	84	18491	13481	57	91	148	0	-132	12	0	-1432	67	0	0.97084
36634	27920	72	24892	19671	64	11745	8966	46	-4	77	0	14	52	0	-3934	0	0	0.97084
187057	114736	103	113627	69279	101	39025	23351	97	-10	146	0	81	78	0	1037	969	0	0.973837
43698	34229	76	31139	23699	75	11675	8722	48	22	114	0	164	124	0	-397	64	0	0.980829
114372	80152	95	76341	51248	91	31319	20616	87	95	129	0	-73	33	0	324	623	0	0.988819
185654	131930	102	139970	100934	96	89699	64463	94	-42	169	0	87	59	0	-100	293	0	0.994812
201428	117695	104	174838	110073	106	51241	31414	100	-72	117	0	-61	32	0	140	259	0	1.0008
154789	102776	99	128490	88445	95	39262	25834	91	-94	120	0	-106	61	0	1183	905	0	1.01778
97134	64302	90	76225	51559	89	27277	18762	74	79	120	0	-14	62	0	-772	265	0	1.01878
81127	59463	85	44406	31609	82	29417	20984	74	-69	54	0	18	74	0	-609	333	0	1.02078
167649	98901	102	127493	80326	101	49719	29621	98	-34	157	0	84	82	0	450	724	0	1.02478
87109	66328	84	19299	15029	57	25176	19403	65	147	155	0	38	103	0	397	585	0	1.03576
136597	84695	97	105712	69394	97	40320	25540	95	-120	74	0	-60	34	0	-266	193	0	1.03776
113657	84298	90	66627	49314	87	26648	19627	66	-33	90	0	-169	23	0	8	799	0	1.04275
24950	19171	67	20402	16381	57	10026	7677	46	75	124	0	9	35	0	5700	16508	18	1.04375
82206	62024	85	60195	45496	84	24445	17957	68	-38	97	0	-70	29	0	-426	417	0	1.04475
113295	82992	90	53961	40270	86	31994	23702	84	-20	122	0	-61	49	0	-1466	71	0	1.04475
72964	53731	95	41679	31796	81	22009	16538	63	4	82	0	84	94	0	-921	0	0	1.06073
185043	110039	102	147926	90493	102	54272	32337	98	-243	59	0	-82	73	0	-1527	0	0	1.06073
22987	16871	68	24149	19024	64	7276	5562	40	57	98	0	-13	32	0	-23	212	0	1.06473
103393	67340	90	80927	53936	91	30476	20214	84	-239	79	0	-11	35	0	-365	421	0	1.06573
60598	46568	82	29230	23047	74	13012	9760	48	32	83	0	44	62	0	-525	0	0	1.06972
112487	78210	90	91065	63545	90	40775	28254	88	-95	103	0	163	138	0	148	691	0	1.07372
126547	82468	92	88960	58077	92	39163	25145	88	95	98	0	-20	71	0	-8443	0	0	1.07372
163366	100794	105	147582	91416	100	47909	28988	94	-77	109	0	-122	34	0	-1841	0	0	1.07472
163783	114307	96	96094	69448	95	54462	37849	92	-43	104	0	-39	49	0	192	486	0	1.07771
162307	106630	113	112126	78800	98	35171	23018	95	-3	75	0	45	74	0	-289	434	0	1.08071
101752	71121	96	71639	50759	87	31318	21784	84	53	86	0	-69	36	0	34	650	0	1.09269
133489	96361	93	87463	64587	90	39008	28673	87	-134	61	0	-57	49	0	66	433	0	1.09669
139358	92457	92	87009	57483	95	39426	25643	94	66	81	0	-46	76	0	-968	0	0	1.10368
124251	84140	92	69484	45696	92	39249	24581	90	-194	16	0	4	80	0	-6859	0	0	1.10368
66444	49742	81	33257	25446	79	13693	10346	51	-23	121	0	59	77	0	-69	338	0	1.10568
106355	80834	93	61339	46411	85	18851	14314	59	-92	113	0	133	112	0	76	592	0	1.10868
56000	44009	78	36695	28303	78	13176	10140	49	-183	50	0	-10	50	0	-195	236	0	1.11367
126593	81492	95	88886	58147	92	39052	24996	89	-16	115	0	-10	88	0	50	767	0	1.11467
109656	81778	87	59666	44087	85	30748	22636	81	-18	97	0	-78	43	0	-399	419	0	1.11567
162321	100110	100	113446	72051	100	45077	28094	96	-108	43	0	90	60	0	-182	202	0	1.11866
168210	108281	106	98147	62275	97	40104	25305	93	-100	63	0	-58	70	0	-7946	0	0	1.11866
74982	59265	78	45348	33437	82	26652	19274	79	-69	117	0	-54	55	0	259891	216532	94	1.11866
237790	132029	119	147932	83072	109	66315	37294	106	40	98	0	74	81	0	-189	285	0	1.11966
121824	89814	98	115410	87086	89	38066	27894	86	103	142	0	41	79	0	32	590	0	1.12466
48726	37765	79	36064	27864	76	9985	7864	45	-111	96	0	67	72	0	-323	155	0	1.14463
144993	102174	98	74744	54856	92	32470	23539	81	11	64	0	53	117	0	298	744	0	1.14963
160521	114762	95	118025	86256	94	45534	32527	92	99	108	0	-51	111	0	-26	365	0	1.15063
113855	84110	94	62684	46968	86	33428	24997	84	-16	186	0	-31	23	0	-593	373	0	1.15262
83836	65062	84	38983	29945	80	24052	18101	70	11	137	0	-4	42	0	-530	202	0	1.15961
35453	27068	79	18921	15055	54	12759	10242	49	34	162	0	-31	37	0	-3173	0	0	1.15961
142303	104604	93	113843	84779	91	26537	19010	68	-19	76	0	-133	50	0	-842	210	0	1.16061
76583	57094	89	49218	37373	81	22908	16909	62	-207	69	0	67	93	0	-449	93	0	1.16361
103081	75650	97	49137	37552	84	23346	17620	60	-78	72	0	131	92	0	303	797	0	1.16661
122436	90242	91	67896	50950	88	34176	25313	86	-32	84	0	43	96	0	-287	392	0	1.1716
149074	98510	95	127964	83130	97	45333	29508	93	94	98	0	34	82	0	-8132	0	0	1.1726
138892	93132	101	101430	68804	95	42225	28173	91	-20	126	0	48	62	0	-1480	135	0	1.1736
170970	109306	109	102674	64163	99	41020	27657	95	191	158	0	-10	45	0	67	401	0	1.18459
108514	71638	91	83217	55297	93	30518	20554	83	161	116	0	-61	51	0	-599	154	0	1.18658
27014	20642	67	21198	16929	57	8158	6710	40	-125	37	0	-16	49	0	67	462	0	1.19158
18207	14470	57	17642	14115	55	9085	7144	43	-115	118	0	-4	47	0	-50	237	0	1.19258
142979	96886	101	96242	64199	94	31544	20928	89	-272	17	0	122	71	0	-451	316	0	1.19357
27150	22900	61	20977	16924	58	9718	7783	44	-2	43	0	-99	8	0	-2092	0	0	1.19357
121391	84827	103	93507	67812	89	35936	26221	84	-20	76	0	14	91	0	-2716	0	0	1.19457
114426	85525	89	52140	39035	85	32393	24261	83	100	91	0	-73	37	0	870	814	0	1.19857
174005	105864	101	118770	73645	99	48177	29353	96	-47	77	0	-47	45	0	-144	480	0	1.20057
60556	43959	86	41108	32201	78	16026	12171	52	22	126	0	125	94	0	377	377	0	1.20156
35232	28333	70	31800	24872	73	12054	9289	47	30	152	0	-60	114	0	-1034	0	0	1.20256
156428	99583	95	111996	71135	97	46189	28760	94	-58	121	0	16	58	0	-234	175	0	1.20356
241774	132839	115	117010	66889	106	65136	34227	102	-65	70	0	-103	64	0	88	502	0	1.21055
41208	32245	65	14668	11521	49	12074	9198	47	10	98	0	130	143	0	-189	349	0	1.22154
144252	104574	97	103010	76327	92	31715	21826	87	156	139	0	-4	70	0	366	487	0	1.22753
139903	94081	107	100939	68844	94	45219	30219	90	-165	27	0	75	115	0	34	308	0	1.23153
116525	86906	97	73282	55681	86	36269	27498	83	-37	56	0	-82	11	0	-377	505	0	1.23353
140398	96756	106	104475	75283	92	39101	27012	91	101	105	0	-23	35	0	62	530	0	1.23652
37839	30076	84	40268	30860	75	15507	11801	52	-165	28	0	-9	68	0	-307	311	0	1.24551
53531	41871	76	34494	26756	77	14051	11140	49	-92	72	0	40	80	0	-1965	102	0	1.24551
57463	45189	76	28332	21919	76	19116	15463	58	-167	63	0	-47	27	0	83	919	0	1.25051
121311	90960	88	50552	38552	85	32022	23733	80	-63	153	0	-38	55	0	-586	143	0	1.2535
151137	99911	97	196501	134302	98	47410	30145	93	-78	110	0	72	82	0	-551	298	0	1.2565
39036	30208	68	18660	15421	50	14076	10798	48	-90	141	0	-43	69	0	-7483	0	0	1.2565
216348	116291	110	178336	95289	109	73011	38936	106	-39	85	0	83	109	0	-2017	210	0	1.2575
139051	94880	92	99200	67917	92	34089	23483	88	-85	175	0	130	114	0	-101	421	0	1.2595
125163	91982	93	76223	58096	87	37568	28006	84	-139	72	0	9	46	0	-46	273	0	1.26449
145779	96644	95	119108	79423	96	45348	27727	91	130	139	0	-20	78	0	380	417	0	1.26948
34419	26809	64	26092	20649	66	10942	8117	46	182	130	0	-20	82	0	87	364	0	1.27248
224012	128315	106	157734	96348	106	64142	36287	103	-185	42	0	-12	57	0	-788	106	0	1.27548
54530	43047	77	43877	34399	77	16008	12569	50	113	118	0	70	101	0	18	301	0	1.28047
112866	83808	87	64940	49435	85	25229	19369	63	-63	98	0	38	84	0	474	481	0	1.28846
117894	87160	90	56848	43679	84	22705	16936	60	-100	85	0	17	77	0	-4947	0	0	1.28846
208228	127482	103	150320	91951	104	58644	35299	101	-227	21	0	-114	41	0	-505	165	0	1.29146
48859	38084	74	26320	20777	70	15792	12322	51	115	75	0	90	87	0	-29	358	0	1.29445
81268	61456	90	37410	29345	79	18202	13721	56	8	81	0	63	72	0	712	807	0	1.29845
159101	107937	97	67559	43911	94	38062	25618	90	3	121	0	-113	25	0	-4746	0	0	1.29845
99527	66760	96	68043	46465	88	29077	19624	77	-159	44	0	-2	48	0	-6094	0	0	1.29845
82720	62052	89	45502	35649	81	21692	16430	62	-1	141	0	18	79	0	-199	319	0	1.30145
79662	59966	84	51843	39058	82	18641	13855	56	18	165	0	14	69	0	62	354	0	1.30344
34864	27151	73	27064	21631	72	11003	8698	44	-73	83	0	11	72	0	-576	45	0	1.30444
51100	41688	76	60087	47592	78	15396	12427	48	-37	116	0	-52	20	0	50	371	0	1.30644
81317	63746	82	48880	37748	81	18773	15172	56	-7	77	0	13	88	0	-330	77	0	1.30844
31117	22870	71	16063	12656	53	10276	8232	44	-9	102	0	4	32	0	-281	178	0	1.31443
110010	83938	91	74828	55414	87	28612	21399	79	129	183	0	-62	45	0	-252	273	0	1.31843
31583	25131	68	21026	16855	59	10506	8161	46	-130	51	0	-135	30	0	-1196	922	0	1.31843
215897	132590	118	206572	136337	105	59718	37972	101	-232	39	0	36	80	0	-2	238	0	1.32142
117456	87655	97	45006	34507	83	27148	20706	77	51	92	0	-69	20	0	-209	553	0	1.33441
43023	33317	86	28833	22676	73	14178	10748	51	98	133	0	52	79	0	516	501	0	1.3364
109330	75976	88	82347	57245	90	30641	20671	81	-27	64	0	72	84	0	291	596	0	1.3394
65526	53464	77	40632	31670	78	19538	15386	54	-38	34	0	30	74	0	344	622	0	1.34939
132735	90914	91	95540	63454	96	34410	22836	91	92	190	0	15	74	0	-451	177	0	1.35139
136409	92436	100	85393	57910	94	32611	22072	90	61	159	0	-68	42	0	418	926	0	1.35438
241086	139795	111	130848	75235	107	68893	40996	105	14	80	0	-51	40	0	131	358	0	1.35638
27697	22138	65	26782	21017	70	9470	7457	43	-37	53	0	72	98	0	155	555	0	1.35738
16191	13951	48	17894	14587	54	4644	3529	35	-14	49	0	0	86	0	359	353	0	1.36038
122764	92398	96	104179	78931	88	36036	26889	84	87	151	0	-119	35	0	201	796	0	1.36337
33115	27129	61	27242	21746	66	11007	9001	44	-32	74	0	57	89	0	-2347	0	0	1.36437
209816	125976	107	149932	89914	103	60516	35488	100	24	114	0	79	69	0	-139	464	0	1.37036
160583	107910	97	113465	71701	95	42496	27956	93	63	127	0	-43	38	0	-1293	174	0	1.37136
130575	95498	91	84061	62689	88	46508	33897	87	-34	138	0	12	28	0	-78	329	0	1.37636
122619	91311	88	45779	35206	83	27676	21427	71	21	170	0	15	60	0	-1128	0	0	1.37735
139169	91193	94	102074	67742	95	44302	28921	92	113	157	0	6	73	0	213	435	0	1.38934
135183	89924	107	108285	72685	94	43255	27973	90	74	101	0	-45	65	0	-7886	0	0	1.38934
265361	155246	112	177236	104134	107	52790	31519	102	76	108	0	-44	51	0	-530	418	0	1.39034
153206	103590	98	117981	81187	96	36862	23916	93	-9	107	0	-108	41	0	-665	0	0	1.39334
42711	32540	68	33941	26798	74	13272	10303	48	203	155	0	-109	32	0	-87	318	0	1.40632
45917	36340	85	27727	22086	73	15118	11997	50	42	74	0	-34	78	0	-334	114	0	1.41032
42415	33711	68	32942	25971	74	8054	5996	41	81	112	0	-49	48	0	-228	213	0	1.41331
53086	42043	77	37972	29825	77	16188	12470	53	-2	89	0	-57	58	0	-435	258	0	1.41731
105904	81148	86	81436	63371	85	18013	13805	54	71	174	0	72	74	0	-375	389	0	1.4233
82026	64805	80	73591	58324	82	25085	19466	65	274	162	0	-27	56	0	-1840	0	0	1.4243
99474	75548	92	76793	59782	86	33056	25141	83	-170	34	0	-192	34	0	6	363	0	1.42829
28112	23345	54	23678	19356	61	8855	7064	42	44	92	0	59	93	0	105	702	0	1.43728
114724	88001	85	82276	63157	86	33209	25333	82	13	175	0	-90	36	0	152	540	0	1.44128
31701	26295	70	15110	12205	50	8888	6906	42	-294	25	0	-7	48	0	209	327	0	1.44527
38699	30984	78	24966	20011	64	10620	8397	45	168	206	0	-113	3	0	-37	310	0	1.45227
86784	60598	88	68754	47824	88	23684	16444	68	-119	41	0	-38	38	0	-672	356	0	1.45227
166919	108422	106	102471	68913	96	35313	23072	92	99	112	0	24	43	0	166	538	0	1.46425
213474	124582	108	131353	79261	105	61145	35163	102	-48	95	0	97	82	0	92	542	0	1.46725
222577	131899	104	172461	104275	103	76275	44674	102	156	119	0	-57	93	0	51857	32263	117	1.46725
113409	80248	89	73396	51222	91	33860	23043	87	123	138	0	37	64	0	-2738	0	0	1.46825
42468	34356	74	21719	17425	59	13181	10258	47	-49	85	0	60	128	0	-228	322	0	1.47324
28056	22902	65	15632	12597	50	5749	4985	34	-115	21	0	-89	24	0	-1195	0	0	1.47424
149212	101127	108	104679	71133	94	33618	20902	90	190	199	0	-22	51	0	-2	408	0	1.47724
305484	169321	118	152254	88144	113	86038	49536	110	88	103	0	74	113	0	-648	210	0	1.47823
149137	104776	97	112322	78829	93	42953	29352	90	116	117	0	2	78	0	-3398	0	0	1.47923
243139	144248	106	149400	87791	103	69185	41968	100	-15	77	0	-45	50	0	-11660	0	0	1.47923
109450	76266	100	75052	51686	89	33337	22999	86	-201	72	0	-6	79	0	-15184	0	0	1.47923
137441	103081	91	102212	77441	89	41365	30692	86	118	116	0	-5	101	0	1015	1291	8	1.48323
34557	26619	70	21079	17009	58	5693	4458	37	195	220	0	65	104	0	-272	590	0	1.49122
104104	78861	95	60488	46422	84	23591	18813	66	-112	70	0	24	44	0	-326	193	0	1.49322
146287	95880	106	124063	85221	97	31340	20468	87	-72	106	0	80	88	0	63	519	0	1.49821
105657	81652	86	64873	50585	84	28960	21734	74	46	90	0	-23	23	0	-3347	0	0	1.49821
134102	86484	98	147585	102569	97	34852	22775	90	-69	137	0	16	58	0	-19	552	0	1.50021
37378	29576	84	26748	21416	69	11269	8951	47	24	94	0	-33	46	0	-1428	0	0	1.50121
179302	113228	99	105494	67604	98	45463	28915	94	-64	42	0	-23	96	0	580	694	0	1.5032
133496	91093	93	113655	75999	91	38487	25517	88	-20	85	0	30	51	0	-1707	440	0	1.5032
20684	17534	48	24060	19398	59	8550	6568	42	-77	87	0	-27	42	0	-7306	0	0	1.5032
35833	27173	74	28355	22583	73	12688	10407	46	-119	68	0	10	55	0	127	537	0	1.51219
43277	33895	72	32323	25423	74	12962	10176	48	-83	77	0	75	65	0	-100	236	0	1.51619
106372	81633	83	56619	43989	83	23594	17992	67	188	152	0	63	74	0	133	477	0	1.51919
20001	16707	57	14226	11598	49	5563	4476	35	-53	136	0	-58	98	0	-1623	0	0	1.51919
53620	42305	77	13113	10457	47	11873	9211	48	-14	113	0	28	111	0	-245	197	0	1.52018
123932	92570	91	60639	47139	86	34527	25735	85	84	184	0	10	36	0	458	661	0	1.52518
66023	52077	77	45824	35559	80	20462	15973	56	-48	52	0	-21	65	0	-197	199	0	1.52718
73611	56298	85	43594	33973	80	24491	18118	71	26	142	0	10	44	0	-91	412	0	1.53517
58785	44785	78	41905	32850	78	20105	15972	56	-58	77	0	-28	93	0	-67	629	0	1.54615
123042	93484	87	80247	61088	87	33142	25057	83	45	100	0	109	107	0	-429	359	0	1.54615
206498	129033	108	114375	71815	102	54817	34202	100	47	90	0	-9	80	0	480	514	0	1.55215
76484	58674	84	56064	44006	81	20488	15886	59	42	124	0	-14	46	0	177	399	0	1.55814
101055	77151	87	60491	45821	85	30054	22312	79	46	79	0	-74	22	0	1840	882	0	1.55814
81868	63867	85	43580	34034	80	20514	15587	61	-24	106	0	-132	18	0	-415	29	0	1.57312
31927	25672	60	30951	24517	73	7655	6063	39	77	97	0	-66	35	0	-382	118	0	1.57412
275762	158776	113	185292	105613	111	55590	31813	106	-40	95	0	-11	81	0	127	786	0	1.57812
35060	29212	59	29356	23912	68	12277	9965	47	-56	91	0	-20	20	0	-8442	0	0	1.57812
80842	64500	82	52029	41581	81	29574	23987	68	-29	91	0	-21	32	0	-115	325	0	1.58511
93107	72695	89	56416	42794	83	32430	24172	81	146	130	0	45	68	0	-123	331	0	1.60009
44595	33284	81	21651	17249	58	9020	7733	41	-162	29	0	60	148	0	-546	76	0	1.60209
196673	128740	102	134775	87556	100	55917	36990	97	119	112	0	46	78	0	-271	167	0	1.60608
77655	60629	85	36918	29065	79	24333	18714	61	104	118	0	29	91	0	-478	346	0	1.60708
31644	23077	79	26504	21197	70	12302	10154	47	164	136	0	-128	1	0	-696	17	0	1.60808
54320	43956	70	39827	31908	76	14680	10960	50	-62	80	0	47	67	0	-100	316	0	1.61607
18225	14009	59	17322	14302	53	5960	4639	37	-51	118	0	16	67	0	-287	146	0	1.62006
139240	102816	89	128514	96257	91	36149	25467	87	-60	97	0	-5	51	0	-1230	0	0	1.62006
25658	18602	68	13355	10899	47	10559	8476	43	31	79	0	40	75	0	-436	173	0	1.62306
96392	76107	82	43589	34216	81	23250	18122	63	135	136	0	-106	29	0	-8	326	0	1.62905
123161	93540	91	79614	62248	84	29230	21881	73	-106	60	0	-137	0	0	-14016	0	0	1.63005
195680	118417	103	160507	98642	103	33811	20855	90	-70	78	0	-98	48	0	241379	230934	116	1.63005
54053	43505	72	40306	31829	76	18826	14484	56	-23	65	0	78	99	0	-158	555	0	1.63605
145407	100422	94	112283	75217	93	40686	25531	87	10	107	0	69	79	0	-233	220	0	1.63904
41487	32296	78	33717	27034	75	11680	9598	45	-165	108	0	67	51	0	-597	342	0	1.64004
47503	37167	78	47743	38448	76	12749	9599	48	-71	41	0	-16	55	0	-31	381	0	1.64204
101253	78887	86	46383	36843	80	38563	28803	81	106	96	0	5	49	0	-429	244	0	1.64304
38682	32577	71	29500	23589	72	12985	9929	48	-78	122	0	-49	44	0	157	698	0	1.64504
61914	48437	76	41874	32916	78	15425	12259	50	-28	52	0	-23	64	0	-1357	0	0	1.64504
30739	24081	62	27012	21581	68	10495	8223	44	-2	48	0	-4	75	0	-239	68	0	1.65103
47197	37886	74	13575	11054	47	11339	9031	46	162	122	0	27	79	0	495	852	0	1.65203
32848	25913	65	27853	22174	72	9485	7374	43	-6	123	0	-27	73	0	758	564	0	1.65203
187407	118681	104	180349	118554	100	50918	31820	97	-75	61	0	-102	111	0	-49	442	0	1.66002
71574	55249	89	38036	30404	79	20615	16698	58	-40	124	0	-49	58	0	-914	50	0	1.66102
174999	133220	89	112643	87178	89	59785	44718	88	45	116	0	179	123	0	-2790	164	0	1.66102
61549	49898	84	35771	28645	77	18617	14821	52	-29	66	0	91	84	0	-14	277	0	1.66601
165994	109906	99	97110	65883	95	42133	27479	91	66	64	0	52	86	0	408	511	0	1.674
99641	69271	88	73137	48978	90	31863	22043	86	-69	64	0	-27	80	0	52	686	0	1.68798
139058	91138	95	83157	54092	94	47295	30610	91	159	166	0	27	56	0	-128	500	0	1.69398
80448	62188	84	47725	37903	79	23905	18474	66	-160	87	0	46	63	0	330	624	0	1.69997
66260	52358	81	41398	33221	78	16158	12453	50	-62	39	0	51	59	0	-253	595	0	1.70197
139988	89405	98	105160	65557	97	35855	22185	91	19	134	0	-55	40	0	-21	515	0	1.71096
144844	108833	95	110778	84384	89	28737	21689	72	-51	91	0	20	68	0	-110	627	0	1.71196
349121	184906	146	283070	151382	131	96122	51427	127	-74	97	0	-93	22	0	-96	343	0	1.71595
97242	71889	87	70742	53024	84	31302	21854	80	-200	45	0	-77	74	0	-15032	0	0	1.71595
43652	33018	85	34984	27808	75	12139	9098	49	167	146	0	-56	29	0	85	506	0	1.71795
215816	139846	108	122578	80085	101	56786	36261	99	151	122	0	-91	42	0	4479	1623	47	1.71795
144041	98042	97	93711	63086	94	29836	20515	87	199	171	0	-66	65	0	-3896	0	0	1.71795
214734	137517	104	232935	157782	100	65319	42255	96	2	85	0	81	87	0	86	519	0	1.72794
123908	94920	93	68309	52849	85	28628	21864	81	-92	46	0	-107	19	0	-3077	0	0	1.72794
102545	80981	90	53867	42640	82	21607	16294	56	-155	55	0	-18	72	0	-8316	0	0	1.72894
62354	47399	84	42535	33964	79	21755	17217	62	115	114	0	-16	63	0	679	847	0	1.72993
37267	29310	61	20065	16292	55	13029	10472	47	-30	118	0	83	58	0	-461	81	0	1.73093
33134	27750	58	19496	15680	55	6349	5052	36	77	153	0	-73	23	0	76	676	0	1.73093
110591	83894	89	62800	48589	86	25856	19072	70	-135	62	0	20	75	0	-527	188	0	1.73193
31642	24845	69	26243	20821	70	10558	8196	47	29	91	0	-47	39	0	-2117	0	0	1.73293
112563	88687	89	56622	44518	84	26161	20087	76	-72	135	0	27	64	0	-720	127	0	1.73493
157272	114215	98	54875	41603	88	46629	34685	88	-72	125	0	27	91	0	206	317	0	1.74092
93594	72663	92	46679	36214	80	6953	5289	40	20	85	0	-50	69	0	-783	0	0	1.74292
77721	60373	87	49752	39377	80	24199	19069	63	124	182	0	-90	32	0	-66	495	0	1.74791
79993	59293	86	60493	45623	84	25671	18744	67	256	209	0	5	140	0	92	318	0	1.75391
129774	91238	91	95344	66994	92	38600	25552	87	179	165	0	169	98	0	372	513	0	1.7569
224569	133031	107	146171	88775	106	65009	38626	104	-79	74	0	-106	39	0	1030	1021	2	1.76489
126447	95500	88	67497	52547	88	37063	28669	86	-68	96	0	16	114	0	-6248	0	0	1.76489
127564	96803	87	60436	47357	84	35544	26596	83	-264	59	0	-11	58	0	-195	417	0	1.76789
55629	42498	80	33759	26856	76	14233	11122	48	-44	56	0	14	60	0	413	480	0	1.77088
102624	72260	88	54260	37137	88	30627	21444	82	3	93	0	20	132	0	68	309	0	1.77188
50436	41031	69	33484	27083	75	17040	12832	54	-50	39	0	-140	37	0	-260	364	0	1.77388
234345	143767	103	134194	80201	103	73578	45584	101	-58	76	0	-76	50	0	-58	284	0	1.77588
158872	106032	94	102362	68603	95	45845	30242	91	109	137	0	56	96	0	232	466	0	1.77888
24879	20380	67	20533	16827	57	7881	6322	40	44	127	0	-3	34	0	-2133	0	0	1.77987
28360	22258	70	15721	12924	51	6370	5163	37	83	128	0	9	43	0	-1081	206	0	1.77987
128473	86337	99	107351	73460	92	32389	21703	87	34	133	0	-64	70	0	-400	95	0	1.78287
120420	91198	101	71195	55859	85	29413	22628	81	133	170	0	25	65	0	-566	679	0	1.78287
112847	87576	85	69321	54148	84	24465	18949	62	-101	58	0	-51	57	0	-1499	0	0	1.78387
41697	32595	71	32024	26165	73	10442	7626	45	-150	68	0	-6	46	0	-229	513	0	1.78587
69747	53960	78	43958	34946	78	15364	12130	51	14	57	0	31	73	0	-43	316	0	1.79685
186576	122942	98	101149	64983	97	42945	29127	94	-103	103	0	-37	73	0	329	707	0	1.79985
150636	96845	95	136874	89812	96	41650	26607	91	-50	166	0	109	97	0	-1658	7	0	1.80085
37864	32432	73	26591	21939	64	9195	7265	42	10	80	0	39	65	0	-3823	0	0	1.80185
48387	37224	76	28936	23115	74	15440	12310	50	-64	36	0	27	58	0	97	435	0	1.80385
51204	40447	78	28842	23207	74	14239	11248	48	133	127	0	41	76	0	-196	341	0	1.80584
32481	25621	70	26106	20968	68	7416	5964	39	-20	86	0	-17	61	0	-175	313	0	1.80884
118609	85457	92	81663	58098	89	29627	21060	83	162	168	0	22	69	0	385	505	0	1.80984
57047	46082	76	52565	42654	77	19096	14527	58	24	125	0	-13	38	0	-3616	0	0	1.80984
56822	45920	75	37497	30053	75	17181	14077	50	3	109	0	48	112	0	-136	106	0	1.81283
37887	28626	73	36573	30096	72	12429	9770	47	-1	79	0	31	59	0	-14	491	0	1.81983
45529	36903	70	31969	25939	74	12944	10492	47	65	93	0	39	95	0	440	519	0	1.82882
72848	58563	85	52334	41446	80	31643	24418	78	32	77	0	75	88	0	-443	81	0	1.84679
46905	38283	72	31487	25306	75	15529	12763	50	-170	72	0	-104	26	0	-173	231	0	1.85079
128257	97826	86	105359	78108	90	32937	23996	84	65	114	0	-97	51	0	126	292	0	1.85578
301045	172785	118	190823	114393	118	91207	52233	116	-250	53	0	-128	64	0	-4236	0	0	1.85578
19216	16430	49	25750	21795	65	9454	7855	41	-89	62	0	10	37	0	-115	215	0	1.86178
121078	85882	91	90257	64306	89	30198	20834	84	177	153	0	66	52	0	-930	347	0	1.86178
203151	136096	102	125582	81980	98	45007	29639	95	-36	100	0	-56	37	0	204	478	0	1.86377
122585	96315	84	77329	60935	85	24835	19274	62	-96	43	0	-145	33	0	-215	274	0	1.86677
138441	104275	88	96949	72291	90	47176	34717	86	-121	108	0	109	74	0	525	1009	2	1.86877
172585	115550	103	96712	65005	94	44907	30372	89	-8	76	0	-35	64	0	-550	84	0	1.87276
35485	29771	70	15801	13059	50	9257	7590	42	-144	29	0	-44	49	0	-1350	17	0	1.87376
156557	107132	100	99519	67258	96	37363	25813	90	-28	136	0	26	70	0	-316	376	0	1.88775
220218	142709	106	129492	83261	101	64104	41123	100	200	154	0	6	57	0	-720	332	0	1.89274
33064	27550	65	24057	19713	63	8780	7301	40	171	163	0	75	101	0	-319	53	0	1.89773
40252	33504	63	33122	27067	73	11101	8928	44	-123	65	0	-28	38	0	-1379	0	0	1.89773
31735	24922	65	28668	23033	70	10190	8156	43	-105	52	0	43	65	0	-171	439	0	1.89873
159954	112896	93	113544	80391	93	48056	33064	90	-115	150	0	67	100	0	2505	1464	17	1.89873
107991	84134	88	59017	46443	83	26661	20420	70	167	118	0	-58	18	0	-141	300	0	1.90672
87745	66439	86	61210	45866	85	27822	20297	74	-127	135	0	-32	57	0	258	502	0	1.90872
143791	100048	96	65629	47430	91	52814	36822	90	79	108	0	-8	40	0	50	254	0	1.91671
149869	105890	92	106344	76502	93	36223	24818	87	-111	74	0	-27	20	0	-1823	0	0	1.91771
70588	57863	79	35792	29399	76	16798	13161	53	-172	35	0	19	52	0	-3848	0	0	1.91771
19874	15892	68	10688	9199	42	4939	4405	32	7	69	0	63	118	0	-735	46	0	1.91871
45940	37148	69	34380	27658	74	12391	10095	47	-67	68	0	42	76	0	-145	245	0	1.9217
101622	77622	86	54555	43678	83	17605	13980	52	19	125	0	-86	46	0	-1974	0	0	1.9217
20635	15563	61	13175	11055	47	6334	5442	36	-49	52	0	58	67	0	-340	376	0	1.9247
33663	28264	59	22237	18179	61	8070	6411	41	-55	141	0	-6	53	0	157	759	0	1.9247
35161	27164	67	31041	24954	73	13466	10774	47	154	108	0	-22	75	0	-337	244	0	1.93169
35867	30795	58	27538	22302	70	7289	5811	39	-56	70	0	23	71	0	-140	211	0	1.93868
31767	26267	67	23923	19434	66	9709	7726	42	198	137	0	21	77	0	-21	231	0	1.94068
184270	115622	97	125625	78723	99	44765	27775	96	66	115	0	-149	24	0	-377	453	0	1.94168
130001	90792	91	116085	83962	92	39766	27165	88	176	216	0	-19	106	0	-487	282	0	1.94368
60608	46577	76	42091	31734	79	23127	17684	64	-120	38	0	3	71	0	-137	638	0	1.94568
126917	92510	88	98274	72417	90	41330	30830	85	307	178	0	-60	44	0	2	466	0	1.94867
148128	101279	96	79197	55708	92	33607	22157	90	241	123	0	33	89	0	775	719	0	1.95467
134701	92223	90	100430	69006	92	34762	22647	88	-154	114	0	8	72	0	-4	284	0	1.95766
161184	110545	109	155983	114609	96	39847	27244	92	6	131	0	74	83	0	-1633	92	0	1.95766
64373	51343	89	49133	39986	77	18584	14641	55	-69	66	0	-86	29	0	251	577	0	1.96166
55108	43440	78	30700	25083	76	16737	13683	49	30	82	0	-31	28	0	61	391	0	1.96266
90635	72509	88	67343	53763	81	26381	21213	78	37	95	0	-103	19	0	-173	332	0	1.96365
130696	98964	92	82097	63049	86	34444	25742	84	66	144	0	-51	54	0	-3605	0	0	1.96465
71281	53848	88	51378	37878	80	19705	14855	58	149	121	0	-66	48	0	131	501	0	1.96665
79936	59866	89	72884	55648	84	13212	10366	46	-171	13	0	-1	59	0	-640	384	0	1.96765
33300	26802	59	33681	27448	72	8973	7098	43	88	127	0	-8	36	0	142	401	0	1.96965
40929	32509	72	28794	23542	73	9031	7322	42	-112	89	0	19	71	0	-610	61	0	1.97065
20075	17285	53	17075	14303	54	5122	4295	34	-66	72	0	-38	52	0	-361	381	0	1.97564
32769	26635	62	32898	26640	71	14209	11865	50	75	89	0	-29	37	0	-303	143	0	1.98962
45248	35421	79	23939	19534	66	10756	9299	43	147	117	0	-23	44	0	-484	229	0	1.99262
50599	41038	76	31821	26645	73	10898	8652	43	96	85	0	-75	40	0	158	791	0	1.99861
168781	107636	97	117421	74424	97	43221	27472	92	-107	54	0	84	88	0	373	553	0	2.00161
69394	54143	84	54429	41894	80	25676	19501	69	173	140	0	-42	59	0	50	431	0	2.00361
144306	104405	91	93834	68008	91	38308	27264	88	-73	114	0	-15	52	0	-344	310	0	2.0056
149941	107584	90	90465	64602	91	41322	28887	89	93	147	0	-66	52	0	-68	303	0	2.01359
34127	26910	73	16529	13258	51	7671	6438	39	46	108	0	-13	59	0	-420	245	0	2.01759
125807	99645	86	91947	71592	86	30361	23421	82	16	151	0	-33	28	0	-1646	0	0	2.01759
158697	112612	93	86700	61951	90	47646	32022	90	98	83	0	36	74	0	-7400	0	0	2.01759
46744	36654	76	26774	22011	67	13687	10954	48	-59	123	0	-2	36	0	-2260	310	0	2.01859
28271	23781	54	18551	15292	53	8510	6872	41	-71	44	0	-53	29	0	377	599	0	2.02358
185409	124820	104	146534	99382	100	45810	30969	95	35	90	0	74	50	0	-178	398	0	2.02958
101794	80236	87	59667	47733	82	23921	18287	66	-71	68	0	-99	15	0	27	502	0	2.03257
120342	93858	90	77217	60801	85	23682	18518	62	-97	60	0	-67	24	0	49	344	0	2.03757
136912	99327	91	68865	48115	91	31945	22661	87	-42	80	0	-28	48	0	-2735	0	0	2.03857
31122	25941	62	18118	15083	52	9377	7542	41	3	86	0	-44	63	0	-196	269	0	2.03956
126107	96218	90	108606	83906	88	21761	16843	58	1	122	0	13	50	0	-161	300	0	2.04456
47234	38294	76	19692	16067	54	14012	11072	49	17	62	0	-46	32	0	-159	243	0	2.04955
61477	49939	69	40467	32271	77	18311	14406	52	-95	53	0	28	60	0	-331	522	0	2.04955
24817	21786	45	21737	18170	59	9224	7405	41	-159	27	0	-52	98	0	-275	155	0	2.05854
41251	35011	62	29063	23861	72	10876	8818	44	5	154	0	-31	84	0	-163	271	0	2.06653
127837	101661	84	62933	49994	84	32557	24682	81	-114	80	0	-82	68	0	-466	155	0	2.06853
35612	29161	61	29612	24178	71	8194	6611	39	-115	16	0	-43	30	0	-16	349	0	2.08551
51439	41235	76	35535	28435	76	16613	13091	52	-64	109	0	-19	21	0	-93	274	0	2.08651
45999	36330	71	32930	26965	74	15145	12302	49	-57	66	0	-23	45	0	-337	248	0	2.08851
130281	100617	85	78325	61178	86	28750	21859	81	-5	104	0	-29	71	0	-1322	0	0	2.08851
158766	115527	105	102296	76415	90	43000	32226	87	19	83	0	-76	42	0	-3316	0	0	2.08851
137347	96592	92	91672	64537	92	37125	25311	90	99	136	0	-63	68	0	525	847	0	2.0965
65594	52450	72	37466	30232	76	17419	13860	52	-17	62	0	45	92	0	445	645	0	2.09949
145901	105124	90	98348	68915	91	43534	30966	88	-31	86	0	-1	73	0	-1986	151	0	2.10049
111420	87874	85	78651	62710	84	28277	22549	73	117	138	0	27	47	0	-2542	0	0	2.10049
27843	23724	62	21489	18351	53	7704	6321	40	-1	83	0	-47	53	0	-6496	0	0	2.10049
51442	42017	65	29770	24598	73	16619	13576	51	-212	136	0	-47	48	0	291	695	0	2.10648
72152	58873	79	61787	50754	79	18938	15635	56	-68	61	0	70	93	0	-64	353	0	2.11048
43404	35532	75	24160	20001	62	14104	11085	46	76	117	0	-6	60	0	-133	296	0	2.11348
35283	29007	61	29965	24741	71	11456	9170	45	29	88	0	23	63	0	225	505	0	2.11547
36251	29914	60	25330	21053	62	9531	7834	40	-221	10	0	70	98	0	76	362	0	2.11847
43388	35618	73	40148	33425	73	13195	10972	45	83	81	0	92	91	0	-261	576	0	2.12246
142231	103529	91	96365	69155	91	49180	35870	88	15	126	0	28	70	0	-1015	81	0	2.12346
80147	63831	79	43797	34970	80	19517	15412	56	-33	58	0	19	76	0	-556	148	0	2.12546
20888	17406	60	15118	12672	49	5695	4649	36	-87	137	0	3	57	0	-270	134	0	2.12746
61634	49366	80	31739	26298	75	12985	10478	46	-8	82	0	-3	90	0	-26	374	0	2.12946
165207	108786	97	107883	70866	96	42234	27782	93	28	117	0	33	77	0	120	440	0	2.13046
43331	37767	67	29809	24776	72	7808	6424	39	-90	29	0	-36	38	0	-112	393	0	2.13944
138033	105980	94	96511	74594	88	31233	23704	84	74	122	0	80	86	0	-1230	481	0	2.14044
26526	21868	65	22302	18596	59	8406	6827	41	-133	61	0	-26	35	0	119	380	0	2.14244
38897	32258	75	27678	22864	70	8758	7218	39	58	90	0	49	38	0	984	1070	4	2.15043
149378	115033	87	74985	57970	87	31063	23687	82	-103	70	0	41	48	0	186	410	0	2.15443
52411	42639	72	35629	29074	75	7574	5957	41	23	83	0	71	113	0	106	408	0	2.15642
145465	106038	91	93918	69273	90	36379	25780	87	44	96	0	-2	36	0	-807	106	0	2.15642
225967	142560	104	111630	71428	104	53498	35344	101	19	139	0	-59	96	0	353	570	0	2.16142
81815	64128	91	45637	36763	79	22221	17621	57	35	138	0	119	118	0	-168	186	0	2.16541
71031	56797	82	48614	38438	80	23651	18353	63	-63	60	0	87	106	0	181	798	0	2.16941
57155	46668	76	31108	25277	74	17643	13900	53	122	101	0	-48	50	0	-169	363	0	2.1734
116456	85681	91	80753	59030	87	37169	27292	84	132	171	0	-9	97	0	-904	127	0	2.1744
79938	59866	94	49215	36828	82	20343	15473	60	45	81	0	49	64	0	-1061	78	0	2.1754
51235	42434	76	13104	11061	45	17308	14460	52	-16	76	0	-55	24	0	-2725	0	0	2.1754
199148	126682	101	133227	87017	101	54584	34567	96	-67	87	0	-44	92	0	674	857	0	2.1794
121711	95966	86	48315	38848	83	31567	25044	81	-49	93	0	-22	56	0	-7	256	0	2.18639
32560	27911	63	14314	11669	48	10137	7773	43	44	102	0	4	43	0	-338	97	0	2.19038
372954	180146	158	394402	196988	152	145633	76905	147	240	122	0	-6	83	0	-168	270	0	2.19138
29873	23600	69	23980	19820	62	8934	6887	42	165	174	0	73	126	0	-1330	95	0	2.19238
209675	115449	134	133976	84419	133	61265	33118	131	73	111	0	-65	90	0	-4109	0	0	2.19238
123602	91749	92	78932	59851	87	34245	26344	84	-89	52	0	-18	39	0	-7290	0	0	2.19238
51459	43688	73	31193	25566	73	13506	11289	47	162	188	0	-84	71	0	-162	352	0	2.19638
63492	51262	77	41975	34060	76	18938	15563	55	114	150	0	61	80	0	2	647	0	2.19837
281436	163284	117	169484	101275	115	92605	54971	112	-203	52	0	116	81	0	-199	433	0	2.20037
169645	109648	112	134712	92980	97	40852	27442	92	25	66	0	22	57	0	-6612	0	0	2.20137
40799	34168	76	24852	20483	64	13096	10499	47	3	116	0	73	102	0	263	591	0	2.20936
79763	63911	87	45804	37404	78	19433	15727	55	212	147	0	-57	101	0	346	538	0	2.21136
59998	49463	79	34178	28123	76	19082	15456	53	170	128	0	-97	25	0	350	677	0	2.21336
24940	21195	63	18073	15141	51	7987	6728	38	42	159	0	22	48	0	-127	410	0	2.21436
69233	52152	81	51859	39242	81	23300	17400	65	-17	36	0	10	42	0	145	578	0	2.21935
26493	20664	69	19060	15859	52	9508	7801	42	-37	80	0	110	66	0	-1173	0	0	2.21935
56767	47653	76	38749	31974	75	10265	8172	43	-194	92	0	-67	43	0	-1360	0	0	2.21935
221608	157514	107	176920	128688	100	1691	1271	12	9	127	0	-37	31	0	-295	231	0	2.22235
90270	74527	81	57082	46722	80	25846	20715	74	-4	188	0	-44	25	0	-327	245	0	2.22334
20148	17277	59	19101	16060	54	5972	4785	36	15	152	0	-46	42	0	-290	103	0	2.23034
36896	31544	69	28097	23614	71	9180	7372	41	24	104	0	36	62	0	-521	523	0	2.23034
90021	66523	90	51713	38327	85	32229	23252	83	-15	42	0	70	77	0	-236	506	0	2.24132
171785	116099	103	157321	112093	97	45192	30898	91	259	146	0	52	55	0	-981	265	0	2.24232
129664	91907	93	98247	70346	90	34577	24297	86	196	134	0	-18	77	0	-332	292	0	2.24332
212794	124207	117	175322	113996	103	51579	30074	99	-73	75	0	63	58	0	-581	312	0	2.24532
20952	17406	58	18980	15791	54	6301	5153	37	-3	83	0	-34	53	0	-28	291	0	2.24732
166418	111353	99	114789	77363	95	34242	23773	91	-60	54	0	112	63	0	662	576	0	2.24931
175463	117747	100	141902	94748	97	55588	36753	95	90	126	0	-144	33	0	-5304	0	0	2.25031
81619	65663	82	47978	38889	80	28336	22600	70	258	259	0	45	52	0	-40	430	0	2.25131
40163	32597	73	24234	20115	62	9170	7997	40	277	201	0	53	101	0	-292	313	0	2.2573
48448	38179	78	41023	32668	76	15786	12407	51	-66	32	0	126	121	0	-39	457	0	2.2583
237534	152560	110	166904	110145	106	45129	28484	102	127	134	0	22	65	0	149	862	0	2.2633
33073	25974	70	28366	23430	67	11865	10189	45	41	116	0	-46	35	0	-481	326	0	2.2643
136521	100256	88	100779	73349	91	27635	19870	75	-63	37	0	-48	68	0	-399	350	0	2.27229
195643	127717	101	187186	132718	96	49260	31228	95	4	141	0	1	64	0	-563	365	0	2.27328
39050	33086	73	25030	21177	65	10689	8851	44	81	137	0	-14	58	0	-310	190	0	2.27528
150653	114707	102	166520	131052	89	34136	25773	84	217	164	0	47	47	0	-228	237	0	2.27728
85372	64329	96	41647	30292	84	26297	19683	73	12	134	0	-3	81	0	443	469	0	2.28227
66453	53095	78	41560	33995	78	15443	12545	48	-15	78	0	30	116	0	147	535	0	2.28927
26252	22927	60	15803	13469	49	8619	7027	40	-58	171	0	-9	47	0	-116	520	0	2.29426
210969	132547	116	125745	82428	99	53447	34449	97	-43	133	0	-5	69	0	-1568	130	0	2.29426
40713	35547	55	32581	27495	66	12866	10665	46	-118	78	0	-182	12	0	-8388	0	0	2.29426
126644	94139	88	78846	58933	87	41773	30609	84	-106	86	0	108	81	0	-2903	0	0	2.29426
136263	94599	90	87412	59809	93	30369	20591	88	22	73	0	4	71	0	185	618	0	2.30824
27217	22598	71	20081	16753	56	8644	6896	41	-114	22	0	63	67	0	-324	307	0	2.31324
32390	26486	66	24952	20717	65	6139	4952	36	51	125	0	-49	47	0	52	432	0	2.31523
17477	15675	51	15804	13335	50	5884	4884	35	-75	58	0	88	64	0	-37	174	0	2.32223
18143	14217	70	11834	10014	44	5180	4416	34	-29	82	0	-7	71	0	-306	55	0	2.32622
50639	42635	76	43298	35435	75	14267	11585	51	74	112	0	-70	56	0	98	583	0	2.32822
92672	74364	83	47805	39268	80	18545	15305	55	-63	105	0	-24	97	0	186	651	0	2.32922
260890	162221	105	165159	98885	104	82150	51194	101	153	157	0	-53	73	0	-1327	444	0	2.33022
81160	66813	82	60845	49198	79	25803	20595	72	-20	78	0	-101	36	0	265	858	0	2.33321
56576	48163	66	38695	31725	75	12491	10194	44	120	119	0	42	58	0	-468	19	0	2.33621
42366	35812	73	43626	36752	72	12258	10067	45	-37	125	0	-47	44	0	-258	39	0	2.3402
73028	59296	83	41766	34353	77	22796	17936	68	-26	107	0	-60	96	0	82	789	0	2.3412
199117	120839	100	144931	90661	101	62287	37920	98	23	64	0	-14	37	0	84	455	0	2.3432
127993	93021	90	64461	47742	87	35401	26120	86	196	169	0	-11	59	0	-527	123	0	2.35419
118190	91486	86	77521	59933	86	24389	19021	65	158	111	0	7	62	0	-2947	0	0	2.35519
159966	117736	92	83779	63387	89	41262	31078	86	-48	112	0	-3	58	0	-356	288	0	2.35718
81617	67174	92	29208	24014	74	4316	3428	33	-61	109	0	-2	36	0	-300	97	0	2.36518
67543	57072	79	22903	19236	57	15030	11991	47	-158	58	0	-121	63	0	-673	147	0	2.36518
159811	114805	95	117297	85266	92	36478	25693	88	-115	30	0	82	83	0	-3068	0	0	2.36617
19651	17714	52	18795	15866	54	7723	6605	39	35	108	0	-5	55	0	-472	0	0	2.36817
73291	58525	82	32954	27059	76	18683	15024	54	-101	51	0	-116	41	0	101	381	0	2.36817
162778	110478	93	98462	67459	92	33708	22473	88	26	94	0	10	55	0	-484	190	0	2.37017
44254	37571	72	32217	27069	72	11275	9502	43	79	105	0	-6	44	0	-2102	0	0	2.37117
48506	39548	75	37980	31042	75	16057	12954	49	-192	34	0	53	58	0	693	782	0	2.37217
61651	50861	80	45765	37557	76	18851	15390	56	-3	92	0	-77	32	0	552	1019	2	2.37416
89668	72393	81	46975	38530	79	22523	17675	69	-17	150	0	78	47	0	-500	161	0	2.37616
22692	19741	50	22143	19149	59	6836	5582	36	76	124	0	16	65	0	250	584	0	2.37816
39878	32683	79	18279	15223	50	8643	7174	42	-195	32	0	68	84	0	-134	687	0	2.38016
104913	75886	100	75127	55275	86	29139	21069	82	108	146	0	38	80	0	234	299	0	2.38515
27937	22164	68	22718	18970	61	9018	7470	43	-144	71	0	-1	83	0	-801	30	0	2.38515
139906	102034	94	99270	73200	89	35095	24526	85	9	113	0	58	73	0	-346	199	0	2.38615
94815	77940	82	51311	41539	80	29027	23548	73	130	145	0	-35	65	0	214	569	0	2.38915
132566	98044	88	87436	64303	88	37679	26958	85	-53	87	0	111	150	0	457	509	0	2.39614
305922	181898	119	345689	210854	120	123713	76764	117	96	112	0	100	114	0	18798	6402	133	2.39614
66305	56379	75	42398	35691	74	19596	16614	53	-177	13	0	43	63	0	-11088	0	0	2.39714
52131	42480	72	15479	12864	48	14912	12704	49	-32	118	0	-69	18	0	-1453	0	0	2.39814
72146	58312	88	30050	24498	75	18764	15705	51	-161	15	0	59	80	0	-2743	0	0	2.39814
212403	138576	103	123512	80866	101	57736	38876	98	48	111	0	-62	79	0	648	487	0	2.40313
297137	160571	111	215422	125171	111	114004	62572	109	10	122	0	-38	58	0	-451	387	0	2.40513
68239	55061	78	17066	14201	52	21804	18309	59	-153	83	0	7	53	0	-75	383	0	2.41012
31091	25880	55	28686	23554	70	10414	8687	44	-191	64	0	135	90	0	-2256	0	0	2.41112
34716	29296	67	12455	10561	45	10610	9032	43	10	125	0	-13	57	0	522	945	0	2.41212
170014	119567	95	122884	86191	94	36766	27067	89	-139	94	0	-68	80	0	670	690	0	2.41512
46842	39362	69	22185	18617	57	12556	10458	46	-83	46	0	-80	33	0	134	587	0	2.42311
40553	33667	64	46368	39136	74	13615	11482	48	-4	75	0	27	66	0	498	927	0	2.4261
134914	106871	88	65499	52713	84	33706	26461	83	43	93	0	91	137	0	-514	167	0	2.4271
53854	45109	74	35697	29749	75	14729	12177	47	107	145	0	-36	55	0	-133	194	0	2.4321
62923	50901	80	42414	35241	77	12465	10185	45	81	111	0	-32	40	0	142	558	0	2.43609
315800	179237	127	226008	133459	119	100349	57554	116	-139	32	0	61	61	0	1088	966	0	2.43809
221092	135277	107	101127	62062	102	56881	36781	99	-123	63	0	-42	75	0	-1334	420	0	2.44009
71527	58172	82	40073	33019	77	22067	17939	58	83	112	0	35	61	0	121	413	0	2.44808
30047	25365	67	21970	17668	69	9227	7423	42	220	299	0	122	175	0	-136	209	0	2.44808
32868	26674	68	22437	18964	55	9389	7886	40	-94	51	0	52	74	0	358	383	0	2.45607
32562	28195	56	19006	15877	52	11171	9254	43	-43	64	0	37	46	0	51	403	0	2.46006
135523	96155	90	116964	86136	91	34269	24043	86	49	89	0	73	87	0	418	588	0	2.46506
185426	139311	102	114851	89961	89	36544	27479	87	9	96	0	55	90	0	-5177	0	0	2.46506
164287	123641	93	129099	97137	90	49324	35145	88	-12	131	0	-40	47	0	-189	241	0	2.46805
166739	117594	97	77629	54979	92	37314	26820	89	206	157	0	29	80	0	-894	196	0	2.46905
233921	153224	100	191840	136605	99	66076	44516	97	37	110	0	-121	56	0	-9041	0	0	2.46905
61458	52065	80	30209	26207	58	12218	10155	45	215	145	0	-130	28	0	-16502	0	0	2.46905
47366	36647	83	28264	23472	73	14556	11149	48	-59	97	0	65	99	0	-409	359	0	2.47105
35045	29429	74	25689	21748	67	7272	5928	37	-161	55	0	61	44	0	49	237	0	2.48303
128124	92298	90	73975	54735	89	35759	25597	86	-68	105	0	55	105	0	-399	514	0	2.48603
125759	90262	89	88980	62472	89	36639	26702	86	125	128	0	-19	38	0	-4894	0	0	2.48603
51497	41430	77	35457	29346	75	16626	14021	49	-14	54	0	-63	41	0	-62	325	0	2.49402
76226	63087	79	48051	39630	79	22176	18128	61	31	99	0	72	86	0	217	264	0	2.49602
125553	99599	86	121396	98677	86	32313	26123	82	166	134	0	27	47	0	-902	305	0	2.49602
98636	81322	83	31065	25520	78	20261	16733	55	81	98	0	-106	11	0	-523	40	0	2.49802
187144	133621	93	135441	99449	92	59680	42648	89	-59	55	0	-96	14	0	-5103	0	0	2.49802
48818	41243	70	21541	18238	56	13358	11202	45	50	125	0	66	89	0	554	747	0	2.50201
108124	85883	85	64039	51791	82	30956	24704	81	-84	79	0	-32	47	0	9807	6980	97	2.50201
90586	72663	84	41614	34250	78	20958	16591	56	-90	81	0	40	58	0	-4758	0	0	2.50301
18570	16864	46	16678	14088	49	6253	5193	36	42	134	0	-12	61	0	279	666	0	2.512
122639	86553	90	100278	72138	89	31815	22133	85	173	139	0	-13	70	0	359	576	0	2.51999
47027	38347	74	36816	30594	74	14963	12524	48	-55	76	0	5	45	0	-519	18	0	2.52498
54272	44429	68	27274	22947	69	9273	7448	41	35	68	0	-136	15	0	318	531	0	2.52598
39108	32514	65	19663	16635	53	12588	10996	45	-12	105	0	-11	80	0	595	651	0	2.52798
187046	131049	99	114369	81416	95	56240	39141	93	-65	30	0	-45	61	0	-710	9	0	2.53497
287574	169733	117	179869	113416	112	103293	61935	112	-9	98	0	-52	47	0	1194	749	0	2.54097
173310	111438	98	115693	79444	97	44688	28470	93	-19	132	0	-14	37	0	248	617	0	2.54196
47111	39070	75	26137	21788	62	11931	9886	45	115	156	0	-28	45	0	-17	404	0	2.54496
119793	88656	89	67502	49155	88	35337	25539	85	-11	95	0	-47	89	0	419	815	0	2.55195
224978	145079	107	110716	68482	103	47522	28724	100	84	200	0	-157	63	0	-52	132	0	2.55295
40255	34041	82	32598	27671	70	10412	8774	43	-140	41	0	6	32	0	-122	233	0	2.55495
254687	158141	110	134398	83924	108	75495	46795	106	288	159	0	16	82	0	525	969	0	2.55794
114194	84648	86	92640	67583	88	30791	22727	82	-150	47	0	-104	39	0	157	584	0	2.56094
32351	26534	80	30234	25185	70	9888	8503	41	-4	76	0	67	97	0	345	614	0	2.56494
52207	45596	73	36592	30571	75	13990	11352	47	180	152	0	13	61	0	-113	251	0	2.56693
168900	121221	108	95220	71889	92	42894	30769	89	-1	97	0	-50	57	0	-2284	0	0	2.56693
49441	42690	68	25803	21891	67	9803	8059	43	-92	92	0	80	107	0	-231	362	0	2.57393
141472	111292	87	82281	65359	86	29344	22553	81	-6	157	0	-15	34	0	-649	25	0	2.57692
208762	130014	101	118029	67751	103	48011	29331	99	-27	90	0	131	125	0	-10	472	0	2.57992
59895	50911	78	32517	26993	75	16659	13914	49	-68	92	0	-60	55	0	796	1179	6	2.58391
33875	28627	69	20461	17237	55	6837	5541	37	-25	100	0	-76	31	0	504	534	0	2.59091
182674	134415	97	116332	88997	92	44522	33932	89	-151	13	0	-49	31	0	-423	244	0	2.5939
98093	79784	91	67982	55229	82	21178	16948	55	127	101	0	-13	79	0	-2387	0	0	2.5949
46704	39075	74	20192	17022	56	11475	9430	44	27	156	0	47	76	0	-67	317	0	2.5989
148548	105851	94	103373	76864	89	43054	29989	87	34	85	0	-10	39	0	-551	318	0	2.60589
27132	22933	63	19892	17040	53	8316	6902	41	-166	54	0	-32	30	0	-239	192	0	2.60789
36546	31872	67	24341	20588	60	12169	10029	45	-134	116	0	-8	61	0	-223	178	0	2.60888
99848	81789	84	65294	53825	81	32158	25961	80	-32	92	0	-27	60	0	-128	361	0	2.62087
78333	66110	84	53242	44344	78	13374	11172	46	-35	83	0	-77	78	0	-2657	0	0	2.62087
133834	97746	89	99923	73290	91	30599	21864	86	-166	82	0	-48	74	0	-556	99	0	2.62486
42669	36818	72	28999	24676	69	6482	5413	37	-7	92	0	38	83	0	-471	263	0	2.62686
21759	18757	52	17114	14583	49	7643	6385	38	-9	98	0	0	62	0	-239	390	0	2.62986
45397	39309	71	29841	25112	71	16000	13535	48	-17	86	0	-35	25	0	-222	377	0	2.63086
49162	39052	78	33350	27633	74	10546	8597	42	8	146	0	47	74	0	-451	36	0	2.63385
29102	25253	56	17741	15239	50	8472	6943	41	-148	94	0	-92	42	0	178	659	0	2.63785
194085	127239	106	117878	80880	97	56835	38172	95	116	129	0	44	64	0	-973	199	0	2.63885
39335	35346	52	13989	12053	46	11772	9902	43	80	96	0	1	59	0	-7219	0	0	2.63885
182767	128227	98	110232	76657	97	37289	25770	93	-199	42	0	10	65	0	312	548	0	2.64584
44706	37373	70	28970	24172	72	12164	10108	45	-47	35	0	13	133	0	243	646	0	2.64784
97437	79484	87	53088	43436	80	19692	16365	56	-91	37	0	-70	22	0	-397	322	0	2.64884
25723	22970	58	26656	22732	67	9294	7740	40	74	131	0	74	97	0	-1114	191	0	2.64884
27227	22694	56	23780	19902	61	6849	6234	35	86	110	0	-39	64	0	-162	290	0	2.65583
41080	33857	72	29407	24514	69	11011	9017	44	66	88	0	-38	50	0	-156	297	0	2.66182
35986	31617	68	18316	15737	51	10831	9490	42	152	109	0	-54	33	0	-261	284	0	2.66482
121052	98799	84	72485	59081	84	28147	22297	72	-52	136	0	60	89	0	-603	91	0	2.66881
26749	22789	67	26110	22309	63	6501	5288	36	-11	67	0	-33	43	0	-735	343	0	2.66981
123555	96265	88	72679	57874	86	34166	26954	84	-132	71	0	-48	43	0	478	566	0	2.67281
136993	89505	108	114185	78267	94	38325	24960	89	26	70	0	-21	53	0	-434	152	0	2.67481
45794	37625	73	21558	18376	55	12443	10369	44	-26	96	0	2	74	0	197	534	0	2.6828
46825	38716	71	21162	17956	56	11422	9539	44	164	128	0	72	79	0	-738	110	0	2.6828
23289	20076	51	23067	19870	57	6113	5159	35	-103	45	0	-59	79	0	51	228	0	2.69079
134307	98610	89	60671	44316	88	33535	24190	87	-81	153	0	109	77	0	-695	110	0	2.69079
114310	89773	84	70947	54814	84	33909	26777	82	-83	57	0	45	92	0	-3173	0	0	2.69178
284163	167175	110	190575	118092	108	76727	45811	105	-115	117	0	-1	53	0	-97	607	0	2.70177
73324	59110	87	40085	33863	77	25718	21066	67	-6	75	0	-50	44	0	-493	0	0	2.70577
91156	76174	82	51843	43286	80	20852	17021	57	104	106	0	-79	55	0	-838	461	0	2.70677
121139	94913	87	83680	66340	84	33876	25783	82	207	130	0	-2	73	0	-705	50	0	2.70777
156063	111651	98	86079	61293	90	35818	25402	87	-35	88	0	-34	55	0	280	396	0	2.70976
67654	55367	88	58306	49326	77	18057	15407	52	-44	140	0	-3	102	0	-3089	0	0	2.70976
130785	102890	88	79623	64816	85	23347	18251	58	109	118	0	26	77	0	-271	178	0	2.71576
133202	104488	98	76506	60128	86	29568	22947	77	-80	136	0	-43	18	0	54	510	0	2.71975
49380	42586	73	35831	30488	73	12769	11025	45	-211	20	0	-144	33	0	-5182	0	0	2.71975
42049	34043	75	24409	20613	62	10583	8954	43	36	99	0	-54	54	0	-717	0	0	2.72475
35008	29626	68	18173	15497	51	8698	7471	41	13	118	0	122	90	0	257	250	0	2.72874
119416	96784	88	63271	51178	82	27748	22671	74	50	119	0	-30	76	0	1118	632	0	2.72974
72300	61420	76	46114	38172	77	16398	13669	51	116	159	0	69	81	0	-6337	0	0	2.72974
64658	52185	79	32712	27169	76	20407	16434	55	-111	113	0	86	107	0	-577	151	0	2.73174
116673	85583	91	97716	72317	87	30660	22626	81	-25	35	0	-8	40	0	-116	246	0	2.73573
48160	39710	73	35068	29655	74	13788	11605	46	-37	68	0	8	54	0	-3028	0	0	2.73573
40794	34525	59	23754	20350	60	11693	10038	44	103	101	0	37	63	0	33	326	0	2.73873
143934	110447	90	88560	64153	88	23079	16898	62	24	120	0	-11	53	0	-347	283	0	2.73973
38955	32035	73	24878	21159	66	10519	9356	41	81	153	0	54	93	0	-228	427	0	2.74272
25848	21296	68	18745	15997	53	8497	7217	40	-118	50	0	-98	21	0	15273	28449	78	2.74272
52299	43229	69	43887	36185	74	14666	12221	49	6	86	0	10	68	0	-618	0	0	2.74472
24727	21187	58	21170	17847	57	9758	8218	42	-103	80	0	95	85	0	-161	250	0	2.74772
79302	67549	77	46724	39114	77	22190	18374	59	-139	91	0	-54	54	0	-789	119	0	2.74772
137025	99716	94	117329	88527	91	34379	25029	85	52	92	0	60	86	0	-517	140	0	2.75171
109712	89983	85	55251	45628	82	19698	15673	55	33	173	0	-96	25	0	-187	619	0	2.75471
32072	29290	49	14700	12605	46	8279	7254	38	-49	125	0	76	82	0	-5775	0	0	2.75471
70741	58445	77	40503	33852	76	14747	11889	48	37	70	0	52	66	0	-1322	4	0	2.75571
180944	137954	97	167222	133147	92	1634	1110	10	6	106	0	45	74	0	-1518	0	0	2.75671
55162	47398	75	32953	27839	74	14878	12453	48	-75	55	0	125	107	0	-319	478	0	2.7597
60143	49739	79	34168	28925	74	18057	14798	54	123	124	0	77	120	0	-675	0	0	2.77069
81338	63904	82	44789	35020	79	21984	16380	60	76	143	0	-91	19	0	-660	74	0	2.77069
55395	47054	75	31842	26656	74	15678	12787	53	-21	89	0	-8	33	0	-2999	0	0	2.77169
98330	76867	82	60780	46677	84	28238	21021	76	-45	46	0	4	72	0	7	554	0	2.77668
136123	96180	93	79332	56665	89	30368	21221	79	7	103	0	137	65	0	-759	225	0	2.77768
138277	100423	93	95437	71740	89	36643	25690	87	-6	65	0	-27	69	0	-899	101	0	2.77868
98120	76021	86	72340	56087	83	26660	20146	67	-1	67	0	33	76	0	24608	9334	98	2.77868
27506	24154	64	8995	7791	40	5179	4601	32	-95	83	0	54	72	0	-727	194	0	2.77968
32401	27786	65	31462	26878	69	10398	8796	42	-41	69	0	-121	24	0	-629	0	0	2.78168
282392	136733	249	153613	73711	229	76978	37071	217	548	548	0	666	580	0	-866	293	0	2.79966
111784	91095	83	58700	47595	82	32395	26384	81	-230	36	0	-152	0	0	-615	368	0	2.80265
94721	78327	79	57921	47876	79	17022	14485	48	-115	79	0	-60	79	0	-1026	99	0	2.80365
34002	30444	57	30153	25499	71	9604	7678	42	-14	161	0	-40	56	0	-187	396	0	2.80865
33712	27971	66	23219	20000	57	11102	9117	43	-71	57	0	-51	47	0	-477	110	0	2.81763
86792	71987	84	28851	24502	67	26206	22038	63	-40	79	0	-94	39	0	-701	292	0	2.81863
125815	98857	88	65576	53807	85	33316	26918	82	129	134	0	-5	106	0	249	516	0	2.82463
174418	121304	96	116546	82990	93	31628	22742	87	89	132	0	-80	49	0	-504	360	0	2.82862
168169	121685	94	75575	56228	89	49625	36441	89	-79	152	0	49	89	0	-9423	0	0	2.82862
34604	28206	70	24176	20704	55	9938	8812	41	-10	81	0	-21	42	0	-8726	0	0	2.82862
42054	35418	69	21532	18216	57	6770	5653	37	103	116	0	52	53	0	357	488	0	2.83062
33674	27421	75	25668	21875	64	9697	8077	42	-65	60	0	-35	37	0	-690	8	0	2.83162
104385	77885	84	65894	47064	86	30218	21916	78	44	109	0	26	56	0	-548	127	0	2.83262
41601	33389	83	24019	20475	59	11696	9892	43	61	136	0	56	62	0	538	544	0	2.84161
32202	26294	72	22251	19222	57	10145	8415	45	-33	70	0	-73	33	0	283	623	0	2.8456
21280	20385	47	18464	16051	49	5305	4790	34	89	110	0	-18	83	0	-202	295	0	2.85958
150183	115186	88	79778	60225	87	37827	27973	85	44	133	0	20	62	0	-364	538	0	2.86258
21820	18453	64	14849	13032	46	5158	4306	33	-103	17	0	4	65	0	-1432	0	0	2.86358
124850	98774	87	99735	81995	84	32321	26061	81	30	92	0	0	70	0	-1151	276	0	2.86358
20487	16370	67	11509	10169	42	5964	5120	35	171	183	0	-45	44	0	-35	314	0	2.86757
21977	18987	66	16853	14624	49	6905	6079	38	-214	3	0	4	34	0	-407	159	0	2.86957
80391	67619	79	39838	33438	76	17092	13828	52	148	171	0	5	82	0	160	448	0	2.87656
29249	26228	65	18165	15506	52	6528	5646	36	16	98	0	-82	19	0	-407	192	0	2.87756
97708	74947	86	59548	46292	82	29688	22294	75	59	133	0	47	54	0	298	414	0	2.87856
116614	96063	83	58745	48451	81	26721	21398	72	-261	9	0	45	49	0	-466	239	0	2.88356
192701	138449	95	114496	86246	94	53684	38484	92	60	100	0	-71	68	0	-2836	0	0	2.88455
217290	146440	105	124409	83315	98	73699	50149	96	-17	72	0	33	100	0	-256	386	0	2.89055
151726	113549	104	103737	79043	89	46205	34947	87	-81	45	0	-67	89	0	-2968	0	0	2.89155
196465	126559	108	171718	116143	99	88519	61117	96	-71	82	0	24	74	0	106	1023	2	2.89354
65253	54587	76	37508	31683	76	17320	14569	51	358	183	0	-59	49	0	588	443	0	2.89654
15381	14707	44	13347	11530	46	6283	5244	36	48	103	0	-4	81	0	318	555	0	2.90253
154476	114310	88	102203	74375	92	38771	27680	88	73	180	0	-77	34	0	-858	115	0	2.90353
123950	97989	86	79543	64070	85	30968	24261	75	160	179	0	32	54	0	-35	377	0	2.90553
61335	51847	77	38007	32557	74	14941	12828	47	36	111	0	-23	48	0	-3185	0	0	2.90553
128741	97091	87	73677	56491	87	35988	26609	83	32	82	0	-28	62	0	50	545	0	2.90853
33632	30212	57	34369	29795	70	10218	8462	42	-82	31	0	37	44	0	-496	0	0	2.91052
152911	106464	92	112395	80810	92	41626	29997	89	-28	68	0	73	103	0	646	574	0	2.91851
144031	104680	103	139223	104926	91	31182	22726	85	9	109	0	55	67	0	-87	367	0	2.92251
65674	52971	83	32912	27851	75	15438	12650	50	-103	77	0	0	50	0	-26	400	0	2.9305
108441	86009	85	58583	45704	81	24547	19073	63	79	159	0	66	130	0	783	1205	7	2.9335
113990	88158	88	69006	51385	86	36099	26838	83	-30	118	0	-74	40	0	-461	648	0	2.93549
103102	82684	84	53978	44090	81	28213	23361	67	-70	68	0	51	84	0	-3921	0	0	2.93549
55813	46419	83	34715	29139	73	14949	12762	47	-34	91	0	14	68	0	-555	298	0	2.93649
39394	34258	61	39305	34200	71	10735	9034	43	70	150	0	-49	31	0	-1447	107	0	2.93649
104181	85156	84	82281	68523	82	17659	14391	53	-156	58	0	80	62	0	-109	229	0	2.93849
82928	68342	80	50340	42178	78	21608	18129	55	102	131	0	-67	42	0	-12	446	0	2.94249
16472	15601	47	12827	11038	45	4790	4166	32	104	149	0	49	74	0	557	445	0	2.94548
33852	28658	66	25817	21923	62	10767	8729	42	139	87	0	-14	89	0	-105	195	0	2.94748
108374	89237	86	60985	50829	81	22578	18550	56	21	171	0	-56	46	0	-527	256	0	2.94748
121472	92318	86	68410	51574	88	37269	28310	85	-161	115	0	-15	92	0	-494	154	0	2.94948
28161	24997	66	18675	16127	51	7278	6344	36	-168	46	0	-34	91	0	220	319	0	2.95347
53826	45623	74	24216	20839	59	12187	10095	45	-104	51	0	-88	31	0	24	541	0	2.97045
203726	138678	100	105142	71759	96	59755	40441	95	-78	81	0	-61	71	0	287	429	0	2.97744
67612	54433	81	48968	40280	78	16995	13808	49	88	132	0	7	39	0	-2094	0	0	2.97744
167969	124521	93	115399	85101	90	35050	25787	87	-132	80	0	39	78	0	-3560	0	0	2.97744
81412	65733	80	61143	48512	80	22006	17404	58	-12	92	0	-26	58	0	-3929	0	0	2.97844
147142	110953	88	97461	74200	88	38055	28784	84	137	118	0	-43	44	0	-422	296	0	2.98044
54904	45394	78	35152	29954	74	12458	10583	44	-66	94	0	-90	44	0	-3282	0	0	2.98044
52255	45135	74	35358	29935	74	11753	9920	46	-81	65	0	18	104	0	-4759	0	0	2.98044
165160	122116	92	107479	80533	92	34675	25326	88	-18	61	0	75	74	0	-891	49	0	2.98244
329134	160748	124	331036	175616	125	166180	83362	125	89	269	0	-3	91	0	374	398	0	2.98943
129453	100965	85	75814	61090	85	23817	18486	64	99	189	0	3	40	0	12	591	0	2.99342
114378	92104	89	61335	50582	82	32522	26223	81	-129	69	0	-16	84	0	404	577	0	2.99442
210880	142971	106	160195	108998	99	30479	20798	87	18	47	0	-77	70	0	-507	240	0	2.99642
47394	40522	71	32346	27923	73	9641	7933	39	-70	134	0	-69	37	0	461	371	0	2.99942
165339	112431	94	113840	79688	93	47510	32700	91	-35	113	0	-17	66	0	521	811	0	3.00241
16013	14852	44	10693	9414	41	5277	4669	33	-40	121	0	62	85	0	-5	272	0	3.0134
70535	53359	87	48991	38067	78	23041	17108	60	-15	48	0	-25	30	0	-234	315	0	3.0154
116708	90403	86	79697	62932	83	31240	24008	79	-60	75	0	38	87	0	2	477	0	3.02239
136599	97558	89	86391	61278	88	32198	22711	84	11	65	0	-51	39	0	-2896	0	0	3.02239
147431	106423	96	84094	63095	90	37371	27073	88	25	174	0	15	90	0	-264	357	0	3.02439
109428	89778	84	67894	55959	82	26892	21327	68	82	115	0	16	57	0	10783	4804	91	3.02439
37208	31244	67	24981	21348	67	10551	8658	43	8	114	0	-39	47	0	26	824	0	3.02539
71174	58960	81	41748	35853	76	11505	9431	44	100	133	0	64	104	0	77	451	0	3.03937
52237	40914	79	32013	26888	74	14546	12131	46	-180	13	0	67	92	0	-1923	200	0	3.03937
114723	93098	93	56606	46860	82	18733	15125	54	170	141	0	-50	68	0	-579	318	0	3.04037
84809	72067	78	46810	39453	79	19114	15180	56	-9	81	0	-33	60	0	-410	137	0	3.04237
39181	34255	68	31703	27739	70	10480	9104	40	-135	106	0	115	87	0	74	699	0	3.05235
157104	114224	98	93369	67331	91	39959	29753	86	111	126	0	-9	45	0	-396	201	0	3.06334
23724	21152	53	18376	16322	51	8238	6994	39	-45	65	0	103	78	0	-110	140	0	3.07033
59386	49488	75	38553	32871	74	15659	12989	48	55	179	0	75	74	0	-41	266	0	3.07333
45333	38353	71	30908	26223	72	12623	10451	46	-60	55	0	72	88	0	-1338	0	0	3.07333
103263	82344	90	68552	52415	83	31728	23330	81	81	177	0	-28	63	0	-205	152	0	3.07533
121657	92135	100	88215	70275	84	30817	23791	82	87	125	0	-69	42	0	-4220	0	0	3.07533
147356	113854	90	75452	61329	87	42622	32890	86	24	123	0	66	90	0	200	524	0	3.07832
60981	51753	80	26724	23144	68	16756	14326	47	-155	20	0	-21	57	0	-1667	30	0	3.07932
26309	24099	48	19642	17077	53	7192	6397	36	-110	49	0	-9	70	0	78	494	0	3.08032
44745	36114	80	24858	21325	62	9533	7996	42	-195	48	0	29	80	0	124	441	0	3.08132
31716	28824	56	21939	19159	57	7758	6537	40	173	221	0	-52	42	0	-39	307	0	3.08332
26438	23561	53	18479	15976	52	7598	6622	37	-75	60	0	-33	50	0	-1391	0	0	3.08332
135436	108037	90	76177	61504	85	32441	25296	80	-84	83	0	-22	65	0	-793	204	0	3.08432
20539	17109	58	9812	8565	40	5541	5042	33	60	177	0	-58	34	0	-159	243	0	3.08631
162616	112730	102	125760	87204	94	42045	28508	91	-117	182	0	-95	47	0	237	683	0	3.08731
74029	62675	78	50765	43707	76	15407	12956	48	-17	100	0	7	71	0	-168	495	0	3.09131
83155	62617	93	58472	44472	81	24339	18139	64	-59	99	0	-31	44	0	-499	20	0	3.0963
26439	23557	67	25512	22226	67	7119	6388	36	-118	88	0	21	94	0	-737	0	0	3.0993
19761	16903	49	13888	11955	45	6553	5697	35	92	118	0	31	60	0	252	610	0	3.10329
28807	26765	52	22646	19423	64	8593	7073	40	27	74	0	68	69	0	536	1044	3	3.10429
77520	64010	80	52275	45007	77	9639	8372	40	30	106	0	7	38	0	8	233	0	3.10929
75877	65420	76	45779	39014	76	22424	18976	57	22	150	0	-94	32	0	511	681	0	3.11128
112853	87393	87	86883	68098	85	528	319	0	153	144	0	-60	40	0	-53	338	0	3.11228
267190	153629	108	205712	121078	107	78046	43645	105	31	101	0	76	84	0	294	497	0	3.11428
66778	57120	77	43339	36878	76	21755	18156	58	-73	102	0	-82	56	0	65	413	0	3.11728
32080	27850	60	26175	22406	68	8173	6830	40	-123	51	0	16	70	0	-481	239	0	3.11828
24957	22631	47	19819	17410	54	7160	6192	37	-69	60	0	-48	55	0	-208	102	0	3.12227
41848	36155	70	27515	23484	69	11589	9991	43	116	155	0	19	32	0	452	789	0	3.12327
120185	94892	85	66930	54713	82	33642	26696	80	-7	84	0	10	88	0	672	824	0	3.12527
173389	134919	87	148750	114024	90	65996	49053	88	-185	43	0	-53	95	0	-6345	0	0	3.12527
121686	99424	84	52960	44142	80	32083	27303	78	83	188	0	-94	8	0	-8209	0	0	3.12627
254109	155579	108	171896	111207	106	64488	40831	103	-98	62	0	104	96	0	-174	570	0	3.13126
126517	102581	84	78859	64820	83	24771	19942	61	13	112	0	-41	43	0	-4134	0	0	3.13226
126655	99045	85	83941	66237	85	30618	23632	82	-143	27	0	8	62	0	-185	223	0	3.13326
92938	77525	79	54955	45992	79	17985	15077	50	87	103	0	-23	75	0	222	511	0	3.13526
24909	21404	59	22925	19575	62	6260	5192	36	-10	105	0	-36	49	0	-452	2	0	3.14025
19817	19075	41	21418	18474	56	9067	7752	41	-22	125	0	-64	49	0	-342	116	0	3.14325
151420	108712	100	95118	71262	92	43240	31536	90	31	117	0	-133	45	0	-247	196	0	3.14724
159002	117048	91	96506	69832	90	34015	24767	86	110	89	0	130	107	0	-2570	0	0	3.14824
73024	61952	78	35935	30722	76	21097	17496	53	76	130	0	-65	41	0	85	354	0	3.15523
135148	101325	90	100015	76646	89	32489	23760	85	-97	132	0	43	72	0	-447	587	0	3.16222
196785	133105	103	154604	104875	96	61128	40556	94	41	86	0	-30	51	0	-199	530	0	3.16622
121568	99603	86	69233	57535	83	28487	23725	73	127	111	0	62	48	0	552	735	0	3.1802
54519	47711	69	38246	32649	74	16383	13855	48	1	116	0	-148	40	0	707	804	0	3.1812
26958	22828	55	19004	16608	52	8806	7286	41	75	122	0	65	79	0	-99	502	0	3.1832
33981	27912	73	28593	24868	68	8455	7023	40	-109	33	0	14	59	0	159	427	0	3.18619
62489	52991	75	40754	34525	75	17968	14717	50	110	121	0	-54	22	0	329	485	0	3.18719
314140	157585	120	237701	126869	115	111277	62173	113	9	148	0	119	75	0	-2869	0	0	3.18819
23188	22560	44	16268	14053	48	6051	4599	38	17	110	0	-89	42	0	30212	14236	77	3.18819
132180	102470	85	89057	68708	86	35257	26342	82	-92	59	0	-18	73	0	164	384	0	3.19718
45963	39568	72	27866	24375	68	14369	12407	47	-45	66	0	-37	26	0	-1601	0	0	3.19818
283514	178819	110	220420	142357	109	91980	57194	105	133	117	0	-41	67	0	-3378	419	0	3.19818
113800	87203	87	72515	55806	86	31341	24232	83	148	172	0	-189	42	0	-109	420	0	3.20018
34712	29846	70	20035	17547	54	11335	9288	42	74	182	0	-34	66	0	559	804	0	3.20617
133216	109341	99	73627	60710	83	29524	23828	76	48	117	0	3	113	0	-620	325	0	3.20717
81428	62296	86	52205	40180	80	24539	19010	62	73	106	0	-74	40	0	324	605	0	3.20917
233883	153085	105	158673	103032	104	57945	38285	100	-38	177	0	57	73	0	-401	307	0	3.21116
149855	117016	94	93664	75607	86	24960	19773	64	-84	130	0	-50	52	0	435	767	0	3.21416
173353	124376	96	139609	104542	94	50777	36069	91	62	84	0	-39	111	0	236	604	0	3.21616
40552	36031	58	29386	25181	69	12780	10761	44	92	87	0	35	68	0	-2526	0	0	3.21616
33149	27446	71	22288	19221	60	10529	9126	42	-114	41	0	58	73	0	-286	347	0	3.21716
37814	33570	50	27531	23743	70	11663	9825	43	-58	60	0	-81	32	0	-291	322	0	3.22015
40241	33175	68	24194	20843	58	12497	10906	45	-130	30	0	-90	27	0	-1110	256	0	3.22015
191461	134505	96	116223	81645	94	50761	35663	91	-80	86	0	-112	46	0	-424	182	0	3.22615
52353	43840	76	28893	25213	72	15683	13304	46	-60	137	0	-28	59	0	-3517	0	0	3.22615
152477	112337	96	80770	60207	92	34537	24852	88	-80	68	0	-120	75	0	-416	195	0	3.23414
55247	48348	72	33987	29517	72	13457	11368	43	196	169	0	-62	47	0	-5210	0	0	3.23514
118294	94907	89	55464	45172	81	34518	28208	80	-90	46	0	48	57	0	-262	281	0	3.23713
108974	88472	90	59173	49254	80	26153	21606	71	27	127	0	155	100	0	1221	862	0	3.24413
96775	80646	81	60054	50164	80	13837	11359	47	79	99	0	19	55	0	-229	335	0	3.24712
80987	70444	77	34695	29795	75	18057	15251	52	-72	77	0	49	89	0	26	635	0	3.25212
117000	91406	86	64913	49897	84	31003	23727	81	129	130	0	31	45	0	-267	403	0	3.25411
128262	101784	99	68934	56758	83	25582	20618	64	103	131	0	-58	34	0	-590	271	0	3.25511
73212	61726	78	39390	33954	76	20127	16673	53	-44	65	0	-107	41	0	-651	84	0	3.25711
30570	23804	79	23568	20169	63	9866	8289	41	-19	57	0	-26	31	0	-473	0	0	3.25911
49357	42118	73	24840	21467	67	12984	11472	44	-36	101	0	-80	50	0	214	717	0	3.2631
101153	80649	87	63377	49290	82	27650	21341	68	66	115	0	54	60	0	-499	147	0	3.2631
82785	70085	81	42872	36834	75	22830	19453	56	-169	37	0	-98	24	0	-3873	0	0	3.2641
34537	31232	59	25470	22302	59	10193	9030	41	-62	111	0	-116	40	0	-4171	0	0	3.2641
135975	108762	94	73874	59989	84	34846	27615	82	-37	92	0	72	77	0	384	452	0	3.2671
40351	34368	67	24980	21660	63	11822	10476	43	-185	89	0	4	71	0	-608	174	0	3.27309
194665	132992	94	125170	89253	93	58745	40916	92	12	104	0	-4	83	0	-201	674	0	3.27609
122961	99108	85	70504	55249	84	26336	20214	65	-102	65	0	-20	60	0	-7891	0	0	3.27609
102459	85445	83	49233	41564	79	21795	17832	56	-85	130	0	-84	19	0	-34	336	0	3.28108
34911	29540	67	21466	18812	55	6213	5558	35	208	169	0	61	129	0	227	631	0	3.28807
123116	101757	87	72425	60563	82	30761	25099	76	-1	94	0	-35	44	0	497	661	0	3.29307
39746	34979	68	23890	20507	60	12134	10374	43	-16	60	0	102	97	0	347	511	0	3.30006
79414	62789	80	55493	43748	80	24900	19710	67	43	134	0	80	89	0	277	485	0	3.30805
113369	93739	83	74211	62037	82	31681	26376	79	64	109	0	10	72	0	331	520	0	3.30905
71706	61179	76	40476	34737	75	17629	14460	50	-75	97	0	22	55	0	132	382	0	3.31105
93879	71451	83	45559	34158	83	26840	20409	68	-50	63	0	1	75	0	-1261	225	0	3.31404
118236	98088	82	82453	68975	83	43753	35843	80	-37	119	0	18	67	0	-4974	0	0	3.31404
133847	107251	87	72570	60025	84	25929	21134	64	-45	107	0	-86	54	0	511	606	0	3.31804
157644	111337	108	88039	61233	92	37393	26547	88	-28	113	0	77	104	0	-289	411	0	3.32203
146111	101625	91	110691	82028	91	39207	27297	89	-159	93	0	100	70	0	-599	330	0	3.32403
213231	153233	102	99316	71055	91	62921	46191	90	7	78	0	19	95	0	-7653	0	0	3.32403
165883	126970	90	94070	73435	90	44824	35015	87	181	118	0	-16	111	0	-2286	0	0	3.32503
90010	70226	83	65011	50613	84	27215	20595	67	-175	28	0	-60	118	0	-177	225	0	3.32902
341551	167567	139	245787	134873	133	121635	66139	130	339	834	0	242	673	0	217	497	0	3.33202
49468	42427	74	25651	22458	60	8049	7092	36	81	104	0	-28	64	0	635	536	0	3.33502
47538	41018	75	34631	30288	72	13203	11123	43	-51	93	0	-27	51	0	-762	7	0	3.33502
178521	119873	95	129317	85325	96	48857	32896	91	-23	99	0	-175	48	0	-2551	0	0	3.33602
141958	103349	90	65081	46666	87	39521	27897	85	157	95	0	25	65	0	53	238	0	3.33801
21827	18831	57	19602	17430	51	6918	5748	36	96	86	0	-85	48	0	-32	383	0	3.34001
75616	64299	78	37225	31701	76	16876	14388	50	-11	132	0	32	77	0	16	285	0	3.34301
151142	117105	92	90597	69683	88	51673	40176	85	-1	160	0	52	153	0	657	984	0	3.346
44125	36387	80	27942	24143	70	10470	8873	41	-36	107	0	23	105	0	-816	95	0	3.347
38302	33377	70	22030	19026	59	10747	9491	43	38	79	0	0	62	0	276	748	0	3.348
97528	76476	95	67465	53609	83	25752	20420	74	-222	1	0	32	52	0	-5	745	0	3.349
35771	30547	71	25648	22407	65	12409	10448	46	-71	54	0	27	47	0	335	647	0	3.353
230220	152921	101	152074	104091	101	80374	50389	101	-186	34	0	116	118	0	-764	442	0	3.353
112942	93750	81	72452	60855	80	30916	25123	78	-122	86	0	-41	43	0	-3252	490	0	3.353
52190	45361	56	30810	26277	73	11381	9454	42	6	88	0	-4	58	0	-121	238	0	3.35599
50108	43705	64	29735	25780	73	12125	10527	43	149	140	0	13	61	0	291	495	0	3.36099
207692	151399	105	148584	112633	95	1349	1117	8	3	108	0	-37	62	0	-700	202	0	3.36198
116635	90753	85	58839	44096	82	27158	19822	70	122	179	0	-1	67	0	-261	210	0	3.37497
35455	30345	69	17457	15483	48	10573	8777	41	182	133	0	25	46	0	182	532	0	3.37697
26103	24158	53	14016	12328	45	7200	6280	36	-197	0	0	-31	58	0	-171	260	0	3.37797
29533	26493	68	15277	13302	46	7579	6708	38	-37	127	0	-76	7	0	23	297	0	3.38695
115644	96563	84	45173	37961	80	33683	27449	79	-69	99	0	1	104	0	-750	0	0	3.38895
23891	21252	51	18550	16209	51	5182	4389	33	84	144	0	38	47	0	568	634	0	3.39195
57113	50040	74	24593	21616	59	17856	15590	51	-36	134	0	-24	48	0	-314	452	0	3.39495
25588	23110	50	23397	20442	59	8380	6918	40	-1	70	0	-6	41	0	-213	140	0	3.39694
150293	111171	92	80846	60270	88	38157	28365	86	11	74	0	185	110	0	230	614	0	3.40094
78993	65612	79	43165	34810	79	17486	14055	52	-186	76	0	-160	21	0	-156	322	0	3.40393
38624	31830	72	23883	20405	62	10377	9000	41	107	114	0	25	61	0	10	382	0	3.40593
31608	26673	77	20677	18294	53	9485	7889	42	226	165	0	49	76	0	570	615	0	3.41692
15579	13710	46	10159	8984	41	5837	5353	35	5	73	0	71	84	0	47	664	0	3.41792
19763	17377	54	15610	13902	46	5838	5211	34	11	107	0	-27	23	0	-18	404	0	3.42291
79446	68760	79	31662	27341	75	22090	18870	59	115	98	0	-16	86	0	-197	306	0	3.42391
25002	22809	66	20827	18128	53	7272	6560	36	-45	41	0	75	83	0	59	401	0	3.42491
32959	29084	65	19368	16880	53	7990	7153	38	-43	55	0	-10	44	0	-239	572	0	3.42791
115830	96948	82	37178	31119	79	24146	19628	60	-38	64	0	-50	60	0	-197	193	0	3.4319
204776	143628	105	112918	78851	94	63182	44259	91	-101	48	0	99	80	0	-26	415	0	3.4349
113948	96458	80	60910	51602	80	27211	21870	72	140	174	0	10	45	0	-6293	0	0	3.4349
53499	47061	72	36360	31461	72	14222	12149	47	61	185	0	82	74	0	-159	415	0	3.44688
181048	138609	89	130942	99910	91	49328	37502	88	-154	111	0	-40	77	0	-61	370	0	3.44788
29154	24451	73	19650	17203	54	9895	8555	42	263	184	0	-26	49	0	-484	170	0	3.44888
40321	35282	69	21857	19342	54	12158	10284	44	-61	115	0	-7	42	0	387	415	0	3.45487
33697	30487	61	33746	29834	69	10883	9128	42	-37	73	0	46	81	0	-109	463	0	3.45587
30885	26926	53	23740	20939	56	5160	4719	33	26	126	0	36	70	0	-671	55	0	3.45687
135135	99759	99	79884	60660	88	34750	25773	84	-51	131	0	3	40	0	-372	369	0	3.45887
31590	26086	68	25335	21965	63	11705	10001	43	-10	84	0	-36	30	0	-485	234	0	3.45987
81273	65170	87	58710	47062	79	26420	20726	63	71	117	0	23	102	0	-32	394	0	3.46286
180048	134316	95	92437	67987	90	46765	34638	89	48	89	0	146	136	0	-1321	372	0	3.46286
17455	15750	61	14893	13257	46	6378	5657	35	147	143	0	-55	30	0	263	481	0	3.47385
113841	92806	89	75522	60121	86	27526	21859	70	113	101	0	-5	106	0	108	384	0	3.48783
140680	107681	98	80005	62324	87	37138	28473	84	-66	107	0	-12	28	0	-1290	8	0	3.48883
179617	126811	96	105417	75928	93	41254	30020	90	44	162	0	72	79	0	-127	434	0	3.49782
451966	194613	162	332752	138475	160	100314	44519	156	1130	1131	9	1108	848	0	-103	449	0	3.49882
48644	39706	86	34637	29076	73	13737	11322	46	201	165	0	-49	45	0	-2030	107	0	3.49982
219066	152585	101	112911	77021	95	59374	41494	92	-36	81	0	-14	56	0	-1084	0	0	3.50182
172136	124091	96	109198	82227	92	39379	28915	88	5	97	0	78	104	0	-395	588	0	3.50282
33725	29876	68	30628	26908	68	8860	7858	39	51	140	0	-64	22	0	404	341	0	3.50481
164714	111360	96	144086	101456	96	45007	30242	92	113	140	0	-88	69	0	-580	314	0	3.50581
114391	97692	84	51024	42962	80	27624	22571	78	-50	62	0	44	64	0	39	337	0	3.5138
27421	22980	70	18473	16144	50	8759	7521	39	84	189	0	-4	73	0	-250	167	0	3.5148
96867	81532	84	50794	43244	79	23879	19677	60	-102	103	0	-59	50	0	-325	111	0	3.52279
251347	169297	110	102258	69629	101	85102	57482	101	-53	103	0	15	81	0	159	904	0	3.52479
291697	186045	113	189217	126775	106	83905	53199	105	68	103	0	12	72	0	274	365	0	3.52978
30734	27105	62	20071	17992	50	11331	10002	42	-46	89	0	-96	48	0	-4522	0	0	3.52978
20451	17272	66	15637	13638	47	5379	4573	34	66	118	0	-16	53	0	-663	0	0	3.53178
58281	47077	79	31984	27211	73	13168	10833	44	62	138	0	-43	55	0	21641	36916	30	3.53178
54207	46853	73	24987	21655	61	11329	9528	42	36	153	0	24	78	0	100	373	0	3.54177
63649	54216	72	38522	32819	74	15876	13486	50	-164	23	0	18	76	0	-506	167	0	3.54277
69347	60568	77	36254	30687	75	21715	18259	57	-49	114	0	41	48	0	68	734	0	3.54776
198953	150988	95	110850	87870	92	41948	31134	89	-126	71	0	46	68	0	-3148	0	0	3.54776
160039	116994	106	86459	61539	106	39673	29757	94	639	841	0	346	613	0	350013	327302	54	3.54776
179471	119091	95	131385	91976	95	43877	29475	91	174	153	0	-63	43	0	65	1076	4	3.55176
171950	134260	91	105330	83143	89	49828	38290	87	133	179	0	-37	31	0	700	539	0	3.55376
112305	86946	87	72078	55141	84	27715	21579	73	-70	97	0	-7	42	0	-1170	306	0	3.55475
104093	82137	86	68178	53347	82	28446	21774	75	72	123	0	0	35	0	53	262	0	3.55675
182100	127438	94	132359	96265	94	42987	30890	90	-24	97	0	-52	64	0	-3776	91	0	3.55775
106220	91723	79	52705	46307	78	26180	22363	70	-109	97	0	-32	56	0	-10661	0	0	3.55775
152369	117070	86	87192	64988	86	37986	27994	85	205	204	0	83	90	0	-361	158	0	3.56274
55817	51853	69	24434	21652	60	18661	15660	50	-119	89	0	131	100	0	-7507	0	0	3.56274
176643	133081	93	91007	67812	91	38157	28237	87	-28	108	0	4	57	0	-4554	0	0	3.56274
185948	137348	96	124058	95268	94	42722	32166	92	69	89	0	31	76	0	-540	0	0	3.56774
23416	22147	56	14788	13051	44	6053	5367	35	-114	83	0	-34	44	0	43	409	0	3.57074
252998	148177	103	189818	109516	102	84236	48128	100	-195	30	0	115	69	0	224	480	0	3.57373
85202	71390	86	53452	45692	78	18877	16387	51	48	80	0	12	80	0	-1268	743	0	3.57473
133686	105381	96	87208	70772	86	22063	17336	63	81	145	0	31	68	0	1508	1491	9	3.57873
117716	98267	88	66973	56234	82	27555	22776	66	-105	141	0	-33	48	0	-419	646	0	3.57972
168027	124910	93	92174	68407	91	47494	35000	89	20	97	0	-34	76	0	23	641	0	3.58172
154589	117145	91	81023	59038	87	39690	30282	86	43	165	0	5	74	0	123	726	0	3.58472
126326	97396	90	140204	111183	88	38012	28968	84	46	118	0	-74	39	0	-164	188	0	3.58672
270797	166404	109	212049	125734	108	108545	68014	104	65	188	0	41	122	0	-403	448	0	3.59371
176757	126540	98	123363	92505	92	53327	39016	90	-98	78	0	-28	70	0	-1459	23	0	3.59471
14771	13473	40	16185	14672	46	6275	5621	35	15	63	0	-62	26	0	-2656	0	0	3.59571
30601	28592	55	23343	20439	57	9298	7942	40	73	175	0	-27	47	0	-209	389	0	3.5977
16092	15864	41	14436	12909	45	5104	4202	34	-85	31	0	-67	43	0	655	779	0	3.5987
186677	141584	102	121163	92444	91	59979	44994	89	103	158	0	82	88	0	-105	477	0	3.5987
131857	104037	96	78030	60951	86	34432	25961	83	-71	67	0	-18	97	0	-188	524	0	3.6007
31123	27592	60	18051	15901	49	10754	9289	40	-78	117	0	58	58	0	29	773	0	3.60569
176479	140194	95	142139	118599	90	64634	52509	87	138	157	0	1	117	0	412	478	0	3.61868
54670	48719	73	33789	29970	72	18127	16018	50	29	79	0	-9	52	0	-6955	0	0	3.61868
52579	44894	74	33074	28880	72	13263	11597	45	-156	45	0	137	116	0	-1026	212	0	3.61968
45527	39552	84	21679	19108	54	10950	9834	41	-1	76	0	-64	36	0	-345	193	0	3.62068
146260	110479	91	102278	77858	89	41343	31852	86	-182	120	0	-102	27	0	-55	232	0	3.62167
72839	59341	86	42679	34209	76	23126	18474	60	-189	3	0	-127	28	0	-2535	0	0	3.62267
327011	181560	127	254151	144885	127	106572	60104	125	148	709	0	335	661	0	308	463	0	3.62767
58549	49767	74	37015	31820	74	15883	13313	47	-36	142	0	-67	24	0	-520	72	0	3.63366
130282	106798	85	74921	62410	83	28494	23118	75	40	156	0	-84	20	0	-1655	0	0	3.63366
101158	85114	80	55184	46546	79	19424	15719	51	-115	71	0	10	103	0	-71	489	0	3.63566
34568	28926	69	31366	27695	69	10246	8767	42	160	123	0	35	76	0	-616	305	0	3.63566
54758	48675	73	35125	30384	72	16763	13939	50	-191	64	0	69	81	0	-131	238	0	3.64764
40880	34684	70	27459	24033	70	10806	9088	41	123	167	0	5	40	0	17	384	0	3.66263
134271	103145	88	68112	51226	86	28546	21702	73	-33	96	0	128	83	0	-383	143	0	3.66362
139330	110325	86	98874	78064	87	35388	27957	83	63	137	0	-201	3	0	-7239	0	0	3.66362
54824	48103	75	28540	24698	72	15459	13646	46	-79	33	0	-22	46	0	-482	58	0	3.66562
100136	78305	91	83918	68101	83	24324	18724	67	161	126	0	-17	49	0	-59	346	0	3.66662
359998	248324	118	407591	289023	120	131693	87521	116	522	725	0	165	348	0	511	585	0	3.66962
92131	77614	80	62067	53502	79	21669	18352	58	255	160	0	-68	51	0	-528	200	0	3.67361
26084	22647	58	18417	16453	49	8371	7155	38	-6	105	0	-17	35	0	93	287	0	3.69359
25599	23180	63	19671	17394	53	8285	7591	38	129	84	0	61	86	0	343	472	0	3.69459
122093	92210	86	83132	62659	87	32719	25001	83	-73	73	0	7	69	0	-175	327	0	3.69658
226244	150330	105	156039	107098	100	74078	51262	98	60	135	0	70	77	0	83	709	0	3.70058
92134	74874	81	81946	66904	82	26066	21300	65	-48	78	0	-26	104	0	382	1014	2	3.70857
29418	26703	62	16149	14417	48	5740	4976	34	-11	128	0	92	90	0	-358	114	0	3.71656
191109	134802	98	140618	103145	94	34857	24853	89	100	110	0	56	70	0	-732	106	0	3.71656
222585	147331	112	151432	104248	99	50581	34574	95	120	137	0	-3	85	0	-229	425	0	3.71856
21005	19457	51	13909	12758	42	5144	4495	32	-103	63	0	-72	43	0	-7814	0	0	3.71856
49273	43677	60	31088	27414	71	11922	9965	43	-80	24	0	23	95	0	77	339	0	3.72255
185849	133703	93	126274	91189	95	47808	34289	92	-60	142	0	-110	48	0	589	1031	3	3.72255
107706	85796	86	78397	63316	85	17450	13571	51	84	207	0	38	113	0	961	751	0	3.72455
107277	89143	94	60498	50179	80	21307	17204	58	-49	81	0	-2	47	0	-213	234	0	3.72555
28455	25172	66	19036	16809	52	9539	8246	39	-90	116	0	-18	42	0	-530	2	0	3.72755
32250	29276	57	18079	15982	51	11564	10038	42	-38	36	0	-92	2	0	1136	832	0	3.73354
24108	20332	61	18532	16664	49	5844	4974	34	45	148	0	72	80	0	135	368	0	3.73454
64289	55900	74	38112	33399	74	15047	13007	46	11	136	0	3	66	0	-630	82	0	3.73554
52498	45702	72	27019	23890	70	7353	6569	36	9	127	0	48	67	0	-133	333	0	3.73853
116066	92675	85	72226	58902	83	29085	23733	76	86	153	0	-47	78	0	1360	907	0	3.73853
28769	26614	65	18972	16836	51	7368	6417	37	-141	0	0	-33	57	0	151	482	0	3.74153
137467	103004	90	88093	66890	90	35474	26179	86	28	145	0	-13	79	0	11826	29134	27	3.74153
198586	141203	95	115030	82829	92	42628	30475	89	12	138	0	23	67	0	383	444	0	3.74653
38105	33511	69	25541	22552	57	9470	8676	38	180	115	0	105	82	0	-317	58	0	3.75452
112318	88932	84	72756	57926	83	30452	23546	80	45	134	0	3	54	0	736	832	0	3.75751
114386	96849	82	61026	51848	81	26820	22104	78	-55	84	0	-81	39	0	17458	7320	96	3.75751
56667	49795	73	35616	31177	72	13661	11797	45	97	121	0	-2	48	0	-281	346	0	3.7675
38395	33218	70	23296	20702	58	10411	9672	40	43	83	0	24	68	0	-845	150	0	3.7685
122635	99163	82	68166	53115	86	28070	21766	72	29	83	0	27	50	0	501	595	0	3.77649
240562	159261	105	130423	85667	100	61588	41649	98	-53	129	0	146	115	0	246	564	0	3.79147
157558	122414	94	103602	80850	89	43426	33861	85	1	99	0	96	66	0	-154	297	0	3.79647
423314	236727	154	410421	256058	155	160133	93254	152	3357	2529	33	2088	1607	30	-4711	0	0	3.79647
129367	100718	85	57921	44370	85	31587	24280	81	-87	60	0	-35	54	0	-724	112	0	3.79846
154923	108738	102	123854	87811	91	45063	31587	89	19	60	0	10	54	0	400	428	0	3.80046
34778	30251	68	26558	23491	67	10957	9508	42	6	53	0	81	72	0	-714	0	0	3.80146
39294	34205	65	23490	20589	61	11236	9824	41	-82	67	0	46	54	0	58	413	0	3.80346
63537	53877	78	38977	34120	74	13405	11876	42	-83	99	0	27	38	0	-1215	144	0	3.80346
114305	97455	81	59249	50494	81	25671	21052	67	-92	71	0	55	92	0	-749	79	0	3.80446
102842	85600	79	57157	48413	80	28982	23757	73	38	96	0	18	76	0	-649	44	0	3.81644
106838	88177	82	57235	47361	81	23530	19059	59	98	142	0	-51	19	0	-224	475	0	3.81744
41778	35784	71	23542	20776	56	7405	6607	36	81	97	0	-71	60	0	-136	180	0	3.82243
82021	62947	92	57245	45156	80	21652	16127	58	-53	53	0	5	55	0	-643	0	0	3.82843
47592	42153	74	24554	21613	57	9509	8603	40	96	102	0	26	71	0	196	890	0	3.82943
206815	99121	110	109194	56762	106	57271	26225	105	14	147	0	65	125	0	583	829	0	3.83342
84502	75143	75	48052	41114	77	23282	19530	59	-149	38	0	125	75	0	-105	940	0	3.84041
31445	27494	55	26841	23914	63	8983	7898	38	-74	45	0	-1	28	0	-1903	0	0	3.84041
98379	81267	84	42324	36090	78	20017	16830	56	-11	89	0	25	117	0	300	942	0	3.84341
128256	98248	85	88485	67736	86	35554	26131	83	60	99	0	24	91	0	-3908	0	0	3.84341
73586	62120	76	40423	35497	75	20864	17892	54	-81	70	0	17	59	0	166	465	0	3.84641
84328	69125	80	48555	40728	78	27125	21651	67	-119	56	0	17	54	0	-1947	0	0	3.84641
71290	62573	76	43715	38322	75	9144	7760	41	-11	72	0	88	63	0	-4014	0	0	3.8474
218986	148019	100	182594	133827	100	54994	38201	98	13	120	0	106	81	0	-2716	0	0	3.8474
93327	80671	80	70007	60929	78	28461	24763	71	26	120	0	33	87	0	-23	344	0	3.8524
19939	19347	45	20436	18158	51	7496	6044	39	-4	92	0	-85	21	0	188	477	0	3.86139
18492	15861	48	14535	12968	46	6143	5211	36	-32	83	0	0	74	0	456	934	0	3.86938
34181	29398	77	11233	10022	42	8604	7779	37	40	97	0	70	89	0	-190	231	0	3.87337
147538	114215	89	106633	84581	87	37741	29150	84	279	147	0	7	53	0	-46	215	0	3.87637
166219	129056	88	104441	78952	89	31919	24112	83	-30	59	0	111	74	0	-102	476	0	3.88136
25511	22231	54	13789	11265	54	7573	6054	37	317	170	0	100	101	0	76671	140711	79	3.88136
27208	23152	67	16879	15022	49	7854	7231	36	51	121	0	70	77	0	-226	351	0	3.88336
121410	97455	93	76125	61530	83	36378	27737	82	157	142	0	-47	50	0	-145	468	0	3.88336
100119	80012	82	84460	68907	83	32227	24967	78	-7	88	0	-17	58	0	370	337	0	3.88536
143336	111013	88	82779	64357	84	36169	27169	82	-17	137	0	-69	33	0	134	685	0	3.88736
30631	28945	62	29204	26213	67	4028	3684	28	-136	73	0	-38	18	0	514	655	0	3.89235
42117	37515	69	31219	27442	70	11197	9939	43	-24	63	0	19	50	0	568	752	0	3.89735
102760	82902	90	63738	49806	81	24718	19329	63	41	94	0	93	99	0	158	484	0	3.90034
126516	100804	89	67401	53262	83	30578	23517	76	19	91	0	62	65	0	-1845	0	0	3.90034
152013	116841	92	106781	82356	88	38690	29185	84	108	142	0	-94	41	0	-33	505	0	3.90234
141022	109826	96	91139	73547	86	32675	26121	82	-37	86	0	-39	57	0	100	195	0	3.90534
53959	47883	73	30271	26813	72	9232	8178	39	-95	57	0	-124	74	0	-257	661	0	3.91532
164233	127892	91	87686	67724	88	27546	21660	79	24	134	0	71	96	0	-2102	0	0	3.91532
235004	160428	97	144010	101454	96	65260	44422	94	108	109	0	-28	46	0	-10610	0	0	3.91532
47737	41486	72	25317	22032	63	11276	9822	42	91	110	0	-15	36	0	640	731	0	3.91832
20230	19776	44	6739	6021	35	7014	6152	35	48	92	0	29	55	0	-444	108	0	3.91932
140047	111907	93	84440	70210	84	31951	26496	81	-124	93	0	12	57	0	-776	271	0	3.92032
120663	104343	81	83937	72011	81	26714	22038	61	12	67	0	81	81	0	-1227	820	0	3.92032
151970	123706	88	120769	101975	86	31100	25408	77	19	84	0	-19	81	0	-91	481	0	3.92232
128237	101383	87	91130	74186	85	33781	27346	80	-100	94	0	91	69	0	-36	311	0	3.92531
130038	108698	88	80001	68463	81	38744	32573	79	-86	44	0	35	69	0	481	632	0	3.9333
83604	70715	81	55103	45937	77	21179	17234	56	-3	39	0	-36	40	0	18	404	0	3.9383
25481	21593	60	14581	13061	45	5734	4959	33	-196	93	0	-49	42	0	-112	229	0	3.94329
149046	116548	89	72514	54997	86	38967	29691	83	-100	100	0	-14	43	0	4126	1452	37	3.94429
138900	105822	90	86454	68306	85	32223	25303	83	-72	66	0	86	120	0	-378	393	0	3.95528
201490	148739	93	135809	103780	92	63902	47450	91	19	127	0	63	120	0	668	823	0	3.95727
188951	146339	92	108222	85776	91	44811	34423	88	-31	44	0	-46	43	0	-7987	0	0	3.95827
25655	23427	50	21533	18820	57	9309	8357	39	0	81	0	-31	52	0	479	562	0	3.96726
77091	66763	76	43460	38318	75	17465	15278	48	-84	127	0	-68	48	0	199	338	0	3.96726
34017	29690	67	23778	21373	56	9495	8468	40	-233	0	0	-10	62	0	-9	454	0	3.97126
41031	37067	67	28767	25415	70	10959	9486	43	56	87	0	-10	70	0	-1655	0	0	3.97126
26475	23560	56	18683	16496	51	8351	7419	39	-162	64	0	43	104	0	-460	229	0	3.97226
120567	101540	84	71970	61536	81	24135	20383	61	-131	108	0	18	60	0	249	418	0	3.97325
66403	56378	73	43815	37415	75	17245	14714	50	-22	93	0	24	95	0	124	715	0	3.97525
139402	117262	83	63829	54730	82	42982	35904	81	223	159	0	-60	74	0	494	485	0	3.97925
136175	107709	86	89741	70888	85	34706	26557	83	53	74	0	-70	30	0	-7858	0	0	3.97925
31971	27929	58	24726	21989	61	10939	9580	41	-15	123	0	53	54	0	262	350	0	3.99123
19628	17605	53	13776	12433	45	6279	5853	33	-41	73	0	63	56	0	-1253	0	0	3.99123
70330	60564	78	35148	30876	73	17359	14622	50	168	141	0	-2	81	0	-327	423	0	3.99922
53261	46874	72	25914	22936	59	9324	7808	40	-15	126	0	113	105	0	-2731	0	0	3.99922
32518	27169	81	24436	21902	55	11090	9647	43	-20	76	0	53	78	0	-3917	0	0	3.99922
49873	43208	76	31066	27421	70	14423	12348	45	5	82	0	78	94	0	-651	268	0	3.99922
129790	105903	91	81025	66836	84	40004	32119	81	161	163	0	19	51	0	60	541	0	4.00122
203721	142884	99	143341	104816	95	70174	49835	94	60	90	0	11	90	0	368	577	0	4.00622
28545	26996	63	21353	18815	56	5633	5224	33	19	118	0	-13	40	0	-241	217	0	4.00721
35019	31302	67	27994	24679	68	10340	8982	41	-44	40	0	-49	48	0	-449	82	0	4.00921
59570	49233	74	43507	34914	75	18787	14911	53	-1	48	0	-60	3	0	-556	150	0	4.00921
32391	29054	61	16696	15173	46	6176	5509	35	-48	49	0	-3	65	0	-443	188	0	4.01121
84354	73657	82	50843	43549	77	22924	18957	58	-123	67	0	-47	45	0	725	812	0	4.02319
74632	60954	79	50685	41478	78	21759	17627	55	90	177	0	43	52	0	-281	225	0	4.03019
91427	78427	79	51612	44738	76	22928	19561	56	108	135	0	29	73	0	27	410	0	4.03119
217439	155225	97	127436	92306	96	50608	35393	94	27	151	0	32	47	0	329	398	0	4.03418
56958	47920	79	35029	30519	74	12704	10579	46	44	95	0	97	122	0	129	282	0	4.03618
33755	29701	60	21882	19885	53	9958	9077	41	83	119	0	14	63	0	52	216	0	4.04017
41099	36934	57	29872	26249	72	9542	8721	37	-20	80	0	-46	28	0	32	479	0	4.04117
176585	133150	93	80301	62109	88	47600	35755	88	-41	87	0	-118	30	0	-319	442	0	4.04417
72513	63614	75	43499	37632	76	19763	16302	53	-60	70	0	-82	73	0	-362	172	0	4.05116
124332	103338	82	61022	50918	81	28316	23271	67	-60	131	0	141	118	0	-3	570	0	4.05216
48700	41744	75	29942	26254	71	12465	10579	45	91	181	0	-49	56	0	-32	406	0	4.06514
137214	110319	91	89642	74249	84	31190	25602	80	176	167	0	-43	46	0	-479	200	0	4.06714
142900	107653	90	104099	79454	88	37780	29128	85	-87	50	0	-6	62	0	-54	363	0	4.06914
18455	17145	50	14151	13215	43	7113	6387	36	123	105	0	53	54	0	-3241	0	0	4.07014
129760	100988	87	81454	63833	85	34526	26120	82	72	182	0	37	54	0	-573	109	0	4.08113
26746	23788	63	10533	9478	40	7397	6518	37	27	117	0	-5	60	0	-95	307	0	4.08512
47453	41643	79	29648	26179	71	10291	8911	40	-95	19	0	53	44	0	291	311	0	4.09011
48760	45267	69	30138	27089	70	13674	11913	44	-41	115	0	-16	75	0	-401	86	0	4.1011
42789	39141	70	18775	16832	50	10630	9459	39	17	81	0	-51	29	0	630	869	0	4.1051
113622	94798	82	71182	61444	80	35670	29984	79	74	67	0	-55	52	0	-179	377	0	4.10909
255626	167929	108	181336	123494	107	70131	46914	104	146	430	0	176	293	0	454	380	0	4.11409
52899	46305	72	28333	25574	71	12591	10891	43	42	118	0	21	42	0	-701	1	0	4.11509
27609	23834	64	16178	14458	47	6897	6111	36	-103	56	0	-24	45	0	385	274	0	4.11908
74825	64900	81	53315	46821	76	20780	18101	52	-108	40	0	-48	59	0	454	766	0	4.12507
63493	53307	82	39481	32690	76	16492	13345	49	54	162	0	132	153	0	363	585	0	4.12607
141695	111933	87	110707	88313	86	37274	28465	82	-83	52	0	54	72	0	-14	273	0	4.12907
31222	28433	62	24628	22518	52	9365	8711	38	127	92	0	-22	35	0	-5419	0	0	4.12907
132470	111182	82	92949	79767	82	32093	27284	79	11	157	0	86	92	0	-3553	0	0	4.13007
167077	128931	90	81356	61638	87	45960	34983	86	35	61	0	40	75	0	869	935	0	4.13206
158227	115906	100	104558	79680	89	46873	34921	86	-158	91	0	106	108	0	-521	186	0	4.13406
135181	111829	85	81800	67864	83	25447	20789	62	35	82	0	36	83	0	-901	78	0	4.13506
86619	74555	80	46677	40497	77	21867	19274	52	74	148	0	-69	27	0	116	598	0	4.13906
31369	29521	57	24381	21696	59	8435	7264	39	-107	58	0	10	87	0	10	639	0	4.14305
89093	78248	79	48213	42160	77	23484	20386	59	162	106	0	53	96	0	220	490	0	4.14705
80794	67747	84	40887	35542	76	18613	16035	53	-78	70	0	14	65	0	-81	337	0	4.14904
33838	29245	74	17009	15199	48	7082	6205	37	-238	7	0	14	74	0	885	590	0	4.15504
138392	111855	85	81589	64982	84	43281	34555	82	-66	67	0	14	57	0	-843	0	0	4.15903
25556	26734	44	10920	10072	39	8890	7813	38	-39	61	0	-5	53	0	-2840	0	0	4.15903
332655	186898	130	289091	172429	126	139821	89188	122	1084	1711	15	881	1404	10	-9819	0	0	4.15903
52015	47361	74	28402	25621	61	10779	9570	41	158	102	0	-46	21	0	-10362	0	0	4.15903
106680	92809	80	64422	55658	78	26383	22970	58	75	97	0	144	125	0	-7144	0	0	4.15903
113099	93081	83	73336	62539	81	20266	16099	55	7	137	0	-108	46	0	285	587	0	4.16902
62194	52980	76	39210	34453	74	14850	12895	46	-85	84	0	45	113	0	417	449	0	4.17002
59083	50752	78	29542	25617	73	15419	13060	47	98	122	0	62	68	0	81131	92611	88	4.17002
188114	120474	108	124461	82061	95	64094	42270	94	-156	131	0	-18	31	0	20	231	0	4.17401
25763	20670	70	22286	18160	76	8609	6349	49	5	106	0	5	64	0	373093	321308	76	4.17401
96805	81991	87	31276	27209	76	24969	21282	61	46	111	0	62	69	0	-405	143	0	4.17701
37798	33510	65	13755	12296	45	9336	8217	39	-11	80	0	-10	25	0	-1068	166	0	4.17801
28077	25857	51	17037	15224	48	6076	5219	34	36	60	0	-61	19	0	225	494	0	4.18101
122767	96898	89	88448	69386	83	32480	25240	79	116	91	0	0	75	0	-472	204	0	4.183
37162	32264	73	18597	16774	50	7985	7169	39	-12	85	0	12	76	0	756	617	0	4.186
207788	153036	98	121833	87778	96	60387	43514	93	-126	90	0	-25	55	0	602	449	0	4.19
46918	41858	74	24015	21337	57	13315	12366	43	-117	93	0	53	82	0	384	468	0	4.19699
128187	107437	87	72473	62512	81	34073	28464	78	35	187	0	-45	87	0	-1858	0	0	4.19699
112563	96089	82	63872	54953	79	29767	24608	73	78	116	0	28	80	0	-2221	327	0	4.19699
101330	86827	80	52095	44691	79	30201	24744	75	67	150	0	-28	46	0	-152	340	0	4.19898
132392	108609	94	76039	63275	83	26766	21844	65	11	116	0	22	59	0	207	556	0	4.20298
83670	74280	81	44506	39491	75	17828	15697	48	59	135	0	-30	67	0	-6049	0	0	4.20298
151700	120302	87	77797	61974	86	31465	25377	83	27	156	0	17	50	0	-3399	0	0	4.20298
76074	66292	81	46196	40075	76	22287	19467	55	-30	130	0	44	103	0	154	595	0	4.20697
48262	40982	77	33096	29346	72	11299	9884	42	114	113	0	0	72	0	25	330	0	4.20797
63953	56912	71	35912	31698	73	18735	16576	53	139	180	0	-62	57	0	-105	558	0	4.21696
45230	42748	55	22728	20542	53	13092	11614	43	-94	46	0	33	58	0	1102	824	0	4.21896
146082	117711	85	94351	76021	86	44038	33626	83	-12	118	0	-39	47	0	-19	378	0	4.22096
174249	135351	90	129177	106460	89	50986	40995	85	59	127	0	23	73	0	-746	313	0	4.22296
251471	162648	103	146869	96065	102	80814	53500	98	78	222	0	56	85	0	-441	200	0	4.22495
106109	91551	80	57515	49331	80	22041	18970	57	162	154	0	3	56	0	-233	215	0	4.22695
106052	90013	82	58419	50287	80	29970	24513	75	-109	78	0	-32	52	0	969	850	0	4.23594
88198	77748	81	45839	39911	76	15722	14271	44	-82	102	0	95	67	0	513	609	0	4.23794
103896	88082	95	58345	49881	79	21664	18178	55	0	114	0	13	58	0	253	912	0	4.23994
126942	100287	86	79425	63764	85	30029	23530	77	-176	16	0	-24	60	0	282	638	0	4.24293
80916	69053	78	39986	34085	77	21520	18269	55	105	172	0	-17	127	0	612	413	0	4.24893
47634	43039	70	33826	30631	70	14161	12710	47	-271	56	0	-83	31	0	-1901	0	0	4.24893
107212	86540	88	62613	49474	81	27198	21581	68	124	129	0	-11	75	0	-1177	138	0	4.24992
27270	25008	49	25156	22696	58	9473	8315	39	-28	49	0	90	101	0	-200	116	0	4.25492
137698	107610	87	76967	60995	84	41292	32362	82	-3	231	0	46	91	0	-281	355	0	4.25592
44393	38264	79	30795	27358	70	14540	12359	46	-73	96	0	53	76	0	926	633	0	4.26191
47551	42064	70	23872	21581	58	12110	10988	42	-86	31	0	-26	76	0	-1068	0	0	4.26191
201958	147423	97	125472	93608	94	47061	34232	91	-29	156	0	83	140	0	455	411	0	4.2659
200115	134964	111	150450	104528	95	59232	43011	92	186	185	0	42	113	0	-190	234	0	4.2679
91464	74525	79	46545	38110	80	22435	18516	55	29	112	0	111	103	0	-184	407	0	4.2699
102741	87779	85	60370	53235	78	25671	22059	64	209	156	0	-50	82	0	-1123	276	0	4.2709
127525	103006	84	84942	66697	83	32077	24693	79	123	103	0	-20	40	0	-117	264	0	4.2739
142334	118878	84	72738	61359	83	34767	29574	80	-148	49	0	-13	45	0	511	387	0	4.27689
155891	112108	95	102400	78958	90	37000	26347	87	-22	87	0	70	119	0	-23	230	0	4.28688
92943	80796	78	53406	46154	78	21949	18928	62	22	91	0	-2	55	0	-379	175	0	4.29787
315673	192631	131	183240	116005	126	102476	62027	123	1275	1160	9	797	832	0	752	790	0	4.30586
126178	104967	80	76195	63080	81	31243	26377	71	146	85	0	35	107	0	-17983	0	0	4.30586
60227	51567	74	41960	36815	73	21398	18311	56	48	129	0	-116	5	0	-5637	0	0	4.30586
37914	34598	68	27104	24399	62	9840	8203	42	-210	101	0	48	71	0	142	376	0	4.30785
40473	38204	58	32098	28976	68	7486	6586	37	25	87	0	-68	68	0	-547	0	0	4.30985
67356	62131	73	40809	36259	74	19432	17195	50	37	116	0	-8	59	0	-75	213	0	4.31285
80858	72020	72	44416	39354	76	21718	18329	54	-215	70	0	-11	37	0	-148	374	0	4.32983
54080	48693	76	22526	20388	54	11849	10427	41	137	163	0	2	63	0	-170	216	0	4.33282
109945	94364	81	62441	53418	79	20790	17921	53	-125	132	0	-53	34	0	670	804	0	4.34781
248749	169899	102	216067	150380	103	69520	47612	100	184	375	0	119	311	0	-52	477	0	4.36379
186017	121521	102	179023	130660	95	63186	44863	91	170	175	0	10	101	0	-1563	606	0	4.36479
146003	109430	101	109926	84371	88	35198	26083	85	38	128	0	-92	45	0	-1423	62	0	4.36579
106224	90052	83	66200	56223	80	20397	16820	56	7	121	0	31	69	0	-66	443	0	4.36778
211768	141499	102	173545	127433	98	53967	36171	95	84	204	0	43	134	0	416	739	0	4.36978
96195	83457	82	53172	46635	77	22054	19216	53	36	104	0	66	90	0	122	371	0	4.37278
62123	57823	73	25678	22710	64	15706	13640	47	184	116	0	24	91	0	-535	162	0	4.37378
47172	44506	59	25570	22794	63	15199	13619	45	-108	113	0	-119	33	0	-1658	0	0	4.37378
216482	153383	97	101831	75504	95	46382	34987	91	33	180	0	94	159	0	36	303	0	4.37877
123522	101976	84	64595	52502	82	38406	31910	79	84	166	0	52	64	0	-5710	0	0	4.37977
24420	21470	65	18178	16632	48	7479	6442	37	6	84	0	5	60	0	251	485	0	4.38576
189732	128881	96	136576	98902	93	47331	34022	89	278	187	0	-20	76	0	-3	334	0	4.38676
25508	22589	52	20258	18253	52	7568	6653	36	28	100	0	-23	48	0	82	636	0	4.39076
143568	111824	86	95898	74165	87	34434	26366	83	-126	98	0	-44	46	0	-15	284	0	4.39974
121042	91138	86	98611	73871	86	38094	28896	83	100	133	0	-123	53	0	-4233	0	0	4.40074
29316	25753	67	22687	20010	56	7422	6689	36	17	95	0	-18	64	0	451	606	0	4.40274
128381	105997	88	53769	46536	81	24691	20031	64	-19	110	0	-26	70	0	131	518	0	4.40973
64858	55782	77	35151	31091	73	16584	14484	49	-15	80	0	-3	98	0	-141	503	0	4.41273
115363	99112	81	83558	71438	81	22174	19091	56	-155	34	0	-11	98	0	-250	304	0	4.41373
119099	101878	85	61030	52037	81	26727	22679	68	243	140	0	9	47	0	-5517	0	0	4.41473
146750	106366	102	100597	74564	91	48134	35868	88	16	143	0	5	144	0	323	776	0	4.41573
169504	130825	90	184461	147698	92	1462	1159	10	67	422	0	32	70	0	-66	178	0	4.42372
330292	210134	124	242597	152970	117	103591	68377	114	662	1193	8	701	1004	1	550	475	0	4.42871
95426	85903	76	47674	42126	75	23227	19895	59	-42	95	0	36	64	0	-15248	0	0	4.42871
125676	99379	86	93740	76600	84	30455	23538	80	-177	31	0	63	48	0	-2716	0	0	4.42971
34163	32679	67	19264	17083	54	11768	10550	42	-45	98	0	-42	45	0	-1714	0	0	4.43071
41711	35718	77	23232	20599	56	11058	9721	43	-2	160	0	13	51	0	-202	277	0	4.43171
55791	51319	72	22427	20092	55	23075	20314	55	12	103	0	94	133	0	-1498	0	0	4.43271
45958	39679	74	23725	21516	60	11036	9563	42	-31	237	0	16	70	0	345	461	0	4.4347
65727	59756	74	46794	41861	74	15011	13120	46	11	40	0	-23	49	0	305	491	0	4.44369
118189	95616	86	75135	60882	82	30584	24258	79	-87	39	0	57	57	0	-142	316	0	4.44669
63185	55222	89	33544	29910	72	14987	13124	46	-18	92	0	15	41	0	-170	212	0	4.45468
91566	80441	82	65738	57842	77	22816	18886	57	192	161	0	-74	34	0	-562	52	0	4.45568
135421	112473	84	74008	61749	83	34950	28260	81	60	172	0	38	54	0	-4316	0	0	4.45568
61793	54297	71	34027	29929	74	17038	15132	46	147	201	0	15	64	0	-1772	0	0	4.45668
147551	109070	92	85373	65140	91	34678	25782	88	103	138	0	81	74	0	35	762	0	4.45768
121485	100998	84	74726	62530	82	26336	21459	72	-54	81	0	-57	10	0	625	958	0	4.46067
133998	101103	94	82035	64330	85	39302	29619	82	47	142	0	127	114	0	146	387	0	4.46167
107377	92022	78	66570	57389	79	30412	25723	76	-110	78	0	46	63	0	63	521	0	4.46367
84745	66506	81	58968	45906	81	20534	15405	57	39	132	0	-28	51	0	-434	211	0	4.46766
152614	115612	94	76764	60344	85	41765	32043	84	-55	77	0	62	109	0	-199	324	0	4.47765
40408	35304	67	28047	25293	69	10464	9147	41	-37	84	0	108	90	0	-3462	0	0	4.47765
100679	87859	83	45338	39605	78	26900	23292	59	58	155	0	-76	47	0	-218	247	0	4.48364
241423	173002	97	146652	107790	96	62694	45344	94	37	189	0	123	278	0	-522	103	0	4.48564
50012	45499	64	51571	46934	72	14145	12512	45	9	128	0	23	40	0	-80	231	0	4.49463
84555	72603	80	41980	37029	76	28415	24749	68	-23	130	0	96	59	0	-514	200	0	4.49563
106954	92047	84	46351	40611	77	22780	19277	57	20	148	0	-7	73	0	-708	0	0	4.49763
52325	47691	61	30131	26998	68	15215	13475	46	-133	60	0	68	62	0	-4768	0	0	4.49863
30805	27715	57	21620	19858	53	9169	8106	39	-119	131	0	-60	12	0	-2599	182	0	4.49863
130145	107553	88	68720	59134	82	20771	17749	52	11	138	0	27	91	0	349	528	0	4.49963
106604	92944	80	51847	44899	79	26524	22082	68	103	150	0	9	45	0	-650	736	0	4.49963
88175	74919	78	48023	40991	78	29698	25114	75	-17	143	0	74	103	0	59	350	0	4.50562
60214	54504	73	24546	22114	60	16187	14287	47	101	137	0	35	57	0	81	379	0	4.50662
33068	30617	55	17997	16175	48	10527	9318	40	-35	54	0	13	81	0	-68	349	0	4.50961
109616	90248	94	62152	53106	79	25592	21310	59	16	72	0	41	76	0	-262	191	0	4.51261
127046	99307	91	94400	76228	85	27490	20790	74	158	138	0	24	89	0	-1451	0	0	4.51361
29048	27783	48	17903	16290	48	9158	8282	38	48	146	0	-53	93	0	-1517	0	0	4.51461
39014	35561	63	26894	24421	65	8330	7461	37	0	100	0	26	61	0	-961	38	0	4.51661
114949	97962	83	58882	51084	79	21333	18527	56	24	98	0	91	82	0	-202	437	0	4.5206
30307	27142	69	16721	15702	46	7668	6836	37	-16	59	0	-64	20	0	89	475	0	4.52559
97548	74725	90	105717	87767	83	53302	43972	81	-38	87	0	-39	61	0	-66	438	0	4.52859
82918	69878	78	60791	50086	79	22587	18626	56	-118	49	0	29	61	0	-1080	132	0	4.52959
118547	102082	80	64533	55044	80	27323	23420	65	-103	107	0	26	34	0	703	490	0	4.53359
132975	112784	82	64499	55611	82	25227	20887	61	-57	55	0	82	54	0	98	504	0	4.53558
116906	103194	79	55970	49463	79	28378	24480	65	126	163	0	41	80	0	-749	0	0	4.54058
147391	116820	85	103609	83871	86	40128	31938	84	-7	147	0	14	88	0	363	534	0	4.54457
120914	99580	85	82714	70072	82	30457	25292	78	-126	33	0	28	69	0	273	502	0	4.54757
45302	39606	73	35449	31376	71	13374	11309	46	-21	205	0	17	89	0	78	962	0	4.54857
231066	164829	101	99044	69423	97	66772	46156	95	146	415	0	-29	299	0	122	424	0	4.54957
196059	141766	96	140665	103045	93	52714	37668	90	76	318	0	142	102	0	179	364	0	4.55256
102108	84526	82	59834	50261	79	29871	24774	76	69	107	0	143	109	0	-159	346	0	4.55556
119329	96450	81	89802	73218	83	31492	24059	81	123	122	0	23	104	0	-656	335	0	4.55656
84758	73781	77	49201	43187	77	20960	17759	52	44	96	0	25	79	0	-414	227	0	4.55756
33522	31522	62	22908	20801	54	11358	10158	41	-19	131	0	-54	54	0	-92	885	0	4.56954
141395	108344	93	76672	60086	85	32462	25593	82	-70	93	0	32	81	0	72	413	0	4.57653
68768	62093	73	41767	37546	74	16512	14589	49	-82	150	0	-5	71	0	-520	74	0	4.58752
64230	56845	77	40505	36431	72	18057	15925	48	-24	107	0	48	79	0	-659	27	0	4.59951
29609	28498	50	24838	22377	57	8762	7923	39	60	91	0	-13	85	0	-1353	18	0	4.59951
83898	70220	81	75333	63982	79	23867	20087	61	-1	157	0	15	37	0	276	333	0	4.6015
165619	136137	86	85193	72416	85	40235	32787	82	164	113	0	72	89	0	233	513	0	4.6025
201813	159034	90	148400	120717	90	38538	30672	87	12	286	0	104	105	0	274	328	0	4.60949
27668	25886	51	19842	18294	53	8478	7570	38	-98	32	0	2	72	0	20	173	0	4.61149
24616	23074	60	17226	15835	48	5485	5026	34	41	85	0	3	101	0	-277	159	0	4.61749
352106	180839	128	269597	133747	128	121582	69905	124	1375	1180	17	1465	1293	18	276	354	0	4.61848
49495	41733	85	32290	29114	70	13049	11851	43	-64	121	0	46	80	0	-244	145	0	4.62048
113845	99197	80	68365	59496	79	18482	15810	51	124	165	0	16	83	0	1497	1547	12	4.62947
37760	32896	77	18740	17071	48	10229	8996	41	29	62	0	-1	48	0	122	368	0	4.63247
188683	148394	106	150739	123559	91	62722	50676	88	81	281	0	109	312	0	359	392	0	4.63347
148939	118528	93	94739	78964	85	34286	27109	83	154	165	0	58	138	0	-3	541	0	4.64246
77920	66406	77	50882	42787	77	23305	18923	59	-88	92	0	-21	47	0	-20	374	0	4.64645
193320	88579	217	126600	57573	213	42010	18104	139	60	198	0	147	191	0	198	717	0	4.65544
44062	39707	70	28123	24789	69	11017	9716	41	124	100	0	-55	56	0	-107	350	0	4.66343
121501	97610	88	58723	46000	82	20139	16167	53	98	141	0	-163	13	0	80	658	0	4.66643
56743	51719	73	26790	24231	65	15249	13690	45	-44	58	0	-106	20	0	353	568	0	4.67142
19989	16665	72	12442	11461	42	3761	3581	27	0	122	0	37	142	0	-617	0	0	4.67242
158425	127203	86	98942	82003	86	52758	43224	84	-62	107	0	-193	66	0	-538	101	0	4.67641
116379	100789	81	51118	44490	79	22203	19026	55	-16	85	0	101	57	0	136	311	0	4.67941
48662	43096	68	35269	31165	72	13498	12046	43	-3	150	0	-97	41	0	-129	115	0	4.68241
122452	106488	80	79134	67960	80	20609	17520	52	124	186	0	-27	91	0	-8	269	0	4.6884
67066	56838	83	44936	38715	76	19074	16265	54	-108	68	0	-15	88	0	-405	257	0	4.6904
102397	85276	82	58788	50962	79	25837	21486	61	-79	89	0	25	94	0	-109	494	0	4.69339
126808	104311	84	63374	50926	83	39145	31607	82	-38	105	0	-13	62	0	124	388	0	4.69439
50654	46863	63	18660	16978	47	14127	12100	47	39	116	0	-89	25	0	-5224	0	0	4.69539
110660	88756	84	73753	59404	83	28903	23111	79	-73	70	0	52	81	0	82637	81746	97	4.69539
69660	59576	78	38829	34272	75	22331	19361	56	99	133	0	51	99	0	-195	177	0	4.69739
101023	88463	81	74246	64213	81	27294	22585	66	-4	61	0	-17	63	0	-535	139	0	4.70138
39539	38119	50	30808	28057	68	10843	9851	41	-90	53	0	103	89	0	-3578	0	0	4.70138
118099	95560	89	80253	63355	82	29781	22812	79	-71	126	0	24	56	0	-164	717	0	4.70438
119840	100737	84	66641	57469	79	26571	22202	65	-5	65	0	-39	57	0	86	417	0	4.71137
98248	86322	79	69777	61930	77	43144	36582	75	51	109	0	-108	11	0	-338	315	0	4.71237
36725	32583	73	22597	20360	56	6958	6322	35	-14	88	0	-40	51	0	-202	327	0	4.71836
97976	86019	77	54309	48470	76	25147	22172	61	2	106	0	12	34	0	540	588	0	4.72336
61558	54574	75	37278	33523	73	15783	14442	46	-6	102	0	-5	69	0	462	733	0	4.73135
38101	36317	54	17999	16438	47	12612	11559	42	-123	57	0	54	68	0	-995	0	0	4.73235
42706	38023	71	29842	26445	70	8075	6852	38	86	108	0	13	68	0	199	600	0	4.73634
66133	60034	73	38994	35406	73	15470	13856	47	-124	101	0	85	103	0	-394	718	0	4.73634
155079	111629	93	98894	74487	90	33066	23578	87	163	191	0	-82	119	0	-33	383	0	4.74134
155076	120285	97	87939	67804	88	36950	28686	84	148	199	0	-47	152	0	-354	84	0	4.74333
25528	21356	67	20100	18378	50	8865	8418	38	51	146	0	-26	31	0	356	424	0	4.75133
30365	27531	78	13609	12422	44	5235	4933	32	-21	97	0	75	88	0	-310	340	0	4.75432
212779	154591	93	144568	108541	94	66365	49013	91	236	456	0	49	209	0	-66	436	0	4.75532
377951	190969	144	228565	116854	144	101794	51991	140	2055	1176	17	1253	821	0	737	1980	4	4.75732
23462	22140	52	22082	20276	51	7822	6744	38	-98	69	0	-66	23	0	-9248	0	0	4.75732
35006	32655	58	25247	22929	68	7483	6429	37	109	116	0	89	107	0	-290	400	0	4.76131
143462	115171	87	68029	53524	83	35616	28452	81	-66	103	0	15	116	0	120	514	0	4.7713
128430	103687	96	102502	83268	84	31280	24367	80	135	208	0	-31	48	0	-5095	0	0	4.7713
57189	50993	76	37980	33669	74	17250	14990	50	38	180	0	34	75	0	550	640	0	4.78029
139779	112835	85	70460	56484	84	36032	29427	81	92	117	0	-70	68	0	-915	329	0	4.78029
66055	58085	79	44044	39561	73	16794	14689	48	207	114	0	2	49	0	-3844	0	0	4.78029
102274	86162	81	55519	46026	79	26250	21592	60	97	104	0	110	94	0	-398	355	0	4.78129
77731	68970	79	44310	39909	74	14968	13471	45	-113	56	0	-29	60	0	-18	702	0	4.78429
46227	41838	65	24348	21816	59	12679	11505	42	-36	74	0	28	41	0	-412	114	0	4.79228
224713	137275	111	134718	87120	103	58856	34412	100	254	643	0	116	521	0	229	362	0	4.79427
29409	26442	66	18135	16638	47	9050	8243	38	-12	122	0	-4	37	0	-433	73	0	4.80626
70100	61284	77	43274	37389	76	20826	17721	53	-80	89	0	49	64	0	-155	479	0	4.81125
125658	108365	81	70522	58828	81	32704	26477	78	180	193	0	-41	89	0	-2311	0	0	4.81125
99436	87051	78	57092	50429	78	26907	23460	70	-71	30	0	38	67	0	-312	384	0	4.81725
127113	105280	84	87353	71878	84	30866	25494	81	-96	160	0	-3	117	0	-438	308	0	4.82124
17750	16200	50	12309	11232	42	4206	3831	30	-57	68	0	72	111	0	35	756	0	4.82324
48015	43802	73	25871	23511	59	12816	11267	44	-66	113	0	64	71	0	-241	430	0	4.82424
136911	106396	99	82128	62569	86	31160	24416	81	-72	68	0	126	111	0	-33	477	0	4.83023
24580	23416	54	14656	13761	43	6168	5534	34	201	102	0	-52	61	0	220	349	0	4.84821
130848	111287	98	89811	77759	82	19993	16689	54	-10	90	0	74	75	0	-1051	88	0	4.84821
184707	142875	88	133451	104660	91	45598	34765	86	12	367	0	54	160	0	-7810	0	0	4.84821
58020	52177	71	30863	27657	72	17322	15294	49	-30	124	0	-29	57	0	-17	481	0	4.85021
117874	100797	79	66531	57094	79	23770	20148	59	45	89	0	53	80	0	-2477	0	0	4.85021
109210	94852	91	57244	50472	79	24294	21388	57	35	94	0	-65	84	0	875	865	0	4.8542
84467	74953	76	51813	44928	76	17269	14582	48	27	112	0	-39	35	0	-33	538	0	4.86219
37928	35455	65	17476	16113	47	8340	7264	37	-49	60	0	-121	11	0	548	664	0	4.86519
61327	55084	73	40111	35708	73	17242	15737	50	-35	62	0	64	71	0	-221	353	0	4.87018
19083	17951	45	13095	12069	43	6836	6152	35	41	126	0	4	64	0	-749	113	0	4.87118
26112	23547	63	18878	17030	51	7806	7055	37	-78	52	0	-17	71	0	-724	390	0	4.87118
35369	32375	65	27856	25580	68	10821	9796	40	-65	33	0	-62	35	0	-34	212	0	4.87418
39152	35006	65	24540	22289	57	10044	8723	39	138	82	0	42	96	0	157	406	0	4.87917
57278	50136	83	33239	29901	71	12776	11330	43	128	140	0	-18	111	0	-7	454	0	4.88117
81605	73214	75	51711	44781	75	23082	19437	58	64	154	0	-4	61	0	-152	398	0	4.88816
34690	31825	55	24893	22991	56	10170	9654	38	-7	107	0	37	80	0	-1000	342	0	4.88916
84979	73953	84	44467	39023	76	25363	22341	61	228	173	0	-23	51	0	-448	246	0	4.89016
61138	55143	78	44493	39889	74	15227	13504	45	-80	66	0	-44	47	0	-412	147	0	4.89216
21598	19692	57	17789	16109	47	6342	5588	34	121	144	0	16	52	0	-55	137	0	4.89615
82631	72452	91	46492	41198	75	23164	20488	53	123	143	0	-17	33	0	-451	109	0	4.90015
119496	103040	84	68668	59508	80	27559	24315	66	-44	60	0	7	87	0	-72	262	0	4.90314
178839	133180	105	90787	68681	88	42408	31513	86	147	246	0	65	160	0	74	561	0	4.90514
71625	61714	84	45870	39662	75	20140	17265	53	6	200	0	-94	36	0	-158	395	0	4.90914
95778	78302	88	53164	43674	79	24310	20219	56	61	145	0	115	124	0	151	438	0	4.91912
62393	54300	74	38333	34530	72	15748	13564	47	46	124	0	21	85	0	97	795	0	4.92412
116428	102303	80	81686	72178	80	37030	31672	78	271	147	0	1	145	0	-1382	0	0	4.92412
227925	106426	229	132037	66505	219	54979	22786	167	222	176	0	348	246	0	81898	94900	38	4.93011
75101	37434	101	48912	25097	89	22426	12670	70	132	96	0	37	81	0	-750	49	0	4.93311
61479	56275	73	39071	35066	73	11883	10698	42	-93	49	0	-49	34	0	-180	324	0	4.93511
38962	36316	66	23303	21198	58	11962	10474	42	-5	58	0	-5	65	0	-592	0	0	4.9381
135303	101705	89	93733	70160	87	42603	32154	84	-150	173	0	48	83	0	-642	239	0	4.9381
147445	119546	88	78313	62058	83	33695	27353	82	102	135	0	23	102	0	-56	356	0	4.94609
40742	36269	72	18934	17520	48	9647	8500	38	-46	98	0	-7	93	0	57	309	0	4.94909
36588	33181	54	25750	23251	58	10626	9819	40	134	153	0	-37	45	0	-162	167	0	4.95308
41208	36940	70	28920	26028	70	9999	8957	41	90	132	0	-141	30	0	-1091	0	0	4.95308
145461	107387	91	99131	72919	87	44404	32629	84	237	280	0	16	96	0	-281	114	0	4.95808
54287	48969	72	32441	29443	71	12638	11561	40	-118	27	0	93	79	0	-7929	0	0	4.95808
158623	109985	90	119718	88345	91	46494	34480	87	217	433	0	132	142	0	146	251	0	4.96107
74482	65530	85	38831	34890	74	13681	12220	45	113	209	0	-34	58	0	-4031	0	0	4.96107
21354	22072	41	20612	18904	52	7840	7639	36	86	186	0	-16	93	0	-44	410	0	4.96507
70317	62423	76	44937	39988	74	10485	8927	41	-210	42	0	24	83	0	-213	505	0	4.96607
140169	111303	91	116598	94205	87	41068	32928	83	178	171	0	-102	187	0	785	654	0	4.96707
176654	126820	93	83083	58442	88	53122	38237	88	102	410	0	18	244	0	-6443	0	0	4.96807
122275	97258	84	69569	57233	83	32772	25809	81	-93	106	0	46	142	0	-374	679	0	4.96906
21211	19140	43	16151	14800	46	4313	4025	30	-51	91	0	36	51	0	-248	156	0	4.97506
32405	29630	68	19505	17827	49	8446	7303	37	-42	87	0	39	69	0	-66	311	0	4.97706
72205	66310	74	47817	42798	74	28447	26094	72	-172	75	0	-8	104	0	-390	247	0	4.98205
40535	35778	68	26721	24636	62	11513	10180	41	190	176	0	-33	32	0	120	403	0	4.98604
138412	118707	82	88148	75379	82	36185	30268	79	142	140	0	126	146	0	575	431	0	4.99304
32780	27348	73	22106	20923	48	11251	10151	41	-46	116	0	41	83	0	-5075	0	0	4.99304
50059	45637	72	28485	26467	63	7514	6598	35	57	105	0	-79	60	0	-3102	0	0	4.99304
66671	57445	89	26919	24232	70	15105	13260	44	-98	66	0	17	57	0	-1107	147	0	4.99404
220810	167722	94	154440	117582	93	72523	55470	91	215	370	0	195	576	0	-161	474	0	4.99603
138765	115600	83	90327	75837	85	37373	31450	80	105	180	0	-2	167	0	733	502	0	5.00302
85661	75561	86	53004	47111	76	17290	15180	49	82	136	0	-3	114	0	-254	245	0	5.01002
128905	105854	82	82132	65945	83	34952	27314	80	76	151	0	135	148	0	-201	262	0	5.01201
29570	27339	66	24002	21937	60	9583	8719	39	-19	66	0	5	59	0	278	665	0	5.01601
114899	95622	83	68703	56525	82	37080	30326	81	194	135	0	-42	135	0	556	615	0	5.022
48630	45960	70	24270	22522	53	13357	12522	44	-169	55	0	19	70	0	-4658	0	0	5.022
107385	94185	83	66186	58649	78	26377	23455	67	144	172	0	54	95	0	401	431	0	5.023
43797	42409	61	20430	18731	53	7553	6762	36	130	114	0	40	103	0	41	263	0	5.02999
114189	94962	83	71928	60024	82	31396	26088	79	-12	131	0	69	103	0	139	395	0	5.03499
121825	97839	86	87009	71009	83	28679	23523	67	34	200	0	-49	176	0	127	371	0	5.03798
185119	136213	93	149391	111648	92	46174	34024	90	314	803	0	102	380	0	-6521	0	0	5.03798
19419	16319	54	20064	18286	51	4632	4183	31	70	59	0	8	41	0	-163	304	0	5.04697
15988	16684	39	16311	15221	46	4722	4347	30	139	86	0	-46	37	0	-651	94	0	5.04697
182888	142295	91	110218	85841	90	48213	37792	86	208	457	0	-45	200	0	438	785	0	5.05496
111934	92571	84	89244	73726	82	26137	21155	65	-6	106	0	67	85	0	-4516	0	0	5.05496
82219	70566	80	47145	41050	76	21018	18613	53	-59	125	0	11	84	0	-1548	109	0	5.05596
78852	69736	75	43412	38839	75	25643	23356	60	98	132	0	34	54	0	-102	244	0	5.06994
241864	141249	106	155275	88323	104	55109	31627	100	206	681	0	268	504	0	293	427	0	5.07294
176104	146990	85	139292	115258	87	43487	35677	83	283	406	0	103	107	0	16037	6692	101	5.07294
159581	126620	90	172433	142833	86	68232	56168	84	-94	264	0	106	301	0	248	766	0	5.07893
89648	80456	76	39958	35614	75	25759	22771	65	46	208	0	191	108	0	1045	591	0	5.08293
117417	99508	81	67816	57020	81	27671	23003	71	76	75	0	57	94	0	232	618	0	5.08493
53579	49955	64	39492	36038	72	11137	9998	41	-4	45	0	-74	43	0	-2347	0	0	5.08593
55701	51782	73	33320	30359	71	15619	14421	46	14	111	0	58	57	0	227	622	0	5.09292
89905	77651	83	45457	40765	76	17885	15360	48	-54	83	0	-51	76	0	7	642	0	5.09591
91646	76512	80	57220	50977	78	35756	30570	78	107	153	0	123	115	0	123	270	0	5.09991
107885	90116	88	70818	59654	81	31311	26627	78	-71	62	0	-6	66	0	442	455	0	5.10291
19377	18160	51	13880	12911	43	4335	4157	30	-72	37	0	87	98	0	-24	238	0	5.1079
132733	102472	86	94444	76278	85	35479	27298	82	146	355	0	75	223	0	65	518	0	5.1109
47623	42464	70	25006	23043	61	11638	10192	43	-65	68	0	36	73	0	-462	317	0	5.11289
55397	50563	71	36983	33693	71	12883	11539	44	-78	123	0	-6	63	0	275	347	0	5.11389
39461	36129	67	28335	25690	69	9664	8755	39	-154	8	0	1	47	0	37	217	0	5.11589
123732	102172	82	78544	63632	83	37780	30667	81	91	212	0	174	171	0	972	829	0	5.12088
62953	56453	71	41389	35417	72	22417	18863	57	78	108	0	0	80	0	-462	234	0	5.12188
106410	92414	85	54982	47963	78	23706	20249	62	75	88	0	134	101	0	180	381	0	5.12788
33619	31093	55	24017	22184	59	7166	6512	35	49	132	0	-30	58	0	-2232	0	0	5.12788
27259	26256	53	24007	22170	58	7481	6771	36	171	169	0	15	32	0	-669	33	0	5.12887
113329	95282	81	72263	59206	82	22614	18125	58	86	157	0	-31	100	0	-118	427	0	5.13387
22144	21900	45	23565	22028	54	6559	5841	34	46	120	0	61	97	0	-1426	162	0	5.13387
20292	20073	43	15053	14085	43	5721	5333	32	81	195	0	33	56	0	-728	0	0	5.13387
91148	78308	77	48235	41275	78	24736	20687	65	-56	66	0	94	65	0	512	387	0	5.13686
105599	91076	80	72257	62256	80	28572	23853	73	-14	129	0	-30	61	0	-3093	0	0	5.13686
39567	38686	52	26823	24211	67	11248	10060	41	80	87	0	25	58	0	-1064	221	0	5.13786
90972	79563	83	51436	45691	76	24772	21672	60	71	122	0	-16	77	0	-348	67	0	5.13786
70146	63313	76	34561	31286	72	15257	13415	47	37	85	0	-54	42	0	-321	207	0	5.14685
42549	38145	72	21757	19802	53	8142	7474	37	169	169	0	-3	64	0	76	465	0	5.15484
145973	120995	85	72687	59210	85	37463	30672	81	10	125	0	-1	267	0	103	658	0	5.15984
198207	140588	105	94111	65745	93	58074	40253	92	53	585	0	200	432	0	-58	315	0	5.16783
147693	116742	87	58822	45974	85	30665	23717	82	104	362	0	8	216	0	5081	2859	44	5.16783
91825	82252	83	50008	45326	75	21868	20060	53	104	105	0	18	75	0	-6769	0	0	5.16783
105761	89004	91	56595	47566	80	26845	22552	68	-41	99	0	-101	50	0	-9521	0	0	5.16883
126048	97067	91	72002	57298	87	30458	23401	84	203	322	0	67	182	0	-139	529	0	5.16983
90083	77922	80	49282	40968	78	29012	24510	76	137	159	0	-27	80	0	-647	23	0	5.17282
34343	31323	65	20445	18383	55	9646	8436	39	74	110	0	1	51	0	6097	2758	71	5.17282
140150	118089	88	117585	100185	84	31532	26782	80	29	221	0	85	162	0	-2298	0	0	5.17282
166885	133968	90	74447	59185	85	35809	28359	83	8	414	0	55	274	0	-5811	0	0	5.17382
145095	111030	87	102845	81644	87	46660	35139	85	116	384	0	212	311	0	-150	246	0	5.18381
133193	116459	82	55856	49915	79	21929	18945	54	45	97	0	-47	111	0	-6792	0	0	5.18381
135224	115694	89	75463	63732	80	36368	31084	79	46	166	0	70	175	0	-9522	0	0	5.18381
125003	109189	82	63952	55851	80	40010	34700	78	144	150	0	42	111	0	-132	415	0	5.1868
113054	98321	92	75738	67257	79	28404	25196	75	114	210	0	14	127	0	230	719	0	5.19879
57457	50609	73	33627	30638	72	17029	14929	47	11	169	0	-37	40	0	-263	327	0	5.20578
39625	37131	61	20615	19296	49	12489	11069	42	-102	100	0	-1	64	0	-211	180	0	5.20778
230134	161128	113	150757	106749	96	68853	49007	93	207	742	0	239	589	0	-839	399	0	5.20878
217751	162448	98	124267	96355	95	63344	49476	93	476	638	0	281	631	0	-5235	0	0	5.20878
152409	123074	84	85292	68777	85	41869	33661	83	299	392	0	193	194	0	-1676	0	0	5.20978
146562	115941	89	82693	66016	87	33069	25741	84	86	324	0	-25	152	0	-315	280	0	5.21277
18326	17006	60	11289	10740	40	6660	6127	34	-107	44	0	83	62	0	-1987	10	0	5.21277
38324	36393	57	32272	30149	67	9240	8764	38	-156	67	0	-8	59	0	178	533	0	5.21577
26150	25525	52	20185	18457	57	9004	8075	38	23	75	0	-88	23	0	421	695	0	5.22276
90577	80709	75	55994	48757	78	22474	19350	54	8	89	0	-91	99	0	181	1131	5	5.22376
112999	99144	80	57913	51877	78	28018	24339	71	-123	145	0	135	107	0	-1654	98	0	5.22476
109964	95405	79	133825	118784	81	36211	31964	76	68	319	0	129	166	0	-263	271	0	5.22576
67579	59285	78	58564	52797	76	23687	21658	57	-48	72	0	-21	60	0	-529	182	0	5.22776
129227	106367	83	89900	74552	83	33597	27375	80	26	181	0	98	172	0	278	282	0	5.22975
38067	34145	72	27332	25064	69	8112	7971	35	102	110	0	-91	43	0	-381	432	0	5.23275
70620	62543	75	36080	32576	74	17892	15282	49	8	156	0	-50	50	0	-118	349	0	5.23774
102113	87677	82	60181	52827	78	23189	20347	56	58	317	0	23	66	0	865	627	0	5.24174
43772	38238	74	26414	24140	66	12175	10836	42	55	152	0	-121	26	0	-473	134	0	5.24274
104687	93451	84	57696	51218	77	24550	21845	70	21	172	0	-20	80	0	-677	65	0	5.24673
80943	67557	82	44940	37594	78	25428	20704	63	120	195	0	-34	192	0	-324	293	0	5.24973
39419	35405	73	24243	22356	55	8654	8268	36	212	168	0	15	120	0	-1767	0	0	5.24973
23940	25127	40	21145	19729	50	7359	6887	35	-169	0	0	28	77	0	-47	209	0	5.26571
50927	47514	71	32479	29525	70	11689	10994	40	-55	120	0	22	116	0	72	383	0	5.26871
41128	37092	71	25281	23097	59	10910	10127	40	10	140	0	21	77	0	243	703	0	5.2717
57229	51027	70	36876	33014	73	14441	13005	44	-101	106	0	4	57	0	-1106	78	0	5.2727
39109	35377	70	19667	18061	53	10320	8800	40	-29	60	0	8	58	0	710	458	0	5.2747
61852	55087	73	40473	36550	72	10654	9417	42	132	327	0	50	92	0	-334	376	0	5.28469
33468	31073	63	22888	20699	53	5785	5193	33	-10	125	0	14	34	0	-123	248	0	5.28569
103607	86742	82	60380	50077	79	27819	22689	68	26	80	0	114	134	0	-47	357	0	5.28868
124525	103508	83	81844	68767	82	26259	21947	69	157	257	0	67	148	0	49	534	0	5.29168
28107	27076	59	22382	20706	53	8553	7692	37	59	134	0	52	55	0	-3295	0	0	5.29168
113776	97822	81	91174	79177	81	37262	31989	78	170	394	0	12	93	0	268	640	0	5.29468
142425	116167	83	68262	54797	85	32516	26463	80	121	213	0	95	300	0	-223	456	0	5.29767
51709	48180	71	28124	25981	68	15373	14272	43	-72	90	0	-10	58	0	-43	704	0	5.30466
63021	55999	85	34580	31432	71	13962	12844	44	8	177	0	-86	53	0	-541	92	0	5.30666
71161	63721	73	37486	34316	74	15393	13665	45	25	139	0	100	80	0	-152	258	0	5.31665
27046	25770	45	14052	13160	43	7683	6967	35	-79	45	0	-35	50	0	-18	445	0	5.31965
117822	101483	96	59067	52306	78	27798	24352	70	-88	192	0	15	157	0	-498	26	0	5.32064
139196	111138	89	70405	57359	84	36477	29427	83	182	360	0	106	115	0	-50	459	0	5.32764
200014	149350	93	131469	100716	92	49247	36515	89	183	657	0	144	325	0	372	516	0	5.33263
72064	65546	73	40108	36552	72	19893	17422	53	-26	112	0	-70	14	0	-5356	0	0	5.33363
59858	55927	72	36436	33110	72	7710	7308	35	169	121	0	71	85	0	-229	136	0	5.34661
70062	63187	76	45437	40930	74	22193	19554	52	-22	109	0	93	108	0	-834	33	0	5.34661
97989	83263	79	90269	77403	79	299	414	0	-51	120	0	7	98	0	-529	291	0	5.34761
81276	73035	77	46665	42182	75	22812	20094	59	-107	65	0	43	62	0	78	236	0	5.35161
20457	18650	55	12756	11938	42	4796	4253	31	61	50	0	92	90	0	-1006	0	0	5.35261
147895	120834	87	88848	73446	84	45165	36603	82	119	412	0	64	228	0	-879	548	0	5.35261
67463	60678	73	38696	34802	73	16208	14257	47	133	87	0	-60	69	0	360	393	0	5.3566
108784	91021	86	54201	44810	80	24439	19758	60	287	138	0	50	265	0	-2176	0	0	5.3566
86055	77814	78	35043	31654	74	16531	14947	47	12	100	0	-30	43	0	75	422	0	5.3616
74855	66542	79	49012	42721	76	23700	20945	65	-144	52	0	6	49	0	18	659	0	5.36359
156810	122748	96	111848	86385	87	39440	30725	85	153	475	0	94	409	0	-31	233	0	5.37358
78413	70906	76	40161	36240	73	18143	16094	48	-155	142	0	-21	75	0	-2674	0	0	5.37458
140509	121000	84	100633	88355	83	38698	34454	79	42	362	0	123	336	0	113	446	0	5.37858
251841	171453	102	180634	122901	99	67627	45596	96	548	878	0	406	739	0	-705	402	0	5.38057
108688	94985	85	33188	29720	76	24183	20990	63	-62	217	0	37	135	0	531	713	0	5.38257
82205	75554	72	42144	37784	74	20301	18086	52	107	182	0	19	135	0	380	464	0	5.38856
155488	122446	88	69672	53305	86	29066	22732	79	49	439	0	-26	242	0	604	636	0	5.39356
126834	107235	79	71133	58792	80	28399	23520	66	117	189	0	34	64	0	-177	553	0	5.39655
63378	54704	79	44935	39378	74	18034	15355	49	32	143	0	-11	81	0	-229	140	0	5.39955
124902	103648	84	80166	67661	82	38180	31422	80	231	257	0	94	198	0	-1055	311	0	5.39955
39497	34510	67	24157	22011	56	11376	10309	40	-66	43	0	-5	73	0	-387	58	0	5.40255
57899	55659	54	30974	28116	71	12804	11612	41	30	150	0	23	124	0	-993	4	0	5.40255
120681	104695	81	50315	44789	79	27742	24554	69	112	243	0	104	308	0	-2127	192	0	5.40255
120261	104090	79	67791	59110	79	29222	25328	76	97	405	0	26	183	0	-6349	0	0	5.40255
166839	129445	87	142435	115887	88	54870	43476	86	400	765	0	122	403	0	-39	352	0	5.40454
69469	63382	75	43961	39131	73	19876	16570	53	-179	56	0	-52	43	0	-671	229	0	5.40554
29224	28770	61	15955	14795	45	7079	6438	35	-56	55	0	16	53	0	-67	378	0	5.41453
121783	107098	88	88717	78960	80	23180	20345	61	219	178	0	29	218	0	-1132	244	0	5.41453
165225	125186	90	95214	73992	88	39850	30394	85	384	540	0	113	278	0	227	485	0	5.41653
77155	68186	76	67995	61736	77	29122	25872	74	-36	68	0	40	103	0	-3625	0	0	5.41653
35600	32562	62	22089	20909	50	5302	4673	33	-27	120	0	5	33	0	-4033	0	0	5.41753
50640	46420	70	34185	30756	71	11277	10212	40	-6	149	0	113	90	0	-1187	27	0	5.41853
166632	131459	87	101075	81488	87	53307	42916	86	280	476	0	225	411	0	-200	245	0	5.42152
60906	54424	73	36173	32942	72	11600	10205	41	22	158	0	47	40	0	-429	296	0	5.42652
43442	38398	75	24100	22275	57	12704	11322	42	-77	103	0	15	69	0	-487	282	0	5.42752
32004	29799	66	20325	18887	52	7425	6666	36	210	152	0	-44	39	0	-640	144	0	5.42752
125780	106279	82	43651	35872	81	33881	27942	79	18	247	0	47	254	0	-1124	37	0	5.42852
110246	97793	79	57886	51427	78	33038	29590	76	20	147	0	-54	135	0	131	522	0	5.43551
51247	45885	65	33604	30545	71	11377	10285	41	55	134	0	8	87	0	145	403	0	5.4455
123459	101259	93	65517	54467	82	33511	27090	80	84	421	0	105	179	0	571	785	0	5.44649
73960	65682	84	29199	26642	72	17721	16020	48	-28	88	0	80	101	0	44	397	0	5.45149
189321	102680	113	127280	56272	113	51888	22757	109	403	381	0	534	433	0	-272	1136	1	5.45349
280168	127690	205	185544	84169	207	79998	37053	179	829	685	0	562	459	0	21794	68173	25	5.45848
78619	71939	73	45306	41316	74	25823	22720	71	-9	73	0	96	108	0	-19	388	0	5.46347
37410	35274	71	14717	13789	43	10113	9413	39	-89	68	0	-56	40	0	-100	702	0	5.46447
30247	27383	59	14261	13250	44	9715	8654	39	-21	80	0	-43	27	0	-117	413	0	5.46647
67784	62418	75	33341	30540	72	11858	10881	41	67	119	0	-37	35	0	49	218	0	5.46647
121860	103829	82	82269	68010	81	26673	21699	67	75	260	0	64	204	0	-202	162	0	5.46947
237136	160245	96	119209	84276	94	76024	51548	94	507	986	0	422	518	0	-494	409	0	5.47246
110770	92489	95	63685	53755	95	25843	20326	90	-63	89	0	6	119	0	70073	86128	95	5.47246
45740	43628	62	27823	25907	58	13901	12215	45	124	179	0	30	68	0	-7629	0	0	5.47246
53552	48607	86	29832	26844	71	11981	10352	42	46	168	0	-62	44	0	-476	460	0	5.47346
119855	104293	96	85293	75458	80	46038	40185	78	162	230	0	151	247	0	-1089	83	0	5.47446
104042	92257	77	51967	46089	78	19265	16462	51	41	104	0	61	74	0	-2127	0	0	5.47446
167894	122668	98	117119	90368	91	49356	34693	90	361	578	0	139	440	0	0	420	0	5.47746
41888	38204	72	28790	26473	65	12012	10641	41	-66	115	0	99	74	0	-5281	0	0	5.47746
74438	68592	74	42497	37417	75	21171	19197	50	4	116	0	-21	91	0	-8074	0	0	5.47746
97900	85532	76	54980	48405	77	21075	17654	55	-76	109	0	15	108	0	-3337	0	0	5.47846
105568	92023	82	69935	61680	78	21919	18741	55	105	285	0	-51	37	0	181	422	0	5.48245
57030	52359	76	28719	26686	66	14894	13942	45	60	182	0	-47	76	0	-4134	0	0	5.48245
56419	52105	76	36216	32588	72	14593	13001	44	-173	45	0	79	91	0	-1218	0	0	5.48345
23153	21439	47	16746	15744	46	6104	5730	33	11	114	0	-9	83	0	-63	282	0	5.48745
107628	92669	86	55606	49663	78	19820	17790	47	-87	287	0	-37	64	0	62	534	0	5.49244
63961	57114	87	37929	34733	71	14744	13081	45	-73	146	0	-9	112	0	-902	191	0	5.49344
193483	130305	95	138379	97821	93	49958	33081	91	428	562	0	200	429	0	365	470	0	5.49544
45911	42411	74	47071	43756	71	11958	11234	42	-82	40	0	-19	38	0	-275	220	0	5.49843
110327	90528	88	77727	63929	81	29575	23953	75	175	167	0	130	190	0	405	320	0	5.50143
69437	63587	74	32074	29602	72	20028	18264	52	-37	84	0	-95	70	0	253	479	0	5.50542
72403	61979	78	41324	35151	76	24740	20733	67	-88	147	0	68	60	0	-42	272	0	5.50742
64289	56523	74	38566	34215	73	17022	15061	48	240	160	0	40	84	0	-100	234	0	5.51042
40073	35944	62	16650	15516	46	11525	10648	40	-110	48	0	-82	33	0	371	1107	4	5.5224
82971	73375	79	29959	27320	64	20853	18807	53	-81	78	0	-22	24	0	-596	54	0	5.5264
131025	115444	81	70507	62626	79	26933	23916	62	88	353	0	75	233	0	-2015	0	0	5.5264
52374	47817	79	29312	26899	70	13054	11344	44	56	105	0	54	63	0	1785	2040	14	5.53039
59933	50054	74	34459	28459	75	17075	13815	50	39	127	0	-18	111	0	1	345	0	5.53139
42396	38687	70	23177	21214	54	10740	9777	39	24	57	0	29	57	0	-1946	0	0	5.53139
29810	26981	66	19276	17885	48	8644	7915	37	26	71	0	-126	9	0	-480	117	0	5.53239
78969	70381	75	41837	37179	74	17167	14912	48	-176	18	0	23	122	0	201	398	0	5.53739
53921	51781	68	30517	28209	70	14198	13023	44	-7	87	0	73	82	0	68	255	0	5.53838
86966	75733	80	56828	48301	77	31059	26198	75	-98	144	0	25	207	0	-41	332	0	5.54937
34337	30621	62	26536	24175	62	11256	9956	41	-124	21	0	80	54	0	315	454	0	5.55636
45990	41723	75	31994	29650	69	9197	8379	38	-137	84	0	-84	42	0	-1192	14	0	5.55636
73435	67227	73	38299	34747	73	12235	10851	42	-36	62	0	68	111	0	-1602	132	0	5.55636
14968	13854	51	12589	12067	40	4379	4015	30	-2	65	0	14	58	0	-651	240	0	5.55736
104614	88802	79	63236	51779	80	26938	21930	67	-113	210	0	108	180	0	-35	375	0	5.56136
48182	44079	70	25007	23094	59	12335	11496	41	150	324	0	-49	41	0	-2926	0	0	5.56136
147696	127360	84	106847	93475	82	30978	25938	77	119	404	0	105	325	0	-4133	0	0	5.56136
75189	67590	74	45507	41478	74	18252	16468	48	-147	41	0	81	58	0	141	328	0	5.56435
153325	129232	85	121278	105019	85	56477	48284	82	232	554	0	118	402	0	-190	248	0	5.56935
48413	43561	70	26865	24856	57	12952	11987	41	87	194	0	80	71	0	-2839	0	0	5.57035
28542	25652	68	16461	15304	46	8562	7920	37	-13	83	0	-54	63	0	-869	160	0	5.57135
161242	127277	90	97595	77518	88	35728	27108	85	245	524	0	145	434	0	48	219	0	5.57334
83438	74632	77	50110	42872	75	26685	23237	68	-65	118	0	22	78	0	-3177	0	0	5.57434
51154	47730	73	36993	34118	71	14240	13537	43	222	134	0	94	87	0	-48	308	0	5.57834
65356	60647	74	41619	38242	72	16387	14542	47	62	243	0	-81	20	0	-960	131	0	5.57834
111674	97590	81	50620	44911	78	23278	19967	59	135	213	0	-52	221	0	-202	277	0	5.58033
105343	91046	79	61898	53052	78	22335	18957	57	69	261	0	-13	201	0	-741	75	0	5.58133
38719	36668	67	25712	23502	66	11046	10300	41	96	147	0	8	52	0	-1316	0	0	5.58233
140084	118390	84	90448	74743	83	36834	30020	80	283	528	0	156	235	0	868	559	0	5.58833
88652	80319	75	49942	44884	76	23357	20975	54	47	78	0	49	106	0	-169	478	0	5.59332
117008	98847	86	69483	58473	80	25824	21259	68	-84	385	0	70	261	0	-737	124	0	5.59432
183362	142555	89	158582	129550	90	1443	1224	14	432	1469	6	258	562	0	-200	333	0	5.59532
22141	20694	54	18070	16925	48	6197	5656	34	64	91	0	-142	4	0	200	273	0	5.59931
50675	45744	69	32291	29085	71	14256	12984	43	70	186	0	65	46	0	166	638	0	5.60231
36402	34966	60	20078	18732	49	8326	7387	37	81	105	0	65	68	0	-74	235	0	5.60431
101610	90224	91	60825	54891	78	19673	17535	49	-138	202	0	-30	130	0	181	563	0	5.6063
69482	61857	74	34964	31813	73	17131	15436	48	63	94	0	26	65	0	-4586	0	0	5.6063
91852	75389	95	80150	68450	80	24247	19878	57	290	191	0	39	191	0	-6802	0	0	5.6063
193259	136974	101	105412	74861	91	47636	34416	89	599	926	0	326	616	0	188	393	0	5.6083
34469	29716	74	9228	8500	37	8757	8680	35	50	113	0	26	48	0	-199	416	0	5.61929
26580	25117	53	18760	17614	51	6853	6412	34	95	143	0	54	71	0	244	601	0	5.62029
28360	24508	73	19168	17647	49	8496	7603	37	-74	174	0	51	77	0	-490	16	0	5.62728
64758	61631	71	38120	34968	71	18778	16861	46	89	165	0	31	91	0	-496	329	0	5.62928
92250	79686	91	59613	52697	75	30253	26073	74	30	190	0	27	128	0	149	390	0	5.63227
55422	52774	70	24187	22443	56	16949	15280	46	-62	87	0	-1	92	0	388	409	0	5.63727
34538	32849	67	20622	19013	51	5414	5263	30	8	77	0	-60	52	0	-62	316	0	5.64426
35948	32538	56	27929	25465	67	7785	6931	36	29	97	0	169	102	0	-268	272	0	5.64526
29402	24952	70	18273	17024	47	8448	7900	36	-113	37	0	-105	0	0	452	646	0	5.64725
39767	38670	60	30292	27686	68	9081	8529	38	-51	146	0	-2	72	0	179	363	0	5.65225
58053	52168	68	27443	25094	66	16311	14873	45	99	168	0	-8	80	0	-53	575	0	5.65525
120593	101256	82	95338	80749	81	40224	33810	79	91	354	0	21	145	0	328	310	0	5.66124
68225	61356	86	30689	28337	70	18577	16766	48	-6	125	0	81	56	0	-515	183	0	5.66224
56426	51484	71	22378	20536	55	16225	15243	45	123	187	0	-57	100	0	221	596	0	5.66423
109170	94974	94	67238	59878	78	28282	24720	74	-71	398	0	143	187	0	8896	3125	94	5.66423
61983	58287	63	53351	49375	73	18296	17010	46	26	186	0	-37	41	0	87	567	0	5.66723
84294	77931	66	51276	45589	76	20157	17333	50	41	353	0	-108	116	0	-1101	100	0	5.66723
109692	88136	89	79225	67379	81	33100	27689	77	108	260	0	-42	317	0	-780	347	0	5.66823
82976	75314	78	54887	49749	75	23922	21621	57	120	159	0	35	182	0	-11	526	0	5.67922
55468	51737	70	28118	25622	70	15736	13914	47	119	146	0	-180	37	0	309	919	0	5.68121
15989	15763	50	11350	10668	41	3950	3562	29	57	61	0	52	57	0	-337	0	0	5.68421
123647	104604	89	101177	86636	82	31167	26215	78	306	275	0	139	428	0	117	346	0	5.68721
39495	35097	68	25539	23605	63	11084	10194	40	81	103	0	66	105	0	451	778	0	5.6902
198829	125911	103	109222	71838	97	45750	28973	95	421	600	0	266	496	0	174	338	0	5.6942
89030	82751	76	52444	47494	75	17949	15501	49	254	378	0	51	143	0	-6928	0	0	5.6942
228688	172856	95	127543	97719	96	58545	44012	94	709	897	0	505	660	0	-11741	0	0	5.6952
149715	121606	90	71566	57448	83	26842	21355	62	381	576	0	32	312	0	-1835	0	0	5.6962
26182	24709	64	13948	13342	42	6985	6628	35	-34	138	0	33	109	0	-3525	0	0	5.6962
99903	86889	79	54125	46608	77	32334	27902	75	150	161	0	45	224	0	-593	165	0	5.6972
105594	92704	80	62275	52884	78	29896	25048	76	-117	289	0	-66	152	0	25	415	0	5.70319
50478	46454	75	26985	25172	65	8561	8182	36	148	98	0	-45	91	0	-135	357	0	5.70618
292012	203391	103	267321	197813	105	87060	59251	101	968	1153	13	800	795	0	-159	337	0	5.71118
122208	107471	93	40659	35894	78	27860	24594	72	-108	321	0	87	212	0	133	610	0	5.71617
122901	103792	97	69573	60300	83	28173	23717	79	335	536	0	81	263	0	164770	250351	97	5.71617
99609	88967	79	58545	51573	78	25897	22087	67	-11	254	0	-82	253	0	227	526	0	5.72117
52722	47311	70	27139	24917	67	13623	12420	42	-41	42	0	-1	52	0	-21	254	0	5.72316
182129	134795	99	126110	100708	88	45958	35262	85	231	600	0	218	445	0	-455	554	0	5.72316
100343	84505	80	67388	56894	79	31683	26789	77	37	298	0	132	334	0	541	478	0	5.72816
48751	45074	71	23694	21892	57	8259	7521	36	-18	169	0	41	89	0	-57	315	0	5.73016
107552	93836	95	63440	57273	77	23048	19725	57	113	162	0	40	177	0	1078	1308	9	5.73215
257094	158093	109	312681	211611	108	18676	15502	52	1915	2196	21	1052	1219	13	-4803	0	0	5.73215
111402	102686	77	52155	48162	76	26436	22788	61	-36	90	0	103	276	0	-7249	0	0	5.73315
146056	124333	83	79585	65229	82	27979	23666	68	202	535	0	108	344	0	-1004	363	0	5.73415
64834	59775	67	38982	34082	73	20562	18064	53	51	135	0	76	147	0	112	508	0	5.74114
86802	75327	92	53539	47641	76	20884	18408	50	131	301	0	86	180	0	-59	361	0	5.74813
150851	120652	87	84948	67164	84	41147	32694	83	274	543	0	317	492	0	1136	680	0	5.75712
44815	41378	68	30460	28290	69	6454	5822	34	-24	106	0	70	61	0	-64	255	0	5.76611
146311	120897	84	94442	79695	84	38176	31009	81	448	622	0	187	448	0	-178	227	0	5.76811
30748	29249	46	18461	17353	46	9082	8145	37	-201	88	0	90	90	0	-410	18	0	5.7761
51609	46113	74	27613	25547	68	12608	11186	43	-66	71	0	-116	38	0	-593	0	0	5.7791
61377	56875	76	37682	33835	72	15761	14192	46	-138	123	0	102	157	0	-128	283	0	5.78809
60359	57620	66	36303	33482	71	16230	14446	46	129	110	0	66	97	0	273	356	0	5.79208
38590	37199	59	18207	17045	47	6663	6042	33	46	194	0	65	88	0	-1533	145	0	5.79208
179560	147411	87	124198	103656	88	51518	41406	84	427	636	0	131	422	0	-189	452	0	5.79408
120898	104209	92	61082	54412	81	26788	23295	65	125	467	0	117	286	0	-2255	0	0	5.79408
72515	65857	80	33202	30158	72	19703	17871	48	0	80	0	7	98	0	4	371	0	5.79807
31878	30932	47	22130	20493	56	8694	7992	37	111	159	0	-14	38	0	-5	417	0	5.79907
296177	181854	108	304377	204767	111	86771	54857	106	1067	962	0	1159	879	0	-1442	896	0	5.79907
87029	74838	78	48600	43232	77	20614	17535	55	29	214	0	15	127	0	-1816	0	0	5.80007
151206	125878	91	92926	78282	84	25244	21385	58	363	454	0	111	306	0	-4751	0	0	5.80107
188165	133170	93	103044	75552	91	54997	38502	89	537	520	0	119	505	0	-412	420	0	5.80307
81591	72602	76	44258	39925	75	19579	17024	51	228	213	0	35	177	0	-306	240	0	5.80706
98487	88792	79	49453	44322	76	21104	18603	53	16	181	0	-3	141	0	-2580	0	0	5.80806
38762	35609	67	26553	24339	61	8817	8155	38	39	197	0	86	96	0	-669	26	0	5.80906
145333	116460	87	80902	64932	85	38246	29640	83	6	538	0	147	408	0	-508	209	0	5.81406
130401	113041	84	88371	76459	81	37200	32120	78	119	286	0	3	194	0	246	527	0	5.81605
92422	81825	77	62657	55793	77	27154	23519	64	90	164	0	85	280	0	-144	757	0	5.81805
25806	24545	44	19616	18129	51	7349	6801	35	-29	87	0	41	70	0	-21	326	0	5.82005
34852	32413	65	20368	18638	50	8252	7779	36	195	203	0	-24	43	0	-30	360	0	5.82304
39561	36386	70	25615	23671	59	11378	10406	41	13	120	0	7	32	0	-125	197	0	5.82304
75767	67842	75	40455	36440	74	18046	15962	47	109	215	0	187	98	0	787	773	0	5.82504
212037	158117	110	132951	101381	94	59219	45785	91	691	924	0	570	586	0	-238	370	0	5.82704
21302	18808	58	19983	18890	51	6544	6143	34	-87	84	0	-15	26	0	85	267	0	5.84002
83924	74671	78	59964	53530	76	27175	23855	73	-80	139	0	47	324	0	140	524	0	5.84302
167738	135615	88	93342	76196	86	49155	40090	84	316	878	0	299	392	0	-121	267	0	5.84602
112454	98026	80	56533	49472	78	30427	26519	77	77	130	0	-61	308	0	244	1005	2	5.85001
100521	89613	78	65455	58915	78	24381	21400	58	148	306	0	118	212	0	-2158	199	0	5.85101
121370	100681	89	73486	61245	82	31151	26077	75	245	440	0	36	278	0	-128	234	0	5.85401
99961	89287	78	48565	42019	77	28433	24760	67	170	339	0	82	316	0	-2254	0	0	5.85501
20206	21967	43	17209	16155	46	6592	5953	34	-123	99	0	-44	47	0	-59	164	0	5.857
34440	33618	57	24666	23050	60	10527	9863	39	-69	49	0	-5	34	0	341	484	0	5.859
87091	78067	75	44446	39755	74	18689	16421	48	17	247	0	90	157	0	-93	505	0	5.86
25845	24324	55	16620	15474	45	7981	7516	36	140	189	0	-56	36	0	-916	359	0	5.86
138450	116417	83	81681	69079	82	35044	28838	79	388	405	0	99	372	0	180	467	0	5.864
35786	32684	73	22377	20707	55	6746	6318	34	38	70	0	17	53	0	841	829	0	5.87099
70309	64073	73	38946	34494	72	20913	19120	49	63	170	0	101	124	0	-110	351	0	5.87398
132198	113195	85	75997	66307	82	27635	24456	66	184	527	0	103	328	0	-444	269	0	5.87498
27990	27819	58	19016	18001	47	9216	8818	38	37	124	0	48	90	0	-2625	0	0	5.87498
52345	46661	73	29300	26744	71	12233	11339	41	-28	147	0	144	100	0	468	407	0	5.87798
146323	117412	92	93907	77196	85	31606	26342	80	169	422	0	262	415	0	-184	216	0	5.87998
51500	46710	75	27288	25223	65	12342	11482	40	148	120	0	-27	50	0	-529	211	0	5.88098
66411	58691	86	38499	35409	73	10480	9236	41	5	69	0	119	89	0	128	425	0	5.88897
117884	101437	83	66531	59411	79	23570	19924	59	181	499	0	117	262	0	-2461	0	0	5.88997
153994	123834	86	75172	60253	85	36503	29996	82	423	671	0	169	368	0	-221	221	0	5.89296
159985	127562	100	91007	72775	85	27979	22213	68	86	529	0	163	374	0	-311	118	0	5.89696
69642	65084	74	47301	42965	73	17989	16282	47	192	148	0	-59	52	0	-609	823	0	5.89696
106321	94371	79	46799	42380	75	22522	19862	56	-91	336	0	-23	331	0	-2503	0	0	5.89796
40652	38269	62	24669	22848	63	7694	7334	35	-44	125	0	-9	66	0	118	390	0	5.90395
107260	91301	80	77804	66356	80	25534	21285	64	284	286	0	124	370	0	6	226	0	5.90894
131892	109132	83	81754	68619	82	37702	31386	80	279	359	0	31	364	0	101	376	0	5.91194
119147	103280	83	69962	60677	80	28049	24405	65	144	294	0	165	365	0	-83	253	0	5.91494
106906	94482	78	53074	47049	79	22166	19674	51	-19	215	0	118	231	0	-614	0	0	5.92093
78352	68496	76	58458	52217	76	24260	21745	57	107	159	0	80	282	0	-2743	0	0	5.92093
25794	23083	64	19512	18360	49	6900	6463	35	145	131	0	38	43	0	382	591	0	5.92792
61088	56263	72	37088	33973	72	15908	14692	46	-13	158	0	-44	86	0	-207	462	0	5.93092
87477	79184	78	46743	42061	75	19642	17416	51	160	336	0	74	215	0	-1858	0	0	5.93092
61713	53032	88	37496	31594	88	15639	12878	52	217	443	0	181	224	0	148386	139580	71	5.93092
56608	53187	71	34995	32720	70	12452	11054	43	31	121	0	71	74	0	-2402	0	0	5.93191
84860	75910	80	56877	51271	77	36489	32413	76	-43	396	0	60	362	0	-211	167	0	5.93291
51303	47228	70	34589	31863	70	12880	11294	41	-162	15	0	15	69	0	-3902	0	0	5.93391
123238	109001	84	99829	88601	80	39968	34971	77	254	464	0	123	335	0	-412	189	0	5.93491
103079	93399	77	58484	52573	76	25728	22938	64	135	375	0	23	338	0	-4678	0	0	5.93491
179621	132062	89	122516	90508	89	46080	34131	86	297	633	0	402	540	0	-71	348	0	5.93791
165060	140214	83	116884	100834	84	52495	44390	82	266	567	0	246	482	0	135	368	0	5.9439
172738	138909	87	88721	70149	86	44859	36024	84	160	606	0	364	606	0	443	919	0	5.9459
65608	60127	72	45670	41280	73	15790	13665	46	87	155	0	104	137	0	189	581	0	5.95489
55947	51635	70	36937	33906	71	12878	11526	42	28	95	0	57	80	0	-2311	0	0	5.95489
19409	18670	48	15566	14895	44	3856	3668	29	28	72	0	-42	13	0	-48	395	0	5.95589
116558	98253	82	72192	61987	81	29258	24814	78	59	241	0	-21	277	0	-15	451	0	5.95589
129022	108126	81	85850	73842	83	27513	22889	70	293	413	0	156	273	0	-3925	0	0	5.95688
54142	50551	74	31158	29008	70	15009	13594	46	-60	106	0	-17	60	0	-422	268	0	5.95788
100996	91221	79	76309	68970	77	20272	17977	50	84	283	0	148	204	0	-208	345	0	5.95988
114227	98907	79	60101	51650	95	34408	28970	79	158	530	0	133	264	0	33969	46743	95	5.95988
159650	125098	87	107614	87093	86	40267	31895	84	174	467	0	332	527	0	-10299	0	0	5.95988
103941	90776	85	46726	39900	77	23985	20448	56	-16	201	0	234	384	0	-410	255	0	5.96288
216593	161023	111	120518	89952	101	60395	45111	93	679	850	0	601	809	0	151920	176620	111	5.96288
38540	33856	74	24104	22595	53	9986	9532	37	-59	80	0	22	95	0	-5790	0	0	5.96388
46059	43804	68	20858	19115	52	13555	11849	43	44	99	0	-93	53	0	176	303	0	5.96488
27028	26408	46	20184	18721	51	9123	7962	39	13	100	0	31	86	0	-517	128	0	5.96587
162648	133325	86	90471	74913	85	41493	33519	83	150	567	0	91	445	0	-890	87	0	5.96687
201908	96716	114	107240	55154	114	67021	39445	112	816	618	0	532	475	0	4640	21142	17	5.96987
165001	133200	89	130491	106946	87	69704	57807	86	653	1179	7	410	822	0	78	296	0	5.97586
50334	49036	69	24321	22973	55	12586	11709	41	52	110	0	-18	94	0	-5899	0	0	5.97586
25304	25361	46	21575	20382	53	9467	9099	36	-37	82	0	-156	19	0	-160	250	0	5.98285
53099	48391	72	32614	30404	70	13441	12295	44	76	123	0	41	86	0	-94	312	0	5.98385
137444	110551	85	89547	70139	83	35038	27774	80	277	545	0	115	358	0	-398	448	0	5.98385
26895	26069	58	13226	12523	41	5372	4898	32	-8	62	0	-55	61	0	-1871	0	0	5.98485
143093	121118	84	78086	65683	83	35072	28380	81	290	544	0	223	459	0	-295	193	0	5.98785
45785	43626	67	21418	20181	50	10306	9642	40	1	104	0	116	71	0	-5778	0	0	5.98785
95217	82994	77	82567	73882	78	27970	24762	71	343	543	0	96	329	0	-629	202	0	5.98885
62711	58885	80	29647	27996	66	11900	10961	41	17	108	0	43	63	0	-3967	0	0	5.98885
58098	52504	81	36064	33150	71	14122	12933	44	18	118	0	43	100	0	-1710	0	0	5.98885
136227	110763	96	107207	90924	85	32470	26925	81	339	423	0	198	386	0	-1273	135	0	5.98985
112007	91867	89	69024	58406	81	26522	21420	66	402	311	0	40	181	0	-194	431	0	5.99384
111150	95683	86	46694	40132	77	29019	24548	70	245	358	0	165	451	0	-172	260	0	6.00283
36910	34421	66	16146	15572	43	7818	7312	35	-7	47	0	45	96	0	-3783	0	0	6.00283
98292	88510	81	68148	61418	78	32991	29553	75	204	408	0	3	257	0	-2428	417	0	6.00283
42824	38662	78	32183	29922	69	10705	9955	38	35	59	0	1	58	0	223	516	0	6.00583
29158	29296	52	21271	19762	51	5198	5072	31	-51	60	0	-43	54	0	43	389	0	6.00683
23536	22732	47	16276	15135	45	5538	5027	32	7	132	0	-31	101	0	-623	0	0	6.00683
139786	121432	82	78106	68979	82	56978	49599	82	504	800	0	250	730	0	-155	504	0	6.00782
105444	92334	94	61104	54019	78	23987	20816	57	131	499	0	-7	173	0	-8612	0	0	6.00782
146804	117949	88	92516	75529	84	28766	23269	70	25	427	0	240	457	0	45	867	0	6.01681
86947	79769	74	47520	43437	74	11966	11083	41	109	138	0	86	210	0	-321	162	0	6.01881
80809	71237	87	42739	37979	75	28228	25020	74	62	214	0	181	294	0	-839	293	0	6.01981
68329	62552	72	29091	26942	72	18531	16894	46	47	256	0	59	144	0	371	440	0	6.02181
116428	95186	86	78860	67311	81	30817	25429	78	375	346	0	15	353	0	-378	223	0	6.0258
70246	63044	72	24120	22747	55	17210	15869	48	-44	207	0	48	143	0	-33	492	0	6.0288
53209	49092	70	30395	27604	71	13503	12068	43	-119	61	0	5	69	0	-1831	0	0	6.0288
125350	58222	114	81293	37590	113	32471	15282	95	403	193	0	254	160	0	-542	13388	10	6.0298
17979	16413	47	16826	16011	46	5486	4896	33	-40	86	0	91	73	0	124	505	0	6.03279
116589	102268	85	59574	53355	80	24553	21851	55	185	319	0	88	274	0	174	566	0	6.03579
161180	133396	93	129450	111233	85	35342	29152	81	70	575	0	208	340	0	-89	490	0	6.03679
52856	51198	65	27412	25678	64	13855	12728	44	93	180	0	15	158	0	-2149	0	0	6.03779
28547	26585	75	17458	16282	46	8409	7581	38	56	75	0	23	47	0	57	608	0	6.04278
19045	19224	43	16484	15376	46	5989	5771	32	114	171	0	-9	41	0	482	515	0	6.05077
45411	43582	69	48112	44858	71	14772	13385	44	191	192	0	-115	43	0	173	809	0	6.05177
18738	17712	46	17973	16808	50	5475	5158	32	-26	114	0	-62	34	0	-310	346	0	6.05277
55587	52084	72	34765	31656	70	14713	13015	46	49	178	0	-81	35	0	-89	259	0	6.05477
112648	94177	90	69622	59103	80	30976	26284	74	233	358	0	142	360	0	-278	597	0	6.05577
28369	25464	66	21166	19899	51	10268	9396	40	22	115	0	-4	42	0	-209	145	0	6.05677
148875	123548	90	68800	56664	82	37273	30298	81	231	607	0	406	472	0	-888	216	0	6.05677
53283	50254	71	26700	24939	58	11924	10864	40	6	75	0	-57	100	0	-6001	0	0	6.05776
113948	102192	78	65926	58710	78	23641	20499	58	305	476	0	97	288	0	240	497	0	6.06376
139569	120818	87	124302	110040	82	50758	44940	79	346	864	0	329	712	0	233	314	0	6.07075
142345	122822	83	73625	62042	81	33705	29202	78	307	673	0	181	450	0	-6961	0	0	6.07075
44477	40191	72	25346	23121	65	11413	10624	40	-50	55	0	-57	68	0	522	880	0	6.07474
109850	94600	87	94522	81099	81	34241	29550	78	34	281	0	214	321	0	152	757	0	6.07974
35634	31771	67	26657	24892	61	9757	8978	39	187	231	0	86	76	0	-3459	0	0	6.07974
43337	40038	70	21517	19810	55	8825	8200	36	15	105	0	111	101	0	-6	214	0	6.08074
102114	92072	80	64183	58431	77	19895	17277	49	272	487	0	4	139	0	-177	279	0	6.08373
159674	142483	81	117263	103682	83	49053	42377	80	341	838	0	237	653	0	-489	305	0	6.08573
165639	128212	92	108259	86856	88	42617	33898	84	623	802	0	223	569	0	-9836	0	0	6.08573
116479	100803	79	77281	66842	81	25525	21280	61	214	411	0	145	359	0	-310	520	0	6.08773
75314	69374	74	35422	32917	72	14664	12703	45	-8	243	0	62	81	0	-641	4	0	6.09073
102192	88352	94	67791	58387	94	26417	22515	76	258	363	0	203	343	0	133223	117188	91	6.09073
39547	36002	74	17173	16216	46	8353	7550	38	7	87	0	-2	83	0	-1282	20	0	6.09073
118341	105541	85	57592	52806	77	26805	24113	67	133	448	0	141	265	0	-245	326	0	6.09372
29012	27566	50	20276	18954	49	6834	6310	34	48	97	0	37	52	0	-136	589	0	6.09472
44437	41384	82	38335	36332	68	9537	8829	38	31	71	0	50	68	0	-56	399	0	6.09672
27810	24158	74	21492	19988	52	8950	8485	37	58	114	0	65	79	0	568	431	0	6.10371
161063	133258	94	101511	83766	85	37809	29893	82	299	680	0	242	425	0	-337	318	0	6.1097
120960	109735	77	97568	87551	79	28422	25152	63	17	425	0	297	575	0	-3204	0	0	6.1107
28282	25615	56	21262	19976	57	7609	6899	35	89	121	0	-72	71	0	-1744	0	0	6.1107
106497	91267	79	87329	76844	80	29524	25510	77	188	644	0	83	242	0	9	288	0	6.11669
124167	108963	87	83388	74270	80	39396	34688	78	274	575	0	245	455	0	610	750	0	6.12169
121752	100824	81	76918	63322	82	32975	27277	79	264	336	0	173	271	0	272	375	0	6.12968
47636	43293	74	29163	27024	69	10393	9413	40	96	123	0	53	72	0	-393	76	0	6.13567
36643	34851	66	19497	18417	49	9918	9073	39	-81	108	0	23	159	0	-1	321	0	6.13967
396394	187724	205	242026	113448	196	113981	56182	172	1825	1171	17	1410	824	0	29149	107496	22	6.14566
47996	44155	76	30932	28464	69	12610	11231	43	-54	63	0	5	56	0	-294	594	0	6.14965
108496	98624	77	58185	52836	77	23926	21640	56	217	629	0	-11	316	0	-92	296	0	6.15265
133462	115847	83	83955	74099	80	20039	17079	52	259	339	0	108	266	0	-237	299	0	6.15365
148436	123978	86	96975	83700	82	33983	28558	80	348	652	0	295	534	0	-4616	0	0	6.15365
118972	104724	81	62475	56122	79	26746	23557	76	174	341	0	132	388	0	2	772	0	6.15864
81074	74605	77	45659	41375	74	21563	19689	56	58	199	0	35	224	0	230	869	0	6.16064
32791	31244	57	21788	20453	53	8073	8015	36	25	94	0	58	65	0	-691	159	0	6.16064
73995	66329	75	52156	47469	74	19242	17407	47	-7	335	0	-20	117	0	-2314	0	0	6.16164
110250	94486	80	63285	54089	80	29009	25304	76	234	391	0	119	363	0	696	913	0	6.16564
66677	61483	76	36895	33821	72	17835	15969	49	5	105	0	95	142	0	-766	114	0	6.16663
122999	102824	84	52936	44185	80	27341	22571	73	136	514	0	258	355	0	-708	394	0	6.16763
95506	87559	76	57884	53175	75	21807	19504	56	222	386	0	65	206	0	-3708	0	0	6.16763
38109	34086	76	30020	28035	67	10361	9281	41	-40	124	0	96	102	0	-67	143	0	6.17163
80608	74160	77	53458	49055	75	26434	24119	70	124	361	0	89	161	0	-68	297	0	6.17562
150478	125832	85	98782	84730	84	45002	38139	82	396	799	0	305	631	0	-2588	0	0	6.17662
50741	45431	76	28566	26475	68	12503	11098	43	-256	84	0	9	91	0	-344	168	0	6.18262
127256	108597	88	72672	62336	81	28395	25248	77	235	486	0	225	381	0	-85	502	0	6.18361
19399	19448	51	16858	15884	45	4884	4600	30	20	142	0	5	51	0	33	457	0	6.18861
43026	40734	68	25374	23832	60	9871	9021	41	5	133	0	77	99	0	-890	0	0	6.18861
24887	24677	55	19498	18343	49	8274	7680	37	92	71	0	6	92	0	-1044	17	0	6.18861
83707	75329	76	43756	39829	74	15095	13903	44	4	398	0	114	183	0	132	698	0	6.19061
125057	109260	81	78770	67780	80	30969	26271	77	49	509	0	182	230	0	-1004	93	0	6.19061
242539	162885	103	148065	104834	98	64383	44468	94	934	939	0	790	731	0	-175	2013	5	6.1926
72450	66275	88	26985	24916	70	18947	17269	48	40	239	0	142	111	0	-2164	0	0	6.1926
63218	59344	81	38097	35461	70	13544	12167	44	98	180	0	-73	61	0	415	351	0	6.1966
55271	50118	85	32471	30184	71	12865	11829	43	49	154	0	12	66	0	32	550	0	6.19959
66859	61046	77	34328	31834	72	17518	16398	48	339	223	0	62	159	0	395	477	0	6.20159
59592	55233	81	31976	30092	70	17851	16082	47	-20	114	0	-43	97	0	462	755	0	6.20858
74833	66901	84	53816	50106	74	32958	29865	72	145	364	0	127	359	0	-2921	0	0	6.20858
100454	91785	76	56006	50849	76	22993	20533	56	164	268	0	162	317	0	-3733	0	0	6.20858
156801	122381	95	139656	108351	86	45518	35340	83	408	745	0	174	387	0	-4291	0	0	6.20958
24898	23167	61	21389	19870	52	7453	7181	36	54	52	0	-46	38	0	-314	110	0	6.21258
29552	27330	60	17536	16613	48	6589	6239	34	22	48	0	-22	27	0	-580	352	0	6.21358
47885	43647	75	29071	26143	71	11495	10136	41	144	173	0	49	101	0	46650	46875	75	6.21358
192728	151224	104	101409	78670	89	32591	25056	82	405	718	0	399	693	0	-575	387	0	6.21458
29349	26163	69	18357	17377	48	5796	5336	33	211	125	0	95	90	0	-482	42	0	6.21558
103292	90120	95	57364	50353	79	29021	25548	77	391	270	0	164	474	0	123	613	0	6.22357
144120	117781	86	117866	98488	86	38988	31660	83	399	620	0	333	543	0	-696	300	0	6.22357
147128	120795	86	86739	69814	87	30241	24764	79	244	658	0	292	445	0	-23	537	0	6.22756
138670	115923	92	70547	59412	81	34543	29059	80	357	503	0	171	437	0	-128	491	0	6.22956
122715	101840	82	79001	66739	81	38911	32146	78	494	610	0	78	333	0	532	534	0	6.23755
121296	101616	97	73290	63039	81	35296	29664	79	92	462	0	201	441	0	-348	335	0	6.24354
72976	68031	75	41769	37846	74	22290	20556	52	-128	114	0	147	239	0	-284	273	0	6.24854
18132	17696	46	8386	8120	36	5723	5412	31	21	111	0	1	39	0	-1233	88	0	6.24854
24430	22056	59	12965	12481	41	6603	5972	35	108	112	0	26	58	0	-68	203	0	6.25053
97669	86578	81	53802	48167	76	19446	17039	51	-64	251	0	55	184	0	-479	168	0	6.25153
91958	82335	80	47676	43594	76	17672	15247	48	-24	254	0	21	269	0	269	441	0	6.25453
155172	116842	90	124225	91807	88	35593	27197	82	402	738	0	375	582	0	-220	242	0	6.26052
127391	112744	81	97669	87041	81	29167	25684	77	313	516	0	171	435	0	-448	513	0	6.26152
93008	78121	93	58765	48208	93	13707	10708	70	521	534	0	235	408	0	253946	222637	80	6.26152
86458	77559	82	55729	51001	75	15999	14863	45	77	384	0	-19	280	0	-293	744	0	6.26552
87565	76650	76	66076	59684	77	28051	25186	63	-12	238	0	92	347	0	-2845	0	0	6.26552
99586	89321	82	56210	51600	76	29115	26269	71	-97	411	0	146	178	0	-5761	0	0	6.26552
23701	22794	48	12950	12187	42	7291	6687	35	47	104	0	41	68	0	369	361	0	6.27251
21213	19442	62	19957	19291	49	4632	4373	30	48	69	0	119	73	0	-167	428	0	6.2755
71240	66689	72	28923	26814	61	19920	19164	50	-106	147	0	73	136	0	-1379	159	0	6.2755
78424	72031	75	41999	37742	75	21675	19841	50	22	213	0	108	107	0	-2473	0	0	6.2765
114496	101603	81	57062	51405	77	27051	23986	67	262	519	0	50	344	0	205	377	0	6.2775
48528	49473	50	22409	21073	52	6568	5994	34	-73	98	0	1	65	0	-465	143	0	6.2785
93042	83047	85	63088	57481	76	35635	31993	74	230	449	0	189	488	0	-39	437	0	6.28849
80216	72123	79	54544	49069	75	24729	22236	61	122	243	0	21	234	0	-5	700	0	6.29348
73721	68610	72	38947	36512	73	19310	17565	48	36	231	0	90	261	0	-3196	0	0	6.29348
43624	40021	59	27776	25919	67	6298	5677	34	78	112	0	61	66	0	301	470	0	6.29648
105271	93508	88	57674	52162	76	21216	18872	53	231	276	0	67	214	0	-193	168	0	6.29848
136208	100242	90	89616	68582	86	38883	28979	83	441	533	0	377	509	0	-432	305	0	6.30047
138006	115605	86	69712	57739	83	36900	30528	81	356	596	0	291	496	0	510	519	0	6.31745
111351	96709	81	55171	47554	77	23758	20726	54	160	384	0	92	304	0	330	584	0	6.32145
31042	28206	55	22273	20727	56	9250	8635	37	366	256	0	-105	57	0	-164	300	0	6.32644
152783	131225	86	82979	72219	83	46655	40761	81	269	781	0	294	630	0	-540	518	0	6.32644
114431	103920	80	68165	62539	78	23663	20895	54	55	518	0	93	221	0	-7076	0	0	6.32644
46251	41025	71	33272	30561	71	11466	10387	41	128	186	0	103	150	0	-156	200	0	6.33044
63850	58561	75	35063	32675	71	13285	12016	42	118	228	0	106	140	0	-646	66	0	6.33044
81685	75003	73	53867	47649	75	22218	20233	55	274	433	0	136	350	0	141	298	0	6.33344
159992	125983	88	101437	81551	86	42769	33989	84	420	624	0	432	566	0	-76	273	0	6.33743
121021	106086	80	67804	59602	79	24499	21136	63	214	405	0	81	305	0	-4714	0	0	6.33743
24246	23717	48	19033	17819	48	4960	4628	31	-26	79	0	20	69	0	-2669	0	0	6.33743
51796	46879	81	40639	38453	69	11827	10915	40	0	151	0	30	103	0	-2350	0	0	6.33843
21806	20004	53	21030	20187	49	6684	6445	33	-103	37	0	8	51	0	-2791	0	0	6.33843
145738	115005	87	102939	81609	87	36586	29658	83	536	641	0	320	510	0	-1455	0	0	6.33943
108720	93739	79	66847	57181	80	30338	26045	77	190	499	0	246	473	0	-4173	0	0	6.33943
129345	108569	85	60385	51290	79	37272	32092	78	350	506	0	210	428	0	-9365	0	0	6.33943
91083	82988	83	51086	45935	76	25959	23671	61	100	551	0	-13	222	0	-109	457	0	6.34442
152806	106003	123	90781	60451	114	39506	26731	110	596	523	0	277	428	0	10739	38597	24	6.34542
202045	153436	92	117553	91705	92	54824	42634	90	676	844	0	555	654	0	649	2376	7	6.35141
36374	35067	65	20619	19432	48	11274	11007	38	81	169	0	115	168	0	-317	328	0	6.35241
83217	78471	76	59380	54268	75	22905	20540	56	189	249	0	46	271	0	4	540	0	6.35541
192147	95641	108	103689	61945	107	46986	22887	105	654	498	0	445	321	0	4566	37955	18	6.35541
95655	87615	75	71683	66426	75	29975	26423	73	329	503	0	187	325	0	-6582	0	0	6.35641
168719	127548	101	85334	63338	89	43559	32872	86	309	427	0	370	484	0	-11169	0	0	6.35641
45810	41804	80	28978	27085	70	10419	9696	38	17	116	0	69	161	0	-2073	0	0	6.35741
132518	108507	89	66876	54471	82	32674	26571	80	382	780	0	301	484	0	426	401	0	6.35841
48310	43252	71	24469	22596	59	11787	10667	41	-131	62	0	7	72	0	-220	291	0	6.3604
133278	110153	91	82993	68736	83	40446	33016	81	100	454	0	242	423	0	218	594	0	6.3624
27638	27747	52	21343	20230	53	4539	4270	29	-49	60	0	-96	42	0	16	382	0	6.3644
34116	33080	52	15798	15182	44	6169	5635	33	24	82	0	-12	162	0	195	538	0	6.36839
120120	105743	80	70169	62182	80	27027	23406	70	287	523	0	172	447	0	-1674	0	0	6.36839
133695	108166	86	78013	65520	83	34734	28752	81	356	409	0	311	476	0	-1342	344	0	6.36839
14351	14930	36	16892	15870	46	5084	4785	31	-81	89	0	12	60	0	-204	260	0	6.37139
40069	38762	60	17286	16243	46	8664	7931	37	-9	106	0	55	86	0	264	832	0	6.37638
37295	34196	54	27239	25209	68	10924	9942	40	132	184	0	47	199	0	-1695	0	0	6.37638
102397	91883	77	69749	62038	77	31691	28372	74	288	574	0	170	358	0	-6	601	0	6.38338
58021	54184	71	37354	34956	71	15250	13473	47	262	407	0	-76	150	0	-990	58	0	6.38437
64948	59868	70	33994	31735	71	14956	14162	44	171	132	0	38	173	0	-236	384	0	6.39137
137840	114344	99	100574	84996	83	44808	37794	81	377	803	0	266	542	0	-465	388	0	6.39236
75609	67684	81	29650	27530	70	19551	18455	48	136	184	0	41	174	0	-2578	0	0	6.39236
33520	32299	60	17663	16813	45	9612	8842	37	156	159	0	38	58	0	-216	223	0	6.39536
110639	100346	76	85638	78506	78	28038	24825	69	310	493	0	130	370	0	442	509	0	6.39736
[truncated: 11,902 more rows]
