# Supplementary material for: Phenotypic heterogeneity follows a growth-viability tradeoff in response to amino acid identity
Source: Nat Commun. 2024 Aug 2;15:6515. doi: 10.1038/s41467-024-50602-8 (PMC11297284; doi:10.1038/s41467-024-50602-8)
Supplement: Supplementary file 6 — Source Data [file 41467_2024_50602_MOESM6_ESM.zip › source_data/fig1d/221121_1830_E2_GLN_GFP.csv]

FSC-A	FSC-H	FSC-W	SSC-A	SSC-H	SSC-W	BL1-A	BL1-H	BL1-W	VL1-A	VL1-H	VL1-W	VL2-A	VL2-H	VL2-W	YL2-A	YL2-H	YL2-W	Time
123933	120640	78	50573	49648	76	70661	68777	76	792	609	0	3652	3404	30	259	489	0	0.0139633
126894	121874	80	65306	62578	77	87263	84854	79	917	925	0	4732	4504	32	902	831	0	0.0169554
83304	83490	76	33656	34191	70	49567	49854	73	171	327	0	3005	2863	25	666	808	0	0.0269292
242230	183804	108	72026	53063	96	110707	81425	97	1340	773	0	6566	5027	43	-202	155	0	0.0329134
192782	157483	93	73007	58118	87	103318	84038	88	1018	688	0	5540	4536	37	480	1019	3	0.0349082
49056	49502	69	18580	19008	44	25597	25050	57	142	230	0	1322	1303	12	-197	252	0	0.0408925
88146	79315	77	35238	31659	74	57192	49750	76	577	454	0	3143	2817	28	-51	441	0	0.0488715
110074	106845	81	44967	43288	74	69941	66029	77	583	492	0	3999	3834	29	-31	294	0	0.0618374
179279	147780	86	65550	52788	85	109380	89294	87	851	752	0	5520	4477	39	813	928	0	0.0638321
153965	136514	87	60768	54779	82	87017	77199	84	900	791	0	4587	3999	32	-223	438	0	0.0698164
87070	86622	74	31543	31373	71	57510	56835	73	589	483	0	2890	2826	25	288	380	0	0.0748033
61915	62932	71	23177	23178	57	33528	33265	70	344	294	0	1842	1733	16	-30	421	0	0.0877692
76195	77311	71	25825	25552	60	46713	46583	72	548	613	0	2471	2494	22	-193	269	0	0.101732
88928	87152	78	26642	26744	68	54669	54627	72	532	488	0	2742	2724	24	165	446	0	0.105722
209825	163846	94	68889	53449	88	128860	97468	91	1130	726	0	6898	5158	42	1405	981	0	0.105722
125089	114883	80	53137	47390	78	72920	66435	79	798	664	0	3919	3518	31	923	1167	5	0.113701
212028	165771	92	68254	54945	88	133996	105700	91	1174	903	0	6801	5366	41	818	874	0	0.126667
47080	49269	72	17242	17780	42	22866	23475	48	89	139	0	1104	1112	7	23	295	0	0.126667
116404	107182	86	33822	29990	77	68792	62502	78	651	414	0	3546	3049	29	1138	1345	8	0.129659
52632	53446	65	21435	21789	49	30001	30609	68	309	238	0	1490	1587	15	600	1067	5	0.132651
98318	98365	76	41560	40634	74	66807	65765	75	326	492	0	3493	3186	30	-309	231	0	0.147612
62910	64183	70	14577	14687	42	36099	35725	70	127	235	0	1941	1835	18	-19	291	0	0.157586
115829	114733	82	41026	40901	74	72074	69262	75	513	600	0	3583	3671	28	498	425	0	0.157586
116841	116534	75	78351	78347	75	78769	77366	76	789	569	0	3859	3873	29	1005	1519	11	0.15958
218143	169533	92	88983	69457	91	115379	89510	92	1379	1153	11	5632	4446	38	703	1133	4	0.176536
148550	124337	85	57571	47836	82	77342	63065	83	740	554	0	4261	3603	33	59	627	0	0.181523
131406	124505	81	42955	40816	77	64779	61029	79	853	630	0	3812	3661	29	62	589	0	0.189502
120178	111698	78	43336	38851	75	69210	62263	78	798	826	0	3607	3153	29	696	977	0	0.190499
125080	106374	80	56977	48624	80	62884	53220	80	848	713	0	3221	2903	30	545	974	0	0.193491
151924	128522	85	59462	49784	83	91396	76199	85	819	666	0	5023	4357	35	845	1068	4	0.208452
196796	157281	91	91491	74373	89	108295	85304	89	1079	863	0	6032	4736	39	625	1008	1	0.22042
144876	132265	81	65438	58974	79	79643	71209	81	712	675	0	4151	3623	32	140	628	0	0.223412
76729	76383	72	27614	28083	63	43594	43700	72	408	553	0	2259	2456	21	-180	233	0	0.230394
64027	63619	72	34384	34700	69	31319	31276	69	476	450	0	1754	1813	17	262	512	0	0.232389
203860	164641	91	67837	53517	87	143933	109714	91	1395	1090	9	7961	6172	43	782	1085	5	0.233386
81129	81306	79	29532	29614	70	50034	50457	71	415	321	0	2184	2301	21	729	806	0	0.234384
91126	87357	79	28524	27231	70	57869	54426	75	576	589	0	2753	2661	25	-284	121	0	0.242363
142471	124072	81	51129	43665	79	80391	70357	81	891	860	0	4399	3959	34	32	990	0	0.245355
87882	87315	73	42124	42119	72	37372	36804	72	649	481	0	1902	1706	20	112	392	0	0.254331
278125	189949	120	96358	68073	112	200828	137127	114	1837	1320	16	10320	6829	50	135	590	0	0.258321
300501	158046	121	97472	45184	120	146647	80278	123	1575	987	0	7983	4442	62	1491	964	0	0.270289
148032	131205	84	66775	57378	82	75574	63681	82	3810	3363	31	4187	3805	31	191	578	0	0.275276
60868	59965	86	23224	23367	56	30582	30908	69	249	247	0	1777	1660	19	66	454	0	0.276273
45080	44421	66	18141	18446	45	27113	26697	62	345	340	0	1423	1410	13	65	301	0	0.277271
156394	121910	86	55367	44525	84	103845	79004	87	529	658	0	5550	4193	40	-242	266	0	0.277271
87999	85739	73	26431	26253	69	55964	54189	73	367	304	0	2875	2872	25	295	542	0	0.280263
109772	106665	80	51009	49179	75	72220	69794	77	752	639	0	3651	3604	29	1064	1491	11	0.28126
60888	62750	72	25280	25824	60	37648	37697	69	443	464	0	1957	1955	20	19	482	0	0.284252
199592	156719	88	92684	72833	89	126189	98687	89	988	715	0	6524	5214	40	860	890	0	0.28525
97455	95816	78	43309	43350	74	63908	63031	75	504	513	0	3416	3285	26	225	548	0	0.290237
40614	43851	59	22787	23318	56	24690	25599	58	284	375	0	1342	1537	14	-75	392	0	0.299213
117902	111970	79	37925	35585	75	56313	52609	76	596	623	0	2930	2796	27	552	745	0	0.302205
137490	124470	85	56754	50559	82	68450	61663	83	871	635	0	4033	3603	31	67	335	0	0.302205
102232	101462	77	50454	50387	74	56990	56310	74	807	581	0	2866	2755	25	572	1155	5	0.302205
90673	89146	80	21203	21056	54	61530	61004	74	270	276	0	3101	3090	25	459	1407	8	0.303203
49961	50984	68	19959	20282	48	28197	28604	68	531	446	0	1636	1566	18	-59	161	0	0.310184
165610	131191	86	69901	56146	84	96403	75759	85	449	527	0	5271	4227	37	24	334	0	0.312179
110998	101589	80	52778	48209	77	76179	69489	79	595	506	0	4085	3574	32	-412	271	0	0.314174
85963	87117	74	28016	27587	71	55581	54427	74	431	525	0	2966	2845	25	-501	195	0	0.318163
45254	45657	69	13358	13823	40	25987	26577	62	137	218	0	1193	1218	10	-293	206	0	0.326142
89213	89541	74	40628	40798	72	47288	47253	72	509	500	0	2564	2506	25	633	604	0	0.336116
133777	111721	83	51461	43087	81	74305	60283	82	865	677	0	3880	3233	33	489	638	0	0.341103
80943	78593	77	27542	26050	65	58955	55813	74	321	320	0	2884	2764	26	43	300	0	0.341103
31537	33520	62	10424	10679	37	15628	15741	43	169	232	0	825	803	0	-523	90	0	0.34609
117404	114721	78	52309	51552	75	77988	74929	77	867	749	0	4072	3841	30	1084	1048	3	0.347087
218550	171076	97	80453	63319	92	120240	94390	93	957	973	0	6519	4974	40	402	469	0	0.349082
53557	55422	58	23344	23733	50	29538	29823	66	415	455	0	1604	1606	16	598	465	0	0.349082
141818	122275	85	60787	53587	82	81666	71418	83	742	645	0	4284	3724	32	1363	962	0	0.349082
153823	130201	83	63808	54049	82	92801	76714	83	998	843	0	5129	4274	36	837	949	0	0.349082
112732	98838	84	47145	40517	80	42270	36758	79	577	517	0	2305	2027	22	-133	354	0	0.351077
84768	85730	76	34138	34191	71	54198	52884	73	495	388	0	2919	2758	26	747	635	0	0.351077
69291	71439	70	26686	26942	64	46314	45187	71	408	366	0	2330	2290	22	-157	503	0	0.354069
97524	95770	84	37059	36956	72	69953	68218	75	459	526	0	3778	3709	29	1159	1256	9	0.357061
157471	128391	95	59764	49676	83	97714	81996	85	803	629	0	5080	4079	36	603	787	0	0.362048
39562	39223	62	18924	19238	46	20584	20778	50	146	164	0	1072	1075	7	24	280	0	0.36504
81316	79382	76	28240	28171	71	60226	59213	74	209	390	0	2777	2808	25	785	1141	6	0.367035
77263	77794	81	27735	27945	68	52666	52796	73	501	565	0	2675	2676	24	49	632	0	0.371024
79219	78723	78	28148	28358	69	42597	42539	71	431	434	0	2545	2552	23	-21	216	0	0.374016
84878	85182	72	26868	26759	66	46633	46434	72	685	450	0	2353	2269	24	-275	164	0	0.375014
157730	138505	83	51419	43452	83	92834	78576	84	937	732	0	4770	4183	35	176	586	0	0.386982
186384	162971	85	60212	53165	82	111834	97427	85	1214	943	0	5868	5122	37	996	883	0	0.400946
134092	116699	87	47739	41663	81	85786	75865	82	399	406	0	4437	3881	33	270	598	0	0.407927
110643	99563	80	59058	54595	78	65658	59832	79	462	603	0	3357	3076	29	1025	902	0	0.415906
36084	36208	66	16106	16400	43	20104	20769	49	220	147	0	1048	1073	6	-185	230	0	0.422888
76752	76784	87	25613	25708	59	45143	44873	72	331	316	0	2521	2467	24	339	505	0	0.427875
112148	109237	75	47729	46387	74	68016	65287	76	968	894	0	3525	3404	28	32	369	0	0.430867
187002	150376	88	81252	65091	86	89728	71546	85	1600	1312	14	5077	4018	37	429	585	0	0.434856
220839	167927	99	77489	59690	93	124454	98497	93	1007	701	0	6821	5486	42	158	600	0	0.437849
100415	97783	91	36814	36355	72	66093	64584	74	565	448	0	3447	3637	28	1004	1281	8	0.439843
119135	115112	78	34919	32611	77	72038	68223	77	759	609	0	3874	3736	29	-58	537	0	0.441838
132184	132439	77	67797	66520	77	93691	91304	78	933	1026	4	5132	4833	33	413	502	0	0.449817
75626	73448	89	21728	21669	48	46904	46045	72	222	364	0	2733	2695	25	303	464	0	0.450814
70956	71582	73	26158	26296	62	46636	46071	71	428	346	0	2479	2521	22	13	313	0	0.455801
180219	151411	88	78014	64910	87	117394	96757	88	907	767	0	6870	6001	39	854	791	0	0.468767
82330	82222	73	31466	31909	70	48798	48013	72	440	551	0	2638	2500	23	143	454	0	0.469765
169483	141427	85	69295	57099	85	103656	86035	85	1064	870	0	5273	4439	38	1542	1182	8	0.471759
130807	112959	82	57358	49860	79	73423	61395	81	392	437	0	3827	3196	33	400	381	0	0.477744
56251	56706	70	21998	22594	51	37649	38089	68	495	384	0	1933	1848	20	239	589	0	0.487717
53090	54592	69	13778	13888	40	32350	32307	69	291	365	0	1706	1800	17	-2	295	0	0.489712
33378	33796	65	13871	14318	41	19407	19484	46	79	132	0	845	894	0	-548	90	0	0.489712
95155	95156	74	31569	31553	72	41459	40539	72	484	722	0	2371	2358	22	171	854	0	0.49071
124907	121339	77	42191	41582	76	83269	80906	78	444	535	0	4306	4194	30	134	681	0	0.491707
131827	115988	81	48524	42549	79	68381	59288	81	793	731	0	3722	3150	31	557	516	0	0.491707
133072	112688	87	51339	43376	81	77874	64848	82	452	464	0	4108	3381	33	39	442	0	0.508662
121138	110534	81	48894	43903	78	65150	58294	78	1263	1148	10	3945	3614	30	290	498	0	0.508662
327945	219548	117	108074	72430	113	239328	160279	115	1895	1362	18	12893	8649	53	1726	1541	11	0.50966
115876	110811	83	47932	46177	76	73669	71081	77	719	696	0	3939	3729	30	183	587	0	0.519634
203062	159511	91	72184	56192	89	109284	85187	90	711	854	0	6088	4933	38	649	769	0	0.520631
336275	231002	123	109930	75640	121	264376	182203	123	2750	1899	27	14201	9701	60	935	735	0	0.531602
133075	121866	88	52144	47387	79	59569	55485	80	451	580	0	3049	2885	27	967	660	0	0.532599
117190	110998	80	39442	36749	77	55351	51589	77	683	489	0	3019	2943	26	1116	1303	15	0.533597
71658	71971	72	33501	33878	71	47646	47054	72	421	525	0	2446	2480	22	482	706	0	0.533597
77769	79029	73	32429	32807	70	48561	48485	72	390	352	0	2498	2465	24	753	611	0	0.533597
91650	91780	74	36386	36333	71	57357	56949	73	668	560	0	3224	3054	27	29	723	0	0.538584
114364	103177	79	45416	40405	78	65935	59107	79	607	598	0	3735	3358	30	474	615	0	0.538584
96417	95075	90	34187	34320	71	64710	64063	74	455	571	0	3318	3453	26	809	868	0	0.540578
32342	34529	47	15020	15236	41	16691	16546	45	374	270	0	923	977	0	268	482	0	0.542573
93747	93735	75	43305	43458	73	56904	55603	74	660	489	0	3001	2928	26	30	401	0	0.543571
35318	35571	74	13189	13283	40	17601	17694	45	165	249	0	1059	1073	6	-286	249	0	0.545565
170221	145778	84	59837	49947	82	82200	69520	84	1115	773	0	4797	4208	34	-339	385	0	0.546563
161183	130236	89	66026	53385	85	88398	71244	88	849	599	0	4282	3648	32	877	866	0	0.546563
145745	124392	86	63704	54761	82	83510	68658	84	872	591	0	4640	3733	35	15	225	0	0.553544
297843	212714	108	94834	66705	102	192920	136260	105	1715	1074	15	10264	7235	50	472	653	0	0.555539
88939	87210	73	32113	31835	71	52962	52447	73	619	452	0	2805	2938	25	43	664	0	0.555539
116321	114382	75	48658	47453	74	70177	68483	76	713	787	0	3841	3778	29	572	481	0	0.556536
50095	49020	68	23805	23608	57	23229	22303	52	172	260	0	1240	1294	13	-44	647	0	0.557534
97445	95223	84	34821	34260	73	46477	45195	74	611	523	0	2723	2745	25	-383	24	0	0.559529
111471	98932	79	45539	39828	77	65663	56884	79	660	475	0	3516	3108	31	58	572	0	0.562521
164043	144519	93	74898	66617	83	88839	76495	85	1235	965	0	4808	4188	34	1457	816	0	0.564515
208680	171857	95	65095	53071	88	133489	111626	91	1261	1141	9	6667	5787	41	754	1039	3	0.565513
90013	88874	77	36137	35768	72	58751	57509	73	341	500	0	3059	3168	25	487	683	0	0.56651
70928	66871	76	32564	30240	71	35210	33053	72	457	354	0	1893	1793	19	1236	674	0	0.567508
70456	72798	71	36951	37197	71	32533	32353	70	174	280	0	1902	1996	19	804	614	0	0.568505
146301	136433	82	62261	58548	79	81767	75360	81	702	724	0	4430	3935	32	770	807	0	0.569502
145595	125816	83	60597	52399	82	72982	61173	81	801	817	0	3940	3274	32	324	438	0	0.573492
109890	108927	76	53788	53766	74	66629	65336	74	745	737	0	3528	3418	28	10	270	0	0.574489
146466	124468	86	48391	40355	82	93660	81114	85	765	634	0	4803	4306	34	715	654	0	0.576484
186922	144863	106	67193	52846	88	104486	81078	89	985	794	0	5797	4513	38	488	726	0	0.577481
253280	190720	96	78968	59409	94	154042	118312	97	1286	884	0	7983	6367	45	77	395	0	0.578479
162010	145297	83	55570	48306	82	100124	88254	84	911	960	0	5211	4655	36	1177	1479	12	0.582468
107686	105401	77	37715	36832	74	59262	56821	75	548	226	0	3321	3145	28	295	608	0	0.583466
99421	87291	79	41800	37312	77	65007	55509	80	439	465	0	3658	3056	31	158	657	0	0.584463
148321	138720	80	62914	58055	79	59825	54043	79	700	741	0	3411	3126	28	476	478	0	0.58546
197295	161222	87	91228	73487	86	112674	88241	87	981	659	0	5977	4578	39	582	1213	7	0.586458
154232	133937	85	52169	45415	82	75427	63770	85	841	808	0	4210	3597	32	718	785	0	0.588453
99718	98727	75	52640	52607	73	61472	59989	73	629	677	0	3172	3190	26	287	776	0	0.605408
64464	65669	77	28545	28699	69	27231	26832	64	443	396	0	1595	1379	14	2347	1325	16	0.606405
142545	132829	83	62551	57730	81	94774	88436	82	1231	1025	4	5179	4817	34	798	636	0	0.61239
66342	65970	71	23660	23780	56	43776	42584	71	409	512	0	2548	2612	23	586	1137	5	0.618374
110834	110594	77	41097	41087	74	76803	75845	76	600	496	0	4111	4192	29	1209	1317	13	0.618374
65303	68023	59	24801	24809	66	50441	50392	70	376	338	0	2780	2593	24	99	396	0	0.626353
223054	171161	95	84597	65395	92	125979	94601	94	1032	868	0	6756	5240	42	744	717	0	0.636327
162933	130294	91	59648	48365	85	101066	80306	86	983	788	0	5248	4331	38	841	889	0	0.645303
100746	97895	83	33883	33318	72	57527	56092	74	666	710	0	3048	3240	26	188	474	0	0.653282
131404	127460	80	59075	58134	76	80772	77686	78	713	794	0	4089	3906	30	901	895	0	0.662258
89349	79078	80	37980	33764	77	62230	56396	78	632	490	0	2972	2563	26	507	760	0	0.672232
125977	122324	79	38322	37644	75	60789	58471	76	507	488	0	3315	3158	28	637	719	0	0.674227
104787	101494	76	39526	37488	73	64019	60044	76	600	557	0	3400	3175	28	226	537	0	0.678217
114384	105408	79	46899	42198	76	64431	58864	77	947	938	0	3113	2848	28	461	448	0	0.681209
152859	135692	83	52881	45404	81	99478	88256	82	1012	683	0	5323	4929	33	818	946	0	0.681209
188143	161183	99	63592	54182	88	91938	78715	88	1033	861	0	4980	4376	34	853	960	0	0.682206
185182	150454	91	70109	57375	87	116498	96601	88	1064	761	0	6322	5050	40	1034	781	0	0.683203
73185	70124	76	28807	27575	70	39229	36987	73	458	342	0	1808	1674	19	380	622	0	0.687193
108459	106551	92	41232	40684	74	68870	66062	76	577	571	0	3563	3471	28	-209	208	0	0.68819
60827	61405	79	23286	23567	53	27516	27452	61	150	241	0	1445	1497	15	335	438	0	0.689188
171078	142570	92	58203	49423	84	99687	83521	85	1087	885	0	5682	4459	39	341	429	0	0.690185
178641	144066	88	77898	63149	85	115509	94983	87	1100	839	0	6108	4971	40	395	924	0	0.694175
176659	144619	86	65629	53864	85	96219	78540	86	1140	789	0	5449	4470	38	935	1083	5	0.696169
176744	148441	96	61683	52510	85	92654	76120	86	880	932	0	4971	4010	37	398	362	0	0.698164
66186	67827	71	26314	26605	62	40080	39678	71	133	288	0	2085	2131	20	39	366	0	0.700159
78838	80066	73	36583	36973	70	48250	47962	71	468	391	0	2581	2532	24	906	1691	12	0.702154
138956	129741	83	56846	52608	78	90621	85429	80	730	747	0	4892	4355	34	-176	397	0	0.706143
27054	27918	55	12183	12425	39	18947	19470	46	106	147	0	1114	1066	6	-479	72	0	0.70714
53962	54718	69	19272	19720	47	27123	26454	62	343	320	0	1390	1369	13	327	351	0	0.708138
114079	109689	77	39240	38405	75	59056	57350	76	397	539	0	3466	3400	27	214	530	0	0.71113
165984	138106	84	58299	48782	83	102127	81665	86	858	804	0	5343	4533	37	270	343	0	0.71113
79167	76034	77	31167	31133	71	47394	46680	72	472	428	0	2153	2255	22	-487	95	0	0.712127
102759	102864	76	42275	41735	73	59418	57657	73	641	679	0	3194	3068	27	179	670	0	0.714122
90439	90818	73	33702	33388	71	53622	52292	73	532	586	0	2583	2584	24	-537	78	0	0.721104
226593	168465	101	80827	60437	93	126879	92891	95	1606	1051	7	6709	4854	43	475	587	0	0.725093
322561	205863	112	131610	81241	111	170011	112341	111	1782	1168	12	9156	6065	51	1173	1155	6	0.725093
161180	140724	82	67078	58679	82	100040	86289	83	799	711	0	5158	4518	35	248	894	0	0.726091
146523	121167	94	69422	58597	84	90987	75836	86	894	605	0	4900	3951	36	631	1020	3	0.728085
55168	55063	72	23556	23667	55	29783	29618	69	221	195	0	1471	1590	14	-227	415	0	0.73008
170039	139707	92	64835	53359	83	94308	75421	84	1177	897	0	5061	4206	35	312	335	0	0.73407
109669	106931	76	47066	45659	74	63482	61651	76	539	620	0	3444	3305	27	532	469	0	0.73407
172972	139397	88	49093	39041	83	121420	98184	86	963	798	0	5852	4467	40	421	460	0	0.738059
92933	92255	76	36798	36654	72	55045	53902	74	397	455	0	2948	2701	25	639	728	0	0.745041
203281	157985	98	92545	72577	91	124497	96080	92	1377	990	0	6252	4812	40	1291	799	0	0.745041
74172	75392	73	19873	19938	49	46385	46807	71	372	377	0	2441	2334	24	-381	95	0	0.748033
160979	147549	95	52046	47639	79	99028	90736	82	1344	1144	8	5438	5038	34	865	829	0	0.750028
180809	138445	94	68864	52349	86	87645	68065	86	974	720	0	4914	3629	38	-20	803	0	0.752022
48758	48970	69	19809	20026	48	23422	23154	52	177	197	0	1262	1200	12	1838	1363	10	0.75302
116014	114820	79	42267	41882	74	79659	78491	76	791	698	0	3858	3702	29	619	1083	4	0.75302
157425	127532	85	60384	49027	84	99692	78440	86	728	707	0	5393	4234	37	687	975	0	0.760999
42586	43045	66	15687	15789	44	19504	19431	47	117	169	0	995	976	0	1178	917	0	0.762994
156719	131768	84	54058	44914	81	92444	75701	84	989	736	0	5156	4263	37	150	275	0	0.765986
188023	148479	91	63925	50575	86	118341	92475	88	1037	667	0	5891	4575	40	1184	1204	8	0.766983
211392	167435	91	91435	73877	89	106399	84009	89	894	872	0	5718	4255	38	-165	600	0	0.769975
75953	76414	72	31578	31414	71	40039	39775	72	527	411	0	2302	2257	22	-360	246	0	0.773965
82803	83856	72	37765	37879	71	60141	58748	74	562	514	0	2987	2902	25	-159	241	0	0.781944
100690	100480	77	35561	35609	72	67865	67243	75	669	686	0	3692	3545	28	321	595	0	0.781944
67988	66895	73	20188	20251	47	32975	32727	69	229	257	0	1779	1741	18	1087	905	0	0.789923
97965	94476	81	34132	32391	73	66767	63783	76	558	513	0	3397	3254	27	-351	446	0	0.792915
125872	112758	87	43661	38606	79	71801	63168	81	617	561	0	4287	3722	31	1475	882	0	0.795907
125873	121018	79	45243	44114	75	67263	64627	77	1067	963	0	3866	3817	29	279	604	0	0.802889
169853	137252	88	56404	44591	87	108367	88029	88	751	676	0	5652	4564	38	580	472	0	0.816852
109706	95426	84	41484	35655	77	57210	49597	79	657	610	0	3126	2502	29	978	957	0	0.821839
154125	124226	95	64076	51342	85	102124	83591	86	578	471	0	5577	4604	39	508	885	0	0.822836
94566	94354	90	37770	38026	71	54976	55421	73	611	536	0	2850	2817	25	480	493	0	0.82882
99899	99933	76	37094	36061	73	58269	56682	74	666	542	0	2973	2942	26	-86	429	0	0.830815
165784	146416	85	56749	48759	82	99806	86057	85	1058	855	0	5232	4451	36	-13	299	0	0.844778
55058	57158	68	22010	22265	51	28170	28606	67	475	324	0	1322	1388	12	746	977	0	0.848768
168080	138651	88	72407	59812	84	93952	76499	86	1007	724	0	5224	4325	37	401	702	0	0.848768
191843	147095	97	63369	48436	87	130954	101108	90	1071	835	0	6859	5225	42	358	492	0	0.849765
38994	38921	80	15555	15878	42	22620	22545	56	249	162	0	1120	1241	10	-518	98	0	0.85176
156074	131321	92	70745	60520	83	100722	87777	84	958	953	0	5411	4638	38	545	949	0	0.85575
174027	142848	86	61914	50636	84	104491	84908	86	1118	787	0	5555	4371	38	899	1166	6	0.857744
93902	95008	73	38827	38610	72	58390	56402	74	691	602	0	3213	3170	26	821	1274	7	0.859739
213926	163722	108	71328	54808	89	121999	92070	92	1074	852	0	6617	5092	42	526	477	0	0.861734
72548	72980	71	24905	25306	55	39458	39410	69	377	277	0	1887	1913	18	48	329	0	0.861734
138977	121111	85	58889	50695	80	90167	79954	82	968	692	0	4951	4169	36	-60	376	0	0.866721
65341	65808	73	27463	27755	64	33013	33215	70	450	342	0	1739	1758	17	506	408	0	0.876695
106810	103641	81	46831	45978	73	59554	56880	75	506	543	0	3420	3169	29	521	819	0	0.88966
28577	27379	77	10540	10701	38	13826	13994	40	164	301	0	620	578	0	-63	282	0	0.890658
103468	102531	76	28511	28294	71	70140	67818	75	485	668	0	3926	3661	29	112	364	0	0.89365
20702	22110	51	6808	6875	33	13493	13483	41	358	321	0	739	624	0	6	350	0	0.89365
96740	94138	84	37918	37965	72	60539	59932	73	514	483	0	3459	3273	28	557	852	0	0.894647
89092	89901	74	28600	28952	67	72054	71148	73	832	674	0	3790	3446	30	17	637	0	0.894647
37002	38784	62	16406	16752	44	20690	20769	51	64	239	0	1089	1207	9	-74	558	0	0.89764
122851	116782	83	47878	46347	76	75608	72536	77	759	723	0	4125	3962	30	805	882	0	0.902626
130168	115077	82	54871	49342	79	61404	51595	81	908	740	0	3232	2758	29	987	558	0	0.905618
101481	100424	76	44526	44112	74	62644	60799	76	751	632	0	2912	3108	25	873	1077	5	0.907613
146273	128444	88	44390	37716	80	101331	89532	84	1798	1674	19	5494	4903	36	488	847	0	0.910605
127461	115418	81	44915	39802	79	84949	74773	81	701	640	0	4246	3892	32	-43	348	0	0.914595
45878	47275	72	20162	20337	47	20541	20490	51	370	317	0	1179	1173	10	146	229	0	0.917587
46529	46359	74	14533	14771	41	21316	21224	51	202	153	0	1251	1190	11	800	1145	7	0.921577
57584	58139	68	19546	19895	48	33049	32911	69	298	253	0	1717	1649	16	191	512	0	0.921577
133975	122401	79	45437	37603	80	92485	79311	81	699	737	0	4871	4144	34	883	821	0	0.921577
141493	124821	82	55612	47958	81	92621	81377	83	957	822	0	4473	3837	33	726	960	0	0.924569
80830	80295	73	30408	30127	71	53959	54083	74	675	420	0	2693	2804	23	377	831	0	0.925566
32369	31916	64	14548	14898	40	18488	19050	44	68	218	0	932	929	0	202	608	0	0.926563
114013	114004	79	47854	47048	75	72927	69513	76	611	806	0	3874	3628	29	1266	585	0	0.930553
72561	72470	88	24165	24479	54	44859	44288	71	444	377	0	2368	2371	23	220	700	0	0.930553
51888	53204	64	19890	20242	49	26902	27042	62	344	343	0	1389	1336	13	-13	418	0	0.934542
100063	99731	81	33425	33192	72	60166	59293	74	499	527	0	2953	2991	26	437	620	0	0.937535
82390	80573	76	26804	26287	70	41804	41388	72	530	345	0	2153	2226	20	165	513	0	0.939529
316946	201124	119	140076	98091	114	303597	213004	117	2534	1794	26	15943	11766	59	1458	1160	8	0.951498
77821	78170	73	25634	25844	66	55815	54878	73	428	467	0	2869	2865	24	-198	185	0	0.953493
45920	46158	83	19698	19900	48	26991	27447	61	174	212	0	1259	1262	10	90	211	0	0.953493
233053	180456	95	73559	55549	90	123438	95733	92	1229	831	0	6323	4728	41	1784	849	0	0.95449
92464	93686	73	38371	38545	72	57302	56385	73	639	600	0	3146	3078	27	713	770	0	0.960474
180458	151659	97	86698	75214	85	99355	81600	86	1204	1126	8	5191	4083	37	495	547	0	0.965461
181847	143769	87	73586	58025	87	116269	88578	89	1192	877	0	6230	4803	40	1125	940	0	0.966458
171460	142724	89	61140	50635	84	113360	94675	87	1096	1019	3	5926	5265	38	509	544	0	0.969451
118158	118354	80	32082	31919	72	71988	70680	75	824	717	0	3871	3737	28	25	305	0	0.969451
177949	148382	91	88129	76704	85	88537	71269	86	1047	892	0	4325	3581	34	380	337	0	0.974438
98792	95897	77	36916	35890	73	52436	51224	74	818	617	0	2653	2630	24	1306	946	0	0.980422
81260	81678	75	27530	27653	69	46785	46229	72	472	472	0	2318	2488	22	980	790	0	0.985409
49837	52185	69	18989	19503	46	22009	22089	58	267	245	0	1314	1156	10	203	711	0	0.989398
110324	108472	80	29100	29253	71	78026	75313	76	620	817	0	4108	3999	29	1521	1408	12	1.00236
119050	114325	82	40135	39141	74	80197	77379	77	793	564	0	4367	4181	31	-469	244	0	1.01134
59569	62904	69	17364	17534	43	36265	37281	68	592	555	0	1832	1776	20	-8	224	0	1.01533
47919	50458	68	20402	20623	48	24919	24921	60	164	123	0	1336	1337	13	723	618	0	1.01832
194805	151796	89	69612	54081	87	141662	108760	90	1433	1118	9	7035	5398	43	1380	688	0	1.02331
161941	137283	87	81651	69636	84	96735	80168	84	1054	747	0	4980	4104	35	990	644	0	1.0273
106577	104531	77	32390	32151	73	75944	72837	76	553	608	0	3874	3783	29	1121	1153	8	1.0283
40641	42945	56	17611	17977	46	23749	23691	57	122	232	0	1179	1238	10	378	372	0	1.03129
114772	112151	75	50334	49460	74	53326	52023	74	518	572	0	3105	3040	26	-240	404	0	1.03528
60243	61665	69	25566	25512	55	32749	32197	69	293	314	0	1567	1492	15	-48	313	0	1.04725
93432	94677	73	28625	28708	68	49215	48198	73	217	404	0	3011	3044	25	-333	106	0	1.04824
60468	60931	71	21918	21968	52	31216	31130	69	184	235	0	1721	1720	17	463	698	0	1.04924
32320	32818	64	19880	20529	48	20851	21537	51	281	270	0	937	912	0	-167	265	0	1.05124
61879	62653	73	27101	27308	69	31250	30542	69	286	310	0	1670	1628	18	112	496	0	1.05822
166546	141356	84	77092	66983	82	83862	69986	83	817	781	0	4653	3970	35	692	762	0	1.05921
226331	172201	94	85775	65708	93	122015	90070	94	960	729	0	6411	4951	40	775	669	0	1.06221
149710	121712	88	57978	47934	83	75160	60961	84	598	692	0	3906	3021	33	878	946	0	1.06221
337862	213312	124	119067	76131	120	225473	139525	122	2168	1341	24	12007	7463	55	1137	831	0	1.0662
63830	63419	70	22095	22079	55	40508	40579	70	267	336	0	2126	2185	20	-25	326	0	1.07418
103447	102393	73	48375	47703	73	63532	61871	74	818	726	0	3539	3285	28	897	687	0	1.08016
95646	96365	72	31037	31184	68	69977	68027	74	432	545	0	3663	3515	29	717	511	0	1.08016
29735	32382	55	8817	8973	35	16796	16615	44	148	112	0	973	852	0	502	686	0	1.08315
126607	120943	81	54138	52984	77	68311	66164	77	754	707	0	3777	3461	29	-15	454	0	1.08614
63543	65566	74	23770	24079	60	43899	43675	71	347	342	0	2274	2259	22	783	940	0	1.08714
173576	142080	87	74432	60492	85	80292	65289	85	1148	900	0	4349	3546	35	338	446	0	1.08814
223745	176467	90	77726	60367	90	132959	102464	92	1390	964	0	7197	5689	42	478	1204	6	1.09113
112144	109144	77	34501	34007	73	59530	58310	75	818	684	0	2954	2938	25	749	779	0	1.09512
131685	123721	79	39939	36327	78	71238	66191	80	1132	1190	9	3996	3730	31	297	480	0	1.1041
100967	100454	75	37502	37268	73	71179	69855	76	458	554	0	3745	3495	29	105	335	0	1.10509
82672	82214	74	37042	36175	73	49383	47504	73	342	478	0	2632	2645	24	1570	888	0	1.10709
106437	101944	77	39111	37384	74	72632	69280	75	637	573	0	3813	3565	30	274	682	0	1.10809
101662	100862	76	37790	37590	72	55492	54580	73	578	396	0	2826	2725	25	545	386	0	1.11108
57419	59580	70	19506	19654	47	36578	36023	69	575	424	0	1568	1638	17	-127	269	0	1.11706
120824	108981	82	51441	46368	79	84056	75672	80	870	443	0	4345	3976	31	-172	184	0	1.12205
56516	59195	64	22635	23198	50	27440	28064	60	444	438	0	1345	1425	15	856	938	0	1.12205
96139	93847	80	33585	32424	72	67897	65836	74	428	371	0	3481	3553	28	347	647	0	1.12404
90112	89962	75	30787	30407	72	58207	56482	74	748	473	0	2900	2695	25	862	983	0	1.12903
44094	45233	67	19135	19476	46	23853	23973	53	227	532	0	1241	1200	11	-167	342	0	1.13202
111479	100254	80	45729	40059	77	59801	51665	78	704	697	0	2927	2656	26	535	559	0	1.13502
118024	103034	81	42680	36944	78	53504	46254	78	561	480	0	2926	2698	26	879	858	0	1.14499
128171	123545	78	37150	36046	75	86635	83909	78	441	580	0	4853	4820	31	473	442	0	1.15197
169708	146877	87	100247	89635	85	81102	68576	83	1178	1220	11	4449	3655	35	379	405	0	1.16194
58092	58139	77	22888	23287	55	23378	23507	52	276	228	0	1294	1373	12	-270	192	0	1.16294
59452	59638	71	14441	14617	40	26222	26311	68	121	257	0	1559	1568	15	614	562	0	1.16593
122724	119364	79	39106	38527	75	61174	59170	76	586	537	0	3257	3209	27	791	630	0	1.16793
55225	53512	78	19886	20268	46	29746	30243	68	430	390	0	1427	1481	15	247	323	0	1.17192
59354	61032	71	23056	23196	55	39028	39243	69	348	553	0	2123	2061	21	-262	520	0	1.17391
62820	61387	73	18044	18010	48	34037	33875	70	258	189	0	1848	1787	18	-11	403	0	1.18488
57242	56509	69	23554	23919	56	32675	32365	69	93	346	0	1796	1812	19	202	453	0	1.18788
104241	93321	84	40623	35764	76	54329	47791	77	466	497	0	3014	2590	27	199	389	0	1.19087
60697	60414	74	23970	24197	54	30747	30804	68	344	334	0	1817	1754	18	243	460	0	1.19087
148352	125131	91	47343	38645	82	87323	72158	83	1169	854	0	4560	3863	34	-242	640	0	1.19286
91580	90370	75	36385	36224	72	59722	58559	73	635	612	0	3170	3014	26	539	706	0	1.19885
144444	122175	87	39332	33177	80	88422	73270	83	1022	847	0	4673	3691	35	725	839	0	1.20882
129007	107757	91	46353	38162	80	68782	55986	82	655	521	0	3611	3106	30	-294	170	0	1.21082
85867	87051	76	35493	35404	71	49493	48873	72	861	635	0	2828	2661	26	630	932	0	1.21281
126049	115197	78	46796	42134	78	87917	77735	81	753	808	0	4360	3929	31	-422	210	0	1.2158
94016	93460	76	31472	31819	71	58573	58027	73	497	545	0	3435	3420	27	411	426	0	1.2178
70577	73095	76	20832	20897	48	48890	49655	70	207	259	0	2862	2768	25	-154	641	0	1.22079
147490	141739	80	80330	76901	79	100886	95144	80	888	918	0	5017	4770	33	601	914	0	1.22278
74193	74142	79	21752	21766	52	32240	32249	70	456	455	0	1915	1966	19	189	386	0	1.22478
99128	98349	77	34739	34671	71	68729	66846	74	681	545	0	3694	3564	29	-227	167	0	1.23575
192867	159189	88	76147	62248	86	98397	79311	87	1092	847	0	5072	4175	36	712	860	0	1.23575
189805	144624	91	69143	53962	87	113254	84187	89	1120	720	0	5994	4699	41	614	600	0	1.24373
69100	68289	76	24528	24601	53	46171	46011	72	410	497	0	2449	2278	23	-97	280	0	1.24373
205325	167589	95	80510	67088	89	108288	87754	90	1188	882	0	5869	4596	39	385	518	0	1.24572
83362	78247	81	34919	32316	72	51030	47057	74	359	273	0	2953	2630	25	93	414	0	1.24772
119279	115422	85	43565	42480	74	69034	65723	75	557	662	0	3637	3585	29	-486	109	0	1.24872
39433	39716	67	10348	10602	36	20707	20775	54	145	283	0	1092	1064	7	-240	211	0	1.2537
156607	149051	80	62902	60115	79	102803	96328	81	1112	1125	9	5516	5240	34	701	953	0	1.25769
121043	118007	77	40544	39431	74	68081	64533	77	667	710	0	3604	3310	28	593	488	0	1.26068
105748	102457	82	29526	29424	72	41267	40648	74	688	579	0	2257	2399	22	-140	201	0	1.26268
124990	118810	79	44781	43197	77	80094	76673	79	406	565	0	4197	3840	32	1013	860	0	1.26268
162474	133597	85	62799	50953	83	89123	72586	84	1039	682	0	4928	4161	35	1941	1205	8	1.26567
128684	124756	86	42455	41738	76	74350	70434	79	904	659	0	3739	3768	28	771	938	0	1.26767
89644	88786	73	35965	35195	72	52603	50832	73	532	580	0	2804	2776	24	55	390	0	1.26767
176852	143180	99	68593	55830	86	107790	87352	88	549	645	0	5637	4543	38	350	437	0	1.26966
62802	62595	71	17122	17196	45	38433	37699	69	270	357	0	2049	2005	20	-20	301	0	1.26966
84150	85275	72	20594	20719	48	63730	62903	73	454	439	0	3352	3277	27	-176	475	0	1.27066
106331	106953	74	48506	47954	73	70995	69696	74	524	598	0	3907	3769	29	-236	207	0	1.27265
92318	93625	74	41853	42190	72	48389	47373	73	554	587	0	2566	2635	23	390	550	0	1.27565
61608	62579	70	24645	24810	56	35507	35787	70	449	559	0	1916	1956	19	-393	280	0	1.27565
121850	121127	75	49184	47304	76	70985	67905	77	494	520	0	3858	3629	28	800	878	0	1.27864
190585	155120	91	62217	50662	88	97736	79941	90	921	591	0	5170	4223	36	1021	1106	6	1.27963
94301	92710	75	29082	29323	64	53613	53555	73	594	619	0	2856	2764	25	-213	475	0	1.28462
51504	51796	65	25379	26025	64	21768	22219	52	267	138	0	1075	1129	8	56	395	0	1.28861
199050	164213	89	66448	54032	85	97368	79307	85	1050	907	0	5182	4150	37	978	899	0	1.2926
50060	52822	56	17041	17351	44	28013	28579	67	403	385	0	1697	1752	17	127	329	0	1.30158
74408	72284	85	26967	26792	68	50476	50322	71	178	253	0	2460	2130	24	508	530	0	1.30557
94722	93810	76	32148	32093	71	58035	57237	74	226	316	0	2940	2871	26	409	393	0	1.31853
59858	60494	73	17397	17390	45	35921	36027	70	124	250	0	1791	1801	19	-182	427	0	1.32252
83403	83319	75	31076	31159	70	52801	52622	72	352	541	0	2660	2793	25	-521	176	0	1.32252
98070	93712	78	36701	34495	74	68893	65083	76	534	522	0	3734	3466	30	-535	201	0	1.32851
95994	97570	72	34664	34871	71	62107	61359	74	445	693	0	3343	3247	28	1122	576	0	1.3305
82882	83812	72	24615	24795	54	47665	47200	73	531	592	0	2354	2402	22	-40	215	0	1.3305
187254	151117	95	85242	70458	87	106053	87045	88	950	695	0	5377	4399	37	238	510	0	1.3315
260857	184074	101	81960	60043	95	174151	121588	98	1936	1174	21	9471	6979	48	1481	1019	4	1.3315
115836	113240	81	46492	45235	75	68372	65506	77	759	722	0	3616	3486	28	116	425	0	1.33748
338312	243757	127	104701	79563	123	286582	218428	127	3596	2571	31	14923	11212	58	1442	1508	10	1.33948
155618	131711	82	67476	55958	82	74851	62771	83	935	660	0	4039	3443	33	-189	247	0	1.34347
112300	112389	80	45354	44386	74	54559	52111	75	640	657	0	2985	2704	27	399	656	0	1.35444
164862	137790	84	62470	51635	82	101859	86939	83	994	821	0	5392	4572	37	435	332	0	1.36042
176795	147905	88	59021	48702	83	107474	89538	85	691	534	0	5540	4445	37	1786	1513	22	1.36242
170046	145999	90	82418	71942	85	103413	92224	85	954	746	0	5393	4857	36	448	1184	6	1.36242
120414	108304	81	52187	47220	79	77521	68185	81	791	609	0	4079	3571	33	255	626	0	1.3684
192614	153653	90	77117	61903	87	118878	91742	89	1414	1141	10	6246	4890	40	-191	636	0	1.3694
65346	65998	71	24766	24899	60	30007	30152	69	445	324	0	1799	1738	17	788	712	0	1.37239
81199	81666	71	30276	30251	71	57593	56536	73	329	445	0	2771	2574	26	462	548	0	1.37738
72378	71302	74	22824	23141	53	39563	38914	71	321	345	0	2240	2056	21	135	450	0	1.38137
74806	74948	74	27740	27561	70	47255	46366	72	472	392	0	2367	2371	22	-110	248	0	1.38236
163181	132452	86	56132	45371	84	90505	71331	85	994	690	0	4651	3653	36	549	636	0	1.38436
233100	179517	96	74482	56543	89	137875	105781	90	1347	1105	9	7212	5315	44	2265	1457	20	1.38735
55868	56472	79	28571	29027	68	23825	24430	58	474	346	0	1259	1222	11	427	552	0	1.38935
75581	74835	74	24918	25120	57	44264	44654	72	576	480	0	2435	2413	22	912	1261	8	1.39334
102560	101551	77	39281	38841	73	67494	65381	75	705	880	0	3473	3442	27	-13	334	0	1.39433
148147	128761	89	49802	42950	81	97821	86572	81	1026	637	0	4953	4228	36	1140	1559	11	1.39832
60216	59956	70	17572	17810	45	37750	37179	70	341	353	0	2095	2018	20	203	434	0	1.40032
43014	45191	60	25105	25624	66	22989	23478	51	-30	94	0	1078	1208	9	447	721	0	1.4053
183369	149228	89	81864	67808	86	92805	75650	87	689	652	0	4896	4006	35	131	372	0	1.4063
117689	117334	75	55239	54739	75	50243	49526	75	625	752	0	2597	2520	25	384	672	0	1.41029
312343	218882	109	111954	78269	107	163160	112661	108	1646	1196	15	9227	6516	48	805	713	0	1.41428
130982	120433	88	57308	51762	77	68527	62045	79	748	757	0	3604	3218	30	1388	858	0	1.41528
111482	109329	83	46350	45849	74	61418	60818	75	731	473	0	3334	3203	27	403	719	0	1.41727
102339	98327	81	33849	33725	73	62717	61040	75	676	545	0	3401	3650	27	510	566	0	1.41827
53852	52819	73	19987	20499	47	25036	25121	56	175	215	0	1154	1302	11	-43	720	0	1.41927
41615	40420	67	19754	20044	47	20563	20708	51	189	203	0	876	986	0	447	417	0	1.42525
77786	77098	72	18477	18574	45	47787	46897	72	427	334	0	2315	2495	22	1697	1170	12	1.42824
123779	120936	82	47775	46501	76	73929	71352	78	756	726	0	4082	4022	30	484	512	0	1.43223
94546	91818	78	36591	36516	72	53337	52518	73	450	454	0	2716	2675	25	185	652	0	1.43722
109630	101313	79	56929	51439	78	90328	81131	80	736	553	0	4563	4104	32	-314	192	0	1.43722
146651	124415	87	56345	49108	81	79654	68690	82	636	686	0	4019	3592	32	421	578	0	1.43822
222523	175719	102	70685	55317	89	106649	82582	91	1597	1166	10	5754	4456	40	354	762	0	1.44021
197303	163245	89	85657	71208	88	111066	92294	88	1119	903	0	5334	4555	37	1174	977	0	1.44021
158520	130035	87	55852	44860	82	101369	82991	85	889	896	0	5246	4050	37	693	631	0	1.4432
209655	166434	91	61978	49548	87	121603	96210	90	1091	732	0	6496	5315	41	603	609	0	1.44819
108100	106166	82	34891	34915	73	74920	72982	77	718	557	0	3912	3859	29	990	1229	10	1.45418
120934	112520	80	53644	49269	78	73408	68361	79	834	775	0	4273	3873	32	-2	298	0	1.46415
44030	46320	64	15002	15357	42	23323	23789	52	221	189	0	1114	1256	10	-428	200	0	1.46914
100835	100749	74	35047	34713	73	75837	72989	75	348	530	0	4263	4275	29	469	620	0	1.46914
194992	153364	90	64227	50951	88	121416	96750	90	1092	866	0	6250	4975	40	807	727	0	1.47013
60405	59647	75	24726	24667	53	31126	31531	70	469	322	0	1472	1480	15	842	701	0	1.4821
210583	166390	95	83187	66146	93	126830	102086	95	1164	960	0	7087	5606	42	904	829	0	1.48509
87824	87666	78	32529	32509	71	55252	54745	72	577	402	0	2800	2800	25	355	506	0	1.48609
81951	78107	89	31343	28445	89	56933	51005	89	293	253	0	2975	2632	25	-110	337	0	1.48609
47323	46810	70	17349	17490	45	22513	22651	52	196	215	0	1341	1385	12	-474	561	0	1.48809
100370	98001	79	43101	42732	75	61870	59682	75	701	695	0	3211	3062	27	471	616	0	1.48908
69155	68303	75	19536	19712	48	50463	50514	72	343	352	0	2240	2355	21	156	295	0	1.49307
118874	116962	76	46835	46435	74	80174	78589	77	750	744	0	4469	4272	31	621	584	0	1.49906
176736	152659	93	57871	49627	84	100953	85909	85	1044	729	0	5217	4496	36	384	714	0	1.50404
137381	122958	81	48411	42924	77	78418	69733	79	721	638	0	4069	3623	31	-180	194	0	1.50504
190890	154887	89	77960	64301	87	86974	69873	87	941	886	0	4611	3670	35	289	712	0	1.51003
69519	69980	77	24886	25260	55	30585	31093	68	443	372	0	1649	1625	17	97	692	0	1.51003
115926	102088	80	42282	35994	78	72101	61091	79	438	634	0	3922	3203	32	287	673	0	1.51601
53168	54962	69	25085	25304	56	26183	26901	67	-57	176	0	1355	1229	11	-277	377	0	1.51901
107019	102147	92	35952	35781	73	60409	58251	76	515	657	0	2964	2916	26	906	981	0	1.51901
36908	37217	59	20462	20269	49	19658	19648	47	354	197	0	1152	1101	8	62	344	0	1.521
62133	64540	74	26340	26877	67	37349	37688	69	441	344	0	1886	2131	19	416	446	0	1.52998
53348	52703	72	12410	12831	37	29499	29165	68	41	191	0	1554	1632	17	356	786	0	1.53297
122091	105343	82	49384	42569	79	68673	59207	81	524	476	0	3497	3086	29	407	466	0	1.53796
123471	120840	77	39790	38713	75	67538	65644	77	938	617	0	3700	3609	28	-438	214	0	1.53895
204794	162615	95	65926	52566	86	139534	110811	89	1109	994	0	7063	5587	42	1267	719	0	1.53995
56912	58431	58	19375	19716	46	36856	37344	69	383	407	0	1733	1745	18	66	488	0	1.53995
57839	58968	68	16398	16716	43	36414	36308	69	198	252	0	1978	2069	20	297	914	0	1.53995
168268	135777	88	63582	52801	85	91067	72343	88	791	606	0	5033	4251	36	-84	686	0	1.54095
66989	67606	70	27569	27980	67	25998	26761	58	480	358	0	1441	1515	15	-203	312	0	1.54095
50298	51052	60	18517	18681	44	32823	32508	68	142	236	0	2073	1987	20	870	660	0	1.54394
208960	156629	92	84495	63008	88	108882	80083	90	1219	846	0	5983	4400	39	123	290	0	1.54593
188994	152395	87	74538	59496	86	119851	95751	88	1021	885	0	6713	5289	42	205	804	0	1.54593
133072	118481	97	54936	48836	78	75176	64900	79	651	585	0	3858	3450	31	-120	235	0	1.54893
114349	106334	80	47579	43941	76	72746	67467	78	725	599	0	3629	3390	30	186	997	0	1.54992
89474	89106	74	27584	27716	66	54047	54109	73	391	509	0	2889	2912	26	474	666	0	1.55591
47407	50103	61	22843	22910	50	26456	25694	62	341	318	0	1254	1363	12	-115	478	0	1.5589
157350	131947	84	52624	43218	82	95064	79098	84	1065	795	0	4992	4354	35	160	494	0	1.57985
101696	100171	83	26381	25891	60	25415	25387	62	511	378	0	1323	1313	12	192	542	0	1.58184
53668	53961	73	22099	22196	50	24275	24275	56	272	259	0	1516	1550	15	-179	345	0	1.58284
167342	139890	102	75072	63534	84	106824	90453	85	1284	899	0	5754	4979	37	812	570	0	1.58384
180328	155777	95	67242	57728	87	103491	88982	88	1097	1029	5	5581	4753	38	570	863	0	1.58782
119074	108901	81	45681	41154	78	74678	67118	79	1017	1010	3	3840	3384	32	598	431	0	1.58782
108733	106784	86	44482	43002	74	61229	59089	76	598	522	0	3265	2990	27	-163	136	0	1.58982
56408	56612	79	24602	25139	56	36258	36355	69	566	449	0	2037	1984	20	88	908	0	1.60478
114182	108236	80	35296	32131	77	56148	51819	78	792	817	0	3058	2887	27	-277	160	0	1.60578
65587	66375	75	21116	21447	49	33155	32953	69	136	152	0	1579	1605	17	448	725	0	1.60578
62977	65336	70	13446	13553	41	30108	30048	69	536	416	0	1448	1440	16	177	396	0	1.61675
29376	34044	46	17042	17372	44	19041	19437	49	178	178	0	1019	953	0	-269	402	0	1.61874
45637	45023	70	21145	21481	52	23002	23502	53	150	187	0	1227	1343	12	-117	270	0	1.62174
174769	144387	89	58349	47987	84	109662	90252	87	964	845	0	5707	4740	38	412	857	0	1.62373
38965	40704	52	12744	12757	41	20046	19989	47	245	178	0	1015	1058	5	360	435	0	1.62872
172383	140259	88	70583	58008	85	96587	79469	86	741	654	0	5220	4170	38	1081	718	0	1.6357
211077	165661	91	102035	83074	88	126970	99063	89	1597	1057	6	6750	5149	42	893	707	0	1.64069
139731	133934	83	49024	47067	77	70752	67968	78	979	921	0	3829	3534	30	864	1503	11	1.64567
142831	124896	84	64538	56322	80	90450	79816	81	894	694	0	4657	4135	34	643	749	0	1.64767
133314	119745	83	56595	49840	80	87501	78904	82	805	661	0	4518	3963	33	438	515	0	1.65066
98726	101974	71	51804	51806	73	58614	56659	74	647	538	0	3010	3059	26	158	428	0	1.65365
177983	153634	88	73135	63431	84	91548	77457	86	885	666	0	4775	4144	34	370	352	0	1.66063
134661	117563	88	51680	45373	80	69964	60910	82	730	613	0	3823	3334	31	-134	214	0	1.66263
110834	101542	80	43703	39799	76	64062	56371	78	660	531	0	3090	2818	28	535	904	0	1.66363
136033	131847	78	53852	52613	78	91027	87039	79	974	894	0	5132	4662	33	-345	139	0	1.66462
300566	221727	108	86119	63435	107	196827	142125	109	1688	1257	13	10949	8153	51	284	515	0	1.66462
182872	149988	92	73815	59679	86	103780	84987	87	829	583	0	5275	4207	38	966	1242	7	1.66562
125806	109422	83	48626	43475	78	54562	46222	80	789	713	0	2783	2443	26	351	406	0	1.66562
105470	104062	75	36315	35812	74	61649	61107	75	643	502	0	3249	2941	28	467	398	0	1.67559
81355	82512	73	27049	26978	66	50770	50301	72	493	479	0	2657	2566	24	694	841	0	1.67759
189368	165146	87	91988	80290	85	120991	105352	86	1227	1057	6	6415	5619	39	-109	169	0	1.67859
121168	112462	84	45560	41264	79	81424	74570	78	548	489	0	4054	3828	30	180	273	0	1.68058
54901	54111	82	23860	24174	58	29981	30143	69	459	271	0	1578	1527	16	-17	325	0	1.68856
51437	53028	64	18510	18741	45	29319	29439	67	66	237	0	1491	1509	16	305	640	0	1.68856
124084	112740	81	52240	47011	78	90638	80090	79	759	580	0	4866	4281	33	277	1106	5	1.69654
190768	142340	93	88116	72553	90	134756	109823	92	1421	1206	14	7283	5882	41	-71	258	0	1.70153
69833	69216	81	14764	15042	41	36097	35603	71	418	362	0	1943	1850	20	956	1036	1	1.70252
128386	118398	81	50109	45270	77	66436	60586	79	624	581	0	3676	3069	31	482	688	0	1.70851
137232	117254	82	61155	52231	82	90549	77318	83	995	742	0	4605	3759	36	838	736	0	1.7105
235146	183823	96	88289	70648	94	124136	95582	95	1158	1056	6	6670	5045	44	1010	1662	11	1.71349
163200	142488	85	67210	57915	83	79852	68914	84	855	964	0	4357	3642	34	883	836	0	1.71748
176107	139206	103	64838	52251	86	104865	84176	87	1026	820	0	5591	4610	39	793	594	0	1.72247
130380	124025	81	41633	40821	76	84352	82117	78	812	752	0	4353	4371	29	314	847	0	1.72646
136279	132933	76	45732	44373	75	81744	78204	77	688	659	0	4379	4191	32	134	452	0	1.73843
120306	113763	89	53986	50729	78	71226	67641	78	600	772	0	3809	3574	29	361	668	0	1.74042
73868	75509	72	32219	32103	70	47285	47752	72	215	319	0	2554	2533	23	-52	383	0	1.75139
164337	138388	84	68959	58053	82	85451	71595	83	782	689	0	4499	3854	33	240	553	0	1.75239
163557	149103	85	68863	62041	82	98990	89888	83	967	737	0	5177	4822	34	466	756	0	1.75339
147732	131611	80	43849	40602	79	85194	74237	82	1082	1044	6	4708	4168	33	654	980	0	1.75439
148990	131905	84	51844	47494	82	94572	83869	84	959	736	0	5021	4245	35	588	770	0	1.75538
249420	187523	94	97981	73125	93	192820	143176	95	1367	1101	9	9831	7094	51	1059	1188	10	1.75538
135211	122764	81	46166	40279	80	92885	84122	81	797	643	0	4864	4480	34	630	1139	6	1.76336
168903	149939	88	68427	60445	83	101714	89068	85	1020	830	0	5534	4924	37	144	533	0	1.76436
150373	131322	83	53281	45780	81	87803	74837	83	968	689	0	4578	4044	34	938	773	0	1.76436
94110	92912	76	50693	50332	73	58715	57513	73	819	569	0	3079	3142	26	-113	406	0	1.76636
117537	117124	76	49603	48410	74	76100	74036	75	716	780	0	4241	4110	30	782	701	0	1.77234
41302	39465	72	16020	16168	43	17949	18104	44	292	225	0	924	1002	1	-76	345	0	1.7873
101102	102348	73	43996	43963	73	61007	60935	74	587	502	0	3186	3234	26	234	544	0	1.78929
167237	145485	84	42632	36101	81	96826	82419	84	1345	1242	11	5278	4613	36	364	504	0	1.80027
110267	108162	80	66176	66219	75	73817	71493	76	851	819	0	4282	4209	30	649	688	0	1.80525
92246	91460	86	29026	28557	71	63001	60662	74	446	460	0	3358	3279	27	-50	324	0	1.80625
84982	84970	76	30795	30751	71	55204	54139	73	618	472	0	2777	2895	24	317	740	0	1.81423
164340	134975	88	71085	58549	84	96272	78727	85	790	723	0	4787	4053	35	525	835	0	1.81922
196287	160636	88	57556	46498	85	118490	91737	88	1213	914	0	5935	4709	40	-420	457	0	1.82021
214259	168721	95	89367	70989	91	128052	99964	93	1157	1164	9	7169	5597	42	604	676	0	1.82221
132830	119171	82	92991	86339	81	236470	218500	84	1998	1778	22	12150	11334	51	68	407	0	1.82919
71394	66621	88	24896	19489	88	54807	39905	88	394	196	0	2865	2137	26	-333	238	0	1.82919
91177	87256	83	32274	30951	74	57749	55622	74	536	539	0	2847	2729	26	151	461	0	1.83218
131064	105980	83	50359	40871	82	72165	57218	84	580	431	0	3924	3043	34	-421	353	0	1.83617
60846	60775	71	22513	21655	52	38143	35544	70	54	226	0	2137	2151	22	523	560	0	1.83617
232476	178760	96	116202	94546	94	123120	98222	93	1581	1113	15	6951	5551	41	971	1027	2	1.83817
108229	107071	88	33420	32623	72	60841	58221	74	829	616	0	2742	2620	26	651	1510	10	1.84016
134281	125153	80	51556	48434	79	94862	88050	80	835	683	0	5060	4779	34	475	788	0	1.84116
137090	126953	94	50312	45962	80	63386	58221	79	1080	910	0	3424	3256	28	265	606	0	1.84415
55275	56029	70	25933	26306	56	30059	30441	68	330	250	0	1437	1387	15	55	518	0	1.84415
196866	159863	90	84777	66870	87	107181	85686	88	1030	830	0	5488	4428	38	775	592	0	1.84515
110500	111304	75	45031	44191	73	80228	77174	75	532	523	0	4560	4614	31	736	887	0	1.84515
153040	126556	90	50290	41217	81	88906	73070	84	970	854	0	4729	3672	35	796	718	0	1.85213
149655	125516	88	57754	49236	82	96003	79404	85	778	600	0	4986	4157	36	1146	932	0	1.85512
120517	106969	97	45570	40107	97	61782	53616	97	547	490	0	3336	2794	27	56	341	0	1.85512
50387	51816	68	17676	17853	45	31660	31263	67	495	252	0	1492	1673	16	103	642	0	1.85612
146830	125378	83	61164	52161	82	97626	82752	84	632	662	0	4821	4297	35	135	657	0	1.8621
240325	182967	95	87302	66041	93	152864	113847	95	918	817	0	8360	6405	45	258	445	0	1.8621
89067	88857	84	27279	27374	59	50216	50243	73	469	471	0	2515	2434	23	211	423	0	1.8651
65499	68753	60	27629	28253	62	31000	31171	68	395	269	0	1527	1552	15	693	576	0	1.86809
123111	121864	79	48390	47775	75	83285	80492	76	784	821	0	4276	4350	29	1488	1219	8	1.86809
121220	113587	79	55647	51279	77	83244	78214	78	765	726	0	4110	3753	31	238	434	0	1.86908
110662	107649	84	46850	46359	74	66437	64710	76	541	643	0	3506	3444	28	598	1137	6	1.87208
100329	99672	89	34582	34594	71	62795	61551	73	841	605	0	3229	3139	27	928	1021	3	1.87507
141948	119027	85	56334	46542	82	96593	82720	85	923	667	0	4722	3979	35	732	991	0	1.87906
147586	122161	84	56658	46004	82	83229	67183	84	769	603	0	4323	3459	34	932	849	0	1.88604
91072	88201	81	24741	24480	59	65239	63753	75	488	494	0	3247	3191	26	-59	565	0	1.88804
120881	117072	82	42605	41227	75	72478	69584	77	634	632	0	3958	3824	29	877	1098	5	1.89202
72670	72752	75	23540	23794	52	29456	29045	71	511	423	0	1398	1338	12	-196	645	0	1.89202
106733	97672	87	37657	33024	76	65166	58588	78	954	784	0	3457	3086	29	202	591	0	1.9
94333	94516	74	37749	37624	72	57390	55879	73	573	519	0	3124	3266	25	38	953	0	1.91097
66177	67112	71	28001	28032	68	43448	42849	71	319	470	0	2323	2228	22	785	615	0	1.91596
88982	88668	89	36044	36041	70	53719	53003	71	547	394	0	2768	2807	24	799	620	0	1.92394
116177	113420	81	38048	37512	74	69202	66853	76	725	698	0	3511	3706	27	-126	289	0	1.92394
65936	67566	72	26504	26916	63	27276	27160	61	244	373	0	1423	1388	13	178	638	0	1.92394
97658	98290	74	42946	43215	73	59395	57776	74	287	385	0	3027	2999	26	-284	394	0	1.92992
126230	125543	76	47467	47104	74	61421	58701	75	472	544	0	3208	3008	27	843	734	0	1.92992
115975	113537	83	44777	43427	75	66102	63812	76	842	713	0	3669	3535	28	416	1158	6	1.93092
327621	234220	117	163739	120669	116	265912	196300	118	2236	1598	23	14373	10666	53	926	860	0	1.94189
145544	124110	84	51756	43972	79	92577	77407	83	1033	849	0	4913	4169	36	56	556	0	1.95386
130835	119874	83	54127	49185	80	66795	60849	80	501	688	0	3284	3121	28	1219	1466	10	1.95685
126821	111437	80	55536	47139	81	86448	74965	81	817	701	0	4741	4313	34	432	760	0	1.96583
300100	188707	123	119988	76066	113	160627	102595	113	1684	1229	16	8304	5075	50	375	1220	8	1.97181
45727	46921	59	19882	20279	46	26181	26045	64	218	257	0	1408	1371	14	575	503	0	1.9758
130827	120348	80	45841	40349	80	85075	76218	81	868	850	0	4260	3925	32	724	1041	5	1.9778
114425	107526	77	32143	29334	74	73160	65715	78	669	628	0	3529	3283	29	702	810	0	1.9778
99547	99816	75	25682	26025	55	76235	74866	75	527	420	0	3657	3588	28	208	665	0	1.9778
110512	110356	75	43901	43098	74	66393	64309	76	659	677	0	3512	3241	29	1039	925	0	1.9788
102100	94343	78	31780	29086	74	64714	60075	77	608	435	0	3357	3016	29	543	564	0	1.98079
29571	30571	56	12962	13276	39	15403	15516	42	5	84	0	792	739	0	267	618	0	1.98279
75057	76866	73	21314	21404	50	53336	53667	71	335	370	0	2783	2690	26	223	666	0	1.98378
132740	122985	81	59268	54624	79	68176	61120	79	873	841	0	3554	3129	30	853	1189	8	1.99376
65154	65253	86	17085	17498	43	41020	40590	70	433	336	0	2305	2233	23	566	738	0	1.99475
119255	117080	76	35132	34455	73	60307	58479	76	798	561	0	3468	3281	28	264	346	0	2.00074
110942	108603	76	44939	42408	76	66186	62226	77	350	469	0	3379	3276	27	-615	192	0	2.00373
194555	154829	88	72801	57984	86	106382	83608	87	1050	705	0	5898	4597	40	840	843	0	2.00872
116952	117382	75	49018	48857	74	76232	76053	76	655	637	0	3904	3853	30	-326	208	0	2.00872
107693	105826	78	41096	39926	75	62142	60140	76	434	468	0	3455	3295	29	533	645	0	2.01271
97733	98183	73	37793	37300	72	69113	67222	74	452	407	0	3558	3488	28	518	534	0	2.0147
118737	104218	82	47898	41991	79	68198	57996	80	841	678	0	3439	2976	30	173	424	0	2.0157
118604	115453	79	45512	44588	75	76290	74439	77	856	906	0	4248	4094	30	664	552	0	2.02468
132846	120604	88	49193	44118	79	79921	70801	80	1056	860	0	4148	3747	32	454	666	0	2.03265
169130	141358	83	77529	65151	83	99670	82130	85	991	919	0	5201	4324	36	540	893	0	2.03565
64488	64649	71	27154	27303	65	33149	32848	70	192	266	0	1893	1803	19	243	644	0	2.03764
96117	97130	75	43871	43318	73	53109	52233	74	1083	1082	7	2898	2705	25	1123	781	0	2.03964
193011	157819	91	64055	53129	87	105807	86394	89	995	988	0	5830	5028	37	-72	473	0	2.04263
65381	66195	69	28019	27774	69	44047	43995	69	353	335	0	2127	2146	20	498	517	0	2.04562
132472	114056	82	60416	52051	80	84704	73519	81	1028	775	0	4518	3965	33	227	901	0	2.04562
136831	110963	87	61713	53311	83	77181	60624	83	818	733	0	4194	3234	33	353	759	0	2.04662
262109	195273	98	117654	91091	96	174907	132122	99	1937	1471	19	9094	6800	47	18	482	0	2.04762
46911	47271	65	13726	13890	41	25620	25312	63	340	257	0	1455	1492	13	227	219	0	2.05061
73869	74071	75	16327	16262	44	35876	35641	70	548	380	0	2004	2045	21	1087	1000	1	2.0516
108624	106827	76	45066	43983	74	64279	62284	76	669	455	0	3318	3245	28	1358	1018	3	2.0546
61330	62044	85	25552	26023	68	37504	38155	69	245	264	0	2120	2234	21	-83	405	0	2.05958
107527	107484	79	42902	42418	74	72249	70337	76	520	530	0	4132	3960	30	-5	231	0	2.06158
185065	161515	91	57622	48172	85	104995	92352	85	1339	1346	15	5422	4731	36	469	658	0	2.06956
159692	139316	83	71972	62643	82	89688	77336	83	1008	936	0	4900	4294	34	781	854	0	2.06956
138700	120143	84	49595	42471	80	69224	58935	82	1038	720	0	3958	3308	32	1095	910	0	2.07255
130062	116730	88	50973	45152	79	68136	59648	81	641	582	0	3558	3314	29	430	969	0	2.07355
117946	112424	88	49548	48046	77	68551	65555	78	583	591	0	3798	3716	28	222	739	0	2.07953
105178	105124	76	27535	27623	68	71992	71770	76	616	489	0	3847	3499	30	179	594	0	2.08352
151829	132067	82	71346	61421	82	98806	85814	83	891	775	0	5398	4641	36	580	887	0	2.08851
128376	116019	85	42742	38466	77	77445	69762	81	636	439	0	3945	3709	30	-285	202	0	2.08851
157276	151324	83	60159	57907	79	81351	78036	79	820	677	0	4280	4136	30	-145	284	0	2.08951
102199	102545	74	43673	43342	73	45448	43987	73	546	498	0	2425	2551	22	118	774	0	2.0925
96367	79783	85	40978	35508	78	59974	50735	79	242	286	0	3250	2691	29	304	379	0	2.09449
174560	153858	82	63258	55039	80	108715	96475	84	776	669	0	5581	4758	38	-99	652	0	2.09449
132448	119278	91	36859	32612	79	62601	54761	80	944	938	0	3391	3107	29	567	699	0	2.09748
60526	61130	71	24630	25058	59	38358	38205	69	518	384	0	1840	1940	18	802	891	0	2.09848
194922	149066	90	68065	51310	88	127394	95236	89	728	619	0	6564	5023	41	1345	1221	14	2.10147
62969	62729	69	20846	21290	48	29530	29459	69	114	220	0	1785	1759	17	320	485	0	2.10347
160928	134981	97	76443	66141	84	99047	85248	85	962	772	0	5504	4550	38	228	498	0	2.10646
163838	145652	91	53143	46076	83	118583	102681	86	623	786	0	6064	5266	38	-99	238	0	2.10746
208830	165295	104	80652	63013	88	116738	90561	89	1426	1018	4	6517	5049	40	548	819	0	2.10746
90753	91313	74	30327	30320	71	56668	56642	73	410	449	0	2748	2665	24	218	315	0	2.10945
30922	32579	63	18244	18651	46	19697	20155	47	235	188	0	960	1015	3	-8	338	0	2.11344
157456	133695	92	68597	58995	83	89871	77349	84	1190	904	0	5220	4370	36	794	1026	2	2.11444
364431	249204	122	139029	96347	120	290117	207298	121	2479	1876	26	15082	10578	57	1327	1623	10	2.11544
124522	120021	95	50800	49396	76	75231	73252	77	495	532	0	4124	4040	29	541	787	0	2.11643
60653	57314	87	30520	27613	87	29740	25255	87	351	245	0	1621	1300	13	103	729	0	2.11643
37086	37753	57	16723	16944	44	19922	20478	48	273	277	0	983	987	0	369	721	0	2.12641
103057	103607	75	35702	35556	72	54433	53520	74	661	527	0	3049	2967	26	163	611	0	2.1284
99088	98786	84	34931	34589	72	54904	53781	73	445	520	0	2612	2671	24	250	469	0	2.1304
90404	90734	73	34856	34806	71	58728	57929	72	403	444	0	2785	2819	24	245	498	0	2.13339
315827	220381	105	123301	90456	104	236362	167607	106	1847	1485	24	12208	8795	52	-232	210	0	2.13339
151575	128327	89	52900	44485	84	109768	92747	86	938	696	0	5464	4700	36	626	813	0	2.13538
38925	38976	69	14587	14993	41	21125	20549	47	123	182	0	1108	1209	10	-512	91	0	2.14137
103533	103472	77	44808	44615	73	69570	68001	75	697	667	0	3675	3445	29	511	748	0	2.14536
92299	94227	72	27490	27636	66	44180	44062	71	414	380	0	2537	2693	22	-37	477	0	2.15134
99089	97351	91	35233	34901	72	59280	57755	73	622	542	0	3339	3283	27	526	652	0	2.15234
136705	125122	83	54116	48510	81	86593	79610	81	598	711	0	4673	4313	33	108	309	0	2.1663
51341	52083	83	19210	19518	46	27331	27757	61	129	265	0	1329	1329	12	-91	517	0	2.17528
184347	155442	89	61131	50948	86	130285	111735	87	1110	879	0	6844	5740	39	-428	266	0	2.17727
138245	114645	84	56745	46612	82	74946	61356	83	641	732	0	4025	3240	32	239	406	0	2.18226
80517	82785	71	24015	24130	56	40202	39375	72	310	394	0	2123	1974	20	529	1013	2	2.18525
100831	101303	76	52745	52993	74	56941	56334	75	485	548	0	3484	3454	27	-164	310	0	2.18525
103331	104830	75	32830	32809	72	53862	52316	74	547	502	0	2853	2793	25	1353	1374	9	2.18625
93126	94170	74	32763	32521	71	75144	74545	73	509	603	0	4030	3963	29	487	634	0	2.19024
121394	109934	83	42945	38076	77	69494	59950	79	807	584	0	3415	3022	29	440	864	0	2.19124
84231	85019	72	42962	43361	72	54109	53580	73	257	404	0	2792	2782	25	1116	1141	6	2.19423
92103	89866	79	32488	32482	72	63125	61986	75	323	536	0	3467	3484	27	145	541	0	2.19523
64392	66631	74	25420	25480	61	40071	39821	69	128	408	0	1974	1963	20	581	719	0	2.19722
40738	40506	74	11251	11518	38	24582	24262	59	158	298	0	1253	1320	12	263	639	0	2.19722
100497	99434	76	45714	44714	75	68478	65637	76	581	517	0	3287	3425	27	1389	1079	7	2.19822
196354	156282	87	80906	63733	86	128118	98371	88	1107	909	0	6345	4809	41	795	912	0	2.19922
105359	101256	87	43539	42129	74	68111	65662	75	646	584	0	3587	3406	29	-211	368	0	2.20121
76961	76053	72	31340	31663	70	38727	38892	71	418	662	0	1991	1936	19	733	692	0	2.20221
115129	101718	82	43758	38541	79	79363	70501	81	469	459	0	4048	3527	31	-109	455	0	2.2062
152566	127296	87	53761	44359	83	107612	87391	85	1079	826	0	5334	4428	36	1061	881	0	2.2072
183275	146757	92	59485	47093	86	124532	97379	89	1173	972	0	6168	4603	41	980	1100	4	2.22515
63789	65062	70	14395	14715	42	30499	30254	69	337	312	0	1743	1743	18	235	520	0	2.22515
119877	108527	85	62744	56759	77	75497	68680	79	631	491	0	3957	3568	31	86	619	0	2.22615
127065	115801	87	51267	46383	77	65103	57053	79	909	694	0	3508	3197	30	16	255	0	2.22615
149325	131848	82	53840	46920	81	88451	75357	83	1066	780	0	4500	4058	33	486	924	0	2.23313
65490	64286	75	18716	18843	45	40726	40899	70	193	201	0	2099	2002	20	-197	285	0	2.23612
102141	101005	75	35099	34957	72	72408	71481	75	1012	983	0	3932	4026	29	889	822	0	2.23911
153485	131876	85	55211	46434	82	77907	65969	83	602	552	0	4232	3802	33	769	832	0	2.2451
43183	43419	69	13782	14247	41	22035	22079	53	-32	90	0	1054	1080	6	49	315	0	2.24609
181011	158989	90	57558	49072	84	108973	93916	85	1075	877	0	5679	4961	36	1188	1026	3	2.24909
79368	79909	84	29920	30113	69	50910	49929	71	261	302	0	2602	2447	23	981	1427	11	2.25308
198803	159243	90	92018	73406	87	141187	113334	90	1425	1241	17	7614	6027	44	917	961	0	2.26504
144678	124818	87	56735	49458	82	99046	85785	84	797	717	0	5179	4101	37	843	685	0	2.27103
35364	35716	77	16237	16429	42	20683	20841	51	189	289	0	1076	1186	10	-303	146	0	2.27203
132146	112058	85	46192	39530	78	67430	58716	80	540	516	0	3378	2855	30	1332	1391	9	2.27402
109202	108894	79	30347	30401	71	65617	64195	74	450	694	0	3582	3518	28	-403	187	0	2.27801
47646	47676	69	12981	13401	39	31279	31977	67	242	231	0	1792	1742	18	-428	232	0	2.28399
186206	165991	86	68279	60572	83	103445	92872	86	984	1097	7	5814	5203	36	997	833	0	2.28599
86315	85711	73	25103	25183	60	57009	55626	74	593	593	0	2915	2905	25	968	755	0	2.28998
197167	153082	90	70992	55376	89	126503	97068	91	918	639	0	6748	5035	42	561	1084	4	2.29098
34743	37443	57	7933	8318	33	21032	21252	48	93	203	0	1069	1150	9	10	557	0	2.29098
128560	120213	80	51455	48550	78	49893	45988	77	610	584	0	2572	2516	24	370	373	0	2.29397
129827	116054	81	51325	44984	79	68941	60845	80	686	473	0	3895	3538	31	-26	746	0	2.29895
111375	109998	76	44184	43622	75	78258	76562	76	690	549	0	4137	3961	30	1049	1346	11	2.29995
62988	60880	76	24461	23846	61	41002	40093	69	288	228	0	2411	2334	22	-99	351	0	2.30693
109526	110542	76	43883	43574	74	63336	62900	74	858	748	0	3176	3017	26	-124	449	0	2.30993
230151	180233	91	85469	68110	91	112198	86805	91	1353	1120	10	6079	4730	40	777	798	0	2.31292
114558	114141	78	36001	35893	72	72636	71326	75	802	710	0	3712	3663	29	-50	350	0	2.31392
119330	119371	77	58699	58804	74	62871	61683	75	927	786	0	3557	3519	27	1100	1277	8	2.32289
102296	97104	78	45519	43636	75	52481	49597	76	552	507	0	2658	2549	24	253	306	0	2.32888
40148	39354	73	19445	19615	48	18346	18078	48	158	289	0	910	1006	2	624	880	0	2.33586
136342	130993	84	63853	62004	78	77474	74162	80	696	740	0	3936	3855	29	363	654	0	2.34783
149753	129824	95	65765	56718	82	88448	74910	84	951	858	0	4269	3798	32	882	1342	8	2.35182
98572	96019	79	39200	38811	73	69038	67248	75	659	502	0	3589	3337	29	-2	306	0	2.3578
141792	127462	82	48572	42346	79	86021	75266	81	824	820	0	4688	4013	35	-362	188	0	2.37276
178952	150119	90	63750	53140	85	97155	78374	87	900	764	0	5247	4270	38	612	625	0	2.37775
69791	63664	74	34032	30693	72	31634	27674	72	587	380	0	1849	1554	18	23	342	0	2.37974
110678	111092	74	28950	29018	68	59751	58855	75	591	439	0	3079	3087	26	-160	475	0	2.39071
83681	84334	71	31673	31679	70	56973	57314	72	596	539	0	3121	2960	27	802	769	0	2.39769
86698	88830	72	40948	41084	71	49915	49112	72	438	400	0	2678	2641	25	947	864	0	2.40069
211247	168754	89	69233	55599	87	98597	78784	88	851	932	0	5431	4415	37	927	1287	8	2.40966
47315	45772	81	16948	17267	45	25568	24723	66	355	350	0	1212	1288	11	-265	221	0	2.42063
58314	59516	76	28913	29433	67	28775	29254	67	314	372	0	1478	1503	16	213	391	0	2.42163
76809	77515	72	26772	26593	69	49662	49442	71	473	426	0	2582	2554	23	459	623	0	2.42762
118090	100159	96	42694	35911	78	81978	66840	81	239	294	0	4223	3487	34	41	568	0	2.42961
105846	103865	79	38612	38579	73	59412	57899	75	823	675	0	3259	3153	27	427	306	0	2.42961
59880	60114	74	23563	23615	61	26205	26184	65	231	358	0	1383	1348	12	-471	589	0	2.4326
92622	95973	73	28411	28494	72	58916	58694	74	626	527	0	3132	3191	26	29	566	0	2.44457
89740	87279	75	36290	35081	74	51830	49206	75	523	570	0	2595	2446	24	314	518	0	2.44756
62139	63281	70	11752	11900	39	38206	38483	71	442	466	0	2226	2237	21	-349	114	0	2.44956
189857	157378	88	46271	36883	83	111986	91772	87	1045	814	0	6132	5077	40	538	606	0	2.45554
49219	50783	67	20042	20492	48	27006	27700	67	410	304	0	1397	1395	14	863	749	0	2.45853
134112	122476	80	58757	52731	79	91921	83634	80	768	555	0	4766	4553	32	209	437	0	2.45853
229124	179712	95	88291	68956	93	139630	109265	94	1375	1125	9	8197	6539	43	279	904	0	2.46053
54873	58864	47	23346	23704	55	27621	26928	68	201	292	0	1396	1304	12	-132	516	0	2.46651
84821	82791	73	30121	28248	73	57566	54172	75	400	356	0	2980	2767	27	457	330	0	2.46651
37172	37856	65	21056	21916	46	19081	19441	45	320	212	0	1009	975	0	145	689	0	2.46751
133675	128512	79	52996	51707	77	81643	78639	79	963	1057	5	3953	3870	30	61	366	0	2.46951
271084	198521	110	86689	62877	101	146975	105102	103	2082	1627	22	7936	5964	45	735	526	0	2.47449
49514	50000	70	18791	19244	46	27861	28577	67	121	171	0	1725	1719	16	650	778	0	2.48347
91300	91340	79	27448	27502	68	50275	49904	72	227	341	0	2614	2540	23	1151	1080	4	2.48347
76724	74497	80	29514	28568	71	45044	43187	72	294	445	0	2312	1999	23	436	727	0	2.49245
173868	136346	87	72229	56885	85	105489	80139	87	795	534	0	5587	4310	39	895	1540	10	2.49344
84147	83415	76	29520	29748	70	54704	53801	72	384	394	0	2689	2768	23	250	519	0	2.49743
157722	129190	84	54219	42560	82	109156	89789	85	1131	723	0	5442	4408	38	315	724	0	2.49843
104213	101312	87	47162	46028	74	69735	67278	76	459	614	0	3918	3786	29	-159	372	0	2.50042
140280	127010	85	48161	42446	79	86289	76740	81	1012	927	0	4458	4091	32	675	566	0	2.50741
180183	162314	89	80251	71726	84	90165	80396	84	1414	1404	14	4833	4284	33	395	529	0	2.50741
64852	64701	73	22825	23123	48	40186	39749	70	251	239	0	2175	2228	22	-3	416	0	2.50741
53673	55460	67	21541	21858	50	25576	25157	68	188	310	0	1233	1231	11	-500	363	0	2.5104
116771	114061	77	49028	46701	75	84251	80756	77	563	532	0	4387	4140	32	-59	193	0	2.51439
33054	33024	66	15105	15390	40	18053	18444	44	289	318	0	949	1094	7	-216	294	0	2.51937
207697	161461	90	65265	51189	88	130847	97318	92	1087	698	0	6319	4722	42	-80	333	0	2.52137
95495	89190	76	36750	32887	76	67530	60108	78	548	507	0	3422	2971	29	476	334	0	2.52536
61195	62994	70	22860	23354	49	32424	32417	68	559	420	0	1540	1632	16	-76	247	0	2.52536
36969	37012	64	17071	17071	45	20659	21139	48	359	179	0	952	986	0	749	744	0	2.52735
114353	112634	74	37273	37089	73	56949	55857	75	775	613	0	3305	3123	28	145	363	0	2.52835
130583	126646	81	54845	52712	76	85604	83122	78	773	861	0	4627	4354	32	347	923	0	2.53533
30035	30719	60	16954	16924	44	18746	18030	50	-9	73	0	753	778	0	133	390	0	2.53733
91663	84672	83	41997	38590	74	49489	44010	74	455	474	0	2460	2326	23	-128	237	0	2.53833
54835	54520	71	15151	15531	42	30169	29932	68	243	161	0	1549	1673	16	471	535	0	2.5483
197105	154792	90	70097	55952	86	137278	105971	90	1074	828	0	7166	5643	40	1883	964	0	2.56226
97908	97479	74	44012	43864	74	64266	63216	75	762	540	0	3536	3316	29	350	638	0	2.56326
186245	157312	86	69840	56918	85	109382	92782	87	812	636	0	5800	5101	38	894	728	0	2.56525
78198	79085	73	32023	31976	70	46613	45399	72	760	463	0	2531	2605	24	171	395	0	2.56725
29157	29911	55	11825	12153	39	16471	16917	43	248	277	0	926	942	0	-162	479	0	2.57722
94574	93363	76	26172	26068	62	70011	68244	74	721	645	0	3487	3733	26	1596	1106	6	2.57822
85135	86629	74	25601	25945	56	58062	56801	73	427	380	0	3124	2970	27	319	677	0	2.58321
86466	86563	75	32928	32741	72	49576	48942	73	811	590	0	2719	2672	25	405	868	0	2.5862
81724	82503	70	31295	31588	70	38250	37870	70	474	498	0	2224	2218	22	567	663	0	2.58819
131094	122231	81	51026	47844	78	82992	79008	79	851	836	0	4360	3767	32	1055	829	0	2.60315
98681	96624	80	38867	38333	73	55951	54656	74	603	514	0	3037	2933	25	213	388	0	2.60814
118042	102777	85	48808	42264	78	72298	61967	79	626	562	0	3856	3122	32	-116	319	0	2.61413
79850	79183	78	33844	33668	71	40021	39645	71	511	477	0	2019	1979	20	167	400	0	2.61413
112568	110452	92	38906	38468	73	74963	72224	75	788	720	0	3795	3643	28	394	958	0	2.61712
157378	144634	83	63205	57675	82	70039	63382	82	970	784	0	4043	3473	31	949	681	0	2.61812
141242	120943	84	44059	37060	80	67589	57568	81	586	679	0	3794	3296	30	14	210	0	2.61812
138845	116741	85	57702	48243	81	84023	69503	83	612	694	0	4529	3770	34	963	750	0	2.6241
55806	56515	71	23313	23922	49	27131	27391	67	452	332	0	1352	1470	14	158	557	0	2.6241
84899	83558	74	39228	38701	73	33493	32975	72	370	404	0	1761	1852	17	842	1178	7	2.62909
215028	175444	92	99139	81543	89	142924	117766	89	1388	1197	14	7600	6066	43	432	858	0	2.63008
135056	118055	82	56890	51274	80	76668	66006	83	985	561	0	4308	3745	34	-36	505	0	2.63008
234416	180114	97	90386	68527	96	135943	103938	98	1043	921	0	6723	5082	43	1842	1553	15	2.63707
140682	122176	86	57185	49361	82	69305	57520	83	584	487	0	3821	3258	31	360	735	0	2.64205
94440	93570	74	37841	37539	73	60249	58838	75	876	684	0	3087	2910	27	232	589	0	2.64305
153797	135428	95	73240	64580	83	79052	68889	84	762	620	0	4455	3824	34	653	934	0	2.65302
102250	102578	78	27426	27235	72	68510	68131	75	749	489	0	3291	3290	26	750	837	0	2.65502
100889	99565	78	40152	39758	73	65492	63932	75	806	586	0	3642	3555	29	276	500	0	2.661
151451	120912	92	58184	46380	83	96152	76168	85	845	610	0	5370	4420	37	1311	928	0	2.66599
29728	30843	57	11303	11552	38	15462	16189	43	94	158	0	860	688	0	-410	192	0	2.66998
97866	97503	74	24931	25206	59	44202	43963	72	860	734	0	2576	2530	24	-362	169	0	2.67098
95198	85997	79	41408	38027	75	44694	39698	76	370	448	0	2256	1988	23	508	828	0	2.67596
113223	111189	78	46197	44835	74	77320	72896	76	675	678	0	3985	3920	30	177	522	0	2.67596
59022	58667	81	22849	22728	56	35476	35889	69	205	262	0	1617	1570	18	9	365	0	2.68095
53746	54901	70	16001	16381	42	32359	32136	68	63	274	0	1615	1792	16	416	513	0	2.68195
121306	119289	84	28279	28337	72	83903	81296	77	559	575	0	4280	4227	29	37	425	0	2.68294
97009	92433	84	31850	30023	73	63743	60579	76	517	424	0	3406	3088	28	148	387	0	2.68394
157798	132786	85	63572	54823	84	82198	67803	86	885	547	0	4064	3467	32	1139	1257	7	2.68993
200225	163048	92	49774	40317	85	139696	112010	88	1132	830	0	7074	6006	40	1017	729	0	2.69092
66339	66828	72	21617	22090	49	37773	37833	69	247	249	0	2296	2347	21	-271	103	0	2.69092
114269	108820	78	52575	50158	77	73688	69922	78	793	743	0	3923	3527	30	-153	282	0	2.69791
86553	87875	73	40424	40409	71	57912	56923	73	492	479	0	3012	2818	27	-37	307	0	2.6989
95340	95035	75	35897	35118	72	53722	52645	73	471	514	0	2840	2714	25	645	819	0	2.70788
119274	106001	81	57354	51388	78	68891	58082	79	569	539	0	3839	3398	30	-229	268	0	2.70888
172289	144126	85	87968	74924	84	104697	85524	84	1048	711	0	5684	4669	38	1472	1080	13	2.70888
125363	124346	77	57627	56747	76	78457	75979	76	647	630	0	4230	3961	32	77	645	0	2.70987
121775	118736	84	50908	49085	76	67830	64759	77	408	517	0	3827	3630	29	104	301	0	2.71287
159616	131646	87	62854	53088	83	83259	70403	84	894	724	0	4324	3777	32	885	570	0	2.71386
63375	62701	70	25801	23553	59	40482	37712	72	251	398	0	1980	1813	21	-135	342	0	2.71386
111996	109868	78	47359	46681	73	68463	66674	75	501	723	0	3735	3130	30	-80	483	0	2.71586
131301	120618	82	47355	43873	78	95304	85802	81	668	644	0	5163	4729	35	306	930	0	2.71985
150796	126900	82	58926	48873	82	103068	85639	84	563	605	0	5695	4815	36	976	679	0	2.71985
110020	104410	86	44525	41632	76	68602	65684	77	713	537	0	3329	3217	27	858	948	0	2.72184
93894	93538	78	26526	26344	60	52746	52338	73	641	513	0	2723	2591	25	971	683	0	2.72583
203801	162206	90	82350	67263	88	137704	107853	90	742	921	0	6970	5436	41	882	731	0	2.72583
50700	54305	64	13762	14173	40	22787	23191	51	297	328	0	1186	1116	8	250	723	0	2.73281
71138	72051	74	29027	29325	70	42673	43221	71	108	251	0	2415	2290	23	408	754	0	2.73481
154140	129443	82	42303	34901	80	107655	87078	83	827	765	0	5405	4374	38	770	705	0	2.7378
70771	72647	72	20785	21169	48	47635	47248	70	288	258	0	2492	2538	24	642	688	0	2.7378
160339	136032	85	64408	55148	83	91488	79069	83	1169	980	0	4661	3861	35	1052	884	0	2.7378
48625	49355	71	24558	24987	60	26146	26599	63	290	186	0	1351	1297	13	-84	236	0	2.7388
241189	186396	94	68032	53336	89	127618	98657	92	1247	1063	7	6747	5189	41	393	1046	3	2.74079
118480	112385	86	52196	49357	76	73106	69331	76	638	529	0	4197	3888	31	462	585	0	2.74279
97640	96135	76	33256	31398	73	55581	51940	75	740	629	0	2864	2696	26	630	480	0	2.74378
124370	120182	80	43299	42418	75	75370	71696	77	854	828	0	3951	3688	31	-184	254	0	2.74478
130605	125424	95	49214	48223	76	83875	80717	78	986	777	0	4627	4366	32	373	789	0	2.74478
30071	31354	53	12953	13239	40	19015	19765	45	296	249	0	1037	978	0	226	632	0	2.74578
83012	81426	75	32645	31455	72	39479	37869	72	297	394	0	2234	2167	22	80	332	0	2.74678
171836	143291	92	62179	51862	82	119632	101544	85	1476	1175	13	6624	5577	40	498	429	0	2.75077
116981	114199	84	50946	49470	75	77907	75106	76	614	497	0	4008	3625	31	366	476	0	2.75575
149440	129730	99	44278	37654	79	73494	63885	81	527	528	0	3849	3269	33	448	745	0	2.76074
42434	43508	66	13364	13630	40	21523	21915	48	125	149	0	1059	1121	7	136	374	0	2.76772
148818	125943	85	68074	56329	83	79842	66874	83	699	472	0	4558	3793	33	759	943	0	2.77171
135333	118190	98	54290	48199	80	64980	55597	81	679	731	0	3542	2967	31	247	526	0	2.7777
117238	115156	83	40150	39791	74	75582	74326	76	425	525	0	3936	3752	29	1161	1130	6	2.78667
26538	26217	58	10323	10501	37	16043	16250	43	302	248	0	864	851	0	251	450	0	2.79066
127828	106844	82	54071	46464	80	71551	57869	82	591	609	0	3497	2855	31	679	1421	11	2.79266
90502	91638	72	23743	23775	57	49755	48992	72	428	444	0	2756	2807	23	924	781	0	2.79365
40840	42241	66	20402	20708	49	15951	16272	41	236	229	0	716	716	0	-138	209	0	2.79465
95438	86910	80	37469	33235	75	59445	52412	77	476	468	0	2983	2687	26	525	970	0	2.79465
103325	102091	77	29942	29961	72	67331	65306	75	691	672	0	3590	3598	28	283	533	0	2.79964
91529	92510	76	26438	26577	63	58682	58998	73	481	457	0	3053	3088	27	597	644	0	2.79964
338032	181520	139	113422	58521	132	199328	106739	132	1383	910	0	10916	5685	64	2310	1676	26	2.80762
117390	113536	78	48796	47212	75	82020	78878	77	907	793	0	4019	4033	28	150	561	0	2.8136
120748	112086	80	55953	51689	77	85810	79658	79	556	657	0	4495	4058	32	-223	523	0	2.81859
53816	56171	62	23963	24650	52	27613	28589	66	344	296	0	1204	1224	12	237	750	0	2.81859
100257	98302	76	35421	35149	72	65794	63793	74	714	706	0	3717	3681	29	396	369	0	2.81859
55694	55505	61	18207	18442	45	27848	28199	68	568	384	0	1421	1385	13	22	208	0	2.82258
83402	84393	72	27613	26882	70	66435	64426	73	374	352	0	3480	3300	27	-45	462	0	2.83155
59052	58403	73	20767	20720	50	37817	37414	69	342	371	0	1788	1748	18	65	421	0	2.83255
159782	132723	86	55188	45972	84	78063	62634	85	848	706	0	4298	3564	33	407	616	0	2.83355
99473	99022	75	25707	25795	60	72398	71147	75	491	515	0	3964	3814	30	983	1404	13	2.83455
107992	94634	94	33693	29918	76	42514	37855	77	554	675	0	2356	2146	23	-343	462	0	2.83654
93503	92933	75	21748	21979	51	56885	55884	74	429	461	0	3159	2980	25	784	505	0	2.83754
131924	121295	79	58083	53122	79	65393	59203	80	935	725	0	3718	3503	30	519	627	0	2.84352
112234	109085	80	64419	62279	76	86203	82963	78	751	698	0	4623	4488	32	794	1139	5	2.84452
121583	107825	96	50343	41968	96	74429	62083	96	696	637	0	4021	3382	32	-118	361	0	2.84452
168061	146786	86	54182	45414	81	94579	81608	83	962	878	0	5242	4486	36	773	623	0	2.84452
148966	125092	90	64069	55462	83	86865	71966	84	1011	601	0	4755	4168	34	346	746	0	2.84552
37318	36560	66	14742	15120	41	20223	20184	51	331	182	0	910	1049	5	-66	307	0	2.84851
41702	44256	66	21517	21883	51	24689	24709	62	184	319	0	1278	1202	11	-70	485	0	2.85549
67427	64679	72	22784	22382	51	34418	34167	70	412	423	0	1772	1756	17	-64	450	0	2.85948
85182	84999	80	28710	28924	64	56365	56064	72	395	378	0	2878	2715	25	227	1366	7	2.86048
30221	29953	73	13646	14102	40	18094	18715	49	154	190	0	896	890	0	80	417	0	2.86247
102395	97962	82	40210	36811	74	52892	48109	75	707	658	0	2601	2476	25	560	526	0	2.86546
47163	47814	73	19502	19873	47	28550	28620	67	354	334	0	1668	1759	17	-30	510	0	2.86546
91267	90883	83	27482	27531	67	55588	54630	74	534	528	0	2943	2980	25	379	619	0	2.88142
151825	145365	79	57635	54480	78	64578	60336	78	751	713	0	3410	3285	27	1232	1030	3	2.8884
64989	67127	70	34031	34542	70	28957	28733	70	214	200	0	1676	1603	17	464	845	0	2.89339
335602	216830	119	113450	74572	114	255549	165059	117	1811	1073	12	13326	8773	59	-299	300	0	2.90237
160410	133983	85	56059	46900	81	104040	86334	85	697	733	0	5838	4793	38	1208	1009	2	2.90337
120246	120215	76	57142	56296	75	115915	111388	78	1084	903	0	5825	5481	36	432	851	0	2.90337
35457	36750	63	15158	15350	43	21194	21283	51	315	370	0	1005	1180	8	59	749	0	2.90636
93550	93692	75	36853	36906	72	52536	51569	73	429	398	0	2670	2583	24	349	493	0	2.90636
63847	67228	68	24758	25101	54	29702	29788	68	459	567	0	1694	1645	17	-265	285	0	2.90636
153494	139546	91	65748	57432	82	95248	85833	82	1187	877	0	5115	4635	34	791	732	0	2.91035
219946	172202	95	72511	56725	90	146725	114481	92	1398	850	0	7609	6120	42	1201	782	0	2.91434
121921	118496	76	48113	46642	75	71265	68391	77	738	782	0	3843	3763	28	187	438	0	2.92132
87878	86874	75	25923	26044	59	51510	51139	73	511	497	0	2723	2676	25	198	724	0	2.9293
20322	20736	50	10380	10937	36	9233	9107	36	98	170	0	522	602	0	-226	227	0	2.9293
206550	166277	92	102153	82070	92	131614	103953	94	1113	761	0	7435	5840	43	782	630	0	2.93029
56321	57127	70	21199	21341	48	27771	27304	61	291	251	0	1321	1388	12	560	500	0	2.93029
143986	138430	81	59490	57278	77	89158	84923	78	782	769	0	4691	4596	33	69	340	0	2.93329
165547	142642	87	53777	44844	81	95593	78388	84	846	801	0	4960	4124	36	-14	492	0	2.93329
36414	37838	64	16365	16658	43	18337	18536	44	366	260	0	1100	955	0	-109	228	0	2.93528
63031	65177	64	26612	26722	65	34797	34833	70	465	363	0	1770	1657	18	-300	153	0	2.94226
52667	53473	71	18321	18562	45	33727	34193	68	180	261	0	1744	1736	16	-196	211	0	2.94426
94506	92893	81	31076	30273	72	56284	54998	75	397	440	0	3027	3066	25	336	498	0	2.94426
84210	88413	71	33498	33546	70	40223	39187	71	177	365	0	2095	1923	19	446	932	0	2.94825
86035	87221	75	39408	39700	72	37797	37456	71	137	422	0	2145	2122	20	69	648	0	2.95024
116347	108367	79	49328	45760	76	75169	69779	79	635	547	0	3740	3431	29	-192	298	0	2.95124
155087	126033	95	65668	53727	84	89168	72705	85	693	521	0	4497	3688	34	-203	281	0	2.95523
238138	178602	96	80907	60683	93	166216	123748	97	1267	972	0	8874	6559	46	714	841	0	2.95822
115525	115913	74	44054	42942	75	74707	70376	77	622	774	0	4213	4124	30	803	646	0	2.9672
87705	87285	79	33405	33244	71	51953	51439	72	553	559	0	2782	2839	24	59	274	0	2.96819
220746	166423	106	81311	63134	90	85017	64373	92	1232	767	0	4736	3933	36	437	457	0	2.97019
93871	93433	74	37874	38036	73	61620	59785	75	645	440	0	3048	2983	26	1183	1013	2	2.97119
128365	123379	78	44845	43276	76	78582	75289	77	753	819	0	4013	3685	30	84	332	0	2.97218
153346	133145	85	62245	54743	82	82203	70240	83	693	637	0	4150	3484	34	183	420	0	2.98216
22953	24170	46	12619	12845	40	14448	14550	42	128	79	0	808	926	0	547	704	0	2.98515
57504	58385	71	20941	21398	47	40441	40579	69	110	242	0	2078	2039	20	71	806	0	2.98515
128784	109964	83	55036	48323	79	68876	55983	81	403	408	0	3772	3362	30	-250	300	0	2.98515
116978	103635	82	45851	40401	79	68249	60264	80	375	350	0	3635	3248	29	362	813	0	2.99014
98958	96619	76	42769	41037	74	39197	37686	73	500	626	0	2032	1934	19	-739	0	0	2.99213
124788	107957	90	42367	37362	78	61261	52361	79	1026	736	0	3145	2756	28	202	517	0	2.99413
182410	153644	86	59312	49217	84	132447	108944	87	733	627	0	6685	5643	38	965	1068	4	2.99512
64346	57810	88	22935	20327	88	34607	28174	88	303	403	0	1799	1523	17	325	430	0	2.99512
65660	67464	69	24775	25033	53	36888	37025	69	578	445	0	1960	1843	20	120	275	0	2.99512
129332	119639	79	57869	52607	79	85593	78270	79	368	653	0	4189	3764	32	189	634	0	3.0041
84790	83568	78	29089	28615	68	59143	56922	74	580	414	0	3226	3006	28	-258	150	0	3.0051
98346	97494	75	38202	37431	73	67205	65204	75	580	467	0	3601	3336	29	950	505	0	3.00709
91849	89987	74	39694	39682	73	52269	50997	73	522	458	0	2536	2694	23	509	726	0	3.00709
139570	124877	81	45990	40572	79	95802	84474	81	665	435	0	4668	4027	34	771	1030	3	3.00709
56007	55814	78	19858	20325	46	25118	25448	58	202	167	0	1152	1140	9	354	592	0	3.01008
96609	95092	76	29388	29339	71	64035	63599	74	492	424	0	3479	3528	26	810	546	0	3.01208
127254	121653	86	48669	46494	76	77586	75156	77	622	624	0	3801	3572	29	1219	1232	6	3.01308
127327	125357	80	58510	56874	76	73704	69906	77	572	643	0	3852	3675	29	341	553	0	3.01308
81884	82793	73	33114	33486	70	55246	54991	72	568	378	0	2831	2961	25	97	470	0	3.01308
128304	127838	77	60324	60064	75	66908	64669	76	908	804	0	3489	3415	28	295	691	0	3.01308
137430	120920	81	52380	45829	80	87625	76652	81	708	538	0	4629	3858	35	-29	592	0	3.01407
93821	93371	78	41548	41515	71	58979	59039	72	496	508	0	3295	3113	27	368	593	0	3.01607
151459	125998	83	55758	46820	82	85709	70424	85	937	640	0	4341	3719	33	724	682	0	3.02106
124416	113406	80	52598	47882	79	63585	54620	81	838	634	0	3557	2887	31	142	557	0	3.02106
108651	101388	79	40359	37042	75	59335	53752	76	724	646	0	2972	2868	25	-65	537	0	3.03003
148313	126825	91	51536	44470	81	90492	77695	83	766	601	0	4632	4015	33	1238	1134	7	3.03302
116480	110608	80	43347	39971	75	69302	65814	77	858	690	0	3740	3519	30	106	491	0	3.042
101998	101492	73	38773	38483	72	68941	67705	75	556	599	0	3524	3538	28	691	1060	6	3.043
60116	60614	71	25243	25328	66	39417	38839	70	205	290	0	1893	1938	19	325	652	0	3.044
70017	69258	76	31131	31654	69	33032	33480	69	62	200	0	1677	1531	17	-106	343	0	3.04499
147443	126944	84	53745	45083	82	62177	52186	82	858	682	0	3236	2669	30	-320	164	0	3.04699
197915	155460	99	70069	54161	88	101881	79123	89	667	770	0	5498	4576	37	1029	757	0	3.05796
141497	134838	78	52720	49384	78	68112	63149	78	527	574	0	3574	3135	29	-82	617	0	3.05995
221701	181220	88	97185	79861	88	125173	100918	89	1001	891	0	6385	5211	41	462	470	0	3.06295
327240	219586	115	96638	63606	112	249713	162842	115	1877	1306	18	12746	8440	58	550	789	0	3.06693
49978	50577	66	21235	21601	47	25692	25864	62	300	200	0	1350	1336	12	-23	714	0	3.06793
171339	141650	87	77018	64063	85	113815	94525	85	1013	776	0	5884	4872	39	672	579	0	3.06793
239340	169703	105	85390	61055	96	172302	123655	99	1253	1047	6	8724	6416	46	693	615	0	3.07491
251473	189033	95	97784	74910	93	155311	112890	96	1761	1133	17	8360	6266	46	971	559	0	3.07691
137245	124801	82	37457	33215	78	91331	83303	80	952	831	0	4961	4418	34	433	685	0	3.07791
171597	139030	86	63563	52047	84	85452	69895	85	802	719	0	4800	3835	37	-219	746	0	3.0789
139048	134474	77	52324	50948	77	65536	61695	77	789	739	0	3521	3079	28	1361	1441	10	3.0799
41226	40270	58	21695	21662	53	22868	22659	59	180	227	0	1118	1093	7	-117	425	0	3.08987
178343	140253	94	65548	51544	86	109582	86499	88	890	756	0	5894	4685	40	38	360	0	3.09287
119646	116751	79	47130	46177	75	68912	65689	78	461	465	0	3659	3460	29	254	675	0	3.09287
112476	110024	85	40983	40353	74	63954	62262	76	688	528	0	3571	3355	28	1365	1424	13	3.10184
147097	130282	81	53153	47036	80	86970	75820	82	835	613	0	4327	3951	32	785	550	0	3.10284
98822	99986	76	38261	38003	72	67593	66691	74	547	559	0	3741	3596	29	138	340	0	3.10683
126403	111220	85	47124	42245	78	56583	48179	78	465	542	0	3383	2862	29	-190	548	0	3.11281
71406	74941	72	30258	30533	68	36725	37054	69	168	243	0	2001	1758	21	263	801	0	3.11381
108835	107984	77	41028	40905	74	72425	71165	75	887	719	0	3738	3668	28	578	736	0	3.12279
87403	87533	75	33662	34179	71	52490	52753	73	542	396	0	3018	3078	24	549	756	0	3.12279
73383	72856	77	27306	27091	64	50474	50010	72	228	331	0	2634	2702	24	332	643	0	3.12379
81491	83797	70	29241	29385	70	43444	43918	71	189	305	0	2112	2076	20	376	945	0	3.12379
131934	123373	82	53073	48383	77	75998	69615	79	1115	756	0	4126	3639	32	-421	548	0	3.12777
97503	94625	80	39453	38992	72	63841	61152	75	705	732	0	3507	3311	28	-484	233	0	3.13376
65879	68140	79	18115	18478	45	32775	33495	69	361	444	0	1678	1778	17	-173	60	0	3.13376
235363	182628	98	88494	68667	93	111426	84814	94	1476	1104	9	6062	4697	40	300	511	0	3.13675
176369	143305	92	64647	52807	85	105300	85429	86	1038	843	0	5580	4612	38	396	446	0	3.13675
138440	120778	82	54129	46588	80	63719	53814	81	718	674	0	3379	2831	29	174	580	0	3.14274
89122	88825	79	22795	22852	55	69738	68652	74	456	563	0	3646	3431	29	47	132	0	3.14772
150675	126185	85	50298	41382	82	87020	71088	84	517	659	0	4351	3513	35	-239	498	0	3.14872
133360	114915	82	51320	43924	80	91414	77744	82	780	796	0	4682	3869	35	250	685	0	3.14972
128991	123886	89	52415	51443	76	80736	79058	77	611	712	0	4115	3883	31	829	963	0	3.14972
82527	81903	85	27654	27526	67	50579	49650	71	506	544	0	2823	2718	24	-521	135	0	3.15271
139561	117555	84	52935	43461	82	88508	72752	85	750	655	0	4410	3678	34	139	718	0	3.16368
104782	104650	75	36379	36048	73	58626	57345	74	344	548	0	3194	3157	27	675	649	0	3.17166
107378	100880	77	40014	36226	76	60306	54548	78	426	502	0	3430	2851	30	159	468	0	3.17565
230440	182962	95	91152	73365	90	153783	123194	92	1747	1319	16	8392	6668	44	1430	855	0	3.17964
84882	84786	84	33870	33883	71	54871	53955	73	586	487	0	2570	2621	24	1200	1257	11	3.18263
80199	80287	72	34452	34356	71	43834	43414	72	352	456	0	2453	2286	23	916	543	0	3.18263
95421	96123	75	27538	27494	64	60803	60141	73	533	471	0	3218	3176	27	-34	429	0	3.18463
134361	116216	85	45008	38055	81	83396	73745	82	937	635	0	4408	3800	35	398	748	0	3.1936
188234	148735	92	84573	67446	86	119761	92483	88	893	723	0	6133	4829	40	521	604	0	3.1936
38249	38852	67	17074	17284	46	22658	22678	50	275	215	0	1088	1150	9	413	587	0	3.20058
94861	94426	76	30307	30270	71	59015	59124	73	529	500	0	2931	2886	27	86	666	0	3.20158
97523	98952	74	32972	33058	72	65500	63763	75	692	813	0	3526	3293	28	140	341	0	3.20956
117574	107139	81	39643	35647	75	78202	70239	78	540	443	0	3926	3501	32	-328	193	0	3.21255
133273	113229	84	52220	44892	80	78083	65541	81	727	553	0	4242	3465	35	107	406	0	3.22751
72184	74808	69	26981	27511	61	35965	36141	70	341	448	0	1991	2050	19	168	608	0	3.22751
153320	136962	86	66186	60638	81	77530	67122	83	931	865	0	4102	3747	31	495	630	0	3.22751
91324	93200	74	20853	21328	50	57489	56639	73	571	639	0	3021	2846	27	-101	147	0	3.2325
111373	106545	79	41154	40372	74	68671	67156	75	566	604	0	3839	3491	30	-247	171	0	3.2335
223947	171389	95	80867	61376	89	140841	106567	91	1133	789	0	7675	5571	45	-324	394	0	3.23848
219092	182911	90	103836	85299	87	147831	122110	88	1967	1324	17	7663	6429	42	-576	100	0	3.23848
49498	49951	77	22643	23116	51	19209	19269	47	284	386	0	1024	1016	3	617	445	0	3.23948
147363	128968	84	40933	34581	79	83166	69890	82	839	730	0	4488	3853	34	382	513	0	3.24247
49552	49169	75	6069	6058	32	2324	2411	20	210	137	0	223	222	0	593	528	0	3.24846
194272	173519	87	60523	52134	86	92851	81032	87	1111	996	0	5168	4338	36	88	694	0	3.25045
94652	93911	75	38822	38092	73	58086	56847	74	393	509	0	2813	2879	25	-275	225	0	3.25045
125169	114859	79	50193	45548	77	64101	57707	78	490	548	0	3403	3135	28	119	362	0	3.25145
33664	36696	46	9476	9643	36	21870	21909	50	308	288	0	1038	1006	2	-301	257	0	3.25943
240613	181709	96	88162	67994	92	128812	96765	93	1142	954	0	7080	5283	43	1805	1417	11	3.26541
79964	79551	75	26725	26869	69	51540	51866	72	529	529	0	2578	2514	24	-195	86	0	3.26741
96172	95849	76	37528	37452	72	75767	74410	74	447	521	0	3752	3767	29	855	1144	5	3.2704
136051	118796	82	58147	49678	80	93259	80486	82	771	844	0	4721	4231	34	1381	1188	10	3.27339
135331	109605	99	52712	42330	101	79995	62756	101	872	755	0	4379	3393	34	-39	347	0	3.27339
75143	73955	77	20513	20767	49	40578	40836	71	474	337	0	2228	2292	22	354	455	0	3.27738
124467	109130	93	42107	37319	79	57652	49851	80	679	480	0	3024	2566	28	325	483	0	3.28037
49748	50996	68	21812	22067	49	22126	22506	56	234	297	0	1478	1481	15	28	268	0	3.28137
159185	134061	86	62448	52615	83	96825	81479	84	882	699	0	5259	4531	36	184	740	0	3.28237
211073	178315	90	79193	64660	88	130790	112053	90	1284	969	0	6890	5985	41	1219	938	0	3.28237
101876	99964	76	37005	35530	74	69281	67570	75	257	390	0	3595	3606	28	806	821	0	3.28736
104662	101474	81	31595	31242	72	61138	59405	74	597	449	0	3347	3376	27	493	488	0	3.28835
141858	124273	86	47818	41514	82	91374	81237	82	805	703	0	4865	4365	33	598	683	0	3.29334
102672	102833	77	41732	41173	73	58127	57553	73	585	537	0	3118	3003	27	973	1095	4	3.29533
40071	41510	58	12750	12958	39	20532	20725	50	39	233	0	1233	1229	10	38	175	0	3.30431
110141	106534	87	43269	42183	75	71055	67813	76	765	804	0	3797	3669	29	152	272	0	3.30531
106367	106257	74	62825	62797	74	88648	86142	76	586	703	0	4784	4648	32	1514	1239	7	3.30631
52301	52955	70	21932	22355	51	26298	26171	60	408	471	0	1445	1539	15	-292	117	0	3.3073
108579	108107	75	34724	34136	72	75096	73916	75	631	606	0	3784	3788	28	746	722	0	3.3083
175721	147363	87	66490	54582	84	151298	126082	87	1187	905	0	7404	6264	41	382	860	0	3.3093
54293	55988	58	21646	21758	50	29852	29799	67	419	387	0	1480	1399	15	-120	170	0	3.32326
119873	107568	82	44467	40371	79	76994	67129	81	660	660	0	4329	3823	33	214	254	0	3.32526
264868	213549	98	102238	86302	95	273388	228033	99	2358	1851	23	14605	12514	54	304	602	0	3.32625
84477	83202	75	29571	29295	71	57563	56658	74	502	436	0	3290	3196	28	53	324	0	3.33124
55288	58019	69	25368	25878	59	23079	23177	60	36	141	0	1133	1241	10	24	366	0	3.33224
217309	164714	91	96877	71608	91	209362	156049	94	1910	1272	18	10624	8017	52	954	1177	8	3.33323
98202	86089	78	40405	35199	76	50199	43188	77	235	396	0	2588	2135	26	-407	87	0	3.33423
72047	71854	74	31680	31533	70	31569	31487	70	164	263	0	1652	1560	16	109	373	0	3.33523
51807	55747	59	16879	17341	43	26182	25809	67	50	151	0	1305	1359	13	321	529	0	3.33523
126097	110194	83	35651	30117	78	65377	56239	80	768	718	0	3829	3235	33	913	529	0	3.33722
38610	41138	66	22013	22627	50	19547	19953	46	405	279	0	1127	1163	9	-180	94	0	3.34022
86563	86472	77	30038	29839	71	48378	46912	73	556	541	0	2487	2554	23	935	1024	2	3.34321
160674	131891	91	58221	47021	83	95057	78350	84	649	679	0	4854	4053	36	303	722	0	3.35218
56986	58592	69	21215	21984	46	25417	25750	58	35	154	0	1244	1323	13	73	522	0	3.35318
45438	45747	71	18428	18878	47	24759	25461	58	430	332	0	1288	1324	13	260	423	0	3.35518
115840	114783	78	58863	58351	76	87193	84314	77	1159	909	0	4442	4390	31	558	735	0	3.35717
138008	116245	90	54152	45472	81	72405	59459	82	726	547	0	3959	3071	34	-295	203	0	3.35817
152052	130747	83	69813	59440	82	99988	86119	83	944	620	0	5387	4612	37	413	749	0	3.35817
24761	24225	64	12208	12627	39	12020	12488	39	54	90	0	694	683	0	-443	396	0	3.36116
100363	100057	74	46930	46000	74	57152	55678	74	453	533	0	2764	2879	24	948	898	0	3.36316
53624	54603	69	15322	15493	42	27849	28142	67	114	348	0	1491	1502	14	-434	48	0	3.36515
192675	164890	93	94157	80976	86	117853	99129	87	1253	987	0	6406	5188	39	338	466	0	3.37612
85452	86842	73	30370	30392	70	49571	49236	71	679	515	0	2472	2420	23	163	499	0	3.39607
228799	176799	90	82120	62099	89	125267	95589	90	1130	1102	8	6645	5174	41	-170	274	0	3.40305
31737	33076	56	9156	9519	36	19702	20855	50	225	209	0	850	904	0	295	373	0	3.40804
163484	134765	85	58954	47389	84	102301	83796	86	878	724	0	5442	4556	36	785	608	0	3.41302
111798	109418	76	41313	38365	74	76549	71859	76	657	600	0	3944	3606	31	-1	427	0	3.41302
106601	105233	79	35689	35641	72	57220	56134	74	510	578	0	2916	2766	25	122	523	0	3.41402
138191	117797	83	54532	45837	82	86797	73726	83	591	543	0	4597	3896	35	611	1187	6	3.42001
131836	119442	80	47271	41875	79	89070	79797	80	742	688	0	4769	4428	32	164	449	0	3.421
154956	133343	85	66562	56136	82	104168	89172	84	570	663	0	5116	4216	36	632	1059	3	3.42599
134691	124519	83	55579	50412	79	76474	69245	80	875	769	0	3960	3410	32	79	391	0	3.42998
109587	97368	83	34358	30354	76	67965	60414	79	836	577	0	3255	3180	27	410	895	0	3.43696
130367	112680	87	48343	42427	79	71785	60737	82	599	572	0	3747	3260	31	318	687	0	3.43696
111143	108751	81	42968	41726	74	58897	56983	76	510	627	0	3236	3127	27	494	882	0	3.43696
110326	97785	82	48153	42902	78	47343	42816	79	475	460	0	2667	2377	24	171	901	0	3.44295
92909	92312	74	32423	32170	72	55740	55108	73	527	747	0	2932	3059	24	966	669	0	3.44694
170824	141507	86	60878	50336	85	78845	62876	86	738	705	0	4551	3703	34	242	630	0	3.44694
24179	24885	51	7388	7752	33	14712	15532	40	195	161	0	860	842	0	38	277	0	3.44793
172082	141823	87	72202	59949	84	103116	83126	85	828	639	0	5589	4566	38	314	555	0	3.44993
42766	44245	65	17819	18335	44	23345	23355	53	53	306	0	1105	1224	9	263	801	0	3.45691
207997	162035	98	70565	55024	90	103239	78480	93	1124	976	0	5673	4366	39	827	797	0	3.4619
41952	42774	70	16741	16899	44	22723	23094	56	103	226	0	1325	1188	10	78	375	0	3.46389
43644	45152	68	13700	14090	40	24608	25084	61	188	189	0	1164	1099	8	576	500	0	3.46589
125373	116257	85	42626	38958	76	63304	56082	78	695	756	0	3725	3244	31	280	527	0	3.46888
246629	188979	103	101878	77486	100	130621	100645	100	1108	1008	2	7216	5685	43	662	498	0	3.47386
194580	171260	88	50698	43124	82	74700	63925	84	1146	901	0	4305	3694	32	697	752	0	3.47386
108413	102877	77	40549	37136	76	77524	73072	78	494	499	0	4107	3681	30	717	781	0	3.47885
57988	58372	71	20181	20563	49	33839	34302	69	139	175	0	1864	1859	17	155	423	0	3.48284
52860	57039	57	23640	24070	54	27809	28126	67	170	226	0	1470	1555	16	912	1124	5	3.49082
123604	116395	80	49459	45734	77	79310	74544	78	452	631	0	4264	4195	31	1402	1639	17	3.4978
162362	141975	84	53009	44589	82	81402	69756	84	834	724	0	4183	3491	32	45	333	0	3.4988
90672	87948	75	31587	28970	72	60272	56273	74	423	473	0	3305	2845	29	32	256	0	3.4988
87608	87421	77	24607	24848	57	60741	59916	74	513	352	0	3182	3168	26	147	454	0	3.4988
73102	70973	73	30196	29129	70	37837	35982	71	378	531	0	2016	2034	20	395	556	0	3.51077
76947	77589	72	17973	17977	45	43831	43145	72	249	203	0	2432	2477	22	102	244	0	3.51775
58695	58745	82	26547	26748	60	26624	27114	63	301	450	0	1488	1563	16	701	714	0	3.52772
97324	96454	77	41012	40804	73	59479	58353	75	546	559	0	3047	3063	25	538	732	0	3.53171
246662	126671	215	96303	47304	178	133669	69024	211	1296	662	0	7297	3937	52	-320	660	0	3.53171
92732	92199	74	32206	32398	71	57606	55604	74	469	499	0	3278	3169	27	127	438	0	3.53371
52376	51449	78	10789	10931	37	27466	27513	68	154	191	0	1531	1484	15	-204	213	0	3.53969
97260	96439	77	35134	34120	72	61693	59695	74	411	441	0	3282	3252	26	-191	354	0	3.54169
78071	78569	71	22489	22675	53	42982	42576	70	369	204	0	2324	2218	22	133	921	0	3.54468
184569	148646	96	69869	57656	84	126424	99699	86	757	733	0	6787	5564	41	969	581	0	3.54967
331248	223500	126	129496	85778	121	205514	139841	122	2084	1426	23	11294	7424	52	1677	1072	4	3.55166
71583	73293	71	21684	21891	51	33354	33138	69	610	570	0	1667	1668	18	226	478	0	3.55565
168705	130221	98	59918	46700	86	98044	75583	88	1035	909	0	5303	4043	38	61	360	0	3.55665
153428	151131	78	48460	47375	78	90814	86405	80	630	772	0	5274	4896	34	30	465	0	3.55864
134209	115060	82	46896	40235	79	83518	68994	82	874	619	0	4348	3693	34	1379	988	0	3.55964
122935	110718	90	50494	44403	79	83354	73110	80	801	796	0	4313	4010	32	-178	137	0	3.56064
124320	116823	77	37509	33228	75	68241	62001	77	628	394	0	3229	2902	29	831	598	0	3.56263
64481	62440	79	23489	23806	56	33142	32691	70	278	350	0	1822	1944	19	914	585	0	3.56463
132705	128997	79	50198	48827	76	78239	74496	78	707	607	0	4202	3953	31	1014	1157	5	3.56562
163244	132583	97	64391	53538	84	82812	67745	85	868	743	0	4571	3774	35	534	875	0	3.56662
184368	143835	92	66025	51869	87	122621	97096	89	1340	1115	11	6454	5046	40	-156	368	0	3.56762
189261	163760	97	88006	76358	85	107430	92689	86	995	800	0	5442	4586	38	1460	997	0	3.57261
109981	108798	81	30359	30362	71	65814	64596	75	669	804	0	3349	3371	27	534	717	0	3.57659
191963	153641	93	68730	55610	86	101395	80658	87	1094	971	0	5349	4098	38	-286	246	0	3.58258
52189	53253	69	22694	23075	49	26248	26943	65	72	171	0	1304	1480	14	252	389	0	3.58657
200087	157268	106	65437	51255	87	104650	83221	89	1209	1002	1	5756	4365	38	1510	899	0	3.59056
95753	93607	76	40462	39629	73	54062	52777	74	696	606	0	2761	2905	24	536	784	0	3.59156
115338	113260	83	41013	40556	73	69568	68352	76	564	471	0	3615	3677	28	-61	292	0	3.59156
86789	88023	74	33467	33502	72	60663	58964	74	299	423	0	3114	3036	26	470	750	0	3.59255
119388	110983	81	39362	35358	75	76186	69320	79	682	681	0	4062	3740	30	431	605	0	3.59355
94485	92845	85	38724	38059	73	53144	51700	75	462	531	0	2988	2917	26	239	699	0	3.60253
93262	95192	71	39362	39101	72	46719	46565	72	589	461	0	2635	2517	24	154	486	0	3.60452
172145	138149	96	69233	56228	84	104247	82413	86	931	713	0	5493	4272	39	897	827	0	3.60452
107158	106291	75	45934	45687	74	67807	66784	74	879	805	0	3703	3694	28	147	864	0	3.60751
88469	90657	74	39947	39301	71	52004	51407	72	708	758	0	2740	2670	24	1648	1138	8	3.61051
134183	124546	81	72319	66565	80	59331	52710	80	520	492	0	3132	2706	29	1156	845	0	3.61649
152158	127356	92	54264	45321	81	99942	85160	82	679	741	0	5475	4371	39	-57	506	0	3.61948
43500	45175	62	18743	19221	46	21042	21304	48	375	410	0	1122	1267	10	-223	210	0	3.62148
33577	32579	66	17685	18248	43	18007	18112	45	162	139	0	935	1029	4	271	299	0	3.63245
90702	90650	73	37856	37391	72	54454	53645	73	343	419	0	2795	2991	23	371	392	0	3.63245
74355	75453	68	28077	28042	63	38622	37898	72	478	361	0	2252	2099	22	-129	233	0	3.63345
240334	181749	104	93124	71111	98	137467	102710	99	1277	884	0	7451	5706	42	-283	164	0	3.64342
156394	131761	90	70085	60301	84	96089	83145	84	904	816	0	5147	4612	35	762	598	0	3.65439
97623	97802	75	37738	37496	72	58492	57020	75	619	629	0	3370	3305	28	-397	230	0	3.65738
125491	122867	78	50240	48913	75	78572	75841	77	836	821	0	4036	3734	30	896	889	0	3.66037
96019	96312	75	41972	41998	72	50567	50409	73	767	674	0	2611	2596	25	136	272	0	3.66536
139875	114288	95	51868	42128	82	90021	73483	85	540	525	0	4290	3551	34	-270	574	0	3.66835
222971	171855	98	81448	62457	89	120611	89984	90	1405	831	0	6270	4901	40	-122	367	0	3.66935
188893	154202	88	73185	60381	86	87994	71239	86	1289	929	0	4722	4016	36	219	781	0	3.67135
137631	130851	85	54968	53663	76	76623	73602	77	864	871	0	4195	4174	30	230	328	0	3.67234
142287	136438	84	56811	54617	78	70089	66707	79	987	771	0	3405	3217	28	572	713	0	3.67234
133362	119131	81	46116	41635	78	91089	80517	81	648	514	0	5174	4542	35	-186	484	0	3.67533
36303	37511	67	12261	12755	39	19813	20209	49	481	342	0	944	922	0	333	468	0	3.67533
104489	105949	74	28331	28529	65	71883	72223	75	627	690	0	4033	3909	29	157	592	0	3.67932
174147	146740	95	68718	57999	84	123696	103276	86	1111	790	0	6617	5674	38	440	1227	7	3.68132
111735	110265	81	45871	44557	74	74255	71449	75	748	626	0	3912	3737	29	519	812	0	3.68531
108334	101213	81	46527	43570	76	60563	56707	76	819	776	0	3490	3114	29	121	460	0	3.69528
129422	126321	77	63745	62904	77	77589	75308	79	748	580	0	4107	3865	31	378	738	0	3.69728
108954	107374	75	45389	44041	74	68738	65761	76	530	511	0	3768	3853	28	760	1137	6	3.70027
84583	85720	72	41964	42313	71	54378	53538	72	387	481	0	2948	2860	25	486	631	0	3.70925
125371	122987	80	35061	34607	73	84796	82287	77	756	626	0	4527	4467	30	1018	685	0	3.71523
98336	99095	73	48196	48129	73	68892	68193	74	656	511	0	3642	3498	28	387	433	0	3.71722
115040	113197	78	45371	44592	74	78527	77137	76	908	731	0	4114	3881	31	823	1299	10	3.72221
156961	142659	87	65903	61169	82	118957	107692	83	742	730	0	6216	5535	37	329	566	0	3.72321
218885	194899	89	117142	106695	89	194437	171220	90	2174	1947	20	10426	9056	45	1202	1161	6	3.73019
77155	75955	77	27077	27236	67	43478	43417	71	129	356	0	2374	2251	23	573	594	0	3.73318
172620	143167	84	69127	56679	84	108012	88553	85	913	731	0	5819	4658	39	341	615	0	3.73418
99145	98758	73	39640	39610	72	57728	56677	73	522	528	0	3056	3011	26	43	256	0	3.73418
88398	88249	89	26655	26720	65	45813	45360	73	434	438	0	2507	2374	23	585	1070	5	3.74216
84451	84437	73	29108	29194	70	42123	41897	72	330	390	0	2342	2291	23	-430	251	0	3.75213
114076	111823	80	37719	37049	74	74738	72227	77	597	533	0	4110	4079	30	816	623	0	3.75612
90581	90027	75	33616	33390	72	48315	47444	73	444	489	0	2525	2584	23	-200	320	0	3.76011
94874	95826	78	47145	47352	73	57897	57517	75	559	539	0	3040	3189	25	-89	309	0	3.76211
63860	65891	70	26270	26725	64	31054	30991	68	403	396	0	1562	1650	15	1077	789	0	3.7641
101711	101059	75	29524	29564	72	62432	60435	75	682	677	0	3043	3111	25	-352	111	0	3.77308
136471	117731	84	55960	48164	80	78818	67547	83	643	570	0	3869	3317	31	-12	461	0	3.77806
44391	44751	67	18495	18564	46	26262	25950	66	107	212	0	1304	1289	12	-165	438	0	3.77806
149476	125392	83	64378	53078	83	97502	79090	84	905	795	0	4824	3878	35	473	522	0	3.77806
132047	117823	82	45269	38985	79	87466	76749	82	667	790	0	4646	4112	34	1201	786	0	3.78205
146238	124812	82	50159	42320	81	76909	63666	82	774	617	0	4396	3459	35	418	279	0	3.78305
85925	85973	86	40539	40556	71	56841	56319	73	374	394	0	2821	2863	24	-74	310	0	3.78505
72523	73277	74	22633	22794	51	40732	39995	71	479	513	0	2077	2132	21	-161	293	0	3.78604
110614	109719	76	35590	35047	73	64999	63196	75	810	829	0	3522	3409	28	499	661	0	3.78904
104683	103885	74	40589	39376	73	73575	71651	74	599	716	0	3729	3783	28	-463	128	0	3.79103
146167	127487	83	44484	37957	82	80468	70008	82	910	790	0	4493	3999	34	1268	921	0	3.79103
40671	41107	66	15886	16181	42	19485	19193	45	122	150	0	882	970	0	-75	563	0	3.79203
43043	42157	71	13268	13791	39	28159	27909	66	200	235	0	1258	1364	12	307	604	0	3.79402
141300	129735	82	50514	45278	78	92976	84130	81	774	708	0	4776	4447	32	648	910	0	3.801
177388	149165	85	56403	45934	83	106943	86494	86	1106	879	0	5535	4447	37	194	640	0	3.801
92585	91696	74	35281	35198	72	44172	42587	73	496	613	0	2293	2349	21	-168	177	0	3.802
95455	93425	76	42247	41815	72	58561	57417	74	637	389	0	2930	3047	24	860	836	0	3.804
93528	93611	74	36540	36704	72	58823	58465	73	617	606	0	2851	3022	25	-78	358	0	3.80898
120104	115183	79	44546	43226	76	57672	55495	77	736	640	0	3373	3132	27	225	845	0	3.80898
142054	118566	85	55375	47916	81	85533	70876	83	613	551	0	4615	3955	34	1146	1065	5	3.81098
126203	102554	93	45922	38668	80	69882	55706	83	714	651	0	3539	2774	32	816	562	0	3.81198
71736	71251	73	31424	31403	71	43663	43759	71	268	446	0	2154	2282	21	406	642	0	3.81397
42554	43270	68	15297	15638	42	22384	23002	54	120	136	0	1153	1280	11	446	1007	1	3.81597
136808	117066	82	54379	45175	81	88247	73973	83	554	504	0	4424	3636	35	48	354	0	3.81597
133389	124935	93	53231	49927	78	83741	78129	79	646	536	0	4753	4681	31	-333	120	0	3.82295
67424	65778	75	22937	23216	53	41697	41192	70	454	527	0	2265	2232	21	-34	378	0	3.82694
150803	133001	83	44572	38866	81	85878	75210	83	742	736	0	4351	3688	34	-56	156	0	3.82694
173885	142283	89	65696	55010	85	105815	85305	86	705	472	0	5839	4779	38	782	949	0	3.83392
105496	105130	74	50571	50272	74	75391	73363	76	449	678	0	3791	3873	28	1830	2007	14	3.83392
202462	167805	95	124498	106973	90	144588	121173	91	1417	1216	12	7793	6745	43	1067	827	0	3.83392
154797	132019	84	65534	55368	82	95958	79245	83	635	665	0	5079	4136	36	1159	743	0	3.83392
78192	78814	74	27741	27673	61	57611	56276	72	212	407	0	2797	2807	25	-57	253	0	3.8399
128523	107681	85	52970	45665	81	76405	62801	83	853	600	0	4087	3235	34	1263	998	0	3.8419
120921	105055	97	52903	45408	79	64286	54401	79	598	484	0	3396	2774	30	198	637	0	3.8419
120487	116176	79	44159	43336	76	69904	66228	79	599	710	0	3944	3650	29	659	749	0	3.84489
88173	86345	81	34410	34048	71	45826	44943	72	385	506	0	2636	2516	25	-260	198	0	3.84688
116025	102207	83	47543	42337	78	60553	53763	78	616	419	0	3510	3041	29	-97	473	0	3.84688
192314	152691	94	57161	46444	85	128462	102005	89	991	843	0	6462	5237	40	282	370	0	3.84988
23167	24104	43	9773	10061	36	14046	14500	42	269	169	0	744	615	0	-514	85	0	3.85387
53870	54811	73	24505	25070	59	27691	27975	67	397	271	0	1358	1279	12	369	498	0	3.85486
170667	147902	101	67469	60758	83	89911	77636	83	1065	1036	5	5398	4458	38	700	1062	5	3.85486
123048	120895	78	46944	45596	74	69164	67211	76	736	639	0	3505	3361	27	528	911	0	3.86484
184002	148431	88	58785	47318	85	120197	94731	88	1115	882	0	6424	5327	39	2436	1538	15	3.86683
205037	166341	107	59855	47662	90	116410	91394	107	1264	829	0	6063	5140	37	-103	198	0	3.86683
117560	110380	77	53191	48918	78	73321	65971	79	747	564	0	3855	3500	31	316	569	0	3.87182
205774	174398	92	91600	78785	87	161682	138005	89	1746	1329	16	8497	7156	44	2240	1571	22	3.88079
95016	89920	88	36095	34340	74	53954	50278	76	547	609	0	2780	2604	24	771	599	0	3.88179
43264	44028	74	15233	15590	42	21041	20788	48	139	165	0	1300	1274	13	-273	300	0	3.88379
52438	51975	68	17828	18227	46	31338	31334	69	238	270	0	1541	1601	16	218	529	0	3.88678
138199	123170	88	60833	52892	81	88985	78767	82	951	689	0	4592	4197	31	1359	677	0	3.89775
122357	113880	79	48449	44684	76	73667	66191	78	438	729	0	4091	3738	32	86	427	0	3.89775
84046	85043	73	29271	29292	71	54781	53222	73	660	436	0	2804	2872	25	120	356	0	3.90074
83744	83534	74	31553	31488	71	53216	52916	73	364	294	0	2769	2722	24	249	388	0	3.90872
152002	142779	82	53444	51386	79	102192	96078	81	1386	1279	14	5634	5380	34	952	1222	14	3.91072
105952	101936	82	32597	31297	75	83551	80110	77	623	371	0	4508	4178	32	487	779	0	3.91271
113023	110024	79	61023	59800	76	70802	69280	76	723	577	0	3797	3627	28	-77	385	0	3.9167
117973	115534	82	45139	44289	75	68172	64492	76	500	462	0	3728	3637	28	-267	184	0	3.9177
62036	63448	69	24075	24305	55	22134	22257	49	98	314	0	1287	1235	10	657	955	0	3.92268
49075	48401	72	17797	17843	46	35781	36230	68	510	418	0	1922	1847	20	86	340	0	3.92468
92123	93116	75	46665	46880	72	52571	52121	72	693	733	0	2846	2721	25	970	919	0	3.92468
152350	130146	88	57145	49308	82	69820	60756	83	825	704	0	3557	3212	29	-167	298	0	3.92767
49691	51651	61	19651	19917	48	24116	24006	59	114	224	0	1213	1123	8	-85	477	0	3.92867
101374	98946	79	43882	43876	74	62481	61360	75	405	573	0	3053	2989	26	1367	886	0	3.93266
52552	52736	66	20146	20068	50	30089	29954	67	320	317	0	1446	1588	15	173	596	0	3.93864
163917	140717	85	85195	75117	85	86098	71818	85	917	804	0	4625	4136	33	1113	701	0	3.94363
191400	155040	90	86200	70643	87	97792	80236	87	1291	898	0	5109	4065	37	-73	354	0	3.94862
68040	72803	62	28556	29254	61	42520	41595	71	356	332	0	2352	2372	22	-86	136	0	3.94862
186846	158885	99	71124	59663	85	87406	74220	85	1218	977	0	4937	4277	35	1466	1182	10	3.95061
50549	49910	71	17954	18127	47	25464	25622	65	308	347	0	1314	1436	12	434	710	0	3.95261
121709	110351	89	47360	41989	77	82802	72805	79	615	608	0	4087	3603	32	565	695	0	3.95261
225532	171060	110	110336	83880	92	137645	103066	93	1299	795	0	7217	5736	42	125	530	0	3.9566
201427	159952	90	96971	78426	88	116139	89891	89	983	812	0	6062	4663	42	423	1065	5	3.96058
101883	101227	75	39940	39389	73	61002	59356	74	422	504	0	2995	2880	26	368	459	0	3.96158
193613	156560	91	88480	73979	87	107610	90205	87	1021	818	0	6003	4592	40	360	741	0	3.96757
199553	160974	92	63067	50740	87	109299	89079	89	1418	952	0	5627	4420	38	466	670	0	3.97156
40530	41381	71	16319	17071	41	21004	21290	48	391	294	0	1075	1113	7	-181	269	0	3.97156
106968	104748	78	40819	40235	73	57511	56673	74	509	511	0	3238	3252	26	494	647	0	3.97255
107039	103682	76	46115	45195	74	63744	61955	75	795	764	0	3228	3063	27	-153	424	0	3.97455
121640	109393	80	43706	38928	78	80126	70336	80	467	524	0	4139	3523	33	-170	378	0	3.97455
112470	111591	76	27822	27504	66	58317	57349	74	479	618	0	3262	2958	27	397	981	0	3.97455
143892	131504	84	63209	57400	80	101072	91259	81	795	550	0	5519	5052	36	562	849	0	3.98153
43536	43960	68	18416	18580	46	23080	23182	51	277	306	0	1105	1242	10	617	805	0	3.98352
103873	105209	74	39878	39377	73	57236	55698	75	533	500	0	3238	3002	27	609	762	0	3.98452
77574	77964	72	22735	22809	55	37950	38133	70	434	601	0	2060	2069	20	-45	302	0	3.98951
108591	101084	79	55388	50048	78	73865	67342	78	563	525	0	3998	3645	31	1198	997	0	3.9925
93782	94997	76	34065	34187	72	64215	62828	74	306	492	0	3083	3207	25	1263	951	0	3.9925
137507	127078	85	43987	39546	77	91580	82439	80	685	701	0	4581	4368	32	-171	285	0	4.00148
102587	101324	79	36123	36135	73	71603	69381	75	752	571	0	3811	3641	29	479	467	0	4.00347
207154	163796	90	72989	57397	87	98138	77513	88	1174	1138	9	5584	4239	40	707	803	0	4.00447
110075	110822	76	38397	38132	73	61972	60797	75	388	363	0	3279	3212	27	275	306	0	4.00447
106897	106447	79	45445	44930	74	63619	63091	76	450	488	0	3666	3410	28	297	880	0	4.00946
122148	111910	81	51558	46831	78	61053	55596	78	490	606	0	3220	2938	27	1344	932	0	4.01843
192237	153270	95	88026	70478	86	117929	92799	88	1028	828	0	6033	4537	43	941	506	0	4.01943
200736	174875	91	42819	34342	87	102342	88521	88	901	926	0	5574	4864	36	87	343	0	4.02242
98298	101254	72	44132	43992	72	53358	53544	73	621	733	0	2903	2639	27	96	506	0	4.02541
56073	56550	81	16828	16947	44	39965	40258	69	247	269	0	2157	2033	21	276	431	0	4.03539
90791	89706	75	35250	35148	72	58769	58920	74	834	620	0	2787	2657	25	146	589	0	4.03938
69271	69601	72	26937	26952	67	43749	43687	71	179	283	0	2549	2501	23	8	151	0	4.03938
93078	92669	76	23922	24316	53	63481	63107	74	534	549	0	3509	3424	29	1452	1139	8	4.04038
44466	45506	60	22105	22377	53	29283	29717	66	279	330	0	1482	1421	15	197	352	0	4.04038
136411	128980	82	56825	54043	78	85465	79365	79	727	656	0	4450	4134	32	822	755	0	4.04436
112076	107824	77	41874	38917	75	69789	66473	77	633	593	0	4132	3714	32	-472	199	0	4.04835
246621	187037	98	77750	58080	93	163455	122053	95	1152	996	0	8535	6176	47	241	537	0	4.04935
131012	114882	83	53144	45518	80	89474	78458	81	454	647	0	4734	4312	32	405	557	0	4.05234
170404	138274	87	56496	44870	84	103613	82353	86	1260	1066	8	5512	4065	38	589	646	0	4.05334
190779	155527	89	62526	49468	85	98177	78816	87	1231	1082	8	5259	4177	38	918	1010	2	4.06132
94038	92595	86	60567	60591	74	52186	51662	73	351	399	0	2790	2759	25	942	1162	7	4.06631
144017	131794	87	43635	38690	79	72115	63582	80	717	730	0	4108	3603	32	287	788	0	4.0683
88469	87337	72	35784	35440	72	53579	52216	73	504	522	0	2827	2833	25	-5	300	0	4.07528
184481	148614	95	63925	52415	83	111380	88913	87	1498	1199	13	5764	4747	39	344	877	0	4.07528
42168	40456	82	12326	12817	37	22384	22756	48	256	190	0	1290	1303	13	800	887	0	4.07728
110588	109144	77	32127	32063	73	50575	49694	74	943	758	0	2746	2623	24	783	814	0	4.07828
154630	134102	83	50748	43188	82	104903	89972	83	613	577	0	5906	5116	39	1869	1902	20	4.08127
121236	113782	77	43618	39258	77	88979	79747	80	513	540	0	4419	3982	32	479	729	0	4.08925
72889	73046	72	20726	20862	48	35750	34860	71	287	296	0	2171	2062	20	808	1344	7	4.09324
308236	217365	118	170405	130408	113	362820	275121	117	3635	2618	29	19811	15069	67	732	1508	11	4.09723
58467	59331	73	20024	20632	45	33395	33366	68	409	419	0	1650	1763	18	-585	71	0	4.09723
82294	79362	78	23004	23255	50	46029	45168	71	375	426	0	2577	2461	23	100	335	0	4.09723
120197	116483	78	46381	45378	76	70809	68460	77	702	517	0	3696	3662	29	780	846	0	4.1082
118925	113459	81	59429	57272	78	69763	66596	78	858	745	0	4101	3888	31	418	586	0	4.11318
131918	117138	85	53292	46638	79	53299	46625	79	829	630	0	2965	2555	28	431	665	0	4.11717
170549	154099	83	87631	79429	84	102212	92837	85	1731	1499	18	5820	5299	36	788	741	0	4.11817
189101	154441	88	62712	51236	83	112189	89297	87	1102	913	0	6151	5201	38	1441	617	0	4.11817
113984	110415	85	33115	32847	73	70807	69228	75	477	634	0	3889	3805	29	157	415	0	4.11917
117908	112705	77	43070	39696	76	83010	78113	78	751	631	0	4414	4136	32	-99	437	0	4.12116
185840	154557	86	78627	65085	85	107472	88279	86	1120	857	0	5254	4373	35	1084	941	0	4.12216
116027	112215	88	43106	41948	74	74936	72166	76	1328	1150	9	4224	3953	31	280	676	0	4.12515
103146	103526	75	27421	27478	66	74362	72621	75	487	592	0	4021	4044	29	-293	343	0	4.12515
127666	119567	87	45318	41889	77	76336	71108	79	749	626	0	4132	3923	30	1035	1252	9	4.12914
52084	51354	75	18737	19205	45	38811	39244	69	303	270	0	2047	1891	20	-121	271	0	4.13213
145238	127423	89	56925	49805	80	73018	63900	80	531	714	0	3789	3238	32	654	755	0	4.13413
44062	44743	68	14711	15088	42	28907	29321	67	234	293	0	1332	1310	13	23	404	0	4.13612
87182	88878	73	38036	37657	72	53329	52406	73	749	638	0	2889	2910	25	711	428	0	4.13812
143378	122815	86	62077	53502	81	76268	64972	82	968	694	0	4162	3499	32	-9	342	0	4.1461
93686	92211	77	38726	37941	73	56519	55983	74	655	598	0	2994	3047	26	412	597	0	4.14909
100529	87441	80	38118	33895	76	50275	43106	78	440	394	0	2711	2502	26	-400	228	0	4.15009
98679	96746	81	40151	38979	74	40650	38858	75	1020	908	0	2033	2039	21	-478	290	0	4.15009
201953	161824	90	63533	50728	88	144801	114548	90	1035	866	0	7548	6268	42	184	429	0	4.15208
139776	125283	85	45178	39799	78	101945	90653	81	1197	847	0	5299	4697	35	389	494	0	4.15906
119842	118968	77	46389	46070	74	82505	80161	76	745	685	0	3998	3813	29	887	608	0	4.15906
85145	88386	71	28128	28653	61	53320	53754	72	428	429	0	3009	2955	24	1616	1022	3	4.16006
121677	108950	80	44870	40301	78	58917	51125	79	497	445	0	3591	3183	29	-34	337	0	4.16006
99287	98190	80	34357	34311	72	98363	96497	75	626	611	0	5244	4986	33	596	1153	7	4.16405
192903	156192	88	59390	47064	84	110198	89371	86	1065	801	0	5607	4352	39	1007	1020	4	4.17502
106901	105101	76	40736	40278	74	70792	69504	75	413	475	0	3683	3762	28	465	572	0	4.17702
115344	116051	75	59887	58922	75	68970	67072	75	659	505	0	3511	3514	27	-39	563	0	4.17901
89366	89556	73	33071	33168	71	58617	57424	72	553	619	0	2830	2684	25	518	695	0	4.184
88512	89718	73	26472	26396	60	54217	53420	73	260	359	0	2905	2580	25	87	522	0	4.184
253555	187259	98	84954	63305	92	146128	108017	94	1573	1236	15	7860	6002	43	599	551	0	4.18599
122639	118108	78	37906	35443	76	72762	68504	76	790	574	0	4243	4031	30	594	1173	6	4.18699
91289	92711	74	33610	33731	70	60524	59919	73	851	625	0	3141	3203	26	681	700	0	4.18799
194198	156888	94	76324	63721	89	103295	82384	91	1278	1149	11	5116	4195	37	1271	729	0	4.19297
101969	100621	76	33531	32916	73	72692	70692	75	760	650	0	3608	3597	28	-76	642	0	4.19397
136913	130223	87	73616	69763	78	84495	79546	78	1017	810	0	4442	4458	31	935	1242	9	4.19696
186113	153443	99	61953	50229	83	92304	76215	85	720	644	0	5069	4097	36	938	797	0	4.19996
191547	162104	90	80108	68082	86	107064	92268	86	952	729	0	5671	4884	37	570	712	0	4.19996
130019	125510	79	62418	60070	78	57570	55213	77	630	632	0	3042	2748	26	354	655	0	4.20395
63955	63979	69	22238	22331	50	37398	36825	71	212	237	0	1726	1774	19	550	795	0	4.20494
128300	119601	80	59160	54847	79	70849	63672	81	919	1021	2	3939	3567	30	163	446	0	4.20494
184753	142573	93	70133	54406	85	126335	96365	87	1069	798	0	6554	5000	42	1081	1398	9	4.21093
122846	121716	84	43770	43667	74	72162	71172	77	750	610	0	3679	3719	28	641	1341	8	4.21093
160240	140222	84	46323	39115	81	118394	102827	84	1142	849	0	6307	5392	39	415	716	0	4.21093
164465	139696	92	70762	60422	84	88474	73772	84	1086	708	0	4613	3712	34	1476	1280	9	4.21192
221641	172747	101	100160	80036	92	115153	88071	93	1070	849	0	6506	4963	42	650	441	0	4.21492
118465	105922	81	47934	42203	78	57101	48442	80	468	394	0	2829	2519	26	222	463	0	4.21891
109005	105685	77	32789	32025	74	68370	66765	76	562	510	0	3865	3835	29	494	551	0	4.2219
95211	85985	77	36127	31916	75	58635	51714	77	754	381	0	2927	2530	28	307	336	0	4.22389
165558	141238	84	54310	45987	82	71620	59759	83	882	865	0	4122	3443	32	703	464	0	4.22489
103192	102152	76	37862	37603	73	62164	60136	75	689	597	0	3199	2991	27	139	654	0	4.22589
127017	125008	77	51640	50044	76	70407	67694	78	693	567	0	3261	3157	27	882	889	0	4.23187
213820	184871	89	94051	82776	87	122568	103824	87	1236	1142	8	6309	5369	39	559	640	0	4.23187
74985	77728	64	21400	22155	45	38696	39465	70	198	341	0	2180	2228	20	356	887	0	4.23287
83152	82910	75	26790	26979	67	49115	49103	73	213	347	0	2716	2582	25	490	627	0	4.23586
39890	39260	68	18690	18892	46	20421	20472	49	403	350	0	1013	1085	6	424	692	0	4.23686
186502	156595	95	85446	73872	87	89674	75787	86	1249	861	0	5134	4527	35	965	828	0	4.23686
40460	41328	67	14202	14529	41	19502	20113	46	209	379	0	1037	984	0	146	433	0	4.23786
110207	107423	87	37315	36880	73	77552	76538	76	530	778	0	4061	3883	29	94	461	0	4.24284
120434	117360	81	46074	45598	74	72024	70867	76	623	518	0	3909	3723	29	-126	287	0	4.24284
118945	115499	78	43043	42440	74	71457	69442	76	625	684	0	3878	3571	30	-133	397	0	4.24284
120486	104846	89	40780	35001	77	81368	70505	80	880	660	0	4306	3865	32	286	281	0	4.24683
213212	171300	95	64383	50603	89	130171	105253	90	1302	1122	9	6895	5626	41	-246	268	0	4.25381
98665	98332	76	43582	43497	72	49098	48015	73	594	668	0	2961	2863	26	256	402	0	4.25381
56616	56049	73	19529	19681	48	32246	32271	69	225	231	0	1828	1849	18	392	533	0	4.25481
98009	97336	75	29774	29764	71	62220	61233	74	570	381	0	3109	2906	27	-125	193	0	4.25681
151344	126219	87	58385	49344	83	85276	70298	86	493	489	0	4577	3631	35	265	672	0	4.2578
97004	97045	79	31708	32181	72	53061	52670	73	805	527	0	2873	2901	26	301	961	0	4.2578
106233	98947	81	46039	42706	76	65338	60845	77	510	498	0	3518	3352	28	85	535	0	4.26778
41416	40884	64	18110	18321	46	24357	24851	65	135	149	0	1280	1330	12	-130	192	0	4.26877
88378	88589	78	49826	50498	72	49433	48545	73	311	351	0	2577	2638	23	-67	307	0	4.26977
256573	186115	100	85535	63504	94	183374	131455	97	1469	1098	10	9240	6854	48	652	1199	7	4.26977
132432	128105	77	50573	49109	75	78736	75679	78	780	857	0	4024	3940	31	88	222	0	4.26977
70849	73374	71	31500	31971	69	40260	39866	70	452	456	0	2265	2149	22	288	725	0	4.27376
143571	115209	85	59469	47991	83	95476	76267	85	897	637	0	5006	3862	37	403	783	0	4.27576
161390	133977	86	65635	55693	84	84485	72165	84	872	611	0	4466	3638	36	-44	328	0	4.27875
211601	168793	93	105189	82973	90	135801	108476	91	1459	1095	9	7630	6243	44	1038	1204	7	4.28374
155494	134110	83	58817	49556	82	67746	55461	83	784	786	0	3606	3047	31	41	254	0	4.28573
103806	98596	83	44511	42838	74	60157	57205	74	549	586	0	3115	2945	26	295	322	0	4.29072
62674	62156	70	25005	25398	53	37803	37810	70	360	308	0	1987	2082	20	78	389	0	4.2977
87504	86843	84	24878	25002	60	36180	35333	71	325	228	0	1723	1841	18	-335	59	0	4.30468
188333	159138	86	58716	47938	84	111125	91582	86	826	816	0	6102	5029	39	1241	1244	7	4.30767
104652	104087	76	49401	49330	73	72694	70920	75	856	617	0	3882	3973	28	1102	736	0	4.30767
213301	181013	93	81423	69168	88	119318	100877	90	1251	1131	9	6429	5514	38	1796	2017	26	4.31066
85998	86896	75	24417	24436	53	44081	43657	73	340	492	0	2356	2433	22	-173	261	0	4.31465
101124	98799	77	32268	32404	72	51445	50639	73	689	704	0	2681	2618	25	961	1249	8	4.31864
37157	38201	70	13903	14328	40	20653	21067	47	74	143	0	1251	1212	9	571	950	0	4.33061
173352	140363	92	62024	50330	84	105482	86136	86	825	700	0	5704	4462	38	607	548	0	4.33759
51448	51961	84	17044	17314	45	28180	27560	67	470	263	0	1225	1558	14	13	410	0	4.33859
53248	54355	67	19336	19632	47	26114	26272	64	383	279	0	1274	1363	11	-251	296	0	4.33959
173809	141031	88	65558	53889	84	86829	70275	86	993	748	0	4795	3808	36	589	471	0	4.34158
125190	117861	86	43284	39042	77	90076	82777	78	982	650	0	4732	4516	33	1073	814	0	4.34557
143789	127391	84	58115	50293	81	96758	84958	81	925	828	0	4942	4556	34	1019	636	0	4.35754
79255	79166	77	30383	30592	70	45181	44369	72	575	532	0	2581	2455	22	309	1079	5	4.36053
67900	66644	71	33692	32766	71	30267	28784	71	361	274	0	1581	1632	16	-549	149	0	4.36153
144146	118732	84	46541	38697	81	97594	80517	83	604	580	0	5120	4243	38	-386	301	0	4.36452
160975	127076	89	55249	41803	84	102601	81102	85	993	701	0	5330	4315	37	940	792	0	4.3715
147647	128365	100	55903	47401	85	104810	89423	100	505	572	0	5346	4565	36	968	1373	8	4.3715
103580	104054	78	34773	34587	73	70522	69371	75	283	289	0	3738	3681	29	-57	216	0	4.3715
82151	82092	73	24954	25053	55	41436	40844	72	299	461	0	2376	2333	21	-38	271	0	4.3745
63050	63659	70	23562	23994	52	30847	30675	70	151	279	0	1653	1691	16	671	594	0	4.3745
148399	132661	86	53408	47441	80	76019	67315	81	722	763	0	3926	3464	31	389	655	0	4.37549
104248	88228	85	38287	32573	79	63965	54526	80	318	362	0	3317	2852	30	-12	356	0	4.38447
214159	139854	107	75502	49491	98	123759	81778	101	947	742	0	6597	4467	47	748	919	0	4.38547
66984	68300	73	17932	18093	45	39078	39018	70	81	238	0	1924	1931	20	602	502	0	4.38846
56194	59307	68	20268	20304	48	32650	32822	68	131	314	0	1702	1728	17	734	720	0	4.38846
182229	152561	86	83513	70635	86	109269	91307	86	965	823	0	5812	4909	39	1322	956	0	4.38846
172720	135419	87	78886	61445	86	98046	74713	88	1218	865	0	5042	3969	37	704	1065	5	4.38846
44940	46167	68	18542	18925	46	19757	20112	47	282	349	0	1109	1146	9	-346	142	0	4.39544
45902	46914	66	16454	16748	44	29728	29918	66	314	236	0	1446	1503	15	452	891	0	4.39644
88694	89385	73	42850	42284	72	54945	53625	73	441	508	0	2836	2791	25	211	862	0	4.40043
167686	143258	86	69164	58504	85	83937	70109	84	1201	1060	6	4525	3929	34	436	597	0	4.40143
247063	189622	93	71766	54378	92	152727	116853	94	1294	1090	9	7496	5607	43	1835	1751	16	4.40143
73668	73658	73	27080	27505	62	47562	48410	72	442	375	0	2680	2749	24	-50	808	0	4.40143
26729	31039	38	12567	12830	39	11984	12837	37	117	120	0	708	687	0	-457	194	0	4.40442
161510	147134	85	56833	51202	83	107403	96973	84	950	815	0	5776	5187	37	-19	437	0	4.4104
160716	130524	87	69279	56322	83	93851	76032	85	882	643	0	4947	3907	37	195	374	0	4.4104
131713	117849	82	53647	47161	81	89841	79440	82	605	537	0	4842	4430	33	266	369	0	4.4124
101765	95274	79	45229	42544	75	51592	47689	76	360	381	0	2886	2740	25	-258	141	0	4.41439
329964	217972	128	96864	62810	118	249410	160231	124	1834	1312	19	12709	8123	58	118	697	0	4.41439
121813	118277	77	48555	47692	76	63583	59641	77	894	797	0	3189	3189	27	161	444	0	4.42536
93848	95184	72	40398	40532	71	60310	60484	73	513	366	0	3042	2896	25	5	575	0	4.42935
109433	108446	81	39305	38825	72	65708	64096	74	845	790	0	3749	3723	29	476	479	0	4.43135
170958	143295	91	57306	47975	84	111642	93619	87	810	674	0	5384	4359	37	449	805	0	4.44032
63694	64707	73	22297	22364	51	40346	40600	69	277	354	0	2253	2168	22	315	622	0	4.44132
97558	98713	74	30975	31042	72	65442	64391	75	555	649	0	3549	3380	27	860	762	0	4.44431
146714	126794	82	45911	38756	82	65918	56271	83	1000	862	0	3653	3048	32	-296	141	0	4.44431
91437	93025	74	24367	24663	58	66173	66187	73	630	607	0	3527	3397	27	100	591	0	4.4493
76529	78253	72	17719	17819	44	37518	37646	71	490	484	0	2019	2008	20	-177	304	0	4.45429
139832	137691	79	47949	47161	77	82514	78648	79	632	735	0	4183	4025	30	255	540	0	4.45528
64329	63513	82	21896	22094	51	28612	28472	70	412	320	0	1564	1595	16	273	704	0	4.45628
97145	96207	86	42613	42408	72	57250	55556	74	473	567	0	3058	3000	25	694	970	0	4.46426
66350	66345	72	32430	32652	69	32631	32309	70	492	493	0	1742	1745	17	662	719	0	4.46725
125964	120951	78	46931	45564	75	66773	63900	77	543	594	0	3484	3229	29	904	1254	10	4.46725
133979	123562	82	59705	54114	79	81534	75968	80	818	697	0	4066	3428	31	553	471	0	4.46725
66965	67241	77	21496	21666	48	52200	52367	71	292	267	0	2675	2646	23	182	193	0	4.46925
178524	151974	89	57967	47959	85	116726	98833	87	943	721	0	6114	5210	39	21	374	0	4.47723
85571	86596	79	29083	29278	69	55958	54905	72	381	336	0	2852	2800	26	-112	446	0	4.47822
83496	72772	78	91006	75279	77	1848	1754	19	376	319	0	196	127	0	-165	549	0	4.48221
158420	146930	84	44047	39741	81	100200	90443	82	1520	1517	16	5656	5245	36	638	657	0	4.48321
204255	159827	92	70455	55102	89	100857	79696	91	1151	866	0	5257	4041	39	678	612	0	4.48321
100973	99856	76	44206	43501	74	59513	57481	75	581	590	0	3212	2954	27	597	670	0	4.48521
154857	133356	85	66368	56588	83	82631	68639	83	910	766	0	4470	3537	35	65	383	0	4.48521
141602	127159	83	68883	62104	82	80136	69481	82	524	536	0	4291	3737	34	121	736	0	4.4872
74401	75869	70	35188	35653	69	33965	33837	69	296	328	0	2011	1962	19	383	983	0	4.48919
95056	92789	75	37453	37072	72	58871	56283	74	698	371	0	3434	3294	28	584	558	0	4.48919
142695	128148	84	53430	46427	82	84435	73718	82	866	780	0	4600	4028	35	776	628	0	4.49717
154848	131705	87	56486	47470	83	84897	70255	84	767	800	0	4638	3810	34	16	853	0	4.51213
33467	32378	66	13486	13884	39	18207	18517	45	227	259	0	1181	1109	9	-367	1	0	4.51612
137043	120501	86	53701	47870	81	61943	53508	81	1045	677	0	3440	2852	29	166	549	0	4.51912
85139	85517	73	27107	27245	61	48644	48538	71	250	366	0	2637	2625	23	300	788	0	4.52211
60638	61954	75	21340	21799	48	23347	23252	52	227	214	0	1408	1452	14	71	495	0	4.52211
71092	70175	71	23875	23862	55	45626	44886	71	507	517	0	2220	2247	22	-641	0	0	4.53308
199377	165612	89	68251	55325	87	132872	107180	89	1061	1125	8	6902	5632	40	1778	1805	13	4.53308
108015	104632	78	46163	44945	75	78648	73894	77	412	302	0	4109	3774	31	647	808	0	4.54804
59942	60995	75	23373	23728	57	31423	30501	69	488	288	0	1585	1608	16	46	409	0	4.55103
99543	97980	75	37106	36652	74	71735	70014	76	568	540	0	3608	3485	28	237	1229	6	4.55402
59085	56897	70	23438	23453	55	34264	34597	69	207	158	0	1893	1776	19	-146	309	0	4.55502
34791	36279	62	16606	17270	42	15701	15774	42	315	277	0	765	766	0	1001	868	0	4.55602
135250	122548	81	59090	52732	80	89805	79980	81	734	734	0	4481	4072	33	144	261	0	4.55702
98703	99380	73	37328	37316	72	58173	57357	73	442	444	0	3064	3164	25	130	315	0	4.55702
61973	64072	69	25876	26194	61	34363	34313	69	176	217	0	1926	1886	19	256	558	0	4.56101
87646	87853	76	37677	37952	72	44840	43330	72	354	359	0	2412	2352	23	-288	139	0	4.56101
82938	81348	74	25143	24928	64	54960	54765	73	321	384	0	2698	2665	24	1023	719	0	4.562
96434	95529	73	20633	20402	50	55358	54761	74	639	505	0	2873	2763	25	337	501	0	4.56799
106342	104814	77	38063	37801	73	67714	66257	75	674	506	0	3793	3576	30	506	624	0	4.56799
38687	38443	64	18568	19158	45	17386	17755	44	76	139	0	877	877	0	35	731	0	4.58893
163306	148256	84	77850	71440	81	100424	92253	82	964	988	0	5682	5205	35	652	908	0	4.59392
150162	130947	86	49671	42884	81	106871	93205	84	690	680	0	5247	4507	36	868	733	0	4.59492
110895	109855	76	52999	51890	75	80856	78367	76	516	549	0	4324	4019	31	612	592	0	4.59492
118398	114803	77	33882	32607	75	64670	62184	77	609	710	0	3337	3141	28	-122	172	0	4.60988
181197	162896	83	99907	90079	84	112774	99996	84	1262	1154	9	5791	5095	36	1482	1420	14	4.60988
102220	98333	77	37956	34709	74	66037	62491	76	619	454	0	3406	3176	29	657	695	0	4.61486
142447	110744	89	48905	37675	83	93836	72647	86	772	592	0	5127	3841	38	630	457	0	4.61885
123855	113985	84	44033	39957	77	80364	74967	79	779	615	0	4501	4426	31	448	1140	5	4.61885
141777	129230	87	45418	41175	78	60875	55983	79	745	763	0	3021	2811	28	-364	372	0	4.62284
118010	113520	79	45635	43129	77	74483	70686	79	769	592	0	3660	3365	30	598	609	0	4.62284
241651	178956	100	87720	66248	95	128848	96333	96	1285	858	0	6489	4998	40	416	714	0	4.62384
58409	60948	68	24165	24440	55	30099	30024	68	78	315	0	1561	1495	15	212	427	0	4.62683
181606	150852	88	87078	73212	86	83671	67298	86	878	724	0	4372	3455	35	1457	1509	10	4.62783
59787	60355	72	25904	26557	55	29894	29870	66	267	416	0	1673	1804	18	-377	252	0	4.62783
39442	42090	58	19872	20143	47	16949	16758	44	255	336	0	793	955	0	-502	51	0	4.63381
117541	114548	77	48521	46842	75	62565	59921	76	667	575	0	3484	3105	28	-63	525	0	4.63481
36559	38688	56	11164	11438	38	18502	19124	44	-25	188	0	754	871	0	-277	347	0	4.63581
180850	143810	88	70933	55138	85	114256	88057	87	724	788	0	5853	4637	41	526	563	0	4.6388
235006	176657	100	77887	59729	94	128435	95788	96	1381	1143	9	7197	5033	46	208	701	0	4.6388
31478	35021	41	12684	13696	38	19032	19785	42	165	210	0	904	900	0	-475	140	0	4.6388
116440	101682	83	50016	43913	79	62635	54810	79	398	470	0	3302	2975	29	1463	906	0	4.64179
86301	86078	74	20688	20575	51	48511	47981	72	517	471	0	2770	2544	24	514	522	0	4.64479
104731	104322	76	44428	44142	74	73406	71442	76	1073	946	0	3779	3743	28	1386	1306	11	4.64778
111787	96299	82	44882	38694	79	59508	49872	81	874	783	0	2972	2497	28	-110	212	0	4.65675
84122	84315	72	30547	30635	70	51760	51265	72	627	484	0	2574	2677	22	938	1143	12	4.65775
95389	95372	78	37680	37565	72	69718	68202	75	627	617	0	3352	3358	27	283	628	0	4.66274
113768	112451	79	56107	55653	74	75013	73621	76	801	758	0	4074	3829	30	1313	1071	6	4.66374
150458	128607	86	60765	51171	82	93856	78416	84	786	648	0	4954	4290	36	730	998	0	4.66573
286526	217521	103	137343	105172	98	158593	119796	99	1792	1528	18	8512	6358	46	1044	1313	8	4.66573
88616	86905	77	35724	35749	72	52753	51602	73	244	280	0	2775	2819	25	487	538	0	4.66573
257057	186963	108	66640	48469	102	179241	129178	105	1532	933	0	9469	6780	48	878	1174	5	4.66673
99306	100090	73	39873	39711	72	53192	51843	73	638	607	0	2459	2387	24	285	540	0	4.66972
77252	78318	74	26324	26491	64	55236	54177	72	519	399	0	3142	2816	27	160	318	0	4.67072
121272	117261	78	44100	43333	75	64361	60952	78	603	522	0	3252	3265	27	499	458	0	4.6767
60540	61906	63	21302	21649	49	33105	33243	70	473	387	0	1838	1761	20	222	765	0	4.6767
141880	123146	91	53284	45748	82	75298	63790	83	871	736	0	4038	3448	32	1835	1621	12	4.67969
112007	108313	85	38150	37317	75	77136	74783	77	587	500	0	3905	3868	28	258	353	0	4.68069
110421	107539	77	45005	44172	75	76395	73758	77	669	569	0	3874	3757	30	735	746	0	4.68668
202602	167149	98	94540	78975	86	138911	113962	87	1205	869	0	7342	6354	41	1273	1513	10	4.68668
102483	100785	75	30070	28929	72	54743	51946	76	331	537	0	2731	2529	25	1169	904	0	4.69565
105295	103311	75	45116	44908	74	68195	66607	76	787	639	0	3123	3075	26	601	1140	6	4.70164
164392	134170	101	62995	50376	101	103890	84556	101	1000	719	0	4855	3950	36	567	875	0	4.70164
120418	116597	81	34828	35022	74	78707	76219	77	817	874	0	4146	3945	30	845	1240	7	4.70164
73541	75717	71	32535	32764	70	44554	44929	70	668	493	0	2472	2575	22	53	521	0	4.70164
44578	45919	67	23215	23880	50	21036	21612	49	167	240	0	1087	1068	7	-88	746	0	4.70263
85881	83460	76	16090	16246	43	50390	49685	73	958	871	0	2827	2770	24	543	754	0	4.70363
82072	82382	72	24771	24891	61	53731	53007	72	588	597	0	2989	2924	25	378	524	0	4.70762
193443	156156	91	59982	48391	86	132237	105412	89	1088	870	0	6979	5517	44	468	497	0	4.71061
98237	99977	76	38396	38109	72	63938	63232	74	468	462	0	3328	3309	27	443	448	0	4.71061
114590	111305	90	38583	36891	75	79288	76474	76	990	895	0	3972	4082	28	478	698	0	4.71161
83505	81731	76	35510	34131	73	40217	38404	73	587	561	0	2056	2234	20	312	371	0	4.71161
221397	167641	92	68766	50678	90	133058	100894	94	915	865	0	7299	5351	45	-10	408	0	4.7146
39631	40565	69	21906	22320	49	19199	19771	48	221	268	0	1149	1090	7	38	329	0	4.72458
140287	119142	84	58887	48806	83	76312	63749	83	836	681	0	4128	3247	34	1490	957	0	4.72458
89672	88153	77	38559	38335	72	49667	49405	73	309	401	0	2689	2674	24	-22	350	0	4.72557
107471	102444	80	37883	35293	73	69974	65771	76	733	610	0	3473	3192	29	144	535	0	4.72956
111793	112016	75	38236	37410	73	67941	66577	75	802	804	0	3342	3191	28	-349	556	0	4.73555
22226	25619	39	14102	14602	40	10732	11114	37	39	127	0	555	563	0	-586	0	0	4.73555
71578	72266	71	24092	24297	54	35703	36111	69	129	279	0	1814	1860	19	-345	173	0	4.73754
99211	97879	76	37523	36946	73	56985	55379	75	404	440	0	3030	2835	26	549	640	0	4.73754
128831	117141	87	70775	65293	80	70299	62848	81	995	901	0	3809	3558	29	100	434	0	4.74153
102780	100414	77	37759	36945	74	62130	59796	75	818	684	0	2839	2764	26	422	426	0	4.74353
110037	109279	74	53066	52905	74	65183	65036	76	777	619	0	3699	3637	28	683	726	0	4.7535
48840	51526	63	23486	24228	52	24267	24159	61	232	268	0	1323	1369	12	68	449	0	4.7545
134649	133442	79	45736	44589	76	103811	100458	79	932	918	0	5052	4972	32	853	1299	10	4.7545
50587	51612	68	17494	17554	45	30075	30453	68	260	346	0	1350	1463	14	-43	188	0	4.75749
76167	76398	72	34989	34645	71	42119	42199	72	418	401	0	2276	2201	22	-109	425	0	4.76048
138075	129887	79	52830	50182	76	76613	70485	78	528	634	0	4015	3728	30	336	641	0	4.76048
111894	109672	76	39765	39087	74	72750	70127	76	800	820	0	3743	3509	30	382	639	0	4.76248
118470	114412	77	41585	40594	75	59540	57806	75	592	558	0	3143	3089	27	394	546	0	4.76547
102790	104617	74	38887	37495	72	67924	65568	75	689	623	0	3196	3195	26	1205	961	0	4.76547
173988	140745	87	67050	53999	84	108508	85782	86	809	694	0	5987	4902	38	194	720	0	4.76547
49634	50683	67	18551	18872	49	22316	22828	50	205	257	0	1098	1177	9	400	511	0	4.76647
84517	83625	78	21455	21750	48	57903	57555	72	374	408	0	3115	3180	25	1027	1152	6	4.76946
38563	38763	66	12334	12582	40	20598	20979	47	155	176	0	1069	1203	10	-31	415	0	4.77345
78181	78440	72	30910	30726	70	48499	48449	72	328	411	0	2635	2606	24	746	598	0	4.77444
222045	173349	92	121729	99501	93	168451	133510	94	1655	1430	15	9201	7236	47	1669	1161	7	4.78242
155942	126307	86	58238	48152	83	93278	75439	85	1015	1064	6	4708	3789	36	1234	763	0	4.79439
109740	109207	74	41192	40868	74	75010	72894	75	633	684	0	4197	4197	29	573	937	0	4.79439
52384	52418	70	22359	22724	52	35827	36730	68	471	300	0	1831	1721	19	517	569	0	4.79639
90477	88805	79	31545	31500	72	45961	45178	73	550	503	0	2835	2814	24	129	450	0	4.80736
168099	149491	83	57045	50175	82	88721	76432	84	1008	1054	5	5003	4416	34	397	912	0	4.81235
133619	128524	79	54305	52659	76	77493	72874	78	857	891	0	4019	3935	29	657	776	0	4.81833
75594	74668	75	20877	20963	50	43665	43123	72	539	446	0	2158	2108	21	-170	308	0	4.82032
159009	134749	84	60660	51824	84	91711	75004	86	708	654	0	4933	4072	36	1154	1134	5	4.82132
127008	121395	86	42599	42307	76	83426	81581	78	785	656	0	4492	4521	31	1334	1715	14	4.82132
104313	101065	78	45775	44544	76	58322	56559	76	809	576	0	3154	3096	26	246	854	0	4.82631
209072	157243	94	82537	61420	89	131838	99002	90	1176	1047	5	6964	5180	43	562	994	0	4.8293
109607	107884	77	39327	39208	73	55190	53969	75	538	589	0	2851	2937	25	563	737	0	4.83429
117938	110497	86	34071	32419	75	60752	56594	76	624	465	0	3372	2938	29	128	445	0	4.83528
186656	159390	89	85771	77406	86	93110	79045	87	1010	999	0	5080	4321	36	276	547	0	4.83927
113372	109092	78	52633	49989	76	76793	72537	78	733	629	0	3877	3657	31	439	703	0	4.83927
46920	46538	69	19351	19788	47	24458	25028	65	257	220	0	1303	1315	11	395	885	0	4.84626
49111	48426	76	20747	21021	49	18512	18603	47	167	180	0	835	798	0	253	355	0	4.84825
182345	153500	87	72810	61701	85	104916	87241	87	1092	791	0	5320	4718	36	324	527	0	4.85623
56966	56910	71	22375	22720	48	32079	31780	68	266	173	0	1550	1579	17	-233	79	0	4.85623
209476	169558	96	65733	55502	89	107476	86945	91	944	729	0	5661	4678	37	222	509	0	4.85623
81956	79285	73	34234	31722	72	40589	38381	73	447	396	0	2426	2288	21	563	774	0	4.85623
93156	92578	79	40398	39896	72	64630	62389	73	419	362	0	3254	3321	27	924	759	0	4.85723
46211	45184	75	21880	22401	52	26778	27130	67	168	156	0	1458	1496	15	75	254	0	4.85922
116677	114929	78	38317	37642	73	82740	80367	76	863	721	0	4221	3792	31	866	740	0	4.86521
141412	125678	88	44697	39375	79	73706	62870	81	496	558	0	4348	3562	34	-487	504	0	4.8662
114914	108879	79	41408	37906	77	65361	59880	78	530	524	0	3376	3176	28	468	724	0	4.8662
129600	113275	94	47680	41499	79	67378	57731	81	771	611	0	3395	2895	28	1449	1122	9	4.8672
184295	154757	86	65158	53991	84	122045	100700	86	778	583	0	6567	5447	41	717	544	0	4.87119
45482	44591	68	18208	18575	45	23682	23508	63	98	185	0	1252	1133	9	-191	409	0	4.87518
40624	41067	65	12324	12725	39	20498	20430	50	244	274	0	1229	1294	12	-218	252	0	4.88116
205861	161240	95	62859	48970	91	126850	97972	93	1071	718	0	6342	5158	40	1189	976	0	4.88216
203848	119524	112	98179	63759	110	99747	63468	111	890	485	0	5433	3463	50	606	1015	2	4.88316
192044	154352	88	71912	58179	86	113824	94098	87	1227	921	0	6002	4654	40	545	920	0	4.88416
45019	46820	60	23315	23830	55	26784	26276	58	135	195	0	1393	1362	13	-48	575	0	4.88515
184139	144369	92	67879	53220	89	112968	87248	91	1069	892	0	5853	4730	39	-93	354	0	4.88815
141772	120940	88	50101	42328	80	96581	82731	82	605	748	0	4789	4111	34	-573	87	0	4.89014
183118	147998	87	67323	53949	86	130223	102576	89	1251	783	0	6505	5478	39	163	405	0	4.89612
164326	139982	87	70549	59598	83	101200	86072	85	1012	898	0	5780	4794	39	874	938	0	4.89812
100491	100401	73	31543	31662	71	67968	66835	75	563	756	0	3504	3554	27	353	422	0	4.90011
125611	120562	79	45932	44183	76	78545	74902	78	489	566	0	3652	3677	29	-165	459	0	4.9071
36204	36168	61	15472	15931	41	19913	19579	48	318	192	0	901	1089	6	-399	125	0	4.91009
224500	172731	97	68618	52145	91	150301	113048	92	1562	1327	14	7750	6294	43	694	723	0	4.91906
305754	182577	111	101678	64965	108	207024	123717	111	1774	933	0	11185	6478	56	642	593	0	4.92106
125295	111604	84	36945	33546	77	85833	76767	81	822	593	0	4020	3594	32	86	552	0	4.92505
78552	80813	71	42441	42454	70	52008	51763	71	397	382	0	2687	2412	25	102	330	0	4.92605
53884	52080	78	13951	14291	40	34607	34847	68	257	430	0	1813	1946	19	770	896	0	4.92605
124580	109771	97	54363	48150	80	82279	72606	88	803	612	0	4049	3435	32	102	444	0	4.92605
141502	116491	91	52665	43888	80	71079	57753	81	651	534	0	3140	2622	28	180	529	0	4.93103
107308	100987	83	46605	45059	76	70436	66957	78	476	509	0	3770	3437	30	212	413	0	4.93403
136244	123244	85	34236	30147	77	86163	78398	81	645	625	0	4465	4149	33	243	798	0	4.93502
50447	49665	71	16180	16535	43	27732	27682	67	326	419	0	1401	1476	14	-199	362	0	4.93801
99886	98171	80	37755	37481	74	67657	67235	75	717	548	0	3506	3397	27	631	753	0	4.93901
71010	71367	74	23276	23653	52	37963	37516	71	313	295	0	1886	1992	20	102	680	0	4.942
49150	50240	67	21221	21605	50	26558	26852	62	58	233	0	1444	1347	14	16	726	0	4.95397
89243	87984	73	26493	26453	59	52919	51771	73	564	426	0	2886	2795	26	-51	200	0	4.95497
215456	160676	93	90471	67973	89	114014	84951	91	1212	1058	7	6036	4660	40	601	764	0	4.95696
177953	140770	87	67102	54907	85	118947	92175	88	793	604	0	6102	4742	42	-29	669	0	4.95896
52845	52496	78	15613	16077	41	33349	33764	68	550	512	0	1880	1845	18	-249	171	0	4.96095
34990	36825	60	10531	10666	37	20372	20925	50	195	219	0	1010	1109	8	165	339	0	4.96195
54391	55406	70	19477	19771	47	34224	34965	69	417	337	0	1696	1776	19	-350	266	0	4.96295
189635	149955	90	79968	63511	87	120547	94046	89	1032	684	0	6249	4887	39	630	717	0	4.96594
88739	84132	77	35749	33582	74	44935	42713	74	269	468	0	2636	2355	24	566	623	0	4.97193
265251	191511	100	86064	64166	98	167303	116041	101	1594	1279	13	8469	5619	48	499	655	0	4.97891
51842	51731	70	25083	24936	61	34751	34924	69	191	268	0	1656	1726	17	929	1033	3	4.9829
300255	217926	116	116046	86636	101	211992	162601	103	1806	1550	19	10860	8506	51	936	715	0	4.98489
50523	52526	56	13896	14384	39	32525	32415	67	280	397	0	1731	1722	17	933	683	0	4.98489
126730	123304	82	39286	37806	75	82002	80439	77	683	766	0	4515	4419	30	244	271	0	4.98589
201302	156120	90	63968	51049	88	133451	101882	91	1079	807	0	7146	5365	44	767	485	0	4.98689
52872	52994	69	22763	23016	51	23236	23386	55	308	258	0	1364	1188	10	219	320	0	5.00085
164544	149306	83	46841	40846	83	113950	101967	86	1097	963	0	6187	5516	37	827	816	0	5.00185
171235	136865	86	60172	46901	84	104698	83448	85	864	816	0	5665	4412	39	862	730	0	5.00284
152378	133973	81	50987	42879	81	100749	85456	83	1147	794	0	4905	4261	33	199	314	0	5.00284
113355	102681	80	42132	37606	78	65002	56819	79	634	482	0	3626	3094	30	470	497	0	5.00284
35153	38140	47	13992	14720	40	21044	21441	46	415	407	0	1018	1122	7	-196	484	0	5.00284
127644	115129	79	63499	57986	79	69694	60976	81	757	885	0	3498	3215	29	141	575	0	5.00384
42917	42838	69	14344	14244	43	29293	28548	68	245	312	0	1207	1152	9	30	370	0	5.00384
131893	126152	82	33684	33088	76	75594	73742	78	691	678	0	4097	3840	31	-146	420	0	5.00683
185119	160371	86	84722	71082	85	114605	100563	87	992	847	0	6207	5432	38	1497	1329	9	5.00883
100868	100280	79	35804	35818	72	69579	68635	74	504	518	0	3165	3087	27	24	403	0	5.00983
163618	137931	87	68847	58745	84	103676	88053	85	934	688	0	5529	4675	37	301	603	0	5.01282
73210	74039	72	28861	29302	69	45155	44804	70	504	359	0	2268	2329	21	166	404	0	5.01481
93921	94607	73	33957	34178	71	53973	54176	73	641	449	0	3130	3316	25	212	642	0	5.01481
234164	175097	101	86128	66450	94	127285	94291	97	1385	835	0	7094	5236	42	1237	983	0	5.0208
155892	129595	84	54459	44851	82	97938	79948	85	849	565	0	4854	4243	35	1110	1339	10	5.0208
60381	61930	59	19833	20021	48	34865	35634	68	347	218	0	2030	1942	20	272	263	0	5.02279
108470	107376	76	41357	41017	74	74515	72906	76	685	422	0	3764	3687	28	136	535	0	5.02279
170857	150880	90	53859	45740	85	113701	99704	88	1525	1070	7	6201	5466	38	580	1073	5	5.02379
54540	54496	82	18821	18937	47	29299	29600	67	183	211	0	1597	1568	15	388	535	0	5.02578
158080	127722	87	55805	46154	83	110575	88099	85	623	478	0	5692	4726	39	790	785	0	5.02678
72361	72799	79	27304	27519	60	37073	36806	71	587	411	0	1944	1909	20	459	649	0	5.02678
54104	56655	62	21535	21805	49	29688	30303	67	105	142	0	1390	1443	15	484	691	0	5.02678
56169	55193	74	11833	11996	38	23924	23769	55	175	279	0	1371	1192	11	61	233	0	5.02778
80873	81071	74	40879	40868	71	53532	54199	71	407	353	0	2891	2747	26	699	837	0	5.02878
103037	100929	74	36080	35162	72	60432	58548	74	623	794	0	3395	3125	28	415	447	0	5.02977
93631	92307	74	37455	37032	73	60815	58934	74	630	524	0	3165	3069	26	-46	288	0	5.03376
272880	198483	104	87075	63272	95	188901	136329	98	1496	1136	10	9994	7073	51	636	1050	3	5.03376
75888	74872	77	26563	26683	65	36306	36893	70	283	337	0	1978	1926	19	-187	163	0	5.03875
65137	64745	73	26858	26521	64	36366	35586	71	406	437	0	1733	1865	16	920	583	0	5.03875
124566	121434	83	34428	34509	74	76442	74474	77	844	720	0	4317	4103	31	-167	245	0	5.03975
90705	90900	74	36029	35985	72	56886	56387	73	420	599	0	3103	2965	26	-167	185	0	5.04074
108941	106836	76	48399	47779	74	73572	72483	76	782	562	0	3920	3873	28	301	725	0	5.04074
87984	87359	76	30372	30164	71	41802	40973	72	504	477	0	2258	2383	22	171	433	0	5.05172
79332	79453	77	32677	32934	71	48429	47601	72	615	552	0	2719	2716	23	-61	492	0	5.05471
130890	118317	80	50937	46028	77	66462	60510	79	641	718	0	3514	3346	27	403	720	0	5.0587
43316	44312	61	18888	19154	46	25260	25271	61	304	308	0	1326	1285	11	93	410	0	5.06368
31355	31378	66	11146	11456	37	16999	17531	45	299	295	0	842	880	0	-214	373	0	5.06867
102448	101747	73	37387	37013	73	60378	58582	74	474	510	0	3299	3002	27	-8	374	0	5.07067
57384	59278	65	21733	22173	48	37303	36647	69	38	276	0	1889	1936	18	407	994	0	5.07067
120104	117488	79	43118	42734	75	66706	64031	77	750	1039	4	3766	3712	30	284	600	0	5.07067
93316	91960	79	29972	29342	72	57959	56476	74	584	602	0	2940	2836	24	889	1012	2	5.07366
103378	100199	79	47134	46698	74	62284	60764	75	630	734	0	3405	3137	28	685	652	0	5.07665
34631	33654	73	12558	12992	38	19273	19386	47	81	305	0	1179	1075	6	456	376	0	5.07765
76390	74162	86	23566	23887	60	29728	29571	70	497	387	0	1704	1642	17	-228	222	0	5.07765
147054	135173	83	61157	55931	81	90369	84138	82	810	941	0	4537	4030	32	329	701	0	5.08263
119126	102507	81	54187	47547	80	57457	48477	80	714	514	0	3226	2644	29	1262	1344	7	5.08363
97556	95633	75	36955	36824	73	57707	57004	75	548	591	0	3215	3122	26	-77	441	0	5.08563
80148	79260	74	30295	30395	70	55060	54768	71	560	458	0	2571	2662	23	502	1000	1	5.09859
104980	101737	92	41913	41344	74	64198	63244	75	619	644	0	3542	3258	29	916	1214	8	5.10857
69685	70585	72	24696	24826	59	33388	33181	70	311	357	0	1853	1782	19	54	393	0	5.10956
48248	49271	66	19323	20033	44	28002	27901	68	217	203	0	1619	1578	17	596	844	0	5.10956
192844	177109	83	44203	38081	83	84545	75648	83	1711	1618	16	4549	4028	32	-222	209	0	5.10956
117359	113094	82	49920	48361	75	70138	66530	77	599	568	0	3856	3685	29	907	978	0	5.12353
117822	112901	77	47058	43393	77	76149	71980	78	941	707	0	4081	3898	30	1301	1008	2	5.12752
86482	86462	73	35678	36054	71	46639	46633	71	278	305	0	2320	2277	21	-169	246	0	5.12752
118266	114943	80	38018	38200	74	82441	79771	77	478	676	0	4403	4058	32	1457	1560	9	5.12752
150468	125546	87	63249	52471	83	99642	83373	84	734	728	0	5250	4640	36	1145	1303	8	5.12951
49548	50527	64	19804	20026	50	24796	24927	55	322	368	0	1306	1354	13	43	229	0	5.1325
129286	118181	89	42834	39236	78	70870	64936	79	485	594	0	3916	3586	31	-173	332	0	5.1335
45094	45775	69	15588	15839	43	23541	23940	53	326	194	0	1118	1127	8	-317	256	0	5.13849
199964	159276	89	63550	49841	87	112925	89231	89	1146	926	0	5804	4635	38	1090	1078	5	5.13948
77934	81915	71	25745	26296	53	38733	38308	70	432	539	0	2197	2072	22	-299	132	0	5.13948
48956	49525	69	22393	22649	53	24271	24505	56	165	298	0	1257	1280	11	415	420	0	5.14347
60942	62385	67	13543	13979	39	33277	33513	69	392	399	0	1807	1745	17	165	378	0	5.14447
30526	30896	65	15773	15984	43	16388	16562	43	67	140	0	820	964	0	555	934	0	5.14846
87351	87713	76	25453	25691	59	46651	46862	73	568	458	0	2465	2424	23	-312	322	0	5.15345
133526	120776	81	45709	39682	79	75532	67145	80	821	585	0	4270	3526	33	-241	295	0	5.15644
115963	110588	89	33253	33177	74	53279	51557	75	665	767	0	2909	2695	25	-291	233	0	5.15943
110612	108423	78	47721	46838	75	70038	67330	77	864	735	0	3528	3492	27	1120	1380	10	5.16043
102190	100633	75	28058	27920	59	61150	60788	74	467	650	0	2976	2946	26	1083	811	0	5.16043
141562	123847	84	74031	67061	83	73778	64005	82	580	621	0	3959	3280	32	-12	573	0	5.16542
85435	85392	73	37332	37328	71	51095	50387	73	695	471	0	2562	2404	25	738	677	0	5.16741
355347	224576	131	126680	79743	129	187955	118057	131	2276	1387	24	10363	6464	52	2792	1325	11	5.1704
114873	113584	76	42302	41326	74	64875	63063	75	591	672	0	3361	3296	28	286	1125	5	5.17938
73372	73334	79	21042	21298	51	49554	49339	71	319	287	0	2708	2489	25	-424	202	0	5.18038
164759	132856	89	62246	50503	87	99635	80684	88	1005	812	0	5283	4479	36	709	916	0	5.18137
120378	105068	80	62806	56721	80	60880	52290	81	668	608	0	3497	3029	31	375	547	0	5.18736
139885	120394	95	51764	44764	81	65983	57220	82	558	575	0	3513	2883	31	706	492	0	5.19634
48236	48835	68	20681	21041	50	25645	25577	60	404	368	0	1283	1480	13	481	631	0	5.20232
160345	132644	88	63101	51975	83	102637	86880	85	1050	775	0	5525	4599	38	916	492	0	5.20531
100024	100900	75	41230	40922	72	59135	58754	74	357	349	0	3241	3130	26	1005	1028	2	5.2083
260795	201680	100	124071	94677	100	242719	188000	101	1862	1503	18	13003	10543	52	1009	1266	8	5.2103
146664	126809	84	52957	44618	81	97599	83368	84	798	613	0	4953	4034	38	888	1061	5	5.21329
87932	88003	72	35148	34911	72	54911	53743	73	443	422	0	2945	3029	25	386	1068	5	5.21628
165015	132249	91	63708	51876	86	95247	76405	87	989	840	0	4837	3981	36	837	1100	5	5.22027
122853	121428	76	54571	53585	75	85981	82357	78	699	712	0	4637	4263	31	1066	740	0	5.22227
139631	114207	89	50176	42465	82	96473	79541	84	752	587	0	5110	4130	37	-236	233	0	5.22426
117118	115219	78	38862	38311	73	81180	77975	76	678	504	0	4113	4082	30	88	459	0	5.22526
120694	115274	83	41438	39966	75	77785	76034	77	375	504	0	4038	3787	31	466	930	0	5.22825
102258	101755	75	40261	40017	72	61109	60973	74	641	504	0	3495	3412	28	130	385	0	5.22925
104184	99713	77	39827	37456	77	55721	53331	77	517	397	0	2959	2836	25	57	320	0	5.23424
43144	43810	69	17894	18074	47	23309	23298	61	322	297	0	1293	1270	12	-618	198	0	5.23822
107144	98055	77	39375	35132	76	56474	52121	77	706	552	0	3317	2938	30	735	803	0	5.24022
101172	100414	80	34770	34578	74	62642	60932	77	1196	1352	12	3393	3230	28	915	912	0	5.24321
281031	195641	100	90622	65754	98	213386	149272	101	1349	993	0	10991	7858	52	512	373	0	5.24421
146001	124028	84	64588	53829	83	90674	76356	84	627	645	0	5028	4408	36	622	499	0	5.2462
112257	110264	77	90276	89343	77	93111	91161	77	969	909	0	4787	4525	32	1394	1275	10	5.25319
221054	169613	95	63137	47638	89	158934	123335	92	1391	959	0	8413	6226	46	677	526	0	5.25319
144739	125244	92	52057	45450	81	100183	86842	83	865	715	0	5305	4540	37	63	473	0	5.26216
191090	153060	89	65276	52505	87	132450	103060	89	1037	838	0	7265	5811	43	214	522	0	5.26316
164079	133030	98	57290	46074	84	85905	69450	85	1059	702	0	4728	3776	37	355	431	0	5.26615
99100	96920	76	38382	37941	73	57185	55342	75	517	382	0	2897	3096	24	751	774	0	5.26615
90188	89181	75	37299	37216	72	44402	43555	73	487	390	0	2146	2255	21	210	466	0	5.26815
160557	124365	88	58661	46304	84	106885	83802	87	935	433	0	5667	4244	40	627	505	0	5.26815
121112	110509	81	42183	37582	77	78269	69104	79	698	670	0	3969	3481	31	454	485	0	5.27313
244801	187684	110	95640	74978	95	130028	99660	96	1374	1186	11	7106	5330	41	865	647	0	5.27513
197822	150541	96	76217	59791	89	120430	89395	91	1069	839	0	6574	4976	41	1467	1527	12	5.27712
140578	120518	87	55352	47419	82	99860	83423	84	729	690	0	5418	4406	38	10	268	0	5.27712
135051	118401	88	39884	34765	79	92466	83117	82	908	822	0	4727	4121	35	171	291	0	5.28012
125648	115039	88	48305	44351	79	74361	68493	80	577	571	0	4237	3865	31	100	348	0	5.28311
262899	213702	101	119450	100200	94	214324	178116	97	2150	1675	22	11279	8863	49	1812	1043	4	5.2851
20156	21023	56	11825	12416	38	12585	13429	38	87	224	0	696	881	0	153	532	0	5.2851
58307	58614	72	23983	23930	58	24207	24208	59	271	373	0	1301	1361	12	377	460	0	5.2861
31823	30831	66	10706	10947	38	17367	17752	45	101	109	0	837	959	0	-311	83	0	5.28809
118840	112610	82	57096	53835	77	68779	65594	77	1020	670	0	3568	3423	28	333	410	0	5.28909
90296	86354	88	33887	33427	73	51851	51154	74	245	386	0	2915	2815	24	609	1187	6	5.29109
91425	91756	74	39054	38843	73	58351	56003	76	395	300	0	3077	3170	26	837	1467	10	5.29408
125716	113748	92	51466	45883	79	70605	63061	79	597	619	0	3581	3238	29	241	467	0	5.29707
157096	130617	86	58141	50096	83	107429	88954	85	907	643	0	5838	4678	39	729	572	0	5.29707
214261	164673	98	76283	57997	94	145797	112585	96	954	733	0	7488	5858	43	623	682	0	5.30206
146183	120792	88	58416	49943	83	71710	59501	83	857	705	0	3474	2782	30	424	467	0	5.30505
250828	183569	109	88085	66047	96	157652	114805	98	1032	883	0	8457	6037	47	314	618	0	5.30704
151562	138163	90	35024	30652	78	88775	80960	83	860	847	0	4708	4295	32	269	442	0	5.30904
126992	123224	80	53934	52955	76	68625	65144	77	903	885	0	3586	3352	29	887	1273	10	5.31004
123184	118459	77	41314	40877	75	64205	61842	76	669	601	0	3311	3235	27	1041	1102	7	5.31103
149321	122994	85	59559	49083	83	86021	71713	84	708	683	0	4652	3656	36	146	574	0	5.31403
82002	82837	76	34169	33633	72	38511	37685	72	538	524	0	2282	2418	24	816	796	0	5.31702
92246	91197	74	35483	35092	73	54117	53418	74	657	613	0	2685	2768	24	316	338	0	5.32101
78042	78216	72	29679	29575	70	53405	52571	73	353	303	0	2723	2721	24	13	633	0	5.322
60572	59514	74	25777	25973	61	38179	38758	69	164	197	0	1870	1917	19	972	807	0	5.323
47411	47246	71	18755	18979	45	26705	27185	68	468	380	0	1345	1411	13	621	749	0	5.32799
110670	108536	80	26569	26625	70	63976	63128	74	550	597	0	3480	3465	28	-336	805	0	5.32899
179554	150597	89	75199	64246	87	104002	88613	88	1214	946	0	5377	4685	36	781	722	0	5.32998
216876	173294	93	95020	78512	91	121974	98029	92	1880	1478	18	6500	5155	40	529	759	0	5.32998
59424	60090	69	24424	24699	52	29597	30571	68	383	280	0	1535	1354	13	-77	247	0	5.33098
122322	106601	82	48747	42556	79	84948	72134	81	837	871	0	4181	3602	33	469	1040	3	5.33397
111783	106505	77	46669	44621	75	72354	67798	77	507	462	0	3951	3447	31	14	456	0	5.33796
109915	105679	78	37254	35575	74	79232	76281	77	685	458	0	4330	4125	31	647	731	0	5.33796
194049	153269	88	62353	49316	87	133954	102843	90	1260	807	0	7233	5374	46	-341	334	0	5.33796
190617	176412	86	65798	58841	85	96035	88104	85	1455	1434	15	5120	4591	34	148	603	0	5.33896
104738	93285	79	41661	36500	78	62670	53264	80	545	538	0	3400	2796	31	1312	899	0	5.34594
63897	64120	81	31667	31893	69	34718	34357	70	439	446	0	1724	1727	18	8	738	0	5.35592
159900	128830	99	49654	39872	84	82608	68508	85	799	792	0	4554	3509	35	847	1284	7	5.35891
92672	92801	73	45254	44880	72	61999	60052	74	784	633	0	3208	3193	26	33	220	0	5.3619
101766	102481	77	42887	43158	72	68117	66179	75	623	685	0	3412	3342	28	736	546	0	5.3619
238144	188140	93	100549	80567	91	202253	163184	94	1788	1377	17	10811	8795	47	1611	1287	17	5.36389
76481	76732	75	34086	33675	71	38512	37906	71	416	368	0	2100	2007	20	33	556	0	5.36489
78161	80362	70	34693	35496	69	42211	41388	71	536	459	0	2029	2038	21	602	689	0	5.36489
141992	130800	82	54436	48614	80	70919	63149	81	1281	1118	9	3693	3413	29	257	549	0	5.36589
150224	123144	86	61131	51451	85	79369	63212	87	619	540	0	4612	3968	34	330	753	0	5.37187
300442	214427	116	99858	71374	105	204100	145709	108	1815	1384	20	11083	7862	53	887	1197	6	5.37686
117955	114989	77	43329	42459	75	67731	65632	77	806	558	0	3339	3242	27	613	834	0	5.37886
110715	108807	76	49778	49126	74	51827	49854	74	416	485	0	3001	2822	26	231	351	0	5.37985
136774	123893	88	45121	40500	78	85631	76878	82	913	798	0	4369	3720	32	-248	148	0	5.38085
52957	54405	70	17059	17406	44	24309	24247	55	91	226	0	1313	1368	13	210	658	0	5.38284
150095	141479	83	49620	46041	79	104022	97743	80	972	935	0	5885	5442	35	1588	1406	16	5.38484
140658	121954	92	45487	38868	79	100544	85175	83	580	489	0	4896	4031	36	-386	497	0	5.38484
73148	75475	64	34387	34580	70	36554	36785	70	506	534	0	1956	2012	20	-210	463	0	5.38484
113049	105742	81	44361	40204	77	65519	59655	78	488	527	0	3600	3244	30	-219	132	0	5.38883
81938	81805	76	29903	30391	71	43246	42851	72	459	462	0	2338	2256	24	-16	611	0	5.39581
131434	109082	85	45104	38215	80	81754	66455	82	497	543	0	3878	3116	33	282	1185	6	5.3988
300067	207648	112	102274	70960	110	214599	147153	113	1480	1204	12	11377	8013	51	1141	795	0	5.3998
81914	82749	78	35568	35527	70	43059	42812	71	404	546	0	2362	2476	21	394	614	0	5.41376
104591	104493	89	29243	29147	71	78616	77237	75	549	672	0	4197	4087	31	687	807	0	5.41775
215085	170596	89	86636	69612	88	137236	109677	90	1029	815	0	7181	5702	42	1062	1264	9	5.42274
192818	160823	90	105739	89091	88	115968	97789	89	1218	1108	9	6174	5181	39	-80	360	0	5.42972
153490	131078	84	60298	50971	81	99670	83966	83	423	548	0	4870	3888	36	-142	410	0	5.42972
38469	39456	64	17651	18301	43	14253	14807	39	289	200	0	702	882	0	192	284	0	5.42972
118395	112974	84	43936	42566	75	55995	53856	76	586	650	0	2894	2705	25	421	553	0	5.43072
48005	47812	72	22116	22736	51	22745	22997	51	172	306	0	1416	1311	12	387	331	0	5.43072
45614	46276	76	19587	19989	48	20115	20160	48	241	299	0	899	867	0	-146	402	0	5.43172
81134	83367	73	22805	22986	53	56381	54845	72	437	400	0	3080	2992	26	-201	201	0	5.43571
144438	127500	94	48722	42094	79	84806	74782	81	370	500	0	4505	4104	32	22	411	0	5.44069
97609	95325	85	24245	24266	56	70629	69811	75	461	467	0	3662	3645	27	335	882	0	5.44269
93780	92929	75	37959	37889	73	62987	61518	75	472	548	0	3130	2956	27	1298	1424	11	5.44269
87261	87894	74	23627	23497	58	53365	53077	73	466	545	0	2680	2669	25	-169	209	0	5.44668
300250	206866	104	107383	74306	102	190435	129572	104	1770	1271	15	10358	6929	50	1085	952	0	5.44668
120539	118429	76	57807	55174	77	74421	69524	80	531	594	0	3744	3630	29	810	716	0	5.44668
75356	76482	72	17893	18080	45	49472	48995	72	447	460	0	2437	2294	23	797	792	0	5.45565
118504	107455	79	43765	38306	77	75616	67438	79	755	599	0	4159	3891	31	293	758	0	5.45964
155777	131222	83	61709	51444	83	93650	78442	85	1081	722	0	4878	4052	35	61	884	0	5.45964
149663	127351	99	42635	35288	81	83394	69753	83	728	712	0	4198	3460	34	427	597	0	5.46563
96893	98725	76	51140	51336	72	55250	55366	72	593	568	0	2819	2852	25	161	386	0	5.46563
101006	99611	78	37025	36408	73	51302	49386	75	488	550	0	2534	2401	23	-210	425	0	5.46563
73264	72661	73	25783	24681	69	51250	50031	71	173	269	0	2718	2460	25	-23	416	0	5.47161
136631	131286	83	49581	48202	76	73690	69578	78	1213	1064	6	4246	4129	29	114	534	0	5.4746
141232	134017	81	66815	63950	81	96576	89142	85	1210	1154	8	5186	4945	33	409	500	0	5.4746
82949	80525	89	33477	33616	71	47769	47420	72	520	560	0	2498	2631	23	497	482	0	5.4766
90799	91484	75	38085	38020	73	52217	51751	74	524	568	0	2672	2602	24	95	398	0	5.4766
60997	62778	70	25340	25563	60	29863	29585	69	292	259	0	1671	1627	18	128	389	0	5.48458
151719	129723	89	54801	47576	81	79653	65172	84	637	608	0	4328	3589	33	142	488	0	5.48458
204763	167171	90	110178	92347	88	150082	124324	90	1392	1183	10	8014	6650	42	769	1290	11	5.48557
208456	159035	92	70942	55376	90	123867	95618	91	1042	857	0	6446	4834	42	591	378	0	5.48757
120146	112495	79	55482	52729	77	89171	83773	79	739	650	0	4491	4048	33	924	1313	10	5.48757
76211	78364	71	34825	34775	71	35829	35170	71	510	503	0	2126	1982	23	439	434	0	5.49156
112689	111604	75	42524	42314	74	71076	69376	76	742	521	0	3509	3465	27	709	943	0	5.49655
193438	151719	89	62630	49661	86	132036	103634	89	1217	889	0	6532	5213	41	772	1142	6	5.49954
89733	77000	81	35370	30648	77	49373	42602	78	418	347	0	2688	2149	26	149	325	0	5.50153
131612	117437	81	57091	50008	80	81755	73170	80	743	580	0	4272	3971	31	37	434	0	5.50153
123190	109633	80	48170	42237	78	79420	69422	80	846	748	0	3904	3429	30	727	780	0	5.50851
75823	78217	70	35129	35223	71	37440	36773	71	158	282	0	1710	1726	17	-534	74	0	5.50851
193265	146938	102	87733	68910	87	121341	93713	88	963	775	0	6254	4664	41	846	913	0	5.51051
40045	43451	47	12732	12954	41	19230	19679	46	274	175	0	1053	1015	3	429	475	0	5.51749
78556	77364	76	29891	29995	71	45927	45578	72	402	302	0	2567	2537	23	115	498	0	5.52348
284592	202336	106	106115	74799	103	173462	123318	104	1777	1178	15	9282	6556	49	2231	1514	19	5.53345
87611	88398	74	31240	31450	71	54639	53622	73	300	335	0	2558	2407	24	629	395	0	5.53844
99487	98454	77	27553	27455	63	57793	56799	74	338	391	0	3211	3083	27	17	512	0	5.54342
62239	63538	70	25249	25815	58	44575	45472	70	432	354	0	2226	2340	20	-671	0	0	5.54342
190208	150620	87	59718	46420	85	123269	94117	88	867	564	0	6510	5069	40	1649	1049	4	5.54442
114801	98816	85	39864	34270	79	69204	61123	80	603	682	0	3442	3132	30	628	511	0	5.54542
172389	140756	90	69078	58461	85	95671	77074	87	1143	1008	2	4717	3917	35	-294	293	0	5.54641
157308	129765	85	52056	42499	83	93109	76567	85	939	701	0	5021	4182	37	171	746	0	5.54641
47704	49097	59	20926	21294	49	28443	27908	67	86	288	0	1495	1507	13	-112	211	0	5.54741
46455	47420	71	18307	18713	45	25196	24989	56	237	256	0	1254	1423	14	104	481	0	5.54841
43257	42929	74	21040	21366	48	26433	26265	66	288	264	0	1544	1429	15	68	309	0	5.54941
90710	89034	80	37728	37581	72	61123	60475	74	361	445	0	3370	3276	26	913	950	0	5.55639
73511	73296	72	29191	29180	70	32848	32252	71	198	228	0	1624	1637	16	157	252	0	5.56038
169612	134256	86	62675	49179	85	109054	84982	88	1302	836	0	5846	4629	39	-16	577	0	5.57135
90569	89454	76	32066	32231	72	43631	44087	73	622	378	0	2307	2169	22	1365	767	0	5.57334
155919	121112	88	49726	37959	83	108102	83919	86	1050	692	0	5170	4404	36	636	663	0	5.57434
42554	42943	71	14961	15453	41	28552	28879	66	170	177	0	1444	1547	14	-132	355	0	5.57434
111359	110670	76	42544	42032	73	74696	73298	75	729	667	0	3990	4078	30	200	414	0	5.58431
43018	46142	51	19242	19779	43	20877	21348	45	335	145	0	1221	1286	11	-197	169	0	5.58431
106259	105746	76	39425	38920	74	56798	55957	75	737	459	0	3163	2892	27	635	1029	2	5.59329
84593	83999	75	28253	28224	68	50833	50659	73	551	565	0	2578	2773	23	-69	516	0	5.59529
51346	51770	72	16231	16716	42	26567	27079	66	187	229	0	1351	1472	14	217	621	0	5.59529
84236	84291	76	29263	29410	71	60580	59603	73	568	391	0	3216	3401	26	655	1659	10	5.60027
109382	104937	80	47230	45959	76	66216	64143	77	546	487	0	3449	3290	27	-184	401	0	5.60127
55112	55830	69	19367	19700	46	29064	29132	68	479	286	0	1620	1705	18	616	655	0	5.60127
96006	94211	75	34855	34160	73	542	635	0	706	641	0	228	257	0	-55	608	0	5.60227
43453	43657	71	18020	18452	45	22115	22783	51	40	107	0	1154	1131	9	-521	164	0	5.60825
60942	60687	75	20757	21211	49	40209	39751	69	424	329	0	1962	2058	21	249	615	0	5.60925
157827	133057	87	59708	50779	82	90475	74806	83	1002	746	0	4959	4112	37	667	412	0	5.60925
74489	77380	70	24145	24711	52	50827	49990	71	446	481	0	2760	2883	25	128	477	0	5.60925
67759	69235	72	25902	25848	61	45656	46486	70	409	351	0	2324	2382	22	-99	316	0	5.61224
131405	113757	83	55816	48240	81	72006	59890	82	907	572	0	3807	3065	32	585	941	0	5.61823
128651	122760	81	48370	46691	77	70819	67397	79	768	704	0	3840	3575	30	814	806	0	5.62022
154032	138690	83	77717	70513	81	92600	83191	82	786	656	0	5048	4542	34	1408	959	0	5.62022
113967	106784	77	33381	30593	74	61528	56948	78	529	511	0	3217	2777	28	-386	92	0	5.62022
122672	107464	89	48135	41215	78	73314	62170	79	666	576	0	3936	3445	31	4	336	0	5.62521
89893	93374	72	32948	33013	71	58279	58479	73	769	721	0	2993	2901	25	494	585	0	5.6262
140487	126765	97	52676	48555	80	69495	64659	80	1078	809	0	3573	3460	28	275	493	0	5.6262
185053	151984	88	53498	42652	85	115936	94373	88	1122	813	0	6279	5138	41	-73	592	0	5.63119
169675	143923	88	73604	62048	84	107241	90014	86	6022	5631	37	6067	5271	38	1345	1349	10	5.63219
104491	97126	76	43327	40302	75	46448	42520	75	592	529	0	2506	2195	25	-221	212	0	5.63418
207636	157439	94	61255	48389	88	104661	79816	90	1001	750	0	5844	4430	40	1008	727	0	5.63718
119703	116498	79	49235	48499	75	61932	59502	76	509	555	0	3253	3100	27	559	859	0	5.63917
40008	41710	69	15772	16341	42	19347	19619	47	164	300	0	1004	1044	4	-396	54	0	5.64416
181286	144672	88	73749	59130	86	103562	81580	87	953	854	0	5355	4039	37	788	667	0	5.64416
188759	151912	90	63829	51888	87	115057	92361	91	900	821	0	5936	4669	40	646	563	0	5.65114
112933	110463	77	42836	41746	75	74313	70953	77	831	744	0	3880	3690	29	191	1139	6	5.65912
125386	118323	82	43776	40867	78	81138	76104	79	572	807	0	4483	4143	31	-25	563	0	5.66411
37638	39214	54	19711	20309	46	18709	19367	45	32	134	0	887	1013	3	365	955	0	5.66411
107899	105678	76	51141	50745	74	59206	56556	75	528	610	0	2898	2933	25	412	759	0	5.66909
133439	120402	81	65333	59714	81	67477	59918	81	766	687	0	3907	3445	32	544	492	0	5.67009
75886	75952	74	24774	25043	57	47682	47997	71	295	406	0	2433	2563	22	172	745	0	5.67009
44593	45732	52	20962	21653	47	22533	23307	52	280	373	0	1107	1174	8	-116	501	0	5.67109
51478	53679	67	17643	18095	45	34775	34415	69	546	351	0	1769	1773	18	-226	216	0	5.67208
88499	87449	75	31840	32063	72	57100	56235	74	576	478	0	2625	2448	26	876	1407	10	5.67308
102724	99104	79	43773	41835	75	57472	54990	76	762	493	0	2750	2563	25	639	425	0	5.67308
132456	113249	98	46011	39876	80	64587	55472	80	639	611	0	3574	3029	30	-234	366	0	5.67508
175889	143611	91	51287	41191	86	91369	73321	88	1060	796	0	5042	4005	36	446	591	0	5.67807
95340	93804	77	36618	36919	72	50752	49369	73	431	453	0	2687	2645	23	-251	213	0	5.67907
201122	165513	93	69410	57949	87	106060	84814	89	1068	707	0	5754	4751	38	1048	1098	6	5.68206
42257	44937	57	15566	15909	42	22814	23192	54	205	209	0	1211	1315	12	865	570	0	5.68505
140791	120257	99	45366	38722	81	89238	75846	84	653	591	0	4492	4085	33	152	520	0	5.68505
93199	91059	79	33156	33115	71	70816	68938	75	761	410	0	3684	3694	28	1111	900	0	5.68505
79807	79831	73	34621	34632	70	47754	46711	71	441	477	0	2493	2623	23	266	530	0	5.68505
117308	105869	86	45298	40724	78	68698	60192	80	607	557	0	3274	2893	28	885	831	0	5.68904
104813	102857	78	38837	38375	73	70287	68037	75	852	721	0	3636	3674	28	214	557	0	5.69103
103824	103534	76	32916	32862	72	59267	57652	75	493	491	0	3019	2881	27	450	544	0	5.69203
137050	131632	87	41967	40029	77	81009	76690	79	702	690	0	4349	3986	32	77	355	0	5.69203
152227	146543	81	63030	60504	78	56580	52009	78	799	866	0	3314	3187	27	681	955	0	5.69203
85569	84525	76	30468	30277	72	41734	40989	73	684	494	0	2000	2060	19	1021	807	0	5.69303
95507	93242	79	37471	36653	72	44733	44331	73	597	588	0	2580	2527	24	585	826	0	5.69901
166838	133059	88	55882	44433	86	107545	84740	88	636	617	0	5562	4263	39	-191	839	0	5.70799
97802	96790	75	42587	42159	74	66516	65225	76	643	484	0	3358	3281	28	166	367	0	5.71098
96412	96120	74	39041	38370	72	64302	62394	74	347	522	0	3355	3245	27	512	578	0	5.71497
74517	74656	76	26038	26056	61	39649	39573	71	400	406	0	2245	2214	22	-86	128	0	5.71796
162735	130725	87	68803	54661	86	101694	78150	88	1050	617	0	5364	4174	39	1207	1165	7	5.71996
34069	35191	54	16825	16939	44	19455	19697	50	94	181	0	1053	1058	5	329	726	0	5.72195
117803	117286	75	48826	47777	74	73768	72024	75	654	688	0	3738	3636	29	993	1031	3	5.72295
97507	97590	73	36034	35761	72	63613	61869	74	435	536	0	3419	3412	28	563	688	0	5.72694
146416	128302	87	48505	41652	82	101695	89669	83	839	848	0	5218	4518	35	1335	1626	14	5.72694
81141	81890	73	28066	27799	62	50242	49992	72	491	457	0	2618	2556	24	579	1002	2	5.72694
202539	159391	91	56433	45250	86	132862	104997	89	1304	1117	9	6880	5545	41	64	406	0	5.72993
165434	130962	89	59434	47660	84	106089	84844	86	928	733	0	5047	4132	36	122	293	0	5.73093
112432	103263	79	44414	40687	77	68613	63481	79	595	514	0	3498	3322	29	642	1122	6	5.73392
66507	67646	78	25196	25547	57	40030	40851	69	338	236	0	2354	2094	21	786	1129	5	5.73891
60165	61221	66	22783	22950	54	40537	40178	70	127	182	0	2019	1906	20	99	239	0	5.7419
63694	61812	72	21065	21148	51	38937	38766	71	403	231	0	1888	1857	18	922	917	0	5.74489
82196	81933	76	29607	29778	71	46837	47316	72	322	230	0	2516	2362	23	-647	96	0	5.74888
70776	69900	73	21275	21237	51	47115	46702	71	197	355	0	2433	2300	23	33	482	0	5.74988
120194	110866	80	52066	47071	78	83772	74953	80	591	507	0	4222	4174	30	364	1208	6	5.75586
73569	72622	73	24305	24452	55	38212	38715	71	486	489	0	2029	2048	19	148	274	0	5.75786
149558	129263	85	52313	44305	81	87733	73192	83	680	608	0	4611	3672	35	1158	1142	5	5.75985
128752	112253	84	53946	47015	80	87728	77981	81	815	605	0	4197	3772	31	638	1406	9	5.76484
77969	76861	76	29081	29277	70	40610	39943	71	652	393	0	2210	2183	21	690	701	0	5.76484
100984	101370	75	42366	42459	73	61442	60392	74	432	329	0	3093	3033	27	745	608	0	5.76684
69262	70469	69	23576	23718	52	50348	49233	71	413	383	0	2529	2611	24	161	337	0	5.76783
97470	96758	79	45714	45986	73	66605	66012	75	592	521	0	3611	3580	28	331	659	0	5.76783
85162	82850	80	24771	24889	60	47650	47481	73	507	522	0	2581	2507	22	846	702	0	5.76883
136205	130730	81	53573	52387	76	83259	79493	78	883	763	0	4301	4054	31	401	466	0	5.77282
174558	138937	88	73481	58460	85	114711	91229	87	966	732	0	6295	5292	39	1054	1178	8	5.77781
139931	131641	93	68169	65836	78	92373	88533	80	894	909	0	5183	4715	36	549	698	0	5.7788
63918	63825	74	24417	24609	58	41826	42743	70	389	297	0	2000	1810	21	653	467	0	5.78279
114711	112169	81	49946	48732	75	65072	62983	76	494	653	0	3659	3566	28	1002	840	0	5.78579
298137	212719	109	140230	101268	108	303539	217653	112	2327	1651	26	15403	11586	60	998	997	0	5.78878
109063	93189	82	34983	29680	77	81643	70028	80	612	492	0	4194	3570	33	-291	226	0	5.78977
92962	86631	88	37371	34228	75	53668	48535	76	360	431	0	2811	2421	27	259	640	0	5.79077
51887	50226	69	21373	21370	51	29190	29093	70	13	148	0	1415	1475	15	292	697	0	5.79476
33944	35695	65	15597	15884	42	16065	16322	44	42	80	0	807	793	0	26	302	0	5.80474
238495	178821	97	82001	62155	94	164113	121687	98	1094	977	0	8622	6582	44	529	688	0	5.80773
191337	151494	89	82685	65953	87	114042	87721	89	1084	736	0	6042	4603	39	782	813	0	5.80972
116868	112985	80	45377	44205	75	54618	52247	76	559	457	0	3008	2869	26	709	968	0	5.80972
267721	193058	109	87268	63018	106	180740	128541	109	1447	979	0	9373	6825	48	652	768	0	5.81172
42684	45210	56	14404	14990	41	23037	23898	48	464	412	0	1072	1033	5	211	399	0	5.81172
106688	106374	75	27078	27281	58	70850	70898	74	505	636	0	3438	3404	27	368	591	0	5.81172
294245	220501	105	123840	93541	104	157741	118249	104	1624	1214	14	8663	6772	47	957	1043	3	5.81471
46935	47994	67	18229	18520	45	24443	24901	66	290	361	0	1212	1243	11	-369	296	0	5.81571
70004	70602	72	24827	25161	60	44525	44248	71	542	501	0	2291	2306	21	1161	638	0	5.82668
163141	135107	87	59829	49720	83	71377	60304	84	1212	852	0	4072	3380	33	1101	1584	11	5.82767
87837	89274	72	36315	34054	73	54036	49371	75	449	524	0	2998	2753	26	109	449	0	5.82967
93615	94611	75	33431	33323	72	60626	59860	74	539	604	0	3234	3144	26	651	686	0	5.83067
36490	36803	60	19633	20117	46	19340	19507	49	232	143	0	967	1037	5	-216	147	0	5.83964
43927	46234	55	15934	16330	41	21697	21473	52	113	228	0	1214	1170	10	-533	0	0	5.84563
134751	117578	89	49391	42905	79	67317	57637	81	1006	662	0	3725	3089	31	162	356	0	5.84663
186496	166454	85	71128	64346	83	87106	75236	84	1194	877	0	4722	3994	35	1074	976	0	5.84663
137829	132173	86	50063	48464	77	82358	78561	79	1083	717	0	4697	4276	32	637	1121	5	5.84862
47044	46082	72	19917	20058	47	22733	22870	48	325	213	0	1247	1152	10	146	386	0	5.84962
39156	38584	74	14273	14530	41	17339	17354	46	190	200	0	1066	1087	7	278	440	0	5.85061
93692	94217	73	32700	32555	72	62376	61760	74	712	531	0	3167	3208	26	-214	207	0	5.85061
106884	105256	87	40994	40537	74	58992	57708	75	533	613	0	2988	2965	26	730	1360	9	5.8566
93550	90886	77	36342	35865	73	55326	53811	75	520	472	0	2955	2855	26	690	487	0	5.8576
112904	106495	77	45164	41809	75	76290	71546	78	706	740	0	4260	4041	31	1250	973	0	5.85859
181320	149690	87	91099	78455	85	109696	89073	86	1112	837	0	5866	4708	39	738	839	0	5.85859
108469	106868	85	33876	33834	72	65106	64581	74	535	674	0	3325	3169	27	646	855	0	5.86059
200579	157948	97	82198	67892	88	101825	77839	90	1211	999	0	5295	4039	38	762	1083	5	5.86258
90977	89048	78	32384	31144	73	55105	53737	74	624	568	0	2920	2790	25	545	783	0	5.87455
235246	179480	94	92755	70559	90	134650	104421	92	1483	1111	12	7547	5588	44	748	1125	5	5.87555
140424	131322	79	47441	43642	78	62437	58669	78	790	538	0	3660	3224	30	542	616	0	5.88353
91062	90944	76	29622	29746	65	62385	60836	73	411	531	0	3370	3224	28	-379	206	0	5.88353
91823	89409	76	35040	33165	74	55810	52539	74	560	533	0	2743	2627	24	426	707	0	5.88752
104282	100919	77	40708	39270	76	67805	64832	76	684	625	0	3705	3532	29	-263	54	0	5.89051
150938	131851	86	68597	61414	82	74017	62238	83	861	714	0	3965	3258	33	706	927	0	5.89051
36163	37998	52	18664	18889	46	14488	15014	41	66	127	0	1010	968	0	887	822	0	5.8935
183561	144981	90	76218	60080	87	102473	82428	89	1207	1036	6	5273	4170	37	145	425	0	5.89649
117968	107209	83	47266	43300	78	81277	72916	79	638	517	0	4019	3817	30	-225	616	0	5.89649
91602	93393	72	38888	39280	71	62097	61510	73	295	432	0	3078	3052	26	372	719	0	5.89949
96342	95283	76	37700	37168	73	58127	55640	75	659	575	0	2900	2825	25	386	595	0	5.90148
311181	232453	108	107641	81192	102	254867	188868	106	1845	1496	19	13765	10512	56	316	544	0	5.90447
68096	71216	70	25251	25211	57	48606	45901	73	433	542	0	2461	2497	22	-99	263	0	5.90447
94980	93370	76	33184	32975	72	52186	50815	74	434	346	0	2717	2542	25	393	640	0	5.90547
130213	120749	78	44936	39701	77	77665	70598	79	491	758	0	3927	3518	31	75	368	0	5.90547
30308	30948	62	8568	8805	35	20456	20857	52	182	219	0	1004	1180	7	138	336	0	5.90647
87950	88108	75	39415	39093	72	57197	55904	73	703	557	0	3005	3032	25	-286	421	0	5.90746
55017	56252	70	20468	21001	50	28773	28693	68	315	381	0	1501	1551	16	76	606	0	5.90846
97548	95429	74	28953	28434	72	67731	65179	75	566	437	0	3467	3286	28	-347	206	0	5.91245
145127	120030	83	51846	43149	82	83761	68299	83	502	499	0	4097	3234	33	25	363	0	5.91445
102749	100802	77	38692	38005	73	74168	72204	76	407	513	0	4168	3792	32	-9	493	0	5.91544
143395	125004	84	48945	42254	82	81998	71853	84	829	725	0	4410	3678	34	381	576	0	5.91943
109907	107876	78	38010	37770	74	67479	65531	76	438	425	0	3714	3505	29	-167	179	0	5.91943
36691	37798	65	14409	14548	42	23081	23759	53	543	300	0	1160	1155	8	152	726	0	5.92243
49261	48901	71	11717	11775	39	31898	31513	68	229	178	0	1645	1664	16	-88	235	0	5.92642
100147	96650	77	41616	40976	73	59871	58232	75	705	600	0	3224	3154	26	552	747	0	5.92642
100342	94976	76	38836	36341	76	66021	60409	78	401	492	0	3429	3124	28	-71	474	0	5.92741
196055	174581	89	75849	67762	84	123060	110243	86	1456	1352	12	6369	5812	36	756	667	0	5.92741
128018	110993	86	53979	47053	80	79516	67425	81	804	690	0	4176	3432	33	927	612	0	5.92741
91209	89154	78	25952	26159	57	61374	60817	74	616	452	0	3131	3101	27	1046	901	0	5.9324
96104	98079	73	35459	35534	71	56829	56336	72	459	519	0	2952	2938	26	-209	162	0	5.9324
239440	171992	97	90868	64968	94	148832	107462	96	1726	1300	16	7741	5351	47	502	879	0	5.93539
97453	95874	76	39270	38850	73	64433	63706	74	653	611	0	3260	3191	27	720	612	0	5.94337
27435	27631	55	13461	13673	40	16973	17595	44	180	227	0	845	929	0	-4	205	0	5.94736
178581	143941	102	65582	52646	86	117819	93622	88	1273	924	0	6074	4653	40	-77	534	0	5.94936
37501	39389	52	15935	16369	42	14515	14864	43	184	211	0	559	586	0	88	324	0	5.95235
110082	109032	77	46680	45763	74	70228	67579	75	566	610	0	3762	3562	29	-33	595	0	5.95434
196939	148462	92	67668	52234	88	114966	86528	91	1164	855	0	6571	5201	42	287	831	0	5.95434
174184	142778	91	64405	54335	86	102035	81884	87	1048	792	0	5559	4574	38	183	603	0	5.95634
86197	86785	80	27006	27292	58	41887	41447	71	341	407	0	2225	2130	22	106	585	0	5.95634
169267	140880	98	58362	48229	82	92434	76947	85	859	788	0	4905	4089	35	683	617	0	5.95833
130974	118856	83	48819	43243	79	85090	77149	80	622	579	0	4672	4417	33	5	403	0	5.96432
127005	114195	85	56208	51009	79	77935	70753	80	625	640	0	4092	3632	32	1008	814	0	5.9713
102469	101710	82	36342	35951	72	56722	55164	73	458	424	0	3013	3033	26	190	982	0	5.97329
103352	98499	78	38407	35345	76	76394	71742	76	579	464	0	3974	3714	31	-369	247	0	5.97529
165175	144839	85	58185	49943	82	90509	77566	84	871	767	0	5124	4454	35	371	734	0	5.97628
77631	79591	72	30599	30952	66	35606	34531	71	452	434	0	1890	1922	20	479	883	0	5.97628
118169	100864	96	48448	41781	78	70164	60980	80	1056	799	0	3890	3209	33	-142	248	0	5.98027
212150	178519	94	82513	70926	87	150236	125839	90	1280	1195	11	8014	6710	43	600	642	0	5.98027
54001	54853	65	19962	20535	46	29844	30098	68	231	324	0	1493	1559	17	119	632	0	5.98027
75467	76486	71	31286	31605	70	44970	45729	72	495	411	0	2437	2326	24	701	883	0	5.98227
132516	111250	83	39205	32464	80	85725	70672	82	688	473	0	4245	3583	33	47	195	0	5.98426
116451	101366	83	47070	41772	78	64539	55735	80	762	582	0	3226	2867	29	312	733	0	5.99124
111227	106652	81	37052	34718	75	60520	56646	76	651	622	0	3388	3213	28	48	714	0	5.99124
249343	182803	99	102092	78159	96	164167	117470	99	1260	851	0	8934	6176	47	-652	106	0	5.99424
59327	60477	71	25100	25208	58	35324	35740	69	174	301	0	1634	1630	16	-5	409	0	5.99623
79031	80586	73	23375	23653	55	43597	43583	72	468	640	0	2507	2470	23	-89	247	0	5.99922
83854	83362	89	39403	39693	72	40359	39387	72	563	550	0	1959	1959	20	576	902	0	6.00222
55041	55708	69	18002	18550	45	32214	32717	67	222	388	0	1655	1714	17	290	379	0	6.00321
111442	107031	84	41697	41286	74	61840	60065	76	393	373	0	3291	3039	28	424	684	0	6.00421
118211	104985	80	53321	47089	78	63897	54985	79	556	559	0	3201	2761	30	-162	192	0	6.00621
97610	99991	73	48610	48787	73	66622	64550	75	541	553	0	3410	3735	27	482	729	0	6.0072
47276	50524	55	28851	29822	66	23434	24044	60	203	194	0	1311	1386	12	-14	704	0	6.0072
118290	102113	82	49519	43094	79	54634	45377	80	846	573	0	2929	2474	30	246	497	0	6.0092
157460	126439	86	63309	51761	83	82720	66604	84	1139	785	0	4416	3438	34	71	247	0	6.0092
76204	76033	76	32569	32882	71	49812	49729	72	451	514	0	2346	2492	21	634	1248	7	6.02017
200015	158672	91	77517	62708	90	109005	85140	92	792	766	0	5635	4642	38	182	642	0	6.02216
175902	147907	90	124507	109736	85	173514	146248	87	1513	1347	15	9220	7797	44	1458	1456	12	6.02815
222407	183974	98	102598	86685	89	109050	90071	89	1313	976	0	6214	4846	41	955	827	0	6.02815
185270	164952	87	64207	56310	84	104577	91727	85	1137	1220	10	5956	5352	37	296	597	0	6.02815
53795	53635	70	18841	19015	48	36483	35777	68	478	296	0	1917	1917	20	-80	304	0	6.03812
323319	207810	113	309204	231830	114	470725	337725	115	4645	3226	37	24491	17306	81	2834	1871	23	6.03912
165896	140318	84	58725	49977	83	109850	90346	86	1041	832	0	6029	4645	39	532	567	0	6.03912
72615	73444	72	27537	27434	66	44886	44872	71	465	433	0	2275	2210	21	-343	107	0	6.04012
135662	109486	83	55324	45654	82	78791	63901	83	519	533	0	4123	3218	34	1676	1125	6	6.04111
55673	51639	74	16217	16291	43	32099	31853	69	438	287	0	1731	1790	18	-471	163	0	6.04311
97833	96767	74	39842	39288	73	62213	59826	75	410	400	0	3252	3223	27	946	1097	4	6.0461
88639	86459	73	36119	35345	72	56433	55001	73	220	408	0	2991	2723	25	646	1051	3	6.0471
125643	120466	94	49088	47698	76	69188	66287	77	617	712	0	3395	3341	27	906	784	0	6.04909
131577	115447	86	43393	36779	78	72393	64299	80	651	613	0	4027	3497	32	1054	800	0	6.04909
197018	174055	89	95048	85145	87	152921	138751	89	1625	1438	15	8482	7370	44	772	1451	10	6.05109
86408	87535	73	36187	36061	71	53411	52923	72	416	474	0	2499	2440	24	685	823	0	6.05208
116456	111395	78	48200	45865	76	79770	73793	78	735	644	0	4328	3952	31	866	965	0	6.05408
110748	108748	86	50724	50061	74	65942	64984	74	669	723	0	3721	3526	30	297	615	0	6.05607
106213	98875	78	46618	43343	76	57139	51059	76	710	590	0	2827	2406	26	231	674	0	6.05607
56375	57091	69	20781	20904	49	27644	27682	67	100	176	0	1589	1503	15	-269	262	0	6.05707
138484	114543	84	45301	37406	80	73784	60369	83	823	642	0	3904	2943	34	-184	634	0	6.06206
84393	85052	77	34077	33981	71	45171	45014	71	396	441	0	2693	2749	22	-77	347	0	6.06405
173860	142458	88	72548	58741	85	109111	90257	85	988	678	0	6041	5148	38	233	648	0	6.06505
49650	50796	66	18014	18495	44	31184	32429	68	239	166	0	1437	1644	16	104	410	0	6.06505
237298	196083	97	88905	71723	92	207654	168151	96	1709	1487	16	11001	9102	50	732	831	0	6.06804
99963	98375	76	37620	37271	72	58383	57537	74	410	317	0	2824	2677	24	41	184	0	6.06904
96440	96674	75	35422	35191	72	56499	55551	73	611	535	0	3151	3151	26	516	658	0	6.06904
163751	133520	84	63280	51458	83	105656	83866	86	713	742	0	5676	4488	39	-8	303	0	6.06904
71241	73369	70	29888	30074	69	40453	40367	69	221	320	0	1912	1817	19	331	497	0	6.07103
112823	109113	76	43191	41925	74	65069	62953	76	556	465	0	3640	3429	29	-96	391	0	6.07103
157347	135033	86	72502	62235	83	102720	88827	84	839	663	0	5449	4486	39	7	514	0	6.07403
246559	208878	99	137417	117171	91	185881	160284	93	1986	1795	19	9710	8756	45	1767	1861	16	6.07502
100719	92619	81	40786	37466	75	57326	52791	75	723	715	0	3098	2885	27	-227	324	0	6.07802
154085	129633	85	56697	47229	82	92309	76377	84	661	687	0	5047	4123	36	458	776	0	6.086
60087	58511	82	25743	24440	74	34968	32331	86	254	257	0	1646	1589	15	95	521	0	6.086
143884	120498	93	61916	52144	82	90421	76398	83	738	592	0	4631	3813	34	749	1026	5	6.086
155182	147530	89	72715	68950	86	110253	102558	97	1785	1528	18	6191	5568	37	644	807	0	6.086
147092	130581	84	48420	42303	81	83586	73460	83	1000	818	0	4694	4019	34	-69	160	0	6.08699
99733	99481	73	43666	43383	72	67573	66281	73	537	386	0	3564	3603	28	420	990	0	6.09098
82485	83964	72	33311	33352	70	43936	42615	71	430	543	0	2304	2202	23	359	465	0	6.09298
84675	83144	89	35983	35589	71	47837	46758	72	565	557	0	2463	2378	22	1096	1130	10	6.09397
102348	101339	74	35611	35414	73	66716	65572	74	720	555	0	3613	3513	29	331	413	0	6.10096
137116	120494	80	47164	38966	79	79810	67072	81	512	646	0	4312	3357	35	468	491	0	6.10395
92114	84516	88	34044	31155	75	55657	51638	76	517	552	0	3101	2914	26	-152	253	0	6.10594
96726	95195	74	33863	33939	72	62354	61289	75	509	488	0	3281	3231	27	462	526	0	6.10594
102700	102909	73	42791	42437	73	65974	64868	75	378	507	0	3067	3118	25	154	811	0	6.10594
25206	25440	53	14062	14718	40	16635	17338	45	92	213	0	938	952	0	1260	921	0	6.10694
92736	94615	74	33342	33190	71	44246	43675	73	459	513	0	2489	2627	23	-233	225	0	6.11492
140519	123265	82	52442	45445	81	72979	61792	83	646	584	0	4110	3473	32	672	787	0	6.11492
74117	76654	71	23823	24082	54	41342	41108	71	487	246	0	1902	1846	18	112	338	0	6.11691
173480	138970	88	70844	56221	86	96560	75631	87	606	622	0	4718	4005	33	618	743	0	6.11891
324912	213773	113	113743	74364	110	207939	137009	112	1698	1103	16	10561	6715	54	1901	1139	7	6.1239
93216	93468	74	38731	38919	73	54889	54862	75	739	509	0	3041	2918	26	639	540	0	6.12489
131492	118041	89	38036	32760	80	82538	73995	81	480	583	0	4236	3877	32	1270	1265	9	6.12589
84293	83782	75	23243	23639	51	58320	57499	73	380	523	0	3145	3006	26	466	774	0	6.12589
53022	53538	68	22463	23150	50	24476	24439	51	253	284	0	1162	1306	10	148	376	0	6.12589
210690	169717	99	78939	63495	91	122097	101052	92	1008	897	0	6125	4976	39	-28	588	0	6.12589
97153	96139	76	37147	37017	72	62470	60859	75	662	691	0	3216	3155	27	1031	1096	5	6.13088
103257	102171	77	63263	63116	75	70111	69970	75	646	524	0	3678	3601	28	1544	1275	8	6.13188
219874	169339	93	91136	70931	91	113200	87323	92	1197	857	0	6195	4747	40	491	796	0	6.13886
93908	94869	73	41663	41243	72	62713	61920	73	696	609	0	3115	3057	26	165	540	0	6.14185
81128	81087	72	33402	33543	71	55171	55402	73	322	308	0	2898	2787	26	207	439	0	6.14384
145360	121785	96	58386	50265	81	79634	68747	82	736	570	0	4231	3728	32	697	826	0	6.14584
97927	94554	88	41333	40540	73	52176	50521	75	525	488	0	2970	2725	27	217	526	0	6.15481
142923	116108	88	54208	44070	84	78379	64487	84	898	834	0	4027	3283	32	1500	896	0	6.1598
67256	67426	70	23647	23730	55	44281	43907	71	271	403	0	2193	2184	21	255	512	0	6.16479
140542	116461	86	60807	50142	81	90401	74161	83	612	542	0	4951	3907	36	1450	876	0	6.18573
120777	115972	93	45127	43660	75	86328	82401	77	603	769	0	4592	4408	31	512	611	0	6.19571
44769	46426	67	20954	21389	47	26459	26343	66	437	381	0	1173	1178	9	42	344	0	6.1967
162298	137952	86	58796	49036	84	104876	88298	84	1030	685	0	6104	5159	38	634	529	0	6.20169
101097	104357	73	48467	48591	73	69205	68326	74	583	566	0	3840	3645	30	122	497	0	6.20169
144326	132709	81	49670	45085	79	88633	82130	81	559	588	0	4734	4537	32	438	571	0	6.20867
68640	69251	73	33492	33786	69	34519	34533	69	508	342	0	1889	1787	19	402	1016	2	6.21167
32572	32764	65	16941	17621	43	18079	18303	45	-8	90	0	923	1008	2	-272	245	0	6.21565
80692	80066	74	34948	34330	71	51213	49993	72	670	622	0	2885	2763	25	221	601	0	6.21665
58707	56146	86	23026	21460	80	31045	28164	86	336	369	0	1935	1741	18	236	478	0	6.21665
210052	167402	96	108692	94005	89	163397	135686	91	1555	1317	17	8608	7297	43	912	1038	4	6.21765
31070	32216	52	14803	15498	39	15374	16495	42	79	161	0	698	640	0	231	351	0	6.21865
[truncated: 7,887 more rows]
