# Supplementary material for: Phenotypic heterogeneity follows a growth-viability tradeoff in response to amino acid identity
Source: Nat Commun. 2024 Aug 2;15:6515. doi: 10.1038/s41467-024-50602-8 (PMC11297284; doi:10.1038/s41467-024-50602-8)
Supplement: Supplementary file 6 — Source Data [file 41467_2024_50602_MOESM6_ESM.zip › source_data/fig1d/220707_1840_YPD.csv]

FSC-A	FSC-H	FSC-W	SSC-A	SSC-H	SSC-W	BL1-A	BL1-H	BL1-W	VL1-A	VL1-H	VL1-W	VL2-A	VL2-H	VL2-W	YL2-A	YL2-H	YL2-W	Time
232876	175913	103	71823	54477	95	204109	154460	98	1575	1203	16	11586	8561	52	1991	1250	26	0.0156405
206828	170925	87	105252	89411	86	261362	212843	89	2885	2197	28	14602	12066	57	573	500	0	0.0364944
170796	141239	90	64346	55325	83	252376	216266	88	2566	2020	25	14370	12261	54	561	833	0	0.0469214
289947	220340	102	105520	82153	98	302464	229498	102	3020	2217	30	17296	13181	63	196	997	0	0.055263
103161	96244	77	28052	25508	68	96185	88543	78	996	807	0	5250	4704	36	392	794	0	0.0636046
326948	244958	125	137434	101647	124	420131	323713	127	4923	3404	36	23027	17554	73	1240	2122	15	0.0688181
106147	97245	85	32788	28972	76	111884	99585	80	827	754	0	6253	5874	36	612	495	0	0.0896721
245055	193823	101	55692	44035	91	231599	179099	95	2361	1824	22	12639	9707	52	2256	983	0	0.0917575
82294	81998	72	27858	27362	69	74869	72564	73	1052	1060	6	3959	3934	29	130	479	0	0.116782
177526	151577	84	52486	43083	83	103517	88924	85	971	1145	7	5815	4923	38	162	794	0	0.120953
164693	138041	83	48226	40034	81	148866	122593	85	956	986	0	8336	6743	44	458	1125	6	0.134508
350700	259539	134	132455	106130	122	407707	316650	127	4809	3196	32	23065	17927	68	1359	1607	15	0.140764
275803	188632	104	74379	51897	99	232925	161366	103	2815	1837	26	13847	9408	58	612	770	0	0.153277
230024	193401	102	93634	80788	88	335194	290548	92	3630	2631	29	19574	16556	70	456	1150	7	0.160576
218447	174358	91	52781	41766	87	226554	181843	93	2499	1844	22	13377	10808	54	-366	361	0	0.193942
130948	108718	81	36461	29968	79	127801	104010	82	722	550	0	7238	5725	42	-149	575	0	0.194985
243218	193647	92	82730	66069	90	218093	172443	93	2176	1904	23	12593	9716	51	707	497	0	0.19707
110148	104427	81	34247	31845	75	100967	93571	78	653	924	0	5808	5513	34	607	883	0	0.200198
164431	126980	96	44500	35018	83	139524	108175	87	1102	957	0	7656	5782	42	378	855	0	0.205412
162941	136941	86	42895	35424	82	147204	121815	85	1384	1103	12	7999	6502	44	1615	1122	5	0.216881
106380	95413	85	33855	29613	75	97692	87102	78	433	514	0	5386	4767	34	543	896	0	0.237735
113062	101617	79	33083	29217	76	95667	82318	79	1341	778	0	5543	4820	35	704	1020	2	0.240863
111031	98242	79	31599	27002	77	98102	83517	80	517	546	0	5393	4705	36	698	789	0	0.243991
228665	190394	88	101313	86782	88	280061	234495	91	2928	2385	27	15317	12373	56	1083	1600	11	0.24712
133315	112604	82	37308	31172	79	110369	88716	83	1150	997	0	6515	5157	40	336	396	0	0.24712
112011	101506	88	29431	25671	75	107800	97184	79	630	948	0	5282	4910	33	506	611	0	0.255461
323873	230746	115	102725	77389	112	336252	243618	116	4216	2696	37	19280	13457	65	239	744	0	0.256504
207863	167239	97	84250	68743	86	227784	183360	88	2079	2057	23	12803	9818	51	-2	455	0	0.257547
162798	133740	87	63089	54017	82	135710	111622	84	701	800	0	7320	5871	40	2107	1839	16	0.265888
224287	186137	98	89015	77761	90	279301	236432	94	3184	2638	27	16000	13755	56	1209	1313	8	0.273187
147535	122310	85	50276	41390	81	120755	99577	85	965	728	0	6601	5218	41	270	722	0	0.287785
168452	137597	87	37897	30779	85	130330	105585	88	1351	1138	9	7712	6139	41	1944	1452	12	0.290913
171268	134211	93	49835	39574	84	150131	117802	88	1445	1357	13	8272	6704	42	62	698	0	0.290913
161290	135460	86	44048	37124	80	131105	108478	83	1230	1145	11	7585	6222	42	139	364	0	0.305511
139734	130015	96	44265	40655	76	114271	105367	80	1380	1220	11	6540	5864	38	-221	374	0	0.315938
192387	152506	88	53654	43720	85	163468	125182	89	1971	1265	15	9429	7212	49	960	1116	4	0.325322
254913	188904	96	95512	74133	95	272243	203176	98	3334	2770	27	15072	11175	57	1182	1181	13	0.347219
224997	168927	111	60465	44619	92	175801	128920	95	2377	1325	18	9706	7020	48	1432	2168	16	0.350347
181779	137779	90	59369	46825	86	170494	132440	90	1805	1153	11	9660	7338	46	483	801	0	0.351389
238234	186066	94	89977	74487	89	300761	239009	93	3475	2545	30	17186	13805	62	1023	1010	2	0.352432
395715	250428	135	115207	75750	125	333978	211190	129	3380	2198	34	19142	12461	66	1346	873	0	0.35556
151332	123344	96	57318	48289	82	136580	110389	85	1133	1206	12	7637	6085	42	314	453	0	0.356603
107376	92560	82	30065	25772	73	92747	79271	81	1039	748	0	5762	4845	39	248	581	0	0.377457
148689	124122	84	39881	33340	80	142211	116479	84	1728	1368	15	7743	6412	43	-340	402	0	0.38267
253057	186130	100	70008	51997	95	201198	145089	98	2249	1781	21	10832	7910	48	915	1201	7	0.396225
246313	184606	98	80249	60546	91	240289	173492	95	2189	1901	22	13439	9411	52	906	1009	2	0.398311
212654	170504	88	60782	49178	86	191566	151505	90	1888	1339	15	10820	8598	48	-434	616	0	0.399354
221010	176445	90	85604	70081	88	259769	213372	91	2669	1989	26	15386	12234	55	615	900	0	0.399354
167309	128626	87	45971	35586	85	147983	113190	89	985	805	0	8064	6124	43	242	845	0	0.401439
229502	177087	91	64275	49214	89	213686	166561	92	2785	1845	24	11798	9481	49	96	526	0	0.404567
278248	208635	100	62825	49061	92	260125	193226	98	2643	1917	26	15272	11306	60	736	1050	3	0.40561
299806	224474	99	85422	63985	96	308004	230673	101	3202	2465	31	17315	13232	57	1947	2178	15	0.407695
214673	156692	107	54361	39356	89	196180	143028	94	2277	1431	22	11270	8522	52	713	1124	6	0.449403
174478	136968	87	41197	31864	85	163586	127164	89	1456	951	0	8871	6806	46	857	895	0	0.462958
321892	211505	119	127724	92391	112	384890	265732	117	4240	2594	41	21314	14550	68	1880	1384	14	0.468172
176162	140118	86	46916	37542	84	154727	121751	88	1636	1545	17	8671	6963	45	509	642	0	0.469214
158804	138344	82	51592	44595	80	141743	119752	83	1358	1274	14	8017	6597	43	594	1236	9	0.484855
209326	163134	89	79466	61814	86	255420	199038	90	2959	2073	29	14237	11179	56	201	829	0	0.501538
174382	137134	88	40163	30752	82	168234	131894	87	1005	1303	13	9668	7319	50	332	617	0	0.513008
179061	148960	89	77844	66418	85	214542	178277	88	2011	1432	19	12190	10136	52	430	780	0	0.516136
231603	181587	101	71883	55830	99	218492	171122	103	2296	1583	21	12109	9195	50	1068	1172	12	0.52552
106696	95584	79	33904	29390	77	109440	96151	81	1080	1125	11	5796	5258	36	250	499	0	0.527605
200990	154161	91	64344	51000	88	180291	135378	92	2472	1864	24	10592	7766	49	436	1100	5	0.529691
152807	122743	87	51960	42006	84	146403	115087	86	1677	1287	16	8536	6323	46	1171	1271	8	0.531776
143893	118869	83	45781	38464	80	131345	107513	84	1699	962	0	7116	5872	40	720	872	0	0.553673
158955	136996	82	51199	44185	80	144131	123355	84	1400	1440	14	8315	7248	41	511	884	0	0.571399
61926	61329	72	18394	18305	45	56546	55275	70	684	622	0	3045	2966	26	-36	243	0	0.576612
180846	145070	91	50720	40871	85	160845	124384	89	1362	923	0	9088	7282	44	343	731	0	0.57974
131834	109414	89	32813	27502	78	120540	99772	83	549	975	0	6897	5621	39	179	317	0	0.582868
178666	147597	87	53231	43670	83	148982	120042	87	2279	1384	21	8777	7264	44	-74	468	0	0.59121
208818	156027	111	52995	39705	91	188425	141267	111	1818	1213	13	10331	7931	47	969	1060	4	0.59121
195188	151259	91	46725	36186	85	188930	143443	90	1263	1240	13	10404	7988	48	951	1201	9	0.594338
152596	124168	89	40936	33685	82	131037	107897	84	1108	1132	8	7536	6011	41	-168	369	0	0.600594
201147	159003	91	63732	49630	89	169536	131559	91	1918	1477	15	9889	7496	46	1126	1680	14	0.607893
312166	224127	110	117887	88120	105	425237	309687	109	4161	2776	36	23301	16894	75	2648	2065	24	0.608936
211866	165212	90	66033	52872	87	187298	142395	91	2104	1621	19	10580	7914	48	640	867	0	0.608936
105594	95082	84	31469	27961	76	96338	85869	79	744	784	0	5277	4676	34	412	1462	10	0.609979
173163	154014	85	45672	40537	81	155121	137931	86	1684	1223	11	8408	7785	40	331	586	0	0.612064
360574	241297	113	141216	97362	112	600996	427271	116	6648	4558	45	34499	24608	103	1784	1744	13	0.615192
321026	213872	120	124014	91706	116	427946	304401	121	4126	3038	35	24350	17389	81	603	956	0	0.622491
154764	127685	85	37968	30965	81	134393	109841	85	1740	1277	16	7558	6295	43	-348	374	0	0.630833
98025	89769	77	22925	20164	55	97545	87164	79	426	580	0	5250	4884	35	724	680	0	0.635003
256563	200422	97	108305	87752	95	279716	220558	99	2582	1848	25	15051	12281	56	796	1177	5	0.636046
226973	173790	94	87729	70259	90	214672	161498	94	2274	1505	21	11899	8935	51	1223	775	0	0.637089
81621	80905	72	25574	25474	56	72683	70261	72	697	632	0	4462	4313	30	258	320	0	0.644388
332193	233645	120	117743	84429	116	414072	295011	121	3727	2894	35	23378	17294	76	1900	1051	11	0.655857
355394	187930	200	92745	51600	162	297294	156833	189	3065	1562	21	16854	8681	85	1282	957	0	0.662114
131823	109402	88	39315	31936	79	120431	99526	83	1576	1084	9	6648	5352	38	482	814	0	0.662114
136929	115215	82	40913	33883	81	116984	96250	85	1911	1119	11	6353	5401	39	-215	608	0	0.66837
233123	183816	100	66597	53252	93	235077	188675	98	2445	2188	25	13530	10489	52	197	561	0	0.670455
203457	163007	90	56053	45101	86	176221	142083	90	2323	1788	18	9473	7420	47	1361	1290	15	0.671498
189118	155647	88	67679	57348	86	148960	123283	89	2473	1878	23	8429	6917	44	1015	766	0	0.672541
143615	115171	88	46250	38035	81	133377	105552	85	1189	1060	5	7421	5787	42	477	642	0	0.680882
183519	147241	90	55089	45733	84	153544	122755	88	1889	1076	7	8858	6637	45	772	979	0	0.700693
97231	95402	75	26022	25540	66	90145	85808	76	490	634	0	4883	4797	31	478	473	0	0.702779
186455	148999	85	55473	44127	84	151846	115912	88	2168	1421	22	8362	6533	44	1149	1363	10	0.705907
187543	155091	87	62457	50209	84	265065	220455	88	2444	2113	25	14551	12032	56	530	832	0	0.715291
256099	207285	98	120243	104394	91	319969	271767	94	3563	2618	28	17621	14347	59	1565	1207	18	0.716334
89787	83133	81	29904	27346	63	84275	74905	76	889	658	0	4452	4246	30	236	764	0	0.716334
209373	184061	96	63646	56913	84	241128	211286	89	1900	1545	18	13643	11634	59	290	828	0	0.731974
248981	194021	105	99119	81327	103	293960	237001	107	3037	2191	26	16287	12986	55	1167	1955	11	0.733017
130494	111483	84	37742	31321	80	128924	107302	84	1066	892	0	6587	5565	41	322	1049	3	0.736145
136769	111275	85	34845	28873	80	128830	104676	85	1229	1162	11	6990	5656	42	98	860	0	0.739273
246612	204832	94	84636	70021	91	266963	219152	95	2185	2177	23	14575	12183	53	1694	856	0	0.747615
136502	116623	82	40826	34946	80	124267	105130	84	1270	1212	10	6908	5840	39	612	608	0	0.762213
178961	145880	89	51366	42091	84	143431	114785	88	1675	1251	15	8672	6664	47	154	681	0	0.770554
308072	225818	102	93075	68866	98	322943	241776	102	3827	2688	36	18266	13058	65	1660	1028	3	0.771597
93557	88252	80	28187	26004	68	84940	77977	77	758	712	0	5113	4566	35	739	838	0	0.779938
153495	120817	92	45431	36663	85	123683	98643	90	1364	945	0	7118	5298	44	34	636	0	0.785152
115406	99699	79	36645	31689	77	104174	87422	80	973	613	0	5682	4915	35	1670	959	0	0.795579
55031	55453	70	12730	12701	39	49803	48833	70	583	456	0	2625	2800	24	391	452	0	0.802878
218983	177445	90	79154	66738	89	233683	189243	93	2127	1874	22	12714	10548	50	880	1287	8	0.806006
171697	141963	88	47381	39110	83	165813	136001	87	2028	1477	21	8941	7417	43	1320	815	0	0.807049
133970	112138	92	41839	35195	80	110018	92383	84	1237	892	0	6720	5429	40	344	507	0	0.808091
248466	199628	100	108477	87151	93	421020	335655	96	3566	3049	32	23423	19048	65	509	720	0	0.814348
103539	99823	92	31830	31486	72	94469	91644	76	639	609	0	5638	5324	34	700	896	0	0.834159
74892	76848	71	28560	28414	70	68663	67709	72	1058	714	0	4038	3587	30	458	700	0	0.836244
205729	170104	105	103740	87109	88	296634	244586	91	3143	2099	30	17021	13938	62	474	1495	12	0.845628
81757	79771	76	16998	16826	44	79611	76815	74	776	708	0	4402	4296	32	6	851	0	0.851885
108091	99491	76	27870	24588	74	103189	92806	78	751	1024	3	6058	5078	37	417	426	0	0.852927
213730	155500	94	63393	46655	92	189509	137605	95	1898	1649	17	11007	7908	47	-1168	207	0	0.862312
145811	126141	85	48672	42038	80	129800	111159	84	1381	1175	11	7259	6317	39	304	467	0	0.866482
118943	98892	83	34654	28766	78	104073	85808	82	903	740	0	6045	5182	36	457	346	0	0.868568
149092	121494	86	40718	33477	80	127802	102237	84	961	1039	5	7094	5964	39	62	536	0	0.870653
141957	117884	82	39883	33167	79	127699	103473	83	1131	846	0	7133	5745	41	583	772	0	0.880038
190584	158152	90	56795	47313	84	177726	146293	87	1709	1634	18	10144	8451	47	130	546	0	0.884208
105508	96971	77	29559	26278	74	95515	86107	78	650	661	0	5488	4775	37	805	477	0	0.886294
173012	146441	102	48536	41473	82	193232	163804	86	2731	1578	24	10968	9241	47	434	874	0	0.889422
270814	201053	100	83288	61279	97	260222	188730	100	2918	1828	26	14249	10088	60	729	1057	4	0.907148
131851	110161	98	39395	33741	79	116450	99204	82	1183	752	0	6454	5560	39	-499	391	0	0.911318
91533	88646	75	24133	22422	56	83047	78039	74	1061	1073	5	4811	4232	34	756	855	0	0.915489
164909	133031	87	44596	36975	83	145855	118465	87	1773	1554	13	8215	6775	44	695	720	0	0.916532
113029	98627	81	33567	28863	77	103348	89336	81	721	601	0	6202	5294	38	-368	282	0	0.930087
117582	110048	78	34748	31587	76	110017	100833	79	1270	1035	4	6540	5642	38	-121	358	0	0.935301
225112	180807	93	56842	44815	88	204800	161531	93	1864	1337	15	11114	8970	46	157	670	0	0.936343
98992	93294	76	26339	24178	62	91310	84173	77	829	740	0	4927	4746	33	399	421	0	0.94677
181453	149114	90	50874	41621	86	269273	222493	92	2989	2240	31	14889	12246	51	1672	1130	16	0.947813
164687	140363	87	39842	33336	80	145602	124730	84	1924	1244	20	7860	6700	41	573	649	0	0.955112
129604	114828	80	34354	29106	78	112485	96591	82	1851	1476	19	6619	5946	37	-819	82	0	0.955112
242398	179675	96	65794	48437	91	203742	148642	95	2619	1715	23	12128	8928	51	-228	236	0	0.957197
87840	83773	78	28559	25767	72	75511	68360	76	1083	565	0	4286	3913	32	-463	193	0	0.964496
140981	111411	85	44827	36765	82	127746	103068	85	789	797	0	6784	5448	38	1701	1184	12	0.966582
99643	94709	81	29838	27914	72	95762	88717	77	797	815	0	5341	5032	33	-150	260	0	0.975966
88219	83763	76	27171	25762	61	77341	73886	76	622	667	0	4500	4451	31	1132	996	0	0.979094
128216	107350	83	42502	36172	79	111482	93676	83	1342	983	0	6092	4790	39	1526	935	0	0.984307
127258	104681	82	39035	32090	80	114805	92061	83	1068	706	0	6088	4948	39	903	931	0	0.999948
85330	83857	75	24328	24067	57	84758	81047	75	603	723	0	4901	4553	31	197	565	0	1.00308
165243	132852	90	39893	31609	84	136553	111978	88	1239	915	0	7946	6885	41	508	377	0	1.00308
170885	146036	89	38280	32062	81	144713	122049	86	2133	1468	19	8486	7219	43	386	832	0	1.00933
514309	289578	174	220282	124369	157	405280	252529	158	6422	3372	43	23322	14213	82	1929	1091	7	1.01037
163164	133993	87	58266	49176	82	139063	112674	86	708	892	0	8230	6486	45	741	818	0	1.01976
136812	117355	82	38932	32819	79	115220	95609	82	1461	918	0	6116	5327	39	1117	938	0	1.01976
62955	61345	72	19604	19259	46	55019	53631	72	619	750	0	2817	2849	23	253	700	0	1.02602
83439	79960	75	25114	24201	54	76484	72301	76	956	554	0	4327	4338	30	-71	453	0	1.03436
135198	118329	92	49823	43773	78	119556	106062	83	1305	1103	9	6491	5548	37	-14	420	0	1.03853
194247	148693	104	53516	42142	88	163970	128647	92	1834	1646	21	8992	7568	45	873	886	0	1.0427
92815	91330	73	18782	18437	46	99945	97022	75	893	729	0	5689	5315	34	446	381	0	1.04791
307792	229946	107	119408	90060	105	373361	278348	108	4318	2513	37	20718	15110	67	877	1378	14	1.04791
143790	119173	85	45413	38772	83	119475	99027	86	1771	1206	14	6973	5796	39	210	555	0	1.05938
214864	185211	91	92310	81234	88	353872	307285	92	4286	2955	36	19672	16710	68	909	1250	9	1.06147
197757	165572	100	62557	51652	84	172312	141968	88	2264	1230	20	9951	8065	47	604	819	0	1.06877
347929	235527	114	122837	91155	112	384965	270757	116	4696	2926	36	21845	14986	69	1529	1106	6	1.06877
306517	225132	112	186250	133130	111	635391	438955	116	6016	3993	43	35927	24333	110	1353	1451	16	1.07085
228463	187195	88	69541	55825	87	274201	223886	91	3100	2263	28	15116	11922	54	1173	2285	15	1.07502
166175	141066	88	32309	28185	83	156105	131337	88	1700	1116	10	8654	6876	42	311	705	0	1.08024
112567	96145	82	31830	27153	77	107262	91721	82	1181	1037	4	5634	4633	36	748	722	0	1.08649
56480	54056	73	16009	15736	43	48603	47312	70	592	523	0	2622	2697	24	60	645	0	1.08753
168520	136420	86	39249	31548	82	149046	118646	87	1816	1273	18	8574	6724	45	312	803	0	1.08962
144346	125956	85	45070	38935	79	131252	113726	83	2048	1332	18	7460	6343	41	415	1033	2	1.08962
136190	116547	87	28149	23920	73	119382	102253	83	1082	1007	3	6767	5638	39	344	533	0	1.09275
102403	97293	76	28331	26998	69	93582	87378	75	1021	1028	4	4987	4772	33	176	634	0	1.09692
232204	178488	90	68789	53789	88	199028	150657	92	2460	2041	27	11547	8575	49	6	401	0	1.10213
84928	83945	71	23868	23170	55	76302	74582	74	1151	590	0	4251	4141	32	-1	405	0	1.10735
166603	134024	87	52450	41973	84	141277	110205	88	2105	1359	17	8425	6364	45	261	291	0	1.12507
184410	145740	90	48618	37854	85	152380	120347	88	1722	1306	23	8482	6422	45	140	552	0	1.12611
85265	83962	80	22604	21856	55	74375	70605	73	310	565	0	4278	3994	30	-11	334	0	1.13133
143546	118697	85	43445	36279	80	119583	98561	83	989	948	0	6615	5424	39	259	956	0	1.13237
173826	142100	87	38329	31033	82	145800	117152	87	1192	1142	10	8083	6754	40	654	599	0	1.13654
168077	135936	87	53119	44564	83	152925	121309	88	1830	1164	15	8441	6848	44	1071	1138	10	1.1428
148231	133570	82	36983	33119	77	127923	114765	81	936	940	0	7386	6657	38	996	663	0	1.15114
149262	125014	82	49228	39790	82	137907	111246	85	678	883	0	7613	6032	41	323	433	0	1.15948
88788	85828	85	31727	31119	72	72200	69093	74	760	779	0	4035	3948	29	72	438	0	1.16157
120721	99607	83	35581	29787	79	108924	88730	83	1202	802	0	6299	4835	39	-834	126	0	1.16365
173341	144508	85	55908	46951	82	140037	114154	86	1967	1454	18	7539	6126	44	1475	1394	16	1.16365
127873	108322	82	41558	34649	78	119696	100053	82	1022	912	0	6441	5459	38	1018	929	0	1.16469
288737	140512	130	81057	39738	125	271022	131075	128	3028	1455	22	14857	7503	84	1003	1020	2	1.16678
95648	86914	93	30835	27528	73	93864	84756	78	908	823	0	5029	4424	34	-184	412	0	1.17199
109009	92685	81	34648	29235	77	91288	76268	80	1154	761	0	5140	4190	37	446	582	0	1.17199
324764	228265	113	96426	68957	110	296480	206300	115	3720	2516	34	16555	11679	60	692	839	0	1.17408
107782	101041	80	27535	24641	70	107963	99881	77	518	891	0	6099	5221	37	194	803	0	1.19076
161673	130778	88	50463	41329	83	135991	107835	85	520	792	0	7492	5799	42	167	397	0	1.19076
139324	122987	83	44882	38740	79	109171	96169	83	1452	1279	13	6489	5543	38	310	866	0	1.19806
191766	154663	86	83629	68283	87	299892	237231	93	3265	2263	33	16941	13598	60	1160	1066	4	1.20432
148320	119020	86	45228	36362	82	125858	100200	86	1548	1083	7	7086	5404	42	578	461	0	1.20744
464757	292809	158	251054	175985	154	763529	530878	159	9117	6236	47	43578	31484	131	2673	1833	29	1.20849
134475	108748	83	40875	33167	80	104435	81268	83	885	756	0	5993	4543	38	-197	628	0	1.20953
197305	153792	91	58965	46480	86	164757	128315	89	1214	1294	16	9499	7418	48	729	659	0	1.21474
212870	169047	97	63571	51247	89	179158	142349	92	1877	1215	17	10429	8225	47	599	1159	7	1.22309
258357	192391	97	73881	54001	93	236521	168523	97	2192	1728	20	13675	9753	55	782	1043	3	1.22413
343178	239410	107	103248	73983	100	323222	228148	104	4305	2707	36	18079	12332	67	2440	2272	18	1.22934
341001	253912	119	126321	94112	119	318285	233774	123	3798	2805	32	17477	12384	64	1508	1444	15	1.23977
177772	146489	101	53012	44503	83	170036	135984	88	2318	1610	25	9584	7829	47	-177	386	0	1.24915
183146	136513	92	52920	40298	87	136422	104955	89	1520	993	0	8146	5981	44	323	469	0	1.25541
284962	199515	101	75958	53485	97	260380	181136	102	2833	1586	24	15079	10604	58	473	760	0	1.25749
176463	128101	93	52186	37901	86	157463	115953	90	1587	1071	14	9108	6060	48	1152	1402	11	1.26062
123414	107525	81	31019	26153	77	122425	102888	81	1395	1265	11	6394	5252	38	1042	825	0	1.26062
101754	92570	81	36700	33112	75	86697	78351	78	771	771	0	4700	4310	32	-342	107	0	1.26167
154920	142416	81	44346	40651	79	144550	132944	83	1322	999	0	7770	7192	38	-123	404	0	1.26375
287617	212526	109	84117	62807	99	274915	200953	103	2477	1694	29	15507	11498	62	388	536	0	1.28148
99538	91388	79	33544	29931	76	95196	85151	79	975	829	0	5161	4582	35	381	941	0	1.29086
84546	81346	74	15836	15291	42	73315	70330	74	801	846	0	3878	3967	29	137	330	0	1.29295
184875	155999	86	71813	62162	83	235271	197818	88	2199	2034	23	13360	11323	51	739	1003	1	1.29816
97712	93507	80	28594	27320	67	88392	83476	76	1426	869	0	5006	5004	31	224	557	0	1.29816
188926	149632	92	49400	40058	86	192248	150837	91	2280	1574	25	10618	8251	49	272	642	0	1.30233
147632	121179	86	43594	35986	82	141373	112788	86	1076	1151	9	8201	6543	43	72	538	0	1.31484
129033	108697	91	34890	29108	78	125220	103816	82	717	753	0	7152	5998	40	673	645	0	1.32423
175511	138111	89	52836	42010	86	157048	122936	89	1833	1289	14	8458	6697	45	1713	1439	8	1.32631
117409	102461	83	37189	32496	77	99573	86275	80	996	638	0	5628	4797	34	-653	140	0	1.33987
125840	108379	81	39435	34215	77	113475	96752	80	1510	988	0	6417	5330	40	431	401	0	1.343
192340	152635	90	46511	36391	84	158503	122240	89	1975	1586	20	8919	6954	46	732	1267	8	1.34821
156902	126499	85	48562	39222	82	144913	115021	86	1433	947	0	8191	6357	47	1941	1583	18	1.34925
206046	161752	92	56715	44405	86	180657	138080	90	1324	1324	16	10170	7936	47	46	424	0	1.35134
190663	152795	90	57274	47518	85	172823	135808	88	2020	1122	17	8920	7108	43	316	339	0	1.35551
138912	120993	82	45702	39559	79	111494	97099	81	880	987	0	6128	5138	37	170	775	0	1.35551
58949	58368	69	17465	17282	44	45714	45292	70	630	614	0	2696	2477	25	-106	343	0	1.35759
110352	98830	81	34683	30966	75	108077	96172	80	1431	906	0	6301	5484	37	1199	1354	13	1.35968
194767	156083	88	64964	52530	86	164268	128341	90	2395	1838	22	9381	7039	47	609	735	0	1.36594
189157	156584	87	46381	38484	83	207151	171962	88	2199	1379	25	12423	10560	51	1092	1255	7	1.37323
123964	111282	80	29406	25707	67	113995	101106	82	765	1126	7	6384	5757	36	790	944	0	1.37428
113446	103630	79	30385	27168	75	106461	95325	79	885	642	0	6035	5652	36	107	601	0	1.37428
206206	164677	92	84211	71126	90	307944	254517	94	2605	2523	21	17666	14349	61	1141	767	0	1.38158
88823	82464	80	25415	23319	65	84565	77814	78	1049	724	0	4527	4326	31	537	788	0	1.38366
317574	227392	111	127481	94439	109	484576	374097	115	4879	3595	38	26384	20718	76	2213	2104	16	1.38366
266703	176454	103	86537	60174	101	233231	158331	104	2780	1755	31	14129	9586	56	866	922	0	1.38887
116268	107794	84	32795	30911	74	103366	97677	79	1452	1249	15	5702	5433	34	1021	997	0	1.39305
90456	87648	73	26418	25840	64	88433	85607	73	511	569	0	4757	4719	30	388	877	0	1.39826
100739	95619	80	23698	21981	54	90069	85512	77	913	907	0	5079	4681	32	8	429	0	1.40556
136549	113539	85	40611	33868	81	129355	106206	84	1570	1027	4	7303	5811	41	586	433	0	1.4066
173034	141678	92	65777	55226	85	146159	120895	87	1475	1372	19	8138	6620	43	268	391	0	1.41494
290544	201688	114	99371	74134	100	382388	273787	104	4602	3214	36	20798	15243	68	1089	1355	14	1.41911
128120	107544	81	34679	28279	78	115327	94349	82	1254	907	0	6563	5363	37	104	744	0	1.42537
258135	194180	94	92185	70229	93	248568	188363	97	2514	1707	31	14498	11071	59	-113	397	0	1.42745
89421	88272	73	27761	27181	63	90807	88090	75	240	534	0	5377	5162	32	790	986	0	1.42954
168489	139113	85	55521	45786	83	140107	114301	86	2067	1405	19	8548	6566	45	376	893	0	1.43475
189363	144887	89	49364	37406	86	170166	130181	89	1464	1227	10	9574	7457	47	96	401	0	1.43788
200466	152685	93	80170	62543	89	331196	250162	94	3261	2374	31	18649	13755	66	1500	1400	14	1.44101
166956	129221	100	52220	40727	86	136044	106525	89	1335	1019	4	7856	6007	43	267	953	0	1.44101
74690	73405	72	23887	23345	50	65734	63809	72	893	674	0	3917	3688	29	-356	606	0	1.44622
66682	65549	80	14991	15010	41	56228	54859	72	853	586	0	2829	3028	23	773	937	0	1.45665
208037	154706	96	54109	40683	90	189688	142485	93	2292	1456	20	10649	7975	48	1135	822	0	1.46082
103084	96421	77	31757	29050	73	73838	67030	76	1102	892	0	4237	4020	31	77	386	0	1.46395
133651	114025	84	34992	29272	80	112247	93106	83	1095	941	0	6391	5156	39	-304	402	0	1.47333
284048	227044	107	126233	103031	105	390049	312019	109	3519	2679	32	22154	17778	67	1494	1479	14	1.47542
79745	77577	73	22391	21598	48	65428	63371	73	401	782	0	3997	3638	28	1064	877	0	1.47646
186400	153897	86	52224	42966	84	174874	141973	88	1824	1767	19	9565	7944	46	58	392	0	1.47646
163967	136920	84	44538	37234	81	133015	110499	85	1571	1565	22	7564	6238	41	141	718	0	1.4775
185853	140821	90	55942	44027	86	159425	120231	90	1664	1169	7	8944	6477	44	1922	1400	9	1.47855
217665	165397	94	61656	46651	88	197374	150673	92	1791	1268	15	11406	8325	49	1131	1437	10	1.48063
100941	97495	75	24008	23165	52	93820	88244	77	684	717	0	5379	4880	33	412	625	0	1.48063
285943	202277	111	93620	69286	100	230019	161017	103	2732	2039	26	13712	9395	59	860	1395	9	1.49106
141821	116172	87	40083	33112	80	121596	100096	83	905	474	0	6873	5509	41	834	767	0	1.4921
313182	231971	108	77940	57710	104	297437	217040	109	2931	2503	29	16063	11645	57	805	613	0	1.4921
194474	155653	88	59317	46807	86	129153	100630	89	1094	1296	11	7791	6010	44	-97	517	0	1.49732
205866	160548	91	59167	46688	86	181628	142322	90	1942	1285	22	10489	7579	48	1402	612	0	1.4994
189085	149996	90	55163	44212	85	166465	129970	89	2385	1353	21	9852	7479	48	541	834	0	1.50357
197246	152745	90	52252	40325	87	162799	123797	92	1925	1426	16	9192	6912	45	325	668	0	1.50878
130764	111367	83	36543	30935	79	112101	96166	83	1208	914	0	6534	5423	39	-47	611	0	1.5213
335968	209370	119	93590	58955	114	310732	196816	118	3638	1970	36	18145	10840	71	2927	2671	32	1.52234
137349	116450	83	38230	32487	78	138136	112684	83	1583	851	0	7584	6266	42	652	963	0	1.53068
115567	102586	79	32498	28408	77	108270	95611	80	1130	618	0	5768	5373	35	602	893	0	1.53485
185680	148286	90	47532	37795	84	155966	121650	88	1809	1462	14	9144	7029	45	1348	1202	10	1.53694
77361	75358	74	20336	19849	51	73277	70067	74	850	854	0	3894	3769	29	333	399	0	1.55049
216238	171939	92	50971	41063	87	186345	148324	91	1443	1397	14	10773	8170	52	764	730	0	1.55049
72665	72184	71	20741	20183	48	66052	64500	73	377	438	0	3292	3098	29	90	498	0	1.55258
163380	137887	82	43728	35535	81	147676	121255	85	1449	981	0	8572	6722	48	323	760	0	1.55362
216841	164933	98	93940	75457	89	271543	218521	92	3429	2563	33	15757	12180	59	1739	1184	7	1.56092
216119	174906	94	71884	60222	86	273893	220454	91	2573	2046	23	15460	12940	56	517	889	0	1.56301
169754	139825	89	55651	46687	83	145105	116192	87	1928	1584	14	8292	6724	42	-98	424	0	1.56613
134755	114740	81	42121	35238	79	114193	94627	83	1122	1109	7	6172	4663	40	212	836	0	1.56613
288680	210064	106	77316	55954	101	261577	186226	106	2682	1836	26	14597	10417	57	1300	796	0	1.57239
78780	79125	72	20402	19910	48	74339	72613	72	768	640	0	4103	4005	30	164	1104	4	1.57656
95816	89841	79	28101	25886	72	87291	81090	76	534	756	0	4988	4331	33	1089	1336	9	1.58073
253932	199445	98	106418	82940	96	259192	198341	99	3243	2721	30	14877	10809	56	931	1089	4	1.58073
213245	164127	90	76820	60224	88	192060	144939	91	1976	1585	17	10511	8014	51	659	580	0	1.58282
227831	174654	100	66534	52306	96	186507	139851	100	2251	1777	26	10727	7625	49	1180	1512	11	1.58803
140176	118051	87	45596	39137	80	126189	104191	84	1098	1191	11	6508	5348	40	255	543	0	1.5922
150685	124489	83	42276	34680	80	132467	108771	84	1506	1175	11	7689	6515	42	1297	906	0	1.59741
216968	163692	94	100383	85131	93	315925	259155	97	3813	2633	34	18244	14927	57	1031	1413	11	1.5995
214206	164980	94	71920	56483	90	188453	144914	93	2211	1634	20	10555	7896	52	467	706	0	1.60993
110901	100376	79	31858	28399	72	99565	88291	78	680	903	0	5783	5282	37	-145	509	0	1.60993
169759	140782	99	52877	44671	82	140458	115169	87	1843	1105	10	7849	6370	41	689	948	0	1.60993
133863	119753	81	43921	39461	80	118565	106340	83	1353	936	0	6802	6009	37	389	1222	11	1.61097
243708	190573	92	60669	47727	87	233454	178452	92	2662	1722	24	13460	10060	53	919	847	0	1.61618
156623	135219	95	41080	34625	79	143361	122209	84	2004	1422	17	7936	6545	42	-36	578	0	1.61827
120416	103530	81	30072	25487	71	104551	87837	82	755	921	0	5790	4689	38	148	456	0	1.62452
272023	206480	106	83954	63881	95	249419	187335	98	3273	2327	27	14445	10904	55	2647	1810	17	1.62557
212758	165393	90	66453	50941	87	169745	130661	90	2221	1570	17	9695	7707	46	887	1237	9	1.63078
115463	97622	82	32486	28217	77	96048	82587	81	996	843	0	5614	4836	36	455	1082	4	1.63287
149576	119344	84	44895	36168	82	130571	103278	86	2000	1362	14	7140	5847	41	450	693	0	1.63287
170376	135195	102	52171	42522	83	133931	105226	86	1400	1032	4	7739	6314	42	237	870	0	1.63495
300555	192167	127	89315	59496	107	247029	158583	110	2784	1842	29	13789	8882	53	696	1371	9	1.64434
189927	148964	95	50894	39043	84	160410	120672	88	1779	1272	10	9080	6728	47	713	759	0	1.64642
139992	116560	86	36350	29998	81	126562	103944	84	836	1301	13	6854	5670	41	-52	830	0	1.64851
194015	149369	89	56590	43139	87	167244	124954	90	1612	1620	17	9024	6732	47	-621	248	0	1.65476
72160	71566	70	18621	17996	46	66246	64260	71	667	778	0	3679	3440	29	-141	354	0	1.65581
154993	130147	98	44813	38240	81	139108	114696	85	1108	1335	11	7516	6232	39	695	1189	8	1.65581
109237	102272	92	30478	28032	73	99906	90826	77	668	819	0	5622	4897	36	89	435	0	1.66102
155525	129776	86	36345	30178	82	138894	111493	86	1279	890	0	7923	6486	43	474	459	0	1.66415
83887	81603	80	26759	26058	64	78655	76339	73	828	547	0	4360	3996	31	1065	994	0	1.66623
170511	133338	92	50557	40523	85	159774	127326	87	1595	1099	11	9471	7248	48	890	638	0	1.66727
135251	115908	84	44046	37644	79	115273	96288	83	1245	924	0	5968	4839	39	497	446	0	1.67562
78056	75487	74	22745	22213	52	67864	65201	74	553	710	0	3606	3535	26	228	643	0	1.67666
192630	145928	90	67289	52672	86	164050	123040	90	1436	1382	14	10116	7611	48	512	843	0	1.67874
226516	183808	90	76474	62985	87	254427	206420	90	2682	1687	27	13850	11394	52	134	219	0	1.67874
309168	230168	122	119126	90369	113	388076	295747	117	4163	2848	30	21873	16426	77	1667	1931	15	1.68292
127005	107178	80	36624	30098	78	109503	89475	81	1599	814	0	6173	5039	39	564	1341	8	1.68396
119602	104858	96	38251	34256	77	106367	93571	81	1172	1092	8	5934	5348	35	-22	792	0	1.68396
164123	131262	87	45661	36370	83	151116	119617	86	1094	774	0	8383	6530	45	-279	436	0	1.68813
231920	171543	104	63822	48001	89	199455	143392	92	2411	1567	26	12093	8444	52	1199	1020	2	1.69543
88187	84236	74	21667	21229	50	79031	76521	75	692	758	0	4982	4620	32	-132	353	0	1.69751
221005	169084	94	59982	46305	89	199917	151536	93	1213	1148	8	10891	8706	49	560	588	0	1.69856
87962	83859	75	25718	24588	63	85684	80857	77	715	613	0	4844	4526	31	231	553	0	1.69856
223492	154590	97	64943	45406	94	185771	128002	96	1793	1253	18	10692	7204	51	-170	1033	3	1.6996
98985	93807	77	28115	26780	70	91964	88346	76	827	818	0	5354	5046	32	286	468	0	1.70168
233005	190361	94	76586	61740	89	238331	193094	92	2533	2037	25	13731	10979	55	521	972	0	1.70273
246086	195599	94	108046	91313	91	243498	194932	95	2272	2105	20	13988	11221	56	2234	1930	16	1.7069
214097	166632	93	66622	52931	88	195508	151696	92	1905	1772	16	10864	8302	49	1068	1434	10	1.71315
160127	129987	87	51741	42720	82	144907	115615	86	1578	1136	7	8250	6386	43	811	1179	6	1.71732
228278	175003	91	62275	47459	88	197111	150892	92	1664	1546	23	10709	8009	48	1583	1688	11	1.7215
134423	115327	81	41101	34414	79	120963	99728	84	1332	1144	11	6415	5565	37	362	773	0	1.72254
202362	153384	93	49529	38533	88	153527	114964	92	1554	1142	10	9009	6498	47	30	876	0	1.72254
373234	268702	149	189460	148788	130	607523	473185	133	6110	4692	37	32895	25928	105	2782	1857	20	1.73088
120355	105399	82	36668	32165	78	99933	88040	80	1400	1379	12	6032	5156	36	650	513	0	1.73296
247998	206876	89	103391	87336	89	338629	278547	93	3617	2607	30	18747	15610	66	295	762	0	1.73401
121749	105400	84	37005	31900	77	108304	93645	81	996	634	0	5802	5149	36	910	1426	9	1.74026
168291	137913	87	53842	43818	83	165323	133184	87	1583	1329	14	9152	7296	45	610	543	0	1.74131
139161	114892	84	39816	33608	80	115847	94298	84	1540	1441	14	6682	5221	39	1263	1488	11	1.74443
132883	108166	86	41318	34536	80	106293	86004	84	1157	941	0	6428	5147	41	814	817	0	1.75799
61621	60818	73	22081	20587	52	38609	36010	71	123	421	0	2494	1996	23	-542	265	0	1.75799
168031	154476	84	58561	53444	79	139946	127295	82	1926	1414	14	7546	6742	39	2381	1695	20	1.76946
163317	133875	84	55031	45264	83	134483	107721	85	1405	1393	11	7298	5815	41	203	635	0	1.77259
221468	180709	92	81157	68520	87	216348	180021	90	2433	1704	20	11912	9902	48	952	1413	9	1.77467
236341	187681	99	70999	59031	88	249316	203493	93	2146	1899	24	14348	11711	57	1383	1250	20	1.7778
228370	183090	90	87215	71679	88	365637	304233	93	3804	3027	34	21105	17625	63	766	1200	7	1.77884
123621	104674	83	35137	29613	79	108560	90225	83	807	757	0	6101	5209	37	114	684	0	1.78093
220819	177195	91	78618	64006	88	208679	167206	92	1648	1411	15	11973	9563	49	1327	1141	6	1.78093
56092	56001	65	18561	18256	46	48550	47479	70	592	494	0	3144	2899	26	-545	63	0	1.78406
193675	160807	85	61813	50827	85	186351	153370	87	1555	1537	15	9948	8081	46	528	708	0	1.78406
66485	66190	73	16232	16205	43	65646	63796	72	648	675	0	3756	3602	28	102	628	0	1.7924
139575	114173	82	43668	35448	81	117402	94871	84	847	772	0	6646	5209	39	-442	233	0	1.79657
273261	213198	102	66102	52739	99	335161	260365	103	3164	2387	31	19153	14921	64	2645	1449	16	1.79865
111026	97781	80	35468	31412	76	96575	84934	79	871	816	0	5658	4899	37	146	397	0	1.7997
136054	131816	80	31188	30279	74	135188	128326	79	1662	1684	15	7558	7161	39	1287	1664	11	1.80178
132298	112055	82	36800	30807	80	124031	103171	84	1279	916	0	6873	5994	39	6	538	0	1.80804
82588	80300	74	23042	22018	54	70194	66998	74	891	675	0	3884	3916	28	192	483	0	1.81847
100435	89200	88	30129	26975	74	88407	79432	78	218	632	0	4628	4211	34	335	1030	3	1.81847
323199	230781	113	90751	67481	105	300897	214492	109	3406	2566	34	17279	11965	62	1716	1315	13	1.82055
193401	158559	91	71193	59103	89	218547	179927	93	1882	1514	16	12467	10432	47	753	916	0	1.82264
145144	120771	82	42120	34100	80	123129	101677	84	1396	1067	5	6976	5448	41	996	1111	5	1.82681
63849	62249	71	21852	21673	49	57564	55635	71	144	492	0	3282	3285	26	-176	351	0	1.83098
157461	126857	87	50848	41644	82	129819	103886	86	981	953	0	7492	5507	43	-140	532	0	1.84245
102067	94238	94	30177	27319	75	86606	79520	78	594	696	0	4810	4287	34	-190	361	0	1.84558
147946	123194	83	36307	29612	80	136897	112169	85	1809	1252	10	7698	6326	40	637	853	0	1.84975
100837	95408	75	27986	26917	71	83361	80380	76	765	638	0	5330	4999	33	117	404	0	1.86122
124218	102048	84	34488	28130	79	119592	98134	84	1139	1162	8	6916	5330	41	1277	1115	7	1.86643
110642	99258	80	35747	31417	76	109011	95616	80	971	962	0	6032	5329	37	344	537	0	1.87269
145420	127336	80	32631	27642	78	116950	99975	82	1142	1113	6	6309	5420	38	830	755	0	1.87894
135987	111943	87	36206	29868	79	127132	105353	83	1305	1086	7	7546	5872	42	745	943	0	1.88207
126260	106059	85	40284	34819	79	119091	103592	83	1452	1106	8	6838	5522	40	254	461	0	1.88207
321316	204349	112	104607	72042	108	304092	194936	112	3980	2447	32	16798	11143	63	1965	1604	18	1.88311
147242	125727	94	54472	49185	81	102811	87912	83	1012	925	0	5970	5099	37	251	604	0	1.88311
229395	177707	93	45120	35521	87	230503	178649	92	2718	2257	22	13080	10204	52	484	916	0	1.8852
102761	90991	79	32612	29239	74	105570	94172	79	1080	585	0	5460	4819	35	1534	826	0	1.88728
85562	82192	75	28124	26411	73	76038	71905	75	1162	834	0	4314	4044	31	675	907	0	1.88833
102492	91538	78	28739	25201	74	94611	84118	79	789	763	0	5275	4780	35	406	719	0	1.89667
164394	128532	92	55594	43836	84	137566	108870	87	1428	1104	13	8072	6015	44	484	665	0	1.90501
131160	109822	85	39017	32690	78	122630	101365	82	908	742	0	6936	5317	41	253	1003	1	1.90501
90611	88400	72	24950	23816	59	85381	81691	74	1313	1004	2	4718	4824	32	1300	944	0	1.90605
373100	237943	139	159977	111994	132	522020	364665	136	5751	3885	40	29962	21733	95	3162	2455	40	1.90814
121947	103897	84	32696	27842	78	117166	100595	82	1637	1027	5	6553	5630	37	-102	435	0	1.91127
173487	137373	88	47011	36368	84	148489	116811	88	1986	1412	17	8396	6828	43	212	673	0	1.91335
164800	152721	80	46505	42499	79	153972	141639	82	1692	1614	16	8540	7949	39	-221	771	0	1.92482
235955	196080	89	79479	66224	88	294048	244296	93	3231	2715	27	15925	13294	60	1019	1647	11	1.92586
85110	83219	82	29556	29356	71	75367	72938	74	578	611	0	3867	3841	27	-526	328	0	1.92691
125627	109077	86	35354	30907	77	115357	98957	81	1364	983	0	6711	6011	39	-49	572	0	1.92691
229877	173567	94	62616	48545	91	209040	158029	94	2147	1496	21	11580	8396	52	626	688	0	1.93003
298082	237573	114	119230	95544	100	408378	329893	103	3695	3044	30	23364	18829	73	939	1404	14	1.93316
154735	128822	84	55066	46870	82	137794	111550	84	1208	1003	2	8197	6509	45	-265	357	0	1.93316
321094	210622	122	78408	52784	116	256686	164499	120	4853	3275	38	14979	9886	55	1215	995	0	1.93942
138453	123922	89	50538	43796	78	122413	107086	81	1627	1050	7	7024	6285	38	12	504	0	1.94359
178292	139820	95	49704	39819	84	161718	127749	88	1546	1609	17	8764	7237	45	423	443	0	1.94672
161403	132517	84	53493	43960	82	141029	111976	85	1890	1634	18	7709	5935	42	-445	670	0	1.9488
185800	155963	93	71086	59932	85	196468	164723	88	2134	1475	23	11341	9462	51	407	688	0	1.95193
288954	224530	102	113932	92682	99	338345	263711	103	3302	2582	31	19075	15142	62	2997	2848	22	1.9634
160366	123979	102	52747	39955	102	140226	100727	102	1510	1109	8	8083	6020	44	38	537	0	1.9634
215846	176713	93	56670	46640	89	228849	185599	94	2116	1627	17	12723	10134	52	903	1370	14	1.96444
121021	107924	80	38652	33882	78	120197	104251	81	673	690	0	6141	5282	38	866	831	0	1.97174
81678	78448	75	23950	23392	52	71491	67930	74	1387	865	0	3912	4130	29	-282	543	0	1.97174
150536	138188	83	53495	47975	79	138285	124552	82	1694	1041	6	7916	6888	44	1175	918	0	1.978
70061	70339	71	19594	19258	45	61012	58867	71	1006	468	0	3240	3117	28	-21	602	0	1.978
138388	114035	86	43447	35712	80	129899	105914	84	1626	942	0	7389	6172	44	860	671	0	1.98008
81528	79987	73	27455	27123	64	73035	71263	74	59	483	0	3996	3669	30	-157	290	0	1.98426
170451	138306	86	56748	47393	82	145557	117542	86	1100	1171	11	8143	6431	45	826	809	0	1.98634
186871	154499	89	56808	46786	86	153923	124229	90	1348	1279	13	8255	6746	43	-334	432	0	1.98634
251197	198848	103	86156	67724	97	278597	218869	101	2999	2128	25	15561	12115	59	1132	919	0	1.99051
77042	75100	71	21567	20933	49	63466	61319	73	466	967	0	4150	4051	29	1238	1071	4	1.99155
65566	63689	72	15059	15065	42	59592	57717	71	339	392	0	3270	3232	28	-119	929	0	1.99155
244424	184380	93	73428	54995	92	203878	150383	95	2465	1604	25	11613	8747	50	1055	901	0	1.99155
82278	77001	74	27926	24867	72	63283	57826	77	439	570	0	3377	2861	28	-770	232	0	1.99781
144347	120241	84	34061	27910	80	136360	112497	85	1380	1370	10	7131	6110	39	1183	966	0	1.9999
178507	140779	105	57849	47064	85	141117	109522	89	1173	1269	11	7358	5954	39	440	776	0	2.00094
90731	87283	75	26860	26038	64	82057	79367	74	413	476	0	4416	4088	32	937	599	0	2.00719
218989	167516	94	46173	34679	87	198106	151143	93	1190	1212	11	11204	8496	51	-151	244	0	2.00719
88856	85656	79	18521	18055	47	84864	82653	74	641	691	0	5200	4933	32	627	690	0	2.00928
199309	167837	92	56437	47321	85	185017	152432	89	1940	1598	20	10802	8839	47	798	1304	10	2.01241
136850	119856	86	45593	39752	79	119434	104960	82	1684	918	0	7184	6130	43	791	928	0	2.01554
145304	121357	84	45910	38537	81	122755	99465	85	1330	820	0	7100	5665	39	1047	1115	5	2.02284
399099	250886	141	121092	77674	138	377580	237238	157	4835	2362	46	20913	13311	65	2494	1402	22	2.02284
198536	158269	92	50166	39685	85	164732	127761	90	1931	1423	18	9610	7328	47	1738	1312	9	2.02388
98691	94964	83	22274	21429	51	87130	82569	76	414	676	0	4980	4782	32	1066	751	0	2.04056
222812	165692	92	57000	41105	90	183873	135679	93	2239	1456	19	10408	7336	52	937	1019	3	2.04369
90092	87482	78	27370	26843	65	80684	78685	73	755	806	0	4503	4305	30	102	664	0	2.05203
204498	156004	92	48802	36968	88	177383	134969	93	2120	1427	17	9634	7411	48	573	782	0	2.05724
227220	174257	111	78812	60849	92	278721	219919	96	2182	1690	22	16236	12581	62	500	359	0	2.05724
165668	132327	87	44672	35871	83	145285	116026	87	1580	862	0	7992	6231	41	-350	818	0	2.05933
243774	173564	104	56906	40848	98	208336	145725	102	2608	1679	29	12002	8378	52	490	924	0	2.06037
99953	93819	78	30928	28479	73	98394	91079	76	1049	802	0	5797	5259	36	48	471	0	2.06767
212034	167596	89	75099	60173	86	169270	132142	90	1733	1552	20	9400	7477	45	704	809	0	2.06976
79036	77597	73	25705	24926	60	71260	68882	74	-113	412	0	4360	3884	30	422	440	0	2.08123
224652	172355	93	75656	59367	90	229378	178027	95	1996	1742	22	13058	9968	54	1676	1049	4	2.08644
344974	256493	122	102597	74117	112	422850	320297	118	4337	3281	30	23904	18366	73	2631	1848	32	2.09061
94523	92633	74	22149	20600	54	84845	79398	76	498	650	0	4758	4807	32	83	617	0	2.09374
456283	246628	147	168388	90296	145	484070	262371	150	6782	2712	53	27537	13853	87	3721	3028	36	2.09582
158263	128980	86	52296	42843	82	145343	117615	86	1916	1322	18	8168	6673	46	-102	588	0	2.09687
178785	142452	85	50071	38672	83	162606	128463	86	1653	1292	14	8947	6997	44	1321	1059	4	2.09999
147623	130111	85	36598	31337	82	117885	101567	85	1178	1191	9	6932	5806	38	661	760	0	2.10521
136098	113940	98	48119	41255	80	113191	94883	82	1030	1048	5	6193	5494	36	-264	371	0	2.10729
223163	175214	92	88464	71908	88	250168	203042	92	2464	1846	27	14684	11717	54	898	649	0	2.10834
135742	113416	83	42918	36078	80	121480	99196	84	1289	958	0	6672	5161	38	32	524	0	2.10938
335229	253711	115	142666	113350	108	387833	306787	112	4810	3517	37	22023	17162	78	735	944	0	2.11564
180510	150410	100	68985	58585	83	258110	223956	86	2393	2269	25	14624	12598	54	1955	1658	17	2.11981
120728	102905	82	36999	32077	78	109328	92890	83	1623	1316	11	6265	5052	38	2	538	0	2.12398
77918	78322	71	15374	15562	41	67158	65649	72	853	676	0	3714	3588	29	781	835	0	2.12398
302847	231581	103	106005	79696	104	273483	206972	106	3157	2370	31	16077	12381	56	188	574	0	2.1271
149941	127955	85	44298	38037	80	190661	166875	84	1375	1244	12	10787	9268	45	337	526	0	2.12815
165479	130799	95	60276	49961	83	149988	120275	87	1352	1125	12	8622	6873	45	1416	1374	13	2.13336
224140	178090	91	69109	55341	87	213844	166954	90	1911	1820	22	11426	8919	50	871	1300	7	2.14483
236870	180742	92	78790	61031	90	215869	160986	95	2583	1591	26	12369	9457	50	918	566	0	2.14796
245349	202039	109	87748	72761	91	297692	249229	94	3154	2119	28	17235	14240	60	944	798	0	2.15839
71662	71202	62	15460	15127	43	68286	66282	72	890	624	0	3496	3467	27	41	715	0	2.1709
183803	149181	89	55188	45370	84	158595	128550	88	1702	1289	13	8681	7071	44	1626	1239	8	2.17298
379028	250113	130	143285	99915	128	467029	322849	133	5592	3326	43	26217	18206	78	4147	2661	31	2.17298
151010	120807	86	49114	39200	83	130819	104605	87	2001	1300	17	7833	6206	44	1052	785	0	2.17507
151390	116627	89	49234	39578	84	131134	100158	87	1286	1014	2	7426	5716	42	385	832	0	2.1782
105145	94891	77	31434	27484	76	110072	95942	81	632	909	0	6138	5641	37	918	1246	7	2.18445
146468	121888	86	37101	30328	81	128631	104349	85	1538	1244	10	7538	5952	43	121	347	0	2.18862
92599	84865	82	33306	30407	73	82905	75376	76	889	609	0	5033	4449	34	1462	1029	3	2.19384
218843	159788	97	62057	45738	96	182187	133706	99	1234	1305	20	10076	7844	49	391	552	0	2.19697
178633	144187	91	52622	41557	84	144297	114669	87	1798	1494	15	7712	5822	41	640	1077	5	2.20218
199769	153520	91	60335	47014	87	171057	130922	90	1649	945	0	9318	7088	45	1284	1490	9	2.20844
186830	147920	92	52448	41567	84	176065	140274	88	2070	1251	20	9533	7686	44	622	585	0	2.21365
150745	123018	85	40829	32952	80	123108	99466	84	2307	1337	17	6976	5485	40	832	681	0	2.21573
66217	65267	66	13619	13649	41	60856	60000	71	246	490	0	3379	3101	28	920	989	0	2.21573
174840	138833	89	49141	39786	85	149390	115684	89	1319	1320	16	8704	6717	43	1424	883	0	2.21991
97018	95596	75	25573	24907	60	64452	63117	74	1493	778	0	3650	3373	28	430	961	0	2.22095
190221	148516	90	60953	49051	86	165467	127978	90	1756	983	0	9164	6881	49	154	577	0	2.22199
157771	145649	81	67170	62488	79	188215	174249	82	1865	1561	17	10095	8964	46	1283	1507	11	2.22199
166586	138783	96	62649	53136	85	145441	119019	87	1072	1161	10	7893	6697	39	1206	911	0	2.22408
282643	225831	100	96112	76429	94	321659	249748	113	3484	2675	27	18325	14969	63	740	778	0	2.22408
356108	254739	136	124168	93011	120	358774	266439	124	3843	2470	31	20133	14678	64	942	847	0	2.2272
270481	217622	108	115335	95572	104	374225	309045	108	3966	3323	32	20511	16976	63	582	487	0	2.22929
212585	165319	90	57005	44225	85	179746	138583	88	2027	1391	15	9314	7178	46	548	1023	2	2.23033
125203	115240	79	86907	82892	78	156240	145816	80	1448	968	0	8530	7660	42	1460	1230	9	2.23763
150879	120451	85	43657	35255	81	129217	103412	86	1671	1144	10	7267	5801	40	1042	888	0	2.2418
192338	159260	87	59864	49647	86	273124	225058	90	2752	1708	27	15608	12794	55	1067	894	0	2.2418
130297	106429	83	41088	34393	80	109874	90250	83	731	1010	3	6621	5369	39	323	357	0	2.24284
122434	102709	81	31440	26326	78	117897	96210	83	1079	1028	4	6582	5288	41	281	909	0	2.24389
218673	179965	89	59251	48445	85	232713	193065	90	1888	1381	26	13366	10934	53	-109	581	0	2.24806
162977	135149	95	53908	45447	82	135638	110403	86	1949	1207	13	8012	6391	40	1202	1121	8	2.25327
298170	214790	106	159876	121763	106	402204	297168	111	4700	3386	37	23668	16906	74	1583	1417	15	2.25327
137311	115507	83	44118	37803	80	122803	102085	83	1564	1272	12	6691	5573	39	209	559	0	2.26161
154637	118699	85	46297	35912	83	132496	99617	86	616	806	0	7012	5322	43	-350	654	0	2.26266
173452	132199	87	48231	37122	85	151892	113469	88	1681	1266	15	8606	6315	46	1043	971	0	2.26474
196654	146522	91	45320	33369	85	170464	126675	90	1762	1456	18	10051	7516	47	1162	754	0	2.26787
89441	82117	82	24895	22466	57	81727	73520	76	324	766	0	4415	4419	30	-121	547	0	2.271
202661	161468	93	57681	46165	87	186557	146467	91	2286	1428	20	10394	7861	52	925	987	0	2.27725
197654	147256	92	60931	46092	87	153094	113690	89	2133	1688	23	8506	6200	44	151	600	0	2.28038
100604	94369	76	29075	25954	67	95697	86567	77	1065	1019	3	5392	4960	33	-7	431	0	2.28142
199304	169483	87	79208	68594	84	320765	280687	89	2834	2505	27	18192	15777	63	2164	1400	13	2.29081
178346	137274	106	47733	36467	106	178819	133297	106	2320	1392	14	10487	7588	54	668	873	0	2.29081
80356	78088	73	24521	23974	54	71604	68865	73	935	617	0	4161	4378	29	132	432	0	2.29498
132378	113304	83	33992	29071	77	120346	102284	82	1137	893	0	6701	5626	38	-455	272	0	2.29915
93074	91630	74	23971	23305	56	85644	81890	74	617	506	0	4704	4552	31	387	761	0	2.30019
138590	120557	89	33094	28122	80	122888	106064	83	1817	1275	13	6942	5943	41	351	299	0	2.30124
136335	124025	78	45526	40741	77	123537	109059	81	1852	1361	21	7234	6283	39	1608	1113	6	2.30645
80664	78230	76	29966	29580	70	70718	68809	74	832	719	0	3718	3547	28	1162	1137	6	2.30749
130615	113432	87	36665	31802	78	113942	98070	82	1271	1079	6	6532	5626	40	769	1257	9	2.30853
283073	200626	99	89939	63627	96	283868	207481	101	3168	2013	31	16071	11892	60	1313	1055	3	2.30853
154640	126713	90	47351	38890	82	133411	108049	85	1122	1196	10	7600	6121	45	-168	469	0	2.30958
113168	102779	78	32623	29323	74	103478	93786	79	1421	947	0	5665	5219	36	-31	865	0	2.31375
256999	202412	106	107181	85394	97	427893	350827	101	4363	3444	34	22958	18793	78	2118	1564	18	2.31792
218007	168311	93	70469	56315	90	180013	137741	92	2600	2003	22	10157	7694	46	1218	792	0	2.32105
106556	100593	77	31773	29384	73	99378	92092	77	548	716	0	5289	4822	33	81	750	0	2.3273
228953	181204	93	77054	61435	88	199912	161773	92	2452	1491	22	12145	9229	56	393	700	0	2.3273
82905	82253	72	25886	24842	64	88510	84259	74	859	576	0	4825	4739	30	199	426	0	2.32939
241387	195673	93	137785	111776	93	341554	285751	95	3703	2488	30	19253	16000	60	2102	2171	17	2.33043
121351	102418	81	35786	30879	78	117634	98208	82	1077	926	0	6660	5554	39	-11	307	0	2.33043
139021	113381	86	47600	40075	81	121964	100074	83	659	977	0	7011	5427	40	-429	213	0	2.33147
254020	199314	94	79061	60576	91	253680	195332	95	2817	1814	24	13593	10718	55	1880	1445	13	2.33147
164030	130874	98	52221	42578	84	135782	108519	87	1064	1081	7	7694	6020	43	-177	226	0	2.33356
96384	88005	82	25647	23438	54	86757	79847	76	639	703	0	4952	4418	32	-50	669	0	2.33877
92148	88419	79	24856	23710	57	83284	79970	75	562	634	0	4850	4416	32	-428	122	0	2.3419
244363	184417	94	79560	60147	91	229391	174284	94	2497	1670	24	12512	9399	50	1283	1416	10	2.3419
175917	144022	87	51940	42693	83	157144	126553	87	1558	1399	14	8883	7306	45	2016	1261	17	2.34294
311588	212479	116	97202	69117	104	236517	161136	108	3571	2023	32	13452	9519	53	432	733	0	2.34607
109542	108218	76	29566	28689	56	85837	81413	77	945	888	0	5302	5002	35	792	1322	12	2.34607
147209	120871	83	42588	34387	82	117468	94587	85	881	787	0	6590	5540	39	100	910	0	2.34711
296007	195605	127	77656	51012	112	253608	165047	118	2896	2174	30	14201	9252	59	681	1048	3	2.3492
263737	203248	110	70051	56628	92	254712	202144	97	1694	2168	21	15360	11971	61	1563	1336	11	2.3492
318644	232849	108	96970	71273	106	343548	250851	109	4607	2906	39	20244	14672	79	881	804	0	2.35754
74089	72538	73	17907	17893	45	63986	62148	73	921	940	0	3262	3362	25	392	684	0	2.35963
133697	113917	84	38164	32778	79	108811	91408	84	1396	1101	8	5929	4990	35	533	903	0	2.36901
131203	115226	81	34189	29127	77	113245	96947	81	1280	1272	15	6240	5443	38	899	863	0	2.37214
212707	158768	94	46945	35013	89	193122	142904	93	1369	1251	20	11118	7825	51	796	1281	7	2.37318
142857	117651	82	43575	36048	80	125979	102121	84	1378	1040	7	7159	5431	43	524	883	0	2.37318
374434	257044	135	164018	119991	128	514257	392072	133	5164	3626	39	29503	22257	90	2693	1906	22	2.37527
311801	238308	123	114115	89989	109	371676	288238	113	4100	2868	36	20505	16223	66	1179	987	0	2.37735
78188	75816	85	16272	16015	42	71732	69382	74	621	672	0	3948	3621	29	-112	190	0	2.39091
154315	131007	82	44881	37671	81	146942	122854	85	1121	1038	7	8315	6664	44	1278	656	0	2.39299
147678	120828	85	36249	29542	82	131206	107976	85	1063	1421	12	7426	5773	43	-171	254	0	2.39821
99481	93167	85	29861	28034	72	93604	85983	79	1036	1042	5	5429	4904	34	352	589	0	2.39821
127671	107011	83	33288	28114	79	110925	93611	84	882	1240	11	5879	5169	37	-1054	39	0	2.39925
127716	108991	87	38235	32407	80	111630	95308	83	1195	896	0	6556	5283	41	1376	781	0	2.40029
213983	165270	91	65279	51415	90	185286	139423	94	1927	1702	19	10388	7814	49	1243	1268	14	2.40759
217447	175364	89	57524	47807	86	240811	194395	90	2085	1812	19	13275	10543	53	-96	550	0	2.40968
229296	176503	94	60299	47662	90	205469	158196	93	2356	1875	25	11250	8665	50	822	703	0	2.4128
140789	123782	83	38900	34176	78	125777	108431	82	1203	1152	10	8019	6739	41	-212	978	0	2.4128
123866	112133	80	35735	31604	76	118596	104674	80	855	712	0	6555	5705	39	500	574	0	2.4201
201814	173294	88	53127	45702	84	212353	183561	88	1902	1819	19	11611	9845	47	230	1002	2	2.4201
145222	122292	99	47175	40290	81	142088	118802	84	1063	1026	3	7938	6617	42	-346	103	0	2.42115
137386	118888	83	26132	21691	66	115295	97530	82	1533	1406	11	6924	5990	38	4	406	0	2.42219
72629	69938	77	15414	15290	42	68507	66402	72	654	644	0	3583	3641	29	357	702	0	2.42427
335572	220635	121	111434	73678	112	317164	205938	114	4597	2661	41	18528	11530	65	2852	2778	25	2.42949
248591	184688	110	77231	59775	98	197591	145442	101	2385	1794	29	11751	8512	55	-142	948	0	2.43053
155697	122723	85	48675	38162	82	139445	109233	85	1364	1034	5	8055	6236	46	-115	489	0	2.43574
268339	196011	104	131258	102323	96	318421	230225	100	3042	1882	32	17865	12430	75	1026	1065	4	2.43783
119832	101294	81	33931	28499	77	101027	83655	81	1023	819	0	5907	4679	38	153	315	0	2.43991
307582	250203	113	137860	112389	111	352022	287285	114	5269	3817	34	19902	16517	64	2093	1380	25	2.442
336044	232565	127	85047	59391	121	277155	189338	126	3544	2318	29	15171	10680	54	364	1364	9	2.44721
74112	73561	73	18845	18694	44	69332	67968	73	583	817	0	4199	3930	29	-530	91	0	2.44721
131633	107101	89	41980	34087	79	115537	91903	98	660	933	0	6780	5305	41	-108	604	0	2.44721
130598	109167	83	34568	28741	79	109823	89131	83	1116	960	0	6345	4946	39	-127	755	0	2.45555
117957	100869	85	34276	29362	78	98438	84167	81	1266	883	0	5066	4257	34	256	676	0	2.45555
331639	232557	114	192128	152012	111	568249	439057	115	5484	4093	43	32048	25235	92	1760	2390	18	2.46494
101404	99343	74	30214	29476	63	95778	90270	76	1139	899	0	5276	5023	32	-213	354	0	2.46598
94598	92112	75	30061	28927	72	86845	82397	75	1108	841	0	4634	4553	29	318	359	0	2.47015
102366	97976	76	25134	23638	65	96567	90662	77	791	821	0	5816	5632	34	214	684	0	2.47015
139440	120599	83	38931	33268	80	119387	100766	84	808	796	0	6915	5902	40	-76	342	0	2.4712
161798	133787	86	52776	44088	82	141914	117149	84	1050	888	0	8209	6469	44	1613	1268	21	2.4712
217139	169094	96	88664	70971	90	295919	232767	94	2691	1753	27	16828	12766	61	1583	1861	13	2.47328
161906	134805	87	42057	34989	81	144010	119380	86	1163	1222	11	8027	6683	44	184	599	0	2.47537
107160	96811	77	34639	30655	75	100987	87268	79	621	793	0	5582	5001	35	10	935	0	2.48162
134940	112331	86	37039	30745	80	112804	93952	83	1155	950	0	6451	5662	37	-586	563	0	2.48892
191619	155837	88	61084	48835	88	189435	157566	91	1896	1595	18	10276	8299	48	653	747	0	2.48892
155487	141242	80	59004	52399	79	150583	131473	82	1697	1402	12	8538	7163	42	1619	1282	11	2.48996
189546	157279	87	54843	46410	85	191819	160155	89	2194	1634	15	10869	8493	47	477	375	0	2.49518
124852	117656	79	32636	29962	76	105338	98369	79	1251	914	0	5547	5509	33	-800	45	0	2.49518
181425	144010	98	50405	41352	84	154520	122301	89	1439	1128	12	8415	6793	43	684	755	0	2.49518
170115	135843	88	51169	41018	84	155721	124561	88	1120	1370	13	8172	6663	44	-112	460	0	2.49726
228054	175136	93	66257	51601	91	188156	142155	95	1859	1310	14	10420	8316	47	1499	947	0	2.49831
86734	86122	75	21762	21212	59	77133	74370	73	498	1144	7	4577	4491	31	449	913	0	2.50352
115698	100557	89	33407	28556	77	97142	82860	79	1233	1180	9	5497	4609	35	-74	475	0	2.5056
68984	68110	84	20346	20179	47	60069	59191	72	478	447	0	3631	3493	28	-305	264	0	2.50769
99300	93204	79	26025	25035	65	75521	72115	76	609	757	0	4421	4245	30	822	685	0	2.51186
150174	115463	97	42465	33382	82	140689	107791	87	1542	1049	7	8017	5658	45	882	575	0	2.51186
121796	105484	82	35951	30503	77	109420	92832	80	1651	818	0	5994	5133	38	459	639	0	2.51395
191487	149630	93	55926	44579	88	159374	123354	93	2075	1554	21	9093	7147	45	913	820	0	2.51499
95586	89295	75	28549	25843	73	92715	84878	77	1369	1071	6	5237	4809	34	1557	1355	7	2.52542
93623	89612	79	36775	35062	73	79070	74925	76	16	569	0	4605	4285	32	842	866	0	2.52646
106236	91806	81	28552	24635	71	101043	87695	81	1266	913	0	5509	4842	37	-223	262	0	2.53376
127837	105048	82	39175	32457	80	124097	101948	84	1130	919	0	6408	5229	39	261	646	0	2.5348
307685	215030	109	104952	76176	106	293085	204677	110	2673	2171	29	16756	11771	60	2080	2503	19	2.5348
142153	120127	84	50411	43545	80	121018	101601	83	842	1133	7	6592	5471	37	60	248	0	2.54001
72359	72970	71	18056	17895	45	67090	64713	73	985	748	0	3904	3718	28	554	589	0	2.54106
215331	169348	89	68880	55664	88	181163	143841	91	1531	1072	8	10376	7847	47	360	818	0	2.5421
242094	177923	94	66411	49444	91	210871	152220	94	2247	1568	22	11691	8637	52	677	1450	14	2.55357
126662	105957	82	37147	31294	78	117888	96321	82	864	907	0	6306	5154	40	423	910	0	2.55565
296672	205673	113	106420	73808	110	270772	186811	114	3147	1762	33	14910	10115	65	3101	1560	26	2.56087
156692	128440	83	38821	31482	81	156607	126459	85	2010	1247	15	8691	7099	45	-105	467	0	2.56295
168137	137424	93	49193	40082	83	139723	112466	85	1781	1270	17	7325	6083	42	17	325	0	2.56817
110347	101664	79	26069	23523	56	100758	90715	79	1179	959	0	5985	5294	36	-231	304	0	2.56921
72602	73873	72	26079	25631	60	66939	65483	72	383	567	0	3559	3550	28	238	905	0	2.57547
162892	131305	85	50360	40541	83	147572	118083	86	1259	1028	4	8280	6392	42	-1012	340	0	2.58694
114293	100312	80	34943	30255	77	108748	92871	81	841	929	0	5558	4707	36	1814	1189	7	2.58902
202401	160252	88	51468	40866	86	183256	142480	92	2220	1603	22	10491	7783	50	268	884	0	2.59632
363605	222052	119	138492	84517	117	468583	287149	121	5761	2827	46	25997	16164	95	1513	1651	11	2.59945
190571	162871	86	74828	65077	84	225944	193728	86	2408	2078	24	12860	10887	50	761	1188	6	2.60049
81214	78653	74	22420	21506	53	70246	67243	73	514	795	0	3842	3923	28	1129	895	0	2.60153
86767	85101	65	24857	22139	60	85350	77864	76	712	507	0	4277	4191	29	13	307	0	2.60675
56015	56851	69	11231	11262	38	53180	52176	70	434	479	0	3257	3045	26	-515	469	0	2.60987
157154	131501	83	56790	48447	82	131352	107803	85	585	794	0	7785	6017	42	-71	639	0	2.61196
180312	138698	89	51461	39884	85	158773	123300	88	1572	1264	13	8391	6096	46	-167	485	0	2.61509
226911	173945	91	61347	46315	88	186827	142935	92	1840	1375	17	10345	7869	47	1226	1056	3	2.61717
207430	164734	89	57365	46601	86	187562	144119	91	1876	1667	17	10485	7668	50	1066	1019	3	2.62447
178228	143210	93	49213	40064	82	148497	116960	86	1671	940	0	8323	6044	45	1052	901	0	2.62551
148013	120802	85	40749	32869	81	130455	105178	85	1007	751	0	7381	6035	40	730	752	0	2.62551
38973	37748	69	15523	15590	42	34941	34309	67	232	273	0	1964	1833	20	254	492	0	2.63073
210289	163010	90	63928	50627	88	208027	161949	92	2067	1265	14	11751	8882	51	317	659	0	2.63803
182429	145802	87	42416	32959	84	171519	134996	89	1910	1669	21	9886	7864	46	1655	1089	5	2.63907
178559	134654	90	50880	38993	86	168231	127349	90	1504	1135	7	9516	7150	46	1376	1006	1	2.64011
175469	138926	88	45314	35835	82	155651	123825	87	2006	1296	14	8844	6666	48	900	711	0	2.6422
171755	137462	92	45056	35853	83	155915	124714	87	1080	804	0	8435	6670	44	634	661	0	2.64845
256740	199683	92	88003	70313	92	259986	204446	95	2551	1963	26	14556	11282	65	1289	919	0	2.65054
106162	100015	79	30335	27734	74	95956	88866	78	859	698	0	5208	4667	34	-201	505	0	2.65784
77977	78762	72	16510	16309	44	68438	66445	73	1076	491	0	3556	3435	28	344	407	0	2.66305
215275	156108	109	63331	47097	90	180955	131417	94	2556	1240	21	9783	7347	46	1637	1682	19	2.66514
221689	163870	95	56286	41755	88	197381	146842	92	2563	1417	20	11269	8670	47	1796	1224	7	2.67348
257489	194540	93	74925	57383	91	265410	199770	96	2776	2085	26	14857	10986	66	-1214	108	0	2.67661
133200	113394	84	41767	35211	78	127333	106877	83	1080	1144	7	7534	5809	41	327	679	0	2.67661
97503	87478	79	31911	28064	75	95846	84882	79	1189	823	0	4981	4616	33	1368	1098	5	2.67974
91791	86021	75	22029	20061	51	73540	71790	72	3492	3022	30	5103	4791	32	1001	678	0	2.67974
97256	86305	82	38375	34382	76	60166	51948	77	892	629	0	3490	2791	29	662	830	0	2.68286
213478	167482	99	70490	57348	88	191336	147638	92	2114	1865	18	10430	7959	48	967	905	0	2.68391
305914	232943	102	90407	71003	96	371943	287745	102	3327	2613	30	21108	16773	66	1139	1663	13	2.69016
96329	93064	75	31215	29508	72	88301	83656	76	1342	1221	9	4966	4794	32	52	821	0	2.69225
173082	148775	88	66548	57529	84	161384	138532	87	1579	1304	10	8513	7377	44	1134	820	0	2.69538
103525	92138	78	32211	28029	76	92415	79301	79	1871	896	0	4812	4195	36	-131	388	0	2.69746
121052	106814	81	35967	31718	77	110694	97208	81	1481	780	0	6170	5141	37	-19	678	0	2.6985
123448	110503	79	35539	31134	76	121791	107675	80	1335	1090	7	6629	5828	39	-562	603	0	2.69955
108734	96232	81	31355	28188	75	94693	85148	79	1692	1107	11	5591	5075	35	-362	325	0	2.70372
186139	145583	90	55507	44068	85	160436	124891	89	1284	1232	11	8850	6849	44	-152	484	0	2.7058
159470	143031	83	48344	42795	80	165328	145441	83	1209	1170	10	10065	8481	46	-468	504	0	2.70685
148581	125398	82	40488	32878	81	138073	113898	84	602	1053	6	7748	6298	42	875	1023	3	2.70685
118844	103407	81	34628	29522	77	107730	92734	81	1081	682	0	5910	4750	38	-335	143	0	2.70685
353626	248474	136	106811	77178	130	432414	310011	134	4505	2729	36	25075	17722	77	1221	1013	4	2.70789
80911	80167	72	18011	17597	45	74853	72340	74	1120	757	0	4037	4138	28	-221	571	0	2.70997
168129	141879	87	48516	41404	83	125468	105958	86	1971	1187	9	7096	6212	39	314	379	0	2.7131
158268	134194	87	46736	39499	83	140545	120172	86	1601	994	0	7938	6455	44	1122	1018	4	2.7131
142679	118612	82	41267	34342	81	122344	98492	85	1960	1131	11	6634	5307	41	469	697	0	2.71414
83901	80311	84	33580	32250	71	42218	40697	71	1074	657	0	2453	2241	23	-324	494	0	2.71519
203960	163313	89	56907	45638	87	178103	142332	90	1627	1249	18	10555	8231	46	-33	745	0	2.72353
201955	155992	95	56232	43351	88	172970	136230	92	2481	1666	19	9612	7369	48	640	858	0	2.72457
236675	171540	98	64923	47488	92	222085	158448	97	2256	1566	26	13118	8833	58	1153	1308	16	2.73396
115133	99945	86	29162	25499	76	107032	94027	80	871	873	0	5564	5443	34	-7	649	0	2.73813
159795	126243	91	42290	33845	83	139244	109960	86	1515	1247	11	8125	6342	44	-91	533	0	2.73917
158884	127076	86	47111	38231	82	137270	108277	85	897	989	0	7550	5584	45	13	591	0	2.74334
126437	120348	78	31932	29994	76	117652	111239	79	737	952	0	6396	6207	36	929	904	0	2.74647
221506	170172	91	64069	48603	88	202001	152541	93	2281	1793	20	11698	8759	49	1138	759	0	2.74855
168145	137181	85	47816	39349	83	134461	108125	86	1499	1210	16	7086	6226	40	485	487	0	2.7496
162294	135190	85	50156	42630	80	150314	122180	84	1191	1015	3	8797	7096	44	888	1066	4	2.7496
166138	135918	95	43934	35933	82	139073	112629	86	1477	1075	7	7731	6201	43	45	592	0	2.75272
135922	113904	91	33551	28265	80	124468	104854	85	1035	833	0	6985	5742	40	606	899	0	2.75585
313884	192240	114	131411	86631	111	461615	319511	115	5829	3388	41	25159	17222	81	1934	1552	13	2.75585
102914	94134	76	34022	30545	74	82425	74095	77	727	985	0	4729	4342	32	-262	430	0	2.75689
100479	92827	77	32550	29178	75	81809	73735	78	519	766	0	4535	4088	32	575	741	0	2.76002
141112	116962	85	38598	31404	80	125741	103601	84	642	884	0	7096	5693	40	852	1112	4	2.76315
179503	141269	88	52158	40715	85	147512	113714	88	2074	1201	9	8169	6449	43	258	985	0	2.76419
195224	157052	88	57507	46454	84	171151	136119	88	2240	1579	18	9667	7339	49	1159	739	0	2.76628
168066	135749	87	50543	41299	84	141739	114808	87	1677	1464	15	8081	6549	41	-834	126	0	2.76732
191710	159917	85	63002	52064	82	282816	232248	87	2348	2047	22	15314	13027	55	933	693	0	2.76732
131556	124571	78	36798	34636	76	97176	89852	78	977	1499	15	5702	5131	35	1013	1308	9	2.77149
108528	102609	78	32291	30653	75	86994	82276	77	1494	1580	13	5414	4858	35	-303	339	0	2.77149
324436	227024	116	99587	71371	114	299848	209146	118	3795	2479	31	16358	11637	58	1235	1950	12	2.77254
88463	83977	76	24825	22956	59	80161	75246	75	1022	707	0	4489	4181	31	-505	482	0	2.77566
142964	113475	85	39003	31108	81	124686	96782	85	1095	1168	10	7249	5290	42	-253	343	0	2.78296
218623	166665	91	55651	43239	88	205858	151958	93	1401	1384	15	11601	8443	54	280	951	0	2.78296
160593	133150	86	48624	40787	81	148766	121727	85	2253	1351	23	8262	6517	43	-122	429	0	2.78296
207903	161999	107	54168	41703	91	197246	150896	107	2007	1333	15	11088	8074	54	-79	304	0	2.78296
147057	118217	95	42269	35095	81	118603	98344	85	1447	993	0	6852	5309	38	407	920	0	2.78505
270996	174236	99	90250	60778	98	278510	182167	103	3573	2156	37	15257	10489	61	709	1146	6	2.78713
226198	172047	95	67432	52699	88	195696	149372	92	2498	1367	19	11427	8202	53	929	949	0	2.7913
209507	166382	92	71583	57262	87	197788	160323	90	3101	2318	26	11279	8885	53	115	866	0	2.79443
206401	160847	102	75079	60955	89	188241	147338	92	2149	1827	19	10609	8648	48	205	557	0	2.79965
230026	167817	96	65129	48769	89	192214	140610	93	1998	1660	23	10791	7777	51	868	726	0	2.80277
289939	233087	106	123012	97955	104	398383	311301	108	3774	3416	27	21516	17608	67	1004	1171	11	2.80486
251734	186676	97	72646	54899	94	228578	167889	98	2554	1624	26	12326	9070	50	892	1036	4	2.81112
62752	62248	78	14665	14252	43	56881	55964	71	991	919	0	2666	2695	24	-186	623	0	2.81633
244433	200250	96	100525	81933	94	243588	200218	97	2374	1891	23	13685	11150	56	1214	1461	11	2.81737
309078	205814	124	85803	57658	120	293507	197031	125	3537	2177	31	16005	10420	59	386	981	0	2.82154
222503	176985	90	64363	50356	89	191943	151017	93	2396	1696	25	10980	8689	49	543	996	0	2.82571
184712	151162	88	51715	42332	84	166373	133170	88	1385	1037	5	9300	7345	45	587	845	0	2.8278
114420	99909	80	35381	30471	77	99687	85710	80	1235	992	0	5758	4774	36	-531	402	0	2.83405
120326	100805	83	36538	31070	80	104337	87212	83	577	753	0	5279	4516	35	-272	787	0	2.83614
92653	89651	75	26133	24366	69	82314	76727	76	350	735	0	4948	4331	34	-64	330	0	2.83614
153782	128276	85	38477	31120	82	133860	109781	85	763	984	0	7368	6201	41	2799	1627	27	2.83614
289952	199648	108	81087	55432	104	250711	169461	107	2331	1690	33	13560	9462	52	-280	319	0	2.84448
155107	123884	89	55671	45526	83	151190	119075	85	1728	1276	15	9133	7043	47	613	938	0	2.84657
112568	100210	89	34717	31184	75	94670	83669	79	797	667	0	4892	4461	35	1477	1532	11	2.85178
120793	116104	80	36281	34121	75	108118	100275	78	1263	909	0	6105	5466	36	51	568	0	2.85282
98329	92733	77	30855	28771	74	94503	87227	78	1814	992	0	5637	4994	35	723	902	0	2.85387
171448	137141	87	46316	37064	83	152053	118418	88	1792	1347	23	8134	6456	43	908	481	0	2.87368
127941	104812	89	36805	30471	80	111021	90588	83	1347	877	0	5831	4693	36	104	646	0	2.87889
155708	139244	90	49834	44493	80	148638	132648	84	1174	1174	9	8039	7293	40	1296	1188	6	2.88619
127645	118137	78	45397	40848	78	100802	90862	80	1121	986	0	5797	5146	35	-397	227	0	2.88723
230202	169108	100	66319	48876	91	221086	167479	96	2387	1681	19	11633	8934	50	1213	1078	5	2.88932
250586	200446	90	92296	74547	90	283494	225069	94	2914	2239	27	15977	12605	57	462	838	0	2.88932
193825	151659	90	57597	44751	88	157293	123605	90	2117	1516	18	9285	6976	50	-298	346	0	2.89662
109115	95644	94	38875	33798	94	93729	80465	94	880	788	0	5416	4799	32	-206	570	0	2.89662
121709	104388	87	35375	29976	77	105595	90139	81	837	665	0	5933	4913	37	-4	267	0	2.90079
177499	139276	90	43828	34510	85	159237	124500	89	1882	1320	13	8686	6890	44	751	1078	3	2.91017
93538	88245	77	26619	24317	68	86063	79416	77	940	1070	6	5142	4705	33	-289	658	0	2.92164
172506	141675	101	42913	34914	83	143166	116706	87	2332	1842	19	7448	6189	40	-39	713	0	2.92581
187285	147294	87	50032	39200	84	154763	119991	88	1990	1046	6	8718	6679	45	1105	845	0	2.92581
190690	157243	84	61448	50229	83	225093	184229	88	2629	1638	32	12651	10424	52	222	663	0	2.92581
150166	127323	80	39414	31521	80	144288	114219	84	1090	1007	3	8503	6528	48	561	667	0	2.92581
88918	87138	84	24604	24058	58	84730	81888	76	518	798	0	5102	4520	31	-37	511	0	2.93937
159717	124264	92	48797	39590	84	143562	110269	87	1727	1487	13	8325	6175	45	1857	1303	12	2.94145
163559	147727	82	46822	41602	79	142526	125894	82	2395	1769	20	8505	7781	42	-139	372	0	2.9425
156855	122016	90	53421	43404	83	142833	110862	89	1804	1301	17	7814	6106	43	713	1001	1	2.94979
199918	151500	93	72940	57418	89	169836	126460	92	1986	1307	15	10081	7638	44	2383	864	0	2.95292
159794	133642	88	45263	37497	81	129537	107392	85	1752	975	0	7531	6188	41	929	1109	7	2.95292
227059	185275	94	94510	78270	90	245225	197194	93	2579	2132	25	13725	11328	55	1323	1693	13	2.95501
78090	75344	74	24210	23106	56	76973	72509	75	679	603	0	4588	4331	30	622	1245	10	2.95814
209641	166484	89	52401	41486	85	172940	135208	90	1751	1400	20	10403	7921	48	2207	1423	19	2.96335
167236	142744	87	55505	47348	84	144498	123008	87	766	1308	12	8085	6700	42	770	1029	5	2.96543
189298	147389	96	53151	41543	87	160783	124549	91	2043	1492	19	9288	7475	46	1314	1090	6	2.96752
319588	227067	113	99305	71289	105	284593	206861	108	2930	2040	28	16664	11727	64	1674	1083	6	2.97899
129044	115708	80	33580	29959	76	119541	107135	80	1902	1043	6	6333	5665	40	-433	235	0	2.98003
136133	112403	82	43974	36654	80	115622	96125	82	1015	785	0	5694	5137	37	1271	819	0	2.98108
178037	145588	86	57045	46415	84	150765	120979	88	1985	1329	15	8895	7135	45	456	501	0	2.98212
101973	93226	79	26761	24106	60	94989	86001	77	944	1085	6	5488	4978	34	-245	351	0	2.98212
98265	87514	87	24742	21779	57	91991	82083	78	1201	869	0	5979	4940	39	837	737	0	2.98837
186155	141791	90	57058	43303	87	147980	110444	90	1907	1393	21	8504	6246	43	531	854	0	2.99046
94826	92367	74	26094	25634	60	61089	58922	74	440	677	0	3547	3378	27	-775	0	0	2.9915
74778	72618	74	23185	22601	54	72660	70649	73	471	782	0	3603	3666	26	75	247	0	2.99463
66407	66073	72	21939	21683	51	52446	50610	72	296	417	0	2964	2562	26	242	461	0	2.99463
214857	167918	97	93597	76306	92	285815	229421	95	2629	2091	27	16568	13278	58	1549	1674	15	2.99776
292428	228623	105	93537	74361	101	352992	278589	107	3784	3354	31	19745	15717	65	2295	1767	22	3.0061
182328	154404	86	66615	57035	83	263584	223430	87	3104	2152	26	14921	12490	66	1122	1226	8	3.00714
148306	114379	87	46026	36658	83	136622	104599	87	1800	1311	12	8037	6360	42	870	1082	5	3.01027
259454	189828	101	62142	44530	97	260755	194526	102	3175	1854	26	14764	11329	52	1966	1014	3	3.01027
210951	165825	88	63375	49244	87	196912	151058	91	2075	1501	21	11092	8308	54	-521	994	0	3.01131
114834	100591	80	30005	25864	71	101408	87677	80	1199	986	0	5782	4959	36	-6	339	0	3.01131
174148	132716	95	44385	33658	84	158107	119692	89	1754	1096	22	8640	6503	44	346	784	0	3.0134
53640	54045	75	16074	16072	42	50544	50298	70	180	413	0	2876	2642	26	-386	151	0	3.01548
253762	203450	95	81190	65773	94	346863	293790	97	4142	2713	34	20294	16685	76	874	969	0	3.01757
115212	101114	83	33110	28496	77	103945	90591	80	565	450	0	5986	5067	37	253	1011	1	3.01965
146732	117888	90	36799	29387	82	130616	106257	85	1336	1033	4	6792	5689	39	516	588	0	3.02174
426840	243463	150	144013	93301	146	358417	203988	149	5141	2432	47	20890	11816	69	4464	1951	39	3.02383
107801	92078	82	33512	29441	76	89651	78119	81	1179	924	0	5380	4481	35	-674	306	0	3.02487
199416	158542	90	67641	53759	88	167946	130816	91	1628	1143	14	9449	7389	45	707	1111	6	3.02591
140896	116715	87	37725	31518	80	129028	106365	83	1071	777	0	7229	5759	41	78	594	0	3.02591
102370	89341	83	30665	26950	76	94918	83489	80	1401	898	0	5232	4439	36	215	733	0	3.03008
326827	213250	123	84290	56586	112	312974	199440	117	2957	1780	31	17808	10991	72	731	534	0	3.03112
341030	243229	115	161756	118162	115	424631	301367	117	5484	3055	40	24123	17504	72	3975	1692	44	3.03217
162788	134063	86	45704	37385	83	145476	117904	86	1411	1055	5	8402	6587	44	297	802	0	3.03217
89171	86308	74	24727	23681	60	80963	77832	74	393	759	0	4414	3975	31	-528	139	0	3.0353
158917	121910	94	55998	44379	85	135205	102563	88	1344	901	0	7118	5471	42	202	1094	3	3.04259
82711	81885	74	23953	23630	51	68447	66673	73	1407	871	0	4379	4008	30	-702	310	0	3.04572
75679	75532	72	20179	19713	47	68673	66844	73	243	614	0	3775	4112	26	658	610	0	3.05302
93095	89330	78	30383	29015	71	82057	78731	74	1395	862	0	4909	4489	33	1039	1003	1	3.06032
230683	172187	104	63141	47318	95	198046	144284	102	2426	1607	21	11187	8053	50	3867	1585	40	3.06032
91180	89849	76	24344	24210	57	79959	76595	74	830	701	0	4702	4610	30	1068	866	0	3.06136
95570	94500	76	37163	36509	71	86221	83239	74	852	681	0	4577	4172	33	489	745	0	3.07388
171535	131208	89	52331	41322	85	145631	111313	89	1739	1214	16	8349	6510	44	403	754	0	3.07492
252459	190922	99	77609	58697	91	264782	200157	95	2986	1790	28	15207	11689	54	581	658	0	3.077
222761	173821	89	60107	47002	86	215520	161947	91	1699	1510	20	11528	8874	52	29	389	0	3.077
100330	91593	85	26210	23705	63	95370	87844	78	695	1074	5	5357	4837	34	197	399	0	3.08013
110681	101667	78	36940	33143	75	107227	95357	79	1035	955	0	5711	5408	33	1726	934	0	3.0843
188959	152900	98	52283	42261	85	174848	142965	89	1845	1541	19	10186	7490	47	-860	178	0	3.08534
160258	142954	80	40490	36631	79	163091	143996	82	1926	1540	15	9797	8641	45	104	843	0	3.08952
280053	210625	102	77652	54336	98	331283	243912	107	3792	2285	37	18715	13444	67	306	830	0	3.08952
152432	121327	90	51917	43598	82	148812	115722	86	1668	936	0	8208	6507	44	226	462	0	3.08952
78144	78671	71	21177	21055	47	75165	72454	74	1144	770	0	4050	4238	29	390	752	0	3.08952
106411	95151	80	32886	29546	77	91826	80864	81	1609	1200	10	5234	4789	35	-106	254	0	3.09473
211821	179519	88	78405	68228	85	248796	211489	88	2341	2328	24	14765	12376	57	289	690	0	3.0989
246953	199208	94	81857	66654	91	267777	218084	95	2429	2218	22	14800	12240	54	821	820	0	3.0989
225220	173288	95	68102	54224	89	227452	177325	94	2703	2014	29	13027	9675	53	1341	1412	15	3.09994
101068	97521	75	40709	39845	72	108366	104032	76	1145	1014	3	6476	5856	36	191	810	0	3.10411
85250	82190	75	23854	23242	54	76916	74142	74	733	621	0	4539	4340	33	631	1059	5	3.10411
194192	159066	88	52193	43897	85	186591	151421	89	1475	1187	15	11023	8644	47	1295	1417	10	3.10516
88721	82590	80	24405	22820	58	78825	73965	76	181	693	0	4340	3819	30	225	488	0	3.1062
145065	114082	89	40688	33204	82	127000	100554	86	873	708	0	6970	5465	41	-426	248	0	3.11663
202491	155876	89	71537	56314	88	182595	139700	90	1652	1348	17	9726	7253	49	846	1119	5	3.11767
164302	144861	85	41494	35654	81	126658	110496	85	1390	1160	11	7497	6673	39	520	573	0	3.12497
113456	107631	76	32041	30284	74	96680	91435	77	1357	1354	9	5721	5051	33	157	637	0	3.12601
102883	92683	79	33824	30677	74	87576	77013	78	1137	881	0	5070	4386	34	189	533	0	3.12705
433533	236481	148	197318	127228	142	662897	442966	146	7529	4229	47	38780	25551	124	2269	2026	29	3.12914
256540	186633	97	83852	64745	92	266674	193112	96	2333	1504	18	15175	10824	55	1141	1319	9	3.12914
119241	112496	78	38743	36862	75	139093	129982	80	1373	1457	13	8147	7599	42	767	1123	7	3.13227
168367	149809	84	44032	37874	81	151484	131726	84	1244	1336	10	9249	7691	49	343	643	0	3.13227
213642	163830	94	62245	48922	88	180122	135772	91	2373	1465	16	9688	7445	48	833	768	0	3.13539
107709	98913	77	31437	27610	76	104742	93635	79	1044	1040	5	5872	5326	34	-322	440	0	3.13748
103402	96448	77	28990	26416	64	98207	89697	79	771	815	0	5796	5256	35	430	532	0	3.13748
146926	130020	84	47962	42504	79	131770	115779	82	1353	1420	13	7496	6448	42	282	649	0	3.13748
138031	113552	84	40203	33156	80	118353	94333	85	895	899	0	6655	5430	38	77	413	0	3.13748
141014	115468	86	39433	33043	80	119174	98314	84	1338	919	0	6055	5189	35	-558	714	0	3.14061
345635	233164	115	91870	62500	112	302821	200042	117	3643	2124	30	17013	11302	61	1264	1437	14	3.14165
217513	167149	97	63857	49946	90	171903	129056	94	1648	1490	16	9311	7121	46	-678	530	0	3.15103
348820	239165	137	86300	58891	126	330546	225066	144	3396	2400	32	18453	12251	66	1199	919	0	3.15103
104737	97343	76	31778	28774	74	82715	76577	78	786	883	0	4996	4468	34	-402	941	0	3.15208
137535	130838	79	34766	31797	75	129294	120516	80	1643	1459	15	7515	7103	37	109	592	0	3.15416
269064	196149	96	90600	65767	94	225996	159493	98	2973	2030	32	13000	8963	54	1598	1688	25	3.15416
274455	216902	107	80680	65292	98	332169	267041	103	3129	2758	26	17719	14373	58	632	1159	6	3.15729
263279	210368	98	94357	79364	94	339411	279813	99	3422	2458	27	19339	15625	58	1581	1502	11	3.16042
99510	90728	77	31412	28309	73	92947	85348	76	1523	687	0	5579	5081	34	-363	422	0	3.1625
186543	147279	99	56344	44508	84	175375	137303	88	1681	1270	15	9754	7614	48	706	553	0	3.17606
235059	179115	106	69061	53497	90	198222	147201	94	2896	1680	25	11599	8607	52	951	602	0	3.17606
161924	132384	87	46334	37792	83	148886	120540	87	1694	1295	12	8550	6774	45	105	592	0	3.17919
166750	134004	88	44571	35422	83	140616	111683	87	870	980	0	8218	6634	42	-182	712	0	3.17919
249643	192243	99	68971	54804	95	251493	193282	100	1908	1442	22	14572	11219	56	-555	1053	1	3.18127
211134	167805	89	79478	64176	88	208827	167238	89	2165	1717	22	11767	9312	52	1027	930	0	3.18649
246054	199714	100	95482	78287	89	268957	218474	92	3063	2478	24	15150	12059	56	-355	347	0	3.18857
82078	82227	73	18366	18118	46	81700	78869	73	1172	826	0	4167	4211	30	-77	333	0	3.1917
103447	97231	79	30255	27553	72	98274	89868	78	1557	714	0	4957	4570	33	1351	1972	13	3.19483
77414	76181	71	29945	29670	69	72268	71436	72	322	636	0	3907	3807	29	-903	135	0	3.20108
153163	134558	84	51789	44343	81	146260	126516	85	2193	1279	17	8398	7107	42	229	675	0	3.20213
70538	70843	72	22236	22052	53	59147	57999	73	1732	686	0	3459	3214	27	-221	568	0	3.20317
90402	87784	82	26919	25783	67	72789	68356	75	880	932	0	4229	4021	29	222	1182	6	3.20421
109063	100498	78	30505	28327	74	91383	84157	77	757	1035	3	5111	4713	34	342	464	0	3.20943
129682	123670	78	36767	34639	76	101784	96090	78	702	748	0	5777	5352	35	579	641	0	3.21568
215533	162501	91	63521	49602	89	195164	143787	94	1934	1239	20	11239	8186	52	890	610	0	3.21777
172727	146571	86	41575	35459	82	152822	129629	87	1178	1149	12	8899	7282	43	1058	832	0	3.21985
352198	188905	186	111471	60826	176	321629	174953	189	2488	1433	23	17553	9483	85	2187	1012	1	3.22819
166477	129774	86	52513	41102	84	136293	105856	87	1311	687	0	7954	6179	43	77	777	0	3.23445
63603	66241	62	21659	21678	48	61389	60693	70	905	889	0	3155	3191	26	158	858	0	3.23445
91502	89638	75	22565	21900	51	80956	77563	74	495	754	0	4446	4738	29	757	1221	6	3.23758
81521	80296	72	25255	24408	64	70916	69158	73	739	709	0	4001	4054	29	1001	1158	6	3.23862
223652	194527	88	87826	76718	86	344475	291372	91	3271	2433	29	19832	16804	71	322	1061	4	3.24696
60863	61033	69	23570	22873	52	54271	52774	71	756	705	0	2926	2743	28	-200	455	0	3.24696
83720	78405	81	22528	21724	51	74824	71631	73	844	811	0	4040	3806	28	492	549	0	3.25009
188684	157278	90	49420	40969	84	187601	153553	88	1348	1699	17	9986	8186	45	393	578	0	3.25009
211787	160369	94	65005	49555	90	168967	124969	93	2520	1314	19	9372	7099	46	2246	1929	16	3.25322
230663	168317	96	62860	45405	91	188008	137727	94	2117	1553	18	10177	7675	47	158	523	0	3.2553
353687	187862	122	125257	70975	118	324922	176342	123	4162	2251	39	18962	10562	68	1284	1151	10	3.25739
134583	111569	84	39204	32284	80	123597	100310	84	1152	1055	4	7030	5648	41	398	828	0	3.25739
169891	134682	94	43698	35337	82	154907	125509	88	1378	1432	17	9070	7147	49	-551	421	0	3.25843
224293	176307	95	72831	56861	92	195748	151885	95	1125	940	0	10735	8647	47	1094	870	0	3.26469
215797	176818	90	72095	59153	89	189011	150368	92	2237	1459	19	10974	8834	48	1905	1456	20	3.26573
291022	226625	105	95280	75217	102	365987	293388	107	3789	2953	35	20444	17004	61	1141	1411	10	3.26573
233915	174836	94	55576	42326	88	199631	144827	92	1923	1510	21	11424	8265	52	1099	1022	3	3.26677
142812	116351	83	37830	30883	80	132109	109182	84	1064	895	0	7610	6077	45	1351	1477	9	3.27824
112076	100467	82	29100	25332	72	114952	100855	79	1220	1130	9	6367	5165	39	727	921	0	3.27824
243903	176782	95	67461	48710	92	198878	140971	95	1293	1316	16	11987	8289	54	640	1146	6	3.27824
303156	217257	112	104615	77944	110	319920	239230	113	4061	2404	31	17739	12871	67	3289	2944	36	3.28346
160543	132858	84	47578	39899	81	140124	113855	86	1852	1459	23	7707	6439	42	1191	1285	9	3.28346
464659	254071	149	234162	146688	147	764289	474801	151	10168	6143	65	44371	27476	132	2452	2142	33	3.28867
147178	118919	84	39433	32193	81	132984	107120	85	1622	1134	9	7519	5997	43	-266	388	0	3.28971
173042	137574	86	52096	41458	83	156555	124581	87	1508	1104	10	8407	6836	45	627	983	0	3.2918
144768	122850	83	41893	35604	80	123283	104927	84	520	838	0	6648	5528	38	-727	581	0	3.29388
122738	105362	81	34866	29337	77	113742	94203	81	1724	1161	8	6044	4950	39	904	662	0	3.29701
323299	245633	103	115873	89422	102	456055	364798	105	4190	3431	35	25679	20116	75	2336	2048	26	3.29701
81384	74011	74	26681	23828	66	73884	67228	74	349	934	0	4412	3900	31	1257	1716	11	3.30431
157522	127608	86	43302	35056	82	136867	111726	86	1469	1002	2	7581	6211	42	638	1042	3	3.3064
189044	146459	104	53895	42885	87	159231	122163	92	1337	1126	7	8227	6281	44	-421	290	0	3.30744
209595	152658	90	67572	49654	89	184810	132602	92	2528	1556	21	11117	7640	52	1155	775	0	3.31891
155527	129475	86	30119	24097	81	146304	119459	85	1447	1327	12	8351	6683	44	780	783	0	3.32621
103734	101108	74	33493	32133	73	94184	89696	76	1041	1006	2	5178	4704	35	67	594	0	3.32725
356750	242772	121	184748	140023	119	518929	384005	124	6253	4115	38	29442	21644	97	1935	1536	13	3.32725
168919	131083	90	47675	36963	86	144049	111600	89	1143	1350	10	8130	6149	45	460	808	0	3.32829
192480	155932	98	59127	47168	86	181846	148167	89	1301	1033	10	10539	8633	47	643	860	0	3.32934
164922	133191	87	41441	33607	82	152619	123704	87	1583	1437	13	8804	7163	42	393	578	0	3.32934
279694	191784	106	88483	62073	103	245306	168575	106	2868	1584	28	12945	8893	52	333	828	0	3.33142
75212	75565	73	19242	19038	46	64260	62134	73	1069	696	0	3741	3819	28	-396	424	0	3.33768
183038	151044	88	56540	47306	84	174407	147319	88	1127	1193	9	10348	8627	45	252	841	0	3.34289
209212	173671	100	78822	64901	89	279494	230710	93	2794	1963	26	15534	12804	52	886	1066	8	3.34289
219514	170377	98	57461	44665	90	204034	156213	94	2839	1883	27	11964	8783	52	-188	661	0	3.34706
412510	238522	143	102941	56822	141	267809	187403	138	9726	6653	55	17425	10652	66	5088	4055	34	3.34706
143030	119194	88	42011	35549	80	127453	106612	83	1379	1376	14	7237	6262	39	-43	1028	3	3.3481
236653	176648	93	70139	51942	90	205916	149901	93	2317	1225	27	11797	8808	53	1147	900	0	3.35332
257938	185866	104	73527	54149	91	212318	149563	95	2007	1493	15	12340	8610	50	340	1501	8	3.35436
118441	105267	81	32859	28859	77	109894	96106	81	418	598	0	6024	5348	36	646	676	0	3.3554
253718	175287	102	77497	54665	96	216816	149766	100	2659	1499	34	12244	8267	51	181	465	0	3.35853
186969	153574	87	56089	47475	84	169479	136655	87	2056	1088	19	9260	7270	47	727	989	0	3.35853
309916	230238	108	139154	106319	102	400275	302759	105	4063	3000	36	22206	16723	81	1907	1228	19	3.35957
196892	151637	89	57759	44791	85	172145	130824	89	2307	1540	22	9303	7348	43	201	665	0	3.36479
228308	186243	94	69603	56832	89	249670	201662	93	2258	1678	20	14456	11272	50	1548	1302	7	3.36792
218618	184742	94	70649	60064	86	227544	194889	89	2508	1748	23	12989	11120	49	1498	1568	10	3.36792
179631	134135	90	54360	41635	86	159756	117267	91	1649	1055	4	9123	6511	45	803	1047	3	3.37104
155241	124853	88	43616	34986	81	131766	104669	85	1597	1139	12	7735	6195	42	720	1059	4	3.37417
117609	102549	82	38794	34128	77	105855	90239	80	743	909	0	6027	5110	39	-232	290	0	3.37417
146813	119660	96	41769	34044	81	138736	112266	85	959	1150	9	7572	6092	43	2018	1365	9	3.38668
187503	146522	88	53628	42046	85	177939	138281	90	1942	1401	14	9822	7494	49	1171	917	0	3.38668
110973	93599	93	33456	28481	76	93980	80088	79	339	710	0	5289	4638	36	-301	266	0	3.38877
230114	179708	92	83349	65861	88	257473	206351	90	2460	1980	23	14413	11120	61	957	1973	14	3.39294
103419	95324	76	27206	24426	68	95738	85952	78	1350	763	0	5410	4849	34	-240	602	0	3.39398
214826	171151	96	75149	60997	86	251375	199693	91	2610	1945	30	13666	11156	57	667	1074	4	3.40024
173576	146874	85	34111	29248	80	151395	124490	84	1469	955	0	8466	7059	41	431	583	0	3.40024
261969	204831	95	87440	69410	93	253921	197709	96	2576	1815	27	14558	11171	60	835	730	0	3.40024
287640	206875	97	97879	74076	95	295231	219731	101	2866	2055	35	16602	11830	60	295	585	0	3.40128
141388	118037	99	36490	30064	79	122849	103609	83	804	874	0	6558	5613	37	470	881	0	3.40128
211423	166784	95	59373	47849	87	162539	127843	89	1858	1127	8	9083	6711	49	1183	1853	15	3.40233
199740	163536	91	58288	46995	84	182340	148808	88	2794	1616	24	10379	8782	49	549	723	0	3.40337
385183	235270	132	120369	79657	127	467894	300652	132	4306	2734	37	26207	16369	85	3750	2248	27	3.40441
111719	110199	75	34268	32781	73	106889	98946	78	947	785	0	6069	5502	39	111	343	0	3.40441
156620	121555	86	44196	34174	82	146569	113495	86	1787	1223	18	8191	6202	48	199	1071	4	3.40441
248178	194197	89	90184	69254	88	267330	206102	92	3646	2088	35	15759	11558	58	3046	1558	34	3.40441
68859	68621	69	20163	20012	47	68027	67013	72	842	670	0	4101	3424	33	875	1403	12	3.41379
227981	186105	88	109277	90352	91	285628	231395	93	3568	2377	36	15833	12650	56	787	778	0	3.41484
263259	201075	93	78784	60371	91	250285	188120	96	1660	1388	19	13419	10084	56	746	774	0	3.41797
87799	84393	76	24372	23229	57	83050	78475	74	606	810	0	4495	4486	32	-51	341	0	3.42005
154533	126084	85	45325	36593	82	142951	116042	87	1431	1116	8	7429	6027	41	701	467	0	3.42422
125224	111416	83	36359	31416	78	117466	101765	81	955	941	0	6875	5488	40	272	627	0	3.42526
83472	81745	76	25471	24771	63	72064	69195	73	712	585	0	3911	3760	29	-200	799	0	3.42735
300200	245724	101	168657	138393	97	387486	316223	100	4523	3472	35	22261	18538	71	1682	1500	10	3.42839
71312	69959	70	20891	20500	48	59943	58119	73	832	830	0	3440	3053	27	-1131	0	0	3.43152
251502	180477	96	68834	49217	92	199056	142695	96	2682	1698	28	11567	8336	52	-264	416	0	3.43256
243651	191023	91	82652	65255	91	226514	176469	94	2811	2216	20	12713	9535	54	1315	1155	13	3.43361
147982	117647	88	40280	31815	82	110461	88072	86	1169	1105	5	6098	4804	41	645	712	0	3.43569
152374	126012	85	50124	41268	82	138773	115791	86	1439	1157	9	8330	6552	49	402	876	0	3.43569
384290	221824	139	157031	104839	135	444000	274746	139	4711	3056	35	25820	15571	98	803	665	0	3.43882
149967	123488	84	38036	31596	81	121394	97821	86	1849	1400	13	6777	5419	38	312	1213	10	3.44612
106866	100189	78	26178	25186	62	97308	91839	76	731	903	0	4890	4819	31	1120	819	0	3.44716
147324	135041	91	47639	43448	79	166523	151442	83	1502	1277	13	9250	8588	41	122	650	0	3.44716
173722	136873	92	54302	43180	86	141225	113021	88	1096	1470	15	8033	5968	45	762	940	0	3.4482
144415	120108	86	46919	38646	81	131997	106947	85	1535	1128	6	7665	6125	44	197	538	0	3.45133
216245	169153	94	63310	50360	89	177373	137237	93	2941	2067	35	10381	7692	46	786	872	0	3.45237
245669	195059	95	58375	46223	93	212332	167132	97	3450	2165	27	11447	8805	53	558	1329	14	3.45342
119541	100159	87	34469	29164	77	100875	85464	81	1626	825	0	5236	4147	39	-584	462	0	3.45446
75884	75061	72	24400	24055	54	74956	72896	73	733	1018	2	3784	3895	27	1198	965	0	3.45655
111112	96289	80	32151	27571	76	94277	80144	79	1012	634	0	4925	4553	34	-765	131	0	3.45863
134196	121878	87	40803	37063	78	116415	106707	81	1456	1351	12	7080	6236	37	187	512	0	3.45863
235459	182181	98	69621	53962	92	223584	175359	94	2599	1979	20	12201	9692	51	959	1673	14	3.47114
162504	128775	89	52083	42477	84	142231	111949	87	1342	1038	3	7841	6249	43	1012	990	0	3.47219
89064	84601	75	27806	26559	68	78583	74504	74	585	458	0	4729	4231	34	-622	338	0	3.47531
92275	91854	73	27402	26801	71	84658	82670	75	1138	594	0	4716	4715	30	1093	1107	6	3.47949
146897	124561	86	47068	39628	80	143406	120753	84	669	666	0	6991	6256	39	424	562	0	3.48157
139066	114119	86	41283	34011	81	118221	97418	84	1685	1081	6	6543	5682	37	-145	535	0	3.48366
84557	83220	73	26119	25097	59	77286	72847	75	574	644	0	3562	3795	27	-196	923	0	3.4847
84734	82310	72	25802	24202	67	77850	73704	74	310	559	0	4246	4096	32	-521	257	0	3.48783
192489	154225	94	52648	42301	85	170399	136072	88	1141	1037	4	9293	7265	46	-129	565	0	3.48783
189128	148877	106	53591	41728	106	156822	116195	106	2427	1546	21	9308	7037	46	-570	453	0	3.48783
127949	114153	81	42513	37386	77	112683	98966	81	1144	965	0	5735	5308	35	136	436	0	3.48783
207726	164348	92	76967	61193	89	185776	145906	92	2277	1993	20	10691	8053	48	1486	1379	12	3.48887
143454	124772	81	41453	36006	79	123408	103246	82	1170	898	0	7015	6064	40	343	862	0	3.48887
167533	132954	86	45980	36103	84	155780	121218	88	1337	838	0	8276	6198	44	133	586	0	3.48887
312133	234278	115	125496	102857	112	344278	269678	118	4426	3217	29	20082	15246	70	1361	1311	9	3.49304
250228	181886	93	67715	49576	90	215657	154478	95	2223	1192	15	11614	8261	53	-278	481	0	3.49304
154180	129220	93	34582	28645	78	142290	118019	84	767	952	0	8192	6787	42	-169	533	0	3.49617
100259	92281	80	33071	30253	74	93219	83987	78	1558	1057	5	5189	4749	35	49	364	0	3.4993
56282	56331	69	20595	20265	49	47084	45991	69	-127	181	0	2498	2368	24	36	331	0	3.50764
259773	192816	103	96484	75411	95	270010	205913	99	3463	2298	31	14979	11060	56	841	1061	6	3.50764
123332	105485	83	33706	28888	76	101928	84950	82	634	794	0	5423	4884	34	567	916	0	3.50764
127898	106160	84	38669	31854	79	111348	91695	83	1021	727	0	6738	5489	40	586	635	0	3.50868
167597	154549	83	40490	36804	80	144595	130883	82	1580	1546	18	8197	7506	39	2534	2769	23	3.50868
223502	178053	91	72999	59215	87	265058	214828	91	2854	1980	24	15049	12607	52	714	898	0	3.50972
266078	190003	121	60938	44976	100	231353	162081	104	2287	1549	23	13217	9612	52	1060	734	0	3.51181
176713	142676	87	64458	53381	84	152161	122021	87	2730	1595	24	8627	6535	45	956	659	0	3.51598
238498	177731	98	91109	70137	94	264301	200775	98	1461	1972	19	15327	10735	62	1196	1007	2	3.51806
139035	113240	87	35701	29125	80	118902	95209	85	1249	1310	13	6492	5296	39	957	1751	11	3.52015
254287	201109	98	92777	75232	94	262723	209996	98	2793	2015	25	14323	11176	56	727	1012	1	3.52119
124703	105814	83	32681	27651	78	117366	100977	82	1654	1090	13	6486	5693	39	1321	1440	13	3.52849
99902	96951	74	20945	20815	48	98855	96280	77	982	788	0	5376	5084	32	-15	855	0	3.53162
188799	150265	89	49082	38725	83	165422	130316	86	1534	1288	15	9172	7005	44	664	815	0	3.53371
193741	172026	88	53536	46971	82	149987	131822	86	2035	1883	23	8587	7814	42	-314	1020	2	3.54205
135709	113929	82	44883	38205	80	105964	87480	82	1012	1127	9	6044	4834	37	-452	592	0	3.54309
153280	121623	84	47469	38388	82	130518	103740	86	978	760	0	7936	6127	42	1510	1143	8	3.5483
283486	218671	103	98967	78692	95	379249	298014	99	4588	3440	34	21240	16916	65	1017	1221	14	3.54935
232355	180555	97	56807	43401	88	197686	152529	91	1790	1817	17	9957	7906	45	307	1013	1	3.55039
200439	167870	86	59357	49461	85	212055	175719	89	1587	1551	23	11985	9979	51	594	798	0	3.55039
82447	83259	71	20656	19930	51	72226	70003	73	424	601	0	4011	4012	29	-308	428	0	3.55977
142342	121500	87	40775	34942	80	133085	113096	84	1324	997	0	7015	5893	41	348	800	0	3.56394
137870	115782	88	38325	31893	80	123999	100941	84	1371	1136	9	6856	5673	40	-275	310	0	3.56707
107947	97333	81	32929	28302	78	100400	87592	94	808	707	0	6003	5151	35	1229	1113	8	3.56707
222355	172681	108	70316	53457	92	225251	169308	108	3222	1927	29	12923	9467	56	2178	1902	23	3.56707
87396	87061	73	25839	25374	53	82674	80243	74	827	484	0	4598	4327	33	352	811	0	3.56707
172210	145050	85	53272	45114	83	145799	120881	87	1813	1181	11	8199	7242	42	780	857	0	3.56916
285050	202986	106	112255	84571	97	204917	148999	99	2891	1803	31	11641	8272	51	1535	1827	30	3.5702
233400	177229	97	63362	48981	91	201553	152118	95	1541	1513	15	11454	8604	50	851	1487	9	3.5702
65643	66660	71	13646	13137	41	60136	58570	72	410	617	0	3607	3430	29	463	605	0	3.57437
102209	92739	78	27911	24914	69	90566	82915	78	1224	1013	3	4684	4403	32	305	628	0	3.58063
126007	104801	89	39787	33418	80	112768	93352	83	509	551	0	6341	5495	36	-939	431	0	3.58167
240437	182579	94	63817	48611	90	219364	169107	93	2929	2164	24	12290	9158	51	26	896	0	3.58375
247153	188885	96	80094	62971	90	219730	168336	94	1924	1637	21	12037	9084	52	1117	1186	9	3.58584
75864	73936	74	23932	23455	59	74330	71932	74	642	514	0	4480	4368	29	-177	487	0	3.5921
100906	94648	77	28152	25774	70	83903	77128	78	960	874	0	4870	4238	33	97	766	0	3.59418
122826	106260	79	42028	36047	78	109906	92623	81	967	697	0	5856	4697	38	-474	166	0	3.59418
83969	83537	70	22765	22634	48	81139	79405	73	473	541	0	4165	4406	30	913	1210	6	3.59418
94686	90216	75	40382	39120	74	153992	146638	79	1299	1194	8	8895	8071	42	1051	842	0	3.59522
209413	155166	90	55558	40370	88	183649	136817	92	2228	1454	21	11476	7970	52	1001	1043	5	3.5994
156224	126489	84	46014	37062	82	149705	118642	86	2034	1226	13	8310	6788	45	26	1109	4	3.60044
217936	173861	99	78757	65302	92	261492	211784	96	2440	1931	26	15035	11868	54	1348	1906	14	3.60252
196543	161965	88	51454	42319	84	214570	176286	89	1986	1700	25	11513	9424	48	-363	266	0	3.60252
256499	207151	96	89305	72994	91	286488	229955	96	3195	2331	32	16953	13355	60	1536	873	0	3.60461
89623	87718	74	27193	26673	68	81272	79281	74	-64	613	0	4514	4519	29	-725	246	0	3.60565
184615	146560	88	49790	38654	85	165478	126211	89	1097	990	0	9359	7211	47	755	860	0	3.60565
97959	92238	76	34230	31227	75	90127	83444	77	819	765	0	4903	4493	33	1061	990	0	3.61608
199331	157067	91	55467	42915	86	170572	132127	89	1980	1599	26	9681	7390	49	-387	221	0	3.61816
123197	109750	79	35315	31071	77	119887	105694	81	1053	825	0	6691	5837	41	216	462	0	3.61816
289249	207348	99	65062	46585	92	266319	183324	98	3626	1924	37	14572	9765	58	493	1675	11	3.61816
87641	84659	75	29256	27666	61	84386	78544	75	512	424	0	4873	4414	32	-155	681	0	3.61816
87859	88532	73	23982	23798	49	92861	88913	73	760	679	0	4959	4811	32	601	549	0	3.61816
227682	175611	94	69769	55353	89	176968	134608	92	1897	1664	20	10508	8432	49	614	1366	13	3.61921
146577	118629	84	36444	29062	81	133168	105546	86	822	1028	5	7314	5759	43	-579	394	0	3.62233
166827	128867	87	52673	41195	85	137947	104808	89	1935	1227	12	7462	5825	42	2094	1176	13	3.62338
182363	150692	90	51494	42953	81	166359	134536	85	1494	1049	6	9433	7475	44	310	680	0	3.62338
225284	177011	97	62559	49881	93	203435	157966	96	3588	2284	31	11902	9236	49	121	904	0	3.62442
150530	138989	80	81581	76670	78	261321	240341	82	2433	2321	24	14999	13709	53	463	913	0	3.62442
199812	163156	92	65135	53919	86	201314	165689	90	2066	1394	20	11404	8865	58	-46	348	0	3.62755
318397	227408	103	89982	61087	102	284812	194931	105	4444	2297	37	16172	11280	59	2114	1498	17	3.62859
115052	111684	76	42878	42051	73	103885	99943	76	321	941	0	5426	5350	34	308	873	0	3.62859
73900	73224	71	17738	17817	44	65659	65166	72	1584	850	0	3361	3536	25	-990	89	0	3.62859
262446	187784	96	75502	53124	94	235450	167398	97	1980	1275	20	12651	8694	56	846	1251	8	3.6338
135287	114488	83	35359	29734	80	117884	98631	83	1010	794	0	6858	5427	40	1025	631	0	3.63485
191556	140853	91	52944	39670	87	172085	124870	91	1767	1339	15	9426	6625	47	642	609	0	3.63485
114906	99779	86	35546	30591	76	107238	91714	80	738	724	0	5714	5174	38	-439	605	0	3.63693
208960	160547	90	78186	62320	89	184492	142205	92	1596	1227	16	10408	7975	46	368	1060	4	3.63902
240215	177239	95	69691	51177	92	202393	146244	96	1631	1342	15	10611	7854	47	780	1036	4	3.64319
185292	146402	86	47376	38550	83	170760	133453	87	1407	1416	14	9838	7720	47	538	565	0	3.64319
71142	74670	48	24225	23762	51	77598	75050	72	428	842	0	4324	4163	30	-587	259	0	3.64319
219107	168456	93	68209	53171	89	178358	130749	92	2875	1463	18	10239	7397	48	1911	1873	19	3.64319
149593	123011	86	44924	37083	83	137166	110473	87	2557	1719	25	7055	6286	38	802	1930	12	3.64527
193216	150962	89	59388	47114	85	156746	122391	88	1801	1253	12	8638	7150	46	-77	493	0	3.6484
168540	141753	85	57644	48637	83	138867	112633	87	2104	1464	20	8019	6357	42	223	1183	5	3.65362
112158	97138	79	31893	27698	76	96532	83251	80	1609	1034	4	4995	4385	35	37	486	0	3.65466
86801	83720	80	17459	17264	44	82588	80462	74	955	732	0	4799	4558	31	215	1039	3	3.6557
173094	141030	86	61947	50248	83	146599	116669	87	1182	1378	12	7995	6543	43	1801	1214	10	3.65883
175369	138099	87	50840	39310	84	144070	110339	87	1725	1283	12	7337	5874	43	1486	705	0	3.66509
205981	166205	87	62368	49991	85	212454	173113	89	2370	1328	15	12566	9841	50	-129	366	0	3.66509
132713	112481	81	33824	27700	78	121882	99348	81	791	753	0	6994	5404	43	-29	417	0	3.66509
162031	131528	85	50018	40070	83	138977	109891	86	1271	1320	18	7371	6100	42	2268	1265	7	3.66717
95827	86165	83	29352	26588	67	79816	72555	77	85	918	0	4840	4185	34	196	886	0	3.66821
262206	202877	97	98353	77529	94	254074	198516	99	3225	2241	32	14282	10775	56	-559	786	0	3.67134
310600	218832	109	84174	57878	104	269270	185518	109	3305	2220	32	15867	10369	66	2308	1684	26	3.67447
251009	186001	96	80929	60662	92	199447	145669	96	2081	1723	25	10725	8582	50	540	835	0	3.67864
334179	234912	114	95421	69482	111	308469	218139	116	3887	2052	39	17446	12257	62	3124	2521	27	3.68073
137090	115339	83	35352	28836	79	118592	96720	83	1198	1224	9	6900	5683	38	911	618	0	3.68281
94153	84700	86	29049	26006	73	84356	74746	77	1369	1120	13	4829	4524	32	759	1111	5	3.68698
181145	145075	89	73202	61089	85	171522	137825	88	1298	864	0	10090	7810	51	686	755	0	3.69115
112834	101411	82	35271	31830	76	96663	85482	79	678	1046	4	5216	4984	33	-80	454	0	3.6922
250569	184671	98	87859	68766	92	218882	158994	96	2727	1839	26	12024	9052	49	1746	1719	20	3.6922
138513	129225	78	37988	35193	76	131240	123625	80	1562	1134	8	7473	6708	39	637	1221	7	3.6922
91186	85571	77	28033	25578	70	78552	71877	77	850	900	0	4423	3714	32	915	1143	6	3.69324
180991	147544	86	47136	38127	82	164751	130223	86	2054	1604	17	9168	7575	46	588	880	0	3.69845
104345	96824	78	36420	32754	76	95404	85354	79	462	790	0	5246	5068	33	1459	1376	9	3.69845
116194	105381	80	36126	32504	77	115840	101789	81	2002	1169	10	6574	5483	39	-4	608	0	3.69845
77820	74716	76	21694	21353	50	75373	72121	75	721	949	0	4236	4128	29	-374	400	0	3.70054
189747	163259	87	58607	49907	85	188748	163758	88	1672	1440	14	10991	9878	47	726	739	0	3.70471
74531	71754	77	23237	22434	58	63910	60548	88	228	468	0	3583	3542	29	510	868	0	3.70471
364380	268663	120	153851	116881	119	498234	381435	123	4630	4047	39	28443	21917	99	2447	2811	19	3.70471
122706	118286	77	39844	37691	74	110552	101408	79	1824	1453	15	6229	5516	37	330	715	0	3.70471
202414	155892	96	63848	49962	87	168977	131646	90	1953	1457	15	9709	7686	47	-79	611	0	3.70679
98957	90608	81	29482	26282	72	96382	87050	78	757	889	0	5080	4792	33	274	1041	4	3.71618
221696	166993	93	57845	44134	88	197961	150838	92	1760	1390	16	11215	8555	49	-1	684	0	3.71722
222048	177068	94	74634	60456	88	190714	152431	91	2641	1588	21	10325	8208	45	23	997	0	3.71826
105008	96550	77	30246	27083	74	99025	88977	79	1282	984	0	4997	4830	33	346	709	0	3.71826
107698	102656	80	25938	25328	60	90476	85670	77	821	765	0	4976	4399	33	-363	521	0	3.72035
183187	143217	95	48815	38984	85	167861	132145	89	1541	1219	13	9472	7324	46	509	1028	2	3.72452
117129	108116	80	33272	30433	76	107220	96557	80	1178	1013	4	5709	5463	33	1041	717	0	3.72452
62063	63790	62	15767	15531	43	61562	61649	70	645	625	0	3302	3219	27	238	873	0	3.7266
116750	101095	81	32386	28261	78	108006	92906	81	800	807	0	5977	5320	36	-507	281	0	3.72869
149295	125529	82	40549	33996	79	132818	108096	84	1399	1118	8	7449	5763	44	242	1033	3	3.72973
421900	275412	134	216029	141939	134	551388	346041	137	7413	4565	56	32078	19482	109	3297	2786	26	3.73286
205659	169763	89	82785	67880	87	203936	167411	90	1988	1482	23	11499	9187	53	-244	615	0	3.7412
157939	131726	94	51028	42954	81	139605	113754	85	2046	1286	11	7667	6114	43	-145	697	0	3.7412
221511	179581	89	67443	53938	86	197070	155120	89	2480	2289	23	10784	8250	53	1527	1505	15	3.7412
73531	69473	74	18373	18026	45	66184	64323	72	698	664	0	3558	3833	26	-256	416	0	3.74433
137848	114350	85	40839	33726	81	114365	95335	84	1730	1279	12	6777	5188	40	-399	508	0	3.74746
232736	176823	94	117689	92701	93	378705	300885	96	3746	2641	36	21657	17563	73	2325	2507	22	3.75163
281534	220040	96	81351	65877	94	271803	218460	98	3797	2277	35	15188	12418	57	693	1528	11	3.75163
212329	175673	93	60492	50086	86	170977	142390	89	2304	1751	19	10245	8414	46	1467	891	0	3.7558
76009	73975	73	18676	18062	48	63984	61704	73	488	716	0	3571	3528	28	-246	364	0	3.76101
114091	107674	80	27126	24323	72	107546	99341	78	1992	1184	23	6498	5597	36	-238	595	0	3.7631
172866	133960	95	53471	40630	86	160537	119927	90	925	1053	6	8450	6421	45	886	961	0	3.76518
185133	152381	85	56944	47226	84	168194	135577	87	1142	1362	16	8853	7086	47	1223	991	0	3.76518
67309	67556	75	16683	16497	45	59231	57880	71	377	570	0	3541	3407	28	-43	861	0	3.76831
113251	102102	78	33760	29177	76	104402	92322	80	1244	876	0	5883	4910	38	411	756	0	3.77248
147491	120178	85	38430	31368	81	132437	107975	84	1347	1122	7	7417	6282	43	168	551	0	3.77457
48038	46713	73	13229	13096	39	41827	41809	68	720	648	0	2803	2497	25	-200	480	0	3.77665
152508	126537	85	52239	43594	82	126510	102746	84	1595	1558	15	6945	5856	39	500	1023	3	3.78187
340878	233024	128	140058	96354	124	507599	352921	128	5375	3716	38	28354	19612	75	4222	2714	36	3.78604
147728	120549	83	45394	37080	81	126217	101149	84	1772	1151	9	7196	5309	42	-212	761	0	3.78917
260911	198593	94	73268	54880	93	254779	191442	97	2782	1803	25	13934	10355	57	1520	1138	10	3.79021
116226	108024	81	40049	36695	75	101540	93319	78	1268	951	0	5819	5280	35	-480	628	0	3.79334
290982	218543	108	153563	120116	105	394780	303345	109	4988	3417	37	22129	16828	72	2717	1830	31	3.79542
203142	156077	108	61519	43716	108	178444	125839	108	2092	1573	22	10438	7093	56	1104	1613	10	3.79542
162880	126593	91	50993	39801	84	142119	110041	88	1632	1156	15	7361	5983	42	-47	455	0	3.79647
159862	125637	88	42534	33341	84	132038	103759	87	915	855	0	7370	6057	40	254	420	0	3.80689
68025	64851	73	20144	19619	49	58811	56412	73	592	896	0	3503	3261	26	499	868	0	3.80793
155935	126235	85	48331	39196	83	148681	122103	86	1249	1013	3	8622	7064	43	-533	548	0	3.81211
245412	196341	107	77478	61548	91	231181	187735	94	2159	1641	20	12377	9977	49	1169	1651	12	3.81523
102092	92206	93	35009	31807	75	88627	80398	78	1353	1204	9	5142	4562	33	-368	514	0	3.81836
121252	115543	88	46536	44257	75	103767	97991	77	1211	1516	13	5746	5458	35	292	979	0	3.8194
246032	199404	91	94706	78350	89	270003	219588	93	3597	2993	30	15475	12828	54	-179	599	0	3.82045
127131	114160	80	40421	36101	78	108716	98342	81	1321	1100	6	5855	5293	36	1403	1504	17	3.82149
142286	118079	83	44833	37735	81	125277	103230	85	1466	929	0	7355	5919	40	632	914	0	3.82253
273464	207659	98	114254	88940	96	256205	194185	98	2544	1828	27	14507	11679	57	1098	1311	12	3.82358
54929	53507	80	16555	16216	43	50928	49990	70	761	576	0	2872	2821	25	553	597	0	3.82775
197274	154756	89	50783	39032	85	175845	136603	89	2574	1635	26	10032	7858	47	749	958	0	3.82983
242568	177502	94	68154	52170	92	202787	142926	96	2696	1894	23	11567	7862	51	696	622	0	3.83087
116162	114392	74	36079	34359	74	108171	101395	77	735	996	0	6421	5680	37	188	549	0	3.84026
235280	195730	94	68363	57015	89	236044	198840	93	2419	1978	28	12431	10683	49	499	1128	6	3.84339
195163	156364	93	58422	47289	86	178452	143468	89	1404	1340	13	9845	7708	46	587	1018	2	3.8486
182836	147949	92	68777	58010	85	154282	125740	88	1978	1779	22	8802	7249	42	-141	787	0	3.85069
374135	218730	139	139227	87549	135	375394	224201	139	6673	3277	50	22183	13130	74	2839	2019	33	3.85486
267480	201680	100	101415	80201	98	255659	194121	102	3269	2076	28	13858	10344	55	388	1096	6	3.85903
286007	204456	127	74400	53587	107	278762	196629	112	2583	2347	30	15681	10887	62	-490	655	0	3.8632
181271	146839	97	127277	113909	87	311154	272171	89	2700	2387	25	17108	14445	64	276	644	0	3.86424
64638	63604	71	12022	11703	39	61356	60934	71	1008	841	0	3475	3653	27	-45	577	0	3.86633
96735	91449	79	30003	28580	70	91676	85948	76	670	803	0	4961	4921	32	816	711	0	3.86737
139848	124775	81	36730	31748	78	128923	112493	83	1070	919	0	7451	6291	44	-568	257	0	3.87363
280655	186355	109	112653	87852	102	417003	305216	109	5100	3285	45	23593	16902	74	1593	1583	19	3.87363
208580	161489	97	53270	42541	86	189125	144890	90	2237	1683	20	10651	8065	49	1737	1931	19	3.87884
129398	110089	83	37094	31301	78	108386	89515	81	1237	911	0	5524	4799	38	239	1096	5	3.87884
84118	82048	76	16770	16727	43	75050	72856	74	868	1016	4	4106	3979	30	200	1012	2	3.88092
92090	88543	86	24786	22280	60	87155	80295	75	1231	1118	6	4639	4456	31	1594	952	0	3.88822
139547	115914	88	35760	29534	80	126478	102671	83	1272	1129	9	7342	6113	41	451	1011	2	3.88927
231137	176735	91	63990	49609	90	191857	143014	93	2289	1829	21	10969	8040	52	-263	344	0	3.89031
218991	172964	90	60178	47296	84	187262	141800	89	2132	1611	20	10543	7685	50	-374	659	0	3.89031
157188	129710	90	41589	34125	82	132381	108520	85	557	1075	6	7642	6119	45	1599	1777	16	3.89031
212762	170179	94	65177	53192	88	205639	167853	92	2765	1788	19	11601	9435	59	666	1030	4	3.89239
410470	230880	136	262132	168227	134	813803	539124	138	9669	6054	64	44908	29586	127	4743	3245	45	3.89448
140647	119406	84	37941	31942	78	126128	104639	83	1392	959	0	6864	5788	42	598	659	0	3.89448
215374	171138	91	54925	42983	87	215128	171180	90	1552	1528	25	12323	9599	52	722	1086	6	3.89448
322062	209336	109	180807	141110	108	530099	406407	113	5324	3572	40	30551	22582	94	2878	2215	27	3.89552
225896	166969	95	61916	45973	92	202327	148680	96	2955	1305	25	11608	8448	52	1929	1455	14	3.89552
240663	190561	96	68643	54405	92	295896	240059	96	2884	2190	30	16518	13284	61	763	832	0	3.89656
324001	223824	112	73805	51013	111	285968	194713	114	2500	1797	30	16017	10791	60	1782	975	0	3.89656
151965	122783	100	36639	29967	82	143913	113773	86	703	1285	11	8023	6401	43	-251	400	0	3.90386
120919	104495	82	37914	32894	78	108887	95646	81	1021	814	0	6391	5396	37	1027	1057	3	3.90386
344895	218384	129	121668	87128	124	357617	237447	130	4771	2827	45	20261	13096	76	868	1236	9	3.90595
129826	113689	84	39705	34503	78	115090	99481	81	1197	919	0	7102	5873	41	111	638	0	3.90699
94236	86726	79	26421	24046	64	87368	79964	76	1638	1145	9	5091	4391	34	799	662	0	3.90908
115378	100346	83	32065	27587	77	101418	88326	82	908	1184	8	5592	4786	35	529	669	0	3.91429
383138	272120	128	127079	88610	124	473838	344206	128	5117	3042	38	25726	19075	77	1682	1526	32	3.91846
301400	202176	111	80377	54442	107	291346	199048	111	2194	1367	27	16601	10859	64	623	517	0	3.92055
166228	133668	99	51628	41255	83	152637	123238	86	2213	1317	20	8577	6966	47	143	500	0	3.92367
88390	84797	78	27990	26180	69	81524	76994	75	956	832	0	4711	4370	31	-27	561	0	3.92576
152584	124434	87	46041	37827	82	131794	106111	85	753	1019	2	7178	5592	41	1026	1335	8	3.92785
232625	205753	89	74778	66168	86	293993	259910	91	3023	2596	33	16847	14310	65	895	1664	14	3.92889
201118	157491	90	48763	37617	86	179026	137730	90	2313	1602	29	10406	7630	48	648	1025	3	3.93723
146659	124284	87	32421	27012	80	122137	99727	84	1681	1063	8	6229	5304	39	550	558	0	3.94244
254267	202414	95	141540	117727	91	342607	270059	95	3997	3186	33	19077	15249	71	1137	1481	14	3.94244
172799	154997	87	57722	51114	84	150955	134903	87	1809	1531	14	8252	7576	39	2649	2427	23	3.94974
230587	195337	94	88433	74512	87	281544	238318	91	2636	1854	24	15647	13200	59	-392	516	0	3.95183
196102	153933	88	60723	47557	84	169638	129931	88	2198	1327	22	9924	7479	47	25	667	0	3.95183
42919	43742	65	17559	17215	45	34469	33786	67	696	603	0	1911	1997	19	176	747	0	3.95391
156433	128420	85	37890	30730	81	139350	114085	86	613	997	0	7484	6454	40	340	848	0	3.95391
246401	179654	97	67979	50380	91	179627	129807	93	2572	1531	26	10391	7472	48	1254	1547	15	3.95496
406901	234688	145	128588	74917	136	372406	217217	139	4821	2617	41	20884	12402	68	3003	2428	31	3.956
276130	200348	101	75349	56294	94	295148	217767	99	3191	2096	35	16769	12051	66	779	787	0	3.95913
197287	160364	88	61040	49487	84	208780	169231	89	2677	1943	19	11531	9278	55	340	797	0	3.96017
134571	114233	83	42858	35980	79	122132	101767	83	1120	1054	6	6465	5414	38	-772	80	0	3.96121
142229	117319	88	42583	36032	79	118816	98000	83	582	692	0	6781	5766	39	1061	1183	11	3.96747
261499	182378	100	89643	63133	98	216506	151544	100	3591	1825	29	12610	8918	52	239	1356	9	3.96851
226960	184036	97	94582	78419	93	335669	279510	97	2902	2375	24	18620	15604	61	735	1589	10	3.97268
255642	183346	106	75360	53452	101	218016	157129	104	2458	1892	27	12807	8971	54	174	1171	6	3.97268
89248	88231	76	26651	25967	58	79926	77548	75	445	647	0	4602	3973	31	-98	866	0	3.97268
228748	180748	92	85944	67979	89	308206	244283	95	3175	2240	31	17431	13973	65	2880	1895	23	3.97372
90907	90801	74	23497	23141	50	89028	86846	74	116	638	0	5330	5154	33	279	1043	3	3.97372
209025	155900	94	57691	43046	90	189628	141231	93	2636	1953	20	11107	8252	53	965	904	0	3.97372
130014	106073	84	41302	35007	80	108272	87954	83	1616	1416	10	6207	4899	39	618	535	0	3.97685
289814	221700	111	92257	73411	102	351741	278900	106	4188	2784	33	19358	15227	69	1261	1333	16	3.97894
211731	164818	94	84122	70467	88	169678	129211	93	1785	1727	23	10070	7471	53	1324	1554	10	3.97998
166872	133731	85	48421	39238	83	152306	118544	87	1881	1644	15	8541	6607	44	314	322	0	3.97998
241908	185463	93	79282	61201	90	293279	231824	94	3471	2786	32	16614	12633	60	1603	1171	12	3.98832
136304	116536	83	45127	38786	78	209138	185423	85	2070	1453	20	12027	10303	47	602	1010	1	3.98936
146032	126155	88	46820	39212	79	122957	103851	83	1549	997	0	7114	5482	43	218	972	0	3.99145
206046	171420	88	68242	57196	84	238345	199300	88	2686	2085	29	13588	11124	59	-434	429	0	3.99666
210780	163938	89	51406	39181	86	177998	136245	89	2498	2048	21	10260	7632	48	722	757	0	3.99771
136236	115420	84	42791	36271	80	111959	93394	82	1845	1639	16	6170	5006	40	200	638	0	3.99979
300338	209773	105	85616	59712	99	257433	179872	103	2658	1550	32	15410	10921	61	769	1872	11	3.99979
172762	138725	87	45640	36859	84	158289	123737	89	1085	802	0	9233	6953	51	468	775	0	4.00188
223173	171544	93	55261	41967	89	191692	147973	93	1860	1415	13	11602	8095	55	-88	495	0	4.00396
209615	158792	93	60922	46757	88	209071	160062	93	1876	1677	20	11933	8874	51	-65	725	0	4.00709
135924	124942	82	36885	33661	76	119502	109672	80	319	730	0	6484	5807	39	639	570	0	4.00813
149994	128536	82	46257	39359	80	138521	116818	84	1426	1192	12	8108	6794	40	1116	2093	13	4.00813
215630	164111	93	66072	49902	90	183508	139705	92	1063	993	0	10180	7678	48	1089	659	0	4.01022
123585	105040	93	32285	27385	77	104286	87847	81	810	1040	5	5593	4788	37	2	765	0	4.01022
153420	123913	85	48234	39624	81	140720	113407	85	971	1183	8	7504	6170	41	1394	764	0	4.01022
138273	120009	82	44996	38014	80	122615	104758	84	884	927	0	7148	5607	42	-408	656	0	4.01126
313989	218928	107	83968	58428	100	287207	195986	105	3097	2120	29	16640	11214	69	920	1446	9	4.01335
169120	135226	99	43370	33963	83	146684	114546	86	1888	1695	24	8225	6424	47	136	695	0	4.03107
138580	114906	85	40246	32795	80	130275	107388	83	1344	879	0	7899	6086	41	337	524	0	4.03211
180364	143039	92	55579	45012	85	146461	114344	88	2054	1160	10	8182	6436	45	-784	278	0	4.03316
412489	205849	207	151231	85703	179	468637	267373	211	3454	2160	43	25972	14808	97	1253	680	0	4.03524
297161	224498	106	121306	95967	102	380981	296475	106	4470	2951	34	21009	16895	66	1475	1511	16	4.03941
85234	82486	73	26349	24829	71	82407	77692	75	1030	732	0	4989	4780	32	-394	244	0	4.04046
192358	155231	87	56912	44501	86	213449	169037	90	1188	1636	18	11851	9267	49	951	757	0	4.04046
143623	132933	81	39631	36770	77	110422	101130	81	1008	925	0	6409	5854	36	920	889	0	4.0488
111069	97533	80	33912	29938	77	98199	85018	81	835	687	0	5686	5037	36	236	360	0	4.04984
272861	195369	112	83840	60777	96	245053	177630	99	2372	1739	24	13558	9650	55	1444	1824	16	4.05193
191328	148178	88	63959	50684	85	171990	130880	88	2037	1403	16	10558	7698	57	993	839	0	4.05297
174409	135866	88	47832	37835	85	138176	106738	89	1326	1441	14	8107	5830	48	488	744	0	4.05505
288795	204904	103	81817	60292	99	227484	158732	104	2755	1707	31	13509	9618	53	1116	1509	10	4.05505
296945	209943	112	136901	101832	107	355803	268792	110	4411	2917	43	20988	15572	66	2823	2680	25	4.0561
149758	130378	85	50632	44755	80	126688	110222	83	1795	1100	7	7038	6197	42	539	832	0	4.0561
89232	86988	73	25610	24488	59	89165	85819	74	1023	839	0	4536	4160	31	1133	1274	7	4.06235
70907	67597	79	18927	18601	45	70569	68288	72	582	702	0	3811	3962	27	1464	933	0	4.0634
122998	105478	81	35928	30285	78	108241	90873	81	900	896	0	5773	5000	37	548	773	0	4.06548
260625	192954	114	58603	44542	94	224237	164163	99	1554	1710	18	12417	9484	52	1463	1170	5	4.07591
192672	148072	94	54821	43321	88	166257	128422	91	2196	1508	21	9179	7059	48	184	567	0	4.07591
222052	171603	92	79146	62618	91	257019	197481	94	2445	1942	24	14822	11204	55	1668	1803	12	4.07904
87497	85282	74	28379	27575	61	80329	76627	75	1403	1024	5	4695	4492	31	-1018	358	0	4.08008
177822	139095	105	36528	27521	87	161851	124512	105	2775	1458	14	9513	7234	49	944	679	0	4.08008
177035	152136	86	107903	98847	83	258345	228244	86	2975	2391	31	14104	12593	50	-348	582	0	4.08529
273168	197849	98	67131	47861	95	237363	167305	99	2546	1627	22	14077	9478	62	1122	1783	16	4.09468
141655	121676	83	55062	47649	81	140233	120624	85	933	1058	4	7910	6815	43	515	922	0	4.10615
130977	119455	80	36263	32864	77	112064	100538	81	563	1083	10	6318	5648	38	1149	1497	13	4.10719
99662	96206	84	30682	29269	72	99586	93368	76	807	1039	3	5257	5020	34	630	1120	5	4.10927
115056	103847	78	31819	27779	76	116701	103667	81	1157	1115	8	6972	6098	38	-5	652	0	4.11032
271448	192025	98	78786	58451	96	234769	164473	101	2376	1921	26	13444	8872	64	231	798	0	4.11032
185269	149134	87	49845	39608	84	149681	116082	90	895	984	0	9158	6634	48	-153	628	0	4.11032
118851	103152	82	29537	25089	78	100370	86585	83	287	843	0	5748	4694	36	509	914	0	4.11136
230297	179619	111	64122	50126	92	207214	162558	96	2877	1638	28	11172	9511	45	1131	1062	8	4.11345
196113	163599	86	53414	43478	84	165232	131486	87	1755	1200	13	9324	7420	43	-331	424	0	4.11657
205015	156843	91	68829	53066	87	172653	132166	91	1865	1621	19	9088	6740	49	328	371	0	4.1197
176644	147304	86	44177	35988	83	148426	119486	87	1467	1001	1	8343	6369	45	-399	731	0	4.12074
85278	84383	74	22770	22275	50	78906	75115	75	1261	861	0	4711	4487	31	2635	1391	24	4.12074
87818	83978	74	26056	23431	57	72922	65947	76	588	621	0	3919	3524	30	209	452	0	4.12074
296055	206204	105	78110	53101	102	236349	158869	105	3064	2319	26	13263	9118	54	2650	1529	26	4.12074
234370	193906	89	63558	53114	86	243540	204395	89	2969	2151	25	14036	11945	66	436	1089	7	4.12074
326774	175022	122	131372	77718	116	432856	264675	122	5621	3087	52	24660	15177	86	741	553	0	4.12387
285626	214163	109	81660	62640	101	304817	232596	105	3848	2544	41	17230	12911	60	315	922	0	4.12596
107220	93456	81	35425	31007	76	93538	80475	81	432	909	0	4859	4740	32	882	894	0	4.13013
237017	189743	98	90191	74407	94	339127	271527	98	3795	2708	31	18771	15331	61	2423	1535	16	4.13221
127212	115246	88	41759	37018	78	113989	100480	81	1180	1002	2	6112	5121	42	526	1061	4	4.13638
124104	111190	83	41825	37637	79	108411	96676	81	789	1095	11	6144	5241	36	570	888	0	4.13743
173071	160275	82	43424	40494	78	144311	133433	82	1279	1227	14	8721	7684	42	701	791	0	4.13743
530082	292114	166	204114	121092	165	713786	408765	169	7254	3831	54	39796	23194	121	2972	2866	27	4.13743
121574	112766	80	34343	32388	74	103842	97663	78	1379	1030	4	6447	6081	35	-240	225	0	4.14785
163900	141091	84	43793	37331	81	140773	119702	85	2209	1496	16	7834	6688	45	747	742	0	4.14785
215019	169262	90	57569	46010	87	199992	155275	93	2731	1541	22	11243	8804	50	827	1176	7	4.14785
146616	128023	81	37281	32302	79	126823	109591	82	928	934	0	7073	5949	41	474	786	0	4.15828
53578	54676	68	19405	18870	48	46546	44243	70	-22	899	0	2607	2374	21	-709	351	0	4.15828
237691	177628	96	55845	41878	91	197440	148309	94	1752	1698	26	10308	8021	52	144	1241	8	4.15932
101085	93215	91	26678	24313	66	89439	82626	77	466	726	0	4749	4449	33	682	875	0	4.16037
200037	159955	90	55034	43799	85	184499	146170	89	2025	1601	23	10403	7753	51	607	872	0	4.16141
61894	60016	71	23370	23291	51	47999	46461	70	332	540	0	2758	2764	24	592	600	0	4.16141
157507	131927	84	38814	31456	81	155094	127168	85	1714	1145	17	9227	7519	44	473	390	0	4.16454
187110	151476	85	55106	44322	84	171801	136387	88	2093	1477	14	9219	7481	46	1335	1203	10	4.16558
90535	88475	75	27885	26606	69	76036	72287	75	112	719	0	4328	4285	29	804	1031	3	4.17705
240550	189111	95	58012	46740	89	192088	148145	94	1966	1623	24	11247	8110	59	32	584	0	4.17705
229614	178808	99	57021	45542	88	218279	167466	92	1824	1823	19	12736	9427	52	444	1193	7	4.17914
158703	128496	86	50652	41458	82	146935	115784	86	2390	1252	10	8793	6680	44	757	917	0	4.17914
147992	121162	84	44898	36686	81	121796	96513	85	490	653	0	6943	5226	42	1011	1112	5	4.18018
172264	142452	87	39409	32021	82	139228	115077	87	2159	1430	14	7826	5935	42	102	556	0	4.18018
231998	172556	93	63945	48184	91	215217	158658	95	2196	1695	22	12143	8758	56	443	801	0	4.18748
228436	131610	115	58511	36245	113	199346	112859	117	1502	863	0	11352	6672	69	1507	1190	7	4.18748
227986	177165	91	68383	53701	88	179061	135799	90	2039	1601	21	10482	7913	49	1346	1028	3	4.18748
98539	87889	81	31910	28349	75	86693	78061	78	1462	1048	6	5148	4279	34	376	775	0	4.18956
52932	52743	71	14616	14476	42	42106	41981	68	308	409	0	2771	2506	24	41	393	0	4.19061
257532	185369	102	73766	53362	99	195766	138861	102	2063	1527	24	11990	8601	56	1593	1249	10	4.19165
148661	125333	84	42870	35516	80	146276	118514	83	1459	1168	11	7625	6461	41	-718	134	0	4.19165
200617	159012	87	60468	47810	84	160888	122732	88	2302	1386	17	8587	6581	46	498	438	0	4.19165
119166	112066	80	39820	36717	76	94643	88583	78	670	657	0	5076	4327	34	659	1014	2	4.19478
206112	161117	91	55602	43106	87	178536	139817	91	1517	1299	18	10269	7625	53	942	990	0	4.19895
110401	96846	82	32626	29063	76	96896	85809	80	870	877	0	5047	4546	34	-21	779	0	4.20103
133674	111959	99	34194	28279	78	115805	93854	82	1004	915	0	6146	5361	37	-353	442	0	4.20416
105480	97540	76	34748	31404	76	96663	86691	79	1018	1042	5	5943	4989	37	620	742	0	4.2052
126673	106654	84	36978	31491	79	113356	93872	84	975	836	0	6491	5211	39	-48	491	0	4.2052
184223	154780	86	54298	44715	84	177965	147240	88	1348	1425	15	9779	7661	47	591	648	0	4.20625
234251	163748	94	85068	60132	90	319988	244081	93	3675	2411	30	18837	13994	69	328	1234	9	4.20625
87585	86361	73	28697	26546	59	85807	80701	75	248	727	0	4614	4295	32	-434	504	0	4.20625
140779	114905	83	37441	30611	80	118238	95026	84	677	969	0	6538	5268	38	-675	654	0	4.20625
316151	233907	111	158124	122034	109	398897	311574	112	4442	3169	37	21389	16579	76	2848	3396	21	4.20833
269430	200461	94	80341	59872	92	233267	174351	95	2159	1769	26	13132	9669	53	499	1010	2	4.20937
154989	127181	84	42492	34324	83	138525	110514	88	1708	1437	19	8417	6890	45	1032	659	0	4.2198
247295	190071	92	72346	55119	90	244032	190895	93	2568	1554	28	13011	9881	48	1649	2056	15	4.2198
111822	97312	80	36942	32110	77	96112	82351	80	698	1141	7	5246	4683	33	1314	997	0	4.22293
272419	201276	100	78318	57786	96	257284	186938	102	2890	1697	28	14069	9880	56	108	756	0	4.22501
137006	111174	84	38163	30987	81	126761	101086	84	582	627	0	6401	5116	38	250	361	0	4.22606
96249	89868	80	30864	28489	75	81835	75403	78	336	805	0	4717	4262	33	666	1113	5	4.2271
247656	185579	101	65191	49188	90	215634	157321	96	2082	1990	25	11876	8682	60	826	1046	3	4.23023
177710	143693	86	47032	37794	83	154821	122642	87	823	1086	7	8647	6491	45	996	498	0	4.23753
222772	189605	87	65780	56339	86	240888	200687	91	2637	2355	25	13654	11144	54	1158	1232	13	4.23857
205971	153033	94	55562	40871	88	168034	124791	92	1516	1448	21	9837	7047	46	212	664	0	4.23857
184157	152545	90	65047	55718	83	172897	142620	87	1396	1083	6	9441	7703	46	721	667	0	4.25004
126264	119148	87	52091	49115	76	112141	106015	78	550	1116	9	5961	5598	33	-67	552	0	4.25108
131588	112527	90	37461	32400	78	118582	101132	82	2074	1848	17	6532	5596	41	426	1024	3	4.25212
308243	213000	119	91998	63732	115	301022	206457	118	2879	2139	30	16997	11692	62	434	1555	11	4.25317
194658	146105	91	57037	43835	88	172147	130550	92	1693	1375	14	9735	7542	47	162	668	0	4.25525
162345	125399	96	41087	32175	82	162605	124043	86	1400	1384	14	9340	6933	46	258	603	0	4.2563
194644	148851	89	54811	42620	87	162775	123656	92	741	1253	14	9280	6948	52	626	976	0	4.2563
289720	202572	95	114598	85578	96	333989	239268	99	4100	2537	45	18766	13537	64	561	1258	8	4.2563
184387	148744	84	47413	37045	83	162832	123726	87	2065	1482	20	9242	7331	46	-81	451	0	4.2563
148743	120827	84	42930	35812	80	133466	109207	84	1683	1273	13	7181	6007	39	217	533	0	4.26255
204549	167231	90	56762	46628	85	234525	191442	88	1302	1185	16	13144	10571	55	1495	1763	12	4.26464
281015	211954	97	148040	117665	96	442283	337889	100	4229	3368	32	25081	18915	90	4527	3473	36	4.26464
197609	150768	99	55298	43032	85	150319	113899	88	2208	1547	19	8288	6478	45	1763	1245	7	4.26568
268502	203218	99	93689	73764	95	292296	229781	98	3516	2453	28	16391	12554	65	-180	733	0	4.27089
139383	123954	82	38994	33579	78	123090	106866	82	932	1014	3	7161	6259	39	520	603	0	4.27298
206445	164529	89	88627	71234	88	254763	206850	91	2959	2145	34	14414	11399	59	1347	911	0	4.27298
77865	76211	72	23954	23160	57	65317	62784	73	465	704	0	3350	3097	27	48	455	0	4.27506
98568	92023	77	30242	27776	73	90423	83596	76	561	534	0	4824	4407	33	-94	828	0	4.27611
372146	248903	138	162289	117733	128	508503	369729	131	5756	3326	38	27700	19862	81	967	1318	10	4.27715
235199	194080	87	90842	74149	86	243351	199059	89	2699	1672	30	13055	10747	51	1380	1210	11	4.27819
118794	107947	80	33626	30585	71	94917	84559	79	994	783	0	5175	4711	35	60	690	0	4.27819
81620	80467	73	22332	21578	52	66019	62627	74	932	946	0	3519	3373	27	-1072	147	0	4.28549
170646	140785	86	49247	40285	84	148613	119017	88	1028	1164	10	8724	7129	46	415	902	0	4.28653
238147	191003	89	83674	67730	86	278498	220512	91	2100	1961	21	15257	12285	54	-527	325	0	4.28758
138888	121556	80	36840	31289	78	130562	110019	83	1251	801	0	7406	6408	43	445	636	0	4.29175
254300	209511	92	104329	87862	91	304097	251879	94	3227	2375	32	17196	13516	66	851	982	0	4.29175
73646	74029	73	21083	21279	50	59598	58442	72	942	616	0	3376	3252	27	405	537	0	4.29279
259734	201824	93	84499	66583	92	271466	210250	95	1646	1823	18	15235	11681	60	233	430	0	4.29279
95147	92037	73	26917	25734	64	81075	77616	75	281	582	0	4655	4625	32	-87	304	0	4.29488
215603	159292	89	65152	47844	89	192186	142139	91	1548	1306	20	10152	7031	52	1306	1452	12	4.29592
221611	181718	88	34111	27869	81	217605	176476	91	3021	2112	26	11837	9988	50	1637	1191	12	4.29696
198842	154515	91	50688	39535	88	192411	145675	92	2275	1847	18	10736	8068	51	678	880	0	4.298
199255	156773	90	52876	42167	88	166515	126523	92	2091	1687	23	9600	7027	47	1303	1262	8	4.30217
142598	127832	82	35409	30293	77	119120	103495	81	1088	1147	7	7227	6063	40	-10	596	0	4.30217
108827	96673	80	27727	24453	63	88315	77472	80	641	1019	4	4932	4700	31	-249	419	0	4.30217
191848	158147	88	66920	54748	85	184562	148381	87	1467	1574	16	10591	8142	50	173	922	0	4.30322
204662	167139	98	87097	73672	90	214524	175838	92	2730	2012	27	12835	10312	52	570	1396	10	4.30634
174604	137279	105	48652	36933	105	161317	123399	105	1272	1470	13	9015	6845	45	894	634	0	4.30634
78942	76194	73	18256	18042	44	74609	72503	73	116	601	0	3909	3689	28	-357	324	0	4.30739
320372	229632	120	140072	106154	106	337241	248266	109	3610	2195	32	19229	13781	65	1040	1509	13	4.30739
171333	142762	86	58669	50070	83	138041	111596	87	1806	1471	17	7854	6302	44	1047	876	0	4.31156
167614	136762	97	41086	33597	82	142555	114699	86	818	1200	8	7981	6381	43	21	743	0	4.31886
304850	211408	116	123669	89497	113	316052	229312	117	3500	2803	32	18552	13191	69	2455	2828	27	4.31886
143603	123348	84	45247	38826	79	123083	104521	83	1685	983	0	6423	5909	35	-457	600	0	4.3199
81000	80360	74	19355	19275	45	72897	70266	74	689	461	0	3907	3286	30	-727	360	0	4.3272
175552	141949	88	44931	35418	83	163996	126205	87	1725	1270	12	9265	7082	48	598	749	0	4.33137
276173	187455	101	67847	48679	95	217975	146077	100	3383	2006	31	13057	8808	58	737	1552	13	4.33137
173781	135036	90	54616	44136	86	153796	119322	89	2011	1409	24	8225	6736	45	1283	1284	8	4.33137
226038	117634	98	70179	35929	97	222767	111112	100	3320	1741	31	12585	6321	60	1404	1194	10	4.33137
181399	149681	88	48702	40430	84	153767	124278	90	2076	1157	9	8557	6974	41	1165	1155	5	4.33867
149314	124388	95	46656	40565	81	134940	112278	85	1250	931	0	7252	6163	41	329	1007	1	4.34388
203832	158353	97	62721	50031	90	154898	119963	94	1633	1114	12	9309	7115	44	18	446	0	4.34597
106932	102300	77	32072	29643	76	97729	89990	78	1127	1009	2	5488	4951	35	1139	673	0	4.34597
93079	91005	75	25460	24464	59	91862	86896	75	252	372	0	5160	4907	35	696	768	0	4.34597
238181	163335	95	67688	46789	92	199138	138324	96	3027	2020	32	11262	7419	54	2603	1238	16	4.34597
195402	160142	85	93411	79067	85	248629	209461	87	2412	1933	27	14079	11439	55	331	731	0	4.3491
331632	237942	109	86839	62933	105	290871	204067	110	3420	2192	34	16471	12059	58	1792	1080	6	4.35118
101912	90641	94	31458	28134	76	83864	75156	79	1303	974	0	4781	4417	32	-735	175	0	4.35222
92149	89002	77	23442	22732	51	83274	79799	75	706	617	0	5190	4675	35	-124	665	0	4.36057
157267	130028	91	37589	31310	81	145872	119227	86	1164	975	0	7719	6588	40	236	739	0	4.36369
126740	109597	81	36184	31112	78	107351	90877	82	1154	786	0	5637	4713	37	570	911	0	4.36369
252360	194493	96	106898	82739	95	322808	242302	100	3023	2283	26	18290	13508	62	118	1970	13	4.36578
120972	110534	80	37664	33644	75	111871	100786	79	854	720	0	5901	5542	36	-1134	16	0	4.36682
176833	143662	89	53199	42332	85	144198	116639	88	1427	1329	18	8444	6243	45	-19	508	0	4.37204
205130	165166	90	60751	48953	87	195382	157074	90	1654	1333	17	12134	9360	50	1282	1073	5	4.37308
123035	101749	87	42007	34850	79	107884	87554	82	1716	1324	17	5593	4630	37	-486	311	0	4.37933
149295	122201	85	44796	37422	81	128981	105717	85	1122	933	0	7294	6118	42	299	588	0	4.38038
178064	135753	95	49521	38337	87	133275	102887	89	1818	1104	14	7966	5757	44	435	697	0	4.38142
123261	104643	80	35802	30357	78	107614	89469	83	514	790	0	6416	5268	40	-3	707	0	4.38246
71566	68787	72	18579	18282	45	69367	67650	72	611	517	0	3342	3571	27	421	570	0	4.38455
83426	82002	75	20954	20529	49	79340	76035	73	1119	665	0	4606	4182	33	-56	897	0	4.38455
273190	191977	106	91022	62938	104	270457	193050	108	3075	1976	29	16057	10729	64	2190	1428	11	4.38663
90371	83454	77	27059	24290	64	80382	73708	76	687	694	0	4962	4215	34	-268	227	0	4.38663
168188	138042	100	49200	40228	82	142878	116443	85	1678	1040	6	8095	6179	43	571	852	0	4.38768
162454	138653	85	59396	50715	81	165425	138785	85	950	1206	8	9158	7662	43	518	791	0	4.38768
154491	124167	85	46837	37412	82	133640	104944	87	1348	859	0	7137	5911	42	-297	443	0	4.38768
211599	167528	90	57806	44028	88	196309	152848	91	2713	1888	25	10905	8583	46	46	350	0	4.38872
148041	120237	93	45216	37492	81	126076	103986	85	1211	712	0	6485	5189	42	782	789	0	4.3908
123191	106648	88	36553	31494	78	94333	82010	82	1836	764	0	5450	4618	34	1664	1425	16	4.39393
324560	222323	113	136571	98552	113	435044	313765	117	4921	3200	40	24105	17026	88	2923	2753	28	4.39393
230057	192023	91	77525	64143	88	226506	185898	92	2118	1873	28	12734	10396	52	919	1284	9	4.39393
114149	111012	76	38719	37575	72	95667	89699	76	976	920	0	5481	5033	32	709	1023	3	4.39497
87863	82792	80	24638	23119	64	80970	75567	76	955	830	0	4462	4241	31	317	723	0	4.39915
117651	104191	79	36125	31572	76	117317	102644	80	1801	967	0	6401	5566	37	426	769	0	4.40436
201540	151951	92	67087	51287	89	149117	110587	92	1624	1147	15	7632	6127	43	515	672	0	4.40436
105847	103219	86	35937	35326	71	102601	98111	75	952	573	0	5931	5633	34	1549	881	0	4.41061
131638	112928	84	31465	26356	77	120150	100324	82	162	659	0	6404	5235	41	88	779	0	4.41687
156483	132568	85	50667	43470	81	134642	110896	85	1250	1590	17	7723	6151	41	-1034	0	0	4.41896
130363	109541	84	39181	32566	81	115417	95153	84	1266	1186	13	5837	5142	36	51	342	0	4.42
231805	178587	95	61855	47601	90	188471	144471	93	1802	1282	22	10769	8035	49	-249	816	0	4.42208
275072	213881	98	98947	78973	96	276569	216071	99	2372	2200	24	15058	11777	58	2011	1197	7	4.42313
116108	105371	78	32883	28860	76	103886	92101	79	546	1090	5	6155	5289	42	1399	1827	21	4.42834
110463	95669	83	31290	26974	77	102227	88691	81	1474	1113	9	6115	5027	41	671	653	0	4.42938
144433	116637	88	36828	29940	81	120521	97325	85	1722	937	0	6993	5492	41	257	616	0	4.43043
253601	193802	103	76001	59013	92	231256	177223	95	2194	1617	18	13121	9981	59	866	910	0	4.43147
206563	163685	99	61926	49550	88	201108	163172	91	1765	1538	18	11088	9082	49	948	925	0	4.43773
84447	81892	75	25545	24735	59	74839	72580	73	1480	737	0	3889	3549	30	-49	1024	2	4.43877
181199	144988	91	52321	41747	85	145942	115364	88	927	1299	10	8586	6618	47	432	934	0	4.44502
286220	218488	104	111907	86845	95	305294	233218	99	3611	2585	32	16517	12914	53	559	982	0	4.44607
215645	168984	97	51622	40720	90	221506	173470	93	1678	1916	22	12975	10006	53	464	667	0	4.44815
213745	169782	91	50603	40686	87	194826	149258	91	2574	1614	28	10788	8482	48	728	600	0	4.45024
172176	131963	92	49613	38581	84	164961	128968	88	1657	1432	16	8755	7143	44	630	705	0	4.45649
66511	66808	70	23822	23686	57	62543	60995	71	1275	1022	4	3250	3442	25	197	383	0	4.45754
155245	127546	85	46120	38310	82	143846	115982	86	1562	1306	10	8440	6648	41	912	1298	10	4.45962
504770	256671	151	156637	89475	148	566026	314548	154	8335	3920	56	32128	17454	118	2793	2278	23	4.46275
223750	180696	93	53686	43208	89	198567	159667	92	2194	1577	27	10838	8722	47	1257	1477	10	4.46379
171702	139139	89	36941	29448	82	156811	123275	87	1703	1144	9	8943	7372	43	822	1385	9	4.46588
209359	170784	90	63607	52081	86	186702	150623	91	2365	1776	25	10412	8684	49	1480	1362	15	4.46588
282145	223322	102	127557	104915	100	415962	338686	104	3679	2958	32	22956	17763	70	1258	1590	13	4.46901
199290	152495	91	79287	61875	88	256882	193562	92	2753	2055	24	14917	11160	62	839	598	0	4.47109
286420	213218	102	97058	72887	99	319987	241161	103	2238	1999	24	18026	12921	69	1283	941	0	4.47213
151226	121212	102	38709	29295	102	149660	113887	102	1894	1285	13	9132	6674	48	-25	471	0	4.47213
121408	109827	78	38094	33529	76	116568	99579	79	1112	801	0	6662	5598	40	121	775	0	4.47213
244864	195701	93	75835	59610	92	253504	200703	96	2409	1928	28	14286	11420	59	1014	989	0	4.47318
74133	72422	72	14812	14786	41	63037	61626	72	127	348	0	3734	3711	28	864	728	0	4.47318
123145	106622	81	40224	34822	79	102990	87363	82	634	785	0	6170	5065	37	493	765	0	4.47943
101002	97196	76	29691	28363	72	79464	74522	76	412	789	0	4396	4231	31	89	744	0	4.48152
195448	164991	89	84521	69331	86	218086	180598	89	1934	1975	22	12570	10138	52	1987	1796	17	4.48777
228024	188746	93	99527	88022	90	280122	236933	97	2597	2240	22	15939	13410	55	545	1096	5	4.48777
212728	167858	89	59125	45928	87	181623	140588	91	1894	1142	12	10797	7983	47	561	1050	4	4.48882
368762	271190	130	149006	106433	129	521951	384359	133	6829	3962	48	29533	21328	94	1209	1490	12	4.4909
193482	172299	84	88342	78742	84	195906	174880	86	2436	1862	21	10743	9052	52	332	1010	1	4.49403
147549	122329	83	43258	35345	81	141116	114204	86	749	737	0	7724	6184	44	-214	543	0	4.49716
101977	91238	84	30160	26341	74	84819	74953	78	1386	1011	2	4615	4214	35	927	609	0	4.50133
214682	164382	91	54236	41072	86	185827	142702	90	1713	1246	11	10451	8102	48	535	1042	3	4.50341
135862	118314	81	36699	31086	79	124875	107370	83	525	602	0	6853	5826	39	879	1047	4	4.50341
160301	124543	86	42812	34590	83	138883	107423	86	1565	1182	10	8306	6475	45	417	887	0	4.50863
73004	71502	76	21901	21792	49	62721	60917	72	764	1134	9	3378	3475	27	-693	318	0	4.51071
250963	190235	98	66651	50549	95	239848	179309	100	2264	1777	22	12614	9377	56	1361	943	0	4.51593
84134	78075	76	22971	21052	54	72628	66593	75	313	557	0	4160	3727	31	59	525	0	4.51801
258880	200248	94	112520	95488	91	336218	272773	95	2968	2266	28	18740	15541	63	337	1019	2	4.51801
232001	177485	91	73132	55860	89	235685	183342	93	2622	1792	27	12570	9790	52	1219	789	0	4.52427
136530	115272	90	36993	30891	79	102104	86028	82	1018	942	0	5552	4980	36	244	494	0	4.52948
262180	206188	94	93592	74702	92	291344	229859	97	2791	2266	27	16763	12652	64	1125	889	0	4.52948
166525	132811	88	49499	40467	84	148586	117067	88	2002	1904	27	8642	6633	45	111	567	0	4.52948
107749	106024	75	32939	30936	64	96556	89533	77	918	830	0	5040	5060	33	791	1394	11	4.52948
135862	114890	98	38209	32028	78	117738	100000	83	458	675	0	6678	5486	38	630	588	0	4.5347
110150	99000	79	32528	28910	75	94849	84785	79	1282	868	0	5147	4566	35	466	878	0	4.54304
303008	211397	109	85289	57748	108	268696	184858	111	3545	2244	34	14443	9765	57	269	1269	7	4.54304
247529	178959	94	69992	50420	93	215501	151503	97	2532	1859	25	11718	8408	51	644	1283	7	4.54721
193794	160316	87	51002	41195	85	167147	131030	90	1538	1564	20	9518	7083	47	315	774	0	4.54721
105119	102983	74	30764	29964	67	101406	95694	75	640	856	0	5996	5720	35	783	864	0	4.54721
94213	90012	76	28091	26641	70	96959	91653	77	889	702	0	5472	4954	34	629	738	0	4.55034
155339	126566	82	48737	39235	82	132640	104639	86	592	989	0	7581	5971	41	1314	778	0	4.56181
125370	105576	84	38389	33011	78	121396	101637	82	1287	1297	12	6719	5609	41	-380	375	0	4.56285
234422	188167	91	91183	73551	89	246512	194956	93	3119	1864	37	14202	11038	53	206	841	0	4.57015
98780	94055	84	28032	27632	65	91414	87762	75	508	1024	3	4613	4652	30	174	502	0	4.57119
225896	189582	103	88929	76436	93	358106	310626	98	3378	3061	29	19561	17082	70	739	1143	6	4.57328
196882	159761	92	49694	39725	85	167113	133667	89	949	968	0	9333	7382	45	652	845	0	4.57328
205544	179790	89	70191	62360	84	209856	183937	88	1575	1799	19	11605	10464	49	516	784	0	4.57328
185028	149685	87	47722	38958	84	149654	119175	88	1698	1334	13	8197	6675	43	254	851	0	4.57745
133717	118953	81	37089	32438	78	113118	99645	83	1056	1389	17	6836	5994	40	1421	1538	20	4.57849
83263	82182	77	19233	18879	47	77259	74694	73	178	823	0	4238	4351	31	-482	624	0	4.58162
127872	106824	84	35968	29690	80	115209	96669	84	674	945	0	6592	5321	41	106	433	0	4.58579
181308	140087	87	48334	36929	85	158376	120123	89	727	1391	19	8866	6649	47	319	759	0	4.59726
119803	105455	81	32693	28832	75	95815	84516	79	795	1065	5	5038	4637	34	-26	893	0	4.5983
119160	102440	85	35205	30238	80	115469	97667	83	1625	1507	14	6301	5171	38	290	543	0	4.59934
186390	156931	90	66405	57672	83	246289	209591	88	2755	2013	24	14273	11830	55	221	991	0	4.59934
386231	218614	187	130154	67644	180	363430	193994	197	3336	2479	30	21276	11374	95	218	1672	23	4.60456
108769	103467	76	36099	32496	73	103754	94272	78	304	939	0	5612	4967	34	692	1043	3	4.6056
292939	212230	109	74970	56534	99	266059	195746	103	3281	2101	36	14818	10309	58	1123	566	0	4.6056
175445	146972	84	43998	36480	82	137007	113181	85	1489	1289	12	7540	6124	41	33	356	0	4.60664
173275	158688	86	52414	47914	79	185043	165738	84	1604	1595	17	10484	9595	44	1364	963	0	4.60664
165992	139935	84	41917	34631	80	138763	114142	84	1688	1039	6	8110	6147	42	338	795	0	4.60664
160709	129436	88	46247	37840	83	144257	115279	87	1818	1153	8	7775	6401	41	-438	273	0	4.60768
137536	108754	91	34763	27412	80	127042	101757	84	1130	1049	4	7917	6129	49	1307	1398	10	4.60768
97773	93753	75	27612	26304	63	95182	90045	76	1099	890	0	4959	4973	31	-434	185	0	4.60768
177158	140422	87	57774	45360	86	146056	111882	89	1277	1161	12	8690	6639	45	1231	956	0	4.60977
189706	153735	88	55199	44820	85	173265	141228	89	1910	1936	21	10310	8250	49	1277	1102	5	4.61186
232485	173645	113	72606	54653	107	213506	156415	113	3174	1998	27	12347	9015	57	-381	617	0	4.61186
393668	219825	150	119615	66300	146	375749	209249	149	3903	2071	38	20826	11737	72	1108	1660	12	4.61394
230462	169664	108	56606	41005	92	174698	127865	96	1908	1205	23	10974	7767	49	2136	1345	18	4.61603
166419	130219	90	45810	35033	84	139860	106747	87	1308	1249	11	7664	5878	44	-432	775	0	4.61603
163737	133944	85	50605	41203	82	146081	117512	85	1489	1142	8	8378	6630	44	1125	796	0	4.61811
206442	163775	91	71664	58260	89	190336	151324	93	1434	1088	5	10829	8524	48	647	1115	6	4.6202
204356	161596	89	82208	66808	86	304825	251893	90	4139	2972	35	17731	14235	65	1604	2207	16	4.62645
291407	202166	111	74299	52133	106	271002	186324	110	3815	2169	28	14765	9466	61	51	825	0	4.62645
138056	113182	84	43302	35642	81	129407	103554	85	885	596	0	6710	5518	39	-347	581	0	4.6275
120464	101698	85	35634	30444	78	109064	90253	82	727	670	0	6258	5051	38	513	562	0	4.62854
191780	159245	91	76937	64099	86	235908	201112	89	1498	1909	19	12378	11027	49	1247	1464	19	4.62958
161564	141829	88	69382	62401	80	172712	150500	83	902	1074	5	9649	8635	45	1753	2022	19	4.63062
155177	126635	95	42459	34099	82	123356	99034	85	1882	1432	19	6796	5474	43	842	998	0	4.63167
163438	128378	88	45122	36389	83	144295	111198	87	1768	1408	18	7404	6119	41	-139	1090	4	4.63479
305390	239227	103	155419	126867	100	427328	342001	104	4843	3701	37	23824	19474	77	1884	2096	13	4.63479
162060	129144	89	47440	38002	85	138672	110212	88	986	1006	4	7939	6147	47	422	687	0	4.63584
186215	148557	93	52349	41245	84	151711	118034	87	2391	1642	18	8909	6922	48	1121	929	0	4.63688
186142	149489	89	47337	38024	82	160497	125979	86	2110	1567	23	9388	7148	47	203	870	0	4.64209
370988	255874	126	182349	133440	124	486589	338406	128	5925	2823	41	27235	18922	90	2080	2753	20	4.64418
228991	183233	101	90162	76543	92	345093	291271	96	3613	2541	30	19850	16666	62	723	884	0	4.64522
330578	237905	116	124883	91446	112	479856	339247	117	5487	3145	48	26899	18298	83	1089	1160	5	4.64522
174482	138399	88	54257	43062	84	146595	117396	88	1815	1175	22	7935	6019	45	612	871	0	4.64939
94673	89466	81	28495	27676	72	82732	78504	75	-20	585	0	4626	4672	31	504	685	0	4.65148
148716	123311	84	38743	32234	81	129672	110035	84	693	907	0	7218	6167	40	-207	221	0	4.65461
169306	136550	87	45559	36938	83	140698	112974	87	987	1028	5	7731	6304	42	532	560	0	4.65565
220589	175592	90	76053	62030	88	247204	195781	93	2611	1931	33	13828	11217	56	190	1253	6	4.65565
183085	151138	87	37786	30692	83	142310	114297	88	2142	1359	16	7575	6140	42	1546	1350	12	4.65565
111435	98045	83	33160	28773	77	102491	90268	80	691	1230	9	5366	4649	36	71	536	0	4.65669
127827	106012	85	35854	30238	79	114533	93416	83	1886	1123	11	6428	5269	38	-127	365	0	4.65773
159285	124488	86	51402	40970	84	141138	107743	88	1829	1226	21	8731	6992	43	-53	383	0	4.65878
281410	206069	113	84718	66093	106	257307	189295	109	3809	1890	32	15026	10672	61	1130	841	0	4.65878
128310	113319	78	36381	30406	78	121047	99222	82	1868	1118	9	6492	5510	39	-742	338	0	4.66086
178843	142757	87	46390	37062	83	151906	121800	87	1000	720	0	9289	6965	48	1378	1161	7	4.66399
215364	166171	91	58663	44277	87	179457	135925	90	1950	1205	12	9700	7559	47	224	445	0	4.66503
205526	162384	92	60238	50594	88	239509	192214	91	2817	1650	26	13043	10598	53	-43	1013	5	4.66816
80666	81028	72	26410	25928	66	74404	74152	73	1094	879	0	4268	3993	32	-223	261	0	4.66816
226068	185543	90	87387	73575	88	213768	177068	90	2040	1700	28	11322	9650	48	-269	924	0	4.67233
237300	184407	93	103704	83200	90	312242	248591	95	3696	2638	33	17487	13645	64	1033	1074	4	4.67233
63982	63377	73	17563	17258	43	52653	51777	71	555	821	0	2993	2720	24	948	1316	16	4.67442
112487	98292	80	33933	29610	76	97485	83123	81	624	1121	8	5559	4296	39	1514	804	0	4.6765
204601	158881	90	49144	38082	87	171552	133836	91	1569	1568	25	9492	7524	47	501	1476	9	4.68484
66603	64800	73	21789	21092	51	54950	51826	72	289	589	0	3621	3147	28	325	1051	2	4.68589
183568	151602	89	48756	41256	84	157423	127464	88	1036	967	0	8881	7095	44	1122	791	0	4.68902
378627	240045	129	162652	111914	123	503974	344948	129	4832	3419	41	28589	19602	91	1041	858	0	4.68902
172961	143321	87	36256	29194	84	152288	123101	88	1348	1220	14	8762	7113	46	-85	726	0	4.69006
130660	111881	82	39904	33958	79	116774	99664	82	2311	1975	23	6326	5186	40	130	476	0	4.69214
197173	154389	89	50055	39002	86	167877	129767	91	1639	1649	17	9725	7275	47	277	1182	6	4.69214
44797	44956	69	13690	13515	40	37850	36892	68	-110	584	0	2344	2397	21	1145	1129	4	4.69736
312009	222488	104	92370	67734	102	251240	175834	106	3652	2547	31	14757	10133	66	2031	1393	17	4.70048
127334	107586	80	38941	33345	78	114998	95264	82	1028	801	0	6522	4955	40	710	1516	9	4.70048
159495	129575	92	51416	42083	83	135121	110867	86	1470	1012	3	7977	6157	43	150	544	0	4.70466
118739	108315	79	38999	34723	75	100415	88165	79	662	586	0	5657	5061	36	307	705	0	4.7057
86049	82360	90	23746	23291	53	80507	76682	74	1145	723	0	4793	4021	30	-783	86	0	4.70778
160037	124191	87	45625	36356	83	133340	101745	86	1812	1387	12	7766	5770	42	768	715	0	4.70883
190720	149710	96	50997	40206	84	171688	135687	88	2047	1622	21	10019	7742	51	842	963	0	4.71195
123131	115897	94	32077	29913	75	105474	97854	79	1367	1201	11	6039	5421	37	754	1119	6	4.71613
327975	240339	119	95521	70044	114	313579	231506	118	3246	2610	32	17619	12943	68	1063	2179	16	4.7203
155421	129892	85	51465	44187	82	125871	103723	84	1124	1232	11	7022	5794	41	-880	362	0	4.72134
217223	172867	90	80216	64644	87	206436	164512	90	3007	1947	29	11737	9039	55	937	839	0	4.72759
165097	128716	90	41812	31889	83	142878	110712	86	1124	1295	10	8147	6067	46	116	635	0	4.72759
159759	134662	85	50669	42411	81	138221	116694	85	1551	1294	16	7530	6299	42	1561	852	0	4.72864
108895	97056	84	31232	27799	75	101158	91277	79	752	810	0	5730	4742	38	-179	295	0	4.73072
163648	134401	88	41803	33141	82	147657	121328	86	2212	1520	18	8683	7032	45	-570	144	0	4.73385
108191	97975	79	33139	29557	76	88514	78557	80	1243	843	0	4695	3908	34	-167	573	0	4.73802
250145	172955	103	61528	44205	96	211785	146291	100	2231	1635	25	11998	8266	58	1103	919	0	4.74011
411253	254755	140	114359	70396	139	471151	265836	144	5457	3755	42	27720	16397	81	2511	2011	20	4.74011
239668	182900	109	114284	91609	92	343798	276318	96	3467	2321	32	19769	14984	68	2207	2049	27	4.74115
230217	168427	100	59553	42682	90	189204	135201	108	1704	1444	22	10592	7871	49	714	1245	8	4.74115
224561	176291	91	49652	39768	87	212539	162502	91	1772	1420	17	12531	9019	58	3367	1538	37	4.74219
74606	71775	73	18381	18033	48	68747	67239	72	389	506	0	3592	3505	28	-322	876	0	4.74532
77154	75547	72	23228	22873	55	70911	70209	72	143	390	0	3607	3953	28	93	584	0	4.74636
213317	164500	93	64818	50294	88	173577	131164	91	2105	1455	29	9690	7578	47	1267	1407	9	4.74741
71117	70044	71	11948	12204	38	60015	58446	72	-31	371	0	3530	3426	26	-8	454	0	4.74741
211471	152603	93	66154	48792	89	190642	134910	93	1403	1143	10	11016	7677	52	-492	434	0	4.74741
123474	106390	81	35495	30708	78	105721	90547	82	701	683	0	6265	5095	40	-912	167	0	4.74949
102483	96270	78	24178	22463	58	95206	89205	77	879	675	0	5227	5325	32	339	876	0	4.74949
162739	133455	86	47360	38441	82	153813	122677	86	2067	1002	2	8745	7118	41	-250	630	0	4.75053
60953	60201	75	18456	18090	45	57733	55818	72	341	311	0	2614	2792	25	-56	425	0	4.75158
152703	133891	81	45757	40097	79	127161	112275	82	1427	1454	12	6262	5846	38	261	774	0	4.75366
219952	174879	87	55837	43885	86	178347	137164	89	1967	1255	23	10039	7574	47	551	1020	2	4.75471
156477	125515	92	54615	44803	83	132017	106112	86	967	995	0	7499	5777	42	521	615	0	4.75471
278413	219822	102	102501	78005	100	401570	310518	103	4162	2688	41	22038	17137	70	1845	1063	8	4.75992
123539	113073	78	39029	34615	76	102851	89401	81	914	453	0	5198	4792	33	22	335	0	4.75992
109047	93159	81	31849	27856	72	95342	83181	79	1342	827	0	4610	4137	33	-645	378	0	4.75992
209940	162103	91	51768	40669	86	181291	133808	92	2300	1703	20	10532	7312	54	407	749	0	4.76096
213362	161056	93	68718	53672	88	189772	141007	91	2512	1572	25	10234	7572	48	277	830	0	4.76305
202357	149888	104	59879	44705	88	165586	123872	91	2303	1590	18	9249	6641	56	676	696	0	4.76305
183858	147501	86	54735	44295	86	174911	135739	89	2353	1266	13	9525	7647	47	1205	1583	12	4.76305
125868	116848	78	50605	47468	77	106785	98361	80	678	814	0	6006	5243	35	46	622	0	4.76722
98334	89396	80	31808	28777	75	90348	82190	78	773	845	0	5097	4439	36	1208	1296	7	4.76722
127515	112266	79	35054	29671	77	117145	98536	81	-249	493	0	6856	5738	39	924	1196	11	4.76826
277339	202038	101	70069	48458	99	214365	151101	103	3678	2437	32	12493	8813	55	2999	1399	19	4.77139
89142	86994	70	26183	24741	59	87415	81352	76	617	896	0	5324	4463	38	430	1013	1	4.77139
126818	112051	81	34840	30032	78	118076	102174	82	814	1076	5	7225	6111	42	172	320	0	4.77556
177240	147174	87	65330	55234	85	137849	111174	88	1549	1501	15	7513	5980	41	1011	880	0	4.77869
109022	96283	81	31387	27138	76	94967	82650	79	1041	517	0	5280	4777	35	451	646	0	4.7839
128920	108058	83	38394	31838	79	115624	97481	82	772	1022	5	7065	5652	40	-3	478	0	4.7839
187531	142372	99	53896	41820	87	159046	120331	92	1277	1458	12	8871	6624	46	-434	944	0	4.7839
50367	52546	53	18380	18108	46	46197	45425	68	143	548	0	2707	2682	24	337	1225	9	4.78599
131993	109901	85	37728	32164	79	115840	95000	82	872	978	0	6737	5713	38	-172	281	0	4.78703
195644	157988	87	42705	35064	83	165567	130806	88	1988	1111	19	9366	7555	44	129	516	0	4.7912
309955	213302	112	113043	81536	105	306392	207977	110	3959	2405	35	17744	11080	67	634	998	0	4.79224
243712	187114	106	67812	50757	96	246153	185871	114	2597	1836	30	14021	10037	56	422	1166	7	4.79224
245285	196336	96	64956	52683	93	240220	191800	98	2500	1695	26	12572	9820	54	2034	1590	12	4.80371
227778	170387	91	56720	41335	90	198649	146620	93	2478	1559	26	11171	8203	51	-579	304	0	4.81205
128180	107357	92	38095	32293	79	115874	95792	82	1091	751	0	6633	5339	39	389	696	0	4.81205
126932	106583	94	31899	26845	80	107706	91612	83	982	716	0	5922	4877	37	-56	700	0	4.8131
244749	188238	99	128050	103437	94	345550	260421	97	3283	2856	30	19275	14101	67	-17	488	0	4.81518
121423	115604	76	64995	62487	76	144232	136262	78	2111	1624	18	7362	7044	38	1027	1385	10	4.81622
115401	113570	77	33698	32530	74	100589	95871	77	1130	1113	8	6213	6039	33	1561	950	0	4.81622
269944	207744	97	93991	73634	91	327566	261239	95	3461	2740	32	18675	14443	73	207	443	0	4.81831
292819	204401	115	79081	56407	105	271471	191629	109	3452	2166	34	15561	10924	56	1379	1043	4	4.82039
120199	106063	81	39844	34732	77	107400	93244	80	1635	1524	15	6465	5078	39	-27	558	0	4.82039
93865	89585	77	28508	27178	70	75418	71635	75	557	725	0	3453	3717	26	189	373	0	4.82457
99943	92731	77	32578	29900	75	97627	89734	78	935	921	0	5472	5107	36	620	959	0	4.82457
56449	54659	72	17445	16948	46	52809	51119	71	58	589	0	3203	3125	28	419	1236	7	4.82561
129269	107996	97	37098	31772	79	106786	88786	82	1498	915	0	5647	4957	36	-441	541	0	4.82874
90478	85483	76	28434	25321	76	86206	79860	76	570	515	0	5025	4030	34	171	846	0	4.82978
102033	92530	78	31643	28637	73	86833	78179	76	759	636	0	5212	4515	36	-402	213	0	4.83291
234771	181757	93	118815	96812	92	432550	346470	98	4858	3499	36	24224	19624	80	2097	2758	15	4.83708
303274	223088	102	124093	96544	100	342297	256717	104	2989	2108	33	18887	14059	60	1156	1630	18	4.83708
165011	129286	87	42859	32812	84	136617	106630	87	716	867	0	8023	6108	44	78	473	0	4.84333
112360	103925	77	31177	28801	75	94001	85147	78	535	413	0	5788	5035	35	1636	1432	11	4.84542
211128	164366	97	79091	63865	90	197596	150633	92	2838	1469	20	10969	8514	48	232	602	0	4.84751
135104	113733	83	41472	34808	79	121868	101456	84	1842	1499	15	6571	5376	39	-52	921	0	4.84959
150467	124162	86	31843	25303	81	129141	104870	85	1529	1166	17	6674	5736	37	310	856	0	4.8548
145800	122059	82	34379	27722	79	136420	111417	84	735	1155	7	7412	5968	43	-110	1013	4	4.85793
111566	100641	83	31231	27123	75	113399	100875	80	1033	776	0	6191	5371	36	619	1009	1	4.85793
109082	98074	81	32373	28962	75	103969	93686	78	930	869	0	5521	4760	39	-305	837	0	4.86732
115133	98497	81	34937	30191	77	109485	92119	82	1206	756	0	6081	4789	39	-285	332	0	4.87462
83835	81202	73	25187	24294	62	74030	70065	74	97	558	0	4637	3926	34	908	1025	2	4.87879
61577	60492	70	17491	17364	43	51904	49359	70	122	512	0	2808	2767	23	564	933	0	4.87983
201523	159858	89	52958	41528	87	176483	137634	90	2067	1621	20	10092	7446	50	1189	1344	9	4.88191
114422	101756	79	33310	29121	76	105849	92366	79	1222	1140	6	5102	4729	34	777	877	0	4.88191
151493	125482	86	53100	44837	82	126573	104064	85	1818	1367	18	6533	5411	39	731	1367	10	4.88504
139001	114483	85	50085	41162	82	118776	98915	84	1174	932	0	6756	5308	38	340	634	0	4.88504
258540	180389	101	83456	59396	95	338242	254538	100	3417	2049	36	19558	14109	69	1593	1586	11	4.88504
120499	112650	78	37447	33601	76	105038	94739	79	984	1240	9	5718	5438	32	630	1069	4	4.89026
107857	98109	80	34021	30698	75	95753	87178	78	738	758	0	5680	5107	34	621	867	0	4.89443
179769	151338	88	56459	47702	85	142760	119411	87	1826	1429	20	8410	6781	43	828	880	0	4.89547
293665	212194	113	90757	68371	100	327154	246477	104	4127	2603	31	18950	14223	69	1734	1387	15	4.89651
216262	160768	93	59947	44802	89	196606	143490	93	2422	1475	18	10951	8226	47	-52	668	0	4.89755
223957	173769	94	57844	44408	88	206185	156300	92	2261	1781	26	12254	9368	51	816	542	0	4.89964
263201	203475	107	93282	74398	95	257832	202455	98	2542	2136	27	14098	11046	57	1582	1395	9	4.90068
234923	181724	96	51416	40256	88	173485	130461	92	2269	1729	23	10212	7460	49	735	1007	1	4.90173
265918	202524	107	68686	52192	103	257764	194749	106	2221	1944	25	13623	10570	51	-745	690	0	4.90381
201699	155147	108	58746	47889	87	172495	134229	92	2002	1717	23	10046	7697	54	1000	1146	9	4.9059
256930	211536	95	83017	69152	91	309862	256087	95	3173	2609	27	17480	15045	58	3360	2484	23	4.9059
131508	122535	86	67911	65046	79	113573	106879	79	1241	1237	10	6557	5709	40	1301	1207	8	4.90694
89097	85676	73	22648	21600	53	82561	78879	74	1313	596	0	4747	4447	34	-196	437	0	4.90798
111801	103921	77	31376	28801	75	99946	92300	77	1226	906	0	5807	4885	35	239	504	0	4.90798
164718	132287	86	44268	36118	82	144399	113126	88	1050	976	0	8086	5992	43	736	1150	6	4.90902
65407	64543	71	21577	21190	50	53024	51612	72	732	417	0	2990	3079	24	650	623	0	4.91528
384387	258281	122	150105	106570	121	423746	307329	123	4579	3031	39	23651	17184	68	1004	716	0	4.91528
191635	151426	86	44356	34468	84	171376	133909	89	1947	1492	22	10374	7632	50	418	793	0	4.91737
193051	153795	92	58800	47173	84	155523	123608	90	2035	1691	16	8723	6939	45	194	1039	3	4.91737
395823	255904	132	113048	75139	127	413490	259322	133	4748	2942	38	23375	14736	85	919	955	0	4.92049
190690	155992	86	48512	39520	85	174310	137648	89	1292	1046	3	9156	7390	44	-1079	338	0	4.92049
224420	169849	90	62034	46751	88	186618	137396	92	3018	1832	29	10988	7872	50	813	843	0	4.92049
116970	105866	79	33749	29724	77	113657	101726	82	1143	812	0	6325	5622	39	-168	886	0	4.92049
79571	78122	79	24117	23621	50	69176	67544	72	328	499	0	3641	3240	27	-424	504	0	4.92154
105037	98683	76	31421	28250	75	102498	94140	78	871	1098	10	5926	5230	34	-290	778	0	4.92362
84598	81308	75	26393	25326	65	74217	69849	75	492	1049	5	4139	3595	28	-231	261	0	4.92571
113341	99253	80	33209	28912	77	99713	85347	80	1826	1090	15	6295	5361	38	158	596	0	4.92571
94878	92151	80	25826	25250	54	89570	85106	76	276	428	0	4977	4879	32	-7	339	0	4.92884
169926	138633	87	44061	36489	82	155504	125651	89	2423	1513	18	8521	6473	44	-328	556	0	4.92884
160494	125538	85	47284	36977	84	152977	116267	102	1781	991	0	8482	6603	45	252	1384	15	4.92884
149759	124693	88	50664	43041	81	124624	102710	84	1410	937	0	6956	5714	40	127	635	0	4.93092
145661	124519	85	35326	29789	78	124526	105076	84	2484	1520	17	6985	5608	41	1294	949	0	4.93822
146547	118430	89	39281	31848	80	125032	99067	85	1197	1152	7	6309	5525	40	1841	2507	14	4.93822
74538	74171	70	23046	22511	50	68000	65845	72	816	889	0	4047	3476	30	-511	733	0	4.94239
157408	125106	85	44863	35616	82	140665	111502	87	1292	885	0	7930	6394	41	1456	805	0	4.94343
106815	97831	79	32944	30198	75	90907	85434	78	1342	869	0	5028	4822	33	753	1027	2	4.94448
165942	123340	89	52267	40252	85	136587	101092	88	2191	1064	10	7938	5890	45	-278	496	0	4.9476
278386	208062	113	75884	57463	98	245606	182356	102	3211	2164	27	14353	10536	58	619	883	0	4.94865
150773	123888	85	44200	36883	81	130330	107199	84	926	982	0	7453	6322	40	1701	1409	9	4.95073
90175	85524	76	23432	21088	56	90816	83970	76	786	1074	6	5039	4574	33	56	890	0	4.95386
109051	103070	79	34255	32045	74	100178	92942	79	530	897	0	5430	5014	34	104	407	0	4.95595
144599	121126	83	31989	26342	80	144664	119989	85	822	891	0	7751	6565	40	524	644	0	4.95907
157057	126946	96	40610	32401	81	89603	72075	85	608	758	0	5640	4565	37	-898	737	0	4.96116
205839	165685	88	57272	46778	86	220486	179054	90	3039	2049	22	12441	10307	50	444	699	0	4.9622
119735	102220	80	38645	33031	77	100715	83910	81	145	400	0	5859	4980	37	32	810	0	4.9622
137742	120297	83	41166	35482	79	119416	102364	83	1434	1100	6	6863	5919	38	284	338	0	4.9622
248876	195583	92	77290	61918	89	254054	196951	94	2024	2036	26	14662	10945	62	1356	820	0	4.96846
218490	170223	91	67295	53989	88	186761	142437	92	1993	1338	17	10637	7688	51	1200	901	0	4.96846
178473	145445	87	51592	42079	83	150591	120181	87	1968	1813	19	8350	6578	43	2551	1829	19	4.97159
139601	113066	91	38143	31026	80	121758	98844	83	1537	1032	5	7069	5358	43	-255	366	0	4.97263
160044	130518	85	53432	44142	84	136237	109448	86	1908	1615	17	7526	5941	44	363	804	0	4.97263
213843	167715	92	65718	52890	87	186825	144891	90	1262	1052	6	10298	7929	49	809	679	0	4.97471
134169	114161	83	40556	34278	79	123792	103492	83	1375	1362	11	7187	5986	39	-224	395	0	4.97889
98285	91006	80	29111	27092	74	86021	79859	77	778	879	0	5296	4774	34	1179	678	0	4.98201
90948	81021	86	26686	24136	63	79191	72554	78	1210	1114	8	4342	3931	33	555	969	0	4.98201
243866	203964	93	71198	59939	88	295691	250408	93	3078	2692	29	17243	14628	65	1174	1166	7	4.98201
160449	127857	87	39387	31381	82	133628	106403	86	2222	1569	27	7458	6156	43	-771	249	0	4.98306
250572	195352	99	66289	52276	89	260922	200562	96	2647	1703	23	14908	11723	60	1654	1411	17	4.9841
148441	120219	84	40119	32287	82	120985	97510	85	982	1211	11	7403	5944	43	-38	540	0	4.98514
192202	146298	92	54144	42202	86	160440	119857	89	880	1097	9	8755	6446	45	1535	1165	6	4.99244
151378	130594	86	33529	28099	80	137988	117889	84	1399	1074	6	7616	6776	40	-116	629	0	4.99244
242268	193148	92	132583	113858	90	462562	379165	94	5294	4525	37	25568	20737	80	328	849	0	4.99557
112562	100487	79	35232	31680	76	101278	86613	80	660	892	0	6064	5031	38	168	471	0	4.99557
171693	137989	88	43057	34617	82	147783	116717	87	1089	1170	15	8085	6188	45	223	1378	8	4.99661
158125	132268	87	46684	39185	81	144930	119741	84	1422	975	0	8310	6662	45	78	400	0	4.99765
77484	78016	71	20826	20452	50	73636	70164	72	500	674	0	4519	4736	32	170	728	0	4.99765
287632	222748	103	101500	80238	100	319516	254176	104	2923	1988	28	17077	13437	63	2855	1619	19	5.00078
168763	149937	84	48529	42282	82	154798	134204	85	2989	1539	22	8905	7295	44	236	747	0	5.00078
89175	87403	76	29048	28393	71	83549	80421	74	345	1036	4	4751	4412	31	833	880	0	5.00287
87793	85489	72	28470	27218	70	76149	72160	74	1475	1066	6	4368	4178	30	838	726	0	5.00391
210754	152680	98	56366	40516	89	168965	120047	92	2463	1545	26	10355	7129	49	1024	862	0	5.00912
339728	249077	106	114608	82765	103	530200	391632	107	6068	3869	42	29322	20508	99	263	1109	5	5.01225
157380	129278	92	39923	31899	80	145718	118801	84	1259	793	0	8030	6547	42	934	673	0	5.01225
180941	144753	101	48318	39061	84	147946	118031	88	345	685	0	8986	6734	48	681	870	0	5.01434
274209	218833	95	89284	71148	95	327795	263853	100	3804	2282	35	18577	14793	67	1183	663	0	5.01747
246301	178694	96	73533	53186	94	188412	132348	97	1850	1677	19	11290	7896	51	548	1058	4	5.01955
181612	144614	91	54593	44475	86	133729	107419	89	1655	1005	2	7515	6028	43	489	1101	4	5.01955
128568	106872	83	40268	32736	81	112124	91433	83	1129	1162	8	6408	4863	41	-571	1268	7	5.02059
79428	77462	89	19827	19276	50	71884	68985	74	735	848	0	4093	4027	28	604	931	0	5.02164
65990	62920	72	20090	19781	49	53261	51618	72	525	592	0	3362	3014	28	1691	993	0	5.02372
79275	78838	71	26406	25762	69	68608	65894	73	816	686	0	4315	4033	30	691	810	0	5.02581
233365	178783	95	70762	56514	90	258724	204036	94	3058	2087	31	14920	11373	58	1046	807	0	5.02581
145451	121507	84	47688	39909	80	126401	100597	84	1120	1162	12	7572	5944	42	581	913	0	5.02685
91473	89931	73	26708	26084	64	78612	75613	74	859	770	0	3833	3912	30	-305	683	0	5.02685
223333	169637	93	54032	40825	88	182571	138714	91	2271	1104	8	10762	7918	49	2070	1150	8	5.03102
102758	93261	79	26999	23688	67	96095	84907	79	1268	1209	10	4676	4549	31	65	1312	3	5.03206
274797	194484	100	78234	54692	96	244448	171480	100	2876	1999	22	14072	9466	65	1462	1045	7	5.03206
112711	110400	75	28519	27485	60	107932	102111	77	823	542	0	6238	5797	37	268	1024	2	5.03206
152162	140672	86	43882	39817	79	126994	113602	82	1479	1512	11	7047	6572	40	-991	329	0	5.0404
142616	119069	83	42206	34496	79	130367	105690	83	833	984	0	7428	6275	42	284	1197	9	5.0404
162545	130050	86	49607	40439	83	147530	115662	86	1499	1363	11	8627	6585	49	47	536	0	5.04562
119571	100795	82	31982	26591	76	108644	92818	82	471	813	0	6105	4955	38	571	614	0	5.04562
152050	127867	85	48373	40422	82	138399	112992	86	1098	931	0	7876	6265	43	840	749	0	5.04562
194887	151823	92	58478	45321	86	163350	124886	89	1388	1054	6	9882	7487	44	745	720	0	5.05396
88403	85163	75	24030	23123	60	75915	73252	74	426	684	0	4450	4006	31	-203	464	0	5.05813
259977	194668	116	87738	68899	104	376310	284814	111	4104	2741	31	20963	15270	69	-62	1400	10	5.05917
73861	71372	73	18562	18034	45	61529	59598	73	272	671	0	3870	3730	30	385	493	0	5.05917
237161	194112	93	62142	51137	89	234764	189172	94	2624	2085	28	12922	10590	53	306	512	0	5.06647
66962	64399	75	24875	24697	57	55310	54453	71	215	535	0	3322	3196	27	368	519	0	5.06751
225149	178300	97	57030	46265	87	219671	174954	90	2433	2174	24	11969	9510	49	71	1052	4	5.06856
344298	214554	121	137094	100514	118	451547	333769	121	5571	3439	43	25379	18792	71	3492	2956	39	5.0696
121553	108991	85	30937	26581	78	106085	92686	81	1611	1168	11	6667	5419	38	1613	964	0	5.07169
104445	99606	76	26801	24759	68	95578	88815	76	985	563	0	5118	4910	34	-193	376	0	5.0769
54984	55213	69	14454	14501	40	47095	46599	70	-792	39	0	2477	2409	22	140	413	0	5.0769
127409	105490	83	36638	30792	79	118323	95276	84	1397	1016	4	6692	5685	40	1096	662	0	5.0769
128930	109977	82	37817	31750	79	112535	94677	82	1060	745	0	6053	5649	37	807	945	0	5.08211
146690	119478	82	47839	38939	80	129820	103641	84	1012	1087	6	6783	5362	40	727	762	0	5.08316
85208	80135	75	18977	18575	47	72694	70403	74	1092	821	0	4174	4325	30	-666	456	0	5.0842
175501	147060	86	60381	50026	83	151861	123459	86	1962	1087	7	8960	7376	48	837	853	0	5.08524
129482	109902	83	32160	26268	78	115597	97117	81	1090	1067	8	5930	5190	37	337	961	0	5.08628
259351	193895	99	77860	59741	95	221430	163531	98	2560	1830	27	12514	9364	50	1636	1938	19	5.08733
129342	110618	84	28588	24051	67	107397	92667	82	1977	1214	12	7276	5547	39	1397	1545	20	5.08837
70634	69828	74	18171	17965	44	67009	66265	71	953	618	0	3687	3635	27	517	449	0	5.09567
199070	151546	97	80193	60810	87	247414	191968	90	2614	1795	27	13888	10772	61	979	1635	11	5.10818
202357	158143	94	64121	52568	87	175580	135424	89	1275	1168	8	10001	7186	50	2022	1159	14	5.10818
175972	149591	83	85851	72157	83	208413	172616	87	2350	1276	13	11659	9742	47	621	818	0	5.10818
213250	167687	93	71171	57058	89	108515	83483	90	909	1036	4	5978	4534	38	-237	635	0	5.10922
213841	162530	105	49545	38700	89	206810	157862	94	1771	1491	18	11698	8596	52	298	685	0	5.11131
124667	117736	87	34432	32931	73	105980	98462	78	1290	1634	17	5949	5881	34	368	372	0	5.11339
141793	116188	85	38224	30965	80	125152	101379	83	1668	1123	8	6864	5669	41	-190	472	0	5.11444
206315	179807	93	68795	60051	86	207596	181247	89	2024	2049	17	11264	9873	45	572	713	0	5.11548
163639	133242	87	42604	34640	82	139510	115093	86	1938	1229	16	7674	6292	42	594	1464	12	5.11965
149197	117332	85	43146	34751	82	133339	103878	87	1909	1464	19	7480	5839	44	136	618	0	5.12069
168825	142472	85	39871	33061	83	138564	114423	86	1789	1311	17	6817	6371	39	392	906	0	5.12486
60711	61617	69	20775	20391	50	56675	55199	71	1165	821	0	3558	3428	28	310	605	0	5.12486
116601	99580	80	36176	30746	77	113725	96521	81	536	557	0	6047	5071	39	916	1178	6	5.12591
154222	132528	99	44950	38295	81	126858	108652	85	2431	1639	17	7395	6144	40	1213	1114	6	5.12903
275604	205625	115	91425	71030	108	333457	249260	113	3943	2348	38	18703	13962	73	857	883	0	5.13008
232242	182999	93	67763	55358	92	182070	140965	95	2932	1830	32	10872	8236	50	352	647	0	5.13112
128055	117865	77	35076	32341	75	110469	100930	79	1363	1282	14	6161	5730	33	-407	488	0	5.13112
60047	59390	67	17851	17515	46	55306	54700	72	342	638	0	3061	2687	25	184	857	0	5.13425
309077	226351	108	106522	81489	99	394546	305144	104	3691	2639	31	21465	16204	70	1827	1049	5	5.13633
200985	154128	90	47985	36923	85	175044	128652	90	2083	1557	25	9414	7097	46	207	1402	10	5.13633
128588	108362	85	33317	28363	78	106922	90874	82	1046	738	0	6250	5215	38	-640	354	0	5.13738
86611	85567	75	22379	22162	51	72169	70017	74	585	709	0	3653	3486	30	-508	344	0	5.13738
95677	91303	77	29953	28130	72	86352	81430	76	888	1071	6	5169	4827	33	841	813	0	5.1405
202614	165980	89	82154	69106	87	265376	222136	90	2490	1478	19	14382	12082	52	753	742	0	5.14155
91788	88215	79	20297	20144	45	84039	80043	76	792	1110	6	4769	4710	30	1252	1170	8	5.14989
84559	77143	84	24022	22299	58	73437	68677	75	606	456	0	3914	4139	27	1207	1426	12	5.15093
99095	91789	76	32576	29322	74	91957	82680	78	1231	1253	8	5534	4664	35	510	522	0	5.15719
71248	68705	80	20524	20028	46	62966	61034	74	-48	694	0	3232	3638	25	284	740	0	5.15823
91101	88605	77	28529	27713	71	64698	62063	74	1357	1283	9	3364	3371	26	1322	693	0	5.15823
275944	200179	104	64842	45722	96	239104	173437	100	2267	1864	24	12914	9571	53	1917	2042	18	5.16032
144004	117988	89	35621	28792	80	123801	98183	85	1296	1149	11	6795	5659	40	731	791	0	5.16136
287847	221980	108	99185	80871	105	348307	273193	109	4409	2650	42	19800	15364	68	296	714	0	5.16553
113479	98622	79	32304	27865	75	106738	91594	79	1453	1502	14	6260	5316	38	432	762	0	5.16553
148149	123003	84	37990	31557	80	137057	113102	84	1298	1270	12	7934	6690	42	28	819	0	5.16657
117397	106086	79	33651	29983	76	108647	94878	81	1061	996	0	5700	5466	38	597	948	0	5.16657
135422	114937	87	41663	35733	80	126123	105987	83	1218	1424	9	7119	6324	37	-491	255	0	5.16761
78756	77368	73	22465	21800	50	66687	63806	75	384	568	0	3549	3162	28	-379	389	0	5.16866
92155	88853	84	30536	28989	72	84135	78962	75	291	700	0	4403	4178	31	399	706	0	5.17178
160246	129010	86	60637	50030	84	178975	149677	88	2139	1222	12	9745	7789	46	1518	1222	8	5.17178
83881	82759	75	20386	19768	49	76454	74912	74	671	809	0	4075	3683	31	165	529	0	5.17283
68873	67487	77	22423	21914	53	61512	60522	72	34	426	0	3226	3406	26	260	488	0	5.17491
218205	167662	91	51154	38621	88	190134	144828	93	1745	1335	15	10611	8392	48	2378	2140	25	5.17908
184529	154705	84	41089	33816	81	159479	127403	86	505	822	0	8933	7186	46	-218	578	0	5.17908
187395	146246	93	52685	41236	85	166731	126322	89	1039	946	0	9038	7378	44	-680	479	0	5.18013
288508	203092	109	86101	61511	102	315403	225204	107	4676	2644	34	17952	12274	61	1631	1089	10	5.18325
177385	142414	87	63452	53566	84	151731	121820	88	1412	1095	8	7922	6470	42	-271	606	0	5.1843
159362	131466	87	47504	39138	82	136837	112043	85	2162	1348	18	8209	6128	49	-220	1007	2	5.18743
152180	127338	86	36003	29867	81	138777	115800	84	1577	1019	6	7449	6318	42	1557	1286	8	5.18847
195851	147671	93	54181	42307	87	160688	122583	90	2309	1195	16	9303	6693	49	728	951	0	5.18951
300057	201147	107	98770	68492	104	247997	166971	107	3697	1987	31	14656	9718	59	361	711	0	5.1916
171634	139030	88	55223	45628	84	151435	118488	88	1202	1074	11	8198	6553	44	488	570	0	5.19264
138912	115227	91	39584	32244	80	132159	107668	93	1185	1172	12	7502	6392	41	-466	410	0	5.19264
91795	92009	72	28457	26783	65	90928	85321	76	955	938	0	5015	4874	32	211	1105	4	5.19264
276537	200800	106	71892	51739	102	231719	168436	106	2652	1447	20	12901	9453	48	-224	533	0	5.19368
232792	180843	96	74663	60487	92	221402	177718	96	1438	1586	22	12587	9937	50	1628	1556	10	5.19472
145431	122135	84	36398	30467	79	122234	101091	83	1768	907	0	6850	5227	43	1787	1158	14	5.19577
90265	89530	74	23915	23129	56	89118	85419	74	1329	1015	2	5126	5052	31	420	520	0	5.20411
222989	183415	91	63521	51730	87	233777	192690	91	2645	2076	24	13706	11074	57	3128	1710	22	5.20411
102960	89592	80	35250	30663	76	77037	65682	79	-142	475	0	4544	3902	31	-91	1018	3	5.20515
129091	110924	82	39455	33909	79	118911	100627	83	1120	1075	7	6917	5678	41	424	655	0	5.20619
293215	221452	96	88002	65842	96	288713	218642	99	2678	2032	32	15674	11985	60	719	1326	8	5.20932
157807	130104	88	38647	31183	82	136769	111789	86	1682	1307	12	8426	6908	44	-274	575	0	5.21141
302133	219751	111	136351	108988	99	340920	254023	103	4551	2507	49	18975	14114	67	2856	1857	21	5.21141
366636	262991	138	132790	95175	121	443536	329478	126	5485	3602	39	25520	18748	85	2063	1996	25	5.21454
94107	88270	92	26136	24262	68	85516	79943	77	835	914	0	4828	4628	31	328	465	0	5.21558
73304	72981	71	11194	11062	37	62384	61669	73	-571	377	0	3870	3858	27	-244	388	0	5.21662
224589	175921	93	59240	47274	90	220109	176085	95	1398	1152	10	12172	9750	52	-256	364	0	5.21871
166970	140170	86	49290	41344	83	151515	126281	87	2052	1268	12	8104	7111	42	249	372	0	5.21975
211867	164325	96	53289	41276	86	173474	132804	91	1999	1908	19	10612	7626	52	1487	1249	13	5.22496
193445	160288	89	58063	48521	85	199090	166384	89	2708	1182	23	11503	9373	48	-1199	86	0	5.22601
105966	100246	86	30304	28641	73	88983	83820	77	1479	741	0	4819	4580	34	672	798	0	5.22601
204513	157817	93	61346	48499	87	192515	148177	92	2445	1691	26	11010	8220	52	1140	1133	6	5.23122
220556	171183	94	65328	50645	88	192992	147065	93	1773	1336	12	10645	8258	48	332	688	0	5.23122
144207	116524	93	44110	34887	82	141981	108555	101	716	601	0	7454	5670	42	-1160	166	0	5.23122
230759	171439	95	65784	48140	93	192407	143245	97	3291	1624	32	10460	7669	46	1643	1711	18	5.23539
171738	139364	87	52841	43093	85	144267	114587	89	1847	1542	16	7980	6558	41	2285	1652	30	5.24269
187607	152562	87	53106	42472	85	159269	127551	89	1889	1205	18	8889	7063	45	1161	946	0	5.24582
136070	116754	82	46066	39803	79	123456	103514	82	1362	1031	3	7280	5915	42	1939	1269	11	5.25103
118340	100899	80	35234	30073	79	97775	82157	82	634	678	0	5266	4594	36	22	429	0	5.25624
208350	171378	88	84353	70845	87	227355	188716	90	2963	1808	26	12545	10198	47	1653	1179	9	5.25624
195951	158522	87	59690	48572	85	182083	145459	88	1531	1519	18	10187	8120	47	1027	1876	15	5.25937
189410	154546	87	55106	44677	85	164247	130518	88	3020	1616	28	9622	7431	47	1022	1454	10	5.26041
284279	210252	115	71692	54410	111	235899	173746	115	2665	1821	24	13890	10278	54	1606	1368	15	5.26354
122731	103506	81	37386	31885	78	110208	91016	82	1570	930	0	6413	5251	40	-176	811	0	5.26458
164942	131884	86	47366	38451	83	152009	122424	87	1199	1042	5	8441	6772	43	1062	1410	15	5.26458
410651	237364	143	151438	98454	134	592523	393510	138	8196	4766	53	34476	22562	121	1929	1608	29	5.26876
158127	133517	82	43005	36518	80	145110	119034	84	2132	1371	22	7804	6479	42	-1289	0	0	5.2698
176104	145467	87	49597	41144	82	167764	138582	86	1781	1450	13	9399	7735	44	1083	1062	5	5.2698
176641	132826	95	53747	41105	86	159714	120479	88	2656	1722	21	9038	6595	47	1214	1171	6	5.27084
183023	147798	88	45944	37290	83	157223	123820	87	1401	1285	16	8765	7386	42	149	1006	1	5.27397
134748	119153	81	33985	29295	78	128617	111320	82	1791	978	0	6939	6149	41	635	722	0	5.2771
208743	165998	94	67516	54197	88	193752	154486	92	1124	1380	14	10199	7632	48	298	612	0	5.2771
222615	165465	99	57917	43837	94	175512	132323	95	2696	1633	22	10034	7202	47	960	735	0	5.27814
134579	107371	101	43892	35672	101	127393	100215	101	1510	1539	16	7072	5461	44	-1424	21	0	5.27814
160924	133330	88	38262	32012	82	129498	107564	86	2321	1211	26	7654	6091	42	966	777	0	5.28023
262957	197009	104	98886	77135	101	195100	144025	105	1994	1621	24	11502	7941	53	1371	1192	7	5.2844
288607	205607	109	77078	56092	101	236867	167719	104	2602	1744	26	13611	9653	55	835	954	0	5.28544
242709	190245	94	94030	76241	92	236825	185634	97	2634	1887	27	14173	10656	58	-284	647	0	5.28648
59726	57913	72	12852	12594	40	55186	53448	71	839	876	0	3344	2856	28	-453	374	0	5.28752
189305	144558	91	62833	50090	89	155295	116171	90	1799	1422	18	8909	6986	46	666	929	0	5.29274
233897	174382	91	61864	45539	90	207368	153094	95	1496	1384	12	11011	7983	52	-109	648	0	5.29587
244254	195174	98	75471	61395	92	280936	228619	96	2336	2113	24	15027	12423	52	296	1659	13	5.29795
283513	217462	100	90290	68881	97	300637	233486	101	3145	2281	29	17216	12676	60	88	496	0	5.29795
168996	138353	87	36392	29776	82	144142	116461	87	1422	1664	14	7965	6448	44	0	988	0	5.30108
106925	103311	82	23572	22711	60	93305	88646	76	1408	1419	13	4795	4833	30	202	657	0	5.30212
209632	157425	92	65615	50042	90	175642	132927	93	1537	1249	13	10144	7356	48	1622	1987	24	5.30316
152593	128108	83	37570	31364	80	124624	102133	83	2071	1371	25	7196	5886	42	1321	936	0	5.30316
204860	164063	89	50030	40540	85	161873	128892	90	1645	1188	9	8736	6862	48	2129	1632	22	5.30525
129544	106914	83	34897	29151	78	109675	93343	82	1864	1159	9	6135	4870	40	-315	565	0	5.30629
146422	125024	82	34462	28964	79	132456	113140	84	889	1295	10	7945	6475	44	1422	1582	17	5.31151
123868	104528	80	34121	28796	79	115885	98209	83	1128	1289	10	6611	5686	40	-387	608	0	5.31568
114158	105327	78	35385	33438	75	93743	85859	78	1504	743	0	5048	4595	37	356	955	0	5.31985
160037	142758	82	51067	43592	83	127455	110816	86	1744	1669	16	6634	6075	38	2179	1657	16	5.32298
92459	89283	78	24917	24071	59	82167	78136	75	512	518	0	4844	4461	31	651	1140	7	5.32402
114144	100008	79	37344	32485	77	101029	87685	81	785	739	0	5516	4884	36	1373	1239	8	5.32506
99711	89124	77	25549	22828	57	99367	87875	79	733	698	0	5603	4672	37	-252	510	0	5.32506
92387	87925	79	25361	23420	68	87151	80188	77	524	520	0	5281	4660	33	-116	690	0	5.32715
196382	158770	106	56444	46313	88	200617	162819	106	2680	1638	24	11980	9221	54	128	578	0	5.32715
325707	221919	124	95541	65041	116	299589	200138	121	3643	2689	29	16709	11227	63	2080	1290	7	5.32715
190446	154030	87	68395	57534	84	156981	124350	88	2159	1306	15	8800	6798	44	1067	1135	6	5.32819
304210	230132	121	102902	80689	109	330340	258736	113	3412	2425	30	18492	14733	63	103	1348	10	5.33027
290223	198615	117	100254	72268	102	288072	206334	106	4035	2106	44	16653	11844	69	1669	1833	15	5.3334
209482	164759	106	49291	39003	87	166146	130427	91	1939	1586	21	9786	7714	45	610	912	0	5.33549
106013	99021	78	29895	27741	70	89694	82786	77	1407	1061	5	4901	4431	32	774	870	0	5.33549
168458	141092	85	48425	40138	82	129580	106714	86	1426	1566	16	7281	5923	40	1992	1359	12	5.33549
178884	138338	87	70028	57749	86	235934	192941	90	2975	2064	29	13186	10520	52	911	726	0	5.33549
170177	139491	87	33593	26832	81	146299	118346	87	1672	1285	9	8136	6008	43	1802	1769	20	5.33862
141222	117066	85	40351	33653	80	138266	112914	84	2134	1505	18	7159	5692	41	-342	630	0	5.33862
51784	49309	69	17140	17046	46	44597	43866	69	986	793	0	2252	2096	24	574	833	0	5.34279
83107	79311	79	20502	20016	48	73297	69986	73	554	730	0	3895	3647	31	454	608	0	5.34383
214632	164205	92	53491	40630	87	178288	135058	90	2101	1676	18	11050	8263	47	-107	700	0	5.34487
208461	156573	93	61571	47014	88	169172	125006	92	2577	1862	18	9753	7383	47	817	1120	8	5.348
121676	103896	81	37455	31359	78	110198	92607	82	826	928	0	6481	5634	36	472	1219	6	5.35217
255684	192546	116	86279	67057	98	209222	157036	100	1779	1500	27	12413	9013	58	392	893	0	5.35321
177770	142587	94	47296	38288	84	149585	120206	89	1366	1466	16	8115	6657	48	1063	1575	17	5.35843
465192	257542	149	167662	97058	145	474816	282865	148	6962	3987	56	27040	15671	88	4179	2626	44	5.35843
103955	90801	81	34670	30403	77	88913	76151	80	1761	807	0	4794	4215	33	618	865	0	5.36051
70833	71405	69	17447	17284	44	68012	67603	71	554	645	0	3163	3116	26	1091	624	0	5.36156
94041	89736	81	30197	27727	73	88537	81355	77	1442	777	0	5119	4394	35	599	562	0	5.3626
93771	89366	78	27856	26488	69	85078	80874	76	1102	954	0	4806	4852	31	-11	543	0	5.36364
205972	160683	98	80918	65950	86	275245	222350	89	2700	2400	25	16191	13303	59	968	1818	12	5.36468
243583	186888	104	79907	61340	88	253250	197249	92	2436	1872	27	14095	11095	52	163	925	0	5.36468
246495	190463	94	71874	57063	91	222987	168479	95	2024	1713	17	12434	9522	50	921	685	0	5.36573
226870	164531	96	63220	47154	93	192966	137606	96	2253	1434	15	10761	7496	54	721	696	0	5.36781
217116	181157	89	120389	105027	89	340371	288099	92	3613	2550	32	18884	16034	61	-463	556	0	5.36781
78200	75800	72	20063	19780	47	69156	66237	73	601	974	0	3883	4009	30	-103	707	0	5.36781
419634	265960	141	130907	96525	134	468528	313763	139	6022	3728	42	26956	18121	88	2303	2331	30	5.37511
287969	215997	99	100897	78806	97	294574	223920	100	2829	2300	34	16715	12615	69	1372	1106	6	5.37511
223049	165552	92	65564	49792	89	176013	126336	94	2804	1711	23	10131	6946	48	396	760	0	5.37928
238442	172634	101	93707	70566	97	162349	126732	99	13305	11091	61	11397	8935	50	3496	2165	31	5.3845
171065	138347	88	52087	42915	84	145320	115039	89	2181	1525	26	7416	6338	41	1478	1020	2	5.3845
268818	189392	104	85871	63167	101	203020	142868	105	3380	2353	32	11469	8205	52	2014	2720	24	5.38554
202059	156177	107	53310	41337	87	169893	130993	90	1597	1420	17	9828	7539	47	36	703	0	5.38554
135208	112149	97	39848	33967	80	119165	100448	83	781	801	0	6854	5438	40	33	729	0	5.38762
146479	123833	88	38771	33584	80	124517	103484	83	1861	1028	4	6528	5482	38	1522	1215	6	5.38762
111997	98489	85	37902	33298	77	98398	85085	80	1324	644	0	5233	4559	35	-335	1024	2	5.38762
192050	151279	93	44467	34553	85	179825	140590	89	1451	1130	10	10236	7484	48	336	914	0	5.39388
162805	130248	85	41575	32859	82	154462	121000	86	1606	906	0	8699	6861	43	51	756	0	5.39492
240990	184549	96	61204	46889	91	221740	167140	95	3035	2114	33	12551	9436	54	1596	1468	17	5.39701
68223	66726	70	21858	21098	54	61859	60029	71	1168	796	0	3429	3266	26	-1090	82	0	5.40014
156446	130051	88	44540	37340	81	124716	101844	85	886	1104	5	7054	5402	44	872	1323	9	5.40118
208060	161965	89	39034	30513	85	173538	132084	90	2314	1411	20	9655	8124	44	-126	542	0	5.40118
140788	125171	84	42019	36469	79	116306	100127	82	1053	762	0	6503	5524	38	1004	1130	7	5.40431
99137	91232	76	27786	24869	67	94253	83970	79	492	529	0	5115	4904	35	725	1143	5	5.40952
245248	190007	93	85464	68472	90	240837	188597	94	2562	2239	28	13007	10469	51	977	1298	9	5.4189
139034	116228	83	43734	36570	79	127677	105547	83	1224	1063	6	7638	5945	41	973	1105	9	5.41995
139017	121468	84	42948	38258	79	115094	101747	83	2430	1029	6	6255	5372	37	1311	890	0	5.41995
144517	121948	93	41752	35531	79	140373	115854	84	1839	1007	3	7922	6566	45	-247	458	0	5.42307
263088	203313	96	83693	65961	94	279722	219049	98	3609	2801	26	16271	12299	60	249	639	0	5.42307
259592	179646	109	79526	54858	98	214663	147192	102	2201	1577	28	11983	8363	54	1844	2268	21	5.42307
158753	129881	85	47771	40282	82	135393	107564	86	1703	1245	17	6980	5692	39	-66	420	0	5.42307
95738	91627	80	28004	27855	68	90824	86392	75	1189	1100	9	4809	5047	29	-358	374	0	5.42412
113390	108021	79	29906	28779	73	83070	77845	76	945	664	0	4339	4147	31	577	944	0	5.42933
288995	222221	120	86054	68348	107	320189	251668	112	4374	2801	35	17213	13245	65	1846	1666	15	5.43142
133887	112736	82	39899	33428	80	116510	95123	90	888	647	0	6369	5068	38	-442	686	0	5.43142
442242	278280	145	195341	135088	139	633483	436475	145	6867	4336	48	36938	24667	119	4855	3103	40	5.43246
121473	103515	82	36593	30927	78	107776	91706	83	1226	1500	15	6079	4821	39	926	772	0	5.43663
161302	128556	91	44058	36089	81	140889	112486	85	1758	1290	11	8260	6717	43	162	656	0	5.44914
113903	96526	81	29784	25213	74	103243	86060	81	2375	1267	20	5428	4659	35	946	757	0	5.44914
225725	184288	94	78683	64531	91	263655	218025	94	2987	2622	24	14576	12050	51	725	1146	8	5.45123
242639	172721	99	65581	46359	96	218800	154533	101	2004	1640	24	12712	8640	55	-675	376	0	5.45227
100010	91941	78	29603	26760	74	87356	80393	78	1260	1194	9	4751	3968	34	-116	369	0	5.45436
170582	136547	90	37158	29143	83	165128	130853	87	1615	1938	25	8412	6694	44	-113	571	0	5.45748
71727	72051	72	22020	21586	52	69384	67118	73	427	959	0	3938	3765	31	-1297	9	0	5.4627
162973	126012	95	45219	35941	83	132600	102773	87	1567	1207	13	7914	5547	48	194	418	0	5.46478
297622	219299	112	125108	94505	101	297426	218884	104	3488	2754	34	16749	12402	64	281	761	0	5.47104
64821	62439	77	18665	18312	45	59777	58347	71	578	784	0	2831	3441	25	-377	443	0	5.47312
158831	130774	86	40018	32763	81	140412	112175	86	2004	1118	11	7237	5779	41	202	556	0	5.47938
109442	98379	77	29221	25454	66	100265	87959	80	879	1103	8	5311	4585	35	-662	454	0	5.47938
219207	175377	91	68523	54484	90	200385	159630	93	2536	1355	31	11217	8836	51	1069	727	0	5.48147
151991	125455	88	45182	37313	81	146829	119029	85	1918	1411	24	8459	6559	45	2017	1411	16	5.48981
171872	140424	85	64433	53448	83	158122	123356	88	2148	1750	18	9100	7065	45	1340	1271	10	5.49085
183351	147513	87	50655	41389	84	175488	141283	88	1432	1160	11	9628	7593	46	1611	1098	9	5.49085
152220	124376	86	44708	36951	83	126526	102030	86	1073	1200	8	7203	5723	45	-178	654	0	5.49606
159607	131229	84	42107	33326	82	150268	121065	86	819	1122	6	8302	7137	43	-426	585	0	5.49606
125447	110186	82	36957	31682	78	102664	88438	82	1562	1210	11	5853	4758	38	375	995	0	5.49606
174637	144212	88	51035	43083	84	179411	146549	89	2238	1147	12	9195	7821	41	-81	485	0	5.50232
202871	161470	97	51938	42188	85	175806	141903	89	1981	1400	15	10080	7796	48	-71	246	0	5.50545
132992	109200	94	36093	30470	80	114279	95306	84	987	787	0	6351	5224	39	513	688	0	5.50962
225832	178157	92	94310	76545	90	233940	184043	93	1789	1816	24	13139	10259	53	854	853	0	5.51066
130926	105701	85	41339	34312	80	114217	93466	82	1414	779	0	6379	4997	39	985	890	0	5.51066
105135	94058	79	30554	26845	71	94447	83048	80	1292	771	0	5326	4558	36	483	1040	3	5.51066
112580	103772	80	34999	31745	74	107362	98132	77	2089	1567	22	5637	5350	34	-149	599	0	5.5117
152779	126294	85	35198	28603	80	124640	102848	85	1460	1307	9	6968	5824	41	-456	265	0	5.51379
132577	109147	86	40994	33901	80	109336	90275	82	1927	885	0	6066	5016	39	-17	508	0	5.51692
139424	119721	82	44276	37107	81	125904	106672	84	827	1167	7	6366	5496	39	821	867	0	5.519
101534	93157	78	32559	29516	74	91328	83277	78	697	778	0	4982	4496	34	76	742	0	5.519
317939	230115	130	100074	74241	119	314572	231226	123	2342	1643	30	17507	12351	78	692	597	0	5.52109
92779	84257	76	26453	23571	65	83561	73684	77	653	646	0	4900	4303	33	-719	308	0	5.52213
168538	132356	93	48502	38794	83	148772	117536	87	1452	1516	16	8391	6783	42	-269	429	0	5.5263
203364	162577	90	61252	48655	88	175386	137805	92	1556	1339	19	9854	7260	50	1330	981	0	5.52734
161767	127851	87	46480	37496	83	142026	111298	87	1401	968	0	7655	5892	44	903	658	0	5.52734
145714	120683	92	45686	39120	81	121369	97348	87	1267	1009	3	6851	5648	39	485	1076	4	5.52943
201469	154296	91	53113	40767	88	157469	120954	93	1769	1297	12	8253	6296	44	1275	1123	9	5.53569
372947	234584	131	137416	85038	127	429690	266214	132	5519	2390	43	23290	14057	77	3309	2407	31	5.54194
349489	247376	121	98675	73275	119	354140	251555	123	4631	2507	49	19118	13972	62	287	588	0	5.54299
131729	112291	84	39637	33260	78	117886	98684	81	1422	1099	5	6504	5640	39	-247	750	0	5.54403
419999	282921	149	182580	128034	134	606944	438827	138	6221	3995	42	32825	22981	97	2349	1067	6	5.54403
313354	228716	113	89925	69042	110	348602	264560	114	3868	2220	33	19791	15303	66	1006	1431	9	5.55133
181936	150543	88	47495	39120	84	157525	128890	88	1480	1394	11	8260	6573	43	-497	437	0	5.55237
159607	121741	87	46661	35264	84	137212	103526	89	1662	900	0	8061	6114	46	-235	563	0	5.55445
75703	72953	75	19916	19656	46	63860	62031	72	549	708	0	3333	3487	27	-195	403	0	5.5555
234722	179048	96	63340	48044	93	197945	150000	96	1820	1377	22	10922	7950	50	574	729	0	5.55654
97153	93213	77	31158	28802	69	92869	85660	77	22	466	0	5843	4722	37	716	841	0	5.55654
240018	188446	92	64796	49238	91	234791	183014	94	2715	1605	29	13236	10188	56	1874	1709	19	5.55654
80390	76238	73	22920	20986	57	78986	73184	75	884	718	0	4358	4110	30	-59	852	0	5.55967
224524	172818	104	59049	45748	91	198733	150815	95	1235	1692	19	10603	7704	52	1842	1761	20	5.55967
149071	118662	88	45588	37080	82	137265	108306	86	1084	1112	6	7755	5813	46	-305	476	0	5.55967
125607	107266	81	34310	29263	79	105912	88913	82	1417	985	0	5601	4683	36	1251	1062	3	5.56384
241285	169651	103	62777	44366	91	207911	148476	94	2470	1892	29	11806	7988	51	195	1080	13	5.56592
213519	168771	91	65362	51643	88	199670	156968	91	2076	1862	22	10920	8679	47	787	734	0	5.56905
74243	72589	76	22856	21474	62	66763	65619	71	2032	1209	12	3779	3743	27	426	650	0	5.57114
227594	157329	97	57020	39432	92	194529	139431	96	2140	1513	17	10626	7265	50	-114	879	0	5.57322
167249	131885	88	46045	36286	84	148285	115079	89	2506	1485	23	7445	5668	42	-42	863	0	5.57635
98719	86181	78	33072	29174	75	93604	81094	78	1004	725	0	5205	4559	34	1655	1079	4	5.58469
119546	99005	86	34314	29462	78	108431	90852	83	2154	1158	6	5681	5131	37	202	598	0	5.58469
238821	197086	98	98485	81526	95	298006	239971	99	2260	1863	26	16401	13534	59	85	800	0	5.58574
305759	227545	114	108705	80741	111	303509	232100	114	3509	2087	26	17229	12822	60	630	1021	2	5.58991
192010	160395	86	44329	36407	83	159624	131318	87	1406	1104	7	9037	6989	44	1185	1214	10	5.58991
112762	97558	81	30294	25984	78	103453	87986	81	1025	928	0	5075	4612	36	-624	753	0	5.58991
208551	159518	92	61237	47002	87	171532	132118	90	1552	894	0	9819	7314	51	-149	579	0	5.59095
300237	203183	107	82371	54377	105	255599	174822	107	2763	1961	33	14280	9814	57	1762	1647	11	5.59303
256086	177331	115	69194	48985	96	227713	157419	101	3187	1793	34	13191	9059	54	1158	1108	6	5.59512
150203	121754	84	47800	39010	82	125944	100285	86	1712	1111	20	7041	5755	39	896	842	0	5.59721
183742	145787	98	48545	39907	83	151621	118405	87	1469	1652	15	8899	6630	50	-1225	86	0	5.59825
144484	130728	90	54648	50325	78	136366	122625	80	2107	1775	17	7701	7125	41	1264	1214	17	5.59929
163811	127133	90	46433	36817	84	144158	110139	89	1289	1057	6	8200	6661	42	-644	192	0	5.59929
46661	47481	67	15584	15385	42	43902	43221	68	354	710	0	2233	2375	21	561	807	0	5.60033
114919	108881	81	36234	33224	75	108572	101997	78	1387	1196	12	5414	5610	34	579	1072	4	5.60242
96717	95246	74	25213	24053	57	92188	87859	77	886	761	0	5268	5112	31	434	901	0	5.60242
133133	123956	79	41182	38462	77	111006	101940	80	905	905	0	6849	6305	36	-300	285	0	5.61076
113225	101935	79	34678	30839	76	99613	87509	80	679	1122	7	6060	5178	37	-163	1365	8	5.61285
152597	121706	92	52285	42293	82	135805	109390	85	1484	1392	11	7576	6086	41	30	642	0	5.61493
98569	91643	79	27888	25033	73	99363	91453	78	1277	839	0	5121	4628	33	146	532	0	5.61702
136374	125548	81	30077	26438	76	103979	93815	80	1684	1837	16	6167	5442	37	626	755	0	5.61806
73743	72720	72	24929	24731	55	58643	56903	72	272	690	0	2807	3077	24	-628	1012	2	5.61806
129324	109372	83	41722	36121	80	96561	80909	83	907	791	0	5258	4397	35	-461	378	0	5.62014
155567	134344	89	36646	32678	78	117818	100634	84	1019	801	0	6411	5243	40	214	1144	5	5.62014
214319	169433	94	63914	49532	88	156830	123074	91	2041	1441	14	9355	6721	53	358	1078	4	5.62536
203905	155113	106	50912	39783	88	176479	133230	93	1724	1740	19	10562	7924	50	1031	1000	1	5.6264
127840	107872	86	35476	29309	78	117063	95178	82	1422	1043	6	7060	5845	39	-735	474	0	5.62744
97187	84761	81	29632	25496	68	85476	73182	79	688	503	0	4905	4499	33	660	950	0	5.62849
163715	133546	87	49993	41869	84	130754	104486	86	2409	1347	19	6854	5427	41	343	1197	5	5.62849
136750	114217	84	44389	37788	79	122458	99108	82	1615	1021	6	7104	5837	42	114	532	0	5.63266
156193	128473	86	51748	43325	82	139530	113484	87	1866	1306	13	8025	6369	43	275	799	0	5.63891
173098	142235	85	53611	44529	83	151457	118778	88	1768	1120	18	8709	6662	47	282	926	0	5.63996
207917	164556	89	66783	51985	88	191300	149214	92	1890	1342	13	10705	8327	49	808	620	0	5.64413
212551	167672	106	47207	37246	85	192406	151192	90	2675	1713	23	11180	8461	49	223	755	0	5.64413
74734	74029	77	25794	25239	60	70813	69033	73	1243	802	0	4054	3563	29	95	485	0	5.64725
63720	62607	69	11787	11755	39	57977	55921	70	1015	973	0	2772	2827	24	1092	1140	12	5.65247
176547	150242	87	49679	42376	84	144848	123679	88	1508	1880	21	7900	7035	41	1060	832	0	5.65351
174113	148000	82	54866	46067	81	213384	177462	86	1010	1226	11	11728	9640	50	1272	1613	16	5.65351
179728	145208	89	46528	37045	84	144224	115610	88	1469	1295	15	7702	6350	42	195	820	0	5.65872
131490	113420	84	41747	36435	77	121387	104133	81	1236	749	0	6739	5529	43	94	627	0	5.65872
307259	168217	134	91156	51287	128	286390	157393	132	2082	1223	21	17084	8962	102	2215	1124	5	5.66081
71783	69771	74	19504	19330	45	67951	65726	72	196	824	0	3867	3956	30	13	314	0	5.66081
150444	120745	102	38657	31254	82	135708	108679	87	1322	952	0	7685	6121	43	590	686	0	5.66185
94950	85321	76	26910	23485	64	89394	79793	77	822	832	0	4852	4497	32	690	1056	4	5.66707
147498	128340	81	36390	30401	78	129617	109859	82	1221	1194	8	6711	5422	38	769	1024	2	5.67124
142157	116522	98	41141	34054	81	128527	104236	85	2139	1292	10	6925	5603	41	-1096	129	0	5.67124
76146	72532	76	19402	19065	48	73362	70578	73	814	568	0	3982	4011	29	-22	635	0	5.67228
161928	129364	93	41770	33163	81	144384	114123	86	720	1404	12	8614	6556	45	573	978	0	5.67437
58182	56097	74	16451	16481	43	49285	48491	69	209	876	0	2944	2864	25	49	329	0	5.67749
177702	147876	87	50064	41517	82	141414	115933	86	1665	1266	10	7411	5917	42	2641	1343	19	5.67749
174413	139632	86	43163	33822	83	142495	113006	86	1660	1125	7	8078	6428	41	809	846	0	5.68271
122594	105876	87	34498	29430	78	78729	66571	81	499	837	0	4520	3557	36	1583	1024	3	5.69001
125447	111186	82	32177	27626	76	114446	99545	80	587	1132	6	5950	5564	38	598	1082	4	5.69105
160434	126260	93	42942	33584	82	131695	107688	87	996	1495	14	7381	5690	46	243	718	0	5.69209
202195	163533	90	58987	51039	84	298104	251649	91	3438	2238	31	16477	13822	57	1257	1601	20	5.6973
146242	123549	82	39695	33345	80	134389	111746	84	1094	829	0	6657	5805	38	689	777	0	5.6973
88011	85755	81	25020	24452	57	84872	81037	75	761	785	0	4292	4098	29	-505	712	0	5.6973
63262	62030	72	23123	22547	53	49166	48112	70	996	616	0	2654	2663	23	1030	1005	2	5.69835
278080	214966	102	94749	73767	96	276235	221023	101	4471	2531	43	16138	13026	66	2229	2271	23	5.70773
140999	117029	85	32338	27154	78	122725	100960	86	1913	982	0	6951	5794	38	222	617	0	5.70877
215477	171601	89	62392	50729	87	218048	172164	92	2665	1685	26	12726	9962	51	544	1049	4	5.71607
77023	77145	73	21418	21046	49	74338	71400	75	851	707	0	3642	3850	27	318	517	0	5.72129
122303	106676	81	35363	30493	78	112372	97613	80	1411	913	0	6696	5276	40	-239	520	0	5.72859
127289	112084	87	40116	35723	78	111416	98820	82	1707	1165	19	6160	5654	36	-42	1082	4	5.73067
102092	92478	80	34376	31404	75	94633	85557	78	459	922	0	5580	4618	37	293	505	0	5.73484
162442	131297	86	49609	40643	83	141267	112643	86	1978	1208	23	7734	6269	41	787	629	0	5.73484
75746	73338	73	22125	21548	52	72081	69835	74	1298	942	0	3965	3815	29	-316	494	0	5.73588
191577	150234	96	52482	41867	87	171635	135083	90	965	989	0	9320	7340	45	811	1533	9	5.73797
78092	76317	75	36953	36485	71	129324	124175	75	1000	1106	7	6955	6735	37	824	962	0	5.73797
191340	152275	94	56785	45320	85	156841	123836	88	1521	1761	16	8953	6779	44	-128	531	0	5.73797
96515	92743	75	31040	29123	73	82900	76320	76	1304	1079	6	4753	4538	32	-727	436	0	5.73901
83685	79235	74	24283	23109	60	81848	77131	75	145	311	0	4612	4241	31	570	885	0	5.74318
109686	95079	79	39808	34347	78	90001	76984	79	889	937	0	5079	4092	35	1066	698	0	5.74527
90599	82597	92	27126	25336	64	76307	72870	76	880	679	0	4685	4214	31	348	571	0	5.74735
91820	89573	79	19200	18758	46	86079	82852	75	1016	855	0	4372	4630	30	1421	976	0	5.74735
104379	96909	88	26293	24266	66	92661	86289	78	728	898	0	5389	4919	36	932	1369	10	5.74944
135261	116816	83	30042	25385	74	95742	82068	81	1968	1096	5	5498	4678	34	902	895	0	5.75152
173381	137855	86	47862	37639	83	149499	115816	88	1647	1130	9	7811	6125	45	297	771	0	5.75778
138939	128890	80	28881	25903	74	133546	123066	80	1117	1072	5	7364	6536	38	-484	573	0	5.76195
103846	96423	91	24633	22682	58	87870	82308	77	941	503	0	5641	4976	35	-170	796	0	5.76404
133049	115068	81	40349	34325	79	111958	94886	82	884	967	0	6113	5045	36	501	1036	3	5.76508
195771	151278	90	54832	43692	86	160508	122031	89	1829	1685	25	9014	6872	48	2400	1093	5	5.76925
151098	121259	86	41519	34243	82	137393	110051	87	1591	1032	11	7906	6186	42	197	597	0	5.77029
200931	163885	90	67354	54699	86	244902	197578	88	3382	1837	31	13183	10735	52	2848	3364	27	5.77029
273868	196155	104	81828	56056	102	327766	221996	107	3985	2534	33	18966	12208	69	2797	3081	31	5.77238
208224	160844	91	58610	45628	87	199125	153192	90	2119	1879	19	11169	8587	54	2345	2140	19	5.77759
387729	235034	142	149808	90726	139	551129	335049	143	7036	4025	46	31523	18678	109	3840	2402	26	5.78489
87125	85779	74	23229	22614	56	77055	75394	74	985	992	0	3919	3608	29	427	773	0	5.78593
118632	99389	89	31313	26643	76	103991	88563	81	782	1141	7	5658	4841	35	834	852	0	5.78906
[truncated: 7,807 more rows]
