# Supplementary material for: Phenotypic heterogeneity follows a growth-viability tradeoff in response to amino acid identity
Source: Nat Commun. 2024 Aug 2;15:6515. doi: 10.1038/s41467-024-50602-8 (PMC11297284; doi:10.1038/s41467-024-50602-8)
Supplement: Supplementary file 6 — Source Data [file 41467_2024_50602_MOESM6_ESM.zip › source_data/fig1d/221121_1830_E1_PRO_GFP.csv]

FSC-A	FSC-H	FSC-W	SSC-A	SSC-H	SSC-W	BL1-A	BL1-H	BL1-W	VL1-A	VL1-H	VL1-W	VL2-A	VL2-H	VL2-W	YL2-A	YL2-H	YL2-W	Time
105952	104743	77	48629	48514	74	64121	63340	76	1022	681	0	3594	3318	29	395	845	0	0.0294614
34570	35467	67	14104	14617	40	18520	18829	44	8	84	0	1062	1225	10	-39	456	0	0.0294614
132706	117255	83	47100	39046	81	78841	69255	82	1022	734	0	4521	3880	34	420	408	0	0.0422281
77909	77609	78	30335	30583	70	41649	41129	71	599	581	0	2410	2271	23	828	1139	6	0.0471383
161222	134947	84	59879	49810	83	87217	71136	84	979	645	0	4661	3904	34	494	450	0	0.0491024
28749	30403	55	11046	11169	38	19260	19401	50	-3	239	0	1085	1136	8	-342	297	0	0.061869
92302	93337	73	25681	25428	62	63260	61896	74	508	522	0	3494	3321	27	251	442	0	0.0638331
174824	143476	89	59289	47863	84	86488	69152	85	1026	774	0	4881	3983	35	948	1094	4	0.0648152
66709	68060	71	26033	26470	59	33832	33895	71	392	468	0	1684	1697	17	63	687	0	0.0687434
75014	76322	64	20254	20311	47	38357	39139	70	586	533	0	2018	1976	20	661	642	0	0.0726716
79643	78459	73	27312	27268	65	40373	39315	71	322	344	0	2193	2281	21	-574	25	0	0.0736536
136911	119975	94	41092	34653	81	86416	75201	82	1025	731	0	4718	4133	34	297	987	0	0.0756177
143424	127660	85	51686	45012	81	84947	74720	82	897	960	0	4862	4439	33	192	355	0	0.0805279
128405	110449	90	55980	48542	80	58045	50123	80	898	811	0	3182	2793	27	279	357	0	0.08151
105412	104088	77	46779	46627	74	61969	60671	75	672	714	0	3392	3259	27	802	653	0	0.082492
116550	115600	80	56014	55391	75	78488	77465	77	611	635	0	4155	4097	30	27	411	0	0.0923125
108922	105952	75	45735	45339	74	59951	58484	74	871	803	0	3475	3412	28	636	544	0	0.0923125
98406	98285	74	23985	23800	58	62986	62794	74	365	438	0	3406	3326	27	103	443	0	0.100169
41119	41113	76	14504	14777	41	18981	18738	48	11	153	0	1086	1234	10	-223	161	0	0.102133
100529	99604	78	54212	54400	73	67661	66497	75	565	719	0	3733	3746	28	924	590	0	0.103115
259017	193997	99	99793	74923	98	110216	84372	97	1543	1029	5	5939	4646	40	745	630	0	0.109989
85167	86183	73	40571	40615	71	35872	34601	72	240	264	0	1853	1847	18	430	639	0	0.120792
115185	112375	77	34876	34741	74	64451	63371	76	841	822	0	3501	3459	27	977	634	0	0.137487
119250	113564	78	42605	41203	75	59520	56270	77	417	504	0	3135	2972	27	228	626	0	0.137487
121335	116658	79	40370	38935	76	65023	62689	78	571	436	0	3676	3326	30	770	554	0	0.144361
119304	116884	78	40087	39542	74	77458	76301	76	580	531	0	3925	3763	30	165	440	0	0.151235
102341	100951	77	47372	46774	74	47390	45859	74	684	567	0	2713	2670	24	486	629	0	0.16302
266600	189365	115	79533	56136	104	132075	96650	104	1859	1229	15	7060	4993	45	1598	1740	11	0.164984
89370	88402	76	37811	37708	72	43748	43301	73	457	510	0	2643	2516	24	449	588	0	0.166948
56140	57325	71	19787	19984	49	27239	27374	62	424	332	0	1605	1491	16	622	908	0	0.173823
109689	107413	77	42693	41867	74	59721	57289	76	546	594	0	3527	3335	27	-271	159	0	0.173823
39371	40159	64	9663	9877	37	22691	23300	52	226	144	0	1367	1328	13	-700	177	0	0.180697
133488	118696	86	49449	44255	79	69061	60742	80	724	510	0	3802	3305	31	821	657	0	0.183643
160290	137608	98	46293	38613	84	95185	82826	85	782	858	0	4979	4326	35	790	660	0	0.184625
123543	118183	78	46758	43440	76	75647	71157	78	688	605	0	4065	3692	30	403	644	0	0.187571
66477	67000	75	30895	30175	70	31343	30034	71	398	348	0	1763	1603	18	83	271	0	0.189535
35917	38568	51	10699	10839	37	18688	19341	49	303	266	0	1027	1001	2	524	908	0	0.189535
167721	146341	85	66777	59872	83	82671	69759	84	1040	881	0	4219	3736	32	644	945	0	0.194446
71474	74543	71	16719	16916	44	34695	34099	70	402	296	0	1957	1776	19	-341	392	0	0.194446
87829	88893	74	32318	32408	71	47450	47245	72	327	340	0	2458	2284	23	1335	869	0	0.20132
230307	173099	100	75843	57477	91	117542	89701	92	1292	1023	5	6392	5086	41	1787	1514	14	0.202302
103376	102533	77	56772	56317	75	59958	59930	75	700	785	0	3330	3206	28	608	396	0	0.204266
104897	106862	75	48377	47978	74	58914	56869	75	680	532	0	3202	3227	27	404	624	0	0.205248
103438	94840	81	36837	33256	76	57532	53380	78	681	594	0	3263	3184	28	143	390	0	0.21114
24594	28765	45	11541	11906	38	17964	18931	43	247	230	0	727	900	0	95	378	0	0.214086
79542	81373	67	34957	34886	71	34795	34053	70	393	418	0	1908	1819	19	261	498	0	0.215069
98102	96651	91	21759	21660	49	50773	50796	74	592	610	0	2847	2992	24	543	805	0	0.217033
106196	102929	87	24336	24389	60	62504	61538	75	561	625	0	3021	3091	26	494	644	0	0.218015
105401	102905	75	31759	31412	72	63542	62888	74	661	640	0	3499	3249	28	-81	410	0	0.218015
136210	119316	79	50717	43531	79	76510	66519	81	923	736	0	3971	3430	32	1065	1022	3	0.224889
97285	99086	72	35448	35048	73	57721	55643	74	656	744	0	3304	3326	27	943	904	0	0.224889
120046	111857	82	47523	44329	77	51404	48215	77	342	472	0	2882	2623	26	433	536	0	0.226853
122900	120141	78	46491	45674	74	60678	58996	76	739	670	0	3292	3202	28	586	682	0	0.231763
62401	63952	71	26169	26626	60	26647	27060	56	391	237	0	1351	1287	12	789	930	0	0.237656
173450	141295	88	61592	50135	85	84757	69477	86	877	764	0	4355	3603	34	1382	1305	9	0.241584
34759	33798	63	11688	11734	39	18705	18949	46	234	205	0	910	939	0	253	454	0	0.243548
320536	225004	120	157201	114774	113	133831	95873	112	2052	1344	24	7053	4907	44	1656	1219	8	0.250422
31147	34754	42	15334	15978	41	18385	18828	45	256	253	0	761	853	0	607	1091	4	0.252386
138408	118989	88	55573	46918	82	60637	52539	82	413	371	0	3542	3005	30	-251	326	0	0.253368
198483	162965	89	87054	71025	88	112272	89925	89	1164	1028	6	6116	4744	41	345	707	0	0.25435
101223	98369	91	37066	34970	83	61304	60936	74	412	513	0	2992	2903	26	1133	1428	13	0.25435
170885	145650	85	58847	49084	83	92413	79657	85	1104	846	0	4859	4202	35	-588	21	0	0.256315
113846	105727	80	44773	41265	77	70808	65524	79	517	619	0	4148	3846	31	312	475	0	0.258279
114133	111424	84	37925	37577	73	75003	73938	75	668	648	0	4101	4102	30	554	958	0	0.258279
38357	39058	66	14757	15092	42	16937	17202	45	58	175	0	978	899	0	-78	431	0	0.263189
52122	52653	70	20563	21041	49	21311	21177	50	241	318	0	1228	1167	10	489	536	0	0.263189
114225	109233	78	44732	42553	76	46255	43365	76	705	640	0	2437	2212	23	-258	162	0	0.270063
119146	115191	84	31108	30520	74	56124	54433	76	796	624	0	3212	3054	25	291	676	0	0.272027
28180	28264	55	8236	8476	34	14221	14893	40	127	262	0	658	717	0	-33	279	0	0.273009
103948	96812	80	36531	33454	75	69001	63882	78	554	618	0	3663	3252	30	120	279	0	0.273991
91155	91994	76	23768	24019	53	43219	42879	73	357	406	0	2660	2684	24	238	366	0	0.275956
111276	107286	83	36947	36195	74	56142	54287	75	697	727	0	3038	2938	26	269	606	0	0.27792
84679	85110	73	40721	40820	72	43009	42940	73	531	574	0	2621	2662	25	-90	135	0	0.294614
95488	91713	74	39481	37908	74	49487	46349	74	276	424	0	2686	2592	25	540	724	0	0.300507
103673	103095	78	36145	36083	72	57909	57498	74	536	386	0	3168	3154	26	515	1224	6	0.301489
27782	28746	54	12862	13352	39	15570	15558	42	189	263	0	802	895	0	-70	149	0	0.301489
133901	121675	81	32889	29926	77	77469	70068	79	826	764	0	4495	3980	32	-46	356	0	0.307381
116330	114663	79	63229	62399	77	79689	78909	77	900	923	0	4480	4272	32	62	466	0	0.307381
132758	124210	81	45253	41727	78	86112	79692	79	941	889	0	4532	4195	32	467	740	0	0.307381
179290	159054	85	75613	66610	84	91714	81061	84	1150	913	0	5591	4655	38	219	533	0	0.320148
222180	176531	90	75050	59534	87	111881	87398	90	1264	1109	11	6319	5026	41	918	881	0	0.323094
26554	28919	48	11796	12306	37	17683	17691	45	157	208	0	816	962	0	753	936	0	0.324076
106360	105112	77	61888	61188	75	66776	65195	76	586	505	0	3488	3409	28	838	678	0	0.325058
131971	127913	77	50215	48928	76	81021	78786	79	1050	936	0	4585	4079	32	1108	893	0	0.329968
148507	130420	86	68858	62638	82	70972	61341	82	1076	930	0	3966	3556	32	417	526	0	0.343717
219231	165642	104	83396	63935	92	103086	78820	92	1056	798	0	5780	4478	40	1625	920	0	0.358448
108580	107047	78	52011	51387	75	72070	70692	76	313	281	0	3698	3728	28	724	1389	9	0.35943
26089	27674	52	11512	11799	39	15677	15909	41	112	228	0	802	682	0	-11	268	0	0.361394
145122	134780	88	63120	60256	79	61838	57110	79	841	625	0	3399	3079	28	508	942	0	0.367286
102063	100671	76	31229	31238	72	67511	65681	75	709	556	0	3603	3606	26	-188	395	0	0.380053
97167	96712	74	25483	25587	59	53853	52430	74	532	601	0	2908	2943	25	541	1118	6	0.384963
107133	105319	79	41290	40683	75	63072	61368	76	510	454	0	3390	3356	27	468	751	0	0.385945
199502	158085	93	70697	55138	90	97405	76924	91	682	859	0	5660	4347	39	393	1218	8	0.387909
77594	80821	70	27051	26900	67	36633	36237	70	595	553	0	1902	1828	19	124	903	0	0.389873
229441	183957	94	93060	77013	91	99709	80655	92	1383	1047	7	5337	4552	37	1156	817	0	0.392819
107844	106915	78	42009	41234	74	59982	58263	76	311	497	0	3447	3015	29	504	458	0	0.400676
129674	117841	98	44690	40829	79	69833	62410	80	673	557	0	4101	3758	30	704	1167	7	0.40264
66063	64194	77	15015	15391	42	34373	34382	70	119	147	0	1623	1733	17	788	844	0	0.404604
198102	161174	95	58060	46312	86	96857	78921	89	1287	1002	2	5568	4430	37	490	749	0	0.408532
111778	114679	74	47977	47757	73	63132	62074	75	681	685	0	3407	3617	26	362	567	0	0.41737
160204	133990	89	61795	52652	83	81647	66569	85	893	811	0	4749	3875	36	343	694	0	0.419335
74217	75340	70	30803	30762	70	38157	37279	71	456	457	0	1734	1741	19	574	786	0	0.423263
184530	150159	100	63027	51532	86	85415	70295	86	1120	830	0	4582	3907	35	706	931	0	0.433083
137207	135438	79	44240	43557	75	71423	68620	77	614	585	0	3934	3638	29	319	517	0	0.435047
146640	130775	84	37567	32698	80	79024	69504	82	1237	757	0	4195	3858	33	713	623	0	0.436029
182234	161207	84	82015	72344	83	108281	94862	85	1053	960	0	5624	4910	38	1896	1408	17	0.442904
151293	134654	82	53015	47915	80	83424	73068	82	996	835	0	4693	4230	33	494	769	0	0.442904
104016	102790	75	36511	36098	74	59214	57386	75	547	656	0	3292	3000	27	74	331	0	0.444868
140912	135683	82	48744	47755	77	70829	68131	78	769	548	0	3976	3808	30	747	702	0	0.44585
109756	109171	77	47027	47015	75	69527	67879	77	599	799	0	3761	3653	28	679	722	0	0.45567
98904	98632	75	39534	39662	73	57321	56499	74	570	517	0	3210	3240	25	732	728	0	0.457634
102130	103059	75	51227	51363	74	61005	60379	74	703	614	0	3276	3369	27	537	559	0	0.457634
111650	110041	77	35676	35636	73	58122	56781	75	506	444	0	2904	2868	25	446	470	0	0.459599
94810	94143	80	37467	37621	72	43301	43231	73	677	425	0	2434	2487	23	525	646	0	0.459599
29309	28539	68	12144	12306	39	17018	17526	44	209	239	0	770	815	0	-54	341	0	0.460581
91022	91694	75	23959	24061	55	53640	55024	73	415	408	0	2984	3063	25	277	652	0	0.460581
98264	96305	81	41129	40334	72	56015	55169	73	657	636	0	3083	3063	25	363	335	0	0.463527
123918	111566	84	63915	58258	80	55320	48394	80	1122	814	0	3283	2802	30	813	648	0	0.464509
33268	34835	65	11603	12042	38	19491	19598	47	159	211	0	942	1003	2	10	422	0	0.474329
110470	104459	80	38074	34595	74	67146	62020	76	511	590	0	3767	3471	29	818	625	0	0.477275
149539	129129	85	51195	44123	81	83828	72342	82	1059	739	0	5043	4391	35	779	567	0	0.480222
60463	60416	73	17448	17680	45	27712	27297	69	213	270	0	1517	1372	14	-217	275	0	0.481204
148408	140550	82	50535	49759	77	80277	75977	79	776	808	0	4547	4331	31	513	1032	3	0.48906
161791	139598	84	59405	49664	84	79226	68534	84	837	712	0	4408	3695	34	610	634	0	0.494952
109402	105754	79	39848	38675	74	61138	59642	75	487	680	0	3283	3075	26	569	532	0	0.501827
169743	140369	85	60796	50638	84	83750	68169	86	823	735	0	4536	3884	34	702	551	0	0.505755
112217	111162	75	49743	48913	75	61539	60175	76	853	671	0	3269	3094	26	480	739	0	0.509683
230096	176318	90	87831	67180	89	125069	96659	90	1473	991	0	7124	5194	43	943	673	0	0.512629
50926	53423	67	14600	14755	43	24658	24372	61	397	430	0	1384	1379	13	-596	0	0	0.52245
18680	20311	42	11759	11737	40	12666	13135	40	55	106	0	762	716	0	574	577	0	0.52245
168186	143364	88	53170	44904	85	88043	74134	85	1013	897	0	4625	4050	33	517	739	0	0.523432
54953	55878	69	31947	32699	69	24641	24593	54	323	238	0	1503	1448	14	660	577	0	0.528342
105102	95034	85	39015	34446	76	62134	55628	77	864	645	0	3660	3297	30	530	785	0	0.530306
115040	108616	81	47445	43930	77	69585	65604	77	998	1074	6	3769	3694	28	860	1132	5	0.53227
177951	145784	86	75777	62964	85	98094	79865	86	1105	876	0	5348	4483	37	46	406	0	0.533252
123697	116319	78	40983	37566	77	59982	56117	78	649	624	0	3144	2863	27	103	465	0	0.533252
94560	94308	76	26816	26785	62	53953	53475	73	580	724	0	3203	3045	25	-124	551	0	0.535216
117008	111067	83	35376	34680	74	67245	63983	76	625	669	0	3446	3442	28	609	1420	9	0.541108
95560	95545	74	38884	39070	72	54950	54979	73	586	617	0	2758	2823	24	-418	136	0	0.542091
134877	115183	83	49670	41713	80	64174	54778	81	752	708	0	3570	3161	29	-29	260	0	0.543073
164321	136577	93	63527	53633	83	76406	62693	83	1075	870	0	4386	3609	34	486	861	0	0.545037
31503	30941	68	12640	12940	39	15804	16096	42	263	196	0	763	786	0	-37	399	0	0.550929
163651	139050	84	61631	52860	83	96278	81770	86	1028	916	0	5063	4312	35	825	1347	8	0.552893
112861	113345	78	38249	37807	73	66298	64262	74	459	561	0	3209	3273	26	746	778	0	0.554857
93680	87985	78	40699	38175	75	33900	32238	73	447	427	0	1902	1724	20	-39	330	0	0.560749
54024	54860	68	13591	13906	41	23429	23309	53	468	322	0	1227	1260	11	-179	288	0	0.567624
113262	112092	86	38756	38158	74	68328	67183	76	622	562	0	3396	3366	27	622	433	0	0.568606
54942	56181	70	18257	18607	44	21138	21484	51	187	185	0	1062	1130	8	-161	179	0	0.572534
130435	125302	91	37248	36485	75	76746	75518	77	637	707	0	4425	4151	32	406	495	0	0.577444
107548	108234	75	46070	45901	74	59531	58517	75	695	642	0	3456	3514	27	712	832	0	0.578426
172637	144299	86	94752	81410	85	88251	72521	84	1175	936	0	5136	4147	36	932	717	0	0.578426
123144	121497	78	37894	37541	75	70314	68497	77	814	777	0	3892	3807	29	253	448	0	0.58039
61891	63550	70	19890	20128	48	27572	27935	61	401	405	0	1665	1667	16	836	1010	2	0.584319
91529	92929	72	24902	24860	53	53110	52612	73	843	619	0	2539	2564	24	48	621	0	0.585301
128073	119964	81	49874	48121	76	67907	64428	78	562	582	0	3431	3244	28	521	964	0	0.593157
87281	88222	73	33168	33369	70	50603	49676	72	520	476	0	2660	2821	24	45	411	0	0.601013
161204	134042	86	69555	57609	85	80576	67211	86	664	696	0	4502	3731	34	57	528	0	0.601013
97403	96216	81	25605	25779	62	53271	53428	74	411	420	0	3182	2824	28	293	448	0	0.602978
190333	155023	88	55293	44584	86	92006	75273	86	978	627	0	5013	3989	37	-133	309	0	0.602978
124826	123730	79	39713	39313	75	71357	69752	76	1000	889	0	3841	3829	29	788	1234	6	0.605924
54755	57078	68	13529	13763	40	31235	32211	67	356	274	0	1423	1429	13	47	470	0	0.606906
20678	19681	64	9361	9854	35	12052	11959	42	128	164	0	581	645	0	382	690	0	0.607888
183902	151637	88	60812	49865	86	84069	67871	87	1034	747	0	4805	4032	35	846	858	0	0.609852
63049	65613	68	33282	33689	69	29422	30439	68	238	346	0	1741	1496	16	-237	237	0	0.614762
110090	109768	76	21705	21800	53	66513	64958	76	857	748	0	3425	3370	28	774	586	0	0.615744
128319	120719	80	37793	33999	76	77749	72396	79	970	807	0	4138	3987	31	591	804	0	0.616726
143983	128203	90	42585	36478	81	87183	77495	83	811	891	0	5020	4344	35	666	735	0	0.625565
136234	120314	80	58255	50876	80	65273	54698	81	1034	712	0	3649	3020	32	810	506	0	0.626547
126172	108975	91	54913	47483	81	57689	50559	81	881	492	0	3216	2788	29	477	830	0	0.628511
41021	41200	72	20247	20490	48	21183	20991	50	186	226	0	1259	1238	10	887	688	0	0.629493
36115	36051	70	20848	21466	49	15040	15107	42	193	177	0	916	774	0	-80	471	0	0.631457
67955	69722	71	14016	14038	41	31960	31268	69	190	270	0	1842	1743	19	-252	672	0	0.632439
37469	37406	68	13166	13272	40	18433	18563	45	267	199	0	955	871	0	571	692	0	0.633421
38732	40693	58	17980	18179	45	16810	16843	45	200	195	0	838	729	0	12	282	0	0.64717
122589	110945	81	47254	42338	78	72888	65751	80	561	650	0	4267	3603	33	208	599	0	0.650116
152293	133026	85	60195	52535	81	98931	86736	83	1122	1004	2	5165	4522	34	748	950	0	0.655026
118502	114099	78	43051	41326	75	72039	68844	77	840	791	0	4095	3843	30	468	462	0	0.658954
36852	38798	66	18201	18669	46	17808	18562	45	205	278	0	867	818	0	447	652	0	0.659936
60169	60340	70	23227	23349	54	28796	28263	68	433	278	0	1558	1408	15	-288	211	0	0.666811
104549	104855	79	43972	43324	73	72633	71440	75	522	567	0	4086	4091	29	703	641	0	0.668775
95612	95018	76	42481	42498	72	50282	49757	73	709	666	0	3112	3005	27	493	626	0	0.669757
136565	123506	79	50121	44063	79	92950	82461	81	966	742	0	5046	4489	35	766	1136	8	0.669757
61992	63714	70	14193	14240	41	32135	32287	68	394	428	0	1574	1668	16	-104	328	0	0.674667
136521	113899	84	51509	43174	82	61875	52770	82	857	705	0	3649	3126	31	-183	145	0	0.681541
133797	121249	90	44054	38846	79	75301	68312	80	519	749	0	3962	3630	30	1469	1015	2	0.682523
113733	107621	94	36928	36278	74	59499	57648	77	506	622	0	3168	2884	28	524	475	0	0.686452
43063	42556	68	13061	13405	39	21139	21303	51	99	167	0	959	1018	4	270	355	0	0.688416
27480	28692	64	12291	12798	38	13380	13991	40	-2	70	0	717	750	0	98	643	0	0.694308
28521	29898	51	11529	11979	38	13859	14072	42	426	253	0	549	597	0	453	626	0	0.69529
31049	30317	61	13264	13617	40	17392	17514	43	214	315	0	857	979	0	910	1454	11	0.697254
87726	86320	75	27032	27021	64	50067	49387	73	503	423	0	2874	2740	26	108	342	0	0.699218
103006	100657	84	38885	38525	74	58900	58036	75	736	546	0	3464	3263	27	1626	1253	7	0.7002
156548	139963	87	55316	48378	83	85867	75564	85	1035	915	0	4801	4163	35	156	605	0	0.702164
56928	58677	69	22622	22671	54	29466	28834	68	300	366	0	1691	1610	19	226	509	0	0.710021
108264	107396	79	57508	57182	75	69256	67879	75	569	552	0	3545	3297	27	1076	847	0	0.713949
89120	89905	73	32046	31993	72	49133	48119	73	505	556	0	2809	2791	24	-72	233	0	0.715913
205736	165819	89	55304	42717	86	113637	89909	89	1255	993	0	6211	5041	40	270	517	0	0.715913
127010	115902	85	40530	35784	77	81290	72720	80	1166	971	0	4435	4060	33	728	944	0	0.739482
112378	109223	78	41157	39702	74	62300	59883	76	1062	881	0	3159	3012	26	375	639	0	0.740464
91519	92752	73	29647	29622	72	48459	48180	73	860	621	0	2351	2495	21	-33	385	0	0.745375
105613	106249	76	63617	63679	75	61231	60146	75	639	911	0	3384	3415	28	422	639	0	0.748321
53108	53503	76	20180	20454	48	24469	23988	59	274	254	0	1288	1288	13	4	553	0	0.757159
113439	107476	81	39236	37958	75	55786	53609	76	596	602	0	3122	3105	26	887	1443	11	0.768944
23247	21917	66	7339	7547	34	11482	11694	37	170	196	0	718	741	0	477	648	0	0.770908
125093	113629	81	63647	58739	78	68335	59656	79	1115	732	0	3959	3540	31	24	400	0	0.772872
123899	109592	87	52873	47207	80	68925	61342	81	765	672	0	3893	3349	31	853	491	0	0.773854
188310	151181	90	83946	68525	87	95003	78219	87	1041	973	0	5279	4235	37	365	741	0	0.775818
187536	159414	93	63675	55469	85	97890	83762	87	901	822	0	5201	4426	36	525	1146	5	0.778764
127316	112398	83	46842	40817	79	73505	64863	81	974	971	0	4252	3690	32	1457	1474	9	0.783674
193641	150707	106	69911	53981	106	112829	86727	106	1272	917	0	6298	4728	42	1300	919	0	0.783674
66714	67347	72	28108	28049	65	33874	33599	70	459	488	0	1778	1735	18	-246	478	0	0.783674
119518	118320	79	53511	52762	75	62734	61593	75	588	666	0	3352	3399	27	-404	244	0	0.783674
157151	128861	88	64503	53243	83	89637	73006	83	1122	888	0	4669	3896	35	311	311	0	0.786621
324753	240639	113	133926	99160	111	181669	132840	112	2250	1609	23	10065	7194	48	810	1095	5	0.787603
130611	113794	82	53247	46394	79	58693	49968	80	578	455	0	3312	2970	28	10	739	0	0.789567
40559	41411	66	9620	9811	36	20469	20425	51	-16	135	0	1173	1128	8	104	454	0	0.792513
98499	95861	79	24477	24624	58	67395	65989	75	483	558	0	3549	3560	28	198	386	0	0.792513
25167	25561	50	10738	11165	38	11243	11694	39	173	154	0	617	646	0	-148	169	0	0.798405
99019	99146	75	39194	39179	72	74338	72900	75	546	598	0	4174	4289	30	1552	918	0	0.798405
104964	103853	76	39589	39322	73	62901	62169	74	896	754	0	3437	3709	27	-20	421	0	0.802333
119526	105464	89	52684	46714	78	48299	42768	78	467	399	0	2659	2396	25	843	654	0	0.802333
135051	121287	91	59972	54487	81	64623	58224	82	927	891	0	3563	3103	29	312	481	0	0.813136
132701	117487	86	54452	47870	78	55976	50545	79	682	552	0	3101	2651	28	236	426	0	0.814118
39749	39862	56	17607	17564	44	22887	22363	55	336	282	0	1333	1243	11	103	355	0	0.8151
98306	96644	75	35574	35367	72	53190	52457	73	423	403	0	2816	2925	23	836	866	0	0.821974
31992	34906	48	7205	7427	33	18999	19118	47	164	115	0	1136	1193	10	-25	241	0	0.825902
38887	40938	53	16686	16669	44	17813	17233	47	135	233	0	1048	1156	8	-592	23	0	0.825902
205916	164618	95	62504	49296	85	110793	87822	87	1292	1067	8	6008	4461	42	1087	1196	8	0.831795
93783	92695	83	32190	31988	72	48069	47141	73	552	338	0	2529	2485	24	273	812	0	0.837687
160648	132991	91	62129	52525	82	103138	85848	85	1059	883	0	5675	4595	39	32	860	0	0.838669
128279	115462	81	44168	39413	79	63716	55994	80	983	809	0	3641	3186	31	1040	968	0	0.842597
181781	154005	84	73788	62807	84	89871	76602	85	1064	661	0	4986	4271	36	891	791	0	0.842597
108526	106262	76	60229	58787	75	71481	69324	76	1063	769	0	3813	3487	30	41	465	0	0.846525
115734	106591	85	34696	30598	75	72634	65591	79	557	613	0	3857	3304	31	311	332	0	0.854382
40576	41337	69	14050	14220	41	18952	18643	48	296	218	0	974	1057	5	215	351	0	0.85831
98962	98281	74	43900	43476	73	58822	58855	75	613	623	0	3321	3239	27	833	1273	7	0.859292
133063	118188	83	48741	41512	79	75012	65774	81	829	601	0	4489	3880	33	657	984	0	0.862238
177711	145321	86	69588	57325	85	87435	71081	85	1166	1010	3	4386	3578	35	970	733	0	0.86322
99660	100529	73	32267	32426	71	61520	60879	73	556	515	0	3224	3280	26	175	574	0	0.867148
88788	89326	85	24218	24339	50	58049	57955	73	553	698	0	2985	2760	26	441	439	0	0.867148
84361	86766	72	20170	20423	47	45473	45811	71	468	474	0	2340	2300	23	-472	217	0	0.869113
92077	93503	75	22792	22900	54	55411	56218	72	609	520	0	3039	2920	25	544	528	0	0.874023
122696	107872	84	45896	40341	78	64266	56759	80	755	595	0	3589	3240	29	-88	660	0	0.877951
70216	71843	70	20895	20887	51	28279	28191	62	314	344	0	1543	1596	17	395	579	0	0.879915
85686	85942	79	19400	19550	49	41392	40993	71	244	382	0	2233	2328	21	765	681	0	0.883843
145513	122034	92	56123	47731	82	67703	56359	83	851	635	0	3660	3122	31	313	1348	9	0.886789
27955	28405	49	10923	11113	37	13042	13337	42	320	233	0	723	629	0	162	311	0	0.888754
166170	143482	98	57453	49976	84	74889	62548	86	997	781	0	4061	3479	32	509	607	0	0.889736
80841	79130	71	24259	24137	56	40986	40782	71	567	548	0	2062	1925	21	1003	955	0	0.899556
123836	119881	77	40791	39430	75	76526	73734	77	767	776	0	3974	3828	30	269	1102	4	0.90152
140198	132413	86	51890	48395	79	88521	82992	79	1033	1114	7	4930	4609	32	1355	1083	6	0.902502
131043	126691	78	41490	40032	77	63914	60833	78	708	652	0	3505	3455	27	-56	538	0	0.90643
66860	68368	70	24407	24571	54	31571	31193	70	453	477	0	1768	1769	18	118	362	0	0.908395
78023	77058	73	27205	27275	70	35871	35403	72	428	328	0	2168	2109	21	495	544	0	0.917233
141681	134866	82	48382	46483	76	71036	67300	78	804	842	0	3991	3761	30	30	325	0	0.917233
129443	117645	81	50023	44098	79	55127	48614	80	621	577	0	2824	2434	28	115	458	0	0.920179
117137	107458	82	43786	39874	77	44165	40937	76	665	507	0	2536	2491	24	1697	1046	3	0.921161
198366	162428	89	54634	43891	85	121901	98047	87	1377	1213	12	6983	5734	42	719	838	0	0.929017
87161	86845	74	31076	31047	71	44345	43350	73	270	327	0	2631	2731	23	108	317	0	0.941784
139670	123124	84	48925	43566	81	86895	78488	82	863	937	0	4835	4571	33	1340	1441	11	0.955533
123785	119849	78	41136	40249	77	62720	60519	78	484	594	0	3379	3302	29	281	501	0	0.956515
207030	176859	89	88493	76402	88	94765	79589	88	1150	1021	4	5604	4876	36	448	722	0	0.956515
149046	135985	82	43063	37920	79	88537	80409	81	1001	924	0	4944	4572	33	250	993	0	0.967317
137021	132915	82	48451	46997	76	63105	61178	77	813	849	0	3455	3389	28	47	348	0	0.968299
115648	110451	80	63096	62389	77	74878	72225	77	632	574	0	3871	3871	28	696	691	0	0.970264
66396	66245	71	23356	23580	56	28287	28691	67	256	327	0	1483	1600	15	-179	241	0	0.971246
95978	95135	76	35901	34843	72	57246	54825	74	653	653	0	3192	3140	26	-154	351	0	0.972228
151114	144040	90	55426	52880	78	58951	56123	77	714	798	0	3638	3382	28	102	534	0	0.985976
148416	124857	87	55406	45133	84	70550	57869	85	895	863	0	3732	3168	31	-72	550	0	0.98794
159808	135532	84	51399	43444	82	77523	65459	83	1196	825	0	4539	3768	34	389	642	0	0.988922
73035	72130	74	25855	25886	59	38176	36749	71	278	340	0	2052	2020	21	288	347	0	0.991869
127825	120786	84	46353	44055	76	63805	60154	78	685	675	0	3353	3013	28	324	517	0	0.993833
96776	95453	74	36171	36029	72	33141	32174	72	506	659	0	2044	2044	20	-403	174	0	0.993833
80335	81690	71	23402	23709	53	40840	40632	70	336	369	0	2498	2447	23	116	322	0	0.996779
72990	70549	77	29619	29626	68	30617	30628	70	562	458	0	1639	1739	17	-56	459	0	0.997761
102628	100706	75	39442	39122	74	53479	52494	75	698	569	0	3095	3116	25	124	413	0	1.00955
62199	62872	69	17117	17326	42	34426	34280	69	313	324	0	1926	2064	20	582	1070	4	1.01053
63890	63130	74	26096	25725	69	34750	34363	70	332	326	0	1782	1883	19	124	390	0	1.01151
89253	89347	73	33055	32784	72	45608	44927	73	576	513	0	2307	2345	22	648	901	0	1.01151
37211	37698	56	13687	14078	40	13725	13537	41	200	180	0	851	895	0	-410	137	0	1.01249
52964	53250	73	27640	27885	67	26447	26443	60	255	309	0	1504	1552	14	-618	21	0	1.01347
115375	112068	77	39339	37107	75	73197	69129	76	705	615	0	3819	3650	30	127	384	0	1.01544
187772	146221	94	72090	56915	87	92706	74247	87	1125	866	0	5176	4293	36	443	526	0	1.0174
93843	91579	80	35654	35373	73	55367	53964	74	640	600	0	3012	3221	25	228	378	0	1.01838
111428	100144	79	50032	44436	78	52309	46391	78	427	588	0	2719	2401	26	93	512	0	1.0282
155408	137227	86	55830	49952	82	72502	61624	83	797	705	0	4098	3583	31	1532	1584	11	1.02919
29786	30954	47	12349	12565	40	16166	16391	43	313	238	0	846	916	0	106	537	0	1.03311
154168	135547	84	73079	63732	83	82237	70649	83	989	905	0	4494	3797	34	-226	658	0	1.04392
176268	155132	84	66309	57344	83	86983	75812	83	607	766	0	4852	4261	34	-294	409	0	1.0449
112642	110749	83	31783	31634	73	67090	64579	75	636	585	0	3430	3371	27	140	690	0	1.04588
186433	152956	93	74964	62127	88	90621	75357	89	1090	930	0	4721	4238	34	53	354	0	1.04686
47389	48113	68	24426	24624	65	20539	20595	51	200	225	0	1100	1185	9	13	495	0	1.04785
59636	60044	73	19814	20211	46	22949	22925	52	317	338	0	1167	1080	6	-19	447	0	1.05079
60874	60869	71	28475	28654	69	30849	30449	69	513	337	0	1618	1653	15	-12	462	0	1.0557
64416	64034	86	28021	28500	66	31314	30891	69	285	317	0	1599	1530	17	1195	1082	6	1.06061
172152	142544	85	57136	46774	84	104523	85812	85	888	822	0	5382	4400	38	378	722	0	1.06061
31070	32915	50	18241	18994	44	14228	14628	41	-147	31	0	804	706	0	721	891	0	1.06159
136020	130102	78	58021	55729	77	67845	63665	78	674	695	0	3645	3591	28	1300	1333	15	1.06159
128206	123320	82	53214	51617	77	63665	60249	79	577	537	0	3344	3227	27	156	382	0	1.06356
202061	157582	90	69563	53461	88	118146	90624	90	1095	937	0	6485	5098	41	1310	1930	12	1.0665
38457	37858	69	18963	19294	46	21575	22231	50	213	289	0	959	1041	4	56	333	0	1.07534
43548	43919	62	16850	16976	43	20004	19913	48	14	133	0	1096	1113	7	509	400	0	1.07534
92280	89026	85	38430	38389	73	45324	44464	74	461	439	0	2480	2476	23	401	514	0	1.07731
108298	104780	93	39740	38821	75	57206	55941	75	556	465	0	3182	2951	27	34	470	0	1.07927
187354	153062	92	59679	48800	87	84020	69364	87	867	656	0	4599	3996	34	1121	809	0	1.08123
113551	112186	76	36932	36529	74	56056	54509	75	914	740	0	3108	3143	26	380	643	0	1.08615
41388	41556	67	14988	15254	42	18832	19205	45	184	283	0	924	754	0	-345	289	0	1.09106
74353	74649	72	21261	21667	49	35271	34859	70	334	384	0	1853	1924	19	-274	184	0	1.09204
115535	113891	77	39935	38633	74	67351	65497	75	1019	982	0	4045	3881	28	103	559	0	1.09498
86224	85944	74	29869	30364	71	43808	42979	73	545	544	0	2150	2204	22	908	619	0	1.09793
103282	101292	76	37151	36477	74	58240	56459	75	697	773	0	3108	3163	25	718	1277	6	1.10284
165993	141892	102	74785	65418	84	52281	44729	83	1134	925	0	2783	2565	26	121	350	0	1.1048
88509	88555	73	34805	34615	71	56947	56219	73	489	489	0	3095	2999	26	67	633	0	1.1107
40401	41846	64	11633	12051	38	17758	18192	45	286	248	0	867	851	0	88	433	0	1.1107
73280	74303	72	23707	23912	53	43173	43023	71	437	610	0	2447	2480	23	642	811	0	1.12346
129889	118529	83	54391	50874	78	55948	50947	78	708	705	0	3236	3056	27	241	576	0	1.12346
106638	106023	73	37291	37141	72	69164	67013	74	815	793	0	3763	3736	28	-7	327	0	1.12445
121770	109896	80	38997	35067	77	67904	60233	80	684	642	0	3850	3374	30	304	808	0	1.12641
139146	132875	80	46684	44274	78	74656	70272	79	761	721	0	4085	3858	30	96	449	0	1.12641
30826	32707	63	15179	15634	41	17105	17118	43	109	207	0	804	962	0	-142	415	0	1.13034
135793	122725	81	47741	42300	78	68931	61416	80	949	709	0	3687	3465	29	183	864	0	1.1431
106121	104805	75	42870	42276	75	62398	61261	76	915	942	0	3447	3235	27	538	547	0	1.14703
29265	29998	61	14175	14520	40	18825	17923	49	16	84	0	930	876	0	-229	207	0	1.14998
83693	84259	74	28202	27962	71	54554	54393	72	649	614	0	3299	3160	26	-523	70	0	1.15783
32470	34702	46	13205	13520	40	18012	18301	45	351	297	0	1072	1088	7	167	298	0	1.15783
183251	157488	85	60105	50793	82	99582	82769	84	983	874	0	5366	4610	36	-193	228	0	1.15882
78831	79725	73	29638	29983	69	44287	43142	71	589	537	0	2264	2435	22	893	567	0	1.16471
119202	118892	75	38381	38329	73	76488	75856	75	714	684	0	4237	3951	31	-282	179	0	1.16766
111228	102677	94	41951	38221	77	65087	57946	94	859	824	0	3331	2948	28	251	319	0	1.16766
112897	111675	81	35128	34523	74	65757	63613	76	636	721	0	3584	3283	29	797	1481	10	1.16864
104736	104361	73	42719	42409	73	55840	55429	74	792	710	0	3315	3275	26	568	581	0	1.16962
62489	64330	70	20652	20834	49	29232	28657	69	319	336	0	1654	1753	16	516	571	0	1.1706
42327	43347	60	15375	15633	44	21371	21746	52	231	232	0	1228	1156	10	59	496	0	1.17158
96350	94210	78	39066	38844	74	49423	48173	75	460	378	0	2748	2730	24	-495	84	0	1.17257
39449	41459	61	15881	16396	41	22320	22885	56	301	325	0	1177	1285	12	204	567	0	1.17453
37866	38274	69	7984	8215	34	17955	18300	43	295	274	0	1020	949	0	-211	357	0	1.17846
204537	169853	87	96066	81654	88	90330	73060	89	1397	890	0	4970	3913	37	245	613	0	1.17944
121277	110861	80	48009	43467	78	52282	46996	79	487	496	0	2781	2480	25	467	759	0	1.1814
86696	84884	74	40671	40462	72	40018	39899	71	414	691	0	2153	1982	21	-139	264	0	1.18337
146648	140688	84	59616	58011	78	97155	93627	79	1191	1191	10	5216	5064	32	763	611	0	1.1873
36585	34611	73	11244	11391	38	16746	16512	43	247	201	0	943	970	0	49	440	0	1.19024
112747	112316	75	30472	30468	72	67376	66119	75	687	673	0	3681	3731	28	314	892	0	1.19712
133492	126402	80	52027	48929	78	54935	50507	79	796	548	0	3073	2842	27	987	1074	5	1.19712
36162	36983	61	14627	14911	42	16095	16038	44	143	129	0	886	821	0	-58	328	0	1.20104
296056	215770	108	146154	111961	104	138150	103884	105	1552	1136	12	7569	5696	44	983	1004	2	1.20301
110475	106660	87	31997	31590	73	70073	68416	76	697	614	0	3646	3525	28	270	645	0	1.20988
151042	142445	84	45236	43977	79	61874	57845	80	642	523	0	3575	3349	28	258	609	0	1.20988
93809	94928	74	25749	25693	62	54548	53917	73	441	442	0	2936	3034	26	-259	605	0	1.21185
156271	139313	83	66378	59585	83	72528	63315	83	817	639	0	4380	3703	33	-297	372	0	1.21381
141757	122556	82	51598	44363	81	73060	62294	82	849	833	0	3998	3420	33	-26	189	0	1.22069
110246	102154	83	51432	47537	77	58054	53818	77	899	666	0	3358	3244	28	421	455	0	1.2256
161372	131179	93	67194	54977	83	70450	57125	83	842	724	0	3933	3282	32	240	544	0	1.23051
116473	113959	77	41171	40354	76	63425	61164	78	536	416	0	3626	3535	28	438	631	0	1.23247
265184	188033	104	99724	71221	98	136238	98364	100	1783	1183	10	7659	5580	45	713	739	0	1.23247
184164	155834	91	79069	67493	85	92512	77602	85	1111	875	0	4752	3981	35	-19	623	0	1.23542
78894	79156	78	29123	29202	70	43257	42937	71	665	560	0	2463	2503	22	931	1380	9	1.23836
109178	105968	83	31092	30720	73	67301	66498	75	537	554	0	3453	3345	28	320	398	0	1.24033
59658	61292	73	21683	21948	52	27675	27264	68	374	377	0	1317	1412	14	10	372	0	1.24327
103298	98724	79	38795	37268	74	52155	49792	75	558	632	0	2909	2505	26	937	1426	10	1.24622
26568	25657	56	10302	10555	37	16793	16147	49	196	160	0	870	911	0	-607	126	0	1.24622
156320	136240	91	79777	71621	83	67528	56890	83	796	674	0	3928	3298	32	837	884	0	1.24818
49247	50231	68	20427	20784	47	21427	21260	51	225	302	0	1105	1234	10	246	772	0	1.25408
109706	106960	80	36113	35156	73	55972	53840	74	621	749	0	3319	3128	28	179	447	0	1.25506
42045	42476	64	19836	20179	48	18692	18886	46	206	194	0	939	935	0	336	391	0	1.258
29135	29330	56	12709	13053	39	15320	15789	43	69	194	0	652	738	0	-160	77	0	1.2639
162493	138021	83	55146	45404	82	92071	76697	83	1008	958	0	5346	4579	36	1536	1312	10	1.26881
139017	112784	101	53727	43831	101	77556	61649	101	583	619	0	4216	3357	32	689	539	0	1.26881
104829	102942	75	57027	56626	74	60185	59896	74	757	598	0	3290	3404	25	-3	239	0	1.26979
35809	36289	60	13460	13895	40	15900	15802	43	124	194	0	929	925	0	192	625	0	1.27372
45774	47840	62	15130	15537	42	18910	18826	44	263	285	0	1031	1128	9	-190	345	0	1.2855
42969	44093	63	16949	17501	42	20048	20317	47	236	295	0	1084	1255	9	858	1020	2	1.29139
219785	165628	101	94162	72324	94	122226	92385	94	1477	1034	11	6942	5349	42	614	657	0	1.29532
52168	48323	67	11826	11196	42	10492	9384	41	15382	14121	56	10203	9152	47	36405	34434	87	1.29729
133301	117995	88	45644	41924	79	73047	63134	82	1101	898	0	3963	3537	31	764	700	0	1.30023
39662	41743	51	12906	13131	39	20258	20029	47	136	226	0	1164	1191	9	-75	533	0	1.3022
40135	41529	53	24294	24980	54	18715	19257	46	-108	106	0	1120	1161	8	141	476	0	1.30514
49836	51055	77	27619	28387	66	22069	22278	52	52	129	0	1126	1211	10	-115	118	0	1.30612
66622	66948	75	24644	24877	59	32565	33141	69	564	502	0	1993	1924	19	19	536	0	1.30711
113755	109672	78	37880	36897	75	62593	60445	76	908	822	0	3577	3595	28	-98	123	0	1.30809
125991	114179	80	45724	40432	78	67383	60620	79	610	601	0	3548	3038	30	345	486	0	1.30907
44656	44794	70	14793	14956	42	25716	25425	63	121	221	0	1138	1184	10	53	268	0	1.32085
111365	109531	80	45348	44404	74	64199	61989	74	706	619	0	3578	3505	28	304	1183	6	1.32478
259505	199968	95	94240	72991	94	145450	109856	96	1536	1246	15	7529	5697	44	1265	1295	9	1.32773
110440	111351	77	43532	43617	73	71500	70486	75	595	606	0	3802	3824	29	309	415	0	1.32773
69701	67093	79	25795	25747	63	29115	29096	69	353	404	0	1600	1668	15	159	1284	7	1.32969
97710	98453	75	42617	42345	73	51303	51290	73	428	343	0	3037	3137	26	240	446	0	1.33068
59154	59834	72	17605	17823	46	25828	25836	66	398	304	0	1443	1476	15	79	687	0	1.33166
205735	163529	91	67723	53218	88	111483	88525	91	951	814	0	5728	4715	37	1070	1067	9	1.33264
120115	108599	84	35612	31208	77	68757	61060	80	582	461	0	3639	3262	31	649	677	0	1.33362
220210	170688	101	80159	63393	93	116001	90287	94	1001	1033	5	6056	4770	40	153	1343	8	1.33559
89416	91495	77	28296	28584	70	46543	46006	72	498	570	0	2473	2485	22	595	703	0	1.34148
153652	132516	90	65025	56723	83	69979	58927	83	849	763	0	3685	3011	32	1068	909	0	1.34246
125257	113045	79	52043	47101	79	56594	49899	79	888	667	0	3436	3046	29	850	1164	6	1.3513
129831	116369	82	51832	46030	78	80475	71414	80	842	777	0	4330	3717	34	1543	1006	2	1.35326
158244	131934	90	52220	41939	84	97709	82377	85	1019	939	0	5152	4290	36	884	769	0	1.35621
97156	94874	76	42663	42077	73	52110	50865	73	409	393	0	2770	2893	23	196	334	0	1.35817
107541	103330	81	51610	50972	75	57036	55619	75	608	450	0	3104	2917	26	1628	1086	4	1.36112
27925	30797	40	13664	13940	41	15543	15556	43	276	221	0	758	819	0	186	475	0	1.36308
62587	61814	76	21997	22157	52	29467	29453	70	286	317	0	1588	1645	17	25	147	0	1.36308
47881	49717	66	20289	20599	50	18772	19347	47	226	149	0	921	1113	6	292	655	0	1.36799
127086	114886	80	41498	36987	79	65502	58537	80	794	648	0	3411	3142	28	382	750	0	1.37094
118202	114314	93	52389	51556	75	66182	63903	76	886	842	0	3647	3632	29	567	738	0	1.37192
194746	160265	103	64429	52638	86	86343	71409	86	1004	770	0	4846	4038	35	-233	190	0	1.37389
160671	134176	85	55909	45465	84	74747	62789	85	921	710	0	4389	3448	35	44	299	0	1.37487
97623	98353	81	52134	52171	72	61941	60491	73	405	405	0	3382	3493	25	931	564	0	1.3788
29372	30806	63	14535	14914	41	14620	14963	41	296	214	0	565	733	0	216	481	0	1.38272
88758	89822	70	36091	34746	72	50692	49214	73	597	587	0	2758	2626	24	777	1256	7	1.38371
36935	36059	65	10544	10651	37	19017	18753	46	192	171	0	1051	1148	9	1052	1118	5	1.38469
72428	69690	81	25879	25696	61	33170	32324	71	399	261	0	1752	1653	18	124	346	0	1.3896
89674	91460	73	28853	29108	71	52614	51275	73	718	452	0	2843	2973	24	255	530	0	1.39451
130361	123109	87	47182	44970	77	64208	59950	78	726	669	0	3294	3126	27	311	721	0	1.40138
145016	127114	84	42301	36809	79	79773	70172	80	920	781	0	4478	4066	33	286	674	0	1.40236
122164	118858	79	40475	39169	75	52157	50889	76	730	695	0	2997	3099	25	262	416	0	1.41219
100177	99440	76	41377	40835	73	54026	52926	74	645	697	0	2999	3060	25	158	619	0	1.41513
49230	52163	66	15988	16498	42	18132	18800	44	360	397	0	1042	1011	3	318	302	0	1.4171
162585	136181	86	58606	49910	82	99678	83915	84	865	736	0	5276	4345	36	172	631	0	1.41808
148286	138419	87	58121	56113	78	84201	78567	81	962	878	0	4851	4771	32	-3	840	0	1.41808
91467	92117	76	37348	37243	72	43686	43208	73	439	463	0	2380	2387	22	76	666	0	1.42201
159281	137636	86	59813	51795	84	89242	76983	86	704	589	0	4690	4087	35	357	553	0	1.42201
43893	43653	70	14726	14920	41	17080	17621	42	394	287	0	880	951	0	679	814	0	1.42299
92126	92521	73	38139	38020	73	45636	44597	73	391	428	0	2334	2372	22	689	914	0	1.42888
46320	48340	68	18476	18646	45	24765	24911	53	9	157	0	1514	1501	14	427	443	0	1.43281
41639	43634	50	18034	18187	44	23589	23982	56	155	137	0	1547	1449	14	419	483	0	1.43281
44888	45536	68	12583	12932	39	19347	19305	49	76	204	0	972	998	0	97	287	0	1.43477
76552	75593	81	29039	29185	69	33351	32980	70	603	555	0	1589	1541	15	587	555	0	1.43575
101978	99263	74	38537	36986	73	61239	58955	75	670	598	0	3495	3231	28	-78	280	0	1.4387
43405	45039	67	16664	16861	44	22373	22139	51	277	297	0	1108	1247	10	44	412	0	1.4387
60932	61867	73	18504	18801	44	31766	31999	69	206	355	0	1690	1750	17	205	375	0	1.44361
54707	56070	65	24991	25308	56	26545	26490	67	354	319	0	1438	1464	15	98	530	0	1.44557
123833	120989	78	42823	41811	75	69289	66986	77	803	628	0	3815	3672	29	1035	773	0	1.4495
60278	63529	48	23911	24268	61	28285	28138	67	240	223	0	1476	1354	13	529	845	0	1.45441
106398	105518	75	42302	42160	74	70510	68507	76	786	776	0	3672	3530	29	293	703	0	1.4662
49530	51403	66	22910	22968	55	22934	23375	54	179	251	0	1308	1326	12	389	862	0	1.46816
123554	119307	86	41792	41432	76	84517	82512	78	838	879	0	4443	4404	30	693	1243	7	1.47013
69693	70283	69	28906	29256	69	1632	1784	17	2125	2194	20	1214	1085	8	2802	2391	27	1.47111
81316	82269	73	26556	26911	69	46625	47308	71	407	392	0	2660	2614	24	-151	261	0	1.47504
39088	40852	56	14049	14098	42	18999	18979	45	55	134	0	1025	1055	5	-78	553	0	1.47798
208039	167720	92	71382	56924	88	99070	80605	89	1111	1036	5	5302	4472	35	825	1188	11	1.48093
22739	24190	45	10698	11086	37	15168	15763	42	37	86	0	772	710	0	-291	305	0	1.48093
46326	48025	67	16104	16515	43	21483	21608	49	364	273	0	1085	1119	8	255	499	0	1.48191
164265	143474	85	59714	51645	84	87574	76527	85	900	804	0	4705	4066	33	2428	1434	15	1.48584
104330	102835	88	33627	33402	73	61582	60413	74	578	726	0	3545	3427	27	356	707	0	1.48682
105633	100861	76	43806	42667	74	53889	51031	75	548	616	0	2795	2520	25	439	522	0	1.48682
46589	46762	68	14419	14504	41	22775	22357	54	-62	140	0	1324	1271	10	37	392	0	1.48977
49103	49207	67	12947	13096	39	24482	24439	58	310	330	0	1509	1423	14	-165	707	0	1.4937
98775	98233	75	27543	27277	69	42209	41430	72	625	708	0	2509	2336	22	1104	957	0	1.49566
105485	103100	75	38797	38136	73	51535	49639	75	379	489	0	3152	3039	26	86	463	0	1.49664
43851	46504	68	24408	24982	62	22964	22969	50	247	269	0	1150	1170	9	-320	142	0	1.50253
62161	60490	72	22162	22416	55	31751	32708	68	128	234	0	1719	1780	17	317	744	0	1.50352
112576	109886	74	49276	48401	75	57233	56651	75	632	629	0	2975	2939	25	-218	321	0	1.50744
112086	108201	77	37655	36812	73	52002	51002	75	611	741	0	2762	2681	24	-240	244	0	1.50843
92239	91741	74	28387	28367	70	45301	44702	72	509	567	0	2358	2318	22	67	243	0	1.51235
97080	96334	82	39644	39492	73	57478	57389	75	866	756	0	3002	3022	25	193	695	0	1.51334
103133	101652	74	32893	32765	73	61672	60768	75	557	825	0	3358	3408	27	498	393	0	1.51432
105164	104212	77	44103	43694	72	54341	53228	73	601	594	0	2935	3040	25	878	1025	2	1.51628
81240	83414	71	25723	26042	69	42239	41789	70	695	632	0	2312	2136	23	-112	214	0	1.51726
42153	42470	69	13346	13451	41	22306	22687	55	404	341	0	996	1227	10	629	847	0	1.51726
102171	100268	77	33645	33017	72	53608	52475	73	655	578	0	2721	2590	25	679	1532	11	1.51825
92126	93104	74	26006	25939	64	56050	55057	73	375	410	0	3169	3173	26	339	371	0	1.52119
195101	156628	91	60821	47541	87	101907	80749	89	1222	990	0	5560	4215	39	1026	843	0	1.52316
103691	103050	77	16888	17068	42	60181	59600	74	464	438	0	3349	3378	27	1091	665	0	1.52512
101162	101130	77	31099	30502	72	57468	56208	74	626	615	0	3091	3071	26	268	397	0	1.5261
162298	140556	85	66381	57148	83	85102	71411	85	878	949	0	4468	3787	34	558	661	0	1.52708
95984	94690	74	25412	25726	57	50458	50790	73	665	696	0	2865	2894	25	26	567	0	1.52905
95168	95669	74	36280	36080	72	49503	49591	73	437	464	0	2577	2661	23	1126	760	0	1.53101
101954	99571	84	52653	52444	75	64771	64099	75	563	414	0	3348	3267	27	895	645	0	1.53101
91882	90441	86	35925	35591	71	50496	50154	72	531	487	0	2614	2624	24	1357	1097	5	1.53494
113501	110783	82	50144	49178	76	78548	76323	78	873	753	0	4072	3926	30	96	599	0	1.53789
97886	98474	77	36079	36119	71	53379	53591	73	395	392	0	2498	2624	21	-380	236	0	1.53789
156518	134362	84	50840	42784	81	85572	73057	84	1158	1099	6	4683	3980	35	471	506	0	1.53789
47192	48404	67	15123	15632	41	23388	22974	58	155	147	0	1189	1141	9	402	447	0	1.54771
52654	53527	75	21789	22274	52	23724	23357	64	246	310	0	1358	1539	13	147	539	0	1.54869
214371	159683	103	87365	67398	91	118193	90312	92	1289	824	0	6352	4985	42	464	655	0	1.54869
173359	140880	96	67214	54850	85	94631	74854	86	977	798	0	5454	4254	39	1013	674	0	1.55164
101084	102882	73	51791	51323	73	58069	57652	73	826	664	0	3076	2898	27	588	805	0	1.55164
54054	54367	67	19565	19884	49	28570	28706	67	275	265	0	1490	1542	15	-43	596	0	1.55262
212120	167711	92	101537	82609	89	112133	89724	89	1289	728	0	6071	4956	39	588	748	0	1.5536
46188	46315	60	10929	11127	38	24033	23798	64	291	356	0	1143	1272	12	-212	220	0	1.55556
106730	104390	83	44640	44034	74	55464	54787	74	421	522	0	2992	3069	26	695	1060	3	1.55851
74361	72895	75	38378	38426	71	31188	31477	70	218	149	0	1647	1675	18	-149	336	0	1.56047
42825	43615	69	14068	14604	40	18863	18716	46	220	155	0	1180	1021	3	418	559	0	1.56047
86314	84044	73	36715	34757	74	47374	45146	73	572	408	0	2613	2390	25	-236	355	0	1.56146
103908	103651	77	48186	48048	74	60082	59142	76	678	511	0	3469	3348	28	1386	940	0	1.56342
53557	53789	71	21292	21477	53	23433	23470	55	441	321	0	1401	1264	12	524	556	0	1.56833
133584	121644	83	55517	50893	78	61441	55880	79	687	715	0	3489	3030	29	-249	158	0	1.56931
108206	107465	80	64184	63523	75	74740	73044	76	852	748	0	3959	4110	28	-395	306	0	1.58601
54366	53789	69	20330	20853	46	21656	21887	51	303	266	0	1160	1216	9	-331	118	0	1.58601
88431	87418	75	42245	42171	72	45804	45839	72	155	262	0	2433	2352	22	-222	198	0	1.58994
50690	51707	69	17644	18074	43	29825	30019	67	418	331	0	1559	1572	17	228	477	0	1.58994
124543	121200	77	52469	49687	77	55007	51037	77	615	415	0	3041	2967	27	768	666	0	1.58994
137272	125325	82	56001	50484	80	77511	70194	82	725	703	0	3915	3421	31	495	1410	8	1.59485
27009	26469	60	15775	15560	43	17149	16906	44	121	252	0	842	781	0	301	522	0	1.59681
143070	119221	91	74588	64908	82	61768	52377	82	901	715	0	3383	2854	30	460	710	0	1.59681
38790	39965	65	14037	14604	39	17589	18439	44	240	216	0	991	915	0	280	724	0	1.60074
114096	103480	78	38010	33374	77	58339	51580	78	510	416	0	3030	2728	27	792	774	0	1.60172
101766	101274	78	19803	19568	47	54045	53619	74	381	508	0	2645	2638	24	-254	163	0	1.60663
60386	60240	79	15127	15425	42	16099	15773	42	2799	2822	25	1213	1234	10	17714	16861	52	1.62333
33053	35566	63	16141	16720	41	17430	17688	44	127	434	0	876	840	0	-224	239	0	1.62333
126373	124596	79	41220	40475	75	80538	78457	77	596	856	0	4111	3842	30	-309	227	0	1.62431
211132	168663	94	88669	71911	88	118104	93290	90	1255	933	0	6595	5200	41	1281	1134	11	1.62627
123056	118896	82	41488	40294	77	73959	72566	78	776	504	0	3884	3551	29	469	907	0	1.62824
118469	115542	76	39410	38504	75	66246	63027	77	663	684	0	3489	3528	28	810	1330	8	1.63609
180881	147125	87	61922	49956	85	106155	82809	88	1019	778	0	5943	4644	39	1423	1326	10	1.63904
96684	97517	75	34621	34899	71	59255	58951	73	699	515	0	3251	3227	28	352	471	0	1.64297
103461	102113	74	37554	35945	74	58251	56036	75	798	767	0	3047	2934	27	485	396	0	1.64297
45466	44740	71	17093	17547	44	18635	18812	48	237	276	0	1078	1143	8	431	536	0	1.6577
198934	162300	93	60664	49633	85	98745	80079	86	914	736	0	5387	3901	39	962	671	0	1.6577
40763	43688	47	16184	16671	43	20711	20679	50	141	203	0	1120	1153	9	-342	213	0	1.66261
46213	47890	60	17010	17370	43	24107	23867	67	337	254	0	1174	1051	6	443	668	0	1.66948
56916	57523	73	24634	24934	59	27867	28041	68	353	393	0	1372	1396	12	355	537	0	1.67243
110451	108867	74	42617	42302	74	66499	64686	75	736	803	0	3451	3497	27	267	545	0	1.67537
45664	48113	57	18652	19341	44	24978	25382	62	307	213	0	1169	1292	11	-243	207	0	1.67537
104868	101574	77	41122	40845	74	44455	43194	75	434	286	0	2403	2435	23	-99	213	0	1.67636
285331	195895	105	105232	72250	102	162925	111279	104	1821	1166	20	8943	5921	48	1115	1401	11	1.68028
155113	133304	85	58347	49543	82	74424	64237	82	659	509	0	3978	3446	31	1100	1173	8	1.68323
155350	146040	81	44171	42711	76	75744	71209	78	683	631	0	4146	3873	31	705	1430	10	1.68716
50925	48588	84	17788	18075	45	24847	24177	63	250	295	0	1319	1278	12	-160	356	0	1.6901
145054	126837	84	48956	42071	80	67369	57345	82	850	705	0	3811	3390	30	453	740	0	1.69207
132775	118716	93	46835	40655	81	82382	74449	81	1423	939	0	4233	4016	31	538	592	0	1.70091
59318	63336	69	18750	19189	45	30874	31857	68	395	406	0	1564	1485	15	-350	225	0	1.70189
26708	28911	51	12571	12863	39	15387	15734	44	188	174	0	820	777	0	-203	155	0	1.70189
39658	41246	69	14966	15397	41	18488	18639	46	154	206	0	1148	982	0	28	552	0	1.70484
91380	91124	77	25658	25617	62	49906	49351	73	402	503	0	2759	2696	24	-298	217	0	1.71073
155247	123927	86	61640	49754	84	66557	52568	84	842	676	0	3600	2806	33	1582	1066	10	1.72448
23923	22541	60	8147	8238	35	13547	13321	41	90	161	0	724	621	0	-425	73	0	1.72939
31045	31847	63	11504	11657	38	16832	16850	44	-70	173	0	957	1023	3	-46	345	0	1.73135
163073	143179	85	58464	49731	83	102257	89735	85	903	738	0	5868	5282	37	743	751	0	1.73724
36117	38819	52	17951	18043	46	18768	18979	49	60	278	0	1179	1195	9	-343	100	0	1.74412
129952	112089	83	51104	44032	80	62651	52592	80	735	530	0	3543	3053	30	389	325	0	1.75492
187306	151368	88	73946	58801	85	94936	76052	86	1313	1073	7	4974	3990	37	189	436	0	1.75492
59339	58311	74	26294	26620	63	23697	24260	55	90	154	0	1110	1209	10	-495	128	0	1.75688
28300	28493	64	14006	14367	40	10723	11021	38	192	212	0	549	600	0	-92	273	0	1.76081
167752	137425	87	64085	52989	83	92151	75069	85	1079	983	0	5149	4017	37	1190	1431	9	1.76376
31446	33096	53	12623	12587	39	15111	15014	42	156	170	0	1010	893	0	43	719	0	1.76474
62051	62134	80	21112	21018	49	32764	32432	69	303	387	0	1631	1701	17	307	447	0	1.76474
163006	136774	88	64551	54271	81	84963	69223	83	953	817	0	4445	3763	34	417	484	0	1.76474
57555	59919	68	25345	25653	57	20536	20899	49	118	219	0	1000	1052	5	-514	96	0	1.76965
184392	149545	90	63096	50780	86	94643	75909	87	843	719	0	5106	4002	37	1252	1037	4	1.77161
119386	115649	78	42278	41057	75	58769	57459	76	620	627	0	3322	3306	27	-263	156	0	1.77456
131195	129096	78	47643	46180	75	80727	77376	78	910	789	0	4392	4504	30	2176	1719	21	1.77751
121753	120956	77	47402	47127	75	63715	61779	76	637	838	0	3712	3620	28	359	707	0	1.78438
115925	104668	82	45449	40656	78	47426	41319	78	770	501	0	2509	2298	25	740	987	0	1.78635
123793	121717	76	39247	38485	74	72190	70547	76	704	638	0	3563	3488	28	121	489	0	1.79224
109358	108965	75	39833	39865	73	68708	67344	75	837	748	0	3833	3726	29	1180	1169	8	1.79518
59167	59010	72	22610	22842	53	27649	26635	69	361	441	0	1506	1513	15	292	739	0	1.79715
93585	90056	92	37140	35838	76	39883	37267	76	530	387	0	2082	2016	21	500	757	0	1.79715
177044	145439	85	71839	59320	84	107452	88419	86	1043	869	0	5918	4603	39	1031	743	0	1.79911
42997	39801	76	18640	19157	44	18871	18998	46	181	294	0	971	1051	5	841	1352	7	1.80108
35893	36873	59	16189	16584	44	18800	19049	45	148	278	0	857	888	0	298	681	0	1.805
50366	50916	70	25193	25765	56	24203	24222	59	275	207	0	1222	1273	10	699	799	0	1.80697
28768	29840	64	9964	10206	37	17197	17199	46	227	301	0	804	1001	1	-470	114	0	1.81777
203354	157283	93	71551	55668	87	99100	77131	89	851	819	0	5179	4120	37	-349	252	0	1.81974
103019	102578	74	31739	31292	72	77870	76874	76	603	594	0	4414	4500	30	1033	876	0	1.82366
109705	106874	76	27744	27347	73	57532	55810	75	724	901	0	3454	3285	27	522	525	0	1.82661
119195	107639	85	56760	51129	79	66221	57971	80	569	523	0	3762	3322	31	-247	223	0	1.82956
155116	135905	84	52154	45423	81	91795	80464	84	1014	751	0	4954	4010	36	583	756	0	1.83054
63023	64457	62	20818	20954	49	32011	32398	69	46	196	0	1519	1554	15	-271	261	0	1.83741
57632	57494	75	24867	24895	64	23880	24162	55	439	297	0	1183	1335	11	35	506	0	1.84429
26071	28681	46	9664	9865	36	17009	17213	44	214	328	0	780	744	0	495	393	0	1.84527
60591	60769	70	23079	23514	51	26175	26112	61	322	411	0	1463	1629	16	-50	367	0	1.84821
78495	80014	73	29980	30247	70	39945	39705	71	452	423	0	2049	2124	20	689	648	0	1.85018
105012	104488	79	34650	34168	73	63675	62605	75	587	563	0	3368	3059	29	123	504	0	1.85312
151758	145725	82	49004	48152	78	85139	82076	80	901	777	0	4358	4099	31	599	977	0	1.85803
107916	106148	76	31826	31780	73	64595	63041	76	796	684	0	3282	3249	27	999	608	0	1.85803
118320	112422	78	41942	40062	75	59312	56578	76	808	815	0	3129	2999	27	675	459	0	1.86
110930	109824	79	34035	33567	73	61834	59641	75	812	829	0	3643	3601	28	118	201	0	1.86
48678	51456	56	18902	19332	44	25238	25591	57	246	278	0	1369	1465	14	439	829	0	1.86196
72956	72215	75	27802	27853	67	33381	33470	71	451	395	0	1821	1969	19	-260	245	0	1.86393
194205	166504	102	77995	69109	86	86782	73994	87	773	638	0	4533	4024	33	13	924	0	1.86884
105608	106044	76	28427	28143	72	58818	58251	75	703	834	0	3387	3230	28	360	1286	8	1.8708
32214	31437	69	14207	14427	41	16545	16633	45	-85	82	0	990	1027	3	893	549	0	1.87178
131568	118067	85	52698	46567	80	76054	65679	81	1058	800	0	4403	3948	35	209	304	0	1.87571
73943	72970	71	29759	29295	71	30784	30437	70	521	353	0	1576	1644	17	-93	270	0	1.87768
84924	87464	74	32189	32727	71	48670	48461	73	694	562	0	2412	2532	23	1073	1354	12	1.87768
126779	113078	83	41180	35520	81	68185	60588	82	703	564	0	3810	3454	30	-21	532	0	1.88259
101332	90534	81	33344	29893	78	48524	43573	79	655	481	0	2384	2317	24	91	308	0	1.89535
215008	166473	96	89890	71273	92	98002	78582	91	1014	855	0	5584	4525	39	515	1020	4	1.89535
111695	110023	77	38098	38015	74	75257	72983	76	778	827	0	4273	4221	30	-270	369	0	1.89928
95101	94320	76	34501	34280	72	48931	48342	73	760	732	0	2565	2622	23	286	589	0	1.90125
48881	47724	83	19800	20197	46	24321	23979	62	388	331	0	1387	1382	13	579	650	0	1.91205
123462	118469	80	51713	49871	76	63985	61865	77	1178	1007	2	3646	3579	29	212	887	0	1.91401
26545	29069	49	13749	14323	40	16324	17082	42	-19	65	0	872	933	0	651	1037	2	1.91401
39847	41742	53	19785	20227	45	17119	17445	43	234	332	0	925	972	0	562	490	0	1.91401
52303	51795	68	21712	21671	50	23448	23651	54	245	349	0	1273	1251	10	249	495	0	1.92187
53529	55399	62	18036	18495	43	23279	23628	53	388	335	0	1081	1061	6	-146	319	0	1.92285
54973	54522	72	20307	20677	49	23628	23037	58	261	313	0	1251	1282	12	439	557	0	1.93169
105846	104284	74	31129	30919	73	56064	54723	75	566	689	0	2863	2758	24	222	466	0	1.93267
90375	90663	74	41522	41495	73	48090	47398	74	411	413	0	2614	2655	23	541	547	0	1.93463
142219	136380	79	39872	37039	78	77865	73095	79	1034	838	0	4203	3914	31	408	851	0	1.93562
99227	99474	73	30121	29705	72	50959	50581	74	471	539	0	2986	2704	27	191	449	0	1.9366
132831	124776	89	74078	69823	78	66446	61899	78	901	670	0	3659	3416	29	522	604	0	1.94053
148830	139809	81	51820	49782	79	75732	72397	79	939	773	0	4309	4145	30	839	889	0	1.94151
125043	112547	82	38366	33947	80	71556	62904	81	603	705	0	3687	3380	29	776	861	0	1.94642
124648	117731	80	52096	48471	77	77766	71690	78	532	681	0	4016	3858	29	-406	196	0	1.94642
54620	56716	68	24369	24946	55	22799	22806	55	359	360	0	1054	1239	11	112	526	0	1.9474
104463	101965	78	36887	36157	73	58148	56866	74	640	528	0	3460	3054	28	537	688	0	1.95526
34778	35475	55	14224	14561	41	17210	17349	45	253	149	0	900	881	0	710	756	0	1.96017
91778	93205	74	30178	30230	72	51301	50572	74	656	668	0	3082	2890	26	397	504	0	1.96017
60268	62730	57	19972	20169	52	29741	29899	68	190	315	0	1467	1609	15	-234	59	0	1.96311
40391	42154	58	18869	19173	46	24586	24340	56	92	127	0	1176	1305	11	61	560	0	1.9641
93144	93405	90	26857	26695	65	57094	56135	74	306	339	0	3357	3292	27	136	663	0	1.96901
38304	38336	76	16904	17285	43	16140	16021	43	399	317	0	851	886	0	-184	357	0	1.97588
113321	111648	81	46327	45900	75	67819	65985	76	676	648	0	3548	3582	28	503	844	0	1.97588
45393	44379	69	14264	14717	40	20846	21120	50	355	255	0	1235	1269	11	285	280	0	1.99749
145877	135092	82	89375	84407	82	66725	59745	82	839	770	0	3709	3252	31	1006	759	0	1.99847
116587	116113	77	33628	33377	73	70656	67380	77	774	686	0	3754	3566	28	360	806	0	2.00043
80974	79346	75	18879	18952	47	47063	46692	73	563	662	0	2599	2567	23	562	881	0	2.01123
79349	80330	72	26827	26973	56	45916	46223	71	550	560	0	2367	2401	23	9	390	0	2.01418
136282	121490	81	54200	48456	79	60463	53037	79	1033	756	0	3723	3421	30	832	551	0	2.01614
105432	100749	79	43107	40906	74	48552	45466	74	525	527	0	2391	2267	23	612	613	0	2.01713
153945	126740	83	65570	54665	83	77494	61793	83	1144	565	0	4350	3522	34	283	831	0	2.02105
135249	122069	88	41454	35762	81	76211	69331	81	743	684	0	3817	3537	30	328	424	0	2.02204
112795	110006	77	34190	34045	74	79601	77775	77	745	664	0	4419	4398	30	124	438	0	2.02204
100158	97856	78	40374	40035	73	51585	49868	74	420	415	0	2719	2607	25	-176	542	0	2.024
255323	193432	97	88905	67913	97	125645	94123	99	1669	1249	11	6831	5276	41	815	726	0	2.02793
35090	38112	50	16958	17590	42	18093	18386	43	204	237	0	910	944	0	201	587	0	2.02793
75803	75928	73	25207	25231	62	43525	43711	70	330	513	0	2322	2402	22	-33	395	0	2.0348
74415	74223	73	23538	24051	53	32474	31827	70	325	332	0	1810	1910	18	-74	283	0	2.03677
116442	113433	77	40586	40122	74	60774	58530	76	622	654	0	3078	2884	26	-294	195	0	2.04561
106145	104919	78	30718	30358	72	55029	53734	73	419	403	0	3126	2973	27	311	735	0	2.04757
100287	99544	80	38744	38520	73	59205	57928	74	499	452	0	2911	2924	25	111	373	0	2.04855
165319	142636	84	64646	54478	82	76441	63468	83	956	779	0	4166	3567	32	-521	55	0	2.05248
59761	62835	57	24738	24912	59	28062	28157	61	216	241	0	1346	1618	14	-12	618	0	2.05444
42359	43347	61	25044	25647	63	23728	24097	54	104	135	0	1031	1268	10	-14	653	0	2.06132
114862	107198	83	46654	42608	76	60584	54628	77	570	724	0	3190	2979	27	818	1100	5	2.06427
111567	107636	79	42418	41055	75	57774	55922	76	561	558	0	3469	3415	27	2	610	0	2.06819
296168	213980	107	142958	107681	101	154364	111549	102	1957	1459	21	8589	6580	45	448	658	0	2.06918
143423	130484	99	47434	43102	79	78070	69418	81	585	506	0	4152	3663	33	215	1076	4	2.07016
57757	55167	86	21611	20718	69	30420	28510	86	285	248	0	1778	1869	18	243	475	0	2.07016
55619	54892	72	25984	26443	60	26573	26608	63	73	191	0	1323	1412	14	203	568	0	2.07703
99770	100008	74	17862	17971	45	59407	58898	74	802	608	0	3278	3342	27	1551	1101	5	2.07998
108299	107873	78	33539	33087	72	61843	61519	74	869	814	0	3279	3329	26	618	563	0	2.08194
118801	112522	78	45506	41418	78	62615	59019	77	630	673	0	3383	3002	28	691	1481	12	2.08882
135267	119438	84	58293	51179	80	81270	72986	81	1023	880	0	4357	3811	35	895	823	0	2.0898
167962	145052	86	66721	56305	83	66498	58027	83	896	745	0	3827	3146	31	1	339	0	2.09078
145340	128139	85	42052	37019	80	79468	69825	81	1058	868	0	4578	3910	34	331	614	0	2.09373
70820	69909	73	30545	30145	70	33638	33043	71	423	390	0	1987	1912	20	53	477	0	2.09667
68671	70014	71	21145	21349	50	38867	38516	69	405	498	0	2340	2370	21	415	896	0	2.1006
105263	104633	75	41506	41027	74	63990	62497	75	767	553	0	3607	3414	28	1076	1360	7	2.10257
110139	102402	78	50644	45928	77	63257	56371	78	593	494	0	3313	3160	28	69	416	0	2.10257
96654	95190	78	34184	34144	71	49219	48261	73	486	490	0	2763	2581	26	-77	429	0	2.10846
151084	137424	93	53844	47762	81	86403	78018	82	670	603	0	4952	4334	34	832	586	0	2.1114
21071	22371	47	6181	6094	32	11822	12304	37	-22	158	0	742	912	0	-486	131	0	2.11337
89825	89673	78	37014	36652	71	59463	58761	73	524	477	0	3005	2993	26	613	544	0	2.11435
79467	79478	73	28556	28523	70	48154	47537	73	652	576	0	3029	3094	25	505	400	0	2.12319
102701	95532	79	39880	36948	77	45842	43114	76	492	470	0	2788	2617	25	-182	265	0	2.13694
160846	153328	89	63677	60756	80	110660	105474	82	982	810	0	6311	5808	37	953	930	0	2.13792
163183	137538	87	40012	34060	80	94600	80297	84	1044	912	0	5171	4322	36	393	561	0	2.13792
98651	100239	74	38851	39069	72	50917	50561	73	515	463	0	2875	2754	25	1161	848	0	2.13988
48007	47386	74	16898	17278	44	23060	23548	52	289	238	0	1179	1239	10	268	679	0	2.14283
124372	118959	87	49112	47140	75	52225	48973	76	702	679	0	2878	2781	26	3	705	0	2.14381
155421	131272	93	63418	53618	82	69088	57344	83	1089	698	0	3766	3440	31	479	702	0	2.14774
150488	135253	85	50520	44091	82	87462	78025	83	1075	970	0	4591	3988	33	890	537	0	2.14872
101932	101436	83	42622	42003	73	56177	55346	74	888	845	0	3065	3160	26	876	995	0	2.15069
48828	50110	75	20703	20979	47	28575	28062	66	158	192	0	1486	1465	16	689	745	0	2.15854
102955	102497	74	15778	15613	45	70295	68934	75	646	513	0	3459	3207	28	692	594	0	2.16247
131190	125260	80	46365	44710	76	65347	62142	77	896	732	0	3505	3287	28	53	810	0	2.1664
109882	106011	77	35219	34861	73	56484	54894	75	875	791	0	2997	3029	25	893	849	0	2.16934
111276	98688	82	53206	48097	78	54763	47895	79	481	469	0	2901	2566	27	-44	360	0	2.17033
37293	38323	66	17287	17834	44	19333	19628	45	71	164	0	1150	1080	7	-248	218	0	2.17425
143344	118589	84	67529	55704	83	67636	55317	83	694	555	0	3980	3136	32	-69	245	0	2.17425
67226	69753	69	26823	27523	62	31422	31065	70	368	396	0	1621	1660	16	694	741	0	2.18211
44083	45503	67	14817	15285	41	20469	20711	51	279	384	0	1194	1105	8	205	552	0	2.18309
80281	83992	71	31967	31932	71	46374	45385	72	535	606	0	2575	2837	22	668	730	0	2.18309
145319	127815	84	60199	53383	81	79730	68576	83	812	681	0	4526	3610	34	875	892	0	2.18309
114957	114728	78	36972	36628	73	70333	67870	76	770	789	0	3975	3756	31	-92	319	0	2.18309
48567	47930	77	10994	11144	37	18257	18429	44	250	229	0	994	991	0	4	514	0	2.18506
111021	100911	81	45790	40592	78	70481	63096	79	617	482	0	3726	3341	30	669	600	0	2.18997
142688	121652	85	51754	44476	82	72996	62895	82	681	615	0	3823	3503	31	263	961	0	2.20961
147030	136102	87	54844	51735	78	63677	58906	79	507	475	0	3449	3183	29	426	498	0	2.20961
185269	158502	87	76274	66069	86	78381	66166	87	1050	910	0	4274	3634	33	1096	1453	10	2.21059
139954	125081	84	63702	57864	81	67970	59905	81	731	727	0	3868	3330	30	-210	313	0	2.22139
127099	113811	80	43537	37617	78	72349	62134	81	563	523	0	3955	3475	32	193	570	0	2.22336
95388	94267	76	33442	33097	72	42481	41152	73	622	575	0	2515	2456	23	208	342	0	2.22434
23001	24030	48	11557	12312	37	11385	11600	38	1	142	0	494	618	0	-156	250	0	2.22532
111163	99830	80	44132	37527	78	82038	71795	80	928	661	0	4279	3851	32	76	318	0	2.22729
98158	96115	75	38539	38209	73	51168	50924	74	483	450	0	2673	2595	24	540	1127	5	2.22827
97412	97647	76	49248	48974	73	56305	55076	74	625	537	0	3130	3252	25	1074	1000	1	2.22827
107827	105573	82	41275	40924	74	56150	54537	76	882	686	0	3192	3071	27	867	612	0	2.22925
105427	108951	72	40151	39421	73	64294	62250	75	609	576	0	3358	3260	27	-103	268	0	2.23121
117900	116714	75	45607	44916	74	66785	65781	75	651	750	0	3620	3288	30	659	1373	9	2.2322
171757	144832	86	60290	51199	84	83742	69958	85	703	695	0	4430	3740	33	284	476	0	2.23711
41481	41504	71	14604	14810	41	21655	21729	54	-103	138	0	1194	1053	5	-699	5	0	2.24005
99983	101138	74	37545	37585	72	65665	64589	74	750	558	0	3490	3478	28	624	838	0	2.24398
108586	107280	74	33562	32785	73	69131	65965	76	788	745	0	3934	3881	29	559	768	0	2.25085
34588	33980	77	21834	22373	50	14728	14932	42	275	225	0	898	929	0	69	492	0	2.25184
118003	104047	84	44495	39152	78	63080	54884	80	561	635	0	3096	2732	27	866	711	0	2.25184
101729	101245	75	31278	31037	72	61281	59864	74	743	585	0	3439	3243	28	228	368	0	2.2538
40548	41605	58	15785	16167	42	18610	18264	49	1	209	0	743	735	0	421	656	0	2.25576
120905	106384	81	47177	39684	79	71151	60628	81	897	631	0	4116	3446	33	288	513	0	2.26657
127609	114012	80	48854	42586	78	45853	40450	78	406	398	0	2506	2150	24	-19	541	0	2.26951
105677	104198	77	36129	35783	73	63222	61905	75	387	494	0	3466	3293	28	454	702	0	2.27148
162103	139664	88	51976	42828	84	75547	63212	86	852	637	0	4332	3477	35	501	575	0	2.27639
63327	63500	75	33255	33830	69	25634	25816	65	222	464	0	1471	1454	15	293	421	0	2.27933
105142	101096	79	37661	36576	74	52643	50303	75	794	699	0	3187	2891	27	796	1026	3	2.28228
145014	132965	88	47891	42667	79	73427	66665	80	624	621	0	3769	3447	31	-86	421	0	2.28523
111213	106279	76	39949	38703	74	63894	61174	75	500	627	0	3235	3220	27	-130	244	0	2.29112
57198	60205	62	16878	16960	45	27995	28320	68	319	279	0	1630	1506	17	481	557	0	2.29406
53032	54975	68	20290	20427	49	23888	23532	64	288	245	0	1119	1184	9	881	923	0	2.29799
102863	102598	80	28284	28319	60	67695	66329	75	380	485	0	3771	3582	28	-248	603	0	2.3088
144712	123042	87	45597	38234	84	81082	69521	84	716	735	0	4256	3600	32	192	613	0	2.31371
80513	81111	73	17629	17550	45	40326	40037	72	598	469	0	2347	2312	22	50	263	0	2.31763
121169	112491	82	40758	35831	78	70653	63588	79	1190	853	0	3716	3392	30	723	555	0	2.32156
203255	164116	90	83411	67556	89	130057	102239	91	1709	1424	16	7084	5652	42	1020	753	0	2.32156
100047	100999	75	26409	26721	55	69385	69381	74	597	521	0	3737	3791	29	196	216	0	2.32156
161631	135763	104	46458	38737	84	81551	68534	86	1081	684	0	4166	3460	35	99	360	0	2.32647
108682	105540	78	40064	37980	75	59423	56951	76	569	387	0	3269	2868	29	2059	1484	17	2.32745
118201	116686	80	60573	60006	76	75702	74101	76	898	991	0	4328	4172	31	576	538	0	2.32844
106299	95658	78	21686	18392	55	25444	22018	54	41085	36400	89	26077	22711	78	87929	77712	94	2.32844
48106	47709	74	21223	21152	52	22081	21904	54	331	259	0	1287	1317	12	-258	152	0	2.34415
109836	106421	91	36307	35961	73	66921	65404	76	452	487	0	3394	3239	28	789	843	0	2.34415
154730	132759	87	57061	48286	83	73361	61523	84	772	539	0	3747	3192	32	300	472	0	2.34415
117734	107419	80	45570	42033	76	65225	59853	77	700	721	0	3695	3415	30	594	592	0	2.34415
100183	102093	73	25135	25538	53	43394	42474	72	390	453	0	2291	2316	22	-132	586	0	2.34415
110493	108474	76	40755	40062	74	64108	62836	76	694	761	0	3573	3412	29	127	681	0	2.35299
114474	110905	87	35419	34601	75	54978	54155	75	643	466	0	2973	2761	27	-12	499	0	2.3579
107520	105254	82	31939	31277	73	55650	53678	75	660	703	0	2779	2781	24	446	712	0	2.3579
53552	53910	78	18898	19056	46	21908	22554	49	41	243	0	1048	1182	9	95	368	0	2.36084
155549	133778	85	49430	41600	83	96229	83936	83	858	815	0	4989	4134	36	297	554	0	2.36379
31514	31617	63	11876	12407	38	16445	17537	42	3	208	0	966	1078	5	426	409	0	2.36379
80407	80158	75	25018	25036	56	38359	37981	71	394	317	0	2216	2171	21	426	669	0	2.36477
23260	25105	49	13237	13290	40	16345	16058	42	127	194	0	724	785	0	-286	251	0	2.3687
132013	116712	84	39129	33497	79	79305	69299	82	809	705	0	4219	3987	31	211	514	0	2.37361
146468	130332	83	68933	61626	82	64409	55484	81	699	519	0	3589	3118	31	-98	507	0	2.37557
159516	135179	93	60716	52481	84	81160	69998	85	1001	665	0	4510	3826	33	495	423	0	2.38147
47491	49970	60	19499	19900	47	25422	26078	66	238	250	0	1420	1388	13	476	745	0	2.38245
123720	120199	79	43450	41497	75	71875	68819	77	555	500	0	3781	3629	29	-108	357	0	2.38539
93772	89489	76	33682	31578	73	48661	45793	75	365	538	0	2609	2506	23	72	452	0	2.39129
98189	98061	74	31003	30702	72	52280	51287	74	476	605	0	2717	2631	25	494	702	0	2.39423
37568	38687	51	12340	12633	39	16586	16735	43	276	170	0	809	746	0	391	649	0	2.39718
109220	102716	94	37604	35478	77	61013	55955	78	459	594	0	3112	2880	27	535	449	0	2.40013
115802	114131	75	46626	45480	75	73643	72283	76	781	694	0	4112	4037	29	813	568	0	2.40405
87196	87541	73	36585	35844	72	56235	55428	74	342	493	0	3214	3214	26	330	366	0	2.40798
126620	123706	88	39376	38550	75	76327	73382	77	937	713	0	4127	4036	29	1290	1039	7	2.40995
164939	148989	82	45573	40116	82	90305	79631	83	1129	1030	4	4860	4403	34	393	988	0	2.40995
121094	118603	77	50678	49109	75	58334	55401	76	628	657	0	3362	3331	26	-13	165	0	2.40995
73104	72566	72	29558	29901	68	36216	36653	70	701	697	0	1971	1975	21	248	506	0	2.40995
166461	146071	86	58521	51516	84	100090	85261	86	1071	1041	6	5387	4374	38	1093	1025	2	2.41289
148550	142362	80	52324	49707	78	79069	73549	79	590	643	0	4404	4096	31	721	750	0	2.41289
78661	79916	70	33416	33715	70	37797	37943	71	670	613	0	1854	1757	19	557	553	0	2.42075
109259	110019	76	33578	33438	72	69226	67150	74	695	785	0	3804	3686	29	173	350	0	2.42664
224467	170812	94	84119	64908	93	95303	74103	93	1128	926	0	5240	4145	37	493	633	0	2.42762
128872	123357	83	43301	41273	77	79405	74727	78	933	976	0	4520	4358	30	552	451	0	2.42861
125339	109882	82	39739	35494	78	64808	56084	80	679	543	0	3893	3439	31	260	1107	6	2.43057
43844	46679	53	18053	18406	44	23282	23655	54	235	227	0	1271	1155	10	434	434	0	2.43057
31389	34949	43	16371	16678	43	20257	20406	50	190	248	0	1123	1160	10	12	263	0	2.43155
170487	145651	88	75125	64783	85	77141	66258	85	969	859	0	4233	3361	34	397	520	0	2.43548
25902	26523	49	9374	9511	37	15690	15531	45	188	200	0	870	762	0	-333	164	0	2.44432
230200	175508	105	81555	63353	90	108917	83793	92	1140	840	0	6116	4653	39	463	977	0	2.44726
166493	140964	84	52541	44257	81	91498	76714	84	966	664	0	4737	3952	36	327	657	0	2.44923
99636	98274	88	35265	35240	72	62289	61997	74	521	487	0	3460	3259	29	984	747	0	2.46199
116964	104652	82	48463	43220	78	66968	59520	80	587	517	0	3504	3165	29	532	477	0	2.46298
132809	121749	81	50744	45334	77	72637	65605	79	785	755	0	3530	3273	30	-94	387	0	2.46887
34152	36044	58	13020	13293	39	17922	18556	44	429	281	0	974	994	0	108	609	0	2.46985
138111	131124	84	45454	43914	76	74742	70802	78	761	823	0	4127	3932	29	246	655	0	2.47574
139119	133729	78	41827	40678	75	84148	80135	78	871	814	0	4219	3985	31	-18	394	0	2.47771
29750	30761	63	14134	14385	42	16528	16623	46	95	190	0	938	855	0	-98	607	0	2.49146
78774	78427	74	33464	33463	70	39693	39376	71	363	439	0	2110	2215	21	390	308	0	2.50619
79203	72894	74	36882	32941	74	39059	35097	74	757	436	0	2264	1997	22	199	376	0	2.51011
97739	95725	76	39445	39027	73	54756	53493	75	591	429	0	3073	2968	27	73	328	0	2.5111
144983	140973	78	68858	66867	78	85231	81291	79	945	937	0	4726	4579	31	1298	1082	5	2.5111
84818	86659	73	31623	31999	70	42636	42151	72	504	528	0	2166	2188	20	-151	244	0	2.5111
330711	216284	113	190569	139051	114	265075	196987	115	3131	2181	28	14873	11059	58	1859	1967	16	2.51208
100756	99416	76	49724	49448	74	57336	56183	75	333	459	0	2894	2896	25	983	1576	10	2.51404
100946	100223	75	30133	30053	72	58423	57819	75	332	474	0	2925	2914	24	875	1058	4	2.51404
36163	36706	57	16093	16626	43	18433	18560	48	270	266	0	856	784	0	161	435	0	2.51503
99116	96359	79	34854	34428	73	53278	52024	75	864	609	0	2790	2806	25	862	893	0	2.51994
59610	60998	75	24179	24578	58	27603	27837	67	421	390	0	1299	1378	13	390	611	0	2.52583
146527	129390	91	58394	50030	81	46417	40121	80	934	711	0	2637	2614	24	-432	283	0	2.52976
178852	157049	88	70338	60890	85	102376	90394	86	1401	1329	12	5449	4893	36	253	758	0	2.52976
53135	54665	68	19810	20089	44	26470	26405	59	160	247	0	1358	1318	13	131	456	0	2.53074
39113	38091	71	12863	13194	39	18395	18579	43	-50	309	0	1084	1069	6	143	316	0	2.53368
134051	121340	81	52012	46628	79	59742	52402	79	917	816	0	3667	3214	30	334	636	0	2.53467
126206	115198	79	45521	40843	77	66027	60137	78	1112	752	0	3568	3255	30	467	621	0	2.53761
93268	92597	91	36312	36241	72	44474	43470	74	1021	768	0	2430	2428	22	266	444	0	2.53859
103782	104789	78	27793	27788	69	71299	70474	74	618	637	0	3571	3683	27	975	887	0	2.53958
35493	36466	48	14977	15295	41	21856	21863	50	408	290	0	965	1061	6	397	634	0	2.53958
121194	109917	95	51320	46440	78	64517	57378	79	670	646	0	3466	3111	29	1099	1027	2	2.54154
81263	81144	82	33550	33382	71	38452	38432	72	484	522	0	2120	2297	20	-384	76	0	2.5435
65153	63228	76	19200	19425	46	28457	28074	68	453	328	0	1397	1449	14	267	502	0	2.54841
118484	115704	79	34868	34242	74	52514	52143	75	649	794	0	2783	2659	25	124	349	0	2.54841
96331	95985	75	32903	32421	72	53480	52217	74	595	634	0	3144	3072	26	188	318	0	2.55038
31411	32465	65	10115	10259	37	18882	18476	49	177	178	0	1093	1163	9	-53	156	0	2.55136
119292	115171	85	45802	44436	75	56816	55211	75	359	541	0	3228	3251	27	-52	308	0	2.55234
100866	102992	75	48226	48456	74	53137	53239	75	410	639	0	2627	2683	24	-105	198	0	2.55333
105715	106052	79	17471	17337	45	55811	54991	74	461	435	0	3195	3286	26	-94	262	0	2.56707
131067	128355	80	64471	63039	77	92226	89942	78	995	790	0	5169	4985	32	510	607	0	2.57002
97453	96998	79	38619	38628	72	62288	61040	73	879	1049	5	3641	3556	29	1171	881	0	2.57002
151657	134039	84	59936	52542	82	76320	66902	83	869	591	0	4193	3621	32	775	777	0	2.57493
73800	72061	71	31975	30864	71	36330	34894	71	419	381	0	1755	1786	17	462	659	0	2.57788
45398	45718	59	17332	17463	45	24286	24081	63	385	268	0	1211	1335	12	-762	0	0	2.58475
132852	121739	81	45435	39584	78	77693	70423	80	876	841	0	4105	3475	32	271	703	0	2.58966
154921	125825	88	58471	49059	83	61603	50419	86	794	669	0	3366	2920	29	-36	344	0	2.59261
113906	106237	95	45418	41289	76	64878	60470	78	875	807	0	3666	3606	28	114	348	0	2.59457
23521	25194	45	13440	13864	41	14339	14724	43	378	382	0	844	1000	1	-69	298	0	2.60145
130688	129056	77	37590	36385	74	83294	80378	77	977	847	0	4441	4342	31	-3	539	0	2.60636
35938	37380	58	11064	11434	38	16988	16922	45	417	296	0	915	1012	2	545	496	0	2.60832
93929	91364	79	30960	30411	74	48749	48423	75	573	451	0	2499	2487	23	120	834	0	2.61421
292419	204357	113	104117	74446	110	126172	86627	112	1129	1108	9	6759	4728	44	72	804	0	2.61421
71227	78491	54	28377	28473	68	46716	45691	71	501	551	0	2412	2406	23	584	593	0	2.62207
116374	114036	79	43351	42333	74	61727	59012	76	821	664	0	3488	3379	28	238	445	0	2.62501
171094	143208	86	55318	44003	87	104778	85097	98	1246	910	0	6115	4824	40	503	583	0	2.62501
117658	117679	76	46905	45700	75	66920	63369	75	532	525	0	3726	3426	29	763	607	0	2.62501
92112	92419	76	38870	38619	72	53110	51985	72	324	316	0	2836	2893	24	931	826	0	2.62992
38654	40359	49	14937	15319	42	18568	18631	45	165	156	0	854	988	0	-2	503	0	2.63189
117330	114400	80	39842	38467	75	69693	67126	76	697	623	0	3878	3755	30	248	357	0	2.63189
69085	70785	70	26469	26636	61	28012	28284	68	265	390	0	1363	1336	13	235	740	0	2.63484
40982	41835	64	24079	24406	60	18245	18571	43	194	211	0	892	942	0	-353	252	0	2.63582
92657	92856	73	34029	34171	72	51618	50316	74	534	546	0	2748	2777	24	1344	756	0	2.6368
169856	141134	92	55870	46330	84	80253	66950	84	1115	722	0	4219	3635	34	-197	272	0	2.63778
127922	118777	85	48671	45930	78	50223	47733	78	565	601	0	2801	2652	25	787	594	0	2.64269
124547	115335	80	38128	34829	76	74769	67996	79	721	705	0	4135	3726	30	461	795	0	2.64662
169408	136972	90	69378	55299	85	95213	76816	85	803	684	0	4691	3818	35	-15	424	0	2.64858
117701	115417	76	41225	40148	74	74262	71383	76	1074	796	0	4182	4052	30	778	492	0	2.64858
51899	51587	78	19840	19986	47	25336	25494	61	162	290	0	1267	1246	13	241	625	0	2.65055
99752	99035	83	41745	41410	72	59353	58510	74	249	469	0	3454	3389	29	830	651	0	2.65055
53492	53514	72	19684	19938	46	23186	23354	55	180	231	0	1249	1219	11	14	294	0	2.65644
121998	111067	87	48407	43665	78	60828	55033	78	667	697	0	3705	3147	31	-234	303	0	2.66135
116584	106079	80	54568	47714	77	54965	49431	77	623	664	0	3128	2824	27	1284	863	0	2.66233
121218	111710	81	47074	42456	78	57883	53309	79	380	337	0	3154	2974	27	1195	720	0	2.66331
123811	112380	82	40589	36162	79	62638	56362	81	888	696	0	3393	3144	28	777	606	0	2.6643
87559	86255	73	33377	32867	72	49468	49516	73	501	543	0	2793	2786	24	869	704	0	2.66724
75142	76961	74	37911	38127	70	36244	35967	70	440	515	0	1883	1786	18	568	831	0	2.66921
125065	124289	77	44832	44390	75	81011	80194	78	1111	830	0	4230	4007	31	548	886	0	2.66921
99463	100865	76	32541	32748	72	57414	56982	74	577	491	0	2628	2587	24	-28	405	0	2.68197
29743	29318	63	12008	12246	38	14661	14777	42	81	92	0	574	719	0	305	546	0	2.68394
74253	73246	77	32363	31778	71	34357	32831	71	445	265	0	1940	1867	18	316	334	0	2.68885
32321	33673	63	7947	8207	34	217	276	0	454	547	0	153	175	0	1480	1060	4	2.68983
140897	119577	98	46851	39279	82	71758	61354	83	799	525	0	4124	3433	33	126	253	0	2.68983
178062	151323	88	78651	68189	84	92487	80937	84	1434	1052	6	5700	4859	37	459	943	0	2.69278
22389	24864	49	10985	11629	36	10755	11106	38	57	111	0	527	528	0	-329	56	0	2.69376
113813	109984	75	49326	46753	75	58406	54466	76	663	476	0	3305	3121	27	883	689	0	2.69572
79944	78504	82	21671	21860	53	36110	35494	71	469	301	0	2067	1935	21	-30	478	0	2.70063
29074	29268	73	15552	16123	41	18567	18492	47	184	310	0	880	963	0	284	251	0	2.70358
139217	125050	83	45952	40471	79	69813	61495	80	931	883	0	3580	3370	28	302	903	0	2.70652
100402	100077	75	35760	35272	72	49300	47607	74	348	356	0	2700	2654	26	435	1119	5	2.71143
194473	168380	85	71770	63443	83	104046	89356	85	1110	1184	10	5524	4777	35	1058	840	0	2.71438
251399	184634	104	85879	63295	99	115903	88174	99	1347	921	0	6228	4602	40	618	651	0	2.71635
53839	55932	68	22151	22357	53	29249	29196	68	323	337	0	1495	1636	16	40	318	0	2.7242
197983	151064	91	79158	60670	89	117464	91761	90	1279	1010	3	6486	4606	42	583	628	0	2.72715
96300	97564	74	34545	33995	71	63894	62396	74	1024	1114	7	3500	3547	28	735	565	0	2.72715
316780	224791	113	122412	84503	110	161275	110687	112	1849	1058	9	9211	6143	48	1839	1620	15	2.73108
111035	111488	76	38348	38569	73	73217	70428	76	585	817	0	3842	3808	28	254	831	0	2.73108
103218	101754	75	37379	36964	72	60826	59268	74	728	786	0	3458	3411	27	433	787	0	2.73893
106046	106785	75	27758	27306	69	63239	62356	75	907	853	0	3471	3244	27	110	725	0	2.74188
31576	32044	62	12976	13302	39	15114	15591	42	75	183	0	789	835	0	-2	192	0	2.74286
140996	123247	85	55454	47951	81	71034	62491	81	652	500	0	3910	3543	30	350	491	0	2.74679
57993	58829	70	16758	17183	44	28746	28351	68	84	270	0	1568	1604	16	-502	178	0	2.74875
44965	47078	53	17592	17664	44	22000	21894	52	404	296	0	1030	1092	7	398	602	0	2.75072
92063	93150	74	26495	26825	63	50406	50257	72	513	488	0	2681	2632	24	304	830	0	2.75563
38299	38812	56	16670	17136	43	20749	20985	51	236	334	0	995	1060	5	356	692	0	2.75661
25661	26244	61	9797	10150	36	15231	15352	41	205	218	0	675	593	0	178	426	0	2.76054
40072	42319	62	18258	18795	45	21131	21186	47	115	145	0	1090	1095	7	64	785	0	2.76152
162152	138034	85	64980	55885	84	72320	60343	84	956	566	0	3991	3303	32	-36	776	0	2.76447
89307	88489	82	27971	28048	64	53340	52676	73	490	582	0	2754	2614	24	-7	421	0	2.76643
204724	173931	90	71045	59961	87	88045	73778	88	1293	910	0	5036	4106	36	1120	1006	3	2.76741
189616	147427	99	76865	60530	89	103759	82184	89	925	638	0	5405	4363	38	452	851	0	2.77625
281948	183649	102	102414	65499	102	149502	98052	102	1695	1026	5	7759	5106	47	596	522	0	2.78214
71316	71954	72	31197	31566	70	27472	27524	64	419	367	0	1441	1446	15	23	703	0	2.78214
122031	119459	79	40750	39917	74	61855	60460	76	838	861	0	3352	2905	29	-217	423	0	2.79196
143262	126200	95	49100	42376	80	82122	72782	82	726	643	0	4491	3983	32	1356	997	0	2.79491
58740	59488	80	21873	21940	53	25448	25904	61	292	363	0	1227	1399	12	93	271	0	2.79786
137722	132687	80	52156	50942	76	78392	74051	78	719	784	0	4035	3744	31	545	417	0	2.80866
50604	50975	75	17315	17467	44	25939	26397	64	274	189	0	1310	1379	13	42	409	0	2.81062
99280	98946	75	36750	36447	73	66950	65868	75	844	723	0	3723	3639	28	466	754	0	2.8116
27083	28190	60	14337	14708	41	13289	13263	40	232	272	0	646	586	0	85	535	0	2.81553
106744	105454	78	23608	23655	50	52909	52079	75	491	566	0	3083	2951	26	634	736	0	2.82142
44812	47194	62	23417	23721	59	23927	24373	53	457	315	0	1369	1342	13	677	527	0	2.82437
33804	34182	66	15076	15669	40	19013	19421	47	297	204	0	1085	1079	7	28	491	0	2.83026
30661	32137	62	16579	17034	43	19211	19871	46	215	301	0	851	981	0	136	318	0	2.83517
47345	45027	73	19843	19959	47	20694	20715	46	361	207	0	1063	1107	7	-322	161	0	2.83714
51510	51134	68	26151	26193	63	26238	26187	67	135	222	0	1258	1339	14	238	332	0	2.84598
39013	38489	72	13952	14338	40	20027	20810	54	21	258	0	882	1035	3	202	458	0	2.84696
107881	106896	74	42673	42165	74	60041	58226	74	592	576	0	3033	3043	27	335	473	0	2.84892
117200	114229	77	43004	41585	74	71829	68642	77	521	538	0	3617	3655	29	-47	458	0	2.8499
77407	78875	72	32249	32681	70	36214	36342	70	550	311	0	1871	1939	18	737	972	0	2.85089
145287	121159	85	45443	37368	82	75807	62806	83	923	675	0	4363	3410	34	864	827	0	2.85383
103213	94568	93	38691	35799	93	54839	49323	93	376	545	0	3134	2629	26	587	575	0	2.85383
110679	107953	75	50704	49955	74	51392	50110	75	651	592	0	3134	3193	26	522	860	0	2.85776
103622	103194	76	25784	26280	51	73621	73521	74	436	442	0	4140	4177	29	851	1170	6	2.85874
108669	101794	78	40791	37137	77	62064	56402	78	716	591	0	3288	3097	29	-192	467	0	2.85874
371267	237936	144	162269	105755	144	185785	118930	144	1852	1215	15	10226	6622	54	768	939	0	2.85874
153875	143468	80	59099	52304	79	93464	83673	81	970	1064	5	5214	4675	34	-8	518	0	2.85874
131278	124490	81	51185	49193	77	71696	67678	79	722	720	0	3948	3673	29	81	630	0	2.86365
167094	141719	86	48424	40653	82	80077	69324	85	852	732	0	4309	3766	32	667	820	0	2.86365
163038	133315	86	56841	46505	83	83473	66225	85	988	805	0	4108	3312	34	-52	256	0	2.86856
97380	99267	74	27582	27356	68	54901	53882	74	885	749	0	3034	2938	26	-3	387	0	2.87249
46457	47802	69	20153	20429	46	22097	22044	58	236	289	0	1424	1375	12	-70	332	0	2.87445
104574	101012	80	42065	40928	74	47472	46240	74	508	701	0	2463	2435	23	521	753	0	2.87642
45051	48044	66	10725	10807	37	19584	19742	46	298	253	0	865	876	0	55	323	0	2.88035
89919	90731	76	34099	33765	72	46023	45006	73	463	620	0	2466	2419	22	-555	69	0	2.88329
94098	88702	75	44895	40540	75	52193	47062	75	504	461	0	2958	2546	27	575	945	0	2.88329
134744	132278	77	35320	34729	74	78756	75808	77	818	806	0	4384	4202	31	336	505	0	2.89606
50428	51214	76	17336	17687	43	22956	22635	53	616	387	0	886	1091	7	-82	554	0	2.90293
136001	124293	83	53379	47948	79	67483	60245	79	685	611	0	3824	3278	31	570	503	0	2.90883
99472	101254	76	47350	47251	73	53530	52735	73	505	505	0	2909	2859	24	1432	1549	19	2.9157
128482	113488	85	37698	33839	78	57256	48408	80	798	669	0	3187	2774	28	-46	354	0	2.9157
131861	120521	82	46869	42212	77	80770	72543	80	832	767	0	4770	4454	32	924	592	0	2.91865
172188	142388	91	65934	53901	85	90406	73282	86	881	861	0	4835	3685	37	1064	699	0	2.92159
93011	93872	75	45863	46158	73	54553	53501	73	542	438	0	2742	2901	23	583	825	0	2.93338
116264	112999	80	48255	46079	76	66900	63394	78	672	635	0	3840	3590	29	595	861	0	2.93338
217192	173652	94	76844	61120	88	121395	95342	90	1460	995	0	6797	5133	41	1462	1092	6	2.93534
61579	63748	77	13522	13961	41	32377	32297	68	421	276	0	1897	1937	19	-224	319	0	2.93534
36385	36861	61	11378	11672	39	18260	19231	44	94	115	0	754	679	0	-267	147	0	2.93927
37444	38606	60	14062	14630	40	20148	20034	49	-30	234	0	1044	1151	9	-109	204	0	2.94516
29934	29238	66	11489	11862	38	15861	15992	43	190	313	0	791	882	0	261	562	0	2.954
109638	109698	75	36103	35807	74	70165	69288	76	523	488	0	3873	3694	29	4	290	0	2.95596
102329	100985	79	41084	40834	73	49033	47964	74	498	380	0	2725	2545	25	273	504	0	2.95695
112597	111658	78	37702	37607	73	61054	60390	75	935	702	0	3337	3284	27	273	326	0	2.95695
136241	126165	82	62982	58613	78	61856	55974	79	727	581	0	3372	3073	29	178	687	0	2.95891
167639	162057	79	61656	59983	79	80402	77158	81	926	998	0	4347	4226	31	164	606	0	2.95891
113346	104261	80	43026	38735	79	65540	59177	79	687	652	0	3294	3050	28	986	1057	5	2.9648
147788	134456	84	69638	62973	81	53717	47617	80	856	893	0	3219	2792	29	364	476	0	2.96971
126316	115982	81	42050	37387	77	72854	65508	80	887	797	0	3987	3590	30	344	497	0	2.96971
117795	115745	77	42060	41470	73	69303	66527	75	568	691	0	3905	3394	30	304	1114	5	2.9707
60781	61380	81	24498	24670	60	29777	30211	68	272	278	0	1618	1635	16	-225	501	0	2.98444
194530	150936	91	79172	61529	89	102465	80212	89	1038	874	0	5454	4054	40	1710	1790	16	2.98543
121625	108280	95	44688	39468	80	70498	62663	85	762	765	0	3726	3247	30	741	1295	8	2.98543
86520	85030	75	31963	32045	71	46954	45720	73	563	703	0	2605	2543	25	-371	185	0	2.98837
246708	193190	97	94948	75295	94	104850	82552	95	1067	938	0	5935	4754	39	228	389	0	2.98837
85905	86517	75	15351	15624	42	39845	39760	71	398	362	0	2338	2278	22	-66	297	0	2.98935
119997	117347	77	44648	43384	75	67445	64834	76	995	819	0	3615	3503	29	-388	199	0	2.98935
168153	156552	92	58429	54339	80	90888	83287	81	1021	831	0	4808	4421	33	579	571	0	2.99132
23100	24185	44	9681	10179	36	13618	13810	41	131	122	0	763	666	0	596	753	0	2.9923
49770	49626	73	21753	21938	50	22074	22415	59	44	195	0	1234	1288	12	370	721	0	2.99819
87142	86971	73	30550	29155	73	54605	53313	74	423	534	0	3282	2989	27	694	617	0	3.00212
116064	114457	76	34980	34673	73	46002	45098	74	761	731	0	2672	2511	24	711	880	0	3.00212
101947	100903	79	43110	42347	74	55988	54989	74	730	570	0	2834	2694	26	496	508	0	3.00507
110618	111192	74	42948	42689	73	60702	59741	74	431	448	0	3652	3504	29	582	1146	6	3.00507
92218	91432	75	34971	34861	71	48808	47397	72	564	528	0	2624	2840	22	379	629	0	3.00703
91496	90689	80	27781	27991	66	45700	45262	72	427	485	0	2417	2542	23	259	752	0	3.00998
240321	180353	92	121253	93434	93	150548	113365	93	1045	909	0	7832	5831	45	1753	1062	6	3.01292
85717	85274	73	35114	34440	69	37559	36559	72	285	323	0	2104	1728	23	355	580	0	3.01292
191368	181833	82	119300	114149	82	145079	136106	83	1914	1750	18	8660	7963	41	1386	1364	16	3.0198
26610	27889	53	12774	13287	39	16162	16382	45	71	108	0	766	806	0	697	1002	1	3.02274
101871	101257	76	38278	38024	74	51430	50194	75	489	482	0	2826	2698	25	332	662	0	3.02471
96292	97514	75	37375	37349	71	50559	50093	72	576	486	0	2531	2653	23	-128	259	0	3.03453
89050	88547	88	29247	29111	70	51641	51276	73	581	532	0	2909	2724	27	374	740	0	3.03649
113488	111624	77	44912	43028	74	60124	57588	76	546	491	0	3146	2880	28	-381	206	0	3.05613
44953	47491	66	17766	18537	44	19134	19822	47	319	293	0	955	1129	8	-475	55	0	3.05613
223964	182035	94	75744	61903	91	134988	111066	94	1256	1042	5	7562	6248	42	169	396	0	3.06006
121801	120142	75	49480	48641	75	63897	62442	76	549	593	0	3683	3508	28	595	758	0	3.06006
210900	187542	91	86965	78319	86	156358	139426	88	1664	1539	17	8719	7863	43	1031	2319	14	3.06203
60442	61918	71	18967	19369	46	27006	27046	68	304	244	0	1485	1481	13	204	390	0	3.06497
69513	70786	72	22893	23151	52	31933	31456	69	357	305	0	1702	1715	17	136	541	0	3.06595
58877	58476	74	18111	18109	46	25827	25889	58	216	325	0	1382	1393	13	-132	589	0	3.0689
114245	114153	77	37749	37489	73	83682	82074	76	845	975	0	4199	4197	31	1026	1047	4	3.07283
184913	142236	91	73940	58054	85	97692	72228	87	834	705	0	5021	3837	37	246	707	0	3.07381
86057	88118	73	31269	31647	70	44443	44100	72	423	385	0	2419	2461	22	-13	521	0	3.07774
134868	132101	78	47045	45939	76	77111	74149	77	722	658	0	4275	3884	31	1025	759	0	3.0797
86723	89138	73	25369	25560	60	50279	49706	72	528	566	0	2774	2675	24	-382	147	0	3.08068
101154	97256	80	35792	35893	72	58535	56764	74	837	748	0	3086	3147	26	822	790	0	3.08167
69551	69413	81	13735	14019	40	34147	33940	70	490	293	0	1779	1878	19	747	1195	7	3.08461
94503	95118	76	42164	41959	72	53104	52390	73	424	530	0	3052	3089	26	470	528	0	3.08952
54921	56219	70	17842	18300	44	28904	28709	68	163	225	0	1442	1526	15	-90	414	0	3.08952
30792	32787	50	14411	14879	41	16902	17748	43	179	207	0	831	1008	2	430	497	0	3.09051
122716	120859	77	40844	40324	74	63630	61653	76	535	670	0	3493	3247	27	857	1178	9	3.09247
86420	85335	78	33131	33058	71	44975	44279	72	484	389	0	2438	2470	22	-560	46	0	3.10229
67092	68654	71	24997	25222	59	34713	34647	70	518	535	0	2014	1930	19	60	558	0	3.10425
140253	125865	95	46741	41166	81	82699	74084	87	671	548	0	4462	3817	33	591	719	0	3.10425
80973	81674	72	34668	33294	73	40495	37955	73	445	466	0	2447	2354	23	-50	357	0	3.10622
82615	83781	75	28718	28941	70	41568	40735	72	356	284	0	2133	2164	21	170	746	0	3.1072
99299	96722	79	41903	41882	73	60355	59583	74	456	550	0	3159	3072	26	283	340	0	3.10818
101423	100937	74	28062	27909	69	62832	61692	75	617	699	0	3317	3251	26	981	963	0	3.11506
165120	146986	84	59567	52459	82	75183	66131	84	843	834	0	4229	3684	32	500	1094	5	3.12684
152101	131998	87	47619	39768	80	65348	56686	81	523	671	0	3899	3323	32	450	514	0	3.13273
114781	111426	79	44069	42560	76	69720	66966	78	682	618	0	3724	3492	29	296	615	0	3.1347
118273	115363	82	46524	45422	75	65768	63180	77	956	773	0	3604	3497	28	1560	758	0	3.13764
48282	49321	69	24339	24712	55	21572	21641	52	118	167	0	1150	1211	9	181	480	0	3.13863
132177	120350	81	57727	52089	79	89074	79998	80	883	836	0	4897	4609	33	1226	1332	11	3.13863
249225	189400	95	99195	75749	92	147377	110264	94	1444	1234	12	7837	5709	46	1037	1253	8	3.14059
35618	35044	73	13473	13786	40	14461	14923	41	42	172	0	865	817	0	-391	63	0	3.14452
117390	115845	79	43412	42878	75	70773	69149	76	756	538	0	3701	3533	28	-230	464	0	3.14845
44232	44318	67	16932	17450	43	25897	27131	66	192	230	0	1262	1440	14	513	818	0	3.1563
55895	58154	69	21006	21271	47	24043	23826	59	235	305	0	1256	1169	11	649	1118	5	3.15827
47496	45633	79	18516	18566	46	25118	25482	63	286	367	0	1271	1297	12	-57	625	0	3.16711
104809	105161	76	38461	38123	72	60883	59273	74	795	718	0	3620	3549	28	72	272	0	3.16809
109561	105707	78	39125	38004	73	60429	58954	76	877	820	0	3391	3250	28	170	873	0	3.17103
90651	83319	76	33454	30069	75	52920	47762	77	588	611	0	2978	2537	28	271	555	0	3.17103
143708	126780	81	56362	48195	81	75656	63028	82	745	698	0	4416	3608	35	1120	878	0	3.17202
161911	151830	87	61668	57314	79	97441	91144	81	1005	936	0	5553	5201	34	896	966	0	3.17398
75187	76505	71	30309	30216	70	32713	33122	70	361	355	0	1627	1716	17	150	363	0	3.17791
99945	99915	76	40279	40040	73	53964	53273	74	677	776	0	3016	3027	25	1187	1406	13	3.17889
83365	87251	73	26128	26712	63	38720	38016	70	419	462	0	2013	1812	21	489	817	0	3.1838
27419	27633	59	11768	12202	38	12433	12703	38	-35	113	0	958	821	0	672	629	0	3.1838
78577	80473	71	32514	32737	70	36605	37282	70	459	332	0	1999	1977	19	454	553	0	3.1838
51192	54125	68	20435	20827	45	22245	22045	48	259	216	0	1420	1510	14	29	398	0	3.1838
136403	130730	84	56462	54956	77	79924	76134	78	880	727	0	4425	4269	31	86	287	0	3.18773
98557	91999	84	34549	32550	75	51159	48101	75	601	464	0	2942	2836	25	489	889	0	3.19067
112560	110574	80	34485	34224	74	74935	73744	77	471	530	0	3999	4011	28	354	405	0	3.19362
114367	111075	79	41500	40713	75	60649	58664	77	579	463	0	3417	3299	26	776	803	0	3.19657
123676	111858	79	41614	36810	78	53518	46808	79	637	539	0	3036	2768	27	11	500	0	3.19657
46480	48268	66	19535	19865	47	23074	23325	50	243	304	0	1158	1157	9	61	529	0	3.2054
183213	145035	88	75240	59836	88	102376	79773	87	1411	1011	3	5043	4051	36	763	1325	8	3.21032
57388	60639	63	23038	23510	49	30482	29705	68	391	409	0	1730	1623	18	-209	377	0	3.21032
23224	23653	62	10723	10988	39	14585	14309	44	-26	135	0	653	773	0	-1	432	0	3.21523
218000	169693	93	76858	59013	90	121467	93541	92	1296	843	0	6618	4715	42	133	588	0	3.21523
111753	107401	76	43709	40641	74	69754	64388	76	594	686	0	3815	3719	29	1011	596	0	3.21523
46537	47754	53	12512	12763	39	22114	22987	48	360	485	0	1194	1342	12	-40	419	0	3.22014
21431	22973	44	11026	11218	38	14235	14217	42	206	266	0	765	774	0	-38	408	0	3.22112
103990	103481	74	53477	53204	74	73469	72826	75	977	865	0	4544	4238	32	415	445	0	3.2221
91787	90137	81	35165	35208	71	54961	54003	73	604	419	0	3048	2849	27	1002	1284	7	3.2329
91000	91562	74	22614	22801	50	56473	55559	74	458	457	0	3017	2904	26	489	1108	5	3.23978
236066	176613	100	85302	63128	91	115626	84064	92	1054	855	0	5896	4315	41	72	583	0	3.2496
130299	116545	81	45799	40885	78	79885	70592	81	800	845	0	4357	3707	34	734	610	0	3.25451
118413	114564	78	37645	36950	75	67888	65748	77	957	673	0	3489	3562	28	41	537	0	3.25451
104273	98592	82	35268	32737	75	35180	33694	75	307	322	0	1960	1770	19	-274	277	0	3.25549
29149	30940	58	12748	13093	40	15961	16504	41	14	116	0	811	852	0	119	589	0	3.25647
34674	35838	60	15795	16221	43	18629	18820	46	113	125	0	802	942	0	-241	211	0	3.27022
33191	33592	55	12039	12064	39	17459	17968	46	246	333	0	849	1034	4	149	276	0	3.27317
29925	30802	66	15005	15188	43	18465	18799	48	242	219	0	924	979	0	-210	100	0	3.28004
86124	86843	73	39499	39765	72	41208	41309	72	284	274	0	1978	2080	20	-64	251	0	3.28299
33776	34466	70	11732	12181	38	16706	16697	44	268	244	0	814	795	0	52	634	0	3.28692
174080	153875	92	124384	115896	84	93025	83406	84	1175	1068	7	5312	5289	32	1019	852	0	3.28888
112777	110728	76	37997	37362	74	64925	63040	76	471	575	0	4037	3534	31	-198	284	0	3.28888
131314	114827	83	50881	43354	81	64043	53376	82	858	785	0	3615	3061	31	126	295	0	3.29281
99886	66897	86	39456	22426	84	44822	30088	85	549	455	0	2715	1763	32	-402	330	0	3.29379
106917	107098	78	33711	33324	72	58657	56840	75	395	443	0	3071	2969	25	-122	302	0	3.29379
34933	37651	55	15275	15608	42	20713	21146	48	145	269	0	1060	1178	8	436	417	0	3.30066
114480	104282	88	37808	33665	75	56512	50415	78	592	548	0	2691	2420	25	375	466	0	3.30459
86344	88632	73	34491	34238	71	47654	46562	72	542	538	0	2435	2483	23	1139	1443	11	3.30459
172975	139403	87	52428	40643	83	95196	77808	86	1008	905	0	5182	4069	38	364	780	0	3.30557
111049	111992	75	33843	33442	73	61525	59733	75	603	583	0	3161	3059	26	451	950	0	3.30557
118982	117611	76	29490	28873	69	65299	63447	76	924	643	0	3537	3249	28	334	520	0	3.3095
121449	107454	83	49803	43300	78	67438	59158	80	902	693	0	3609	3012	32	736	824	0	3.31245
107657	95369	82	36984	33382	77	53301	50656	76	745	716	0	3180	2982	26	-43	541	0	3.31441
39807	40897	68	10166	10437	37	22290	22631	50	591	343	0	1166	1267	10	217	375	0	3.31441
98979	98632	77	29893	29871	71	39898	39968	72	465	436	0	1903	1900	19	1085	1234	7	3.31539
95793	96003	75	38035	38320	72	53536	52522	73	799	745	0	2663	2586	23	62	669	0	3.31834
208935	170809	93	97918	81864	88	78950	64590	87	1169	780	0	4087	3502	32	901	608	0	3.32423
43257	37957	82	12796	9255	82	24189	21611	82	399	458	0	1243	1086	8	-300	200	0	3.32423
130092	117688	91	49679	45576	78	71781	66086	79	566	638	0	3840	3232	32	273	537	0	3.32521
97196	96161	84	28798	28738	69	53551	53575	74	547	471	0	2898	2896	24	-15	404	0	3.32718
297795	188152	111	158858	120265	106	250224	180071	108	2804	1836	30	13600	9983	56	2397	2347	23	3.32718
31043	33377	47	16148	16523	42	17495	17858	45	40	200	0	1047	963	0	264	340	0	3.32816
65022	64963	70	19333	19331	48	33911	33927	69	206	338	0	2042	1908	21	-238	437	0	3.33995
41982	44065	52	15345	15685	43	20223	20943	46	160	180	0	1117	1203	10	-202	294	0	3.34191
128396	119033	81	45694	41341	77	74448	67661	80	732	665	0	4149	3848	31	527	1046	4	3.34387
123811	111624	86	61784	56124	79	64381	57679	80	734	641	0	3596	3032	31	132	282	0	3.34387
176801	146504	91	71844	60512	85	99264	82704	86	1218	1017	3	5712	4722	39	1516	2018	15	3.34584
111488	110181	78	39440	38699	74	71479	68219	75	615	585	0	3835	3743	29	-357	483	0	3.34584
102814	101366	79	37821	37532	74	56331	55676	75	645	576	0	3069	2776	27	-19	261	0	3.34682
112777	111627	77	46339	45670	73	63184	61998	74	752	690	0	3358	3175	27	719	648	0	3.34682
70785	70012	73	15734	15381	42	312	179	0	7	137	0	111	149	0	-688	2	0	3.3478
56814	57572	69	21584	21976	48	23116	22933	51	193	183	0	1400	1361	13	771	635	0	3.34977
100837	98779	76	37131	36427	73	56530	55069	74	772	794	0	3082	2981	26	620	647	0	3.35566
120980	118045	81	46172	45580	75	66046	64005	76	712	715	0	3108	3177	26	23	431	0	3.35664
34826	36890	56	12489	13078	38	16133	16397	42	108	175	0	956	1056	5	19	486	0	3.35664
93032	96175	74	31561	31758	69	49644	48941	72	604	571	0	2664	2686	24	67	611	0	3.35762
32780	33461	65	16938	17433	43	16139	16756	42	88	155	0	924	843	0	-235	285	0	3.36155
121893	118058	79	40308	37681	75	76634	72682	78	781	788	0	3969	3693	31	932	687	0	3.36941
223654	173536	92	93642	71594	89	111002	85810	90	1199	989	0	5774	4469	40	746	953	0	3.3753
69653	71951	71	21284	21757	49	42533	42537	70	414	323	0	2113	2152	21	-66	225	0	3.3753
137800	131654	80	52197	48033	80	65935	61816	80	793	597	0	3586	3317	28	214	816	0	3.38119
147621	140035	81	58243	55285	78	67507	63060	79	917	807	0	3628	3333	30	1634	794	0	3.38807
85724	86461	73	22653	22633	50	36609	35764	72	419	419	0	2110	2019	20	78	482	0	3.38905
40938	43176	68	18725	19104	46	16468	16629	43	-66	75	0	1112	988	0	-164	364	0	3.39298
112082	110983	76	48647	48396	74	72246	69203	76	1019	928	0	4069	3952	30	961	1193	6	3.39298
94162	94879	76	31726	32091	70	53652	53568	72	581	626	0	2847	2816	25	204	605	0	3.39396
84611	82938	75	29109	28104	69	44384	43070	73	331	300	0	2289	2403	22	201	433	0	3.4028
107324	96483	79	44862	39878	77	55517	49070	78	507	536	0	2923	2529	26	-53	331	0	3.4028
88388	88018	83	16904	16950	43	37590	37037	72	429	387	0	1921	1917	18	214	773	0	3.40771
98465	97139	88	41658	41120	73	53896	53355	74	479	619	0	2810	2907	25	-232	365	0	3.41164
77289	77433	72	35374	35793	71	41307	41136	71	342	437	0	2269	2144	23	245	552	0	3.41655
100168	100336	77	32826	32737	71	54437	53545	73	607	476	0	3080	3008	25	187	678	0	3.42146
40136	40629	66	14951	15175	42	17659	17776	44	384	179	0	933	910	0	802	897	0	3.42833
117331	116494	76	37531	36624	74	71105	68465	76	695	650	0	3645	3455	29	355	623	0	3.43324
31387	33072	52	16309	16847	42	15168	15463	44	115	224	0	827	844	0	37	341	0	3.4352
181368	150689	87	70893	59161	85	83971	70030	85	917	799	0	4804	3841	35	960	827	0	3.43913
111520	108398	77	46821	45391	75	49394	47518	75	543	463	0	2740	2643	25	422	1053	3	3.44011
128366	125160	77	57755	56120	76	60748	58928	76	1033	734	0	3278	3205	28	708	1211	7	3.44011
101613	101905	76	65290	65761	74	62028	60986	74	806	871	0	3144	3090	26	-12	372	0	3.44208
136910	123334	82	36593	32415	76	70634	63496	80	871	661	0	4062	3484	32	788	1010	1	3.44208
208178	168965	97	84308	69648	89	99031	81473	88	1065	878	0	4972	4210	35	157	430	0	3.44208
171313	142478	88	68430	57700	84	89148	73230	85	1328	1131	8	4827	4188	34	1373	1183	8	3.44797
165933	140623	86	54211	45714	83	84974	73261	84	866	855	0	4714	4275	33	319	517	0	3.45092
46376	47921	68	15792	16176	42	21088	21383	51	619	411	0	1089	1162	9	304	323	0	3.45583
208334	172005	90	55023	44206	85	107340	91656	87	1333	1225	11	5683	4896	37	580	679	0	3.45877
46702	46874	69	18715	18994	47	19525	19590	49	166	223	0	1091	1160	8	526	426	0	3.46172
93665	91050	80	36137	35859	72	50786	50192	74	452	305	0	2632	2474	25	827	667	0	3.46172
68739	68697	74	24410	24670	54	36775	37005	70	313	265	0	1711	1811	18	-118	200	0	3.4627
54740	55994	70	16893	17272	43	25412	25210	65	462	300	0	1355	1463	15	70	534	0	3.46368
29316	29854	55	12584	12935	39	15648	15684	41	-15	78	0	790	892	0	108	458	0	3.46761
134482	121995	93	51146	45037	81	82831	72948	82	716	765	0	4705	4161	33	-304	227	0	3.46859
81945	86654	71	32418	32531	69	39946	39391	70	554	631	0	2102	2031	20	64	327	0	3.47154
115211	112911	77	33531	32949	74	68464	65513	76	946	853	0	3582	3506	28	537	474	0	3.47743
72840	72896	72	29319	28900	70	30746	30532	70	156	346	0	1794	1619	17	687	751	0	3.48136
88077	89832	75	32860	32706	71	47679	47661	73	412	449	0	2524	2470	24	219	369	0	3.48234
45712	46958	68	13574	14110	39	14433	14584	42	6	158	0	858	917	0	-588	0	0	3.48529
26031	26279	56	12005	12328	38	12599	12840	40	290	290	0	711	648	0	63	563	0	3.49315
133521	129198	85	54999	53715	76	65254	62936	77	603	588	0	3774	3625	29	121	308	0	3.49806
78862	80504	71	30869	30404	71	41747	41317	72	522	502	0	2254	2245	21	-35	546	0	3.501
37998	37440	68	12916	13186	39	15706	15708	43	120	232	0	921	1034	4	-458	97	0	3.50198
150949	129127	83	46225	39388	81	84667	72558	82	962	936	0	4649	3991	34	-97	181	0	3.50395
57598	59275	69	20837	21139	50	30351	30637	68	457	275	0	1508	1581	15	-402	169	0	3.51671
115517	112125	84	40911	40265	74	58176	56171	75	647	624	0	2992	3062	25	234	744	0	3.52064
125986	111938	82	54234	47346	79	70386	62196	81	521	467	0	3954	3336	31	386	753	0	3.52457
133330	119164	81	49498	43945	79	75618	67478	80	698	547	0	3861	3321	31	892	1180	8	3.53341
65739	65812	74	21908	22042	48	31171	32087	68	522	371	0	1617	1516	16	-107	329	0	3.53439
99758	99179	75	38807	38240	73	62143	60827	74	791	646	0	3355	3464	27	370	600	0	3.53734
148446	128947	92	59918	51529	83	79791	67515	84	914	672	0	4604	3926	34	-193	330	0	3.54323
244864	186316	94	112528	88357	93	106261	81269	92	1461	1120	14	5983	4696	40	312	510	0	3.54323
125079	111273	79	53851	47852	80	70059	60758	81	817	623	0	3607	3138	30	47	224	0	3.54618
53093	54841	69	24366	24546	57	21299	21505	51	354	244	0	1344	1330	13	407	780	0	3.54716
71205	73300	73	27062	27167	66	28995	29054	67	299	356	0	1615	1448	16	59	343	0	3.55207
97328	95287	84	32183	32401	71	44076	42925	72	528	459	0	2527	2526	23	-200	141	0	3.55207
124246	122897	80	70138	69450	76	78295	75818	76	759	821	0	4069	3992	30	68	541	0	3.56091
88525	86745	72	31990	31608	71	47272	46270	72	825	728	0	2861	2597	25	362	378	0	3.56287
109916	108854	80	32854	32374	73	67084	65769	75	703	481	0	3687	3474	28	-177	151	0	3.56974
45060	46355	67	14636	15067	41	21961	22473	53	319	407	0	1100	1143	8	-118	322	0	3.57073
130158	126001	78	49955	48699	75	74105	72016	77	900	669	0	3833	3731	30	883	621	0	3.57073
83420	83839	76	35534	35477	71	43775	43848	72	566	486	0	2475	2278	24	159	514	0	3.58153
106231	105173	75	32922	32805	72	49931	49092	74	543	631	0	2736	2684	24	617	471	0	3.58448
118798	114811	78	48814	47954	75	57183	55605	75	803	664	0	3055	2843	28	288	762	0	3.58448
137676	126819	82	49855	44067	79	73373	64099	80	727	677	0	3877	3302	32	456	414	0	3.58448
21371	27756	35	13266	13665	39	16755	16989	46	110	191	0	959	1053	4	107	642	0	3.58448
127664	125055	78	51592	49837	75	67917	64417	77	668	518	0	3542	3108	30	-236	172	0	3.58644
140262	125896	81	54358	47861	79	77680	68655	80	831	957	0	4364	3815	32	2030	2574	15	3.5884
28941	30499	47	14322	14776	40	15510	15724	44	234	168	0	859	906	0	151	352	0	3.59724
117559	111505	79	42215	38452	78	68083	63913	78	509	503	0	3613	3457	29	-196	396	0	3.59822
167304	143059	90	59569	51752	84	78840	67112	85	758	681	0	4426	3719	34	601	379	0	3.60412
38019	38711	62	13058	13602	38	21499	21228	53	239	312	0	909	1018	3	470	400	0	3.60706
127797	123943	79	43694	42665	75	51963	50647	76	851	797	0	2996	2856	27	69	456	0	3.60804
160639	133887	83	59094	49103	83	73865	62047	83	899	808	0	3989	3504	33	-1	477	0	3.6159
107228	105819	75	36596	36642	72	62514	61264	74	820	697	0	3272	3131	28	-342	189	0	3.6159
97785	98646	72	31235	31222	66	60375	59097	74	574	467	0	3430	3135	27	425	525	0	3.6159
133502	121976	87	49824	45376	79	72610	65555	80	630	656	0	3978	3658	31	1513	1498	16	3.6159
28811	27888	63	12965	13277	39	15057	15246	42	212	154	0	899	872	0	685	740	0	3.61787
122262	121423	76	24706	24899	56	62266	60822	75	650	500	0	3519	3486	28	1448	1122	6	3.61983
199355	162357	91	58917	46124	85	108521	87983	87	1071	1091	6	6005	4954	39	1722	2168	25	3.62179
104499	103813	75	34879	34732	71	59084	57577	74	606	629	0	3209	3207	26	-123	446	0	3.63849
101637	103267	74	43821	43710	73	67902	66620	75	865	659	0	3798	3512	30	516	719	0	3.63849
132567	120055	93	43500	37876	79	74114	66876	82	814	781	0	3953	3674	30	1424	1075	5	3.63947
75980	74679	75	29316	29275	70	38285	36560	73	373	325	0	2221	2094	21	382	913	0	3.64242
36781	37051	59	11580	12018	38	21442	21621	50	310	209	0	995	1110	8	16	335	0	3.64634
42741	44176	65	23594	23980	56	22474	22312	54	231	293	0	1460	1366	14	-174	403	0	3.64634
36575	36462	70	15936	16181	43	19233	19369	46	207	269	0	1095	966	0	-320	50	0	3.64733
154015	135145	82	52340	44500	82	95511	82292	83	682	596	0	5211	4349	35	714	638	0	3.64831
100327	97695	77	40470	39779	74	54828	53643	74	582	450	0	3061	3066	26	715	587	0	3.65224
106125	105002	77	33663	33139	73	64453	63158	75	652	571	0	3691	3516	28	-370	241	0	3.65518
34243	33913	61	12589	12819	39	17958	18142	44	108	163	0	1073	1092	6	13	387	0	3.65617
24129	25085	49	12561	13137	39	13438	13766	41	104	130	0	678	717	0	-240	224	0	3.65911
260435	192210	98	91330	67656	93	135228	101124	94	1534	1262	13	7158	5457	43	1222	1262	9	3.66009
109030	111684	76	50557	50114	74	67660	67003	74	600	609	0	3426	3254	27	725	1022	2	3.66206
38087	41645	52	6627	7076	32	19881	20138	45	394	370	0	969	1082	6	487	423	0	3.66206
83133	84821	77	26218	26713	68	39174	38615	71	160	412	0	2233	2190	21	-19	253	0	3.6709
204627	158311	92	72380	55604	87	111781	86006	89	1577	1117	15	5819	4479	41	441	938	0	3.67188
109415	105277	82	42161	40969	73	60162	58615	74	651	591	0	3141	3068	26	-170	279	0	3.67973
195379	162518	89	93439	79180	87	81390	65978	87	945	851	0	4552	4203	34	918	1716	12	3.68268
137630	133221	76	53949	51761	77	75268	71093	78	693	758	0	4045	3911	29	136	339	0	3.68366
98431	97727	76	33719	33235	71	45968	45670	72	425	433	0	2547	2565	23	1033	818	0	3.68366
100718	102982	75	52430	52869	73	61135	60174	73	712	534	0	3154	3204	27	671	1012	1	3.68366
71610	71285	88	31142	29322	88	32984	29936	88	226	228	0	1518	1445	14	573	627	0	3.68366
98588	98880	78	37716	37973	72	59844	58966	74	562	617	0	2961	2873	25	1378	923	0	3.68366
157391	131817	86	49371	40763	83	78846	66214	84	809	607	0	4175	3510	33	504	920	0	3.69054
256283	191056	99	96664	72498	95	108457	81009	95	1223	904	0	5945	4408	40	536	883	0	3.69152
173207	145318	85	52923	43975	82	77738	64232	84	759	624	0	4414	3560	33	301	518	0	3.69152
268563	198342	101	109060	79215	98	149117	111026	99	1561	1101	9	7810	5591	46	424	564	0	3.6925
84611	85433	76	20177	20577	49	47555	47674	71	520	587	0	2689	2681	24	-497	214	0	3.69348
185588	149515	99	59626	47867	85	91301	74399	87	1257	920	0	5253	4170	38	-219	471	0	3.69348
89941	89576	78	29906	29733	71	48517	47844	73	684	596	0	2678	2629	24	-201	187	0	3.69446
149096	132245	100	36225	29420	85	94423	82972	100	924	777	0	4964	4478	34	972	843	0	3.69446
162793	139091	88	50057	40943	83	91363	77551	85	967	756	0	4793	3891	35	1125	1001	2	3.69643
46949	46611	71	17525	17924	45	19891	19732	50	102	154	0	1013	1073	6	684	1091	4	3.70232
37613	38175	60	12483	12828	39	20276	20481	48	173	122	0	1066	1014	3	-156	217	0	3.70232
38227	38882	54	16238	16442	45	19476	19414	49	230	268	0	1054	1020	3	223	457	0	3.7033
129340	117864	87	44368	40249	76	67130	61274	77	626	626	0	3772	3494	29	817	826	0	3.70429
27056	27641	52	12852	13077	40	16375	16679	45	241	223	0	745	715	0	-449	65	0	3.70527
66182	66581	60	24296	24067	62	35436	35107	71	465	544	0	2055	1960	21	-108	292	0	3.70723
96581	98105	74	32430	32185	72	55952	54206	74	658	543	0	3205	3000	27	63	413	0	3.71607
49982	49567	75	21928	21565	56	25012	24099	70	398	203	0	1346	1349	13	15	361	0	3.71607
118038	114722	77	38586	37888	75	64445	61330	76	757	727	0	3488	3320	29	1080	1106	9	3.72098
108433	111091	75	36408	35993	72	53463	52265	75	682	546	0	3139	3185	27	761	758	0	3.72491
30652	35387	45	12964	13464	39	18501	19025	46	175	129	0	1012	1015	3	305	402	0	3.72491
100292	99958	75	39594	39201	74	53238	52363	75	719	641	0	2853	2606	26	783	588	0	3.72589
44977	44083	71	15704	16052	42	19230	19815	49	307	276	0	1017	1119	6	405	588	0	3.73178
181313	149328	90	69169	56026	84	104132	82802	86	1028	777	0	5925	4599	39	62	460	0	3.73178
201711	173359	94	72613	63135	86	98783	85030	87	1169	858	0	5069	4361	36	204	254	0	3.73276
69869	70068	71	23923	24085	61	31102	31227	68	391	319	0	1579	1727	16	320	455	0	3.74259
42366	44789	55	17984	18064	45	20224	20609	48	317	222	0	1273	1254	10	277	667	0	3.74357
114158	113400	77	38081	37293	73	77093	74560	77	813	767	0	4191	4278	29	1269	1282	11	3.74357
33584	34674	57	9445	9675	36	16880	16862	45	225	176	0	768	889	0	127	381	0	3.74455
89979	87763	77	26361	26350	65	53175	52427	72	658	572	0	2922	2874	25	907	770	0	3.74651
167202	144540	85	77492	67177	84	74965	63701	83	929	922	0	3987	3244	32	-113	281	0	3.74651
198859	159112	93	69770	55539	86	108669	90196	87	1134	853	0	5918	4480	39	504	475	0	3.75339
26726	29400	43	11268	11614	37	11934	11994	39	167	198	0	575	644	0	134	586	0	3.75732
169859	146819	88	68067	60033	84	79872	68796	85	720	831	0	4643	4098	33	773	1024	3	3.76321
113292	112980	76	32587	32503	69	50255	49380	75	763	768	0	2757	2576	25	-22	582	0	3.76321
152019	124945	94	61074	50755	83	75752	62395	84	1046	1012	2	4297	3610	34	708	685	0	3.76321
229804	178802	92	80663	63286	87	119999	94740	88	1215	958	0	6415	5046	39	1362	1238	8	3.76714
100034	99461	74	35432	34975	73	40710	39996	73	455	373	0	2324	2304	22	1058	1606	10	3.77008
117531	114562	84	43739	42877	75	63838	61605	77	724	859	0	3674	3578	28	-324	348	0	3.77106
163762	136374	91	54214	43990	82	94088	80604	84	1243	903	0	4950	4171	36	802	794	0	3.78383
78843	79281	75	25501	25669	57	41759	41009	72	653	587	0	2416	2429	22	15	369	0	3.78383
35367	36144	63	10092	10426	36	20339	20639	51	267	266	0	1080	1138	8	-30	218	0	3.79071
120856	109462	80	51680	46586	77	63960	56973	78	709	507	0	3595	3328	30	806	943	0	3.79267
107912	108724	81	45261	45409	72	56434	55815	73	496	517	0	3021	3080	26	766	1366	8	3.79365
118853	105282	81	51249	45975	79	59489	51596	80	784	681	0	3171	2850	28	248	809	0	3.79758
75031	76779	72	27634	28137	66	32749	32158	70	253	434	0	1848	1906	19	554	572	0	3.80347
94525	93335	73	36887	36757	72	51801	51199	72	691	527	0	2744	2579	25	736	491	0	3.80347
61903	62698	68	27836	27844	64	29125	29604	65	286	444	0	1435	1296	14	360	703	0	3.81231
194578	155892	87	68821	54305	87	109599	87063	88	1089	895	0	5992	4756	38	954	757	0	3.81231
31190	27925	76	17492	16434	64	18599	15739	79	138	206	0	1135	1016	3	805	779	0	3.81231
21525	22342	48	9755	10065	37	12422	12835	39	158	183	0	509	583	0	305	718	0	3.81427
140771	126850	79	69098	63895	79	67047	58328	81	936	727	0	3668	3230	31	625	904	0	3.81427
201848	157091	92	67480	52489	89	124433	97486	91	1184	777	0	6689	5178	42	1305	1141	8	3.81526
67351	68446	69	23686	23772	53	32117	31912	70	387	369	0	1943	2012	20	329	485	0	3.81624
164842	136645	102	55860	46392	83	80484	67684	84	1152	879	0	4687	3824	35	1661	1351	12	3.81722
257480	199281	97	101460	78055	95	98659	75239	95	1288	983	0	5480	4066	39	579	835	0	3.82213
125546	109797	80	51165	44436	79	63696	54224	80	439	414	0	3448	2787	31	-259	354	0	3.82213
121891	120280	77	58170	57798	75	83146	80858	76	934	809	0	4324	4280	31	1155	1178	10	3.82213
99166	97759	74	39367	38738	73	49361	48428	73	681	648	0	2718	2556	25	419	498	0	3.82704
40470	42947	59	7544	7669	34	20499	21069	47	224	252	0	1083	1237	10	429	797	0	3.82802
39435	39167	73	15300	15674	42	22386	22417	52	237	162	0	964	988	0	262	394	0	3.82999
106667	107410	77	50284	50152	73	60941	59949	74	455	617	0	3233	2969	27	718	1213	6	3.84275
27065	27290	55	11240	11506	39	13508	13885	39	-46	83	0	739	682	0	-301	424	0	3.84275
38821	39659	64	16262	16673	44	17027	17694	44	14	186	0	1019	1062	5	-474	0	0	3.84374
101446	98890	80	36072	35632	73	49047	48541	74	391	482	0	2591	2170	25	970	618	0	3.84766
109193	108829	76	31184	30841	73	59724	57873	75	597	578	0	2966	2843	27	118	386	0	3.85061
107023	105102	76	45250	44561	73	48495	47067	74	660	622	0	2500	2375	23	106	820	0	3.85257
107581	106163	75	39486	39238	73	61347	59950	74	696	691	0	3327	3404	26	709	960	0	3.85552
152689	128184	88	55132	47490	83	81412	70075	85	1148	973	0	4224	3585	32	720	813	0	3.85749
104571	102859	82	49144	48342	75	58629	57963	76	647	587	0	3216	2979	27	269	592	0	3.85847
97786	96395	90	38551	38069	72	38901	38281	73	303	411	0	2229	2285	20	163	650	0	3.86141
89027	90223	73	37858	37353	71	53259	51407	73	710	676	0	2885	3059	25	613	1187	7	3.86141
128382	118952	80	42845	38371	76	84809	78029	79	1027	1074	6	4392	3975	32	1076	761	0	3.86731
110060	111201	75	38170	37544	73	63045	60112	75	483	515	0	3297	3325	26	826	766	0	3.87222
119448	116031	81	37177	36713	74	76448	74221	77	778	688	0	3901	3953	28	-242	271	0	3.87516
115713	112640	80	35336	34841	73	58754	56613	75	525	520	0	3263	3102	27	308	604	0	3.87614
135946	133891	80	47374	46403	76	77676	74893	77	663	714	0	4311	4135	31	1131	804	0	3.87614
30236	32034	62	14438	15020	40	16683	17269	42	241	213	0	771	849	0	-137	378	0	3.87614
28535	27652	66	12949	13470	39	15431	15349	43	97	188	0	928	1033	4	-222	241	0	3.87713
203466	158478	92	81849	64090	88	101532	77000	89	856	879	0	5637	4082	41	68	424	0	3.87909
114965	103084	78	53738	47502	78	56980	49050	78	573	526	0	3132	2685	28	234	675	0	3.87909
39647	40825	64	16324	16534	43	20566	20191	51	271	184	0	1081	928	0	154	690	0	3.88007
95085	93855	82	35942	35979	72	47711	47422	73	557	476	0	2504	2500	23	231	363	0	3.8948
32847	38529	41	23601	24351	54	16487	16906	43	155	161	0	893	847	0	-88	423	0	3.89775
137016	125895	82	46809	42040	78	81371	75004	81	934	971	0	4262	3796	32	1396	1200	11	3.89775
139603	128226	80	48982	44497	77	83567	76317	80	733	796	0	4684	4072	34	226	426	0	3.89971
150904	137768	82	51042	45897	81	67997	60305	81	771	854	0	3696	3297	30	1684	977	0	3.90953
105860	103878	76	35914	35533	73	57532	55797	75	478	420	0	3039	2779	27	-47	543	0	3.91052
127149	121852	79	44716	43755	75	68706	66667	78	769	698	0	3982	3761	30	544	562	0	3.9115
95084	97301	74	19857	20342	45	59551	59013	73	364	384	0	3195	3145	27	-7	312	0	3.9115
104033	103014	81	43802	43104	75	63690	62052	75	417	555	0	3177	2999	27	423	516	0	3.91346
112707	105179	78	43084	39453	76	53955	49540	77	528	341	0	2684	2495	25	1535	1395	12	3.91444
148592	131288	86	51508	44556	81	84667	75146	81	901	679	0	4195	3804	31	1064	835	0	3.91444
141781	136027	81	50189	47532	79	85961	81581	79	892	943	0	4794	4559	32	756	1370	9	3.91739
283795	220632	111	130356	103689	110	208099	169316	111	1861	1760	19	11360	9611	49	1313	1250	9	3.9223
97524	95866	81	29142	29370	70	53865	53291	74	421	521	0	3081	3119	26	188	519	0	3.92328
84391	82561	83	28522	28669	71	33102	32728	71	88	275	0	1754	1693	17	-84	255	0	3.92917
50425	51409	70	16358	16671	43	19695	20137	44	426	510	0	1203	1173	10	189	467	0	3.93212
52017	53893	69	22261	22819	55	25926	26639	59	231	231	0	1361	1402	13	873	740	0	3.93801
128504	124655	78	52688	51707	76	69690	66588	77	839	946	0	3724	3586	29	224	381	0	3.93899
87160	87484	73	33818	33436	71	56880	56058	73	718	669	0	3043	2994	26	-49	355	0	3.93998
113639	112929	80	30565	29641	73	60343	59563	76	774	756	0	3289	3237	27	593	764	0	3.94194
252675	208752	99	97238	79940	97	160631	133737	98	2073	1473	22	9079	7936	44	1322	1416	9	3.94587
82400	80770	83	15238	15463	43	46477	46833	72	637	817	0	2655	2905	23	253	324	0	3.95274
109288	107834	77	32911	32653	73	60925	60609	75	737	783	0	3460	3406	26	342	429	0	3.95962
98742	99416	74	30549	30586	71	61324	59201	75	611	635	0	2981	3062	25	585	575	0	3.95962
68643	69768	70	25787	25899	63	29063	28536	69	356	471	0	1587	1532	17	-9	504	0	3.96256
202573	157917	90	72287	55543	86	105950	82974	87	1090	939	0	5701	4557	39	1238	523	0	3.96846
83739	82091	75	38636	37171	72	38710	37402	74	271	361	0	1953	1783	20	421	350	0	3.9714
75326	72165	82	23415	23577	56	32355	32885	70	459	374	0	1808	1772	17	30	400	0	3.97238
89359	88749	77	25637	25405	62	51227	51467	73	634	579	0	2753	2813	24	-64	388	0	3.97337
115675	116244	76	25324	25639	54	76315	75026	76	1100	992	0	4056	4178	29	30	483	0	3.97435
73717	74200	73	28420	28854	67	23759	23490	50	271	397	0	1314	1421	14	-84	189	0	3.97435
156457	136278	85	64565	55904	83	75650	63883	84	1188	790	0	4006	3388	32	570	567	0	3.97729
95351	95305	74	35008	34955	73	54818	54824	74	582	495	0	2827	2827	25	125	430	0	3.98613
64184	65344	73	19611	19966	47	33993	34010	69	413	351	0	1825	1849	19	-198	211	0	3.99497
107297	100285	83	38380	34998	75	67458	62169	77	414	377	0	3465	3247	28	835	1431	10	4.00479
133620	115672	87	50313	43865	80	76473	65560	82	844	755	0	4457	3661	35	542	1159	5	4.01167
37149	36673	72	12959	13421	39	19582	19916	51	106	158	0	1017	977	0	-474	127	0	4.01265
217113	169927	96	71399	55398	90	130448	102458	93	1527	1214	10	7569	5834	44	817	795	0	4.01363
156635	140576	101	57284	51770	101	90756	79924	101	834	702	0	4802	4322	31	1175	1131	7	4.01363
31520	31571	64	12352	12726	39	16079	16758	42	78	164	0	912	922	0	202	420	0	4.01461
135872	124390	82	54260	49896	79	70147	65376	80	706	562	0	3696	3418	29	268	549	0	4.02836
104420	102902	81	39101	38589	74	58359	56517	75	755	748	0	3175	3139	26	-67	576	0	4.03131
134334	129248	86	47777	46235	75	73062	69780	78	882	852	0	4277	4153	31	177	801	0	4.03425
107169	107456	75	41074	40115	73	63240	61890	75	922	846	0	3554	3414	29	710	1237	8	4.03622
48864	49216	69	21460	21808	51	24904	24627	66	146	199	0	1133	1177	10	6	595	0	4.04211
44190	44770	61	19945	20114	48	20746	20731	56	238	279	0	1075	1240	11	674	550	0	4.04309
101904	95328	76	35282	31598	74	64007	58613	77	775	618	0	3437	3156	28	1195	1715	12	4.04702
58112	58681	71	24974	25459	58	26312	26425	62	137	335	0	1554	1491	15	-68	424	0	4.05488
187263	150195	91	77804	62981	86	94023	76162	87	870	715	0	4903	3920	36	279	442	0	4.0647
97260	97433	79	26519	26925	58	74407	72941	74	701	685	0	3870	3866	29	1064	1121	8	4.0647
71512	71889	75	31574	31860	69	41945	41849	71	489	524	0	2089	2134	21	-27	253	0	4.06568
49386	48573	75	19128	19109	45	22939	22850	53	317	330	0	1418	1434	13	511	577	0	4.06764
112606	109135	79	41658	41047	75	54124	51900	75	804	690	0	2724	2780	24	349	471	0	4.07059
41507	42749	51	19046	19602	46	23071	23414	53	311	310	0	1226	1195	11	-335	194	0	4.07452
115425	113634	77	39992	39113	74	53141	51789	75	730	679	0	3045	2867	27	62	480	0	4.07452
94315	96793	72	35470	35055	72	64141	63117	74	862	859	0	3363	3359	27	352	651	0	4.08139
113854	112989	75	36259	35792	74	68070	65990	76	668	643	0	3871	3662	29	854	828	0	4.09121
67387	70816	70	23940	24054	55	31348	31613	69	323	367	0	1579	1626	16	794	782	0	4.09318
40741	42057	66	13469	14031	39	20112	20517	48	66	190	0	1006	1044	5	-61	481	0	4.09318
93673	93465	74	35356	35032	71	53610	52172	73	751	604	0	3063	2989	26	152	258	0	4.09612
190913	149210	90	70130	54189	88	105487	82131	89	1177	758	0	5992	4749	40	737	470	0	4.09612
64160	64528	73	19070	19230	47	26765	27061	61	167	181	0	1402	1452	13	-423	234	0	4.1138
104705	96199	79	44314	39687	78	53403	48595	78	406	472	0	3240	2968	28	-217	364	0	4.11576
155741	138283	82	46086	40792	80	67792	58983	82	893	690	0	3595	3193	31	-2	297	0	4.11675
108959	105562	86	43493	43028	74	82368	80387	76	980	923	0	4686	4468	33	173	478	0	4.12362
166979	145412	97	44502	38219	82	88162	76047	84	840	853	0	4883	4151	36	552	868	0	4.12657
125664	118109	83	40757	37366	77	79515	73042	78	813	741	0	4754	4354	33	387	372	0	4.12853
124829	114412	81	42081	36906	79	71635	63080	79	1002	724	0	3862	3521	30	585	449	0	4.13246
98572	97815	75	38760	38791	72	62091	61843	74	780	545	0	3574	3347	28	-306	424	0	4.13639
124782	120814	79	51674	50082	78	70014	68077	78	339	556	0	3552	3328	28	-190	465	0	4.13933
95672	96599	76	32974	33146	72	55925	55736	74	644	744	0	3169	3011	27	-135	244	0	4.13933
59932	60793	72	19753	20235	47	27198	26913	67	239	304	0	1503	1479	14	335	742	0	4.14031
105924	103104	82	34397	33868	73	52477	50728	74	753	854	0	2609	2669	24	258	551	0	4.14621
183453	151918	90	67432	56637	85	99318	83830	87	1233	881	0	5228	4180	37	-132	271	0	4.14719
59643	57854	85	19619	19793	47	29283	29227	68	251	254	0	1568	1520	16	61	253	0	4.15112
195674	153892	90	63034	48605	88	97874	77325	89	1734	1041	6	5296	4300	38	788	746	0	4.15505
119969	109876	95	39221	35300	77	81015	72614	80	1291	879	0	4551	4249	32	587	950	0	4.15505
132839	120906	80	54469	47568	80	61400	54655	80	699	829	0	3379	3007	29	416	639	0	4.15701
132173	127317	86	42243	40691	75	72934	69234	76	980	892	0	4075	3893	30	214	490	0	4.15701
186281	153799	86	75711	63046	85	113714	93997	86	1584	1199	12	6124	4778	41	550	524	0	4.15799
120312	105647	82	47856	42006	80	57549	50005	81	897	661	0	3193	2939	27	515	407	0	4.16094
117202	107806	81	52445	48635	77	51723	45998	77	895	689	0	2812	2468	27	-92	414	0	4.16388
77904	78435	84	23083	23189	49	46299	45851	71	542	511	0	2519	2477	22	337	562	0	4.16879
107761	106374	78	26603	26378	65	67588	65438	76	611	686	0	3814	3715	29	552	812	0	4.16879
51380	51601	69	18647	18662	47	28314	28107	69	112	197	0	1379	1369	13	868	606	0	4.17272
96682	94833	74	31590	31273	71	63053	62571	74	647	647	0	3425	3303	28	132	262	0	4.17469
80329	80798	74	26735	26783	65	47285	47983	71	402	401	0	2337	2471	22	603	650	0	4.17567
64988	63733	82	22591	22571	52	27051	27159	62	241	352	0	1401	1420	15	-118	342	0	4.17665
96176	95254	74	40242	40137	73	56015	54870	74	1080	895	0	2939	2679	27	23	468	0	4.19629
104233	102142	76	37668	37974	73	61954	60605	75	610	565	0	3829	3811	28	-76	185	0	4.19826
62713	64481	77	24192	24272	56	27355	27100	68	278	304	0	1469	1329	13	-187	250	0	4.2012
150597	126502	96	47394	38978	84	88219	73007	85	895	870	0	4880	4029	36	372	581	0	4.2012
142802	135273	81	44778	42390	77	80072	75557	79	573	551	0	4422	4130	32	214	313	0	4.20611
88982	90123	73	32893	32746	71	43856	42579	72	328	283	0	2269	2300	22	-172	302	0	4.20611
201029	160002	98	68218	54237	87	117656	94626	89	1494	1147	11	6629	5200	40	1485	1700	16	4.21004
186686	160567	92	54478	47606	86	87289	74259	87	1143	895	0	4909	4065	36	807	945	0	4.21397
70171	70419	76	27250	27308	66	23943	24234	55	142	273	0	1172	1197	10	342	618	0	4.21495
115437	116467	83	43795	43474	73	74913	73374	76	770	837	0	3902	3765	29	906	438	0	4.21593
109295	99939	82	50734	46369	76	49939	45894	77	460	353	0	2649	2481	24	-163	195	0	4.2179
94359	95456	74	54085	54503	73	55503	55397	72	691	611	0	3287	3287	26	-177	223	0	4.22281
171474	149337	85	55415	47575	82	101701	87091	84	1385	912	0	5553	4653	37	1090	1594	11	4.22379
160627	136329	90	48140	40393	82	87012	74530	84	938	711	0	4469	3766	34	880	812	0	4.22477
38134	37421	69	13497	13899	40	19903	20055	47	2	147	0	1302	1341	12	98	477	0	4.23066
26050	26865	67	11901	12238	38	13925	14104	42	186	159	0	881	871	0	127	557	0	4.23361
164388	148517	82	58343	52991	80	94088	82236	82	1091	888	0	4813	4151	35	315	530	0	4.24147
26408	27477	50	14111	14620	40	12171	12226	40	166	208	0	613	602	0	144	477	0	4.24441
57056	57521	70	20950	21313	47	23426	23578	59	-38	202	0	1244	1281	11	-242	129	0	4.24441
89606	91187	74	31161	31047	71	64117	63905	73	746	485	0	3226	3131	27	31	919	0	4.24638
58264	57127	73	19840	20075	47	26540	26498	69	327	464	0	1509	1610	14	-131	383	0	4.24638
139402	129181	82	44534	40414	77	90771	84882	80	672	807	0	5041	4418	35	946	1435	10	4.2503
231604	175214	96	78629	58752	95	128823	95337	97	1497	1177	11	7011	5132	44	722	974	0	4.2503
119400	105081	83	48645	42405	79	49255	42834	80	538	571	0	2782	2224	27	882	602	0	4.25325
117285	114277	80	43265	42494	74	64211	61446	76	787	716	0	3405	3200	28	-220	314	0	4.25521
210167	168705	90	83483	69501	87	126500	100705	89	1528	1222	13	6685	5281	41	355	644	0	4.26209
94226	93969	80	30013	29611	72	51816	51101	73	639	720	0	2679	2566	25	454	806	0	4.26504
108371	110780	74	26606	26925	54	65342	65193	75	669	868	0	3860	3811	28	8	580	0	4.26504
126927	109082	82	85768	78587	82	118585	107762	83	1171	949	0	5962	5396	37	470	547	0	4.26602
103299	103120	78	46021	45579	73	65062	63587	75	491	547	0	3270	3406	27	907	727	0	4.26798
28498	29897	53	13281	13781	41	12408	12867	38	87	149	0	835	834	0	-55	345	0	4.26798
185607	156417	94	71095	59565	86	86044	73805	85	1021	809	0	4911	4141	35	872	1200	7	4.27093
110526	106139	77	40091	38876	75	66412	63491	77	959	715	0	3702	3506	29	-19	169	0	4.27289
149319	131997	82	61412	53313	80	94796	82987	82	1092	920	0	5194	4947	35	242	404	0	4.2886
51508	49871	73	19288	18219	60	26229	24031	85	198	255	0	1249	1134	8	321	431	0	4.2886
120838	115208	82	49657	46141	77	59181	54920	78	510	456	0	3555	3450	28	-591	175	0	4.28959
120011	117724	76	41070	39761	76	75415	73191	77	856	840	0	4326	4127	32	-29	462	0	4.30039
44809	45432	61	14829	15043	42	22406	22397	51	340	433	0	1063	1092	7	-139	429	0	4.30235
94614	94214	77	39460	39291	72	51685	49489	74	641	766	0	2749	2766	24	240	919	0	4.31512
113245	110736	78	27477	27139	70	73337	71533	77	721	878	0	3822	3651	31	-358	205	0	4.31708
315005	188481	112	116758	70332	110	165434	99596	112	1657	1159	11	8993	5317	53	-91	442	0	4.31807
28956	33987	47	14388	15067	39	17316	17801	43	175	250	0	779	906	0	477	316	0	4.31807
39571	40848	67	14255	14396	41	21182	21157	59	292	236	0	1043	1026	3	172	521	0	4.32003
100265	100768	76	33776	33319	73	58317	56958	75	492	550	0	3334	3293	27	611	672	0	4.32396
106450	105377	78	41862	41822	73	63346	61195	74	500	785	0	3371	3419	26	-98	234	0	4.32396
44546	44957	82	16236	16747	43	18897	19422	48	181	238	0	1035	1127	8	-188	383	0	4.33083
133180	124505	82	75012	70777	80	74243	68671	80	901	836	0	4095	3743	31	520	723	0	4.33378
101258	98520	76	38038	36433	72	62397	58788	74	654	465	0	3426	3165	28	-46	451	0	4.33378
80873	81885	76	18509	18753	44	40403	40301	72	242	377	0	2199	2150	22	-302	130	0	4.33378
92052	93543	74	27412	27497	69	46800	45519	73	535	542	0	2504	2348	23	195	467	0	4.33476
49954	50704	68	18238	18723	45	22796	22891	53	414	424	0	1167	1163	8	-23	675	0	4.34163
48892	48924	69	26094	26321	61	21207	22089	48	257	392	0	1360	1285	11	623	357	0	4.34163
23030	23427	56	12010	12385	38	14558	14542	41	44	117	0	764	905	0	46	514	0	4.34753
87796	87174	73	20701	20786	48	48314	47753	72	515	453	0	2384	2362	23	1124	797	0	4.34949
166314	141534	95	67807	57771	83	75870	63230	84	857	724	0	3911	3298	32	1593	1095	6	4.35244
175367	146329	86	58414	46527	85	108643	87962	87	1178	932	0	5730	4908	37	628	624	0	4.35931
277487	203960	98	96643	72033	98	164668	120399	100	2026	1194	20	9101	6478	46	1197	1328	7	4.35931
138405	122697	86	45685	39809	80	82794	74375	81	908	840	0	4396	3904	33	870	1090	5	4.36226
111513	109733	76	43626	42495	75	66082	63374	76	687	664	0	3465	3476	27	37	169	0	4.36619
117318	113793	76	39163	38887	75	62832	60279	76	714	813	0	3495	3334	28	8	579	0	4.36619
91464	91669	75	28463	28554	71	55237	54910	74	508	542	0	3052	3076	26	-225	311	0	4.36619
229824	174080	95	80306	63024	91	104222	76321	93	1063	881	0	5527	4054	40	379	549	0	4.36913
106980	106254	75	38770	38414	73	74202	73224	75	631	595	0	4274	4179	31	237	885	0	4.37306
81524	82228	73	28926	29058	68	43408	43080	72	378	496	0	2361	2300	23	870	926	0	4.37601
100539	100807	77	49862	49945	74	58076	57301	74	955	699	0	3249	3113	27	463	715	0	4.37993
118522	115531	78	32700	31207	74	56761	54543	76	690	655	0	2882	2962	25	183	511	0	4.37993
136379	131523	88	73773	72427	78	93709	89708	80	1143	901	0	4953	4786	32	1621	937	0	4.38386
99032	98700	76	38227	38092	72	57960	57432	73	738	508	0	3137	3099	26	149	310	0	4.38386
176251	144657	90	49750	39619	85	104001	86403	86	987	802	0	5606	4536	39	37	408	0	4.38484
119127	115943	80	40145	38464	75	68160	65417	76	1008	1042	4	3767	3449	30	501	436	0	4.38976
59300	58015	77	26046	26331	59	28938	28447	69	341	433	0	1487	1575	15	-186	326	0	4.38976
61385	61669	70	17527	17772	44	26733	27083	62	509	401	0	1549	1672	16	241	592	0	4.39074
161442	154551	83	76554	73351	79	96479	91538	80	1101	942	0	5058	4741	34	288	691	0	4.3927
116111	113418	80	32278	31998	68	65245	63963	76	776	488	0	3551	3396	29	960	1077	5	4.3927
120461	114139	84	42681	40715	76	58342	54114	77	759	587	0	3262	3240	27	465	580	0	4.3927
104018	105224	74	25334	25532	53	72097	70745	75	764	839	0	3693	3764	27	857	988	0	4.3927
190131	145375	100	68828	54110	90	101812	79110	92	892	707	0	5072	3982	38	-305	502	0	4.39368
91093	91898	75	33840	33641	72	48988	47673	73	518	460	0	2576	2383	24	948	931	0	4.39368
101230	95078	83	36140	33415	75	58612	53339	76	658	592	0	3201	2846	27	58	479	0	4.39368
74302	72207	88	31732	31830	70	35921	36247	70	197	369	0	1859	1835	18	517	514	0	4.39467
76418	78643	73	23862	24015	56	37822	38078	70	480	300	0	2237	2225	21	213	394	0	4.39565
78055	82508	64	33750	33994	70	47256	47471	72	551	512	0	2537	2587	24	384	489	0	4.40645
81113	81721	76	21379	21549	48	43068	43205	70	377	400	0	2351	2283	22	648	478	0	4.40743
100702	98720	88	38931	38094	72	57604	57359	73	442	505	0	3179	3231	27	499	812	0	4.40743
37968	39376	59	16129	16413	43	18346	18214	47	-41	249	0	1024	1044	4	-28	326	0	4.41038
97519	98114	84	40636	40369	72	57658	55969	73	690	587	0	3052	3078	25	-185	151	0	4.41431
37694	38862	59	15863	16417	42	20081	20495	47	128	161	0	1042	1057	5	-97	231	0	4.41529
49025	49697	70	15873	16248	42	24409	24246	57	253	221	0	1135	1067	6	395	777	0	4.41627
154749	129976	88	58611	49218	82	99482	84570	83	1321	948	0	5305	4626	35	697	1107	6	4.41922
182529	155979	84	60290	49826	82	106271	88640	85	1572	1111	8	5777	4901	38	-337	228	0	4.4202
111568	108113	76	36048	34610	75	60613	57951	76	759	602	0	3033	2931	27	93	340	0	4.4202
140586	121513	82	50744	43140	82	61922	53387	82	770	712	0	3492	2917	30	-108	593	0	4.42118
114698	110795	78	41190	40529	74	66720	64750	76	959	890	0	3639	3524	28	1045	1503	11	4.42314
110094	107730	81	32547	32253	73	57873	57373	75	1037	828	0	3224	3161	26	1152	1041	6	4.42413
199961	166642	87	61791	50140	85	86028	69714	86	1121	950	0	4957	4130	35	542	617	0	4.42609
191768	155946	88	57518	47025	85	103982	83864	88	979	796	0	6037	4871	38	770	609	0	4.42805
274507	215279	101	113111	92009	100	102506	81190	99	1578	1127	14	5994	4631	40	844	759	0	4.42805
117665	115248	79	47900	47032	75	59822	57799	76	679	837	0	3074	3115	24	543	978	0	4.43395
127733	124797	77	38724	37633	75	75377	72843	77	582	647	0	4287	4044	31	522	962	0	4.43591
177228	148695	85	53400	43877	83	92509	76943	85	1113	857	0	4948	4142	36	559	1006	1	4.43591
145793	124932	89	73649	64953	83	67907	59333	84	862	728	0	3740	3101	32	558	1127	5	4.43689
50200	51398	67	18304	18468	51	26293	26038	67	324	322	0	1394	1373	13	-92	217	0	4.44082
33198	34990	55	12763	13080	40	17409	17661	44	306	331	0	1053	1022	3	57	432	0	4.44082
103314	100270	79	35698	34862	74	50177	48994	75	781	543	0	2679	2707	25	494	551	0	4.44279
141656	124864	84	49667	43462	81	89844	78617	82	1039	840	0	4826	4083	34	932	665	0	4.44966
124100	117037	81	34793	31265	79	52302	48433	79	467	646	0	3073	2828	26	-437	180	0	4.45261
116360	113026	79	32883	32420	73	70937	69893	76	679	743	0	3920	3994	29	535	572	0	4.45359
93021	92378	76	33624	33612	72	46160	45010	72	699	600	0	2547	2463	25	32	662	0	4.45555
136372	134502	80	55559	55115	77	84070	81187	78	658	764	0	4302	4353	30	578	469	0	4.45555
108653	109988	74	45621	45332	74	56158	54131	75	565	698	0	3096	2893	27	248	340	0	4.45555
163980	146767	92	86360	77833	83	81291	72944	84	701	596	0	4370	3924	33	477	1449	10	4.4585
277864	200076	102	96249	69408	97	130357	95279	98	1399	1133	11	7179	5458	43	1178	1940	14	4.46734
28092	27871	66	12613	12941	39	14550	14482	42	192	133	0	789	832	0	251	736	0	4.46832
133641	128379	79	43874	40883	76	78333	73741	78	894	728	0	3876	3792	30	-197	500	0	4.4693
196813	158952	90	75986	61248	87	104504	82952	88	1521	1187	13	5845	4751	37	234	379	0	4.47716
201984	158168	94	71519	55290	89	107925	82689	90	1300	1082	8	5604	4276	39	781	832	0	4.47814
85132	85979	74	33309	33211	71	51874	52243	73	411	534	0	2840	2820	25	216	446	0	4.49189
35813	35777	64	14346	14768	40	18524	18903	46	205	191	0	1110	1170	8	-347	192	0	4.49778
91478	91193	80	25704	25827	62	52937	52716	73	836	733	0	3153	2922	27	1220	867	0	4.49876
114155	110613	83	43912	42852	74	71021	67577	76	738	658	0	3962	3653	30	790	1109	6	4.50662
108467	108275	75	30321	30277	72	63953	63765	75	566	648	0	3407	3433	27	833	851	0	4.51153
70098	69471	76	25066	24779	61	32062	31616	70	401	384	0	1612	1581	17	778	795	0	4.51644
110492	108771	78	55225	53837	75	72966	71328	76	883	734	0	3748	3846	28	1126	912	0	4.51939
84960	84775	75	41685	41842	70	45094	45117	72	152	284	0	2293	2571	21	236	439	0	4.52037
64283	64670	73	24573	24808	58	26497	27006	67	344	402	0	1507	1626	15	436	754	0	4.52135
108614	106010	81	40164	39550	74	56228	54929	76	516	379	0	3150	3176	26	167	908	0	4.52626
157920	135497	82	67249	57950	82	90876	77495	84	1136	887	0	5309	4223	37	483	520	0	4.53019
98458	98830	76	40321	40278	72	57195	55741	74	532	534	0	3125	3204	26	704	684	0	4.53117
108672	107346	76	42425	41845	74	67536	65580	76	689	635	0	3977	4002	28	65	420	0	4.53608
37962	36929	67	6929	7283	32	21848	22114	51	331	234	0	1089	1123	8	78	514	0	4.53608
93646	91521	76	32382	32195	72	54693	53565	75	504	558	0	2853	2883	24	159	540	0	4.53706
201904	159700	91	72897	57737	86	124142	97802	88	1286	932	0	6631	4968	41	1088	1335	9	4.53804
125022	111865	80	44176	38304	78	76040	65642	81	703	605	0	4503	3515	35	528	893	0	4.54001
163108	148892	83	69806	64540	80	68782	62600	80	920	866	0	3802	3756	30	213	626	0	4.54001
101362	101317	77	40304	40513	73	52542	51466	74	473	530	0	2683	2738	25	732	810	0	4.54099
104821	104779	74	40523	40926	72	51234	51024	74	600	595	0	3145	2860	27	-233	154	0	4.54688
201822	163590	99	70738	57032	86	106387	87269	88	924	822	0	5582	4465	38	337	595	0	4.54786
141158	136068	79	53325	50716	77	94542	89293	80	938	784	0	5004	4708	32	672	935	0	4.55179
21499	21993	61	11167	11393	38	10717	11362	37	158	154	0	554	499	0	196	632	0	4.55867
147416	125426	84	50708	42723	82	86436	73971	85	587	672	0	4472	3638	35	942	646	0	4.56456
182639	146876	92	52626	43018	87	94589	77014	88	952	602	0	5086	4323	35	744	1249	8	4.57045
34672	35844	59	16368	17101	42	18353	18271	46	69	206	0	813	790	0	-87	317	0	4.57045
117723	106298	85	39978	35798	77	54552	48046	78	488	561	0	2795	2487	25	180	663	0	4.5734
48516	47161	75	18153	18372	46	23860	24172	50	34	138	0	1351	1375	14	315	589	0	4.57831
30235	29703	65	11603	11858	38	15240	15349	43	464	289	0	657	793	0	454	737	0	4.58518
24989	24515	57	12515	12907	40	14855	15255	42	0	159	0	688	678	0	40	347	0	4.58616
32163	33767	52	16924	17422	43	17502	17851	44	338	366	0	964	1051	4	-175	309	0	4.58813
33680	31353	71	13272	13502	41	17231	17241	44	228	196	0	816	828	0	-84	238	0	4.59009
145799	123906	94	44626	38276	80	89182	76677	83	835	688	0	5080	4364	35	190	489	0	4.59206
116794	113281	78	43985	42409	76	57504	55845	76	874	872	0	3114	2941	26	1235	1940	12	4.59697
88656	89977	74	33691	33720	71	48251	47522	73	485	495	0	2507	2417	23	-105	391	0	4.59991
106702	104557	89	48800	48350	74	58501	56881	74	493	592	0	2999	2854	26	595	829	0	4.60679
99660	101187	77	35919	35725	72	59294	58306	74	893	607	0	3239	3141	27	101	633	0	4.60679
216158	154447	99	137652	113835	91	255904	188713	94	2729	1890	27	13706	10248	56	970	928	0	4.61072
60479	59892	72	29882	30486	68	20550	20493	46	50	124	0	1329	1335	12	-31	299	0	4.6117
79633	79780	74	31568	31520	70	48173	47590	72	467	426	0	2609	2659	24	555	705	0	4.61366
30004	30010	66	13307	13488	40	13217	13787	39	311	174	0	622	658	0	19	783	0	4.61563
80349	80510	75	25428	25539	64	46787	46981	72	174	435	0	2433	2468	22	65	397	0	4.61563
105343	103887	78	38937	38820	73	67469	64941	75	897	808	0	3897	3674	29	483	489	0	4.6225
55431	56270	62	22156	22247	53	30023	29511	69	417	315	0	1678	1684	16	16	556	0	4.62839
112558	108605	79	46480	45101	75	55749	53378	76	446	620	0	3211	3043	28	79	312	0	4.62937
35153	35607	69	15440	15879	42	17240	17676	44	104	162	0	995	1163	8	671	1021	2	4.63036
96371	93360	87	34628	33741	74	51344	49126	76	620	598	0	2659	2540	24	286	841	0	4.63036
130563	117446	81	56969	50660	80	81437	72493	81	888	897	0	4842	4064	34	-73	312	0	4.63134
143327	124631	95	57676	50262	81	89842	77547	82	774	618	0	4546	4073	33	657	448	0	4.63428
34848	34696	59	13897	14136	40	16584	16857	43	272	240	0	807	944	0	-230	291	0	4.63527
101712	99030	80	41137	40837	73	54518	53570	74	520	445	0	2765	2803	25	523	927	0	4.63625
113025	111117	76	47119	46181	75	75593	73131	77	859	828	0	4249	3993	31	152	584	0	4.63625
82950	83708	73	30768	30851	70	53717	53712	71	467	508	0	2839	2846	24	760	650	0	4.63723
42838	43642	67	13712	13897	40	22243	22385	49	186	277	0	1153	1037	5	916	736	0	4.63723
43435	44244	68	18230	18723	44	19254	18996	49	171	119	0	953	879	0	469	504	0	4.64214
129175	125845	88	48276	46758	76	72820	70223	77	757	720	0	3960	3915	30	768	735	0	4.64803
321677	222552	107	151206	108671	107	179011	124341	108	2081	1349	23	9582	6905	49	1399	1282	13	4.64902
235474	180855	96	81318	61969	94	107022	81218	94	1574	1165	10	6134	4572	41	190	557	0	4.65491
26711	30015	47	12969	13439	39	15607	16187	42	111	191	0	753	836	0	999	831	0	4.65491
104867	106589	75	26599	26568	68	69143	68567	74	514	560	0	3641	3706	28	547	527	0	4.6608
36467	37344	64	14195	14615	40	13456	13521	40	30	186	0	710	672	0	-86	376	0	4.6608
57038	57655	71	19685	20065	49	28323	28169	69	229	301	0	1648	1697	16	-252	128	0	4.66571
146566	137250	84	60019	56759	78	63709	58552	78	736	729	0	3574	3219	29	172	737	0	4.66964
121579	120270	79	60159	59251	75	80710	78021	77	1058	898	0	4556	4274	33	975	871	0	4.66964
49785	51350	67	18287	18746	44	23526	23181	61	145	224	0	1157	1248	10	116	613	0	4.67455
123400	121971	80	64879	64715	75	62428	60681	76	626	564	0	3308	3184	27	1240	807	0	4.6775
158279	152388	81	62096	60089	79	87437	83709	80	1034	1037	5	4776	4306	33	727	717	0	4.67946
153665	136574	84	49790	42666	81	88242	78549	82	932	645	0	4512	3852	33	1325	1307	16	4.68732
126757	117442	78	43192	39406	77	70995	65310	78	549	474	0	3791	3313	31	334	500	0	4.68732
168821	153425	87	59142	54087	82	85697	77221	84	1007	991	0	4789	4481	33	414	478	0	4.6883
144303	126621	84	56987	50832	81	72508	61684	81	528	581	0	3841	3329	31	125	717	0	4.69812
55693	54587	69	23563	23364	64	25627	25299	60	170	200	0	1515	1383	14	257	718	0	4.70008
101174	97473	78	37762	36801	73	51142	48941	75	472	658	0	2880	2607	26	548	953	0	4.70106
200351	161196	89	62900	50412	88	109457	86924	89	1111	903	0	6356	5105	41	644	831	0	4.70597
26446	26271	56	12749	12903	39	14513	14590	43	179	191	0	821	892	0	-379	161	0	4.71088
49903	53291	55	21412	21592	50	22755	22727	52	268	205	0	1412	1332	11	368	603	0	4.71187
54549	56863	62	16067	16336	43	27415	27393	68	117	214	0	1606	1650	18	650	762	0	4.71383
229126	117407	117	76060	44025	114	128235	65159	116	1103	710	0	7011	3769	59	218	464	0	4.71383
105857	103798	76	39499	38386	74	53281	50560	75	279	268	0	2912	2839	26	553	1148	5	4.71383
122525	118571	79	42453	41735	75	69228	67359	77	462	656	0	3617	3785	27	852	585	0	4.71972
155840	134490	87	43086	36760	82	79921	70478	83	1004	707	0	4256	3592	33	702	925	0	4.72071
293984	157369	112	142433	84519	111	174216	98689	112	1689	1018	4	9926	6007	55	1180	1734	12	4.72267
250233	199287	96	100408	83306	94	142891	112972	96	1457	1221	17	7931	6032	43	1859	1508	16	4.72365
27640	28953	55	14172	14636	40	17081	17335	43	297	211	0	793	891	0	49	401	0	4.72758
115800	107566	77	53839	49948	77	70342	65377	78	585	642	0	3803	3770	29	107	551	0	4.72856
117479	115768	80	40836	40155	74	75373	74110	75	673	773	0	3944	3767	30	-119	487	0	4.72954
134745	131231	79	42505	41694	75	76259	73188	78	866	836	0	4459	4345	31	591	726	0	4.73249
106523	100639	77	36816	35317	74	57483	55767	76	767	873	0	3279	3128	28	588	753	0	4.73347
162205	138412	83	61592	51858	82	100380	86933	84	1127	1033	5	5097	4612	35	1103	1085	6	4.73445
35683	35957	65	16114	16173	44	19244	19349	47	94	188	0	1009	1025	3	477	617	0	4.73936
150916	103393	115	59591	42978	106	73949	51172	108	675	538	0	3948	2647	29	995	1194	7	4.74035
319759	221333	113	113044	77787	109	172882	115657	112	1680	1137	19	9277	6233	48	1423	998	0	4.74329
28286	29155	63	12363	12708	39	10874	11088	38	251	327	0	622	543	0	275	454	0	4.7482
153855	130955	83	60991	51505	83	80942	67863	84	1053	886	0	4577	4015	34	421	466	0	4.75017
181560	163315	88	65605	59815	83	111162	101756	84	1332	1131	7	6141	5620	37	583	601	0	4.7649
77628	77361	77	28321	28096	71	35586	35598	71	253	321	0	1747	1798	17	255	568	0	4.77177
26762	28072	58	8349	8624	35	14922	14977	43	54	194	0	799	833	0	-236	434	0	4.77374
128322	120658	79	50618	47582	77	64921	61528	78	469	515	0	3758	3549	29	573	621	0	4.77766
98420	97377	77	37783	37636	72	56701	55828	73	631	591	0	3393	3248	26	704	954	0	4.77766
196222	169836	87	73759	62633	85	110772	94736	86	1133	961	0	6055	5413	38	454	818	0	4.77766
53160	55704	62	22025	22288	52	20199	20370	54	321	364	0	1232	1135	9	115	792	0	4.78454
68995	69091	75	14315	14602	40	31889	31472	69	455	402	0	1859	1757	18	-251	316	0	4.78847
118516	115617	82	45325	44751	74	71749	69211	76	658	642	0	3741	3523	28	386	973	0	4.78847
67896	68703	71	29578	29535	70	31681	31872	70	428	418	0	1832	1894	19	990	941	0	4.78945
128077	118238	85	47448	43101	78	59396	53913	79	668	684	0	3205	3031	28	1739	1237	7	4.79239
103531	100513	77	32708	31718	72	66125	63606	75	868	798	0	3577	3524	29	773	1051	5	4.79436
153531	144161	79	59951	55836	80	76527	71990	80	1079	837	0	3979	3747	30	-118	275	0	4.80516
145279	137000	84	53412	50290	77	73890	67977	79	812	823	0	3823	3711	29	1217	1480	9	4.81007
194419	153436	91	68550	54131	87	114808	88493	89	1427	1116	10	6374	5000	41	89	429	0	4.81498
284619	200796	108	99659	72296	106	142017	98854	107	1596	1054	8	7851	5382	45	1737	1382	11	4.81498
93995	94167	75	29696	29422	71	59382	58864	74	465	450	0	3361	3179	28	632	738	0	4.81793
159517	144554	91	61399	55237	82	81524	72747	85	859	638	0	4558	4200	32	-35	793	0	4.81793
43562	44462	63	17695	18125	44	21602	21403	54	170	254	0	896	1108	7	662	650	0	4.82677
19913	21836	52	8503	8766	35	10792	10850	38	-216	0	0	545	644	0	609	481	0	4.83364
135835	119514	82	57428	50105	80	79347	66293	81	772	657	0	4225	3611	34	72	413	0	4.83364
116458	114148	81	47775	46895	74	60832	58707	76	602	523	0	3193	3149	27	1243	847	0	4.83364
115184	113530	75	40067	39777	74	68446	67118	77	563	647	0	3694	3478	30	1049	728	0	4.8356
201030	155357	92	66734	52052	89	105283	80535	91	1363	1097	9	5492	4473	39	541	379	0	4.8356
36065	36148	62	12439	12677	39	14503	14887	40	102	106	0	877	890	0	-14	154	0	4.83855
73680	75128	71	25401	25505	59	37735	37607	70	385	361	0	1822	1846	17	825	580	0	4.83855
102208	102601	75	37111	37222	72	73422	72562	75	721	555	0	3787	3853	28	362	676	0	4.84641
86060	88846	70	37449	37538	71	49412	49115	71	482	502	0	2581	2582	23	-261	343	0	4.84837
137097	121006	83	59976	53477	80	75884	65390	82	635	675	0	4194	3485	33	420	671	0	4.8523
155409	129677	85	55134	45355	82	84831	70206	85	832	599	0	4296	3548	34	248	598	0	4.85917
65363	65676	74	25519	25581	62	31460	31387	70	322	302	0	1784	1648	18	122	339	0	4.86507
105137	102852	76	33285	33169	73	57254	56098	76	805	602	0	2856	2846	25	159	581	0	4.86998
111857	104878	76	46337	43347	76	53377	50253	76	599	634	0	2993	2699	27	-239	640	0	4.87194
149057	130658	89	55643	48737	82	78623	68712	83	501	578	0	4438	3678	34	202	487	0	4.87489
37003	38614	56	10264	10547	37	20192	20055	48	61	205	0	1062	1101	7	803	1253	7	4.87587
82529	82929	82	23726	23765	55	43080	43208	72	426	516	0	2251	2270	22	-76	362	0	4.87882
33573	32794	75	14574	14931	41	15988	16468	42	282	225	0	1134	1137	8	16	274	0	4.87882
175813	145672	103	68323	58145	85	90502	74224	85	1093	861	0	4920	3901	37	15	334	0	4.88078
89343	87963	73	33037	33435	71	51265	50493	72	557	554	0	2788	2996	24	85	905	0	4.88373
93044	92276	75	14024	14187	41	47143	46847	74	576	613	0	2646	2471	24	753	670	0	4.88373
114562	110399	76	42425	41636	74	71491	69240	76	562	553	0	3906	3912	30	308	699	0	4.88373
207784	165699	97	70572	57233	91	100583	81909	91	889	865	0	5691	4539	39	1322	1284	15	4.89256
99376	99991	79	31725	31653	72	59710	58810	74	635	465	0	3310	3173	28	630	1021	2	4.89256
90661	91297	73	39330	39040	72	54694	53868	74	671	498	0	3027	2892	26	608	927	0	4.89747
195054	156896	91	75350	61038	90	95152	76159	90	833	732	0	5197	4096	38	919	696	0	4.9014
141186	119308	88	46832	39580	82	67726	57714	84	672	813	0	3651	3158	31	1226	1021	2	4.90435
110136	107680	76	38932	38350	74	57553	55517	76	538	642	0	3260	2869	28	176	609	0	4.9122
46804	47086	71	13274	13607	39	21941	22575	58	8	179	0	1083	1182	11	823	511	0	4.91319
104331	105232	75	33649	33486	72	62142	59831	74	604	720	0	3431	3332	28	601	743	0	4.92006
66296	67447	70	22250	22491	54	29565	29649	69	352	367	0	1566	1571	18	205	638	0	4.92301
106395	97503	78	45843	41381	76	53318	47672	77	501	474	0	2869	2733	25	-124	291	0	4.92595
262275	189434	105	107734	77194	102	123018	88759	103	1643	1128	9	6427	4802	40	1453	1000	1	4.92694
38115	36879	70	14919	15413	41	17593	18135	46	310	241	0	959	1052	5	-50	308	0	4.9289
161328	140306	85	66070	57362	83	82450	70716	84	974	798	0	4239	3605	33	589	709	0	4.93283
30029	32050	52	13853	14265	41	13019	13370	39	-98	48	0	784	802	0	91	251	0	4.93283
115726	113036	79	24498	24262	56	74500	72466	76	623	978	0	3954	3975	28	672	435	0	4.94167
115679	102295	83	45896	40469	78	58254	51447	79	561	481	0	3129	2704	28	133	409	0	4.9564
85602	81189	75	36856	35042	72	36911	34915	72	615	471	0	1950	1851	20	-2	525	0	4.96327
25751	27041	55	13703	14091	41	11835	12042	40	-33	102	0	658	640	0	39	262	0	4.96622
94136	94000	72	32672	32589	72	53106	52595	73	415	400	0	2840	2805	25	140	292	0	4.96916
156821	136326	88	55166	48403	83	69493	59940	85	818	787	0	3837	3333	31	255	606	0	4.97113
81195	82344	71	28197	28462	67	39321	39432	70	175	299	0	2024	2036	21	-202	99	0	4.97113
97042	94529	77	48993	48914	73	74431	74220	75	673	415	0	3993	4050	28	798	544	0	4.97604
186049	148150	92	63330	50615	87	95827	78372	88	785	720	0	5561	4493	37	997	761	0	4.97604
98191	99080	76	32427	32113	72	61607	60095	74	665	553	0	3051	3049	26	159	521	0	4.99175
38244	39066	50	16321	16858	43	16114	16205	42	196	177	0	801	810	0	-52	263	0	4.9947
84678	84246	84	39598	39396	72	44407	43583	72	490	457	0	2358	2311	24	653	914	0	4.99666
56946	56861	70	23274	23756	52	24315	24381	61	243	386	0	1317	1335	13	293	795	0	4.99666
75008	74063	85	23727	24180	52	41171	41116	71	374	429	0	2465	2389	22	-338	139	0	4.99666
114602	111863	79	31893	31370	73	66963	64801	74	781	603	0	3737	3525	29	1239	762	0	5.00059
126784	115450	80	46331	40880	80	67335	59171	81	845	690	0	3758	3507	30	772	703	0	5.00059
113335	109110	79	42698	41881	75	67802	64592	77	770	643	0	3457	3281	28	1231	1054	4	5.00157
196882	151880	95	65398	50472	90	106213	81666	91	1445	1074	7	5902	4413	41	1439	1105	5	5.00354
62416	63746	74	26057	26116	63	30410	30787	68	294	342	0	1761	1788	16	829	1212	6	5.00746
152328	131252	85	55443	47491	82	83760	70463	84	906	825	0	4446	3782	34	163	934	0	5.00746
30052	29805	62	11708	12078	38	15212	15081	43	234	280	0	1040	1039	4	254	400	0	5.01041
114274	105964	78	54864	51593	77	60127	54639	79	553	685	0	3193	2946	27	541	846	0	5.01237
51668	52401	70	18162	18734	45	24485	25290	51	513	371	0	1085	1260	11	14	241	0	5.01237
103854	101101	89	39705	39282	74	63832	61863	76	676	548	0	3301	3174	26	1102	1084	4	5.01532
123378	122033	81	43077	42139	74	77484	73843	76	673	658	0	4152	3940	30	179	290	0	5.01532
117588	113271	81	47019	46171	75	70694	68490	76	824	872	0	3962	3765	30	-142	287	0	5.01827
81050	81369	73	27688	27264	71	47356	46440	73	490	470	0	2734	2670	24	534	662	0	5.01827
83168	81537	74	32355	32589	72	44737	44767	72	302	443	0	2317	2544	22	702	886	0	5.02121
100796	97361	88	41216	40602	74	50533	49072	75	449	565	0	2851	2928	25	114	276	0	5.02219
151311	135345	83	58456	50125	82	89980	79941	83	1076	645	0	5288	4609	35	1143	1095	4	5.02809
59547	59667	71	25322	25692	60	27975	27799	68	366	438	0	1454	1422	15	552	729	0	5.03594
231981	176443	102	80042	61123	98	116240	91211	99	1511	1097	10	6400	4649	41	639	563	0	5.03692
122526	118789	93	37315	36788	74	63141	60275	76	620	788	0	3171	3035	27	46	260	0	5.03987
283145	151157	122	115619	64690	120	147734	73995	121	1210	709	0	8623	4516	65	427	582	0	5.05067
93976	95157	77	31434	31827	71	56101	56535	74	463	578	0	3082	3270	25	935	731	0	5.05067
88370	86477	90	28209	28018	68	44670	43832	74	582	661	0	2357	2323	22	918	726	0	5.05951
95288	94697	75	31918	31454	73	48851	48110	74	327	484	0	2818	2676	25	-34	655	0	5.05951
75972	76388	71	23304	23724	50	36107	36033	70	316	331	0	1864	1886	18	-541	76	0	5.06246
60985	62200	69	20710	20971	50	33437	33246	69	330	234	0	1868	1753	18	-169	304	0	5.06442
94955	91750	79	31598	31156	72	37025	36041	72	555	501	0	2161	2086	21	498	869	0	5.0654
33744	34043	52	13981	14250	41	16143	16174	43	166	149	0	840	822	0	219	585	0	5.0654
29918	30185	56	11878	12232	38	17952	18450	45	266	285	0	1059	1208	9	-161	244	0	5.07228
36447	36973	66	12551	13078	39	18906	18789	46	97	143	0	1084	1105	7	226	346	0	5.07326
41292	40293	67	14640	14811	41	21924	21615	49	5	273	0	1075	1196	10	-420	169	0	5.07817
65137	64871	70	29161	28797	70	31452	30800	71	280	281	0	1764	1560	18	255	284	0	5.08112
73005	71782	87	30333	30392	69	34876	33977	71	480	367	0	1834	1751	18	80	618	0	5.0821
113816	113771	76	61010	60629	75	67158	65637	76	729	580	0	3741	3528	30	55	915	0	5.08308
141918	124830	84	45350	39015	79	70717	62453	82	613	574	0	3675	3282	30	778	970	0	5.08996
119528	105829	81	51417	44991	79	57980	51088	80	770	564	0	3043	2596	29	799	741	0	5.09683
49051	50139	70	18160	18146	46	25474	24904	67	196	254	0	1195	1346	12	-146	170	0	5.09683
83829	82500	84	35149	35114	71	47692	47362	73	581	455	0	2419	2436	24	-135	151	0	5.09879
104966	102640	80	37770	37102	73	62799	61577	75	663	653	0	3473	3240	28	773	616	0	5.10076
176490	154073	86	61269	53181	85	79720	69801	85	1046	919	0	3915	3461	31	312	597	0	5.10567
135580	129905	81	53870	52349	76	81488	78482	78	753	635	0	4719	4431	32	151	712	0	5.10763
134706	121395	90	60807	55204	79	64228	57634	79	665	727	0	3382	2827	30	739	787	0	5.10861
117525	117750	75	42759	41164	74	65896	61903	75	473	644	0	3669	3371	29	77	394	0	5.10861
61308	61356	70	22826	23466	50	24582	24219	54	293	273	0	1313	1411	12	143	416	0	5.10861
127746	114184	83	41317	36302	77	79990	70088	80	956	906	0	4659	4160	34	1004	841	0	5.11352
129434	118945	82	47061	42079	80	76229	67062	81	1020	810	0	4131	3812	31	237	780	0	5.1204
130798	127161	80	47588	45600	76	62289	59906	77	646	531	0	3471	3230	29	930	855	0	5.1204
93804	92437	75	36653	36591	71	55647	55217	73	686	707	0	2951	2940	26	311	638	0	5.12236
113489	104905	83	44119	40486	76	58860	53875	77	574	411	0	3115	2799	27	-84	330	0	5.12433
34740	35053	55	18479	18770	47	16980	17236	43	209	174	0	843	787	0	45	340	0	5.12629
32727	33554	65	16419	16803	43	16100	16467	42	429	239	0	875	857	0	377	538	0	5.12629
153239	133200	85	45163	38294	80	81030	67943	83	727	713	0	4345	3734	33	446	411	0	5.13022
81665	81453	78	29421	29547	69	46296	46261	71	401	438	0	2325	2546	21	-431	290	0	5.13022
25551	26225	53	10378	10929	36	14856	14942	43	294	229	0	851	926	0	419	628	0	5.13317
220626	175589	92	61339	47115	88	117384	91834	90	1130	949	0	6694	5101	43	1386	687	0	5.13611
102727	98014	76	48220	44099	76	45491	40802	76	711	497	0	2448	2112	25	-264	190	0	5.13611
57926	58490	76	23719	24305	57	27628	28978	68	371	287	0	1474	1714	16	-416	224	0	5.13611
34583	36046	60	12829	13292	39	18749	18115	45	34	115	0	979	1184	9	32	542	0	5.13709
40618	41348	65	19753	20162	48	20556	20861	48	275	174	0	1060	1089	7	-41	444	0	5.13709
34366	34313	69	13650	13830	41	15747	16195	41	142	142	0	773	836	0	-205	129	0	5.14004
183462	153111	86	66125	54538	84	105337	85635	86	1352	1001	1	5312	4237	38	68	575	0	5.14102
81256	80716	73	25079	25130	56	43159	42501	71	510	491	0	2220	2192	23	-112	308	0	5.14102
137824	120170	84	50673	42885	80	74542	62711	83	884	748	0	4060	3257	33	-64	209	0	5.14397
112916	111119	78	43876	43085	74	58901	56416	75	801	607	0	3087	3058	27	472	615	0	5.14495
181571	148948	92	69741	57503	84	77341	63990	85	849	783	0	4225	3731	33	-382	350	0	5.14691
79138	77398	83	27110	27358	65	35274	34443	71	308	346	0	1845	1825	19	19	601	0	5.15084
208000	168459	89	72616	57808	88	110413	88684	89	953	844	0	6320	4901	42	236	628	0	5.15379
124008	118118	79	44384	42759	78	54583	52253	78	656	564	0	2959	2801	26	-23	369	0	5.15772
71519	69127	77	19771	19978	51	32769	32886	71	232	355	0	1797	1808	18	-453	63	0	5.15968
50675	51085	70	20517	20754	48	22239	22363	49	-141	69	0	1301	1182	10	358	343	0	5.16164
50459	49368	70	17891	18503	43	25151	24581	61	151	266	0	1235	1201	10	-300	257	0	5.16655
61066	62057	69	25856	26105	61	25678	24585	68	236	173	0	1412	1289	13	145	516	0	5.16655
66888	67620	71	25302	25704	58	37831	37583	70	161	249	0	1908	1857	19	146	299	0	5.16852
88434	87429	76	33235	33163	72	55850	53984	74	671	537	0	3073	2959	27	-132	277	0	5.17048
202044	162157	92	73474	59703	90	95664	75660	90	972	897	0	5307	4343	38	703	788	0	5.17147
166102	144913	88	57021	49528	82	92583	81437	83	546	534	0	5032	4333	36	-20	275	0	5.17245
86335	84116	77	29450	28109	73	40134	38929	73	464	359	0	2134	2014	20	170	302	0	5.17539
28319	28523	68	13904	14265	40	15980	16158	44	211	228	0	718	741	0	171	695	0	5.17638
137276	116879	84	53282	45133	82	67308	56031	83	893	822	0	3737	3245	30	1071	839	0	5.17736
128484	116604	80	50569	44994	79	78840	70592	80	1064	934	0	4238	3901	31	1012	1392	12	5.17736
26628	27680	57	11647	11646	39	16337	16484	43	211	165	0	872	722	0	-322	235	0	5.1803
86064	85882	73	36698	36810	72	41305	40362	72	544	482	0	2261	2141	22	408	333	0	5.18227
114778	108198	79	39124	37604	75	65246	61333	77	759	649	0	3278	3045	28	244	298	0	5.18325
257988	195933	94	88083	64441	90	129283	101518	93	1313	1175	11	7113	5449	43	737	731	0	5.18423
53580	53926	78	11189	11462	37	25639	25767	55	301	236	0	1366	1192	11	120	701	0	5.1862
92554	93988	73	40417	40464	72	58391	57431	73	619	627	0	2969	2950	26	883	1023	3	5.18914
125199	118278	82	42309	39090	77	70329	65227	79	857	754	0	3981	3708	30	306	571	0	5.19012
78706	76669	72	23133	22930	58	32510	32266	70	388	325	0	1904	1895	20	-191	301	0	5.19405
236783	183643	104	93025	72052	93	134656	104687	94	1477	1104	8	7353	5729	41	724	1251	7	5.19602
132490	129327	91	48630	47919	75	69181	66993	77	624	807	0	3929	3751	28	-69	294	0	5.19602
60081	60522	70	23525	23580	57	26246	25328	57	277	195	0	1501	1465	15	-324	197	0	5.20093
169691	134782	92	68511	54562	85	99807	77685	87	916	892	0	5492	4385	38	901	776	0	5.20387
141623	134582	82	55495	53187	78	80747	77284	79	560	604	0	4316	4116	30	417	638	0	5.2078
55892	55785	71	21130	21270	49	24721	24257	61	233	299	0	1414	1240	12	63	507	0	5.20878
68713	70129	71	28936	29194	68	34758	35107	70	406	402	0	1899	1925	19	-427	194	0	5.21173
150422	143935	82	50861	49217	77	64420	61063	78	778	778	0	3412	3024	29	787	702	0	5.21664
151282	147495	82	56761	54697	79	96717	91943	81	924	727	0	4995	4661	33	841	1363	9	5.21664
99883	98480	77	34023	33625	72	59363	57159	74	939	641	0	3336	3353	26	1718	1477	18	5.21762
127841	115998	80	53376	48515	79	62987	56670	80	584	464	0	3212	2790	28	638	918	0	5.21762
90941	88608	77	29693	29380	72	43025	42230	72	468	512	0	2371	2307	23	613	1127	10	5.2186
106923	104807	75	37992	37810	73	58255	56633	75	377	380	0	3100	3010	26	154	477	0	5.22057
40426	41697	50	15293	15611	42	18865	19289	44	332	268	0	893	1007	2	-379	253	0	5.22057
117701	113062	78	46046	44610	76	51978	48989	76	618	604	0	2916	2650	27	251	414	0	5.23039
88717	89236	74	37174	37236	71	45596	45052	72	533	410	0	2574	2434	23	6	368	0	5.23432
89758	90987	75	25786	25999	56	52082	51302	72	630	684	0	2784	2698	25	15	496	0	5.23432
94564	93929	75	31974	31955	71	59929	60861	73	711	483	0	3008	3043	26	4	752	0	5.23726
105936	101442	86	41936	41729	74	55491	54352	75	357	429	0	3035	2915	26	929	483	0	5.23824
53452	54665	69	11412	11832	37	25913	26021	54	226	206	0	1372	1488	13	24	457	0	5.23824
76142	76829	71	28831	29124	65	38592	38667	70	462	672	0	2197	2076	21	371	596	0	5.24806
93980	94723	74	37032	37085	71	41006	40521	71	369	620	0	2484	2412	22	-313	284	0	5.25298
84358	85778	71	29754	29979	70	51983	51498	72	417	424	0	2700	2650	24	388	402	0	5.25494
163249	147065	88	75507	67767	83	84238	74454	84	924	757	0	4351	3968	32	930	1012	2	5.25887
106734	105205	77	30604	30391	72	58131	57830	74	447	505	0	3387	3276	26	957	740	0	5.25887
135401	126222	81	53701	49231	77	74782	69765	78	818	734	0	4192	3982	32	1030	890	0	5.26083
66338	66409	78	28308	28764	69	22760	23403	52	265	277	0	1298	1264	12	281	539	0	5.26967
94607	93551	76	23304	23364	50	45986	45589	73	911	609	0	2446	2164	24	184	575	0	5.26967
167670	141639	85	71544	60515	84	97589	83827	84	1045	788	0	5443	4804	34	587	802	0	5.2736
103192	105346	73	19977	19726	47	62095	61705	74	327	427	0	3039	3011	26	164	475	0	5.27753
114922	113403	79	44898	44268	74	63824	62259	75	687	528	0	3313	3135	27	737	643	0	5.28538
258633	196465	106	85716	62904	97	110735	87341	98	977	869	0	6358	4913	41	124	463	0	5.28637
87977	81970	92	34888	32542	75	37743	34070	76	499	363	0	1880	1959	18	28	392	0	5.28637
139899	124205	90	49649	42855	80	76773	68610	82	852	781	0	4214	3760	32	492	514	0	5.28637
35755	35898	65	15084	15265	43	16580	16794	44	91	255	0	977	907	0	-417	145	0	5.28833
45939	46090	66	17831	18139	45	20260	20088	52	292	258	0	1301	1208	10	-167	481	0	5.28833
112951	112788	77	51412	50944	75	74929	74164	75	820	1009	2	4449	4257	31	-156	163	0	5.29324
51553	51965	70	19015	19159	47	21246	21147	52	244	247	0	1243	1245	11	-188	191	0	5.29422
102536	101725	78	41608	41257	72	52942	51811	74	712	465	0	2601	2596	23	300	391	0	5.29619
159082	132067	84	48238	38461	82	77779	64523	83	961	704	0	4242	3479	34	564	772	0	5.30011
87215	89701	73	32136	32450	70	51253	51403	72	421	453	0	2882	2948	25	-225	201	0	5.30011
198893	161390	91	76087	61758	88	102342	84463	89	956	981	0	5763	4552	38	821	807	0	5.30502
140777	127659	86	51933	47004	79	60528	55296	79	873	745	0	3328	3170	27	1693	1438	13	5.30601
66636	67400	73	31424	31820	68	37755	37556	69	271	271	0	2302	2312	22	683	753	0	5.30895
34903	37027	53	16367	16815	43	18499	18441	47	78	119	0	1011	1150	8	-212	402	0	5.31092
134761	120110	82	65192	58815	80	84129	75804	81	697	793	0	4812	4289	33	354	798	0	5.3119
54469	56595	67	18716	18932	46	26232	26984	61	380	374	0	1439	1402	14	165	245	0	5.31583
158555	135349	86	68094	58371	83	92676	80827	84	1174	856	0	4876	4270	34	1699	1211	13	5.31779
92854	90371	78	39586	37255	73	45633	42410	74	386	402	0	2583	2359	24	-172	212	0	5.32368
36107	37571	59	16476	16828	44	19533	20033	46	-40	117	0	896	947	0	-46	293	0	5.32565
174548	142057	86	61197	49998	84	76166	61568	85	1048	619	0	4040	3223	34	302	539	0	5.32565
152167	146557	80	39237	38286	76	84147	80207	79	752	948	0	4504	4425	31	346	474	0	5.33154
75027	74951	73	23523	23600	54	38986	38491	71	328	290	0	2155	2220	20	361	816	0	5.33841
83822	84476	75	37926	38168	71	46051	45280	71	463	460	0	2658	2739	24	975	730	0	5.34038
27310	28435	62	11673	11785	38	12347	12455	40	176	226	0	711	832	0	-388	114	0	5.34725
185569	152910	86	65229	53734	86	93286	76219	86	966	808	0	4901	4146	35	325	487	0	5.34823
139857	124110	85	53764	46921	81	70787	62652	82	696	666	0	3815	3335	31	1163	895	0	5.3502
93444	94681	75	23650	23618	54	54879	54581	74	580	546	0	2875	2697	25	-55	391	0	5.35314
99641	97872	75	36904	36243	73	54975	53018	74	758	785	0	3158	3118	25	114	406	0	5.35805
133380	126533	79	45460	43916	76	68211	64112	77	329	541	0	3229	3035	28	470	847	0	5.35904
51596	52798	67	22558	22944	50	25874	25775	61	217	209	0	1529	1571	14	500	678	0	5.36002
146385	130958	87	50280	44456	80	70051	63367	81	751	670	0	3613	3359	29	742	513	0	5.36002
103250	101711	77	31036	30528	73	56483	55821	75	850	815	0	3064	2834	25	137	361	0	5.36886
127895	111197	83	55839	47774	81	71947	59199	82	1198	1149	9	4142	3447	33	-579	183	0	5.36886
37271	37035	67	14497	14978	41	20044	20687	45	343	231	0	1141	1209	10	168	765	0	5.36984
113244	111723	86	41639	41486	74	58520	57241	75	656	853	0	3163	3051	26	1247	1222	6	5.37082
90218	91569	73	22873	22728	52	51618	51398	72	607	669	0	2599	2472	23	-189	115	0	5.3777
135285	116569	84	53545	45852	81	78911	68108	82	651	676	0	4284	3841	31	321	589	0	5.38261
183076	146785	105	69163	54718	105	98376	78032	105	1129	1035	4	5136	4075	37	638	689	0	5.38261
25505	27529	52	13600	13906	41	13769	14072	41	40	167	0	808	760	0	85	463	0	5.38457
107935	97825	96	32540	29497	78	52337	47819	79	426	447	0	2913	2657	26	307	731	0	5.38948
79206	78049	74	28412	28587	67	37502	37174	71	472	422	0	2087	2031	20	-27	240	0	5.39144
36568	37693	65	17711	18107	44	17634	17707	44	355	287	0	846	958	0	424	718	0	5.39243
42628	41918	74	16071	16341	43	19288	19040	49	196	166	0	1060	1049	4	432	477	0	5.39341
38696	38241	65	13005	13353	40	17351	17563	43	159	257	0	947	943	0	118	474	0	5.39537
117998	116921	77	39773	39092	74	75829	73455	76	844	743	0	4228	4361	29	875	800	0	5.39537
81874	82773	77	23164	23424	55	47918	47302	72	416	510	0	2427	2489	21	476	851	0	5.40126
112854	109711	86	30325	29755	74	71415	69526	77	632	692	0	3844	3838	29	-278	279	0	5.40421
178256	138918	100	66145	52418	85	95993	73857	86	875	839	0	5210	3812	38	723	766	0	5.40716
104271	102668	77	40624	40155	73	52758	51756	74	856	789	0	3080	3011	25	802	767	0	5.40716
44682	44586	68	18309	18152	47	21061	21600	51	169	265	0	996	985	0	563	669	0	5.40814
228373	180202	96	91579	75120	92	119432	92463	93	1217	1118	9	6519	5059	42	1226	775	0	5.40912
110915	108517	83	32021	31737	72	62013	60305	74	661	769	0	3293	3164	26	762	859	0	5.41109
48560	48965	82	24967	25331	61	24342	24166	53	351	488	0	1253	1289	12	145	327	0	5.416
30306	30419	73	11504	11746	37	17325	17840	44	99	156	0	795	897	0	-139	222	0	5.41796
58441	58994	69	19468	19375	48	22752	23134	51	217	261	0	1297	1292	13	216	491	0	5.41992
49168	49095	68	21601	22062	53	24428	24703	63	274	246	0	1282	1253	11	51	571	0	5.42287
160276	135379	86	59696	51072	84	77112	63497	85	587	626	0	4308	3528	34	-74	451	0	5.42385
163087	149670	84	57701	53750	80	96815	88788	83	1160	872	0	5125	4469	34	886	506	0	5.4268
35489	38004	52	16156	16741	42	17741	18096	45	-13	99	0	890	1010	3	-6	531	0	5.4268
24766	25823	48	12725	12808	41	16325	16622	44	127	174	0	757	764	0	-212	124	0	5.42876
85253	86550	71	38822	39146	71	51401	50803	73	290	428	0	2905	2803	25	403	631	0	5.43465
123446	118955	78	45251	43953	75	67930	64657	77	385	598	0	3886	3693	29	312	895	0	5.4376
116283	104180	78	46777	40178	78	70653	59170	80	1166	879	0	3873	3429	31	567	1009	3	5.43858
107538	106857	75	42608	42172	73	59531	57930	74	624	671	0	3409	3378	27	801	992	0	5.43956
164301	135228	88	58818	48760	83	78702	66718	84	656	679	0	4330	3705	33	405	523	0	5.43956
36118	35933	60	9716	9745	37	17118	17732	44	196	212	0	825	970	0	554	582	0	5.44055
57047	56582	76	23255	23340	56	24028	23260	59	157	225	0	1343	1388	13	-27	425	0	5.44251
32500	37454	41	14273	14703	42	20795	21277	55	234	317	0	925	952	0	482	868	0	5.44939
32218	32198	57	14541	15025	41	17656	18088	42	261	206	0	976	946	0	17	516	0	5.45528
73958	73820	77	26936	26889	64	33482	32980	70	265	400	0	2036	2039	20	489	552	0	5.45822
43320	43782	62	13004	13361	38	21214	22094	49	128	160	0	1315	1299	11	266	716	0	5.45822
120989	116409	86	39517	38230	74	64176	61182	76	951	911	0	3903	3772	29	843	958	0	5.45921
151557	141352	85	54529	50957	80	86147	79250	82	902	774	0	4853	4393	33	911	615	0	5.46117
99624	97473	77	32084	31749	72	60442	59947	74	671	678	0	3519	3451	28	-185	221	0	5.46313
94474	93930	75	40539	40565	72	51915	51399	72	424	456	0	2804	2611	24	796	692	0	5.46608
140980	130980	81	56121	51069	80	85587	79315	80	904	835	0	4473	4155	31	174	656	0	5.46903
70150	75025	62	20008	20360	45	33997	34490	70	335	366	0	1980	1951	20	81	486	0	5.47001
111971	110369	83	30720	30481	73	66982	65944	75	641	593	0	3637	3554	28	1211	924	0	5.47885
101778	100800	81	34757	34398	73	59079	57062	76	672	535	0	3185	3045	27	318	329	0	5.47885
88506	88638	73	33681	33861	71	53558	53807	73	477	427	0	2777	2619	26	167	398	0	5.48179
166604	137296	88	67853	56695	83	90060	74083	84	908	710	0	5300	4286	37	188	447	0	5.48277
38632	40309	56	17969	18072	46	19472	19500	48	178	194	0	857	925	0	411	1026	3	5.48768
132008	115666	85	44008	39401	79	72395	63909	80	531	418	0	3790	3309	31	741	676	0	5.48965
90124	89371	76	15889	15605	43	11277	10945	38	33146	32593	83	14686	14719	56	45656	43394	88	5.49063
127270	113936	83	40907	36102	76	61097	54198	79	895	775	0	3149	2819	27	23	338	0	5.49751
100265	99509	75	36023	35315	72	55408	54554	74	492	497	0	3090	2842	27	-690	283	0	5.49849
131184	129420	77	32534	32233	74	86140	84281	77	935	708	0	4452	4302	30	-138	335	0	5.49849
115087	105297	79	44641	39576	78	54831	49466	78	532	582	0	3069	2704	27	-215	211	0	5.49947
77929	80178	74	18209	18664	44	44706	44293	72	430	369	0	2309	2325	23	444	720	0	5.49947
104942	101944	80	36017	35787	73	68321	66993	75	1020	822	0	3643	3787	27	869	867	0	5.50045
111627	108577	77	30957	30888	73	67748	66239	76	393	506	0	3898	3759	28	28	215	0	5.50045
144249	138672	82	56934	55022	77	84390	80903	79	1353	974	0	4779	4608	33	938	939	0	5.50143
246074	186450	96	94098	69041	96	114747	88190	96	1178	797	0	6307	5032	41	497	1065	4	5.50438
105700	102740	92	38411	37481	75	61962	59640	79	812	844	0	3084	3232	24	306	467	0	5.50438
37660	37860	64	15347	15860	42	19003	19063	45	38	186	0	1016	1235	9	-401	276	0	5.50536
175249	137496	95	70172	56436	86	92599	73465	88	994	791	0	5121	4024	36	273	564	0	5.50536
72037	72611	71	25509	25653	58	36612	36883	70	305	327	0	1798	1948	18	389	351	0	5.50634
213415	192617	89	94219	86868	88	161522	150093	90	1880	1576	18	8829	7512	45	-81	449	0	5.51224
199536	160382	95	87663	72694	88	107635	90125	90	1302	1033	4	5884	5002	37	1207	671	0	5.51322
94453	94808	73	34461	34341	71	52379	51926	72	534	564	0	2855	2857	25	1229	1219	8	5.51518
116249	105423	83	40012	36218	77	61581	53789	78	607	611	0	3290	2926	28	329	895	0	5.51813
134389	115323	89	45703	37932	81	84215	70709	83	1114	876	0	4727	3949	35	410	459	0	5.51813
40326	44359	65	13498	13552	41	22952	22760	55	111	177	0	1114	1246	10	15	441	0	5.52009
64706	62993	71	25655	25563	61	30434	29529	69	236	228	0	1676	1624	15	443	609	0	5.52402
107355	108725	74	60211	59940	74	72135	71018	75	659	721	0	3846	3790	29	758	1115	5	5.525
114403	113461	77	36189	35791	74	70091	68772	76	576	623	0	3547	3369	28	709	759	0	5.53089
88147	89052	76	34073	33871	72	49032	48099	74	315	511	0	2751	2771	24	492	496	0	5.53286
140792	129999	80	49506	45547	79	63106	58416	79	1043	937	0	3329	3110	28	459	909	0	5.53384
44986	47290	51	16702	17217	43	21327	21544	51	294	360	0	1127	1170	9	53	299	0	5.53384
76800	76784	72	29360	29861	70	39466	39007	71	215	342	0	2150	2118	20	117	452	0	5.53679
81406	81657	75	32764	32616	71	32924	32021	72	454	348	0	1669	1753	18	-14	241	0	5.53875
88483	88507	72	34162	33970	72	53686	52978	73	817	691	0	2757	2734	24	581	695	0	5.54072
127563	124085	79	44908	43910	75	66252	63572	77	965	836	0	3514	3377	28	-162	541	0	5.54072
94493	92298	83	35382	35227	72	52507	52773	73	757	557	0	2893	2930	24	545	798	0	5.54464
154964	140865	84	53589	48542	79	65994	59232	80	574	464	0	3542	3009	31	1111	981	0	5.54955
30944	29707	77	12820	13555	39	13529	13659	41	272	192	0	778	845	0	-4	512	0	5.54955
54572	56162	69	17597	17905	45	27405	26923	67	99	112	0	1357	1436	14	422	427	0	5.5525
32280	34334	56	6502	6581	33	22714	22623	54	27	182	0	1291	1112	9	-363	296	0	5.55545
77019	76859	77	23580	23982	50	37182	37232	69	382	474	0	2169	2066	20	-347	126	0	5.56036
86836	90354	72	34486	34646	70	47237	46049	72	451	496	0	2447	2472	23	297	683	0	5.56134
114605	111832	79	30872	30044	73	68325	65914	76	570	481	0	3552	3388	28	352	1081	5	5.56723
50117	51426	72	15714	15901	43	22643	22384	61	572	322	0	1176	1138	8	93	235	0	5.57116
98985	100290	74	22118	22211	53	56044	56390	74	388	456	0	2976	3019	25	695	636	0	5.57312
107513	107109	77	36075	35857	72	54198	53333	74	489	541	0	2842	2656	24	-204	324	0	5.57312
229419	175198	96	102016	79825	95	130216	101774	95	1692	1139	14	7635	5929	43	1018	682	0	5.57411
102826	104057	74	40863	40487	72	59261	58449	73	425	508	0	3179	3049	27	-17	447	0	5.57509
133808	119903	84	37233	32115	80	88305	78308	82	579	668	0	4839	4133	35	888	849	0	5.57509
63865	64180	73	17495	17739	43	24294	24610	60	455	381	0	1410	1418	13	-225	309	0	5.57607
213054	167206	91	71315	56929	89	107860	83514	91	1272	1019	4	6284	4964	39	385	408	0	5.58
46315	48068	69	18588	19191	44	22755	22562	65	179	212	0	1184	1131	8	-16	387	0	5.58589
58356	59701	68	16650	16865	42	27544	26767	69	239	266	0	1770	1528	18	887	1002	1	5.58589
103739	101505	77	36557	35984	74	63679	63056	76	736	627	0	3547	3357	29	504	957	0	5.58982
112740	109416	76	38921	37788	74	59710	57681	75	715	813	0	3344	3235	28	465	377	0	5.58982
128116	113955	90	50716	44607	78	65317	57944	79	749	560	0	3335	3191	29	430	433	0	5.59571
71798	72438	74	33043	33401	70	24896	25549	58	211	177	0	1027	1153	9	201	640	0	5.60062
125289	120919	83	55713	54997	76	60667	58443	76	924	716	0	3541	3407	28	79	660	0	5.60062
116362	114380	83	42139	41780	74	64733	63328	75	287	511	0	3546	3461	28	176	223	0	5.60455
127221	115562	80	42938	39057	77	75402	68346	79	716	716	0	4027	3687	31	1594	1588	11	5.60946
67307	67882	70	27905	28140	69	30858	30520	70	521	521	0	1581	1532	17	-157	609	0	5.6124
111414	101848	87	46232	42343	76	55744	49858	77	630	444	0	2929	2829	25	456	490	0	5.6124
112814	110574	75	46799	45343	75	59706	57276	76	718	606	0	3170	3357	25	731	983	0	5.61928
41805	41000	66	9074	9358	34	18389	19094	45	268	239	0	956	1053	5	-470	130	0	5.62124
151769	133618	90	50160	42861	81	78161	69192	82	1399	1023	4	4244	3867	32	806	966	0	5.62321
124409	121441	78	56077	54868	74	85229	82525	77	948	990	0	4556	4470	31	646	662	0	5.62321
137443	130793	85	51812	49389	77	67957	64974	79	620	598	0	3551	3422	28	-212	357	0	5.62321
104260	103983	76	28205	28226	67	55316	55019	74	690	588	0	3295	3045	28	918	799	0	5.62615
58971	57988	85	21980	22172	54	21861	22176	53	183	263	0	1019	1114	7	-197	204	0	5.63892
121075	116281	79	46231	44583	75	75048	71667	77	822	709	0	3847	3580	31	285	746	0	5.64481
198026	153907	89	66202	51577	88	118899	92596	90	898	781	0	5951	4667	40	1268	1034	2	5.64678
48990	50288	62	13890	14103	41	27049	26633	67	197	320	0	1609	1575	16	-72	218	0	5.64874
122230	120827	77	53538	52522	75	69714	67944	77	849	633	0	3828	3762	29	928	767	0	5.64972
274824	203976	107	89157	63179	105	139485	104810	105	1600	1192	15	7454	5714	43	1407	627	0	5.65365
110330	110025	74	44210	44366	73	75944	74668	76	1020	809	0	4129	4125	30	20	484	0	5.65561
111753	110145	76	36591	36036	73	65819	64491	75	579	564	0	3538	3443	28	174	755	0	5.65856
41399	42574	66	17350	17613	44	19359	19934	49	127	183	0	1172	1062	5	262	673	0	5.65856
167216	141799	88	75177	65436	83	90700	78340	84	1069	864	0	4897	4165	36	1063	918	0	5.65954
104657	105116	74	40460	40059	73	59715	58752	74	546	508	0	3307	3111	26	407	358	0	5.66053
70866	70241	71	18881	19424	44	33674	34460	70	274	440	0	1775	1798	18	-406	154	0	5.66053
100496	101860	75	25974	26171	59	60411	59691	74	641	600	0	2984	2929	26	345	631	0	5.66053
45501	45339	77	14738	15021	41	14873	15260	41	198	227	0	937	971	0	630	964	0	5.66053
193760	163388	85	51810	41331	85	101254	87633	87	953	1006	2	6003	4966	38	1205	1058	4	5.66445
52117	54419	66	19579	20026	45	22332	22417	50	217	291	0	1158	1174	11	735	570	0	5.66445
131135	118156	84	43551	39179	78	77516	69424	80	541	636	0	4407	4083	32	76	582	0	5.66838
54811	56122	69	19547	19600	47	22944	22351	50	515	367	0	1295	1069	7	156	342	0	5.66936
128946	125189	81	43324	41948	76	64459	62011	77	637	576	0	3522	3350	29	526	1225	6	5.67133
114545	111212	78	40572	38444	75	72896	70065	76	607	692	0	3917	3522	31	551	796	0	5.67231
26343	28065	52	9518	9966	35	16291	16095	44	51	148	0	998	1017	3	147	460	0	5.67918
194549	158219	92	54898	44047	87	92932	77393	87	937	954	0	5121	4180	37	758	712	0	5.68017
96534	92821	79	35374	35209	72	52756	51731	73	471	553	0	2760	2911	24	827	1522	12	5.68115
163844	135260	86	63665	52609	85	78787	64104	85	816	800	0	4226	3850	31	661	995	0	5.68606
113134	109442	79	42315	41148	75	76091	73388	77	680	653	0	4119	4007	30	696	606	0	5.68704
128604	113445	78	50045	43450	79	70889	60878	80	831	669	0	3785	3128	31	939	1301	17	5.68704
81010	79097	88	26013	25948	62	35266	34642	71	408	242	0	2208	2037	21	422	562	0	5.68999
142492	133363	80	51746	46992	81	75298	68673	81	350	428	0	4029	3670	31	-283	176	0	5.69097
127989	122207	80	39351	38125	75	61400	58784	77	675	572	0	3138	2968	27	1060	1101	5	5.70668
132286	115792	85	52602	45509	79	77889	66935	80	457	593	0	4010	3397	32	582	352	0	5.71356
77843	77929	73	27927	28187	65	34900	35388	70	145	257	0	1787	1821	18	411	392	0	5.71454
152881	143648	94	63349	60839	80	70071	66671	80	1265	948	0	3713	3337	30	506	442	0	5.71748
249583	194774	93	87862	71113	92	113424	88153	93	1191	898	0	6318	5034	40	901	938	0	5.71748
90550	95474	70	39765	40497	71	56937	57388	72	552	652	0	3207	3302	27	-114	486	0	5.71748
64397	62555	85	23586	23734	55	33139	32619	69	265	366	0	1767	1882	17	472	565	0	5.72239
99824	100546	74	33117	33269	71	46970	45950	72	558	534	0	2338	2412	22	954	733	0	5.7273
55076	53761	77	22605	22666	50	31741	31620	69	184	149	0	1738	1659	17	203	393	0	5.72829
48440	49732	69	15282	15742	43	19885	20479	48	216	235	0	919	909	0	202	476	0	5.73025
102002	100303	80	41492	40255	74	60124	57281	75	633	678	0	3374	3216	28	1842	1015	1	5.73123
197450	158232	88	74857	60359	87	113635	89177	88	1122	906	0	6089	4814	39	272	741	0	5.74596
96018	93400	90	35062	34303	73	54655	53685	74	551	510	0	2886	2904	24	297	587	0	5.74695
61470	62678	68	23507	23750	59	30305	30728	68	235	421	0	1925	1822	18	220	531	0	5.74891
83401	84702	72	35579	35729	72	50988	50907	73	344	514	0	2814	2869	25	-23	437	0	5.74891
105250	97829	79	45292	40909	77	54332	48638	79	393	334	0	2931	2788	26	265	458	0	5.75284
27585	29677	47	16622	17301	43	16906	16906	47	-15	152	0	836	960	0	307	413	0	5.75284
39036	40510	66	15705	16178	43	17745	17751	45	119	157	0	855	924	0	323	548	0	5.75382
153822	138437	84	49048	43306	81	62830	55267	81	842	710	0	3562	3309	29	834	1201	7	5.75971
177778	143753	91	68530	56043	87	87214	71873	87	892	566	0	4514	3889	33	510	1393	10	5.76069
131094	125968	90	45049	43997	76	63799	60852	77	722	661	0	3441	3329	28	1176	894	0	5.76266
89917	88081	76	27057	27153	67	48270	47645	73	431	450	0	2607	2539	24	156	647	0	5.76462
149642	128023	92	61060	51522	83	66784	54758	84	500	470	0	3688	3145	31	1038	989	0	5.76659
216077	174089	97	69083	57102	86	115638	90038	89	1267	1059	6	6171	5064	39	605	730	0	5.76757
93966	89017	76	34566	33864	74	49275	46939	75	287	423	0	2494	2369	24	-617	37	0	5.7715
62822	64507	72	27312	27446	68	32164	31416	69	359	304	0	1580	1759	17	211	688	0	5.77542
104921	104952	75	37855	37857	73	55538	54671	75	735	670	0	3006	3099	25	137	404	0	5.77542
152542	138363	81	48044	41929	80	75250	66717	82	675	645	0	4017	3703	30	872	732	0	5.77641
164510	144966	85	46620	38700	80	83088	73549	83	964	563	0	4408	3884	32	411	566	0	5.77739
66278	66809	75	16447	16574	42	37827	37595	71	460	449	0	1933	1953	19	-44	510	0	5.77935
104464	103450	75	54957	54777	74	61895	60912	75	496	507	0	3667	3680	27	1427	1102	5	5.78426
105217	103455	81	39057	38523	74	57347	56058	75	381	579	0	3119	2953	27	364	645	0	5.78721
174944	142468	92	64648	52226	84	85699	72039	86	898	975	0	4811	3922	35	454	547	0	5.79605
58741	60045	71	25479	25655	63	29172	29211	68	44	312	0	1525	1644	15	218	317	0	5.80489
91797	90068	75	31784	31583	71	48144	47133	73	632	482	0	2402	2416	23	631	791	0	5.80489
135847	123076	84	46093	41579	80	63255	57909	80	592	425	0	3283	2955	29	-58	327	0	5.80587
32554	35276	49	11327	12013	37	15838	15903	43	-15	61	0	909	978	0	527	631	0	5.80587
108957	110149	74	46776	45955	74	60835	59124	75	596	578	0	3491	3364	27	240	766	0	5.81078
39357	39888	66	17249	17937	42	19279	19532	44	25	188	0	1001	1109	7	100	370	0	5.81078
94179	92385	76	36350	35588	73	44245	42829	74	691	573	0	2306	2227	23	126	487	0	5.81471
110183	100763	90	51345	46914	76	53748	48230	77	601	503	0	2888	2553	26	233	398	0	5.82158
178443	149025	86	59628	48780	84	82820	68383	84	885	832	0	4268	3473	34	662	957	0	5.82158
105798	106653	75	43757	43675	73	60156	57340	75	625	554	0	3265	3108	29	928	1115	5	5.82158
109515	110091	74	38354	37549	73	77903	75885	75	588	607	0	3865	3769	28	280	921	0	5.82256
106747	106382	75	41548	40981	74	57461	57093	75	498	535	0	2996	3031	26	-94	328	0	5.82256
98657	99120	77	37696	36868	72	49848	48636	74	694	588	0	3114	3060	26	152	330	0	5.83238
119592	112847	86	46089	44393	75	61156	57931	76	727	731	0	3372	3321	28	153	548	0	5.83337
125149	114590	82	38694	35116	77	69335	62534	79	644	603	0	4068	3837	29	653	508	0	5.8422
41648	41683	66	18973	19164	46	21762	22559	49	245	268	0	1244	1137	10	240	732	0	5.84417
119239	113549	80	73384	68813	78	73294	66616	78	1219	837	0	3986	3681	31	455	513	0	5.84417
83514	84189	76	20568	20833	47	42642	42251	72	595	581	0	2483	2623	23	881	862	0	5.84613
191283	154644	90	68863	56344	88	107283	85477	91	1269	1125	9	5846	4632	39	733	698	0	5.84613
114486	114300	76	44258	42907	74	69464	68339	76	1064	759	0	3679	3546	28	644	681	0	5.8481
161473	140458	94	41868	37403	82	79660	69690	84	672	610	0	4316	3841	32	456	729	0	5.8481
120111	121602	74	56446	54652	76	84094	82058	76	602	772	0	4720	4759	31	540	570	0	5.85301
111567	101080	79	44673	38773	78	68101	59809	79	787	668	0	3498	3208	30	1518	1345	7	5.85301
168301	137526	88	56472	45900	83	86825	72044	84	1418	1065	7	4625	3702	35	849	1306	9	5.8589
105289	100718	91	40544	39827	74	41526	40310	74	559	593	0	2668	2545	24	1188	1591	11	5.86479
23382	23622	62	11662	11974	38	10562	10608	38	194	187	0	526	679	0	-315	458	0	5.86676
152369	127465	100	56660	48561	81	64744	53500	82	941	622	0	3406	2845	30	342	621	0	5.86872
166775	144897	88	76177	65774	83	67309	55512	84	795	772	0	3710	3420	30	284	461	0	5.8697
44585	45701	66	20045	20498	45	25353	25088	66	263	245	0	1127	1253	10	68	233	0	5.8697
110130	109048	77	36658	36541	73	68035	66607	76	744	698	0	3617	3403	30	153	420	0	5.87265
112924	112257	76	44305	44242	74	59680	57667	75	548	630	0	3371	3313	27	-193	535	0	5.87265
176038	142238	88	50095	40236	82	94875	76147	86	1029	681	0	5301	4229	37	1721	1592	21	5.87756
160983	142931	85	74030	66116	83	80794	71653	83	675	668	0	4495	4105	32	1156	954	0	5.8805
86511	87394	75	30392	30662	71	50779	50304	72	787	552	0	2726	2593	24	241	567	0	5.88247
112392	109803	77	42937	42433	74	73562	71040	75	502	619	0	4109	3972	30	-162	544	0	5.88443
136357	128809	82	41364	39030	79	69726	65480	80	578	673	0	4150	3671	32	793	771	0	5.89229
126452	113148	85	42061	37000	78	58428	52181	79	701	541	0	2921	2619	27	266	762	0	5.8972
25336	27244	44	13509	13726	41	14697	15225	42	84	185	0	686	729	0	192	511	0	5.89916
141073	122199	82	44042	37369	79	63508	55267	81	817	561	0	3333	3090	28	347	600	0	5.89916
35542	37261	55	16494	16788	43	20528	20312	49	346	315	0	1061	1162	9	-250	139	0	5.90211
113941	110107	83	41668	41058	74	59237	57914	75	542	630	0	3430	3335	29	381	843	0	5.90211
117199	108587	79	48236	44229	78	62228	56466	79	706	651	0	3495	3135	30	786	1094	5	5.90407
138925	135197	78	43302	41221	76	73811	70266	78	605	689	0	4061	3650	31	1427	863	0	5.91389
85452	82049	78	37093	35725	72	36579	35498	72	193	268	0	1834	1639	18	703	716	0	5.91488
252252	192286	101	73292	56295	100	123192	94049	101	1496	1022	5	6780	5391	43	-287	512	0	5.92175
21757	22095	56	9392	9926	36	12920	13458	40	-8	124	0	573	704	0	-102	168	0	5.92175
183311	154657	91	82839	71528	84	82245	70281	85	1095	862	0	4266	3615	33	385	585	0	5.92273
84601	84777	72	32822	32813	71	40024	39376	71	493	460	0	2342	2236	22	-63	471	0	5.9247
48506	48496	69	13956	14215	41	25655	25761	65	262	339	0	1363	1415	13	340	451	0	5.92568
143946	123048	83	53780	45540	82	71343	59981	81	735	617	0	3878	3505	32	-410	70	0	5.93353
105941	99835	79	44380	40389	75	59141	54537	76	603	453	0	3042	2867	26	-390	124	0	5.93353
127681	119216	84	47000	45098	77	56767	53598	77	422	531	0	3228	2968	28	769	861	0	5.93452
122339	110168	80	48215	42945	79	58342	51471	80	695	552	0	3260	2932	27	18	804	0	5.93452
37291	40943	58	17254	17741	44	18903	18665	48	148	218	0	1171	1143	10	782	832	0	5.93648
138112	123561	85	44962	39370	79	78709	69944	82	1088	659	0	4471	3710	35	251	423	0	5.94139
184293	164272	87	84722	75829	84	73960	64981	83	801	632	0	4047	3618	32	937	618	0	5.94336
97597	96447	77	34327	34436	72	54169	52592	74	986	967	0	2941	2989	26	529	481	0	5.94728
43720	44788	58	19990	20422	47	20850	20653	50	113	281	0	1096	1153	8	59	534	0	5.95219
95396	95314	76	29371	29442	66	50373	49723	74	367	382	0	2717	2683	24	484	578	0	5.95612
47267	49805	59	20574	20998	48	27021	27343	64	374	386	0	1439	1472	13	-153	547	0	5.96005
153862	124691	85	61554	50556	83	83813	65976	85	824	667	0	4415	3373	36	626	754	0	5.96005
102861	101853	82	39374	39294	73	59775	58912	75	1007	866	0	3050	3078	26	-312	314	0	5.96889
48812	48471	60	21601	22051	50	23637	23481	57	209	324	0	1137	1140	8	167	268	0	5.97085
50041	51152	77	17375	17782	44	22429	23241	52	37	124	0	1135	1168	10	-509	0	0	5.97282
205910	164806	89	82926	66278	89	122366	96570	90	998	970	0	6396	5200	39	560	837	0	5.97576
172518	147075	89	55608	47164	82	93701	81553	84	641	665	0	5308	4727	37	1448	1531	17	5.97576
207471	163746	93	81387	64961	90	112854	89630	91	1190	921	0	5552	4410	37	119	670	0	5.97674
135819	119434	87	52399	46631	81	75999	66563	82	895	716	0	4405	3910	33	604	469	0	5.98067
132011	119718	80	40805	35160	78	68084	60424	79	755	583	0	3410	3075	27	-221	347	0	5.98264
112845	111175	89	42669	42096	75	69576	67945	76	611	697	0	3795	3875	28	413	672	0	5.98264
109210	107626	80	32600	32644	73	62363	61124	75	607	596	0	3227	3217	27	1098	1309	7	5.98264
43312	44377	65	14254	14588	41	19316	19513	48	316	222	0	1013	1212	9	-101	294	0	5.98853
[truncated: 7,894 more rows]
