# Supplementary material for: Phenotypic heterogeneity follows a growth-viability tradeoff in response to amino acid identity
Source: Nat Commun. 2024 Aug 2;15:6515. doi: 10.1038/s41467-024-50602-8 (PMC11297284; doi:10.1038/s41467-024-50602-8)
Supplement: Supplementary file 6 — Source Data [file 41467_2024_50602_MOESM6_ESM.zip › source_data/fig2ab/1630_F2_pRPL28_NLIMPRO.csv]

FSC-A	FSC-H	FSC-W	SSC-A	SSC-H	SSC-W	BL1-A	BL1-H	BL1-W	VL1-A	VL1-H	VL1-W	VL2-A	VL2-H	VL2-W	YL2-A	YL2-H	YL2-W	Time
162540	135994	92	60872	50734	90	74137	61876	91	815	673	0	3930	3331	35	-571	237	0	0.00104957
141422	129680	88	61076	56310	84	88273	80938	85	999	859	0	4995	4702	37	683	1094	4	0.00209914
201395	156763	99	87756	70360	94	113062	88737	94	971	763	0	5827	4299	43	1136	885	0	0.00209914
100808	96905	82	34894	33659	78	48589	46678	80	343	463	0	2281	2278	26	787	845	0	0.00314872
220782	169798	107	62862	48337	101	102564	79213	102	897	834	0	5001	3811	40	676	427	0	0.00524786
122780	119124	85	41171	39893	81	79111	74802	83	719	636	0	4388	4233	34	877	850	0	0.00524786
157845	146321	92	65419	61596	87	90187	83573	88	867	747	0	4848	4544	36	602	714	0	0.00629743
106379	101302	90	31423	30424	78	46270	44708	79	278	304	0	2557	2325	26	-207	453	0	0.007347
89002	87810	94	22456	22206	72	40024	40099	76	329	395	0	2121	2215	22	238	507	0	0.00944615
128138	114956	85	53761	48213	85	56654	50121	84	623	609	0	3140	2763	31	1003	848	0	0.0104957
143213	126834	92	55353	49501	86	65291	58902	86	394	446	0	3652	3013	32	-95	277	0	0.0104957
104257	101315	81	36000	33972	79	52707	51170	81	508	549	0	2586	2487	27	184	373	0	0.0115453
70683	71923	75	34275	34436	75	32179	31387	74	503	449	0	1784	1692	19	117	304	0	0.0125949
74826	75392	77	19091	19228	54	38912	39822	75	403	405	0	2073	2279	22	548	525	0	0.0136444
137874	123203	91	67025	59814	86	75623	66671	87	545	525	0	3884	3436	33	259	520	0	0.0136444
269870	197348	114	102404	75613	111	124861	92528	112	1440	1054	8	6920	5081	48	446	940	0	0.014694
52079	53217	77	22274	22773	62	22438	22556	64	352	287	0	1109	1122	9	-251	117	0	0.014694
57889	59138	73	12702	12774	45	9563	9625	42	319	279	0	8000	7886	46	40	340	0	0.0167932
87242	88137	77	35811	35703	76	43777	43049	76	435	361	0	2214	2127	23	414	473	0	0.022041
109855	109416	81	25905	25411	73	53788	52160	80	530	550	0	2648	2647	26	101	466	0	0.0230906
173719	157165	89	92030	84311	89	90049	79155	90	1010	1038	6	4517	3902	37	171	513	0	0.0230906
118666	110015	84	48263	42381	84	66672	60147	85	725	606	0	3894	3582	34	1127	1183	8	0.0230906
160600	143884	87	78566	68467	86	94564	82898	87	506	625	0	5004	4274	40	1009	1266	8	0.0241402
166348	129399	94	60168	48634	92	81986	64214	93	632	491	0	4483	3354	39	-440	484	0	0.0241402
178859	147824	94	63163	52609	91	101799	84343	93	890	797	0	5293	4254	41	1219	1338	10	0.0262393
199283	177384	101	87399	77569	99	81745	70656	98	1229	1045	5	4666	3999	38	316	476	0	0.0262393
185678	140838	97	68334	51534	94	110261	84258	97	1023	648	0	5723	4530	44	559	765	0	0.0304376
65136	64515	75	14475	14688	44	27237	27207	72	225	367	0	1249	1239	12	393	468	0	0.0314872
107761	100061	88	47671	44595	80	58549	54988	81	444	416	0	2925	2712	29	-137	177	0	0.0314872
83194	79307	80	34734	32541	78	28082	26835	77	307	382	0	1401	1308	16	377	682	0	0.036735
209015	167283	104	77673	62297	98	87272	71829	100	779	704	0	4691	3937	39	862	623	0	0.036735
111857	110785	81	46238	45712	79	65039	63546	80	489	447	0	3499	3421	31	470	551	0	0.036735
89793	88763	83	30806	30065	76	40587	39928	78	463	466	0	2253	2197	23	1083	1044	1	0.0398837
227696	166895	99	87956	64727	98	128340	96208	101	1273	910	0	6586	4677	48	730	1053	4	0.0409333
36025	34475	80	9609	8523	46	18408	16759	84	116	176	0	1098	921	0	-33	395	0	0.0409333
116363	112999	80	48457	46606	81	54508	51453	81	708	535	0	2720	2330	29	510	456	0	0.0409333
91932	83259	84	37132	33514	81	35358	31713	81	209	197	0	1666	1607	18	-146	188	0	0.0482803
159344	126149	103	68717	54613	92	80450	65356	93	1007	621	0	3974	3117	38	1274	1398	14	0.0503795
164958	144150	90	70356	61534	88	92177	80654	90	710	639	0	4829	4171	37	472	860	0	0.0503795
185300	142411	115	66814	49098	115	90136	69717	115	1020	747	0	4778	3815	38	390	699	0	0.0503795
102945	101353	82	38203	37460	78	55612	53342	78	517	534	0	2662	2830	25	123	406	0	0.0535282
194698	155208	96	83690	67289	95	89685	72583	95	836	643	0	4864	3962	40	359	703	0	0.0556273
102461	101417	80	34466	33852	78	46448	44602	79	498	492	0	2437	2452	25	70	650	0	0.0577265
113410	111699	82	20158	19595	57	64859	62909	81	619	499	0	3536	3557	29	466	808	0	0.0577265
54830	54583	73	16350	16604	48	25191	25798	67	112	369	0	1141	1194	10	371	937	0	0.058776
35320	36932	65	11017	11274	42	17013	17417	50	336	257	0	837	880	0	80	381	0	0.058776
37268	35934	78	18904	19522	53	16454	16626	49	228	183	0	992	1122	7	356	561	0	0.066123
115514	102440	84	52850	46771	84	45394	40185	84	360	436	0	2513	2040	28	43	441	0	0.0682222
108516	105710	83	33209	31469	78	64930	60859	81	425	324	0	3385	3116	30	321	407	0	0.0682222
42598	43320	72	11796	12202	42	18402	18610	50	97	207	0	990	1099	7	-29	469	0	0.0682222
78475	74070	78	46148	42713	78	67720	62424	79	492	647	0	3365	3203	31	605	887	0	0.0692718
108878	106461	94	36462	35833	78	56534	55757	79	531	473	0	2837	3052	25	688	751	0	0.0713709
85954	85509	77	24173	23612	69	40030	39032	77	449	387	0	2142	2046	22	718	570	0	0.0724205
130666	116740	90	53555	46609	86	60497	52382	87	735	622	0	3160	2784	31	-65	419	0	0.07347
165526	137542	93	62566	53586	88	91537	76666	89	1017	796	0	4891	4037	38	1503	1682	14	0.07347
58705	56280	75	28550	26354	75	27373	25725	73	303	335	0	1480	1211	13	578	667	0	0.0745196
135932	130161	97	44342	43116	83	70434	65647	85	446	534	0	3816	3532	32	-315	66	0	0.0745196
70259	69024	91	24604	24415	68	29687	28366	75	348	201	0	1350	1437	16	-121	387	0	0.0755692
30649	33059	59	12155	12570	43	15420	15741	47	156	290	0	893	990	0	-26	242	0	0.0755692
150949	128575	92	52848	45183	89	74903	62912	90	645	448	0	3867	3379	36	991	781	0	0.0766188
175507	139811	94	64631	52549	91	77204	62032	92	689	704	0	3964	3280	34	771	721	0	0.0787179
116796	105901	86	48945	44287	81	57835	50777	83	633	615	0	3331	3122	31	-192	282	0	0.0797675
173210	146881	98	70969	59771	91	73868	61151	91	799	740	0	3900	3358	34	486	953	0	0.0818666
160732	138335	90	61713	52509	88	112028	96867	89	1138	1050	5	5712	4994	39	183	474	0	0.0850153
21920	22490	50	9319	9562	40	11223	11471	42	-59	92	0	442	590	0	247	740	0	0.0850153
122199	121218	80	44896	43588	80	65750	62280	82	857	746	0	3560	3344	31	864	1138	7	0.0871145
111284	109057	81	32929	32412	78	57285	55474	80	575	565	0	3069	2968	29	156	956	0	0.0881641
87368	86166	78	31349	31016	76	47974	46826	77	463	490	0	2417	2299	25	-255	351	0	0.0892136
33235	34826	61	10407	10563	42	18656	18928	56	202	213	0	825	918	0	38	503	0	0.0902632
277380	184289	116	115009	77056	110	131259	85529	111	1219	846	0	6658	4358	50	435	723	0	0.0902632
126340	104826	92	93193	78038	88	88630	71918	89	1064	867	0	4291	3465	38	535	719	0	0.0934119
96075	93579	83	21270	20832	64	44237	42777	78	388	257	0	2532	2319	26	299	603	0	0.0944615
153120	124215	94	59509	49204	90	66134	53371	91	545	558	0	3464	2759	34	-59	672	0	0.0955111
232003	181807	102	90167	70233	100	109181	87232	101	977	816	0	5465	4352	40	551	939	0	0.0976102
57784	58465	74	19714	20295	51	28240	28494	73	35	273	0	1442	1362	16	157	429	0	0.0976102
104503	103462	91	34502	34147	77	54708	53056	78	214	318	0	2602	2350	27	-120	260	0	0.0997094
180148	142452	102	71602	57067	93	100391	77558	95	664	458	0	5000	3975	41	1209	1282	14	0.100759
46595	47142	73	16812	16739	49	23329	23553	68	239	250	0	1402	1482	15	-215	320	0	0.100759
87896	87043	80	38760	37794	77	43473	41999	78	700	600	0	2408	2235	24	-44	207	0	0.102858
217584	173082	98	92081	73706	96	108402	84877	96	1016	1035	4	5957	4881	43	607	593	0	0.106007
27929	26427	72	7014	7193	37	15057	15221	46	271	239	0	721	824	0	518	763	0	0.107056
97334	95623	83	61876	61398	80	43119	41988	78	458	592	0	2256	2208	22	547	885	0	0.107056
78409	79589	80	34424	35111	74	55105	56050	76	411	458	0	2588	2673	25	1427	1260	8	0.108106
26810	27727	67	9741	9831	41	14138	14460	44	272	299	0	559	705	0	-298	73	0	0.109156
35478	36142	69	10402	10634	42	14994	15249	48	142	262	0	789	724	0	154	607	0	0.110205
44919	45414	78	17757	17849	53	22850	22435	71	226	282	0	986	1117	8	-345	202	0	0.111255
132829	121241	92	52650	48254	86	69353	62706	88	877	629	0	3484	3348	30	447	330	0	0.114403
134803	112767	104	52592	43328	89	62449	51961	89	743	487	0	3278	2628	34	-10	230	0	0.117552
176698	140393	93	77670	62015	91	89365	69106	92	850	695	0	4811	3933	39	416	702	0	0.118602
264396	198820	111	141044	116588	106	146243	115109	107	1749	1116	16	7714	6380	48	26	855	0	0.118602
85728	79050	85	36211	33663	78	38336	34547	78	320	386	0	2045	1748	23	-28	327	0	0.120701
73241	72816	83	34053	33487	75	32138	31699	74	185	311	0	1720	1778	20	-180	217	0	0.12175
109371	99381	86	47789	42450	82	54554	47323	84	735	522	0	2833	2404	29	759	815	0	0.1228
101702	89739	86	37302	32684	81	45296	38912	81	320	486	0	2187	2002	26	395	648	0	0.1228
185160	163112	89	75419	65983	89	85541	73371	90	1024	930	0	4258	3615	37	-103	410	0	0.129097
127629	125502	82	56620	54953	82	55762	54911	82	627	462	0	3048	2939	28	226	469	0	0.129097
230493	160170	107	103314	72337	103	93583	65721	103	1097	723	0	5031	3539	41	583	576	0	0.130147
100753	100126	79	41821	41806	77	56506	54852	79	402	398	0	2996	3077	28	567	684	0	0.130147
191841	143869	107	72945	53226	97	105219	81232	98	937	819	0	5410	3836	46	421	479	0	0.131197
182410	137057	99	75028	56509	94	75571	56422	94	455	507	0	4186	2976	40	438	533	0	0.131197
115190	108340	86	36528	34777	80	43699	40626	81	390	575	0	2506	2348	24	472	563	0	0.131197
106316	104673	81	28761	28638	75	56606	55679	79	401	417	0	2816	2707	27	143	264	0	0.132246
126216	122519	89	25850	24851	78	79155	76921	82	691	700	0	4460	4226	34	-153	264	0	0.133296
212312	171373	99	69841	55750	96	105291	87076	96	1159	984	0	5421	4629	40	768	844	0	0.134345
130262	116727	87	50932	45262	86	59988	54828	86	549	410	0	3166	2900	29	463	873	0	0.136444
175895	164646	102	65604	62334	86	81129	76339	86	835	885	0	4247	4083	35	91	393	0	0.137494
38741	39496	73	15706	15856	48	17132	17144	49	277	346	0	985	784	0	359	516	0	0.137494
180463	147635	96	78743	64887	93	88006	74697	93	1383	925	0	4544	3657	38	264	527	0	0.139593
112242	109060	83	48714	46042	80	55672	52504	80	618	469	0	3173	2931	30	325	532	0	0.141692
205674	161301	116	64520	50551	98	103618	84253	100	1115	807	0	5386	4289	42	538	523	0	0.142742
116883	111493	82	34548	33346	81	63411	60166	83	519	555	0	3278	3120	29	553	471	0	0.142742
40452	42245	60	16938	16869	50	21593	21631	59	280	230	0	1092	1132	9	507	790	0	0.143791
58724	59363	76	16499	16460	50	27701	26923	73	375	255	0	1380	1241	13	506	560	0	0.144841
87327	86964	78	22282	22123	62	47222	46350	77	466	470	0	2339	2182	25	995	889	0	0.145891
144362	125887	91	64487	56537	88	67512	58115	88	861	695	0	3583	3203	32	532	806	0	0.151138
61664	64112	67	14962	15049	48	28976	29076	73	53	219	0	1362	1324	14	142	722	0	0.151138
30389	32294	63	7902	8114	38	16157	16179	47	-23	205	0	874	891	0	-17	794	0	0.151138
113680	104703	85	42715	38489	81	55025	49847	83	492	367	0	3038	2806	29	126	846	0	0.154287
110521	109004	81	61831	61006	81	58956	57933	81	346	462	0	3219	3138	29	660	1634	10	0.155337
145256	130084	90	45637	39796	85	82233	73405	88	734	826	0	4245	3976	35	1077	1240	7	0.157436
32462	33734	68	8842	8804	39	18143	17954	53	359	305	0	945	932	0	141	564	0	0.158485
119046	113853	83	34411	32871	79	69585	66493	81	538	663	0	3411	3354	31	612	1060	5	0.162684
116459	115642	85	40209	39791	79	58245	56618	81	714	761	0	2981	3055	28	414	697	0	0.162684
198044	162096	98	59241	48692	94	116835	95057	96	1213	974	0	6553	5359	43	436	625	0	0.165832
30146	29713	59	9528	9694	41	15123	15087	47	100	130	0	703	658	0	187	343	0	0.167932
191830	147646	110	71053	55101	95	82327	64139	96	1061	761	0	4720	3959	38	92	371	0	0.168981
155650	150166	85	73306	69857	84	84397	78530	85	828	829	0	4743	4175	36	480	679	0	0.173179
216687	167800	105	91993	72522	101	97923	78341	102	1188	721	0	5751	4473	44	-177	389	0	0.175279
37123	38333	65	17290	17497	49	18367	18624	53	324	221	0	993	1033	4	80	454	0	0.175279
32669	30606	74	11368	11485	43	15741	16100	48	112	102	0	807	949	0	5	263	0	0.176328
100439	99098	87	40691	40291	77	51680	50262	79	492	605	0	2846	2613	29	161	556	0	0.177378
274054	186727	129	222458	153682	128	306567	208994	129	3254	2097	36	16481	11362	70	1190	1293	11	0.181576
179552	143152	95	71839	58185	92	81355	65226	93	1090	875	0	4627	3522	40	153	635	0	0.182626
114810	101535	86	48418	42652	84	54743	47142	85	588	442	0	2934	2448	31	-47	424	0	0.182626
43169	44594	71	16159	16304	48	18883	19135	52	111	272	0	842	911	0	181	251	0	0.187873
54235	54863	71	22157	22455	61	23625	23759	67	365	284	0	1261	1181	11	-297	273	0	0.187873
178607	144893	97	66566	53409	91	95808	77957	94	872	827	0	5064	4225	39	28	865	0	0.188923
43377	45028	69	27230	27920	70	19766	19832	55	283	273	0	1204	1029	5	-170	254	0	0.189973
140446	122750	92	56684	48751	87	66109	56405	87	868	542	0	3414	2981	32	481	756	0	0.189973
186267	144258	97	72812	58070	94	76834	60253	94	919	638	0	4333	3413	37	154	608	0	0.191022
162779	137510	89	64267	52804	90	76086	61339	90	1085	935	0	3949	3251	37	1091	836	0	0.192072
117175	114759	98	32684	32025	79	68385	66790	82	481	485	0	3586	3562	29	699	572	0	0.193121
87437	87333	79	29010	28709	77	44000	43669	78	337	534	0	2350	2420	23	354	783	0	0.194171
254682	188851	107	150686	114670	108	212523	160535	109	2003	1483	26	10395	8113	54	1210	1405	16	0.19627
161865	134417	92	66779	55846	89	73426	59515	90	571	584	0	4127	3317	37	591	591	0	0.19627
72567	74748	74	19534	19972	50	36223	36333	74	465	417	0	1706	1710	20	42	645	0	0.19732
38675	38201	71	10858	10968	42	17202	17300	50	351	227	0	745	799	0	250	506	0	0.198369
133693	130129	88	73363	70887	84	68586	65285	83	897	808	0	3680	3446	33	-112	222	0	0.199419
97030	97485	85	21283	21328	61	59959	58512	79	359	429	0	2869	2780	28	402	770	0	0.200468
277671	198571	124	122056	91150	120	119181	84513	122	1567	1032	5	6314	4580	46	44	551	0	0.201518
106927	102748	89	39171	38467	79	50074	48665	81	392	516	0	2672	2576	27	591	611	0	0.202567
121501	115309	86	55536	52444	83	79228	74262	84	696	658	0	4071	3829	32	458	520	0	0.204667
39453	39115	76	14238	14250	46	15602	15893	47	281	385	0	852	935	0	835	934	0	0.205716
61934	62067	76	15032	14898	48	27270	26889	73	313	218	0	1604	1575	18	-34	486	0	0.205716
115002	107010	84	51601	46232	82	54127	48483	83	710	561	0	2908	2491	28	-387	216	0	0.205716
100396	99705	80	26067	25958	72	45147	43966	78	499	586	0	2322	2278	24	1103	1042	3	0.205716
257492	192481	110	109374	81603	108	131037	97921	109	1239	1054	6	7285	5124	51	471	747	0	0.213063
157372	131671	90	60814	49522	89	88279	73008	91	870	682	0	4845	4015	40	1926	1963	14	0.214113
189876	143623	106	73336	56849	95	105319	81025	97	1074	631	0	5318	4274	41	1143	995	0	0.214113
280190	197462	114	128458	88748	112	162754	116146	112	1682	1180	14	8799	6535	54	776	1377	8	0.22146
43561	45286	70	16904	16813	51	20779	21310	53	192	169	0	1090	1178	10	-187	340	0	0.222509
147653	132253	100	69873	61908	86	34577	30744	84	1390	1505	18	23582	20741	85	18828	16789	63	0.231955
96069	94989	93	49197	48836	79	41309	41808	77	302	418	0	2266	2087	25	278	606	0	0.234055
123365	111677	85	49006	44117	84	62306	55939	84	501	565	0	3115	2778	32	-539	382	0	0.235104
122341	115722	92	51521	49852	83	63039	59897	83	709	690	0	3426	3326	30	172	714	0	0.236154
92620	93610	78	35198	34580	76	44426	44120	78	209	330	0	2280	2414	23	-247	287	0	0.237203
45502	45019	86	18525	18650	55	21879	22215	64	22	143	0	1236	1133	10	-288	255	0	0.237203
85745	85383	86	30969	30588	75	38105	37606	75	480	401	0	1844	1961	19	502	701	0	0.238253
153658	124397	97	68449	55353	91	73016	59067	92	864	557	0	4045	3189	36	827	932	0	0.239302
40409	41939	69	20689	20869	59	17070	17489	52	263	236	0	882	872	0	68	795	0	0.240352
168810	133001	93	60677	47396	91	79555	62913	93	738	685	0	4040	3353	36	940	726	0	0.240352
187944	157845	91	68980	56186	91	104213	84306	92	1225	1022	4	5476	4490	41	-270	408	0	0.24455
48173	49724	67	17739	18264	52	23146	23579	59	129	166	0	1182	1228	11	386	428	0	0.246649
241405	185153	125	117721	93704	115	91540	71951	115	1234	1012	3	5054	3542	42	1108	1177	6	0.248749
145011	137944	87	53004	50082	83	69184	65876	84	485	615	0	3747	3481	32	330	462	0	0.250848
206249	161297	99	73145	55754	96	89470	68106	97	1016	783	0	4757	3630	42	495	310	0	0.253996
120407	107678	86	52476	46465	85	55181	47287	85	431	507	0	2919	2314	29	48	392	0	0.255046
127029	117342	92	50030	46088	83	57298	53345	83	864	681	0	3058	2677	30	425	666	0	0.256096
261080	199835	110	103555	78553	102	139198	104542	103	1272	1071	12	7093	5618	47	63	1151	5	0.259244
235122	185728	99	95137	72807	98	111271	86776	100	1018	838	0	6010	4712	44	325	810	0	0.259244
38062	38038	70	9849	10113	41	17843	18142	54	229	162	0	995	1001	1	138	393	0	0.260294
57191	55684	75	14013	13830	47	26840	26994	73	168	328	0	1404	1392	13	2	324	0	0.260294
133895	125202	85	55717	51984	82	64951	60795	82	1037	729	0	3578	3374	30	164	707	0	0.262393
130230	124975	92	47990	46501	81	65111	62711	82	444	500	0	3475	3254	31	1016	593	0	0.263443
143719	125072	98	51186	44791	87	78115	67417	89	804	744	0	3955	3458	34	-225	392	0	0.26869
138109	121689	87	58164	51376	86	71826	60780	87	765	744	0	3795	3281	35	60	1098	4	0.26869
118549	105705	87	45281	39232	84	68406	59712	86	603	538	0	3652	3102	34	391	651	0	0.26869
39242	41209	66	17954	18155	53	19215	19085	54	363	365	0	1000	1021	4	672	901	0	0.26974
99762	89047	86	43953	39417	81	41129	35864	81	309	267	0	2242	2007	24	578	890	0	0.27079
150786	131604	92	66746	58194	89	81498	69813	90	823	766	0	4202	3632	35	-275	462	0	0.27079
184752	156220	93	56969	45538	90	91755	76656	92	1011	781	0	5098	3958	39	122	678	0	0.27079
26240	27237	60	11990	12315	43	13105	13437	49	-4	157	0	657	733	0	380	795	0	0.272889
214531	162180	113	83970	64090	98	93727	72309	98	1022	879	0	5139	3775	41	548	897	0	0.272889
135924	119144	98	56413	49396	85	63554	54329	85	425	363	0	3313	2888	32	692	658	0	0.280236
99716	97224	83	40833	39966	79	40907	39685	77	442	415	0	2071	2172	23	-160	430	0	0.281285
50773	50573	72	13521	13432	46	25234	24456	70	540	321	0	1368	1418	15	-557	274	0	0.282335
43378	43822	70	20744	21253	56	19393	20220	57	132	237	0	846	808	0	113	294	0	0.283384
115003	114361	80	36181	35935	77	67665	66368	81	422	410	0	3508	3521	30	407	474	0	0.283384
88841	89140	80	39622	39219	78	53341	52661	78	185	270	0	2805	2458	29	315	625	0	0.284434
217581	185212	97	95891	82593	95	142637	121609	96	1466	1250	13	7386	6511	45	312	612	0	0.285484
23166	24466	55	6577	6722	36	6431	6837	35	46	166	0	5333	5310	38	354	795	0	0.285484
42905	41596	83	14151	14155	46	18992	18462	52	41	231	0	1060	1085	7	1035	722	0	0.287583
150127	121854	107	54632	43755	89	66939	53995	90	935	626	0	3157	2425	34	898	923	0	0.288632
120500	108982	85	40974	37447	82	67510	59851	85	322	479	0	3395	2888	31	898	565	0	0.291781
17984	18972	41	9530	10052	40	10102	10656	42	253	258	0	611	615	0	245	1012	2	0.291781
207644	157066	111	84719	62941	97	106883	78282	99	1040	879	0	5533	4180	42	1296	769	0	0.292831
63060	61603	74	16413	16569	48	25735	25291	70	326	279	0	1403	1326	14	-118	449	0	0.292831
155013	135326	91	51324	45713	86	73849	63780	87	835	593	0	4144	3559	36	214	416	0	0.292831
154278	126404	96	57497	47639	89	85068	70013	91	1185	1077	6	4469	3758	38	426	537	0	0.29388
23694	26752	59	6111	6427	34	13244	13692	46	143	284	0	545	621	0	135	714	0	0.29493
100127	97227	81	33200	31574	77	44668	41548	79	257	503	0	2145	2284	23	-173	174	0	0.297029
170741	146734	90	31298	26503	86	89840	76491	90	712	776	0	4837	4299	39	1746	1683	14	0.298078
157791	133721	96	65605	54454	89	76976	64810	89	815	705	0	4061	3236	37	80	286	0	0.300178
151778	144780	91	46065	44853	83	61254	57051	86	1062	881	0	3342	3194	31	418	390	0	0.300178
112249	109312	95	49518	48461	79	66304	64862	79	625	659	0	3270	3220	30	43	448	0	0.301227
98999	99927	80	24341	24437	64	60267	58310	80	679	779	0	3071	3226	27	162	484	0	0.302277
258440	186781	119	80823	56154	111	126043	91798	112	1583	975	0	6712	4632	48	992	1219	9	0.302277
182151	140131	107	66340	51513	93	88015	67038	95	871	774	0	4814	3695	40	1165	1056	5	0.303326
139841	117752	90	64205	54700	88	59335	49071	86	528	475	0	3141	2512	33	1072	679	0	0.306475
81789	84027	77	22527	22964	58	39743	39563	76	307	389	0	2127	2122	22	109	351	0	0.306475
214188	162392	103	85205	64854	99	105481	78401	101	1330	1019	5	5398	4030	41	970	894	0	0.308574
54440	54532	84	26230	26374	71	25438	25608	70	202	338	0	1376	1205	14	150	563	0	0.311723
197661	149872	100	65604	47975	97	98643	75556	100	832	773	0	5089	3838	39	1237	1180	6	0.312772
132048	119312	85	56372	50329	85	59457	53336	86	632	476	0	3326	3049	31	1082	726	0	0.313822
124031	108485	87	48343	40845	84	56133	47421	84	567	462	0	2916	2507	30	-379	253	0	0.314872
97454	97139	90	33273	32792	76	54630	52787	78	373	340	0	3161	2791	29	-23	644	0	0.315921
232324	180534	101	94965	74153	101	114423	89823	101	1069	839	0	6369	4931	45	184	450	0	0.315921
111429	109415	82	31809	31409	78	58448	57087	80	847	803	0	3064	3079	28	498	586	0	0.316971
95123	94681	78	33813	33433	76	45953	45413	77	415	347	0	2641	2558	26	172	1316	7	0.31907
176786	150856	92	63711	54065	91	94392	78259	93	1201	695	0	5223	4343	40	593	971	0	0.31907
96500	92740	90	36740	34608	79	38484	35432	79	451	463	0	2024	1932	24	259	574	0	0.321169
103202	99383	79	38771	36940	79	56273	53674	80	516	426	0	2817	2639	28	378	615	0	0.321169
158394	125826	93	68895	54492	91	81201	64468	92	624	663	0	4422	3331	39	458	1262	7	0.323268
125580	121472	85	44545	43606	80	59431	57297	81	720	619	0	2975	2916	29	441	718	0	0.326417
266016	197039	109	134744	103080	105	160899	126667	106	1914	1407	18	8304	6709	48	1323	1526	13	0.326417
111657	106523	91	52825	51016	80	56615	54445	81	706	689	0	2732	2689	26	169	895	0	0.327467
191135	148021	103	73664	58427	98	97006	76964	99	1007	772	0	4785	3882	40	909	975	0	0.328516
164416	127496	98	70748	55519	92	75881	58347	92	668	631	0	3631	3004	36	708	893	0	0.331665
91413	93310	83	43545	43305	77	44169	43841	77	298	343	0	2210	2170	25	1205	853	0	0.331665
175706	153950	92	69075	59148	90	109715	96078	92	577	563	0	5921	5068	40	862	1036	3	0.332714
79947	77456	81	28401	27471	77	40457	39770	77	365	371	0	2030	1834	23	1028	692	0	0.334814
108120	99995	83	41244	37194	82	51834	47655	83	392	310	0	2721	2400	28	-180	499	0	0.335863
106235	107473	81	43141	42792	79	71903	70325	81	416	663	0	3594	3743	30	118	459	0	0.335863
164346	140367	93	48868	39329	88	82543	69591	91	929	761	0	4812	3874	40	123	358	0	0.335863
310014	226342	121	159784	119217	120	187972	136738	121	2252	1592	24	10160	7763	56	718	1009	4	0.336913
163364	134427	93	67430	56342	90	74651	61640	91	750	540	0	3749	3168	35	25	394	0	0.336913
138934	130470	89	63146	59300	84	51553	48067	83	626	592	0	2424	2380	24	-121	344	0	0.337962
117308	103696	85	49948	44498	84	52786	47278	84	410	513	0	2872	2694	27	-230	142	0	0.339012
176417	142812	94	74380	59027	93	83267	66974	93	916	666	0	4199	3439	36	586	578	0	0.341111
181673	160495	91	82102	69398	93	116478	97353	94	1003	901	0	5917	4829	42	887	814	0	0.341111
85216	84179	78	32992	32802	76	47076	46229	77	520	561	0	2531	2420	25	773	699	0	0.342161
116674	108333	83	37880	34164	83	70723	65909	84	626	528	0	3467	3147	31	525	809	0	0.34321
152584	125020	94	51463	40818	90	74798	61070	91	738	724	0	3493	2923	34	340	1291	7	0.34321
158671	135889	93	53830	45888	88	83636	70724	90	769	574	0	4497	3772	36	1321	897	0	0.345309
154851	124016	92	59869	45595	93	71630	56310	93	1011	731	0	3600	2734	36	131	489	0	0.346359
129995	115104	86	44568	40053	84	65373	56824	85	1119	650	0	3362	3118	32	146	657	0	0.347408
142791	134741	85	58483	54461	85	67717	62653	86	864	708	0	3712	3663	30	523	417	0	0.347408
69458	69576	75	15006	15133	47	30931	30628	75	405	251	0	1654	1488	15	595	1033	2	0.347408
81578	81055	87	45075	45608	77	35838	35922	75	623	480	0	1844	1756	19	957	658	0	0.348458
112062	109929	83	32664	31988	79	66335	63841	81	592	702	0	3139	3153	28	507	575	0	0.348458
46834	49967	65	11134	11221	42	21093	21644	58	137	177	0	964	906	0	24	231	0	0.349508
157918	134173	93	69728	57692	89	80432	67883	89	676	577	0	4171	3638	36	228	715	0	0.351607
179320	152768	91	45238	35846	89	98511	81773	92	1003	756	0	5441	4398	44	1045	1100	5	0.352656
151302	127226	92	52738	43291	89	82751	68132	91	997	808	0	4330	3777	37	977	699	0	0.352656
163710	142872	95	67181	59197	90	82015	70404	91	881	674	0	4409	3587	36	366	708	0	0.352656
46899	47664	77	12979	13076	46	21981	22172	59	449	320	0	1011	1092	6	-122	463	0	0.353706
28810	27516	70	12066	12154	44	4965	4896	34	-12	272	0	4300	4244	34	193	764	0	0.353706
168073	137921	93	58003	46755	90	75566	61956	90	959	638	0	3879	3141	36	-645	56	0	0.354755
186103	150060	99	78492	63867	92	87889	71209	93	841	655	0	4819	3792	41	430	848	0	0.355805
26930	29292	53	12458	13214	42	14236	14764	48	148	138	0	758	712	0	191	531	0	0.355805
147203	131907	88	70975	61454	88	64854	57371	86	847	797	0	3539	3073	32	615	1160	6	0.356855
46191	46813	70	20342	20395	57	24149	24063	71	121	196	0	1243	1334	12	-103	334	0	0.358954
52620	52641	84	21649	21583	61	20582	20678	65	310	350	0	1192	1283	13	-430	117	0	0.358954
45312	45224	73	17670	16808	59	20854	19859	73	9	146	0	1040	1085	7	594	750	0	0.358954
173615	146261	94	63961	54007	90	105704	91223	93	840	875	0	5312	4628	40	399	858	0	0.358954
243162	180021	103	100375	72782	102	122238	89503	102	1244	822	0	6381	4895	44	968	518	0	0.360003
36758	37161	73	11989	12334	43	14320	14229	47	-27	136	0	995	1020	3	68	815	0	0.360003
141623	128122	90	44066	38481	84	70361	62335	86	600	366	0	3616	3250	33	-63	365	0	0.362102
251809	184137	108	100235	73397	106	145263	106597	108	1304	1041	6	7955	5955	52	580	513	0	0.363152
175446	144260	99	55891	45072	95	92733	74869	96	836	675	0	5058	4100	40	603	764	0	0.363152
166364	136675	102	60282	49657	89	88404	70872	91	796	632	0	4827	3914	39	585	391	0	0.363152
200744	153543	105	77583	60726	98	100734	78326	99	1024	677	0	5248	4107	42	1467	1220	9	0.365251
35047	35900	60	17470	17392	53	15006	14903	48	91	140	0	844	892	0	-250	404	0	0.36735
215510	168349	99	78157	61695	98	99661	79626	98	1007	607	0	5423	4192	42	66	778	0	0.36735
142880	131181	85	55565	50400	86	80598	71892	86	776	695	0	4087	3690	34	464	640	0	0.3684
65076	64163	76	23459	23306	68	30250	30048	74	443	327	0	1486	1501	17	322	881	0	0.369449
40604	41862	58	11217	11236	43	20502	20684	56	125	171	0	959	1048	5	-112	263	0	0.369449
87402	89121	81	39501	39468	76	47097	46309	77	469	306	0	2439	2254	26	-289	533	0	0.369449
152413	133212	90	49163	41362	87	90940	77811	89	606	689	0	4659	3830	38	368	360	0	0.369449
27169	30461	45	14101	14404	47	13126	13173	46	223	219	0	611	544	0	568	758	0	0.371549
57685	58386	75	16269	16313	51	27764	28072	72	285	307	0	1348	1479	15	-289	166	0	0.372598
139287	120045	89	71030	61002	88	64269	55141	87	551	481	0	3355	2963	32	228	428	0	0.373648
108068	104628	85	41075	39877	80	66378	64816	82	411	598	0	3341	3253	31	161	343	0	0.374697
138777	131876	86	53287	50949	85	72967	69575	86	530	649	0	3866	3685	31	969	811	0	0.374697
124117	109349	90	51285	43869	85	62846	54921	86	738	570	0	3179	2851	31	384	836	0	0.375747
142347	121720	105	64160	55646	87	75025	63502	88	679	735	0	3830	3196	35	-43	611	0	0.377846
126404	117533	85	40364	35250	84	70098	62033	86	492	479	0	3615	3543	31	-57	390	0	0.380995
116098	105342	85	47484	42121	82	60085	52522	83	449	464	0	3140	2776	30	435	957	0	0.380995
64457	68326	66	9411	9904	38	30579	30826	73	349	403	0	1617	1757	19	-332	69	0	0.380995
65087	63939	74	22906	22486	63	26369	25672	67	299	250	0	1590	1619	16	-19	396	0	0.382044
140221	124205	92	56574	50183	86	69308	59959	88	747	780	0	3608	3170	33	165	469	0	0.383094
67872	68623	77	29120	29320	74	31793	31640	74	231	225	0	1798	1759	18	578	455	0	0.383094
127307	117226	84	50451	45881	84	66070	59514	85	733	690	0	3482	2980	33	-127	307	0	0.383094
46817	47734	66	17327	17610	49	20405	20822	53	288	456	0	1042	1102	8	-118	334	0	0.383094
107319	103329	82	43151	41787	80	49756	48353	80	681	633	0	2594	2539	27	-121	141	0	0.384143
27915	26230	70	13628	13956	46	13244	13551	46	126	185	0	702	726	0	227	331	0	0.385193
101549	101163	84	43472	42908	79	57875	55548	79	514	763	0	3169	3005	29	624	1053	4	0.387292
200798	160114	99	66662	52772	95	82340	64689	96	1003	697	0	4510	3883	37	1427	1241	11	0.389391
114606	111031	85	43799	41670	82	56812	53955	82	563	486	0	2853	2713	28	272	541	0	0.390441
90274	90040	83	36012	35309	77	54061	53504	78	679	411	0	3034	2878	29	-8	448	0	0.394639
77529	76478	78	25102	25056	70	33611	33371	74	580	347	0	1709	1743	20	65	597	0	0.394639
127883	116616	88	45724	41846	86	58297	52313	87	885	628	0	3240	2931	30	299	607	0	0.395689
46543	47264	73	19729	20245	53	25071	24670	64	199	289	0	1377	1209	12	-28	510	0	0.395689
159643	135219	91	61221	50590	88	77853	65820	90	743	542	0	4157	3622	36	83	346	0	0.395689
33244	34233	67	13099	13414	43	14747	14843	46	196	138	0	894	789	0	-53	288	0	0.398837
90285	79402	85	42248	38014	82	45008	38906	83	482	358	0	2369	2091	26	464	734	0	0.403036
38345	36106	74	7121	7259	37	17710	18061	53	189	282	0	884	881	0	181	863	0	0.406184
162329	138098	95	75313	62256	93	77196	65947	93	828	622	0	4211	3426	37	-486	200	0	0.406184
107799	106758	79	41162	40168	78	66841	64475	80	343	340	0	3296	3086	29	704	965	0	0.408284
178183	147503	96	64117	52995	90	111486	93375	92	1053	888	0	5647	4717	41	1901	2118	17	0.408284
268763	189046	114	107559	78533	112	129093	93009	113	1230	844	0	7140	4989	49	790	1005	2	0.409333
277611	182132	111	119391	78769	111	166906	112093	113	1528	1080	8	8774	5979	53	254	709	0	0.409333
92089	85033	84	40603	37080	80	43559	39420	81	379	367	0	2035	1891	24	791	895	0	0.409333
176611	143834	96	72691	58641	92	96417	76911	94	1120	687	0	5048	3925	41	1281	1212	6	0.410383
44766	43638	81	11120	11075	44	22528	22558	59	322	371	0	1220	1276	12	-164	390	0	0.410383
160686	128146	92	58593	46866	90	78985	63595	91	1096	761	0	4214	3619	37	-387	217	0	0.411432
105531	102953	80	31081	30390	78	57288	56568	80	371	630	0	3018	2850	29	408	446	0	0.412482
81896	80246	82	14534	14606	46	37497	37152	76	292	363	0	2111	2195	22	72	461	0	0.412482
217793	182971	107	111811	97941	99	145572	124880	99	1910	1549	18	7853	6424	47	637	908	0	0.412482
141466	131592	87	63508	59180	85	74462	68372	85	907	870	0	3867	3692	33	870	695	0	0.414581
66816	65733	78	22416	22603	62	29863	30297	74	163	313	0	1630	1463	17	268	746	0	0.415631
18298	21010	40	12619	12769	45	11714	12715	41	55	97	0	617	676	0	-139	183	0	0.41668
127797	117064	93	36607	32432	81	59982	53475	84	707	556	0	3402	3194	30	541	920	0	0.41668
157938	126998	100	55378	44148	91	80735	64852	93	1016	593	0	4384	3381	38	955	748	0	0.41773
169698	142878	99	80988	67628	90	85441	70931	91	1070	768	0	4256	3733	36	-78	225	0	0.41773
230577	171741	103	91029	68742	100	115939	85356	101	1018	715	0	6147	4525	45	2297	1878	20	0.418779
265158	189669	114	103614	75843	111	116044	82831	112	1094	795	0	6151	4199	45	764	650	0	0.418779
105273	104475	94	52793	52466	79	59829	59872	79	441	495	0	3197	3225	28	365	948	0	0.418779
123935	118057	84	51503	48256	82	59765	56074	82	914	615	0	3045	2983	27	756	838	0	0.419829
166922	144328	92	59061	48951	93	81205	68554	93	716	735	0	4374	3642	36	340	740	0	0.421928
160426	138374	88	66975	57446	87	86613	74407	88	1090	845	0	4694	4035	39	1272	1448	23	0.422978
200213	160811	98	71742	57202	95	85717	65360	97	874	654	0	4522	3336	39	278	417	0	0.422978
25928	25733	62	13936	14320	45	13272	13248	46	177	181	0	675	763	0	-12	179	0	0.422978
98648	94790	82	26715	26354	76	44607	43934	78	277	522	0	2258	2174	23	762	764	0	0.424027
170962	136920	93	70492	56961	92	75630	61324	93	971	946	0	4039	3268	36	737	1037	3	0.424027
147517	125321	90	53625	44799	90	68996	56672	91	675	580	0	3435	2799	33	124	574	0	0.425077
108777	104690	83	36676	35627	79	67585	65027	81	521	498	0	3757	3626	32	382	408	0	0.425077
111311	110011	87	43520	42855	78	52297	51362	78	530	438	0	2655	2481	27	116	412	0	0.426126
109719	106924	82	58048	56207	81	48411	46210	80	490	483	0	2830	2873	28	-14	317	0	0.427176
151281	133215	105	55472	48127	88	69827	62151	89	923	846	0	3602	3224	33	235	382	0	0.428225
131785	111700	88	58335	49586	87	63208	53055	87	716	493	0	3584	3070	32	-51	233	0	0.428225
144014	123528	92	42893	35035	86	64005	54561	88	620	601	0	3500	2961	32	624	666	0	0.429275
133614	121835	85	65046	59107	85	72704	65610	86	538	493	0	3960	3710	32	767	680	0	0.429275
189922	149803	100	71289	56210	96	90150	70877	98	878	615	0	4759	3765	39	187	588	0	0.430325
106138	103726	82	39635	39411	78	52454	50833	80	478	433	0	2776	2702	27	138	543	0	0.430325
93664	90356	81	38519	36785	79	48756	46940	80	894	516	0	2619	2272	26	811	1198	6	0.430325
132888	114609	89	60233	51502	86	75835	66243	87	665	646	0	4190	3406	35	101	715	0	0.430325
180967	157011	96	49155	42878	88	80240	69603	91	1004	799	0	4419	4011	35	127	576	0	0.431374
170770	135656	93	55579	43226	91	99163	81579	93	1345	939	0	4931	4172	39	1460	967	0	0.432424
105543	103981	79	33537	33228	78	58134	57097	80	346	332	0	2824	2521	27	47	459	0	0.432424
61915	62204	81	16054	16077	50	28359	28908	72	15	151	0	1653	1416	17	780	1428	10	0.434523
129961	116795	96	68103	61231	86	61633	53624	86	694	414	0	3170	2620	32	408	544	0	0.434523
110759	104573	89	41175	39137	79	45054	43208	79	718	638	0	2444	2379	25	199	619	0	0.436622
91328	91778	79	24642	24495	66	47971	47090	77	305	331	0	2675	2441	26	862	484	0	0.436622
117682	106628	86	43134	37893	84	51983	46453	84	360	403	0	2693	2513	27	168	707	0	0.436622
128562	126638	88	32178	31537	79	65107	62932	82	708	806	0	3267	3221	29	1354	1288	9	0.44082
202012	160201	99	86104	68891	95	86756	69599	95	1001	756	0	4512	3648	38	713	1019	3	0.44082
54808	55584	73	23869	24076	58	24796	25103	63	240	197	0	1330	1291	12	63	514	0	0.44082
157703	137438	94	57551	49084	88	87065	76141	91	701	655	0	4668	4051	38	783	569	0	0.44187
142614	125081	87	57675	49687	85	61931	52644	86	511	443	0	3658	3178	34	341	466	0	0.443969
144516	124721	88	68905	58754	88	68751	58859	88	680	616	0	3532	2921	34	-52	268	0	0.447118
92754	92871	90	37652	37449	77	51768	51073	78	466	550	0	2713	2566	27	487	638	0	0.450266
96007	95975	81	41483	40998	78	45557	44791	78	566	550	0	2446	2439	26	-68	146	0	0.454465
173482	147226	93	95737	80844	94	90379	73757	92	1026	728	0	4777	3887	40	307	611	0	0.456564
147734	129398	89	55991	49240	86	77308	66855	88	973	578	0	4291	3667	35	221	527	0	0.456564
24581	25837	52	13376	13986	44	13260	14017	45	219	192	0	601	672	0	925	611	0	0.456564
50811	49831	79	25522	25963	71	21828	21943	63	164	177	0	1071	1026	4	-314	232	0	0.457613
153326	131088	91	57340	48211	90	72676	62824	91	1027	832	0	3754	3257	33	119	528	0	0.458663
174126	147828	94	58760	49323	89	83045	69834	90	1000	764	0	4263	3466	37	206	1014	2	0.460762
43600	44096	73	13314	13494	45	13773	13722	44	-34	95	0	701	731	0	84	265	0	0.460762
153313	129977	90	63590	54538	89	74097	61666	90	562	576	0	3925	3216	35	-226	381	0	0.460762
242871	176694	109	101269	73594	102	148288	107249	103	1801	1019	5	8197	6086	52	891	1449	9	0.462861
205579	155744	101	75749	58014	97	99733	77012	98	994	858	0	5190	4144	41	654	910	0	0.462861
172612	146461	93	61483	51540	90	91974	77687	90	620	548	0	5158	4221	41	889	739	0	0.46496
234409	180242	105	86592	68007	102	87417	69095	104	1472	950	0	4571	3404	40	613	956	0	0.46496
22707	25944	46	14691	15600	44	14150	14840	44	147	231	0	877	846	0	-5	354	0	0.46496
60475	61719	75	27911	28105	74	27223	27264	73	245	276	0	1218	1329	12	221	464	0	0.46706
179971	141031	105	56942	45378	94	75118	58051	97	1280	938	0	4054	3097	36	550	900	0	0.468109
120538	106715	85	47595	41268	84	61551	51770	86	530	531	0	3280	2798	31	7	348	0	0.470208
256890	186224	112	96109	72545	106	119635	88332	108	1202	885	0	6122	4595	45	919	757	0	0.471258
159084	135084	90	53495	43376	88	76705	63673	90	1021	692	0	4311	3542	37	73	250	0	0.471258
81210	81330	77	20688	20592	59	44421	43998	76	308	702	0	2340	2317	24	-88	495	0	0.476506
206825	157711	98	88512	68174	98	98190	76201	98	878	789	0	5670	4582	43	352	924	0	0.476506
218222	167861	105	89867	70601	98	111365	86159	99	1500	1115	11	5795	4082	44	529	1247	7	0.477555
153420	125045	92	67183	53266	91	73476	59098	92	774	655	0	4009	3070	36	770	687	0	0.478605
294726	201660	120	106879	72464	113	117955	80393	114	1601	1151	12	6419	4661	46	1155	997	0	0.480704
52940	51728	77	15829	15819	48	22919	23322	65	190	156	0	1153	1141	10	1066	1044	3	0.481754
48343	49310	72	15602	16261	46	21615	21826	57	270	154	0	1264	1308	13	-21	238	0	0.481754
77946	77625	87	34381	34342	75	32931	33428	75	224	316	0	1685	1645	18	12	233	0	0.481754
133611	114604	103	62696	54965	86	63978	55233	86	708	484	0	3303	2824	32	-102	491	0	0.482803
115495	113154	85	36599	35456	79	60988	58131	81	510	582	0	3064	2701	29	-184	487	0	0.483853
105902	100152	82	51122	49668	80	96546	91580	83	688	707	0	4998	4779	36	293	876	0	0.483853
160829	122217	105	63269	48065	93	80135	61160	94	754	708	0	3951	3264	35	520	432	0	0.485952
52492	53624	65	18417	18604	55	19642	20367	54	88	222	0	1047	1111	8	519	560	0	0.488051
47852	49592	64	18919	19144	53	21367	21030	59	150	182	0	1192	1253	13	664	853	0	0.489101
45094	48983	51	22117	22459	62	20019	20001	56	223	204	0	999	1015	3	433	681	0	0.489101
103696	100931	83	30103	29985	76	57616	56332	78	501	261	0	2906	2664	29	-399	215	0	0.4912
48429	49547	72	22043	22269	62	22925	23290	64	96	183	0	1004	911	0	-184	659	0	0.492249
33939	34115	70	14646	14996	47	16635	16865	49	108	183	0	797	891	0	1224	997	0	0.494348
79539	79937	85	39669	39369	75	35857	34869	75	254	253	0	1887	2095	20	94	732	0	0.494348
120817	105007	94	49530	43565	85	53798	45980	85	534	398	0	3087	2793	31	675	671	0	0.497497
121317	111077	94	45108	41230	83	66651	61107	83	643	619	0	3402	3215	30	876	549	0	0.498547
208939	165623	99	68720	53147	97	117260	92213	98	1259	1081	10	6476	4940	46	1224	1046	4	0.498547
200979	162348	101	68260	55332	94	102875	82205	95	1028	733	0	5355	4306	41	55	747	0	0.500646
64712	65674	73	14718	14818	45	28439	28818	72	0	219	0	1367	1337	14	108	308	0	0.501695
176728	148641	107	63866	54299	89	85860	73523	90	849	751	0	4831	3905	39	132	599	0	0.501695
250969	183382	122	105979	78966	105	125975	92306	106	1554	1116	11	6679	4787	48	1048	773	0	0.503795
112295	99126	100	42794	36974	83	44557	38369	83	674	512	0	2400	2194	25	-58	635	0	0.504844
124735	111548	91	56646	49903	85	55774	48675	85	849	676	0	3125	2528	32	585	1266	7	0.505894
173822	140439	93	68664	56207	91	81957	66188	92	694	639	0	4343	3595	38	-114	340	0	0.505894
95010	86319	90	39097	34931	81	42361	37204	82	302	296	0	2383	2119	26	-82	532	0	0.505894
202654	157641	100	72029	54415	98	100368	76250	99	933	845	0	5168	3953	41	638	532	0	0.509043
179790	153764	94	78401	68156	90	90589	75612	90	830	657	0	4656	4079	37	1532	2121	19	0.510092
173385	157975	95	62502	56129	87	80328	72546	88	1009	815	0	4066	3912	33	760	886	0	0.511142
46849	46946	72	16529	16599	50	21288	21181	57	172	148	0	1198	1195	10	-333	214	0	0.511142
117329	113555	85	43367	42652	80	69352	66748	81	999	819	0	3684	3414	33	1079	987	0	0.512191
160204	138765	92	62106	53038	91	103713	90383	92	990	806	0	5017	4369	37	485	874	0	0.513241
218226	170720	105	69551	54016	98	95221	75095	99	878	743	0	5272	4087	42	1043	851	0	0.513241
57701	60965	64	22911	23209	57	23982	23529	59	399	414	0	1218	1188	10	162	363	0	0.513241
24527	24900	47	11926	12201	43	12100	12261	43	79	255	0	641	666	0	300	573	0	0.516389
77962	77228	79	25177	25049	68	40749	40290	75	176	439	0	1985	1952	22	367	769	0	0.516389
84217	82884	78	24615	23845	65	39073	38058	77	397	327	0	2110	1965	22	316	564	0	0.517439
40855	42545	70	15917	16330	50	19095	19316	54	81	156	0	848	947	0	99	529	0	0.521637
52864	54554	72	15708	15925	47	26814	26931	72	245	399	0	1435	1619	17	-183	326	0	0.521637
207677	155397	100	87759	64468	97	105382	77935	97	1245	972	0	5349	3798	43	880	1040	3	0.521637
67932	68213	77	13076	13158	45	29755	29116	74	185	352	0	1483	1418	16	937	800	0	0.525836
133290	116153	103	46036	39687	84	68926	59663	86	546	638	0	3544	3150	31	255	574	0	0.526885
290838	205270	117	114911	80812	114	151080	106107	115	1728	953	0	7544	5128	51	1089	1329	11	0.528984
190418	153592	96	70827	56067	93	108522	87598	95	716	690	0	5793	4703	43	-23	397	0	0.530034
44754	42623	76	10836	10966	42	20352	20457	57	94	181	0	1105	1121	9	-360	133	0	0.531084
97740	93755	91	30712	30531	77	52520	51883	79	560	561	0	2718	2585	27	885	597	0	0.531084
110642	99938	87	50560	46069	83	54815	48717	83	795	482	0	2869	2734	29	776	656	0	0.531084
51518	53403	72	13218	13408	45	28765	28507	72	-87	228	0	1448	1355	17	232	368	0	0.534232
182214	162128	91	59648	51256	89	78974	70207	89	688	931	0	4377	3744	36	766	942	0	0.536331
54975	55119	74	15854	15879	50	29181	28669	71	151	287	0	1589	1456	17	1560	1896	19	0.538431
194796	160976	96	76401	63229	93	88615	73631	93	887	838	0	4415	3532	39	940	680	0	0.53948
198321	162281	96	54069	43563	94	88415	73287	96	864	801	0	4392	3527	36	194	529	0	0.54053
143556	119857	90	59145	49268	88	66802	56711	88	475	393	0	3710	3018	36	476	767	0	0.54053
171119	146220	98	58225	50011	88	80101	68733	90	834	672	0	4166	3860	34	1768	1502	11	0.543678
130262	111587	89	55810	47144	86	66473	56810	87	819	599	0	3351	2870	32	1469	1296	11	0.543678
85455	89983	74	35800	36193	75	50616	50462	77	611	437	0	2722	2796	26	-321	195	0	0.543678
65223	63215	77	26117	24725	71	26583	25726	76	390	436	0	1308	1277	14	-200	395	0	0.544728
196834	153687	95	82746	63838	92	111082	84030	95	985	613	0	5738	4231	43	218	627	0	0.547877
180178	145366	96	72836	57887	92	84649	65322	93	910	670	0	4291	3427	38	802	853	0	0.549976
191095	149477	99	52302	40989	93	101700	79054	95	898	591	0	5396	4345	42	-186	556	0	0.551025
35852	35835	71	12075	12438	43	19289	19726	56	199	218	0	1133	1071	7	74	822	0	0.552075
162865	143489	92	57050	50398	89	80966	69045	92	866	790	0	4470	3879	36	710	677	0	0.554174
56202	54206	73	17955	17926	53	25108	24956	71	292	204	0	1353	1250	12	-476	165	0	0.556273
224879	167705	105	90631	67564	103	111917	82889	103	998	834	0	5991	4481	43	124	1067	4	0.556273
93736	95229	78	38132	37780	78	47657	46520	78	545	480	0	2308	2164	25	272	870	0	0.556273
32192	34098	63	12252	12510	43	19232	19990	54	11	134	0	1062	1104	9	364	393	0	0.557323
148799	134884	89	54576	47599	86	68640	59724	88	945	753	0	3837	3388	33	607	690	0	0.558372
34612	35983	72	15655	16186	47	17846	18232	51	270	357	0	807	923	0	-299	318	0	0.558372
106285	104817	81	25801	25490	74	56261	55630	80	655	780	0	3183	3147	28	-1	455	0	0.558372
148765	137568	88	54883	51952	83	74719	69982	84	750	542	0	4401	3983	36	219	453	0	0.559422
140875	119737	95	56483	47061	89	75975	64375	90	840	709	0	3640	2944	36	643	750	0	0.561521
89584	84796	94	27266	25059	95	41870	38166	95	145	307	0	2405	2266	24	6	500	0	0.561521
239897	180428	109	99007	75771	105	122353	91830	106	1102	927	0	6216	4741	45	576	979	0	0.562571
89751	89318	77	30488	29262	74	40762	38290	77	261	331	0	2247	2158	23	442	767	0	0.562571
184852	148297	97	54973	42846	90	89820	73900	93	935	705	0	4695	4021	38	673	611	0	0.565719
117123	110276	92	39750	35773	83	52457	48282	83	387	502	0	2658	2496	27	-849	0	0	0.566769
256271	191635	109	103793	78214	107	109541	84275	108	1636	982	0	6052	4819	43	735	902	0	0.567819
33364	33387	67	9243	9481	39	16198	16520	53	23	165	0	684	934	0	8	377	0	0.569918
41897	43673	68	14197	14479	47	20214	19848	62	273	271	0	1193	1265	11	-149	380	0	0.569918
105351	101486	80	40561	38601	80	57470	55325	80	584	594	0	3068	2572	30	-75	616	0	0.570967
128836	113135	88	42285	36393	85	62014	52597	86	579	698	0	3496	3214	33	-25	530	0	0.570967
106684	98290	84	41244	37836	82	55091	49844	84	660	632	0	2936	2828	28	42	608	0	0.572017
178436	142222	94	72732	56603	93	86156	68785	95	1017	599	0	4809	3864	42	656	721	0	0.572017
210291	156751	103	75879	56193	97	116103	85876	99	907	767	0	6395	4446	47	757	828	0	0.574116
251339	182043	110	101735	73748	108	124612	88674	109	1291	976	0	6366	4522	49	924	1096	5	0.574116
134792	126682	84	54358	49258	84	73781	67426	84	697	504	0	4251	3666	37	854	972	0	0.574116
67184	67691	77	17793	17784	52	31769	31717	74	301	234	0	1565	1542	19	421	647	0	0.576215
141022	124448	90	47495	41298	85	72308	61885	87	612	807	0	3867	3368	34	408	764	0	0.577265
93621	92541	81	33150	32773	77	44812	45150	78	212	399	0	2360	2300	24	67	443	0	0.578314
171012	142581	98	72122	59401	90	96468	80176	91	1276	852	0	5215	4378	39	1374	1705	10	0.580413
77634	77290	83	28646	28509	75	33558	32875	76	435	349	0	1768	1751	19	715	604	0	0.581463
23651	22578	74	6983	7203	37	13991	15083	44	-158	64	0	710	843	0	-101	425	0	0.581463
57059	58470	76	23991	24421	68	24092	24097	62	-12	245	0	1477	1455	15	-167	402	0	0.582513
208907	163491	102	104246	83728	96	120615	93677	97	1304	839	0	6352	5031	44	1385	1671	21	0.584612
178777	144120	94	72171	58401	91	81817	66479	92	813	807	0	4189	3384	36	1186	1313	9	0.584612
198048	153955	98	70518	55101	94	94937	72038	95	1229	906	0	5335	3937	42	1104	961	0	0.585661
51152	50558	88	20504	20661	56	23395	23459	63	75	222	0	1112	1251	10	351	728	0	0.586711
15252	15882	40	7703	7776	38	8782	8570	40	214	164	0	309	327	0	158	333	0	0.58881
100770	89838	92	37371	32451	82	44582	40303	82	576	334	0	2282	2139	23	4	539	0	0.58881
49483	51277	72	17436	17758	50	22547	22982	63	183	320	0	1176	1177	12	318	629	0	0.590909
162635	143835	106	106620	98792	89	77697	68399	89	885	735	0	4038	3753	33	589	1571	12	0.593008
48321	48531	71	11741	11662	43	21280	21571	64	31	221	0	975	835	0	26	432	0	0.594058
42472	44350	74	10227	10457	42	21955	22175	65	-41	143	0	865	862	0	898	1086	4	0.594058
55283	57168	67	21237	21086	56	24328	23972	67	-19	199	0	1289	1191	14	236	576	0	0.595107
150209	134186	100	52912	47502	87	81110	72393	89	796	642	0	4355	4024	35	1027	963	0	0.596157
163559	137338	91	65500	54883	90	71141	59010	91	822	714	0	3421	2985	31	-212	418	0	0.596157
139177	126575	87	59809	54518	85	88624	79084	88	661	589	0	4537	4176	33	351	427	0	0.596157
174218	145575	92	75831	63907	92	82209	68623	92	1166	682	0	4483	3793	37	-55	327	0	0.596157
234883	162337	108	84465	58824	102	118005	80925	103	1059	781	0	5982	4052	46	698	1535	12	0.597207
177554	149005	92	98604	81148	92	92494	75279	93	859	803	0	4743	3726	41	-196	663	0	0.598256
167520	143961	91	52753	44731	88	89768	75567	91	925	790	0	4976	4411	38	916	720	0	0.602454
219419	171604	103	106013	87202	97	118497	92157	97	1399	1170	10	5806	4613	43	1280	1417	9	0.603504
77290	74140	81	13923	13712	47	35525	35403	76	116	477	0	1715	1751	19	569	846	0	0.603504
43602	45355	67	18535	18625	51	19443	19679	55	77	287	0	1068	1069	7	-79	380	0	0.605603
163959	136664	102	55509	44652	91	82776	67989	92	923	847	0	4340	3569	37	392	429	0	0.605603
51362	51936	78	23553	24012	66	21205	21598	55	8	187	0	957	1135	9	180	583	0	0.608752
94868	92204	88	24247	24075	71	55204	54364	78	359	331	0	2846	2763	26	438	1110	5	0.609801
39187	39953	72	8794	8944	39	16521	16056	53	-72	111	0	838	848	0	-515	44	0	0.610851
106339	100621	83	40761	37482	80	42558	39041	80	298	364	0	2305	2134	26	278	463	0	0.610851
53351	52638	75	12565	12549	44	25015	25204	71	132	214	0	1349	1338	15	98	340	0	0.611901
110162	107233	91	32957	31676	77	48495	47948	79	583	448	0	2811	2538	28	-391	164	0	0.61295
47647	47395	79	14114	14078	46	22387	21665	64	330	288	0	1175	1220	11	307	595	0	0.61295
137494	122357	103	41593	36447	85	59266	51936	86	672	627	0	3435	3081	33	-128	413	0	0.61295
162217	137646	89	100873	86475	89	74256	62139	89	900	908	0	3889	3186	34	611	608	0	0.614
159091	131778	101	72713	60046	92	82157	69327	93	665	732	0	4570	3795	37	821	626	0	0.615049
256004	204936	124	111856	90384	108	146906	116395	109	1346	1143	12	7789	6096	48	304	918	0	0.617148
118509	118323	83	35415	35086	78	79740	78006	81	697	731	0	4072	4039	33	307	516	0	0.617148
147968	128035	89	61875	52786	87	75494	64707	87	737	515	0	3940	3306	36	323	521	0	0.617148
62531	61625	80	23686	23626	68	27990	27826	73	374	236	0	1561	1470	15	896	644	0	0.621347
176320	145304	96	71522	59314	93	86977	71350	94	656	686	0	4965	3856	40	425	639	0	0.622396
77575	77131	80	28979	28858	75	35040	34777	76	332	368	0	1839	1876	18	34	434	0	0.622396
114741	110450	82	41331	39875	79	70092	67395	81	484	452	0	3735	3329	32	406	597	0	0.623446
85214	83114	81	33146	32383	77	39823	39087	77	592	476	0	1981	1994	22	913	736	0	0.626595
245960	170885	110	83895	60619	107	116042	80684	108	1472	954	0	6430	4632	44	-3	418	0	0.627644
44186	45404	74	18610	19001	54	19295	19275	53	-69	119	0	1035	951	0	278	458	0	0.628694
100513	99815	78	37359	36778	77	49737	48516	78	339	640	0	2144	2089	23	-281	183	0	0.628694
101431	90028	88	42451	37796	82	45009	39612	83	462	349	0	2188	2049	25	-61	339	0	0.628694
69675	68855	78	23518	23311	68	30587	30225	74	360	264	0	1540	1634	17	-421	47	0	0.630793
58503	60774	73	12190	12282	43	25741	25695	71	359	218	0	1492	1454	17	117	627	0	0.632892
33193	37268	61	21806	23077	52	18007	18256	54	407	266	0	961	863	0	-55	366	0	0.63814
92415	90358	85	31734	31592	77	39865	40290	77	313	312	0	2155	2211	22	512	568	0	0.63814
165652	140658	96	73628	62216	90	85794	73142	90	968	932	0	4420	3803	38	86	403	0	0.63814
127057	107942	91	53283	46256	87	60425	51635	87	594	516	0	3164	2767	30	184	464	0	0.640239
223343	169832	106	81745	61990	98	107686	79605	100	1120	798	0	5732	4314	44	705	1326	8	0.641289
91195	88755	81	31644	30371	78	44767	43365	80	480	397	0	2347	2172	23	629	545	0	0.641289
124251	114750	89	46331	41399	82	53742	49459	83	838	751	0	2710	2742	27	398	797	0	0.642338
158370	131972	92	61948	51270	90	85859	71014	91	661	644	0	4361	3555	37	-97	492	0	0.642338
98629	97195	81	20459	20225	55	56574	55012	79	617	492	0	3017	3187	27	-432	192	0	0.643388
70576	72232	77	25859	25887	74	33857	33614	75	307	314	0	1709	1569	20	91	338	0	0.644437
240838	168772	105	89252	64446	102	114586	81894	104	1197	878	0	5950	4256	48	456	838	0	0.644437
271194	227441	105	194991	167018	105	180011	153556	105	1709	1447	20	9178	7912	49	883	1237	15	0.646536
28561	29353	61	5456	5797	34	16467	16612	51	140	285	0	818	925	0	-84	565	0	0.647586
190805	164218	94	79147	66444	91	84851	70175	91	807	688	0	4513	3880	37	837	853	0	0.647586
101417	65042	111	33935	17228	106	48304	30052	106	569	359	0	2359	1835	19	-527	348	0	0.648636
238746	178301	123	93052	71568	106	127207	97987	107	1158	742	0	6822	5351	46	582	676	0	0.649685
192770	164137	99	99190	85479	94	92247	77008	95	991	996	0	5030	4450	37	494	908	0	0.649685
99003	94706	95	35407	35036	78	51001	49592	80	534	343	0	2618	2599	27	400	781	0	0.650735
188989	153791	100	62147	50730	91	89178	72255	92	956	665	0	5016	4112	40	292	720	0	0.651784
156343	133879	91	81161	69753	89	76976	65103	90	953	714	0	4175	3731	35	-179	235	0	0.652834
165827	136946	93	65396	52724	91	87142	69556	92	879	840	0	4811	3985	39	748	709	0	0.652834
167267	142770	108	69107	59343	91	74551	63964	90	717	691	0	3718	3137	34	613	601	0	0.653883
163842	136548	93	42948	34790	89	79590	65547	91	950	539	0	4513	3491	38	261	385	0	0.655983
53065	52413	74	14386	14367	47	22010	21670	63	376	234	0	1288	1420	13	-268	251	0	0.655983
210775	173658	98	132368	111637	99	142570	116225	98	1655	1294	17	7619	6374	47	259	502	0	0.657032
83840	84065	77	26732	26863	64	41993	40969	76	431	456	0	2027	1861	21	897	969	0	0.658082
225393	171434	103	90517	70003	100	131574	102313	102	1450	1024	4	6972	5535	48	1032	1168	5	0.658082
131487	115326	86	54112	46564	85	50676	42966	84	685	511	0	2717	2367	28	434	712	0	0.659131
120437	117645	81	32363	31635	79	79202	77734	81	523	638	0	4150	3949	34	1072	843	0	0.660181
50661	49518	75	21563	21485	61	21618	22037	60	-43	229	0	1083	1056	7	-130	558	0	0.660181
107495	103435	88	38534	37925	79	53131	51652	80	729	599	0	2769	2823	27	887	1289	11	0.66228
124180	106620	103	52576	44671	85	57624	48494	86	784	610	0	3104	2627	31	705	569	0	0.66228
95067	94118	79	29424	29086	76	55879	53981	78	403	336	0	2835	2776	28	964	1466	11	0.66333
227093	165194	104	86029	61303	103	118344	85282	104	1107	775	0	6317	4197	49	765	890	0	0.665429
157672	131851	93	58845	48886	89	74273	62319	90	499	429	0	3926	3556	35	77	281	0	0.665429
178532	147412	97	82713	69284	91	101995	85005	93	1154	782	0	5226	4675	39	-308	236	0	0.665429
122103	109919	87	52989	47375	84	56612	49736	86	492	514	0	2739	2387	30	395	386	0	0.666478
145228	128274	89	43603	37615	85	66556	60261	88	756	729	0	3817	3535	33	408	1352	8	0.666478
176218	139297	97	70056	56513	92	81306	65943	92	1042	858	0	4378	3470	39	573	983	0	0.667528
157174	139554	89	69550	61624	88	80889	69855	90	605	747	0	4311	3766	37	1102	781	0	0.667528
159109	129427	102	63859	52796	90	89936	73980	92	644	629	0	4286	3702	37	245	574	0	0.668577
71936	72597	77	14832	14754	47	31949	31972	74	283	402	0	1534	1672	18	-208	213	0	0.669627
99138	97914	83	50805	49789	81	41584	39709	80	594	467	0	2190	2158	23	708	623	0	0.671726
124399	108910	94	46145	40187	84	61223	52323	85	490	581	0	3190	2744	32	511	1017	2	0.673825
53277	53590	74	10961	11422	41	22399	22442	60	324	277	0	1322	1247	12	-202	125	0	0.674875
169860	143672	96	69454	58753	94	99177	83252	95	897	803	0	5114	4068	41	366	822	0	0.675924
36316	39742	59	17776	18506	48	18626	18702	53	166	210	0	913	971	0	105	420	0	0.675924
68234	65403	76	32218	29859	76	29048	27294	76	159	293	0	1491	1616	17	-144	331	0	0.675924
145763	126366	96	46243	39981	87	67236	57486	89	823	695	0	3445	3210	30	631	927	0	0.676974
53683	53517	76	16547	16652	49	24498	24269	70	222	233	0	1417	1204	14	-378	121	0	0.678024
78691	79442	80	19352	19470	54	42066	42122	75	457	506	0	2153	2243	22	227	379	0	0.681172
47567	47475	75	19897	20223	57	21244	21646	56	110	317	0	1015	1233	11	39	294	0	0.682222
48125	48240	72	15592	15836	48	22208	23059	56	202	176	0	1283	1212	11	537	450	0	0.682222
180769	149808	95	72093	59630	91	77463	63469	92	851	795	0	3999	3354	35	668	943	0	0.682222
140446	123831	93	49958	43702	86	72376	65031	87	1195	1003	2	3962	3121	36	593	659	0	0.683271
189356	144855	100	70451	55154	94	83771	64641	94	895	723	0	4522	3425	40	425	942	0	0.683271
99956	101981	79	29642	29300	77	63107	61360	80	405	438	0	3445	3288	30	353	404	0	0.684321
162873	144404	88	86884	75097	88	92538	79881	90	923	687	0	5401	4594	40	685	793	0	0.684321
72882	72868	85	45552	46542	75	27722	28521	73	344	313	0	1362	1237	14	-296	108	0	0.684321
113302	110159	82	40779	39754	80	61046	58748	80	541	511	0	3089	3036	27	1034	1083	5	0.685371
84121	84392	78	27221	27161	75	35767	35040	76	335	301	0	2013	1987	20	583	449	0	0.68642
59118	60389	76	19054	19183	53	29819	29791	73	245	337	0	1586	1539	17	300	524	0	0.68642
201086	156087	101	70941	56401	95	94072	73475	96	874	576	0	4890	3708	41	1232	1035	3	0.68642
30633	29824	70	11399	11861	42	14680	15311	45	66	207	0	761	874	0	-243	411	0	0.68642
129959	121898	92	36236	34122	80	65661	61268	83	886	701	0	3530	3336	30	140	493	0	0.68747
47869	46958	80	18877	18717	54	19695	19572	55	142	252	0	1137	939	0	829	807	0	0.688519
118045	100556	93	42424	35833	84	55241	46163	86	523	479	0	3037	2726	31	342	374	0	0.688519
137479	118463	94	45493	38656	86	57590	49684	87	628	604	0	2917	2668	28	745	742	0	0.690618
109142	102238	83	46997	41892	84	49061	43551	86	546	479	0	2529	2268	25	319	481	0	0.690618
87636	84932	89	34143	33193	78	39942	39317	78	419	558	0	2163	2203	23	631	754	0	0.691668
107957	94190	100	42930	37365	83	61857	53629	84	813	595	0	3305	3072	32	580	607	0	0.692718
134311	115473	87	57629	49273	86	71369	59957	86	670	736	0	3538	3171	33	80	505	0	0.692718
68470	70206	75	19441	19917	50	32556	32769	73	228	273	0	1776	1602	18	-151	542	0	0.692718
59714	61815	75	25728	26264	69	27518	28122	72	282	386	0	1474	1415	15	780	705	0	0.692718
252637	176968	109	105939	75441	105	117320	81100	106	1357	1003	4	6014	3977	47	694	747	0	0.692718
105882	97251	95	44403	40370	81	60434	55079	83	620	528	0	3205	2925	30	1788	1553	19	0.693767
260462	190746	118	92485	68864	112	134550	99559	114	1477	1161	11	7325	5381	51	1250	1010	3	0.694817
176794	148252	96	59568	48920	90	105227	88666	92	927	806	0	5554	4575	42	1677	1956	12	0.694817
120735	93100	108	50567	40068	108	57155	41880	108	433	484	0	3267	2223	34	302	344	0	0.694817
218006	164795	98	79934	60353	96	102645	76642	98	1231	888	0	5479	4498	43	706	540	0	0.701114
145960	118604	92	64421	52629	89	66619	54799	90	732	674	0	3453	3015	33	52	333	0	0.702164
210787	174444	96	103151	86722	94	119187	96506	94	1129	1019	3	6558	5157	45	1103	1516	18	0.703213
48787	47710	74	19909	19533	63	22008	21771	61	-75	169	0	1355	1299	16	476	597	0	0.704263
93365	91273	85	31526	30815	78	52273	51301	80	234	396	0	2593	2762	24	982	892	0	0.704263
107243	105250	87	44809	44543	79	60085	58482	80	562	530	0	3325	3163	30	560	595	0	0.707412
23611	25210	57	9696	10043	39	9563	9802	40	302	202	0	543	586	0	105	421	0	0.708461
92400	90079	86	27677	27800	75	49036	47949	77	641	712	0	2502	2387	26	605	975	0	0.708461
203753	164468	112	104865	86972	94	104505	83967	94	1023	840	0	5681	4696	41	710	1485	9	0.71056
202566	160990	97	83435	67515	95	90368	73533	95	1047	771	0	4718	3865	38	1166	1266	9	0.71161
59130	60136	75	13256	13437	46	31290	31517	73	73	197	0	1640	1695	19	417	542	0	0.712659
30824	28085	71	11796	11687	44	12549	12512	44	324	227	0	540	700	0	393	477	0	0.713709
125324	115564	86	55045	50250	83	67098	61666	85	807	773	0	3519	3051	32	1142	1178	8	0.714759
37227	38259	74	16552	16767	51	15496	15672	50	-117	193	0	930	956	0	792	519	0	0.714759
70564	73362	75	21548	21589	57	34371	33778	75	176	300	0	1624	1560	18	128	624	0	0.717907
72440	71860	80	26402	26805	74	28303	28710	71	267	337	0	1599	1684	18	348	518	0	0.717907
136387	122103	85	65944	57251	87	81435	70307	88	680	712	0	4259	3752	34	420	678	0	0.718957
60717	60933	74	12961	13071	44	23991	24423	67	191	303	0	1292	1243	12	-225	152	0	0.720006
37290	37145	71	8274	8411	39	16442	16560	48	113	230	0	797	755	0	-406	112	0	0.721056
124017	120434	83	51660	50369	82	64145	62992	82	532	503	0	3434	3480	29	-392	281	0	0.721056
99607	99818	79	40017	39851	78	48574	47626	79	542	545	0	2723	2575	28	557	740	0	0.723155
40595	41252	65	15007	15084	48	19802	19836	55	384	305	0	1134	1145	8	337	738	0	0.724205
160418	136897	94	58000	48362	88	85742	71032	91	855	680	0	4578	4210	39	723	1161	6	0.727354
145995	122659	92	57382	47224	90	64236	52542	90	727	404	0	3297	2896	31	1624	1141	7	0.727354
37687	41895	48	8156	8383	38	18978	18963	56	95	199	0	1164	1205	12	-258	85	0	0.728403
41914	42223	70	16739	16730	51	22893	22633	66	136	369	0	1299	1229	13	332	849	0	0.729453
121850	105367	89	50616	44267	85	72684	62104	87	633	714	0	3952	3166	38	1004	715	0	0.731552
142197	124870	90	53802	47466	87	71849	62868	88	901	666	0	4050	3429	36	263	527	0	0.733651
131118	120733	88	47852	43534	84	66481	60525	85	679	494	0	3455	3259	31	-188	380	0	0.737849
110000	108415	81	43614	42701	80	49959	49097	80	529	571	0	2841	2739	27	-452	117	0	0.738899
197416	157603	100	74016	60610	94	97528	79137	96	785	668	0	5077	4031	41	287	490	0	0.738899
209909	158333	102	90894	68302	97	98666	76150	97	708	746	0	5501	4153	43	297	497	0	0.739948
50374	52626	73	12879	13381	43	23589	23533	61	-32	142	0	1253	1244	12	219	897	0	0.739948
106252	104526	81	33167	32760	77	54333	52272	79	517	546	0	3077	3022	29	441	483	0	0.740998
92203	84442	86	37933	34188	80	40217	35531	81	368	368	0	2014	1806	23	606	907	0	0.742047
102448	99997	82	36310	35213	77	50950	50018	79	486	500	0	2810	2699	28	484	761	0	0.742047
126274	121628	83	64868	61875	82	65672	62960	82	690	656	0	3530	3324	30	-262	403	0	0.744147
58083	59370	72	22701	22361	60	26504	26178	71	104	223	0	1414	1261	14	215	665	0	0.744147
120122	115233	83	42884	40291	83	68148	64865	87	637	506	0	3507	3185	31	1017	1400	9	0.744147
57109	57365	74	21982	22040	57	25796	26480	70	400	308	0	1227	1223	11	470	659	0	0.745196
145422	127611	102	55463	48773	87	68069	58625	88	502	570	0	3520	3082	32	413	656	0	0.745196
37775	39889	60	12510	12865	43	7291	7573	38	129	98	0	6044	6243	36	137	419	0	0.745196
128582	124208	88	36310	35108	80	73198	69583	83	609	635	0	4010	3922	33	302	1058	5	0.746246
31306	32873	60	11810	11976	43	16539	16675	46	63	196	0	610	705	0	311	756	0	0.746246
190257	164512	97	76283	66561	93	105860	90962	94	1115	904	0	5223	4511	40	1548	1338	12	0.747295
80774	80584	78	29694	29698	75	35771	35583	76	560	390	0	1841	1747	20	608	478	0	0.747295
114871	110391	91	43136	42482	79	50483	48721	81	674	523	0	2619	2395	27	-482	161	0	0.747295
153201	133475	88	53158	45732	86	74710	64588	88	743	778	0	4272	3433	38	692	616	0	0.748345
140250	125099	103	46059	41688	85	70318	65480	86	390	570	0	3591	3368	31	1195	911	0	0.748345
95557	93889	82	27395	27386	71	53692	53066	78	471	696	0	2799	2780	27	683	829	0	0.748345
253489	178162	107	105770	73511	104	129215	90660	104	1652	1054	11	6963	4944	48	-527	332	0	0.750444
174040	135476	99	61224	48484	95	87672	68523	97	959	740	0	4646	3822	39	879	1089	6	0.750444
169763	146932	93	77507	67588	92	96085	83787	93	866	681	0	5136	4495	38	750	971	0	0.750444
120005	109596	85	53006	45874	84	70769	62457	85	1030	658	0	3664	3067	33	616	522	0	0.751494
158686	133062	94	62037	52314	91	78149	65246	93	1003	495	0	3906	3238	35	696	998	0	0.751494
175875	151267	93	60880	52403	90	88023	74924	92	778	513	0	4618	3858	38	278	517	0	0.751494
54877	59261	63	14532	15452	43	25493	25733	66	56	239	0	1269	1457	15	-86	399	0	0.751494
185510	143610	108	66736	50736	93	85933	66936	94	1297	952	0	4530	3313	40	1273	1015	2	0.752543
138782	118699	101	53602	45512	87	58706	49763	86	623	641	0	3224	2716	33	524	508	0	0.752543
49916	51120	76	19789	20117	54	25097	24803	68	433	401	0	1180	1141	10	-284	146	0	0.753593
96447	94238	83	29423	28959	77	50747	49181	78	587	578	0	2596	2562	26	-134	473	0	0.753593
78114	76405	77	19127	18678	55	16711	16316	48	117	220	0	12854	12585	58	129	256	0	0.756742
184311	147553	99	67891	54991	94	106669	87931	97	1289	1063	6	5782	4774	41	453	741	0	0.75989
207934	161185	98	84045	64406	97	99283	76302	96	1023	816	0	5483	4203	42	16	369	0	0.75989
181739	146561	99	67506	53148	94	85908	69154	95	841	782	0	4402	3599	37	139	308	0	0.76094
39500	39426	73	14615	14694	48	15489	15424	51	-34	140	0	800	704	0	-216	225	0	0.761989
121173	108488	88	51968	46297	85	56026	48840	85	902	565	0	3027	2570	30	313	741	0	0.763039
187228	135161	105	73109	52829	95	87611	61941	97	964	810	0	4767	3714	43	678	802	0	0.763039
112799	105840	83	49498	45570	82	61434	55184	84	362	366	0	3276	3219	31	340	666	0	0.764089
44706	45313	74	18974	18881	53	20210	20444	56	165	200	0	1092	937	0	346	809	0	0.764089
159441	137956	94	60969	51897	88	85101	71967	90	1444	1185	11	4654	3922	38	520	1001	1	0.765138
81015	78241	85	29925	29603	75	33677	33575	75	428	323	0	2103	1984	21	1289	806	0	0.765138
67720	66337	81	26269	26147	73	30287	29592	73	228	169	0	1603	1728	17	229	384	0	0.767237
52595	53266	76	21183	20438	61	24675	24889	64	33	208	0	1488	1465	17	-196	295	0	0.767237
50370	52332	68	15768	16110	49	23114	23004	69	195	159	0	1239	1233	11	504	827	0	0.769336
139670	129664	88	54726	50659	84	53455	48486	84	658	447	0	3191	2756	31	160	437	0	0.770386
79256	72155	94	24955	22177	94	35390	32439	94	444	341	0	1669	1486	16	-198	353	0	0.770386
117216	112046	95	31921	31437	79	53985	52297	81	543	602	0	2927	2852	28	-505	185	0	0.771435
143101	126742	93	57486	50124	87	73857	63812	90	866	707	0	3759	3265	34	-141	438	0	0.772485
142100	123757	90	70314	61333	89	71798	61775	89	807	606	0	4040	3291	35	86	637	0	0.774584
129974	119025	86	45006	39827	83	77805	69435	86	967	598	0	4047	3520	35	653	838	0	0.774584
134213	117845	89	57231	50037	86	62976	53835	86	711	474	0	3525	2768	33	839	875	0	0.774584
39714	40457	78	15742	15710	49	18538	19260	50	-15	206	0	1030	902	0	451	478	0	0.775634
169892	133449	102	78879	63689	93	91014	71402	94	737	744	0	4970	3934	40	1526	1952	15	0.776683
171623	143623	93	80068	68630	90	81481	68647	90	1085	712	0	4225	3621	36	712	966	0	0.777733
61711	61138	78	20824	20519	60	27859	26617	72	409	353	0	1543	1568	16	534	684	0	0.782981
51717	52538	74	22572	23055	60	22636	22937	60	164	229	0	1187	1252	12	-101	245	0	0.782981
92058	92784	79	34889	34691	76	49640	49532	77	606	400	0	2607	2427	25	1455	1925	11	0.78403
227041	159153	100	82166	56898	98	102353	70310	99	847	548	0	5219	3452	44	747	550	0	0.78403
191490	162249	94	135410	121085	93	131938	117225	94	1385	1202	12	7218	6130	45	31	329	0	0.78403
160471	130488	93	58250	48344	91	85253	68417	92	724	555	0	4638	3748	38	371	1210	6	0.787179
82692	80082	79	35624	32925	76	38428	35670	77	433	374	0	1868	1796	21	207	697	0	0.787179
207257	159988	98	79122	59714	96	106582	82686	97	957	673	0	5335	4109	41	527	1123	6	0.789278
75724	77323	75	18035	18290	50	40364	40767	75	69	289	0	2040	1870	21	149	343	0	0.789278
125540	117826	84	53402	49169	84	55395	50834	84	687	579	0	2997	3007	28	-130	212	0	0.789278
211975	158127	100	84457	63096	96	115603	85199	98	1069	911	0	6177	4653	44	1466	734	0	0.789278
32617	31733	62	13060	13225	45	15721	15570	49	119	265	0	628	802	0	-362	94	0	0.790328
172954	159301	90	64102	58155	87	72763	66216	88	1098	806	0	3807	3297	33	3	375	0	0.790328
45052	44084	85	17941	17988	51	19091	19581	53	164	311	0	860	1028	4	359	855	0	0.791377
98034	96656	78	34775	34422	77	54494	54043	78	475	496	0	2990	2973	27	104	910	0	0.791377
190611	149075	95	80979	65237	94	86193	67922	93	1000	892	0	4665	3867	40	1195	1379	17	0.792427
94489	95462	78	43918	44240	78	52912	51976	79	495	513	0	2542	2684	26	647	1391	9	0.792427
153989	140284	86	83317	76171	86	71504	64566	86	945	920	0	3913	3435	34	-22	527	0	0.792427
163253	136645	100	64915	54587	90	75177	61673	90	527	719	0	3717	3175	34	1168	1265	8	0.793477
138535	118622	89	58698	48054	87	73968	63599	88	905	666	0	4167	3440	37	336	391	0	0.793477
272194	213251	115	98687	73529	110	189924	152886	111	2131	1608	23	9801	7984	51	1526	1337	11	0.794526
55742	59523	71	18903	19208	52	25528	26529	62	227	384	0	1125	1162	11	-107	571	0	0.794526
78771	78824	79	19703	20056	51	33792	32709	75	303	314	0	1892	1943	22	-230	377	0	0.795576
224299	170714	104	106170	79987	103	155695	114440	105	1310	1000	1	8199	6430	49	1223	1792	16	0.797675
103349	101700	81	29874	28593	78	38218	37029	78	561	447	0	1920	1845	20	343	572	0	0.798724
140041	124091	90	64617	55312	88	65912	57434	88	513	548	0	3585	3045	34	708	1116	5	0.798724
254210	191102	110	130007	101049	107	128848	96135	107	1242	817	0	7096	5194	47	-34	330	0	0.799774
144879	124990	96	67914	58581	87	73409	60717	88	904	674	0	3980	3167	36	326	434	0	0.799774
121129	108213	86	57188	50317	84	61531	53426	83	672	640	0	3167	2864	31	91	598	0	0.800824
160638	130898	91	65856	54442	91	72524	60658	91	862	588	0	3895	3489	35	-152	604	0	0.802923
44142	43092	73	18632	18679	51	19367	19129	56	167	216	0	1122	1115	8	-361	141	0	0.803972
42054	42368	69	10536	10562	42	20424	21327	55	137	239	0	892	861	0	392	501	0	0.806071
112860	109619	82	37678	36916	79	63502	59910	81	560	580	0	2878	2786	28	728	867	0	0.806071
140744	129808	87	48072	43800	85	64547	57988	86	966	755	0	3284	2922	31	-189	775	0	0.807121
89787	91144	77	25902	25746	70	46603	46021	76	470	447	0	2427	2408	23	224	559	0	0.807121
171167	142026	105	71547	59574	90	85773	71250	91	674	680	0	4363	3544	36	718	975	0	0.81027
111689	106550	83	46645	43758	81	62385	58296	82	686	508	0	3325	3230	29	-190	436	0	0.81027
186580	147781	97	61463	48490	93	79492	61305	95	1042	622	0	4263	3259	38	-78	302	0	0.81027
27990	29147	59	8382	8556	39	17147	17302	49	126	123	0	835	877	0	-26	234	0	0.814468
41348	42466	72	9924	10144	41	20266	20008	59	109	198	0	1060	956	0	719	629	0	0.818666
108785	97123	91	45517	40639	83	47719	42248	83	560	483	0	2294	2281	25	498	789	0	0.818666
173101	160634	99	62834	58571	86	130206	119416	89	1123	953	0	6775	6116	42	564	789	0	0.818666
105831	103271	81	42983	41848	78	63650	61088	80	638	701	0	3402	3316	29	678	906	0	0.819716
132607	119333	92	53498	47044	85	64944	56174	87	562	459	0	3542	2955	33	-437	319	0	0.819716
129574	113059	88	53239	46414	86	59565	53083	86	834	773	0	3076	2699	30	39	488	0	0.819716
99278	99451	80	40060	40147	77	55160	54882	79	463	480	0	2985	2710	28	327	567	0	0.819716
153126	144000	96	52528	49669	84	67161	63216	86	613	674	0	3683	3421	31	493	550	0	0.822865
143009	130921	85	58255	53307	85	75910	67248	86	501	603	0	4317	3710	35	282	609	0	0.822865
91199	90166	93	26201	26341	72	47860	46961	77	425	341	0	2531	2406	27	-486	92	0	0.823914
92463	92480	83	41891	41611	77	53462	52250	78	654	510	0	2612	2543	26	-59	784	0	0.823914
38022	39744	60	13288	13381	45	18351	18489	51	89	125	0	933	1035	5	393	520	0	0.823914
114878	102055	97	47292	41981	85	55815	50037	84	498	522	0	2765	2534	28	701	727	0	0.824964
85715	84936	80	24893	24662	67	38175	37557	76	351	491	0	1966	1882	21	851	721	0	0.826013
28099	28967	65	12576	12839	44	15188	15553	48	182	172	0	564	752	0	-71	700	0	0.826013
151643	124245	91	48194	39326	89	75035	58912	91	729	630	0	3611	3019	32	563	412	0	0.827063
192303	145895	96	77252	58162	94	99437	73692	95	666	545	0	5291	4009	41	156	356	0	0.827063
47726	49055	71	12410	12553	43	21286	21215	54	360	293	0	896	951	0	296	303	0	0.828112
104648	103722	80	31651	31163	76	57832	56715	79	630	448	0	3206	2973	30	-177	188	0	0.828112
54243	54925	74	15950	16197	48	26805	27336	73	133	208	0	1440	1389	16	121	485	0	0.829162
131302	116784	86	50028	43822	86	77927	69588	87	803	722	0	4349	3965	35	149	761	0	0.829162
48769	48660	79	16701	16704	51	22652	22678	65	28	123	0	1156	1217	10	379	674	0	0.830212
86111	87096	78	23626	23447	73	49457	49484	76	389	556	0	2657	2616	26	-25	635	0	0.831261
136017	118506	89	51608	45210	86	70264	61917	90	722	672	0	3897	3206	34	870	991	0	0.832311
98460	95394	83	38982	37029	77	45874	42303	78	599	397	0	2525	2396	28	-275	268	0	0.832311
86109	78698	80	32058	28045	80	37020	33002	81	476	436	0	1909	1807	20	906	815	0	0.83336
138910	118827	89	55716	46391	87	75956	62944	89	769	743	0	3985	3353	35	50	320	0	0.83441
17695	24785	35	13771	14395	45	15031	15468	45	55	263	0	709	680	0	-6	262	0	0.83441
309894	218570	106	186825	140397	108	224942	169706	108	2260	1827	27	12064	9259	62	379	958	0	0.83441
36040	45090	41	8290	9126	38	18908	18603	52	83	169	0	1181	1073	8	-206	389	0	0.83441
62893	63134	85	23216	23518	67	27945	28231	73	-48	162	0	1437	1193	12	-81	483	0	0.835459
48798	49109	71	17036	17141	51	23330	23182	71	102	252	0	1246	1079	7	336	701	0	0.835459
135735	116608	91	49436	41349	87	66924	56928	88	602	474	0	3349	2815	33	836	910	0	0.836509
171842	139975	96	52756	41805	90	78045	63196	91	528	652	0	4376	3290	39	487	597	0	0.836509
113465	108238	99	35791	35004	80	58758	55038	83	692	540	0	3076	2913	28	675	665	0	0.838608
109664	107524	81	26971	26368	78	64160	62269	81	416	638	0	3388	3059	32	361	486	0	0.838608
204871	155876	101	82022	63201	97	88539	68091	97	754	713	0	5037	3797	41	1674	1318	11	0.838608
154992	131317	91	65221	54601	90	65798	55025	89	1035	741	0	3471	2765	33	733	818	0	0.839658
130487	119028	90	63023	57355	84	64617	58179	85	719	741	0	3266	2700	34	656	584	0	0.841757
136717	124674	95	38023	32920	85	70155	60278	86	479	506	0	3633	3330	31	456	818	0	0.842806
299450	208219	123	160584	109071	120	162927	112789	120	1687	1177	16	8646	5899	52	1463	776	0	0.843856
149731	127126	90	49565	41926	86	72083	59720	89	737	652	0	3782	3253	34	394	484	0	0.843856
226323	163575	101	85371	60196	98	132755	93819	100	1399	892	0	6778	4703	49	815	990	0	0.843856
224354	170580	109	84830	64192	103	118498	86736	117	1423	968	0	6722	5039	47	794	1040	4	0.843856
112778	108165	80	51499	47156	82	51274	45581	83	563	706	0	2803	2443	29	600	663	0	0.843856
197147	158664	96	96689	78825	96	106555	85882	96	970	928	0	5740	4470	42	1935	1331	25	0.844906
113535	106587	85	31396	28258	80	49264	45189	82	557	720	0	2517	2434	24	422	859	0	0.847005
116655	113795	97	52519	51772	80	71647	68536	83	834	679	0	3894	3649	32	108	445	0	0.847005
123225	117647	83	48031	44535	81	63318	58623	83	638	390	0	3292	2875	30	630	954	0	0.851203
258034	193295	106	106932	78131	102	120798	91336	102	1410	1007	4	6443	4571	46	1138	857	0	0.851203
76686	77860	82	26251	25923	74	35960	35219	75	171	505	0	1885	1882	21	-367	133	0	0.853302
82521	82364	79	33538	33053	76	33291	31933	76	641	519	0	1913	1881	20	381	879	0	0.853302
125905	121731	91	39366	37902	81	50412	48552	81	576	558	0	2863	2776	27	-156	460	0	0.854352
49240	50679	75	7251	7404	37	23441	23999	69	107	159	0	1443	1376	15	723	630	0	0.856451
193389	152826	102	80112	64690	95	97600	78256	96	848	687	0	5094	3963	43	260	958	0	0.8575
42886	43997	72	15758	15868	48	20765	20622	57	338	211	0	1066	1220	10	-158	275	0	0.8596
182379	162269	90	65786	57937	90	81195	72246	91	1235	995	0	4558	3923	37	311	491	0	0.861699
59546	61185	75	18591	18853	51	25706	24959	72	83	230	0	1136	1084	8	287	377	0	0.861699
147021	126195	99	42510	35114	88	80099	68707	89	1182	784	0	4235	3603	37	631	510	0	0.862748
70461	71332	77	19622	19616	55	17685	17722	55	125	199	0	10535	10248	55	244	424	0	0.863798
263463	175322	130	97132	67479	112	115962	76638	112	1301	892	0	6134	4047	48	842	689	0	0.863798
126571	116799	97	45625	41986	82	60659	57188	83	596	541	0	3317	2887	32	196	666	0	0.864847
117377	113786	87	46856	44876	80	61827	58684	81	737	551	0	3471	3354	30	134	506	0	0.869046
25102	26021	50	9242	9500	40	13345	13715	47	312	220	0	845	808	0	-62	377	0	0.870095
119350	113485	96	35492	34718	80	66135	64209	82	793	673	0	3489	3240	30	328	581	0	0.871145
141448	125643	94	64098	55876	87	85115	74831	87	866	715	0	4565	3949	36	451	800	0	0.871145
199007	159909	101	79893	64322	95	93265	76061	95	1184	826	0	4722	3769	40	240	397	0	0.872194
132945	126290	88	45423	43748	82	66628	62883	83	771	780	0	3457	3123	33	231	572	0	0.873244
125064	119140	84	34406	33201	81	57420	54706	82	735	835	0	3311	3164	30	83	447	0	0.873244
146623	128928	89	59294	52074	86	63661	56626	87	499	406	0	3290	2743	31	62	274	0	0.874294
164064	137303	92	70201	59811	90	85100	70884	91	936	860	0	4678	3867	38	841	931	0	0.874294
93797	92046	82	37580	36795	77	39364	38652	77	384	359	0	2090	2001	23	-109	292	0	0.875343
189809	152155	97	72754	56908	96	99205	78299	97	1160	796	0	5367	4268	42	1162	869	0	0.875343
144997	127810	105	60749	54332	87	69629	61265	88	891	632	0	3510	3125	33	659	622	0	0.876393
166951	138219	98	64875	55348	91	80640	64181	93	966	914	0	4415	3502	38	565	626	0	0.877442
48265	48592	73	17903	17831	52	20321	20283	57	216	241	0	1051	988	0	212	657	0	0.877442
45657	46189	72	16444	16488	49	21927	22331	57	280	213	0	983	981	0	-25	315	0	0.877442
92389	91923	90	35792	34914	76	50042	48076	78	311	414	0	2486	2453	26	1158	893	0	0.877442
241831	180012	105	97896	72195	102	116389	85537	102	1492	987	0	6153	4348	46	534	471	0	0.878492
140201	120652	93	57582	50059	87	68564	58977	86	947	881	0	3747	3161	34	43	279	0	0.880591
138878	121494	94	61355	54092	86	72695	62896	87	712	680	0	4041	3592	35	-376	122	0	0.881641
57530	56262	89	19084	19247	52	26852	26351	72	94	278	0	1568	1482	16	-440	804	0	0.88374
50564	50577	73	13590	13780	44	20983	20656	56	101	199	0	1172	1262	11	637	464	0	0.88374
177717	144651	92	69602	55220	91	90457	71949	92	578	656	0	4577	3597	39	-164	331	0	0.884789
82884	83497	79	24139	23765	61	43976	43166	77	187	393	0	2061	2168	22	652	718	0	0.885839
171685	142576	93	72911	59139	93	78386	63232	92	996	691	0	4176	3253	38	-598	102	0	0.886888
195946	166051	93	46138	37593	89	98271	82883	94	940	746	0	4945	4311	39	514	816	0	0.887938
276725	206868	110	108536	81373	109	170947	128132	111	1738	1122	15	8993	6697	52	2394	1618	12	0.888988
167762	139775	97	71527	59506	92	86095	72608	93	1114	840	0	4186	3445	37	1462	1072	5	0.891087
169562	139054	95	69075	59413	91	79671	64161	93	927	733	0	4289	3413	38	726	1009	1	0.893186
63110	63747	77	20023	20481	54	29369	30280	73	390	296	0	1531	1550	16	-328	409	0	0.894235
91338	83579	86	37071	34142	80	40522	36651	80	222	312	0	2041	1862	21	-205	294	0	0.895285
62815	64197	74	21409	21294	59	29206	29327	73	231	265	0	1474	1344	15	-408	415	0	0.895285
143897	119680	91	56318	45712	89	77903	63607	90	983	598	0	4164	3214	37	707	589	0	0.896335
55304	56858	73	19032	19093	54	24987	24869	72	459	369	0	1261	1367	15	-2	268	0	0.897384
105145	96636	85	39681	35778	81	63834	57287	83	475	339	0	3143	2879	31	450	499	0	0.897384
90050	90406	78	38572	38188	77	43210	42795	77	457	464	0	2204	2036	24	406	343	0	0.898434
101833	102594	81	30793	30750	76	51302	49703	78	915	750	0	2743	2591	29	882	1370	8	0.898434
209630	156274	110	100901	75696	100	107458	79063	101	1458	1054	7	5586	4067	43	391	710	0	0.898434
183460	159548	95	123168	110469	92	96372	80895	91	821	863	0	5623	4630	42	869	987	0	0.899483
82180	81066	77	31690	31778	75	36042	35916	75	483	238	0	1944	2016	21	-204	313	0	0.900533
32315	33608	69	12906	12998	45	18594	18877	55	91	203	0	856	918	0	633	698	0	0.901582
190259	153770	97	89913	73801	93	108151	84741	94	897	721	0	5314	4165	42	-176	387	0	0.902632
174637	140674	98	68830	56157	91	76947	59882	92	917	603	0	4032	3168	37	1211	1002	1	0.902632
135692	120285	87	54569	48891	86	91694	81128	88	746	695	0	4886	4212	38	39	794	0	0.902632
130740	117637	91	56861	50275	85	62303	55605	85	636	572	0	3330	3052	31	-150	380	0	0.903682
38749	39197	69	12015	12150	44	20477	20348	58	204	229	0	1159	1062	6	-325	102	0	0.903682
47706	48479	76	13853	13995	45	19972	20145	57	310	284	0	915	934	0	823	951	0	0.905781
128562	111673	88	52031	45013	86	60127	51251	86	410	459	0	3339	2923	31	594	995	0	0.90683
53885	53927	76	16026	16011	48	24428	23970	72	399	269	0	1451	1511	15	-288	240	0	0.90683
94428	91229	95	38183	36194	79	57343	54548	80	467	441	0	2808	2828	27	576	613	0	0.90788
124515	121535	84	72077	71133	82	63719	60800	81	761	572	0	3511	3325	31	835	877	0	0.90788
67462	70699	73	15803	16149	47	32032	32743	74	309	375	0	1563	1570	17	217	476	0	0.90788
147447	127407	90	55891	47469	89	63108	52592	89	750	568	0	3667	3017	32	396	391	0	0.911029
233893	187957	109	100061	82516	97	112748	89892	99	1182	977	0	5648	4112	44	1501	918	0	0.911029
73431	72002	89	21950	21632	63	35448	34610	76	224	239	0	1950	1865	20	235	616	0	0.913128
121219	112642	88	47336	43831	82	64091	58166	83	928	712	0	3396	3020	32	256	412	0	0.914177
214579	174197	98	88923	72429	97	99940	77319	98	1492	956	0	5388	4187	42	676	1022	3	0.914177
78621	79991	77	24206	24065	59	38494	37691	75	721	566	0	1829	1810	21	-421	0	0	0.915227
272392	185926	124	101365	71561	121	138362	94111	123	1024	878	0	7120	4756	51	1174	920	0	0.915227
137010	115056	89	57476	47835	88	61921	50410	88	672	588	0	3304	2621	33	678	1006	2	0.915227
144039	124016	91	62057	52291	87	90890	77898	88	882	775	0	4864	4233	38	737	797	0	0.916276
142510	127674	91	33863	30223	83	65825	58983	87	873	722	0	3562	3191	32	113	383	0	0.917326
159089	124598	95	64587	50629	89	76154	58975	90	916	692	0	4100	3346	37	-120	232	0	0.917326
131752	115711	86	51131	44768	85	65226	56564	86	568	440	0	3468	2912	34	732	844	0	0.917326
225036	179842	104	62798	50075	99	94159	77560	98	1110	824	0	5127	4352	39	1811	1210	10	0.918376
177013	140682	93	68826	55342	92	75615	60046	92	693	560	0	4079	3185	37	953	1301	7	0.919425
90274	90457	77	36103	35984	76	48661	47581	77	679	607	0	2445	2213	26	650	995	0	0.919425
34887	34518	63	16126	16143	50	15289	15026	48	22	178	0	947	825	0	171	231	0	0.919425
174551	148103	95	80240	69367	90	100493	84939	92	1092	887	0	5047	4360	39	-263	321	0	0.921524
68243	67888	78	14173	14211	47	30497	30294	74	401	320	0	1581	1515	17	-136	565	0	0.921524
142206	118264	97	69622	57246	90	67206	55827	90	485	498	0	3636	3086	34	1122	1105	6	0.922574
104835	95265	92	42211	38344	81	54846	50409	82	728	736	0	2823	2479	29	353	583	0	0.923624
135349	113993	94	52154	43784	86	58976	49251	86	643	657	0	3366	2829	34	312	758	0	0.924673
47098	46906	77	17673	18065	53	19462	19849	61	181	406	0	890	1069	6	327	410	0	0.925723
226485	168345	117	79255	59380	101	110784	83451	102	944	787	0	5724	4258	44	1361	1016	2	0.926772
81866	82381	76	27141	26997	75	34414	33900	76	639	489	0	1790	1722	18	69	444	0	0.927822
122684	119246	83	41334	39606	80	65218	62147	82	683	662	0	3657	3418	31	548	985	0	0.928871
98215	98133	87	29329	28965	77	52317	52023	78	188	310	0	2650	2606	26	511	555	0	0.928871
110458	105299	82	38220	35234	80	58504	54120	81	434	663	0	3026	2956	29	290	405	0	0.93202
127639	115948	87	50466	45411	83	61436	55329	83	608	539	0	3135	2812	30	-186	332	0	0.93307
29675	30082	64	17138	17302	51	16307	16250	48	59	204	0	1066	1053	5	2	199	0	0.934119
155750	136625	91	65907	58683	88	71498	62162	90	1005	675	0	4093	3465	37	697	724	0	0.934119
161680	137996	91	62375	53478	89	91287	78828	91	1165	748	0	4648	3823	39	460	991	0	0.934119
135227	121956	87	43979	37768	83	68146	58814	85	764	516	0	3745	3093	34	193	459	0	0.934119
119175	107788	86	44682	40450	84	58733	53055	85	838	586	0	3058	2811	29	424	451	0	0.935169
287036	202481	122	108527	78895	117	139205	99433	118	1432	1019	4	7599	5379	52	591	655	0	0.935169
33460	34053	74	11200	11547	43	17250	17799	50	35	142	0	1035	967	0	209	585	0	0.935169
49699	47323	85	18688	18794	54	22860	22615	65	116	124	0	1359	1454	14	-74	269	0	0.936218
86746	87619	79	41139	41146	76	40935	40175	76	250	230	0	2183	2261	24	665	1662	4	0.936218
166914	142318	99	63777	54183	89	80056	69228	90	896	827	0	4205	3592	35	1050	729	0	0.937268
138130	109376	98	55777	45180	89	63701	51986	90	992	632	0	3836	3115	36	715	734	0	0.937268
43328	43946	72	16027	16242	48	20445	20784	58	331	319	0	1218	1171	10	646	613	0	0.937268
188558	152860	108	69367	55784	93	113003	88307	95	1364	1039	6	5911	4424	45	569	1584	9	0.939367
93355	93570	85	19914	19988	54	48767	47632	77	478	437	0	2662	2634	27	693	670	0	0.940417
122466	110588	90	49312	43575	84	69693	61943	85	675	723	0	3987	3497	35	242	435	0	0.941466
133795	118591	97	63682	55695	88	69816	60539	90	717	498	0	3671	3134	33	140	788	0	0.941466
184302	144369	100	68523	52661	94	103429	83788	95	1068	819	0	5416	4530	40	1462	1336	11	0.941466
123463	107406	92	50555	44744	84	48366	39926	85	731	534	0	2430	2176	27	667	886	0	0.941466
62382	65118	72	26171	26958	58	29546	29583	68	237	311	0	1674	1659	19	244	487	0	0.941466
189173	146122	100	83717	65440	95	94357	71689	96	854	729	0	5229	3889	43	758	770	0	0.945664
68215	68937	82	30829	30697	74	29394	29192	74	357	442	0	1438	1437	16	199	466	0	0.946714
241908	178831	109	91148	67358	100	130324	94777	102	1480	1094	11	6804	4852	48	805	1141	6	0.946714
42168	43155	69	10781	10928	41	22276	22456	66	150	321	0	1166	1153	12	-11	451	0	0.948813
192502	167564	96	86208	75634	91	94627	82160	92	1021	1029	5	5294	4515	41	970	588	0	0.950912
274206	219851	109	140766	109888	112	175198	134650	113	2465	1690	21	9287	7189	51	910	1161	7	0.951962
107854	110418	77	42277	41026	78	62862	60530	82	571	619	0	3360	3199	29	911	1313	8	0.951962
163578	134645	92	64679	53320	89	69532	57511	91	579	517	0	3649	3132	33	-180	395	0	0.951962
118885	105569	87	57427	50178	84	55042	47233	84	416	324	0	3207	2703	32	535	692	0	0.953012
92886	93414	84	37270	37075	76	44576	44143	76	506	622	0	2518	2389	25	-674	0	0	0.954061
41540	41987	70	10625	10695	41	20107	20069	56	335	202	0	838	809	0	659	794	0	0.955111
204253	147168	98	77225	55349	98	102216	71594	99	1436	906	0	5467	3534	47	659	1059	3	0.955111
29768	31239	57	11554	11901	43	15090	14815	48	164	204	0	830	819	0	-23	659	0	0.958259
160096	133104	92	65679	54818	90	83887	68835	93	607	739	0	4309	3505	39	403	400	0	0.958259
128121	115102	86	41920	36054	87	62998	53912	89	628	679	0	2991	2711	30	466	756	0	0.958259
101044	100421	79	28794	28076	77	54853	53606	79	585	555	0	2761	2602	27	721	1163	7	0.959309
173236	138753	102	61601	48495	91	76679	62488	92	816	587	0	4077	3164	37	659	1097	7	0.959309
60421	62996	74	18474	18558	54	22786	22630	62	116	224	0	1289	1211	11	-791	43	0	0.961408
53047	53748	84	26561	26849	71	25493	25499	70	278	332	0	1358	1402	15	405	562	0	0.961408
26940	27230	68	9814	10014	41	13810	14056	45	115	144	0	833	844	0	-33	334	0	0.962458
167298	139612	93	71976	59465	91	71330	57499	91	815	605	0	3842	3038	35	1172	803	0	0.962458
125868	114582	87	44685	39904	83	65333	58364	86	751	560	0	3751	3194	33	862	958	0	0.963507
84431	81733	79	29192	28773	75	35710	34591	78	332	236	0	1711	1616	22	-244	722	0	0.963507
36680	39409	57	8449	8522	39	18684	18832	54	193	224	0	977	951	0	-109	737	0	0.964557
41252	43070	58	15636	16378	46	20772	21327	52	134	186	0	1140	1286	10	198	405	0	0.965606
39270	41128	69	8207	8662	38	16273	16758	48	278	293	0	853	897	0	301	800	0	0.965606
104341	98609	90	36485	34226	79	54929	51037	81	584	607	0	3025	2713	30	102	849	0	0.965606
107988	105820	82	31767	31237	79	58704	57373	81	382	373	0	3077	2871	28	131	676	0	0.968755
51396	53118	73	19484	19700	53	25408	25343	67	226	207	0	1027	1095	8	-28	230	0	0.968755
166552	139363	95	73283	62469	90	96245	81780	92	1098	915	0	4956	4301	37	689	855	0	0.969805
33667	32464	73	13927	14002	46	15684	15644	48	33	155	0	1117	1161	9	97	312	0	0.970854
48312	48760	74	16539	16592	50	21837	21497	68	240	188	0	1168	1078	7	535	646	0	0.974003
126655	113546	101	53789	48032	87	71175	64143	94	841	667	0	3747	3274	32	1238	940	0	0.974003
130733	117978	85	60678	54267	84	58078	52129	84	586	595	0	2988	2623	29	632	807	0	0.975053
35139	35124	66	8669	9047	38	16014	16264	48	651	361	0	1057	1036	5	-342	146	0	0.975053
154157	129518	94	64879	54722	87	74949	61605	88	809	654	0	3899	3246	36	274	782	0	0.977152
190239	148924	105	75410	59750	97	82887	65991	98	1059	835	0	4810	3716	40	698	769	0	0.978201
43955	44939	68	15088	15462	46	20289	20713	55	96	201	0	1114	1228	10	-358	490	0	0.978201
64084	62939	77	21419	20956	68	26046	25121	74	496	263	0	1455	1432	16	-25	252	0	0.9803
97663	96178	79	32183	31623	75	49214	47433	76	134	471	0	2815	2540	28	103	430	0	0.9803
291196	193273	127	112202	74810	127	156836	105657	129	1937	1240	16	7924	5158	50	755	830	0	0.983449
40078	42039	68	22035	22510	67	18233	18283	53	186	422	0	734	900	0	477	623	0	0.985548
191797	154213	100	78952	63650	96	85498	70344	95	953	719	0	4458	3647	37	881	842	0	0.986598
106379	102751	89	37911	36227	79	50623	49284	80	619	377	0	2537	2408	26	-263	487	0	0.986598
74732	74405	82	39534	39555	74	34015	34424	74	121	202	0	1705	1736	20	68	395	0	0.987647
120888	109133	97	36353	31866	83	55781	50520	83	665	545	0	3088	2698	29	-60	294	0	0.987647
141745	130595	86	67097	61176	86	64254	58470	86	920	755	0	3326	2861	30	1099	1214	7	0.987647
69284	69210	80	25059	25154	72	31342	31849	74	242	275	0	1672	1672	19	-85	379	0	0.988697
213773	162506	104	92959	73775	100	116126	89638	101	1168	996	0	5922	4445	45	1023	873	0	0.992895
107048	97084	82	47628	42672	82	54660	47629	82	909	755	0	2966	2746	30	201	819	0	0.992895
56634	56329	76	22284	22099	62	23569	23649	58	455	421	0	1063	1112	8	292	475	0	0.993945
96840	94179	87	48718	48500	78	47817	45903	78	375	411	0	2623	2704	25	451	468	0	0.994994
104108	101351	80	40933	38365	80	57251	53249	81	196	329	0	3147	3027	29	-67	266	0	0.996044
79434	78118	82	24574	24390	73	40898	40651	76	222	371	0	2195	2262	23	456	579	0	0.997094
50930	49035	87	16003	14948	58	21791	20227	87	410	308	0	1078	930	0	-223	116	0	0.997094
47342	48946	57	23556	23578	67	20567	20555	60	65	153	0	962	1031	4	-361	369	0	0.998143
42804	43707	62	15205	15469	49	17726	17850	51	127	243	0	951	887	0	761	955	0	0.999193
97337	95739	82	37945	37466	78	46277	45868	79	383	550	0	2517	2412	25	128	706	0	0.999193
215660	168016	110	82750	64318	101	86635	70255	100	1016	809	0	4675	3786	39	826	915	0	1.00549
49188	51859	73	24649	24569	70	20367	20801	61	359	246	0	1072	1009	2	730	610	0	1.00759
124136	119175	81	67793	65636	81	62583	59211	82	875	702	0	3433	3092	31	228	675	0	1.00969
86422	88534	77	33948	33651	76	39927	38641	77	510	541	0	1737	1715	19	860	1258	8	1.00969
30431	33391	55	13930	14367	45	17446	17964	48	147	124	0	878	825	0	227	618	0	1.00969
119738	116743	92	41648	40682	79	71197	68199	81	1194	1003	2	3930	3822	32	488	609	0	1.01179
174543	153988	91	88824	78564	91	88821	76618	91	769	610	0	4628	4061	37	10	369	0	1.01179
40216	40237	75	9166	9304	40	20572	20568	51	159	211	0	1096	1152	10	293	634	0	1.01179
59811	60292	74	20498	20887	54	28814	28461	74	353	494	0	1693	1624	18	419	623	0	1.01179
132203	119987	87	57984	51866	85	63581	56897	85	868	698	0	3413	2873	32	363	824	0	1.01284
145156	127229	92	67901	58531	89	76099	63906	91	841	526	0	3567	2946	33	146	1030	2	1.01284
145720	125975	89	62892	54795	86	70316	60572	87	790	600	0	3812	3275	36	207	707	0	1.01284
51997	51478	82	19580	19354	57	21611	21354	58	259	278	0	1170	1132	8	-544	282	0	1.01389
101538	98733	79	25778	25675	77	59316	57774	80	589	531	0	3192	3077	29	-282	159	0	1.01389
177988	145456	107	68915	57083	93	69988	58047	92	725	768	0	3758	3130	34	56	753	0	1.01494
75896	78220	75	22867	22613	63	40172	39393	76	331	332	0	2193	2289	22	546	864	0	1.01599
131334	113568	102	52000	44923	86	62445	52926	87	456	566	0	3007	2645	31	428	651	0	1.01704
79093	77950	86	24923	25249	66	37094	36569	76	417	375	0	1971	1918	21	541	906	0	1.01809
112963	103136	83	46455	42008	82	63962	56679	83	567	559	0	3466	3150	31	-72	349	0	1.01913
231032	171410	105	100738	77772	102	102850	77626	101	1122	819	0	5523	4027	44	-131	326	0	1.01913
140894	119416	89	57898	47928	88	71262	57982	89	760	599	0	3696	2941	36	217	567	0	1.02018
160968	137177	92	64950	54425	90	85595	73675	91	1125	861	0	4252	3726	35	-360	158	0	1.02018
154332	127410	96	58965	48160	89	70690	56468	91	872	671	0	3689	3026	37	92	511	0	1.02228
73376	74032	76	24250	24359	64	29487	29093	73	258	399	0	1572	1511	20	242	644	0	1.02333
95732	94006	80	25822	25638	74	41363	39877	78	377	576	0	2108	2076	23	212	342	0	1.02648
275031	199633	116	119237	90339	115	128510	95048	115	1421	1070	8	7231	5084	48	314	861	0	1.02648
206561	167591	100	118188	102339	97	90561	73710	98	898	920	0	4617	4057	37	910	892	0	1.02753
149770	124512	94	70247	57498	90	87896	71808	91	609	528	0	4345	3662	37	1103	1176	6	1.02858
56329	57888	75	24059	24048	68	27426	28012	73	166	212	0	1405	1386	14	323	427	0	1.02963
90887	90996	79	22078	22100	62	47614	47055	77	426	482	0	2274	2338	23	788	627	0	1.02963
124002	120877	83	40130	39055	81	63448	59933	84	403	459	0	3227	3069	30	406	642	0	1.03068
184549	144110	96	74151	58010	95	86764	67607	95	758	588	0	4610	3633	38	187	710	0	1.03068
129931	115540	87	56275	49303	86	74360	64121	87	763	654	0	3990	3285	34	824	766	0	1.03173
95884	92505	95	15802	15923	48	42161	40744	77	261	432	0	2156	2093	24	150	616	0	1.03278
134740	109944	98	53411	44359	88	67680	55516	89	667	549	0	3604	2984	34	871	727	0	1.03278
133759	121409	90	59004	52911	85	64435	57817	85	464	636	0	3399	3111	31	717	859	0	1.03383
76522	74977	76	23783	23440	63	31870	30484	76	446	204	0	1880	1851	21	428	639	0	1.03488
205600	156051	104	71242	53764	96	108293	81317	97	1086	760	0	5954	4023	47	435	557	0	1.03488
133683	122670	85	42571	37763	83	66373	58914	86	495	609	0	3521	2971	33	-53	295	0	1.03593
128347	114959	86	38602	32694	84	69370	58802	86	798	566	0	3585	3203	32	739	846	0	1.03593
146313	126290	88	60462	50645	88	78313	67260	89	936	691	0	4233	3469	37	431	867	0	1.03803
229056	168931	109	80661	59851	102	118989	85832	103	1204	865	0	6307	4634	47	1549	1470	15	1.03803
104768	103434	93	48094	47867	79	57959	55507	80	291	514	0	3121	3169	28	-208	491	0	1.03908
130346	114500	88	44611	37293	85	63679	54985	86	582	668	0	3366	2982	31	173	587	0	1.03908
93083	92082	79	29213	28615	76	37362	37065	77	579	424	0	1938	1915	19	667	751	0	1.03908
77780	77695	86	21452	21120	62	35782	35081	74	367	395	0	1854	1961	21	463	459	0	1.04013
31013	31286	68	8727	8739	40	13549	13827	46	113	161	0	875	947	0	632	554	0	1.04118
167257	145412	90	79216	68823	87	94406	82513	87	1061	844	0	5166	4319	39	479	794	0	1.04118
99894	95727	96	27332	24732	96	64039	60048	96	130	235	0	3317	3198	28	-171	277	0	1.04118
164590	130198	92	66204	53202	90	82895	66880	92	680	509	0	4414	3248	39	647	519	0	1.04118
98937	91913	86	44643	40820	83	48588	44409	82	505	458	0	2780	2445	29	564	591	0	1.04432
108073	105194	89	34653	34025	77	49480	47954	79	764	702	0	2463	2357	25	587	1015	1	1.04537
72872	73676	74	33824	33774	75	36022	36081	75	376	257	0	1976	1873	22	-147	174	0	1.04852
209310	159195	113	73004	56202	95	95992	75563	97	1004	772	0	4968	3718	41	79	281	0	1.04852
27118	28274	55	7773	8128	37	14936	14975	46	38	69	0	677	708	0	142	488	0	1.04852
134641	116016	89	51962	44646	86	71255	61580	87	612	623	0	3800	2991	36	380	570	0	1.05062
172937	133370	95	75891	59364	92	79800	61519	92	955	648	0	4101	3202	38	403	638	0	1.05167
161046	129333	96	77363	63811	92	80370	64670	92	719	436	0	4227	3510	35	1277	988	0	1.05272
162450	135799	95	61650	51143	90	74544	61578	91	664	618	0	4240	3517	37	152	361	0	1.05272
143320	127558	87	67774	60527	87	73805	64405	88	730	681	0	3778	3260	34	342	455	0	1.05377
185413	143776	100	68045	51277	92	93079	71963	94	629	539	0	4749	3616	40	111	838	0	1.05377
116008	103473	94	42953	38380	82	62407	54819	84	623	527	0	3458	2949	34	-63	293	0	1.05587
69021	72916	75	29850	29952	72	41802	41399	74	430	312	0	1915	2002	21	161	620	0	1.05587
46644	47582	71	14590	14662	47	22790	22638	70	397	459	0	1176	1133	9	-251	332	0	1.05797
122198	109418	96	45917	40527	84	65586	57657	86	515	517	0	3704	3307	32	-148	398	0	1.05797
153962	132534	92	61910	51919	87	90398	77377	88	935	782	0	4995	4069	41	1138	1414	11	1.05797
48814	47782	81	16671	17214	47	22566	23061	59	199	177	0	1124	1262	11	697	933	0	1.05797
68763	67760	75	19725	19512	59	30044	29463	73	461	324	0	1646	1489	18	255	390	0	1.06007
103521	100368	82	29079	28542	77	48643	47608	79	512	507	0	2687	2610	26	-121	140	0	1.06322
164190	139052	93	44083	35194	89	72260	60888	90	573	632	0	3782	3145	32	219	589	0	1.06427
118633	107503	95	45355	41300	84	53797	48291	85	436	381	0	2681	2707	26	429	558	0	1.06741
64400	66051	74	13281	13502	44	27028	25857	74	291	334	0	1445	1638	16	-389	211	0	1.06741
182647	162194	92	67783	59513	89	99395	87080	91	1565	1266	13	5288	4462	39	344	865	0	1.06846
58219	58346	75	19870	19471	58	24495	23196	74	404	238	0	1291	1185	12	322	1152	5	1.06846
169086	142436	94	55301	45123	89	86960	72900	91	1109	947	0	4614	3711	38	2021	909	0	1.07161
54751	56017	73	18039	18536	49	24091	24550	63	368	447	0	1157	1188	12	211	464	0	1.07161
119586	108543	83	42134	37667	83	64617	57217	84	654	643	0	3450	3264	30	696	552	0	1.07161
115125	114141	84	37276	36565	79	70540	68732	81	716	702	0	3589	3368	32	82	269	0	1.07266
135626	119036	89	54846	46156	86	69485	59488	86	612	521	0	3640	3179	34	37	460	0	1.07266
51569	52300	78	17785	18325	50	20509	20560	63	313	258	0	961	989	0	904	938	0	1.07266
54490	54873	76	17396	17502	50	25416	25027	69	103	185	0	1159	1292	12	938	745	0	1.07266
108438	104730	83	29694	28961	78	57737	56688	80	561	595	0	2989	2810	29	226	893	0	1.07371
87035	82581	84	38909	36590	79	44942	42253	79	188	360	0	2080	2069	24	345	591	0	1.07371
133423	104424	95	59215	47696	88	65993	51898	90	644	710	0	3603	2820	36	735	887	0	1.07476
113387	110486	91	42946	41904	79	64514	63840	81	749	605	0	3323	3225	29	387	725	0	1.07581
27166	27536	55	8169	8461	38	17189	17175	49	254	218	0	907	1035	4	165	494	0	1.07791
217498	189208	104	109719	97005	96	163054	141880	98	1659	1503	18	8824	7847	50	288	787	0	1.08001
165307	139280	91	70652	59454	88	87725	72509	90	1362	808	0	4825	3828	39	76	442	0	1.08001
36188	36816	71	13139	13237	45	18099	18513	52	186	220	0	1193	1093	7	468	453	0	1.08211
204015	164527	105	88803	71837	95	109788	87457	96	1223	871	0	5814	4619	41	1131	1294	10	1.08211
78314	74888	85	24037	23983	68	33942	33039	75	323	254	0	1939	1919	20	162	459	0	1.08421
50069	53362	71	19816	19998	56	23343	22904	69	288	214	0	1499	1263	15	56	347	0	1.08526
96435	95797	83	33308	33068	77	55604	53921	79	331	370	0	2924	2664	27	1108	1316	10	1.08631
39420	41902	59	20618	20922	57	20927	20706	55	169	277	0	1233	1092	8	-332	168	0	1.08736
100951	100250	91	31541	30960	77	46986	46080	78	493	459	0	2422	2341	24	36	397	0	1.08841
168038	142566	94	65072	54124	92	80806	69272	93	850	797	0	4170	3589	36	527	523	0	1.08841
29790	33183	46	13522	14194	44	16776	16318	53	168	233	0	838	927	0	538	504	0	1.08841
170041	139388	103	66532	53542	90	87880	73892	92	944	743	0	4564	3739	38	294	472	0	1.08946
123809	109389	85	47752	42302	84	64339	54348	85	611	574	0	3355	2994	31	242	492	0	1.08946
59910	59856	77	19265	19298	52	24358	23723	61	579	321	0	1407	1180	11	-337	43	0	1.08946
52549	52088	73	14749	14730	47	23462	23542	63	-78	150	0	1323	1204	14	341	445	0	1.09051
194555	154414	98	79146	64438	96	86726	69206	97	1126	773	0	4781	3716	38	-89	198	0	1.09051
132825	127285	88	53932	51953	84	65251	63099	85	801	887	0	3510	3280	30	387	778	0	1.09155
105753	93648	81	41535	36284	82	48696	42809	83	507	396	0	2633	2406	28	-147	154	0	1.0926
51102	51194	85	31155	31325	73	22970	22355	72	330	389	0	1214	1194	10	118	314	0	1.0926
234505	174972	112	84492	63470	102	99359	75390	103	1168	1003	2	5310	3886	41	-22	357	0	1.09365
32684	34821	60	8217	8543	38	15655	15503	49	5	126	0	851	895	0	124	438	0	1.09365
153095	131952	103	62968	56154	88	71850	62460	90	853	901	0	3596	3318	33	353	709	0	1.0947
135630	120166	89	61170	53877	87	71010	60201	88	646	567	0	3753	3240	35	-8	696	0	1.0947
133501	117133	90	43361	38225	85	54633	47162	87	522	561	0	2776	2602	27	-16	773	0	1.09575
104480	102325	83	52237	51869	80	60030	59920	80	791	838	0	3089	3043	29	910	878	0	1.0968
195487	153356	97	73165	57743	94	80459	63021	94	881	903	0	4531	3652	37	-161	142	0	1.0989
100159	100883	77	44662	44290	78	52689	51811	77	544	515	0	2948	2854	27	-261	205	0	1.09995
132403	113945	88	48502	41729	86	63400	54806	86	761	628	0	3407	2955	31	-275	251	0	1.101
32148	34715	58	10214	10577	41	19344	19456	54	72	206	0	993	930	0	-223	400	0	1.101
136909	118721	90	54828	46222	88	70074	59006	88	844	753	0	4205	3321	37	413	715	0	1.10205
112159	98309	88	42584	35964	84	57690	50355	84	692	675	0	2931	2702	29	-457	137	0	1.10415
123473	119388	85	43489	42037	82	59902	56644	82	721	664	0	3147	2973	28	-184	253	0	1.1052
29940	30716	58	10718	10981	42	16421	16548	50	153	195	0	935	986	0	490	638	0	1.1052
170471	147583	90	52313	44985	90	102961	89483	91	1146	959	0	5319	4657	40	245	686	0	1.1073
97152	84643	84	42209	36766	81	40976	35367	83	197	344	0	2346	1935	26	67	508	0	1.10835
113879	109830	90	41239	39992	80	69520	66452	83	723	658	0	3806	3832	30	15	378	0	1.11045
53675	53758	75	16960	17413	49	24059	23577	68	367	390	0	1255	1251	13	-412	114	0	1.11045
122362	108879	88	46047	39782	84	61696	53022	86	597	397	0	3511	2932	34	485	498	0	1.1115
170289	138237	92	78233	63253	91	90164	69650	92	735	669	0	4671	3880	38	128	499	0	1.11255
108338	106905	82	25721	25869	63	66372	65358	80	428	433	0	3334	3316	30	-436	226	0	1.11255
21921	21529	65	10274	10356	41	12428	12531	44	30	215	0	690	711	0	-350	91	0	1.1136
111712	105518	83	38064	36129	81	50515	47278	82	310	331	0	2914	2937	27	423	804	0	1.1136
116073	101125	88	54473	46768	85	54434	47552	84	510	395	0	2883	2475	30	183	573	0	1.11465
104571	93789	86	42580	38129	82	44119	38184	82	313	368	0	2324	1937	27	410	423	0	1.11465
99887	100063	78	33146	32681	77	55448	54490	78	464	402	0	2998	2946	27	27	332	0	1.11465
65402	63393	78	24226	23982	71	27438	27317	74	272	245	0	1443	1615	16	-100	338	0	1.1157
38708	40741	61	19084	19478	53	18894	18732	53	177	209	0	984	890	0	375	348	0	1.1157
161675	136338	91	69850	58009	88	81562	66691	89	610	708	0	3902	3305	35	276	545	0	1.11674
39212	40928	69	19997	20349	55	18277	18657	53	110	162	0	829	910	0	-288	220	0	1.11779
48978	49954	73	21661	21954	58	21048	21046	58	3	146	0	1038	1103	7	-199	236	0	1.11779
192130	153362	92	80762	64406	93	92456	72589	94	721	647	0	5021	3965	39	903	892	0	1.11884
121934	115071	97	49282	45674	83	70875	65557	83	652	633	0	3618	3427	30	652	726	0	1.12094
62711	62596	75	24449	23679	73	26981	25862	73	269	263	0	1355	1449	17	372	567	0	1.12304
110110	97396	86	45026	38933	85	53537	47077	85	542	445	0	2697	2604	27	-437	224	0	1.12304
239713	183354	109	107701	84783	103	125012	97579	104	1062	899	0	6874	5214	46	1572	937	0	1.12409
186075	143609	101	80853	66242	95	87913	67894	96	789	852	0	4916	3804	42	-242	626	0	1.12514
90310	89784	80	30992	30221	77	48765	47698	78	583	441	0	2800	2558	27	-306	186	0	1.12619
276241	202514	129	69064	51369	108	126383	92294	113	1580	1269	19	6915	5379	48	1030	816	0	1.12724
112005	106597	98	46989	43202	98	58205	53365	98	578	550	0	3255	2854	30	-396	116	0	1.12829
127597	119150	85	58343	54210	84	63452	58845	84	651	625	0	3343	3285	29	88	490	0	1.12934
134754	119836	86	69869	62339	85	58358	52400	86	692	594	0	2943	2587	30	626	573	0	1.13144
234434	179409	104	179208	145257	101	219153	177237	102	1906	1459	18	11590	9245	60	2532	2167	39	1.13144
101438	104761	75	31229	31847	65	61514	59223	79	677	606	0	3452	3477	30	524	567	0	1.13144
31773	32011	69	5635	5691	35	14559	14339	46	188	248	0	689	702	0	367	490	0	1.13249
145771	120636	94	64757	55227	90	68321	58115	90	852	722	0	3629	3153	33	1119	884	0	1.13249
97489	97846	79	32371	32422	76	43519	43023	77	537	479	0	2180	2242	23	586	671	0	1.13354
69835	71475	76	13805	13808	45	30817	30757	73	341	490	0	1549	1596	16	25	473	0	1.13564
177404	144106	95	78700	65100	92	93202	74400	92	1210	874	0	5127	3922	43	230	273	0	1.13564
195920	156672	95	60026	45945	95	85278	68135	96	706	548	0	4390	3477	38	142	632	0	1.13669
175230	141568	110	53629	43331	95	79758	63144	110	734	795	0	4101	3380	36	222	552	0	1.13669
50784	52160	74	13728	14196	44	22219	22810	58	172	263	0	1155	1189	12	243	799	0	1.13774
25591	25361	62	10520	10625	41	12888	13262	44	130	173	0	685	625	0	-352	51	0	1.13879
118473	100660	89	46403	39555	84	52171	44892	85	784	711	0	2723	2386	28	409	698	0	1.13879
89176	87262	79	31959	31510	77	40866	40268	78	321	411	0	2045	2196	24	788	573	0	1.14193
51210	51968	72	15979	16120	48	23753	23684	60	306	286	0	1361	1316	13	108	546	0	1.14193
164406	147305	97	61305	54441	87	86291	75513	90	675	550	0	4216	3856	35	330	401	0	1.14403
29525	33578	45	14014	14380	46	18193	18125	53	153	151	0	726	813	0	74	400	0	1.14508
64831	66079	75	26872	26599	73	25703	25813	67	221	368	0	1472	1537	16	-262	265	0	1.14508
114130	106753	84	40064	36730	82	58528	54203	83	412	574	0	3128	3007	29	238	620	0	1.14613
160536	142881	88	57710	51407	87	77332	65142	89	682	668	0	4090	3699	34	358	646	0	1.14613
33646	32880	67	11328	11542	43	13634	13794	47	216	259	0	764	908	0	398	405	0	1.14823
27552	27374	69	9640	9805	41	13230	13390	45	-121	58	0	656	799	0	379	846	0	1.15138
103181	97110	83	46295	42897	82	45313	41330	81	662	631	0	2187	2124	24	273	497	0	1.15243
180844	138777	95	70682	54818	94	76117	59022	94	962	749	0	4001	3187	39	271	947	0	1.15348
98593	89281	83	44531	40290	81	41159	37887	80	519	568	0	2018	2018	22	-97	227	0	1.15348
44880	47841	61	17570	17932	49	20553	20278	56	27	332	0	1099	1140	10	203	519	0	1.15348
34877	36005	61	17915	17962	51	16954	17271	48	78	82	0	958	848	0	330	653	0	1.15453
257709	191181	112	102770	79252	106	102377	77270	107	1211	876	0	5560	4200	43	248	340	0	1.15453
209768	155549	98	77127	56934	96	117269	87257	99	1214	902	0	6110	4390	44	773	808	0	1.15453
96318	96829	79	30168	29776	76	50957	49929	77	386	468	0	2899	2658	28	9	253	0	1.15558
131647	114626	98	44586	38455	85	63500	54374	86	759	637	0	3049	2537	29	1525	861	0	1.15873
131670	114878	95	55137	48602	86	62234	55456	87	644	630	0	3195	2728	31	807	1282	7	1.15978
38280	37416	79	16121	16369	50	18491	18553	53	217	212	0	872	888	0	688	1076	3	1.16188
124442	102040	88	61976	52051	87	58101	46062	87	566	488	0	2934	2406	31	76	691	0	1.16293
44274	44307	69	17552	17565	51	20830	20559	57	61	272	0	1267	1151	10	-195	384	0	1.16398
197357	154033	96	92033	70886	98	110577	84927	100	992	814	0	5633	4496	42	-536	271	0	1.16398
41475	41574	64	15839	15794	49	19779	19829	57	184	195	0	1001	1045	5	256	592	0	1.16503
75096	73718	78	25741	24882	69	33812	32459	75	231	284	0	1688	1671	17	397	540	0	1.16607
191801	148524	99	75398	58164	97	86348	68128	97	730	567	0	4299	3206	37	312	1011	1	1.16607
24016	27350	44	9110	9659	39	15068	15587	46	292	259	0	890	887	0	-179	193	0	1.16607
42005	42936	69	16406	16760	48	20382	20337	62	158	254	0	1137	1236	12	-164	294	0	1.16607
195445	154395	94	80075	62317	93	95278	73119	93	950	860	0	5408	3965	44	952	624	0	1.16607
88913	90474	78	34180	34422	75	45033	44199	78	664	505	0	2338	2300	24	-264	682	0	1.16607
58565	59833	71	13910	14146	45	27421	26906	72	198	265	0	1159	1306	13	883	920	0	1.16712
273227	202079	110	93818	68659	107	118053	89411	107	1264	1069	7	6464	4652	48	448	522	0	1.16712
121262	108958	99	39747	34759	81	62204	55626	83	644	597	0	3608	2962	33	462	729	0	1.16817
69575	69115	79	17924	18140	50	33921	34883	73	566	463	0	1740	1676	19	363	836	0	1.16817
184684	145806	101	72656	59639	98	90215	69949	98	1006	742	0	4729	3653	39	712	741	0	1.16922
116816	106441	90	50136	44956	84	64451	56760	85	419	569	0	3421	3254	31	-59	305	0	1.17027
176713	146628	92	51668	41528	88	76656	64077	91	743	836	0	3962	3316	37	520	460	0	1.17132
44487	45836	69	17489	17754	52	18460	18891	51	196	158	0	1028	1101	7	503	718	0	1.17132
42688	43032	84	12824	13149	44	20324	20171	57	111	174	0	980	953	0	73	271	0	1.17237
75539	74084	92	32226	32333	74	37096	37096	76	163	272	0	2017	1877	22	-110	247	0	1.17237
228370	175432	102	97538	74674	99	107284	82172	99	1396	1057	6	6206	4819	45	1457	1317	8	1.17237
190536	156243	92	76167	61360	93	82843	66250	94	1055	831	0	4338	3351	38	216	551	0	1.17342
199841	161996	94	68491	54374	93	86913	70431	93	837	917	0	4876	3883	39	272	715	0	1.17342
85630	87042	78	27216	27375	65	50742	50634	76	601	526	0	2542	2549	25	164	400	0	1.17342
146373	119469	101	51725	42692	88	61909	52103	89	806	623	0	3474	2881	33	53	332	0	1.17552
169845	133729	103	62573	49726	91	87044	69839	93	878	703	0	4436	3515	37	319	450	0	1.17552
116599	104983	91	45414	40134	83	69095	61077	84	828	518	0	3642	3109	34	-318	128	0	1.17762
203624	161259	100	70467	55737	94	100265	79953	96	1315	972	0	5519	4253	43	29	463	0	1.17867
102578	101049	88	32156	31835	77	50279	48905	79	889	858	0	2834	2818	28	199	376	0	1.17867
125506	112954	90	51484	44827	84	80644	70341	86	420	479	0	3913	3314	36	-486	539	0	1.17972
41839	42692	72	16277	16283	48	17931	17916	51	168	199	0	969	888	0	696	893	0	1.18287
178830	139484	103	70026	55557	94	79952	65817	93	1056	908	0	4457	3700	38	303	876	0	1.18287
191592	153435	98	75261	59586	96	85960	68050	96	1176	993	0	4771	3574	39	-65	465	0	1.18392
197789	153102	115	75366	57098	115	95376	74744	115	750	581	0	5659	4035	44	247	577	0	1.18392
78338	80811	75	33510	33492	74	40826	40615	76	603	437	0	2233	1961	23	124	442	0	1.18392
130999	115848	101	47988	40340	86	78812	68566	86	826	745	0	4445	3975	35	418	418	0	1.18602
179040	147032	97	69932	57856	96	85489	70492	96	910	687	0	4461	3648	38	825	775	0	1.18917
57925	57251	78	6668	6925	36	25973	26092	71	144	303	0	1175	1225	11	744	1116	5	1.19021
53455	54606	70	16928	16881	49	18784	18655	53	88	341	0	1104	1013	3	1071	1437	10	1.19126
62882	64109	72	18548	18741	51	30586	30758	73	504	325	0	1765	1710	18	-128	136	0	1.19231
61983	62854	71	25837	25735	69	25470	25156	71	316	314	0	1227	1184	10	52	421	0	1.19231
35418	35907	68	13583	13996	44	15862	16340	50	332	199	0	922	937	0	-160	261	0	1.19336
155292	125711	94	57632	45763	89	73363	57254	91	723	553	0	4143	3295	35	-663	64	0	1.19336
173264	143596	93	53398	42594	89	92712	75173	91	919	803	0	5098	4248	39	1636	1190	9	1.19441
98663	95311	79	29009	28427	77	40064	39062	78	476	377	0	2275	2132	23	605	734	0	1.19546
28361	27020	69	9883	10038	40	14060	14213	46	79	173	0	695	693	0	155	539	0	1.19546
77722	71501	80	38531	34794	79	34121	30814	78	466	471	0	1897	1557	21	-2	433	0	1.19546
53366	56265	70	19932	20044	53	23742	23603	63	480	366	0	1126	1201	11	137	593	0	1.19651
35391	36162	65	9875	9861	41	16364	16458	51	282	203	0	999	894	0	481	629	0	1.19651
100412	99210	83	32439	31960	77	54310	52841	79	402	273	0	2845	2713	29	519	488	0	1.19651
227256	179648	106	78082	61261	100	121447	95617	102	1032	869	0	6117	4802	43	244	459	0	1.19651
25239	26604	50	6983	6962	37	13366	13597	46	14	107	0	625	627	0	117	544	0	1.19966
95577	89515	83	38984	35591	79	46255	41657	80	343	339	0	2423	2159	26	9	465	0	1.19966
97037	97687	79	43749	42940	77	46854	46686	78	270	375	0	2653	2353	27	396	736	0	1.20176
78284	79827	76	20936	21102	59	40608	40750	75	491	364	0	2149	2064	23	1162	904	0	1.20176
33071	29293	83	12754	11809	54	16961	13988	83	312	280	0	988	797	0	670	610	0	1.20176
43085	46705	61	17348	17507	49	22905	23026	64	318	290	0	1167	1121	9	-224	198	0	1.20176
54786	56150	69	17173	17207	51	24849	24616	65	408	347	0	1373	1416	15	349	326	0	1.20386
46445	48911	59	18851	19079	55	22782	22283	65	74	144	0	1309	1250	13	167	352	0	1.20386
126924	109018	87	49097	40723	88	46711	38966	88	785	587	0	2311	1864	26	621	745	0	1.20386
117704	117982	80	38845	38171	79	56491	53779	80	356	425	0	2887	2767	28	230	683	0	1.20386
187260	163958	92	79476	68719	91	94611	81363	93	839	786	0	5262	4287	39	1232	954	0	1.20491
109867	108701	81	28611	28384	71	66173	65067	80	535	585	0	3477	3272	32	65	864	0	1.20491
222839	153886	101	101165	72369	100	101970	72996	100	938	745	0	5714	4120	47	259	397	0	1.20491
96144	94409	87	31393	31424	75	63404	62034	78	455	623	0	3249	3182	29	-93	481	0	1.20491
106559	104320	84	38285	37820	78	51212	49639	80	407	410	0	2890	2932	28	-38	405	0	1.20596
84536	86491	76	38358	38283	76	48392	46855	77	349	355	0	2537	2416	27	442	1088	4	1.20596
54184	55830	63	21885	22070	59	26728	27011	73	180	283	0	1391	1360	16	377	413	0	1.20701
187707	147176	100	77367	61059	97	108384	88242	97	1184	913	0	5768	4539	43	1308	1950	16	1.20701
102364	100570	82	36049	34959	79	48209	46705	81	765	782	0	2749	2576	26	612	556	0	1.20806
35371	37114	58	20593	21019	57	15069	15348	47	337	295	0	655	648	0	111	209	0	1.20806
50862	49342	88	13076	13207	45	23072	22531	70	226	302	0	1044	1027	4	123	296	0	1.20911
128228	119936	84	54134	50102	84	58132	54037	84	704	666	0	3167	2735	31	670	678	0	1.21121
103614	100423	87	37559	37138	78	52221	51225	79	238	201	0	2657	2432	28	530	1059	4	1.21226
152306	130572	95	69643	60149	88	75183	64003	89	726	644	0	4227	3503	37	443	664	0	1.21226
109942	109426	96	35885	34742	78	64003	61001	81	579	527	0	3312	3156	30	44	298	0	1.21226
125745	116054	86	52521	46494	83	79386	71529	85	631	662	0	4188	3824	37	-28	321	0	1.21226
164506	134302	105	70116	58429	91	70586	58683	91	978	612	0	3650	3203	33	301	388	0	1.21435
124615	108273	90	48405	41755	84	57592	48806	86	830	681	0	3343	2812	33	-81	385	0	1.2154
200848	150048	113	70234	53447	95	98391	74411	96	1100	647	0	5052	3906	41	346	746	0	1.2154
55718	55506	77	24690	24938	72	24775	25018	66	208	220	0	1284	1189	13	-301	36	0	1.21645
59932	59105	73	22093	21933	68	27308	27425	74	114	188	0	1481	1362	16	-156	440	0	1.21645
177423	148795	95	88801	76528	92	75746	62733	92	948	857	0	4114	3667	34	975	1557	10	1.21855
66753	66251	76	17822	17786	52	27428	26938	74	443	346	0	1438	1286	14	-244	121	0	1.2196
42309	43748	55	15436	15488	47	22390	22832	59	297	222	0	1018	984	0	114	535	0	1.2196
25978	27148	54	10302	10521	42	13513	14066	46	172	240	0	685	882	0	-341	56	0	1.2196
126553	115464	87	70403	63736	85	67120	60663	86	632	609	0	3364	2899	31	-386	236	0	1.2196
51878	52484	72	15543	15816	47	25470	25507	69	331	423	0	1283	1337	13	632	797	0	1.2196
50447	50786	73	12029	12588	43	16119	16701	48	129	187	0	1022	1027	4	-254	448	0	1.22065
103540	99885	88	32939	32355	78	39392	38786	78	504	354	0	2038	2096	22	-330	257	0	1.2217
206284	160684	104	86558	67134	100	101905	77408	100	1054	837	0	5290	4134	40	-114	293	0	1.2217
62830	66278	74	24509	25510	56	27875	27681	70	298	433	0	1172	1259	12	393	442	0	1.2217
219756	165073	101	82828	61607	102	91981	70863	101	1263	816	0	4986	3962	41	121	390	0	1.2217
163167	136485	96	73550	63573	91	63024	53012	91	676	762	0	3585	3056	33	-43	462	0	1.22275
93108	92632	81	35399	35067	76	51673	51040	78	533	713	0	2860	2483	30	185	660	0	1.22275
138749	127814	84	60705	56119	84	68243	61944	84	980	740	0	3543	3342	31	496	756	0	1.2238
114837	104049	86	48532	43600	83	56724	49581	84	737	682	0	2725	2472	27	1447	992	0	1.2259
102932	100937	83	36514	35797	78	48414	47317	77	591	461	0	2491	2352	25	1119	904	0	1.22695
38063	39882	68	20106	20508	54	17483	18189	51	121	162	0	922	895	0	406	566	0	1.2301
61478	61571	75	14729	14859	46	29239	28595	72	361	337	0	1454	1408	16	-21	466	0	1.2301
79232	78900	75	31097	31043	75	36831	35622	76	199	220	0	1856	1890	20	373	671	0	1.2301
59049	57153	86	24693	23853	73	25452	24295	68	328	170	0	1152	1058	9	226	642	0	1.2322
61029	62258	72	22299	22663	60	27063	27850	72	336	317	0	1539	1609	17	273	500	0	1.23325
110083	101706	85	49364	44486	81	73157	65379	82	537	493	0	3443	3212	32	410	561	0	1.23325
213396	170289	104	76102	58886	95	123129	95194	98	930	960	0	6742	5206	44	161	456	0	1.23325
32309	31975	71	7681	7729	38	14944	15110	48	-97	41	0	792	702	0	319	470	0	1.2343
117335	107412	88	62400	55881	84	55566	48509	84	800	551	0	2880	2496	31	-70	398	0	1.2343
146554	131633	89	55467	49238	86	75632	67373	87	651	566	0	3857	3315	35	-135	174	0	1.2343
140636	124205	91	74404	66549	87	74539	64841	86	792	761	0	3892	3501	34	275	451	0	1.23535
45122	44998	77	15626	15592	50	21165	21592	62	251	262	0	1136	976	0	138	409	0	1.23745
100309	89220	88	40942	36459	82	38996	34101	81	491	411	0	2135	1909	24	261	481	0	1.2385
187336	153017	97	80060	65109	92	75312	61864	92	753	874	0	3873	3060	36	-147	585	0	1.2385
120155	112337	83	59557	54171	85	66833	59460	85	1057	867	0	3601	3294	33	-45	505	0	1.24059
59685	58395	75	20941	20660	56	24815	24180	63	328	368	0	1150	1253	11	-314	515	0	1.24059
53210	53400	82	11448	11523	42	22188	22649	64	265	342	0	1330	1252	13	93	526	0	1.24164
28088	28493	68	13249	13515	45	13392	13341	43	250	260	0	516	593	0	27	278	0	1.24164
256837	199918	110	87795	69467	102	126944	97145	103	1308	993	0	7090	5313	47	34	637	0	1.24269
182771	156981	91	63390	53755	90	83388	70877	91	1007	771	0	4501	4145	35	968	1238	7	1.24479
68097	67060	76	20266	20247	56	29006	29325	73	298	206	0	1733	1577	18	493	606	0	1.24479
104036	104356	80	31076	30886	76	63211	61982	79	552	517	0	3376	3101	30	74	358	0	1.24479
109921	108372	83	39650	39047	78	52688	50129	80	563	567	0	2471	2477	25	-102	631	0	1.24584
93024	94857	84	45212	45170	78	59618	58346	79	297	428	0	3074	2895	29	-188	557	0	1.24584
196990	153637	103	65718	49114	95	106005	83311	97	1222	849	0	5334	4119	41	469	691	0	1.24689
27216	30014	57	11826	12349	42	14032	14284	43	199	226	0	777	775	0	-342	59	0	1.24689
163698	142125	98	49783	41954	87	92718	82036	89	946	874	0	4757	4349	37	443	691	0	1.24794
125881	122496	83	54113	50643	82	67095	63392	82	663	609	0	3300	3147	29	420	611	0	1.24899
83615	84536	78	35514	35600	76	37629	37881	76	341	278	0	1914	1916	22	359	505	0	1.24899
62302	60986	79	28057	27819	72	26031	24941	71	331	291	0	1403	1366	15	1405	1464	11	1.25004
134293	118242	99	55874	49675	87	64650	57010	87	773	595	0	3456	3158	32	696	568	0	1.25319
38631	40481	63	12809	13203	44	18235	17989	53	-313	76	0	997	1117	8	-7	313	0	1.25319
97181	99476	79	48092	47864	78	43863	43354	77	343	385	0	2394	2392	23	1341	980	0	1.25319
130062	109448	87	52875	43695	85	61931	51258	86	394	553	0	3168	2542	32	-2	646	0	1.25424
46466	47203	71	15058	15197	48	20381	20749	51	9	237	0	917	975	0	288	578	0	1.25424
103271	102684	80	34286	33659	77	51284	50294	78	492	451	0	2663	2457	26	423	452	0	1.25634
59628	58534	76	15146	15141	47	26556	27118	71	524	426	0	1546	1449	17	-286	300	0	1.25844
147360	125132	89	58521	48217	89	66631	56260	89	337	531	0	3797	3212	34	-265	653	0	1.25844
194216	159785	99	80415	65220	94	87748	74279	94	916	717	0	4933	3968	39	1506	1378	10	1.26054
114885	99077	91	48254	41334	84	51238	45033	84	404	446	0	2724	2284	28	2	529	0	1.26054
195293	156811	99	77750	63599	93	83538	67093	93	1125	810	0	4569	3497	40	623	803	0	1.26159
46930	48897	63	20201	20506	54	22487	22646	64	168	194	0	1118	1159	10	259	597	0	1.26159
195334	150093	97	70999	54398	96	102618	77988	97	945	763	0	5659	4237	45	1279	1142	10	1.26264
120646	114130	84	42885	40280	81	60498	56795	84	510	527	0	2922	2801	27	582	1072	5	1.26264
102523	97376	87	31538	30907	78	41142	40370	79	155	316	0	2172	2310	24	880	875	0	1.26368
29970	31098	62	11336	11666	41	15480	15640	48	-48	86	0	961	785	0	279	760	0	1.26368
184482	146544	101	73429	60574	95	75955	60157	95	930	671	0	3978	2984	37	464	570	0	1.26368
198283	161353	98	85733	70151	95	117832	95139	96	1265	894	0	6209	5208	42	552	516	0	1.26473
99973	101549	81	28970	28972	65	51069	49667	78	578	344	0	2654	2767	25	458	438	0	1.26473
138228	120104	91	48779	40846	89	74352	63677	89	1085	844	0	3732	3282	31	564	625	0	1.26578
129480	117450	84	56009	50088	84	55382	49813	83	562	323	0	3092	2721	32	550	587	0	1.26578
155871	94906	111	50948	28261	104	71724	42786	105	671	365	0	3465	2185	48	655	670	0	1.26578
157155	132994	91	62408	53815	89	78072	64008	90	508	490	0	4210	3545	36	942	1157	7	1.26578
168338	147561	91	82911	74750	88	95667	82242	90	835	809	0	5012	4382	37	1065	1431	14	1.26683
104931	100930	97	49397	48038	82	54167	51735	82	642	492	0	2946	2848	28	442	776	0	1.26683
93552	84215	90	37594	33734	80	38830	34578	79	396	413	0	2146	1915	23	329	584	0	1.26683
53917	53540	74	19125	19202	54	25037	24991	70	333	293	0	1334	1493	15	46	255	0	1.26788
153899	126840	96	63133	52163	89	87036	72332	91	699	711	0	4176	3336	37	1311	1180	7	1.26788
83923	80690	79	25277	25098	74	34324	34490	77	258	253	0	1841	1831	21	-414	154	0	1.26893
59527	57181	78	28374	26723	74	24140	23035	73	143	117	0	1265	1246	13	-81	431	0	1.26893
165625	133610	94	78155	64032	92	85296	69990	92	1173	770	0	4577	3526	39	86	263	0	1.26998
172443	138115	93	78381	63691	93	84540	68403	94	1004	724	0	4390	3669	36	525	849	0	1.26998
75290	75911	77	30851	30857	74	34112	33852	74	243	273	0	1819	1971	19	-67	249	0	1.27103
146042	128424	91	57098	49814	88	74748	64109	89	841	711	0	4199	3686	35	490	759	0	1.27103
151257	124448	98	59308	48889	89	61209	50209	89	607	483	0	2945	2757	29	822	746	0	1.27418
130544	121996	87	51226	47175	83	52896	48606	82	774	544	0	3011	2600	28	-191	246	0	1.27418
217518	165218	112	81133	61518	97	105062	79293	98	1190	674	0	6073	4692	45	861	1094	7	1.27523
98432	96529	80	29736	29368	77	50203	49702	79	362	545	0	2588	2492	27	-209	333	0	1.27523
147427	128700	89	63942	56253	87	71266	62072	87	896	773	0	3616	3103	33	347	1413	9	1.27628
214779	154173	103	84121	59271	99	98530	69864	99	1292	948	0	5310	3715	45	66	381	0	1.27628
169514	133425	96	69421	55099	94	73068	58342	94	817	735	0	3930	3201	38	517	497	0	1.27838
40585	42025	54	11514	11600	43	16724	17531	49	357	209	0	867	952	0	-393	119	0	1.27943
38016	37779	68	14079	14084	46	16940	16891	55	401	304	0	885	842	0	-291	197	0	1.28153
160256	139298	89	74121	63330	88	90825	77363	90	716	674	0	4657	4038	38	336	721	0	1.28153
155855	131953	89	46772	38413	88	89013	74244	90	1298	1085	8	4985	4085	40	49	558	0	1.28153
99880	97890	82	37263	36124	78	55683	53213	80	430	457	0	2814	2700	27	-17	451	0	1.28363
203962	161841	99	78442	63907	96	104215	82622	98	989	738	0	5439	4354	41	-61	513	0	1.28363
89012	85602	80	30155	29957	75	37655	36379	77	364	525	0	1990	2029	22	1167	935	0	1.28468
227784	170435	103	93704	70432	104	99799	76278	104	1246	862	0	5255	3742	44	341	590	0	1.28468
76748	76129	80	19625	19663	53	29336	29358	74	396	379	0	1634	1568	18	289	525	0	1.28573
126534	116590	88	49339	44019	82	60509	54456	84	449	716	0	3029	2695	30	241	462	0	1.28573
89465	88480	79	23957	23741	66	50929	49102	79	496	514	0	2874	3018	26	-344	510	0	1.28678
169367	139676	100	71358	58387	93	82527	69572	93	683	607	0	4137	3451	36	158	578	0	1.28678
67683	68460	72	19519	19183	56	24299	23629	72	178	321	0	1361	1257	12	-421	120	0	1.28782
107198	105138	83	39459	38692	77	61275	59016	79	305	379	0	3329	3211	29	449	933	0	1.28782
93189	91063	80	36472	35234	78	47178	46475	79	37	242	0	2705	2608	26	162	336	0	1.28782
57538	58882	72	20441	20700	53	27588	27362	71	258	376	0	1315	1304	12	347	1001	1	1.28782
44799	46819	70	13687	13669	46	18629	19007	53	193	116	0	963	867	0	107	370	0	1.28887
46495	46699	72	16261	16391	50	23131	23594	69	230	195	0	1190	1239	12	222	515	0	1.28887
98041	97947	76	37400	36788	77	56068	54533	78	664	575	0	2857	2686	28	67	668	0	1.28887
21918	23583	46	7180	7439	37	12573	12985	44	44	257	0	652	651	0	-464	201	0	1.28992
152067	126609	93	61082	49354	89	76173	61923	90	678	485	0	3837	3339	35	249	463	0	1.28992
87694	83324	81	32717	31916	76	38025	36213	77	501	519	0	1996	2009	21	935	939	0	1.29097
193352	154852	111	72710	57553	93	80532	64130	93	1035	772	0	4376	3462	38	532	770	0	1.29202
142468	130045	92	63159	57178	87	64837	58908	87	494	438	0	3421	3139	31	550	851	0	1.29307
240080	182639	111	91078	69901	107	122398	95281	109	1126	739	0	6769	5227	45	695	950	0	1.30147
149935	131097	98	65542	57531	88	70292	60120	88	311	482	0	3704	3188	34	428	709	0	1.30252
168480	141677	92	54790	44971	90	95459	80262	93	901	695	0	4942	3888	40	338	557	0	1.30462
322246	224099	127	181657	130463	126	167709	115915	127	1985	1585	21	8860	6196	52	378	386	0	1.30462
153611	131914	89	66154	55499	88	70754	56441	90	880	634	0	3605	2873	35	232	441	0	1.30462
196999	165136	95	87751	71392	94	108918	87448	95	1248	910	0	5405	4164	43	-263	652	0	1.30567
87649	86811	79	30964	30056	76	37897	35650	81	356	307	0	2018	1979	21	-10	311	0	1.30567
163428	134444	97	65410	55167	91	64317	52693	90	555	563	0	3558	2787	34	468	866	0	1.30567
117967	117450	83	49162	48066	80	64519	61798	80	518	472	0	3507	3205	32	-337	274	0	1.30882
41331	42523	84	16627	16778	50	20242	19862	54	136	185	0	1229	1103	8	79	457	0	1.30882
137991	113399	90	50411	40892	87	67348	54304	88	565	563	0	3830	2984	37	-130	162	0	1.30987
135756	121896	92	47024	41366	86	65419	58647	87	642	568	0	3203	2724	31	174	391	0	1.31197
122049	114088	85	53958	49903	81	64874	57351	83	654	587	0	3344	3228	29	663	875	0	1.31197
128419	111766	90	39461	33706	84	58301	50519	85	656	471	0	3201	2785	30	720	651	0	1.31406
83098	79935	80	28743	26705	75	39524	37080	77	232	318	0	2081	2077	23	454	701	0	1.31931
220410	158635	109	78283	55776	102	91719	67378	102	1428	783	0	5236	3816	45	913	868	0	1.31931
36179	38102	68	12525	13036	44	18187	18081	53	45	277	0	1205	1170	10	-166	223	0	1.32036
118700	117856	80	45184	44542	79	55609	54279	80	572	696	0	3145	2959	29	339	1386	8	1.32036
70454	70117	78	27076	27210	65	30021	29216	74	507	374	0	1325	1484	14	-186	215	0	1.32036
22838	23776	58	8461	8306	40	11163	12048	42	-7	113	0	513	618	0	-140	383	0	1.32351
147972	126909	105	59149	51130	88	73497	62472	90	668	558	0	4119	3300	37	234	511	0	1.32456
106000	99280	83	68324	62603	84	76365	69057	83	711	630	0	3836	3403	34	297	539	0	1.32456
57439	57241	75	18072	18183	52	24253	24309	68	87	185	0	1218	1322	13	157	513	0	1.32561
26266	26230	58	8485	8674	39	14405	14115	45	297	179	0	775	827	0	96	484	0	1.32666
82585	82226	81	28092	28279	75	41980	40759	77	498	446	0	2212	2323	24	-107	234	0	1.32771
193260	159007	95	75661	62628	92	93697	77530	93	784	925	0	4860	3953	40	1041	1013	2	1.32876
129068	111301	100	50958	45153	85	61542	53577	87	761	580	0	3404	2944	31	93	499	0	1.32876
285783	195970	117	101757	71324	113	141298	95470	114	1234	724	0	7920	5058	51	743	706	0	1.32981
226672	199765	102	126224	112393	95	163285	144229	96	1661	1589	21	8897	7879	48	772	1354	12	1.33086
159353	141273	100	81771	73520	89	80405	71209	89	901	777	0	4348	3573	37	1102	1361	9	1.33191
110888	106603	84	34666	34173	78	50708	49737	79	369	510	0	2731	2764	26	226	639	0	1.33296
180838	149300	94	67514	55919	92	99499	79976	94	1229	958	0	5166	4055	40	-120	359	0	1.33296
269134	199995	121	137208	106365	119	144045	108447	118	1666	1068	18	7585	5535	49	632	671	0	1.33296
138597	125461	87	44950	39716	85	71502	61706	88	954	838	0	3890	3514	33	980	744	0	1.33296
71556	70781	79	12440	12626	44	28496	27591	74	318	253	0	1469	1498	18	113	651	0	1.33401
23721	23483	65	6372	6533	36	12022	12085	44	0	102	0	646	594	0	400	503	0	1.33506
32061	32471	53	8536	8396	39	15128	15027	49	83	246	0	903	881	0	-166	132	0	1.33506
147562	121067	93	58278	47763	87	61830	50757	88	727	593	0	3101	2555	31	-185	166	0	1.33506
33945	34424	80	13574	13941	46	15941	16449	49	170	218	0	913	928	0	415	607	0	1.33611
107329	94068	85	52204	45323	83	46303	38150	83	605	453	0	2296	2081	26	-125	612	0	1.3382
42199	42961	68	12686	13026	43	21518	22047	59	299	340	0	1068	1144	9	-520	235	0	1.3382
48162	48097	72	20289	20285	59	22472	21893	63	142	206	0	1146	1110	7	34	775	0	1.33925
59966	60479	75	25684	25740	73	25937	25638	73	341	509	0	1286	1201	13	1032	596	0	1.3403
158833	142212	91	67118	59871	88	92036	81651	89	1292	803	0	4963	4497	37	47	743	0	1.3403
81686	82305	76	29941	29512	75	35252	34148	75	271	272	0	1736	1675	19	-400	118	0	1.34135
116754	110920	96	51744	50407	82	66329	63999	82	445	406	0	3698	3390	30	166	336	0	1.34345
110771	105555	84	30576	29712	77	61594	58745	81	621	636	0	3026	3163	28	213	745	0	1.34345
71354	71358	84	16737	16760	51	32909	33189	73	645	474	0	1788	1723	21	-77	165	0	1.3445
155108	133120	98	60189	50973	89	77435	65239	90	673	549	0	4317	3522	37	391	531	0	1.3445
192795	148995	95	76287	62140	94	83775	63346	96	904	742	0	4621	3325	41	361	555	0	1.34555
155885	129556	95	65271	52435	90	75775	62113	92	936	831	0	3916	3108	36	1165	1821	16	1.34555
105844	103562	83	26243	26279	71	50138	49786	78	283	513	0	2755	2708	27	-372	173	0	1.3466
137956	124496	86	39871	32842	86	60368	53398	86	938	704	0	2945	2705	29	-54	427	0	1.3466
218358	158958	110	86185	62453	99	114467	82651	100	1233	801	0	5939	4302	46	1523	1411	13	1.34765
175221	149948	95	69900	59154	93	90750	76407	94	577	719	0	4765	3982	37	1625	1866	17	1.3487
93926	93582	79	25397	25346	63	43882	43144	77	398	496	0	2587	2285	26	527	602	0	1.34975
102282	100410	80	42180	40527	80	54385	51866	81	555	622	0	2662	2474	27	61	549	0	1.34975
258561	197962	107	109949	83524	105	122959	94824	105	1755	1219	14	6654	5013	46	763	1020	3	1.34975
72238	73401	80	28590	29053	73	35046	35250	75	88	246	0	1825	1786	21	-206	288	0	1.34975
158705	131262	108	66227	54695	90	78629	64541	91	687	578	0	4523	3593	39	-482	160	0	1.3529
39421	38962	75	17883	17706	53	17590	17882	52	186	231	0	857	999	0	-66	461	0	1.355
98434	86936	94	45372	40583	80	47884	42498	81	482	365	0	2526	2168	28	538	541	0	1.3592
191697	157499	94	70439	58706	91	90444	74664	92	1034	697	0	4603	4046	37	797	675	0	1.3592
75046	74594	75	29249	29310	75	38818	38544	76	105	328	0	1964	1935	22	835	911	0	1.36025
100368	100508	81	32156	32071	77	59806	58966	79	615	497	0	3402	3207	31	45	455	0	1.36025
86245	87839	78	21532	21660	56	40407	40310	76	283	324	0	2131	1970	24	-22	833	0	1.36025
115709	108249	87	42345	40154	82	59140	56242	81	190	348	0	2892	2697	28	542	517	0	1.3613
37777	36852	75	13097	13231	45	17803	17621	50	61	151	0	978	864	0	-5	644	0	1.3613
243656	181091	100	87638	66294	99	126353	94371	101	1192	699	0	7042	5165	48	1357	896	0	1.3613
79969	78135	78	27678	27755	75	36398	35741	77	226	348	0	1942	1751	19	-21	341	0	1.36234
190665	148864	113	76476	60215	95	100080	79674	95	1053	739	0	5246	4089	41	366	589	0	1.36339
254306	200754	108	104359	83457	106	144864	114112	107	1642	1353	18	7608	6037	47	956	1157	6	1.36339
247390	190157	107	91673	73200	104	102387	80195	104	913	767	0	5366	4145	43	573	688	0	1.36444
180608	147177	91	86661	71405	92	84987	66962	91	1024	702	0	4573	3466	39	1045	1188	7	1.36444
270625	192138	119	81476	59987	117	132871	92662	119	1421	1009	2	6587	4434	45	393	527	0	1.36444
141599	115721	90	54871	44123	89	69451	54251	90	454	456	0	3687	2954	35	525	689	0	1.36444
164658	138343	91	60399	49502	88	100255	83023	89	979	731	0	5728	4959	42	1596	1829	11	1.36549
141706	128761	85	50671	43888	84	74587	64644	86	782	554	0	4262	3692	37	1375	1041	3	1.36549
50501	54201	60	21819	21421	58	26190	25316	73	214	236	0	1332	1387	13	-275	375	0	1.36549
58382	58258	76	21074	21298	53	27077	27324	65	569	282	0	1499	1399	16	557	808	0	1.36549
207057	160937	107	87626	66816	94	100521	77909	94	1084	724	0	5351	3947	42	1417	1295	17	1.36549
27911	28390	60	10921	11461	40	13908	14257	46	303	230	0	570	605	0	-278	245	0	1.36549
129289	119250	100	49498	45825	82	63218	57295	83	771	676	0	3360	2958	31	549	792	0	1.36654
40839	40564	84	14287	14360	48	18491	18934	50	50	140	0	966	967	0	-1	434	0	1.36654
114967	106598	85	43783	40450	83	64033	58440	84	687	579	0	3552	3216	32	686	1689	11	1.36759
159320	140040	95	65550	57307	88	81099	70135	88	948	900	0	4416	3770	36	243	719	0	1.36759
38166	37995	73	16734	16871	49	16940	16751	48	324	225	0	822	987	0	260	549	0	1.36864
29583	32757	66	14165	14296	47	16437	16426	52	58	126	0	965	1078	6	6	395	0	1.37074
113614	107422	91	44079	41591	79	58679	54889	81	499	523	0	3130	2815	30	295	674	0	1.37179
72739	70018	83	31340	29970	74	32573	31297	75	396	302	0	1683	1503	18	-190	452	0	1.37389
130478	113346	88	51333	43613	86	71091	60046	88	505	460	0	3660	3115	35	351	507	0	1.37704
120023	116590	83	33490	32550	78	64965	62666	80	715	713	0	3177	3025	30	809	702	0	1.37809
176806	139744	93	63838	49786	91	76255	60173	91	768	657	0	3998	3010	37	586	490	0	1.38019
32207	31960	70	10350	10517	41	13811	13719	48	267	406	0	612	638	0	127	425	0	1.38229
124770	114733	86	47433	42998	83	53274	47213	84	649	457	0	2695	2182	29	717	677	0	1.38334
137706	120125	89	46163	39200	85	73733	62996	88	828	683	0	3789	3097	35	1146	740	0	1.38439
96204	83533	87	39067	34427	81	36990	31921	80	312	384	0	2130	1977	24	1084	831	0	1.38544
138040	130678	85	41287	39080	82	69100	64834	84	932	776	0	3466	3234	30	689	732	0	1.38544
107989	105990	80	38039	37700	78	60841	58373	80	803	667	0	3247	3007	30	141	485	0	1.38544
179996	143948	93	64150	51033	91	100674	80177	93	893	787	0	5382	4154	41	738	1074	5	1.38648
142716	121691	92	58608	50143	87	64929	56023	87	740	717	0	3522	2956	32	354	637	0	1.38648
248872	180370	113	80738	57983	103	117369	82913	104	1197	834	0	6228	4460	45	810	674	0	1.38648
110927	108978	83	43891	43172	79	49426	47462	79	268	444	0	2910	2643	28	341	1122	4	1.38753
44404	46677	70	7337	7800	37	19116	19560	50	44	180	0	914	925	0	-204	361	0	1.38753
40558	42516	57	18319	18852	50	19502	20047	53	143	164	0	1072	1085	6	-592	14	0	1.38858
78369	78750	80	25623	25883	68	36716	36645	74	417	420	0	1985	1991	20	570	764	0	1.38858
211197	159092	98	90045	66285	97	102272	77145	98	1025	681	0	5251	3969	42	914	893	0	1.38858
67042	63480	79	20294	19563	54	30078	28911	75	424	274	0	1544	1508	16	367	703	0	1.38858
73055	71718	82	31564	31443	75	28882	28599	75	300	435	0	1496	1498	16	-104	334	0	1.38963
142815	120889	90	65006	54679	89	73894	63584	89	856	769	0	3727	3278	34	-514	239	0	1.39068
156718	147990	89	75264	71316	85	68685	65412	85	1043	907	0	3861	3571	33	-26	562	0	1.39068
154121	135398	88	58821	51221	86	64956	55567	87	614	524	0	3607	3094	34	-380	227	0	1.39068
257840	178401	118	113363	79208	112	102802	72467	113	1359	875	0	5680	3755	46	90	828	0	1.39173
126876	121667	83	56572	55230	82	67394	65193	83	645	752	0	3632	3386	31	354	817	0	1.39278
187514	145089	94	73725	57325	93	95151	73510	94	994	923	0	5239	4050	42	488	668	0	1.39383
51576	52974	73	18171	18156	54	24625	23977	64	304	269	0	1386	1449	15	126	644	0	1.39383
32653	32840	61	9975	9954	42	17701	18362	50	132	148	0	812	891	0	643	595	0	1.39488
35072	36437	57	16439	16510	51	15789	15834	50	262	364	0	833	737	0	493	662	0	1.39698
248219	191427	109	115370	91676	103	105892	82088	104	1372	953	0	5449	4263	44	511	658	0	1.39803
296616	216931	112	126934	93423	111	155721	113854	113	1614	1141	17	8471	6023	50	328	527	0	1.39908
244876	196353	107	97158	78387	105	142149	117602	107	1795	1197	16	7401	6255	44	1341	1005	2	1.39908
215019	172192	99	72885	56563	96	102416	84476	96	1011	937	0	5265	4159	42	709	883	0	1.40013
150953	128208	90	65696	57311	88	76017	63499	90	712	552	0	4068	3494	34	95	688	0	1.40013
62273	60734	75	27167	27015	73	25240	24813	72	239	341	0	1502	1431	15	584	578	0	1.40223
159839	133577	93	70035	57303	90	81462	67522	90	900	721	0	4346	3611	36	-7	475	0	1.40433
104994	101906	96	41537	39672	81	60599	56804	86	591	663	0	3350	3012	32	733	688	0	1.40433
46367	49852	53	20930	21587	52	21134	21143	57	198	304	0	1195	1247	10	233	337	0	1.40433
50827	51410	71	18343	18571	53	22462	22530	63	-71	52	0	1307	1132	11	329	635	0	1.40538
88939	88924	84	26272	26083	72	48870	47619	76	397	501	0	2494	2369	25	413	472	0	1.40643
41238	42742	69	16971	16751	51	16476	16245	48	209	230	0	870	917	0	172	707	0	1.40853
66835	66434	78	24846	23435	70	30871	29674	74	170	397	0	1555	1460	18	-449	121	0	1.40958
36592	39443	48	16182	16599	48	17353	17647	51	252	261	0	976	925	0	399	618	0	1.41167
58093	60963	63	8822	8971	40	28826	28328	73	222	284	0	1379	1245	14	-440	160	0	1.41272
195835	151302	104	67325	51847	96	89211	71012	98	976	618	0	4863	3978	39	972	1223	8	1.41377
179093	143498	94	81878	67331	91	79594	64757	91	728	684	0	4291	3597	38	83	783	0	1.41482
129046	119457	100	49502	45059	84	60716	55772	83	695	653	0	3533	3186	31	635	813	0	1.41587
127283	115381	86	52665	48072	83	60190	53239	85	621	468	0	3121	2768	31	99	781	0	1.41692
150838	131453	93	65437	57950	87	83653	70586	88	892	794	0	4401	3928	35	569	1007	2	1.41692
247162	171916	105	96910	67244	104	119722	81984	105	1220	780	0	6667	4667	47	783	784	0	1.41692
201413	161415	93	87556	70764	93	90961	71222	94	1249	913	0	4835	3762	41	-162	280	0	1.41692
165619	136493	97	71748	60578	91	75293	63294	92	590	552	0	4256	3638	36	749	1184	8	1.41797
73909	73547	80	20960	20875	54	34590	34890	75	355	259	0	1759	1801	21	319	549	0	1.41797
184272	152423	105	57913	48362	92	96634	78775	94	899	660	0	5245	4266	41	1133	1364	8	1.41797
34838	36068	62	12341	12409	45	18101	18149	53	317	213	0	1130	1175	9	-151	184	0	1.41902
132410	119517	103	51912	46369	86	67230	61977	85	612	592	0	3318	3059	33	1035	769	0	1.41902
166405	133926	103	61855	49056	90	80148	65016	90	1010	837	0	4402	3297	39	738	1079	6	1.42007
131205	114901	94	48260	42460	86	68249	59395	88	623	530	0	3458	3067	32	144	745	0	1.42217
58267	60279	74	22593	22753	63	25217	24920	71	111	212	0	1322	1339	15	-36	432	0	1.42427
130336	119553	96	49656	46279	82	57809	52909	82	687	559	0	2927	2791	28	562	533	0	1.42427
157139	135698	93	68544	57138	90	84737	72715	92	832	755	0	4188	3653	36	7	666	0	1.42532
206413	171245	108	100899	87478	100	115863	96414	100	1392	1099	7	6432	5257	43	371	1139	5	1.42532
121687	116496	92	41333	39904	80	61497	58971	81	547	451	0	3352	3263	29	378	418	0	1.42847
120137	113689	83	56937	52784	83	65394	59622	85	718	593	0	3669	3476	32	133	766	0	1.42952
159687	138054	93	60754	53448	86	72263	60332	88	894	685	0	3894	3347	34	679	847	0	1.42952
145946	130879	87	42989	37906	84	70657	62187	85	646	673	0	3642	3407	33	217	409	0	1.42952
50461	50265	76	7661	7829	37	22358	21780	68	295	195	0	1090	1250	10	379	1013	2	1.43057
91947	88880	81	26077	26018	75	42913	41546	77	820	560	0	2540	2676	25	-713	62	0	1.43162
225421	171196	112	94756	73490	101	102785	76541	102	1126	834	0	5404	4171	41	428	680	0	1.43162
203005	157596	98	75192	58776	95	112146	85219	96	1048	613	0	5961	4506	43	1305	1467	9	1.43162
196341	163915	93	82841	67746	91	123402	98821	93	1127	933	0	6811	5762	47	858	450	0	1.43267
258025	183034	109	130693	90517	110	140626	94723	125	1585	1037	6	7732	5337	53	1350	1260	19	1.43267
189137	149145	110	68587	52322	111	93397	69863	111	850	558	0	5146	3806	40	461	793	0	1.43267
191738	160001	90	55233	44319	89	107063	86058	93	901	973	0	5853	4699	43	937	807	0	1.43267
129707	121178	82	55283	49754	82	68128	61082	84	597	682	0	3733	3271	34	1275	893	0	1.43267
151354	139440	85	56608	50331	83	91994	80812	85	1042	785	0	4708	4143	37	308	1398	9	1.43267
215025	166579	103	88366	69887	97	101498	80554	97	1060	779	0	5209	4151	42	1486	984	0	1.43372
58325	58232	77	30156	30632	73	26671	26434	72	225	281	0	1432	1436	15	-199	263	0	1.43686
83093	83374	87	26362	26567	74	39600	38987	75	439	320	0	1853	1800	21	1296	1080	4	1.43686
103313	100866	83	42576	40810	80	42047	39884	80	601	548	0	2318	2267	24	-477	213	0	1.43791
142664	124227	87	59394	52031	86	70437	60708	86	749	701	0	3784	3356	34	406	824	0	1.43896
90331	86671	95	30022	27508	95	42437	39288	95	682	482	0	2249	2057	23	231	804	0	1.43896
207514	166918	94	81246	65551	93	119240	96991	94	1242	849	0	6079	4988	44	1021	1458	9	1.43896
99388	98194	84	27248	26989	67	43916	42786	78	424	354	0	2099	2225	23	659	760	0	1.43896
214796	165220	105	83062	65223	99	107658	81244	101	1299	899	0	6083	4415	46	1123	902	0	1.43896
32962	33219	69	14481	14730	47	15005	15389	46	-8	148	0	759	877	0	-41	582	0	1.44001
130398	112527	87	49049	41690	86	69783	60674	86	854	721	0	3722	3270	33	231	689	0	1.44001
92855	92434	78	26588	26533	70	40329	40009	76	610	564	0	2358	2316	22	-305	321	0	1.44106
174775	139797	104	68380	55553	92	77084	61542	92	819	733	0	4186	3339	37	1057	1112	9	1.44316
37738	40209	60	14336	14682	46	16861	17179	48	5	236	0	1014	1039	5	-415	719	0	1.44316
160217	152591	87	47532	44752	84	90010	84235	86	651	773	0	4912	4586	35	688	907	0	1.44316
132208	117296	85	56938	50408	85	64486	56307	85	686	640	0	3398	2884	34	359	774	0	1.44316
74979	73098	83	23597	23729	63	35642	34850	75	226	285	0	1752	1810	20	489	761	0	1.44421
123538	112761	84	55210	49481	84	68775	61046	85	792	514	0	3568	3236	31	747	643	0	1.44841
44949	45614	80	17580	18014	50	20057	19945	53	133	177	0	885	1001	1	-109	200	0	1.44841
261193	193894	107	111856	84193	107	130597	93744	108	1193	1017	4	6979	5248	46	1419	1177	9	1.44841
79762	80894	75	35335	35135	75	42904	42432	75	72	189	0	2125	2031	23	-467	258	0	1.44946
124804	114732	86	38743	34962	82	62372	56438	85	499	515	0	3221	2960	30	351	776	0	1.45261
83676	84178	77	38960	38889	76	41354	40578	75	472	577	0	2263	2211	24	-229	530	0	1.45366
177553	151120	101	89303	80351	92	113811	97573	93	1023	937	0	6151	5289	41	701	554	0	1.45471
107823	106723	83	38619	38440	78	60876	58986	81	486	600	0	3391	3195	31	533	641	0	1.45471
58730	57950	75	23576	23582	59	23394	23249	71	182	364	0	1189	1095	9	152	664	0	1.45471
34062	34675	74	15326	16025	46	16815	16951	48	2	120	0	924	899	0	-21	356	0	1.45576
99940	96251	82	46833	45897	78	53115	51097	79	614	577	0	2820	2732	27	491	522	0	1.45576
132446	118239	94	56110	50071	86	72051	63584	86	665	698	0	3867	3257	35	638	826	0	1.45786
114245	113958	80	66409	65504	80	61075	59191	79	675	556	0	3456	3227	30	250	381	0	1.45786
229528	165190	102	88904	62318	99	112364	78694	101	1445	989	0	6331	4547	46	834	676	0	1.45786
44756	43985	79	10572	10711	43	18686	18478	56	323	380	0	1005	917	0	-351	321	0	1.45995
52811	53364	71	22351	22507	60	25578	26328	71	532	369	0	1440	1321	12	131	547	0	1.461
95629	95241	78	20383	20282	57	55238	54142	78	482	408	0	3104	3085	28	-332	131	0	1.46205
157033	132760	107	68209	58187	89	79198	68555	89	988	741	0	4307	3595	37	191	415	0	1.46205
195910	159005	107	75514	61078	94	81539	65182	94	1047	859	0	4399	3530	38	615	851	0	1.4631
197035	151701	102	58096	44404	96	96195	73846	97	891	701	0	4979	3921	39	806	752	0	1.46415
98067	99040	78	26360	26551	68	50893	49816	80	507	531	0	2737	2635	27	714	1096	5	1.46415
129202	121558	83	51692	49101	81	64638	59620	82	683	667	0	3184	3182	30	296	493	0	1.46415
179957	147494	98	63332	52619	92	80115	65429	93	1005	746	0	3952	3102	35	569	568	0	1.46415
23770	25106	51	12945	13209	44	13065	13161	48	231	243	0	699	722	0	396	895	0	1.46415
58639	59616	72	26109	26147	72	29319	29746	73	144	161	0	1386	1272	14	1007	972	0	1.46835
42430	43145	74	16392	16786	50	18361	18763	53	-71	136	0	1187	1145	9	-338	276	0	1.46835
100362	99652	79	34598	33868	76	58087	56173	78	507	526	0	2765	2702	27	411	673	0	1.47045
82061	82753	77	18587	18508	53	51780	50739	79	235	239	0	2649	2614	26	157	367	0	1.47255
229086	168798	101	91426	67636	98	121566	85919	99	934	677	0	6593	4718	47	10	851	0	1.4736
37240	37082	68	24296	24696	68	15161	14695	48	3	127	0	783	732	0	94	624	0	1.4757
61022	66297	53	18420	18651	51	34343	34326	72	35	239	0	1685	1768	18	290	1155	7	1.47675
168197	134935	94	81291	67620	91	73008	59476	90	816	715	0	3877	3183	35	27	457	0	1.4778
45196	44577	85	10227	10350	41	21802	21799	69	134	222	0	1128	1096	8	606	949	0	1.4778
101995	103502	77	24968	25087	67	49639	48465	78	342	368	0	2544	2468	25	-76	396	0	1.47885
113670	111176	92	31051	30617	78	57626	55703	80	409	416	0	3119	3129	28	513	498	0	1.47885
63395	63557	76	18580	18937	51	26164	26181	72	491	378	0	1426	1503	16	-436	202	0	1.47885
227962	179875	106	98818	80133	100	99893	79695	100	1092	932	0	5506	4460	41	1043	672	0	1.4799
58657	57650	75	21660	21310	60	24123	23123	70	232	228	0	1112	1230	10	-503	168	0	1.4799
56642	57996	71	13504	13711	44	25219	25760	69	219	329	0	1286	1243	12	-6	369	0	1.4799
301836	209091	119	171792	117732	120	176878	121440	121	1815	1209	22	9228	6424	52	345	672	0	1.48095
58510	59503	80	17928	17983	52	25536	25572	72	531	551	0	1359	1303	14	-243	201	0	1.482
59710	60298	72	17551	17618	50	26099	25009	72	107	200	0	1253	1116	9	184	521	0	1.48305
145299	124135	95	43001	35622	86	71072	61244	86	769	711	0	3565	3173	34	304	650	0	1.48409
179712	154183	91	89121	74518	91	84701	70790	91	714	712	0	4524	3682	38	1236	1631	15	1.48409
184151	161489	94	85337	74319	92	80255	70674	91	996	768	0	4162	3679	36	319	552	0	1.48934
120178	117233	83	47345	46386	80	61274	59221	81	784	655	0	3385	3305	30	728	1228	8	1.48934
50394	51290	68	20544	20494	57	25883	26404	71	343	312	0	1339	1446	13	-144	296	0	1.49039
125302	115252	89	46538	42636	83	66516	61011	84	780	598	0	3813	3350	34	551	1217	7	1.49039
98283	98840	78	30292	30286	76	44856	43507	77	635	734	0	2515	2306	25	-163	210	0	1.49144
119858	116005	83	39675	38046	80	61351	59009	82	898	762	0	2913	2861	29	894	758	0	1.49354
117289	99418	86	52226	43771	86	59132	50224	86	747	638	0	3065	2457	32	107	319	0	1.49354
140291	118255	90	61683	52246	88	78901	67088	88	936	600	0	3681	3279	33	402	402	0	1.49564
57757	59509	66	24372	24334	73	25903	25509	67	140	301	0	1229	1315	13	-28	337	0	1.50089
106658	100848	87	41290	38533	80	51495	48754	81	445	493	0	2472	2421	25	218	563	0	1.50194
212324	165566	98	75128	59352	96	95986	74350	97	797	565	0	5685	4124	46	-9	300	0	1.50299
246209	190272	100	107597	86577	100	133740	100094	102	1280	931	0	7083	5403	47	599	975	0	1.50299
78971	81345	75	19496	20184	49	38947	37964	73	314	352	0	2179	2039	25	187	615	0	1.50299
70036	70596	77	19783	20032	52	23719	23261	61	422	455	0	1347	1353	14	114	259	0	1.50404
177434	141465	94	74808	59969	92	98126	74859	93	1169	867	0	5772	4670	42	-445	209	0	1.50404
108672	108400	80	28474	28020	77	48134	46853	78	658	580	0	2549	2617	25	550	522	0	1.50509
131917	125040	84	86464	82153	83	97183	91783	84	1292	1080	9	5458	5134	37	110	1078	4	1.50509
102171	98935	86	22943	22735	65	58915	57424	80	439	493	0	2813	2811	27	493	503	0	1.50614
50656	50312	80	10706	10710	43	22652	22332	61	87	158	0	1184	1271	11	-407	212	0	1.50824
166630	141382	90	54202	44202	89	79179	66494	88	824	736	0	4256	3338	37	1383	1079	6	1.50928
144962	127226	87	57903	48261	87	69768	59179	88	736	746	0	3967	3482	36	1303	1160	7	1.50928
158365	140076	103	56625	49445	87	69043	59674	88	1219	807	0	3219	2925	30	-43	490	0	1.50928
108319	95428	86	47720	42274	83	45205	39690	82	471	448	0	2246	2121	25	-291	473	0	1.51033
218108	169350	107	113852	87746	97	104517	81426	96	1078	979	0	5375	4014	42	928	887	0	1.51033
180003	145914	95	60004	46169	97	82588	65449	110	915	709	0	4290	3397	37	-39	537	0	1.51243
242847	179187	99	101188	75842	97	134078	97118	100	1382	992	0	7045	5126	49	1219	1297	11	1.51243
123339	108435	86	50936	44546	85	66864	58934	85	559	594	0	3443	3021	33	239	622	0	1.51348
31712	34670	55	12981	13244	45	15928	16454	47	227	174	0	801	796	0	-214	327	0	1.51558
105983	96180	83	42748	38136	83	55201	49389	83	305	431	0	2892	2516	29	-192	565	0	1.51558
201561	160670	108	77618	62733	95	90759	70641	96	904	872	0	5184	3831	43	146	524	0	1.51663
24898	25695	51	11998	12588	42	13008	13584	43	270	254	0	755	800	0	-145	520	0	1.51768
193164	153028	95	60515	46636	94	106489	82451	96	893	797	0	5562	4138	44	283	532	0	1.51768
262501	183072	107	135756	99676	106	201331	150694	106	1967	1285	25	10689	8054	56	704	1051	4	1.51768
24955	26776	46	9428	9402	41	12298	12786	42	127	186	0	661	709	0	247	671	0	1.51978
53278	51407	80	10452	10284	42	22320	21385	60	138	295	0	1069	1144	8	-196	481	0	1.51978
125037	108106	92	44945	38638	86	67818	58925	87	825	563	0	3916	3231	35	55	409	0	1.52083
50607	49259	81	25561	25788	71	21335	21861	63	296	321	0	819	997	0	723	681	0	1.52188
103438	99974	81	38990	38346	79	43223	42315	79	605	777	0	2338	2368	25	731	850	0	1.52188
109728	110513	79	31430	30696	77	65978	63848	80	954	852	0	3523	3476	32	257	554	0	1.52503
29329	32689	51	5540	5643	34	9401	9655	39	23	142	0	632	639	0	385	517	0	1.52503
36631	38378	61	18508	18864	52	17715	18001	49	-26	181	0	923	876	0	13	459	0	1.52503
288854	195651	142	106168	72154	132	123161	84787	132	1417	905	0	6791	4615	48	573	577	0	1.52608
69412	67365	76	22335	22386	57	33412	32650	75	368	244	0	1869	1961	20	-240	271	0	1.52608
117404	114635	88	51716	50816	81	23639	22948	61	493	522	0	20186	19500	73	749	697	0	1.52713
26739	26001	71	10846	10797	42	13109	13121	45	123	215	0	792	716	0	1231	1169	9	1.52713
57857	58118	81	24768	24847	72	25423	24677	70	445	463	0	1450	1603	15	82	596	0	1.52818
113933	113350	83	31903	31306	78	66932	65040	81	477	598	0	3432	3451	30	607	611	0	1.52818
130036	112067	95	51041	42878	87	65735	55690	87	784	749	0	3505	3003	32	-37	376	0	1.52818
29899	33762	51	7766	8216	37	15980	16420	45	145	125	0	671	723	0	-56	687	0	1.52818
96493	85704	86	41047	37081	81	39252	34733	80	646	396	0	1994	1875	23	579	750	0	1.52923
113316	110665	86	33409	32346	80	61438	59445	81	257	597	0	3260	3016	29	940	1030	3	1.52923
55151	56879	73	18271	18809	49	25061	25527	68	219	245	0	1298	1343	14	208	420	0	1.52923
140633	120183	94	44073	37081	87	69010	58013	90	667	550	0	3663	3074	33	653	935	0	1.53028
73214	71034	82	36529	36510	76	32261	32148	75	280	264	0	1646	1687	18	117	555	0	1.53133
108611	101066	86	46974	42968	81	59417	53726	82	421	480	0	2975	2879	29	16	510	0	1.53133
27452	29071	59	8624	8635	39	14531	14496	47	269	295	0	807	937	0	-132	461	0	1.53342
51785	50257	82	19559	19685	56	22188	21693	68	148	244	0	1221	1171	11	1392	1798	13	1.53447
41491	41658	67	11217	11401	42	19399	19606	56	305	220	0	825	926	0	614	673	0	1.53447
64216	65492	80	24462	24523	69	28275	28402	73	460	366	0	1496	1494	16	255	679	0	1.53657
40050	40127	77	13754	13876	46	17882	17989	50	76	199	0	825	946	0	217	521	0	1.54077
38472	39163	70	13185	13350	44	18379	18787	51	68	162	0	975	1027	3	336	420	0	1.54077
97426	96789	80	39791	39664	77	49320	47925	79	643	513	0	2536	2365	26	44	738	0	1.54182
70513	65210	78	32708	30016	76	28771	26165	76	265	253	0	1299	1255	12	254	354	0	1.54287
141080	123143	89	54413	46170	88	77098	65934	89	505	488	0	3860	3415	35	462	939	0	1.54392
103147	103874	79	38963	38597	78	56062	55322	79	399	520	0	2884	2789	28	102	280	0	1.54392
156714	130555	107	53602	43932	92	73209	60349	107	832	651	0	3933	3280	35	584	724	0	1.54392
101776	100717	84	52326	51349	79	52499	50845	79	482	485	0	2721	2820	26	-262	265	0	1.54497
135792	113965	105	56308	49395	87	58312	50499	87	544	422	0	3096	2719	31	55	770	0	1.54602
137740	120130	89	49920	43614	86	66634	57905	87	938	758	0	3607	2927	33	529	797	0	1.54602
240391	167188	111	96744	68628	105	103132	72849	106	1148	864	0	5678	4092	45	-124	384	0	1.54602
144560	123310	92	50440	42258	88	75859	64260	89	419	399	0	4042	3506	35	994	1060	4	1.54707
101818	99301	84	27110	27051	71	59916	58436	79	650	690	0	3341	3048	30	43	680	0	1.54812
50650	51617	68	15598	15813	50	22138	22258	64	158	190	0	1503	1364	16	-96	140	0	1.54917
195381	146661	99	79451	61371	97	92343	71496	98	1028	676	0	5016	3963	41	247	664	0	1.55127
294985	206845	118	124898	87645	116	146033	100145	117	1714	1260	18	7925	5542	52	441	775	0	1.55232
144756	131377	88	37933	33138	85	69745	62859	86	725	783	0	3817	3272	34	96	359	0	1.55232
87047	88382	77	30552	30760	75	39849	39807	76	309	362	0	2154	2106	22	-185	283	0	1.55232
271669	200828	105	131914	104885	103	116778	85365	104	1651	1506	16	6184	4435	45	530	451	0	1.55232
163580	139206	89	64202	54253	87	95377	79057	90	929	592	0	4931	4013	40	695	865	0	1.55232
207689	175320	104	86485	72753	95	145868	121825	97	1264	1075	10	7525	6372	43	727	1116	6	1.55337
29804	31401	53	4984	5037	34	15020	15456	48	34	192	0	593	636	0	164	491	0	1.55337
112926	106885	92	42287	40191	81	51085	47752	82	412	533	0	2723	2443	27	43	514	0	1.55442
116313	112265	84	36573	35704	78	64623	61855	82	783	662	0	3718	3519	31	-26	303	0	1.55442
82076	81963	78	35819	35622	75	35502	35125	75	539	482	0	1645	1617	19	-107	275	0	1.55652
159470	140239	91	63641	55447	88	81222	70512	89	778	797	0	4253	3597	38	416	360	0	1.55652
107572	106043	83	33022	32344	78	57888	57099	80	494	500	0	2885	2866	28	-202	350	0	1.55861
54046	53610	74	28619	28893	72	26321	26317	72	63	180	0	1342	1393	16	114	621	0	1.56071
25519	27292	64	11046	11211	43	12844	13278	42	279	320	0	766	831	0	-35	190	0	1.56071
55488	55600	73	15413	15279	48	21322	21153	59	12	136	0	1032	1055	6	-294	327	0	1.56176
68011	67518	75	25868	26107	69	32551	32188	74	119	327	0	1846	1812	20	287	925	0	1.56281
53255	50507	78	8888	8858	40	21724	22126	55	371	285	0	1016	1131	8	77	642	0	1.56386
189274	152164	108	73143	58890	96	88879	72184	97	973	722	0	4816	3683	42	668	932	0	1.56491
113445	109983	89	40252	39350	80	61133	58115	83	489	633	0	3495	3321	29	-156	155	0	1.56596
216296	174390	102	97523	80857	98	118461	98848	98	1505	1105	10	6028	5212	43	1009	874	0	1.56701
58402	60536	73	21502	21725	57	24681	24800	64	-19	158	0	1487	1302	15	541	828	0	1.56806
41474	42490	62	16375	16625	49	19384	19531	60	142	221	0	952	916	0	-580	373	0	1.56806
201304	158172	97	65986	51191	93	105534	81361	94	1097	930	0	5626	4320	42	641	1260	8	1.57436
104500	100338	81	38592	36299	80	60090	57203	81	142	212	0	3054	2889	29	5	344	0	1.57436
45255	46211	73	13758	13943	45	19216	19173	55	4	166	0	1150	1127	9	752	884	0	1.57541
40420	39082	75	11934	12126	44	15239	15491	48	175	316	0	702	636	0	195	843	0	1.57646
87439	86825	80	39432	39362	78	38584	38727	77	215	453	0	2164	2113	25	302	702	0	1.57646
168034	134701	93	68142	55019	90	73552	59922	90	911	683	0	3803	2963	36	479	585	0	1.57751
137786	127446	87	51981	47971	82	75216	70163	84	418	531	0	3821	3498	33	-540	106	0	1.57751
39963	41486	64	20458	20755	55	17180	16945	53	179	288	0	840	730	0	-507	102	0	1.57751
46312	44988	87	14463	14559	48	23833	24295	68	39	159	0	1277	1313	13	318	769	0	1.57856
156857	142342	93	60371	53744	86	68520	60766	86	776	491	0	3668	3260	33	589	847	0	1.57856
204116	151243	116	73894	54639	99	107997	79263	99	1392	1095	8	5703	4345	43	1161	971	0	1.57961
36006	37838	68	13350	13580	44	16640	16946	50	256	192	0	897	900	0	179	374	0	1.57961
49482	51212	72	22940	23456	57	23516	24226	58	370	386	0	1182	1305	13	911	922	0	1.57961
160763	143187	92	38891	33676	86	76542	65131	90	1100	712	0	4153	3564	34	606	689	0	1.58066
101890	102323	79	35333	34793	77	56776	56368	78	652	626	0	3067	2816	31	324	599	0	1.58066
29922	30756	65	9380	9585	41	15141	15840	49	212	311	0	1060	1181	9	-426	118	0	1.58066
146037	121967	99	56572	47250	89	59519	50382	89	728	760	0	3301	2763	33	-48	503	0	1.58171
41906	39976	82	18248	18403	54	19656	19495	56	216	177	0	916	974	0	-112	395	0	1.58275
88414	86723	84	30712	30283	76	49170	48131	78	510	652	0	2857	2937	26	562	732	0	1.5838
104902	103192	80	39595	39269	78	58996	57973	80	337	248	0	2942	2863	27	63	445	0	1.5859
37466	39043	58	16506	16586	50	18968	19185	55	72	258	0	1026	937	0	-197	286	0	1.58695
108544	106022	83	42633	41882	79	49107	47948	80	452	555	0	2462	2521	25	-93	592	0	1.588
34209	34742	66	18610	18938	51	13884	14338	46	214	242	0	761	681	0	-335	158	0	1.5901
267390	198741	124	131530	99129	109	136697	100347	108	1381	1112	13	7499	5727	48	936	750	0	1.59115
199723	159343	104	70900	56714	99	96398	75713	100	867	751	0	5191	3918	41	233	903	0	1.5922
205686	160959	105	78312	62184	96	98581	77879	98	1197	890	0	5303	4415	40	619	1123	6	1.5922
42473	43371	71	10173	10425	40	20275	20302	55	294	278	0	916	915	0	33	704	0	1.5922
110853	103425	86	44574	41289	82	55381	51244	83	280	407	0	3053	2760	28	253	378	0	1.5943
137201	121495	90	53440	46684	86	65997	57599	87	485	689	0	3495	2978	33	558	466	0	1.5943
138356	118566	104	46481	39367	104	72292	58584	104	742	581	0	3917	3069	34	949	1374	16	1.5943
46471	45434	78	15939	16415	48	19320	19575	51	78	156	0	952	1132	8	111	331	0	1.59535
61917	58183	91	27984	26063	74	26070	24509	72	230	201	0	1528	1453	17	-289	186	0	1.59535
129372	115208	88	55009	47452	87	69525	59187	90	567	376	0	3758	3252	33	47	465	0	1.59535
96443	95127	95	37466	34602	95	47668	42986	95	500	387	0	2513	2182	26	534	661	0	1.59535
146664	123930	90	65039	55246	88	71808	60058	90	896	666	0	3715	3129	34	-1012	0	0	1.59535
67236	67097	86	21788	22619	51	29685	28926	74	535	371	0	1700	1629	20	-191	321	0	1.5964
120849	111722	86	48464	43893	83	59006	53670	84	611	577	0	3121	2840	31	583	837	0	1.59745
93828	93138	84	30400	30064	76	45668	44847	78	462	397	0	1995	2001	22	330	601	0	1.5985
134053	123542	85	70168	63301	85	67533	60029	84	697	622	0	3481	3152	33	812	600	0	1.5985
30321	31202	63	12996	13317	44	15566	15662	47	33	95	0	653	805	0	-322	257	0	1.5985
152751	130618	94	59134	50874	90	75430	63698	92	699	676	0	4015	3492	34	636	780	0	1.59955
97198	97869	79	52598	51857	79	52247	51710	78	349	364	0	2514	2535	25	321	516	0	1.6006
70453	68635	82	25527	25286	71	32697	32819	74	490	504	0	1637	1435	17	-103	358	0	1.60165
22449	23611	54	10139	10455	41	11936	12044	46	125	133	0	593	647	0	107	398	0	1.60165
134917	125354	100	46838	43361	82	72486	68057	83	847	661	0	4018	3647	33	-333	447	0	1.6027
72964	73589	77	28043	27738	73	33639	33121	74	412	233	0	1789	1885	19	94	306	0	1.6027
177313	138459	95	66834	53757	92	72535	58218	92	805	618	0	4039	3368	35	861	484	0	1.60375
128379	122753	83	54116	51338	82	58796	55899	83	951	622	0	3147	3086	28	582	803	0	1.6048
165602	139887	93	69938	58476	90	95165	80012	91	1170	871	0	5099	4208	40	545	650	0	1.6048
136745	115034	92	54583	46919	86	68075	57148	88	422	451	0	4131	3418	36	1124	835	0	1.6048
34335	39514	50	15222	16034	46	18919	19298	52	-88	113	0	1121	1154	9	-378	321	0	1.60585
33006	33757	67	13894	14307	45	14890	14798	46	103	188	0	787	734	0	-437	109	0	1.60585
153112	130317	92	55387	46469	88	67980	56471	89	786	635	0	3561	2960	34	341	413	0	1.60585
176984	137468	113	76653	62003	96	81440	63607	95	864	807	0	4455	3345	38	11	422	0	1.60689
61804	61693	80	24588	24472	73	26621	26638	74	56	193	0	1429	1341	16	102	553	0	1.61109
138135	115713	95	56315	47548	87	61252	49506	87	442	361	0	3260	2949	31	329	606	0	1.61109
60074	61239	88	24596	24736	66	25890	26498	73	-38	113	0	1422	1383	15	45	526	0	1.61109
127757	110715	94	54617	46867	86	64723	56295	86	675	439	0	3362	2718	32	-110	413	0	1.61214
202749	158751	98	84887	66509	95	102877	80046	97	1076	779	0	5378	4091	43	903	1360	9	1.61319
235402	171203	99	96178	70100	99	98497	69203	101	1222	775	0	5317	3360	46	846	686	0	1.61319
167119	135446	97	62344	51682	90	80574	65506	91	1092	802	0	4231	3405	37	373	586	0	1.61424
51576	51450	76	16492	16522	52	23004	23052	59	99	349	0	1133	1076	6	115	392	0	1.61424
202132	161189	107	77475	64286	98	98819	79825	99	680	713	0	5190	4058	41	601	580	0	1.61529
54859	55698	77	28720	28564	72	24743	24392	60	115	294	0	1192	1244	12	-286	228	0	1.61529
193485	153390	94	76879	61144	93	91904	73960	93	1029	924	0	4937	3891	40	563	585	0	1.61529
116679	97996	96	52691	45062	85	48274	40994	85	464	502	0	2650	2249	30	351	346	0	1.61634
91588	81650	85	39390	35162	82	44222	39646	82	354	269	0	2377	2013	26	1182	1011	2	1.61634
51290	51046	74	21163	21416	59	25668	25951	71	225	221	0	1105	1247	12	59	422	0	1.61739
50531	54245	62	22677	22833	68	22199	21739	63	362	418	0	1241	1170	11	-259	272	0	1.61739
185640	151090	98	62065	51529	92	107838	87524	94	911	733	0	5849	4659	42	752	654	0	1.61949
70550	71952	76	17492	17544	53	30613	30452	74	225	277	0	1875	1701	22	334	396	0	1.61949
178847	152876	93	57601	46645	91	84972	72817	94	670	458	0	4559	3776	38	270	851	0	1.62264
227832	170596	101	91987	68724	101	107480	79463	102	1051	804	0	5524	3785	46	884	1638	12	1.62369
39217	38783	67	14291	14626	46	17804	17728	56	176	224	0	886	865	0	306	489	0	1.62369
77234	78705	77	29572	29616	74	34779	33731	76	255	346	0	1614	1441	19	-12	282	0	1.62369
120648	106330	89	63716	56489	85	58372	52018	83	769	902	0	3271	2887	31	-192	216	0	1.62579
71881	72322	78	25016	25374	70	36423	36075	74	517	375	0	2003	1913	20	309	750	0	1.62579
49644	50467	73	21720	22011	60	23496	23823	62	255	303	0	1238	1205	11	491	642	0	1.62579
121236	118468	82	38426	37338	79	62452	59049	81	559	644	0	3352	3203	30	987	1432	9	1.62684
75963	77465	76	17834	17882	49	34466	34139	75	405	363	0	1693	1740	19	-132	653	0	1.62684
191194	156778	94	66940	54129	92	82878	70599	92	1016	747	0	4480	3797	38	523	603	0	1.62684
218143	164618	99	93616	70136	97	116092	87579	98	1189	1002	1	6023	4431	44	852	851	0	1.62684
186180	155868	93	72357	60804	91	97218	80081	92	1011	812	0	5736	4781	41	389	584	0	1.62684
135088	115288	89	51449	42601	86	61604	51285	87	764	678	0	3619	2903	36	201	440	0	1.62789
95457	95621	79	22285	22197	70	45240	45050	77	654	469	0	2258	2125	25	56	415	0	1.62894
81633	81717	78	29243	29397	75	42673	42229	77	291	368	0	2257	2063	23	-96	112	0	1.63208
153657	129101	95	67442	55708	91	72138	59936	90	845	729	0	3665	3065	33	900	1183	6	1.63313
184547	149382	95	71272	58378	93	80232	66075	94	826	908	0	4324	3306	39	-8	804	0	1.63523
91501	90946	80	21489	21127	57	55847	55093	78	462	507	0	2805	2784	27	370	649	0	1.63628
199524	154240	100	62847	46424	93	98312	75306	95	1169	842	0	4865	3764	41	197	372	0	1.63628
231788	179620	105	87454	68104	99	126364	98489	101	1615	1104	9	6723	5195	44	960	894	0	1.63628
48747	52851	60	17705	18456	48	22092	22431	58	223	150	0	1274	1250	13	10	375	0	1.63628
194063	154763	96	79845	64014	94	92153	75328	95	855	742	0	4612	3730	37	185	535	0	1.63733
50075	50842	72	21074	21144	59	23877	23715	68	180	355	0	1134	1215	12	-165	189	0	1.63838
41924	43548	69	16372	16508	48	18793	19179	52	-144	114	0	827	825	0	377	533	0	1.63943
127003	112078	89	39823	34830	85	67663	59354	87	790	534	0	3589	3186	33	550	980	0	1.63943
144069	125824	92	48777	42234	86	70189	59674	88	867	762	0	3785	3163	34	265	479	0	1.64048
54105	57291	73	25978	26570	72	27519	27714	72	243	239	0	1324	1518	15	337	570	0	1.64048
205636	159957	104	80477	63469	97	94686	73582	97	975	770	0	4964	3847	39	250	500	0	1.64153
80580	80569	78	24682	24361	64	32477	31271	76	176	430	0	1806	1569	19	523	582	0	1.64153
55554	55425	76	15231	15317	51	26213	26736	72	304	358	0	1055	1111	8	1230	539	0	1.64258
238376	204684	105	126556	107564	103	168667	143401	104	1766	1569	19	8526	7119	49	1086	982	0	1.64468
117357	103906	91	49721	43323	84	45164	40081	84	734	434	0	2305	1965	25	288	443	0	1.64573
184247	145563	107	65624	50838	93	72196	57078	92	811	698	0	3877	2805	37	71	561	0	1.64678
87270	79950	81	38140	33794	80	41252	36129	81	190	329	0	2261	1884	25	-1	444	0	1.64783
197954	152927	100	73535	57544	98	108887	84172	101	900	819	0	5777	4508	45	327	686	0	1.64993
38328	39259	72	10013	9924	41	18018	18103	54	81	118	0	1216	1157	9	736	672	0	1.65308
149708	129184	104	49691	41803	87	80713	70822	88	944	865	0	4304	3931	34	638	987	0	1.65413
40528	42329	61	23313	23849	62	18360	18812	51	156	143	0	1000	1010	3	305	778	0	1.65518
187649	150832	99	85100	72376	95	85548	69702	95	1154	681	0	4702	3481	40	532	770	0	1.65622
34555	36817	54	15474	15960	47	15406	14984	47	-27	154	0	795	816	0	68	291	0	1.65832
118120	109746	83	50298	45354	83	55624	48526	84	528	449	0	2672	2370	29	-178	227	0	1.65937
102938	99657	84	20725	20324	60	47488	46683	78	286	528	0	2567	2460	27	956	836	0	1.66042
68102	70508	77	31676	31784	74	29469	29520	74	452	273	0	1392	1327	14	-163	170	0	1.66042
36508	38394	60	13524	13587	46	17857	17770	54	-61	136	0	815	822	0	-297	259	0	1.66147
180091	144988	97	65564	52155	94	80595	64762	96	786	599	0	4036	3090	36	671	828	0	1.66252
233337	166227	110	94938	67618	107	117146	82038	109	1175	1009	3	6120	4506	45	14	748	0	1.66252
164089	139225	91	100514	88569	91	120302	102740	93	1335	1111	8	6149	5149	42	708	1319	8	1.66357
68822	69527	74	28105	28381	73	27724	27436	73	296	348	0	1488	1412	14	208	379	0	1.66357
69628	70917	76	29660	29374	74	28556	28159	74	241	390	0	1347	1275	13	277	612	0	1.66567
300995	216243	122	138197	98510	114	145754	106289	114	1672	1220	13	7978	5900	50	-521	370	0	1.66567
180165	146867	95	59246	48328	92	80100	65400	93	587	527	0	4304	3272	37	54	444	0	1.66672
88797	88220	77	54333	55130	77	42774	42130	76	569	592	0	2420	2397	24	667	598	0	1.66672
128405	116869	95	57237	52157	84	69427	62715	85	800	700	0	3736	3337	33	595	1084	6	1.66672
200772	150497	96	95362	72992	95	81952	62110	95	851	689	0	4464	3285	41	553	611	0	1.66672
127393	123539	89	37631	37164	79	65141	63083	80	696	522	0	3598	3682	31	859	786	0	1.66777
153359	128348	92	62472	52469	90	77340	63725	91	815	727	0	3774	3087	35	971	1238	8	1.66777
203068	166997	111	75694	59999	111	94538	76218	111	1047	1014	3	5192	3923	42	959	994	0	1.66777
151839	131742	93	73313	64017	89	63476	54916	89	638	781	0	3317	2709	34	310	760	0	1.66882
142875	120808	97	55709	47002	87	60163	51361	88	574	614	0	3316	2778	33	715	651	0	1.66882
238949	162214	109	91331	62541	100	109709	72657	102	1124	647	0	5627	3833	47	88	475	0	1.66882
53061	56093	60	19723	20151	53	23195	22930	62	358	319	0	1238	1385	12	198	378	0	1.66987
27906	27535	68	13379	13658	46	13084	13221	43	105	205	0	514	642	0	-103	159	0	1.66987
178090	141316	102	74856	60015	93	86579	67788	93	945	676	0	4237	3264	39	487	616	0	1.66987
196495	159332	93	75409	61930	92	101745	82885	94	902	669	0	5482	4502	41	746	800	0	1.67092
54477	58027	70	18150	18489	50	33221	33445	72	326	418	0	1741	1911	20	-98	329	0	1.67092
134015	120174	101	53325	46350	86	55143	49684	88	592	503	0	2836	2459	29	955	1056	3	1.67092
47481	46824	80	20381	20490	56	19920	19471	54	17	310	0	1007	943	0	-53	520	0	1.67617
54003	53624	76	27409	27544	72	22751	22955	57	244	285	0	1164	987	0	-49	728	0	1.67722
83579	84096	85	30733	30599	76	44042	43926	77	251	491	0	2383	2313	25	432	738	0	1.67722
51151	51127	85	18267	18505	54	22471	22853	65	5	208	0	1059	1229	11	277	444	0	1.67932
144454	124940	89	70894	61218	87	67141	57651	88	939	679	0	3692	3070	35	86	507	0	1.67932
42608	44094	67	19242	19624	51	21816	21828	70	200	353	0	1239	1192	11	904	788	0	1.68036
87731	86224	82	37878	37908	76	43204	42186	76	429	401	0	2467	2422	24	-25	559	0	1.68036
199948	155939	99	61447	49447	94	114212	90921	97	1217	994	0	5770	4435	44	1056	1138	6	1.68141
166740	140774	92	82372	67954	91	79960	65409	91	781	574	0	4350	3621	37	537	794	0	1.68141
63520	66588	73	24822	25211	60	27462	27389	72	47	330	0	1652	1629	17	-63	549	0	1.68141
51192	49583	82	22286	21795	65	20114	20250	56	325	300	0	1182	1213	10	112	433	0	1.68246
151727	139924	86	69618	64904	86	62849	58419	86	593	718	0	3458	3005	34	658	845	0	1.68351
184282	141143	101	69203	52196	93	89734	68044	94	771	619	0	4650	3599	41	1228	1199	6	1.68456
130387	118230	86	37941	34977	82	68209	61164	84	794	638	0	3738	3384	32	388	551	0	1.68666
135467	115491	93	53959	45160	88	59001	48269	87	741	714	0	3359	2923	31	-210	285	0	1.68666
175542	141770	96	73831	61028	93	77047	64264	93	660	549	0	4210	3367	37	740	1152	6	1.68771
87746	87575	80	35520	35354	76	45926	45415	77	367	326	0	2115	2294	22	747	1080	4	1.68876
67605	67635	81	11964	12066	43	30723	30991	75	70	290	0	1436	1530	17	31	372	0	1.68876
92482	93098	77	29332	29123	76	49762	48639	77	620	489	0	2751	2771	26	31	352	0	1.68981
29532	30896	54	11573	11765	42	13623	14554	43	-38	139	0	640	725	0	-146	322	0	1.68981
89669	89762	77	23196	22962	63	42638	40850	78	485	421	0	2354	2278	24	734	879	0	1.68981
184315	145831	95	75164	58659	92	84596	66032	92	1080	732	0	4561	3865	38	360	561	0	1.69086
128239	112879	93	51334	43624	84	74305	64308	85	624	683	0	3634	2989	34	1367	1196	8	1.69191
38806	39644	71	12534	12717	44	17460	17213	57	229	237	0	1021	1136	8	494	373	0	1.69296
97220	92313	86	42007	39138	80	40880	38209	80	549	499	0	2091	2137	23	7	528	0	1.69401
89468	88958	78	35473	35516	76	51453	51085	78	400	525	0	2727	2598	25	105	424	0	1.69401
135137	116430	102	54830	46933	85	71376	61771	86	724	478	0	3633	3052	33	363	642	0	1.69506
45996	47949	70	18182	18221	54	19770	19508	57	105	145	0	995	988	0	2	228	0	1.69821
49280	51077	76	17286	17359	52	22723	22822	69	273	227	0	1181	1266	12	172	353	0	1.69926
139549	120076	93	58858	50613	86	75516	63254	86	780	529	0	3752	3199	35	-70	400	0	1.70031
59742	61916	71	25105	25258	71	32291	32453	73	348	311	0	1940	1775	19	-165	259	0	1.70241
122436	118152	83	45054	43889	81	64018	61897	82	738	534	0	3558	3287	31	936	911	0	1.70241
129238	117343	102	39733	35809	102	62239	56653	102	800	586	0	3477	2896	30	237	775	0	1.70241
152144	126052	91	55377	45988	90	64948	52608	90	520	416	0	3297	2832	31	-148	565	0	1.70241
134751	126460	89	50757	46848	83	64364	60536	84	702	807	0	3369	3184	31	28	384	0	1.70451
46493	45721	75	14464	14755	46	19229	18877	54	159	126	0	882	965	0	-371	240	0	1.70555
73034	71412	79	25390	24280	71	32723	30664	75	249	415	0	1882	1820	20	-70	357	0	1.70555
118881	116842	83	32824	32444	80	68047	67050	83	818	744	0	3686	3718	30	324	892	0	1.70555
217203	163100	110	85859	65259	99	119478	88854	100	1348	1006	2	6574	4900	46	524	883	0	1.7066
143045	129221	88	51267	44682	88	69039	60477	89	728	611	0	3594	3303	32	-637	70	0	1.7108
43432	41973	86	21728	21140	72	21294	18972	77	318	375	0	1197	1020	4	-291	77	0	1.7108
244671	159931	110	96461	67859	103	112848	75549	104	1319	827	0	5906	4072	47	-34	449	0	1.7108
61623	63205	78	19764	19549	58	22639	22291	64	327	462	0	1158	1266	12	291	278	0	1.71185
34509	34852	69	11935	12292	43	16234	16634	47	-20	178	0	807	912	0	-41	456	0	1.7129
110591	107030	83	42431	40351	81	66039	62083	82	391	490	0	3546	3241	32	36	327	0	1.7129
50009	49867	74	21691	21597	66	19769	19862	54	375	280	0	1129	1186	9	-317	339	0	1.71395
56108	56060	89	13688	13717	46	20648	20736	55	89	217	0	1152	1151	10	679	838	0	1.71395
108018	107099	79	34320	33884	78	48810	47420	79	395	276	0	2655	2525	26	134	988	0	1.71815
100984	96206	91	46082	44136	79	57825	54626	80	340	447	0	2930	2779	29	-77	498	0	1.7192
88565	86997	79	24188	23751	67	43667	42301	78	661	434	0	2308	2493	24	79	556	0	1.72025
66015	66664	73	29843	29951	73	30485	30779	73	466	360	0	1382	1403	15	453	506	0	1.7213
187153	147576	93	71273	54515	91	92729	71107	92	859	808	0	4559	3216	41	261	442	0	1.7234
35746	36530	71	18612	18590	51	18446	18945	51	285	257	0	953	1055	6	-116	302	0	1.7234
94307	94682	77	34543	33787	76	50712	49223	78	533	377	0	2775	2665	27	78	523	0	1.72655
48488	49910	66	24551	24952	65	22061	22666	63	69	248	0	1229	1223	12	10	359	0	1.72655
67425	67811	75	26023	25921	70	28879	28289	74	133	203	0	1668	1598	17	78	490	0	1.72655
60139	61861	71	19569	19423	57	28494	28004	73	389	282	0	1445	1465	17	-128	445	0	1.7276
82561	82950	78	25859	25847	69	36242	35699	76	280	276	0	1953	1857	20	344	537	0	1.72865
131652	118124	98	54213	48337	86	70271	61607	86	795	710	0	3746	3370	34	263	563	0	1.72865
215861	170327	106	73159	57916	100	105860	86427	101	1323	971	0	5419	4255	41	-241	441	0	1.72969
68083	69023	75	25854	25864	73	28940	28425	73	498	377	0	1596	1627	16	646	983	0	1.73074
43289	43176	67	16991	16997	49	19354	19791	56	281	387	0	1055	1024	4	73	297	0	1.73074
78786	81133	78	27102	26898	70	34483	34144	75	442	415	0	1991	1777	22	1117	1243	7	1.73074
128943	115781	88	57667	51277	85	71445	64072	86	546	691	0	3786	3466	32	1014	1608	12	1.73074
158721	142733	90	70122	63401	87	77595	68312	88	402	519	0	4087	3556	34	91	426	0	1.73074
200397	159472	93	96608	79835	94	111732	87439	96	1185	831	0	5907	4812	43	1013	1221	7	1.73074
166950	139650	92	67061	54575	88	85092	70402	90	864	687	0	4486	3864	37	77	435	0	1.73179
53409	55665	72	18771	18847	53	22375	22413	62	70	202	0	1330	1113	11	192	647	0	1.73704
205456	140141	103	91269	62934	101	103612	70806	102	992	780	0	5202	3344	47	1059	706	0	1.73809
40540	40449	71	16712	16937	48	18976	19084	51	186	173	0	1042	1071	6	-79	271	0	1.73809
93590	88270	90	40015	37267	80	46215	43484	80	708	425	0	2363	2215	25	356	774	0	1.74019
98257	96069	79	35251	33289	77	53618	50173	79	203	273	0	2681	2602	28	770	612	0	1.74019
156382	129365	108	63217	51329	108	87596	73216	108	972	715	0	4610	3831	38	927	937	0	1.74019
104314	106309	78	32231	32207	75	66205	64194	79	657	634	0	3624	3368	32	-89	276	0	1.74019
180207	146401	94	96934	80700	91	104781	83979	92	767	774	0	5413	4266	41	444	1066	5	1.74019
266748	198295	110	84365	63313	104	114669	84384	105	1184	998	0	6369	4811	45	-824	157	0	1.74124
149737	133808	89	54928	47659	85	73702	62620	88	516	730	0	3902	3370	34	416	451	0	1.74439
186607	151600	93	68413	53862	91	79746	64411	92	1202	900	0	4554	3608	39	-70	336	0	1.74439
104898	101875	85	37834	36476	78	58235	56282	80	582	610	0	3087	2864	30	-21	224	0	1.74439
247176	188803	110	139970	107266	108	136635	104912	107	1300	1138	10	7541	5508	50	188	501	0	1.74649
42164	44778	54	18386	19063	48	19261	19344	54	21	214	0	832	859	0	300	668	0	1.74649
106244	95920	82	41575	36583	81	52578	45853	83	367	320	0	3067	2691	31	-3	667	0	1.74649
119749	115827	81	46404	44641	81	51355	48544	81	786	855	0	2741	2638	27	905	902	0	1.74649
204933	158043	100	74663	56087	97	109913	82965	98	1160	842	0	6361	4735	46	376	786	0	1.75174
158110	132689	93	69631	59330	91	67253	57120	92	736	481	0	3584	2939	33	528	1144	6	1.75174
211057	161845	101	75557	59357	96	103679	82629	99	1235	900	0	5272	3659	44	574	544	0	1.75279
144393	127451	97	79725	72344	89	65416	58417	90	908	874	0	3383	3172	31	582	819	0	1.75384
92079	88116	85	31275	30072	77	44924	42974	78	78	212	0	2279	2189	23	26	618	0	1.75488
73151	72830	78	24552	24081	64	19658	19704	54	189	290	0	11648	11493	55	762	729	0	1.75488
192699	153837	99	57318	44306	95	102693	81566	96	934	899	0	5335	4212	42	719	798	0	1.75488
64613	66961	74	23086	22870	65	27490	26684	73	167	270	0	1414	1403	15	261	384	0	1.75593
208144	163685	102	78000	61302	98	119048	93342	99	1189	815	0	6475	5126	44	959	947	0	1.75593
64181	65577	73	22757	22811	63	32023	31580	74	283	499	0	1511	1442	17	156	343	0	1.76013
118828	106443	86	50097	44251	83	65730	59888	85	543	648	0	3341	2953	31	765	675	0	1.76118
140089	119928	91	66052	56692	89	62582	52578	90	613	436	0	3419	2781	32	577	698	0	1.76118
99955	100028	79	26824	26744	71	56607	55236	78	483	459	0	2995	2954	27	985	1089	6	1.76118
83588	84708	76	38276	38481	75	42617	42639	75	302	382	0	2054	2315	21	871	713	0	1.76223
26233	26343	57	11949	12430	43	12266	12569	44	-323	5	0	554	660	0	633	803	0	1.76223
58629	57154	76	21666	21568	60	25844	26242	72	157	183	0	1359	1316	14	5	512	0	1.76433
194669	160606	95	90328	73490	93	97165	77444	94	1079	1014	3	5027	4054	40	589	886	0	1.76538
129945	111690	102	60270	50290	102	62910	50331	102	851	571	0	3555	2946	32	-120	182	0	1.76538
94202	94744	79	35311	34905	78	49269	48952	78	549	457	0	2775	2699	27	70	721	0	1.76643
174604	139206	97	65902	52076	92	93753	74787	93	1029	970	0	4772	3670	40	-316	192	0	1.76643
39218	40213	61	11316	11348	44	17622	17769	51	152	189	0	973	799	0	189	481	0	1.76958
57261	56874	77	20654	20306	57	28872	28575	74	547	349	0	1564	1551	17	290	652	0	1.76958
154981	127897	91	59481	49121	89	72060	58357	90	868	785	0	4064	3343	36	194	506	0	1.77063
51253	53406	71	14256	14230	47	22762	22488	69	246	227	0	1178	1184	12	450	568	0	1.77378
40469	41964	70	13465	13636	44	17131	17264	50	230	311	0	958	939	0	-188	620	0	1.77483
117774	109167	83	48432	43366	81	62310	56441	83	378	518	0	3355	3159	28	-46	347	0	1.77588
57250	58425	74	25990	26247	71	27137	26578	72	251	417	0	1335	1346	13	-403	148	0	1.77693
35906	36228	83	10872	11237	41	17360	17291	51	-60	148	0	907	913	0	-184	451	0	1.77798
113437	111952	83	30220	29316	78	61296	59250	80	462	464	0	3239	2983	30	547	576	0	1.78007
30635	30123	69	9633	9910	40	14356	14461	46	16	155	0	810	725	0	-159	266	0	1.78007
35061	35785	69	13861	14255	45	16817	17469	48	232	258	0	822	955	0	264	445	0	1.78112
169505	143671	91	71848	59988	89	82826	68894	90	755	764	0	4724	3771	39	237	908	0	1.78112
31516	31879	70	10895	11045	42	14518	14650	47	121	236	0	748	726	0	289	781	0	1.78427
52325	51911	76	16302	16243	49	24328	24092	71	399	382	0	1346	1334	13	405	575	0	1.78532
125469	125786	81	40319	39308	79	62024	59788	81	675	686	0	3271	3309	29	184	520	0	1.78742
147457	129790	90	74211	63311	86	77697	66591	87	798	705	0	4106	3513	37	95	459	0	1.78742
200206	153329	95	78162	59269	95	103294	78946	96	1337	1023	4	5397	3896	44	706	770	0	1.78742
239528	181736	99	117168	88270	100	134280	98262	101	1279	1031	6	6817	5102	46	619	680	0	1.78847
165390	134330	89	71380	58366	90	84704	68368	91	877	794	0	4344	3502	38	300	649	0	1.78847
30635	34142	50	11352	12616	40	17976	18370	48	118	207	0	865	856	0	525	673	0	1.78847
229464	167262	100	99848	74212	100	110820	81521	101	1036	843	0	5590	4261	43	150	531	0	1.78847
146816	126614	92	51520	43920	87	60896	53007	87	656	509	0	2919	2550	30	81	487	0	1.78847
146144	120341	92	52556	43404	89	73437	61121	90	726	774	0	4158	3495	36	840	1407	9	1.79162
204873	163662	99	50415	38371	93	103253	81577	97	1285	1228	11	5313	4088	41	316	681	0	1.79162
140482	136313	85	48394	46733	81	64880	59579	83	616	864	0	3188	3196	30	-601	5	0	1.79162
217937	172169	101	78924	61910	97	126096	96911	98	1242	960	0	6574	4661	49	1154	1188	16	1.79267
189750	156181	92	70050	57003	90	83262	65145	92	1000	865	0	4509	3701	39	451	527	0	1.79372
132521	113668	93	53507	46879	88	67221	56963	89	399	552	0	3465	2869	33	-327	213	0	1.79372
129602	121154	86	46839	44553	82	53756	50881	82	856	712	0	3015	3034	28	307	550	0	1.79477
89882	87508	81	25362	25127	76	45595	45134	78	374	436	0	2574	2441	25	178	480	0	1.79582
139635	123638	101	62771	55551	86	67702	58565	87	621	640	0	3960	3361	34	1076	801	0	1.79792
75769	74899	79	34063	33620	74	33341	32336	74	237	232	0	1755	1670	19	-243	203	0	1.79792
86350	83920	93	33429	33279	75	44212	43703	76	242	241	0	2322	2276	25	403	690	0	1.79897
36054	37228	59	17219	17088	50	429	408	0	1044	766	0	432	409	0	1547	2242	15	1.79897
50222	51850	69	17419	17643	52	20514	21037	62	331	295	0	1171	1107	9	264	658	0	1.80002
149680	129845	98	56867	49611	88	71552	62479	89	319	543	0	3792	3506	34	287	445	0	1.80002
70193	71652	75	23866	23782	63	31667	30881	74	349	306	0	1926	1692	23	79	233	0	1.80107
34484	33555	82	15059	15454	48	14461	15040	50	92	149	0	723	678	0	49	596	0	1.80421
99423	97054	86	27405	27067	75	51651	50528	78	880	426	0	2741	2589	27	97	444	0	1.80421
201594	159383	95	73604	57416	94	91324	70485	95	826	638	0	4976	3962	40	259	491	0	1.80421
142035	123844	86	60374	52219	87	66530	56455	87	619	448	0	3664	3090	35	769	718	0	1.80421
205534	157391	101	94168	71606	98	107704	79857	99	1130	831	0	5666	4250	43	765	885	0	1.80526
141126	123083	91	52159	45882	86	65032	55972	86	636	472	0	3354	2776	31	260	710	0	1.80526
54356	53869	75	17956	17511	52	24320	23313	73	137	174	0	1225	1301	13	320	653	0	1.80631
109286	105677	86	45013	42224	79	48511	45630	80	326	361	0	2892	2713	27	107	481	0	1.80736
54849	54192	83	19943	20031	56	24090	23531	71	111	209	0	1463	1454	15	-391	227	0	1.80946
120982	104493	87	60407	51392	85	59770	51483	85	932	506	0	3298	2664	32	-136	199	0	1.80946
54522	55245	72	24031	23547	63	23224	22210	65	169	218	0	1426	1414	15	269	658	0	1.81051
159340	129325	92	58158	46018	90	83449	66875	91	774	903	0	4571	3550	40	253	346	0	1.81051
133646	124666	91	52432	48838	83	62519	58365	84	543	509	0	3264	3136	31	690	961	0	1.81156
144513	124751	99	59867	50569	86	65398	55633	87	682	626	0	3447	2868	35	94	354	0	1.81156
29606	29574	67	12412	13105	43	14965	15387	46	18	170	0	942	767	0	596	468	0	1.81156
128060	123700	84	43496	41542	81	73866	69334	84	536	623	0	4192	3874	35	11	408	0	1.81156
30601	29318	70	7923	8074	38	13905	13735	46	6	93	0	640	567	0	349	317	0	1.81261
25702	25370	71	9775	10092	40	13417	13428	47	278	196	0	630	609	0	524	601	0	1.81261
24023	25018	55	8582	8769	40	12548	12552	44	76	186	0	582	735	0	-310	128	0	1.81366
168066	134210	98	65367	52347	95	83712	68192	95	977	701	0	4630	3694	40	962	778	0	1.81366
157738	137299	91	57237	47840	88	88429	78239	90	1079	1000	1	4686	4018	39	246	606	0	1.81471
57113	59196	72	15675	15548	50	24331	24503	67	134	146	0	1334	1212	13	112	453	0	1.81681
180816	147484	101	74274	61261	92	74891	61482	92	933	753	0	3875	3185	35	666	846	0	1.82101
273074	188563	108	108528	73607	108	137251	91006	111	1615	1086	12	7138	4909	49	871	915	0	1.82206
106654	107734	81	32127	32481	76	52349	51031	79	493	496	0	3044	3001	28	451	535	0	1.82206
51002	51820	74	19708	19796	54	22183	22511	59	325	295	0	1383	1247	15	131	434	0	1.82311
112183	111562	83	33714	32950	77	64249	62501	79	326	420	0	3450	3456	31	707	744	0	1.82311
148267	126958	97	54246	45230	88	73715	62283	88	398	453	0	4078	3429	36	1691	1421	12	1.82416
43537	44450	71	11741	11859	43	21318	21268	61	186	258	0	869	990	0	21	349	0	1.82626
254231	186118	116	102584	74998	113	122987	91963	114	1821	1303	16	6905	4926	47	173	359	0	1.82626
73096	74130	78	26159	26543	64	30779	29959	74	197	224	0	1702	1664	18	-50	455	0	1.82731
51034	49577	75	16125	16027	48	22462	22375	69	236	240	0	1277	1303	12	-135	380	0	1.82835
51596	54067	70	19565	19909	54	22227	22034	60	116	201	0	944	1007	2	-99	666	0	1.82835
52312	52762	87	21024	21129	59	23384	22914	68	625	493	0	1294	1331	14	89	450	0	1.8294
37881	38456	69	8130	8449	38	17203	17372	50	161	180	0	865	850	0	524	582	0	1.83045
67012	67741	78	22492	22445	58	29658	29670	73	324	250	0	1473	1515	16	-170	370	0	1.83045
171437	141331	98	58279	46283	91	93096	78313	93	1164	809	0	4850	3810	40	-158	351	0	1.83045
180785	145271	96	73626	59426	92	103690	83196	93	898	756	0	5604	4330	42	-240	345	0	1.8315
266692	203893	128	123792	96301	124	145704	111753	124	1185	945	0	7904	5839	46	1057	1631	12	1.83255
99787	98796	84	32633	32134	77	49426	48509	79	485	496	0	2358	2309	23	-14	257	0	1.83255
57842	58263	73	8579	8656	40	23363	23311	62	324	224	0	1383	1403	15	741	758	0	1.83465
46418	48271	73	17965	18361	52	19507	19327	63	44	191	0	1063	1036	4	-437	129	0	1.8357
23619	23707	57	5414	5517	34	12606	13084	43	172	228	0	556	653	0	966	1117	4	1.83675
134789	119468	85	40524	34939	84	55414	47453	85	769	486	0	2761	2374	30	19	267	0	1.8378
130257	111113	86	51488	43796	86	58716	49348	86	489	647	0	3625	2767	35	-290	381	0	1.8399
158660	132606	92	58488	47721	91	76563	63394	91	1096	646	0	4085	3539	36	982	1194	9	1.8399
136790	131337	88	52593	51019	82	75390	72399	83	1008	827	0	4037	3852	31	-27	454	0	1.84095
43931	47880	57	20464	20623	55	15782	15936	48	80	167	0	820	871	0	4	426	0	1.84725
183918	165441	91	81863	73017	89	84513	73181	90	1159	923	0	4859	4188	39	630	937	0	1.8483
43390	43763	72	12145	12396	44	19142	19467	51	265	350	0	1008	949	0	323	636	0	1.84935
47457	48185	73	19342	19470	54	19833	19972	54	175	236	0	1060	1000	1	-621	0	0	1.84935
127004	108085	91	44276	36797	85	67760	57180	87	564	708	0	3399	2826	34	740	649	0	1.8504
176901	147908	94	80896	69358	90	88932	74197	91	734	646	0	4597	3866	39	713	900	0	1.8504
144101	130387	90	48348	43617	85	77965	67509	88	749	616	0	4366	3941	36	1003	904	0	1.8504
107169	105741	91	42994	42811	78	62354	61445	79	636	552	0	3030	2993	30	297	969	0	1.85354
48898	49639	73	18866	19153	52	21896	22102	60	62	158	0	1142	1144	8	-238	254	0	1.85459
62199	63409	74	24122	24489	60	26229	26036	70	393	300	0	1391	1193	15	40	713	0	1.85459
141623	117959	90	58689	49813	88	59657	49496	87	556	418	0	3224	2644	33	-13	451	0	1.85459
115306	111496	84	32646	31192	79	56940	53487	82	705	611	0	3156	2997	29	-44	332	0	1.85459
147475	124717	93	59637	48914	88	85776	70882	90	809	773	0	4199	3504	37	298	838	0	1.85564
128145	117300	99	48679	44620	82	65169	60164	85	814	415	0	3742	3369	31	-338	353	0	1.85564
286840	191683	111	105289	71251	109	118202	77593	110	1747	1042	6	6483	4557	48	283	638	0	1.85879
32544	33168	70	14030	14432	47	15310	15419	48	61	79	0	929	970	0	-162	316	0	1.85984
161417	134949	99	60471	50761	91	74717	63072	91	782	569	0	4285	3613	37	430	1398	8	1.86089
103808	92856	84	42878	39008	81	47714	42900	82	442	409	0	2718	2516	28	450	584	0	1.86194
157028	129311	99	65228	53791	91	85298	69699	92	1204	691	0	4365	3734	36	510	654	0	1.86404
213372	164743	99	87258	67797	97	107203	83489	97	1446	992	0	5511	4140	43	329	964	0	1.86614
58169	59317	73	13728	13915	45	27023	27526	71	314	241	0	1518	1492	15	-187	457	0	1.86719
142247	121415	91	53113	45150	88	59440	51206	88	899	644	0	3522	3006	33	1213	910	0	1.86719
33092	34379	62	12891	13152	44	17930	18078	49	294	376	0	804	934	0	-218	129	0	1.86824
106737	104405	80	41414	40658	79	59561	58015	80	531	427	0	3187	2928	29	379	603	0	1.86824
89733	89658	83	39120	38609	77	45033	45906	76	529	554	0	2181	2071	23	248	651	0	1.87034
24529	24128	67	6763	7045	35	14485	14739	47	344	415	0	943	909	0	-20	207	0	1.87034
[truncated: 11,400 more rows]
