# Supplementary material for: Phenotypic heterogeneity follows a growth-viability tradeoff in response to amino acid identity
Source: Nat Commun. 2024 Aug 2;15:6515. doi: 10.1038/s41467-024-50602-8 (PMC11297284; doi:10.1038/s41467-024-50602-8)
Supplement: Supplementary file 6 — Source Data [file 41467_2024_50602_MOESM6_ESM.zip › source_data/fig2ab/231012_2040_NLIMPRO.csv]

FSC-A	FSC-H	FSC-W	SSC-A	SSC-H	SSC-W	BL1-A	BL1-H	BL1-W	VL1-A	VL1-H	VL1-W	VL2-A	VL2-H	VL2-W	YL2-A	YL2-H	YL2-W	Time
199918	155070	106	81225	64163	95	64512	50990	95	606	603	0	3461	2778	34	777	1338	8	0
47968	48217	73	19681	19895	54	15603	15719	50	268	169	0	986	1000	1	102	518	0	0.00119332
168135	140794	92	68424	56603	90	60012	49267	89	870	588	0	3306	2789	34	419	509	0	0.00238663
32856	33146	69	14094	14248	48	13115	12594	46	103	184	0	814	796	0	-5	457	0	0.00357995
61755	61986	77	17228	17422	50	21336	21733	58	147	189	0	1268	1238	10	218	627	0	0.00357995
57980	56627	80	30055	29891	74	19854	20272	58	433	361	0	1233	1117	10	-36	228	0	0.00477327
128403	114449	87	55221	48322	85	54620	47929	84	759	557	0	2859	2649	29	-28	605	0	0.00477327
101241	99519	88	40774	40214	80	32680	31323	80	549	356	0	1949	1761	20	524	872	0	0.00596659
22084	22014	46	11094	11374	42	10276	10460	41	-56	118	0	522	562	0	123	954	0	0.00596659
154289	126252	94	60388	49554	89	50600	40577	88	432	487	0	2641	2282	30	577	1029	2	0.00596659
54354	55259	72	15615	15999	47	19120	19694	57	277	207	0	1079	1056	5	325	553	0	0.0071599
256573	135148	136	85990	47879	136	89713	50412	136	906	674	0	4706	2939	48	523	610	0	0.0071599
212566	159799	103	81266	60659	100	85977	64171	100	933	762	0	4560	3374	40	851	902	0	0.00835322
40271	42914	64	19772	19977	54	13226	13838	43	221	206	0	647	624	0	865	1077	5	0.00835322
124365	107687	89	54658	47627	86	36475	31378	85	553	415	0	1956	1463	26	13	411	0	0.00954654
106135	92710	95	53319	45942	84	44443	39424	83	222	268	0	2209	1883	23	11	627	0	0.00954654
123581	110622	97	53095	46871	86	37920	33191	84	152	311	0	2045	1576	23	564	559	0	0.00954654
21883	25827	44	13213	14194	43	8710	9170	39	82	79	0	344	460	0	300	388	0	0.00954654
112219	108917	89	36246	35646	79	33826	32457	78	376	510	0	1848	1831	21	334	566	0	0.0107399
260782	191887	106	121394	89542	105	113030	83555	104	1597	1217	13	6069	4493	44	204	730	0	0.0107399
32741	33919	55	19655	19834	55	11863	11992	43	130	271	0	652	624	0	368	428	0	0.0119332
255902	180482	118	85511	58422	114	91202	63686	114	1703	1112	9	4663	3422	41	1558	1333	11	0.0119332
119456	118338	81	49717	48323	80	65060	63155	80	715	668	0	3532	3228	32	373	681	0	0.0119332
129822	114381	103	55519	49600	86	39221	34815	84	524	439	0	1992	1709	22	204	533	0	0.0131265
40846	42619	69	12440	12518	45	16638	16588	51	210	184	0	901	848	0	527	721	0	0.0143198
134004	114503	92	55973	47475	87	41332	34559	86	653	524	0	2323	2049	26	-68	685	0	0.0155131
116189	114355	87	65700	64508	83	50722	48454	82	439	469	0	2739	2637	27	290	809	0	0.0155131
114265	112923	95	37899	36709	79	51859	50218	79	568	659	0	2704	2616	27	-475	154	0	0.0167064
172751	145323	93	74314	60462	92	56399	47041	92	1040	715	0	3032	2465	33	854	799	0	0.0167064
255863	188901	105	102989	75202	104	98404	70822	105	1181	944	0	5279	3681	44	1247	1097	5	0.0167064
282544	195293	113	132812	92872	114	116935	78323	113	1421	934	0	5879	4076	47	202	1083	8	0.0167064
62650	62338	74	25658	25721	70	18810	17978	55	17	179	0	1107	1163	9	-257	247	0	0.0178998
48956	49273	81	14011	14094	46	14993	15325	45	86	233	0	716	765	0	-159	304	0	0.0190931
152201	133639	93	62749	54888	88	59798	53087	87	545	589	0	2964	2639	29	901	1085	4	0.0202864
69594	70895	76	38414	38604	74	22397	22302	66	435	333	0	1345	1207	12	-597	36	0	0.0214797
88874	79636	88	39364	34776	80	32949	28470	80	195	334	0	1863	1503	21	332	1051	4	0.0214797
34453	35314	63	18851	19292	53	12442	13267	45	152	155	0	777	753	0	98	411	0	0.022673
185301	154900	96	80665	65974	96	85064	71186	96	827	805	0	4369	3514	39	436	770	0	0.0238663
121055	105682	86	52456	45968	84	40938	35054	84	455	421	0	2211	1918	25	580	641	0	0.0250597
39477	38708	80	12170	12637	43	12244	12338	44	335	217	0	812	795	0	-328	119	0	0.0250597
25696	28751	50	15779	16255	48	10668	11172	41	39	81	0	603	563	0	-455	128	0	0.0250597
111441	111990	81	37479	37207	79	46470	45096	79	162	366	0	2254	2129	26	-185	387	0	0.026253
29768	29436	68	10273	10478	40	10232	10569	42	50	220	0	469	511	0	315	818	0	0.026253
151893	141710	87	66550	60470	87	63298	58164	85	1002	576	0	3322	3200	30	515	852	0	0.0274463
63215	63937	78	32663	33156	73	17137	17317	54	130	193	0	925	1011	2	73	388	0	0.0274463
110077	107393	82	30725	29867	77	56013	54855	80	611	520	0	3149	3231	30	1505	1388	19	0.0286396
165983	131450	92	68299	54441	92	55098	43610	90	619	544	0	3052	2447	33	13	402	0	0.0286396
129243	121156	89	47033	44226	82	54246	50937	83	566	884	0	2763	2572	27	450	571	0	0.0286396
210268	161816	118	82099	64817	118	77302	58021	118	1127	746	0	3757	2855	35	668	1029	2	0.0286396
162162	153829	87	61324	57551	84	55074	51727	85	1095	933	0	2972	2677	28	68	784	0	0.0298329
174601	151809	90	76124	67495	88	74386	65542	91	1013	833	0	4109	3590	35	817	859	0	0.0298329
140685	127442	86	60224	53386	86	65606	57377	87	411	585	0	3457	3033	32	1001	451	0	0.0298329
186948	154338	100	80850	65553	96	74159	61622	94	1134	966	0	4091	3363	35	550	456	0	0.0310263
209489	158709	103	84655	61817	101	74838	53859	101	884	617	0	4142	3143	39	346	615	0	0.0310263
147711	132901	89	63587	56432	87	43219	37200	86	549	629	0	2382	1989	28	220	456	0	0.0310263
166967	141099	99	68284	58582	91	56021	48871	89	396	388	0	2902	2460	29	873	885	0	0.0310263
50583	50637	77	22817	23512	61	14758	14424	46	117	218	0	790	781	0	-55	307	0	0.0322196
88305	86889	87	25010	25137	75	25335	25031	70	359	354	0	1230	1146	11	-190	266	0	0.0334129
37259	41636	54	20310	20465	58	10933	11158	43	208	279	0	710	654	0	230	482	0	0.0334129
283650	206936	121	105544	77592	118	107101	80081	119	1440	1036	5	6200	4367	45	694	578	0	0.0334129
47506	47626	71	25219	25989	70	16303	16660	50	144	162	0	707	803	0	213	622	0	0.0346062
21823	22123	65	8096	8141	39	7895	8184	38	143	272	0	258	290	0	54	435	0	0.0346062
150244	136087	88	72704	65540	87	51369	46156	85	399	451	0	3012	2851	29	698	723	0	0.0357995
62079	64037	73	20663	20493	59	18802	18653	66	158	336	0	1039	955	0	-207	228	0	0.0357995
116367	111607	98	31294	30514	79	54411	52391	81	472	547	0	2917	2841	28	1689	1791	14	0.0369928
37474	38646	73	20779	21283	56	12678	13203	45	-15	133	0	692	690	0	160	281	0	0.0381862
46317	48729	66	18651	18802	54	14709	15104	50	58	130	0	694	820	0	448	936	0	0.0405728
47273	46818	76	13510	13667	46	14547	15051	46	186	324	0	844	732	0	707	562	0	0.0405728
66946	66428	82	25221	25247	68	24356	24463	64	291	285	0	1184	1186	10	-72	501	0	0.0417661
49190	51762	68	15965	16271	50	14660	14961	49	82	128	0	785	693	0	94	298	0	0.0417661
38791	39802	75	20563	20619	59	12636	12395	45	193	140	0	957	861	0	619	658	0	0.0429594
124580	118858	84	39009	38123	80	56945	53942	82	710	665	0	2969	2813	28	-561	41	0	0.0429594
39491	39279	71	13398	13571	47	10999	10750	42	208	305	0	370	491	0	709	862	0	0.0441527
194592	160756	99	94872	79402	93	70403	59320	92	523	611	0	3730	3042	36	651	1105	5	0.0441527
53675	58545	61	22640	23428	54	18444	18863	51	24	174	0	727	952	0	315	584	0	0.0441527
107844	109440	82	47112	46993	78	37005	36305	78	261	453	0	2150	2287	23	-476	329	0	0.0441527
59943	59640	78	21784	21905	63	16908	17449	52	214	267	0	705	835	0	-166	122	0	0.0453461
156671	136361	89	77800	68619	88	65662	56766	87	675	685	0	3224	2865	30	417	759	0	0.0453461
34666	34199	69	16518	17157	47	10631	10775	43	227	209	0	621	654	0	280	655	0	0.0453461
82678	74889	81	34539	30530	79	30290	27597	78	366	366	0	1700	1561	17	-246	239	0	0.0465394
163856	126782	98	64498	51272	95	47264	35621	92	562	328	0	2731	1908	31	1024	826	0	0.0477327
34888	36078	59	10891	11118	43	12991	13193	44	-1	127	0	694	680	0	66	403	0	0.048926
169040	141600	92	70091	56740	91	58172	47721	92	712	736	0	3244	2880	32	793	620	0	0.048926
50142	51741	71	22587	23008	57	16460	16698	51	274	201	0	649	771	0	754	581	0	0.048926
45079	45906	73	13787	13796	47	14453	14576	47	249	335	0	683	878	0	-566	38	0	0.0501193
83611	78913	77	31848	28555	77	29985	27311	76	187	245	0	1436	1414	16	-379	493	0	0.0513127
169952	153012	94	70373	63797	90	63717	57828	89	849	677	0	3491	3082	32	180	476	0	0.0513127
196560	156575	98	80931	61663	99	72921	58504	97	451	269	0	3954	3266	36	1065	1262	9	0.0513127
30707	30946	69	12234	12584	45	10931	11307	41	95	172	0	645	730	0	685	1034	3	0.0536993
129052	123063	95	45380	44060	81	56212	52691	82	796	652	0	2888	2695	29	869	685	0	0.0536993
140209	123445	89	71165	62021	89	47449	41147	87	500	474	0	2517	2066	28	8	340	0	0.0560859
102847	92119	83	36364	30906	83	30947	26734	81	194	379	0	1729	1518	18	-15	387	0	0.0572792
124256	116227	91	50277	46209	82	47623	43555	82	705	491	0	2838	2499	29	463	639	0	0.0572792
35358	36815	69	13295	13473	46	13350	13840	45	54	307	0	694	687	0	-223	256	0	0.0584726
189835	160332	99	68231	59207	90	79643	66485	91	727	865	0	4153	3566	36	-16	840	0	0.0584726
231440	183595	102	124875	101201	101	95643	75426	100	1065	861	0	5040	3994	39	988	968	0	0.0596659
46578	47928	73	20527	20960	57	17288	16901	53	183	191	0	981	1044	6	-58	354	0	0.0620525
209548	165281	104	84587	66536	101	76480	59432	100	1204	924	0	4290	3352	39	-224	259	0	0.0632458
29508	31801	56	13916	14363	47	11606	11625	45	233	190	0	589	598	0	-197	178	0	0.0632458
50945	49701	80	12697	12965	44	15328	15180	48	26	156	0	710	677	0	-347	300	0	0.0644391
125664	110639	88	50598	44672	87	44945	38734	86	622	411	0	2499	2179	26	1195	637	0	0.0656325
34174	33778	75	13149	13532	45	11001	11611	41	266	242	0	494	446	0	74	675	0	0.0656325
32823	32836	70	12362	12532	45	9918	10121	41	-172	77	0	462	463	0	-322	104	0	0.0668258
73019	75222	77	37835	38243	74	26063	25850	73	370	276	0	1389	1356	14	619	600	0	0.0668258
44465	44371	78	16777	17016	51	13697	14241	46	1	233	0	835	712	0	-343	115	0	0.0715991
54331	56640	73	20166	20594	56	20106	20818	62	177	241	0	972	937	0	296	512	0	0.0715991
145284	135396	86	54244	49432	86	77227	71689	86	771	856	0	3982	3662	33	251	784	0	0.0715991
32455	33493	63	10960	11244	43	10869	11192	40	-101	156	0	587	655	0	52	416	0	0.0727924
107593	106827	84	40158	39618	78	57800	56597	79	716	575	0	2897	2933	28	-508	223	0	0.0739857
138886	126605	89	56267	49787	87	68734	61055	87	928	965	0	3805	3116	34	-32	427	0	0.075179
171940	145441	93	64012	53632	92	86866	74849	94	715	604	0	4464	3612	40	892	1183	10	0.075179
258530	171178	105	95581	59943	103	97736	65105	103	1497	968	0	5303	3660	46	1037	1211	5	0.075179
155309	135203	88	62757	53201	88	57825	48283	88	775	747	0	2871	2623	29	-302	429	0	0.075179
38949	41898	54	26064	26881	68	12550	13328	44	-42	208	0	464	539	0	126	210	0	0.0763723
89040	87819	80	33752	33209	77	38793	38265	76	364	373	0	1916	1940	21	178	510	0	0.0763723
158667	135066	93	68506	59734	87	58046	49412	86	758	711	0	2999	2572	31	515	845	0	0.0763723
183321	140284	96	72396	57968	95	91124	74926	94	1184	998	0	4934	4274	40	2184	1807	23	0.0763723
53762	54499	73	29747	30229	71	18659	18669	51	309	260	0	986	880	0	-631	138	0	0.0775656
216742	166488	102	87572	68311	101	86856	67591	101	857	859	0	4972	3611	42	340	715	0	0.0775656
152894	126440	90	66632	54491	90	46661	38618	88	430	326	0	2647	2139	30	322	805	0	0.0775656
48411	47599	76	13379	13602	45	15176	15462	47	64	243	0	727	710	0	367	485	0	0.078759
240301	177472	112	121526	91813	107	124873	93831	107	1644	1146	13	6423	4903	46	983	1376	14	0.078759
128636	112818	93	53765	45693	87	40116	34905	85	603	665	0	2097	1963	25	359	539	0	0.078759
91063	89074	95	32608	32102	76	27668	26534	77	533	342	0	1665	1356	15	63	508	0	0.078759
88028	81904	82	37017	34373	80	26294	25038	79	319	254	0	1121	1032	5	-337	148	0	0.078759
43837	45594	72	11761	12302	41	14193	14568	45	454	370	0	728	669	0	-45	284	0	0.078759
96018	96696	80	57363	57266	79	33206	32937	77	239	417	0	1754	1763	19	643	773	0	0.0799523
82993	82134	86	33401	33318	76	26731	26505	74	419	260	0	1161	1216	12	-307	336	0	0.0811456
42427	41979	70	26147	26344	71	14073	14385	47	40	171	0	779	898	0	-384	191	0	0.0811456
161429	142910	97	76524	66063	90	76090	67311	90	776	783	0	3631	3389	33	730	960	0	0.0823389
43746	45236	59	12992	13015	45	16757	16925	51	115	194	0	839	908	0	-83	301	0	0.0835322
62480	65939	75	33073	33458	73	20590	21036	59	105	303	0	1247	1325	13	217	486	0	0.0835322
157180	137643	90	67337	59484	89	61547	53115	89	592	746	0	3256	2929	31	975	1301	9	0.0835322
127865	114864	91	36267	31936	82	42747	38484	82	505	498	0	2090	1940	24	447	660	0	0.0835322
45970	45036	86	15627	15804	48	13059	13139	43	285	207	0	791	688	0	39	290	0	0.0847255
243431	185672	106	107954	84171	101	85674	67087	101	1198	889	0	4493	3588	39	589	669	0	0.0847255
57002	58369	65	27612	27939	72	17915	18348	50	283	287	0	938	1070	6	206	430	0	0.0847255
147273	124628	97	77743	66084	88	53355	45997	86	814	627	0	2679	2140	30	-161	291	0	0.0847255
69408	70492	77	19156	19166	55	22123	22062	59	369	347	0	1282	1310	15	-106	242	0	0.0859189
161961	150527	92	72577	67092	90	77542	72067	90	1073	795	0	4340	3966	34	724	794	0	0.0859189
196977	152877	100	78093	59277	99	95151	75213	99	795	652	0	4835	3882	40	567	699	0	0.0871122
41086	43376	65	11176	11523	42	12752	12709	44	219	259	0	692	731	0	-191	161	0	0.0883055
79665	71587	83	35561	31755	80	25151	22543	72	337	309	0	1284	1039	7	443	660	0	0.0894988
196269	159821	99	80472	63875	95	78912	62911	95	854	855	0	4229	3424	38	23	494	0	0.0918854
114932	104734	86	35291	30544	80	43430	38062	83	670	502	0	2238	2271	23	588	814	0	0.0930788
232953	176623	106	88365	69260	102	105006	78563	104	1122	868	0	5036	3969	40	942	1064	6	0.0954654
144198	132722	89	53509	48288	84	50377	46175	84	249	514	0	2703	2483	27	-487	319	0	0.0966587
55158	57922	72	20709	21247	56	18040	18120	53	164	373	0	1021	963	0	626	641	0	0.097852
89855	90657	78	39041	38660	78	47185	45303	79	294	362	0	2255	2188	24	220	497	0	0.097852
73728	75492	75	38934	39012	76	27156	26751	73	249	380	0	1347	1219	13	651	734	0	0.100239
54137	56207	73	14234	14435	46	17907	17763	54	66	218	0	998	958	0	255	508	0	0.100239
166885	144172	97	64732	56148	90	65203	55247	89	990	604	0	3622	2998	34	607	958	0	0.101432
142786	131606	88	57801	52511	85	60197	54750	86	859	674	0	3417	2824	33	297	904	0	0.101432
180991	149800	95	68224	57167	91	59152	47668	91	682	557	0	3136	2574	31	783	779	0	0.102625
205750	164686	100	80489	64599	96	101589	82115	96	1097	831	0	5719	4525	43	1014	1289	10	0.103819
47306	48260	72	17046	17423	50	13582	13665	47	236	358	0	625	594	0	-169	244	0	0.103819
122597	119125	96	38216	37300	80	69556	67782	82	644	652	0	3820	3504	32	1219	721	0	0.105012
143726	120256	104	50722	42906	88	46276	38164	86	674	507	0	2307	2075	24	-713	161	0	0.106205
137379	125554	94	68172	62522	85	57840	52011	85	931	690	0	3145	2843	30	-249	237	0	0.106205
195454	158060	101	70379	57792	96	78399	63741	98	1100	1021	3	4360	3473	38	256	494	0	0.106205
153204	126267	97	71369	57792	91	52730	43174	90	764	573	0	2779	2375	29	-224	263	0	0.107399
45377	47499	69	11163	11411	42	15935	15854	49	-3	62	0	637	661	0	907	665	0	0.107399
32030	32378	66	12329	12346	44	10135	10070	41	241	214	0	431	658	0	-307	87	0	0.108592
261001	194879	111	95555	68218	109	139848	102314	110	1615	937	0	7500	5333	50	1940	1377	13	0.108592
255529	186493	110	94427	68282	105	122545	88557	104	1337	1063	6	6796	5016	48	668	1047	3	0.109785
38289	39473	75	19032	19294	51	15787	15880	54	173	157	0	746	779	0	96	332	0	0.109785
37275	37915	69	19914	20086	56	12341	12910	43	48	125	0	795	748	0	269	1089	4	0.110979
44558	44624	74	12172	12375	43	13467	13549	46	190	202	0	722	625	0	156	364	0	0.110979
182922	163977	103	60452	53224	91	83290	75895	91	761	803	0	4349	3892	35	647	1544	10	0.110979
177638	151912	95	92011	78959	91	91459	77659	91	1212	616	0	4879	4189	39	607	1434	10	0.110979
28959	30568	68	8915	8917	40	10768	10915	42	67	120	0	712	605	0	463	577	0	0.113365
187050	167521	94	57724	50057	91	67549	60379	90	751	887	0	4021	3454	35	326	1110	4	0.113365
22722	24520	56	14435	14966	47	8675	9328	38	69	169	0	388	325	0	-52	381	0	0.114558
181108	139925	100	64533	50178	95	72777	55094	96	535	469	0	3706	2784	36	921	837	0	0.115752
123293	120851	81	39358	38685	80	58169	56249	81	831	705	0	3288	2944	31	597	791	0	0.115752
47762	49322	75	19989	20419	52	13906	14328	45	141	221	0	767	849	0	625	706	0	0.115752
36999	38144	69	15755	16128	48	12259	12140	45	189	283	0	639	541	0	-224	476	0	0.116945
95062	86421	87	34362	30679	80	30216	26865	79	464	389	0	1424	1310	16	828	1141	6	0.118138
189403	152400	98	77977	60266	97	86418	68848	97	1215	927	0	4869	3822	39	361	836	0	0.119332
98556	85654	85	42068	35931	82	35294	30038	82	326	212	0	1870	1452	20	-533	248	0	0.120525
54391	56042	67	26933	27359	66	17836	18221	50	520	421	0	938	852	0	74	359	0	0.120525
36983	38669	68	15356	15650	47	12143	12993	43	105	233	0	647	797	0	-110	193	0	0.120525
114206	106466	89	45180	41125	82	43177	40432	83	760	586	0	2211	2224	25	405	525	0	0.122912
78775	78976	76	37162	35677	77	30964	29853	76	317	198	0	1707	1720	20	272	456	0	0.122912
48970	51412	73	31444	31770	72	15288	15041	48	135	183	0	668	750	0	404	1011	2	0.124105
141220	135991	100	83571	81274	84	46629	45405	82	591	588	0	2207	2270	24	194	333	0	0.124105
112710	112283	83	46135	45633	80	44419	44449	80	545	589	0	2258	2330	24	24	405	0	0.124105
176250	151588	92	87629	75363	92	70900	60929	91	975	855	0	3875	3315	34	327	619	0	0.124105
121495	112735	87	45654	41192	86	46042	42069	85	513	632	0	2596	2315	26	-117	254	0	0.126492
168800	148595	92	71250	62332	91	75621	66361	90	838	866	0	3832	3460	34	536	940	0	0.126492
36166	36833	75	17317	17908	50	12988	12819	47	180	247	0	767	803	0	-201	307	0	0.127685
33262	33157	65	15064	14996	49	10597	10646	42	-82	124	0	584	569	0	20	548	0	0.128878
27308	29619	48	14215	14605	47	10036	10130	41	107	161	0	627	456	0	766	787	0	0.128878
62381	63339	76	29011	28872	74	18575	18778	52	238	257	0	964	951	0	405	663	0	0.130072
200758	167130	96	75256	61355	95	58534	48557	93	966	831	0	3262	2663	32	430	914	0	0.130072
46640	46524	80	16056	16458	49	12420	12614	42	170	131	0	710	940	0	277	501	0	0.131265
35093	36149	67	18195	18939	51	11214	11456	44	262	243	0	548	666	0	-102	368	0	0.131265
165785	143071	94	86006	75618	90	69511	60734	89	754	678	0	3822	3271	33	820	716	0	0.131265
327411	208490	139	139977	95668	137	138040	89002	138	1513	890	0	6914	4459	52	-159	257	0	0.131265
165615	142745	91	69723	57907	89	78363	65556	90	1068	829	0	4262	3458	37	330	655	0	0.133652
40528	42156	65	14377	15157	44	14212	14289	47	428	238	0	941	941	0	272	392	0	0.133652
109086	108742	81	40951	40352	78	38780	37469	78	693	561	0	1993	1892	21	-132	587	0	0.134845
109509	98238	83	43327	38087	81	31457	27649	81	484	462	0	1792	1520	19	318	1089	5	0.134845
78836	78307	82	34963	34698	77	22698	22365	62	230	340	0	1151	1111	9	-446	131	0	0.136038
87107	89657	80	22963	23099	61	36093	35736	76	193	374	0	1800	1872	21	71	714	0	0.136038
235985	181355	104	92401	72156	103	93704	71876	103	1007	737	0	4964	3955	39	-282	479	0	0.136038
119237	103487	89	63675	55891	86	42494	36116	86	646	644	0	2327	1941	26	-3	481	0	0.136038
76630	77217	84	32499	32114	77	30190	29331	76	341	304	0	1624	1501	17	-204	427	0	0.136038
40643	40569	73	12239	12478	44	13452	13661	45	-12	175	0	751	777	0	1410	1472	12	0.138425
116917	105167	88	50080	43481	84	37743	32968	82	448	344	0	1849	1857	22	-88	396	0	0.139618
53626	54772	75	19461	19833	56	16534	16745	53	257	318	0	883	876	0	-364	246	0	0.140811
192396	173442	90	85023	76838	89	71117	63253	88	938	801	0	4204	3899	34	1071	661	0	0.143198
160700	131979	109	71604	58106	109	63418	50874	109	867	750	0	3390	2578	33	925	895	0	0.143198
19798	18589	66	10551	10665	42	8748	8598	39	-22	104	0	609	553	0	65	488	0	0.143198
197156	158824	98	77877	61260	95	96864	82148	97	860	813	0	5207	4233	42	863	788	0	0.144391
181462	155748	95	57536	48810	88	80267	68801	91	1142	917	0	4369	3642	38	469	494	0	0.144391
39334	43374	67	26751	27477	66	16268	17001	48	181	161	0	825	973	0	-535	231	0	0.144391
59550	61472	75	13888	14062	46	23919	24565	62	229	340	0	1100	1139	9	-90	296	0	0.145585
201321	152794	107	101207	78897	99	102990	79674	99	1109	1027	7	5561	4109	42	2922	2301	29	0.145585
255236	179690	108	121937	90378	108	127193	90348	109	1589	1191	10	7022	4879	47	1336	1485	17	0.145585
56161	54455	85	26576	25471	78	20603	18461	89	340	352	0	1250	1115	9	-231	305	0	0.145585
212393	171210	106	80958	65024	98	81441	65762	98	1385	1098	7	4395	3558	38	-7	381	0	0.146778
58623	57750	83	30466	30725	74	17380	17489	54	241	211	0	1044	996	0	-351	110	0	0.147971
27189	26476	69	11785	12102	44	11123	11596	42	248	174	0	517	521	0	39	602	0	0.147971
228477	177745	104	86327	66874	97	95985	72755	98	1047	905	0	5101	3917	41	263	572	0	0.147971
45188	48548	66	20127	20410	57	16890	16561	50	80	239	0	972	996	0	-353	67	0	0.149165
101516	100598	96	25569	25312	76	47498	46919	80	280	437	0	2572	2576	25	-27	538	0	0.149165
278288	198139	126	103898	72751	122	113379	78125	123	1277	963	0	6257	4209	48	318	439	0	0.150358
150108	125681	92	53984	44603	90	65246	52637	91	536	563	0	3451	2925	33	1016	1372	8	0.153938
82982	82865	79	33636	33613	76	28926	29547	75	420	495	0	1469	1442	17	758	645	0	0.155131
66292	62692	91	18340	16947	76	18918	17606	72	133	163	0	977	962	0	1155	2048	14	0.155131
191658	154037	112	76097	62237	95	84461	70273	94	1498	1140	9	4577	3857	38	1143	984	0	0.155131
254383	182677	120	108121	79323	111	118204	85745	111	755	736	0	6481	4929	45	792	1187	6	0.156325
326680	224412	131	206759	154626	129	168956	119876	129	2107	1570	27	8940	6169	56	960	1594	12	0.156325
62788	64311	76	17159	17917	46	18499	18013	53	-11	78	0	1212	1094	8	719	613	0	0.156325
78255	79276	76	38960	39512	76	28305	29207	76	246	214	0	1617	1559	16	-72	352	0	0.156325
163716	129550	97	68824	55104	94	46255	34287	94	818	683	0	2464	1829	29	-14	448	0	0.156325
138568	120444	104	58850	49639	104	65867	55613	104	905	901	0	3302	2980	30	510	733	0	0.156325
60800	60873	80	25130	25557	64	17787	18036	54	37	246	0	1039	997	0	-291	158	0	0.157518
26977	26093	79	12014	12612	44	9400	9679	39	254	271	0	540	466	0	46	506	0	0.157518
190048	101143	229	74186	33407	209	66126	34426	195	844	336	0	3593	1868	23	-575	515	0	0.158711
76778	76504	85	28734	28693	76	26611	26847	75	67	352	0	1222	1118	8	36	395	0	0.158711
56680	57201	75	21729	21986	58	20195	20312	63	152	259	0	1064	1041	5	-134	344	0	0.158711
117692	97367	90	44892	37313	86	39063	32791	86	499	475	0	2385	1950	27	329	1059	4	0.158711
147294	129535	90	49491	43773	87	60662	53232	88	728	735	0	3166	2614	31	1176	989	0	0.161098
148208	129282	90	60493	50657	90	39674	33129	88	367	352	0	2154	1717	24	135	374	0	0.162291
193759	152683	112	75788	59053	96	68651	55022	96	917	727	0	3625	2716	36	628	488	0	0.163484
98936	89600	86	48152	43010	81	38777	33742	81	342	477	0	2112	1941	24	991	959	0	0.163484
131532	124733	86	50587	47225	84	57019	53176	83	412	326	0	3042	2796	31	724	771	0	0.163484
152641	132580	89	55098	49488	86	51379	43271	89	561	678	0	2767	2235	30	-140	489	0	0.163484
226117	174923	103	104944	81942	101	95890	72342	102	1283	753	0	4680	3475	39	-182	227	0	0.163484
31546	32475	67	16200	16864	48	8443	8665	39	206	173	0	543	568	0	-449	392	0	0.164678
136697	123569	91	60709	54520	86	42911	37854	85	463	391	0	2582	2314	27	75	623	0	0.164678
40500	40677	72	9438	10034	39	12726	13176	43	-181	97	0	756	708	0	63	225	0	0.164678
203302	162849	112	80523	64906	94	85493	69432	95	812	781	0	4404	3542	38	-276	361	0	0.164678
162372	140350	90	63164	55087	88	57774	49186	88	835	488	0	2822	2547	30	651	634	0	0.164678
243379	177276	107	108451	81087	106	107983	78832	107	1061	792	0	5578	4374	44	967	607	0	0.165871
301797	221159	133	135263	96451	126	127091	90566	126	1498	1023	5	6869	4935	48	938	946	0	0.165871
160032	144502	95	61169	55831	89	58659	51534	88	722	820	0	3030	2539	31	1042	1299	12	0.167064
87747	86326	80	40252	39396	78	26414	25517	76	469	324	0	1352	1270	11	-246	254	0	0.168258
46278	47739	73	20971	21052	58	15647	15373	48	-42	239	0	846	849	0	214	281	0	0.169451
79912	79985	79	38091	38097	77	24452	24752	59	265	263	0	1249	1183	12	1079	1140	6	0.169451
150828	136711	87	50826	44160	85	69405	63407	86	628	648	0	3523	3155	31	-25	453	0	0.169451
248636	183309	111	105054	76547	105	110057	81353	105	1211	1032	5	5510	4219	43	172	634	0	0.169451
177767	148946	106	69994	56472	92	86195	73920	93	949	866	0	4455	3687	37	1190	609	0	0.170644
45547	46514	72	18057	18334	50	13289	13585	45	-33	125	0	856	901	0	-373	178	0	0.170644
186299	146637	106	65365	50443	97	72040	57143	97	658	557	0	3762	2765	36	1415	1444	12	0.171838
38993	40047	69	7324	7349	37	15185	15148	46	176	197	0	917	798	0	-241	206	0	0.173031
163580	135257	93	75524	62489	90	59098	48334	90	313	461	0	3123	2499	32	984	1231	8	0.173031
56198	58145	74	17918	18312	51	18806	18848	51	210	211	0	840	912	0	-73	446	0	0.173031
204884	164576	97	93206	77193	95	79785	63861	95	819	742	0	4196	3322	36	-46	358	0	0.174224
61701	62965	75	30056	30529	73	18744	18610	53	200	156	0	890	982	0	-38	474	0	0.174224
112858	97736	101	46720	40439	83	36560	31682	81	483	560	0	1784	1586	22	322	765	0	0.175418
41393	41732	78	19932	20129	57	12227	11759	47	16	133	0	761	691	0	87	370	0	0.175418
130131	116870	102	49252	43706	85	52341	47244	85	781	658	0	2587	2401	27	-417	486	0	0.175418
60749	60492	80	30454	30625	72	17432	17330	55	-50	201	0	931	988	0	713	712	0	0.176611
15855	16503	56	8905	9215	40	9741	10328	40	62	136	0	547	552	0	17	350	0	0.177804
40061	39759	74	17444	17756	55	13187	13852	44	107	193	0	710	749	0	-100	484	0	0.177804
54895	58149	79	24610	24861	72	19728	19865	59	159	266	0	986	1031	4	134	471	0	0.178998
254959	182682	113	165191	124085	110	130098	96250	108	1872	1101	17	7143	5083	48	1660	1461	23	0.178998
145665	132479	91	78813	72034	87	60988	54239	87	391	648	0	3423	2853	33	910	607	0	0.178998
36016	35835	72	14362	14376	48	13254	13602	48	110	113	0	450	560	0	-33	236	0	0.181384
66347	66272	82	27602	27864	73	19861	20531	56	65	148	0	1240	1148	12	-6	446	0	0.181384
43483	43652	69	12149	12047	45	13313	13127	45	210	205	0	709	651	0	-103	250	0	0.182578
103639	102588	80	37845	37485	77	36225	36172	76	609	369	0	1929	1972	20	907	1256	8	0.182578
33498	36027	68	15839	16117	48	11829	11661	43	146	146	0	472	553	0	-300	329	0	0.183771
159347	133088	100	75138	60729	90	51591	41635	89	491	427	0	2510	2194	27	-352	121	0	0.183771
225538	169877	111	121095	98529	102	89044	69710	102	1187	879	0	4777	4015	38	-102	384	0	0.184964
28346	29431	67	13655	13938	45	11766	11883	43	155	181	0	662	595	0	-314	508	0	0.184964
41680	43320	70	22962	23671	62	12762	13175	46	115	171	0	778	847	0	462	653	0	0.186158
147383	131342	91	55856	48153	87	49114	42709	86	709	679	0	2490	2224	28	671	967	0	0.186158
67728	67611	78	21331	21455	62	24305	23865	73	259	142	0	1088	1250	12	-116	545	0	0.187351
70299	71261	75	31072	31130	73	25657	25542	72	67	201	0	1214	1174	11	118	479	0	0.189737
169981	153234	90	60434	53742	89	65191	59288	88	746	666	0	3532	3343	31	180	687	0	0.189737
110439	109979	80	58197	57013	81	59554	57922	81	388	413	0	3164	2722	30	-87	551	0	0.192124
39227	40670	74	18500	18969	52	10042	9723	43	161	131	0	550	510	0	193	296	0	0.192124
164034	138235	98	62972	52179	90	84589	70629	92	822	838	0	4550	3922	38	298	558	0	0.192124
26544	27329	57	9474	9641	40	10257	10646	39	141	219	0	515	484	0	-256	386	0	0.193317
37186	38267	62	13914	14108	46	13027	13258	44	69	212	0	628	837	0	-92	428	0	0.194511
57376	58732	80	29619	29966	74	17803	17526	56	17	317	0	1100	1000	1	127	544	0	0.198091
92068	91235	78	23338	23107	62	29408	28069	76	279	279	0	1659	1398	17	-206	315	0	0.198091
33197	34554	69	17936	18244	54	15367	15476	48	35	113	0	733	837	0	50	388	0	0.199284
83308	82460	82	40767	40867	76	28572	28312	75	304	290	0	1577	1805	18	-561	69	0	0.199284
131214	127589	86	69519	67621	84	70514	67677	83	624	590	0	3441	3137	31	860	1305	7	0.200477
57011	56254	75	24321	24491	68	16314	16357	50	115	241	0	807	728	0	160	761	0	0.201671
204120	159119	98	101806	78123	96	82675	64064	95	1167	815	0	4385	3351	39	1236	1639	18	0.202864
75870	77748	78	44922	45480	76	25341	25288	66	647	404	0	1294	1334	13	-171	78	0	0.202864
102810	107215	78	40115	39636	77	52981	51042	79	768	370	0	2874	2906	27	-91	486	0	0.204057
198619	157413	98	68482	52950	112	71130	53236	112	901	914	0	3941	3138	36	6	542	0	0.204057
246450	186790	104	99298	74804	101	107766	80803	101	1074	1149	10	5826	4396	42	109	553	0	0.204057
149884	135794	87	64883	57732	88	50458	43422	87	535	508	0	2503	2516	26	-163	291	0	0.206444
60253	61159	76	32390	32607	74	22747	23229	66	277	240	0	1086	1101	7	543	686	0	0.206444
185854	159637	96	66968	55582	92	93025	82555	94	1170	861	0	4868	4105	39	-38	586	0	0.206444
37621	39785	71	18623	19155	52	13120	13683	46	277	312	0	839	662	0	79	843	0	0.207637
46203	46615	86	15560	15794	48	14578	14759	47	117	106	0	754	758	0	-138	313	0	0.207637
51275	50976	80	22638	22730	63	17446	17143	51	191	139	0	825	894	0	-107	252	0	0.208831
130090	121135	100	65815	61385	84	48071	43936	83	849	547	0	2414	1975	26	-489	30	0	0.208831
51695	51848	75	31016	31512	72	1040	1078	7	-61	66	0	24	266	0	445	510	0	0.210024
143229	132026	100	37504	33798	84	58503	54081	85	739	466	0	3189	2755	30	109	508	0	0.211217
40129	38882	79	14840	14236	56	14748	13231	76	61	160	0	782	600	0	290	280	0	0.211217
115189	114014	87	41039	40503	80	62413	60451	82	385	391	0	3292	3084	32	594	727	0	0.212411
179056	153300	91	58121	47272	90	81373	68847	92	1089	861	0	4428	3706	38	607	547	0	0.212411
88626	87399	78	38157	35509	78	33245	31518	77	362	487	0	1790	1720	20	106	442	0	0.212411
67067	66655	79	17133	17173	49	21017	20610	57	203	348	0	997	1091	8	-255	304	0	0.213604
56701	58973	78	19765	19984	58	19828	19683	55	113	230	0	974	1068	6	295	640	0	0.214797
113247	111625	84	56578	55820	79	60549	59660	79	690	595	0	2909	3012	27	365	563	0	0.214797
61470	63101	76	19309	19564	55	20704	21104	58	404	321	0	979	875	0	214	892	0	0.214797
29356	29256	63	8914	9119	40	11008	11057	44	56	209	0	542	656	0	364	459	0	0.21599
84158	81233	81	30289	28931	77	28678	26916	76	89	272	0	1406	1296	14	-80	356	0	0.217184
92010	94223	85	49692	49322	79	32244	32080	77	284	448	0	1729	1761	19	182	531	0	0.218377
27966	29154	48	15698	15950	48	9047	9206	39	-49	111	0	407	447	0	544	445	0	0.218377
206405	179765	107	89659	78713	97	66465	58524	97	1310	962	0	3868	3654	32	-240	325	0	0.220764
166129	142907	93	53098	43125	92	59428	50925	91	494	587	0	3536	2983	33	680	1187	5	0.220764
54890	54331	76	21271	21569	58	18720	18823	53	456	341	0	1038	972	0	281	520	0	0.220764
117688	107780	87	46707	41609	84	36700	33735	82	464	342	0	2211	2080	23	-447	127	0	0.220764
211727	177559	99	89115	74497	95	76497	63928	93	799	726	0	4282	3481	37	1001	778	0	0.22315
29933	32138	45	7666	8219	37	12049	12842	41	93	127	0	514	739	0	242	390	0	0.22315
109662	109336	85	34624	34128	77	49842	48486	79	430	442	0	2626	2553	27	514	648	0	0.22315
192371	155355	98	63429	48888	90	91168	74318	92	1005	891	0	5151	4330	38	692	743	0	0.22673
80939	72723	83	35632	31978	78	25521	22400	77	305	286	0	1514	1478	17	-14	691	0	0.227924
44574	43393	73	11679	11781	44	15100	14860	49	235	294	0	834	762	0	594	631	0	0.229117
234439	173787	105	88709	66228	103	95096	71812	103	1354	986	0	4744	3674	42	1254	1500	23	0.229117
89861	64345	88	42310	26941	86	31447	21969	86	460	264	0	1697	1155	11	180	457	0	0.23031
67846	69715	75	25845	25945	73	21419	21459	54	503	257	0	1015	1011	3	-652	0	0	0.231504
25405	26550	65	9588	9836	40	9982	9893	44	142	238	0	451	420	0	397	943	0	0.231504
53810	53938	78	12415	12626	44	16498	16403	47	118	185	0	880	885	0	29	394	0	0.232697
134926	127954	86	56270	53032	84	54948	50171	85	659	563	0	2832	2752	28	-166	189	0	0.235084
59603	58915	79	12736	12846	45	20017	19296	60	159	188	0	850	995	0	-93	523	0	0.23747
61669	63605	72	28986	29224	73	22006	21614	74	230	243	0	1223	1135	8	217	384	0	0.23747
132305	128096	86	42372	41203	80	37300	35542	80	305	324	0	1891	1962	21	-300	309	0	0.23747
209971	164997	101	84576	66428	100	104283	80766	101	994	888	0	5528	4398	41	464	839	0	0.238663
223874	159630	145	92035	66987	145	82874	58451	145	1370	674	0	4302	3088	34	611	539	0	0.238663
118442	113628	97	52802	51656	81	41428	41016	81	363	353	0	2259	2042	22	278	773	0	0.24105
144193	128389	92	64736	58462	87	67187	59717	87	884	860	0	3518	3158	33	966	633	0	0.242243
178292	148404	113	69000	57331	96	84063	71013	96	1055	892	0	4571	3751	37	225	470	0	0.242243
75176	76387	77	45630	45949	76	33360	32774	74	359	269	0	1843	1870	20	335	658	0	0.243437
315359	213823	135	137860	92681	131	166460	111301	132	2116	1213	25	8676	5846	55	693	1039	3	0.24463
121870	103228	88	59600	50851	86	35712	29794	84	528	396	0	1908	1602	23	-469	141	0	0.24463
30556	32362	63	12807	13382	43	12762	12996	44	387	260	0	538	743	0	-442	172	0	0.24463
33126	33232	70	19614	19953	57	11492	11663	44	183	204	0	593	633	0	-250	302	0	0.245823
118111	115444	83	37409	36745	81	57594	56381	83	538	740	0	3274	3165	30	646	923	0	0.247017
67499	67344	79	13224	13244	45	24558	24041	66	217	181	0	1377	1542	15	-188	416	0	0.247017
107375	104824	84	40386	40078	78	56978	55833	79	483	521	0	3090	3046	28	114	718	0	0.247017
272052	173496	111	112093	68908	111	112529	71575	112	1040	675	0	5888	3776	47	1525	1094	5	0.247017
168524	149113	88	65098	57793	88	65032	56882	88	853	893	0	3648	3178	32	719	1429	10	0.24821
158646	133683	94	74611	62934	91	57411	47528	90	783	703	0	2871	2338	33	77	258	0	0.24821
30813	30601	70	9193	9269	41	10406	10514	42	129	269	0	651	532	0	27	375	0	0.249403
200429	154529	107	77130	61001	101	64628	49729	99	1038	759	0	3630	2717	36	884	932	0	0.250597
63661	61068	76	33800	31399	76	21902	19648	62	389	345	0	1296	1177	14	274	554	0	0.250597
23332	24820	50	9381	9885	39	9055	9440	39	-8	88	0	375	455	0	-87	214	0	0.250597
175546	145295	92	53921	43051	91	72315	60514	93	856	700	0	3688	2935	36	704	798	0	0.250597
189534	144447	99	80790	62543	95	62906	47310	94	822	534	0	3403	2406	37	-310	407	0	0.25179
86026	84111	79	25639	25406	75	28715	27206	76	172	176	0	1300	1313	14	17	444	0	0.25179
113899	108351	86	37106	35573	82	38210	36490	81	570	622	0	2273	2220	22	38	376	0	0.252983
141362	128956	100	60015	54058	87	49130	44718	86	553	520	0	2623	2445	27	396	904	0	0.254177
124022	117613	87	40422	36982	83	51528	48563	83	528	430	0	2535	2351	27	1719	1224	14	0.254177
88742	88877	79	39571	39236	78	28084	28170	76	344	519	0	1443	1449	16	80	885	0	0.25537
219966	168495	104	95348	73005	99	87515	65371	99	937	748	0	4539	3631	37	485	766	0	0.25537
240453	181006	106	121468	96208	104	98891	74218	103	1230	899	0	5123	3808	42	766	948	0	0.256563
98454	87321	83	44681	38346	82	34009	28877	81	267	282	0	1741	1399	16	12	405	0	0.256563
25272	26644	56	5349	5926	33	10748	10757	42	11	112	0	607	673	0	-316	205	0	0.256563
45756	46797	71	20061	19876	60	15765	14657	58	207	335	0	850	833	0	597	643	0	0.256563
59017	60847	73	26839	27646	69	20695	20576	58	177	224	0	1123	1084	7	219	495	0	0.256563
68504	68462	76	14901	15347	46	24919	25628	65	276	242	0	1185	1190	12	253	383	0	0.257757
347991	203456	140	180841	111112	134	134534	79269	132	1378	975	0	6979	4335	52	39	488	0	0.260143
75362	73559	78	33218	32134	76	25430	24331	70	402	258	0	1301	1267	13	389	740	0	0.260143
191088	158341	94	69184	56122	92	71276	59541	91	745	617	0	4005	3466	35	309	464	0	0.260143
44154	46857	49	11878	12714	41	15352	15671	48	154	232	0	743	732	0	447	603	0	0.260143
78909	75047	82	23581	22154	65	25565	24089	76	116	272	0	1174	1297	13	620	694	0	0.260143
139424	130626	91	37791	36255	81	58833	55568	83	879	873	0	3251	3024	31	168	375	0	0.261337
157449	133690	93	64274	56075	91	47043	38901	89	585	437	0	2420	2040	28	-2	563	0	0.26253
204257	166282	98	92714	75793	96	98113	77833	97	978	935	0	5198	4206	41	739	790	0	0.26253
158061	136027	101	65091	56222	88	74507	63608	89	822	696	0	4017	3364	36	1893	1449	15	0.264916
103451	93665	86	41521	37451	82	37938	34918	81	423	468	0	1949	1772	22	43	681	0	0.264916
97728	89245	84	45795	41236	82	32226	29250	81	443	369	0	1713	1646	19	2	366	0	0.264916
239184	183979	104	83220	63417	103	80103	59538	102	1237	854	0	4324	3336	38	101	551	0	0.26611
67404	68486	76	32097	31781	74	28567	28161	74	504	493	0	1780	1649	19	-71	269	0	0.26611
92633	91024	83	41912	41349	77	43035	42486	77	395	424	0	1989	2099	22	-42	544	0	0.267303
68341	66673	80	19972	20223	56	24477	24772	73	318	303	0	1506	1530	16	617	552	0	0.268496
87375	88033	78	45254	45159	78	35892	35252	77	381	569	0	1820	1686	18	-284	197	0	0.268496
122638	120145	87	64552	63242	82	49699	48482	81	704	448	0	2851	2670	27	100	215	0	0.26969
104996	102604	80	36712	36595	78	51053	48329	80	346	412	0	2705	2409	26	851	1328	8	0.26969
146199	133089	89	56674	52330	88	62029	56637	88	707	704	0	3369	2935	32	648	716	0	0.26969
77079	78106	77	29115	28752	76	24196	23359	77	163	269	0	1134	1187	10	240	571	0	0.270883
248781	192083	102	99496	74038	102	117853	87909	103	1485	1171	14	6327	4844	44	1259	1861	14	0.270883
144261	126289	91	64289	56197	89	46071	39535	87	731	553	0	2092	1917	24	694	459	0	0.270883
56418	55712	78	19442	19418	56	16882	16408	51	0	219	0	814	824	0	141	228	0	0.27327
154250	127315	95	73122	63963	93	55900	47590	90	771	627	0	2743	2350	30	544	752	0	0.274463
77760	78723	79	28882	28736	75	26282	26440	74	308	411	0	1326	1219	12	-614	39	0	0.274463
79938	79649	76	32133	31297	75	23603	22842	59	402	333	0	1194	1241	12	-465	117	0	0.275656
61073	64072	76	21808	22172	59	20875	20506	57	178	215	0	1067	1064	6	249	562	0	0.275656
78105	77768	82	29875	29864	75	31057	30887	75	454	424	0	1424	1548	16	328	400	0	0.27685
139059	123526	97	54696	48428	87	64652	56980	88	700	880	0	3501	3034	33	-71	404	0	0.27685
201049	170044	96	66093	55410	94	76621	65303	94	818	663	0	4148	3608	38	-121	364	0	0.278043
137094	114895	88	52844	43608	89	46591	38261	87	457	673	0	2632	2154	29	-12	225	0	0.278043
293988	209521	113	81280	57873	111	120865	86292	112	1578	1058	8	6703	4689	46	870	890	0	0.279236
51828	51881	77	24441	24767	71	16233	15796	54	354	281	0	918	975	0	-14	355	0	0.281623
128214	125642	84	43132	42448	81	66795	65541	82	755	544	0	3357	3141	31	1205	834	0	0.281623
152978	129563	93	58056	48227	89	50377	42519	88	382	663	0	2588	2403	26	600	800	0	0.282816
56621	58667	73	16726	16982	50	16644	16819	51	41	126	0	806	757	0	73	381	0	0.282816
51515	53017	73	21226	21145	58	16239	16143	50	11	168	0	851	893	0	328	656	0	0.28401
34031	34656	70	16164	16464	50	11860	11882	44	119	211	0	429	499	0	-165	171	0	0.28401
45999	46706	84	23507	23967	64	14799	15067	47	11	124	0	860	822	0	-193	477	0	0.28401
117810	117210	81	35017	34752	78	62797	60709	82	556	571	0	3491	3206	32	965	1110	5	0.285203
39394	40678	69	25252	25834	70	12378	12224	45	258	249	0	532	572	0	-75	363	0	0.286396
198988	156093	103	75938	60303	96	79602	63993	96	908	822	0	4445	3436	39	779	588	0	0.286396
30814	32548	50	10485	11151	40	9298	9582	39	169	233	0	381	468	0	165	188	0	0.286396
50590	52189	73	16557	16894	50	17800	18026	51	158	338	0	1033	1004	2	-147	617	0	0.286396
25960	28563	55	12482	12784	45	12128	12249	43	58	95	0	589	646	0	305	517	0	0.286396
92345	90746	84	19354	18872	58	29233	29787	77	395	423	0	1573	1604	18	164	309	0	0.28759
63633	64986	77	19264	19567	54	20367	19189	61	558	272	0	992	976	0	180	245	0	0.289976
114557	102381	85	48416	42307	83	40821	35568	82	615	555	0	2165	1837	25	334	454	0	0.289976
55990	56951	76	28807	29397	73	15928	15807	49	274	270	0	1056	738	0	690	1072	4	0.289976
34247	32265	82	19515	20093	59	12438	13002	44	110	157	0	591	582	0	-210	213	0	0.291169
104406	91451	84	41595	36338	82	33197	29580	81	327	268	0	1560	1396	16	745	809	0	0.291169
55845	57014	74	18752	18910	54	17320	17501	51	223	276	0	930	1010	2	-58	387	0	0.292363
76681	76774	76	38346	38484	77	26487	26639	73	226	272	0	1284	1346	14	974	792	0	0.293556
114118	113043	84	32992	32703	79	37569	35879	79	440	339	0	2014	1831	22	160	666	0	0.293556
234187	177269	106	113061	86962	106	73510	54573	105	1112	613	0	4149	3157	38	-67	223	0	0.293556
31136	33646	64	20940	21899	53	9666	9697	42	100	162	0	574	518	0	71	596	0	0.294749
43187	45498	70	26645	27531	70	14642	14656	50	328	211	0	786	677	0	484	1161	5	0.294749
44191	44387	71	17513	18149	51	14515	14511	48	108	186	0	832	809	0	-109	222	0	0.294749
88584	82161	79	40263	35572	80	30791	27325	79	367	285	0	1627	1228	15	12	335	0	0.297136
24099	24483	60	10995	11431	43	10220	10722	41	-147	137	0	567	549	0	-7	748	0	0.298329
158985	129884	93	65938	53776	91	48687	39416	90	674	517	0	2732	2047	28	96	564	0	0.299523
33705	33396	68	11443	11930	43	11811	12293	43	92	225	0	447	551	0	310	742	0	0.299523
86202	80221	85	38602	34762	81	27674	25324	79	87	290	0	1600	1576	18	-357	114	0	0.299523
213916	162921	101	80568	60271	100	93193	69619	101	1175	900	0	4995	3627	44	1175	868	0	0.299523
22139	24321	44	13284	13464	45	9849	9586	42	-49	43	0	509	445	0	-174	189	0	0.299523
150793	135055	93	63777	57853	88	60740	53487	89	597	673	0	3413	2970	32	493	494	0	0.300716
59482	59747	77	25935	26151	73	16128	15674	50	-97	123	0	703	699	0	-169	224	0	0.300716
151959	126700	91	60487	49682	89	45736	37486	89	411	503	0	2518	1979	30	764	436	0	0.301909
135965	119058	88	50672	42652	85	44075	37554	85	318	367	0	2391	2027	26	637	1018	2	0.301909
108205	109058	80	30947	30622	77	58236	56618	80	721	796	0	2808	2981	28	1037	1107	7	0.301909
50330	50187	75	14870	15058	47	15254	15526	47	287	255	0	990	990	0	66	821	0	0.304296
163836	132107	92	73546	60698	91	55063	42663	90	523	470	0	2869	2384	30	933	801	0	0.304296
34530	37506	59	21650	22159	57	12897	13472	45	78	122	0	600	633	0	838	885	0	0.304296
39909	40528	61	19609	20404	52	12727	13352	44	4	198	0	635	662	0	8	351	0	0.304296
24660	26035	55	11228	11391	42	11310	11463	43	242	204	0	555	642	0	173	395	0	0.305489
225144	189478	115	160916	135916	99	116265	96087	98	1096	990	0	6101	4905	44	607	932	0	0.305489
320259	207927	135	124352	87049	130	120548	77653	129	1796	1032	5	6630	4651	46	-170	611	0	0.306683
24710	26344	63	15770	15917	49	10533	11216	42	164	167	0	532	504	0	-411	132	0	0.307876
102587	101878	78	38909	38376	78	45993	44722	79	572	426	0	2678	2620	27	1198	893	0	0.309069
57491	56968	76	21746	21454	67	18404	18058	64	119	146	0	987	964	0	475	599	0	0.309069
26107	27875	61	10919	11193	43	9583	10398	40	122	199	0	419	517	0	-193	241	0	0.309069
199046	162703	100	77616	63042	94	65823	53763	94	1158	692	0	3355	2643	34	626	596	0	0.309069
100836	100477	83	34441	34020	77	49865	49269	79	411	428	0	2582	2687	27	738	921	0	0.310263
32151	33315	68	13127	13416	44	11472	11717	43	288	422	0	458	574	0	-206	374	0	0.310263
251183	183326	109	112328	79895	110	84964	60591	109	1050	894	0	4725	3383	42	1664	1591	15	0.311456
166990	144867	92	68840	59810	89	79779	67902	91	495	646	0	4314	3340	39	1740	934	0	0.311456
81664	82260	80	17860	18170	54	30782	31142	74	248	389	0	1590	1443	17	518	695	0	0.312649
127889	122531	85	50524	49015	82	40987	39126	81	155	314	0	2123	2408	22	-236	286	0	0.312649
101475	91987	92	40241	35840	82	35655	31113	81	195	334	0	2048	1953	22	997	701	0	0.313843
139340	124339	97	43565	37781	86	45020	39354	87	677	483	0	2630	2373	28	-34	381	0	0.315036
65116	67941	77	28934	29639	72	24013	24544	63	-19	272	0	1133	1133	10	366	656	0	0.315036
35503	36559	68	9334	9615	40	14619	15479	46	99	140	0	724	753	0	84	480	0	0.315036
132092	112679	87	77346	67430	87	47211	40076	84	681	465	0	2716	2156	29	204	632	0	0.316229
152129	131134	91	70886	61914	87	67179	59496	87	602	578	0	3479	3177	32	591	1168	8	0.317422
154942	145633	88	52649	50081	84	52588	48534	85	571	592	0	2717	2433	26	293	628	0	0.317422
35825	36439	72	15751	15944	48	13242	13548	46	88	162	0	847	838	0	-33	471	0	0.318616
79845	78018	80	22793	22573	69	26787	26647	70	349	317	0	1507	1348	14	1476	1231	8	0.319809
41359	41459	70	15732	15778	52	13231	13632	44	-6	226	0	699	899	0	357	627	0	0.319809
25234	27333	60	11187	11384	43	10584	10979	41	205	174	0	515	431	0	35	520	0	0.321002
121113	119107	82	56877	54620	83	51487	48896	83	508	587	0	2886	2819	27	20	397	0	0.321002
202132	157778	104	107727	87779	102	109517	87683	103	1244	1142	8	5733	4688	42	1146	1477	11	0.322196
154670	137182	93	59191	51734	89	63471	56373	90	721	709	0	3764	3280	35	303	856	0	0.324582
233187	185155	105	80142	61815	102	87596	68439	102	1035	919	0	4733	3495	40	848	996	0	0.324582
57377	57757	69	14256	14465	45	20424	21165	53	157	193	0	1049	1136	9	-185	381	0	0.325776
47541	49825	65	19564	19488	53	14526	14559	48	-76	98	0	527	591	0	-79	208	0	0.325776
39395	38382	70	13991	14257	47	11862	12113	43	65	217	0	625	518	0	510	862	0	0.325776
95872	92365	83	28889	27964	78	34023	33454	78	287	441	0	1856	1781	19	846	686	0	0.326969
90156	80357	97	34494	29626	82	32120	27540	85	459	230	0	1736	1557	18	77	215	0	0.326969
91438	91559	79	18347	17958	53	30828	30365	76	457	632	0	1902	1818	20	723	705	0	0.328162
213822	141970	110	91713	66404	107	79102	54595	106	1051	728	0	3923	2641	41	1073	601	0	0.328162
197327	154312	112	92849	73101	112	101767	80597	112	917	824	0	5007	4013	39	956	1332	9	0.328162
68811	67232	80	30565	30790	75	19670	19144	57	109	300	0	1115	931	0	1313	1085	4	0.329356
37741	40249	64	16375	16635	51	13310	13305	45	-133	94	0	632	700	0	498	1000	1	0.330549
32371	34155	64	11476	11688	43	13413	13298	45	144	113	0	889	809	0	32	493	0	0.330549
158762	135205	91	60822	51236	91	77846	65869	92	715	672	0	4135	3740	34	1295	961	0	0.330549
44637	46132	65	23288	23847	67	17116	17447	52	233	193	0	855	758	0	735	740	0	0.331742
26828	28363	57	7702	8013	38	10541	10813	43	220	264	0	549	577	0	74	418	0	0.331742
43672	44110	70	15334	15663	49	12905	13335	47	6	137	0	599	695	0	609	751	0	0.331742
57262	56925	87	22582	22501	71	20367	19531	63	106	257	0	1039	1098	7	102	370	0	0.331742
49867	50064	85	16192	16306	48	18641	18777	53	115	160	0	939	1014	2	-508	210	0	0.331742
65311	65616	79	17557	17765	50	21379	20901	62	98	236	0	969	961	0	-220	238	0	0.332936
33032	34044	69	16976	17334	50	11087	11428	42	123	271	0	532	611	0	-246	236	0	0.332936
199532	160116	99	81419	65321	97	87030	69865	96	989	927	0	4926	3604	40	886	804	0	0.334129
76982	78110	77	37105	37583	75	22024	21974	58	323	387	0	1209	1263	11	-106	267	0	0.334129
34604	34592	68	10736	10919	41	13010	13101	44	126	164	0	608	596	0	-339	332	0	0.335322
238332	181554	123	108317	80225	107	96494	75017	105	1011	1150	7	5010	3807	42	1703	1281	19	0.335322
107789	95834	86	39959	34767	83	36211	30656	81	587	345	0	2017	1802	23	584	792	0	0.336516
162590	139880	94	55506	47783	90	67787	59495	90	1074	751	0	3426	3004	32	522	679	0	0.336516
45315	47786	63	20720	21675	54	16469	16792	49	175	197	0	865	883	0	-65	364	0	0.336516
236912	184652	110	124638	98180	101	99130	77003	99	1077	1080	6	5399	4273	43	296	500	0	0.337709
77550	75810	84	40256	39816	77	32525	31955	76	519	410	0	1931	1928	21	303	529	0	0.338902
190564	158693	102	111090	95967	95	75492	63488	95	830	775	0	4020	3603	35	964	1201	7	0.340095
106333	94729	85	43480	38184	83	32963	28248	83	320	390	0	1503	1424	19	852	589	0	0.341289
154475	138771	99	75203	67469	88	67101	60401	88	685	773	0	3350	2993	31	285	572	0	0.341289
115205	104564	92	47819	43455	84	35458	31579	82	1015	602	0	1795	1491	21	-229	462	0	0.342482
52489	55124	76	18864	18921	53	18572	18934	50	40	222	0	837	890	0	-470	266	0	0.342482
26623	27995	62	13476	13903	45	11727	11824	43	198	162	0	730	690	0	175	380	0	0.343675
42057	42867	71	12835	12831	44	14687	14337	48	80	283	0	811	733	0	53	306	0	0.343675
198865	164317	103	84079	69548	97	75819	63675	96	907	751	0	3785	3020	35	566	763	0	0.344869
26661	29915	56	8537	8963	38	12634	12649	43	-15	127	0	632	686	0	27	322	0	0.344869
108981	98717	85	50575	45441	83	33985	30049	82	346	450	0	1675	1644	18	271	567	0	0.344869
82466	82664	93	34742	34366	77	35065	34319	77	348	286	0	1727	1743	19	215	552	0	0.346062
157476	136981	92	71040	61287	90	44765	39053	87	819	728	0	2471	2132	26	187	351	0	0.348449
69079	70335	75	28517	28964	72	27015	27494	73	275	389	0	1329	1374	13	443	614	0	0.348449
114476	110685	86	58588	56675	82	38165	37016	80	171	482	0	2096	1977	23	488	525	0	0.349642
45057	48569	57	23955	24799	54	14183	14337	46	216	187	0	780	878	0	303	337	0	0.349642
113570	114152	81	45799	44992	80	35078	34059	79	432	364	0	1742	1861	21	218	480	0	0.349642
49391	51213	71	22025	22309	65	16891	17039	51	-20	139	0	1028	993	0	93	447	0	0.352029
28562	29176	63	15483	15875	49	10374	10570	41	55	143	0	480	432	0	-122	702	0	0.352029
255177	185662	113	100407	73726	107	103891	76613	106	1077	828	0	5631	4303	43	1347	1532	12	0.352029
149337	143834	92	53248	50789	85	84146	78259	88	1160	1172	11	4533	4181	36	560	909	0	0.352029
28543	33126	45	23630	24274	60	10793	10201	47	513	371	0	530	560	0	-124	600	0	0.352029
112057	113240	80	59472	57358	82	60219	56880	81	821	672	0	3336	3236	29	23	567	0	0.352029
49020	50181	72	14453	14608	47	14591	15098	48	251	209	0	724	852	0	372	618	0	0.353222
29588	29218	67	12730	12940	44	10703	10767	43	12	122	0	453	474	0	308	427	0	0.353222
85322	86080	77	29650	29139	75	30326	30073	75	250	327	0	1606	1473	16	447	656	0	0.353222
211577	159438	112	90878	69964	98	93959	73410	97	824	761	0	4871	3823	40	373	1606	10	0.354415
113707	111212	89	44825	44404	80	65925	63371	82	543	498	0	3305	3259	30	266	515	0	0.354415
172363	144137	100	52029	41686	91	73334	62247	91	1036	924	0	4045	3403	35	268	641	0	0.356802
94163	95248	78	49888	49761	79	35175	35135	77	411	479	0	2014	2210	23	-704	164	0	0.356802
148316	132927	95	59529	52219	87	62323	54715	88	786	798	0	3417	3002	33	606	648	0	0.357995
128562	125686	85	28741	28833	79	52548	50958	83	804	892	0	2991	2709	28	527	629	0	0.357995
33115	34691	68	10140	10800	40	12996	13050	46	264	167	0	615	665	0	-147	252	0	0.359189
23505	23410	68	11867	12413	42	8602	8848	39	-181	109	0	419	496	0	-12	709	0	0.359189
120278	117074	84	41869	40781	81	58745	55943	82	716	553	0	3377	3411	29	1096	1083	6	0.359189
40198	40564	73	15725	15998	53	13679	14236	46	-34	74	0	691	666	0	-67	235	0	0.360382
175683	146156	103	58625	48764	93	72036	61079	93	897	776	0	3683	3221	34	693	751	0	0.361575
50804	61115	45	34920	35620	72	20043	19926	57	470	341	0	942	1144	8	240	661	0	0.361575
123810	115206	100	55248	51875	84	40207	37150	82	370	566	0	2159	2019	24	1293	1035	4	0.362769
45837	46045	77	15800	16385	48	19656	19966	57	206	233	0	953	1087	6	484	516	0	0.362769
273845	178541	124	102609	66230	122	119913	77745	122	1143	801	0	6544	4155	50	541	1344	9	0.363962
42343	41231	72	12529	12861	44	12948	13046	46	174	162	0	825	760	0	-63	609	0	0.365155
250413	186971	110	88343	65773	109	103884	77822	111	1000	800	0	5653	3983	44	620	632	0	0.367542
180081	154759	91	95549	82243	92	68882	59109	90	730	769	0	3466	2956	33	70	312	0	0.367542
93599	88965	83	41456	38559	81	26885	25394	78	-50	205	0	1627	1404	17	426	431	0	0.368735
118990	101706	95	44632	37782	84	37845	31359	84	477	302	0	2034	1707	23	696	497	0	0.369928
154089	139318	93	60810	55807	87	64266	57719	86	795	674	0	3321	3035	30	410	956	0	0.369928
40094	42021	70	22869	23560	62	13349	13730	45	318	219	0	611	694	0	579	665	0	0.371122
219874	169471	101	78847	60343	97	68241	50906	96	969	993	0	3363	2577	35	490	590	0	0.371122
163620	140695	94	72698	63221	90	59458	49677	90	754	644	0	3151	2790	31	209	418	0	0.373508
231048	184202	109	91163	73846	103	84337	68526	104	989	809	0	4518	3970	38	-532	133	0	0.374702
55517	57303	73	23497	23659	63	16943	16974	50	139	148	0	774	773	0	-195	568	0	0.375895
34171	36358	64	16573	16750	51	12544	12275	46	192	322	0	765	790	0	-257	203	0	0.377088
144150	129773	88	63342	54786	88	49127	44090	85	618	590	0	2723	2334	28	661	722	0	0.377088
231882	177347	99	90301	68478	99	93712	69078	100	802	627	0	5179	3853	43	942	1014	2	0.377088
128532	122227	82	35560	30392	81	51905	45838	85	821	562	0	2744	2276	31	1124	840	0	0.377088
102628	105728	78	51578	51608	78	51740	50955	79	725	672	0	2679	2623	27	331	570	0	0.377088
166019	146863	99	48676	41846	89	81849	71886	93	1150	996	0	4651	4002	37	985	800	0	0.378282
110813	97583	94	47997	42485	83	30693	26950	81	491	380	0	1536	1331	16	-173	210	0	0.379475
130710	127833	84	45287	44054	82	63540	61271	83	806	699	0	3391	3303	30	803	697	0	0.380668
237747	173320	108	104065	75839	107	101948	72802	108	896	707	0	5323	3664	44	122	929	0	0.380668
297668	175961	126	126647	67499	127	129761	79622	128	1435	1036	7	7065	4672	69	2620	1059	9	0.380668
154896	129871	91	63900	52829	90	53944	45245	89	622	337	0	3083	2498	31	-48	636	0	0.381862
183036	151596	97	103759	85953	98	89015	76105	96	898	979	0	4412	3890	37	2148	1962	21	0.383055
102407	102753	83	51873	51123	79	34842	34187	77	316	304	0	1987	1965	20	286	937	0	0.385442
40934	41058	71	17732	18349	50	11754	11937	44	66	164	0	645	652	0	378	529	0	0.385442
98713	99690	79	40581	40635	78	34258	33597	77	166	323	0	1653	1659	18	315	502	0	0.385442
57531	57988	75	17721	17866	52	19569	19458	57	-56	87	0	1180	1096	8	656	490	0	0.385442
185682	140316	114	72056	55933	99	66984	52150	99	840	506	0	3383	2473	36	1166	912	0	0.385442
48758	46934	78	25470	23601	62	15794	15010	50	60	240	0	869	854	0	87	638	0	0.386635
53846	58210	70	31053	31788	71	16859	16829	51	195	219	0	1042	1046	5	-107	335	0	0.386635
172775	157135	107	55490	51763	92	67346	62502	93	885	767	0	3659	3562	31	-260	712	0	0.386635
43515	42908	73	12894	13063	44	14582	14991	46	227	230	0	791	607	0	600	777	0	0.386635
49214	49437	76	21067	21196	60	15281	14632	48	55	149	0	790	832	0	-562	81	0	0.387828
244303	183622	109	97691	70857	110	88923	67820	108	1289	935	0	4846	3552	40	725	581	0	0.391408
31618	35298	47	11285	11894	41	12149	12361	44	199	175	0	470	658	0	54	432	0	0.391408
30875	30426	80	12088	12151	44	10687	10608	42	-11	184	0	629	585	0	53	555	0	0.392601
182224	152034	94	64183	54158	90	74242	61751	91	746	710	0	4067	3265	38	265	712	0	0.393795
201846	167875	96	99026	79003	94	84599	69673	94	863	674	0	4523	3786	37	1965	1043	4	0.393795
30475	34287	52	14007	14892	44	10213	10353	42	69	222	0	567	575	0	-167	217	0	0.393795
202545	157344	98	93112	71552	97	76918	60506	97	1159	742	0	4363	3408	40	659	901	0	0.393795
162697	154256	86	65492	63352	85	59460	56765	86	908	671	0	3522	3187	31	284	973	0	0.394988
79553	70639	81	36701	32316	80	25589	22241	70	139	298	0	1428	1253	14	-514	299	0	0.394988
43699	45136	72	13557	13726	45	12783	13415	44	341	213	0	681	808	0	-363	134	0	0.394988
21761	22182	59	9395	9630	41	9376	9552	42	18	162	0	553	558	0	17	277	0	0.397375
33930	35245	60	11603	11701	43	14589	14707	47	-51	89	0	631	614	0	111	266	0	0.398568
64378	64438	74	24168	23911	72	21413	21001	57	250	177	0	1266	1276	12	46	633	0	0.399761
51740	51442	74	20149	20261	54	16329	16323	48	248	187	0	785	794	0	662	823	0	0.399761
61794	63280	76	24923	24869	72	20716	20236	60	163	279	0	1059	1128	10	43	339	0	0.400955
29030	29206	71	12339	12670	44	10117	10266	40	269	296	0	506	481	0	-263	172	0	0.402148
78142	78655	77	28349	28229	75	26083	25769	74	141	362	0	1339	1341	14	-221	592	0	0.402148
167231	143018	91	65089	56378	90	79178	66727	91	782	755	0	4014	3248	37	794	699	0	0.402148
50841	52454	74	15544	15963	47	18795	18641	53	318	260	0	1076	1136	9	103	405	0	0.403341
75092	74801	77	30666	30091	75	27167	26830	75	305	188	0	1341	1230	11	430	970	0	0.404535
48402	51065	72	29234	29991	72	14861	14783	48	133	186	0	774	721	0	-13	387	0	0.404535
32726	33782	60	8296	8275	39	11534	12026	42	253	291	0	760	747	0	274	464	0	0.405728
134431	132159	83	65483	64972	83	52603	50561	84	584	512	0	2746	2670	27	170	598	0	0.406921
175975	151758	94	65898	57139	90	61219	53232	89	792	596	0	3243	2684	33	272	435	0	0.408115
52985	55343	64	23411	23196	59	22100	21164	64	213	269	0	1293	1099	9	-229	318	0	0.409308
221768	170070	106	81625	63202	105	106933	80929	106	1177	890	0	5576	4146	44	947	889	0	0.410501
36405	37008	69	20212	20743	58	13613	13999	46	-31	215	0	631	669	0	204	684	0	0.412888
101816	101619	82	54342	54325	80	32043	31560	78	254	257	0	1611	1577	16	-206	233	0	0.414081
176431	143883	93	71079	57192	91	79939	66676	91	929	799	0	4191	3616	36	1003	1310	7	0.414081
132754	120685	88	52064	46883	84	54650	50208	83	851	654	0	2722	2289	31	-38	291	0	0.415274
51475	53493	74	27257	26877	72	17317	17249	55	52	176	0	946	845	0	752	629	0	0.415274
47059	45946	86	24750	25472	71	14011	14386	46	-28	155	0	742	793	0	133	308	0	0.415274
153045	137030	91	44995	40139	86	80230	73139	87	681	619	0	4059	3693	36	371	418	0	0.416468
108959	106410	81	32833	32523	77	40088	38758	79	626	462	0	2255	2228	24	472	850	0	0.416468
140912	134169	88	59593	57328	84	51825	49964	84	634	497	0	2567	2540	26	221	340	0	0.417661
62648	61700	80	26404	26128	73	20630	21087	60	415	265	0	1089	1011	3	227	854	0	0.417661
44457	45979	72	26425	26971	70	14830	14405	50	235	173	0	978	791	0	-168	153	0	0.420048
24560	25103	52	9113	9080	40	10082	10311	41	-127	155	0	434	405	0	324	709	0	0.420048
219464	166152	107	88347	67151	100	101921	75718	100	1268	1071	7	5547	3848	44	1028	1232	8	0.420048
132717	113633	86	65883	57189	86	44358	37218	86	525	379	0	2349	1837	26	447	543	0	0.420048
247285	180007	122	110005	80845	122	91535	66289	114	1230	911	0	4817	3442	42	669	808	0	0.420048
24386	26762	50	9791	10569	38	9501	10176	39	142	146	0	432	576	0	196	396	0	0.421241
66141	69664	73	33237	33896	72	24451	24526	63	401	309	0	1177	1114	8	301	519	0	0.421241
35209	35527	68	18091	18662	52	11536	11773	43	6	86	0	560	549	0	262	444	0	0.421241
135773	121456	96	60532	54256	86	57596	51445	86	553	379	0	3192	2661	31	786	869	0	0.421241
193255	148190	97	76508	59107	95	84333	63866	95	932	542	0	4459	3409	39	1250	908	0	0.421241
187829	151684	112	83581	66707	112	88904	71653	112	1012	885	0	4701	3705	39	985	715	0	0.421241
23557	24558	63	8013	8526	38	10495	11263	41	145	188	0	521	643	0	-101	235	0	0.422434
168578	145073	96	74694	63188	90	86240	71984	92	767	696	0	4646	3843	39	514	606	0	0.422434
168260	140795	93	61299	49461	92	66862	56310	91	770	656	0	3301	2916	32	560	686	0	0.422434
150792	132681	105	44632	39857	86	81659	72535	89	785	762	0	4264	4000	34	268	772	0	0.424821
26164	25645	70	12391	12798	45	8440	8701	38	131	169	0	474	468	0	-251	428	0	0.424821
23510	22170	68	10289	10534	42	7338	7304	38	204	206	0	459	436	0	16	237	0	0.428401
179302	151262	98	73191	61783	93	87917	75316	93	1084	900	0	4668	3935	38	459	733	0	0.428401
60197	65732	65	16736	17724	46	20742	20320	60	179	234	0	1041	1008	2	-87	325	0	0.428401
159130	135883	93	67849	57318	90	64868	56848	88	522	603	0	3645	3051	33	-285	886	0	0.429594
233749	167898	106	88119	63360	103	107230	73844	106	1000	632	0	5665	4023	47	700	1394	8	0.429594
55644	56151	79	22815	22952	65	18445	18886	52	66	204	0	963	932	0	-32	452	0	0.430788
136522	124998	87	50215	46010	85	46190	42074	84	620	657	0	2514	2397	28	261	713	0	0.430788
238449	195144	103	106248	86892	104	100741	82889	103	1070	1263	12	5052	4384	38	1282	940	0	0.431981
164373	136517	99	75025	61271	90	68013	55391	90	771	727	0	3441	2842	33	285	634	0	0.431981
204880	159407	103	90009	71436	100	93376	72035	100	1152	889	0	5082	3879	42	325	759	0	0.433174
57921	61855	70	19610	20535	49	16817	16888	50	-10	233	0	891	1049	5	-47	292	0	0.433174
50899	53457	75	26749	27465	70	16370	16360	49	151	153	0	751	794	0	878	874	0	0.435561
213662	164447	111	75961	58646	99	82792	66810	99	769	626	0	4409	3522	39	1064	771	0	0.435561
209520	150687	109	92547	65568	101	81506	57461	102	997	629	0	4089	2913	41	946	1359	10	0.435561
149913	128330	92	57479	50087	89	61021	50946	91	686	568	0	3031	2571	30	12	443	0	0.436754
73757	73876	76	28614	28439	74	23050	22644	61	306	311	0	1104	1101	7	332	724	0	0.436754
37430	37952	70	19302	19212	56	13982	13268	48	273	390	0	654	672	0	-73	511	0	0.437948
154270	144348	88	66402	62203	87	59095	55689	86	510	722	0	3015	2831	29	471	1222	7	0.437948
92164	90570	79	37809	36543	77	27525	26960	75	440	349	0	1524	1336	16	570	890	0	0.439141
164262	142515	93	74649	65623	90	78262	68863	90	757	707	0	4352	3928	35	279	1008	2	0.439141
45477	44846	81	12028	12238	43	15163	14971	48	196	236	0	784	1002	1	339	602	0	0.439141
119767	116473	92	51413	50110	81	48906	48328	82	736	560	0	2608	2678	27	390	919	0	0.439141
28393	27079	63	15890	16167	49	10134	10687	40	60	246	0	651	593	0	22	214	0	0.440334
170875	144414	96	68046	57986	92	62685	53027	92	1096	743	0	3556	2967	34	-14	254	0	0.440334
71633	43647	98	36308	20334	101	26680	14468	86	448	329	0	1636	890	0	424	553	0	0.440334
35701	35779	69	15136	15243	48	12257	12008	46	158	201	0	686	672	0	896	739	0	0.440334
92036	94968	76	29351	30224	75	27497	27032	74	469	488	0	1435	1328	16	1212	775	0	0.440334
29154	28929	67	11096	11500	42	10939	11025	42	-150	77	0	603	682	0	124	567	0	0.441527
51716	51163	70	21072	21027	60	17541	17646	53	182	181	0	784	880	0	254	378	0	0.441527
54137	54855	73	15632	16025	47	16818	16660	50	509	280	0	952	792	0	448	719	0	0.441527
147764	139558	87	48302	44908	86	68392	63607	86	988	758	0	3636	3272	33	783	1270	9	0.443914
113191	112834	80	38693	37552	79	61810	59611	81	604	583	0	3449	3305	30	311	611	0	0.443914
79507	81692	83	53817	54227	76	30784	30610	74	412	238	0	1644	1720	17	454	468	0	0.443914
37057	36615	79	14624	14728	48	12116	11963	43	125	166	0	624	792	0	-311	91	0	0.445107
61935	62614	75	19017	19186	53	19528	19551	55	302	338	0	863	951	0	155	458	0	0.445107
55125	55636	74	33224	33752	73	19519	20110	54	162	216	0	1137	1101	9	-53	336	0	0.445107
61105	57233	78	30229	27869	77	22606	21129	72	398	275	0	1126	1068	8	-354	228	0	0.446301
68174	68298	88	30502	30674	75	23879	23940	71	199	192	0	1421	1489	15	568	581	0	0.447494
63447	62487	88	19980	19970	57	20735	21159	57	202	307	0	1184	1127	9	-206	129	0	0.448687
143938	129049	89	49046	42558	85	67782	59532	86	379	504	0	3659	3219	33	326	854	0	0.448687
235501	185502	107	98073	79517	101	92296	74977	101	1062	756	0	4828	3798	39	503	812	0	0.448687
293330	212946	118	113851	82445	115	127452	91980	115	1120	992	0	6825	4903	46	1475	1035	4	0.448687
35407	39940	48	10548	11591	39	12605	13238	42	-73	70	0	504	686	0	187	470	0	0.449881
249713	189418	104	97276	73060	102	98820	72311	101	1271	943	0	5353	3991	43	821	832	0	0.449881
180113	152554	95	116127	101420	93	69671	59579	90	983	834	0	3555	3316	30	699	1116	6	0.451074
87798	85520	94	23319	23006	70	30073	29044	76	149	316	0	1653	1717	20	283	483	0	0.451074
37668	36016	84	16399	15909	57	14301	13221	55	363	290	0	972	720	0	746	789	0	0.451074
55235	55350	74	27894	28116	72	17257	17476	50	177	214	0	924	900	0	152	589	0	0.451074
58265	57811	74	17279	17248	53	17453	17646	51	239	211	0	878	841	0	382	368	0	0.453461
203563	166170	98	107421	85260	100	89080	72436	97	908	877	0	4734	3584	40	1305	1472	14	0.453461
28396	32381	49	16209	16912	47	11254	11525	42	351	278	0	577	534	0	92	498	0	0.453461
58296	60218	70	20495	21025	52	18385	19008	52	112	111	0	1007	1077	7	-243	94	0	0.453461
60556	62498	77	15300	15627	45	18820	18569	51	-3	94	0	1181	1232	10	226	633	0	0.453461
84177	72135	83	33619	28380	81	30982	26123	81	443	352	0	1699	1399	19	578	751	0	0.454654
49403	48444	88	15946	16225	49	15329	15444	49	-132	142	0	799	854	0	-215	376	0	0.454654
265150	186906	115	104319	74568	112	128219	91634	114	1448	898	0	6729	4639	48	260	1192	8	0.455847
136736	125071	102	63235	58130	102	70634	62887	102	814	537	0	3771	3273	34	555	559	0	0.455847
51332	54149	72	23237	23365	60	16395	16325	49	240	229	0	1026	941	0	-20	423	0	0.455847
58346	59329	81	34819	34978	74	17962	17790	51	-20	257	0	929	930	0	-99	562	0	0.455847
46663	44196	78	16339	16563	50	15620	15733	49	408	374	0	940	800	0	-222	176	0	0.457041
34752	35047	73	20724	21029	59	11885	11506	45	-29	155	0	686	584	0	215	230	0	0.458234
20004	19856	72	8743	8958	40	7283	7491	39	-142	88	0	440	419	0	46	293	0	0.458234
192614	168270	101	96426	84962	93	80189	68615	93	1091	914	0	4273	3720	36	883	1035	2	0.458234
161327	142613	90	55069	48675	87	78026	68075	88	586	716	0	4266	3747	35	499	937	0	0.459427
94951	96033	77	25566	25747	62	34426	34209	77	261	480	0	2001	1876	22	75	927	0	0.459427
33649	38018	48	19968	20634	53	12061	12302	43	-17	178	0	635	665	0	-257	183	0	0.459427
142094	134295	91	62094	60384	83	44436	41855	83	499	658	0	2471	2505	26	153	716	0	0.459427
58253	59348	77	31636	31885	73	19506	19811	56	134	117	0	849	868	0	578	733	0	0.459427
141640	133305	91	98143	92210	86	64609	60702	84	949	782	0	3213	3072	29	103	685	0	0.460621
110562	111040	83	56075	55363	81	50057	49422	80	759	749	0	3030	2577	28	731	783	0	0.460621
247507	177972	110	98378	70325	107	107752	77577	107	1507	994	0	5400	3929	45	1378	1144	8	0.460621
184744	144969	112	68571	54520	94	84018	67169	95	680	737	0	4691	3973	39	81	580	0	0.461814
286493	200574	127	145542	104472	125	115597	81431	124	1622	1193	13	5775	3992	44	142	390	0	0.463007
48397	48722	82	21647	21528	61	14879	14610	50	-55	136	0	708	732	0	3	308	0	0.463007
37834	41244	56	13761	14500	44	11800	12182	43	-44	80	0	540	677	0	-131	265	0	0.463007
70440	64149	80	31651	27965	77	23335	21421	64	500	448	0	1139	1125	8	-697	0	0	0.463007
17318	19099	48	6997	7439	36	8674	9209	38	94	94	0	499	548	0	950	866	0	0.4642
60341	58558	89	28102	28154	72	17833	17737	52	362	255	0	911	976	0	428	559	0	0.465394
91746	82322	84	35147	31123	81	28540	24875	79	346	342	0	1487	1448	19	1385	829	0	0.465394
40915	42964	72	13772	13999	47	13373	13768	46	181	276	0	627	628	0	731	827	0	0.465394
140131	128106	89	63160	57440	87	47102	42269	85	608	578	0	2496	2264	26	866	1064	3	0.465394
121549	101248	89	51318	42393	87	39324	31962	86	531	352	0	1822	1597	22	13	402	0	0.465394
138215	122152	89	62757	55438	87	51717	45980	87	668	669	0	2798	2642	28	911	1408	10	0.466587
37579	37276	76	14576	14813	48	13894	14052	46	78	56	0	698	704	0	345	485	0	0.466587
93457	93106	80	36915	36418	77	39492	38478	77	379	537	0	2246	2235	24	711	1462	12	0.46778
66564	66104	76	36514	36574	76	24647	24656	66	202	300	0	1224	1073	9	-566	159	0	0.468974
169426	145883	89	71450	59524	90	59686	49739	90	784	589	0	3295	2825	33	259	501	0	0.468974
56940	58733	73	30420	30937	72	19098	19104	52	381	208	0	1016	1140	8	943	934	0	0.468974
24062	25979	51	11690	12223	42	9164	9312	41	59	176	0	323	383	0	-210	321	0	0.468974
47808	48511	80	17863	17893	53	15034	15772	47	283	352	0	840	796	0	273	622	0	0.470167
205548	159297	97	104117	78660	97	85324	64701	97	1193	948	0	4341	3141	41	-265	227	0	0.470167
38726	39697	68	13657	14081	46	13595	13573	44	368	274	0	770	716	0	273	704	0	0.47136
95233	94701	81	31011	31085	77	37601	36995	76	566	508	0	1954	2048	22	231	496	0	0.47136
31451	32685	55	15826	16217	49	11982	12512	42	195	194	0	576	556	0	269	508	0	0.47136
85379	77131	84	30706	26466	81	24344	21461	70	88	213	0	1336	1141	9	-279	357	0	0.47136
102594	87126	97	41092	35402	82	30790	26315	82	192	344	0	1674	1569	19	295	1057	3	0.47136
187442	149982	96	101234	82260	97	98387	77286	95	1025	971	0	4871	3758	39	925	1243	9	0.472554
192611	165050	107	102706	89150	94	58180	50082	92	1153	840	0	3383	3027	32	-22	348	0	0.472554
68262	72090	73	30213	30662	73	26130	26302	70	368	326	0	1228	1378	13	194	908	0	0.472554
166348	146940	93	70569	62658	90	68467	60782	89	528	564	0	3566	3353	32	20	514	0	0.473747
87486	86056	80	23836	23833	60	28062	27532	76	542	678	0	1451	1585	18	716	1146	9	0.473747
160478	139060	97	59841	53182	89	69719	61697	89	893	703	0	3820	3297	35	855	637	0	0.47494
187643	167050	94	74473	66548	92	96167	84866	94	1304	1025	4	5172	4333	40	1765	1337	16	0.477327
42711	46570	48	11492	11953	42	16631	16845	46	203	187	0	825	946	0	181	380	0	0.477327
161510	147271	87	73755	66359	87	87301	75360	88	1027	951	0	4495	3869	36	360	523	0	0.47852
46448	47858	71	10353	10668	42	12959	13074	44	121	323	0	657	794	0	595	784	0	0.47852
161506	140150	93	41340	34943	89	77640	66895	92	997	694	0	4270	3509	37	748	1021	2	0.47852
197190	165730	97	98417	81131	96	72608	60223	94	827	676	0	4141	3365	37	-22	262	0	0.47852
191925	168604	93	114159	100612	92	81158	71833	89	1204	868	0	4493	3992	36	304	627	0	0.479714
51918	53156	72	22004	22644	56	14516	15529	46	256	185	0	835	743	0	155	481	0	0.479714
79284	78023	89	31140	31306	74	36734	36729	75	341	284	0	1764	1630	21	356	656	0	0.480907
134137	120169	89	49457	43012	88	60067	52382	87	690	569	0	3190	2955	31	267	477	0	0.480907
90344	89833	87	39340	38801	78	31932	31709	77	434	275	0	1846	1896	20	252	346	0	0.4821
177875	154996	98	82293	73093	91	74334	64959	91	1052	810	0	3930	3480	36	1079	666	0	0.4821
61941	61703	78	27726	27654	73	20578	20551	53	119	254	0	916	1057	6	-350	190	0	0.4821
223091	171916	99	77572	59176	96	114355	85020	99	1497	1128	13	6126	4453	48	369	707	0	0.483294
206677	161210	103	107748	90476	97	104267	87454	96	1173	975	0	5437	4580	41	751	840	0	0.483294
59470	59207	76	23629	23429	71	20749	20125	59	233	234	0	1051	1090	8	-94	359	0	0.484487
35173	31642	83	17843	17015	71	13292	12428	55	153	277	0	509	543	0	203	431	0	0.484487
241877	145940	116	105401	73878	117	115431	78359	117	1220	896	0	6009	4011	59	1805	877	0	0.48568
106853	97476	83	47647	42236	82	32486	28359	81	327	405	0	1775	1582	19	267	480	0	0.486874
77663	77958	76	15474	15288	49	24785	24986	71	394	287	0	1288	1271	14	308	606	0	0.486874
70662	69707	77	27538	26952	75	23880	23517	74	446	415	0	1377	1330	12	-128	399	0	0.488067
85227	85117	79	38346	38385	77	27039	27216	73	362	279	0	1419	1456	15	-389	175	0	0.48926
66435	63648	76	31550	28344	75	25898	23387	75	374	380	0	1431	1521	15	993	1180	6	0.48926
214923	170834	101	105349	85393	99	84313	68694	99	861	740	0	4391	3678	38	720	1031	4	0.48926
60531	63258	74	19914	20688	51	20120	19904	55	96	202	0	1115	1095	9	-40	180	0	0.48926
59080	60831	74	12029	12479	42	18636	18615	54	396	301	0	1025	989	0	8	407	0	0.48926
98651	87893	87	41543	37086	82	27811	24116	81	577	436	0	1664	1374	16	575	579	0	0.49284
52278	52738	72	23192	23486	61	19148	20110	53	135	283	0	925	915	0	219	464	0	0.49284
30454	33296	48	13578	13790	46	10501	11033	41	117	272	0	628	483	0	-56	441	0	0.494033
59224	60560	74	16867	16899	51	21330	20900	62	203	158	0	1072	1229	10	-87	385	0	0.49642
187045	167064	94	74589	64693	91	79313	69247	91	1181	885	0	4286	3769	37	37	557	0	0.497613
176037	152334	90	91716	78905	91	77707	66133	89	1256	836	0	3994	3462	35	856	1154	5	0.497613
38735	41615	68	19491	20303	50	15539	15283	49	154	177	0	708	752	0	-160	446	0	0.497613
165426	143648	94	62097	53784	89	73423	64167	90	780	649	0	3925	3380	35	163	410	0	0.498807
134070	121317	90	57152	50925	86	44781	38897	86	275	552	0	2083	1806	23	441	741	0	0.5
219173	184862	112	93026	78873	94	108216	92260	95	1245	1119	12	5514	4562	40	739	657	0	0.5
273457	195630	125	119156	89901	118	105104	74055	119	1374	975	0	5451	3807	45	585	742	0	0.501193
165040	137882	90	70572	58727	90	66224	55403	90	540	540	0	3391	2928	32	284	414	0	0.502387
38003	39073	64	21010	21487	57	12642	12853	45	212	222	0	698	744	0	-55	315	0	0.502387
125970	109940	88	63174	54889	86	40955	35238	85	488	427	0	2129	1859	23	1521	856	0	0.50358
229751	177552	107	101019	81415	104	77337	58728	103	1011	882	0	4155	3274	37	695	707	0	0.505967
122125	103684	87	49838	41880	84	40913	36072	83	488	455	0	2339	1902	27	404	763	0	0.50716
95349	86562	82	43337	37606	82	32466	28084	80	622	348	0	2005	1723	23	15	464	0	0.50716
160090	136411	94	61212	51692	91	63922	52966	91	673	670	0	3340	3006	32	-18	281	0	0.50716
40063	39719	77	10087	10134	41	14476	14815	47	39	131	0	611	602	0	-63	188	0	0.508353
190960	151330	99	83952	65909	97	81418	65845	95	650	581	0	4370	3468	39	923	992	0	0.509547
26426	27151	67	11854	12523	42	9182	9719	39	119	211	0	373	376	0	25	458	0	0.509547
167877	142147	93	70793	58928	91	76370	65488	90	642	824	0	3893	3490	34	469	1271	8	0.51074
143598	133795	92	50965	46180	85	49742	45130	86	777	549	0	2751	2226	29	178	450	0	0.51074
121856	120167	85	36877	36004	80	40655	39278	80	312	317	0	1909	1889	20	-136	366	0	0.511933
40804	42335	65	21979	22115	60	16421	17052	48	-54	231	0	849	812	0	383	290	0	0.513126
49873	50633	65	24595	25183	69	16258	16314	49	157	273	0	801	712	0	452	943	0	0.513126
168495	140349	96	75314	61304	93	79875	68156	93	1077	739	0	4442	3859	37	408	412	0	0.51432
208675	157708	98	68855	50838	97	101068	78515	98	957	744	0	5131	4067	42	994	936	0	0.51432
53434	55696	74	19685	19980	53	19642	19801	52	63	302	0	1018	1043	5	120	335	0	0.51432
92905	93376	78	30753	30814	76	30161	29525	76	655	578	0	1796	1781	19	-201	285	0	0.51432
152383	128914	89	57115	48530	87	52715	44037	87	825	636	0	2832	2169	32	138	471	0	0.51432
81359	82019	79	32777	32567	76	30240	30614	76	384	414	0	1570	1756	17	221	280	0	0.515513
40554	41285	70	19953	20254	56	12802	12766	45	324	263	0	843	775	0	41	242	0	0.515513
190318	151203	98	74598	58205	95	79027	63909	94	1006	834	0	4080	3382	36	-16	604	0	0.515513
206143	164267	110	81031	65600	96	79315	65228	96	1061	916	0	4145	3295	38	395	646	0	0.516706
177913	146855	103	60114	49074	93	78947	66242	94	617	589	0	4475	3470	40	506	530	0	0.5179
166672	135710	97	66247	53805	94	68360	57013	94	687	474	0	3655	2831	36	37	591	0	0.519093
137408	122329	90	48432	41988	88	62103	56034	88	889	655	0	3203	2870	30	211	524	0	0.519093
105857	91631	86	50010	43210	84	31493	26268	82	442	338	0	1828	1476	19	404	813	0	0.52148
21174	21290	65	7873	7920	39	7800	8203	40	183	228	0	454	531	0	372	298	0	0.52148
166134	138183	100	53908	44007	91	52227	42860	91	526	518	0	3023	2369	32	762	711	0	0.52148
111263	110554	83	55639	55231	78	52337	51492	79	647	657	0	2893	2935	27	-15	484	0	0.52148
109688	102294	84	43172	39273	83	38943	36466	81	351	317	0	1895	1738	21	116	638	0	0.522673
228030	167857	105	99856	72219	105	89708	65970	105	1410	940	0	5062	3717	41	395	736	0	0.522673
41150	44206	68	16847	17231	49	13200	13635	44	-72	125	0	573	738	0	-203	246	0	0.523866
97937	97362	94	26865	26927	76	29172	28908	76	298	237	0	1517	1583	17	-162	141	0	0.52506
148154	132177	87	67191	59376	87	52607	45193	86	548	599	0	2984	2633	29	52	563	0	0.526253
31384	34206	66	13765	14167	45	10203	10332	43	188	300	0	465	535	0	656	582	0	0.527446
117666	112526	85	54329	52089	81	64728	62707	82	814	718	0	3584	3316	32	-167	390	0	0.527446
74651	74333	76	32672	31990	76	24015	23141	75	229	218	0	1458	1386	13	39	256	0	0.527446
265066	194794	115	114529	81807	115	106076	77799	113	1252	1195	11	5470	4217	43	779	759	0	0.527446
98046	85215	90	43132	38075	82	29779	25216	81	292	320	0	1637	1456	19	-25	498	0	0.529833
37974	39329	70	22161	22670	58	11236	11507	40	88	136	0	510	590	0	41	279	0	0.529833
122687	119641	83	53635	52458	82	45014	43912	81	933	819	0	2333	2187	26	461	606	0	0.531026
46493	48488	70	18529	18898	52	13885	13968	48	118	188	0	826	703	0	385	516	0	0.53222
26736	26763	63	11135	11426	43	9428	9289	41	77	139	0	546	532	0	620	659	0	0.53222
37615	38469	60	13860	14141	46	13010	13067	45	82	135	0	666	649	0	-23	594	0	0.53222
104717	105794	79	36482	35972	77	33506	32190	78	287	289	0	1849	1939	22	-94	452	0	0.53222
64644	62936	78	17527	17376	52	20865	20252	61	583	414	0	1042	1091	6	-428	311	0	0.534606
155674	133741	92	76486	66088	90	70419	60650	90	746	698	0	3861	3258	33	627	935	0	0.534606
228740	170999	104	92500	69966	102	112971	87376	103	1246	876	0	5823	4593	45	250	956	0	0.5358
91260	79282	85	41455	36503	81	29242	25742	80	401	264	0	1702	1577	18	-265	306	0	0.5358
67152	68633	82	20972	21029	55	25621	25287	69	73	148	0	1494	1443	16	214	428	0	0.536993
124910	120124	81	42974	42269	80	58903	57574	82	664	681	0	3271	3141	30	645	645	0	0.536993
165189	142319	93	63590	54908	90	70013	60331	92	577	628	0	3566	3174	34	378	443	0	0.539379
236953	177348	113	79197	59297	102	113624	82482	105	1084	985	0	6084	4406	45	1854	1297	13	0.539379
138878	131764	87	52991	50550	85	52702	49652	84	646	752	0	3109	3051	29	532	1084	4	0.540573
52817	53770	80	19779	20061	58	17059	17651	53	187	353	0	894	824	0	-426	168	0	0.541766
122404	109934	86	57288	50908	85	42386	37782	85	688	437	0	2259	1976	24	719	959	0	0.542959
200044	160424	99	97554	79409	95	96314	78471	95	1348	1143	9	5417	4371	42	818	618	0	0.542959
71012	73446	74	27275	27655	72	25057	24580	68	427	396	0	1222	1237	10	-171	283	0	0.544153
22395	25448	43	16198	16864	50	8824	9469	38	140	203	0	494	479	0	-378	238	0	0.544153
39263	39353	63	18990	19429	52	15605	15585	47	264	249	0	876	817	0	-273	236	0	0.545346
188341	151885	105	66065	51646	98	90796	74582	100	1127	805	0	4923	3968	41	311	924	0	0.546539
276682	195874	121	103123	73640	118	114253	83632	117	1332	913	0	6074	4570	46	-37	449	0	0.547733
50778	52158	75	17439	17821	50	21913	22564	59	125	204	0	1094	1235	11	711	1120	5	0.548926
99370	99872	78	33912	33689	77	33782	32838	77	189	383	0	1496	1553	18	-64	623	0	0.548926
237845	174696	121	94752	69441	106	98818	72490	105	1338	1087	8	5203	3848	45	1097	1247	9	0.548926
58048	57087	76	17507	17322	52	17749	17841	55	274	215	0	943	1031	4	565	719	0	0.550119
104675	105915	79	48801	48229	79	55129	53424	80	403	373	0	2850	2835	28	-161	145	0	0.550119
92686	92740	82	25549	24991	75	32130	30948	76	299	422	0	1659	1551	18	17	490	0	0.552506
228036	171484	103	75010	56603	99	99283	73202	101	928	771	0	5051	3745	43	457	611	0	0.552506
56318	57728	73	25131	25393	72	18575	18808	56	304	240	0	1023	1044	5	650	396	0	0.556086
260167	144500	229	145131	84219	212	94238	54228	203	1467	709	0	5487	3324	45	655	557	0	0.557279
29222	28860	66	10912	10975	43	9349	9548	41	48	128	0	427	578	0	-58	552	0	0.558473
86777	87250	81	43963	43397	78	30468	30758	75	223	220	0	1328	1392	15	-360	119	0	0.558473
46984	47891	71	11934	11971	44	15755	15917	50	-44	113	0	914	948	0	-42	565	0	0.559666
68573	69902	74	23147	23405	60	24975	24325	75	239	370	0	1198	1177	12	56	429	0	0.559666
74157	69715	81	28395	25959	77	23721	21922	64	296	279	0	1258	1276	13	-77	497	0	0.559666
167654	146734	95	56121	47382	91	80988	71536	91	907	814	0	4083	3585	35	919	1036	4	0.559666
74320	72011	73	34607	32099	78	25033	22495	72	479	420	0	1337	1305	14	165	344	0	0.559666
30668	32542	58	9484	10143	39	9238	9550	40	222	213	0	472	479	0	459	484	0	0.559666
152059	128205	103	53340	44654	88	45531	37387	88	434	290	0	2614	1966	28	-145	263	0	0.559666
204528	169078	95	64942	54130	93	95650	79322	95	1519	1144	11	5478	4375	42	709	936	0	0.560859
140500	128188	86	51760	46961	84	67513	61085	86	863	676	0	3468	3000	34	272	643	0	0.560859
52284	53160	70	17397	17582	49	18339	17755	58	29	145	0	847	801	0	152	399	0	0.560859
98194	95556	88	42882	42400	77	34011	33500	77	608	532	0	1805	1810	20	-312	217	0	0.562053
192574	162288	98	84461	70976	94	89492	76035	94	1132	1000	1	4683	3871	38	1348	853	0	0.562053
117063	115872	79	54997	54187	80	58495	57319	81	717	526	0	3109	3071	29	-239	249	0	0.563246
29219	27553	79	11123	11326	43	9383	9263	40	130	227	0	460	480	0	-342	311	0	0.563246
218466	170047	105	99866	76659	99	94515	72192	100	837	631	0	5076	3941	42	151	267	0	0.563246
50938	52560	71	16461	17135	48	19717	20749	51	12	211	0	852	861	0	415	559	0	0.564439
36318	39193	64	18198	18801	50	11686	11947	42	206	170	0	655	790	0	563	910	0	0.564439
59335	59890	74	25337	25581	68	20526	20449	52	230	199	0	1007	1008	2	216	384	0	0.564439
39027	39252	69	16044	15967	50	12994	13274	45	173	222	0	701	783	0	161	433	0	0.564439
212603	170703	104	105835	87156	103	74242	60720	102	1176	963	0	4008	3427	35	348	968	0	0.565632
157012	136920	88	70564	61206	87	61934	54034	86	765	560	0	3648	3143	34	-15	408	0	0.565632
127844	107547	90	57279	47871	87	39845	32873	85	340	465	0	2297	1898	25	806	840	0	0.565632
43952	44828	71	14965	15079	48	13674	13327	47	111	185	0	688	769	0	606	648	0	0.566826
64865	65626	76	17725	17878	52	17808	17939	51	366	386	0	806	986	0	-308	328	0	0.566826
86560	84465	81	26190	26151	76	28859	28510	76	387	291	0	1558	1520	17	-458	148	0	0.568019
170049	153139	91	87843	78497	90	93913	84619	92	1140	1123	9	5257	4469	40	249	565	0	0.568019
319380	221033	118	134455	93070	113	120643	84891	112	1535	1081	9	6427	4680	47	1861	1551	13	0.568019
196665	157913	98	60592	48032	96	76086	61363	95	763	836	0	4091	3447	35	975	694	0	0.570406
55105	55584	81	21289	21596	58	17712	17783	50	401	277	0	1134	1075	7	1087	889	0	0.570406
64664	67473	73	27163	27026	73	24989	24775	74	-49	183	0	1204	1141	11	-566	26	0	0.570406
108089	107500	79	51974	51095	80	54564	53176	79	697	429	0	2689	2575	27	1476	1152	8	0.572792
33236	34011	72	12470	12690	44	10793	11369	41	-67	88	0	635	691	0	691	782	0	0.572792
78278	78550	79	26586	26249	74	26183	25467	75	93	228	0	1410	1466	14	208	617	0	0.572792
41056	42128	77	30262	30939	71	12836	12753	45	189	157	0	828	859	0	398	418	0	0.575179
97807	99039	79	48135	47365	79	38296	37275	79	404	441	0	2194	2034	20	455	975	0	0.575179
39145	41347	69	25705	26686	70	12745	13340	43	291	257	0	697	681	0	-434	150	0	0.575179
85909	86729	76	19516	19718	52	26639	25584	76	269	283	0	1336	1329	15	-241	351	0	0.575179
30083	34531	60	17760	18303	52	10612	10640	43	167	187	0	498	523	0	-157	325	0	0.575179
81417	74764	80	39867	35518	79	26593	23538	77	455	366	0	1771	1459	19	569	892	0	0.576372
83783	87281	78	40508	41115	75	32381	32361	76	494	501	0	1797	1585	21	131	657	0	0.582339
174447	148117	93	76447	63125	92	53095	44239	92	795	633	0	2865	2477	29	409	524	0	0.582339
71662	75904	67	36635	38025	73	26190	26888	69	143	254	0	1388	1388	14	177	518	0	0.582339
119972	119768	81	44673	44885	79	57104	56082	81	727	572	0	3323	3292	29	1311	1086	4	0.582339
72522	71904	88	27836	27808	73	25151	25013	63	279	355	0	1302	1307	13	66	660	0	0.582339
229361	178388	116	83646	65964	107	89501	70326	107	1243	961	0	4737	3966	39	124	731	0	0.583532
30856	32865	67	11529	12087	42	14491	14505	48	187	245	0	731	812	0	-100	428	0	0.583532
60787	61936	76	30053	29979	76	16342	16574	48	118	294	0	693	787	0	-96	473	0	0.583532
195507	164513	99	97169	81954	99	89382	76222	99	1078	1027	5	4568	4048	37	352	867	0	0.584726
188003	157099	93	75331	63298	92	70995	57386	92	572	588	0	3832	2942	36	-145	596	0	0.584726
32758	35076	64	14291	15098	45	11382	11952	42	44	162	0	646	547	0	-340	167	0	0.584726
69463	70248	77	24859	25365	64	22568	22691	62	453	278	0	1084	1035	5	629	951	0	0.584726
123739	121889	81	26737	26416	68	65233	63603	81	693	587	0	3536	3398	31	-38	298	0	0.584726
145378	131038	104	49440	46044	88	58367	51372	104	790	567	0	3087	2557	29	1042	1339	10	0.584726
69014	67017	72	25065	22894	66	22876	21455	58	331	345	0	1491	1227	13	-8	205	0	0.585919
59866	60458	89	21970	22290	61	18744	18294	50	229	175	0	836	729	0	299	813	0	0.585919
24492	23717	66	7497	7834	37	8899	8994	40	56	127	0	620	509	0	-144	257	0	0.585919
64147	63197	80	24892	24261	73	24835	24260	70	182	293	0	1386	1169	13	246	547	0	0.585919
53850	52870	75	18483	18567	53	17243	17084	51	259	321	0	830	815	0	-112	398	0	0.587112
161510	140772	94	57239	48030	90	57772	50783	88	870	557	0	3099	2424	31	403	462	0	0.587112
111892	110372	81	63736	62172	82	59309	59320	82	679	558	0	2612	2546	27	302	537	0	0.587112
214009	165010	100	76018	57894	98	102746	75380	101	1112	760	0	5639	4327	41	735	1429	12	0.588306
22784	26092	44	7046	7728	35	8703	9215	38	163	271	0	421	531	0	94	439	0	0.588306
113701	111246	82	48867	47782	82	57687	56196	82	659	560	0	2840	2891	27	1016	799	0	0.588306
35966	36465	66	16071	16369	48	11852	12052	44	240	188	0	612	683	0	-101	309	0	0.589499
93430	92522	86	43703	43157	78	30601	30187	76	335	328	0	1607	1542	18	-61	281	0	0.590692
143076	138780	84	52212	50383	81	61105	58140	82	476	609	0	3178	3061	29	341	572	0	0.590692
57945	57900	74	16557	16664	51	17696	18379	51	88	252	0	775	891	0	-269	299	0	0.591885
89782	89036	81	31697	30988	76	25190	25040	71	227	305	0	1359	1229	13	-147	582	0	0.591885
54573	56899	73	17123	17199	50	17748	17849	52	210	252	0	937	929	0	350	705	0	0.593079
24396	30470	40	12118	12316	43	12528	13221	43	35	112	0	624	621	0	322	690	0	0.593079
38093	36782	74	13853	14089	47	12566	12703	44	122	267	0	645	539	0	274	264	0	0.595465
168400	143008	109	84574	72410	93	75686	63862	92	1065	869	0	3919	3672	34	562	1035	3	0.595465
153060	135895	90	73652	66282	87	67087	58722	85	924	895	0	3616	3134	34	262	367	0	0.596659
44697	47075	73	19770	20034	53	15016	15396	46	343	217	0	573	744	0	37	404	0	0.596659
116726	113877	84	42241	41114	79	40904	40681	78	567	487	0	2325	2129	23	575	1075	6	0.597852
60399	61315	73	23187	23557	65	17296	17159	50	246	222	0	1009	961	0	-71	409	0	0.597852
39650	42017	64	37471	38395	71	11042	11341	43	124	325	0	594	702	0	381	422	0	0.599045
126290	109602	89	54844	47654	87	53077	43848	86	822	663	0	2827	2365	31	803	588	0	0.599045
23531	23165	74	10106	10625	41	739	721	0	-29	144	0	68	197	0	82	470	0	0.600239
58554	59496	75	19665	19458	60	20706	20758	63	283	226	0	1193	1164	10	117	705	0	0.600239
229450	169375	111	96051	70339	108	108096	79980	109	1234	850	0	5775	4245	43	2577	1674	27	0.600239
426891	251566	163	235624	154353	156	175843	102974	155	2031	1362	22	9543	5853	58	1447	1449	14	0.600239
28066	28772	61	7769	8362	36	9633	9641	40	172	214	0	689	580	0	-269	489	0	0.601432
166395	144798	96	87135	75013	90	86944	76111	90	1200	949	0	4591	4104	37	906	798	0	0.602625
20420	20635	60	8088	8224	39	7861	8088	38	32	102	0	514	487	0	515	467	0	0.603819
48775	49469	67	22025	22401	60	17269	17014	56	122	195	0	845	866	0	-299	223	0	0.605012
64740	64987	79	25272	25353	74	22059	21886	66	169	196	0	1188	1259	11	47	594	0	0.605012
42392	43623	68	12948	13030	45	14439	14716	45	232	209	0	918	845	0	138	279	0	0.605012
130781	126958	82	40844	40211	81	42311	40305	81	547	665	0	2117	2102	22	516	594	0	0.606205
201529	167779	98	90073	73562	97	86518	73642	97	996	1181	10	4702	3848	37	1038	1183	8	0.607399
71535	74390	74	33301	33189	75	25901	26290	73	120	336	0	1394	1352	15	764	1149	6	0.607399
145502	129973	103	61432	53304	89	58028	51090	88	823	619	0	3283	2729	31	715	1001	1	0.607399
277577	197870	128	142765	100890	117	123640	89230	115	1601	985	0	6227	4638	46	136	612	0	0.608592
170242	140033	92	70358	59004	91	57595	47751	91	613	580	0	3399	2733	34	973	1721	14	0.608592
54769	56254	76	14360	14502	47	17347	17343	53	80	194	0	900	941	0	680	688	0	0.609785
156069	132776	91	82817	70585	90	52452	44254	89	806	660	0	2839	2360	30	-85	964	0	0.609785
272408	188799	123	97817	69921	114	116570	80424	116	1619	947	0	6056	4375	46	-363	317	0	0.609785
41341	41192	77	21148	21654	57	11790	11708	45	117	155	0	612	673	0	-72	401	0	0.610979
151981	132715	89	51015	44386	88	67477	58722	88	936	945	0	3694	3084	33	731	668	0	0.610979
151951	134389	98	62443	54158	88	54084	46631	87	666	564	0	2692	2285	26	340	598	0	0.612172
75420	74375	77	20203	19990	60	28135	27842	74	107	268	0	1457	1492	17	389	813	0	0.612172
180689	143568	97	74384	60576	95	56242	46109	93	933	793	0	3386	2672	34	134	461	0	0.613365
119822	116458	85	38502	37686	80	33528	32279	80	159	240	0	1677	1898	18	-351	272	0	0.613365
73903	74241	75	30692	30516	74	25947	25436	75	106	297	0	1284	1211	14	-514	26	0	0.613365
22272	20182	71	10074	10300	42	7247	7273	38	48	130	0	393	467	0	-56	417	0	0.614559
129050	123372	88	70578	67464	84	48377	44598	81	552	535	0	2576	2708	26	127	632	0	0.614559
117167	113282	92	45268	43449	82	62843	60776	84	633	596	0	3162	3022	30	710	903	0	0.614559
25993	26417	61	13738	14514	45	9217	9748	39	98	203	0	373	387	0	550	872	0	0.614559
178727	151921	92	66705	55322	91	56761	46957	91	460	564	0	3062	2531	33	261	590	0	0.615752
56067	56437	87	27469	27668	72	16203	16119	51	431	442	0	957	845	0	-284	289	0	0.616945
36812	35407	77	15939	16381	49	12202	12397	43	272	205	0	618	725	0	-253	237	0	0.616945
112833	102669	84	48987	42165	84	37818	31748	82	325	408	0	1898	1701	24	260	434	0	0.618138
90263	88566	80	36093	35593	77	29341	28844	76	177	315	0	1647	1407	15	742	757	0	0.619332
57314	58402	81	24477	24885	67	21045	21796	57	153	169	0	1247	1234	13	321	856	0	0.621718
66704	66382	76	29857	29986	74	17329	16810	54	228	226	0	839	840	0	-172	299	0	0.621718
13258	14971	38	7728	8176	37	5733	5901	34	-45	81	0	257	267	0	338	465	0	0.622912
67333	68920	74	24357	24587	63	21359	21215	61	304	287	0	1302	1168	9	122	391	0	0.624105
164708	135386	95	63207	48805	92	76852	62820	92	471	524	0	4227	3252	39	-546	504	0	0.624105
29224	28850	71	12434	12694	44	11594	11649	45	7	132	0	695	567	0	798	928	0	0.625298
161268	140128	91	59272	50579	88	70350	60714	88	752	614	0	3889	3082	37	1209	920	0	0.626492
240300	171936	103	99961	71762	100	120443	86132	100	1063	854	0	5992	4324	44	1119	1440	16	0.626492
22728	24821	50	10898	11783	41	9713	10474	39	186	267	0	643	606	0	-285	219	0	0.626492
263541	191369	104	114956	84392	103	93628	66728	102	1411	1056	7	4983	3371	43	110	659	0	0.630072
128689	124541	97	37542	36686	81	46584	45663	81	697	600	0	2395	2175	26	620	973	0	0.631265
148823	132381	89	56106	49251	87	69855	62057	88	778	836	0	3819	3343	32	627	809	0	0.632458
129248	114789	88	64248	57937	85	48280	43108	84	723	610	0	2241	2079	27	237	510	0	0.632458
110832	110323	83	34319	34222	77	36407	35903	77	545	520	0	2289	2068	25	1282	1120	5	0.632458
160004	135807	88	78604	65105	90	59602	47587	89	384	500	0	3512	2892	33	170	361	0	0.633652
74360	75497	75	25127	24961	69	24785	24431	70	394	328	0	1388	1234	14	-221	135	0	0.633652
188304	157703	112	59369	48855	94	76508	64903	96	894	812	0	4230	3594	35	390	367	0	0.633652
32905	35030	52	17509	17967	51	11345	11650	44	53	328	0	558	650	0	-196	341	0	0.634845
101276	100165	87	26415	26214	75	28933	28373	77	397	345	0	1447	1603	17	-398	170	0	0.634845
92328	90490	80	38696	37247	81	31824	30018	80	126	201	0	1772	1720	20	-125	247	0	0.636038
171780	149611	92	92972	83159	92	53893	46686	90	652	533	0	3029	2591	29	565	552	0	0.636038
82509	86154	78	24612	24377	73	40869	40808	76	486	301	0	2224	2167	22	960	1272	8	0.638425
37100	37450	71	18167	18705	51	10782	11003	42	198	211	0	678	670	0	552	810	0	0.638425
75111	70567	80	33275	31472	76	26648	25436	69	201	261	0	1681	1455	17	28	228	0	0.638425
175645	143880	94	66123	54821	91	63258	52299	91	635	645	0	3238	2493	32	516	678	0	0.638425
45182	46784	70	10515	11080	40	17661	17872	49	67	168	0	761	869	0	384	362	0	0.638425
20905	23240	52	7426	7438	38	8506	8793	40	11	169	0	328	380	0	-396	63	0	0.639618
214229	171766	99	120248	103615	100	82467	67059	98	985	994	0	4626	3626	40	267	586	0	0.640812
153281	136668	88	58630	51992	85	64019	55859	86	745	731	0	3456	3219	31	857	795	0	0.640812
133986	125278	86	50577	45684	84	47561	43349	83	540	543	0	2629	2264	27	1134	906	0	0.640812
134127	116962	87	55930	48806	85	41158	35348	84	742	500	0	2069	1824	24	-106	268	0	0.640812
170499	148262	91	78814	68551	90	87583	76029	91	955	930	0	4621	3800	38	2015	2063	18	0.640812
85502	79435	82	36277	32147	78	28558	25753	78	587	427	0	1697	1542	18	355	758	0	0.642005
26954	27571	58	13333	13990	44	10534	10644	42	312	185	0	696	616	0	-229	160	0	0.642005
48618	49622	77	20053	20825	53	16888	17104	49	319	293	0	954	891	0	1194	1086	4	0.642005
22050	24175	43	9950	10092	42	8032	8236	39	11	228	0	282	453	0	406	921	0	0.642005
153862	139472	103	43749	38586	85	66518	60080	87	684	558	0	3302	3278	29	570	1288	8	0.643198
40954	42808	72	20838	21336	57	15115	15266	47	45	230	0	632	834	0	317	444	0	0.643198
35414	36170	57	16955	16893	52	13875	13706	45	136	195	0	698	726	0	-512	0	0	0.643198
122427	117282	98	54591	51471	82	55677	52833	81	733	400	0	2944	2769	29	553	567	0	0.643198
84299	85790	76	27798	27530	72	28396	27202	74	480	529	0	1438	1488	15	-147	221	0	0.644391
70263	72991	79	29242	29147	74	25872	25755	61	249	276	0	1145	1213	11	377	759	0	0.644391
79684	78406	92	26622	26867	71	24235	23075	66	239	275	0	1367	1345	16	-226	354	0	0.644391
214655	169489	99	83391	67910	97	75987	60669	96	1066	818	0	4053	3134	38	1347	1089	5	0.645585
233839	175206	100	97067	71932	99	121135	90587	100	1263	822	0	6257	4877	45	387	676	0	0.645585
176817	148436	91	93200	78262	91	99291	83435	91	1329	1089	8	5218	4413	40	236	532	0	0.645585
72379	76727	74	15525	16669	44	25278	25542	61	487	340	0	1255	1270	14	451	762	0	0.645585
56319	57915	86	13063	13645	43	19012	18941	52	30	245	0	992	1123	8	502	1095	4	0.645585
175617	147659	96	64889	53312	93	82669	69337	94	849	747	0	4326	3472	38	677	764	0	0.646778
85713	78027	84	39789	35365	80	27157	24310	77	314	336	0	1719	1440	18	-444	267	0	0.647971
105423	93989	99	46931	42237	84	32868	29177	82	183	330	0	1651	1407	19	-36	642	0	0.647971
69131	67553	83	30394	28802	79	21755	20605	75	233	209	0	1111	1072	7	273	496	0	0.647971
148774	140345	88	56269	54026	86	52271	49130	85	650	555	0	2784	2788	27	-272	433	0	0.647971
65258	63484	81	31581	31467	73	19375	19360	57	387	295	0	1087	1001	2	154	360	0	0.649165
39036	40360	75	12997	13021	46	14822	15263	46	214	339	0	828	855	0	-72	339	0	0.649165
76582	71657	80	35084	32160	79	25868	24301	76	241	181	0	1244	1085	8	4	412	0	0.649165
232979	167225	118	91748	65072	105	105347	74443	105	1448	1068	6	5774	3788	48	1226	1129	9	0.650358
32681	31893	76	17673	18028	53	9910	9991	41	-161	50	0	508	583	0	-168	310	0	0.652745
43252	46368	54	9723	9880	40	11676	11809	43	277	192	0	649	629	0	192	603	0	0.653938
60060	66005	67	26003	26406	72	21804	21879	57	459	276	0	1256	1172	10	253	765	0	0.653938
89574	81946	89	41313	36897	80	30025	27158	78	205	318	0	1627	1477	18	53	741	0	0.655131
137438	126603	88	57000	49953	85	66113	59652	86	873	689	0	3384	2974	32	551	653	0	0.657518
145461	137673	88	77059	73460	87	53619	51248	86	964	840	0	2852	3047	27	412	1162	7	0.657518
112040	110098	82	44717	43678	80	56645	55094	81	428	610	0	3010	2783	29	-212	264	0	0.658711
113862	99388	95	56516	47960	85	35892	30123	84	319	485	0	2075	1667	23	-224	309	0	0.659905
116266	108597	98	41708	37949	98	52837	49643	98	730	621	0	2858	2655	28	682	846	0	0.659905
22544	22613	51	10518	11094	41	9639	9711	41	257	206	0	415	502	0	129	549	0	0.659905
64456	62639	82	25076	24829	74	18884	18742	55	105	137	0	1020	998	0	-94	408	0	0.661098
233757	175301	109	93042	67861	103	110195	81487	103	844	948	0	5662	4262	43	408	725	0	0.662291
82703	83611	76	22127	22622	60	27183	27368	74	409	346	0	1628	1510	17	1249	1093	5	0.662291
214190	165142	113	77842	59840	100	97728	75223	102	1145	750	0	5286	4099	41	1578	989	0	0.662291
30860	33542	66	18757	19511	49	11960	12248	44	259	189	0	666	697	0	163	416	0	0.662291
117950	114256	94	29734	28933	75	43255	41727	81	318	509	0	2335	2300	24	-271	251	0	0.663485
110012	99893	88	52473	47436	84	32927	28816	83	569	604	0	1945	1629	22	-179	247	0	0.663485
69776	63331	78	34701	32337	77	21626	20067	59	484	351	0	1191	1244	11	-382	127	0	0.663485
146817	125722	89	58482	48791	87	45963	39512	87	629	374	0	2340	2178	26	45	697	0	0.663485
104172	102903	84	53956	53676	78	47980	46764	78	386	390	0	2511	2537	26	547	587	0	0.664678
33982	35595	61	15963	16021	48	10328	10428	43	110	247	0	446	539	0	-153	437	0	0.664678
145408	120549	99	75993	64614	91	52314	44665	88	804	606	0	2721	2269	29	990	1210	14	0.665871
128736	112536	91	51277	44444	87	40946	34462	85	538	342	0	2206	1858	26	147	643	0	0.667064
171967	153996	92	73339	64656	89	66588	59697	88	884	816	0	3839	3416	33	524	797	0	0.668258
190117	161143	96	60747	49998	92	85528	70703	95	1192	1152	9	4646	3766	38	1226	1325	21	0.669451
71758	76358	71	10781	11025	41	24083	23904	66	74	220	0	1261	1237	13	-459	573	0	0.669451
167749	143435	91	69621	58165	90	86147	74155	89	919	915	0	4628	3976	37	1123	1285	12	0.669451
53051	53937	76	23926	24068	63	19183	19353	54	290	324	0	967	863	0	357	512	0	0.670644
159978	139108	91	62187	53185	89	71475	61235	90	604	768	0	3577	3205	32	1144	1240	9	0.674224
139349	132929	90	58913	57483	85	52006	49904	84	745	620	0	2670	2410	28	1762	1256	11	0.674224
72258	75844	74	36045	36433	75	26422	26781	74	50	204	0	1554	1391	15	348	547	0	0.674224
82251	76325	94	34113	31190	79	30176	28416	77	567	390	0	1602	1434	19	-202	537	0	0.676611
291702	215988	126	123855	89583	126	143549	104468	128	1530	1038	7	7779	5544	49	1217	798	0	0.676611
239487	174246	104	104713	75067	104	99790	70064	104	948	685	0	5452	3807	44	817	627	0	0.676611
113149	104457	82	43786	38791	81	39376	35266	81	367	417	0	1918	1706	23	835	873	0	0.677804
46233	48972	68	13934	14563	44	17131	17330	48	-110	84	0	986	1244	10	-9	482	0	0.677804
205847	161088	101	104710	81080	95	86499	67637	95	1163	860	0	4441	3623	39	479	377	0	0.678998
108942	99726	88	48302	43905	81	34810	30620	81	443	435	0	1869	1730	21	278	614	0	0.681384
31099	32711	54	8814	8518	41	12314	11889	47	-56	192	0	526	651	0	251	929	0	0.681384
116151	113513	82	50875	49935	80	49527	47683	80	321	421	0	2450	2493	25	455	895	0	0.681384
56973	60388	58	15843	16088	48	18911	18884	51	148	278	0	925	981	0	-42	187	0	0.681384
108319	105095	85	29984	29300	78	38952	38132	79	682	475	0	1797	1797	22	151	285	0	0.681384
21128	21460	55	13046	13627	44	9584	10071	41	-32	117	0	590	509	0	48	182	0	0.682578
114437	116193	80	65221	64598	81	60880	59958	82	795	586	0	3405	3283	30	1475	1342	18	0.682578
130015	116264	87	46609	41502	84	43674	38528	84	660	392	0	2441	2148	26	-181	260	0	0.682578
86436	84892	78	24829	24567	65	29101	28723	75	167	310	0	1561	1598	18	313	369	0	0.682578
101848	100261	83	36997	36817	79	44084	44409	80	673	637	0	2192	2132	23	1276	1343	10	0.682578
162639	149962	105	48903	44649	105	57421	51409	105	705	693	0	3085	2792	28	538	639	0	0.682578
58901	60357	83	23180	23156	62	23908	23806	69	285	377	0	1261	1409	15	-50	545	0	0.683771
38306	38279	69	14323	14650	46	12668	12912	44	41	97	0	709	661	0	-231	75	0	0.683771
168962	149451	91	77954	70435	89	55862	49198	88	721	654	0	2826	2445	29	231	561	0	0.684964
66237	63096	77	26755	24900	68	24011	22300	73	425	470	0	1335	1395	14	850	966	0	0.684964
43008	44869	72	19039	19549	52	17022	17212	48	322	227	0	843	778	0	-65	279	0	0.684964
46104	45368	73	13852	14089	46	13970	14730	44	107	224	0	675	658	0	-225	210	0	0.686158
184684	160074	94	65686	53835	93	81282	70598	92	1125	932	0	4452	3682	38	433	765	0	0.686158
34304	34777	72	12791	12946	45	13969	13774	47	-9	87	0	605	713	0	-11	374	0	0.687351
167864	147811	92	78821	68592	91	65700	57135	90	774	570	0	3577	3142	34	244	550	0	0.687351
66935	67162	78	11918	11698	44	23218	23260	61	136	177	0	1238	1421	13	562	599	0	0.688544
210973	158262	100	78247	58316	97	101487	75241	99	1205	1042	4	5508	3814	46	913	1326	8	0.688544
60672	61701	71	16652	16966	49	18168	18278	53	119	214	0	1362	1234	10	-61	278	0	0.688544
121096	120316	82	39166	38683	79	56426	54199	82	673	753	0	3198	2939	30	932	862	0	0.689737
32614	34671	54	15512	15741	46	11897	12164	44	-55	180	0	513	607	0	54	452	0	0.689737
28537	29129	72	19065	19862	52	9614	9657	42	50	176	0	511	651	0	213	310	0	0.689737
132968	117859	86	58351	50930	84	44051	38618	83	703	608	0	2212	1979	25	68	477	0	0.689737
62131	63321	76	22315	22434	60	18260	18050	50	515	366	0	978	897	0	84	577	0	0.690931
216305	167654	117	74842	60746	101	92003	70549	104	948	761	0	4441	3759	38	670	746	0	0.692124
169546	139538	96	62589	51038	92	76095	64441	92	484	535	0	4381	3728	37	895	931	0	0.692124
182397	158341	93	81179	68007	92	90775	77687	91	824	829	0	4905	4436	37	672	1300	10	0.692124
181929	158069	103	87140	74303	93	72100	60834	91	1121	842	0	4041	3299	36	682	687	0	0.693317
56481	56214	75	25009	24893	73	17382	17968	50	96	217	0	966	1074	6	587	667	0	0.695704
140032	123818	93	52350	46727	89	66321	60274	89	760	620	0	3116	2663	30	307	883	0	0.695704
139639	128910	87	42519	39351	84	66998	60941	87	598	715	0	3575	3368	31	-69	534	0	0.696897
28307	29241	61	16694	17217	48	11227	11773	41	274	237	0	647	687	0	411	1011	2	0.696897
81642	74862	84	37951	34833	80	24019	22542	64	208	277	0	1201	1115	8	76	380	0	0.696897
38594	40110	70	15308	15297	50	12148	12305	42	188	316	0	587	483	0	-246	207	0	0.698091
184042	150522	110	67804	54065	93	82366	68348	94	707	589	0	4155	3631	37	-26	370	0	0.699284
68466	68518	77	33508	33753	74	21174	20622	60	415	343	0	1055	1140	8	-175	322	0	0.700477
151629	128853	90	71299	59968	88	54850	47295	87	561	437	0	3049	2469	32	35	631	0	0.700477
152865	127690	91	60468	50112	90	49624	39627	89	739	525	0	2512	2125	27	7	314	0	0.700477
208419	171073	103	95791	79244	95	95007	77092	94	1196	833	0	5368	4299	40	1812	1147	9	0.701671
196701	171375	95	80454	69741	95	76089	66334	93	891	753	0	3892	3382	35	944	731	0	0.702864
73803	74584	76	22720	23307	56	23505	23241	64	294	396	0	1316	1182	11	-517	192	0	0.702864
176997	144602	95	76996	61818	92	52784	42099	91	925	658	0	2757	2335	31	103	528	0	0.702864
35868	37113	72	11487	11491	43	11394	11671	44	125	150	0	491	621	0	-330	260	0	0.704057
152659	138354	93	78645	71493	87	61879	55352	86	866	570	0	2988	2695	29	190	792	0	0.704057
27247	27363	57	11030	11284	43	11383	11611	44	-138	49	0	743	744	0	-82	239	0	0.705251
169675	151452	95	82247	72564	92	66601	59757	89	836	828	0	3588	3235	31	781	827	0	0.705251
112501	103652	87	53865	48263	84	35923	31721	82	493	502	0	2268	1982	24	565	890	0	0.706444
249785	186303	103	93364	68725	103	126321	90282	105	1277	937	0	6584	4735	45	270	662	0	0.706444
254373	199074	102	106265	86371	99	88212	69252	98	1478	982	0	4692	3926	41	1139	1112	7	0.706444
27156	29433	49	18873	20194	48	10404	10764	42	163	206	0	440	542	0	864	1130	6	0.706444
101650	103519	78	39628	39685	78	54530	54267	78	379	345	0	2812	2946	26	137	475	0	0.707637
103291	99998	82	38166	37964	78	36949	35817	79	257	379	0	1918	1831	22	-47	522	0	0.707637
43918	43616	72	12065	12081	44	14131	14517	48	58	133	0	841	918	0	630	897	0	0.708831
172156	144611	99	75050	62658	92	63104	54207	92	823	892	0	3718	3022	35	548	568	0	0.708831
64273	64472	79	29103	28537	73	22322	21148	59	263	311	0	1192	1154	11	633	761	0	0.708831
123188	122408	83	76741	75276	83	49618	48683	81	630	526	0	2329	2447	25	1263	951	0	0.710024
23964	21760	60	11474	11841	44	10671	10928	42	247	257	0	474	510	0	297	480	0	0.711217
38519	38561	83	20172	20674	54	11760	12099	46	167	194	0	691	583	0	348	787	0	0.711217
48718	49182	71	25575	25925	71	17331	17321	54	8	202	0	957	947	0	-245	265	0	0.712411
69841	70127	78	33060	33259	74	19764	20158	55	14	208	0	894	1039	5	178	351	0	0.712411
264223	186461	108	111480	77240	106	133053	92009	106	1606	1078	13	7120	4974	50	1185	1765	13	0.712411
32722	35714	51	16642	17166	48	10759	11285	41	-1	243	0	628	668	0	76	846	0	0.712411
68106	70128	75	16404	17092	47	23452	23359	64	126	279	0	1034	1100	7	116	382	0	0.712411
26712	26825	57	13435	13621	46	10298	9923	43	56	126	0	592	581	0	-446	160	0	0.713604
68202	69490	76	26812	26627	74	23975	23716	73	271	425	0	1268	1140	10	-448	136	0	0.713604
98323	92109	82	41457	38071	81	38247	35191	80	427	412	0	1895	1584	22	835	1390	9	0.714797
167791	138831	97	65627	53662	91	70029	57888	91	769	593	0	3808	3189	36	399	778	0	0.714797
177380	164269	88	79097	73626	86	69751	63719	87	1175	1110	7	4086	3951	32	222	720	0	0.714797
29875	32529	46	9812	10706	39	11832	12692	42	329	255	0	600	604	0	126	365	0	0.714797
28150	27825	69	11793	12241	43	9528	9897	40	-144	84	0	512	421	0	-164	312	0	0.714797
29781	30403	68	10228	10474	42	10263	10110	42	159	168	0	483	632	0	-365	85	0	0.71599
72268	69055	86	27706	26686	75	24490	23687	70	452	427	0	1435	1304	14	314	629	0	0.717184
136980	132576	93	44748	43646	82	68306	64748	84	622	479	0	3452	3357	31	-97	387	0	0.717184
38440	39102	77	16371	16778	50	14607	14804	47	132	171	0	1086	900	0	-330	331	0	0.717184
127898	113685	86	63103	57352	86	46012	40975	85	228	367	0	2471	2104	25	1927	1321	16	0.718377
32266	34062	69	19122	19582	51	11210	11422	42	359	327	0	584	610	0	-92	367	0	0.718377
137667	118618	90	66173	54220	88	46901	40310	86	662	652	0	2679	2283	26	-8	291	0	0.718377
67638	69125	75	11431	11970	41	20850	20995	60	63	108	0	1274	1267	11	332	478	0	0.718377
38984	40299	71	10873	11451	42	15146	15232	48	164	128	0	590	899	0	-37	697	0	0.718377
211248	171123	110	83301	65996	96	89948	72426	95	1178	975	0	4581	3542	40	-143	382	0	0.71957
86981	87131	79	32498	32392	77	32991	32461	75	150	192	0	1729	1545	18	579	565	0	0.71957
110729	101808	84	43567	39843	82	29333	26646	79	234	303	0	1655	1359	19	-222	232	0	0.71957
38351	39361	68	14081	14145	48	15055	15246	48	198	350	0	842	761	0	1211	1171	7	0.720764
39303	39232	70	18672	18428	56	13442	13298	48	33	87	0	727	692	0	-145	507	0	0.720764
115300	115009	88	24567	24396	73	65193	65305	79	614	546	0	2999	2835	30	385	604	0	0.720764
44198	46522	59	17011	17106	52	14877	15094	47	164	296	0	714	831	0	447	1100	5	0.721957
170344	145000	93	63184	53135	89	78871	67159	89	1043	861	0	3799	3213	34	693	886	0	0.721957
239028	177384	108	116175	87028	107	112186	82466	106	1353	855	0	6111	4379	47	119	633	0	0.72315
67526	64361	79	30567	28589	75	23830	22875	63	276	435	0	1075	1015	4	120	427	0	0.72315
50551	50214	85	9293	9426	40	16297	16358	48	201	272	0	848	839	0	71	631	0	0.724344
65861	64806	76	20839	20707	59	21119	21044	57	259	189	0	1230	1168	9	-152	448	0	0.724344
160489	136747	97	81258	68516	92	73624	64892	90	748	797	0	4013	3615	35	-399	104	0	0.724344
126475	124674	85	51794	50677	81	68160	67009	82	723	718	0	3155	3184	30	101	436	0	0.724344
44471	45223	71	15563	15969	46	16330	16542	47	361	236	0	839	989	0	70	483	0	0.725537
145751	130388	88	67667	60820	87	71965	64097	88	672	642	0	3743	3127	34	1348	2100	17	0.725537
63317	64730	81	21255	21921	54	17671	18362	49	413	475	0	983	897	0	880	1285	10	0.725537
148438	133950	93	56729	51504	88	52886	47302	88	335	390	0	2759	2679	29	120	837	0	0.725537
52479	53853	74	15753	15666	49	17592	17465	51	348	221	0	909	993	0	393	615	0	0.725537
67513	68458	81	13871	14152	46	23809	23768	65	500	439	0	1298	1319	12	-528	352	0	0.725537
42289	43408	64	9005	9222	39	14094	14460	44	116	207	0	462	621	0	115	268	0	0.72673
135636	128331	102	48188	46753	84	72243	70243	86	569	802	0	3786	3508	33	795	764	0	0.72673
67784	69205	74	11111	11134	42	24333	23813	72	203	237	0	1412	1409	15	437	433	0	0.72673
78165	70900	81	36000	32863	79	26964	23638	74	271	261	0	1357	1225	14	70	512	0	0.727924
233808	172740	106	94732	68610	100	106154	78347	99	1365	1144	10	5802	4130	44	691	866	0	0.729117
68109	70190	72	33918	34130	74	22267	22145	62	475	290	0	1280	1215	10	587	793	0	0.729117
29506	32719	49	22104	22929	55	12237	12282	43	322	244	0	553	685	0	552	476	0	0.729117
62778	64623	73	18391	18669	54	25473	25635	68	132	232	0	1449	1377	15	557	569	0	0.729117
187512	149141	101	79975	61538	96	96058	77786	95	1185	1035	5	5096	3992	41	920	927	0	0.73031
244471	170875	133	100983	71461	133	84182	56257	133	1077	704	0	4361	3117	40	-99	360	0	0.73031
20614	21587	54	9698	9931	40	7651	7762	38	-94	54	0	335	349	0	-75	308	0	0.73031
164331	138821	96	73913	62207	92	66785	55443	92	760	641	0	3598	3084	33	717	722	0	0.73031
85791	83935	80	32769	31944	77	26781	26149	76	183	251	0	1509	1511	17	623	609	0	0.731504
113671	112171	81	45788	44804	80	56470	55676	81	634	589	0	2817	2842	27	-236	454	0	0.732697
329701	232081	136	155058	116294	129	141473	102666	128	1707	1550	20	8049	5626	51	-406	695	0	0.732697
55145	57266	71	26667	27564	64	16100	16683	49	267	289	0	753	855	0	680	708	0	0.732697
70445	70583	82	23471	23149	73	24088	23628	70	415	247	0	1116	1202	11	612	672	0	0.73389
53785	55936	73	31125	31248	74	17576	17908	51	244	178	0	971	843	0	-183	212	0	0.735084
27266	28174	63	15517	15475	51	10442	10092	43	87	189	0	617	584	0	-252	188	0	0.735084
46439	47431	70	16806	16895	50	14994	14892	49	299	254	0	667	719	0	657	689	0	0.735084
72114	65531	94	29383	25980	76	23207	21006	63	381	188	0	1314	1220	11	797	692	0	0.736277
55491	56072	75	15058	15087	48	18285	18209	52	105	269	0	835	843	0	47	455	0	0.736277
74611	75688	77	17327	17416	54	22637	21925	59	210	241	0	1019	1112	7	-301	358	0	0.73747
42644	41691	70	17310	17470	52	13845	13929	46	97	223	0	975	839	0	394	421	0	0.738663
81976	81845	82	26050	25969	74	32191	31918	75	237	320	0	1716	1697	20	927	937	0	0.738663
154918	137986	93	63851	56092	87	59248	52750	87	793	552	0	2860	2846	28	174	574	0	0.739857
146784	133326	86	64055	55748	86	65769	56574	86	989	847	0	3716	3377	33	811	959	0	0.739857
337113	172448	217	125556	66344	208	137139	73296	215	1358	658	0	7437	4253	44	1319	2084	24	0.739857
50668	51311	72	23548	23759	69	16911	16654	54	399	288	0	852	872	0	44	433	0	0.74105
145597	131056	91	67857	62355	88	57166	52659	87	720	620	0	2975	2918	28	466	1010	2	0.742243
102907	105218	78	41225	41028	79	54512	52535	81	761	657	0	2853	2832	27	300	707	0	0.742243
200133	162449	97	74357	60667	95	73461	59072	94	589	706	0	4086	3402	36	70	421	0	0.742243
72537	72382	78	28938	28449	74	25499	25094	68	150	177	0	1471	1434	15	-31	506	0	0.743437
199482	158355	96	67783	53983	95	71836	55975	95	1063	823	0	3839	3013	37	384	722	0	0.743437
212411	172621	98	88968	74524	97	74922	63839	95	1219	1033	5	4176	3638	36	371	497	0	0.743437
70218	70492	83	26457	26323	74	23212	23069	63	398	326	0	1306	1171	11	-580	65	0	0.74463
123549	115953	89	59182	56355	83	49239	45720	81	634	722	0	2536	2378	27	926	607	0	0.74463
94321	93066	81	33880	33384	77	41845	42196	78	556	440	0	2308	2200	25	204	382	0	0.745823
73317	73948	78	35252	35314	75	24360	23950	71	387	319	0	1135	1233	11	-274	160	0	0.745823
118630	115167	88	44883	43862	82	60756	58072	82	688	649	0	3256	3079	30	-8	508	0	0.747017
218059	161242	101	82516	60302	101	105773	79532	100	1310	1044	8	5544	4137	42	918	761	0	0.747017
222789	173420	105	60517	48565	97	84387	64723	100	1243	905	0	4591	3657	40	244	309	0	0.747017
37757	39717	69	17014	17637	51	12376	12583	42	396	221	0	518	627	0	105	378	0	0.747017
56399	58903	72	23666	23689	68	18802	18725	54	367	259	0	1006	989	0	-132	377	0	0.74821
128855	116241	95	53316	47040	83	54392	48538	84	587	512	0	2788	2477	28	849	958	0	0.74821
61323	63516	76	30620	30923	72	20366	20235	58	201	364	0	993	945	0	-309	136	0	0.749403
44135	45537	71	15556	15813	48	16281	16264	52	274	275	0	1072	1073	6	-290	250	0	0.749403
114739	113294	81	48619	47779	80	55405	53840	81	553	509	0	2965	2837	28	-54	497	0	0.750597
190164	156742	107	75141	64082	96	70794	59657	95	988	824	0	3711	3173	34	1157	838	0	0.752983
232240	172507	110	94172	70985	101	101125	75024	101	1424	901	0	5201	3985	43	1235	1546	13	0.754177
133344	131523	85	96832	94783	85	52872	51700	81	502	697	0	2799	2859	28	-55	345	0	0.754177
91214	92857	80	20302	20447	50	33312	33593	76	30	393	0	1596	1739	17	281	596	0	0.754177
76803	77762	75	14947	15271	47	25947	25596	73	246	390	0	1304	1265	12	598	764	0	0.75537
82797	81780	83	25389	24905	72	26202	25326	75	153	324	0	1364	1529	14	268	551	0	0.75537
167282	143903	95	83915	73041	92	70920	60990	92	988	790	0	4152	3499	36	510	719	0	0.756563
240420	170646	102	101770	69527	101	85474	59475	102	967	734	0	4478	3126	41	981	821	0	0.756563
28993	32285	51	15763	16533	46	10517	10859	43	107	186	0	488	646	0	-227	273	0	0.756563
130984	114938	87	51670	44522	84	39671	33672	84	341	318	0	2053	1862	25	893	1006	2	0.756563
55019	56757	75	19250	19492	51	17587	17169	57	199	145	0	998	887	0	217	304	0	0.757757
177106	146699	95	69983	56418	92	75628	61992	92	749	650	0	4256	3530	36	202	341	0	0.757757
172807	142847	98	60618	50484	93	57934	45834	93	926	642	0	2694	2391	29	-40	773	0	0.757757
33333	34206	68	12865	13253	44	9999	10279	43	60	104	0	544	435	0	26	687	0	0.75895
134448	119302	88	62176	54776	86	41826	35721	85	573	459	0	2307	1993	24	388	910	0	0.75895
51080	51317	73	16298	16279	50	16535	15780	55	370	258	0	970	926	0	103	840	0	0.760143
43799	44201	67	12814	12929	44	14525	14828	47	61	122	0	862	836	0	-49	441	0	0.760143
70643	73621	79	29074	29245	74	24585	24438	69	499	333	0	1469	1481	16	-38	392	0	0.761337
114682	113815	84	51246	49730	82	52348	50874	82	629	724	0	2839	2793	27	209	482	0	0.761337
279151	217503	114	133393	103718	113	135619	104404	112	1813	1289	17	7286	5600	48	658	629	0	0.761337
32632	35905	54	15254	16341	45	9515	9777	40	40	160	0	686	589	0	729	578	0	0.761337
319595	229077	135	152416	110317	126	187770	136865	127	2409	1669	25	10558	7600	59	2821	2322	25	0.76253
328948	197891	132	225408	143425	128	145273	93479	127	2157	1176	25	7939	5030	55	496	662	0	0.76253
136363	121792	93	60215	52865	85	60665	53139	86	794	649	0	3145	3098	30	-314	210	0	0.763723
151948	135947	99	45589	41323	84	54162	48761	87	444	592	0	2960	2613	30	1511	828	0	0.763723
205613	174487	113	75694	64678	96	72508	63693	95	1048	878	0	4121	3478	35	1623	1148	7	0.763723
194303	153645	98	91843	72804	95	93324	75228	95	1097	673	0	4889	3993	41	1030	707	0	0.764916
193180	161823	94	97027	82975	92	70062	59480	91	1093	1019	3	3968	3376	36	-350	224	0	0.764916
27721	33037	42	13148	14125	41	11060	11468	42	163	194	0	432	597	0	-248	162	0	0.764916
53500	53660	78	16383	16775	47	16788	16704	49	171	286	0	941	946	0	48	475	0	0.764916
57111	56348	88	25410	25347	72	18239	18198	50	226	320	0	860	915	0	83	221	0	0.76611
177918	149393	95	61124	51131	90	68414	57747	91	809	823	0	3642	3154	36	660	975	0	0.76611
70051	67030	78	32019	29869	75	24222	22283	65	-5	241	0	1540	1417	16	430	613	0	0.76611
149839	123293	95	123882	109466	91	102563	88948	91	1321	1112	9	5506	4728	42	949	897	0	0.76611
228427	166170	106	93861	68313	103	90841	65922	103	981	674	0	4805	3183	43	1126	1046	3	0.767303
121190	109095	85	52104	46288	84	55597	48121	86	683	629	0	2763	2422	29	366	447	0	0.767303
33072	36366	53	11795	12732	41	13206	13466	43	-20	105	0	609	691	0	76	646	0	0.767303
30471	30584	60	11467	11548	44	9501	9517	42	79	191	0	466	430	0	-369	34	0	0.767303
135470	119286	96	65396	56815	89	47758	41589	88	538	517	0	2581	2231	27	731	609	0	0.768496
30233	31988	67	21149	21879	65	10707	11699	43	137	153	0	544	556	0	-300	462	0	0.76969
267913	185074	122	98947	70150	116	82297	56151	116	1112	781	0	4548	3280	40	-153	476	0	0.76969
70954	67703	82	32871	30067	77	21980	20483	66	210	248	0	1245	1062	7	284	671	0	0.76969
123274	120005	83	36639	35862	79	58748	57348	82	583	601	0	3101	2914	28	238	576	0	0.770883
203325	151713	119	67481	48692	106	94876	68309	119	868	747	0	5034	3499	42	1011	1045	4	0.770883
163887	146438	92	38124	33202	87	79257	73667	87	552	583	0	4043	3662	35	792	1473	11	0.772076
154937	130317	92	66025	54158	92	66512	56162	91	590	645	0	3462	2984	33	810	989	0	0.772076
119922	118123	85	40181	38893	80	41551	40139	80	412	464	0	2207	1933	25	295	648	0	0.77327
50908	52434	71	24463	24776	71	14975	15556	46	256	165	0	853	840	0	-438	203	0	0.775656
69039	69806	78	29918	29844	74	21536	20865	60	39	124	0	1365	1028	7	7	138	0	0.775656
62561	61287	78	28458	27850	74	15641	15189	50	412	288	0	959	1026	4	-128	312	0	0.778043
133742	129555	91	54907	53073	84	47909	46354	84	643	617	0	2579	2512	24	76	427	0	0.778043
129721	113856	100	42709	37069	84	44871	39628	85	237	428	0	2522	2286	26	99	488	0	0.779236
293430	191511	112	163942	102554	114	120252	73741	112	2055	996	0	6442	4146	49	897	549	0	0.779236
43436	44553	69	27522	28235	66	12176	12539	42	228	159	0	736	785	0	43	646	0	0.779236
224289	176237	100	93834	74914	98	82970	67715	96	1112	815	0	4529	3878	39	19	545	0	0.781623
82225	83151	86	26367	26462	73	26305	25907	74	297	398	0	1485	1638	17	-290	295	0	0.781623
178987	157396	90	111180	98632	91	69679	61611	89	980	956	0	3490	3369	32	478	452	0	0.781623
183892	155531	94	68655	57707	90	70498	58770	91	860	767	0	3714	3180	33	186	438	0	0.781623
155369	137943	91	58449	52788	88	63699	55298	89	684	387	0	3522	3213	33	1292	1490	10	0.782816
56360	57430	74	15158	15747	47	16287	17076	47	317	202	0	811	877	0	601	467	0	0.782816
68582	68729	90	19424	19671	55	22326	22811	64	153	295	0	1135	1155	10	-95	281	0	0.782816
125276	113414	93	45712	41565	85	60341	54533	88	637	632	0	3239	2782	31	91	494	0	0.782816
157672	143711	93	74681	69992	88	52669	49367	87	543	579	0	2848	2558	28	817	1006	2	0.782816
240716	189505	104	124609	97795	105	94767	73681	104	1637	1191	12	5345	3959	43	1790	1106	11	0.78401
54424	56339	74	27025	27248	65	17661	17524	53	171	179	0	990	1023	3	505	639	0	0.78401
96739	90744	81	49762	46664	80	30695	28556	79	486	325	0	1746	1546	20	659	654	0	0.78401
166364	142590	91	68686	58282	90	73704	61790	90	543	556	0	4140	3769	34	10	403	0	0.78401
31708	33401	64	17293	17659	50	10669	10997	41	220	156	0	535	638	0	-385	272	0	0.785203
21307	22348	46	13320	13471	46	8957	8963	40	189	208	0	368	373	0	-240	409	0	0.786396
153437	144972	86	54171	51889	85	60264	56361	86	710	725	0	3453	3222	31	968	795	0	0.786396
29634	30210	54	10769	10967	42	11195	11629	43	141	179	0	491	554	0	511	405	0	0.78759
102900	95824	96	42910	39433	81	32396	30026	79	550	327	0	1795	1641	20	273	528	0	0.788783
204430	158628	100	66699	52141	96	105640	81445	97	1216	949	0	5323	4029	43	967	517	0	0.791169
104103	98196	84	49963	45842	81	34258	30220	80	540	720	0	1717	1622	19	405	495	0	0.791169
137853	120493	100	51225	43441	87	49848	42801	86	608	514	0	2437	2136	27	-515	29	0	0.792363
46372	45450	82	17442	17472	51	13938	13930	47	46	167	0	731	719	0	-185	316	0	0.793556
54794	55262	76	30331	29653	74	22365	21985	72	85	300	0	1059	980	0	408	484	0	0.793556
89803	81824	86	40374	36517	79	30262	27411	78	145	340	0	1771	1527	21	42	506	0	0.794749
87570	87993	78	35697	35546	77	35104	34843	76	460	388	0	1809	1760	19	338	355	0	0.795943
45300	47451	72	22757	22906	64	15349	15881	48	263	203	0	775	865	0	240	436	0	0.795943
265263	191580	106	88061	63160	103	106767	78704	103	1343	1030	5	5752	4415	44	-91	526	0	0.795943
63721	66801	73	27745	28474	69	22417	22414	57	426	405	0	1052	1083	7	-303	620	0	0.795943
96234	97665	79	48819	49031	78	31876	32030	77	606	584	0	1644	1630	19	884	1287	7	0.797136
167820	142955	97	76060	65179	91	78257	66879	90	974	769	0	4338	3637	38	435	784	0	0.797136
194326	156928	98	89039	70617	96	65930	52720	94	968	1065	5	3981	3134	38	731	853	0	0.798329
311323	227078	122	169248	126549	119	149495	113934	119	2040	1291	21	8091	6179	51	1073	996	0	0.798329
157832	133846	103	70039	59537	91	49671	42063	88	305	364	0	2623	2219	29	869	625	0	0.799523
40673	41402	80	7578	7749	38	11469	11511	43	189	205	0	836	663	0	464	548	0	0.799523
169190	143449	96	66901	55669	93	76046	62988	93	537	548	0	4118	3347	36	1519	1436	13	0.799523
128068	118363	87	55993	52384	82	44599	41879	81	735	645	0	2638	2529	27	497	689	0	0.800716
113576	104727	93	38786	35429	82	49014	44556	82	530	479	0	2687	2616	28	582	1129	6	0.801909
197360	155775	98	80707	62993	98	59637	46654	96	972	748	0	3137	2332	34	57	722	0	0.803103
192114	152511	97	67561	51658	93	91005	71135	95	1238	679	0	4609	3745	38	640	552	0	0.803103
105257	92801	87	58659	50657	84	34725	30721	82	388	335	0	1552	1278	19	223	337	0	0.803103
129073	118585	87	54209	48801	84	53013	48164	85	614	638	0	2976	2644	30	139	556	0	0.803103
34096	32312	80	12783	10617	79	14166	11569	82	62	118	0	762	764	0	20	316	0	0.803103
128728	118101	84	52545	46299	84	51189	45960	84	375	598	0	2893	2766	28	169	659	0	0.804296
161869	141814	93	68971	60160	89	70242	60764	90	970	650	0	3945	3187	36	1228	1303	9	0.804296
37470	41249	49	20319	21525	50	14837	15268	47	213	221	0	692	815	0	119	532	0	0.804296
111077	112098	80	50621	50459	79	53372	52511	79	484	478	0	2814	2928	26	847	690	0	0.804296
76835	75076	81	22089	22375	55	23997	23865	62	20	371	0	1207	1239	10	-510	264	0	0.804296
43172	42916	71	16062	16249	49	15511	15837	46	157	271	0	895	909	0	-47	354	0	0.805489
176074	146455	93	79121	66350	93	75486	63930	93	815	785	0	3710	3211	34	875	775	0	0.805489
143469	130213	88	64322	56858	86	72618	64676	87	656	614	0	3995	3394	36	688	809	0	0.805489
204429	173509	114	87562	76758	98	65957	56817	97	1142	1107	9	3553	3212	32	1120	1309	9	0.806683
30806	31959	70	16642	17063	48	9949	9983	40	83	171	0	679	807	0	134	645	0	0.806683
111333	110270	88	52206	51121	80	52526	51596	78	714	633	0	2839	2746	27	439	512	0	0.807876
151827	131032	89	106462	97465	90	84537	75584	90	1094	734	0	4407	3949	35	892	1243	9	0.810263
143846	137568	91	55543	53191	83	63465	60153	84	770	821	0	3652	3320	32	764	1177	6	0.811456
125747	110997	86	52859	45250	86	44614	38522	85	646	552	0	2285	2047	24	952	885	0	0.811456
294811	184466	122	124418	78743	118	104912	66090	117	1300	805	0	5518	3844	47	1206	975	0	0.811456
177358	144650	93	74233	63119	92	68119	57275	92	639	698	0	3767	3141	35	791	1313	7	0.812649
158509	133484	91	77902	64874	91	48697	41625	89	864	630	0	2552	2323	28	464	615	0	0.812649
198957	153797	110	98763	75778	99	82563	62667	99	1089	776	0	4694	3638	39	-196	707	0	0.813843
47640	47292	75	22025	22269	61	12579	12614	46	41	243	0	569	745	0	315	517	0	0.813843
122527	118376	95	26039	25661	72	60164	58112	82	565	592	0	3166	3223	29	92	543	0	0.813843
78546	80259	77	22653	22549	59	27658	27637	72	300	236	0	1584	1510	17	-75	227	0	0.815036
126617	122975	81	48528	47573	81	65302	63104	83	710	541	0	3394	3502	29	405	684	0	0.815036
117332	109552	84	48295	45379	82	39604	35781	81	388	385	0	1888	1909	21	69	533	0	0.815036
61542	65930	72	38978	39640	74	22533	22210	60	145	272	0	1071	1105	7	382	512	0	0.815036
97681	97421	83	46485	46512	78	40795	40011	78	677	651	0	1914	2013	21	-103	237	0	0.816229
215672	159416	98	84357	62613	98	74265	52237	97	1204	883	0	4121	2763	40	1311	1353	19	0.817422
29594	32143	54	14331	14718	46	9928	10413	41	106	191	0	448	566	0	-53	234	0	0.818616
208368	155639	101	103990	75116	101	67831	50208	99	895	694	0	3914	2790	38	1056	823	0	0.819809
146229	123332	92	63802	53720	88	61199	50590	89	605	382	0	3137	2591	32	139	715	0	0.819809
41027	44415	54	23827	24933	56	11568	11997	42	204	210	0	536	518	0	-19	301	0	0.819809
62311	63688	74	23492	23723	63	18616	18851	51	183	308	0	1198	1179	10	670	559	0	0.821002
246728	182577	112	139758	102729	111	109067	80278	110	1302	993	0	5495	4212	42	169	397	0	0.822196
58985	59410	73	29552	29662	72	20255	20008	56	422	270	0	1063	1135	10	386	685	0	0.823389
234680	180613	101	90649	69728	100	86927	68605	99	686	551	0	4460	3553	39	-106	342	0	0.824582
43337	43018	73	17613	17390	52	15051	14380	51	24	93	0	792	826	0	-39	525	0	0.824582
90221	84257	84	44741	40366	80	32187	27781	80	205	172	0	1896	1718	21	-136	525	0	0.824582
33872	37235	55	11153	11902	41	11219	11541	44	95	220	0	572	598	0	-68	419	0	0.824582
61490	61158	75	21146	21663	56	19186	19437	53	288	242	0	1071	1021	4	-147	365	0	0.824582
25453	27201	64	12265	12471	45	11454	11507	44	212	217	0	522	623	0	-91	250	0	0.824582
57883	57119	83	16642	16782	50	17414	16867	54	171	164	0	798	798	0	245	389	0	0.824582
88631	84241	86	36792	34919	79	27091	25256	78	112	190	0	1468	1276	12	146	465	0	0.825776
150141	121501	93	60539	48878	91	50160	39030	90	542	539	0	2613	2152	30	-60	741	0	0.825776
171079	144975	100	77612	65147	93	83226	69193	94	966	912	0	4257	3546	36	957	1341	7	0.825776
60637	64637	58	12484	13291	42	19555	19759	52	54	150	0	1158	1061	6	125	513	0	0.825776
43776	45745	72	13465	13637	46	11975	12047	43	297	280	0	708	674	0	-287	139	0	0.826969
127991	121003	92	55175	51315	83	46390	43407	82	529	427	0	2640	2582	26	1045	837	0	0.828162
185069	154650	95	79298	65156	92	83215	70017	92	913	607	0	4359	3550	36	1045	1049	5	0.828162
47375	49186	57	15016	15616	46	18059	18447	50	207	288	0	835	768	0	-234	500	0	0.828162
160349	135202	90	66590	57011	90	62955	52305	90	759	710	0	3215	2641	31	497	958	0	0.828162
141460	139250	83	39729	39079	80	55466	53924	81	656	570	0	3068	3096	29	781	979	0	0.829356
43142	45128	71	22974	23786	55	15080	15484	49	157	125	0	780	865	0	331	601	0	0.829356
161385	139341	92	73440	62449	90	73421	63685	89	1042	731	0	3805	3365	34	-195	297	0	0.829356
108424	108449	80	30844	30920	76	45650	46068	79	468	601	0	2508	2463	24	-20	475	0	0.829356
130085	116250	97	54851	48890	85	54088	48979	85	315	377	0	2812	2592	29	324	519	0	0.829356
175323	144679	107	71371	58801	92	62193	53009	91	419	436	0	3290	2765	31	795	923	0	0.830549
73296	74884	76	27984	27972	74	27125	26878	73	496	329	0	1689	1574	19	-418	258	0	0.831742
29919	30416	62	10398	10467	42	12976	13260	45	-171	97	0	668	679	0	683	713	0	0.834129
254546	182112	108	107238	75856	106	106347	76840	104	1074	807	0	5711	4053	44	724	760	0	0.834129
163753	138975	90	66225	56917	89	55354	45730	89	852	564	0	3078	2887	29	266	478	0	0.834129
143166	143748	81	32536	32153	79	61450	60204	81	601	784	0	3360	3198	30	328	604	0	0.834129
59590	59881	73	14814	15336	46	18336	18577	55	227	348	0	774	935	0	14	338	0	0.835322
67249	67706	82	29295	29369	74	31079	30489	75	235	299	0	1347	1398	14	138	655	0	0.836516
54655	53822	88	18692	18573	58	17624	18139	54	203	314	0	977	1120	7	405	768	0	0.837709
115453	112546	89	28967	28372	78	63752	62340	81	884	896	0	3394	3371	30	542	620	0	0.837709
169616	139577	94	66192	56309	91	62050	51417	90	730	625	0	3591	3143	32	188	561	0	0.838902
45255	46464	71	17696	18153	50	16606	17139	50	280	298	0	1092	1186	9	-157	410	0	0.840096
85078	83152	88	32452	29912	78	29211	27042	76	-10	197	0	1605	1644	17	176	319	0	0.841289
270259	198885	140	174191	140093	140	85559	63330	128	1259	1081	9	4633	3335	40	478	490	0	0.841289
108214	95608	84	44646	38563	83	33785	29452	82	224	439	0	1890	1767	21	456	669	0	0.841289
60089	65850	63	36014	37027	73	21410	21781	58	279	285	0	1103	1156	9	-91	234	0	0.841289
225224	176815	107	83255	65870	100	107475	83441	102	782	808	0	5361	4336	41	819	1370	8	0.842482
76606	73798	93	18967	17780	69	26351	24569	93	354	288	0	1342	1304	12	343	457	0	0.842482
107495	102709	96	36313	35168	80	53256	50314	95	376	347	0	2682	2632	25	924	1190	9	0.842482
138050	130435	101	44233	41008	101	56416	51191	101	923	616	0	3081	2702	29	314	569	0	0.842482
87950	88247	81	29689	29960	75	30340	30021	76	286	298	0	1476	1579	18	30	433	0	0.842482
92459	81489	84	42922	37238	82	33771	29770	81	530	322	0	1681	1311	17	-443	139	0	0.844869
137585	124588	85	67410	60729	86	52962	47638	85	516	530	0	2928	2569	30	608	492	0	0.844869
133318	119445	86	63347	57216	85	45629	39635	84	675	342	0	2520	2276	28	329	958	0	0.844869
136870	129057	86	67648	62498	84	50518	46202	83	678	590	0	2630	2450	28	1013	699	0	0.844869
175141	144554	100	69618	57362	92	72261	62193	93	820	690	0	3935	3514	34	849	1208	9	0.846062
98307	97342	88	32632	32423	76	47237	46485	77	880	694	0	2529	2423	26	460	622	0	0.846062
36653	38024	73	14956	15294	48	10873	11122	42	205	241	0	496	618	0	301	480	0	0.846062
253823	189134	110	86610	63273	107	105201	78078	107	1174	857	0	5819	4055	47	245	528	0	0.846062
60350	61608	76	23567	23646	67	19029	18941	53	59	186	0	990	1042	5	-94	299	0	0.847255
130304	113969	92	57409	48928	87	45469	40572	85	789	516	0	2489	2091	26	625	695	0	0.847255
182116	155474	101	82008	70718	90	90272	78058	92	935	922	0	5011	4426	38	1301	964	0	0.847255
65317	64040	77	19993	19945	57	21197	21221	58	347	383	0	1103	1092	6	707	653	0	0.849642
55034	56114	77	23176	23472	68	18311	17745	53	90	175	0	908	989	0	128	570	0	0.849642
72858	74296	74	43421	43573	76	25004	25023	73	381	294	0	1461	1321	13	523	428	0	0.849642
25151	25024	70	11668	11396	45	3	196	0	659	526	0	171	169	0	95	288	0	0.850835
227763	171899	98	84483	62503	98	105857	77827	98	1080	831	0	5417	3909	45	895	1056	5	0.850835
185791	153423	95	78391	63139	94	85298	70383	95	951	847	0	4406	3419	38	1013	1422	13	0.852029
213763	168121	100	69742	54254	94	101055	76648	97	976	966	0	5011	4016	41	862	1032	2	0.852029
30563	33991	54	14579	15113	47	11562	12250	43	24	190	0	617	690	0	412	706	0	0.852029
68071	68163	76	18409	18669	53	21849	21775	62	326	243	0	872	1147	8	621	1356	8	0.852029
112454	112493	84	39032	38526	79	54761	52164	81	354	576	0	2941	3041	27	-142	353	0	0.853222
89970	84879	82	40215	37003	79	29081	26349	78	282	258	0	1568	1276	16	65	430	0	0.853222
38949	39391	78	19200	18736	61	12421	11998	50	255	219	0	650	663	0	228	445	0	0.853222
38679	39294	70	14332	14509	47	12853	12602	45	116	145	0	743	730	0	-223	244	0	0.854415
58409	58606	83	22577	22908	72	20498	20418	59	240	222	0	1079	1018	4	123	402	0	0.855609
26703	27134	65	9467	9737	40	8694	9017	38	223	229	0	582	414	0	410	1291	8	0.855609
103059	101877	84	38953	38068	78	32277	30202	78	219	404	0	1504	1578	18	-300	209	0	0.856802
135358	117881	89	57738	48771	87	43879	37068	86	518	516	0	2353	1943	28	310	660	0	0.857995
83007	83566	84	25449	25771	64	25927	25953	75	339	386	0	1392	1540	15	66	576	0	0.857995
110167	102454	84	48418	43399	83	49056	43954	83	724	578	0	2566	2185	27	336	525	0	0.857995
84076	83078	80	23861	23586	66	22371	22157	62	246	302	0	1300	1212	11	-139	275	0	0.859189
187084	156800	94	93786	79775	94	71776	59901	92	671	629	0	4038	3408	35	430	858	0	0.860382
46641	45492	83	13501	13603	47	15204	15213	48	257	414	0	950	925	0	-435	183	0	0.862769
76278	76958	81	28958	29112	75	26195	25476	72	366	391	0	1179	1212	11	202	664	0	0.862769
72828	73959	79	37303	37639	76	26810	26182	75	356	409	0	1400	1410	14	1315	1106	10	0.862769
273630	172992	121	124701	79974	110	113010	72818	110	1657	957	0	6336	3996	50	910	835	0	0.865155
104807	105533	81	39532	39542	77	48210	46930	79	664	638	0	2666	2684	26	349	874	0	0.865155
53576	52891	80	15990	16600	48	16467	16545	50	337	203	0	806	780	0	147	549	0	0.865155
49641	50805	75	15577	15889	48	14016	14163	45	61	195	0	761	619	0	-171	302	0	0.865155
292314	193223	121	132661	86449	116	124781	83111	114	1813	941	0	6763	4388	52	1097	814	0	0.866349
332832	213062	130	149482	96980	128	123443	79785	127	1593	1079	9	6640	3993	52	2424	1678	18	0.866349
186755	160084	94	68366	58326	94	68867	57445	94	876	825	0	3846	3325	34	216	732	0	0.867542
113389	100177	94	46366	40950	83	44608	38518	84	550	540	0	2289	1947	27	308	510	0	0.867542
38693	39525	59	18923	18924	56	15575	15212	50	264	254	0	659	711	0	-240	280	0	0.868735
36578	36144	72	14589	14844	48	11004	10955	44	143	178	0	563	518	0	45	378	0	0.871122
43270	43777	69	21030	21258	60	13368	13330	46	10	108	0	866	703	0	287	590	0	0.872315
133740	110915	90	58446	48915	88	45205	36685	86	354	432	0	2647	2268	28	366	751	0	0.872315
144872	134197	87	59755	54152	87	58271	53776	86	391	475	0	3391	2853	32	225	598	0	0.873508
43174	46443	57	12050	12545	42	15448	15931	47	201	172	0	843	792	0	166	510	0	0.873508
56893	58377	70	21952	22465	59	19327	19904	50	243	191	0	959	902	0	-333	224	0	0.873508
98483	86187	93	37435	32954	80	33237	29632	80	257	324	0	1813	1671	22	16	402	0	0.873508
40418	41087	69	16054	16507	49	13555	13886	44	136	198	0	659	842	0	101	424	0	0.874702
217185	168059	101	80721	61303	98	90892	69283	99	957	743	0	5136	3938	44	560	802	0	0.874702
58562	60701	71	14929	15249	47	18027	18095	51	265	284	0	941	1010	2	619	955	0	0.874702
39228	39620	68	15641	16115	46	12744	12556	47	92	142	0	887	781	0	-251	283	0	0.874702
154263	136326	89	58326	51532	88	58961	53493	87	774	682	0	3204	2787	32	967	642	0	0.875895
59494	60340	77	27193	27598	72	21126	20456	57	188	217	0	997	1042	5	530	921	0	0.875895
76595	76111	93	36463	36600	77	24502	24655	74	465	354	0	1363	1310	12	-676	0	0	0.877088
33497	32574	70	14198	14310	47	10374	10414	42	-5	199	0	585	634	0	270	834	0	0.878282
49357	48702	81	17534	17291	56	16986	16190	51	83	217	0	864	888	0	83	224	0	0.878282
101415	99152	86	29272	28854	77	48170	46669	79	521	431	0	2547	2553	26	239	574	0	0.878282
188066	143422	102	81721	63266	100	58589	46147	99	845	674	0	3161	2484	33	1097	1384	9	0.879475
203917	163415	96	89922	73043	93	60607	49349	92	587	583	0	3041	2407	32	384	661	0	0.879475
252410	198551	128	133151	108902	111	147074	121789	111	1582	1290	18	7648	6333	45	897	649	0	0.881862
131187	124674	87	39714	37209	85	65650	61883	86	646	622	0	3568	3659	30	718	754	0	0.881862
257994	181424	119	105877	79286	110	83263	56475	108	697	586	0	4844	3065	44	508	1046	4	0.883055
40074	42008	68	15880	16417	47	13841	13971	44	223	198	0	691	809	0	-340	178	0	0.883055
169263	148134	91	55402	47699	87	74105	64892	90	847	685	0	4368	3523	39	647	898	0	0.884248
70278	70392	75	26851	26796	73	23742	23170	62	365	220	0	1116	1136	9	-78	331	0	0.884248
125320	124039	83	49262	48631	81	62998	61112	81	649	532	0	3663	3447	31	311	731	0	0.884248
37905	41750	52	19921	20293	54	15373	15248	50	268	206	0	816	761	0	-263	668	0	0.884248
125556	118650	86	79689	76741	84	55666	53335	81	618	620	0	2706	2693	27	53	776	0	0.885442
47972	49276	72	23924	24539	60	15267	15928	46	224	252	0	850	945	0	27	357	0	0.886635
234184	172031	113	186939	150661	106	147293	110468	107	1861	1544	20	8065	5840	51	1670	1135	9	0.886635
54013	54878	70	20398	20736	53	14851	14710	48	235	211	0	661	634	0	-191	342	0	0.886635
165316	143320	89	70114	58937	88	74421	62301	90	938	637	0	3853	3455	34	1434	673	0	0.887828
43498	42262	79	14959	15046	48	12716	12850	43	328	244	0	862	922	0	-229	234	0	0.887828
242748	182057	106	83161	62717	104	87385	65294	103	981	885	0	4647	3748	39	-56	354	0	0.887828
127524	107141	103	59291	49021	86	37308	30608	84	428	666	0	2053	1792	25	-54	465	0	0.889022
38913	39141	70	12365	12765	43	12399	12351	45	147	285	0	622	717	0	-393	223	0	0.889022
33374	33901	73	15908	16138	48	11009	11071	42	-76	152	0	587	530	0	-211	596	0	0.889022
240354	182099	99	107537	81596	100	114222	85252	100	1136	858	0	6208	4626	45	1818	1135	13	0.890215
31432	29999	81	9820	9970	41	10356	10232	42	-39	248	0	477	612	0	-95	268	0	0.890215
41051	41309	72	15185	15437	48	13321	13215	46	-57	74	0	679	771	0	-154	502	0	0.891408
33893	32806	71	9104	9226	40	10593	10453	42	59	112	0	638	564	0	625	648	0	0.891408
53661	55832	73	17791	17980	52	18058	17817	52	196	360	0	1010	1203	10	-19	265	0	0.891408
189006	159578	93	85240	73475	92	85039	70746	92	1078	929	0	4554	4037	38	1444	1629	14	0.891408
35226	37600	50	10792	11550	40	13597	13899	44	211	186	0	579	599	0	-68	210	0	0.891408
47760	49607	72	17057	17806	48	15142	14639	48	98	231	0	773	764	0	553	597	0	0.891408
45232	46202	70	22644	23204	63	13744	13607	46	50	126	0	790	931	0	-44	217	0	0.892601
173469	145982	93	56614	45973	91	71320	60432	91	912	844	0	3807	3015	36	445	612	0	0.892601
34435	34898	82	11497	11209	45	11924	11299	46	76	165	0	550	607	0	404	457	0	0.892601
32690	33144	61	16678	17204	51	10726	10637	42	61	159	0	582	525	0	484	495	0	0.893795
27500	27788	70	10570	10950	42	9479	9840	40	171	181	0	531	556	0	714	791	0	0.893795
54208	54856	75	12107	12209	45	14795	14882	47	7	83	0	920	893	0	-40	546	0	0.894988
45824	45460	75	25621	25506	71	13502	13229	46	244	280	0	522	641	0	383	574	0	0.894988
33946	35577	54	16752	17091	51	12200	12671	43	51	162	0	637	725	0	174	509	0	0.894988
71391	72374	77	42041	42762	76	19968	20061	56	343	278	0	1118	1265	12	632	953	0	0.894988
110355	107018	82	31989	31441	78	34980	33681	79	583	479	0	1949	1780	20	-370	312	0	0.896181
49701	51777	64	20044	20418	55	16994	17252	51	289	210	0	1033	1035	5	168	613	0	0.896181
51786	52805	75	17118	17147	52	15918	15777	49	153	272	0	838	876	0	-311	172	0	0.897375
24916	25829	65	6698	6879	35	7951	8246	38	-7	125	0	512	480	0	88	353	0	0.897375
28895	30128	66	11620	11882	44	11310	11206	44	-104	107	0	632	601	0	-142	267	0	0.897375
90509	79900	95	38579	33937	80	31049	26960	80	448	315	0	1640	1468	18	-28	191	0	0.898568
197119	155685	96	81507	62168	95	95551	75465	95	992	764	0	5248	4031	42	1312	2279	14	0.899761
31418	32377	60	9181	9546	39	11887	12569	43	100	166	0	583	664	0	111	924	0	0.899761
117072	109740	87	53695	49994	82	39243	37154	80	554	495	0	2239	2085	24	-296	572	0	0.900955
23684	24198	61	12185	12508	44	7552	7554	38	121	166	0	353	369	0	-461	16	0	0.900955
56004	58105	72	23077	23386	64	17683	17139	50	344	298	0	928	968	0	127	406	0	0.900955
41780	42362	71	16885	17123	52	14339	14635	46	392	308	0	619	727	0	-170	268	0	0.902148
118857	115356	86	58437	57822	82	44316	43432	81	706	787	0	2284	2281	25	676	1553	10	0.903341
69181	68014	78	30063	30130	73	24129	24152	59	-83	131	0	1094	1135	9	341	512	0	0.903341
51436	49126	75	24507	23221	63	18163	17023	53	259	221	0	1043	938	0	-234	316	0	0.903341
200367	163487	98	130358	110284	95	89224	70972	95	1323	897	0	4845	3908	40	631	653	0	0.904535
114680	95215	86	48818	41087	85	41423	34914	84	347	522	0	2498	1891	29	515	581	0	0.905728
168546	145490	96	75091	63571	93	89587	76522	94	1021	853	0	4728	4014	39	1105	1438	12	0.905728
75600	76089	75	36869	37106	75	28331	28692	74	-40	268	0	1271	1344	14	281	930	0	0.906921
258843	183314	113	82587	55216	111	88704	61106	110	1106	871	0	5044	3613	44	195	445	0	0.908115
93215	95485	79	54618	54537	78	33345	33529	75	454	513	0	1381	1331	15	295	858	0	0.908115
74995	75538	79	17314	17180	52	26010	25744	68	205	227	0	1471	1631	17	197	710	0	0.909308
205016	166922	96	121541	103134	97	65470	52975	95	1097	754	0	3461	2878	33	-164	210	0	0.909308
230487	166805	110	128867	90933	111	139713	101645	111	1698	1133	20	7648	5521	49	1539	779	0	0.910501
37035	37538	71	13043	13314	45	11300	11626	44	241	234	0	452	444	0	-98	356	0	0.910501
191994	158086	100	78768	64066	95	85395	68982	96	1227	1004	1	4265	3576	37	1393	977	0	0.911695
160894	138372	90	72607	62205	89	57022	50085	88	1028	858	0	3032	2630	30	1462	914	0	0.911695
182415	152027	92	73000	60867	92	66256	55106	91	906	697	0	3691	3044	35	414	750	0	0.912888
185249	156892	97	53113	44754	92	82365	70216	94	669	797	0	4531	3785	38	1238	837	0	0.915275
153313	134564	86	52209	45195	87	66301	55996	88	667	429	0	3386	2935	33	256	1181	7	0.915275
36689	37020	72	14910	15350	47	13043	13727	46	-105	49	0	661	704	0	399	732	0	0.915275
46608	48145	76	13939	14343	45	15144	14899	47	452	330	0	900	868	0	560	555	0	0.915275
199466	153000	96	84180	63265	95	103082	78967	95	1323	993	0	5546	4283	44	1215	944	0	0.915275
76132	78288	81	29465	30072	73	27814	28395	73	413	259	0	1716	1409	19	810	632	0	0.915275
311964	194124	124	173527	123377	121	137027	94777	120	1615	1079	8	7347	4940	51	1366	1635	10	0.916468
71038	69430	77	24774	24104	61	24942	24747	68	375	403	0	1480	1437	15	-118	366	0	0.917661
47607	51367	62	13480	13821	44	19712	20348	52	423	339	0	983	987	0	-296	287	0	0.917661
69236	69938	77	20855	21194	57	24070	23752	72	22	137	0	1131	1141	9	-272	325	0	0.917661
153676	133929	94	50766	44127	89	59803	51652	89	549	633	0	3258	2819	31	2046	1345	10	0.917661
143916	134220	91	62850	58514	86	55110	51257	86	757	574	0	3236	2905	30	-122	412	0	0.917661
187425	159421	92	94936	81386	95	69929	59826	92	787	812	0	4115	3261	38	675	1760	12	0.918854
212859	165858	106	84460	66556	97	86224	67087	98	1050	854	0	4311	3369	39	1557	993	0	0.920048
173681	145575	97	72399	60503	95	61973	52651	94	762	430	0	3295	2820	33	173	489	0	0.920048
50518	51821	75	27263	28084	72	14456	14808	46	249	266	0	580	697	0	247	664	0	0.921241
260275	183673	106	140633	101681	107	93582	66229	106	985	708	0	5489	4103	45	909	1106	5	0.921241
53259	52439	82	17781	18275	52	16634	16302	50	344	249	0	955	929	0	581	510	0	0.922434
209458	168441	109	67697	56753	100	85578	68288	101	1092	862	0	4494	3629	38	626	689	0	0.922434
38120	38154	79	12920	13071	46	13568	13161	47	226	239	0	973	994	0	830	529	0	0.923628
223448	174108	107	140279	116749	104	102366	84532	104	1473	1044	6	5751	4384	43	67	400	0	0.924821
227618	177973	112	88262	70007	96	75167	60174	96	828	715	0	4199	3232	39	486	618	0	0.926014
39351	40437	75	6959	7183	36	13273	13342	44	371	224	0	916	867	0	-75	295	0	0.927208
337429	201754	139	202878	120843	137	145292	93886	133	2278	1232	20	8027	5720	53	583	1053	5	0.928401
163949	143781	91	68523	60368	88	56015	47675	88	867	777	0	3087	2572	33	38	357	0	0.928401
254112	188919	101	98728	73896	100	103790	77103	101	1319	973	0	5226	3973	43	981	762	0	0.928401
134168	118395	88	60217	51564	85	49408	43249	85	598	591	0	2721	2490	28	-392	163	0	0.929594
186729	149725	93	79184	63530	94	63858	50677	93	924	714	0	3246	2705	33	452	712	0	0.929594
61603	65919	73	24473	25336	56	20854	21118	58	283	314	0	1049	1186	9	792	1004	1	0.929594
144760	132787	93	60035	53614	87	76018	70765	87	858	896	0	3926	3868	33	87	433	0	0.929594
183310	155564	98	72648	61296	91	59255	49886	91	1093	730	0	3030	2690	31	-19	599	0	0.929594
156645	152173	87	54548	52657	84	60477	58354	85	1138	988	0	3300	3003	32	225	621	0	0.929594
197830	135182	123	74105	57752	112	79537	57173	115	1139	678	0	4546	3345	36	1583	880	0	0.930788
115083	111528	97	57183	56131	81	51650	50547	80	571	626	0	2894	2804	29	442	532	0	0.930788
36222	36818	68	12566	12666	43	10833	11180	42	261	272	0	479	630	0	-131	342	0	0.931981
56889	56319	89	24182	24362	72	16792	16544	52	159	290	0	746	738	0	-131	488	0	0.931981
218504	174779	102	99165	80277	101	77275	62545	98	1144	1006	1	4377	3351	39	435	1132	5	0.933174
103187	101514	78	42886	41532	79	31002	30838	77	479	450	0	1580	1411	15	-551	144	0	0.933174
219625	173738	104	101239	83642	102	83311	67179	101	1200	889	0	4284	3487	38	425	570	0	0.933174
44080	43729	73	17980	18153	52	14393	13937	47	84	107	0	781	788	0	-271	342	0	0.934368
59133	57999	80	28612	28720	72	18627	18762	53	226	213	0	1044	882	0	191	379	0	0.935561
38412	38072	83	14488	14660	48	12450	12797	43	115	267	0	643	780	0	40	293	0	0.936754
22907	24038	51	8328	8633	38	9416	8986	42	13	87	0	565	617	0	932	1172	6	0.936754
32161	31966	80	15548	15660	50	11723	11552	44	2	132	0	726	691	0	-1	458	0	0.936754
174050	149260	91	47984	40956	88	77379	65122	91	713	515	0	3651	3361	34	576	905	0	0.936754
238083	184132	108	119166	95430	104	87516	69596	103	1086	799	0	4526	3601	38	675	767	0	0.937948
42401	45329	61	25706	26218	69	17095	17174	50	412	468	0	936	991	0	-90	211	0	0.937948
20186	22062	48	13188	13954	45	6780	7343	35	81	213	0	342	274	0	-64	248	0	0.939141
240426	168504	109	99125	68247	107	107582	73486	107	1077	964	0	5818	3894	46	739	899	0	0.939141
74765	76532	70	16814	17509	47	25469	26124	61	277	218	0	1378	1348	14	73	336	0	0.939141
104336	103717	80	48373	48134	79	49573	48481	79	586	690	0	2642	2472	28	472	580	0	0.940334
119080	117370	82	41654	41036	80	60828	59632	81	632	558	0	3056	3071	29	1151	1004	1	0.940334
59945	61427	77	21007	21309	53	21691	21776	62	438	238	0	1138	1094	7	456	754	0	0.940334
17670	19188	46	5894	6401	34	7446	7414	38	84	209	0	457	593	0	390	705	0	0.940334
241699	175762	106	83054	60955	103	86183	62787	103	801	593	0	4558	3489	40	1151	1511	9	0.940334
167363	152811	94	67094	59117	89	58956	51828	88	788	654	0	3158	2895	30	668	731	0	0.941527
145448	141562	87	45712	44328	82	58368	55531	83	973	798	0	3236	3072	30	-59	653	0	0.942721
163025	131051	93	63870	50837	92	51048	41366	91	761	724	0	2660	2073	30	-232	870	0	0.942721
140920	125125	91	62238	53787	86	54965	48920	87	411	597	0	3083	2851	30	856	810	0	0.942721
39221	40665	68	15195	15996	45	11823	12190	41	70	126	0	395	496	0	-265	68	0	0.942721
203370	157385	113	84094	67172	96	71859	56571	96	789	839	0	4141	3117	40	176	390	0	0.943914
242434	172583	103	147114	113698	101	122686	93265	100	1509	887	0	6067	4628	46	913	796	0	0.943914
65300	62273	78	38269	35646	77	25135	22275	68	375	272	0	1478	1184	13	-350	255	0	0.943914
69848	67984	76	30301	28557	72	24532	22998	68	236	312	0	1450	1194	14	-327	397	0	0.943914
36829	37867	66	9830	9987	41	12665	13330	44	-153	80	0	688	760	0	-211	202	0	0.945107
44905	45276	74	12024	12180	44	14320	14390	45	-22	81	0	655	650	0	386	671	0	0.946301
232484	171352	104	82837	60298	101	98699	70509	102	1327	950	0	5372	3901	44	1012	565	0	0.947494
174591	138060	97	73156	57163	93	80945	64352	93	914	681	0	4284	3141	39	830	784	0	0.947494
48011	49450	76	21354	21678	61	16334	17373	47	159	177	0	840	767	0	92	486	0	0.947494
253904	180589	110	100906	71674	109	121037	84849	109	1477	974	0	6436	4853	45	1750	1609	13	0.948687
165614	140094	108	70978	60713	92	57797	49036	90	763	795	0	3213	2756	33	1359	1022	3	0.948687
65360	66526	75	17741	17590	52	23782	23647	63	467	377	0	1074	1158	9	114	354	0	0.949881
117590	116672	81	46261	45119	79	43326	41950	78	586	596	0	2507	2255	28	426	646	0	0.949881
260558	190785	133	101032	74064	133	101472	70800	127	1174	882	0	5415	3839	44	1290	1520	10	0.949881
139715	122256	90	63799	54515	88	46648	40401	86	898	635	0	2293	2150	26	-20	372	0	0.949881
119705	111149	99	43791	39285	84	59193	54424	85	314	500	0	2994	2897	29	847	947	0	0.951074
38830	38416	74	20091	20337	57	14279	14390	48	100	143	0	741	824	0	-218	115	0	0.951074
21547	23529	58	6655	6879	36	8166	8708	37	-4	100	0	543	439	0	148	401	0	0.951074
36076	36878	60	17907	18288	52	14049	14107	45	123	264	0	806	733	0	-28	337	0	0.952267
113861	107411	93	57475	53470	84	38296	35715	81	113	229	0	1924	1868	21	-372	420	0	0.952267
77644	72504	83	34022	31856	79	26795	25078	73	427	299	0	1537	1359	16	569	624	0	0.952267
141839	132785	86	44222	41867	82	39332	36797	82	619	586	0	2070	2200	21	403	700	0	0.952267
128362	119199	93	60526	53588	86	56488	50385	86	555	515	0	3144	2892	30	209	469	0	0.952267
37306	40565	55	14624	15322	44	12298	12424	43	314	227	0	637	740	0	533	765	0	0.953461
45987	48415	58	19497	19939	56	17304	17948	52	-48	191	0	1000	988	0	-351	381	0	0.953461
23304	25287	47	10609	10785	42	8695	8664	40	84	233	0	362	311	0	-85	575	0	0.954654
119869	116920	85	32538	32052	79	64791	62054	81	571	590	0	3299	3203	31	1039	1484	15	0.954654
93618	92574	82	31551	30879	77	27326	26831	76	281	318	0	1470	1455	16	-50	634	0	0.955847
128582	127145	83	84166	82567	83	50335	49410	80	725	549	0	2579	2805	26	522	781	0	0.955847
26817	28639	53	6525	6774	35	10424	10473	41	260	256	0	615	462	0	698	627	0	0.955847
117978	117338	82	49930	49243	80	52343	51088	81	761	712	0	2876	2718	28	889	591	0	0.955847
31331	32656	74	11006	10848	44	12332	11933	49	18	122	0	682	823	0	510	464	0	0.955847
31638	31887	69	11303	11680	42	10661	11350	41	-36	119	0	686	619	0	-101	246	0	0.957041
83237	83804	78	25889	25635	70	23998	23767	58	316	330	0	1235	1171	10	355	506	0	0.957041
101242	100989	81	37450	37312	78	28554	27346	76	344	356	0	1738	1498	20	532	581	0	0.957041
70334	68070	92	38406	38556	76	18375	18465	54	110	158	0	1020	1147	8	535	733	0	0.957041
142720	129988	91	56115	50705	87	70865	64899	87	473	455	0	3798	3521	33	757	754	0	0.957041
53613	52404	75	21676	21815	70	17152	17276	50	-52	170	0	844	881	0	-605	12	0	0.958234
40042	39354	77	16442	16636	49	12505	12358	44	310	222	0	807	749	0	657	571	0	0.958234
191620	154348	105	87812	70438	95	66103	52935	93	791	637	0	3473	2851	34	50	353	0	0.958234
42466	42675	77	16054	16448	49	16559	16950	49	170	160	0	733	738	0	-247	350	0	0.959427
33573	34103	70	14368	14575	48	11285	11211	44	157	167	0	680	579	0	119	577	0	0.959427
58682	60919	74	22443	22629	65	20611	20883	55	254	381	0	919	1051	5	397	1036	3	0.961814
117355	111322	84	42435	40104	80	39331	35613	81	415	273	0	2213	1958	25	-556	0	0	0.961814
102849	103527	82	32722	32696	76	50394	49663	79	603	744	0	2693	2634	26	-17	615	0	0.961814
167828	142505	91	75923	64498	91	76615	63497	92	621	737	0	4164	3369	39	-323	626	0	0.963007
188256	154899	94	78594	63499	94	84599	70080	95	944	903	0	4504	3594	40	602	582	0	0.963007
95004	93617	79	39819	38472	78	32229	30415	78	482	332	0	1595	1627	17	220	749	0	0.9642
184122	146500	100	69328	54647	97	66439	53019	97	1035	738	0	3738	2905	36	953	1457	10	0.965394
32109	33195	67	10400	10686	41	12065	12150	44	418	284	0	595	636	0	-368	230	0	0.965394
36254	35770	69	17002	17382	50	11813	11806	44	309	230	0	587	637	0	476	899	0	0.966587
188382	155979	104	53828	42042	92	92302	77652	95	948	738	0	4750	3898	41	762	890	0	0.96778
68779	70913	76	26753	27195	74	22524	22369	62	329	285	0	1129	1199	10	770	640	0	0.96778
105529	106114	82	46569	46480	79	54044	53900	80	582	514	0	2927	2929	28	617	694	0	0.96778
104093	102489	81	50990	49374	80	33010	32207	78	804	530	0	1600	1557	18	-165	271	0	0.96778
59635	61931	74	22960	23753	58	19903	20824	52	-24	115	0	1065	1079	7	533	726	0	0.96778
175806	148215	91	88998	75415	91	97134	81688	93	906	797	0	5277	4454	41	957	895	0	0.96778
41609	42280	71	14676	15113	46	16393	16595	48	133	140	0	907	869	0	603	936	0	0.968974
29512	30391	65	6090	5988	35	10440	10277	42	-1	108	0	632	483	0	-499	0	0	0.970167
46240	46237	73	18111	18301	51	17078	17246	53	290	328	0	831	845	0	530	639	0	0.97136
90396	81935	81	39873	35152	82	29821	26703	80	295	310	0	1323	1159	11	288	502	0	0.97136
99122	99256	83	40158	39896	78	39104	38452	79	522	606	0	2082	1982	22	932	767	0	0.97136
129489	124577	85	41624	40401	81	53376	51084	83	729	430	0	2867	2671	28	326	625	0	0.972554
25874	27429	64	12307	12861	43	10969	11219	42	202	192	0	657	723	0	-258	251	0	0.972554
50643	51526	71	27620	28550	70	15591	16348	47	222	288	0	704	817	0	-107	352	0	0.972554
65911	66926	75	30278	30058	75	21894	21763	59	350	275	0	1091	1168	9	444	607	0	0.972554
18913	18473	62	9220	9512	40	9486	9512	41	35	145	0	646	645	0	350	517	0	0.973747
47681	49290	64	17015	17349	51	15970	16623	48	177	224	0	870	993	0	431	633	0	0.973747
79116	76593	78	32785	30623	78	24410	23227	70	550	401	0	1512	1399	17	650	674	0	0.97494
241573	180901	105	108789	83320	103	108690	81296	103	1345	809	0	5862	4314	47	503	527	0	0.976134
37360	39658	68	15377	15533	48	12159	12491	44	274	205	0	711	725	0	-129	334	0	0.976134
143540	133580	94	56474	52582	87	73855	68249	87	713	712	0	3983	3884	33	727	413	0	0.977327
128112	124075	94	42875	42382	81	65256	63545	82	435	508	0	3373	3307	30	789	793	0	0.977327
152485	130814	89	56132	48221	87	63043	54587	88	823	560	0	3496	2893	33	858	1120	7	0.97852
137009	130515	85	53768	51472	83	39772	37169	82	693	505	0	1995	1846	22	-272	180	0	0.979714
43188	45270	59	21565	21653	62	13120	13267	44	62	214	0	728	851	0	257	716	0	0.980907
108615	96271	86	48573	42833	84	37654	31992	83	468	374	0	2178	2122	23	-144	437	0	0.980907
118018	116133	83	38213	37520	79	59348	58388	81	503	642	0	3004	2972	28	1105	1475	11	0.9821
197936	157753	98	72594	58405	94	69379	55576	95	532	607	0	3431	2867	34	901	971	0	0.983294
264604	149063	120	106640	57109	111	110292	67446	113	1260	800	0	6193	3592	55	756	522	0	0.983294
22825	23607	57	10628	11303	41	9612	10040	39	164	321	0	634	690	0	-246	348	0	0.983294
255758	180277	127	102034	71549	113	116693	81622	115	1101	733	0	6400	4329	48	1696	1995	16	0.983294
42671	44298	76	12377	12905	43	13597	13382	46	124	189	0	671	755	0	539	737	0	0.983294
110800	108892	91	42725	42180	79	42075	41710	79	577	597	0	2170	2330	23	268	620	0	0.984487
203932	155934	95	84208	64115	96	77328	56799	96	1057	855	0	4395	3365	40	281	876	0	0.984487
145767	129831	96	74078	67061	87	56294	50610	86	795	758	0	2912	2656	29	300	520	0	0.984487
85999	83276	82	37848	37070	78	26980	25940	77	396	417	0	1470	1541	16	422	595	0	0.98568
105148	104166	81	35094	34727	77	37005	36787	77	375	379	0	2026	2158	23	165	421	0	0.98568
102488	101932	83	37058	36711	78	36292	35855	77	350	381	0	1939	2039	20	377	872	0	0.98568
171446	142215	98	63503	51780	91	80797	66333	92	846	694	0	4632	3828	39	743	720	0	0.986874
83920	81333	87	36140	35959	77	28457	27914	76	92	311	0	1641	1485	18	74	506	0	0.986874
143525	129816	90	58847	52731	85	70772	64891	87	829	615	0	3827	3470	34	1036	1103	5	0.986874
251985	192800	118	149482	122264	116	146442	117320	116	1846	1526	21	8072	6453	47	1758	1309	9	0.988067
219604	179103	107	93149	76462	98	93752	75524	99	1090	1191	10	4795	3923	40	828	971	0	0.988067
74486	73344	83	19862	19640	58	23966	23735	65	154	348	0	1374	1368	15	190	529	0	0.98926
181431	138700	98	68355	53164	96	55790	43385	95	786	618	0	3165	2321	34	872	779	0	0.990453
79910	80923	78	20971	21199	55	28337	28477	73	354	343	0	1377	1439	17	169	666	0	0.990453
160542	133932	96	63812	53105	90	65416	53575	91	878	777	0	3439	2746	32	491	879	0	0.991647
98726	100982	80	35582	35702	76	54537	53137	78	493	364	0	2730	2742	27	1119	1071	4	0.991647
123565	119460	85	64814	62855	82	44498	42318	82	362	417	0	2471	2148	27	240	459	0	0.99284
186437	161867	92	107391	97126	92	56357	48669	89	682	579	0	3454	2969	33	736	842	0	0.99284
74847	72746	83	35809	33750	92	25310	23409	79	497	388	0	1415	1206	11	267	452	0	0.99284
126664	125299	86	62820	61705	82	71458	69751	83	805	663	0	3893	3896	32	856	1200	6	0.994033
56086	57498	76	27498	27495	72	16716	16800	50	232	181	0	1146	1140	9	-546	50	0	0.995227
68911	67168	80	31123	30623	76	24154	22986	72	48	172	0	1363	1345	14	434	605	0	0.995227
186244	148387	99	82200	65583	92	69169	54326	91	1152	812	0	3891	3134	36	1742	1482	13	0.99642
100487	90115	85	41705	35531	82	34572	29681	81	618	442	0	1734	1561	20	278	415	0	0.99642
76860	74558	79	23145	22913	65	26389	26473	74	491	357	0	1602	1504	17	7	366	0	0.997613
100918	101318	92	34174	34005	77	53731	52849	79	526	513	0	2967	2923	27	23	377	0	0.998807
57800	59522	73	18998	19231	53	21182	21064	61	411	320	0	921	971	0	300	483	0	0.998807
17496	18400	56	9395	9703	41	5716	5923	34	-37	63	0	260	357	0	-482	100	0	1
180578	145275	110	82193	67661	94	61264	49742	92	760	565	0	3219	2697	32	1632	1784	14	1
42469	41968	74	12496	12902	43	13729	13964	46	410	346	0	707	788	0	-307	158	0	1.00239
99191	97096	89	26992	26676	75	28029	26520	78	307	283	0	1644	1432	16	76	344	0	1.00239
104753	102669	90	58474	57221	81	39807	38845	78	515	371	0	2140	2072	23	495	868	0	1.00358
50628	50561	87	34245	32861	87	16743	15423	74	-90	203	0	979	867	0	782	906	0	1.00358
37166	37473	62	14751	14932	48	12534	12866	44	69	104	0	646	753	0	322	379	0	1.00477
31427	32295	61	11320	11477	44	10741	11350	42	325	312	0	851	691	0	-245	359	0	1.00477
53038	53937	73	22953	23302	64	16155	15830	49	78	172	0	785	784	0	-272	481	0	1.00477
65277	60899	78	34190	31471	75	24158	21802	70	159	258	0	1193	983	0	-138	312	0	1.00477
44592	45209	66	19711	20309	53	14864	15145	47	469	280	0	861	807	0	18	479	0	1.00597
27729	28195	63	11743	12052	43	8982	9283	40	5	90	0	516	506	0	-519	121	0	1.00597
77216	77289	77	43163	43339	77	24441	24476	73	277	238	0	1451	1398	15	426	627	0	1.00597
122019	106527	87	53528	46770	85	38229	34157	84	384	397	0	2043	1977	23	464	442	0	1.00597
43203	44391	74	22171	22532	57	14683	14882	51	250	333	0	731	721	0	323	473	0	1.00597
72035	71000	90	21612	21748	59	23799	23927	72	101	218	0	1239	1221	12	159	437	0	1.00716
165526	133593	94	68561	55980	90	50850	40093	90	828	526	0	2922	2422	32	749	778	0	1.00716
226683	164297	101	90548	65430	98	87365	61494	99	943	816	0	4602	3336	41	357	842	0	1.00716
223886	176290	102	106762	85970	100	100042	79364	100	1117	842	0	5512	4397	42	24	507	0	1.00716
218107	173881	94	93265	72217	95	64313	48496	95	936	758	0	3486	2791	36	1599	1024	2	1.00716
87179	92397	68	23416	24045	53	37330	36529	76	627	377	0	1875	2026	22	127	395	0	1.00835
24237	28120	54	8532	9498	37	9274	9855	38	176	211	0	589	653	0	216	382	0	1.00835
31397	33288	65	10713	11131	41	11627	11385	45	22	137	0	679	612	0	-464	134	0	1.00835
322091	231622	148	186881	142289	132	206712	154370	133	2175	1736	22	10643	8054	60	2039	2273	34	1.00835
164291	149768	94	94107	86497	89	69693	63979	87	605	651	0	3398	3090	30	413	1014	1	1.00955
203230	164888	100	88953	71646	97	80497	65818	95	963	937	0	4099	3308	37	-168	442	0	1.01074
85415	86475	78	36862	36858	76	41466	41094	76	536	667	0	2001	1965	24	684	945	0	1.01074
137662	123205	89	51922	46239	87	56506	50375	87	949	793	0	2781	2464	29	615	1110	5	1.01193
145170	117460	102	62974	52209	90	45966	36784	88	288	490	0	2594	1995	29	-292	398	0	1.01193
75722	76200	76	37431	36931	76	23830	23352	66	304	224	0	1382	1280	13	-669	117	0	1.01313
188034	153842	97	82769	70002	93	57985	48345	91	984	732	0	3274	2854	31	437	472	0	1.01313
48134	46638	78	21116	21270	61	14639	14303	48	131	130	0	742	711	0	1064	934	0	1.01432
172494	145191	108	92137	78258	94	73206	60697	91	881	724	0	3538	3126	34	-462	408	0	1.01432
205834	166401	98	97883	78456	97	78214	64759	97	800	852	0	4236	3473	38	912	1110	5	1.01432
125324	108143	85	59226	50250	87	39906	33459	86	319	432	0	2240	1859	26	393	730	0	1.01432
68035	69761	76	18338	19150	49	24283	24297	63	332	194	0	1345	1367	15	-425	137	0	1.01551
70738	74405	75	39791	40300	74	27307	27138	70	100	229	0	1325	1193	13	678	610	0	1.01551
85551	77557	85	44169	39325	80	30204	27160	78	339	227	0	1548	1472	17	532	521	0	1.0179
20147	21450	51	8827	9148	39	7433	7704	37	-1	116	0	408	426	0	399	1112	5	1.0179
109503	107557	83	46061	45248	79	56479	54507	81	670	521	0	2694	2853	26	365	554	0	1.01909
192842	162207	90	89185	72462	91	97728	80957	93	958	934	0	5867	4601	45	1137	950	0	1.02029
40388	40918	76	22617	22953	62	14341	14584	44	274	304	0	632	768	0	-245	351	0	1.02148
73253	72759	80	30074	29318	76	23580	23175	74	173	266	0	1192	1033	6	343	1043	4	1.02148
136651	120477	98	54082	47178	87	53685	47428	86	776	663	0	2997	2607	31	1199	1595	14	1.02148
157900	133353	94	69427	58179	89	53722	46165	89	903	563	0	2703	2251	29	-14	485	0	1.02267
74609	77006	74	31533	31228	75	24200	23468	75	178	384	0	914	1012	4	453	499	0	1.02267
244103	186920	113	114737	93175	104	91686	71571	105	1290	956	0	5009	3906	42	150	1117	5	1.02267
135394	117886	89	59716	52062	87	54842	48380	85	575	506	0	2985	2589	30	69	360	0	1.02387
128762	111229	102	47873	40996	86	42750	35553	85	415	437	0	2101	1883	24	212	534	0	1.02387
288310	215671	111	134529	100602	110	125861	92983	110	1769	1190	19	7246	5469	47	1090	1323	13	1.02506
140130	118309	95	62973	53427	89	44113	36803	86	801	440	0	2484	2209	26	351	650	0	1.02506
137135	122772	96	58321	52884	84	50694	45038	84	835	510	0	2659	2372	27	1278	997	0	1.02625
32240	34500	55	16365	16572	49	10146	10252	43	80	194	0	453	489	0	555	674	0	1.02625
152134	126980	96	65522	54773	90	69679	58125	90	724	613	0	3530	2860	34	1370	1739	12	1.02745
34808	37621	52	16686	16850	48	12493	12177	44	159	225	0	528	631	0	-153	430	0	1.02745
43475	44060	67	16977	17726	49	16453	16864	49	51	99	0	727	726	0	-150	227	0	1.02745
39051	38958	80	16874	17275	50	12521	12584	45	143	184	0	702	710	0	-23	448	0	1.02745
88270	87067	82	44584	44150	79	29452	29499	78	459	355	0	1567	1541	18	225	366	0	1.02864
238613	171146	106	97663	69690	105	93241	65673	105	891	867	0	5242	3482	44	1238	1178	7	1.02983
150752	145962	86	41387	39475	83	78658	75831	86	1148	1125	10	4151	4099	34	671	1291	10	1.03103
104987	93891	86	48619	43692	83	32434	29176	81	544	337	0	1962	1740	21	126	530	0	1.03103
61980	64349	74	32154	32744	74	19200	19077	54	221	159	0	1003	1053	6	106	565	0	1.03103
237047	165508	112	106181	75831	107	84442	57858	105	862	829	0	4688	3038	43	1865	1224	12	1.03222
179553	159876	93	173018	158738	95	95501	83695	93	1283	1027	5	5131	4966	38	1631	1446	14	1.03222
30963	31013	63	12875	13745	42	11149	11599	41	-95	76	0	663	660	0	256	598	0	1.03222
119136	116235	83	54124	53590	80	60223	59755	81	851	741	0	3209	3059	29	425	1276	9	1.03222
115367	113312	96	43313	42594	79	55209	53735	80	387	650	0	3072	2972	28	83	358	0	1.03341
165462	149571	91	62290	57644	87	45705	41688	87	1082	864	0	2458	2325	25	870	964	0	1.0358
66723	66202	78	33398	33072	75	21546	21611	55	273	330	0	1147	1071	8	124	595	0	1.03699
175275	148226	97	52476	43377	90	80385	68059	92	828	720	0	4339	3485	38	727	723	0	1.03819
25395	26184	60	7465	7677	37	9287	9457	41	245	258	0	422	443	0	62	280	0	1.03819
125121	110145	86	55959	48703	85	42695	36415	84	379	537	0	2396	2032	26	162	478	0	1.03938
37275	37252	71	13129	13513	45	13271	13647	45	132	265	0	832	875	0	178	537	0	1.03938
32344	33624	72	18541	18998	51	10649	10649	42	-78	150	0	522	474	0	626	846	0	1.04057
45917	47572	69	15888	16043	48	17050	17093	50	59	232	0	987	876	0	559	709	0	1.04177
115897	113520	89	64642	63732	81	42155	40924	80	600	627	0	2259	2117	23	787	1307	8	1.04177
43584	42521	76	14227	14336	48	14221	14355	47	138	139	0	746	634	0	461	748	0	1.04296
87284	78324	83	35157	31243	80	26537	22554	70	390	253	0	1802	1499	19	639	533	0	1.04296
160851	141616	95	58210	52163	88	61212	53451	88	596	454	0	3303	3041	31	1185	677	0	1.04415
159366	137163	95	67401	56138	89	76178	64654	89	667	911	0	4296	3495	38	1799	1950	20	1.04415
78494	76821	87	19667	19817	53	24135	24413	65	318	438	0	1287	1403	13	404	531	0	1.04535
243756	170983	128	86686	64895	112	84826	60632	111	1133	922	0	4715	3360	43	-212	578	0	1.04535
88857	88121	80	32038	31851	76	29190	28654	76	494	339	0	1541	1375	15	-153	396	0	1.04654
74747	69143	80	38019	34370	78	23118	20119	69	-19	106	0	1324	1210	11	85	429	0	1.04654
137716	123847	87	62384	54931	87	57460	51382	86	781	909	0	2909	2698	30	471	861	0	1.04654
143922	133553	85	84034	77533	87	50892	45947	84	598	514	0	2896	2640	29	819	981	0	1.04654
189054	160191	102	78230	68750	94	76643	66648	95	835	587	0	4239	3641	35	1173	1117	5	1.04773
177544	146576	95	80308	67237	95	78645	64369	95	1267	809	0	4206	3483	37	709	749	0	1.04893
352180	223306	151	185604	124249	133	144213	91996	133	1924	1412	26	7951	5161	53	1023	1006	1	1.04893
163395	150594	97	63997	59657	87	57085	51891	88	952	662	0	3295	3085	31	384	641	0	1.05012
170402	147878	92	76257	67353	90	73054	63788	90	938	696	0	3560	3082	34	846	1050	4	1.05012
140957	130659	86	56520	50556	86	67624	61657	86	996	722	0	3399	3214	31	121	669	0	1.05012
205136	160742	99	90013	71121	99	103044	80604	99	1160	948	0	5433	4007	45	730	589	0	1.05251
126795	109832	88	59500	50373	86	36111	30541	84	565	564	0	1791	1510	22	416	672	0	1.05251
51980	52041	77	25243	25017	71	17888	18177	51	87	151	0	845	826	0	58	619	0	1.0537
69616	64457	81	39713	34821	78	24481	21805	64	485	374	0	1202	1033	5	384	796	0	1.0537
69030	67424	80	22924	22353	62	22071	20837	63	320	292	0	1019	1154	9	111	390	0	1.05489
25419	27333	60	8560	8864	39	9682	9624	40	190	221	0	461	515	0	-320	188	0	1.05489
212878	161706	115	107418	84058	100	83100	62339	102	935	737	0	4412	3649	38	372	807	0	1.05609
141604	119857	88	66044	56724	89	48278	41008	89	739	607	0	2620	2367	28	35	334	0	1.05609
188632	155169	92	80318	64223	94	66262	54220	93	1392	722	0	3739	3044	35	868	1214	9	1.05609
111413	107577	87	45518	44619	80	49726	48209	80	558	437	0	2406	2438	24	369	959	0	1.05728
181151	144398	108	74058	56997	95	69524	55583	94	967	804	0	3801	3222	34	893	810	0	1.05728
208688	165524	103	80301	63844	100	71135	56383	102	782	619	0	3991	3236	35	1117	661	0	1.05728
52795	55082	72	26742	27266	72	15438	15881	47	44	225	0	623	669	0	108	540	0	1.05728
125934	122321	95	39623	38837	81	50222	49022	83	544	621	0	2863	2851	28	944	781	0	1.05847
50895	52249	73	13706	13828	46	17461	17801	50	223	225	0	757	723	0	489	519	0	1.05847
68681	66500	89	29447	28696	74	21836	21197	59	248	227	0	1339	1261	14	209	711	0	1.05967
130237	122445	89	44992	42517	82	49173	46417	83	349	522	0	2606	2282	27	12	420	0	1.05967
157578	135893	91	64781	55251	90	58747	50903	90	694	686	0	3334	2743	31	188	764	0	1.06086
258191	142550	122	115266	63863	120	79150	44868	120	933	641	0	4297	2630	52	615	556	0	1.06086
67638	67686	76	24094	24384	60	23103	23034	62	382	373	0	1217	1155	10	410	391	0	1.06086
159747	141573	93	72995	65777	90	74001	66571	89	748	750	0	3745	3139	33	358	607	0	1.06086
59645	57172	74	25842	24109	73	22536	21357	63	227	218	0	1180	1283	11	54	638	0	1.06205
52473	54525	64	25136	25492	71	17810	18099	53	-50	135	0	958	871	0	613	613	0	1.06325
42171	42762	71	20137	20250	53	13940	13467	48	56	162	0	859	769	0	432	593	0	1.06325
20766	22286	46	6996	6967	38	11116	11527	42	190	295	0	444	485	0	-282	282	0	1.06325
64241	66322	76	10027	10111	41	20254	20363	64	436	269	0	1129	1144	10	205	416	0	1.06325
30597	32321	53	14086	14363	47	11458	11155	44	177	255	0	627	564	0	-218	549	0	1.06325
41951	43001	77	20529	21167	56	13626	13888	43	125	283	0	791	727	0	687	542	0	1.06444
114722	105337	90	55200	50382	84	39046	34966	83	604	526	0	2286	2079	24	416	555	0	1.06444
39257	37007	74	15824	16128	50	13139	13509	46	227	330	0	677	672	0	-272	216	0	1.06444
134220	117195	96	54859	47685	87	48457	42025	85	598	535	0	2516	2392	25	1041	902	0	1.06444
25259	26685	66	12889	13250	45	10265	10581	40	43	173	0	555	639	0	270	471	0	1.06563
107644	98339	88	47573	41646	84	30699	27532	82	135	350	0	1714	1587	20	383	401	0	1.06802
75209	77289	76	19956	20226	55	28813	27704	74	198	327	0	1757	1595	20	-92	436	0	1.06802
60685	59485	76	13991	14142	45	22334	22224	64	367	232	0	1382	1224	12	-89	490	0	1.06921
158943	129796	97	60596	50428	92	44682	36358	92	484	524	0	2403	1948	28	41	723	0	1.06921
44282	44790	67	18127	18437	51	14433	14715	45	358	251	0	722	758	0	1295	1276	15	1.06921
39230	40262	69	13717	14142	45	11796	11654	44	251	205	0	737	648	0	-35	219	0	1.07041
62883	65084	73	30407	30775	72	20412	19942	62	306	304	0	1085	1110	7	-58	785	0	1.07041
48728	48760	82	14595	14735	46	14981	14814	45	283	210	0	701	770	0	69	308	0	1.0716
69385	69996	74	14077	14052	46	20776	20541	55	202	219	0	1405	1180	10	-140	606	0	1.07518
106175	104492	86	34281	33633	78	32841	31771	77	274	366	0	1740	1672	17	-282	364	0	1.07518
131856	117127	88	58508	51009	88	37968	32657	87	714	703	0	1997	1836	22	628	590	0	1.07637
81316	75851	94	39797	36454	94	27901	25131	82	268	395	0	1361	1325	14	-100	432	0	1.07637
126429	102830	89	57306	46114	87	40008	31990	86	565	431	0	2522	2047	27	322	773	0	1.07637
101967	95264	82	48646	44821	81	38004	34463	81	422	399	0	2023	1796	23	174	407	0	1.07637
197099	165529	106	74430	61336	94	80598	68828	95	859	691	0	4449	3656	37	1641	1619	17	1.07757
209862	160275	107	87193	67832	104	71904	54328	104	859	755	0	4271	3259	39	1645	1130	8	1.07757
154067	123751	91	65926	50390	91	52059	41703	89	738	618	0	3033	2439	32	-96	1088	3	1.07876
213529	162289	115	81589	62921	101	73457	56460	102	782	696	0	3751	2804	36	533	866	0	1.07876
183841	162562	108	66132	54635	108	76624	63757	108	774	782	0	4345	3454	37	873	893	0	1.07995
59756	62748	71	33431	34105	73	18131	18230	51	297	331	0	1071	1099	7	348	621	0	1.07995
149672	132486	94	53653	47807	87	67900	60188	88	718	789	0	3762	3348	34	707	920	0	1.07995
219823	165369	97	88427	64679	98	102064	75483	98	1137	688	0	5346	3995	42	297	569	0	1.08115
293072	146987	247	112161	65849	204	110360	56073	212	1514	679	0	6595	3010	52	391	508	0	1.08115
129535	127251	85	48547	47309	83	66650	64758	85	803	652	0	3228	3114	30	198	693	0	1.08353
37762	40023	68	12779	12964	45	11050	10697	43	158	154	0	725	675	0	751	910	0	1.08353
112959	110702	81	56236	55496	81	62709	60057	81	652	607	0	3130	2822	29	413	804	0	1.08473
29322	29366	70	13852	14147	46	9764	9448	42	-120	113	0	442	456	0	-54	257	0	1.08473
45033	45545	73	10209	10160	43	16470	16316	52	151	169	0	845	854	0	303	539	0	1.08473
104742	104030	82	20801	20598	62	41132	39292	78	719	567	0	2131	2180	23	208	351	0	1.08592
35029	36642	68	24493	25117	70	10803	10727	43	175	228	0	730	589	0	-184	619	0	1.08592
71128	72337	79	17780	17972	54	21508	21627	58	132	178	0	1280	1271	12	830	601	0	1.08711
65817	67148	75	13421	13390	46	21451	21541	56	341	320	0	1066	1028	4	204	418	0	1.08711
127400	115757	89	51142	45248	83	52325	46653	84	553	565	0	2743	2345	29	1636	1315	8	1.08831
154800	132331	99	74906	65245	89	55456	48917	89	619	454	0	3000	2966	29	568	692	0	1.08831
48964	49875	77	17289	17006	53	20118	19785	60	626	427	0	1055	1088	7	-286	176	0	1.08831
32660	34336	68	15594	15906	48	9334	9308	40	228	212	0	463	421	0	-354	147	0	1.09189
59841	58499	89	16832	16884	50	16522	16737	51	368	292	0	739	792	0	309	514	0	1.09189
162257	139235	93	57141	47245	90	78734	67846	92	657	627	0	4185	3437	37	611	853	0	1.09189
103591	97201	97	35017	34320	78	29149	27715	78	683	398	0	1246	1370	13	217	397	0	1.09308
74680	75739	81	25509	25346	74	23751	23970	73	284	255	0	1209	1359	13	692	575	0	1.09427
200585	171921	98	134935	118564	95	65807	56422	92	1038	804	0	3725	3153	34	241	359	0	1.09427
56022	60172	56	18621	18955	50	23292	22609	63	174	184	0	1208	1192	12	73	575	0	1.09427
137719	119934	88	56481	48506	85	41518	34954	84	471	262	0	2153	1807	24	273	612	0	1.09427
66738	67200	80	29991	29587	70	22867	22523	63	329	313	0	1110	1150	11	-130	368	0	1.09427
251969	191727	108	110518	86276	104	105052	81762	102	1508	956	0	6075	4680	44	1183	1197	9	1.09547
81912	74329	89	41425	38486	78	23450	21203	67	132	294	0	1046	1025	5	342	629	0	1.09547
108474	106723	82	35523	34774	79	38363	37410	79	560	441	0	2104	2037	23	819	670	0	1.09547
66482	67804	76	37873	37980	76	25409	24738	75	373	321	0	1226	1358	13	110	582	0	1.09547
203359	158818	98	81744	63367	95	98242	75720	96	874	732	0	4964	3802	40	880	1405	15	1.09547
23016	24165	59	7612	7718	38	8711	8993	39	-26	129	0	531	517	0	173	356	0	1.09666
157514	138099	99	55752	48824	89	69559	60448	90	744	564	0	3658	3160	34	-1	264	0	1.09666
157561	132775	95	49757	41364	87	54157	45677	90	764	520	0	2799	2258	31	706	722	0	1.09666
219875	167565	101	99876	75529	99	111761	85728	99	1292	749	0	5658	4276	44	-83	753	0	1.09666
36012	38883	52	14508	15313	44	13018	13369	44	191	218	0	952	983	0	-32	535	0	1.09785
174581	144735	92	71404	57062	93	74688	62177	92	798	694	0	4068	3343	37	910	1123	6	1.09785
29856	31599	60	6962	7787	35	10664	11247	42	255	229	0	618	693	0	140	405	0	1.09785
90782	92160	78	23495	23922	55	30352	29999	76	391	285	0	1775	1760	19	-252	235	0	1.09785
122187	110203	92	61286	54753	85	40427	35434	84	537	531	0	2461	2073	28	454	455	0	1.09785
48341	49396	75	19533	20374	53	18103	18297	51	165	146	0	1017	1035	4	136	581	0	1.09785
222313	164874	101	91496	66221	100	105548	78808	101	1013	829	0	5894	4211	47	511	594	0	1.09785
37197	37652	75	10439	10566	42	12598	12966	43	259	221	0	674	657	0	-54	701	0	1.09905
71511	69060	85	27984	27910	73	24266	23884	61	165	296	0	1143	1208	10	42	317	0	1.09905
312240	208963	128	102160	66855	120	142097	95747	120	2060	1262	18	7966	5372	54	1514	1333	11	1.09905
162378	139886	90	69359	59297	89	56216	47817	88	924	683	0	3058	2567	31	-109	675	0	1.09905
36708	36978	80	18138	18474	54	11807	11677	43	110	163	0	525	396	0	124	764	0	1.10024
234043	170575	114	107659	79322	102	73862	54270	100	996	697	0	4187	2920	39	1557	890	0	1.10024
118981	117866	80	47404	46633	80	61184	59904	80	531	642	0	3155	3115	30	647	701	0	1.10024
129308	114843	89	56257	49558	86	59105	53280	86	754	548	0	3208	2889	29	962	591	0	1.10143
32001	35156	49	11804	11798	44	11380	11598	44	106	186	0	672	635	0	-106	383	0	1.10143
116141	109252	85	59377	54421	83	42142	38944	81	820	512	0	2265	2065	25	1035	1240	7	1.10263
153299	125611	96	53266	41937	91	70252	57610	92	827	624	0	3759	3270	35	536	665	0	1.10263
42798	45101	66	25054	25793	63	15680	15584	48	324	361	0	870	949	0	251	652	0	1.10263
77488	75565	76	37487	33996	77	29809	27028	76	147	316	0	1592	1385	16	170	762	0	1.10263
119147	99725	92	46325	38395	87	36918	30156	86	321	309	0	1777	1471	20	241	440	0	1.10263
120614	116962	86	45509	44660	81	66288	64375	83	758	504	0	3632	3512	31	1330	905	0	1.10382
142269	118505	89	60510	50334	89	43800	36463	87	572	583	0	2589	1953	31	-268	164	0	1.10382
95819	95028	86	28293	27609	75	34537	34266	76	317	451	0	1720	1763	19	200	480	0	1.10501
81575	83441	81	44236	44108	77	27236	26534	75	237	222	0	1436	1397	15	-511	98	0	1.10859
53625	55079	75	20480	20697	57	19039	18754	53	149	255	0	1003	955	0	90	364	0	1.10859
187286	152385	99	66597	53895	93	66324	54770	94	928	756	0	3854	3347	36	-178	664	0	1.10979
142773	126111	93	55265	48992	87	51322	46312	85	490	550	0	2589	2252	28	729	855	0	1.10979
164230	142421	95	65033	56077	90	80072	71528	91	1015	727	0	4198	3585	35	1789	1107	6	1.11098
24017	23774	62	12808	13340	42	8760	8868	39	26	91	0	489	543	0	-521	0	0	1.11098
249157	193044	105	119569	93678	105	101443	79088	105	1326	851	0	5590	4199	44	1017	1085	5	1.11217
124001	118160	91	35020	34031	80	33303	31113	80	784	573	0	2152	1948	23	657	710	0	1.11337
175837	148164	97	89131	76557	95	62891	52674	93	779	648	0	3444	3181	30	200	851	0	1.11337
60930	62527	78	20809	21631	51	18829	18813	53	252	254	0	821	953	0	51	443	0	1.11337
145999	131990	87	51463	46049	87	72466	65296	88	507	596	0	3841	3804	31	215	414	0	1.11337
151745	132950	106	70238	60902	92	47599	41518	90	601	702	0	2338	2209	26	113	396	0	1.11456
73920	75874	75	26485	26477	69	23144	23112	58	233	412	0	1221	1022	6	636	635	0	1.11456
51734	52086	85	13782	14099	45	19500	19708	52	103	153	0	1089	1036	5	131	345	0	1.11456
196362	154332	101	101568	82962	97	73210	57698	96	1131	824	0	4042	3293	37	485	439	0	1.11456
41203	40801	76	8523	8802	39	14168	14595	46	116	229	0	623	590	0	-306	288	0	1.11575
162417	129721	92	63742	52669	91	61318	48343	92	891	593	0	3556	2684	36	559	621	0	1.11695
158912	135211	95	59736	50433	91	54495	45320	91	744	529	0	3128	2599	29	803	861	0	1.11695
28296	30773	46	17227	17916	49	11263	11359	43	273	314	0	602	599	0	-77	317	0	1.11695
110772	113479	79	36096	35693	78	57390	55150	81	651	583	0	3350	3070	31	1210	1030	4	1.11695
120460	122005	81	54707	54406	80	61983	60179	81	389	457	0	3232	3287	28	366	467	0	1.11695
94691	89243	80	45147	40588	82	29758	27134	80	123	408	0	1552	1555	17	317	818	0	1.11814
316019	219170	141	116229	84066	134	152832	106295	135	1893	1079	11	8362	5810	51	573	913	0	1.11933
168458	144275	107	53831	45312	97	66855	55941	107	873	890	0	3971	3350	35	626	803	0	1.11933
131586	121686	83	44782	40530	84	44178	39946	85	581	420	0	2374	2083	25	1172	834	0	1.11933
278313	199582	118	179907	137911	121	145650	104890	120	1783	1313	19	8140	6253	53	932	837	0	1.11933
92534	93896	77	30777	30926	63	31457	31377	75	304	302	0	1814	1786	21	-195	593	0	1.12053
202546	161640	95	88239	71343	93	101596	78321	95	1277	951	0	5519	4504	44	465	1171	6	1.12053
199617	157271	102	80795	64078	99	68855	54679	98	731	534	0	3681	2866	35	-365	571	0	1.12053
47501	48367	83	16821	17664	48	16910	17103	51	512	303	0	1015	1059	5	36	438	0	1.12053
203688	161832	99	82250	65565	95	87343	70648	94	935	836	0	4898	3878	41	630	673	0	1.12172
97629	84892	98	32653	27293	98	30281	24447	98	304	241	0	1616	1277	14	136	668	0	1.12172
120210	117970	92	43351	42599	80	54303	52751	80	362	350	0	3011	3116	27	370	767	0	1.12291
31649	30942	73	13120	13194	45	10113	9596	42	69	194	0	359	439	0	387	430	0	1.12291
39318	39742	71	17686	17714	52	12538	12520	45	147	181	0	648	731	0	378	422	0	1.12291
66218	65636	89	18543	18640	57	19706	20039	49	15	168	0	911	952	0	160	315	0	1.12291
70966	70360	77	19606	19463	57	21618	21618	68	508	447	0	1177	1278	13	310	726	0	1.1253
309275	223286	120	178454	130192	120	148899	108699	119	2010	1461	19	8361	5721	53	3003	1055	5	1.1253
192765	157696	113	75119	60004	113	71049	56138	113	1056	718	0	3426	2915	31	720	663	0	1.1253
196653	153305	112	81915	64728	97	63921	49798	95	1144	926	0	3777	2773	38	817	829	0	1.12649
49582	50102	80	20973	20898	61	16201	16582	50	-11	151	0	887	868	0	423	659	0	1.12649
54452	57158	78	19868	19967	55	19299	19508	53	198	188	0	835	920	0	167	481	0	1.12649
35458	35180	80	10525	10493	42	13765	13547	46	93	121	0	642	738	0	198	340	0	1.12768
102951	91651	86	52695	46488	83	33117	28526	82	313	265	0	1723	1514	22	244	785	0	1.12888
165173	141593	102	64630	53886	89	75580	65596	89	1135	893	0	4187	3354	37	2525	2270	25	1.12888
119015	104039	92	52480	45088	84	40858	34461	84	602	467	0	2323	1895	25	-480	57	0	1.13007
214791	164256	107	82521	61423	104	99227	73795	104	1015	633	0	5313	3925	43	1543	1661	11	1.13126
40430	42222	59	21866	22183	56	11585	11919	44	45	185	0	638	564	0	-328	434	0	1.13126
63103	66374	73	45963	46453	74	23856	23916	69	105	354	0	1198	1377	14	762	1124	8	1.13126
58670	60398	75	28496	29104	72	19854	20141	57	295	247	0	1089	1055	7	-604	143	0	1.13126
27899	28692	53	6121	6193	35	10031	10129	41	75	220	0	589	621	0	-529	0	0	1.13246
95639	94089	84	28202	27501	77	35426	35129	77	489	604	0	1780	1846	21	970	754	0	1.13246
81738	80284	78	31378	30620	76	25579	24720	75	287	393	0	1405	1299	15	429	672	0	1.13365
142633	123012	91	64878	55342	87	44768	38756	86	779	514	0	2250	1997	24	719	892	0	1.13365
107220	106716	82	32141	32089	79	33856	32203	80	481	356	0	1877	1788	21	997	905	0	1.13484
337924	227179	140	166797	121274	135	193493	133829	135	2448	1715	26	10438	7122	57	1132	1321	12	1.13484
44339	45927	61	14269	14877	45	14662	14894	46	-118	107	0	870	809	0	-289	177	0	1.13484
140426	132169	86	50052	48155	84	50722	47238	84	842	787	0	2951	2667	28	665	619	0	1.13604
48693	48859	77	10712	10850	40	16938	17203	49	-11	191	0	986	1143	8	1	442	0	1.13604
136156	113508	94	59769	50035	89	48629	42038	87	522	536	0	2663	2147	29	-124	150	0	1.13604
43563	45489	59	17038	17371	51	15465	15535	48	98	190	0	809	861	0	878	903	0	1.13604
107205	97599	92	46089	41021	82	34515	30956	81	432	435	0	1676	1576	21	309	601	0	1.13723
60856	60914	78	26657	26599	74	18237	18424	49	-108	54	0	1023	1064	6	972	775	0	1.13723
65052	65212	82	31375	31460	74	20851	20485	63	288	231	0	1237	1212	12	78	468	0	1.13723
131267	113835	88	51919	44614	86	41192	35027	85	508	347	0	2138	1875	25	977	1028	3	1.13723
138382	117523	93	55886	46084	89	43063	36252	87	503	387	0	2343	1912	26	406	684	0	1.13842
34206	34841	72	11646	11835	43	14383	14316	46	173	220	0	862	854	0	-312	310	0	1.13842
49379	49475	73	21546	21509	68	16166	16093	52	77	196	0	783	737	0	687	984	0	1.13842
124406	121222	84	41383	40434	80	66294	63852	81	556	510	0	3807	3789	32	1420	1059	9	1.13842
41323	42092	71	13308	13393	47	14508	14833	46	62	175	0	735	779	0	349	556	0	1.13962
227451	167717	107	106894	80447	102	100599	76728	101	778	834	0	5709	4220	44	216	507	0	1.13962
45991	45484	85	17848	16736	69	16966	15256	76	-52	53	0	880	766	0	-95	286	0	1.13962
47111	46966	78	12890	13429	43	15628	15956	46	348	329	0	732	611	0	-391	99	0	1.13962
94229	84212	84	46521	39735	81	29325	25249	80	407	228	0	1810	1534	22	-494	168	0	1.13962
145209	132261	95	61981	55702	86	51416	47098	85	638	600	0	2807	2669	28	164	470	0	1.14081
117654	114191	83	33790	33200	79	64236	63380	82	473	777	0	3309	3296	30	946	1538	12	1.142
37605	34773	83	9335	8288	47	15100	12641	83	274	284	0	579	692	0	511	945	0	1.142
69657	66856	78	26474	24847	76	20340	19182	59	60	143	0	1030	1108	8	371	400	0	1.142
153678	128057	107	67310	55220	91	64649	54946	89	388	578	0	3400	2852	35	1077	842	0	1.1432
19373	18644	65	5965	6186	35	8862	9106	40	101	166	0	452	399	0	57	502	0	1.14439
73482	66199	82	31878	28005	79	26060	23072	77	336	248	0	1574	1222	17	-206	307	0	1.14439
91665	84245	82	41672	37278	80	28498	25276	78	374	299	0	1391	1266	14	-84	304	0	1.14558
221229	169109	109	119509	87859	97	83141	59880	97	1219	914	0	4644	3351	43	872	1643	13	1.14558
188043	151482	95	74306	58679	93	91928	74817	95	684	479	0	4901	3795	42	798	1120	5	1.14558
29755	31232	67	16728	17357	48	9452	9699	41	-18	262	0	390	414	0	-645	0	0	1.14558
115523	113128	86	44776	44060	80	57994	56533	82	425	424	0	3142	3107	29	201	474	0	1.14678
233065	172495	101	92003	67546	99	112953	81888	100	999	930	0	5881	4383	45	798	1188	10	1.14678
113421	110038	84	45040	43336	81	51034	48058	81	288	387	0	2804	2551	28	135	701	0	1.14797
46825	47185	72	21588	21928	59	15547	15412	50	154	221	0	717	817	0	185	596	0	1.14797
29537	30181	55	14615	14985	48	10831	11279	41	170	269	0	613	676	0	-321	158	0	1.14916
88963	88851	83	45720	45515	77	31704	31147	76	205	308	0	1633	1569	18	-302	196	0	1.14916
144682	122069	88	62191	52077	88	51416	41923	87	417	454	0	2560	2255	27	208	498	0	1.14916
62817	65403	76	26172	26322	73	19444	19289	56	76	152	0	939	933	0	583	717	0	1.15155
139180	125625	99	52058	45937	87	47170	41408	85	370	470	0	2633	2380	27	303	442	0	1.15155
224631	170855	104	90535	68170	99	95512	71754	100	835	720	0	4912	3516	42	530	1740	12	1.15155
145070	134346	86	55977	52496	84	52431	47400	84	468	642	0	2737	2127	29	284	629	0	1.15274
115059	110562	84	34272	33594	79	38183	37454	79	287	412	0	2059	2037	21	513	543	0	1.15394
26987	28592	60	8057	8324	38	10016	10501	40	-152	84	0	528	379	0	123	630	0	1.15394
28674	30460	63	11608	12064	42	10818	10775	43	126	152	0	547	650	0	-353	108	0	1.15513
184303	152777	94	71555	58898	91	62229	52495	92	1016	830	0	3458	2839	35	923	697	0	1.15513
40163	40832	73	16236	16267	50	12313	12501	44	130	203	0	571	591	0	307	577	0	1.15632
68505	69510	76	20995	21326	57	22248	22041	67	551	350	0	1337	1256	12	-208	418	0	1.15632
94176	95985	80	18372	18452	53	28522	28263	76	382	254	0	1605	1598	19	-175	295	0	1.15632
129262	127531	83	48840	48021	82	73857	71200	84	607	504	0	3913	3588	33	48	442	0	1.15752
52748	53634	72	26617	27249	72	15317	15390	47	-103	153	0	842	873	0	271	793	0	1.15752
59110	60309	79	25391	25760	66	22029	21903	60	289	326	0	1117	1198	10	190	351	0	1.15752
105713	106629	80	41070	40516	78	52399	51688	79	351	445	0	2771	2617	28	352	656	0	1.15871
60706	64244	69	26022	26085	72	19679	19725	55	-2	171	0	854	1075	6	1167	639	0	1.15871
79272	78981	82	28171	28301	74	23281	23309	65	306	340	0	1141	1172	11	-493	337	0	1.15871
175518	148171	93	75844	64245	93	82180	72179	91	945	785	0	4586	3606	39	349	795	0	1.1599
39266	38618	74	16667	17051	49	15807	15719	49	200	288	0	1047	1206	9	1049	801	0	1.1611
107691	98066	85	37961	32288	82	36901	31821	82	595	343	0	1993	1850	23	-493	208	0	1.16229
41625	42433	70	15273	15626	48	13950	13963	46	55	167	0	895	952	0	-341	252	0	1.16229
174366	159519	98	64603	58177	88	57894	53417	88	1061	912	0	3236	3046	30	804	1098	6	1.16229
402952	238098	150	195345	119818	147	166818	100117	147	2811	1568	32	9023	5593	57	1105	1122	7	1.16229
290460	218103	110	102965	77949	108	86096	63360	108	1629	1065	7	4668	3394	41	691	952	0	1.16229
122191	66363	108	47104	24830	105	38679	19816	105	450	308	0	2054	1122	9	361	714	0	1.16229
175317	143199	93	74132	59561	93	57140	46295	92	653	567	0	2786	2263	31	-165	669	0	1.16348
172167	148787	99	70524	61498	91	62753	54939	90	565	600	0	3482	3074	33	688	612	0	1.16468
[truncated: 7,772 more rows]
