# Supplementary material for: Phenotypic heterogeneity follows a growth-viability tradeoff in response to amino acid identity
Source: Nat Commun. 2024 Aug 2;15:6515. doi: 10.1038/s41467-024-50602-8 (PMC11297284; doi:10.1038/s41467-024-50602-8)
Supplement: Supplementary file 6 — Source Data [file 41467_2024_50602_MOESM6_ESM.zip › source_data/fig2ab/220707_2240_YPD.csv]

FSC-A	FSC-H	FSC-W	SSC-A	SSC-H	SSC-W	BL1-A	BL1-H	BL1-W	VL1-A	VL1-H	VL1-W	VL2-A	VL2-H	VL2-W	YL2-A	YL2-H	YL2-W	Time
99987	94592	76	29542	26786	71	93343	84825	79	675	788	0	5317	4923	34	-20	624	0	0.0184237
95007	93166	73	28153	26615	66	90263	85586	75	611	813	0	4906	4761	33	25	494	0	0.0184237
108573	99485	80	32238	28960	77	96465	86983	80	911	801	0	5044	4613	34	-258	277	0	0.0204708
209987	162109	92	50124	37535	87	165755	125604	92	1678	1198	15	8982	6737	46	31	345	0	0.0235415
199223	158878	89	63959	51412	87	168512	132781	90	2080	1632	18	9552	7407	48	100	346	0	0.0296827
236833	180713	103	79966	62423	90	181645	138016	93	2323	2010	23	10603	7877	47	1025	1501	10	0.0307062
225780	152482	95	73148	49075	94	197666	131909	97	2186	1352	21	11296	7610	50	541	716	0	0.0327533
135456	127071	79	37094	34282	76	136881	123152	81	982	1176	9	7765	6840	40	936	645	0	0.0327533
155832	130388	90	43237	36414	83	133318	114347	86	1274	995	0	7256	6129	41	687	898	0	0.0337769
67368	67638	71	23629	23711	55	54742	54601	71	435	503	0	2982	3038	25	-259	203	0	0.0388946
247724	199542	93	76532	62481	90	217048	174345	94	2039	1411	23	12159	9490	52	1315	1509	11	0.0409417
92021	88290	78	28901	28904	71	75383	74146	74	471	567	0	4087	3879	29	-246	391	0	0.0440123
141699	116949	85	39189	32410	80	126285	105270	84	1262	1150	9	7290	5909	40	-571	280	0	0.0440123
115694	101901	81	33514	29402	76	102127	88270	80	1182	765	0	5687	4967	35	-615	93	0	0.0481064
106531	96614	79	28103	24909	62	93122	83918	77	897	608	0	5507	4728	35	415	626	0	0.0552712
78119	77407	71	26690	26278	67	70538	68208	73	829	728	0	3929	3733	29	-962	0	0	0.0562948
154186	128447	87	50717	42742	80	126900	104140	84	1302	1036	4	6783	5749	40	464	781	0	0.0573183
354674	243805	116	119816	85261	110	380329	280789	114	3803	2728	33	20814	14927	68	814	850	0	0.0593654
151007	136435	82	37719	32448	78	128771	110898	82	1505	1211	9	6924	5615	39	700	791	0	0.0614125
153338	125861	83	45342	36857	82	132959	106598	86	661	751	0	7258	5681	43	-359	168	0	0.0644831
78619	78199	75	21473	21419	49	67405	66640	73	418	537	0	3727	3558	29	65	677	0	0.0655067
132231	120992	84	37700	33461	76	103259	90780	79	1299	1061	11	5626	5028	36	-454	409	0	0.0655067
81191	79667	78	30145	29979	70	70417	68641	73	608	821	0	3767	3757	29	116	293	0	0.0665302
139650	132567	81	45643	42799	76	123904	113861	80	1314	1267	10	6987	6369	37	258	723	0	0.0665302
121084	105161	82	37033	31613	79	108199	92372	82	1233	885	0	5668	4836	36	914	1358	9	0.0685773
83274	78819	75	24547	23140	59	68580	64262	74	599	741	0	4088	3694	30	-6	587	0	0.0716479
67368	68222	72	19040	18874	48	58889	57769	72	554	506	0	3521	3496	27	690	690	0	0.0767656
325822	218187	130	79622	52932	118	283295	183569	123	2830	2272	29	15992	10147	61	1188	601	0	0.0777892
154114	126939	84	49222	41225	82	136880	111678	85	1109	787	0	7751	6483	41	181	627	0	0.0777892
239272	187018	96	53954	41658	92	192539	147507	96	2124	1356	24	10631	8046	48	1095	1062	5	0.0798362
95567	92131	77	30064	27579	75	91160	83516	78	608	646	0	5309	4651	35	1420	1262	7	0.0808598
115220	98505	82	34298	29515	77	95849	80500	80	1091	810	0	5144	4407	34	891	670	0	0.0839304
253519	203199	101	132502	110112	100	329343	261269	102	3188	2204	29	18386	14272	64	532	521	0	0.0839304
110631	97154	79	35487	30876	77	95761	83124	81	692	847	0	5131	4379	35	-59	308	0	0.0890481
173091	150982	101	47354	40187	81	126647	110775	84	1773	1559	17	7297	6278	42	395	697	0	0.0910952
132138	120107	82	43224	39248	77	111723	101656	80	1161	1080	7	6080	5654	35	13	608	0	0.0910952
130352	114876	80	29033	24609	69	113623	96518	82	665	711	0	6087	5001	37	583	784	0	0.0962129
170001	135011	86	45143	35733	83	155812	122554	87	1082	1025	4	8690	7091	42	188	558	0	0.101331
151648	122765	86	40719	32660	82	126888	102487	86	1125	993	0	6813	5122	41	-392	294	0	0.103378
163475	133028	89	51105	42718	83	141910	116122	86	1524	1268	14	8214	6496	43	-153	360	0	0.105425
129769	112542	84	27563	23711	66	102934	87816	81	818	832	0	5640	4695	37	-12	736	0	0.105425
65598	66025	78	27276	27266	68	59123	58873	71	456	496	0	3569	3460	27	96	695	0	0.109519
164259	140676	86	57682	50885	83	129133	109927	86	1795	1515	17	6966	5898	39	796	876	0	0.110542
149575	120129	101	47663	39550	83	124919	101358	86	1447	796	0	6749	5253	41	133	628	0	0.111566
197981	153934	89	54816	42486	87	157141	121433	91	1250	1059	5	9041	6868	45	-403	396	0	0.114637
86089	84607	73	22901	22699	51	79732	77645	74	446	543	0	4295	4297	30	-129	369	0	0.116684
380240	229037	130	175600	114555	124	618308	425287	128	6058	4198	44	34409	23407	100	3172	2234	27	0.117707
144966	122737	100	39511	31747	85	132150	104216	100	1191	960	0	7588	6237	43	369	462	0	0.117707
102434	100234	75	28022	27181	52	97520	90133	78	642	585	0	5522	5314	34	1675	1107	8	0.117707
114654	101698	82	34359	30002	78	100363	90101	81	933	616	0	5701	4902	36	405	931	0	0.119754
125285	106945	80	34872	28990	78	102044	85438	82	1243	1048	5	5952	5078	37	94	313	0	0.120778
158451	138625	84	64189	57205	82	109447	94136	84	1591	1420	11	6422	5578	39	338	721	0	0.120778
200245	154187	90	50339	38197	86	199237	150286	91	2001	1541	18	11079	8085	50	-5	476	0	0.122825
77720	77287	72	22682	22773	52	70169	69673	73	705	582	0	3889	3607	29	-426	280	0	0.123849
163388	132494	94	38443	31064	82	139165	114680	86	1198	1107	9	8061	6566	39	1119	1468	8	0.123849
147052	119732	87	50716	42563	81	122876	99386	84	1092	836	0	6692	5544	39	458	651	0	0.124872
55224	56932	68	22569	22817	53	52029	51666	68	91	487	0	2594	2792	22	-218	287	0	0.124872
164720	135707	87	32811	25981	81	149645	123418	87	1560	1224	13	8679	6670	44	219	627	0	0.125896
92486	90862	79	32178	31111	71	83007	79979	75	491	517	0	4449	4334	30	-143	666	0	0.125896
271511	203731	97	90889	68307	96	261350	193110	99	2918	1911	29	14926	10745	63	11	335	0	0.128966
77359	76950	72	17444	17456	45	73904	71535	73	404	587	0	3580	3482	28	-88	566	0	0.131013
262434	183788	113	73522	51983	105	218285	152867	109	1857	1137	19	12583	8921	53	420	509	0	0.131013
215429	167735	93	68265	54565	88	190050	149410	92	1611	1494	18	11340	8779	50	-296	339	0	0.132037
77562	75570	76	23045	22685	52	66670	65349	73	564	598	0	3582	3709	27	-286	360	0	0.132037
107818	98834	78	34782	31244	75	105504	94289	79	570	717	0	5464	5141	36	1	463	0	0.137155
165731	133492	85	47024	37901	82	142567	113276	86	1682	1350	17	7440	5968	41	-452	240	0	0.140225
58859	59599	68	16982	16904	44	57376	57025	71	355	499	0	3262	3020	26	-509	261	0	0.141249
112807	101312	85	30349	27176	74	105403	94052	78	1016	806	0	5729	4838	36	-470	105	0	0.143296
75777	76586	71	19422	19000	48	66509	65012	72	570	556	0	3545	3424	29	-243	270	0	0.149437
125257	118967	82	37266	36221	76	111030	105402	79	668	849	0	6196	5661	35	527	645	0	0.149437
162103	141164	84	42345	35957	81	141424	120522	86	1187	1110	7	7763	6886	41	-312	296	0	0.150461
180989	145395	90	34011	27092	85	150000	119065	91	855	1090	9	8318	6645	43	-59	393	0	0.151484
132070	110097	82	43023	36681	80	108369	88921	83	1187	946	0	5947	4769	36	1143	959	0	0.152508
90954	89410	78	32468	32262	72	84734	82461	76	916	923	0	4697	4472	31	290	457	0	0.154555
99215	92899	92	25870	23942	58	90037	83798	78	740	785	0	5189	4804	34	-493	84	0	0.155578
159155	135072	83	44604	36938	82	141524	117584	85	1328	1033	4	7862	6496	41	264	348	0	0.155578
99903	89105	83	28757	25085	75	87015	76459	79	1150	946	0	5168	4429	34	-313	139	0	0.16172
179747	145198	89	54600	43656	85	157096	121111	89	1095	1009	3	8487	6502	43	-5	400	0	0.162743
107055	95198	84	29364	25772	75	101007	89511	79	589	902	0	5434	4992	34	1089	989	0	0.163767
177195	142802	89	46853	36886	85	140365	109835	88	1540	1367	14	8015	6262	42	-370	288	0	0.166837
137560	122136	97	35280	30356	97	129641	113136	97	1346	1027	4	7237	6219	40	-428	204	0	0.166837
87962	86787	73	23661	22631	55	85245	81136	75	687	749	0	4873	4602	33	-108	503	0	0.166837
125783	122392	76	63396	62146	75	110777	107022	77	1004	926	0	5909	5713	34	-614	61	0	0.168884
82889	78746	74	21892	21103	52	71775	70029	74	418	580	0	3935	3810	28	-809	9	0	0.169908
162778	134280	91	39041	32764	82	133950	109650	87	1292	1235	11	7763	6149	43	1050	885	0	0.169908
201348	161494	95	65020	52589	86	186453	154722	89	1512	967	0	10324	8239	47	951	1262	8	0.169908
199194	161723	91	59358	48564	89	165483	132359	93	1307	1466	16	9523	7368	47	430	792	0	0.171955
140552	117184	85	42050	35449	80	128264	106426	84	1008	953	0	6740	5368	41	-38	515	0	0.174002
69245	70865	72	17926	17706	44	68609	67167	72	511	546	0	4031	3941	29	438	592	0	0.174002
89631	84567	76	26567	24487	71	89256	81116	78	1063	742	0	4371	4117	33	303	433	0	0.175026
246678	193327	98	75074	57619	89	257506	199739	93	2012	1639	23	14860	11346	55	500	1124	5	0.175026
153293	124342	90	44411	36803	81	126977	106593	86	1275	927	0	6746	5346	41	286	520	0	0.17912
134768	108740	84	35870	28981	80	114827	93178	84	894	788	0	6359	4842	40	534	881	0	0.181167
75615	76148	71	18195	18292	43	72692	72748	72	623	736	0	4255	3859	29	866	924	0	0.181167
131708	111487	84	35631	29749	79	118484	99719	83	1287	1175	9	6844	5527	41	416	851	0	0.18219
318140	223325	111	144324	105345	109	381889	288754	113	3753	2280	36	21037	16225	63	639	798	0	0.185261
68932	67466	84	12371	12091	40	60143	60473	72	584	389	0	3286	3260	26	374	496	0	0.186285
161517	134074	86	52115	43647	82	147709	121929	86	1229	1124	9	8180	6932	42	95	610	0	0.187308
190863	153378	91	52666	43622	86	158149	124789	89	1400	1286	13	8594	6738	43	1047	853	0	0.189355
234896	168990	109	59847	43858	93	212748	159688	97	2570	1515	25	11919	8847	51	165	640	0	0.19652
212579	181301	104	77320	67636	85	231222	198474	89	2124	2094	21	13073	10617	50	661	772	0	0.200614
167643	136664	88	45979	37868	82	151385	122119	87	1514	1055	8	8335	6330	44	315	588	0	0.201638
283308	201885	113	94765	65149	110	324749	221989	114	3173	1991	35	17852	12107	61	309	505	0	0.201638
118374	113420	76	35211	33271	74	111715	104517	77	1052	904	0	6130	5411	36	1130	768	0	0.205732
110589	110469	77	34511	33770	73	111163	108514	76	607	635	0	6044	6115	35	-155	544	0	0.205732
72244	72046	72	20453	20263	49	67382	65999	72	411	273	0	3731	3569	28	787	529	0	0.208802
108349	96851	83	34638	31605	76	84605	76879	79	784	734	0	4468	4223	32	518	632	0	0.216991
86124	83602	84	25867	24820	64	80781	77812	75	801	715	0	4768	4429	31	-38	321	0	0.216991
81629	81621	74	21112	21005	50	71856	69280	74	783	570	0	3867	3767	29	-450	56	0	0.220061
107655	97185	79	33091	29256	76	91161	79899	79	1134	979	0	5369	4811	35	443	933	0	0.223132
167961	139686	89	54030	45895	82	137979	114572	87	1249	918	0	7625	6182	42	299	435	0	0.225179
107349	104577	75	31862	30157	72	85310	80178	76	1224	1027	3	4884	4573	33	-535	267	0	0.230297
102361	95414	76	29000	25988	73	89987	80603	78	576	512	0	4518	4158	33	-265	210	0	0.232344
157292	128213	101	34767	27228	82	141893	116136	101	1286	863	0	7818	6219	42	444	853	0	0.232344
169100	142012	86	40255	33329	83	136893	112746	86	1537	981	0	7935	6522	42	-443	366	0	0.235415
187695	144370	88	58932	45246	87	161745	121755	90	1672	1179	16	9343	7033	48	-279	374	0	0.236438
158227	127939	86	44616	36046	82	134167	107121	85	1103	1016	3	7133	5525	41	117	743	0	0.236438
103325	92079	77	30152	26205	75	94183	82054	79	590	480	0	5174	4517	34	496	717	0	0.237462
140038	117043	82	39999	33761	80	115864	97135	83	1059	950	0	6438	5156	41	5	406	0	0.241556
138446	119013	81	41324	34821	78	116826	96790	82	899	878	0	7028	5681	43	561	464	0	0.242579
175049	137462	87	57218	45006	85	154494	119197	89	1761	1195	14	8617	6689	45	-76	282	0	0.244626
171162	139115	88	48144	39912	83	133672	108222	86	1833	1413	15	7643	5942	43	-144	496	0	0.244626
131228	111547	83	40123	34411	79	110341	96090	81	1165	702	0	6080	5133	37	364	1104	5	0.24565
60075	58682	74	18376	18181	47	48073	47491	70	427	414	0	2497	2635	22	568	979	0	0.246673
78071	74024	83	21584	20363	52	69315	65817	73	519	468	0	3664	3805	27	311	518	0	0.247697
182622	136986	94	49065	36764	86	160953	119710	91	1470	1188	14	8985	6596	46	-1	295	0	0.248721
283591	203795	107	75436	56398	93	245315	177928	98	2829	2070	30	13811	10095	59	1070	574	0	0.250768
119565	104109	81	36072	30661	78	105195	92341	82	431	536	0	5941	5273	37	245	426	0	0.251791
146901	121529	100	43224	35856	80	123842	102534	84	1396	1275	12	6717	5612	40	-179	402	0	0.252815
136201	123301	80	44311	39179	78	115434	102104	81	1365	1172	11	6621	5888	39	285	616	0	0.252815
242741	175882	99	100577	77007	95	184469	131399	98	1330	1032	5	10587	7320	50	389	511	0	0.257932
173375	138346	86	44602	35433	82	130707	103792	86	1408	968	0	7653	6095	42	349	864	0	0.262027
404688	236648	125	136337	83316	120	382356	222470	124	4132	2320	37	21529	11964	82	2245	1605	12	0.262027
110309	102173	79	32071	28878	76	96394	86136	79	841	548	0	5727	4895	36	1079	1417	9	0.264074
239380	194246	93	82971	66153	91	246490	192565	95	2399	2048	24	13025	10057	56	1110	1006	2	0.271238
89158	90669	74	27288	27471	65	92113	91079	74	564	866	0	4825	4526	33	442	647	0	0.271238
149480	130316	82	41935	36236	79	134556	114853	83	1500	1205	10	7289	6285	40	114	785	0	0.274309
156228	130624	101	38119	30943	86	128519	105504	101	1360	1152	8	7436	6168	41	-348	442	0	0.274309
118039	106013	79	32512	28660	76	104696	93808	80	879	790	0	5697	5278	34	706	878	0	0.275333
211255	165391	95	58376	45716	88	184767	141755	92	1520	1421	15	10014	7561	46	293	545	0	0.278403
156183	128530	87	45351	37384	82	128383	105006	84	1417	1370	15	7540	5884	42	482	534	0	0.282497
227950	176282	101	62765	49404	88	206499	160552	92	2450	1511	22	11632	9024	50	-832	64	0	0.288639
162149	133872	86	46429	38434	82	163208	133509	87	1898	1363	17	8790	7357	43	170	788	0	0.288639
73353	76046	69	17705	17995	43	60569	60728	71	1000	485	0	3428	3328	28	211	624	0	0.288639
112278	102989	79	35306	31978	77	94601	82250	81	716	775	0	5324	4728	34	988	895	0	0.289662
95194	95338	73	28875	28580	67	85777	83927	74	1107	835	0	4842	4628	33	597	723	0	0.289662
119478	102527	84	39539	33846	77	115523	97732	82	818	869	0	6249	5279	37	550	570	0	0.297851
93532	90809	79	26950	25954	65	77810	74457	74	986	685	0	4071	3801	31	1024	1240	6	0.299898
117482	107668	80	30018	26751	76	102700	90676	80	728	921	0	5901	5059	39	265	382	0	0.302968
178186	140311	89	51112	40178	84	144542	113899	89	929	1047	6	8180	6591	45	1114	787	0	0.303992
121723	110556	80	37184	33446	77	105468	95105	81	926	783	0	5903	5332	35	452	531	0	0.305015
147353	121839	84	45672	36573	82	128448	103714	85	1191	769	0	7010	5559	41	-400	458	0	0.305015
268847	193693	110	67275	49018	94	225397	161158	98	2408	1229	29	12331	8799	54	-26	307	0	0.31218
117146	111938	78	31430	29102	72	110750	100407	79	979	843	0	6478	5897	36	1263	1439	9	0.31218
110631	106803	74	32509	30413	75	106471	99604	77	711	694	0	5700	5423	34	402	1060	4	0.31218
169424	134389	90	45947	38032	85	139345	110665	89	1192	1062	7	7507	6000	40	-182	227	0	0.313204
152433	130515	85	49947	42500	82	136496	116833	85	1460	1223	13	7586	6336	43	982	748	0	0.317298
167694	143895	89	50000	43611	79	138876	116804	83	1180	1183	10	7506	6424	40	194	236	0	0.317298
123744	115425	85	46280	43469	76	92962	84440	78	880	811	0	5181	4493	34	926	776	0	0.317298
247514	181979	93	52844	39911	89	193606	141825	95	2343	1591	20	11494	7889	54	493	504	0	0.318321
324543	224100	123	146589	108337	116	350299	247498	121	3383	2245	31	19491	13779	62	869	1033	3	0.318321
145949	127304	83	39734	33954	78	129090	107759	83	1380	1112	11	6986	5793	39	-56	382	0	0.319345
136553	113577	86	42562	36224	79	114501	94372	82	782	803	0	6368	5252	39	-40	526	0	0.319345
109638	106142	87	27747	25843	68	93334	88642	76	710	861	0	5001	4821	33	999	692	0	0.322416
109077	99428	81	29266	25581	75	88630	77797	79	884	844	0	4656	4355	32	-135	696	0	0.323439
138358	115049	87	39796	33039	81	124821	103109	85	1570	1083	9	6853	5350	44	-280	386	0	0.325486
187686	143610	105	51921	39520	88	157674	117730	105	1611	1045	6	8680	6424	43	-923	18	0	0.325486
69031	70530	70	24111	24242	60	55899	55422	70	52	432	0	2776	2655	25	207	650	0	0.330604
176109	145400	86	54207	45336	83	153760	124304	88	1248	1190	9	8601	6783	44	486	436	0	0.330604
72393	71483	70	21108	21264	47	56856	56393	71	294	694	0	3361	3278	27	-31	613	0	0.331627
216004	170739	91	62468	49102	89	189792	145883	93	1600	1466	17	10220	7666	47	655	1108	4	0.334698
128018	109321	83	38300	32503	78	103143	87408	82	999	669	0	6068	5088	37	-571	621	0	0.335722
101730	94742	85	27399	24862	58	96906	89538	77	586	777	0	5335	5110	33	283	675	0	0.335722
100170	91913	79	32540	29365	73	95542	86350	76	1221	930	0	5218	4628	34	-310	363	0	0.336745
180934	135386	93	50714	38563	86	156377	117158	90	1780	1297	16	8630	6436	47	-389	334	0	0.337769
133958	110182	94	42426	34982	79	118585	99285	83	1341	821	0	6154	5200	39	70	223	0	0.339816
107889	104792	77	27433	27054	72	85734	84767	77	963	1011	2	4979	5061	31	-537	66	0	0.340839
73069	76472	71	20906	20834	50	66446	66182	72	380	569	0	3767	3824	30	557	641	0	0.342886
138018	117693	80	44826	38190	78	126255	106178	82	1223	770	0	6874	5693	42	-586	127	0	0.342886
109530	99939	78	36653	32876	77	96819	85540	80	707	669	0	5541	4846	36	-7	558	0	0.346981
90698	87197	85	24973	24048	70	85903	84027	75	622	602	0	4828	4664	31	162	729	0	0.350051
76253	75974	73	22930	22568	52	62622	61067	72	496	499	0	3394	3327	27	-626	99	0	0.350051
82628	81378	74	24653	23666	59	76570	73448	73	660	546	0	4258	3960	30	-419	435	0	0.352098
102807	98313	75	28857	27493	71	87114	82241	77	856	504	0	5020	4624	33	361	659	0	0.352098
196648	162472	94	65703	54336	90	154329	127763	94	1642	1336	15	9137	7631	43	599	1296	7	0.352098
126281	109804	80	35417	30013	78	98764	83384	82	902	571	0	5836	4731	37	735	567	0	0.353122
156708	135453	85	33970	29197	79	125387	108714	83	1293	1231	12	6999	6079	39	-507	500	0	0.354145
167216	135743	87	50850	41168	82	121113	97083	86	1568	1003	2	6893	5545	40	1082	880	0	0.354145
133277	117180	81	34868	29893	77	121090	108008	82	713	551	0	6728	5754	38	709	805	0	0.355169
166734	135806	84	54552	44066	82	137755	110392	84	2145	944	0	7560	5760	45	595	748	0	0.355169
111555	99071	85	24575	21286	61	102429	90739	79	1241	1104	10	5876	5117	36	421	402	0	0.356192
109423	96148	87	30901	26840	75	100656	89082	79	1098	738	0	5086	4851	32	-366	229	0	0.357216
116315	108041	79	31482	28881	76	90368	83915	79	950	660	0	5103	4491	35	381	538	0	0.357216
212725	168269	91	57742	45486	86	174130	133460	90	2041	1752	23	9859	7370	49	586	1250	9	0.359263
146393	122931	83	43346	37149	80	133142	112394	84	1019	922	0	7380	6129	40	346	704	0	0.363357
134291	109758	85	35501	29259	80	103749	83568	84	842	894	0	6301	4976	39	518	1052	3	0.363357
125713	118314	83	42609	39893	76	105829	99421	78	1179	837	0	6227	5687	37	1599	862	0	0.365404
121635	114106	79	30459	28211	70	111877	104348	80	1194	1190	10	6256	5788	35	455	930	0	0.366428
80839	77179	74	32051	31237	71	62291	60235	73	456	548	0	3053	2993	27	-239	213	0	0.372569
206639	161396	90	56272	45225	88	168043	127819	92	1898	1381	13	9326	7240	45	540	466	0	0.373593
415840	258995	134	111136	67061	132	380964	237335	137	4628	2349	44	21669	13594	82	1943	1868	18	0.373593
111897	104771	78	36263	33217	76	101293	93337	80	964	945	0	5285	5088	34	399	708	0	0.374616
119308	102549	85	32402	27252	79	95000	80404	81	960	662	0	5656	4626	37	-41	701	0	0.374616
130708	119755	92	30721	27315	76	119248	109854	81	1985	1466	16	6509	5935	37	-343	217	0	0.37564
298671	221401	107	84638	64411	102	256278	193164	106	2992	2002	27	13919	10822	53	967	1355	13	0.37564
282963	211604	101	64847	47872	98	259642	190129	102	2284	1644	22	14157	10139	54	1738	1169	7	0.376663
276601	186286	112	67681	47284	102	238467	162202	106	1754	1434	20	13317	8889	53	439	697	0	0.377687
95209	91442	81	30817	28220	74	92629	86793	77	1002	795	0	5406	4780	34	319	740	0	0.37871
157265	132631	89	37095	31056	80	132004	112106	85	1235	1164	11	7575	6240	43	228	457	0	0.37871
200655	162727	89	55609	44881	88	181521	144177	93	1152	1298	12	10047	7889	48	781	581	0	0.379734
221301	176212	94	58184	46028	88	190165	152239	92	1716	1292	13	10277	8292	47	34	446	0	0.379734
112835	98883	81	33173	28625	78	102889	88237	96	1372	1054	6	5804	4976	35	422	611	0	0.379734
62712	61415	87	20411	20830	46	51181	50639	70	611	625	0	3037	2932	25	-849	110	0	0.380757
180394	148659	87	56667	47124	85	148863	121571	88	1602	1043	7	8545	6686	42	803	1071	5	0.380757
352386	218837	127	171791	125613	122	452088	318235	127	4890	3059	36	24904	17199	71	681	963	0	0.381781
269123	188872	111	74105	48231	105	151264	126371	105	7644	5738	42	9787	7413	49	2643	2002	15	0.382804
141986	120031	84	37838	30957	79	130138	107650	83	1303	986	0	7424	6134	41	365	697	0	0.382804
103380	93796	82	26541	23499	64	91587	79717	94	748	787	0	4995	4333	36	953	642	0	0.382804
143866	125886	87	34231	29685	79	142185	122102	83	1268	1326	11	7327	6191	40	986	1040	5	0.387922
107069	95089	77	31440	26430	76	98963	82042	81	384	441	0	5536	4433	37	1426	973	0	0.388946
76719	75077	73	19716	19618	45	71408	69164	74	256	588	0	3457	3602	27	-175	227	0	0.389969
238481	166320	93	61422	43759	92	218268	151749	95	2284	1390	32	11940	8014	53	1082	601	0	0.390993
137110	111410	93	33636	27647	80	125406	102207	85	1291	786	0	6961	5803	41	83	195	0	0.394063
112928	103304	82	30459	27125	75	103379	94531	80	1140	1089	6	5308	4953	34	-402	530	0	0.395087
115594	105042	80	32488	28331	77	100723	88510	81	839	786	0	5892	5135	35	148	462	0	0.397134
156571	135570	86	48423	40722	81	126100	109234	83	1290	1130	10	6816	5616	39	-617	19	0	0.399181
115649	107987	77	32647	29351	75	109829	100124	79	786	814	0	6034	5525	37	253	518	0	0.399181
177533	142543	99	41454	33457	83	137126	110236	87	1502	998	0	7649	6129	41	672	936	0	0.400205
114368	100744	95	31384	27879	76	99699	89264	81	569	826	0	4966	4473	33	533	613	0	0.401228
102886	97568	77	25568	24693	58	90502	85792	77	262	496	0	4951	4676	31	561	691	0	0.402252
199410	151174	106	57383	44292	87	155268	119643	90	1856	1272	17	8885	6531	45	443	498	0	0.403275
121132	103970	83	41324	35721	81	97727	83208	87	1285	940	0	5267	4501	34	-442	413	0	0.403275
122375	106264	83	33055	28012	77	111322	95451	81	1105	963	0	5957	5100	37	72	289	0	0.403275
185989	153072	94	64960	55040	84	157663	131664	87	1670	1015	6	8695	7213	43	-543	722	0	0.404299
123366	103891	84	40221	34599	79	97265	83729	82	1045	613	0	5243	4622	35	827	676	0	0.405322
114960	98760	88	35368	30353	77	100165	86224	80	1012	763	0	6014	5041	37	482	642	0	0.406346
98537	88754	78	27308	23978	68	94284	83915	78	668	657	0	4905	4475	32	279	850	0	0.411464
136821	115507	83	39099	32563	79	128194	108075	83	903	885	0	6699	5798	38	357	569	0	0.411464
175341	149936	87	55220	47986	82	158627	131753	86	1532	1046	7	8887	7294	45	912	560	0	0.413511
137158	115096	89	40932	34964	80	121639	103509	84	1111	1177	8	6826	5730	40	-42	277	0	0.413511
96701	91119	82	28024	26492	62	82945	78493	76	198	517	0	4469	4337	31	205	1073	4	0.414534
198435	156418	93	62740	50932	88	149603	116882	92	1663	1220	15	8792	6886	47	-72	321	0	0.415558
170012	131907	96	45779	36271	84	159400	123592	88	1559	1138	8	8495	6649	46	985	722	0	0.416581
79113	78001	74	23257	22825	54	73655	71237	73	244	388	0	4067	3967	30	60	787	0	0.417605
172018	141522	87	46433	37790	83	146149	120648	87	1228	1044	5	8378	7026	43	1363	810	0	0.418628
181470	150793	89	58116	48010	85	144945	120327	88	1276	1281	11	7849	6353	41	536	390	0	0.418628
115903	104022	81	32081	28585	76	106001	92975	80	771	725	0	6056	5417	36	650	524	0	0.421699
186602	149845	96	45989	36613	84	168613	133093	89	1708	1415	15	9306	7556	46	380	847	0	0.42477
224817	178662	95	64023	51479	88	188756	148289	92	2524	1605	27	10492	8038	49	912	1240	7	0.425793
183826	147810	86	49317	39422	84	142661	114587	88	1653	1274	14	8063	6661	43	293	682	0	0.425793
217747	165214	99	66018	52284	89	173197	129979	108	1982	1484	21	10005	7362	49	676	936	0	0.425793
65399	67627	60	17798	18082	42	59595	57335	71	525	546	0	3315	2905	28	1194	955	0	0.426817
152774	126379	84	41349	34397	80	123629	101349	84	1357	782	0	7076	5669	40	638	677	0	0.426817
213840	155096	100	51596	38051	89	175170	128183	93	1851	1106	12	9245	6918	45	104	591	0	0.426817
74606	71391	74	21100	20743	50	70932	70048	73	528	900	0	4116	3866	30	-653	235	0	0.42784
144534	133320	80	42274	38559	78	114287	102936	81	1207	1223	10	7120	6159	39	109	860	0	0.428864
160066	139816	85	48564	42763	81	130829	113613	83	1393	1210	13	7427	6525	40	511	998	0	0.428864
94323	89382	73	26662	24774	66	79695	74273	75	824	746	0	4700	4464	32	245	430	0	0.429887
141378	124022	81	33284	28302	79	105577	90072	82	1330	1145	8	5369	4782	35	-150	770	0	0.430911
67220	64911	82	18426	18171	47	57476	56799	71	530	527	0	3077	3047	27	-45	369	0	0.431934
127283	121591	79	37954	37114	75	83592	79458	78	709	863	0	4599	4569	30	-235	306	0	0.435005
164030	134213	86	51539	43262	83	141487	113541	88	1970	1268	15	7520	6138	42	-220	228	0	0.437052
179197	142630	87	55956	45879	85	148832	120690	88	1449	1181	8	8518	7121	44	318	628	0	0.438076
126079	112257	86	24331	20963	55	106802	93271	81	1263	722	0	5917	4966	37	-265	673	0	0.439099
135971	109282	91	34356	27732	79	123133	98546	84	1137	1039	6	6947	5474	40	-8	758	0	0.441146
203115	168395	89	53432	44882	86	171161	139974	90	2201	1989	24	9613	7548	47	847	884	0	0.441146
200049	156266	91	53803	42129	86	175630	136834	89	858	1203	10	9726	7496	48	-129	497	0	0.441146
125964	109189	84	31276	26684	79	114075	96843	83	1245	956	0	6630	5619	38	-32	248	0	0.443193
107500	96110	82	36947	33785	76	92172	83977	79	1141	987	0	5181	4541	35	813	772	0	0.443193
80621	80051	70	23952	23961	53	63701	62863	73	559	534	0	3771	3784	28	-543	291	0	0.444217
156165	128317	93	51515	43659	82	125354	103238	85	1327	926	0	7249	5926	42	175	724	0	0.446264
121605	111561	81	33233	30277	76	104357	95246	79	846	742	0	5825	5421	34	224	552	0	0.447288
135008	114393	84	36369	30692	79	115028	97209	82	950	789	0	6630	5471	39	-349	422	0	0.447288
204002	166449	89	55665	45709	86	159667	128922	90	1906	1520	21	9317	7150	49	348	742	0	0.447288
166915	132204	94	45539	36853	83	144886	113663	88	1250	1321	13	7984	6651	42	1092	857	0	0.448311
102001	95284	78	33026	29417	77	93830	84409	80	806	700	0	5227	4564	33	-643	273	0	0.449335
234259	173770	98	66978	50194	92	218701	164319	97	1384	1591	19	12052	9500	51	2472	1742	19	0.451382
126357	112798	79	37645	33111	76	111384	97283	80	937	806	0	6243	5569	37	-1012	52	0	0.451382
149942	126320	85	40770	34208	81	128926	106322	85	1040	960	0	7597	6306	42	-282	579	0	0.453429
312742	230928	106	145201	112729	106	369609	285192	108	3826	2830	33	19819	14936	64	1696	1419	19	0.455476
115408	106402	93	32048	29406	75	106049	97753	78	819	878	0	5965	5449	35	306	568	0	0.456499
207434	166163	95	67189	54757	87	182325	147270	91	1602	1271	15	10022	7649	46	574	705	0	0.458547
73187	71146	76	17265	17336	42	72182	70435	73	559	439	0	4025	3975	29	-205	375	0	0.460594
220870	168191	103	92781	74149	91	363460	293149	96	4107	3317	33	20906	17079	67	670	1301	7	0.461617
132318	115391	80	39059	33786	78	113827	97394	82	1090	792	0	6470	5790	38	323	826	0	0.461617
125828	111424	86	41065	37062	79	100021	89973	81	774	892	0	5643	4872	37	425	517	0	0.461617
155751	131926	83	41245	34292	80	131234	109443	84	1025	995	0	6843	5922	39	1456	820	0	0.462641
221609	183070	88	55393	45163	86	205663	171875	90	1620	1524	17	11579	9331	50	114	395	0	0.465711
204360	163664	95	60071	49153	85	169197	133418	89	1851	1253	14	9563	7459	48	404	871	0	0.467758
90271	85390	74	27194	25175	68	88770	82647	76	756	765	0	5059	4615	33	-352	448	0	0.468782
110183	111675	71	23663	23449	54	94691	90911	74	835	889	0	4850	4587	31	-159	450	0	0.472876
121382	115690	81	34077	32632	75	106096	101415	79	1090	1015	2	5614	5756	32	237	489	0	0.4739
306614	204897	106	118165	88367	102	466227	364632	106	4641	3266	35	25198	19840	83	591	886	0	0.4739
118372	100034	86	32868	27935	77	104241	88931	82	1013	855	0	5916	5174	37	331	438	0	0.475947
124681	109123	81	33391	28396	78	105184	89803	81	1346	1104	7	5733	4942	36	524	593	0	0.47697
128769	116972	81	32844	28713	77	104951	94775	81	1555	1244	11	6009	5210	37	-231	295	0	0.477994
94908	91496	73	30362	28008	71	87413	83077	76	1052	953	0	4631	4295	33	-83	323	0	0.477994
82892	80672	78	22723	22211	57	73590	72733	75	598	657	0	4419	4289	30	-7	386	0	0.479017
138450	115246	87	46062	39192	81	101683	83540	83	592	860	0	5512	4871	37	125	734	0	0.479017
75788	74413	78	20577	20357	48	68991	67403	73	277	587	0	3673	3391	28	-397	311	0	0.487206
105298	98611	75	33520	29771	74	106892	95487	78	402	539	0	5594	5197	35	715	1059	4	0.487206
144368	131680	81	30775	27725	76	128914	114370	81	1686	1515	15	7099	5953	40	255	371	0	0.488229
144244	123032	87	34264	28944	80	123234	104068	85	1371	1397	18	7247	6029	40	583	657	0	0.489253
249002	180521	95	64303	47476	91	221622	157605	96	2206	1743	23	12305	8404	52	915	1275	8	0.489253
85733	85985	73	25358	24472	54	76292	72678	74	650	717	0	4013	3783	29	-323	144	0	0.490276
84923	84216	73	19273	19132	46	80918	79479	74	1034	767	0	4535	4553	29	109	754	0	0.4913
93987	87454	92	28315	26322	74	87170	81442	77	981	666	0	4791	4513	32	-12	256	0	0.493347
114071	107059	77	39632	37430	75	120244	112245	78	1356	1222	10	6315	5597	37	387	635	0	0.494371
130494	116860	80	40372	36391	78	116115	102660	82	952	788	0	6068	5155	36	79	499	0	0.495394
179383	140979	95	47719	37974	86	145535	114672	89	1443	1140	9	8140	6402	43	929	1157	6	0.495394
243435	186081	97	67411	51319	88	187934	141659	93	2141	1453	24	11077	8313	51	-365	521	0	0.497441
125044	114058	78	38087	33903	76	115871	103019	81	837	866	0	6334	5274	39	1228	1258	6	0.497441
187103	145641	92	46687	35670	85	141149	110935	89	1698	1205	8	8235	6042	44	-622	345	0	0.498465
272720	189154	109	82224	59415	100	214531	149827	104	2520	1787	22	12312	8225	54	1262	590	0	0.499488
108924	103845	79	26769	24636	73	94871	89975	78	1125	887	0	5138	4857	33	-261	298	0	0.501535
271378	196351	99	86285	65947	95	220672	157700	99	2670	1753	27	12468	9272	56	565	514	0	0.501535
119044	101540	81	34998	29930	77	112295	93692	81	986	880	0	6300	5314	38	-135	570	0	0.502559
296536	212879	104	84626	63612	98	256515	189121	103	2941	2066	27	13800	9800	55	-78	798	0	0.503582
354276	255067	126	117240	87156	120	384395	296053	123	3451	2998	32	21428	16403	71	1265	813	0	0.504606
149998	121571	85	39218	31536	81	125488	102321	85	1375	1078	7	6672	5126	41	563	663	0	0.505629
80309	80196	70	27464	27558	69	70642	69876	73	691	532	0	3961	3816	29	272	689	0	0.506653
178222	148787	86	56883	48395	84	140104	114086	102	1382	1178	10	7434	5989	42	1600	1666	13	0.506653
65411	65355	71	15546	15512	42	60376	59935	71	578	272	0	3562	3272	27	523	735	0	0.506653
160562	130793	93	50768	42903	84	126670	101824	88	1241	1114	7	6854	5525	42	515	588	0	0.507677
199926	165541	105	73171	62708	85	236923	203371	90	2674	2233	29	13324	11214	55	1212	859	0	0.5087
114502	113206	75	22061	21689	51	93781	90523	76	1073	779	0	5532	5327	34	1289	1065	6	0.509724
111443	107406	77	46077	44120	75	99809	94551	77	960	983	0	5511	5215	34	1182	1510	12	0.509724
130765	121593	80	47393	44305	78	120864	111438	81	1495	1028	4	7080	6258	38	206	334	0	0.509724
214610	169935	91	51504	41745	87	177146	139660	91	1617	1657	22	10466	8470	46	755	1513	8	0.511771
254816	189922	110	90390	67160	104	265727	204910	108	2448	1902	27	14771	10843	58	880	829	0	0.511771
93502	85203	78	27344	24472	60	88247	78309	77	901	753	0	4578	4132	33	360	763	0	0.512794
108714	108497	75	31060	29554	73	83837	79472	76	1435	1256	11	4762	4405	32	-242	383	0	0.516888
142555	124099	81	32648	26842	78	109976	93063	82	666	797	0	5995	5255	37	-90	498	0	0.517912
211355	170776	94	55184	44257	88	159216	129260	94	1471	1340	15	8610	6662	46	875	707	0	0.517912
112454	108403	77	28341	26142	63	112570	104071	78	984	720	0	5668	5266	36	732	773	0	0.518936
223478	163967	100	67767	50844	91	190150	140327	93	1663	1144	11	9983	7150	51	535	332	0	0.519959
72889	71790	73	22164	21925	52	65560	63049	71	811	851	0	3744	3566	29	179	566	0	0.520983
158422	135181	91	48543	41888	82	119394	101475	86	1231	1081	6	6714	5681	41	1068	972	0	0.520983
118417	115895	78	27799	26845	72	93079	88810	76	1225	929	0	5242	4765	33	807	667	0	0.522006
325725	227488	122	108578	78461	110	296389	214460	113	3148	2205	28	16451	11918	61	585	617	0	0.522006
200314	164880	95	62471	52473	88	161312	132883	91	1552	1242	16	9023	7357	45	-209	220	0	0.52303
162067	133249	88	42633	34670	82	131064	106215	86	905	1077	11	7201	5836	41	685	728	0	0.528147
238066	169908	94	72558	51244	92	193289	135093	95	1906	1430	17	10348	6984	52	240	571	0	0.529171
190911	154487	102	47948	39910	84	160856	129004	89	1456	1040	6	8925	7177	44	207	550	0	0.529171
119334	112940	81	30587	28273	76	99500	93339	79	1146	1230	9	6011	5568	34	-643	169	0	0.530194
104638	102459	81	30685	29104	72	90260	85576	75	894	849	0	5118	4899	32	78	542	0	0.530194
238295	175428	95	54496	40208	90	186548	135115	95	1898	1254	14	11223	8184	51	782	741	0	0.530194
112673	105550	78	33979	30917	75	99041	91045	78	886	1006	2	4783	4503	33	988	1105	6	0.532242
169655	132039	86	47247	37086	83	133770	103146	86	1630	1196	11	7534	5887	43	821	741	0	0.532242
342428	251059	121	111949	80897	114	330689	245898	118	4163	2619	32	18710	14014	63	620	538	0	0.533265
325472	215991	113	109276	71839	112	325910	214011	116	3463	2364	36	18650	12279	67	641	669	0	0.533265
85194	86907	71	21554	21643	47	72132	71101	72	999	689	0	4130	4005	31	609	699	0	0.533265
134898	113869	94	32014	26885	78	119496	100864	83	1313	913	0	6645	5505	38	648	1054	4	0.534289
181116	145078	88	43982	36306	84	162031	127793	88	1937	1275	23	8998	6933	46	184	658	0	0.536336
56608	56700	77	18096	17767	46	48560	46536	72	723	641	0	2894	2848	23	202	299	0	0.536336
154186	137283	82	48262	41723	80	131028	114769	83	1135	792	0	7558	6464	40	333	856	0	0.538383
153679	142381	79	41605	37553	78	135409	124039	81	1258	1009	3	7730	6869	39	70	907	0	0.538383
107862	93995	80	34766	30072	76	89657	76818	80	1430	864	0	5064	3883	37	92	289	0	0.539406
116768	99733	78	32493	26701	77	96572	80906	80	950	608	0	5111	4209	36	-29	414	0	0.54043
82123	82130	74	25303	25297	56	70221	68790	74	635	576	0	3415	3482	27	574	744	0	0.54043
121036	104568	81	38808	33391	78	110749	94619	80	958	1012	2	6119	5075	37	-363	251	0	0.544524
76092	75638	72	20812	20549	50	66733	65545	73	672	517	0	3671	3506	28	-19	456	0	0.546571
154513	142840	83	43557	40060	79	130372	119890	82	1537	1411	17	7027	6708	37	-134	516	0	0.547595
154341	139516	86	40478	36181	81	132769	119519	85	1357	1059	5	7308	6590	38	-97	324	0	0.547595
56846	55886	69	16029	16109	42	51460	51344	70	400	442	0	2923	2871	25	81	472	0	0.552712
266282	215825	108	80406	66060	90	268708	218638	95	2698	2048	26	14889	12103	56	444	768	0	0.554759
228001	159466	94	67784	48557	91	184942	125128	95	2249	1117	9	9847	6620	51	-46	701	0	0.555783
115451	105107	77	33754	30109	74	96354	85237	79	1019	795	0	5368	4782	36	-145	647	0	0.555783
241496	124954	120	71316	39467	117	210677	108235	120	1573	889	0	12264	6183	77	1846	826	0	0.556807
139115	125501	85	38054	33593	77	125922	113225	81	1024	1005	2	6878	5889	39	317	398	0	0.558854
98073	95039	76	28719	27489	72	85738	81515	75	1155	1040	5	4512	3900	33	-522	233	0	0.559877
124394	112318	79	36666	32635	77	103837	91096	80	1458	1053	6	6342	5458	38	404	517	0	0.561924
116025	101127	81	33581	29311	78	112715	98420	81	973	926	0	6066	4968	38	-184	546	0	0.562948
200626	163298	90	49073	39542	87	184887	149724	91	1865	1424	14	10317	8192	47	95	452	0	0.563971
171770	137234	90	44201	34108	85	149679	118511	88	1656	1102	11	8165	6473	41	710	608	0	0.563971
157629	130021	85	48010	39903	82	136808	110264	86	1224	861	0	7984	6146	42	-615	185	0	0.564995
136360	130713	79	36243	34476	76	122321	115298	79	1541	1308	11	6465	6110	35	657	1004	1	0.566018
140057	115793	91	34123	28360	79	110819	91186	82	1455	1015	3	6471	5018	40	-701	343	0	0.569089
187704	141754	96	60053	45715	85	151206	112744	88	1884	1323	13	8503	6128	45	248	297	0	0.569089
115619	113947	75	27532	26009	67	110273	105188	77	773	791	0	6069	5741	35	468	545	0	0.571136
239340	183090	98	92989	74491	93	271042	218952	96	2674	2285	27	15438	12699	60	680	688	0	0.571136
267920	194768	104	93334	69171	100	213874	152978	103	2641	1664	23	11543	7791	52	307	554	0	0.573183
204154	146661	104	63778	47546	92	177027	130378	95	1920	1284	16	9787	6812	49	-4	569	0	0.574207
77379	78109	72	21985	21916	50	72687	70601	73	867	869	0	4007	3874	30	39	392	0	0.574207
273298	215002	99	135700	112936	97	371025	309222	101	3384	2704	30	20049	16166	67	1374	1280	13	0.576254
166430	127205	90	52833	41014	86	140753	110001	89	1370	1277	13	7273	5654	41	4	292	0	0.577277
88769	87490	76	21332	21088	51	77225	74975	74	690	638	0	4153	4033	29	-230	251	0	0.581372
117543	103180	84	38155	33889	77	92078	80962	80	803	589	0	5121	4422	34	-527	298	0	0.583419
81414	80578	72	24136	23624	54	78130	74877	73	659	630	0	4178	3815	30	-287	356	0	0.583419
187251	143412	91	46124	35728	85	162609	125056	91	1555	1212	14	9091	6820	46	-263	499	0	0.583419
45427	47526	61	15046	15222	41	41684	41245	67	428	435	0	2180	2299	21	-620	59	0	0.584442
74765	75011	70	20424	20435	46	72383	70819	73	203	395	0	4008	3728	29	-129	440	0	0.584442
61206	59871	71	16137	16073	42	56769	55279	72	610	525	0	2807	2707	24	1292	1314	9	0.586489
85269	78145	79	24465	22462	57	76481	71371	76	754	707	0	4065	3802	30	395	373	0	0.587513
79900	77372	77	22944	22519	56	69578	67750	74	587	580	0	3440	3450	26	136	434	0	0.588536
232958	178453	96	52174	40388	89	189824	144194	92	1898	1411	21	10031	7420	46	543	749	0	0.588536
169281	138662	94	51952	42171	82	135640	109617	86	1971	1190	14	7658	5911	44	81	840	0	0.593654
96541	87341	93	28670	25777	93	85284	75185	93	1035	911	0	4637	3976	31	-774	98	0	0.593654
88231	85953	74	28908	27458	70	85627	80298	75	1006	807	0	4568	4730	31	-363	194	0	0.593654
60907	61081	71	15264	15429	42	54867	53890	70	-41	307	0	2651	2639	23	-348	484	0	0.593654
103336	95350	85	29075	26452	74	96331	86778	79	859	715	0	5329	4427	37	-576	268	0	0.594678
108453	97303	93	30291	26632	76	96873	88555	79	767	751	0	5533	4839	36	-668	466	0	0.595701
158660	129432	91	49786	40713	81	138495	111336	84	1805	1272	15	8010	6385	43	756	594	0	0.595701
134691	115734	91	39297	33741	78	113207	96322	82	1320	982	0	6247	5225	39	312	971	0	0.596725
71075	72053	73	21873	21998	52	65009	64110	72	923	703	0	3711	3820	27	-489	293	0	0.596725
112673	107499	78	26125	24853	62	97143	91476	77	1262	1130	8	5461	4975	35	290	452	0	0.598772
150474	123654	87	45993	37604	82	123864	100371	85	1661	1166	15	7006	5556	43	270	402	0	0.599795
239356	179509	92	68802	53247	89	189651	143135	93	2151	1639	21	10715	7736	51	415	1058	4	0.599795
204231	162751	88	118381	101482	85	369405	292099	90	3816	2687	32	20536	16022	65	616	808	0	0.599795
126616	120424	78	31523	29891	75	110502	104208	78	1886	1577	16	6215	5771	36	888	607	0	0.600819
92738	85138	77	27208	24462	66	87025	79588	76	923	658	0	4768	4263	34	476	624	0	0.601842
72817	72430	77	24227	24035	57	62966	62085	72	323	673	0	3285	3404	25	412	473	0	0.605937
298375	207414	109	82914	58232	105	243018	165607	109	2523	1758	26	13666	9167	56	1511	1120	7	0.60696
169397	157599	82	49922	45948	79	125200	114571	81	1338	1289	13	7181	6257	40	909	789	0	0.611054
116528	102259	79	35515	31025	76	95443	83408	80	442	455	0	5739	4939	37	-194	473	0	0.612078
138785	120905	82	40814	35770	79	106282	92008	82	1007	743	0	6292	5363	37	95	342	0	0.613101
130422	109266	82	43321	36658	79	116984	97160	83	785	815	0	6654	5317	41	713	618	0	0.613101
165774	132592	85	52329	41943	83	137649	110282	86	949	989	0	7985	6245	44	217	479	0	0.616172
143881	128263	81	40535	34723	79	124477	108033	82	1634	1272	11	7044	5937	41	384	542	0	0.618219
167064	142278	93	74608	65122	83	143019	121310	85	999	1043	5	8250	6671	45	-84	855	0	0.620266
186108	148184	97	44137	34049	89	148586	116815	106	1330	1233	13	8474	6789	44	374	633	0	0.620266
198252	157555	85	43349	33481	83	178890	138444	88	1712	1331	23	9933	7734	48	173	531	0	0.623337
68579	69418	71	15018	15172	41	60517	59947	71	561	516	0	3096	3006	25	119	500	0	0.62436
316072	212939	115	87600	60160	108	295276	196307	113	2782	1908	28	17738	11340	70	861	1039	5	0.626407
145472	130570	93	33483	30046	78	143156	128516	84	1492	1392	13	8416	7262	42	325	718	0	0.627431
279996	215886	104	94405	73903	93	219511	169217	97	2598	2013	25	12421	9543	49	909	782	0	0.628454
176066	143102	103	54254	45027	84	154160	123912	87	1460	1157	11	8382	7152	42	327	520	0	0.629478
126187	112735	78	38231	33355	77	114245	97563	81	599	655	0	5984	5194	36	204	656	0	0.630502
188683	151794	89	42022	34164	84	164742	129518	89	1908	1467	17	9033	7198	46	341	427	0	0.631525
120253	101998	81	30769	25982	78	100974	85677	81	815	821	0	5620	4927	36	-81	388	0	0.63869
171646	150595	96	43062	37300	80	135009	117207	84	1730	1354	13	7584	6490	41	117	418	0	0.63869
134406	117780	81	32547	28098	77	119604	102047	84	1087	992	0	7046	6022	39	850	881	0	0.639713
160965	127766	87	53896	43284	84	142704	109175	87	1547	956	0	7864	6096	44	917	938	0	0.643808
301183	205111	116	96408	63425	112	279743	194191	116	2489	2007	29	15614	10594	61	1088	1509	11	0.645855
60333	61432	71	18221	18442	43	51894	50828	71	335	526	0	3053	2992	25	1072	751	0	0.645855
200604	164630	91	64428	52582	88	161715	132282	90	1610	1467	19	9157	7254	46	195	936	0	0.646878
458734	266935	151	163414	98327	143	499407	316391	147	5800	3633	43	28582	18079	99	1573	997	0	0.646878
78628	75971	74	21152	20726	51	61461	59439	73	590	591	0	3310	3316	25	7	348	0	0.647902
296059	214855	121	112095	86049	103	309530	221064	108	3494	2549	31	16755	12082	60	1360	1353	9	0.647902
110749	98120	82	28411	24251	71	100332	87072	97	1034	724	0	5313	4625	34	154	391	0	0.647902
128049	116663	80	41599	36306	78	118333	105987	80	500	594	0	6731	5807	38	-284	229	0	0.648925
51959	52798	62	14858	14932	41	47955	47558	69	477	374	0	2618	2709	24	-761	21	0	0.651996
175372	142528	90	49024	39851	83	159269	128617	87	951	550	0	8839	7035	45	1012	470	0	0.651996
208616	163881	90	51527	40414	86	160568	124468	90	1463	1263	15	8838	7074	45	534	588	0	0.655066
231474	180661	97	68439	52252	89	219380	174185	93	2073	1550	27	12640	10002	52	308	461	0	0.659161
98695	83864	95	32158	26212	95	99911	80518	95	1255	818	0	5324	4618	34	574	601	0	0.659161
109450	101782	77	39055	35561	74	94760	86756	77	1367	848	0	5241	4968	33	435	890	0	0.661208
134853	126895	81	29361	27351	71	108922	102268	79	1503	1093	6	5926	5758	33	-151	586	0	0.666325
149245	125918	93	41686	36211	80	115804	97210	85	1113	1159	9	6338	5217	38	270	399	0	0.667349
129726	122424	81	32703	30561	77	110635	102993	81	1277	1103	6	6470	6124	35	64	440	0	0.668373
259208	199426	102	72644	56797	95	196821	149826	99	2528	1878	27	11089	8074	49	564	1130	5	0.668373
229922	168901	120	58107	42260	120	196033	140807	120	2050	1703	17	11100	7826	53	1037	804	0	0.668373
145648	115577	88	42266	34536	81	116428	95866	84	1589	933	0	6674	5436	40	-325	255	0	0.669396
153362	132009	92	42386	35942	81	140931	121445	85	601	1076	6	7531	6692	41	230	826	0	0.67042
242380	173924	94	77069	56506	91	214476	150199	95	1403	1500	23	11478	8173	52	151	652	0	0.671443
208303	150188	92	54377	39621	88	153946	112915	92	2522	1577	23	9090	6697	47	-109	556	0	0.674514
209317	171242	98	39790	32468	84	191403	152074	89	2362	1921	24	11048	8665	47	691	690	0	0.674514
147015	121752	85	40313	33246	80	140294	114886	85	1293	1296	11	7518	6374	41	1545	1137	5	0.675537
164659	137352	86	57989	49483	83	122501	100674	85	1358	1248	13	7332	5712	43	240	864	0	0.675537
148341	139490	79	38473	35534	75	126619	117168	80	1646	1407	14	6499	5866	38	1064	917	0	0.676561
164177	140394	93	54699	47707	83	129312	110436	86	1639	1317	14	7287	6069	41	-56	632	0	0.677584
99101	89952	87	30202	26827	76	88950	80632	83	1146	893	0	5191	4518	33	538	801	0	0.677584
197543	161630	90	60353	49996	85	258638	214382	91	2788	1913	29	15105	12452	57	777	1383	10	0.677584
57183	56289	70	17685	17747	45	51540	51916	69	-23	365	0	2933	3018	24	187	506	0	0.678608
96774	93986	74	28941	28005	71	77494	73377	76	524	544	0	4046	3864	30	790	931	0	0.683726
103256	99388	81	28336	26475	72	91966	84801	92	367	521	0	5206	4551	35	75	496	0	0.683726
198789	168475	93	81576	70293	86	158626	134385	89	2044	1760	19	8843	7282	43	238	565	0	0.683726
99971	91272	78	30972	28311	75	83078	76775	77	876	1298	12	4589	4179	32	-276	333	0	0.684749
98937	88551	78	27510	24719	67	83741	74827	78	1094	793	0	4901	4428	33	-115	466	0	0.685773
73151	73436	70	14097	14048	41	63572	62012	72	877	687	0	3682	3622	28	-310	400	0	0.685773
158968	131190	86	35001	29017	80	155618	127267	85	1264	1264	15	8796	7117	44	922	1902	12	0.686796
87052	83998	79	21163	20944	49	71247	69771	73	660	598	0	3947	3681	28	970	787	0	0.686796
80960	77833	86	21721	20820	52	68728	65334	74	419	641	0	3629	3427	27	135	434	0	0.68782
136933	120632	82	39002	33788	78	111096	97903	82	1296	921	0	6489	5830	37	-479	136	0	0.69089
147293	132312	82	40327	35339	79	122671	107655	83	1550	1273	15	6722	5739	39	687	753	0	0.69089
78754	76444	75	18503	18439	45	72708	72070	73	594	370	0	3975	3894	29	-372	236	0	0.691914
67215	66273	83	19771	19475	47	56486	55596	71	528	428	0	3260	3332	25	106	461	0	0.692938
92899	90041	75	27900	27318	66	80675	78273	75	669	635	0	4459	4184	30	619	594	0	0.692938
213043	171349	92	44948	35346	88	178633	139832	92	1680	1526	20	10054	8009	47	1519	866	0	0.693961
285072	220682	103	112363	88748	101	345147	277817	104	3599	2650	34	19148	15395	57	1319	1750	16	0.694985
131591	112654	85	36493	30206	80	126289	106166	85	1072	754	0	6866	5651	40	64	390	0	0.698055
177886	162488	84	53636	48619	82	170347	154389	84	2355	1511	18	9239	7965	42	1242	739	0	0.700102
102450	99535	79	27151	25301	72	92265	85827	77	862	933	0	5586	5158	34	286	299	0	0.701126
180785	142677	89	56691	44778	84	142590	112500	87	2277	1485	23	8525	6585	45	-249	374	0	0.704197
165359	131834	90	51234	42208	84	147491	118359	88	1313	938	0	8763	6955	43	538	499	0	0.706244
102991	98134	83	26713	25150	65	80601	75794	77	1030	1075	5	4482	4290	32	-779	28	0	0.708291
68295	66288	75	14694	14959	41	61205	60657	71	1001	626	0	3276	2868	28	314	478	0	0.710338
188348	147383	103	55014	44078	87	160268	123702	92	1801	1124	13	8909	7136	45	506	760	0	0.710338
57417	54975	73	17779	17449	45	48020	48047	69	381	394	0	2570	2388	23	-363	348	0	0.711361
91180	86045	92	25828	24539	65	83292	79015	76	515	743	0	5135	4764	33	811	521	0	0.713408
110343	102030	86	28626	26554	71	87683	81173	77	928	893	0	5339	4669	34	469	927	0	0.713408
69164	68540	75	21313	21154	53	62810	61431	71	61	505	0	3864	3505	29	129	558	0	0.715455
204926	155740	89	48926	37385	86	164993	120499	91	1927	1375	15	9272	6787	45	851	823	0	0.716479
63192	64089	70	12508	12690	39	57508	57088	70	833	796	0	3206	3039	25	174	702	0	0.716479
66880	66782	69	20107	20030	47	58017	56799	71	390	659	0	3071	2951	25	207	564	0	0.717503
85739	80324	73	25242	23256	60	71044	66119	74	412	462	0	4277	3731	31	-153	511	0	0.718526
178359	148972	85	57967	49670	83	133998	107143	87	1705	1487	16	7348	5661	42	83	401	0	0.721597
147791	139769	87	44960	41625	80	124310	115086	84	2096	1478	16	6982	6531	36	1472	1729	15	0.72262
163827	139286	93	51794	44484	82	140187	119961	86	1251	1162	8	7395	6359	39	1383	974	0	0.724667
118013	114795	79	34908	33465	74	106411	100852	77	481	716	0	5825	5617	34	502	581	0	0.725691
119490	116130	76	36038	34702	74	98919	94016	77	1230	889	0	5836	5504	35	-188	518	0	0.727738
213743	176467	91	103548	89838	88	177535	146246	90	1745	1235	19	10347	8413	46	1114	764	0	0.729785
162207	134975	85	49834	42408	82	127613	108620	85	1342	987	0	7099	5939	40	134	610	0	0.730809
105098	93177	82	33102	29617	75	95271	84397	78	906	540	0	5576	4759	36	-460	171	0	0.731832
110617	93769	80	35642	30827	78	93455	78172	81	1116	823	0	5770	4810	37	-22	801	0	0.732856
136707	118239	82	38715	32910	79	123778	108154	83	540	669	0	6428	5661	39	-359	451	0	0.734903
71993	70848	83	19294	19340	47	64712	64521	73	394	408	0	3460	3559	27	-546	316	0	0.734903
128799	111241	96	30290	26193	76	110682	95505	81	1267	1375	13	5953	5304	36	570	1103	7	0.73695
62579	63117	73	11836	11849	38	51786	51488	70	157	366	0	2588	2679	23	-317	248	0	0.73695
240856	185387	96	64216	48872	93	200178	152993	96	2508	1400	27	11355	8809	51	94	528	0	0.74002
88241	83701	73	22833	20639	51	80692	75157	76	629	606	0	4561	4301	33	-295	218	0	0.74002
143287	125485	83	29479	25160	73	133154	116630	83	1185	1019	3	7483	6062	41	52	455	0	0.742068
193407	153419	92	71083	59359	86	161518	127151	91	1269	1182	11	9049	7112	45	-180	242	0	0.744115
104758	94694	88	30746	28510	71	91365	85840	78	844	959	0	5258	4925	33	295	536	0	0.744115
137974	119824	82	27882	23315	66	123378	107173	83	1647	1014	4	6763	5867	38	273	835	0	0.744115
249782	184679	96	61442	44830	91	217900	163296	96	2227	1698	23	11501	8616	49	382	471	0	0.746162
109613	98122	84	28786	25364	73	87543	78569	80	1532	950	0	4742	4147	34	-733	39	0	0.749232
102236	98896	79	30222	29972	71	75146	72527	75	672	723	0	4569	4326	30	-55	530	0	0.750256
237767	188298	94	85231	69001	91	210133	170056	94	2271	1816	24	11736	9257	51	-414	688	0	0.750256
80767	78751	78	24542	24335	58	74772	73017	74	950	565	0	4330	4053	29	-374	223	0	0.751279
55509	52869	76	18020	17974	45	45914	45323	69	467	578	0	2520	2526	23	-156	361	0	0.752303
117204	104400	77	37140	32266	77	115411	98459	80	984	830	0	6282	5347	37	76	602	0	0.753326
135803	117374	83	48846	42457	81	116010	98399	84	688	602	0	5950	5119	38	-542	229	0	0.75435
140225	118261	89	42302	35600	80	122384	102877	83	1129	1038	5	6728	5467	40	568	574	0	0.755374
394735	279528	131	144383	109561	129	505054	359210	134	5247	3958	37	28288	20456	93	2197	1452	13	0.755374
188894	155896	90	56244	46281	83	181722	148311	87	1769	1456	14	10089	7821	47	-399	243	0	0.755374
155302	131012	85	46589	38517	81	140211	117489	85	2392	1731	19	8127	6363	46	305	548	0	0.756397
106320	97906	78	82305	79278	77	214604	203140	80	2850	2492	26	11894	11239	48	936	1200	9	0.759468
125474	114554	87	31267	28766	70	92189	85872	80	1334	724	0	5053	4628	35	-212	459	0	0.759468
139050	114934	86	39938	32688	82	112941	90995	86	962	800	0	6583	5280	39	-42	488	0	0.761515
125800	112911	80	32149	28212	78	119786	105270	82	1605	1114	8	6831	5861	39	589	952	0	0.761515
153980	124698	86	37684	30708	81	131534	105951	86	1563	1123	11	7313	6065	43	-74	540	0	0.762538
179045	141995	86	51896	41035	84	143182	110392	88	1746	1424	18	8294	6071	46	123	462	0	0.762538
80843	78686	74	51640	51340	73	77917	76196	73	5845	5247	36	5171	4911	33	1064	1702	15	0.763562
100354	95135	79	27041	26472	57	82082	79036	75	441	756	0	4590	4456	30	1426	1248	10	0.763562
210283	160262	91	63036	47247	89	184700	134644	93	1800	1513	15	10556	8035	49	78	494	0	0.763562
175865	148812	84	56991	48509	83	150830	124777	86	1028	1053	5	8156	6670	44	121	330	0	0.764585
269774	193383	96	93642	70253	95	291459	216238	98	3193	2148	27	16541	11834	60	1009	1210	12	0.765609
173255	130525	95	43302	32648	86	152397	115873	90	1413	1184	14	8757	6241	50	-299	450	0	0.766633
177765	135907	108	51701	40873	108	161617	122741	108	1513	1220	15	9036	6861	47	-175	761	0	0.766633
178808	141077	92	50477	40176	85	165358	128607	89	1550	1002	1	9213	7294	44	1060	1051	3	0.767656
117775	112637	79	35372	33706	75	98789	94028	78	1322	1116	6	4866	4662	33	-779	267	0	0.767656
398876	260004	141	133270	87494	139	387127	240424	144	4694	2330	37	22369	13791	70	2645	1632	25	0.76868
130475	125141	78	36739	35183	76	107510	100815	78	823	664	0	5631	5381	34	973	1193	8	0.76868
122941	107837	82	33499	29299	78	104418	93458	81	720	871	0	5847	5335	36	-189	209	0	0.77175
95653	92521	79	22106	21500	51	92198	89048	76	579	585	0	5534	5419	33	-28	860	0	0.775844
89729	84930	83	22435	21911	51	77481	75377	75	696	750	0	4615	4405	32	-10	484	0	0.776868
90336	80638	85	26242	22665	68	86585	75123	87	688	517	0	4896	3985	35	-402	386	0	0.776868
141283	116425	84	40746	32458	80	149707	118476	85	1694	1182	11	8462	6686	45	579	603	0	0.776868
65944	67232	69	19632	19631	45	63855	61572	71	777	702	0	3504	3270	27	1227	648	0	0.776868
71668	69505	81	16190	16095	43	65717	64511	71	729	664	0	3689	3411	28	-157	377	0	0.777892
159239	121607	87	39908	30096	84	136159	103143	89	1058	1068	7	7687	5820	43	116	1054	1	0.778915
200820	152021	91	53340	40785	88	169738	125148	92	1610	1395	13	9458	6779	48	1787	1643	18	0.781986
207155	167157	94	77731	63359	87	193430	156732	91	1970	1562	19	10795	8471	47	1185	949	0	0.785056
276367	186548	99	171006	126138	99	468420	339470	103	4651	3213	37	25663	18483	80	1115	1638	14	0.785056
249856	193502	94	71679	57079	90	210618	157495	95	2206	1473	19	11826	8789	51	-217	641	0	0.78608
150923	128021	85	37630	31728	80	132101	107129	84	1429	1145	10	7384	6117	43	331	465	0	0.787103
140310	115774	83	43745	35931	81	132269	107884	84	1362	958	0	7410	5940	42	-445	136	0	0.78915
173441	142342	87	40641	33332	83	158364	127646	87	1565	1481	19	8624	6849	46	101	663	0	0.790174
268349	196004	101	72274	54941	98	223586	159977	102	2912	1442	29	12483	8433	58	1106	740	0	0.790174
151952	130346	83	39396	33042	80	136439	113018	84	1013	976	0	7327	6112	41	594	738	0	0.791198
167792	139224	93	41555	33741	82	138098	113020	86	1877	1347	19	7728	6287	42	183	515	0	0.792221
95428	89836	77	27205	25733	64	85755	80865	77	945	657	0	4879	4607	32	-456	286	0	0.793245
225369	170817	95	57447	42732	88	191046	141669	92	2209	1408	23	11021	7728	51	1546	1011	2	0.793245
119115	105770	80	35732	31046	77	119953	104618	81	978	804	0	6243	5638	37	396	558	0	0.794268
95576	94370	76	25257	25144	57	78715	76081	75	793	829	0	4218	4139	29	258	276	0	0.794268
114226	98832	81	37074	32839	77	87587	76638	79	745	807	0	4974	4662	33	134	303	0	0.795292
174858	141323	88	48192	37947	83	157607	125304	87	1778	938	0	8898	7394	46	-216	385	0	0.796315
168920	146989	95	48537	42147	82	146106	127340	85	1428	1226	16	7899	6672	41	1479	1342	9	0.797339
393960	264040	147	147087	101113	133	551213	362291	151	5070	3231	45	31044	20425	99	824	1182	6	0.797339
151736	123724	97	38309	31249	81	129155	104923	85	1165	921	0	7320	5850	40	-579	356	0	0.798362
198637	158748	104	53892	44871	89	218396	182092	94	2050	1488	23	11818	9491	47	1266	732	0	0.800409
155196	133360	84	36020	30149	79	123009	102889	84	1308	1125	8	7109	5865	42	260	995	0	0.800409
189671	152337	88	52008	42527	85	147213	116283	89	2234	1639	20	8758	7085	42	-86	786	0	0.800409
194054	154551	87	55372	43397	85	169536	130668	89	1544	1408	16	9774	7571	47	911	826	0	0.800409
147805	119994	86	47579	39563	81	134788	108668	85	1338	1069	10	7911	6638	41	673	845	0	0.80348
50113	49350	69	15316	14670	45	43150	41340	72	662	551	0	2468	2522	21	-215	286	0	0.80348
213121	170030	98	49747	40027	89	183417	143326	95	2343	1767	24	10360	7842	49	32	524	0	0.804504
103124	97498	78	31179	29349	75	90665	83774	78	882	809	0	4400	4206	30	97	385	0	0.805527
248027	183944	98	56043	40402	95	207567	155564	100	2041	1756	20	11621	8212	51	787	601	0	0.805527
244630	180967	100	83149	63289	96	192786	139977	100	1785	1526	20	11364	8300	49	633	798	0	0.807574
71310	69503	87	18983	18982	45	56541	55458	72	892	584	0	3202	3059	28	453	503	0	0.808598
196261	154517	90	52440	41982	89	166718	130064	93	1743	1393	16	9703	7515	46	-353	447	0	0.809621
159526	127009	86	48057	39126	82	130404	105604	86	1738	1108	10	7116	5770	42	802	664	0	0.811668
358156	242117	119	142908	100672	116	462940	337396	120	4561	3112	37	26007	18305	77	1728	1372	12	0.812692
87448	88217	74	26540	26738	52	71831	70245	72	370	736	0	3839	3564	28	159	526	0	0.813715
453063	262188	141	118831	72774	136	481351	287103	141	6065	3491	47	27341	16447	93	644	1371	18	0.814739
168755	141162	85	52720	43208	83	155468	125953	102	1235	1140	9	8966	7117	47	-426	286	0	0.814739
122483	103387	91	34500	29565	78	116689	98265	82	941	746	0	6541	5307	40	-15	617	0	0.815763
61891	60783	73	15522	15530	42	52081	51269	71	403	727	0	2769	2593	25	786	662	0	0.815763
76427	75009	72	25687	25102	62	59325	58748	74	819	594	0	3646	3454	27	-166	412	0	0.82088
222019	167494	106	48897	35499	91	182337	137792	96	1487	1334	15	9378	7050	48	-20	445	0	0.822927
91720	88296	76	27474	26212	69	82900	78805	75	972	830	0	4329	4320	30	-90	423	0	0.824974
154310	135303	83	48988	43325	81	134358	117354	85	1864	1349	13	7370	6453	40	-133	737	0	0.825998
140632	124811	81	33677	28779	78	115602	101127	81	1229	885	0	6225	5432	37	938	556	0	0.831116
160475	144746	84	44729	39213	82	137965	121837	85	2214	1500	20	7655	6516	39	95	872	0	0.832139
208058	152605	96	59212	44365	89	162230	121177	91	2444	1529	26	9454	6985	46	-148	978	0	0.832139
112128	98505	86	34850	30018	76	96988	82711	79	794	549	0	5755	4942	36	-211	307	0	0.836233
170348	140193	90	55174	46409	82	152718	126624	86	1826	1519	17	8470	6916	42	549	436	0	0.836233
126522	108721	82	35837	30347	78	105323	88269	82	853	734	0	5934	4841	39	-611	646	0	0.836233
121333	107455	83	30878	26593	66	112513	98090	81	1570	970	0	6642	5644	40	-75	303	0	0.836233
198117	160831	90	52446	42591	84	170466	136051	89	1801	1458	17	9891	7663	48	-150	470	0	0.837257
60690	63654	71	12113	12263	39	54707	54303	70	494	631	0	3144	3152	25	605	694	0	0.83828
182288	147614	89	53852	44216	84	141884	112903	87	721	920	0	8206	6369	42	30	480	0	0.83828
238505	181266	110	69117	52693	90	184117	141306	93	2351	1219	26	10237	7927	47	856	1483	8	0.839304
128608	121551	78	33862	30881	74	108428	98817	79	1268	1094	6	5959	5567	35	201	747	0	0.841351
130102	112538	83	35483	30842	78	118973	98594	82	1201	723	0	6828	5628	40	-95	336	0	0.843398
104889	100351	77	28080	26772	73	83670	78656	77	1078	846	0	4582	4232	31	-107	429	0	0.845445
416751	230229	158	94787	55191	147	360776	198503	153	4146	2339	33	21479	11221	89	640	667	0	0.845445
198182	154734	91	55226	43674	85	169157	134523	90	1606	1098	9	8995	7091	44	11	555	0	0.849539
107096	104621	76	27180	26779	64	91660	87554	76	570	480	0	5009	5097	31	-820	292	0	0.849539
105545	103160	78	25161	24568	60	87093	85599	76	1129	714	0	4990	4336	34	-165	421	0	0.851586
74864	75835	71	15650	15670	42	67193	65871	71	512	664	0	3329	3307	26	183	583	0	0.851586
114294	104596	78	31912	28562	75	97090	89021	78	1173	802	0	5766	5096	36	-401	219	0	0.853634
113339	97870	82	33880	28936	78	100833	87464	81	1080	720	0	5650	4790	36	-583	260	0	0.855681
125580	104212	87	35764	29641	79	103629	84922	83	643	711	0	6032	4887	38	-646	190	0	0.856704
375808	228644	144	114448	68924	135	318675	188574	139	3276	2091	35	17823	10262	66	627	1160	6	0.859775
111136	107679	76	26008	25518	58	96289	91129	77	151	496	0	5383	5137	34	505	564	0	0.862845
370783	246608	132	143452	101213	129	384653	263856	133	4792	2645	37	21602	14148	72	672	1178	7	0.862845
184637	153217	85	51346	41871	83	169718	134432	88	1657	1665	16	9228	7228	45	511	772	0	0.862845
189625	157966	85	61087	50939	84	167961	139697	87	1861	1586	20	9391	7538	47	452	499	0	0.863869
190712	158089	88	64413	53612	84	166416	135098	88	2196	1548	17	9090	7469	44	-481	159	0	0.86694
88253	84755	84	21647	21515	50	71813	69135	75	693	637	0	3391	3435	27	221	831	0	0.867963
135282	122112	81	38800	34183	78	114012	99620	84	1737	1309	12	6734	5918	39	-162	644	0	0.867963
110776	99202	82	33682	29698	76	86839	74586	79	1323	1068	7	4478	4028	32	341	426	0	0.867963
123377	120301	78	29798	28851	74	122401	117063	79	1611	1265	12	6210	5868	35	200	469	0	0.87001
120454	112078	78	39217	35579	75	109298	100232	79	1385	1185	9	6248	5571	37	533	715	0	0.871034
101653	97959	79	23157	21593	54	95958	89675	76	535	1018	2	5259	4877	33	1108	1295	9	0.871034
106214	105290	76	21644	21613	48	81964	79285	76	700	950	0	4733	4914	30	1278	998	0	0.875128
217266	170114	97	69638	53867	88	182301	139120	92	1805	1295	16	10312	7976	46	262	570	0	0.875128
254077	198576	94	49345	38314	90	216887	166799	96	2268	1794	21	12083	9244	50	321	829	0	0.876151
110097	94564	94	33491	29078	76	95134	81313	80	790	633	0	5545	4648	36	345	574	0	0.876151
109412	97805	78	33860	29282	76	87248	75338	78	772	559	0	5065	4306	36	-364	225	0	0.876151
205035	174559	90	66679	57665	86	197277	165622	89	1936	1624	18	10627	9320	44	13	536	0	0.880246
104500	94451	75	34531	29267	76	102920	87733	79	1017	921	0	5827	4609	40	363	787	0	0.880246
173093	147623	85	41155	34659	80	140270	117462	85	1601	1247	14	8380	6849	43	166	398	0	0.882293
137663	116648	83	42225	35713	80	110638	91260	83	1022	972	0	5989	4861	40	-414	171	0	0.88434
125962	106162	82	35544	29830	80	112584	92538	84	1475	1064	6	5925	5076	37	280	1472	8	0.885363
174483	145738	85	52330	43765	82	153108	126606	86	1813	1214	13	8601	7225	43	631	658	0	0.885363
165512	136365	84	53510	44091	81	131686	107426	84	1332	1017	8	7543	6308	43	319	369	0	0.885363
238067	191320	91	82064	65979	89	237197	191059	93	3091	2115	31	13492	10802	56	1439	1740	16	0.886387
261414	190312	93	73138	52577	91	194216	140120	95	2007	1636	19	11309	7652	52	-502	336	0	0.886387
99341	90727	93	28805	26480	74	89253	81296	78	932	899	0	4840	4530	33	-30	455	0	0.88741
124604	109560	96	36356	31030	79	108223	93934	96	1300	925	0	6033	5199	37	549	508	0	0.88741
134186	121746	79	34462	29951	78	117123	100470	82	1356	1221	12	6471	5600	39	-277	391	0	0.888434
115619	99828	81	32888	27898	78	99095	85458	81	1057	603	0	5587	4783	36	1019	696	0	0.888434
139259	121580	99	36817	31953	80	107916	94294	84	1337	849	0	6075	5322	37	656	1023	3	0.889458
256412	188562	97	99095	76509	93	272108	202488	97	3318	2351	27	14379	10439	58	251	853	0	0.893552
250988	195218	102	106126	86694	91	253245	198248	95	2739	1486	29	13644	10343	57	1473	1065	8	0.894575
214669	168373	96	61900	49185	88	181500	140657	91	2219	1437	20	10052	7651	47	-531	527	0	0.895599
244755	183312	105	70071	54457	102	198138	147623	106	2847	1649	24	11123	8005	51	181	769	0	0.896622
156485	129034	85	44248	36337	81	133773	108651	85	868	675	0	7758	6188	43	-125	158	0	0.896622
187693	144840	93	48110	37593	85	144073	113678	90	1919	1490	22	8112	6250	43	1363	808	0	0.897646
120834	105478	90	32260	27528	78	96588	82852	81	783	775	0	5434	4722	36	44	586	0	0.897646
197681	156797	90	49965	39521	86	174692	140101	91	2177	1768	19	9421	7379	45	224	621	0	0.898669
476814	256112	158	184450	102606	149	493187	267992	152	6009	2863	46	27940	13936	92	2655	1834	34	0.899693
108212	99025	86	27252	25208	70	98739	93173	78	1115	765	0	5268	5000	35	-127	249	0	0.900716
136059	119077	81	44008	37694	79	114620	97819	81	910	623	0	6308	5591	37	301	436	0	0.902764
139456	125145	90	45154	40011	80	111946	99098	82	1467	1190	10	6304	5383	40	-327	340	0	0.904811
166111	144493	92	41515	35354	80	135302	115103	84	1757	1330	13	7605	6605	41	190	489	0	0.904811
98118	93809	87	30189	28630	71	83932	79581	75	326	518	0	4888	4457	33	-330	386	0	0.906858
206928	170708	91	52887	44782	85	176190	142362	89	1526	1314	17	9802	7878	49	1080	642	0	0.907881
139917	121561	81	42126	35784	79	125056	103134	83	1425	1236	15	6357	5124	41	61	620	0	0.907881
158960	135870	84	45650	38593	80	141025	116970	83	1723	1270	13	8242	6904	41	-69	536	0	0.908905
222527	167926	98	56574	42925	91	172763	131726	94	2138	1601	19	9930	7427	49	119	738	0	0.909928
208615	171357	106	63161	52922	86	224310	184599	90	2408	2046	24	11875	10000	46	806	740	0	0.910952
144449	126275	85	40640	35020	81	110672	95101	83	1438	916	0	6187	5367	38	132	379	0	0.910952
98922	91196	86	25688	23350	60	95388	87839	76	978	601	0	5352	5150	32	-835	272	0	0.911975
195474	153802	87	64000	51166	85	154660	118068	89	1574	1584	18	8775	6661	46	-113	565	0	0.911975
101636	95435	75	34630	31734	73	95060	86559	77	700	684	0	5696	4909	37	544	805	0	0.912999
227059	191112	89	57090	49114	85	180726	150744	90	1672	1339	16	10306	8041	47	1022	1398	9	0.915046
130899	117130	80	37592	32353	77	122824	106743	82	1097	898	0	6509	5876	37	-381	291	0	0.915046
153803	126197	85	44535	35700	82	123417	98679	86	779	689	0	6670	5345	39	-188	497	0	0.91914
219039	169437	95	74246	57230	89	191556	148767	91	2342	1591	20	11260	8189	54	2316	1095	6	0.91914
262973	190874	102	85022	63819	100	235789	169445	103	2133	1801	21	13587	9350	56	-70	693	0	0.921187
191169	173677	81	90553	82253	81	195924	171928	84	1905	1363	17	10946	9259	47	282	519	0	0.922211
171784	137313	102	54724	44304	82	133109	106881	85	1353	1002	2	7479	6082	40	-672	250	0	0.922211
192802	152187	89	55227	43943	86	154648	122390	90	1059	894	0	9284	6684	48	743	903	0	0.922211
120480	110872	92	39999	36424	77	99817	90949	79	1242	1039	7	5760	5375	35	315	966	0	0.929376
198079	156514	89	59139	46639	85	175257	138807	89	1948	1518	18	10028	7407	54	496	1407	9	0.930399
169007	137895	95	47646	38951	82	138248	110177	86	1499	1098	7	7468	6028	40	-279	162	0	0.931423
152444	122094	92	39500	31916	82	128368	104060	86	977	878	0	7398	5823	45	211	956	0	0.932446
282599	198199	110	85236	61094	93	216991	150236	98	2085	1802	22	12243	8473	57	206	354	0	0.93347
55790	54059	72	15816	15824	43	49449	48514	70	581	472	0	2844	2783	24	-942	0	0	0.935517
148056	125997	98	45404	39265	79	130597	107023	84	1778	1401	19	7683	6218	44	1000	940	0	0.935517
75791	78123	70	22716	22496	50	72836	70849	72	757	787	0	3653	3483	28	182	704	0	0.935517
96995	94297	74	31762	30323	68	78959	75260	75	1235	920	0	3929	4019	29	122	312	0	0.935517
136823	120977	83	40898	34739	79	118007	102676	82	835	853	0	6664	5998	39	308	530	0	0.93654
267900	207155	100	65014	48280	96	187628	144289	98	2816	1855	25	10440	7924	48	1820	774	0	0.93654
122768	105848	93	37557	32923	77	105223	93090	81	749	888	0	6199	5273	37	-539	96	0	0.938587
89334	86771	73	27022	26035	62	74508	72588	74	1161	804	0	3815	3549	29	564	869	0	0.938587
143785	129073	91	42376	37718	77	124673	109031	81	1650	1105	9	6839	5955	39	1165	1462	11	0.938587
137231	120319	82	37647	32664	78	116376	100187	82	1210	1093	10	6534	5296	37	419	614	0	0.939611
145972	126584	83	37077	31989	79	133515	113852	83	1550	1136	8	7483	6465	42	-262	481	0	0.939611
139761	120031	95	37627	31384	79	111333	94093	84	728	606	0	6013	5061	38	400	623	0	0.940635
138735	114672	84	38515	32196	80	110487	91920	82	1552	1059	6	6234	5007	41	568	507	0	0.940635
178656	147779	88	48175	38990	83	151062	122494	87	1469	1110	10	8796	6646	43	5	955	0	0.942682
95973	92857	78	28463	27372	71	81481	77371	76	444	685	0	4405	4448	29	36	454	0	0.942682
144309	126831	93	46167	41563	79	120526	107835	82	1226	621	0	6720	5681	39	-616	151	0	0.942682
113814	99001	81	36212	31267	78	106011	91589	81	1136	909	0	5821	4803	37	-370	258	0	0.942682
349180	240705	125	101491	75119	118	339209	246287	122	3282	2288	34	19512	13971	61	1457	1193	6	0.942682
124090	109611	80	36620	32141	77	107424	94697	81	762	615	0	5897	5079	38	-246	344	0	0.943705
192805	143740	103	50871	38214	86	151249	113444	88	1561	1109	7	8702	6371	47	749	1082	5	0.944729
136254	120126	84	43539	37753	79	115440	98565	82	1323	1151	10	6651	5771	39	444	767	0	0.944729
59845	59463	71	18801	18709	46	52523	51810	70	640	501	0	3202	3029	26	-379	214	0	0.945752
213566	165676	96	65048	51408	90	175271	134973	93	1581	1088	8	9734	7442	48	2161	1080	6	0.949846
175677	142533	88	43038	34181	83	146570	113948	86	1780	1165	14	8259	6347	44	587	566	0	0.95087
68945	67870	72	20589	20444	53	59572	58417	72	523	509	0	3443	3308	26	80	448	0	0.95087
171995	143370	95	35515	28855	83	142467	118591	86	1736	1126	9	7827	6425	44	-245	520	0	0.952917
112116	96400	86	36513	31710	77	101574	87040	80	977	999	0	5815	4769	38	331	878	0	0.953941
90248	89442	76	22470	21891	50	84757	82181	74	1032	1095	7	4754	4298	33	-813	7	0	0.953941
176835	138355	104	42798	33026	84	165086	128378	89	1773	1094	14	9595	7343	49	336	981	0	0.954964
115866	100840	81	37318	32373	77	108512	93162	80	908	822	0	6368	5714	36	84	384	0	0.954964
125020	111643	85	39966	36379	78	107563	98898	81	1384	1250	12	6222	5847	35	453	433	0	0.954964
114346	106582	93	39845	37313	76	92496	85958	78	1458	772	0	5302	4707	34	553	997	0	0.957011
99593	94952	81	29264	27290	74	80723	76904	77	585	694	0	4207	4108	30	321	678	0	0.958035
134576	113379	86	45213	38026	79	101217	84802	81	944	673	0	5460	4647	36	-74	580	0	0.958035
194256	152294	90	46529	36045	85	149919	114364	89	1563	1399	16	8764	6590	46	18	360	0	0.959058
114410	92849	98	36326	30131	81	89972	71492	98	1294	787	0	5267	4038	35	883	583	0	0.959058
150360	131357	85	49524	43410	82	125439	109806	85	1288	705	0	6660	5903	38	1150	1838	13	0.961105
114792	106950	79	36317	33269	76	103178	93734	79	1484	1106	9	5021	4501	34	-25	355	0	0.962129
126665	107036	83	34422	28561	79	110627	93921	81	1129	1032	5	6472	5265	38	318	997	0	0.962129
192153	164738	85	80499	69556	85	227506	194154	88	2544	1769	26	12989	11343	51	2542	1404	22	0.963152
173491	141441	88	43066	35097	81	143261	114283	85	1872	1131	10	7625	5837	45	1040	647	0	0.9652
140207	116501	84	39014	31779	81	120820	96479	84	874	880	0	6437	5218	39	61	1168	5	0.9652
210563	162850	104	63963	50580	88	155894	123669	90	1529	1215	16	8747	6442	46	134	681	0	0.967247
179892	143175	89	49978	39682	83	147157	112422	87	1220	1151	10	8278	6395	44	-771	120	0	0.970317
274595	128971	121	66295	29031	116	241908	117735	120	2580	1304	29	12775	5874	69	1569	1519	9	0.973388
141611	126913	80	34336	28891	80	124117	107883	83	1164	1078	6	6560	5752	39	291	484	0	0.973388
118143	107350	83	33339	30167	76	106796	96642	80	840	695	0	5692	5060	35	718	822	0	0.974411
161106	146280	83	48841	44439	79	124002	113983	83	1880	972	0	6780	5961	39	336	841	0	0.974411
56750	57612	69	9009	9206	35	41476	41295	69	1077	654	0	2546	2352	23	345	597	0	0.975435
157570	133373	83	62506	54041	82	85042	71862	84	1458	1432	15	4771	4046	34	-554	148	0	0.975435
177095	143060	89	48568	40074	85	156495	123864	90	1849	1360	18	8461	6625	43	-274	791	0	0.975435
269511	196218	104	92167	68955	94	221725	163182	97	3258	2167	33	12646	9540	52	196	538	0	0.978506
180554	150776	87	39763	32240	82	133514	110036	85	1582	1216	11	7248	6079	42	1575	1445	8	0.979529
141434	121718	83	38554	32918	80	121167	102324	83	1701	1086	8	6524	5152	41	-277	343	0	0.979529
76035	74002	72	17990	17706	44	62762	61552	72	402	683	0	3782	3501	28	696	783	0	0.981576
174433	140598	86	48655	38945	83	158733	126298	87	1569	1276	10	7939	6385	42	351	447	0	0.981576
224442	173670	92	53786	41584	88	183579	144736	91	1468	1291	16	10571	7938	48	850	1332	9	0.984647
157397	133914	91	43885	36448	82	138747	117546	86	1639	1072	8	7734	6255	42	141	876	0	0.986694
199866	160897	88	59472	48982	84	175526	137941	88	1526	1437	15	10224	7976	49	55	502	0	0.987718
130220	118827	81	36884	32833	78	132150	119036	82	1568	957	0	6724	6093	37	790	813	0	0.988741
63918	63318	74	18496	18320	47	60610	58933	72	597	705	0	3428	3396	26	-268	297	0	0.990788
148006	118624	87	48481	39068	82	131095	102349	85	1556	1442	16	7417	5591	42	-98	718	0	0.990788
191499	154970	88	59380	48675	84	170336	133333	88	2504	1215	24	9527	7472	47	144	576	0	0.990788
66978	70557	57	22829	22803	50	57850	57027	71	1071	616	0	3280	3349	26	-352	281	0	0.990788
96353	93738	75	28978	27445	59	86875	80957	76	1252	806	0	4360	4201	32	644	633	0	0.991812
60934	62053	67	23588	24169	51	47980	48148	69	698	626	0	2923	2840	25	642	906	0	0.991812
159695	127749	86	41646	33612	82	139548	110949	86	1057	907	0	7735	6263	43	240	542	0	0.993859
211957	168566	91	55566	43023	88	192239	149238	91	1820	1286	17	10629	8056	49	1685	1663	14	0.993859
183128	149947	85	47846	38609	83	161459	132139	87	1824	1545	22	9148	7341	45	-63	542	0	0.993859
204304	156433	89	109440	86773	87	295636	226431	92	2991	2126	29	16433	12400	60	2297	1308	25	0.994882
103542	98605	81	29438	27731	73	89057	83938	76	1046	1089	7	4949	4522	33	-103	378	0	0.994882
138568	116871	87	36868	30916	79	135080	113655	84	1401	1327	12	8044	6970	41	79	418	0	0.995906
162143	132073	85	44446	36263	82	161751	129191	86	1476	1066	6	8531	6968	43	-144	209	0	0.995906
158580	130975	88	40041	31834	82	126449	102440	85	1496	1178	12	7046	5519	42	-118	629	0	0.997953
97268	89494	77	32834	29608	75	90484	80776	78	1029	856	0	4677	4643	32	-589	71	0	0.997953
186228	162729	88	52260	45446	82	156252	134680	86	1439	1135	8	8659	7675	43	-207	457	0	0.998976
116409	105970	81	33837	30715	76	103302	92800	80	998	728	0	5742	5215	37	-249	576	0	1
156443	126080	97	41484	33321	82	136711	110303	86	1549	895	0	7736	6086	45	174	307	0	1.00102
211467	170461	94	84589	71839	87	252218	213953	91	2569	1905	27	13997	11808	52	997	1114	6	1.00205
113931	108615	80	25493	23822	53	97631	91888	77	1433	992	0	5246	4945	34	372	670	0	1.00205
68618	68227	69	20685	20570	49	60550	59405	70	694	772	0	3237	3213	25	649	622	0	1.00307
70926	71717	70	18642	18410	46	64197	63944	71	540	642	0	3717	3394	29	-144	440	0	1.00409
62500	62209	78	20179	20156	47	48388	48316	70	-4	255	0	2678	2781	23	-203	411	0	1.00409
146683	119046	85	38242	30838	82	121881	99026	86	1324	826	0	7006	5628	41	-626	189	0	1.00512
229321	172189	93	56170	42779	91	185948	139194	94	2361	1641	25	10425	7806	48	-69	597	0	1.01126
320342	215954	121	80173	55070	111	391138	255773	117	4445	2607	37	21962	13663	77	2147	2570	25	1.01228
159695	132754	86	46921	39048	82	132417	109471	85	1252	907	0	7429	6192	40	615	927	0	1.01331
104811	100426	82	32178	29819	74	91122	86273	78	1027	958	0	5006	4704	33	482	665	0	1.01535
216665	171741	94	57951	46251	87	185095	149666	90	1910	1349	16	10187	7783	49	114	623	0	1.01638
198825	163149	86	39811	31824	84	160184	130088	88	1765	1356	22	8861	7211	43	473	444	0	1.01638
163118	139604	85	43069	36554	82	145790	122890	86	968	892	0	8030	6652	41	-186	556	0	1.0174
143151	117879	87	41271	35147	80	119562	98655	85	1440	1020	3	6453	5430	38	401	935	0	1.0174
162699	140189	84	54902	48099	82	114460	97081	85	1654	1415	17	7030	5842	38	719	736	0	1.01842
78715	76403	86	24320	24282	53	61130	59097	73	588	491	0	3354	3078	26	110	311	0	1.02354
264513	195798	106	64865	47874	101	240119	173382	107	2402	1377	23	13347	9462	51	-164	527	0	1.02354
268944	204497	95	79197	61973	93	284130	218246	98	2433	1900	26	14734	11309	54	843	770	0	1.02354
128985	124509	80	33851	32410	75	100367	94433	78	911	906	0	5424	5087	34	589	1002	1	1.02968
227557	170197	97	64773	48653	89	190866	142595	93	1825	1471	17	10949	8031	50	155	783	0	1.02968
175667	143795	104	40202	32454	83	147743	121526	88	2016	1231	22	7887	6093	42	166	630	0	1.03071
137747	114208	86	38938	31791	79	116864	94555	84	1278	883	0	6004	4802	38	-41	701	0	1.03071
170152	134103	90	54733	44546	85	107628	82676	88	1773	1255	14	6593	5044	40	463	693	0	1.03378
57999	57912	70	17064	17290	43	50101	50140	70	190	376	0	2598	2700	23	542	541	0	1.03378
273218	201696	96	81310	60111	93	214218	154798	97	2593	1920	27	11732	8279	51	-522	482	0	1.03378
110995	105503	86	35751	33452	74	106074	98442	79	1011	693	0	5510	5064	35	243	1167	6	1.03582
138335	116591	83	42815	35736	81	120716	98377	84	819	809	0	6369	5339	39	-878	200	0	1.03685
178063	148126	85	62120	52104	84	152747	126740	87	1647	1365	21	8342	7153	42	-26	579	0	1.03685
109279	97244	82	32411	28744	77	101567	90366	81	1295	1062	8	5774	4980	36	-896	252	0	1.03992
140851	115443	88	37221	30999	80	125904	102852	84	1247	929	0	7341	5843	42	-405	503	0	1.03992
152909	132078	88	36401	30924	80	132134	113874	84	1390	1282	12	7430	6521	40	364	607	0	1.04094
168733	139620	92	40603	32834	82	144171	118318	87	1382	1066	6	7932	6559	43	893	1357	8	1.04197
88657	86038	74	30273	28290	70	81792	76258	76	1030	1017	3	4293	4099	31	34	213	0	1.04197
79617	76397	73	23349	23143	54	64179	62557	72	726	582	0	3373	3320	27	177	307	0	1.04299
67018	66434	71	15339	15383	42	51272	50780	71	561	579	0	2889	3208	23	505	506	0	1.04401
259003	190888	100	71771	54215	94	217904	160241	99	1374	1081	13	13011	9166	53	755	678	0	1.04401
200581	152427	90	55196	41859	87	165503	125064	91	1514	1208	9	9299	7031	46	172	724	0	1.04401
96676	89730	81	26714	24301	61	89523	82727	76	1069	859	0	5006	4563	32	-753	127	0	1.04504
131934	126854	78	38533	37050	76	112647	106241	79	1124	879	0	6214	6052	35	601	633	0	1.04606
281350	214430	116	91215	70306	100	303916	236151	118	2431	2180	28	17013	12819	63	1016	628	0	1.04606
73310	71306	73	24246	23956	55	61209	60967	72	1076	827	0	3342	3117	27	-253	251	0	1.04811
155141	129790	87	42615	35644	81	123318	102588	84	1276	900	0	6953	5721	40	-315	401	0	1.04811
81505	79393	72	25733	24041	59	82907	78130	75	564	438	0	4366	4038	32	116	352	0	1.05015
124027	104738	86	36872	31149	79	102423	86093	82	742	833	0	5647	4676	37	35	434	0	1.0522
84044	83327	74	24821	24218	58	80353	78077	75	1030	676	0	4356	4284	29	304	1093	4	1.05322
156488	127754	84	44491	36434	81	119180	96548	84	1233	820	0	6673	5487	39	-10	701	0	1.05425
132872	111875	85	38223	32092	80	114206	93654	84	1361	1061	12	6323	5226	38	715	979	0	1.05425
93919	86717	79	25525	22968	60	88115	79864	78	1030	918	0	4643	4243	33	-676	386	0	1.05629
77001	75046	78	19392	19043	49	71296	69501	73	499	561	0	3408	3351	28	866	582	0	1.05834
188937	156809	88	58231	47501	85	142067	116379	87	978	1298	12	7945	6790	43	673	667	0	1.06039
107755	97821	82	26165	22982	63	92385	83663	80	599	806	0	5342	4534	35	290	613	0	1.06141
142995	117583	84	43571	35630	82	126206	101875	86	925	1085	7	6980	5454	41	641	924	0	1.06244
137744	114369	91	36173	30051	80	108075	89210	83	1284	748	0	6206	4950	39	-546	561	0	1.06346
190202	148884	93	44908	34620	87	151114	119383	91	1338	1057	9	8521	6695	45	431	1178	7	1.06448
260944	206680	95	67766	53904	92	227218	180873	96	2668	1944	24	12929	10484	52	295	681	0	1.06448
106343	93787	80	32090	28738	76	90235	80882	79	1571	962	0	4535	4123	31	-77	697	0	1.06551
92256	88251	77	26742	25785	60	84351	80916	75	430	643	0	4618	4514	30	-522	312	0	1.06551
244604	198300	92	83796	69161	88	267473	218198	91	2370	2203	24	14608	12082	52	1251	1545	10	1.06755
91867	89584	80	26706	26282	57	76175	73311	75	1114	938	0	3979	3895	29	-432	176	0	1.06755
113024	104631	80	29964	27776	75	90196	84705	78	963	602	0	5008	4776	31	-306	498	0	1.0696
132982	115207	89	32666	27603	78	116870	100901	83	1030	1145	8	6209	5651	37	268	839	0	1.07165
92607	89986	82	29556	28138	71	88270	84284	75	575	553	0	4477	4472	31	110	412	0	1.07165
137136	111912	83	111595	98760	81	280655	244869	84	3089	2316	28	15489	13497	60	-40	549	0	1.07165
147547	123865	87	41827	35226	81	124775	103236	85	1112	1079	6	6657	5507	38	747	837	0	1.07369
186949	154963	97	50130	41693	84	155430	129645	87	1117	1132	11	8610	6851	45	719	579	0	1.07574
103692	96074	77	32715	29946	74	87226	77612	78	761	590	0	4776	4348	32	-171	287	0	1.07574
146045	122455	93	41780	35476	81	111817	93362	84	819	831	0	6057	5062	39	635	662	0	1.07677
185399	147547	87	49224	40002	85	157590	125791	89	1502	1244	16	9308	7500	46	0	468	0	1.07779
215011	178929	87	69712	58592	85	230883	192474	89	2430	1762	22	12233	9722	54	-201	430	0	1.07779
133719	119155	80	33255	28115	73	120545	104445	83	1268	1170	10	6909	5683	40	1012	1006	2	1.07779
76997	75056	75	26677	26350	60	71190	69338	73	204	445	0	3932	3682	30	-91	924	0	1.07984
246153	195378	101	87614	74598	92	294977	241962	97	2748	2113	28	16094	13204	57	683	711	0	1.08086
186865	145521	88	61883	50490	87	152178	118653	90	1638	1102	15	8955	7197	44	210	690	0	1.08291
92320	88171	80	29664	27304	75	81796	74852	90	778	855	0	4225	3998	30	186	1023	1	1.08291
118847	103583	88	35485	30942	77	108608	95415	80	1047	681	0	6355	5543	36	1218	789	0	1.08393
225637	176169	99	56220	44236	90	185141	140420	94	2297	1684	22	9999	7507	46	939	723	0	1.08393
224647	171212	93	60855	46339	91	201301	151812	95	1579	1428	13	10989	7903	48	344	855	0	1.08495
318127	231536	111	110796	85456	107	327539	246646	111	3364	2590	28	17915	12995	63	638	1666	14	1.08802
93832	88877	79	27119	25590	62	79649	75074	75	869	911	0	4475	4375	30	-343	511	0	1.08905
80425	77421	73	23274	21538	52	68759	63814	75	390	493	0	3824	3272	32	553	856	0	1.09007
255416	187318	100	94074	73423	98	203551	146118	101	3241	1900	27	11866	8415	51	1298	1680	13	1.0911
125681	117145	79	41864	38201	77	112942	103125	80	339	697	0	6273	5465	40	-661	68	0	1.09417
96840	89587	79	26254	23869	68	85271	79231	77	399	411	0	4900	4457	32	-436	462	0	1.09519
119512	108379	77	33822	30073	76	116411	101436	80	605	814	0	6243	5699	37	-564	0	0	1.09519
139519	117225	84	38613	31902	79	113098	91373	83	1302	823	0	6946	5505	41	-147	428	0	1.09724
111552	108390	75	22258	21536	53	45507	43779	74	3783	3722	31	2698	2803	24	932	1131	5	1.09826
184723	145244	89	54593	43093	86	144104	113606	90	1680	1369	15	7887	6230	44	-381	341	0	1.09826
199740	153424	92	53333	41278	88	175067	135998	91	1797	1116	9	9523	7423	47	-36	622	0	1.09928
122222	103075	96	36937	32238	78	108092	92078	81	700	704	0	6231	5411	37	-823	115	0	1.10031
107611	96485	80	32631	29101	77	94851	84968	80	552	407	0	5155	4570	34	1059	1022	3	1.10031
176180	137316	97	46132	35107	84	141716	110717	88	1752	1627	16	7866	5968	45	-227	319	0	1.10031
182987	143775	92	49311	39591	86	150441	115616	89	2245	1371	16	8894	6681	45	1110	1314	8	1.10133
85598	82148	75	19810	19521	48	75487	73247	76	930	635	0	4091	3769	31	-74	481	0	1.10235
52837	52736	71	16023	15892	43	48667	49034	70	613	540	0	2642	2649	24	-46	334	0	1.10338
96421	85661	92	25295	22043	61	86791	76988	77	431	800	0	4903	4371	34	-240	347	0	1.10338
182905	142786	97	56984	44818	86	138854	108137	88	589	1254	11	7468	5628	43	492	561	0	1.10542
145426	125925	84	29844	25259	72	124610	106138	83	1026	631	0	6780	5816	42	774	562	0	1.10542
131332	121318	81	55909	51792	78	106419	97681	81	1210	1068	6	5198	5047	34	-150	747	0	1.10645
160218	136351	86	48473	41602	82	131909	112357	85	1390	881	0	7444	6451	38	134	507	0	1.10645
218289	166437	99	59925	45293	88	176436	131151	93	2537	1529	22	9459	6718	48	240	544	0	1.10747
225552	163962	92	64554	46779	91	192882	138190	93	1904	1260	14	11083	7628	54	310	712	0	1.1085
149597	139467	83	43791	39434	78	116609	106130	81	1306	1114	9	6619	5648	37	432	486	0	1.1085
124942	103961	83	39080	32810	79	109578	89597	82	515	828	0	6094	5113	37	540	935	0	1.11157
165541	137996	92	39824	33278	82	144629	116881	87	885	1177	8	7916	6548	42	667	1121	4	1.11259
177529	141587	87	38821	30360	85	164717	131621	89	2176	1439	16	9084	7178	45	847	934	0	1.11566
168860	137945	86	47466	38886	83	153807	123263	87	1383	1083	10	8563	6903	46	450	625	0	1.11668
99570	85853	79	36303	30875	76	102290	84995	80	771	777	0	5285	4412	35	956	751	0	1.11771
76325	74978	75	17085	16551	43	68934	67095	73	596	697	0	3852	3905	29	325	525	0	1.11771
102273	98745	76	29665	28760	73	91699	88095	78	800	410	0	4937	4817	32	-312	390	0	1.11873
206064	174659	88	59313	51199	83	193437	165181	88	1832	1500	20	10696	8574	48	675	1039	3	1.11873
152482	128934	84	41145	34268	80	125985	103879	84	1087	1105	6	7044	5692	41	-505	284	0	1.11873
154321	122052	86	47846	38146	83	137774	109106	87	1143	893	0	7561	6057	43	181	441	0	1.12385
113615	110616	77	43096	42202	74	98481	96230	78	1140	1088	6	5583	5148	34	-449	214	0	1.1259
164187	134829	89	36447	29627	82	127906	105118	86	1212	919	0	7195	5622	42	-281	332	0	1.13204
357954	168438	155	95773	46117	148	334751	150866	153	3436	1634	23	18727	8636	83	32	798	0	1.13306
121715	104527	85	33638	28350	77	111261	92795	82	1183	674	0	6010	5212	38	-132	339	0	1.13306
173797	141117	87	45219	35993	85	154664	126719	89	1983	1416	24	8778	6658	45	-237	205	0	1.13408
177566	142635	104	42248	33423	85	155123	122174	88	1106	864	0	8569	6690	44	517	935	0	1.13511
131692	111760	82	40361	33914	79	115683	96751	82	1229	711	0	6200	5283	39	334	427	0	1.13613
62144	62094	75	20682	20155	52	50439	47756	73	872	560	0	2982	2660	25	1537	1311	8	1.13613
206139	156753	90	54361	40873	87	162748	122327	91	1106	663	0	9436	6919	45	831	494	0	1.13613
60298	58945	81	16431	16782	43	55459	55170	70	336	449	0	3516	3053	27	535	741	0	1.13715
212586	166702	89	54762	42092	86	166396	126635	91	2480	1677	23	9446	7194	48	286	742	0	1.13715
195634	155151	101	62188	50406	87	163625	131264	90	1964	1360	14	8800	6852	45	450	981	0	1.13818
156854	133380	86	46351	40245	81	122881	103805	85	1456	1137	8	7123	6054	39	1533	1447	12	1.1392
74939	75233	73	22633	23065	48	73292	71275	73	287	708	0	3735	3545	30	237	435	0	1.1392
222919	169752	93	56446	41350	89	171423	129917	93	1779	1603	21	9515	7166	47	622	1311	7	1.14023
182328	149565	89	47230	38323	85	158235	129427	89	1778	1351	13	9070	7775	45	717	754	0	1.14023
180817	140466	96	62756	51611	85	253539	210882	90	1404	1616	20	13928	11314	54	42	376	0	1.14023
194482	146230	90	59908	46943	88	144827	108727	91	1980	1305	17	8292	6385	45	1559	1370	10	1.14125
207434	152694	94	50696	36776	88	176557	128101	93	1555	1322	14	9750	7104	48	1277	1105	5	1.14125
172463	144277	84	39408	32778	81	144076	117672	85	1517	1259	14	8045	6483	42	-124	508	0	1.14125
87393	80871	87	23450	22392	56	75602	71785	76	794	748	0	4114	3901	29	-69	266	0	1.14227
230701	175661	113	79006	63357	94	168557	128215	96	2091	1576	24	9868	6850	48	-35	883	0	1.14227
130242	113050	80	35116	29621	78	102273	87015	81	1418	1045	5	5709	4991	37	11	452	0	1.1433
139111	120733	82	32328	27426	78	129819	113414	83	1651	1347	19	7125	6210	42	-108	406	0	1.14432
140322	124385	83	41661	36661	79	120579	104367	83	926	1005	2	6833	5682	39	-188	221	0	1.14432
190726	151111	90	58327	46723	86	152771	120831	90	1655	1477	16	8916	7083	44	1254	1081	6	1.14637
142193	117069	101	42331	33362	101	115053	93124	101	1598	1066	11	6669	5331	41	75	356	0	1.14637
55611	57476	67	16417	16442	43	50409	50230	70	351	349	0	2789	2663	23	237	516	0	1.14739
134115	123046	86	30423	27120	78	109795	99678	80	1458	1180	11	6362	5767	37	940	619	0	1.14841
112377	99998	78	36091	31841	76	97955	84500	80	1004	699	0	5366	4684	35	843	1217	6	1.14944
53538	55722	57	12990	12777	40	44740	44423	68	431	769	0	2482	2360	22	-597	90	0	1.15148
87698	87051	74	24422	23580	55	79621	76618	74	687	952	0	4252	3967	31	-162	471	0	1.15251
193310	141095	98	50732	37535	88	180205	133473	92	2180	1494	27	10046	7080	50	102	449	0	1.15353
141016	121433	85	39963	33518	80	128950	105710	90	1286	1124	7	7431	5962	41	-23	507	0	1.15353
201700	158746	90	67591	55945	89	174822	136575	93	2191	1958	20	9886	8118	46	-3	800	0	1.15558
161533	133804	86	40363	33036	82	128298	103136	86	1103	893	0	7464	6113	42	-624	85	0	1.15558
83179	81712	73	24688	24481	53	64932	63609	73	558	557	0	3669	3730	27	-176	460	0	1.1566
276082	199825	99	91872	68332	95	317395	236932	99	3143	2373	28	17097	12849	57	194	912	0	1.1566
80710	82932	69	24509	23993	52	69394	66515	74	429	403	0	3447	3253	29	-71	243	0	1.1566
139672	117924	86	33855	28489	80	118899	99435	83	1998	1332	14	6610	5400	38	-234	406	0	1.15763
177192	133240	88	54066	41702	85	153861	117038	88	1260	1105	9	8667	6623	44	-175	359	0	1.15865
193789	155106	90	60216	49330	85	171017	136314	89	2137	1522	18	9169	7059	44	611	765	0	1.15865
106475	94203	78	31945	27802	77	90683	78187	80	476	484	0	4771	4018	35	860	830	0	1.1607
104795	93713	79	25937	22951	62	98223	88462	79	912	502	0	5895	5152	36	932	883	0	1.1607
242719	185803	96	89657	71821	92	192781	149587	96	2252	1732	23	10528	8075	47	1951	2019	21	1.16172
103174	96310	77	32828	30407	76	91568	83659	79	415	359	0	5049	4759	33	150	618	0	1.16172
97163	86822	82	31324	28175	74	85534	77152	77	498	743	0	4925	4288	35	-903	16	0	1.16274
132404	112154	84	36229	30563	78	117889	99535	82	1625	1098	8	6599	5360	40	-610	354	0	1.16377
175896	144153	87	60754	49552	84	173227	139012	87	1085	1278	12	9390	7208	46	-143	1009	1	1.16377
223149	181998	91	70026	57550	87	253308	206914	91	2742	2316	27	14218	11624	54	431	743	0	1.16377
161996	129444	88	52236	42301	83	137028	108334	87	2060	1200	14	7430	5975	40	696	534	0	1.16479
106616	99618	81	33562	30394	77	92771	82920	93	1166	806	0	5273	4423	33	445	453	0	1.16479
120754	109697	83	36351	32813	77	98713	88690	80	1054	1015	2	5598	5007	35	6	461	0	1.16581
149535	123636	85	48602	41013	82	133627	107598	86	826	766	0	7364	5778	42	-345	406	0	1.16684
67013	65900	80	17075	16926	43	61857	61222	71	591	666	0	3464	3369	28	-246	344	0	1.16888
224294	164500	111	47551	35031	98	174916	126415	103	1792	1345	23	9849	6858	49	80	578	0	1.16888
94634	89146	76	30046	27178	69	90279	80603	78	943	719	0	4777	4104	34	-150	408	0	1.16888
119543	115695	78	43249	40629	74	113530	104910	78	1208	849	0	6510	5818	37	1204	1072	6	1.16888
106084	97623	84	32368	29568	75	87557	79733	79	1091	718	0	4835	4410	33	-530	109	0	1.16991
115514	101190	81	36130	31849	78	101186	87133	81	1021	702	0	5547	4706	36	396	553	0	1.16991
162601	131905	89	52930	44283	83	137083	108728	87	1484	1081	7	7446	6081	41	618	1032	3	1.17093
135683	113475	99	40320	34501	79	114385	95763	83	989	861	0	6106	5050	38	-76	507	0	1.17195
193589	150576	100	59259	46968	85	157797	119348	88	1333	1194	14	9174	7164	48	372	908	0	1.17195
102988	96327	85	28785	26239	69	92344	84824	77	1118	742	0	5347	4936	34	257	774	0	1.17298
230743	190915	91	80084	66885	87	232063	190703	90	2649	1838	27	12714	10202	51	-382	469	0	1.174
209623	175370	91	94352	78896	90	158021	133064	91	1872	1326	17	7875	6640	43	-292	345	0	1.174
105229	97384	78	31382	28129	76	94371	85168	80	1454	1146	9	5168	4433	35	120	520	0	1.17605
151937	124956	89	41211	34430	82	131515	108248	84	1229	1071	6	6397	5374	38	10	369	0	1.17605
127529	109298	82	34860	29987	78	109201	92878	81	908	714	0	5961	4713	38	94	703	0	1.17605
84406	80383	77	25230	23951	61	70604	67132	74	68	516	0	4029	3974	29	-643	253	0	1.17707
103979	101903	77	29064	28252	70	94954	90651	76	226	364	0	4683	4487	30	535	764	0	1.17707
76592	74837	72	12987	12826	40	67534	66035	73	208	514	0	3422	3301	27	223	338	0	1.1781
89047	87005	73	25797	24755	65	83237	80486	74	384	666	0	4800	4543	32	379	478	0	1.17912
223465	169473	92	62367	48405	89	190347	144846	93	1440	1281	13	10640	7774	51	372	379	0	1.18219
160544	131888	84	46946	38646	81	137747	111942	85	1751	1032	5	7275	5999	41	1105	789	0	1.18424
84791	81080	90	26188	25360	56	66987	65157	74	862	506	0	3947	3743	28	641	620	0	1.18526
86919	84398	73	26329	25259	58	77532	73903	75	709	632	0	3936	3863	28	-148	332	0	1.18628
136754	129949	84	43175	41097	75	107752	100403	79	939	1215	10	6105	5629	36	610	1653	9	1.18731
129560	116389	80	31508	27431	76	121624	108810	81	1332	871	0	6437	5650	38	53	538	0	1.18731
272920	206817	100	67143	52556	93	235022	179352	98	2822	1842	27	13443	10154	54	1224	1038	5	1.18833
195605	147864	94	57136	44131	89	161172	125046	91	1994	1724	23	8949	6771	46	16	653	0	1.19038
146082	116611	94	39773	32006	82	118427	95594	85	1401	1183	11	7033	5439	40	-211	152	0	1.19345
134834	109792	85	38839	32137	79	119401	97313	84	821	934	0	6565	5504	40	-83	504	0	1.19345
106979	102189	77	34870	32866	73	97844	92292	76	1195	1043	5	5422	5109	33	496	663	0	1.19652
84008	81918	75	24637	24554	56	70133	68405	74	306	295	0	4001	3446	31	-474	203	0	1.19959
191611	158282	88	58104	47326	84	153191	125269	87	1681	1360	16	8449	6902	42	583	609	0	1.20061
127475	123874	76	42647	40306	75	134295	126239	80	1567	1259	12	7426	6854	38	-34	311	0	1.20061
218606	169375	88	57157	44483	87	173407	132627	90	2049	1436	21	9693	7216	48	943	779	0	1.20061
143581	115743	93	43449	35169	82	119119	94363	85	1486	1156	11	6206	4730	41	-391	460	0	1.20368
112020	105899	80	34569	32480	74	89353	83273	78	502	548	0	4500	4580	30	526	697	0	1.20368
127646	113677	94	40140	36066	76	104517	92310	80	946	947	0	5946	5257	38	-171	539	0	1.20471
132713	118395	88	45614	40651	80	115882	104033	82	834	732	0	6972	6071	41	1233	1256	7	1.20471
140762	120947	87	44843	38938	81	129685	111783	85	1176	1415	14	7047	6284	41	973	936	0	1.20573
69275	69292	71	19993	20070	45	62909	61684	71	290	300	0	3531	3482	27	-151	417	0	1.20573
110844	102408	85	32156	28973	76	97089	88992	78	1189	783	0	5308	4986	34	1074	820	0	1.20676
93061	91030	75	28482	27230	71	79197	76053	75	710	534	0	4584	4216	32	-192	392	0	1.20676
208086	171971	94	69709	58090	85	215626	174779	90	2188	1428	24	11871	9454	49	-7	749	0	1.20778
185307	145947	92	62632	50871	86	161240	126743	90	1620	1090	12	8902	6784	44	-71	795	0	1.2088
54650	54833	54	15216	15497	41	42930	42272	69	274	396	0	2171	2331	23	276	490	0	1.2088
159454	135658	84	44003	37462	81	133333	113742	85	1398	1098	9	8422	6646	46	-143	480	0	1.20983
169317	139566	85	47843	38905	82	140455	114180	85	1456	1425	14	7775	6094	43	-450	260	0	1.20983
134849	126943	84	43702	40630	76	114952	106495	79	928	1056	5	6497	5930	35	-75	638	0	1.21085
160101	129051	87	36782	28666	81	137047	109351	86	851	680	0	7234	5770	41	126	525	0	1.21085
157539	136018	84	36704	31090	81	137994	118824	85	1176	1284	11	7132	6121	38	663	687	0	1.21085
127117	117498	91	32116	29559	76	113538	104640	80	1537	1291	17	6101	5595	35	270	644	0	1.21187
503115	270599	160	188409	108778	159	503279	255350	164	7723	3518	52	28460	13209	105	3268	1341	23	1.2129
75059	77308	67	24305	24707	51	65135	64580	72	825	742	0	3655	3230	28	-219	430	0	1.2129
105556	103136	75	23037	21364	53	94672	88969	77	1053	862	0	5364	4915	34	-128	691	0	1.2129
108040	105173	74	34461	32042	75	108011	100968	78	1271	1181	9	6247	5825	36	-463	944	0	1.21494
177810	145950	86	39029	31482	83	142883	115897	86	1675	943	0	7906	6120	45	268	548	0	1.21801
183447	151910	86	40497	33249	83	151668	120795	87	1952	1381	19	8773	6989	45	88	619	0	1.21801
79539	78007	76	20673	19997	49	67401	66369	74	398	674	0	4054	3942	30	-164	380	0	1.22006
120108	106751	79	26815	23602	68	108478	95957	81	942	1045	4	6357	5275	40	529	646	0	1.22108
186995	150516	89	63059	51940	86	144406	112496	89	2114	1729	21	7983	6200	43	-103	861	0	1.22518
241594	183580	93	86100	68468	90	175185	132998	93	2395	1986	24	9586	7112	47	696	1293	8	1.22518
124064	109511	90	31028	27348	77	118012	106603	81	1401	999	0	6703	5926	39	305	460	0	1.2262
154302	132475	83	50279	42680	81	136207	113034	85	1332	870	0	7726	6834	40	-378	258	0	1.2262
87409	86007	73	28656	28092	68	72493	70322	75	760	861	0	4265	4149	30	-761	110	0	1.22723
68132	66079	71	18524	18140	47	61991	60709	72	741	579	0	3182	3041	27	-178	386	0	1.22825
100324	93979	84	25559	23098	61	95366	88805	77	1407	857	0	4858	4797	31	-416	362	0	1.22927
179586	152315	86	52516	43274	84	146385	121409	87	1211	1163	10	8442	6988	43	962	1476	11	1.22927
170346	140570	87	70176	57858	82	152596	125468	86	1002	1008	3	8143	7146	41	822	1016	3	1.2303
131495	124056	81	35529	32719	77	106893	99161	80	697	1060	6	6341	5540	38	-121	581	0	1.2303
125152	115774	79	29435	26177	65	113162	101540	80	882	963	0	6467	5502	37	169	545	0	1.2303
91550	91713	72	28615	28010	61	80507	78445	73	475	668	0	4471	4340	31	-294	710	0	1.2303
203605	159421	94	46521	34876	88	158092	123016	92	1386	1203	12	8940	7037	48	1130	875	0	1.23132
316512	222347	110	111167	84535	107	390623	293876	112	4366	3441	34	22526	16792	74	1026	683	0	1.23132
114240	106397	78	29968	27048	76	99518	90210	81	942	587	0	5968	5439	34	-582	107	0	1.23234
179967	145259	92	54487	44376	84	145354	116673	86	1120	1019	3	7957	6427	43	511	566	0	1.23234
86965	84325	72	24871	24170	64	77333	73625	74	532	775	0	4236	4130	29	-599	819	0	1.23337
59167	56896	77	18718	18884	46	48808	47043	70	420	481	0	2615	2636	23	-171	150	0	1.23541
213858	164714	98	67140	53256	88	156982	119964	92	2130	1664	19	8497	6500	44	1183	800	0	1.23541
97805	93982	90	25288	23894	61	89431	85438	76	878	634	0	5196	4661	32	1554	791	0	1.23644
101037	97546	75	26278	25576	59	75181	71032	76	1078	899	0	4390	4036	31	-280	629	0	1.23644
128821	106605	84	37440	31819	79	110490	91587	83	1291	932	0	6083	5275	37	65	503	0	1.23849
190828	149317	89	56108	44521	86	153449	115078	89	1978	1111	11	7881	6189	43	733	767	0	1.23849
95670	88892	92	27412	25756	57	82481	76858	76	373	555	0	3972	3812	31	41	491	0	1.23951
70369	68546	80	16603	16355	45	62011	60289	72	188	312	0	3346	3360	26	-327	279	0	1.24053
131382	124735	79	31976	29533	74	117228	109416	79	1657	1352	18	6918	6272	40	779	1057	4	1.24156
104022	94909	84	30680	27682	73	89413	83032	77	246	688	0	4526	4311	32	543	507	0	1.24156
61984	62651	69	19603	19303	46	52370	51205	71	337	403	0	2662	2555	24	420	747	0	1.24258
169162	125996	91	48168	36129	86	140794	102862	91	1666	1227	13	8058	5762	44	-87	557	0	1.24258
116569	100878	81	32616	28230	77	106948	91336	81	1475	1057	7	5748	4630	37	-355	154	0	1.24565
118580	103093	81	36233	30875	78	104200	87126	96	843	690	0	5777	4891	37	60	484	0	1.24565
178699	146441	102	51393	42218	83	149468	120890	87	1258	1160	11	8380	6621	45	18	843	0	1.2477
74125	73093	80	24374	23919	53	65655	63998	72	215	594	0	3731	3447	28	424	1123	5	1.24974
80105	79932	74	24529	24211	54	65313	63289	73	518	738	0	3452	3477	27	124	522	0	1.24974
162387	135235	85	42323	35149	81	142453	117614	85	1466	1165	10	7925	6360	44	1414	1160	13	1.24974
113427	108898	78	40483	37605	76	111976	103955	79	935	1060	6	5937	5590	35	-85	454	0	1.25077
105913	102085	76	32312	30015	73	92827	85554	77	573	933	0	5478	4789	36	-414	260	0	1.25179
124909	109576	80	34639	29400	77	111628	94879	81	931	1029	4	5787	4991	37	-653	305	0	1.25179
131100	124729	79	24415	22058	57	121677	110464	80	1027	831	0	6660	5811	39	587	857	0	1.25179
83789	80709	73	25847	23907	57	82516	75773	75	198	444	0	4419	4033	31	150	370	0	1.25179
114635	98310	80	34830	29881	77	101304	83245	81	1031	866	0	5391	4543	36	808	755	0	1.25281
89953	88082	79	16843	16473	44	76792	74709	73	1195	885	0	4202	4017	29	24	395	0	1.25384
80984	79042	74	26779	25712	61	66554	63400	74	988	948	0	3591	3454	27	558	562	0	1.25486
124280	116267	80	40646	38274	76	100178	92732	79	1548	1270	14	5546	5183	33	1681	1120	7	1.25589
66709	67994	69	20912	21055	47	61649	60064	71	492	569	0	3565	3440	28	-247	262	0	1.25589
294460	219226	97	103052	76213	97	313833	226268	101	2741	2325	23	17308	12142	62	1970	1096	5	1.25589
318151	206653	113	120539	84561	109	403933	285454	113	4450	2895	39	22281	15558	73	259	909	0	1.25589
59109	61349	59	22020	21890	45	42608	42259	69	343	366	0	2371	2375	22	111	288	0	1.25589
114864	104268	79	35368	31756	76	97762	87795	79	663	842	0	4883	4633	33	-532	201	0	1.25691
132459	113188	82	35558	29706	78	120756	102494	82	989	704	0	6426	5144	41	1159	982	0	1.25793
144934	127176	85	41590	36713	79	111990	95324	83	985	1071	6	6467	5577	39	-164	394	0	1.25896
59864	61285	68	15165	15165	41	53471	52773	70	565	550	0	3132	3057	27	542	764	0	1.25998
146199	119340	88	40966	33615	80	135070	108522	84	1057	812	0	7247	5885	41	294	387	0	1.25998
86117	84034	87	24867	23456	63	62963	60066	74	190	435	0	3573	3484	28	79	486	0	1.261
238113	184619	94	58791	45535	90	232100	179191	94	2062	1751	23	12986	10100	53	-233	544	0	1.26203
276305	207229	98	84901	65292	95	315530	243667	100	2915	2006	31	17534	13227	61	680	1222	7	1.26305
129812	110170	82	34627	29198	79	108001	91254	83	643	571	0	6394	5155	39	-772	38	0	1.2651
181449	144074	87	43798	33316	84	153992	118589	88	1518	1154	12	8518	6260	47	524	620	0	1.26612
68698	69747	69	19174	19175	47	60922	60078	72	403	453	0	3855	3501	30	-365	266	0	1.26612
86176	81254	75	25142	23493	63	76966	72511	75	311	615	0	4567	3941	32	-393	326	0	1.26714
155779	129412	84	41714	34600	81	127690	106328	86	1077	951	0	6985	5757	39	531	1326	10	1.26817
309453	186762	110	89724	56544	105	298437	183817	109	3143	1619	34	16651	10418	65	199	407	0	1.26817
176388	140325	91	46010	37831	85	145122	112745	89	1985	1403	24	8256	6271	45	1077	921	0	1.26817
211799	162767	89	58150	44340	88	162541	123194	92	1473	1394	14	9388	7010	47	754	1161	6	1.26817
59089	58834	75	13152	13152	39	52216	52555	70	776	532	0	2850	2899	25	76	725	0	1.26919
86778	84252	88	19819	19506	47	77270	75781	74	882	714	0	4498	4110	31	61	690	0	1.26919
127266	118124	91	47265	45005	76	138455	129838	80	1591	1400	13	7845	7342	40	253	502	0	1.26919
142510	119971	90	35591	29979	79	117401	96657	83	1269	997	0	6328	5210	39	358	674	0	1.27021
186080	148502	91	53849	43210	85	148314	116903	89	1529	816	0	8031	6186	44	-223	299	0	1.27021
135578	113019	85	41596	35472	80	115478	95765	83	1026	787	0	6206	5545	37	1039	630	0	1.27124
232073	181752	118	54837	40583	118	190979	149744	118	3124	1847	26	11106	8654	53	145	863	0	1.27124
204691	161231	98	62089	49828	89	177488	138507	92	2490	1663	21	10128	7656	51	2294	1183	10	1.27226
211392	168592	106	62647	51219	87	173712	135943	90	2073	1329	23	9379	7312	44	30	471	0	1.27226
95957	93778	75	27274	26570	68	80207	76774	75	697	558	0	4086	4261	28	891	1104	4	1.27329
90548	85151	76	27689	25645	70	80966	75679	76	1038	830	0	4211	3895	31	1082	762	0	1.27329
35633	37150	63	14952	14973	42	25922	25641	59	268	294	0	1604	1554	14	-15	481	0	1.27431
62975	64387	68	19287	19284	49	55890	55474	71	265	468	0	2882	2746	24	884	745	0	1.27431
91924	85905	81	25209	23624	58	87669	80362	75	56	589	0	4826	4755	31	182	390	0	1.27431
41556	42239	57	14303	14651	40	38293	38101	68	375	341	0	2073	2049	20	-41	630	0	1.27431
152291	128757	91	40878	34504	81	125871	106574	84	1176	1164	10	7187	5750	40	1737	1198	10	1.27533
145671	123001	88	42870	36063	81	130509	107588	85	1437	1212	10	7161	5842	40	471	574	0	1.27636
71836	70422	73	19011	18690	46	53655	52844	72	832	955	0	2831	2729	25	182	609	0	1.27636
294903	131162	144	88625	39662	125	258352	111915	129	2330	1297	11	14067	6059	79	1420	761	0	1.27738
90838	84115	75	31698	28775	74	80169	71425	78	1208	852	0	4251	3789	32	372	720	0	1.27738
225838	177724	93	47365	36961	91	207352	159754	95	2289	1334	20	12161	9434	51	1655	1316	12	1.2784
116438	109185	79	32844	30096	76	89044	81610	79	762	661	0	5202	4884	34	92	409	0	1.27943
96878	94043	75	31263	29239	73	86927	81637	75	1044	973	0	4611	4333	33	352	911	0	1.27943
68799	68504	70	16037	15899	44	64244	62969	71	147	472	0	3606	3374	28	442	345	0	1.28045
126298	113214	79	43338	37998	78	111763	98583	81	754	945	0	6434	5416	37	-423	787	0	1.28147
73953	74209	73	20635	20422	49	62690	60932	72	141	304	0	3869	3502	30	290	614	0	1.2825
181071	145637	102	41611	33331	83	143945	116157	87	1418	963	0	7773	6264	44	718	613	0	1.2825
62203	61203	73	19465	19158	49	56537	54771	72	670	833	0	3041	3298	25	295	539	0	1.2825
184081	146269	94	57774	45998	85	141122	110097	103	1752	1164	13	7983	5984	46	786	584	0	1.28352
88620	84293	81	25511	24043	63	82100	77682	77	719	584	0	4365	4191	30	-260	495	0	1.28454
138842	119842	81	50019	43871	80	111927	94650	83	1747	1235	14	6241	5237	38	-356	315	0	1.28454
164775	133584	85	40174	31544	81	138289	110346	86	1434	831	0	7605	5861	44	-345	458	0	1.28454
148719	123997	85	45504	37724	81	121201	97630	85	1409	941	0	6872	5332	40	-456	587	0	1.28454
81028	80033	71	19932	19588	48	75650	73885	72	827	612	0	4423	4491	30	-214	463	0	1.28557
116713	102147	82	30834	26488	76	107550	93283	82	658	556	0	5747	5054	36	-980	16	0	1.28659
181802	138969	92	51483	40277	84	158612	121662	88	971	901	0	8356	6338	44	-252	638	0	1.28659
142625	128215	91	43254	38841	80	102746	92547	83	1065	1232	10	5502	4927	34	-341	357	0	1.28762
132985	113546	85	41350	35030	79	112586	95201	81	1591	1063	6	6106	4832	39	1353	1523	11	1.28864
164715	133411	87	48081	39296	84	136991	111582	87	923	847	0	7766	6259	43	-299	545	0	1.28966
128888	119638	96	37000	33110	80	109485	97605	96	1187	1081	8	6301	5537	36	-285	365	0	1.28966
178339	143844	89	51073	41455	84	147159	118593	88	1915	1720	16	8327	6698	46	-5	378	0	1.28966
83241	83899	72	24618	24600	50	79670	77465	73	759	606	0	4779	4672	31	279	508	0	1.29069
132002	124807	78	40526	36499	76	116032	105314	81	1548	1278	17	6097	5623	38	158	918	0	1.29069
197791	162107	88	46956	37707	83	160723	126437	87	1341	957	0	9440	7342	47	13	497	0	1.29069
71641	72329	71	18146	17926	45	58075	57021	72	349	507	0	3390	3307	28	-513	378	0	1.29171
245482	188877	110	71027	54933	98	205494	154904	102	1993	1448	17	11919	8903	51	1189	1418	8	1.29171
196414	147612	90	51253	38510	85	172571	128363	89	1571	1203	18	9282	6776	47	418	708	0	1.29273
75839	73681	77	17666	17231	44	67998	65548	72	122	381	0	4039	3886	30	984	1118	5	1.29376
64280	63305	77	12265	12286	40	55750	55306	71	19	532	0	2969	2790	26	-576	161	0	1.29376
138700	114187	85	40666	33879	79	111888	90432	83	1376	1106	8	5984	5182	38	274	674	0	1.29376
121647	114777	77	30053	26980	71	105685	96146	78	1056	953	0	5662	5139	35	579	681	0	1.29376
117034	112157	82	27093	25294	69	100569	93911	78	425	722	0	5789	5354	34	-477	317	0	1.29478
188700	164292	90	57079	49504	84	186410	164160	87	998	1195	11	10896	9383	51	758	1445	9	1.29478
190976	148399	104	55476	41914	87	175540	133291	104	1213	1240	11	9832	7230	52	-51	355	0	1.29478
98075	98203	72	34547	33869	72	92001	89011	76	747	453	0	5001	4521	34	-803	224	0	1.2958
101092	91851	80	26433	22905	60	88958	79851	79	999	723	0	4921	4023	35	278	389	0	1.2958
152592	125352	91	46896	39431	81	123353	102040	84	1018	938	0	6636	5486	40	356	511	0	1.29683
117249	108372	79	30609	27377	71	104602	93999	80	460	541	0	5597	4969	36	-334	246	0	1.29683
157326	136014	88	33876	28080	78	130611	111268	83	2020	1533	16	6698	5816	39	899	615	0	1.29785
218248	165893	93	67470	52733	89	197560	148292	93	2458	2081	23	11574	8511	47	1577	1117	6	1.29887
93907	90460	79	24119	23194	55	89052	86172	75	183	515	0	4476	4396	29	429	531	0	1.2999
134588	112702	83	41086	34630	80	113395	95033	83	655	670	0	6567	5105	41	434	489	0	1.2999
138494	116493	83	40783	34464	78	115266	94114	82	609	709	0	6261	5328	39	495	642	0	1.2999
58098	58459	70	17111	17295	43	46840	45999	70	246	508	0	2747	2668	23	426	596	0	1.30092
196692	154128	99	56293	44409	85	168676	132379	90	2061	1283	16	9840	7691	48	1724	1063	7	1.30194
76325	75036	74	17709	17516	44	67878	66389	74	485	552	0	3808	3707	29	-483	71	0	1.30194
149531	130080	85	32514	26838	78	124907	108635	82	1783	1413	16	7210	6008	42	-156	567	0	1.30194
101830	100133	75	22062	21813	51	82812	80793	75	205	645	0	4365	4352	30	95	563	0	1.30502
94248	90686	74	25728	24304	60	76641	72766	76	862	490	0	4435	4136	31	422	675	0	1.30604
184482	146656	91	51690	41159	86	158405	124528	105	2201	1509	23	8992	6815	45	465	639	0	1.30604
133254	127558	78	25843	23925	62	116691	108795	79	1960	1355	15	6806	6142	38	109	485	0	1.30706
96805	93736	75	27057	26542	64	81361	79155	76	754	938	0	4483	4091	31	63	397	0	1.30809
146175	119186	99	43981	36369	80	134086	107062	83	1354	819	0	7629	6123	44	363	359	0	1.31013
216686	168156	97	82116	66650	90	188741	146809	92	1656	1162	12	10114	7633	47	264	845	0	1.31013
143178	134208	79	50300	46548	79	109252	99121	81	969	980	0	6194	5348	37	-253	318	0	1.31013
66281	66411	73	22889	22946	54	57343	55754	72	900	353	0	3194	3431	26	192	804	0	1.31116
290221	209574	120	68564	50760	101	270521	194858	104	3060	1908	29	14447	10482	57	816	952	0	1.31116
207858	166415	91	65682	54414	86	164204	130743	89	2117	1527	21	8765	7000	42	585	536	0	1.31116
202718	161424	92	68023	54874	88	162975	128865	91	1790	1483	21	9053	7147	45	936	926	0	1.31218
176560	146452	89	58926	50050	85	141507	118855	87	1397	1314	14	7891	6446	43	1613	1406	15	1.31218
263832	190136	120	91013	65722	101	232723	165106	104	2780	1732	26	13062	8793	57	-250	717	0	1.31423
82560	82199	73	20245	19506	47	71019	68260	74	541	1076	6	4139	3791	31	282	572	0	1.31423
349306	245797	128	120002	90499	125	361469	260953	127	4530	2417	33	20608	14414	67	2374	1333	13	1.31423
73488	73988	72	21392	21670	46	58503	57534	72	527	319	0	3049	2886	25	467	344	0	1.31423
74782	72575	76	19455	19517	48	66013	65441	72	558	752	0	3461	3202	27	-381	93	0	1.31627
162391	134923	89	53502	45362	82	126638	102508	85	1412	834	0	7217	5837	40	-471	246	0	1.31627
226162	176911	91	60125	47674	86	190342	145704	90	2231	1529	20	10479	8030	46	144	872	0	1.31627
333228	238581	118	106283	78885	114	308612	227396	118	3237	2061	30	17824	13364	64	988	1276	7	1.3173
69422	67512	73	19825	19671	46	61192	60747	71	405	638	0	3262	3377	27	-331	366	0	1.31832
115325	100454	83	36188	31800	77	97528	84193	81	981	830	0	5783	5041	37	-272	635	0	1.31832
141265	112988	92	42740	35651	82	116424	94807	85	1472	818	0	6944	5316	41	-125	364	0	1.31934
100352	94314	81	25793	23982	64	89526	82578	79	220	764	0	4884	3931	36	-63	419	0	1.31934
151589	123721	90	43048	34783	81	125775	101390	85	943	914	0	7178	5594	43	343	592	0	1.32037
138967	123450	83	30391	26687	79	109639	99737	82	1858	1466	12	6732	5645	39	664	657	0	1.32344
161588	136752	82	41393	33747	81	134636	111098	84	1035	869	0	7375	5922	41	459	565	0	1.32344
92234	88229	76	24387	23028	59	83473	77973	75	551	479	0	4761	4582	31	-140	274	0	1.32446
118541	110508	94	32774	30756	75	101234	93793	78	883	962	0	5689	4975	37	246	614	0	1.32446
75790	75351	73	14827	14601	42	60683	58713	72	223	389	0	3445	3245	27	-470	324	0	1.32651
133589	109886	83	36997	30411	80	117440	94986	84	1089	701	0	6909	5323	44	891	1140	5	1.32753
216873	174478	95	71972	61234	86	217923	174994	92	1376	1089	10	12071	9405	53	1360	1490	14	1.32753
174057	140423	100	45871	37077	82	143695	114274	87	1311	1244	9	8449	6279	44	-265	716	0	1.3306
208287	163215	94	52039	40627	87	179258	139783	91	1717	1078	11	10160	7859	47	449	1224	6	1.3306
102404	99594	77	30883	29520	72	84981	81172	76	792	693	0	4801	4562	34	626	696	0	1.33265
80140	80943	70	15865	15672	42	76662	73726	74	389	511	0	4303	4268	28	257	602	0	1.33367
188228	151813	86	46309	36953	84	157222	126294	89	1238	924	0	8917	6914	48	-124	365	0	1.3347
135803	125038	80	46793	41070	77	116754	102854	80	988	1009	3	6256	5551	38	271	603	0	1.3347
242829	187533	96	66964	51466	90	195420	153882	94	2271	1631	22	10955	8301	50	916	911	0	1.33572
59093	59277	69	19065	19075	46	49685	48988	70	460	658	0	2806	2691	24	1219	679	0	1.33675
66955	67427	70	22309	22264	51	56441	56400	71	461	590	0	3178	3213	26	-331	79	0	1.33777
89627	81404	82	29859	26534	75	79004	71164	78	987	925	0	4209	3621	32	-123	281	0	1.34289
153316	136258	86	49377	43194	81	125729	109597	84	1309	982	0	7107	6067	40	397	857	0	1.34493
61464	61299	72	12329	12278	39	54625	54112	71	319	452	0	2905	3177	25	-135	541	0	1.34596
240561	178242	106	86877	65718	93	201725	148950	96	2144	1540	23	11230	8333	53	887	921	0	1.34596
86642	82976	74	35324	32694	74	59562	54359	76	187	713	0	3297	3073	26	361	472	0	1.34596
168349	137660	85	45777	37751	82	122342	98885	86	1196	1181	11	6511	5491	41	411	958	0	1.348
198366	167372	87	77009	64463	85	236968	200211	89	2662	1814	25	13160	11168	52	44	377	0	1.348
172829	137603	89	47659	38063	83	141536	113360	87	921	820	0	8307	6371	45	-595	339	0	1.34903
136357	116508	82	38903	33100	79	118926	100767	83	1326	1052	5	6471	5575	38	472	818	0	1.35005
197826	165171	89	70401	58659	85	197275	162370	89	1618	1566	17	10864	8578	49	-55	800	0	1.3521
80117	79341	73	22291	20655	53	76718	72265	75	1156	1066	8	4033	3859	31	-132	535	0	1.35312
103809	102078	76	16590	16394	42	86275	85292	75	950	1167	8	4942	4599	33	216	650	0	1.35312
161310	130324	86	48241	39650	81	142359	113178	86	1327	876	0	7908	6510	45	406	825	0	1.35517
102289	95560	77	30508	27664	73	103128	92065	79	1037	729	0	5876	4930	37	862	699	0	1.35517
129415	117965	81	31307	28098	71	119204	108917	81	1503	989	0	6608	6081	38	-213	527	0	1.35517
229935	179970	91	100879	84629	89	274680	230602	92	2414	2184	21	15200	12819	56	925	1057	4	1.35619
201804	147186	92	59452	44043	88	185626	130442	91	1917	1450	19	10249	7123	49	1266	808	0	1.35619
90431	86877	77	24958	23981	60	83543	81468	75	701	455	0	4435	4582	30	405	960	0	1.35722
363261	227048	127	85100	48584	125	331915	200293	129	3321	1866	35	19063	10443	67	488	1209	6	1.35722
151713	126758	90	40006	33553	81	124441	101594	84	1824	989	0	7262	5713	43	165	972	0	1.35926
194605	153787	89	45707	36358	85	174825	135938	89	1717	1006	2	9510	7413	48	1478	936	0	1.35926
130549	122087	92	30968	28634	77	109422	102475	79	1237	1079	7	6045	5729	34	-81	420	0	1.36029
219858	176239	90	44037	33825	85	184920	145216	90	2257	1390	28	10114	7910	48	2661	1161	7	1.36029
147075	120633	83	43591	35792	80	130727	107345	84	394	758	0	6891	5454	41	-257	587	0	1.36029
151891	127395	84	38900	32101	81	120743	102119	84	860	1115	8	6762	5721	39	1755	1084	6	1.36029
119007	111112	76	37194	34781	76	97588	91492	79	1268	869	0	5160	5033	32	-358	343	0	1.36131
86984	86217	73	14683	14607	41	80984	79269	73	1020	885	0	4504	4536	30	574	359	0	1.36233
179983	150350	94	46287	38333	84	160751	134787	87	1424	1203	11	9058	7319	49	886	1343	7	1.36233
95124	89683	82	26692	25427	66	89409	84375	75	1066	674	0	4737	4577	32	529	784	0	1.36438
163329	131315	94	51546	41718	84	131754	104101	103	1283	921	0	7225	5478	41	-60	307	0	1.36438
47129	46087	70	13154	13316	40	38502	38501	69	422	682	0	2454	2246	23	722	954	0	1.36745
184799	155907	85	39077	32193	82	160120	128772	87	1712	1380	16	8695	6961	43	-410	357	0	1.36847
131981	115359	80	30867	26286	78	117368	100364	83	984	788	0	6692	5391	37	181	644	0	1.37155
106627	101662	81	32738	30768	74	91572	87138	76	1055	722	0	5267	5015	32	587	545	0	1.37359
104698	98073	81	33115	29996	76	87158	80972	78	771	489	0	4988	4512	34	-320	473	0	1.37462
266133	188387	103	74868	54741	97	232866	160580	102	2331	1773	24	13332	9298	59	94	425	0	1.37666
157219	133587	85	34864	28771	81	124832	103125	85	1293	1170	9	6839	5609	40	-256	491	0	1.37769
176124	139440	91	42940	33450	84	157104	123809	88	1563	1415	16	8376	6563	43	676	966	0	1.37769
116103	103468	89	38929	35209	76	111170	98328	79	1271	1077	11	6151	5370	37	22	410	0	1.37769
205999	166886	92	56123	44806	87	185314	148949	90	1519	1343	20	10615	8380	50	981	782	0	1.37871
197757	160580	91	77804	65955	86	157796	126853	89	1503	1033	7	8571	6994	45	2396	890	0	1.37973
189390	154203	88	62267	50364	84	146790	118061	88	1548	1123	10	7856	6242	42	685	991	0	1.38076
179017	150013	86	49116	41721	83	159820	131752	88	1629	1237	14	8711	7123	45	1516	1764	12	1.38178
283133	204596	105	81054	59574	103	227991	163291	107	2429	1814	23	12384	9101	51	1647	827	0	1.3828
87686	84691	79	18729	18728	45	72270	70695	73	602	799	0	4038	3971	29	-25	317	0	1.38383
143585	114099	85	43710	35511	82	122624	99472	85	1759	985	0	6791	5295	42	615	659	0	1.38383
149925	125487	92	50213	43364	81	119911	98940	83	840	805	0	7215	5959	40	12	523	0	1.38588
162162	144968	89	50103	44148	80	127653	113465	83	948	961	0	7062	6038	39	520	922	0	1.3869
230290	175297	97	80029	64279	91	177879	135946	94	1706	1705	19	10346	7923	48	289	783	0	1.3869
83407	84870	71	22832	22609	56	78006	76443	73	864	794	0	4094	3970	28	-44	555	0	1.38895
199903	161098	94	51919	42532	89	143538	115313	91	2028	1669	24	8098	6339	44	528	457	0	1.38895
199740	160211	93	144328	124135	86	340642	279053	90	3351	2687	31	18644	14332	71	1272	1188	7	1.38997
116805	108815	85	24785	22507	54	106926	98043	79	1020	1124	9	5989	5328	37	374	531	0	1.39099
79064	77638	73	20664	20125	48	69799	67225	73	665	547	0	3933	3735	29	1103	894	0	1.39099
67455	68164	70	14333	14292	42	61583	60699	72	916	720	0	3272	3458	26	427	810	0	1.39202
266935	196043	119	74042	56301	102	227522	167754	105	1989	1518	24	13080	9716	53	39	615	0	1.39406
140094	115226	85	38610	31990	80	113841	92230	83	1343	984	0	6529	5104	41	-55	438	0	1.39406
160467	132401	85	55235	46737	83	146475	121225	86	1727	1073	7	8375	6643	45	373	486	0	1.39509
101373	95716	81	32133	30349	74	93339	87507	77	1026	960	0	5218	4943	33	294	734	0	1.39611
208831	166370	99	56723	45587	87	182929	147844	90	1761	1401	16	10462	8192	47	229	865	0	1.39918
73093	72513	75	19956	19780	49	61945	60457	73	741	723	0	3539	3801	26	-234	406	0	1.4002
168346	137135	86	44732	36946	82	139473	114593	85	1861	1201	15	7580	6219	42	-376	464	0	1.4002
147553	130780	83	30756	26686	78	120444	106101	83	1011	748	0	6143	5472	36	303	320	0	1.40225
180976	141504	97	47224	37432	85	165171	127858	90	1364	1371	12	9039	6764	47	571	958	0	1.40328
121692	114655	76	28192	25112	64	110658	100052	78	1178	1150	11	6648	5884	36	-208	591	0	1.40328
88243	84380	81	23959	23080	60	79866	76003	76	851	449	0	4239	3975	31	745	824	0	1.4043
104931	95108	84	28063	24571	75	102063	91023	79	889	970	0	5789	5064	37	1364	757	0	1.40532
217163	159485	95	49425	36423	89	169715	121075	94	2003	1405	18	9805	7221	49	870	719	0	1.40532
179071	147347	89	46197	37803	83	143333	117494	86	1821	1153	17	8178	6513	43	1234	676	0	1.40737
129863	115518	81	45121	40138	78	114928	100117	81	1477	1292	10	6672	5501	38	-212	741	0	1.40839
113799	101738	89	32272	28779	77	98664	90144	79	1110	1146	9	5825	4927	36	587	620	0	1.41044
246482	192152	92	62456	47228	89	224783	169822	94	1732	1421	24	12198	9181	50	1450	1659	12	1.41146
97106	95799	73	28553	27486	60	78679	76347	73	430	607	0	4552	4064	32	-369	209	0	1.41146
74621	74220	72	21542	21301	49	69379	67482	73	552	337	0	3354	3507	27	496	752	0	1.41249
346518	230476	121	108918	75637	118	305558	198824	121	3980	2048	33	16316	10937	60	262	664	0	1.41249
77033	77279	74	20054	20296	45	79150	78171	72	486	596	0	4333	4226	29	791	464	0	1.41249
188502	154254	87	43523	34613	84	150940	120158	88	1208	989	0	8601	7190	45	1199	1358	7	1.41351
119157	116327	78	26066	25234	62	108196	104540	77	1288	1129	12	6196	5912	35	258	437	0	1.41556
96729	91743	76	30032	27251	74	86565	78216	77	874	561	0	4180	3943	31	54	506	0	1.41965
57919	58930	69	16320	16377	43	46637	46343	70	192	328	0	2351	2527	22	-329	286	0	1.4217
154248	130993	91	29918	24924	74	121158	101889	84	1074	1189	11	6895	5546	41	-63	414	0	1.42272
151946	133139	81	38346	32484	80	127574	108792	83	1162	851	0	6826	5855	39	912	1018	2	1.42272
133644	124529	90	50011	47701	78	110094	103124	80	1137	1051	5	6255	5666	38	673	1044	4	1.42375
88204	88436	76	28598	28452	65	67546	65274	73	1447	1081	5	4064	4063	30	-544	523	0	1.42375
167578	139723	89	45797	38407	82	143167	118700	87	1426	1091	9	7970	6488	42	360	405	0	1.42477
192325	155981	88	51675	41247	85	155189	123533	88	2217	1711	18	8096	6388	42	294	535	0	1.42477
81057	81644	73	24269	23590	55	78609	76249	73	772	686	0	4544	4150	31	-331	239	0	1.42477
68583	66836	73	19211	19184	45	54922	53843	72	327	366	0	2893	2883	24	-421	132	0	1.42579
148091	131676	81	47239	41700	79	130831	113935	83	1141	901	0	7179	6074	41	294	767	0	1.42784
220261	171965	98	60672	46830	93	199794	154831	97	1809	1497	19	10686	8051	47	-315	439	0	1.42784
95388	86415	77	35686	32061	76	75505	68876	77	230	488	0	4528	4108	33	-819	0	0	1.42886
117297	103792	81	38047	33227	77	107670	94451	81	710	735	0	5687	5164	37	214	390	0	1.42886
161220	136189	86	49405	42132	82	145710	124085	85	1434	870	0	7867	6661	42	78	647	0	1.42989
95558	90933	76	25695	23932	58	87402	80461	78	1423	1022	4	5291	4843	34	812	989	0	1.42989
79996	76630	75	21019	19403	52	73221	67606	74	447	712	0	4386	4169	30	-245	397	0	1.43193
91318	90091	74	22406	21783	56	78420	75824	75	858	676	0	4824	4414	34	591	680	0	1.43193
118742	108373	82	42358	38108	78	105283	91774	82	794	875	0	5678	5060	37	476	755	0	1.43296
144837	121623	89	46303	39477	81	116962	98539	84	779	959	0	6587	5554	40	621	1200	7	1.43296
244061	192199	95	80791	65525	90	227051	183439	93	1728	1317	18	12724	9847	56	1212	617	0	1.43296
122338	106451	82	32513	28012	70	114560	98939	82	921	757	0	6371	5245	39	261	613	0	1.43296
136119	126506	86	39651	36570	77	101644	94541	81	914	973	0	6145	5409	37	1380	1086	6	1.43398
72654	70515	71	22860	21920	54	64436	62381	73	104	477	0	3853	3462	31	284	490	0	1.43501
239606	181032	99	78362	61065	92	237889	185403	95	2674	1547	24	12848	9676	54	63	380	0	1.43501
108382	100244	77	29352	26599	74	102074	94131	79	1278	891	0	5519	5234	36	348	550	0	1.43603
199181	160452	88	62887	50702	85	181805	145144	89	1552	1548	17	10242	8616	47	744	1982	14	1.43603
165621	133890	84	48830	39195	83	133277	104307	86	1814	1195	14	7056	5332	40	152	302	0	1.43603
85827	83682	74	25851	24386	55	75588	71910	73	275	337	0	4006	4037	28	623	924	0	1.43705
78284	76300	75	27342	26971	71	68391	67490	74	561	377	0	3825	3681	28	85	526	0	1.43808
85304	82506	75	24505	24427	54	76690	74969	75	1038	547	0	4214	4217	31	191	415	0	1.4391
72333	71239	73	21717	21380	50	63993	62978	72	277	344	0	3721	3210	28	1036	509	0	1.44012
167673	141076	88	44203	36856	82	134163	109403	85	1899	1216	16	7609	6462	40	-338	557	0	1.44012
80630	77652	79	25375	24572	68	70810	66338	90	808	596	0	4349	3985	30	391	719	0	1.44012
180889	141593	88	57421	45380	85	151712	118556	89	1303	1066	5	8480	6494	46	216	469	0	1.44012
79609	78495	72	22387	22480	48	68481	66103	75	816	563	0	3713	3981	27	-74	623	0	1.44012
109748	106238	75	37845	35958	73	99946	92910	78	621	986	0	5303	4690	34	-476	174	0	1.44012
68110	70334	68	15498	15843	41	63786	62730	71	331	304	0	3314	3340	27	-286	174	0	1.44012
118429	107358	84	32158	29464	77	101028	94111	79	1039	964	0	5890	5502	34	-197	278	0	1.44115
180002	148822	94	60184	50804	85	151863	124689	90	1195	1389	14	8429	7096	42	1045	1032	3	1.44115
184548	147984	87	54355	44521	84	151577	117672	88	1430	1034	7	7712	6092	43	195	753	0	1.44319
153177	133110	85	39844	34569	80	153522	135514	83	1552	1363	17	8460	7075	42	88	823	0	1.44422
148577	121418	86	43097	35502	81	133817	108275	85	992	1082	6	7645	6136	42	8	332	0	1.44524
163647	137739	86	46723	39056	81	129905	110243	84	1594	1402	15	7493	5789	43	-50	524	0	1.44524
90450	85943	84	25349	23506	63	86986	80540	78	-15	379	0	4783	4227	32	-477	308	0	1.44626
58741	56916	83	12781	12695	41	51410	50450	71	419	332	0	2809	2754	25	-572	117	0	1.44831
226738	159232	95	69531	49561	92	179294	128090	95	2488	1344	23	10701	6897	51	493	914	0	1.44933
77230	74041	77	18574	18450	45	65622	63156	73	649	838	0	3185	3129	26	1088	780	0	1.44933
193748	149591	91	56155	44218	86	176457	136396	90	1903	1431	15	9535	7816	44	169	578	0	1.45138
114158	107946	80	37803	35791	75	107691	100995	79	744	1037	4	5978	5546	36	-141	480	0	1.45138
199475	150347	102	55991	43250	90	158439	121474	93	2499	1722	18	8621	6372	42	-1	499	0	1.45241
78334	77067	75	10925	10832	38	63946	62488	73	851	608	0	3574	3537	27	761	816	0	1.45343
181297	140817	98	55416	43407	87	152213	115147	106	1710	991	0	8888	6403	48	-722	147	0	1.45343
139990	118285	91	45649	38940	81	117821	99498	84	1194	684	0	6236	5276	37	-34	377	0	1.45343
88342	86212	79	26847	26692	60	71602	69664	73	645	835	0	3912	4113	27	-15	474	0	1.45445
191442	147891	89	54308	42010	86	160619	121428	89	1563	1002	2	8809	6249	46	689	788	0	1.45445
77404	73990	74	17667	17675	44	64532	62743	73	681	526	0	3596	3676	27	8	431	0	1.45548
76556	76057	74	20784	20664	47	66899	64583	73	679	815	0	3870	3923	28	-228	306	0	1.4565
125448	111407	81	39282	33800	78	63074	55853	79	989	696	0	3770	3142	29	-345	231	0	1.45855
83250	80880	76	22280	22102	48	74083	71011	73	260	585	0	4264	4109	29	-360	176	0	1.45855
123461	116052	80	37516	35006	75	101697	95595	78	852	889	0	5866	5495	35	61	470	0	1.45957
230571	172774	96	61432	46929	88	203198	153784	94	2056	1182	18	11231	8157	56	322	417	0	1.46162
257738	180866	99	65756	47475	94	217109	152410	98	3244	1772	31	12306	8880	59	2300	1392	21	1.46162
118716	115065	81	31630	29667	64	102363	95641	78	1054	852	0	5498	5339	34	-243	436	0	1.46162
140502	116610	87	47588	41080	82	105341	87983	84	908	1008	2	5524	4708	36	-100	597	0	1.46264
126974	106791	83	37070	30838	78	122383	103477	82	1376	803	0	6665	5548	39	-70	629	0	1.46264
159993	138499	88	43611	37604	80	134449	118701	84	1377	1436	12	7722	6728	45	766	805	0	1.46264
68214	66087	74	19248	19280	46	64194	62946	72	504	556	0	3245	3387	26	-333	245	0	1.46366
173811	141778	104	48090	39802	85	129448	106178	88	1529	874	0	7132	5889	41	719	1121	6	1.46366
134096	115929	93	36469	30933	80	121916	105526	84	1217	776	0	6465	5630	38	316	393	0	1.46469
97768	92960	75	25880	25149	64	85748	82950	77	484	745	0	4681	4416	31	-30	337	0	1.46469
120769	107993	78	39439	34453	77	96499	85739	79	1153	1021	3	5261	4547	36	123	811	0	1.46469
148167	126128	86	44856	38780	81	131983	112422	85	1495	1236	13	7378	5989	40	82	591	0	1.46673
177647	152982	86	35860	30025	82	155227	129533	86	1673	1240	16	8745	7155	44	274	1153	5	1.46673
204285	165737	91	61232	50343	87	184226	151247	90	1770	1464	17	9803	8014	46	-19	449	0	1.46878
137494	122622	80	42038	36833	79	108676	94918	82	1439	967	0	6335	5443	37	148	573	0	1.46878
122704	102067	84	34311	28401	78	105131	89125	81	1052	1016	4	5768	4778	35	91	540	0	1.46878
80474	75829	90	20214	18264	51	74625	68839	90	812	619	0	3936	3445	30	100	489	0	1.46981
113788	105740	82	25565	22874	61	101839	93065	79	1033	757	0	5759	5494	34	-321	289	0	1.47083
152427	123404	98	45681	37526	81	137541	110320	84	1348	815	0	7664	5927	42	-27	260	0	1.47083
120352	115689	78	32107	29956	73	105409	99062	79	1171	1263	10	5792	5247	35	-257	571	0	1.47083
180899	147089	87	59512	48919	85	148134	120263	87	2023	1390	16	7989	6486	44	-413	251	0	1.47288
87043	85763	72	25682	25266	56	72651	71368	73	1280	868	0	4146	3967	29	281	502	0	1.47288
122127	110662	81	30401	26213	78	108953	96534	81	1247	1012	2	5683	4839	39	1377	1129	5	1.4739
76303	76523	73	26999	27193	62	63958	63623	71	541	447	0	3608	3559	27	511	902	0	1.47492
123072	111810	81	35798	31650	77	104484	94180	81	708	813	0	5695	5429	35	23	503	0	1.47492
71516	69558	82	19650	19410	47	62241	61166	71	350	596	0	3555	3519	27	-93	555	0	1.47595
338818	225099	131	117775	78113	126	329157	229800	129	4173	3082	32	18359	13044	65	1311	949	0	1.47697
89196	87424	80	25487	25324	52	78141	75382	75	456	924	0	3962	4122	27	385	748	0	1.47697
73446	74054	65	28417	28125	69	61871	59757	71	866	567	0	3425	3316	27	-571	441	0	1.47697
129976	118497	84	46696	42063	78	106222	95230	81	327	974	0	5838	5225	36	-22	460	0	1.47902
148978	128386	84	43204	36456	81	115969	96581	85	977	1048	4	6385	5331	41	-50	187	0	1.48004
137010	124855	80	36630	32200	79	123201	108552	83	972	907	0	6761	6013	37	-435	246	0	1.48106
128452	120090	85	36093	34181	75	105164	97992	79	1019	608	0	5810	5629	34	15	757	0	1.48516
68980	68306	71	20158	20219	48	63661	62228	72	1119	512	0	3466	3508	26	280	890	0	1.48516
141039	122695	83	44132	38420	79	113921	97433	83	964	725	0	6352	5295	40	-179	231	0	1.48516
203246	161261	90	58097	46795	87	169607	134003	91	1707	1210	16	8720	6685	44	-1191	59	0	1.48516
317047	244658	121	134846	106834	113	429906	344559	117	4507	3511	35	24236	19182	79	1024	940	0	1.48618
153114	130058	84	44218	37479	81	119856	100165	84	1050	864	0	6994	5531	42	380	655	0	1.48618
190224	144294	90	54764	41769	87	151082	110420	91	1889	1446	17	8157	6368	44	-615	269	0	1.48721
134144	112101	85	41357	35250	79	114830	95937	83	523	561	0	6267	4867	38	1036	1153	7	1.48721
132498	116606	80	41750	36271	78	118352	102324	82	961	908	0	6681	5760	38	-202	328	0	1.48721
199654	158039	89	50298	38447	86	165480	129317	90	1242	1378	12	8760	7022	45	894	874	0	1.48823
70162	69716	74	15200	15214	41	60776	59730	71	502	632	0	3720	3397	29	381	822	0	1.48823
80237	69912	92	24976	21947	75	68611	58567	92	869	740	0	3826	3107	28	363	429	0	1.48925
169346	149463	95	59206	52734	82	152376	133225	84	1316	1185	11	8982	7902	45	128	475	0	1.48925
71901	73333	70	19793	19642	46	65862	64517	71	662	696	0	3210	3328	26	478	545	0	1.48925
118616	103660	95	38674	34174	78	106521	93709	81	629	778	0	5580	4429	38	1337	1110	7	1.48925
194441	159106	94	64450	52829	86	176360	142691	88	2123	1327	14	9639	7416	46	-750	402	0	1.49028
87693	84911	74	24545	23550	54	76751	74875	74	881	769	0	4135	4214	30	-250	630	0	1.49028
143027	117479	85	34504	27251	80	126776	100494	84	1356	794	0	6729	5209	41	712	609	0	1.49028
215481	162325	96	54422	41173	88	175535	132234	92	1510	1185	11	9573	7261	46	1767	1742	16	1.4913
116819	103583	82	30673	26907	76	106566	94242	79	523	853	0	5699	4893	36	1147	918	0	1.49232
313850	237939	103	104352	80902	100	339028	258759	104	3541	2513	31	18274	13507	61	330	1295	8	1.49335
216415	179344	96	70989	59877	87	191364	157914	90	2316	1331	20	10867	8962	44	582	412	0	1.49539
141291	115903	86	40800	34700	80	123700	102877	84	1377	828	0	7027	5628	39	942	1157	10	1.49642
151429	140982	80	52944	48245	79	121594	110948	82	1791	1374	16	6823	6535	37	1669	1390	8	1.49846
250205	182292	93	74862	54935	91	218679	157542	95	2102	1699	22	11978	8742	52	130	580	0	1.49846
117325	102178	84	33792	29225	77	106684	91378	81	979	862	0	5799	4917	38	-338	170	0	1.49949
167587	137402	90	45050	36564	82	143337	115611	86	1472	1339	14	8123	6481	42	1083	925	0	1.49949
181910	141257	88	47226	36683	84	150821	118008	88	1698	1073	11	8372	6242	45	1108	1005	2	1.49949
140198	112379	88	39966	32294	80	119949	95675	84	1214	1001	1	6290	4784	41	16	539	0	1.50051
151903	126488	83	45302	37987	82	133778	111181	86	1716	1399	19	7631	6132	43	369	954	0	1.50051
153939	132988	93	38411	33062	78	131150	112604	83	1541	1343	19	7433	6636	42	834	545	0	1.50051
62574	63111	70	19864	19552	47	59048	57591	71	505	515	0	3130	3077	26	331	853	0	1.50051
162737	130168	85	47678	38660	82	151573	119324	86	1489	1177	11	8579	6681	45	1104	774	0	1.50154
135855	117365	88	35591	31096	79	118576	100535	83	1867	997	0	6433	5380	39	1079	913	0	1.50154
205144	158379	105	58481	45604	87	180412	138703	92	2025	1435	20	9617	7630	47	39	445	0	1.50256
187249	156723	95	56980	48642	84	142975	119721	87	1705	1624	19	7680	6512	41	307	503	0	1.50256
144886	122376	83	38849	32567	80	131447	109189	84	1523	1144	7	6850	5802	38	394	387	0	1.50256
124548	115810	79	33500	30767	77	115217	105202	81	1279	947	0	6557	5871	38	-355	582	0	1.50358
76350	73790	80	22009	21883	51	57912	57633	72	317	376	0	3266	3196	25	-1	610	0	1.50358
121059	104533	81	36536	30284	79	106213	88391	82	955	761	0	5922	4727	39	683	581	0	1.50665
114822	110397	80	22104	20987	50	106936	100865	78	1397	1142	9	5997	5672	35	130	659	0	1.50972
108489	100436	77	30306	27470	75	86823	80167	78	1021	731	0	4807	4139	34	232	449	0	1.50972
197970	165274	88	49024	40175	84	172339	140443	89	1975	1438	14	9545	7580	44	965	1169	6	1.51075
219892	171514	97	67042	53928	90	175365	134306	94	1495	1193	9	10393	7995	48	-128	508	0	1.51075
174604	135817	88	58154	46140	85	151309	117876	88	1228	1033	4	8258	6266	44	177	678	0	1.51177
177738	138014	90	49648	39849	84	142434	111474	89	1061	1088	7	7610	6048	41	1318	1077	7	1.51382
211443	174480	97	91439	76731	88	232802	194539	92	2285	1555	23	13028	10748	52	714	515	0	1.51586
157520	137562	89	48931	42661	81	117093	100689	83	1769	1255	12	6763	5882	38	1872	1168	6	1.51689
71216	71987	71	19544	19757	44	64846	64218	73	631	652	0	3885	3846	28	-115	407	0	1.51791
443528	272292	143	175450	109646	137	426036	267332	140	5201	2902	43	24890	15371	81	2061	1114	9	1.51791
136246	128945	78	45037	42295	77	115437	108005	80	1665	1261	11	6047	5640	36	695	459	0	1.51894
233056	179616	94	60726	45152	90	158770	123132	94	1719	1503	14	9400	6911	48	-308	503	0	1.51894
310405	208058	115	81612	54847	111	263041	174298	116	2705	2069	28	14280	9873	60	1272	749	0	1.51996
102049	94621	76	35465	32388	74	85461	76597	77	1037	763	0	4365	4075	32	452	601	0	1.51996
129613	117643	84	40890	36492	77	106054	95054	80	1109	690	0	5612	5007	37	685	719	0	1.52098
107390	98986	77	31066	28110	73	99801	89434	77	1201	782	0	5365	4979	34	443	719	0	1.52098
181292	137954	95	35420	26830	85	156748	121247	89	958	831	0	8833	6951	45	-80	518	0	1.52098
136617	126359	80	34807	30723	77	117567	105068	81	1108	860	0	6308	6076	36	169	680	0	1.52201
134967	112845	99	38159	31317	82	111131	90067	99	1509	977	0	6190	4877	39	699	798	0	1.52201
86760	83702	86	25981	25399	62	81705	79909	74	655	504	0	4375	4325	31	501	685	0	1.52303
108713	101069	77	33768	30497	76	91791	85244	79	925	838	0	4355	4198	31	302	726	0	1.52303
179045	142967	87	46738	37580	84	152490	121695	88	1451	1279	11	8440	6457	44	998	822	0	1.52303
133553	111257	83	37466	31203	80	122259	100298	85	1169	935	0	6858	5490	40	682	514	0	1.52405
90028	88714	75	24541	24074	65	76617	73335	74	354	586	0	4227	4129	29	134	675	0	1.52508
130840	123974	83	35314	33623	76	101889	95006	79	1075	746	0	6246	5394	39	255	415	0	1.52917
127772	107622	84	40178	33889	79	115510	95306	83	933	826	0	6458	5138	40	-260	400	0	1.53019
428721	235444	142	143144	82397	140	377212	202108	143	4501	2599	37	20607	11106	85	712	1883	14	1.53019
196084	152096	94	55613	43929	88	151303	116745	91	2117	1738	20	8418	6709	43	702	582	0	1.53122
146485	121163	84	39204	32209	81	131102	105986	85	1128	693	0	6998	5907	38	-56	615	0	1.53122
94988	91352	79	26595	25772	63	77896	74928	75	1372	784	0	3986	3844	28	-111	267	0	1.53224
150885	130319	90	42503	36249	80	135573	116963	85	1628	1288	14	7246	6361	39	-196	587	0	1.53224
210785	167323	93	63681	51406	89	162786	130266	92	1854	1219	18	9169	7241	45	55	568	0	1.53327
135913	114163	82	40745	34772	78	122212	101645	83	520	693	0	6625	5495	39	483	486	0	1.53531
161906	131231	88	47704	38960	83	141002	113352	87	1405	957	0	7635	5833	45	352	455	0	1.53634
165111	148001	85	43990	38935	82	139542	122124	86	2126	1392	19	7793	6821	43	22	378	0	1.53736
78894	78442	73	26489	26345	69	64128	62741	73	569	980	0	3572	3515	27	-63	284	0	1.53736
100679	93588	81	31407	28913	75	96786	89662	79	1031	784	0	5592	5044	34	618	585	0	1.53736
118329	105517	80	29580	25195	65	104156	91640	80	745	622	0	5796	5051	37	145	488	0	1.53838
157799	133614	88	45544	38751	81	134030	114873	85	1032	949	0	7968	6431	42	150	614	0	1.53941
113184	110209	77	31972	30823	73	99403	95946	76	918	882	0	5308	5034	33	328	725	0	1.53941
121746	113683	78	37738	34395	75	99243	91349	78	1098	1271	9	5601	5435	34	472	781	0	1.54145
84037	82443	82	24151	24005	55	70803	68869	73	170	425	0	3815	3864	29	405	575	0	1.54248
113641	109242	81	33199	31582	74	97361	91570	78	736	819	0	5432	5341	32	505	557	0	1.54248
158196	135234	86	49844	41888	82	129321	109157	85	1444	1193	10	7016	6255	39	575	726	0	1.54248
146793	124543	99	39748	33843	80	114639	97030	83	1709	1042	6	6661	5482	39	315	674	0	1.5435
307359	219046	107	117248	86796	103	303016	224549	106	3635	2158	34	17272	12847	65	448	1002	2	1.5435
109109	107618	75	23176	21914	50	97819	92200	78	891	664	0	5722	5258	38	-261	406	0	1.5435
91303	93335	63	27176	26629	52	82388	80389	73	990	900	0	4291	3890	31	197	693	0	1.5435
135404	115481	83	40346	34779	78	103731	86795	81	1612	1107	8	5642	4435	38	1556	778	0	1.54452
109377	98448	78	39415	35396	76	90776	80118	79	874	669	0	4957	4313	32	308	741	0	1.54657
273438	187364	105	158103	104965	98	443499	308627	101	3894	2451	38	23738	16261	79	1067	1020	2	1.54759
85280	83590	73	22596	22672	48	73617	71571	73	369	807	0	4215	3844	30	273	543	0	1.54759
130004	118748	81	32393	28694	77	105945	95938	80	878	855	0	5910	5401	35	-373	290	0	1.54862
99386	90028	80	30115	26828	75	82013	74683	77	550	505	0	4749	4040	34	-134	437	0	1.54964
66113	66894	71	22314	22244	52	56996	56307	70	674	628	0	3275	3152	27	-343	198	0	1.54964
95571	92129	79	28169	27173	71	83708	80281	75	501	544	0	3861	3967	29	-832	348	0	1.55067
151521	135480	86	39152	34212	78	121836	106920	81	1078	1239	11	7050	6290	38	415	1238	7	1.55067
159559	132845	85	49361	41075	82	147957	123753	86	1540	875	0	8006	6477	42	1352	1119	9	1.55067
211418	167171	91	54870	42297	88	181262	143505	91	2215	1315	22	9772	7498	49	309	856	0	1.55067
193573	154257	89	59912	48087	85	161192	128048	89	1792	1271	14	8281	6715	44	317	541	0	1.55271
117675	104782	83	30502	25909	73	103927	92226	81	716	1101	6	5417	4817	36	885	750	0	1.55271
239877	172709	97	64523	47226	93	218189	158827	97	1933	1445	21	12243	9070	52	-137	558	0	1.55271
80283	78217	81	23731	22798	58	61013	59802	72	643	724	0	3467	3218	27	478	713	0	1.55476
91279	88525	75	25260	24746	63	80997	78283	75	489	669	0	4668	4457	31	113	723	0	1.55476
112300	108016	76	37983	35380	74	100623	93826	78	929	915	0	5316	5242	33	295	535	0	1.55578
175295	136900	104	47686	37309	84	143023	111008	89	1932	1063	6	7791	5978	42	1013	839	0	1.55988
90668	87227	74	27894	27040	69	72791	69056	74	1064	833	0	4010	3828	30	-1006	5	0	1.55988
193091	154742	92	46714	37694	86	156570	122461	90	1871	1098	17	8699	6670	45	1159	968	0	1.5609
145086	123630	81	38565	32271	80	131726	106594	83	1351	1372	15	7780	6180	41	629	883	0	1.5609
54689	54641	75	16737	16901	44	51131	49612	70	563	425	0	2569	2638	22	238	699	0	1.56192
419009	214965	197	148139	87386	188	451619	253761	196	5053	2336	40	25052	14379	98	874	1063	4	1.56397
129418	123171	78	36628	34871	76	99918	95008	79	1317	966	0	5456	5245	35	575	839	0	1.56499
141328	122016	82	41447	34930	80	121540	103278	83	1088	729	0	6620	5767	40	1148	857	0	1.56499
167002	133598	88	47944	39664	84	129818	104526	87	973	999	0	7673	6103	40	375	466	0	1.56602
81825	83809	72	19704	19839	45	72029	70607	74	1020	597	0	3749	3977	28	709	807	0	1.56602
141626	115344	84	44485	36821	80	122663	99259	85	969	961	0	7039	5283	45	162	640	0	1.56704
112253	109115	78	33353	32585	74	99521	96126	78	1302	1116	8	5689	5522	33	-178	340	0	1.56704
80637	75925	88	17207	17230	42	63163	61745	72	879	690	0	3768	3620	28	599	707	0	1.56807
156753	125601	87	49535	40167	83	143364	113037	88	1255	1082	6	7845	6108	42	577	678	0	1.56909
96086	93279	74	26074	24967	63	75775	72177	75	1229	626	0	4513	4074	31	1184	1320	11	1.57114
330018	226861	121	110388	79782	116	404949	272857	122	3933	2733	36	22569	15615	67	106	566	0	1.57114
212709	157873	95	51286	37691	89	180409	131398	95	1763	1499	23	10279	7642	48	427	840	0	1.57421
183738	148410	86	40795	32837	83	160696	126300	88	1985	1523	19	8924	6880	47	657	1062	4	1.57523
223671	180105	91	44673	35823	86	192479	150105	92	2313	1574	25	10081	7878	46	1761	1213	7	1.57523
251068	173078	121	60420	40782	121	229229	155824	121	2940	1593	32	12675	8855	54	985	605	0	1.57523
78545	78015	72	24368	23592	62	73615	70812	74	512	506	0	4225	4036	30	489	766	0	1.57728
328438	222009	113	147601	104385	108	417652	281475	115	5127	2854	44	23968	15166	85	3386	3466	27	1.58035
229341	170211	96	88427	66900	94	202995	149361	111	1695	1065	6	11637	8479	53	536	671	0	1.58035
53315	56064	63	15819	16567	39	50429	50415	70	-11	317	0	2511	2593	23	565	868	0	1.58035
161750	135603	84	46039	38384	81	140455	117585	84	1203	1241	11	7792	6270	44	835	1156	7	1.58137
122385	102716	81	33529	27671	79	100796	83257	83	933	790	0	6266	4872	39	-379	170	0	1.58137
66854	66335	75	19620	19343	48	63309	62346	72	644	617	0	3315	3357	26	-173	469	0	1.58137
75213	74864	78	24119	23741	60	58645	57089	72	387	508	0	3695	3598	27	680	542	0	1.5824
105844	97351	83	29629	26433	76	99872	89623	81	1174	855	0	6167	5546	38	-31	456	0	1.58444
111429	99849	87	31925	28392	75	104775	94855	79	1123	767	0	5641	4894	36	-108	569	0	1.58547
161253	133572	89	40956	32347	80	147108	118068	85	1673	960	0	8094	6773	42	-223	479	0	1.58649
253395	199499	100	86569	69803	96	292336	237892	101	2968	2174	22	16319	12954	65	653	1108	4	1.58649
174225	138331	90	48952	39213	83	139118	107532	86	1384	1134	11	7694	5753	43	65	541	0	1.58751
173275	136296	88	56809	46413	84	139148	107981	87	1523	1228	10	7416	5811	41	814	549	0	1.58751
153371	132141	84	35667	29971	80	136591	118932	84	1520	1015	4	7373	6202	39	453	910	0	1.58751
119537	99931	82	34374	29009	78	100132	84649	81	1503	780	0	5490	4497	37	-647	21	0	1.58854
118553	114367	91	40362	38706	75	93436	88335	77	1132	924	0	4973	4989	31	597	869	0	1.58854
72893	72765	80	22396	22554	50	65177	64827	72	941	600	0	3556	3264	29	-53	320	0	1.58956
89848	91499	71	26013	25390	62	76319	76267	73	1006	990	0	4520	4177	30	-177	422	0	1.59058
117511	109176	81	28716	25980	75	99210	92035	80	1058	863	0	5719	5255	35	451	608	0	1.59161
141178	117681	87	43719	36347	80	116882	96473	84	369	564	0	6533	5286	40	-892	10	0	1.59365
196296	162509	90	67277	55824	85	157129	127440	88	1692	1396	22	9127	7228	45	-55	821	0	1.59365
70954	71249	71	16278	16475	42	62818	62854	72	408	727	0	3446	3513	28	155	555	0	1.59365
176448	144995	85	67961	58575	83	211625	182969	86	2157	1773	22	11841	10197	49	396	416	0	1.59468
76602	77147	71	21363	20731	51	77259	75222	73	384	637	0	3921	3982	29	114	751	0	1.59468
94683	89103	83	28562	26953	72	83794	78845	76	927	1104	6	4747	4159	33	46	514	0	1.59672
147104	123096	87	34050	28588	80	122843	100754	84	984	671	0	7112	5590	41	1138	1050	5	1.59775
154024	134417	83	34009	29192	81	127858	109207	85	1275	952	0	7547	6479	41	1243	1064	4	1.59775
95818	94421	74	24815	24176	55	91773	88542	76	684	846	0	5099	4971	31	687	811	0	1.59775
191155	144871	91	55135	42741	88	169369	126483	90	1417	1189	13	9824	7359	47	233	457	0	1.59877
110701	98148	82	32197	28136	77	94592	83636	80	671	313	0	5025	4520	35	386	762	0	1.60287
118891	108236	78	39427	35947	76	97944	88753	79	1069	692	0	6025	5129	41	589	1073	8	1.60287
178321	132881	89	52283	39708	85	153470	115642	89	2145	1114	10	8725	6237	44	258	377	0	1.60594
191553	160088	89	58415	48296	86	146608	123728	88	1863	1125	9	8270	6804	42	179	937	0	1.60696
131223	115071	82	31191	26613	72	113266	97235	80	535	749	0	6206	5236	37	-234	286	0	1.60696
170333	143345	88	55296	46793	85	138199	114554	88	1506	1144	9	7816	6365	41	564	670	0	1.60901
70337	70921	72	20003	20187	45	59210	58277	72	665	661	0	3188	2949	26	320	294	0	1.60901
85613	85413	73	25201	24972	57	70952	69723	74	442	494	0	4208	3922	31	853	2214	14	1.60901
83150	82082	72	23359	22745	52	71659	69204	73	817	515	0	4198	3918	29	826	1084	4	1.60901
243231	180624	95	73813	56771	91	164274	118492	95	1994	1524	20	9669	6948	49	500	445	0	1.61003
167437	136192	92	47632	38437	83	146235	117627	86	1548	1101	7	8249	6569	47	1144	788	0	1.61003
221843	174466	95	61667	48719	88	203825	158903	94	2535	1674	19	11202	8887	48	1657	882	0	1.61105
142336	119346	86	38801	32954	80	122018	100505	85	1236	1071	8	7149	5661	42	845	984	0	1.61208
208648	168353	94	63093	51191	89	176285	143242	92	1056	1061	6	9329	7478	45	287	408	0	1.61208
261499	193599	96	73716	54498	93	243255	181435	96	2255	1594	24	13518	10098	52	993	916	0	1.61208
310527	210928	112	88027	60803	108	315851	222157	112	3344	2567	29	17788	12513	61	1059	1310	7	1.6131
191487	145826	98	50235	39058	85	150265	114522	88	1716	1179	16	8333	5888	47	188	932	0	1.61412
169295	138950	85	50431	41391	83	134597	107531	86	1174	1390	12	7143	5744	41	367	800	0	1.61412
141362	115666	98	37056	30343	80	103182	84913	84	1449	1052	6	5695	4850	37	671	444	0	1.61412
79473	77062	85	27021	26636	70	64707	62905	73	785	732	0	3904	3543	30	635	665	0	1.61515
140432	124799	86	41168	35777	80	118229	104681	82	1367	1098	10	6856	6083	39	105	535	0	1.61617
86291	84290	77	27075	26455	71	74564	73230	74	1122	661	0	3862	3966	29	818	488	0	1.61617
104971	92765	81	33602	29671	76	95318	83894	79	889	779	0	5179	4418	36	80	489	0	1.61822
139557	111613	95	46617	38399	81	125745	100176	86	1020	1002	2	6603	5520	38	-315	256	0	1.61822
75232	76326	72	13805	13754	40	67510	66049	73	663	550	0	3768	3889	29	-326	337	0	1.61924
47726	48648	61	16096	16121	43	41359	41121	68	602	814	0	2534	2273	24	1266	738	0	1.61924
306868	184264	116	102297	64247	111	275134	178159	115	3478	2234	35	15543	10236	64	1464	1282	7	1.61924
183314	146554	85	53476	43213	83	163469	126464	87	1394	1220	14	9877	7568	46	1258	945	0	1.62027
128691	107340	83	40847	34688	78	115810	94023	81	1040	491	0	6386	5096	39	533	738	0	1.62027
144405	120146	86	37234	30559	81	124871	101997	100	1104	966	0	6912	5535	40	-324	231	0	1.62027
140202	122292	86	40575	34407	79	122504	105269	82	1105	956	0	6892	5732	39	1107	1337	10	1.62027
76293	77252	71	17996	18263	42	70249	69085	72	966	849	0	3929	3994	29	-231	194	0	1.62027
59158	59402	71	16587	16651	43	51835	52214	70	416	586	0	3089	3067	23	-18	387	0	1.62129
99528	95452	77	39619	38962	73	92903	89946	75	1060	1114	8	4891	4829	32	410	549	0	1.62129
109806	94660	78	29528	24404	75	93888	78441	79	1430	939	0	4872	4258	34	197	650	0	1.62231
147429	126318	87	40729	35075	80	127604	105677	84	1401	1024	3	7336	6118	41	142	335	0	1.62231
163976	129907	86	49478	39051	84	136335	106684	88	1540	1339	13	7235	5644	42	25	315	0	1.62334
89803	86616	73	28706	26808	70	81578	75694	74	841	919	0	4559	4310	32	-2	596	0	1.62334
129993	117189	92	41270	37318	79	109222	97017	81	1593	1230	16	5750	5382	35	-514	397	0	1.62436
154109	127159	94	40793	33609	82	138470	114066	85	948	944	0	7231	5942	41	572	505	0	1.62641
208909	159522	91	54467	40801	88	176644	132823	92	1824	1303	19	9435	7124	46	-55	401	0	1.62743
138439	120260	85	35871	30642	79	108923	95891	83	1082	567	0	5352	4901	34	-515	206	0	1.62948
52404	53184	68	16995	16978	43	50539	50176	69	75	512	0	3139	3066	25	762	605	0	1.62948
139727	116200	85	34316	27687	79	120511	99829	85	996	816	0	6569	5382	40	675	661	0	1.6305
106647	102026	78	29163	27528	67	99020	92791	79	1472	1116	10	5568	5180	34	264	544	0	1.63153
215200	172684	90	54390	43757	85	187393	145237	90	2470	1574	24	10087	7628	49	531	1118	4	1.63153
166709	140926	90	55963	47889	83	136292	115222	86	1148	876	0	7338	6221	41	758	670	0	1.63255
155964	124078	94	40568	33009	81	136482	109079	86	1974	1425	18	7445	6059	41	-448	373	0	1.63255
171334	140827	107	48238	38301	107	151627	119451	107	1479	1041	7	8546	6583	45	-962	130	0	1.63255
147996	124103	90	39580	32712	79	132817	108441	83	1360	1516	17	7228	6054	41	-395	401	0	1.63357
147352	123889	83	46907	39674	80	131258	110906	84	963	864	0	7222	5950	39	246	808	0	1.63357
174273	136520	90	53523	41975	84	148922	115991	87	2026	1293	20	8357	6626	44	400	979	0	1.6346
86714	85473	72	25093	24774	62	76144	73198	74	354	609	0	4164	4068	29	387	655	0	1.63562
268125	212693	98	96458	78735	96	266738	216196	100	2931	2199	25	14335	11537	52	-256	587	0	1.63562
202011	158320	101	58370	46826	90	151812	120047	93	1536	1176	8	8800	6655	46	597	1010	2	1.63767
216992	162143	110	67843	51949	94	179288	130819	110	2042	1245	20	10355	7093	52	230	522	0	1.63767
174039	139894	88	48731	38942	83	154662	122944	87	1591	1361	15	8157	6633	44	830	967	0	1.63767
375818	219652	122	135208	86150	119	442632	288732	123	5639	3155	44	24707	16178	81	2180	1836	21	1.63767
85713	83669	75	21602	20838	49	81750	78413	74	703	529	0	4194	3955	31	-29	226	0	1.63869
169066	146960	87	49411	42304	81	130367	111519	85	1921	1466	15	7289	6121	39	769	766	0	1.63869
132631	126435	80	37366	35611	75	119074	112723	79	910	568	0	6615	6182	36	37	568	0	1.63971
93148	89800	78	25447	23796	58	79225	73575	74	608	692	0	4444	4198	31	740	716	0	1.63971
181796	142780	105	51138	41310	87	164049	131460	91	1372	1144	12	8817	6811	44	413	1108	4	1.63971
85825	85061	73	23829	23327	53	71520	70133	73	778	995	0	3894	3773	27	356	850	0	1.64074
79333	76819	86	24650	24195	65	73337	71039	73	605	603	0	3999	3977	29	893	1064	3	1.64176
183395	146763	89	49507	39457	84	164580	130827	88	1450	1031	6	8680	6933	43	244	803	0	1.64176
100770	100024	77	27359	26428	65	90312	86252	75	356	672	0	5716	5086	35	-34	392	0	1.64176
176621	150007	89	48521	39902	83	141780	120136	87	1578	1269	16	7758	6530	44	1051	751	0	1.64278
178435	147786	90	39913	32288	82	137236	112402	85	1303	1175	15	7551	6400	41	484	711	0	1.64278
130800	117938	81	29033	25494	75	112697	99981	80	1158	1101	9	6108	5725	36	-530	405	0	1.64893
299706	224056	118	90581	69389	98	266813	199662	102	2023	1653	23	14527	10226	53	1371	990	0	1.64893
175923	153068	85	50551	43185	81	161381	138636	86	1400	1131	7	8929	7358	45	350	860	0	1.64893
77689	80565	71	21157	21666	45	69103	68631	72	573	704	0	4215	3848	31	137	318	0	1.64893
332038	212664	115	138370	99999	113	360993	247522	117	3815	2398	36	20373	13450	69	245	786	0	1.64995
251715	194532	117	78787	59423	98	256143	202874	102	3200	2163	30	14690	11283	55	2695	1804	23	1.64995
85800	84269	74	22226	22269	51	68027	67149	73	922	651	0	3902	3925	28	-314	183	0	1.65097
174416	144517	85	45431	38015	84	146191	118740	87	1245	927	0	7359	5716	43	111	651	0	1.65507
100673	90423	79	30754	27529	74	85622	77294	78	823	642	0	4627	4165	32	55	725	0	1.65609
231296	182919	98	68800	55875	90	199389	157614	94	1625	1341	16	10567	8498	49	-342	325	0	1.65711
69878	68445	76	20639	20575	48	64215	63286	72	574	513	0	3413	3267	27	1121	1092	4	1.65711
135024	115182	81	39489	33995	79	119298	99225	83	962	1155	7	6310	5525	37	1125	1055	4	1.65814
70656	70654	72	20408	20281	48	59738	59137	73	458	601	0	3193	3042	27	135	352	0	1.65814
92567	89936	73	27155	25496	72	88781	82534	77	1116	865	0	4794	4385	33	835	799	0	1.65916
147907	124732	94	44873	37707	82	131124	107519	100	1439	1045	6	7291	6006	38	215	632	0	1.65916
128149	107389	82	38304	31553	80	112406	92209	84	457	637	0	6637	5233	40	-796	95	0	1.66018
131437	108549	90	34631	28818	78	116610	96226	82	832	706	0	6883	5632	39	1053	1091	5	1.66018
94070	87971	76	27089	24265	66	82743	75234	78	1032	708	0	4676	4251	32	-2	661	0	1.66121
152693	140551	83	55391	49780	80	117944	106206	83	1453	1053	6	6373	5820	37	2023	1029	4	1.66223
78415	75455	75	18614	18608	46	69226	65558	73	477	927	0	3368	3531	27	151	473	0	1.66223
64743	67105	68	14240	14221	41	63486	63651	71	138	598	0	3480	2989	29	289	1144	6	1.66325
66997	66707	72	15093	15112	41	54954	54106	71	782	437	0	3061	3016	26	40	602	0	1.66428
216879	171745	91	67378	54004	87	180677	142489	89	2181	1667	19	10401	8133	48	711	1058	4	1.66428
108060	105843	76	31972	30469	73	93354	88950	77	788	825	0	5290	5082	33	-58	359	0	1.66428
171514	146701	87	44555	37420	82	129905	111425	85	1123	1152	13	7598	6272	41	747	925	0	1.6653
134560	114002	85	36904	31824	79	118871	99756	83	1088	784	0	6457	5348	37	993	980	0	1.6653
177804	150694	90	52293	44549	83	168398	140992	86	1925	1493	19	9263	7782	44	556	645	0	1.66633
62941	64258	66	21015	21213	47	55014	54886	69	571	876	0	3056	2995	26	-166	368	0	1.66633
115765	104611	83	33472	30198	76	103481	91496	80	893	975	0	5290	4775	33	-321	382	0	1.66837
92826	89572	75	19981	19616	47	79183	77174	76	455	645	0	4590	4628	31	-642	140	0	1.66837
262264	185787	98	86669	63075	95	238301	165148	99	2573	1768	24	13507	9470	57	268	487	0	1.66837
97677	91402	79	30482	28394	65	91065	83728	76	671	670	0	5159	4512	35	-283	647	0	1.6694
309901	239510	99	112721	88512	96	369152	283243	99	3292	2609	32	20636	15481	69	232	538	0	1.6694
260788	197740	92	120023	95096	91	233346	171927	93	3485	2262	31	13160	10004	54	1671	1137	5	1.6694
154669	125396	94	45043	37229	82	142825	116989	86	1026	1536	14	7827	6622	43	-567	281	0	1.6694
237389	183400	93	59312	45339	89	197006	151229	94	2647	1647	26	10940	8278	50	-95	708	0	1.67042
115615	109236	76	33246	31963	74	92612	88316	77	849	746	0	5205	5011	32	49	492	0	1.67042
255974	202020	99	54847	43677	94	236029	183554	99	2035	1967	21	13022	9730	52	-69	321	0	1.67349
75091	73866	72	18184	18225	45	65905	64018	72	549	853	0	3647	3471	29	1239	1330	10	1.67349
139418	116749	84	39466	33561	81	114926	96330	84	1197	762	0	6279	5104	41	347	415	0	1.67656
121401	111814	79	34020	30084	76	94242	85207	79	1242	984	0	5272	4805	35	-517	652	0	1.67656
152921	122845	85	40436	32313	81	129847	104156	84	1613	1161	10	7328	5842	41	565	1004	1	1.67861
163425	136901	86	38622	31260	79	135657	111657	84	1529	1167	10	7180	6067	40	889	803	0	1.67963
124772	105733	81	38316	33077	78	102118	85465	82	727	802	0	5690	4690	37	-74	342	0	1.67963
118085	106733	80	37208	32010	78	105172	91591	81	686	1161	7	6218	5231	38	931	668	0	1.68066
165532	134575	88	46012	37709	83	127569	103172	87	1063	612	0	7088	5252	45	171	371	0	1.68066
81868	78978	80	23073	22706	54	72176	69335	74	263	819	0	3878	3725	29	645	753	0	1.68168
162516	129658	88	47500	38619	83	137177	109361	86	1555	1041	5	7583	6086	42	-270	590	0	1.68373
181279	151727	86	89283	79628	83	155111	125602	87	2124	1388	16	8985	7153	44	2006	1135	6	1.68475
113260	96528	82	35095	29874	76	94309	78824	79	741	837	0	5099	4238	35	282	732	0	1.68475
102402	95049	78	29166	26647	64	99359	89170	77	809	497	0	5387	4752	36	-25	588	0	1.68475
71201	70473	73	23252	23239	51	65027	64160	72	705	389	0	3485	3307	28	-672	421	0	1.68577
173114	143267	87	44915	37109	81	143891	117188	85	1354	1272	14	8083	6338	41	1858	1858	12	1.68577
97006	86659	80	27493	24319	61	86855	76859	78	859	727	0	4938	4611	34	394	539	0	1.68577
146884	123790	85	42241	36069	81	138374	116770	84	1393	1098	8	7649	6368	41	-66	357	0	1.6868
267940	130261	137	75952	40096	131	225137	106518	135	1943	1164	10	12415	5707	79	-463	653	0	1.68884
135369	112815	82	42406	35293	81	120515	99583	85	1225	983	0	6720	5479	39	-54	449	0	1.68884
79974	76372	74	21273	20948	51	64585	62476	74	1113	541	0	3462	3437	27	-635	159	0	1.69089
134886	131674	79	49730	48478	76	158322	153142	80	1404	1296	12	9093	8553	44	100	768	0	1.69191
155331	131337	85	47280	40589	80	128864	108049	84	809	1398	11	7695	6381	41	1596	828	0	1.69191
188208	148500	88	57040	45753	86	148155	117431	90	1969	1148	10	8083	6454	43	404	886	0	1.69191
374294	259126	123	123506	88912	119	392526	283951	125	4423	2730	30	21738	15425	70	895	787	0	1.69294
267153	189666	108	104648	76416	102	299255	214603	107	3672	2267	32	17254	11972	65	1358	1136	8	1.69498
163729	132654	93	50253	42143	82	152550	123339	86	1011	1273	14	8537	6742	44	1850	939	0	1.69498
61017	63072	64	18555	19004	43	49169	49925	70	422	344	0	2766	2714	24	-777	325	0	1.69498
97177	89523	89	26262	24286	57	89608	83400	77	663	699	0	4750	4604	32	-942	319	0	1.69601
129696	112502	82	35677	30905	78	107152	91192	82	928	843	0	5714	4752	37	-517	335	0	1.69806
146155	124680	83	39827	33559	79	121682	102149	83	1150	904	0	6893	5780	39	-90	233	0	1.69908
106633	96448	80	29820	26285	74	103712	93116	79	598	614	0	5673	5100	36	1306	678	0	1.7001
133920	114273	88	40110	35188	79	119680	102679	83	1557	1222	11	6569	5601	38	263	519	0	1.7001
238308	174226	96	71836	53407	93	172796	125525	97	2777	1886	25	9202	6606	48	145	832	0	1.7001
224406	177086	89	91242	75598	87	186700	140612	90	2180	1638	23	10374	7929	47	285	746	0	1.7001
70696	68001	84	13957	13799	41	60273	58515	72	503	500	0	3194	3353	26	-114	450	0	1.70215
266756	201633	106	92182	70122	98	301823	233164	102	3553	2155	37	16812	12901	62	1063	844	0	1.70215
128257	116475	79	32238	28002	78	113563	100558	81	1326	753	0	6267	5526	38	-276	564	0	1.70215
139073	123651	86	30685	26569	65	111466	95244	82	1785	1400	16	6088	5260	38	820	1134	18	1.70215
68168	70045	68	17549	17762	44	66520	65622	73	364	624	0	3118	3165	27	429	912	0	1.70215
172275	144326	84	46372	38293	81	144619	118601	85	1250	1009	2	7642	5967	42	469	1146	6	1.70215
210754	164616	90	65914	52661	87	183258	139553	92	1559	1401	17	10120	7247	47	307	803	0	1.70317
86316	83336	75	23790	23037	56	76247	74253	75	1257	763	0	4504	4104	31	-101	284	0	1.7042
135592	124490	96	41456	37635	78	127324	118796	81	1617	1455	13	6996	6568	37	-44	499	0	1.70522
134396	114503	88	38977	33005	79	112476	94788	82	1181	761	0	6908	5663	40	414	871	0	1.70624
98501	94576	80	29048	27289	70	90494	85194	77	-109	620	0	4937	4917	33	1157	984	0	1.70931
74337	74626	76	19498	19361	49	66947	65917	72	252	354	0	3852	3465	31	-315	404	0	1.71034
149329	125044	91	45943	39651	80	126217	103994	84	1741	1091	14	6832	5855	41	929	820	0	1.71034
127516	112519	80	44138	39299	79	117339	102277	82	1081	1406	14	6626	5563	40	108	702	0	1.71136
125773	122198	81	31300	30739	74	107396	104023	78	989	814	0	5731	5606	33	1262	804	0	1.71136
233792	180461	92	60987	47464	89	207213	157239	93	2074	1517	21	11671	9015	50	2296	1822	9	1.71238
74946	75344	70	20531	20381	46	69911	68544	73	419	595	0	3457	3590	27	6	376	0	1.71238
264908	193158	98	71149	52399	92	215106	158808	95	2476	1784	31	12083	9116	52	797	1299	8	1.71238
221190	160732	96	58918	42884	89	177037	126270	93	2309	1362	30	9742	6871	50	893	767	0	1.71341
277449	193015	114	68277	47960	108	279718	194790	112	3392	2010	33	15441	10680	58	108	934	0	1.71341
225715	171635	111	64779	49014	92	191733	143736	111	1633	1105	9	10951	8243	48	257	693	0	1.71341
249662	196956	95	80314	63871	89	316984	249316	95	3524	2554	29	17431	13960	62	2411	1565	34	1.71648
283514	207110	104	63477	43915	102	269418	195807	107	2910	1962	30	14617	10485	56	693	715	0	1.7175
112657	102456	79	32745	29421	77	105200	93594	81	1218	809	0	5238	4680	34	203	522	0	1.7175
75271	74828	71	20534	20418	48	63275	61910	73	638	476	0	3443	3711	27	-55	656	0	1.71955
113616	101940	79	32512	28817	75	101172	92293	79	1234	1019	3	5589	5353	34	-101	451	0	1.71955
186515	136943	104	55554	43000	87	150510	110185	91	1017	1117	8	8206	5833	46	576	739	0	1.71955
164724	131923	89	42842	35018	82	143735	113635	87	1164	875	0	7726	6274	43	-179	424	0	1.72057
170203	138635	92	50563	42003	83	133781	107233	87	1809	931	0	7833	6268	43	129	1281	3	1.7216
167451	135774	89	49190	40516	85	146030	115571	88	1831	1312	13	8241	6394	43	299	538	0	1.7216
90633	85747	86	24089	23506	56	75451	72730	75	525	520	0	4432	4120	31	244	404	0	1.72262
118500	112196	80	28972	27126	68	95403	89107	79	1405	1124	8	5440	4823	34	1404	984	0	1.72262
210792	167150	92	66650	53556	87	173702	135695	91	2334	1438	26	10242	8127	49	-226	432	0	1.72262
43555	43876	63	12832	12898	40	35804	35828	67	51	207	0	1994	1924	20	114	523	0	1.72467
139849	117730	86	39370	33312	79	128673	107656	83	835	1025	3	6879	5706	39	-65	648	0	1.72467
122757	109534	83	33779	29445	77	115224	102530	80	1265	907	0	6431	5684	38	641	897	0	1.72467
67066	64948	76	24026	23938	50	52000	50305	70	776	480	0	2958	2793	28	-269	436	0	1.72467
153593	132735	83	48336	41913	81	129401	108816	84	1413	996	0	7447	6270	42	1009	1003	1	1.72467
299636	208000	101	93191	66999	98	251307	174567	101	2040	1802	24	14104	9058	58	243	1167	7	1.72569
213823	172709	94	62486	50081	86	170734	136662	90	2613	1648	21	9566	7742	46	483	668	0	1.72569
101598	100396	74	29566	28987	71	82299	80408	74	743	503	0	4994	4796	31	-499	561	0	1.72774
158069	136796	84	41325	35066	81	122873	104329	84	1301	1108	8	7196	5988	39	423	415	0	1.73183
192785	154261	95	83174	68167	89	299131	234375	93	2888	2170	30	16352	12925	58	1132	925	0	1.73388
214913	166990	102	65251	52175	90	167960	129297	94	1524	1440	17	9418	7438	46	780	720	0	1.73593
213662	180173	93	60816	52828	85	204156	171460	90	1813	1512	20	11156	9440	47	-428	183	0	1.739
234117	189169	91	113991	94539	89	256627	206201	92	2760	2245	31	14852	12063	52	814	1093	6	1.74002
109788	96661	82	28622	24913	73	91107	81408	79	1109	857	0	4897	4354	34	90	421	0	1.74104
227943	185583	92	73763	59539	90	219403	180611	94	1636	1672	15	11926	9721	50	-334	582	0	1.74104
290324	212997	100	111958	84892	98	287977	210873	101	3197	2076	33	16156	11624	62	-182	467	0	1.74207
139044	126167	82	40154	35049	78	111445	98730	81	1459	1027	3	6327	5613	36	-571	384	0	1.74207
144502	127874	92	34643	29444	79	123672	107753	82	1345	1130	9	6769	5987	39	92	262	0	1.74309
113187	99604	81	35566	31468	76	90367	79995	79	1211	810	0	4919	4675	33	588	564	0	1.74309
187774	151509	100	45390	36196	85	162637	130272	90	1941	1441	16	8476	7025	45	532	1180	7	1.74411
124496	112264	81	31144	27322	76	112832	100410	79	1094	1121	8	6059	5474	37	531	912	0	1.74514
120133	108356	78	41166	37627	76	106357	95858	80	1398	1230	9	6089	5710	37	681	760	0	1.74616
185647	148104	90	52697	42740	85	148852	118475	88	1776	1256	14	8445	6545	43	1183	1179	8	1.74719
112572	108876	92	21346	20218	60	123193	116559	92	1434	1067	7	6665	6232	35	729	632	0	1.74719
174440	142772	85	45485	36700	82	154862	123445	87	1935	1439	19	8552	6763	44	1258	723	0	1.74719
145072	120131	86	35907	29448	81	129953	107850	86	1282	885	0	7444	6350	41	1180	996	0	1.74821
100679	95863	78	34491	31614	73	95489	86820	76	847	580	0	5297	4834	35	-564	271	0	1.74923
140934	118302	82	43736	36547	80	130519	107762	84	866	841	0	7349	5765	41	588	677	0	1.74923
184495	146441	87	49288	38656	84	155442	121424	90	1377	965	0	9287	6931	45	-47	483	0	1.74923
135444	126470	87	37303	33540	77	128289	114457	96	1082	1170	10	7623	6462	41	-393	238	0	1.74923
95729	94509	76	28481	27789	63	81012	78160	75	1983	1620	20	5133	4657	34	777	1548	11	1.75026
225815	177782	104	77790	61660	90	212311	163562	108	2506	1951	23	12062	9317	56	2463	1261	15	1.75026
125368	107629	79	35881	30878	78	109045	92694	81	1454	1188	13	6363	5060	40	-620	263	0	1.75026
121552	115505	81	30963	29795	74	107594	102334	77	932	1059	5	5997	5586	35	-605	218	0	1.75128
174100	149937	101	40268	34243	82	152198	132981	85	1357	1098	7	8455	7411	44	351	583	0	1.7523
118731	110034	91	27996	25446	71	104067	95791	80	857	875	0	6116	5776	36	33	269	0	1.7523
264381	200456	99	66835	51629	96	211197	160615	99	3078	1776	29	11434	8379	50	649	735	0	1.7523
196268	154180	88	50780	39922	86	159587	122895	90	1421	947	0	8539	6466	45	867	1103	6	1.75333
66385	67179	71	18141	18208	43	57838	56156	71	569	304	0	3259	3060	26	-197	745	0	1.75333
143040	120586	87	36435	30460	80	126268	103590	84	1627	1150	11	7103	5841	41	431	624	0	1.75333
179419	150689	87	44942	36383	83	149928	123726	87	1704	1001	1	8344	6802	46	402	764	0	1.75333
95225	90733	87	27512	25838	64	76527	72638	76	-48	490	0	4514	4291	33	-512	451	0	1.75435
171497	145535	84	46346	38808	81	149087	124958	85	1738	1077	9	8351	7321	41	572	385	0	1.75435
120251	102998	81	35897	30839	78	108465	92048	82	755	899	0	6491	5711	36	195	1031	2	1.75537
104837	92478	78	32689	28884	76	85765	75152	78	-52	532	0	4831	4068	33	331	397	0	1.75537
122545	116898	81	43021	40761	75	104064	97666	79	1466	1273	15	6085	5660	33	223	801	0	1.75742
71337	70921	72	27902	27734	65	66534	65811	73	583	470	0	3158	3207	26	-219	311	0	1.75844
109843	100846	80	29669	26740	74	103572	94964	79	946	912	0	5454	4602	36	1338	834	0	1.75844
135068	125649	87	48316	44596	77	124265	115373	79	1137	912	0	6792	6304	40	18	891	0	1.75947
225809	171918	94	62180	48040	91	185962	143903	94	2041	1398	13	10717	8490	48	-330	362	0	1.75947
200312	161020	89	58225	46622	88	173635	136738	92	1506	1341	20	10234	7691	47	175	684	0	1.75947
184265	147364	97	48773	38502	86	157027	124574	89	1303	1135	11	8327	6566	42	-325	346	0	1.76151
83215	81813	74	17029	16857	44	67262	65984	74	417	562	0	3742	3670	26	-275	312	0	1.76254
205389	160965	91	62818	49970	86	183973	140619	91	2104	1348	21	10008	7472	48	1026	849	0	1.76356
190566	144799	93	53558	41951	86	164263	129012	89	2163	1495	19	9183	7166	44	273	867	0	1.76459
281222	203700	115	80538	59442	101	243539	177801	119	2337	1632	18	14352	10513	58	1134	1146	8	1.76459
408343	231700	130	142757	91136	130	426760	251918	134	4875	2838	42	24467	14522	73	3478	1464	39	1.76561
88245	83413	83	21820	19314	73	83679	73804	91	913	751	0	5162	4036	37	2	870	0	1.76561
100042	90616	78	27404	24191	58	85313	75811	78	1311	737	0	4902	4382	33	-794	27	0	1.76561
111738	106266	78	32075	29809	74	91337	84983	77	793	835	0	5089	4540	34	214	568	0	1.76561
285763	197029	133	75279	52772	114	232086	161562	117	2844	1970	26	13165	8926	53	422	541	0	1.76766
268290	188719	126	92456	66069	126	262799	183418	126	3077	2156	31	15027	10097	60	992	972	0	1.76766
147033	120023	88	40505	32975	80	138133	111773	86	1002	862	0	7294	6108	40	847	791	0	1.7697
181379	150507	86	41769	34166	82	159234	126147	87	1130	1038	5	8615	6775	45	-24	310	0	1.77073
81033	77076	90	24247	22634	68	72512	64750	90	628	478	0	3992	3329	29	-137	483	0	1.77073
152413	130412	83	31743	26624	62	140385	117519	84	994	695	0	7835	6538	43	97	447	0	1.77073
157481	143208	91	72717	67162	81	143424	129617	83	1289	1191	9	7826	7084	40	1351	898	0	1.77175
73907	72770	74	18455	18269	46	66733	65816	73	528	475	0	3424	3303	27	849	692	0	1.77584
92938	87431	77	22941	20981	54	83590	75280	77	1085	1130	8	5014	4505	33	-31	675	0	1.77687
137847	126408	88	40898	37716	76	119543	109663	80	1535	1051	6	6624	6039	39	1137	1278	8	1.77789
99959	92359	81	32064	29664	75	80752	73880	78	900	857	0	4721	4576	33	465	389	0	1.77789
117353	101679	84	31691	26932	78	107228	92070	81	457	484	0	5904	5088	37	270	714	0	1.77892
135561	113511	83	39240	32691	80	119581	98167	84	988	563	0	6645	5218	41	-241	547	0	1.78199
79694	80050	73	19347	19461	46	73031	72528	72	688	527	0	4253	4240	32	986	956	0	1.78199
230622	188878	106	48769	40128	85	226453	184541	90	2628	1796	21	12281	10262	51	780	892	0	1.78301
218700	167075	99	54200	40916	89	184332	142214	94	2118	1406	26	10124	7938	48	41	455	0	1.78403
224913	170151	91	66336	51199	87	171652	126079	91	1498	1454	14	9942	6645	50	-254	529	0	1.78403
121685	108614	81	31168	26849	69	111820	99211	81	758	1054	5	6262	5467	39	1122	1104	8	1.78403
144988	115418	87	40589	32505	83	116296	92008	86	1344	923	0	6464	5049	40	305	625	0	1.78506
163589	135498	86	47758	40059	82	132506	109990	85	1169	1419	11	7086	5938	41	326	514	0	1.78813
193838	156063	90	54603	43732	86	159829	127798	90	1803	1227	14	9027	7291	45	345	448	0	1.79017
163040	130756	93	43966	36423	82	140756	113072	87	1576	1200	9	7923	6193	42	-528	280	0	1.7912
140605	126048	82	39408	34090	79	119597	105854	82	1621	1345	15	6686	6003	38	113	871	0	1.7912
135480	124838	80	35371	31952	79	113937	103937	83	1257	938	0	6388	5768	38	237	579	0	1.79222
60548	60560	73	12564	12706	39	56748	55277	72	409	462	0	2692	2866	23	-194	350	0	1.79529
98020	96293	79	30373	29771	71	86759	84364	75	1094	755	0	4752	4648	32	1167	765	0	1.79529
125370	115361	82	40252	36875	76	110864	100557	80	1030	712	0	6141	5454	37	365	559	0	1.79632
103816	100411	75	29933	28164	68	95748	90820	76	1216	1014	4	5255	5040	33	-223	517	0	1.79632
144062	129968	83	30348	26427	75	116987	105419	83	1476	1101	8	6702	5668	39	-154	168	0	1.79734
65870	63478	72	19509	19338	50	54923	53223	72	594	600	0	3136	2963	26	795	721	0	1.79734
162949	134905	85	34898	28407	81	131082	107940	85	1238	1012	5	7118	6102	41	405	848	0	1.79836
82724	80471	75	22833	22203	53	83097	80043	74	609	828	0	5004	4731	31	325	744	0	1.79836
198708	156841	100	65396	53120	87	155864	124144	91	1842	1691	16	9042	6860	46	-404	353	0	1.80041
172559	144302	89	32012	26232	81	148008	122862	86	1898	1019	4	8777	7575	42	344	840	0	1.80041
222830	170607	93	71681	56998	88	200606	152491	91	1560	1501	20	10753	8203	49	-249	425	0	1.80143
227770	177158	100	78017	62138	94	182939	140162	96	1631	996	0	10470	8213	47	1088	1401	12	1.80246
90270	87170	78	25538	25110	62	80970	78414	75	262	777	0	4491	4195	29	-384	509	0	1.80348
202303	162811	89	60534	49905	86	163179	130366	89	1841	1494	16	8995	6975	46	253	619	0	1.80348
111043	104132	75	26270	24513	67	93566	87721	77	1050	995	0	4813	4549	33	-265	526	0	1.8045
202693	158801	92	40317	31451	86	172240	136295	92	1918	1295	14	9421	7466	48	830	843	0	1.8045
78529	77395	82	21818	21533	54	71927	69216	74	640	591	0	3976	4048	28	-644	214	0	1.80553
174724	143739	93	40809	33103	83	151886	123331	87	1258	908	0	9111	7088	45	840	657	0	1.80655
106362	98865	83	30659	28456	74	79861	74246	77	1159	809	0	4457	3845	33	-249	434	0	1.80655
145222	119066	85	31067	25658	81	127286	103966	85	898	752	0	7023	5806	41	303	666	0	1.80757
161320	133451	87	53038	44799	82	134252	110613	86	1599	1236	15	7515	6030	41	464	616	0	1.8086
65176	63589	75	20953	20962	47	57968	55990	71	175	611	0	3155	2945	27	436	526	0	1.8086
146673	123417	83	43517	37136	81	109309	88360	85	1168	948	0	6424	4719	40	116	386	0	1.80962
177876	143120	90	48205	39703	83	140879	113548	87	1883	1263	23	7927	6310	42	-109	699	0	1.80962
129440	115651	82	38679	34346	78	111041	99140	81	709	603	0	5699	4899	37	808	750	0	1.81064
61158	60629	66	13848	13587	41	57099	56165	72	-120	178	0	3035	3097	23	221	486	0	1.81064
67429	66095	73	16850	16553	44	48746	47650	70	463	582	0	2503	2458	23	552	699	0	1.81167
181946	144592	86	53249	41487	85	147796	116546	88	1729	1141	9	8170	6614	42	97	544	0	1.81474
206150	166665	87	58258	46823	86	163595	128041	90	1740	1109	13	9571	7139	48	379	621	0	1.81474
276112	192412	98	84703	61640	95	239997	165805	102	3017	1434	27	13950	9059	57	1604	892	0	1.81474
244203	171738	114	80327	57967	114	244910	171421	114	3058	1848	24	13587	9877	55	925	836	0	1.81474
73662	70608	88	20234	18480	78	74931	65256	88	545	453	0	4604	3886	33	288	883	0	1.81474
85319	81930	74	26306	25550	59	74099	71599	74	1195	1010	3	3772	3659	29	14	789	0	1.81576
235914	187527	100	78733	63486	90	256373	210224	94	1978	1675	22	13861	11061	54	-209	504	0	1.81986
180279	135566	88	52033	40063	85	170785	129096	89	1231	1188	10	9402	6950	48	358	638	0	1.81986
104176	98482	77	30320	28020	64	92411	85190	78	721	740	0	5345	4807	38	1198	1059	4	1.81986
141651	120362	85	32479	27211	74	124185	104605	83	1322	1303	10	7112	5916	38	836	875	0	1.81986
157050	133297	83	52276	44868	81	143816	123082	84	1356	1389	20	7898	6476	42	1075	1290	9	1.81986
126266	106302	92	42870	36541	78	97249	81495	81	839	904	0	5876	4905	37	-440	448	0	1.81986
90976	85953	79	23867	21875	58	76522	71804	76	559	595	0	4494	4204	31	234	880	0	1.82293
124857	113832	80	42160	37699	79	116784	104308	82	514	932	0	6034	5460	35	68	568	0	1.82293
167856	139473	93	44212	36745	81	160504	131728	85	689	879	0	9111	7078	47	526	1014	2	1.82293
209963	160415	93	57394	44022	88	164207	124385	93	1896	1562	18	9596	7249	46	657	564	0	1.826
63567	62109	78	17209	16941	44	53230	52100	71	1002	564	0	2511	2650	25	1072	1220	7	1.82702
140899	120375	80	44930	37766	81	124586	104012	84	979	1076	7	7098	5722	43	849	516	0	1.82805
134434	126470	80	32198	29775	76	117114	107857	79	1038	1265	14	6137	5505	37	532	483	0	1.82805
243208	176342	95	89599	65935	94	289624	223209	99	2448	1974	25	15710	11783	59	425	768	0	1.82907
199172	161767	89	66356	54689	86	166797	135034	89	1356	1188	10	9453	7112	53	167	718	0	1.83009
181006	150585	86	53287	45021	83	152309	127695	86	1872	1477	19	8743	6864	44	115	487	0	1.83009
160707	137925	85	50675	44218	81	116692	97806	85	1401	1073	7	7037	5850	39	136	748	0	1.83112
82413	80765	75	25753	25580	60	69436	67938	74	511	695	0	4130	3834	30	894	703	0	1.83214
170445	146981	82	31167	26620	76	157367	135591	84	1085	1029	3	8522	6981	41	89	465	0	1.83316
98741	97541	74	23330	22412	55	89369	86382	75	358	832	0	4728	4588	32	-151	406	0	1.83419
124067	109778	80	40184	35274	77	107509	95013	81	1193	1024	4	6025	5122	39	-87	567	0	1.83419
90752	84196	76	30604	28514	68	49624	45448	74	197	659	0	2660	2473	25	-251	457	0	1.83521
98948	95390	87	29182	28548	72	70509	68616	74	247	395	0	3878	3816	30	-260	218	0	1.83623
138477	122333	83	40880	35734	79	119655	104749	82	1361	1238	10	6720	5770	40	266	806	0	1.8393
176925	144422	92	51836	42826	85	159513	125890	89	1955	1510	21	9345	7088	46	561	954	0	1.84135
138945	124155	83	37256	33231	79	108708	97957	81	888	687	0	5617	5062	35	442	684	0	1.84135
161009	128914	89	43910	35722	84	117923	94069	87	1959	1163	11	6434	5132	40	617	604	0	1.84237
102938	97611	78	27778	26632	61	83720	81155	76	929	831	0	4415	4188	31	-50	269	0	1.84237
79842	78973	72	20925	20709	48	69807	67401	73	1270	842	0	3729	3729	27	286	499	0	1.84237
84846	84559	79	26626	26336	68	76523	74109	75	331	638	0	4348	4221	31	473	1039	2	1.84237
150896	128985	82	38181	31986	80	132963	109619	84	1101	746	0	7081	5781	40	457	539	0	1.8434
203074	166185	88	62032	52241	86	193016	155343	90	1787	1161	13	10557	8222	48	-45	449	0	1.8434
239681	186517	92	72938	59321	88	202447	155267	93	1671	1415	18	11221	8800	51	1242	1014	2	1.8434
154210	124356	93	36530	29228	82	135959	110843	87	1428	1124	9	7646	6057	43	266	700	0	1.84442
171331	144873	86	48476	40674	83	122499	104528	86	441	943	0	7637	6272	42	92	330	0	1.84545
157878	126679	89	43271	35254	82	134635	107318	86	639	890	0	7889	6002	42	331	365	0	1.84545
183477	135569	94	48419	36767	87	148885	111790	91	1463	872	0	8076	5875	45	102	466	0	1.84647
144300	120631	82	37182	29588	80	123139	102107	84	1293	1172	12	6452	5261	40	336	658	0	1.84647
140339	120047	91	34262	29048	79	128689	108702	84	1476	974	0	7255	5959	44	147	832	0	1.84852
212096	178339	97	52097	44320	88	217195	183826	93	1736	1731	20	11967	10082	50	577	726	0	1.84852
221989	168620	90	66176	51195	89	186658	139813	96	1596	1401	13	9881	7080	51	783	920	0	1.84852
132041	113001	80	41866	35712	78	110881	92637	82	426	652	0	6071	5109	39	-893	89	0	1.84954
159248	129568	88	50632	41697	83	142408	112574	86	1604	1227	13	7698	6352	42	703	562	0	1.84954
55594	56132	70	17809	18220	42	47307	46723	71	140	295	0	2710	2806	24	-181	463	0	1.84954
69467	69642	72	20746	20579	49	62233	59525	72	468	561	0	3659	3551	27	771	786	0	1.85159
156299	125796	90	45403	36137	82	136414	108456	86	1365	942	0	7626	5878	43	26	303	0	1.85466
145300	133556	80	52017	47212	79	134317	121511	83	1284	1152	8	7580	6604	40	640	789	0	1.85466
105087	98030	81	34954	32040	75	91266	84215	78	1201	833	0	4829	4501	33	-38	402	0	1.8567
147316	126099	82	34050	28605	79	115920	100052	83	1060	786	0	6119	5179	37	59	468	0	1.8567
215473	169636	96	93178	77800	90	244290	199356	93	2497	1739	26	13358	10831	53	648	746	0	1.8567
158913	141320	100	58192	54660	81	143332	128867	85	1472	1067	7	7589	6939	39	273	374	0	1.85875
255532	189798	99	80806	60325	94	217633	161339	97	2365	1774	25	12560	9233	59	1670	1213	18	1.85875
61758	62312	70	22581	22976	46	43178	42569	70	1183	786	0	1728	1771	17	118	410	0	1.85875
164409	128280	86	49515	38573	84	143917	109702	87	1316	1174	14	7377	5731	43	-256	291	0	1.85875
140025	117651	82	33844	28149	79	121929	99417	83	1348	930	0	6983	5673	41	-734	147	0	1.85977
146313	132843	86	40975	36473	78	120686	107826	81	1288	836	0	6828	6138	38	464	837	0	1.85977
366647	246835	126	119195	83512	124	328917	227353	128	3522	2820	28	18665	12375	64	-435	498	0	1.85977
126288	113332	86	41943	37719	78	114597	103132	81	1355	1158	9	6232	5560	36	622	1024	2	1.8608
167478	134375	89	47085	38523	84	159939	127903	88	1547	1165	10	8959	7471	43	-110	473	0	1.8608
69503	69310	77	17845	18254	43	65616	65106	71	402	484	0	3966	3991	27	208	288	0	1.8608
188744	144162	91	45014	34508	85	163065	122851	89	883	916	0	9167	7263	46	1418	973	0	1.8608
85480	84018	74	25103	24211	66	73072	70562	75	1066	782	0	3929	3875	29	-447	778	0	1.86182
125641	110773	80	37479	32675	78	110111	96548	82	927	680	0	5785	4913	36	-72	757	0	1.86182
142458	129818	82	50746	46075	79	113737	100527	81	1297	861	0	6018	5429	35	21	898	0	1.86182
106339	93315	80	27031	23458	66	84226	75048	79	770	628	0	4998	4393	35	336	602	0	1.86285
69749	67707	73	22424	22157	52	45949	45117	71	301	554	0	2765	2529	24	259	703	0	1.86489
143591	123494	90	41226	35333	80	116231	99385	83	1348	853	0	6468	5206	39	250	399	0	1.86489
88809	87095	74	18944	18841	44	82716	80747	74	1064	842	0	4669	4490	31	-282	277	0	1.86899
131039	113296	81	38443	33305	80	107032	91452	83	1177	535	0	6534	5254	38	987	921	0	1.87103
88116	86682	74	27381	26353	61	82489	78573	75	841	750	0	4762	4349	33	329	585	0	1.87206
106486	98568	76	30719	27473	74	97941	87679	79	1271	970	0	5538	4861	35	1069	1883	10	1.87206
173748	142246	86	59503	49618	85	230849	193667	90	1686	1118	10	12754	10552	54	-28	635	0	1.8741
141667	115737	85	43539	36035	81	111483	91717	84	1786	904	0	6495	5210	40	-734	477	0	1.87615
100184	90264	79	29347	26389	70	83589	75355	79	619	447	0	4517	4017	33	360	883	0	1.87615
119485	117823	75	45259	45324	73	133454	128342	77	857	877	0	7599	7211	38	-487	344	0	1.87717
206386	159848	90	45557	35621	86	166527	128917	90	1508	1627	18	9726	7431	47	-143	512	0	1.87717
286802	201800	102	68820	49272	96	244242	167482	101	2525	1792	27	13205	8732	58	1782	1403	15	1.87717
78839	78386	78	22573	22168	52	70501	69559	73	1241	752	0	4254	3795	30	-964	2	0	1.87717
84043	81260	74	26322	25690	60	70620	68309	74	684	783	0	3519	3443	27	156	647	0	1.8782
328563	219565	109	96400	65737	108	285182	188118	112	2948	2048	31	16412	10869	63	-930	127	0	1.8782
78970	79261	73	24982	24047	53	69941	66763	74	637	472	0	4329	3867	31	70	385	0	1.8782
158509	136411	83	45858	39260	81	140067	115677	85	905	1037	6	7477	6335	40	1480	822	0	1.8782
160711	125419	86	47992	38463	84	139938	109366	87	1085	1187	12	7961	5900	45	-412	487	0	1.87922
95771	89265	78	29474	27293	68	85685	79474	76	675	842	0	4864	4412	33	1169	747	0	1.87922
62567	61814	69	14539	14764	41	53634	53124	70	487	545	0	3401	3303	27	213	451	0	1.87922
78002	74150	77	25196	24623	63	65372	63470	74	1043	736	0	3297	3103	26	1066	703	0	1.88025
141096	114959	85	49993	41216	80	113334	91040	83	1030	709	0	6031	4527	38	-448	402	0	1.88127
109134	98605	80	32243	28586	76	91651	81094	79	506	490	0	4793	4398	32	-256	326	0	1.88639
86523	83962	75	25687	25552	60	71988	70853	73	795	493	0	4306	4056	30	417	834	0	1.88639
217591	165854	92	52503	39066	88	178127	136753	91	1798	1534	18	9662	7237	47	891	1068	3	1.88741
106184	100284	92	29431	28532	73	83166	80047	76	1177	801	0	4045	3821	30	-239	349	0	1.88741
131566	111332	83	43402	37001	79	120242	101319	83	1184	954	0	7507	5987	41	148	568	0	1.88843
197607	157469	87	55514	44847	85	165913	129732	89	1872	1386	15	9310	7134	46	1489	1156	12	1.88843
171630	138247	88	41484	34099	82	138873	110490	87	1235	1311	12	7831	6268	44	-242	615	0	1.88843
133280	108591	95	40872	33443	80	105493	87389	84	312	796	0	5701	4642	39	551	867	0	1.89048
90988	84825	77	26044	24184	68	83111	77249	77	759	944	0	4736	4039	33	220	463	0	1.89048
158403	138536	85	46312	40110	81	130319	112581	84	1876	1713	18	7250	6133	39	386	1306	7	1.8915
65313	65717	70	21631	21807	50	59056	57623	72	433	582	0	3353	3081	26	455	824	0	1.8915
243750	183414	102	68758	51540	91	208091	153328	95	2196	1444	20	11664	8371	50	1166	1239	7	1.8915
64014	64984	71	18023	18253	43	52062	50891	71	250	375	0	3135	3067	26	51	715	0	1.8915
164956	133376	85	47527	38777	83	153722	120002	87	997	1153	15	8329	6258	45	612	969	0	1.8915
171824	143930	85	34594	28565	75	151031	125800	85	1641	1201	9	8233	6869	43	159	448	0	1.8915
69339	67295	73	15773	15719	42	58144	57770	72	186	369	0	3054	3078	25	292	465	0	1.89253
193968	147668	94	53360	40333	88	149386	110803	91	2017	1489	23	8572	5988	46	645	845	0	1.89458
165977	141400	84	40119	33664	82	130234	110467	85	1304	1147	10	8042	6758	41	603	683	0	1.89458
208602	155631	102	64824	49759	89	165240	124899	92	1358	1158	9	9300	6943	47	443	930	0	1.89458
183578	141876	93	50457	39957	87	154752	120954	91	1799	1514	14	8261	6204	44	84	707	0	1.8956
202139	158888	92	45170	35713	88	165257	130839	92	1873	1316	19	9251	6990	47	34	719	0	1.8956
135537	115628	82	41034	34676	79	120532	99869	82	1267	876	0	6005	4910	38	666	769	0	1.89662
193360	149556	106	50655	38409	89	174751	136415	106	2403	1488	22	9826	7887	47	916	737	0	1.89662
94023	85082	92	26680	23888	81	86386	76859	92	1410	1142	8	4712	4182	31	-180	238	0	1.89662
173733	147430	89	49801	42853	84	150259	127128	87	1668	1345	13	8415	7072	43	75	341	0	1.89662
94254	90116	74	29212	27255	59	87870	82941	77	818	568	0	4738	4323	31	-72	527	0	1.89662
88344	87020	74	22473	22094	48	77382	75062	74	398	454	0	4715	4209	33	940	810	0	1.89662
118538	109677	78	29122	26275	62	105094	93577	78	792	716	0	5102	4882	34	-291	186	0	1.89765
308826	211605	101	102859	71197	100	265073	177520	103	3482	2222	25	14563	10019	60	856	687	0	1.89765
210308	159369	96	66712	52917	93	181853	137658	97	1452	1221	11	10532	7591	54	1293	984	0	1.89867
209179	163527	106	84531	69578	88	189672	148540	91	1870	1808	17	10631	8477	45	190	484	0	1.89867
289173	196356	105	147945	113102	102	385297	285698	106	4515	3110	35	22288	15700	82	1749	1544	13	1.90072
146131	134174	81	41575	37692	79	133031	121604	83	1055	1059	5	8057	7052	41	723	1381	10	1.90276
127757	105324	85	37162	31468	80	106524	87186	84	1224	956	0	5694	4760	37	-418	365	0	1.90379
84330	82818	74	27620	26754	64	70168	66761	75	393	574	0	3655	3601	29	199	518	0	1.90379
119058	101532	87	35159	30129	79	112492	99096	82	623	549	0	6393	5458	37	-292	317	0	1.90583
109795	104715	76	29369	27493	70	85639	79988	77	446	700	0	4705	4470	33	66	451	0	1.90686
162163	137049	86	39765	33434	83	141143	120549	87	1397	1330	12	7582	6319	43	748	1110	5	1.90788
144939	115013	86	37807	30677	81	117699	93203	84	1218	827	0	6692	5377	39	-476	527	0	1.90993
211959	163343	90	56121	44185	88	188755	140215	92	2544	1605	21	10271	7547	49	1551	1311	8	1.90993
160346	133881	85	56624	47766	83	146023	116398	86	1798	1082	8	8072	6256	43	-411	320	0	1.90993
100545	95537	85	29483	27022	64	89501	81538	76	767	774	0	4683	4309	33	413	459	0	1.90993
142628	128159	82	50382	45099	79	128249	111775	85	1314	1302	13	6539	5687	39	-588	314	0	1.90993
181850	149794	99	36336	29790	81	147888	119624	87	1393	1600	15	8578	6977	42	485	1011	2	1.91095
104420	101974	75	33465	32174	73	87623	83104	76	644	802	0	4492	4342	32	540	921	0	1.91198
89224	86996	74	23065	22455	51	74592	72748	74	1014	879	0	3983	4136	28	-11	500	0	1.91198
194829	158799	90	48508	40088	84	171004	136921	89	1868	1366	20	9426	7594	46	-48	783	0	1.91198
204147	164140	92	53870	44125	88	176299	143393	92	2183	1533	22	10112	8146	45	1017	834	0	1.913
297496	193106	113	90459	62201	107	234199	152272	110	2927	1819	28	13017	8550	58	370	509	0	1.913
115905	109667	76	37696	34702	75	98366	90088	77	763	884	0	5698	5257	34	-356	343	0	1.913
79260	77463	82	20026	20006	46	69113	68059	73	814	750	0	3847	3826	30	-400	193	0	1.91402
58014	58476	74	18441	18395	46	55017	54571	70	340	396	0	3106	2971	27	692	922	0	1.91402
119233	105822	79	37417	32877	76	83103	72597	79	1141	942	0	4644	4160	34	1	700	0	1.91505
425358	229929	140	121835	64998	139	416402	234293	143	4676	2436	41	23797	13656	83	1011	900	0	1.91607
153809	133163	87	44174	37635	80	136857	117690	84	1097	1056	6	7330	6125	41	-39	288	0	1.91709
78812	80290	71	21086	20836	51	74188	72814	73	742	888	0	3934	3802	29	630	944	0	1.91709
112470	99821	80	32483	28026	76	99260	84375	80	623	534	0	5182	4288	36	287	387	0	1.91709
174704	138275	89	35377	28261	84	135825	106784	89	1141	889	0	7657	5673	42	653	926	0	1.92016
129458	123268	80	44694	41962	76	120936	111673	80	1178	1363	10	6761	5890	39	195	683	0	1.92016
129938	112328	84	36456	31482	79	110911	96974	82	1107	780	0	5849	5128	37	1685	1002	1	1.92119
107197	97987	80	27499	24604	71	90251	80187	79	750	898	0	4818	4100	34	-137	243	0	1.92221
222061	165634	109	65616	49533	91	191430	140374	109	2604	1520	26	10945	8251	48	2056	1343	8	1.92221
102238	96954	75	28714	25737	63	94016	87145	77	605	785	0	5478	5001	35	-65	915	0	1.92221
106846	94268	85	32988	29495	75	87702	77900	78	870	728	0	4954	4300	35	-247	532	0	1.92221
146996	128693	82	34662	29014	80	117987	101324	84	838	1250	11	6543	5392	39	591	606	0	1.92528
200452	106448	105	56967	27110	102	190480	94733	106	1553	824	0	10578	5496	64	-324	362	0	1.92528
79500	79787	72	21327	21286	47	70777	69155	74	211	349	0	3497	3381	26	262	432	0	1.92528
191279	153754	87	65415	52407	84	159035	125608	87	1272	1062	6	8943	7087	44	1081	1708	11	1.92528
179055	147119	92	46192	38602	81	160942	129493	86	1394	1425	13	9733	7410	44	1178	891	0	1.92528
86721	84217	81	13753	13728	41	83325	81394	74	1142	770	0	4619	4721	30	-280	459	0	1.9263
440245	283022	157	198430	120308	149	663819	424313	152	7419	4579	44	36707	24292	115	1206	1142	7	1.92733
135864	116218	85	45465	38742	83	110812	88967	99	1508	1199	12	6713	5131	42	537	489	0	1.92733
66395	70639	65	20381	21013	43	60458	60070	71	436	573	0	3442	3299	28	370	725	0	1.92733
160392	127401	86	47212	37227	83	127028	100132	87	1528	945	0	7064	5613	43	998	645	0	1.92733
216405	166318	91	60051	46492	86	189675	144848	90	1943	1477	20	10459	7828	49	1167	1052	4	1.92835
77600	73818	86	22563	21558	50	59122	57489	73	662	383	0	3492	3314	28	721	685	0	1.92835
122624	114170	94	40069	36971	77	99283	91807	79	1162	892	0	5534	5220	36	97	519	0	1.92938
83743	80612	76	25904	25106	63	76984	75592	74	587	642	0	4367	4148	30	725	1001	1	1.9304
160612	131573	91	49742	42133	84	127826	104272	88	1641	1261	14	7387	5851	43	570	542	0	1.9304
89535	85243	78	28828	27081	73	86634	83395	76	663	976	0	4500	4301	31	241	555	0	1.93142
105231	95620	78	30821	27895	74	94856	86004	77	808	923	0	5227	4757	33	-129	463	0	1.93142
220770	176921	91	68612	54786	88	160859	124673	91	1750	1533	18	9148	6952	49	53	525	0	1.93245
107801	105787	78	19003	18933	44	93803	90105	76	949	848	0	4912	4826	32	-503	465	0	1.93245
72390	71363	71	19544	19543	47	60580	59989	72	1060	620	0	3041	2966	26	-355	793	0	1.93347
105163	103119	77	24141	23206	53	100394	96807	77	996	728	0	5580	5244	34	390	444	0	1.93449
126285	118508	78	36005	33925	74	106518	99649	78	731	866	0	5831	5516	33	-514	501	0	1.93449
131741	119337	96	40911	36973	96	115676	103460	96	697	770	0	6685	5795	37	503	309	0	1.93449
291193	202225	104	95950	68339	102	234760	162272	104	2510	2056	29	12536	8614	54	722	848	0	1.93449
126951	108590	80	32900	27342	76	110231	93019	80	1070	1011	2	6376	5285	39	469	639	0	1.93449
144025	123678	100	41193	35640	80	122388	105577	84	1419	1065	5	7149	6295	38	283	627	0	1.93552
128017	110990	98	36158	31222	78	116607	101329	82	1790	896	0	6324	5288	38	-280	551	0	1.93552
180243	135862	90	53634	41224	85	147602	112597	88	1725	1257	13	7978	6078	44	207	684	0	1.93552
71006	70385	70	20534	20557	46	58442	58639	71	247	514	0	3071	2961	29	484	552	0	1.93654
184144	151169	90	51097	41583	85	156042	126312	105	961	891	0	8732	7041	45	-162	346	0	1.93654
179982	150133	85	52587	44788	83	139119	111813	87	1220	1318	14	8066	6483	43	61	452	0	1.93654
109962	98966	78	44206	39221	77	54331	46863	79	971	815	0	3536	2949	30	57	451	0	1.93654
108245	106364	79	25753	24716	65	97386	93121	76	820	822	0	6361	5510	40	31	427	0	1.93756
65964	64351	72	18211	17940	45	52771	52321	71	-172	540	0	3126	3091	25	226	473	0	1.93859
207089	164671	101	70565	58506	88	168174	133659	91	2023	1283	31	9755	7962	44	-162	924	0	1.93859
89955	86507	77	24501	23243	59	82758	78818	75	1058	623	0	4208	3924	30	317	808	0	1.93961
251669	186975	98	78033	58710	91	188622	139139	96	3020	1599	26	10175	7631	48	637	873	0	1.94473
175111	137108	92	47593	37253	85	129722	98606	103	1606	1484	14	7313	5602	43	412	852	0	1.94473
82513	81001	77	22309	21838	55	75300	73363	74	464	698	0	4035	3966	30	870	729	0	1.94575
51081	49248	71	16040	15708	44	44465	42273	71	487	658	0	2256	2268	22	-4	321	0	1.94678
76797	76033	71	19863	19512	47	65256	63700	72	100	748	0	3397	3289	28	-274	628	0	1.9478
105839	93984	78	31231	27105	76	84226	71753	79	851	865	0	4720	4116	35	215	465	0	1.94882
181068	147912	92	52374	44076	86	150278	120898	91	1458	1245	11	8772	6980	43	760	703	0	1.94985
178698	143069	90	49487	40565	85	152842	123332	89	1884	1357	20	8028	6592	42	-256	330	0	1.94985
169024	138488	85	49896	41265	82	135737	109575	86	1560	1154	12	7445	5821	42	1226	931	0	1.95087
80764	75054	76	25997	23418	62	52850	48130	75	598	725	0	2704	2355	26	-309	447	0	1.95394
255730	188654	100	84034	63755	96	220985	162894	100	2570	1615	26	12164	9246	51	2275	2352	15	1.95394
131617	115601	80	38359	32965	78	126111	105780	82	1004	882	0	7235	5961	40	-147	356	0	1.95394
61894	61954	74	19557	18158	58	64179	57482	87	649	645	0	3734	3084	29	163	869	0	1.95394
104382	98593	77	31575	29337	69	83512	78868	78	591	1132	7	4375	3945	32	473	946	0	1.95394
109482	95030	78	31424	26495	75	99861	83940	80	676	674	0	5638	4911	36	-250	416	0	1.95496
172397	143228	86	61560	52176	84	120148	99200	87	1581	1662	21	6709	5475	41	-15	521	0	1.95599
178232	143595	97	40536	32100	84	147046	115784	89	1244	1151	10	8229	6524	42	226	567	0	1.95599
158051	128234	93	42843	35051	82	141867	113321	87	1102	1106	8	7812	6253	44	-454	600	0	1.96111
88997	89650	72	21457	21119	47	75193	72958	74	951	676	0	4079	3812	31	-375	495	0	1.96111
72813	75969	70	13430	13758	39	65691	64119	72	943	811	0	3690	3373	27	-702	453	0	1.96111
123873	120302	79	35464	33868	75	109151	105345	78	278	1103	6	6102	5811	36	302	626	0	1.96213
187868	156576	88	57584	48380	83	178733	144640	88	1177	1183	11	10401	8402	47	52	406	0	1.96315
127626	109019	81	33517	28229	77	105861	88762	81	1550	1170	9	6092	5420	35	176	865	0	1.96315
184479	141484	89	47772	35792	85	157829	121212	88	1435	1230	18	8923	6774	45	450	836	0	1.96418
144059	122265	85	44543	38414	81	134103	112599	85	1343	795	0	7377	6157	40	251	667	0	1.96418
76214	74321	74	16488	16071	44	72461	71094	73	141	546	0	3947	3762	28	662	715	0	1.96725
336067	230804	113	140877	102363	111	213603	143060	113	3414	2464	29	12101	7725	54	1313	896	0	1.96929
179383	147820	91	38563	30794	81	142729	115943	86	1930	1449	24	8162	6531	43	748	535	0	1.97134
88045	85767	74	26851	25285	66	77745	73078	75	830	538	0	4442	4189	31	-167	348	0	1.97236
184485	136971	108	49519	36416	89	162489	117934	108	1502	974	0	9431	6946	47	-544	400	0	1.97236
140465	113141	92	41117	34505	81	117688	95176	86	1299	913	0	6593	5357	39	762	912	0	1.97236
221182	176989	88	51344	40935	86	166160	132000	89	2024	1759	19	9286	6939	46	1120	1060	3	1.97236
177492	140750	87	53389	42722	85	147479	115015	88	2180	1401	19	8420	6551	44	773	1139	5	1.97339
78042	78517	73	20691	20411	48	67451	66428	72	750	523	0	3878	3417	29	68	595	0	1.97544
191455	153222	89	50903	41183	85	152532	120170	89	1367	1231	11	8841	6918	46	621	1102	5	1.97646
122085	111241	85	37537	33662	75	101046	91686	78	746	983	0	6002	5052	37	-551	130	0	1.97748
[truncated: 7,639 more rows]
