# Supplementary material for: Phenotypic heterogeneity follows a growth-viability tradeoff in response to amino acid identity
Source: Nat Commun. 2024 Aug 2;15:6515. doi: 10.1038/s41467-024-50602-8 (PMC11297284; doi:10.1038/s41467-024-50602-8)
Supplement: Supplementary file 6 — Source Data [file 41467_2024_50602_MOESM6_ESM.zip › source_data/fig2ab/231012_1640_NLIMGLN.csv]

FSC-A	FSC-H	FSC-W	SSC-A	SSC-H	SSC-W	BL1-A	BL1-H	BL1-W	VL1-A	VL1-H	VL1-W	VL2-A	VL2-H	VL2-W	YL2-A	YL2-H	YL2-W	Time
43749	44833	65	17422	17653	50	36563	36254	71	205	326	0	1961	1929	22	242	202	0	0
151740	134202	89	41433	35615	84	73681	62945	88	830	851	0	4193	3474	38	662	904	0	0.00206825
286061	205091	116	100983	72979	112	228598	169088	116	1749	1279	15	12102	8544	59	802	749	0	0.00517063
146594	121637	92	56668	47444	89	79936	66525	90	417	555	0	3805	3076	36	617	1096	5	0.00723888
236094	189075	107	113926	93993	107	237031	193579	110	1922	1466	16	12130	10124	57	171	1103	4	0.00827301
218495	170125	101	78667	60129	100	104731	80789	101	1144	1008	2	6226	4804	44	1444	862	0	0.0124095
93386	90231	79	29285	28176	78	61974	58043	81	735	665	0	3609	3300	32	545	535	0	0.0124095
58965	57990	76	23457	22548	63	38306	37266	74	204	362	0	2030	1772	23	-221	170	0	0.0155119
171563	133616	94	60583	48029	92	109453	84178	94	927	693	0	5914	4593	44	218	545	0	0.0175801
181491	146921	93	62724	50469	93	110196	86342	96	1381	1006	1	6005	4734	45	1034	936	0	0.0206825
108964	105067	96	36141	35314	78	65157	62871	81	759	663	0	3515	3425	31	523	628	0	0.0227508
179438	149688	97	75622	62910	93	86760	71266	94	902	743	0	4677	3861	38	367	996	0	0.0237849
186831	152013	94	66891	52787	93	117011	92822	95	864	1016	3	6244	5176	45	928	665	0	0.0279214
65574	66563	65	27135	27192	74	43280	42567	75	124	288	0	2180	2195	22	325	593	0	0.0289555
77912	76786	81	20095	19037	66	52612	50026	82	382	452	0	2615	2575	25	532	567	0	0.0289555
85667	85012	77	34047	33230	76	55276	53831	79	367	425	0	2866	2817	28	-75	280	0	0.0310238
55730	57062	72	21537	21243	57	34070	33356	73	113	217	0	1707	1659	19	433	496	0	0.0310238
139672	121090	93	34341	28584	86	72075	61409	88	742	553	0	3799	3369	34	-54	318	0	0.0341262
103488	101618	80	48313	47021	79	55411	52938	80	589	513	0	2944	2888	29	-167	309	0	0.0341262
77297	75916	77	30218	29910	76	40010	38574	78	79	328	0	1891	2095	21	25	389	0	0.0361944
27900	28511	61	9905	10032	41	15253	14554	47	-86	157	0	844	866	0	-159	240	0	0.0372285
134052	118567	88	51898	46476	85	77126	69076	88	735	715	0	3882	3492	36	690	452	0	0.0382627
95252	95491	78	20554	20472	52	50866	49436	78	397	501	0	2734	2617	27	-559	170	0	0.0382627
156376	134179	105	121020	112043	90	84850	74947	89	1110	890	0	4439	3621	38	459	814	0	0.0403309
56902	57100	73	23516	23328	67	35067	34797	75	200	194	0	1846	1910	19	-245	155	0	0.041365
70116	69467	83	11653	11445	44	42391	41577	76	271	517	0	2409	2334	24	-387	92	0	0.0423992
47941	47579	74	12578	12407	45	30098	27966	73	305	170	0	1691	1656	18	-348	80	0	0.0423992
237424	178692	107	94266	70514	102	143751	102793	104	1548	1086	14	7554	5328	50	659	882	0	0.0423992
93855	94694	78	28828	28718	76	58575	57991	79	448	611	0	3088	2800	31	605	526	0	0.0434333
97747	97398	86	35058	34762	77	61392	61245	80	671	524	0	3303	3247	30	-211	457	0	0.0444674
54770	52353	78	20138	19774	62	30723	30577	73	259	382	0	1609	1620	19	644	765	0	0.0455016
240573	123813	156	83605	40905	136	109404	48588	138	1224	596	0	5567	2396	59	-239	511	0	0.0465357
99370	97884	79	31731	31136	76	56888	55734	80	479	466	0	3138	2856	29	205	431	0	0.0465357
100830	99550	80	31110	30382	77	72916	71744	81	459	436	0	3842	3879	31	303	628	0	0.0475698
276021	183255	124	91452	60036	120	189239	122864	123	1504	1013	4	9774	6373	56	738	728	0	0.0496381
56121	59032	64	8660	8878	38	29087	28401	73	261	215	0	1751	1616	19	-3	416	0	0.0496381
274641	193274	115	101913	71537	112	173030	122245	115	1221	917	0	8816	6152	53	-147	359	0	0.0506722
135236	117855	97	49906	42585	87	57561	48864	88	399	396	0	2957	2708	28	287	395	0	0.0527404
30681	30779	70	13587	13959	46	12431	12540	45	101	168	0	596	642	0	-221	349	0	0.0548087
51768	52840	72	14060	14270	45	26497	26377	71	96	186	0	1448	1481	15	311	895	0	0.0548087
92249	91645	89	40313	39841	77	61714	59462	77	577	575	0	3240	3266	29	497	739	0	0.0558428
60190	60631	75	23004	23167	61	34521	34394	74	123	201	0	1908	1816	21	275	520	0	0.0568769
140550	120010	104	51734	43341	87	74566	63640	88	835	693	0	3727	3282	35	188	348	0	0.0568769
276981	200325	110	89740	65525	106	195037	140357	111	1355	987	0	9819	6952	55	333	491	0	0.0568769
135193	110556	94	47351	38369	87	65131	53052	88	684	514	0	3366	2748	32	272	536	0	0.0589452
116641	102190	85	43725	38273	84	69846	60235	86	574	477	0	3778	3167	34	-342	189	0	0.0589452
268608	194888	119	112483	84333	112	204063	149267	114	2215	1605	25	10501	7407	57	304	934	0	0.0599793
97388	87707	85	32709	28692	81	63411	57728	83	642	530	0	3363	2924	32	246	570	0	0.0610134
143132	124189	97	60139	53255	86	69485	61458	86	956	731	0	3933	3431	33	302	418	0	0.0620476
125521	120256	87	46969	45743	82	72329	68292	83	522	563	0	3484	3310	31	500	664	0	0.0651499
129944	107199	96	46904	40000	87	56051	46049	88	651	538	0	3173	2583	33	340	474	0	0.0661841
124503	114286	87	53358	48465	84	77994	70582	87	713	503	0	3964	3808	33	233	310	0	0.0703206
337188	224173	143	94910	63174	133	234271	151976	137	2524	1593	28	12027	7842	61	1304	2034	15	0.0713547
223243	185325	102	57593	44484	100	121717	99570	102	930	841	0	6607	5376	45	1023	918	0	0.073423
84032	78443	83	31465	28792	79	46132	43129	80	403	375	0	2339	2078	24	590	1470	9	0.073423
114875	112379	83	35762	34972	79	60861	59011	81	496	481	0	3015	2971	28	-273	155	0	0.0754912
52233	54054	75	20563	20754	54	24081	23929	68	453	377	0	1016	1219	11	68	781	0	0.0754912
107657	104726	97	46021	45357	79	58609	55720	81	514	570	0	3013	2958	28	214	656	0	0.0765253
242719	185727	103	110342	86801	102	127240	97037	103	1387	1080	9	6722	5599	44	628	637	0	0.0775595
102871	87871	88	41168	34750	83	47020	39696	84	602	509	0	2231	1924	26	219	744	0	0.0785936
64363	64381	75	20821	20776	62	32863	32109	74	198	215	0	1800	1751	20	52	311	0	0.0806618
32639	33288	57	7902	8124	39	18742	19339	51	152	245	0	944	997	0	257	537	0	0.081696
318079	207322	127	95395	61252	125	210050	136023	131	1819	1147	16	11133	7327	61	596	735	0	0.081696
147944	127544	97	68723	60058	89	100017	87253	89	947	809	0	5489	4685	40	1001	1297	8	0.0827301
144134	124664	88	58062	50627	86	87525	74987	89	1037	702	0	4898	4454	37	823	904	0	0.0837642
137349	130506	91	54192	52332	83	79621	75305	86	1000	964	0	4289	4092	35	561	677	0	0.0837642
30679	30918	55	7894	7902	39	16352	16837	48	127	202	0	856	877	0	390	551	0	0.0858325
78447	78494	78	34014	33912	76	40674	40608	76	481	488	0	2234	2083	25	457	700	0	0.0868666
52833	53879	74	17367	17538	53	29631	28900	72	356	252	0	1555	1413	17	442	515	0	0.0879007
92268	91913	79	35350	34706	77	52391	50211	80	643	402	0	2634	2525	26	165	402	0	0.0889348
110937	107653	82	39528	38737	79	75673	72922	81	897	700	0	4287	4066	32	219	408	0	0.0910031
90087	89723	83	61419	61145	80	57348	56198	81	666	486	0	3091	2840	29	-19	508	0	0.0920372
70247	69976	77	17694	17518	56	47875	47957	76	326	401	0	2552	2458	25	138	467	0	0.0930714
93918	93328	83	29769	29387	76	63989	61597	78	648	573	0	3295	3476	29	306	514	0	0.0951396
291201	192143	119	105255	68052	116	149446	98525	117	1568	987	0	8119	5078	54	708	690	0	0.0961737
139642	117585	99	53412	45167	89	72970	61813	90	696	618	0	3899	3266	34	-13	501	0	0.098242
243273	165846	113	94220	64537	108	115738	80113	109	1284	986	0	6120	4386	45	815	515	0	0.0992761
235620	172155	102	102040	75745	103	124166	89363	103	1271	918	0	6371	4706	47	1111	1082	4	0.10031
99882	98606	81	23954	23554	69	63250	62398	80	729	460	0	3287	3111	30	21	410	0	0.102378
197215	151308	99	82442	63603	96	119749	91009	98	1104	1080	6	6526	4864	47	24	226	0	0.102378
115219	112252	81	35355	34575	79	64335	62654	80	468	500	0	3478	3346	31	556	881	0	0.104447
274658	189607	121	98264	68245	120	166180	113868	122	1460	959	0	8772	6164	53	720	746	0	0.105481
118980	115814	86	45547	44638	80	74640	73284	83	848	737	0	3790	3823	31	-186	236	0	0.106515
98130	89803	82	33216	30242	80	70562	64415	83	532	539	0	3663	3555	32	-33	606	0	0.106515
129027	121878	93	33632	32510	80	83326	79751	85	706	599	0	4134	3871	34	304	378	0	0.108583
122621	119457	92	44894	43921	80	83821	78822	82	1046	972	0	4371	4164	36	488	543	0	0.111686
88889	87004	80	33871	32818	77	47513	46531	78	368	338	0	2648	2685	26	561	703	0	0.111686
153228	113664	109	51622	38932	93	95803	70980	100	791	585	0	4954	3562	40	474	575	0	0.111686
81467	80138	84	24612	23885	73	57902	55907	78	453	346	0	3001	2836	27	-117	205	0	0.11272
154309	144240	97	61276	56973	88	90986	81897	97	1080	848	0	4918	4495	37	-289	255	0	0.11272
171605	139727	104	73293	59806	94	100900	79013	96	881	942	0	5062	4239	40	941	777	0	0.11272
123246	101400	91	41643	34785	85	69991	57943	87	484	317	0	3392	2766	33	-595	222	0	0.113754
210998	166796	99	72481	58075	96	107144	82614	97	1123	978	0	6163	4730	44	162	511	0	0.113754
75310	68058	92	32987	29878	77	38492	34931	77	349	406	0	2200	1935	24	329	429	0	0.114788
34938	35435	65	17027	17233	51	17939	18101	52	95	183	0	996	1050	6	-184	148	0	0.118925
74556	72398	82	29065	27421	77	40210	38533	77	515	356	0	2360	2248	26	286	549	0	0.124095
151110	129948	88	55939	47741	86	94016	78828	90	868	646	0	4778	4015	38	30	550	0	0.124095
117614	116043	81	45366	44516	79	70043	66057	81	672	687	0	3570	3345	32	819	987	0	0.124095
90244	86907	92	31636	30436	77	55117	51826	78	412	571	0	2950	2953	27	609	842	0	0.124095
262881	188511	115	75923	52624	110	138621	99588	112	1159	1035	6	7700	5214	51	400	822	0	0.126163
98507	96814	81	61192	59850	81	55724	54515	80	476	554	0	2927	2858	29	-433	143	0	0.127198
113647	100505	85	38564	33166	84	57215	49090	86	634	556	0	3058	2731	30	385	433	0	0.128232
182586	164710	93	113661	105343	89	96402	87043	89	1188	1062	7	5060	4573	39	53	396	0	0.129266
136530	116355	86	63857	54031	87	65161	55343	88	698	738	0	3474	3060	34	19	490	0	0.1303
62238	62036	73	23010	23264	68	28659	28736	72	192	395	0	1408	1430	16	194	399	0	0.1303
201231	171129	106	90605	78621	96	88452	74262	96	1401	1095	9	4747	3995	37	498	903	0	0.1303
157156	133314	107	65038	54043	92	94429	78965	92	1072	637	0	5064	4238	40	637	691	0	0.131334
143903	121076	93	42358	34627	85	69435	57376	87	807	842	0	3719	3219	34	318	513	0	0.132368
213639	154382	104	91475	66821	101	128417	91757	102	1405	971	0	6487	4761	47	737	948	0	0.132368
214589	175881	98	56933	47497	94	138818	113586	97	1480	1231	14	7250	6388	46	299	698	0	0.134436
106180	88909	86	42083	35515	84	58610	47715	85	467	406	0	3049	2479	32	251	296	0	0.134436
83387	79490	81	25392	24366	73	49026	47791	77	471	565	0	2339	2175	26	146	588	0	0.134436
146627	120191	97	56134	47306	90	86389	71341	91	830	500	0	4462	3851	38	382	401	0	0.135471
199680	169918	93	83672	72345	91	151492	129359	94	1515	1218	15	7764	6529	48	-91	370	0	0.136505
99782	98141	78	36422	35848	78	64467	61981	80	342	497	0	3315	3166	30	-341	253	0	0.136505
164828	135690	93	62049	52552	89	88031	70765	92	905	823	0	4339	3569	37	364	559	0	0.137539
124577	120878	84	36290	35578	80	84105	82040	83	704	704	0	4199	4092	34	-10	516	0	0.137539
71396	71668	78	27772	26971	76	43822	42367	78	49	204	0	2294	2098	24	639	667	0	0.139607
300642	201609	117	136093	95465	117	152152	105519	116	1870	1348	18	7914	5625	52	974	590	0	0.140641
32193	32658	59	14483	14667	47	10440	10741	41	359	321	0	553	448	0	-271	329	0	0.140641
104500	101703	83	42994	41590	79	52077	50694	80	444	585	0	3012	2804	29	87	544	0	0.144778
232883	176105	107	106550	81768	98	124104	96079	98	1275	919	0	6659	5091	48	707	1026	3	0.144778
196972	153862	106	74951	59966	96	99524	77022	99	632	600	0	5631	4382	43	441	747	0	0.145812
70572	69305	78	26299	25851	70	43256	42536	77	694	554	0	2334	2373	23	-181	385	0	0.14788
184786	146361	93	67277	53250	91	113763	90579	95	902	813	0	5789	4685	41	894	955	0	0.148914
169945	146164	94	65563	55587	91	102147	86071	93	933	875	0	5620	4756	43	-4	604	0	0.150982
59587	59418	74	21671	21447	60	29815	30342	74	437	315	0	1804	1787	20	583	537	0	0.150982
259733	188384	110	93881	66519	107	161083	115598	108	1256	1043	10	8822	6252	52	1883	1078	4	0.152017
98110	86502	94	36999	31942	83	61560	52906	85	359	321	0	3135	2780	31	191	689	0	0.155119
94495	94968	80	45296	44799	78	59000	56764	79	449	508	0	3211	3403	28	960	746	0	0.156153
99140	84546	85	40500	33908	83	62075	51014	85	367	408	0	3270	2608	34	120	411	0	0.156153
129490	123258	88	40207	37828	83	81504	77590	84	628	659	0	4339	4256	34	88	460	0	0.157187
115715	103993	100	44459	39014	100	67476	56338	100	820	667	0	3776	3455	31	315	365	0	0.157187
45558	44411	84	19126	18954	56	22343	21539	65	143	183	0	1201	1239	13	-163	154	0	0.158221
139905	115426	91	43828	35843	88	92125	76794	92	1007	713	0	4779	3892	39	343	1009	1	0.159255
132992	109885	102	42848	34989	86	64069	53967	88	643	418	0	3454	2845	34	122	591	0	0.159255
68339	67989	74	27751	27571	74	46212	44350	77	498	589	0	2513	2641	26	-422	150	0	0.159255
161923	148356	89	54224	49254	86	100581	89163	89	927	850	0	5124	4687	37	-665	279	0	0.16029
137922	122119	88	59593	52448	87	59692	50891	88	827	600	0	3227	2910	31	328	799	0	0.16029
54847	52962	88	16353	15333	58	36490	34849	78	569	402	0	1570	1495	17	523	1093	6	0.16029
45728	45007	76	20873	20760	60	27225	26438	71	137	493	0	1316	1169	12	896	1010	2	0.162358
230517	169746	110	80327	59089	103	127905	91721	105	1169	932	0	7558	5793	47	908	600	0	0.164426
51785	52558	72	21062	21059	59	30484	30839	72	173	276	0	1661	1696	18	505	1102	5	0.16546
99099	96331	80	30797	30193	78	63863	60760	80	845	603	0	3289	3239	30	106	326	0	0.16546
134323	122547	89	49292	45000	85	70902	65166	86	625	607	0	3610	3367	31	623	578	0	0.166494
107339	104341	81	37423	36772	78	63459	61627	81	445	576	0	3322	3360	29	-64	493	0	0.166494
88638	79842	85	35483	31140	80	36165	31791	81	302	309	0	1817	1569	22	-189	369	0	0.166494
162573	143111	95	55846	49246	89	102935	89391	91	1057	871	0	5485	4703	40	1140	1502	11	0.166494
99006	97910	86	25219	25470	68	57644	55648	79	704	646	0	2929	2944	27	-83	461	0	0.167528
244940	190455	109	107663	84820	101	136512	105450	102	1429	1160	12	7125	5465	46	778	1003	1	0.167528
69342	68453	76	30218	30181	74	32892	32572	73	270	210	0	1613	1562	19	-65	464	0	0.169597
314105	211172	131	109392	76306	126	231422	157905	128	2347	1554	25	11895	8264	61	-296	474	0	0.170631
83032	74158	84	30469	26522	79	55022	49570	81	202	269	0	2991	2625	30	-34	558	0	0.170631
190418	147461	99	67767	52163	94	97295	75916	95	1191	837	0	5395	4118	42	571	1045	3	0.171665
55227	56395	73	12308	12476	43	29696	30179	72	209	233	0	1488	1511	16	258	334	0	0.171665
127362	121333	84	50195	48542	83	78195	74323	84	715	782	0	4271	4000	35	469	775	0	0.173733
207058	150572	101	73830	53240	100	126955	90539	104	989	815	0	6979	4990	47	-29	316	0	0.173733
153836	121578	106	53941	43166	90	72856	58418	91	638	536	0	3920	3306	35	38	318	0	0.174767
85264	81202	79	27650	24898	77	49343	45466	79	688	598	0	2452	2384	26	381	1046	4	0.175801
66770	65665	76	24335	24036	70	45423	44566	76	470	386	0	2269	2261	23	165	342	0	0.176836
172720	146235	94	59104	49413	91	68685	57825	91	975	868	0	3853	3144	36	-74	344	0	0.176836
69694	68807	75	32316	32289	76	31438	30964	77	346	201	0	1825	1739	22	-149	385	0	0.179938
190259	161539	106	68563	59264	94	107656	91121	96	1258	1017	4	5348	4644	40	580	882	0	0.180972
177011	137683	96	67599	52126	94	110439	83538	96	861	485	0	5565	4409	42	1841	1769	17	0.180972
194935	152687	99	68292	53270	96	115197	88571	98	994	796	0	6074	4443	47	632	790	0	0.180972
224837	170778	112	109793	81022	102	101177	75747	102	1146	730	0	5613	4207	44	951	992	0	0.184074
141122	122996	91	57854	51351	90	80215	70265	92	843	614	0	4146	3926	34	316	828	0	0.184074
245279	180388	108	75690	56237	103	172664	128848	108	1441	1015	5	9120	6763	53	-409	243	0	0.184074
68869	69571	74	24587	24295	73	30550	30192	74	394	437	0	1433	1587	16	439	673	0	0.186143
33308	34073	66	13761	13706	48	17322	17389	52	43	113	0	746	704	0	-110	406	0	0.186143
151037	136456	92	50426	44733	89	83879	75432	90	626	682	0	4514	4167	36	605	850	0	0.186143
117499	111245	83	59121	56568	83	56511	54037	83	667	743	0	2797	2808	26	988	818	0	0.187177
157740	147966	86	82571	77654	86	117133	107570	88	1150	982	0	6224	5774	43	734	1068	5	0.187177
205123	160091	102	60159	45569	93	109641	82305	97	941	787	0	5653	4391	45	-315	265	0	0.191313
165456	151730	97	48212	44145	85	101800	93101	88	744	814	0	5222	4694	40	278	537	0	0.191313
227779	172376	101	77223	59647	100	121716	92003	101	1477	920	0	6729	5156	46	1231	992	0	0.193382
144887	127585	89	57652	50090	87	80486	71266	89	773	588	0	4317	3629	38	831	1616	12	0.193382
127318	118544	89	50178	45693	85	62423	56869	85	866	733	0	3424	2911	32	1022	766	0	0.194416
150197	140072	87	67676	62683	85	78958	71943	86	747	889	0	4384	4149	34	-241	186	0	0.194416
123655	110981	85	35015	30025	82	77783	67903	86	1018	797	0	4218	3565	37	1358	925	0	0.19545
150460	121523	91	61649	49934	91	71492	58220	92	951	683	0	3716	2802	34	828	1031	4	0.19545
115133	101232	89	39828	33618	83	60874	52243	85	474	515	0	3297	2819	33	200	418	0	0.196484
41272	41380	69	15560	15718	49	19433	19283	51	50	195	0	1257	1279	11	-77	485	0	0.196484
257118	186792	105	100442	71666	103	145592	103162	106	1155	870	0	7454	5522	52	202	734	0	0.198552
87074	81975	81	36416	33049	78	56879	51407	81	499	404	0	2594	2602	27	213	376	0	0.201655
98798	91846	83	37931	34517	79	64132	57319	82	231	399	0	3424	3163	32	-225	177	0	0.203723
181356	135885	106	74693	56731	100	108724	80652	102	1061	762	0	5651	4083	43	766	766	0	0.203723
185969	149774	109	87133	73705	99	122218	99115	101	1083	885	0	6486	5754	44	237	850	0	0.204757
134246	110022	91	59826	49521	88	63846	51676	89	652	685	0	3694	3118	35	1033	896	0	0.205791
123421	108388	100	45061	38639	85	71078	62040	86	528	806	0	3673	3097	35	921	955	0	0.205791
109271	94111	102	46522	40562	87	57183	47917	102	628	714	0	3188	2565	32	103	373	0	0.205791
194506	154783	98	57105	45296	95	113260	90356	97	834	658	0	6503	5155	46	870	1365	11	0.206825
197006	171090	104	79483	67597	92	122166	105304	92	1286	989	0	6575	5881	42	747	1042	4	0.210962
63981	62177	77	21802	21727	61	39190	38865	75	262	427	0	2017	2003	21	228	609	0	0.21303
110786	105795	84	38644	36980	80	68554	65280	83	582	576	0	4027	3678	34	797	663	0	0.214064
233375	171112	111	68992	48794	99	133834	96109	102	1580	941	0	7403	5346	50	902	1030	3	0.214064
95008	89602	84	37938	36187	79	53270	48951	80	461	428	0	2865	2484	30	672	555	0	0.215098
131645	107023	102	44324	36335	88	84661	69301	90	585	489	0	4391	3825	38	1086	1112	5	0.217166
53132	56307	70	15730	16249	47	28652	29161	71	76	235	0	1531	1566	17	615	1071	4	0.217166
173112	133063	94	66090	51207	92	102696	78207	94	898	638	0	4874	3768	40	250	796	0	0.218201
79269	77308	81	22391	21983	62	51749	50665	78	494	461	0	2269	2482	24	719	820	0	0.220269
176411	140778	96	57106	45039	95	106671	84451	98	968	839	0	5678	4284	43	692	1191	9	0.223371
237794	184880	119	105321	83669	102	145573	111606	104	1282	999	0	7164	5511	47	676	770	0	0.224405
223254	161855	120	70668	52348	102	130232	94559	104	1263	960	0	6917	5064	49	416	878	0	0.22544
101234	97617	82	35339	34778	77	66581	63860	81	467	605	0	3295	3141	31	-93	405	0	0.226474
298627	213657	125	133132	97711	123	253901	186086	126	2505	1632	27	13082	10390	61	1092	1370	10	0.226474
111349	112704	80	30865	30883	76	71095	69853	80	482	486	0	3540	3664	29	187	618	0	0.226474
131257	111010	89	44579	37108	86	77070	63695	90	560	336	0	4146	3239	37	773	942	0	0.228542
171966	124370	105	58466	43386	95	98119	72332	97	721	562	0	4981	3734	42	220	798	0	0.23061
58846	59112	74	18651	18746	53	28800	28852	72	115	204	0	1616	1439	16	500	679	0	0.23061
71277	66842	78	26579	24891	75	44139	40710	76	363	364	0	2472	2436	24	26	412	0	0.23061
68017	69439	76	22692	23056	60	47136	46860	75	324	399	0	2386	2554	25	90	580	0	0.23061
188593	140058	96	76816	57227	96	106225	76298	97	880	653	0	5653	4096	45	114	606	0	0.23061
124954	116306	86	40275	37119	84	54926	50613	84	731	722	0	2840	2773	28	-628	110	0	0.231644
181891	144624	95	45334	34345	93	117840	89567	97	1159	818	0	6208	4659	45	587	500	0	0.232678
144740	133178	88	47844	43709	87	89581	80992	90	723	589	0	4827	4553	38	-49	372	0	0.234747
57043	56131	78	21982	21987	62	33745	34107	73	329	276	0	1901	1813	22	95	401	0	0.235781
270064	192052	112	92639	66446	109	149701	106501	110	1888	1218	14	8397	5871	55	1486	752	0	0.237849
336235	247594	128	121530	93502	122	194653	148455	124	2463	1829	26	10659	8277	54	999	497	0	0.239917
272545	214214	105	115238	90446	106	169180	131231	108	1329	1185	14	8736	7111	49	457	777	0	0.239917
127949	117331	89	43140	37872	85	86520	76789	87	774	727	0	4281	3788	35	188	483	0	0.239917
238985	175200	108	90326	66080	102	142402	102066	103	1301	972	0	7388	5467	51	956	1311	7	0.239917
62057	59417	77	22849	21189	60	42181	38980	77	209	266	0	2160	1948	23	324	659	0	0.240951
276110	198771	118	111405	82047	113	118429	85593	113	1645	1131	12	6556	4424	47	490	656	0	0.241986
66747	68077	76	30957	31142	73	39390	38805	74	78	291	0	2092	2124	22	264	245	0	0.244054
87973	80607	80	32968	29993	79	60124	55240	82	449	596	0	2925	2693	28	835	996	0	0.244054
71002	72189	77	20396	20242	56	41401	40256	75	327	278	0	2227	2155	23	-368	131	0	0.245088
151978	130438	89	60265	50894	87	95987	79499	89	1052	861	0	4912	4425	39	278	679	0	0.245088
248814	173007	114	87553	61364	109	158087	107271	113	1074	667	0	8004	5304	52	506	641	0	0.246122
109194	103769	87	43866	42539	80	76305	74360	82	527	702	0	4067	3920	33	411	1036	2	0.246122
152810	116136	95	55996	42762	91	101298	75734	94	533	469	0	5366	3840	44	-82	330	0	0.250259
272627	207986	111	100821	77776	108	196886	150998	111	1960	1334	17	10452	7806	56	2	291	0	0.251293
208780	170349	98	73701	59717	94	158587	129775	97	1091	872	0	8376	7003	52	695	625	0	0.252327
51003	51985	74	20942	21367	56	23223	24133	60	48	126	0	1162	1104	10	54	757	0	0.252327
121582	109380	86	56167	49484	86	52850	46947	84	553	632	0	3041	2813	30	291	722	0	0.253361
68049	67032	86	12243	12360	44	43730	43963	76	202	353	0	2331	2495	25	-532	265	0	0.254395
70130	64380	81	27487	25218	78	48043	43516	79	416	448	0	2602	2412	26	424	505	0	0.257497
66641	67523	75	29695	29771	74	34499	34792	75	147	231	0	1924	1903	22	126	520	0	0.2606
107485	104581	82	47095	46005	80	69694	67802	81	614	665	0	3811	3616	32	952	1317	14	0.2606
290414	193194	120	108805	76154	113	189477	127858	116	1532	1478	19	9918	6774	59	1175	812	0	0.263702
45040	45943	72	11221	11647	41	23138	23404	61	214	191	0	1415	1360	15	271	478	0	0.263702
80278	82022	77	38540	38078	77	49247	48937	78	457	288	0	2390	2504	24	-185	174	0	0.263702
93832	81030	84	36609	31538	81	44905	38317	82	461	461	0	2322	2101	27	243	422	0	0.264736
276551	219951	109	95617	75323	106	114359	88500	107	1662	1310	15	6778	5210	44	930	1056	4	0.264736
108517	99837	89	38056	33763	83	54491	49324	83	520	485	0	3167	2935	32	388	380	0	0.26577
124310	118519	92	31729	31014	81	69852	67388	84	708	652	0	3348	3303	30	998	1652	14	0.266805
193261	146529	107	62839	47512	95	105018	77521	99	1031	807	0	5847	4501	46	400	494	0	0.267839
103713	102683	79	38630	38052	78	67235	66108	81	924	759	0	3464	3294	30	372	1119	8	0.268873
37949	40392	68	14407	14751	47	19751	20658	55	196	241	0	1037	1001	2	-71	487	0	0.268873
146223	123035	98	45430	37702	88	60353	51389	89	940	668	0	3211	2821	31	279	339	0	0.269907
104921	104076	80	43218	42453	79	66691	63897	81	653	555	0	3422	3242	31	619	489	0	0.271975
209081	155453	98	68311	50846	95	132006	95695	98	1179	1003	3	7027	5034	50	138	680	0	0.271975
158659	134667	107	76546	66419	91	103106	87107	93	1253	691	0	5508	4919	40	136	431	0	0.273009
383365	236159	153	155948	98536	151	281437	171464	155	3417	2174	38	15182	9445	70	1564	1676	19	0.274043
108692	98400	87	35759	32316	82	54364	48890	84	388	381	0	3068	2670	32	15	328	0	0.275078
84072	72795	96	35979	32078	79	51587	45831	80	496	502	0	2125	1950	25	96	305	0	0.276112
133465	122846	89	65354	60424	86	68783	62261	87	624	446	0	3785	3469	32	43	343	0	0.276112
146104	119277	90	61753	51170	89	79904	63086	91	738	727	0	4340	3510	38	271	644	0	0.277146
102990	103493	80	29966	29665	77	78099	76996	81	911	806	0	4092	3836	33	-26	254	0	0.27818
168597	133180	98	48142	36280	91	107672	84719	94	701	497	0	5910	4722	42	1116	846	0	0.27818
65645	66646	79	14554	14271	47	43702	43203	73	357	257	0	2121	2089	23	400	485	0	0.279214
172756	147031	93	65263	55953	91	94574	80547	92	921	871	0	5420	4612	42	523	750	0	0.280248
99042	97410	81	30684	30141	76	47224	46381	79	443	544	0	2614	2565	26	520	759	0	0.280248
31388	31609	81	15598	16006	49	17970	18265	51	116	185	0	788	813	0	-518	299	0	0.282316
172133	140291	98	59485	47505	92	89613	73825	95	1140	899	0	4657	3867	38	374	918	0	0.286453
167007	146081	88	63665	54417	89	101942	84815	90	1094	780	0	5179	4349	41	406	437	0	0.287487
47208	49860	71	8436	8416	39	20315	20621	53	341	199	0	1069	1154	9	-547	154	0	0.288521
125628	104326	90	44044	36466	87	74972	59087	90	355	556	0	3466	2698	34	693	640	0	0.288521
209995	157445	104	73361	56290	96	92615	67697	97	845	741	0	5167	4057	42	317	492	0	0.289555
91613	90319	79	30732	30316	78	61949	59001	81	392	421	0	3228	3178	30	297	452	0	0.289555
60814	58859	87	23653	23229	66	28950	28599	73	413	374	0	1643	1548	20	-67	367	0	0.290589
53466	52668	73	22011	21874	59	24615	24413	67	301	289	0	1206	1157	10	893	1029	2	0.292658
245230	171826	110	91702	65865	108	154729	106255	111	1053	916	0	8011	5717	51	388	1251	8	0.294726
134276	115776	92	55627	47739	87	64913	54956	88	642	478	0	3476	2786	33	392	447	0	0.294726
158933	136641	93	64770	55501	92	89765	74719	93	976	1006	2	5062	4219	41	565	757	0	0.29576
103603	98189	85	33181	30785	80	71466	66669	82	451	587	0	3719	3769	32	209	485	0	0.29576
75293	74776	80	24573	24535	57	47632	46119	77	563	583	0	2449	2729	24	251	800	0	0.29576
101676	98934	82	40040	38955	79	75744	73402	82	456	433	0	3911	3681	33	1528	1500	25	0.297828
180722	151013	98	66858	54891	95	100022	84696	96	1308	911	0	5371	4368	40	723	1023	2	0.298862
198503	165527	103	68282	56921	91	120559	100963	93	724	581	0	6397	5279	44	757	865	0	0.299897
58925	58325	75	19209	19745	54	35045	35008	73	121	309	0	1910	1810	22	-572	50	0	0.299897
241771	169726	108	81521	57867	104	138005	94510	108	1412	1040	7	7051	5025	48	46	464	0	0.299897
151364	128603	94	49119	40992	87	93313	79401	89	745	818	0	4772	4118	38	515	774	0	0.300931
150197	119888	91	54010	43457	89	93747	72606	92	1071	649	0	4600	3638	40	396	529	0	0.300931
204395	165121	102	85081	72230	97	104447	85092	97	1226	900	0	5473	4843	39	254	416	0	0.301965
170229	135688	97	87238	73631	92	87955	71457	92	1030	793	0	4787	3824	40	46	362	0	0.302999
62734	60337	82	17764	17659	52	35967	34679	76	473	386	0	1961	1909	21	-307	323	0	0.304033
102877	102907	81	39313	38874	78	60307	60029	79	486	409	0	2927	3180	28	-21	558	0	0.305067
224441	172649	98	86769	67093	96	127599	99239	97	1434	1121	11	6822	5473	46	-302	552	0	0.305067
123293	107964	91	33848	29004	84	63080	53751	86	472	472	0	3345	2798	32	-364	250	0	0.307135
132455	121083	91	49015	45436	85	65179	59318	86	346	474	0	3416	3309	30	83	398	0	0.307135
171510	152955	93	73020	65871	89	92298	80657	90	1203	1072	7	4829	4502	36	337	516	0	0.307135
124901	121445	84	53159	51060	82	78255	75571	83	624	780	0	4198	3948	35	1306	1346	13	0.30817
72559	68919	92	15083	13057	81	47744	43982	92	286	203	0	2191	2019	23	-130	513	0	0.30817
204225	167601	95	58499	48922	93	105099	86009	95	1239	943	0	5675	4631	42	278	515	0	0.310238
350296	247326	128	136013	97357	128	272651	194033	131	2473	1865	29	14767	10561	66	618	802	0	0.310238
59041	63697	68	23077	23230	56	36864	37228	73	339	479	0	1969	1839	23	471	484	0	0.310238
82019	78775	81	22678	22087	63	53672	51686	78	285	399	0	2802	2584	27	189	1044	3	0.31334
102942	89750	84	41419	36207	82	50765	43778	84	463	557	0	2489	2072	28	85	781	0	0.31334
65847	67227	72	16556	16721	50	36611	36570	73	342	284	0	2007	1949	20	167	374	0	0.314374
176274	139672	106	46020	36878	93	111880	85210	97	812	697	0	5649	4291	44	418	774	0	0.314374
19159	21005	49	7580	7907	37	10729	11215	42	106	194	0	584	595	0	-243	490	0	0.314374
116616	98944	91	44786	37734	84	77891	65244	86	531	570	0	3607	3148	34	126	382	0	0.315408
33562	33512	76	14725	15411	45	17443	17410	52	136	206	0	812	911	0	-177	262	0	0.315408
76757	74734	80	25077	24618	75	48268	47466	78	492	687	0	2273	2107	24	275	580	0	0.316443
40624	40057	70	17517	17594	54	20140	19913	53	100	194	0	1160	1183	14	119	599	0	0.316443
111573	108581	84	40022	38790	81	56534	54292	81	371	423	0	2991	2807	29	0	360	0	0.317477
154148	121213	93	61359	48717	90	104603	80480	92	1056	642	0	5279	4125	43	752	767	0	0.317477
144612	133878	93	61977	56613	85	75690	70148	85	885	691	0	4118	4045	33	-103	252	0	0.319545
140160	117404	94	55734	45606	88	81369	66942	89	666	557	0	4112	3424	36	14	564	0	0.319545
57913	58884	76	25174	25493	68	32590	32845	72	281	288	0	1586	1567	17	370	370	0	0.320579
348626	238079	146	183384	129314	132	342689	230120	136	3452	2349	36	18435	12052	78	1890	2183	21	0.321613
144323	136797	85	68424	63800	86	82762	77062	86	774	792	0	4152	3842	36	275	1296	7	0.321613
80462	70130	87	40584	35935	80	29981	25684	79	471	316	0	1750	1465	18	113	562	0	0.323681
176125	137938	97	64540	50377	93	77929	61462	94	689	536	0	4481	3591	39	1652	1210	11	0.323681
181390	153155	97	82991	70386	93	98612	82112	93	1126	890	0	5185	4118	41	94	809	0	0.324716
38910	40571	59	16455	16739	48	19758	20323	56	97	225	0	940	1168	9	-701	0	0	0.324716
161402	132551	93	54291	43200	90	116781	95236	93	801	709	0	6089	5091	44	619	705	0	0.32575
72482	71416	80	31693	31615	74	38561	38216	75	492	581	0	2245	2160	23	230	519	0	0.32575
337880	223325	133	175794	113514	131	276704	191996	133	3011	2059	34	14802	10259	71	273	866	0	0.326784
254661	187673	114	86811	64884	111	154182	110650	113	1127	998	0	7828	6077	49	608	610	0	0.326784
111981	98682	86	45132	39572	84	54490	47895	84	765	516	0	2887	2645	29	507	620	0	0.326784
53396	53222	73	17631	17711	54	21480	22104	58	242	304	0	1188	1175	11	-152	405	0	0.328852
242121	189311	109	104043	82288	102	174978	140774	103	1474	1332	15	9240	7466	54	853	905	0	0.328852
186768	144615	107	57197	45773	92	110849	86483	96	867	581	0	5980	4475	46	502	856	0	0.328852
194589	156520	95	78017	61970	94	119775	93346	96	1313	1085	9	6572	5393	44	291	1112	5	0.328852
126712	111087	90	39998	33860	84	90466	77470	88	901	727	0	4745	3898	40	380	1113	6	0.329886
245501	176740	112	84070	60230	107	124340	85410	122	1352	796	0	6816	4875	47	563	392	0	0.329886
210899	173256	97	83999	71124	94	170706	139720	97	1441	1193	12	8926	7922	50	418	606	0	0.329886
229102	163176	113	75807	55247	109	138578	99836	111	1211	920	0	7436	5382	49	566	631	0	0.33092
220155	177698	113	91231	74069	99	139252	113243	100	1592	1237	15	7614	6060	46	876	670	0	0.33092
49026	47615	82	14113	13934	47	28074	27565	72	359	329	0	1658	1553	19	39	633	0	0.336091
152199	125329	93	68445	55318	91	93658	76758	93	679	720	0	5042	3857	42	1186	1032	5	0.337125
281754	199416	110	77392	53420	106	178397	125981	110	1693	1279	20	9303	6387	55	142	593	0	0.338159
87584	72465	98	38255	34202	98	54635	43329	98	437	404	0	2685	2007	26	1501	878	0	0.338159
150367	121778	102	64923	52700	91	93163	75875	91	944	695	0	5028	4156	41	643	808	0	0.339193
193822	159719	98	79591	65929	94	120314	100803	96	984	920	0	6590	5607	42	-66	533	0	0.340228
335238	239613	130	89983	64466	126	249432	179465	130	2351	1724	27	13468	9924	63	916	902	0	0.342296
52235	52832	76	13338	13361	44	31937	32057	72	423	413	0	1940	1878	21	133	318	0	0.34333
54319	54140	84	20374	20483	58	30982	30999	71	121	218	0	1696	1812	18	721	507	0	0.344364
136441	108353	93	51821	41891	89	82732	64497	92	384	371	0	4186	3540	34	85	353	0	0.346432
115653	109566	84	48261	45697	82	71923	68111	83	730	559	0	3851	3759	31	405	460	0	0.347466
163320	129330	105	54957	42808	94	87071	68139	97	1126	802	0	4758	3654	39	512	507	0	0.348501
226809	167359	110	109779	87025	108	132731	102505	110	1551	1131	12	6979	5415	45	413	700	0	0.349535
197123	157018	95	59337	47097	92	135014	106042	96	1158	731	0	6766	5325	44	1429	1567	11	0.349535
127379	119462	101	44263	43089	83	68966	65233	85	523	811	0	3816	3660	31	1317	1708	12	0.350569
143851	114900	91	52075	41037	88	73918	57609	90	557	582	0	3973	2953	37	-179	463	0	0.351603
228427	172397	108	87228	67748	102	116457	90215	103	1190	800	0	6090	4634	46	969	948	0	0.351603
50415	50217	82	12200	12416	45	28472	28395	71	138	295	0	1587	1555	17	72	478	0	0.352637
51186	51311	73	15951	15986	49	30842	31040	73	427	255	0	1668	1658	19	87	599	0	0.352637
110795	108533	83	39028	37782	78	67446	65173	81	434	487	0	3214	3142	31	-289	198	0	0.352637
67307	67924	75	17679	17598	53	44860	43846	76	187	301	0	2432	2480	25	427	559	0	0.354705
307773	202266	147	115067	76928	131	218391	142553	136	2212	1364	20	10833	6988	59	1226	730	0	0.354705
68919	68251	79	11096	11014	42	39770	39681	76	580	522	0	2099	2024	22	798	663	0	0.355739
165066	146697	106	69846	61975	89	96091	83575	106	767	583	0	5078	4391	40	317	544	0	0.355739
222772	170891	109	62112	46497	101	127721	100411	102	1231	962	0	6785	5255	48	-68	370	0	0.356774
47955	47431	79	18321	18594	53	23244	23236	65	418	289	0	1160	1312	12	902	995	0	0.357808
161796	123273	99	61397	47446	93	106051	80439	95	877	625	0	5707	4449	42	87	995	0	0.357808
184210	150571	98	81764	65978	97	78211	63838	96	948	660	0	4543	3916	37	-143	479	0	0.359876
227219	168092	102	68477	50353	98	153933	112873	102	1203	872	0	7881	5506	52	-209	484	0	0.359876
213334	158173	98	74598	55672	96	142930	103778	100	1123	828	0	7359	4980	50	1042	816	0	0.36091
182345	148287	92	73722	61050	91	90383	70834	93	1171	891	0	4772	4018	39	211	379	0	0.36091
46754	49310	62	14088	14354	46	24331	24074	70	86	184	0	990	1129	8	-90	487	0	0.36091
54686	52662	88	16430	16317	51	29830	30109	72	302	288	0	1761	1692	19	457	433	0	0.361944
258940	198598	118	107176	83786	115	243755	189791	119	1897	1621	18	12923	10372	63	547	910	0	0.362978
138755	127910	88	40999	36456	85	67874	61240	86	805	816	0	3846	3624	33	402	739	0	0.364012
144417	122537	91	69165	58872	90	82054	66331	94	890	771	0	4422	3663	36	487	709	0	0.364012
167197	131796	101	67268	53660	93	87527	69281	94	924	616	0	4494	3626	39	361	274	0	0.365047
28216	30289	66	8874	8965	40	13133	13322	45	-107	88	0	786	686	0	-351	298	0	0.366081
124290	109705	88	48164	41874	85	69466	59445	87	679	528	0	3749	3382	32	-108	445	0	0.368149
265078	186969	111	75171	54380	109	185697	128882	113	1750	1153	15	9749	6958	57	857	723	0	0.369183
116898	111152	83	67432	64398	83	87334	82999	84	707	625	0	4290	4372	33	16	479	0	0.370217
372102	229615	158	217745	147644	144	213770	138563	143	2763	1745	27	11761	7467	60	170	576	0	0.370217
51499	52923	71	10336	11105	40	24443	25046	63	279	249	0	1334	1342	14	-41	514	0	0.370217
66238	65810	83	27484	27400	73	37481	36701	74	248	414	0	1821	1974	21	-6	185	0	0.374354
69320	69689	75	21879	21386	62	45008	43358	76	375	293	0	2342	2140	25	-123	348	0	0.375388
153335	131413	89	55912	46223	89	74966	63359	89	1012	782	0	4089	3349	37	804	684	0	0.375388
197888	167517	99	67368	54671	96	91664	77339	96	1221	917	0	4713	3910	39	-70	230	0	0.376422
95345	89826	82	28272	25469	75	41550	37823	79	404	357	0	2146	1802	23	600	607	0	0.376422
177775	142369	96	71669	58068	92	102826	81970	94	1272	1064	6	5235	4184	40	987	1174	7	0.377456
48681	48648	72	20151	20199	55	23054	23289	67	123	232	0	1293	1410	14	179	663	0	0.37849
186224	147195	106	83629	66547	95	114580	92069	96	1081	984	0	6007	4634	45	567	1022	2	0.380558
129349	119245	86	58968	53622	85	72674	67463	86	623	619	0	3892	3589	34	247	582	0	0.380558
140541	119215	93	58834	49764	88	72232	59561	89	937	739	0	3815	3217	35	-294	309	0	0.381593
139500	118503	94	59348	50214	88	76576	64190	89	920	766	0	3971	3357	35	1114	1040	4	0.382627
185184	137227	112	62590	46539	93	116376	86101	96	595	444	0	5890	4521	45	-67	232	0	0.383661
189259	148094	99	53810	41513	94	120421	93369	97	1005	684	0	6047	4721	43	500	896	0	0.383661
128284	109715	92	53296	45487	86	78797	66445	89	810	659	0	4279	3384	39	505	764	0	0.383661
135961	118809	91	59260	51469	86	73832	65301	88	588	646	0	3879	3061	36	334	778	0	0.384695
115541	112313	86	35552	34540	80	70604	66862	83	319	470	0	3677	3542	32	967	958	0	0.385729
205005	147453	104	79358	56073	100	126557	91868	101	1254	983	0	6639	5048	47	656	748	0	0.386763
145241	122781	96	64907	53236	89	87327	71843	91	812	547	0	4447	3609	40	957	1314	8	0.388831
47757	47920	71	25588	25877	70	21920	22206	60	238	203	0	961	1131	8	-71	320	0	0.389866
105986	104513	84	45355	44796	79	63220	60781	80	435	480	0	3438	3502	29	283	681	0	0.389866
124579	117497	87	53568	49610	84	62613	56700	84	565	742	0	3372	3132	31	341	475	0	0.3909
118169	110984	94	42533	41177	81	76071	72366	83	317	449	0	4205	4064	33	1355	1290	12	0.3909
100890	100538	81	45647	45220	78	52569	51361	80	697	617	0	2870	2806	28	652	748	0	0.3909
221504	159931	99	69284	49447	98	149167	105728	102	1319	853	0	7592	5333	52	289	1114	5	0.3909
122960	116907	86	54522	52173	82	87951	82558	86	661	606	0	5087	4925	37	-185	317	0	0.395036
100405	98529	82	47889	47496	79	53941	53212	78	317	323	0	2986	2944	29	-92	231	0	0.395036
65926	65004	77	22278	22219	57	44853	44088	77	309	419	0	2201	2029	23	40	566	0	0.395036
92723	93708	79	37964	38047	77	51715	50104	77	333	367	0	2842	2988	27	-83	505	0	0.397104
187929	147913	95	84810	66238	95	115354	89659	96	1220	908	0	6227	4728	45	1312	1344	11	0.397104
101725	99712	80	53844	52261	81	68036	64922	95	886	774	0	3819	3437	35	200	776	0	0.397104
76005	72058	82	27853	26209	72	48561	45579	79	221	350	0	2453	2233	26	312	412	0	0.398139
271054	203598	113	130322	102101	105	210507	159743	107	1735	1268	22	10732	8167	56	1596	1304	20	0.398139
95102	94214	79	32235	31908	77	54872	54191	78	417	575	0	2854	2868	27	-252	228	0	0.400207
64179	58876	91	23944	22478	78	36293	33633	91	161	219	0	1858	1667	18	-652	0	0	0.400207
128436	108203	90	51066	43251	87	61965	51677	87	453	585	0	3313	2706	32	451	675	0	0.400207
85844	84609	78	39816	38976	76	54587	51986	79	644	454	0	2871	2936	28	231	575	0	0.400207
100550	99328	90	37749	37652	78	60460	58568	80	695	678	0	3322	3453	30	72	704	0	0.401241
106915	100405	84	43853	40875	81	75527	70212	83	406	611	0	3847	3866	32	25	274	0	0.401241
92421	91583	80	40828	40308	78	56487	54779	79	483	530	0	2967	2859	28	701	903	0	0.403309
114709	108258	90	89286	86878	84	75631	72965	83	582	550	0	3705	3588	32	-69	271	0	0.404343
157762	142836	88	58656	53086	87	78454	68775	88	1125	944	0	4245	3692	35	-78	592	0	0.405377
279321	189376	119	125600	91940	115	250958	188554	118	2428	1832	27	13660	10210	67	904	1399	12	0.406412
129126	106204	89	44674	36998	86	84741	68039	89	550	636	0	4402	3590	39	-39	509	0	0.406412
107492	105852	88	33227	32884	78	61021	59888	80	775	632	0	3356	3283	29	107	577	0	0.406412
116604	110035	90	41632	38191	82	59511	56324	83	652	631	0	3060	2853	29	1020	962	0	0.407446
122868	105542	88	47287	39536	85	73228	61407	88	733	637	0	3832	3137	35	728	455	0	0.40848
65018	62752	87	25092	23004	91	38876	35927	91	332	318	0	1939	1851	19	242	620	0	0.40848
132618	108988	93	53692	44894	88	57788	46154	90	682	454	0	3317	2567	32	-339	161	0	0.409514
175203	140814	95	65093	52163	93	93931	74231	95	981	805	0	4981	3758	42	505	843	0	0.410548
208285	166058	113	63676	50294	95	108885	86607	97	957	901	0	5819	4875	43	779	831	0	0.410548
88823	87032	80	29665	28935	76	58221	56939	78	469	588	0	3321	3396	28	438	709	0	0.412616
99124	97305	85	49072	48663	79	66545	64639	80	681	706	0	3478	3477	31	675	1049	3	0.41365
130566	113948	90	44478	38038	87	77074	66690	89	1002	836	0	4225	3633	36	511	419	0	0.417787
120800	118033	82	46904	44827	81	67316	63990	82	329	427	0	3699	3410	31	588	793	0	0.417787
64413	65160	75	18475	18812	51	32902	32724	74	503	505	0	1974	2020	20	971	1065	4	0.418821
115015	112006	86	51294	49322	81	73466	70880	84	998	613	0	3786	3758	31	584	826	0	0.418821
50132	51237	77	20871	21044	60	29665	29668	71	86	305	0	1511	1478	16	17	285	0	0.419855
116382	105829	84	45720	41079	84	52891	47326	85	650	422	0	3084	2699	30	665	646	0	0.420889
127425	120808	88	65302	63737	83	107021	101669	87	1612	1507	17	6033	5628	40	653	1169	6	0.423992
389542	244247	146	155603	100595	143	323062	209547	146	2613	1883	31	16945	11133	72	1822	996	0	0.423992
193869	148095	95	76934	59185	94	112703	84775	95	941	823	0	5829	4520	45	645	1063	12	0.425026
165481	146804	89	82653	74352	88	117688	103877	89	827	759	0	6626	6052	42	612	530	0	0.425026
240713	176965	118	73243	53507	102	151639	111001	106	1022	757	0	8108	5865	50	523	690	0	0.42606
226518	189179	102	94304	80438	99	183006	157118	102	1761	1282	22	9425	8060	53	184	812	0	0.430196
125263	119347	86	29557	27639	81	80345	76255	85	755	588	0	4351	4092	35	528	543	0	0.430196
229409	175949	104	75681	58227	96	153784	115974	100	1495	1220	11	8189	6553	50	45	278	0	0.432265
134325	121216	93	38013	34137	85	90263	80577	88	774	711	0	4817	4480	36	825	997	0	0.435367
44192	49135	56	16396	16558	48	25727	26099	70	245	237	0	1332	1243	12	263	472	0	0.436401
211334	157090	103	74522	55058	100	129558	94423	100	1083	728	0	6952	5044	49	173	575	0	0.437435
77987	72778	78	30483	27784	78	53075	48399	80	296	336	0	2597	2436	27	366	420	0	0.437435
57276	57508	81	20770	20643	60	38871	38588	74	359	325	0	1973	1994	21	-318	152	0	0.438469
125403	105321	89	51025	42766	86	75553	63465	88	731	457	0	3883	3193	36	-425	353	0	0.438469
44379	45735	74	15718	16187	47	23700	24259	63	309	253	0	1082	1208	10	56	580	0	0.439504
63617	61855	78	15990	15805	48	1023	1292	10	181	435	0	280	220	0	781	1043	3	0.439504
203043	146754	107	97694	77453	97	211407	167309	103	1644	1355	15	10934	8681	55	1005	845	0	0.441572
166434	140756	103	50000	41735	88	86303	74146	90	1067	808	0	4803	4094	39	1416	944	0	0.442606
332066	205013	128	110411	68034	124	230436	147518	128	2110	1344	20	12248	7708	62	605	712	0	0.44364
144947	135353	87	60986	58225	85	57053	53055	85	1081	948	0	3496	3237	31	539	908	0	0.444674
133525	119780	86	56331	49716	84	83114	75246	87	831	465	0	4298	3950	34	825	1955	13	0.445708
94575	93693	82	34280	33224	78	57539	55213	80	584	710	0	3090	2749	30	642	685	0	0.446743
235812	147230	107	99476	62830	105	114093	68632	106	1275	852	0	6071	3953	49	128	532	0	0.447777
116771	99392	86	43917	38078	84	68092	56090	86	607	407	0	3641	3087	33	849	711	0	0.447777
169035	139583	91	71773	58112	90	104367	84325	91	997	929	0	5509	4415	42	848	998	0	0.447777
72100	67315	81	26122	23885	75	44427	41862	78	319	311	0	2415	2503	24	-26	323	0	0.448811
74921	73672	76	27683	26644	74	49193	47470	76	406	344	0	2534	2498	27	-274	92	0	0.448811
97077	91277	82	33925	31215	78	52313	48277	81	305	373	0	3046	2739	30	287	467	0	0.449845
154984	138266	97	58862	51711	88	73322	64390	88	732	509	0	3664	3429	32	-275	553	0	0.449845
180799	143010	99	70874	56218	94	85523	67269	96	997	890	0	4527	3634	40	96	919	0	0.450879
271964	188212	113	92456	64832	112	185721	125363	115	1633	999	0	9525	6611	56	393	651	0	0.450879
142023	120628	94	69233	60590	88	64097	53348	89	707	653	0	3565	3056	32	281	852	0	0.453981
188058	153563	98	75856	62701	97	121688	97095	100	873	801	0	6360	5193	44	437	633	0	0.453981
70897	72245	76	16502	16534	48	49410	48274	76	340	241	0	2521	2402	25	-253	445	0	0.455016
46560	46573	74	19275	19486	53	25404	25650	71	221	315	0	1440	1337	15	311	813	0	0.455016
63020	65274	69	31683	31765	75	36510	35749	75	501	431	0	2126	2109	22	470	1135	6	0.45605
31323	29350	67	23956	22348	68	1764	1923	21	74	263	0	13	151	0	519	608	0	0.458118
189408	152536	99	76671	61165	95	100991	80681	96	1109	639	0	5377	4355	42	993	943	0	0.459152
32109	33438	51	14584	14857	49	18182	18033	53	31	139	0	1004	917	0	-131	175	0	0.460186
200560	153437	100	72120	55477	99	119447	90847	101	1671	1320	13	6416	4725	46	364	439	0	0.460186
86700	82892	95	27818	25952	87	58646	54429	95	525	453	0	2995	2930	27	858	659	0	0.460186
72824	71464	84	23228	23176	65	46279	45190	77	463	541	0	2280	2146	26	-281	523	0	0.46122
154425	128786	100	53805	45300	89	68903	57012	89	816	696	0	4010	3207	36	781	443	0	0.46122
184685	146275	97	74281	59791	94	97239	78385	95	1060	743	0	5174	4371	40	866	1154	8	0.462254
89608	92050	76	36142	36063	75	58340	56996	77	511	648	0	3071	3053	29	709	829	0	0.462254
126963	108501	103	59478	52126	86	64913	54168	87	563	647	0	3357	2819	35	256	547	0	0.462254
108690	93781	86	35776	30102	82	58374	48857	83	443	535	0	2970	2362	32	763	501	0	0.464323
256817	207714	116	73922	60227	105	194693	159043	109	1315	1245	15	9630	8398	51	616	968	0	0.465357
239249	165689	110	85030	59486	105	134115	91691	107	1200	967	0	7002	4936	49	755	986	0	0.467425
165744	147619	93	77787	67685	89	79634	69143	89	758	842	0	4288	3902	35	373	792	0	0.467425
237140	169704	107	97110	70199	103	132274	94836	106	1497	1260	14	7155	4949	50	-124	211	0	0.468459
52628	53831	68	22659	22625	73	28081	27496	74	255	339	0	1464	1489	17	32	397	0	0.469493
84270	75951	82	30430	26487	79	52365	46022	81	472	514	0	2852	2583	30	-147	253	0	0.470527
126997	114507	92	43284	38528	85	93793	82434	88	807	695	0	4712	4468	35	310	464	0	0.471562
156988	126203	92	69759	57115	92	86584	67928	93	1011	691	0	4324	3339	41	1072	554	0	0.472596
166575	139689	88	54388	43449	88	100386	84771	89	881	712	0	5270	4303	40	847	972	0	0.472596
96764	95091	79	50798	50542	78	60635	58152	79	769	795	0	3548	3669	30	-27	261	0	0.47363
61171	61718	76	29784	29683	73	31822	32065	74	230	456	0	1791	1782	19	163	675	0	0.476732
71322	68221	85	20974	20384	59	43858	43158	76	196	175	0	2148	2031	23	173	703	0	0.4788
193075	159113	97	103961	87645	98	89755	71639	97	837	857	0	4894	3856	39	-175	325	0	0.4788
125253	116918	86	50481	46409	83	83930	76734	85	728	631	0	4360	3829	36	736	818	0	0.481903
49996	49447	86	15499	15627	49	26932	26655	71	147	232	0	1333	1238	13	-123	412	0	0.483971
100856	98114	87	38235	37864	78	56034	54326	80	443	626	0	2878	2851	28	469	641	0	0.483971
152715	130096	91	60172	50465	90	98560	82370	92	704	476	0	5330	4260	43	-44	427	0	0.485005
181976	164408	95	64677	58471	91	89562	78584	99	1217	1132	9	4539	3967	36	131	757	0	0.485005
148787	132699	91	55474	48405	85	89764	77188	89	973	708	0	5024	4326	38	1352	1140	14	0.485005
38629	38811	62	13737	13718	46	23985	23654	63	109	162	0	1291	1273	11	-131	567	0	0.488108
116263	99134	86	43100	36160	84	74787	62212	86	349	455	0	3494	3256	32	700	758	0	0.488108
96854	97342	84	37020	36571	76	60842	58307	78	584	478	0	2902	2703	29	289	543	0	0.488108
140764	125073	97	53550	48163	86	73999	65176	87	885	930	0	3908	3400	34	8	558	0	0.490176
149481	118463	95	56219	45430	91	93837	75445	93	980	756	0	4789	3848	40	266	580	0	0.494312
132957	125779	85	37156	35237	82	95189	91441	85	501	610	0	4999	4648	36	379	454	0	0.495346
173303	142186	94	70471	58725	92	70118	56502	91	1059	913	0	3988	3349	36	73	699	0	0.496381
207080	163013	102	101922	81704	98	129930	103397	100	1357	953	0	6692	5538	45	804	639	0	0.496381
94049	92764	80	37943	37192	77	50622	48739	79	664	365	0	2741	2586	28	259	382	0	0.496381
136349	120915	92	53581	47236	84	67482	60455	86	613	561	0	3740	3355	34	681	407	0	0.498449
50477	51626	71	13523	13481	46	32426	31381	73	42	207	0	1711	1636	19	-43	581	0	0.501551
236413	172001	107	77642	55349	105	129706	93274	107	1043	821	0	6716	4916	47	572	1205	6	0.501551
85476	84441	84	29673	29608	75	48109	47052	78	442	486	0	2645	2616	26	99	706	0	0.502585
104372	98592	87	35313	32750	81	62352	58384	82	344	454	0	3362	3130	30	422	775	0	0.503619
139641	127775	88	40687	36030	86	86708	78545	88	841	674	0	4795	4246	37	-228	622	0	0.503619
61915	62267	75	20143	19895	56	35581	34879	74	442	361	0	1868	2012	22	-117	510	0	0.505688
59732	59987	77	16720	16942	49	36125	36601	74	220	264	0	1954	1834	24	-58	241	0	0.505688
60278	63087	68	32769	32938	73	39136	38774	74	290	427	0	2006	1901	23	-350	519	0	0.505688
117299	95047	104	41764	34142	85	80316	67179	88	595	497	0	4052	3620	35	169	427	0	0.507756
49181	51252	69	20286	20702	52	22414	22096	59	40	168	0	1284	1242	14	662	671	0	0.511892
190548	142641	107	77686	58710	95	96748	71829	96	901	777	0	4861	3892	42	559	824	0	0.514995
271065	199946	114	104204	78397	107	121386	90188	108	1400	1147	10	6207	4712	45	810	1007	2	0.516029
214753	174195	104	70390	58188	96	138641	112487	100	1355	967	0	7129	6240	45	236	386	0	0.517063
48811	49962	68	16957	17451	49	24661	25160	66	232	336	0	1437	1380	15	-589	27	0	0.517063
169293	138220	101	59746	48610	91	95388	76784	93	779	565	0	5210	4224	39	1523	868	0	0.518097
258325	194081	112	99592	76190	107	134482	99756	108	1604	1096	14	7472	5393	47	1138	1028	3	0.5212
170633	136266	94	59553	47400	92	102721	79688	94	1076	978	0	5678	4619	42	253	378	0	0.522234
50829	52175	63	12202	12255	44	31546	31108	72	182	265	0	1722	1678	18	755	717	0	0.522234
75357	74512	77	25815	25431	73	50587	48101	78	544	335	0	2695	2619	27	840	722	0	0.524302
71282	68627	82	26073	24153	75	44387	41458	78	287	309	0	2308	2047	25	469	665	0	0.525336
183370	150886	92	55722	43726	92	84634	67863	92	1078	726	0	4618	3610	38	90	253	0	0.525336
193510	156205	103	63656	50099	95	115427	92367	99	877	913	0	5652	4452	43	-224	263	0	0.52637
144668	129323	88	74505	65472	88	92284	81689	90	885	641	0	4967	4330	39	69	570	0	0.52637
228428	162845	112	89184	64196	111	100975	71381	110	1217	892	0	5609	4190	44	1015	1006	2	0.527404
303630	212250	119	133073	94221	117	170500	120487	119	1665	1419	19	8838	6294	55	1519	1448	23	0.527404
176283	142373	100	66972	54652	92	82949	67597	94	885	760	0	4696	3910	38	39	629	0	0.528438
153681	128848	93	66085	55525	91	71173	58772	91	480	606	0	3674	2936	35	466	662	0	0.528438
87556	82645	81	37953	35192	80	44742	42230	79	59	183	0	2332	2193	24	41	473	0	0.530507
252178	188752	106	57108	40373	101	153079	115005	106	1321	1104	11	8179	6206	51	2006	1261	22	0.531541
68659	70387	75	27854	28077	73	38384	38105	74	318	243	0	2063	2186	23	318	532	0	0.531541
188592	166104	96	62327	54170	90	115136	99741	92	1284	1105	8	6326	5797	42	530	677	0	0.532575
116720	113676	88	40587	39359	80	71489	68022	82	396	436	0	3846	3711	33	-198	507	0	0.533609
156359	133971	92	55069	46099	89	88848	77154	92	817	726	0	4592	3605	38	1061	872	0	0.535677
80204	78273	78	29610	27288	77	52220	48662	78	580	364	0	2679	2622	27	-76	446	0	0.535677
112693	106909	98	45356	43001	84	67896	63097	98	714	895	0	3732	3450	33	670	1163	7	0.535677
177218	133738	101	68355	51812	95	91093	69424	95	827	760	0	4667	3563	40	161	645	0	0.536711
195678	138985	108	77571	55719	98	117747	83614	100	1138	883	0	6341	4681	44	1914	1159	9	0.536711
60488	60941	75	24246	24106	65	29774	29256	74	322	330	0	1802	1855	20	399	555	0	0.53878
157920	134208	101	64573	55750	88	78617	67403	89	922	784	0	4112	3432	37	437	1091	4	0.539814
57029	59569	71	18148	18643	51	33933	34088	72	272	333	0	1845	1911	21	-106	331	0	0.539814
248347	178692	116	117754	92266	108	172671	129890	109	1971	1650	20	9350	7166	52	734	598	0	0.540848
125091	111449	87	54094	47992	85	75810	66391	88	721	613	0	3947	3432	36	195	464	0	0.540848
182165	149690	96	61608	51623	91	90370	72268	93	1057	691	0	4987	4245	39	424	418	0	0.540848
79230	79813	75	22360	22962	55	47169	46983	76	354	347	0	2357	2300	26	-268	294	0	0.541882
256481	181025	122	83886	59080	109	160158	113184	112	1472	983	0	8345	5828	52	315	354	0	0.54395
251533	151205	115	90155	53654	109	160834	93935	111	1217	788	0	8590	5136	58	-728	69	0	0.54395
114077	104489	88	48006	42790	85	48866	42445	85	539	534	0	2586	2207	27	260	386	0	0.54395
47386	47637	71	17615	17658	53	26848	26635	71	117	195	0	1341	1287	15	122	608	0	0.544984
187447	155723	102	93927	77846	94	129656	105560	95	1535	1242	14	7462	6436	46	-32	489	0	0.546019
57726	56909	74	28531	28588	73	25392	25024	69	354	251	0	1567	1676	16	409	600	0	0.546019
321440	217931	124	111538	73295	124	229913	156410	127	2253	1492	26	11821	8205	59	369	443	0	0.548087
93704	89593	84	33742	32288	78	49216	46790	80	552	573	0	2512	2560	26	-627	213	0	0.550155
52494	51469	74	19727	19762	57	29294	29218	72	134	221	0	1606	1464	19	-319	172	0	0.550155
272133	190325	118	158269	111799	114	282662	199642	117	2803	2137	31	15054	10847	67	865	1096	4	0.551189
112037	108672	80	35071	34518	78	64052	60035	81	703	742	0	3223	3047	30	41	587	0	0.552223
287488	210336	114	87923	62178	112	141415	102141	113	1946	1388	19	7638	5548	49	175	666	0	0.552223
273494	206150	116	100051	76691	111	119238	88166	111	1341	943	0	6378	4958	44	342	541	0	0.55636
73132	74093	76	26326	26196	75	42051	40808	77	199	302	0	2254	2220	22	395	465	0	0.558428
54589	55106	73	16445	16571	48	34716	33916	73	387	449	0	1894	1733	21	-179	167	0	0.558428
56060	56906	74	23886	23897	70	26017	25483	72	164	294	0	1326	1346	13	385	655	0	0.560496
94045	90902	83	36780	36194	78	55341	54023	80	450	529	0	2589	2562	26	847	916	0	0.560496
80256	81618	76	31706	31578	76	48076	46604	77	688	558	0	2325	2374	26	505	833	0	0.56153
120273	102213	90	48195	42039	86	53849	45207	86	899	613	0	2975	2705	30	346	508	0	0.562565
103287	101227	93	58825	58146	80	70396	67898	81	503	533	0	3767	3557	33	-298	244	0	0.563599
196277	152821	101	65515	51074	94	93926	71851	95	853	739	0	5097	3998	41	844	483	0	0.564633
113131	110750	82	39146	38395	78	55633	53759	80	482	430	0	3186	2826	31	656	699	0	0.565667
111515	94591	87	39467	32519	84	68072	56566	87	290	374	0	3878	3191	38	-570	2	0	0.565667
47573	50617	65	18995	19471	54	22462	22403	56	127	112	0	1195	1372	14	329	1019	2	0.565667
95477	88141	84	38466	34379	82	59714	54019	83	383	337	0	3126	2805	31	1102	1581	10	0.566701
135407	114274	90	51913	43311	89	69799	58558	90	638	452	0	3747	3167	36	87	309	0	0.566701
97873	84662	86	37062	31604	82	60424	51073	85	276	426	0	3006	2619	32	150	713	0	0.566701
181688	143935	97	49912	39584	93	129466	101526	96	1153	802	0	6677	5599	45	90	544	0	0.567735
147075	123786	91	51882	43585	89	98119	81042	92	681	538	0	4659	4074	37	-154	320	0	0.567735
86001	83333	81	29776	28222	77	58354	56744	79	253	241	0	3278	3034	31	130	370	0	0.569804
280469	194212	121	149236	115397	120	229692	172062	122	2330	2100	25	12405	9373	61	557	544	0	0.570838
156763	140308	88	64784	58024	88	78355	68959	89	858	850	0	3979	3643	34	470	961	0	0.570838
121436	115906	91	47155	45028	81	88446	83602	84	682	725	0	4426	4251	34	593	622	0	0.571872
41108	44615	61	18094	18755	48	30099	30327	70	581	397	0	1595	1600	18	414	762	0	0.57394
120338	112162	86	43411	40025	81	73079	66327	83	593	661	0	4078	3702	33	167	815	0	0.57394
62626	59981	77	13278	13098	47	42094	40831	77	206	365	0	2272	2380	23	-17	573	0	0.576008
50337	52191	73	14378	14362	46	26912	27136	72	314	297	0	1585	1350	16	1086	697	0	0.577042
115082	103182	88	48778	41986	81	76697	66816	83	818	858	0	3982	3387	35	-170	222	0	0.578077
204185	148720	99	76176	57135	96	121482	87018	99	1382	903	0	6725	4986	45	253	357	0	0.578077
63979	62222	76	28091	27555	75	32011	31141	75	373	446	0	1677	1607	18	382	735	0	0.578077
106421	102536	97	31472	30935	79	62208	60709	80	487	607	0	3346	3187	30	413	702	0	0.580145
143543	126871	89	48357	42512	85	83794	73161	88	669	447	0	4536	4234	37	838	563	0	0.580145
127882	103257	91	44662	35367	86	86485	69585	88	645	512	0	4418	3541	38	584	658	0	0.581179
180970	144235	100	73843	57293	93	110259	88656	94	1061	939	0	5866	4841	42	211	426	0	0.584281
163376	123239	94	53585	40265	93	111105	82711	94	941	789	0	5477	4512	42	1169	576	0	0.584281
315647	221702	123	163529	116457	122	171460	118394	123	2229	1845	20	9237	6292	56	630	672	0	0.585315
202408	169505	103	75736	66212	98	135068	113448	100	1065	999	0	7250	6401	46	35	404	0	0.585315
282574	204452	127	99711	70729	124	126244	90705	125	1308	936	0	7507	5363	50	1719	1037	3	0.585315
117332	105229	88	46921	40464	84	58607	52454	86	702	532	0	3271	3071	30	864	696	0	0.58635
256780	183030	104	96108	67353	104	175356	121086	107	1313	1054	8	9214	6421	56	129	522	0	0.58635
224967	181409	112	120070	97137	100	137230	107922	101	1354	1036	5	7731	6239	47	1158	894	0	0.587384
162406	139089	94	84382	75308	92	174892	153924	95	1112	1140	10	9373	8030	52	141	1247	7	0.588418
109393	104342	87	39680	38486	79	61446	58775	80	465	591	0	3349	3096	30	-498	217	0	0.588418
87644	86912	85	33263	32431	77	55445	53347	79	398	377	0	2901	2773	28	851	1214	8	0.590486
181366	143671	95	75352	60594	94	98793	76946	95	1212	803	0	5059	4017	43	494	561	0	0.590486
136153	124622	88	57556	51875	86	75249	66786	88	1066	760	0	4056	3922	33	566	900	0	0.59152
135530	123957	84	52612	48002	83	75368	67034	85	523	487	0	3446	3192	32	368	584	0	0.592554
121957	109820	86	36911	31758	85	68646	59684	87	659	448	0	3588	3186	34	502	677	0	0.593588
175228	137295	100	77709	61669	94	98985	78701	96	1107	949	0	5389	4316	44	202	663	0	0.594623
128158	114830	87	51531	44439	87	62056	52769	87	752	741	0	3285	2867	31	-19	511	0	0.594623
72450	72736	77	23994	22017	91	46369	44147	91	448	426	0	2447	2228	25	104	549	0	0.594623
39300	38267	75	18976	19683	53	21729	22088	57	13	74	0	1225	1170	10	989	1073	8	0.594623
191684	154953	108	78324	63583	93	115453	92572	94	1095	945	0	5698	4694	42	666	810	0	0.596691
185973	145564	95	75171	58090	93	106394	81761	95	614	576	0	5569	4501	44	920	1031	3	0.596691
94975	92875	80	35151	33747	77	57694	54894	79	417	328	0	2988	2929	28	417	480	0	0.597725
138225	128234	90	40271	37176	84	54106	51756	84	763	528	0	2783	2566	27	291	577	0	0.598759
128488	122401	84	36756	34650	80	80574	75457	84	688	626	0	4308	3792	36	360	554	0	0.600827
54669	52750	83	27061	26976	73	23126	22880	67	235	234	0	1415	1343	15	423	501	0	0.602896
307156	233277	122	136236	99031	122	240132	175472	125	2136	1597	22	12326	9062	62	572	627	0	0.602896
56448	57874	73	22826	23238	58	27500	27387	72	101	197	0	1324	1496	16	505	596	0	0.602896
155853	133124	92	61927	53174	89	90473	78341	90	922	763	0	4485	3759	37	1067	944	0	0.60393
153541	141458	89	53925	48876	86	86691	78520	88	858	1033	4	5075	4296	39	703	543	0	0.604964
84075	77199	96	32249	29635	80	38969	35694	81	377	336	0	2315	2038	25	84	458	0	0.604964
171732	145276	109	67731	57387	95	70430	57084	95	1060	962	0	3901	3297	34	1040	653	0	0.605998
103257	101615	84	29955	29568	76	65584	63824	80	592	899	0	3551	3444	30	661	894	0	0.607032
177896	132477	99	68132	51421	97	113487	84523	102	1087	612	0	5957	4328	45	-13	764	0	0.607032
230914	163350	109	84997	62153	107	119310	84210	108	1234	928	0	6679	4791	49	820	1216	8	0.6091
102679	89217	89	38391	32792	82	69595	60349	84	444	514	0	3398	2955	34	-32	404	0	0.6091
79182	77267	78	26589	25131	75	52684	49652	78	273	323	0	2711	2480	29	74	342	0	0.610134
99460	98728	80	32102	32031	77	61107	59215	78	706	643	0	3376	3159	30	3	441	0	0.610134
65084	63588	77	19769	19832	52	36063	36494	74	396	345	0	1721	1790	20	210	276	0	0.610134
243036	200861	104	140439	120867	103	193876	164771	106	1718	1359	18	9322	8132	50	-47	585	0	0.611169
129574	109566	93	55308	47516	86	58432	48817	87	644	447	0	3039	2576	34	396	522	0	0.612203
187015	137969	102	75705	56949	95	109440	79910	97	892	724	0	5591	4359	44	595	622	0	0.613237
219170	178361	108	91338	75702	100	122940	99411	103	1147	1026	5	6505	5404	44	501	842	0	0.614271
149712	125959	100	54593	46246	88	93606	79474	89	745	603	0	4487	3877	35	749	746	0	0.615305
38076	42814	48	16259	16696	48	25024	24645	70	99	228	0	1269	1303	13	-320	179	0	0.615305
161070	128873	94	54689	43030	93	94922	75236	95	927	820	0	5208	4049	41	851	410	0	0.615305
201880	148870	109	73426	51184	100	102871	76111	102	930	662	0	5475	3877	45	-380	543	0	0.616339
52772	49586	82	12037	12093	44	23773	23520	70	86	204	0	1457	1322	16	-242	409	0	0.617373
158424	144922	89	38299	34343	85	102547	93243	90	609	614	0	5213	4644	39	395	485	0	0.617373
109958	107844	80	50513	48377	81	63465	60272	81	639	634	0	3398	3382	30	971	823	0	0.618407
266052	178072	112	86328	58984	108	169962	111123	112	1445	892	0	8937	5985	56	996	868	0	0.620476
248684	182937	112	97456	72187	110	137115	99272	111	1453	1049	10	7398	5484	48	493	667	0	0.622544
92607	92431	82	53838	53636	78	56762	55281	78	493	472	0	3057	2867	29	136	914	0	0.622544
109834	106871	81	46920	45657	81	64944	62211	82	583	480	0	3408	3280	31	12	643	0	0.623578
101383	88298	82	40578	34452	83	55153	46744	84	658	403	0	2877	2377	32	-181	208	0	0.62668
235515	163868	119	72781	51209	102	147736	100255	105	834	661	0	7691	5461	52	340	580	0	0.62668
190976	147936	114	89101	71112	102	113486	87309	114	851	858	0	5758	4352	44	746	886	0	0.62668
97538	83366	93	35609	30425	82	54481	46447	83	676	609	0	2878	2615	28	-11	433	0	0.627715
126693	112945	87	59749	53073	86	63773	54867	87	656	600	0	3387	3082	32	730	617	0	0.627715
92426	91229	78	45327	44443	79	44594	43256	78	574	509	0	2342	2289	23	50	847	0	0.629783
152377	134406	91	60966	53035	90	87813	75662	92	701	640	0	4494	3885	37	936	1217	8	0.629783
130949	127109	87	32499	31318	80	85939	82081	84	921	703	0	4426	4347	34	1032	997	0	0.631851
124578	116104	84	53161	48819	82	79655	74251	83	908	750	0	3990	3801	33	285	590	0	0.631851
73455	72286	81	29061	28596	74	38781	37441	75	434	343	0	1941	1950	22	-371	0	0	0.633919
38869	39228	73	9314	9253	41	25464	25145	68	344	193	0	1476	1599	17	153	663	0	0.635988
33736	33529	72	11285	11563	42	18001	18326	52	-29	125	0	1085	1162	10	-85	218	0	0.637022
210492	155278	100	86764	63828	97	105327	76956	98	1278	998	0	5833	4441	46	392	1056	4	0.637022
235029	166285	128	91120	65967	128	148858	105331	128	1269	962	0	7778	5204	52	1024	1325	10	0.637022
120988	113749	86	62468	59781	82	82082	78217	85	844	752	0	4413	4173	35	-168	252	0	0.638056
73913	70822	77	29070	26601	74	44923	40941	79	524	366	0	2309	2054	24	-58	808	0	0.638056
87689	85363	91	28147	27618	77	56878	56345	79	98	407	0	2757	2611	27	105	358	0	0.63909
71100	70542	80	20762	20626	55	51283	50719	76	537	434	0	2683	2790	26	-117	281	0	0.63909
180300	140163	100	66075	52723	94	94908	75210	95	1106	893	0	5099	4154	42	759	541	0	0.640124
326051	236719	128	142206	103790	124	327745	233747	128	2844	2084	29	17612	12908	76	457	1104	4	0.641158
38592	41485	61	16132	16445	47	23365	23409	54	223	306	0	1190	1215	11	-456	409	0	0.641158
52608	55244	71	15812	16176	49	30447	31411	71	84	287	0	1454	1454	19	229	413	0	0.641158
141277	120279	93	46017	38642	88	68210	56463	89	776	735	0	3665	3154	34	-156	313	0	0.641158
41964	42947	70	16738	17115	51	21744	21723	62	180	156	0	1090	1014	3	-311	76	0	0.642192
77827	75161	94	31272	30029	76	45677	44274	78	407	398	0	2146	2188	24	68	336	0	0.642192
268216	181541	120	114925	79164	117	134720	94205	116	1551	1123	11	6694	4765	49	78	458	0	0.642192
171717	150667	93	76848	67119	90	93656	80619	92	711	658	0	4656	3979	37	340	1152	7	0.645295
75544	69769	86	29686	28348	75	35147	33268	77	174	299	0	2095	1944	23	110	546	0	0.646329
65053	63933	90	21813	21876	64	33538	32379	74	390	316	0	1838	1775	20	626	1318	10	0.646329
77837	83427	63	32027	31631	74	54463	53005	77	446	514	0	2844	2770	28	-220	323	0	0.647363
56151	56359	75	13317	13443	45	37223	37075	73	359	293	0	1830	1850	21	-462	255	0	0.647363
117562	113434	85	39541	38441	80	83578	79501	83	980	811	0	4734	4579	37	69	896	0	0.649431
91857	81646	87	35653	31015	82	53483	46981	83	553	313	0	2900	2406	32	450	682	0	0.649431
126651	122147	85	36412	35022	83	85819	80422	85	736	523	0	4219	4220	33	-109	519	0	0.649431
32415	33786	58	7222	7463	37	16941	17192	48	5	95	0	894	904	0	-255	227	0	0.650465
222491	172238	101	86378	67430	100	145816	111222	102	1222	1106	10	7234	5586	47	-27	453	0	0.651499
155868	140493	89	77127	69111	87	99767	89820	89	995	1025	4	5287	4402	40	500	769	0	0.651499
166337	132995	98	53013	42814	92	106754	85361	94	1117	893	0	5475	4315	42	-86	401	0	0.651499
246736	175868	135	77647	54110	135	158881	109431	135	1305	932	0	8317	5725	50	450	823	0	0.651499
55283	54083	77	19280	19491	54	31026	30726	74	124	228	0	1735	1836	19	308	621	0	0.652534
193137	152287	102	91769	74867	95	102466	80105	95	1069	875	0	5737	4861	42	980	1164	6	0.65667
121402	100572	86	42034	34391	85	75412	61051	89	522	443	0	3939	3248	35	-36	475	0	0.65667
160888	142370	90	62523	55432	87	102678	91229	90	931	1022	3	5229	4762	39	721	722	0	0.657704
144459	130526	100	57847	50731	91	98366	86008	104	800	917	0	5376	4861	39	498	394	0	0.657704
154911	124508	92	69201	54836	91	87121	69498	92	721	620	0	4316	3353	39	999	720	0	0.658738
105445	102803	84	33149	32403	78	67848	65225	82	792	495	0	3394	3186	33	222	967	0	0.659772
126524	106367	90	52711	44347	87	70717	57630	88	1052	852	0	3726	3133	34	-131	209	0	0.659772
61040	61189	75	20662	20713	59	28620	28643	73	150	205	0	1558	1670	16	-248	213	0	0.661841
195444	153453	100	102280	82930	96	122488	99006	97	1137	1023	4	6587	5025	48	464	902	0	0.661841
57970	57797	78	14615	14605	47	33910	34034	74	354	234	0	1707	1727	20	-13	510	0	0.662875
101821	100463	95	49903	49728	79	69019	66320	81	831	563	0	3588	3496	31	838	1602	11	0.663909
95857	93356	80	24204	24295	57	57072	55902	79	413	346	0	3229	3020	30	184	761	0	0.663909
214962	163497	104	80849	63171	99	126497	95441	102	777	886	0	6383	4750	45	979	1167	7	0.664943
156928	144666	88	50872	44518	88	75168	66017	90	866	733	0	3825	3481	35	100	359	0	0.664943
56311	56729	74	14111	14897	43	34161	34536	73	90	130	0	1729	1712	19	558	593	0	0.664943
231214	169094	115	85614	62997	107	109799	81502	108	1337	1040	8	5924	4364	44	-136	576	0	0.665977
104873	87279	93	39711	33223	83	64297	53430	84	394	437	0	3283	2845	32	342	388	0	0.667011
198541	148069	109	64884	49182	96	124042	93274	100	1038	839	0	6681	5023	48	451	1028	2	0.668046
79219	77643	80	23100	22350	64	38708	38030	76	534	364	0	2153	2123	22	390	680	0	0.668046
114873	110273	83	38764	37656	80	75712	71391	82	545	527	0	3922	3665	33	676	806	0	0.66908
62651	61011	76	14510	14749	46	30195	30183	73	290	326	0	1593	1539	18	173	633	0	0.671148
88543	85000	83	23149	22427	63	43184	40882	78	409	399	0	2078	2169	22	542	975	0	0.671148
135464	118965	92	48587	41806	88	72032	62750	89	851	717	0	4029	3410	35	441	805	0	0.673216
214218	152705	103	73154	52495	99	122943	86882	102	861	696	0	6474	4449	47	64	188	0	0.675284
146630	123519	94	63412	54733	89	58157	48027	89	436	415	0	3067	2564	33	881	563	0	0.676319
218741	156369	111	91845	67682	103	104372	75536	105	949	805	0	5500	4060	44	249	662	0	0.677353
77475	76031	80	22828	21655	64	50426	48221	77	475	545	0	2674	2554	28	-226	684	0	0.679421
130358	123725	84	55061	52606	83	87420	82921	85	720	659	0	4574	4146	36	1061	979	0	0.680455
53115	53668	82	18878	19063	55	27228	27386	72	178	243	0	1450	1453	15	-378	177	0	0.680455
59816	61103	73	25740	26317	65	41976	41975	73	92	285	0	1982	2034	23	-208	215	0	0.681489
176953	138006	98	73198	57373	93	107195	81558	95	1431	1100	10	5388	4392	42	592	919	0	0.682523
55195	53046	88	18110	18128	52	23050	22826	61	32	152	0	1364	1286	15	-273	160	0	0.683557
149442	133006	87	53707	46491	86	73982	65075	88	768	672	0	4264	3638	35	821	670	0	0.684592
130845	120111	91	57029	51627	85	89691	80978	87	553	547	0	5079	4476	38	448	621	0	0.685626
126142	117042	87	46445	42772	83	64466	60018	84	665	497	0	3315	2948	32	358	499	0	0.685626
120292	115579	85	69959	67110	84	79408	75298	83	784	849	0	3959	3866	34	979	1161	7	0.687694
300601	238354	114	119322	95997	114	187601	151576	116	2188	1778	24	9631	7978	51	422	703	0	0.687694
62430	63792	77	8928	9665	39	32888	33309	73	294	416	0	1816	1776	21	451	680	0	0.687694
100852	87880	88	37859	33316	82	73072	63339	84	305	516	0	3874	3508	34	-139	568	0	0.688728
161661	128533	92	68690	53468	92	87408	66450	92	586	623	0	4817	3562	42	162	854	0	0.689762
60646	61036	75	14950	15074	49	33104	33390	74	365	343	0	1566	1464	20	-113	413	0	0.689762
69097	66160	81	17803	17264	55	43362	41927	76	471	335	0	2157	2190	24	-330	349	0	0.692865
200344	149823	102	64732	47565	96	108917	79616	99	1007	743	0	5430	4049	42	-194	291	0	0.694933
163599	134237	93	58409	46262	93	81671	69439	94	884	770	0	4303	3600	38	583	975	0	0.694933
50075	50330	74	12084	12139	44	34778	34020	73	-98	121	0	2042	1982	21	-66	368	0	0.695967
91032	79437	85	39216	35108	81	43210	38050	81	599	323	0	2336	1960	27	263	444	0	0.698035
116012	98694	98	40514	34470	83	71671	61137	85	837	904	0	3739	3090	35	-156	416	0	0.700103
147339	125480	91	46937	38971	87	97666	80320	91	1003	723	0	4806	3887	41	323	562	0	0.700103
112153	105491	100	38114	36835	82	67033	64296	84	662	556	0	3608	3489	31	756	620	0	0.702172
233072	168390	109	83684	59250	102	124123	88155	103	1486	1133	9	6704	4626	49	502	1250	7	0.702172
124839	108249	88	57745	50380	85	80509	68859	86	743	745	0	3949	3448	35	659	1001	1	0.703206
209788	159096	105	66681	50360	97	124641	93649	101	1071	878	0	6457	4876	45	-344	430	0	0.70424
41068	40156	73	11572	11845	43	22008	21981	59	343	340	0	1139	1249	13	-43	331	0	0.705274
113622	109399	85	46730	44635	83	74436	70964	84	343	630	0	4005	3504	34	244	945	0	0.705274
217219	161709	98	85341	64807	98	122330	89941	99	1190	926	0	6565	4752	48	1197	1192	8	0.705274
228530	157980	102	81834	58363	101	121896	80592	102	1592	859	0	6542	4267	50	798	689	0	0.706308
56532	53709	83	20372	20379	53	33950	33564	75	410	453	0	1651	1582	20	-209	363	0	0.706308
160760	138977	90	76511	66158	90	106359	90596	92	1030	730	0	5533	4855	43	750	670	0	0.707342
139304	131716	87	79535	75005	86	77654	72311	86	960	818	0	3943	3573	35	437	516	0	0.708376
309348	212278	133	98106	67406	133	206838	137208	134	1684	1099	12	11063	7439	59	936	789	0	0.709411
154045	118440	103	56405	43632	91	88256	66427	92	717	510	0	4499	3457	41	509	907	0	0.711479
98959	97994	80	42303	41223	79	70031	68099	82	763	707	0	3974	3923	33	243	438	0	0.713547
52288	52512	79	21210	21806	58	25766	25177	72	341	314	0	1436	1544	16	-34	177	0	0.714581
73909	74166	78	23594	23760	59	45349	44895	76	218	167	0	2162	2099	25	-27	265	0	0.714581
56190	55718	81	14416	14062	47	32365	31833	72	309	213	0	1696	1690	20	2	399	0	0.715615
92393	89839	81	17839	17470	51	60513	58817	79	319	334	0	2966	2866	28	189	494	0	0.715615
68770	69334	74	22116	21837	62	42459	42435	75	194	224	0	2293	2083	23	81	825	0	0.715615
158069	138369	96	58075	50204	88	101262	90116	90	423	597	0	5039	4395	41	950	464	0	0.717684
133133	104934	93	49001	38388	88	89863	69990	92	825	633	0	4478	3252	40	1258	879	0	0.718718
113403	112138	83	49266	47893	81	61872	58647	82	856	540	0	3257	3014	30	-465	331	0	0.719752
111439	103255	90	77537	73877	85	81593	76673	84	720	766	0	4691	4213	35	239	609	0	0.719752
91797	85390	81	30828	27979	75	62152	56356	83	500	435	0	3152	2791	32	705	664	0	0.719752
98674	96726	80	44358	43847	78	59355	57918	79	580	627	0	3295	3295	29	47	388	0	0.720786
254126	182320	118	140140	104690	117	162403	118487	119	1386	982	0	8658	6351	51	605	1007	2	0.72182
58773	59806	75	19456	19069	56	38232	37749	73	202	197	0	1706	1753	19	140	477	0	0.723888
200382	146743	104	63327	45536	98	111855	83786	99	914	627	0	5908	4312	46	310	457	0	0.723888
125761	112996	85	44239	38465	84	70280	59912	86	649	577	0	4096	3536	35	1433	1116	10	0.724922
243672	170742	111	151377	111759	105	156466	108299	107	1534	1029	6	8445	5943	52	851	630	0	0.724922
138604	119794	88	44986	38186	85	66879	55515	88	777	718	0	3486	3057	33	710	754	0	0.724922
154046	137539	91	52257	47136	87	83306	73367	90	782	737	0	4382	4113	36	805	866	0	0.725957
98728	89789	90	38864	34368	82	64318	58542	84	531	429	0	3195	3044	30	-61	523	0	0.730093
33862	34427	69	13868	14184	46	16659	16712	51	43	128	0	1012	1006	2	295	928	0	0.731127
122511	114135	92	56813	52008	85	54279	49545	85	555	509	0	3165	2894	30	-575	190	0	0.732161
226114	187153	121	118541	101080	104	129322	105662	105	1377	1097	10	6469	5408	44	670	916	0	0.733195
95637	87042	82	32183	28148	79	64534	57312	83	751	578	0	3297	2921	32	460	886	0	0.735264
170271	143961	99	70342	58824	91	92786	76699	93	837	752	0	4799	4053	39	833	598	0	0.736298
95326	95170	80	49352	49271	79	46862	46007	79	572	490	0	2653	2587	25	-322	191	0	0.736298
88862	81325	82	34272	30292	80	52570	46170	83	471	373	0	3026	2786	30	487	615	0	0.736298
253570	180480	107	84953	61750	104	165088	116069	107	1619	1232	12	8595	5934	53	533	1168	7	0.738366
141084	122711	88	50732	42209	86	92735	77526	89	879	693	0	4832	3908	40	-75	523	0	0.738366
193876	158656	96	52637	42828	90	111947	91190	95	1269	1091	8	5851	4735	42	803	679	0	0.738366
54658	54826	76	18752	18747	52	25105	25148	70	34	310	0	1368	1200	11	-27	378	0	0.7394
131128	113656	94	46380	39860	86	71058	61710	88	681	549	0	3731	3130	36	469	892	0	0.740434
331907	219992	146	110136	72684	129	235943	155642	133	1960	1366	23	12413	8317	63	646	798	0	0.742503
87571	86437	81	30952	30617	76	52385	52002	77	555	556	0	2738	2546	28	921	1623	10	0.743537
190682	153247	107	97851	80320	96	108669	86440	98	937	719	0	5574	4466	41	24	750	0	0.744571
69589	72170	75	30509	30539	74	46302	45555	76	275	407	0	2378	2372	24	7	248	0	0.744571
268909	188043	114	96615	67563	109	164496	113350	110	1410	934	0	8339	5982	54	225	894	0	0.744571
360002	208246	152	129722	76885	144	189957	108423	145	2324	1239	33	10660	6378	61	1190	863	0	0.745605
102505	101562	82	55647	54963	80	76384	75386	81	544	481	0	3895	3843	32	260	434	0	0.745605
115346	98167	87	37829	31951	84	66795	56853	87	464	526	0	3647	3045	34	806	677	0	0.746639
115536	102515	87	50665	44885	85	53425	47715	84	440	405	0	2926	2739	28	769	929	0	0.747673
70490	68868	79	25467	25396	74	40588	39727	76	350	350	0	2084	2270	22	188	709	0	0.748707
63674	62933	69	19008	18675	56	46076	44755	76	328	382	0	2237	2051	24	-28	313	0	0.749741
219374	149102	109	99307	67278	108	103518	68956	110	1337	952	0	5389	3467	48	317	567	0	0.749741
235374	167784	107	73800	52104	103	144350	102835	106	1173	913	0	7695	5344	50	554	887	0	0.752844
270678	202274	113	115000	90272	112	238287	180953	115	2210	1462	25	12535	9697	60	540	796	0	0.752844
118558	119339	88	54944	55331	78	76735	76239	79	611	657	0	4059	4223	32	336	329	0	0.752844
170655	158732	90	40814	36806	87	94187	85091	90	884	916	0	4724	4286	37	416	855	0	0.752844
88324	88194	78	26701	27224	66	51519	51993	78	753	765	0	2795	2728	27	187	430	0	0.753878
51851	50796	77	18291	17994	55	30333	30036	73	224	211	0	1485	1491	16	631	517	0	0.753878
176257	141419	109	64607	52946	93	98131	77586	95	1174	815	0	5512	4320	42	494	483	0	0.753878
48520	46920	74	15276	15139	48	20860	21977	55	283	298	0	1250	1226	11	-10	153	0	0.754912
60081	57560	89	15042	14660	53	31905	30898	74	97	232	0	1603	1608	17	439	449	0	0.754912
134241	122806	90	46453	41199	83	86344	78442	86	885	943	0	4616	4028	39	-284	345	0	0.754912
89894	87126	84	23519	22510	67	59674	56402	79	513	591	0	3190	2890	31	552	784	0	0.75698
50909	50019	83	17795	17792	53	27999	27230	71	118	250	0	1687	1746	19	-102	159	0	0.758014
79405	78724	82	26048	25822	71	37597	38006	76	462	364	0	2004	2198	22	182	376	0	0.760083
74009	68478	79	28705	26172	76	45070	41648	78	422	545	0	2589	2233	26	793	736	0	0.760083
89831	91385	77	23706	23214	63	66950	65424	78	941	661	0	3755	3722	32	520	1354	5	0.761117
148710	121144	93	52850	42119	88	92921	75153	91	676	609	0	5153	3967	41	1115	1039	3	0.761117
86945	79923	86	28137	25399	79	51901	47467	81	530	413	0	2487	2291	26	-241	253	0	0.762151
86376	78474	88	30538	27253	80	59002	50835	83	398	458	0	3199	2925	31	-88	312	0	0.762151
115185	110812	82	45855	44668	80	52603	50342	81	627	705	0	2611	2671	27	372	335	0	0.763185
195561	153714	111	77833	61162	100	96441	75885	102	1259	707	0	4771	3953	40	359	421	0	0.764219
147078	128575	90	59170	51518	87	70557	61376	87	504	558	0	3742	3745	32	743	1009	2	0.764219
58867	59140	82	16270	16320	50	30900	30937	74	316	388	0	1820	1844	20	454	956	0	0.765253
99999	97684	88	31187	30350	77	65069	63793	80	812	688	0	3382	3383	31	1165	1052	4	0.765253
261061	187812	111	147420	114040	109	142870	99738	109	1611	1128	10	7587	5523	49	1759	1276	9	0.765253
74895	73292	76	14966	14811	47	41889	41263	76	371	505	0	2000	1951	21	894	533	0	0.766288
138945	115171	88	49268	39655	88	86161	69713	89	668	686	0	4393	3465	39	329	544	0	0.766288
93892	91679	79	33508	32738	78	49615	47807	79	446	365	0	2683	2816	26	-138	254	0	0.768356
133974	119010	87	58761	51133	87	80854	70229	87	586	569	0	4025	3564	34	518	881	0	0.768356
87270	86310	86	34986	34827	76	40516	40033	76	177	350	0	2165	2198	23	1044	1187	9	0.770424
361373	239540	164	164550	114415	146	211896	147078	147	2308	1567	28	11624	7968	60	1540	818	0	0.771458
208352	156519	99	70266	52306	96	126081	95098	99	911	819	0	6391	4930	47	554	516	0	0.771458
155068	142415	88	51364	45264	87	102895	91181	89	745	840	0	5271	4620	39	600	622	0	0.771458
137332	120551	102	43251	36369	90	90477	73782	102	1067	792	0	4780	4004	39	87	638	0	0.771458
49140	52890	58	16141	17083	44	32304	31474	72	345	287	0	1574	1616	18	-210	490	0	0.771458
56676	61354	60	13374	14156	43	40620	41382	74	386	314	0	2179	2251	24	364	421	0	0.771458
140765	130655	85	60557	54144	85	91350	81237	86	796	815	0	4818	4407	38	1634	860	0	0.772492
186219	148038	102	66417	52138	95	111712	91516	97	1097	816	0	5810	4687	42	86	533	0	0.773526
66666	70913	64	24361	23952	73	43307	43435	74	435	311	0	2297	2186	24	79	682	0	0.773526
70848	69608	77	24823	23977	72	45172	42370	76	285	403	0	2444	2495	25	302	501	0	0.775595
52831	52379	85	18791	19140	54	24604	24402	71	364	482	0	1319	1383	14	-157	264	0	0.778697
53651	52202	76	21888	21737	63	30017	29642	73	134	150	0	1452	1493	15	170	327	0	0.779731
131792	111283	88	44963	38234	85	83162	68523	88	726	706	0	4085	3414	37	228	597	0	0.780765
143722	114788	96	53482	43250	89	94634	76329	91	530	485	0	4733	3810	40	270	807	0	0.781799
115887	105910	90	37053	32387	83	71956	63673	85	690	570	0	3841	3429	33	-271	184	0	0.781799
108160	97364	86	40367	35585	83	49652	43601	84	436	482	0	2371	2175	27	552	519	0	0.781799
80943	81550	78	22212	22185	56	55765	54869	77	502	496	0	2677	2497	28	665	450	0	0.782834
123664	117290	81	40158	37142	81	73875	68805	83	778	627	0	4078	3928	32	-210	407	0	0.782834
107390	106092	85	47980	47270	78	69893	68029	79	817	701	0	3799	3637	31	703	646	0	0.782834
149442	122669	96	60871	49883	89	75766	63005	91	682	527	0	3939	3414	37	734	805	0	0.783868
40648	42774	71	13730	13956	47	17801	17958	56	352	205	0	875	950	0	85	528	0	0.785936
170454	138945	94	77407	63185	95	85583	68632	96	1231	876	0	4433	3602	38	800	801	0	0.789038
90184	85165	84	28473	26363	78	60102	54995	82	404	516	0	2972	2801	30	489	419	0	0.789038
89969	79270	86	32886	28831	79	61444	53114	83	471	474	0	2851	2514	30	703	673	0	0.790072
77695	76886	77	22195	22166	59	50835	50211	78	450	315	0	2663	2744	26	469	734	0	0.792141
145160	117313	100	57851	46410	89	79850	62461	91	874	509	0	4317	3766	37	267	648	0	0.793175
133357	114735	94	46131	39006	86	62027	51002	87	371	337	0	3525	3031	34	189	292	0	0.794209
102862	102069	94	50211	49695	79	65861	64957	80	644	639	0	3567	3431	31	799	1291	9	0.794209
142453	130731	86	52719	47610	84	86877	77865	86	745	751	0	4308	3963	36	322	379	0	0.794209
89854	88889	82	35983	36080	77	51603	49295	79	471	459	0	2668	2779	25	81	346	0	0.795243
152684	119196	97	61851	50297	91	86774	68542	93	673	564	0	4795	3601	39	420	392	0	0.796277
149092	129279	87	68188	59510	87	95080	81196	87	932	749	0	4978	4329	40	139	539	0	0.796277
39224	37336	85	16088	16302	50	15792	16141	47	415	231	0	584	664	0	625	864	0	0.797311
200447	153277	100	78420	59904	97	93611	71516	97	913	753	0	5128	3890	42	-108	627	0	0.798345
106706	105239	81	44267	43490	79	65815	63672	80	827	660	0	3413	3250	31	-17	674	0	0.79938
130746	113175	95	57722	50679	86	65733	54821	88	604	444	0	3329	2857	31	215	509	0	0.801448
156669	128410	92	67373	56734	90	80054	64878	92	1032	689	0	4426	3468	38	247	455	0	0.801448
127313	115551	88	44478	38634	84	73003	65509	85	446	444	0	3946	3503	35	1339	969	0	0.802482
112657	109932	83	33129	32164	79	81297	78411	83	995	757	0	4371	4272	34	1207	894	0	0.803516
160478	134470	103	72665	61331	90	77018	64815	90	889	721	0	4219	3426	36	604	554	0	0.805584
164765	136198	94	50909	41336	91	101215	84000	93	631	496	0	5195	4341	41	-340	202	0	0.805584
112782	95681	86	36792	30190	83	76009	62925	87	577	569	0	3962	3360	35	564	804	0	0.808687
115269	101065	90	35246	29422	82	70335	58943	85	816	710	0	3560	3006	35	12	414	0	0.808687
114333	111543	88	56493	55135	81	72939	70093	81	551	488	0	3768	3671	32	873	913	0	0.808687
176598	132583	102	66478	51587	93	104064	76997	95	764	739	0	5384	3968	44	-35	441	0	0.809721
195537	144158	96	83661	61350	95	111273	80706	97	903	706	0	6077	4339	46	1408	1098	8	0.809721
153785	138672	89	57027	49780	86	68322	60026	88	738	697	0	3553	3433	31	408	541	0	0.809721
170984	140323	92	78021	63123	91	106786	85090	93	1045	842	0	5664	4577	44	1127	1035	4	0.809721
83517	84812	78	23521	24362	53	62593	61776	78	591	697	0	3229	3174	30	-223	253	0	0.809721
84122	82134	93	18928	18606	53	48132	47577	76	657	537	0	2507	2388	25	1216	1420	8	0.810755
106636	103204	86	45011	44476	80	64096	62841	81	538	554	0	3323	3316	29	-254	274	0	0.810755
218212	163798	108	94592	72415	103	135146	100771	105	1344	1035	5	7211	5572	48	640	648	0	0.810755
173018	139945	96	55805	45479	92	97837	79920	94	504	540	0	5120	4014	41	666	838	0	0.813857
137429	122640	102	42793	37130	86	86636	77729	86	445	651	0	4570	4239	36	805	739	0	0.815926
133282	118611	102	53739	47942	87	85429	75833	102	652	665	0	4376	3948	35	932	774	0	0.815926
139440	128068	88	49166	44152	85	65251	57137	87	658	542	0	3329	2840	33	342	663	0	0.817994
106465	104245	82	31211	31277	78	52349	50456	81	298	409	0	2986	2947	28	-229	513	0	0.817994
167673	137855	96	70343	58889	92	78004	62593	92	1016	1004	2	4369	3516	38	1632	1025	4	0.817994
126899	120279	95	47524	44164	100	85992	79395	100	813	703	0	4651	4263	36	341	467	0	0.817994
172871	140427	97	69673	57658	95	82101	65848	95	783	496	0	4257	3484	37	768	1172	7	0.819028
223808	165581	112	86056	63801	103	125526	90649	104	1282	955	0	6772	4836	46	928	1342	7	0.821096
148107	124270	89	62251	51348	89	80096	63118	90	679	709	0	4410	3620	40	-4	476	0	0.823164
56874	58391	66	24232	24457	62	26010	25435	72	422	230	0	1192	1236	12	-42	325	0	0.823164
114582	109878	85	58310	56171	81	62965	59963	81	822	628	0	3349	3190	30	21	901	0	0.823164
102969	101255	79	31897	31469	77	63736	61239	80	520	460	0	3179	3047	28	843	1329	9	0.823164
84176	71276	85	37427	31475	81	53759	45051	82	368	373	0	3112	2546	31	-155	253	0	0.824199
121277	106746	88	51081	44681	86	46359	39930	85	348	350	0	2371	2210	25	204	958	0	0.825233
53769	55817	73	13239	13392	44	25389	25370	72	353	234	0	1419	1447	15	-414	36	0	0.825233
112501	107274	93	43170	41369	79	67525	64064	81	496	527	0	3651	3265	33	1029	1054	3	0.825233
49436	49913	73	18917	18884	53	27695	26784	72	456	341	0	1492	1556	17	-219	354	0	0.827301
139048	121842	87	56233	48155	86	87739	75292	89	1002	804	0	4705	3867	39	628	866	0	0.827301
316125	210851	114	123164	84584	113	192915	125320	116	1867	1179	25	10548	6721	61	460	850	0	0.827301
164652	136946	93	60996	51871	92	93808	77708	94	1056	745	0	4670	4028	39	80	763	0	0.828335
126554	119551	83	52521	49645	82	65053	61910	82	907	693	0	3446	3269	31	1192	1063	4	0.829369
40468	41720	64	13005	13083	44	21442	21420	60	138	264	0	1235	1280	12	-133	488	0	0.829369
45401	46288	72	14766	15234	45	20122	20704	56	127	115	0	876	1065	6	513	750	0	0.829369
63142	64485	77	18551	18462	53	31238	30734	74	21	278	0	1702	1563	18	-234	363	0	0.830403
189913	151910	95	84955	65975	95	94990	75404	97	1072	793	0	4940	3919	40	457	418	0	0.831437
181198	142937	97	73657	58578	94	86806	67509	94	1004	958	0	5051	3835	43	441	934	0	0.83454
70460	71994	74	17733	17330	50	47503	45539	76	264	380	0	2485	2597	25	144	580	0	0.83454
112073	108374	82	41158	39719	80	78709	74104	82	785	569	0	4046	3691	33	290	442	0	0.83454
41241	41667	66	20298	20923	55	19843	20254	54	43	96	0	994	1111	7	282	447	0	0.835574
117426	113919	86	44475	42588	81	61703	59268	82	565	607	0	3261	3066	32	366	552	0	0.835574
122219	111719	86	38466	33949	83	73124	65087	86	620	508	0	4068	3723	34	-159	419	0	0.835574
124675	122578	84	45518	44556	83	85415	80957	85	840	631	0	4376	4411	33	653	821	0	0.835574
39430	41399	64	12323	12573	44	20958	21558	58	244	308	0	1022	1091	7	736	597	0	0.836608
154932	139541	92	61611	56458	88	86765	79278	90	959	784	0	4642	4112	36	288	719	0	0.838676
288932	190436	116	101362	66412	113	180430	121158	115	1975	1360	25	9518	6600	57	1031	988	0	0.83971
143400	134527	94	42991	40474	83	93472	85666	85	890	1011	3	4707	4530	35	791	778	0	0.83971
78975	77930	74	32191	30725	76	41539	39738	77	414	429	0	2081	2091	23	562	712	0	0.83971
50583	50548	66	16618	16628	50	23923	22959	64	-13	186	0	1245	1216	13	41	490	0	0.840745
142498	121420	90	58230	49907	88	75938	64783	89	705	516	0	4016	3485	35	-146	683	0	0.841779
222650	169574	99	81069	61962	99	119428	90803	101	1166	870	0	6793	4980	47	922	747	0	0.842813
168553	133516	95	54934	42568	92	117132	90915	95	812	544	0	5479	4250	45	366	578	0	0.842813
96570	92634	85	40506	39450	78	58606	57013	80	530	583	0	3063	3079	27	231	355	0	0.843847
132442	112880	91	58761	48957	88	70219	58961	89	860	667	0	3912	3202	35	136	794	0	0.844881
45731	44961	74	12465	12839	44	27852	27560	70	370	345	0	1237	1318	14	153	339	0	0.844881
42127	41996	73	11110	11427	42	24684	25551	71	31	225	0	1338	1335	13	5	360	0	0.845915
141318	119761	92	47303	38310	88	98239	83146	89	975	787	0	5071	4494	39	508	522	0	0.845915
140173	127977	87	73787	67004	86	86681	77516	86	599	652	0	4450	4307	35	1102	1087	5	0.846949
85165	85673	76	28214	28228	72	47511	46596	78	446	410	0	2773	2800	27	-77	333	0	0.846949
217425	160092	106	67522	49337	103	136791	98541	106	1164	855	0	7255	5423	48	-42	247	0	0.850052
188358	150155	93	67082	52895	92	112775	86611	95	880	542	0	5591	4335	42	576	529	0	0.850052
197647	146550	94	76127	55637	94	123857	88630	96	936	760	0	6507	4501	48	462	682	0	0.851086
142263	121010	107	54445	43876	107	77905	63519	107	556	575	0	4210	3257	37	1248	1184	11	0.851086
59834	59069	76	23808	22982	61	33718	32466	75	234	346	0	1394	1384	14	-135	340	0	0.851086
241730	187105	106	108349	83502	105	154819	118588	108	1477	1163	14	7864	6138	48	-26	495	0	0.85212
90281	92495	77	35808	35851	77	54342	53191	79	513	327	0	2838	2849	26	-33	558	0	0.85212
124716	110415	100	47740	40616	84	69687	60589	85	677	562	0	3778	3286	34	411	1143	6	0.853154
176087	135641	110	62080	47645	93	95282	71508	95	606	477	0	4839	3777	41	-229	410	0	0.855222
122383	117733	84	45254	43100	82	55779	53743	82	796	729	0	3021	2959	28	528	621	0	0.856256
179704	155129	90	74407	63435	90	119054	99571	92	1099	933	0	5975	5049	41	-301	483	0	0.858325
99488	87989	90	37439	32616	83	65123	56427	85	538	604	0	3612	2945	35	434	791	0	0.858325
51586	50160	75	19865	19427	57	30287	29167	73	-13	139	0	1574	1762	17	-35	519	0	0.860393
148226	134007	96	50524	44680	85	92025	83912	87	1234	1015	3	4853	4495	37	24	622	0	0.862461
106882	103923	81	42315	40847	80	61580	59668	82	412	514	0	3138	2892	29	280	504	0	0.862461
149631	124455	91	63519	53241	89	94973	76331	91	825	668	0	4889	4198	38	429	732	0	0.863495
170676	137473	102	57634	45927	92	94911	77083	93	992	763	0	5467	4415	42	1699	1409	18	0.865564
248749	184146	110	104733	79466	110	123826	90435	112	1589	1236	16	7049	5285	47	267	773	0	0.865564
148700	130320	95	55919	47804	87	86633	76135	88	1019	983	0	4724	3986	39	-182	334	0	0.866598
31717	33175	64	15543	16059	47	16678	17034	47	67	150	0	941	1117	7	-234	493	0	0.866598
150924	128833	94	54120	45254	88	99138	84661	92	629	530	0	4910	4402	39	1227	881	0	0.867632
100558	97242	86	40653	39854	79	60847	57351	80	730	602	0	3269	3042	30	345	439	0	0.8697
122950	120216	85	42964	41384	81	91737	86304	84	595	570	0	4839	4743	36	-23	342	0	0.870734
170555	146346	90	72020	62602	90	94053	82032	92	1116	1025	5	4801	4029	38	497	1110	5	0.871768
42065	41633	72	17634	17598	51	20298	20509	55	130	178	0	1075	1125	10	-205	248	0	0.872802
208348	157216	104	84220	63750	98	109012	82003	99	1224	993	0	6216	4483	48	602	1026	3	0.872802
199458	156507	97	71842	56539	96	119678	91971	98	882	723	0	6001	4535	45	172	468	0	0.872802
341573	232531	137	165360	117837	136	289161	203589	138	2436	1781	27	15365	11047	68	2056	1679	16	0.873837
127777	121562	83	49129	45714	81	79242	74313	83	979	893	0	4043	4048	34	-234	473	0	0.873837
109858	99620	85	47830	42526	83	68408	61197	83	261	404	0	3737	3425	33	-333	106	0	0.873837
90732	86799	88	29820	28871	78	57535	54671	81	392	608	0	2625	2788	26	468	503	0	0.874871
113036	108519	91	43884	42999	80	66088	64091	82	591	606	0	3413	3392	31	-405	241	0	0.875905
52626	53725	75	16753	16658	51	33320	33911	71	-106	110	0	1589	1708	18	537	731	0	0.875905
111060	104778	82	39275	36093	81	71781	65687	85	684	532	0	3829	3534	34	495	433	0	0.875905
211641	153708	102	75778	54867	101	133867	94948	103	1096	719	0	7282	5264	49	-4	305	0	0.877973
316257	225700	131	145437	105916	130	205218	150452	130	2060	1481	24	10762	8021	56	925	599	0	0.880041
74674	75366	77	18098	18020	50	48928	48302	77	478	378	0	2557	2476	26	133	727	0	0.880041
97178	93403	80	29095	28695	77	63384	60806	80	850	642	0	2981	2957	29	742	626	0	0.881076
142283	133575	87	52649	49464	83	70650	65667	84	951	776	0	3717	3658	32	1246	1261	10	0.881076
123724	104338	89	36958	30623	83	83706	70665	87	573	614	0	4185	3653	36	-245	318	0	0.881076
93805	83090	85	32525	28181	82	52538	46066	84	437	399	0	2717	2461	29	909	881	0	0.883144
37812	38336	70	15896	16042	50	19467	19549	53	72	203	0	1023	959	0	-38	495	0	0.883144
57334	57466	74	13256	13286	46	35548	34758	72	102	249	0	1756	1859	20	94	357	0	0.883144
275666	194905	119	116262	84514	108	140419	100587	110	1181	1086	9	7031	5196	48	479	759	0	0.884178
158414	122450	98	50027	37927	90	106716	81722	94	820	735	0	5155	4177	41	599	459	0	0.884178
234399	169615	104	74900	54829	100	142647	103867	102	987	782	0	7480	5455	48	-206	224	0	0.885212
188783	144688	106	82482	64322	95	94034	72542	96	855	550	0	4679	3848	40	1441	1314	9	0.885212
165826	146602	92	50202	43141	88	117661	101341	92	997	832	0	5698	4925	40	842	876	0	0.886246
95556	90054	87	34324	31879	81	50059	46138	82	794	532	0	2855	2596	30	-411	419	0	0.88728
155921	126580	92	63759	52091	90	78864	61351	92	896	764	0	4270	3528	37	461	685	0	0.888314
109196	90776	99	42415	36039	85	64084	52616	86	512	349	0	3301	2670	33	-266	280	0	0.889349
127325	119557	99	50937	48276	83	77447	73337	85	881	735	0	4120	4089	32	32	260	0	0.890383
168639	132198	98	54559	42836	93	98666	77229	95	876	883	0	5136	4090	41	1089	832	0	0.890383
265542	178256	116	86006	58376	111	177586	120522	113	1333	958	0	9646	6389	58	-71	454	0	0.891417
164960	139576	95	65792	56346	91	101196	83460	92	955	727	0	5340	4843	41	314	541	0	0.891417
116285	111035	82	33096	30561	81	60207	55834	82	749	762	0	3287	3195	31	-483	125	0	0.892451
67178	66258	75	16868	16734	50	44463	43872	75	176	307	0	2170	1979	23	-626	114	0	0.895553
117827	107694	84	44065	40113	84	54414	48329	85	776	520	0	2954	2629	30	141	399	0	0.895553
264976	177353	119	88530	61453	116	162023	107672	119	1747	1150	13	8557	5695	55	331	795	0	0.896587
152196	117403	103	49777	39042	93	100068	78090	95	768	534	0	5255	4174	42	913	666	0	0.897622
90227	84695	93	39844	37362	81	45049	42085	81	428	455	0	2328	2192	25	620	1168	6	0.897622
133584	121572	89	56379	51229	85	63173	57280	85	650	827	0	3085	2562	31	450	827	0	0.897622
62197	63647	73	24824	25437	58	40138	39716	75	180	257	0	2138	2162	22	-316	251	0	0.897622
137049	120597	88	62388	53946	88	89113	76293	91	152	410	0	4718	3854	37	1129	1326	9	0.89969
129432	119691	85	50130	46408	83	73117	67908	85	859	737	0	3775	3350	34	-489	205	0	0.900724
106129	103453	82	35565	34576	78	65182	62656	80	562	552	0	3747	3685	31	315	321	0	0.900724
185995	141984	97	61243	46772	94	109052	82356	97	1269	730	0	5856	4400	44	1102	824	0	0.900724
84819	86227	79	39228	39624	76	58175	57810	78	580	555	0	2881	2975	27	840	1328	7	0.900724
359210	181597	229	139953	63878	206	209947	103634	209	1989	937	0	11098	5193	81	-417	481	0	0.90486
116299	97153	90	41952	35196	84	75254	59796	87	455	478	0	3850	3317	34	39	696	0	0.905895
40607	41536	64	18172	18475	50	28053	28312	70	31	191	0	1366	1434	16	188	878	0	0.905895
40790	39733	80	12840	13214	45	20183	20861	55	273	252	0	1037	1056	6	35	318	0	0.906929
78437	71238	94	27738	24830	79	51650	46792	82	372	454	0	2745	2448	28	-436	103	0	0.906929
211325	159727	96	86577	64438	96	130690	95377	99	1514	912	0	6850	5070	49	1040	2035	13	0.906929
148980	115200	94	55064	42333	91	105220	81196	94	711	654	0	5089	3894	41	530	478	0	0.907963
111882	105819	83	54359	50652	82	60068	55655	83	744	672	0	3080	3081	30	-146	604	0	0.907963
55346	56383	75	15189	15933	45	35617	36133	72	77	231	0	2073	2014	22	2169	1551	30	0.907963
195453	144938	100	65496	47655	98	126686	90417	101	1241	735	0	6393	4749	47	399	547	0	0.908997
78542	77141	82	21773	21005	65	52940	51273	77	377	423	0	2752	2749	26	132	526	0	0.910031
373330	238786	152	227285	166676	140	626552	477557	142	5565	4026	43	32391	24824	113	1636	2045	16	0.910031
144080	122648	90	43551	36129	88	93320	78060	90	828	633	0	4740	3845	38	-158	376	0	0.910031
129926	109041	95	47716	40145	87	75105	62405	88	1014	702	0	3995	3491	34	393	458	0	0.911065
98315	93011	83	38648	36274	80	60622	58506	80	656	575	0	2890	2890	28	359	597	0	0.912099
63602	64613	79	20408	20620	55	34512	34349	73	216	221	0	1607	1659	18	663	654	0	0.913133
166197	133426	94	68809	56160	92	75110	58937	91	1020	802	0	3658	2890	37	693	928	0	0.914168
58053	61112	65	21910	22117	56	31691	30111	73	181	202	0	1443	1341	17	666	1134	6	0.914168
200588	165254	99	85319	69964	94	87198	70797	95	869	729	0	4880	3950	39	-132	446	0	0.914168
39751	39233	82	10886	10995	43	19798	19442	58	378	393	0	789	971	0	-146	619	0	0.915202
50265	49968	74	18370	18470	55	30234	30037	72	163	225	0	1540	1502	16	-9	457	0	0.916236
122579	119482	84	47846	45772	81	73777	69863	83	659	886	0	4323	4135	34	669	810	0	0.91727
107816	89123	86	35761	29421	85	60166	49639	87	424	373	0	3113	2603	31	-96	264	0	0.91727
161635	137341	91	77340	64600	90	105126	87606	92	1310	920	0	5594	4951	39	-240	443	0	0.91727
108718	97740	84	44601	38916	82	59727	51024	84	656	514	0	2987	2513	32	152	643	0	0.918304
178378	143751	97	63720	50212	91	83162	64996	92	874	586	0	4423	3794	37	65	674	0	0.918304
213335	160253	113	81078	60701	101	100641	76334	102	1346	965	0	5219	4256	42	863	886	0	0.919338
45771	44746	73	11675	11662	43	27326	26626	71	149	265	0	1326	1368	15	252	542	0	0.921406
78199	74062	93	27712	26773	75	48775	46693	77	383	295	0	2493	2532	26	-31	421	0	0.921406
258537	186001	124	91068	66423	117	136508	99182	119	1130	714	0	7094	4956	50	441	651	0	0.922441
112408	94918	86	51109	41817	85	58446	47857	86	825	772	0	3148	2843	30	-97	312	0	0.922441
270462	195327	126	116112	86101	112	147520	108449	112	1270	1005	3	7700	5615	50	2513	1519	15	0.923475
76331	75266	87	15601	15781	48	52397	51891	77	377	324	0	2575	2579	27	130	442	0	0.923475
154467	145107	90	55177	50848	84	104379	95567	87	1031	845	0	5596	5397	39	-275	464	0	0.923475
90916	86303	85	29427	28786	77	52547	51231	79	87	289	0	2585	2427	26	749	507	0	0.924509
249769	182238	118	85964	61225	104	156081	114322	106	1577	1212	15	8465	5948	52	870	817	0	0.924509
65981	61457	79	22991	21949	70	35756	34277	76	524	415	0	1908	1821	22	319	625	0	0.925543
64436	63731	76	16022	16396	49	38358	39146	74	367	306	0	2022	2149	22	-136	379	0	0.925543
199289	152933	104	75996	58477	97	106900	81774	98	1289	1060	5	5683	4279	45	37	302	0	0.925543
217070	159760	107	78456	56599	101	108243	78112	102	1035	764	0	5594	4451	43	39	367	0	0.928645
102011	99400	85	31835	31273	79	56341	56038	82	322	481	0	3372	3078	32	91	582	0	0.928645
98919	100024	81	46676	46210	77	58961	58225	79	385	445	0	3097	2901	29	1318	1778	11	0.928645
71865	69209	81	25802	25197	76	40179	39546	76	565	345	0	2172	2148	24	343	629	0	0.928645
50582	51173	77	13555	13436	46	29338	29378	71	248	321	0	1512	1552	17	-277	371	0	0.928645
102939	100034	83	33168	32402	78	57914	56530	80	586	583	0	2972	2842	29	-188	251	0	0.929679
125810	101971	100	42847	34562	88	79107	64519	90	546	601	0	3991	3431	37	170	609	0	0.930714
138529	122106	89	70405	61917	88	72052	61678	89	647	763	0	3873	3162	35	265	537	0	0.933816
98184	95314	86	32753	31672	78	59464	57025	81	589	562	0	3204	3024	31	-69	162	0	0.936918
108528	105752	80	42782	41290	79	72627	71007	81	615	417	0	3280	3505	29	855	712	0	0.937952
67276	64914	92	22400	22432	65	28532	28086	75	391	402	0	1531	1520	17	171	587	0	0.937952
203159	167282	102	83886	69131	96	121213	99122	98	1541	1050	6	6586	5506	44	274	398	0	0.937952
168125	139959	92	48271	39303	90	97683	78518	94	872	608	0	5000	3668	41	497	1048	4	0.938987
159070	126999	95	53480	43661	90	85239	65488	94	1016	871	0	4464	3698	39	-139	224	0	0.938987
166529	135816	98	77740	64282	90	98737	81270	92	1103	797	0	5493	4528	41	1314	1173	7	0.940021
82289	78646	79	33731	31853	78	33918	31892	78	231	386	0	1849	1823	20	-21	329	0	0.940021
84763	74295	84	29367	25850	78	50839	43801	81	497	257	0	2492	2261	29	-115	357	0	0.941055
70037	68643	87	30108	29911	75	35957	35824	75	357	361	0	1939	1907	20	-33	379	0	0.941055
43146	43139	80	20441	20584	58	24817	24291	71	48	215	0	1358	1436	16	-191	328	0	0.942089
93632	89827	86	46639	46410	78	54429	52503	78	475	441	0	3062	2802	30	7	502	0	0.943123
317135	209568	125	129132	93835	122	266756	186695	126	2219	1389	22	13372	9624	63	589	680	0	0.943123
108153	105891	81	37033	36008	78	69433	67779	80	549	628	0	3726	3667	31	226	1000	1	0.946225
195254	152094	103	76919	59778	95	93082	72581	95	818	860	0	5079	4074	42	-252	287	0	0.946225
124377	103568	91	44705	37171	84	70167	59108	86	585	492	0	3447	2888	33	127	435	0	0.94726
121789	119373	84	58922	56991	82	82903	80262	83	789	974	0	4431	4469	34	954	512	0	0.948294
147162	125339	90	47003	39414	88	101077	84470	92	887	689	0	5317	4524	40	-542	240	0	0.948294
78463	73843	80	28651	26034	71	52373	47991	78	221	252	0	3025	2725	31	-50	428	0	0.948294
214492	168160	109	53768	40468	98	105271	81511	102	872	769	0	5817	4544	43	827	837	0	0.949328
387357	229975	173	159205	103049	156	229374	134509	156	3229	1793	36	12511	7495	63	883	803	0	0.950362
45651	49520	55	19499	19945	51	25420	24746	71	74	220	0	1429	1328	17	-147	401	0	0.950362
132208	111604	89	53494	45027	87	64936	53635	88	931	628	0	3578	2970	32	313	558	0	0.951396
114822	109919	98	35723	35370	80	50473	48443	81	473	483	0	3063	2775	30	270	388	0	0.95243
248648	185639	113	171077	134017	116	167719	121137	115	1690	1350	20	9360	6910	55	67	494	0	0.95243
164050	133984	102	53101	41214	90	70750	55772	90	822	807	0	4074	3158	38	395	711	0	0.953464
125598	113031	87	49042	44961	86	73474	66009	87	719	616	0	4091	3323	36	628	603	0	0.954498
181692	145220	96	83205	67553	94	96923	77942	95	938	898	0	5208	4263	39	1464	1236	10	0.954498
216556	165620	102	69708	53877	99	128231	95177	102	1221	935	0	6669	5121	46	483	741	0	0.954498
37663	38850	72	15296	15511	47	16960	16810	49	26	162	0	887	905	0	-177	288	0	0.955533
234361	184793	115	115754	91867	108	109899	85995	107	1211	987	0	5885	4705	43	669	756	0	0.955533
127223	116581	91	55307	50995	87	77011	69468	87	1027	951	0	3943	3733	32	594	781	0	0.956567
193171	152472	97	63312	49561	93	98990	77932	94	1108	746	0	5477	4158	43	945	848	0	0.956567
55150	56664	66	19396	19640	52	27450	27451	71	256	257	0	1455	1355	15	255	623	0	0.956567
47618	47147	73	13859	14043	45	23618	23548	59	127	201	0	1115	1280	12	8	328	0	0.957601
154609	125132	94	57262	46213	90	89281	70199	92	758	638	0	4513	3715	37	-252	294	0	0.957601
83824	77948	82	34707	32200	78	44156	40970	79	182	360	0	2334	2223	25	48	320	0	0.957601
79758	71740	86	34071	29992	79	35989	31757	78	195	257	0	2081	1605	24	429	839	0	0.959669
296131	174105	139	108729	66563	129	152565	90067	130	1753	924	0	7971	4657	58	1696	898	0	0.960703
69054	70647	73	14976	14976	48	50632	48823	76	530	448	0	2576	2575	26	-73	250	0	0.961737
152246	133042	91	43193	36170	88	75138	62908	92	1094	783	0	3857	3379	34	1741	1024	4	0.961737
98878	93263	89	29822	28194	78	68304	64518	82	595	650	0	3592	3326	32	228	753	0	0.962771
67149	67480	75	21255	21257	62	33654	32872	75	364	254	0	1866	1923	21	482	725	0	0.96484
125494	120041	88	41031	39743	81	62734	59495	84	834	795	0	3370	3254	30	552	324	0	0.96484
18431	17099	61	16117	16644	51	932	749	0	1100	989	0	509	416	0	1722	1549	19	0.966908
239176	172820	106	90023	64254	103	129091	91500	104	1505	895	0	6596	4642	48	717	589	0	0.967942
185002	148411	96	86330	72492	93	132663	107333	96	1271	1237	13	7227	6029	46	814	564	0	0.967942
211646	156903	97	79851	58903	96	109998	77748	98	1164	862	0	6045	4362	45	231	793	0	0.967942
117198	115421	82	38727	39019	79	67086	65985	82	424	461	0	3525	3466	32	210	366	0	0.968976
88193	86526	92	31310	29663	80	63578	59184	94	379	399	0	3325	2938	31	-184	236	0	0.968976
123411	99522	96	46529	38491	86	69913	56373	88	504	461	0	3538	2811	33	1108	881	0	0.97001
198097	149441	113	74470	58440	95	112118	84314	97	1131	870	0	5804	4130	45	1190	476	0	0.97001
222511	179375	98	87921	70964	97	133792	106043	101	1495	1130	14	6826	5492	46	370	924	0	0.971044
60377	60876	75	24989	24856	66	34903	34130	74	294	176	0	1718	1781	19	-184	204	0	0.971044
38117	38114	71	20307	20656	55	20219	19668	55	181	271	0	1051	1091	8	572	923	0	0.972079
108134	105453	80	29873	29119	77	70253	66909	80	801	612	0	3680	3604	31	555	877	0	0.972079
254827	189454	116	110036	85780	110	98770	70558	109	1820	1157	14	5759	4264	44	661	596	0	0.974147
101103	100307	80	33090	32886	78	66038	63589	80	759	718	0	3762	3614	31	209	562	0	0.974147
100736	96414	91	41033	40038	80	57556	55820	83	714	698	0	2865	2689	28	47	488	0	0.975181
149331	130726	98	65130	58931	88	88666	77690	89	771	894	0	4675	4053	38	1253	1463	10	0.976215
56042	53123	79	21821	20272	60	33184	31450	74	464	309	0	1625	1527	17	-346	89	0	0.978283
171193	141970	97	59116	49957	91	101958	81245	94	972	680	0	5708	4350	44	-413	369	0	0.980352
78848	78016	84	25649	25296	66	51321	49311	76	773	467	0	2437	2532	25	-190	282	0	0.980352
179581	134279	97	58563	41878	95	95321	70407	96	1045	890	0	5125	3698	45	-30	386	0	0.981386
168775	138625	90	72881	58830	90	70365	54360	90	679	654	0	3963	3086	36	298	511	0	0.981386
96369	91898	88	31116	30601	79	57307	54548	81	263	380	0	3132	3010	29	173	805	0	0.98242
331469	217054	136	77346	52051	131	206229	132648	133	2189	1387	26	10655	6997	58	1321	1622	13	0.983454
125291	116447	86	58581	53596	85	69383	63867	84	738	789	0	3518	3272	32	668	805	0	0.983454
53720	52554	78	21578	21925	66	22469	22562	65	350	210	0	1212	1368	13	421	600	0	0.983454
100130	98701	80	30374	30077	77	70732	69406	80	560	596	0	3749	4023	30	865	1035	4	0.984488
40611	42367	69	12968	13402	44	21659	22255	55	496	356	0	1139	1159	10	-11	241	0	0.984488
63421	60713	81	23136	22948	63	34309	34142	74	379	374	0	1779	1752	20	-201	379	0	0.985522
109968	102599	85	28574	27109	77	46062	43267	80	405	367	0	2285	2253	24	314	591	0	0.985522
92561	91259	82	29152	28854	76	55459	53718	78	249	484	0	2738	2680	26	1006	611	0	0.985522
153823	136406	95	52235	45687	85	82089	71523	87	869	800	0	4380	3711	36	560	810	0	0.989659
166243	138381	91	78817	64408	91	97384	81006	93	969	606	0	4984	4498	38	969	1354	8	0.989659
77347	77515	79	21898	21604	61	51483	49805	78	471	447	0	2262	2206	24	-124	444	0	0.989659
126478	124096	83	39080	37829	80	63835	62039	83	824	913	0	3342	3251	31	-183	165	0	0.990693
111702	107957	83	31330	30682	78	50723	49306	81	687	619	0	2867	2705	28	460	790	0	0.991727
21937	21620	62	10164	10597	40	9371	9620	39	40	165	0	538	610	0	447	636	0	0.991727
134806	118608	97	58205	51385	88	84448	72907	90	906	747	0	4789	4141	36	186	641	0	0.992761
111836	111043	81	34379	33700	79	55367	53411	81	666	728	0	3423	3371	30	-199	377	0	0.993795
88545	86932	77	20493	20118	57	50159	49253	77	452	571	0	2346	2187	26	51	437	0	0.994829
104415	101395	90	36030	35866	78	67307	65435	81	779	641	0	3532	3432	30	666	936	0	0.995863
112481	102502	86	40156	36112	83	63949	56470	85	470	588	0	3588	3123	34	-402	452	0	0.995863
205032	165036	107	67751	52470	95	87096	70977	97	1557	1031	7	5199	4105	41	1029	591	0	0.996898
139146	126750	87	51726	44549	88	88461	77692	88	901	920	0	4734	4138	39	510	1196	6	0.997932
82539	83103	76	35032	34771	75	59538	57580	78	589	535	0	3106	2989	29	-125	366	0	0.997932
144665	140641	90	76718	73877	85	58103	55792	84	651	746	0	3262	2737	32	504	673	0	1
186310	141385	102	58560	44456	94	107554	81482	96	1213	909	0	5868	4424	46	131	457	0	1.00103
68443	67008	78	31280	30197	75	30839	29779	74	230	266	0	1531	1444	16	429	1004	2	1.00207
180956	155658	96	79032	68938	92	114481	100349	93	1143	816	0	6312	5869	41	1726	1926	20	1.00207
417789	252674	159	139990	86414	147	309445	185407	151	2869	1766	32	16155	10317	68	1254	1306	10	1.00207
135195	128315	88	33332	32372	81	85057	80988	86	837	925	0	4639	4270	35	984	1468	11	1.0031
121521	115482	94	38502	36472	82	74290	69172	99	683	722	0	3557	3365	31	-109	371	0	1.0031
131978	116337	92	43063	37710	86	83650	73782	89	489	306	0	4327	3906	36	-245	107	0	1.00414
121940	111912	95	43433	39790	82	61682	56044	84	753	691	0	3205	3031	30	685	513	0	1.00517
73184	73041	80	21934	21893	60	48484	47768	76	357	311	0	2700	2664	26	112	485	0	1.00724
173951	152147	97	80931	71844	91	73651	65860	91	924	953	0	4145	3691	37	726	794	0	1.00724
52025	53127	71	12748	13203	42	31131	31324	71	214	257	0	1764	1744	19	33	215	0	1.00724
62286	62076	80	22075	21856	66	25444	25264	72	513	358	0	1545	1464	17	-200	262	0	1.00827
218897	166149	103	86874	65624	98	129223	96674	99	1367	1007	2	6779	5336	45	1007	831	0	1.00931
48299	48981	71	9826	9629	42	24322	24143	69	5	167	0	1200	1107	9	-42	285	0	1.00931
158940	125730	95	64509	51171	91	91625	71191	92	771	757	0	4697	3684	41	-195	472	0	1.00931
279939	188167	124	101265	68137	117	141278	97452	119	1620	812	0	7851	5260	51	686	579	0	1.01034
103082	89168	86	37460	31207	84	73093	59937	88	535	444	0	3562	3024	33	-134	396	0	1.01034
58767	58012	87	24498	24893	67	24329	24780	71	-65	112	0	1377	1356	14	152	574	0	1.01138
230677	160676	113	96644	69309	101	108877	75101	103	1153	931	0	6011	4123	50	580	928	0	1.01138
148100	121607	90	58882	46126	88	73636	59401	89	744	486	0	3604	2839	36	-228	168	0	1.01241
185860	145637	111	60223	47590	93	77928	62685	93	727	616	0	4362	3386	38	439	622	0	1.01344
178123	145791	96	60719	49088	91	89986	72171	93	1101	792	0	4731	3735	41	162	337	0	1.01344
49404	49164	72	14733	14874	47	29737	29571	71	250	288	0	1443	1351	16	66	178	0	1.01448
100039	98469	80	26626	26311	76	62919	60023	80	566	428	0	3214	3410	27	1105	1294	9	1.01655
172374	143582	94	77661	64978	91	92554	77357	92	917	824	0	5010	4329	38	701	568	0	1.01655
174841	147337	91	77130	63050	90	87496	73422	91	1152	949	0	4739	3991	39	-42	621	0	1.01655
347533	211328	165	217874	153503	162	275123	191010	163	2954	1879	25	14678	10103	88	1558	947	0	1.01861
146136	128244	87	55537	48939	87	79171	68207	89	986	675	0	3965	3478	35	12	506	0	1.01861
55839	56858	76	23567	23557	69	27444	26948	72	175	289	0	1574	1641	16	920	1164	6	1.01965
155630	126816	95	56079	46078	90	87409	69176	90	751	743	0	4522	3727	39	276	489	0	1.01965
198223	151717	113	84939	65401	98	94597	70654	113	1018	916	0	5453	3833	45	-113	442	0	1.01965
93701	87718	82	35892	32722	81	55585	50492	82	531	457	0	3000	2647	30	-305	350	0	1.02068
226890	196498	98	65430	55324	96	121422	101714	98	1252	1205	13	6933	6100	42	217	372	0	1.02068
119905	104285	86	43763	36973	84	86795	75198	86	367	397	0	4533	3846	37	88	631	0	1.02172
43522	43868	75	16329	16614	51	20953	21067	58	311	276	0	838	924	0	189	614	0	1.02378
111144	93581	88	39849	32538	85	71457	57635	87	113	334	0	3726	2800	37	425	552	0	1.02482
78560	76026	86	25763	24761	75	55396	52970	78	442	412	0	2663	2541	28	-96	338	0	1.02585
72654	73117	76	30358	29870	75	44462	43072	75	266	341	0	2162	2150	22	-33	254	0	1.02689
61211	59568	81	25375	25419	69	34024	34148	74	322	356	0	1886	1670	21	398	463	0	1.02792
356924	202912	149	178293	104512	148	294241	174255	152	2738	1660	32	15845	9485	70	668	822	0	1.02792
263224	206384	111	55219	39681	108	159443	124298	112	1293	1392	17	9046	7228	51	655	892	0	1.02792
57216	55557	78	23455	23691	62	21109	20966	60	160	270	0	939	1161	9	-30	260	0	1.02792
141303	115027	96	44460	37148	87	85419	70794	90	869	767	0	4419	3734	37	576	582	0	1.02896
209474	160218	103	88920	68936	100	109005	82973	102	1258	915	0	5699	4145	44	370	948	0	1.02896
231912	164241	110	77286	56007	102	134690	94062	106	1152	893	0	6912	4998	48	1761	946	0	1.02999
42706	45534	70	17750	18264	48	26757	27266	69	375	343	0	1438	1374	14	-107	457	0	1.03102
322225	165558	149	138913	78432	145	173844	80465	147	1760	724	0	8779	4355	83	1958	1207	11	1.03102
132421	116215	86	45859	38940	85	79079	66419	88	671	609	0	4057	3333	37	-297	242	0	1.03102
103709	91375	93	35269	31050	82	47388	42126	83	395	462	0	2610	2302	28	-147	322	0	1.03206
56160	56031	79	22199	22511	59	30596	30311	74	162	268	0	1589	1584	18	-383	95	0	1.03206
111352	108327	89	51664	50636	80	68394	65086	81	702	571	0	3496	3392	30	1012	1041	6	1.03206
150799	121602	95	55302	44844	89	69814	57618	89	584	574	0	3842	2970	37	258	367	0	1.03619
135320	122909	86	61360	54451	84	88858	79163	87	599	744	0	4763	4290	38	1172	852	0	1.03619
138472	111852	96	49447	40540	88	83912	68188	90	656	435	0	4739	3929	38	35	534	0	1.03723
136367	114599	90	55087	47403	88	78852	66358	89	853	705	0	4136	3346	38	290	729	0	1.03826
97723	96469	80	22481	22714	58	62972	61631	81	342	435	0	3211	3114	30	778	599	0	1.03826
196085	174687	111	45522	40634	91	79058	69439	94	1282	874	0	4473	3868	38	234	754	0	1.04033
137320	120255	90	46086	39675	88	77543	66460	89	686	637	0	4012	3596	34	-469	378	0	1.04033
77934	75457	82	26884	24582	75	55301	49616	78	393	463	0	2721	2278	28	504	846	0	1.04033
315841	221709	121	138915	98419	118	222369	157499	121	2628	1683	30	11884	8475	61	1484	1556	14	1.04033
129930	122678	84	52462	48014	84	95585	86756	85	758	919	0	5222	5072	38	1133	1248	7	1.04033
243784	188103	124	105877	84276	107	133487	105833	108	1083	905	0	7211	5637	46	758	1319	8	1.04137
77930	77285	86	16772	16986	50	47093	45564	77	275	496	0	2503	2435	25	-265	192	0	1.0424
140601	118370	95	50207	42254	88	89412	73430	91	917	660	0	4877	4148	40	560	543	0	1.0424
115773	108988	92	36749	35300	80	62457	58856	83	726	522	0	3392	3240	31	139	467	0	1.04343
350656	220120	141	118796	75807	135	221204	135620	138	2011	1217	17	11858	7385	62	755	1124	5	1.04447
156772	124534	95	57456	45520	90	88787	69280	93	734	746	0	4537	3557	39	374	542	0	1.04447
193869	153425	97	83797	67882	96	107075	84648	98	816	618	0	5664	4767	42	96	599	0	1.0455
208186	171527	98	83423	67790	96	124276	100872	97	1333	1156	10	6832	5589	44	677	937	0	1.04654
73465	67011	89	33610	30060	77	38251	34733	77	364	280	0	2059	1958	20	305	854	0	1.04654
76896	74686	80	20526	19703	59	43729	42752	76	325	365	0	2109	2196	23	609	584	0	1.0486
62000	59020	79	21925	21872	61	35756	36329	74	202	199	0	1678	1644	17	450	899	0	1.0486
64742	63995	80	19666	19700	54	41501	41164	74	198	218	0	2180	2194	23	-356	99	0	1.04964
125289	107146	95	43304	36135	85	75438	64732	86	807	802	0	3828	3215	35	999	724	0	1.05067
103355	93544	84	36684	32287	82	73620	64472	85	494	402	0	3777	3278	35	312	570	0	1.05067
113678	110608	82	30821	30678	78	72573	70846	81	407	481	0	3431	3105	31	267	760	0	1.05067
156238	121542	94	55861	43042	91	111052	85051	94	899	623	0	5691	4297	45	-26	336	0	1.05067
226057	191213	103	85132	72014	97	228852	192262	101	1670	1141	13	12034	10274	56	343	622	0	1.05171
164560	141498	91	58060	50199	89	128561	113624	92	1021	1076	7	7046	6105	45	261	571	0	1.05171
158832	130721	93	63458	52879	90	86570	70532	92	646	620	0	4538	3667	39	402	528	0	1.05274
98133	96460	83	36007	35532	77	61958	60613	80	310	479	0	3222	3069	29	862	911	0	1.05481
66176	65554	76	24046	23547	64	44122	43345	75	135	224	0	2219	2218	23	257	645	0	1.05481
82928	75232	80	28951	25418	78	51593	45201	81	435	370	0	2344	2071	26	-329	227	0	1.05688
83651	75868	81	37682	33520	80	42430	36739	81	530	355	0	2434	1967	28	136	403	0	1.05688
175960	133105	103	53579	41517	91	111361	84091	94	940	849	0	5921	4197	45	-7	179	0	1.05688
228853	166893	105	84172	63612	100	136440	97543	102	1272	985	0	7276	5231	50	672	918	0	1.05895
176543	135983	92	74753	57163	93	100669	75153	94	882	708	0	5430	3914	45	1147	1541	11	1.05895
97535	80966	85	43624	36923	84	62268	51469	87	598	598	0	3503	2603	36	-536	54	0	1.05895
232435	179096	102	128321	99172	100	214367	158740	103	2134	1773	24	11306	8463	58	1473	1573	17	1.05895
58980	58564	74	23972	24438	59	38954	39518	73	42	173	0	1956	2076	21	-510	218	0	1.05998
139168	113168	93	58518	48080	88	63644	50152	89	739	526	0	3583	2871	35	-144	175	0	1.05998
92140	89206	83	42421	41531	78	62040	58671	79	561	443	0	3112	3170	28	-35	456	0	1.06101
232224	165220	108	73451	53812	106	147960	104665	109	1099	832	0	7483	5114	49	692	976	0	1.06205
55043	56267	73	20300	20469	55	32101	32619	71	374	244	0	1352	1458	15	242	741	0	1.06205
105246	88361	90	42671	35754	84	68180	56270	86	415	604	0	3662	3173	34	-182	408	0	1.06205
177123	151638	92	53622	44922	92	113109	95732	94	981	954	0	5851	4842	42	883	1605	11	1.06412
87234	77890	82	35121	31088	81	58130	51379	83	169	280	0	2965	2370	29	536	726	0	1.06515
150312	117737	101	55838	44030	90	72111	54692	93	618	457	0	3610	2802	36	487	509	0	1.06515
350525	233486	131	119031	80268	127	216282	140040	130	2029	1518	25	11392	7181	62	212	485	0	1.06618
166126	137771	94	68122	55615	91	105773	86488	92	737	539	0	5724	4693	42	951	1298	11	1.06722
160770	129519	95	62699	49316	91	98118	77670	93	888	697	0	5131	4201	41	33	797	0	1.06825
302970	222361	116	108063	79809	112	136757	100737	113	1749	1140	11	7870	5941	50	858	614	0	1.06929
146251	129987	88	45896	39778	87	87308	73337	91	797	643	0	4443	3832	36	-280	325	0	1.06929
80721	78531	79	21140	20759	59	50942	49283	77	512	443	0	2738	2629	27	739	847	0	1.06929
138713	120664	91	47374	41789	85	91527	77655	89	815	844	0	4927	4228	39	498	448	0	1.07032
134759	118892	95	59912	51689	87	86988	77267	89	870	1002	1	4409	4196	34	352	825	0	1.07135
133917	115835	88	58432	48606	88	82081	68564	90	840	704	0	4002	3246	37	634	980	0	1.07135
112483	104662	87	42550	39195	82	55799	51758	82	592	637	0	3028	2782	28	965	821	0	1.07239
168205	133772	98	64230	50738	91	107559	85005	93	700	585	0	5594	4438	42	685	957	0	1.07342
139081	133402	91	57366	55257	84	60444	57358	85	623	765	0	3215	2785	31	856	1161	8	1.07342
209923	172361	100	92241	76325	97	129051	107054	98	1711	1240	14	6802	5539	46	502	797	0	1.07446
117308	108750	84	48629	44519	82	66174	60642	83	894	724	0	3338	3203	31	586	482	0	1.07446
113853	112361	87	49675	48458	81	62970	60691	82	611	513	0	3380	3308	30	373	573	0	1.07446
144105	135355	88	54715	51586	83	62166	58431	84	989	753	0	3427	3230	31	534	338	0	1.07549
114031	98688	84	50793	43725	84	55030	46525	85	771	573	0	3019	2781	29	440	627	0	1.07549
73679	72953	78	21170	21130	56	46875	46722	76	152	282	0	2644	2426	27	169	511	0	1.07549
58667	56296	77	12946	12766	45	34784	34656	74	157	245	0	1777	1709	21	647	474	0	1.07653
125320	117015	100	32499	30805	81	62579	59192	100	710	571	0	3471	3195	30	272	514	0	1.07653
109902	107478	84	34537	33726	78	69358	66787	81	438	374	0	3748	3563	33	179	512	0	1.07756
106868	103753	90	42044	40840	79	57446	55646	81	689	533	0	3115	3011	30	419	524	0	1.07859
70333	67774	83	27807	25507	76	37541	35168	80	431	465	0	2013	1833	21	-326	448	0	1.07859
313016	230514	120	151957	110071	120	259347	193778	122	2354	1930	27	14152	10952	63	1045	710	0	1.07859
88931	75764	84	35098	30169	82	50763	42967	84	559	545	0	2877	2399	30	17	301	0	1.07963
318614	229877	130	210726	153080	129	326420	245752	131	2663	2116	29	17533	13085	71	380	647	0	1.08066
190249	155245	96	76568	61077	92	100801	80230	94	857	667	0	5622	4292	43	-238	373	0	1.08066
179922	144568	101	63367	48859	93	114011	92943	97	1095	861	0	6729	5497	46	2100	1318	8	1.08273
125403	111619	86	60634	53271	85	72149	62721	86	552	576	0	3828	3686	32	859	1039	3	1.08376
353589	227326	138	106581	67664	135	259952	166768	138	2664	1632	32	13846	9128	63	236	1128	5	1.08376
174128	137880	94	79028	61810	93	90665	72373	94	1141	832	0	4972	4010	40	921	1090	4	1.08376
148440	134735	85	71704	63364	86	96510	85150	88	1095	894	0	5076	4379	40	743	702	0	1.08376
127542	109539	89	47139	40256	86	57653	49277	86	769	570	0	3110	2560	32	59	340	0	1.0848
176997	148931	101	72852	61508	90	119461	100203	91	1249	929	0	6047	5059	44	-478	205	0	1.0848
104278	103218	83	41151	40523	79	60755	58673	80	704	772	0	3040	2939	29	792	1097	6	1.08583
210909	157336	104	64986	47631	101	145972	108251	104	1042	746	0	7659	5551	51	53	486	0	1.08687
55884	58500	72	16474	16565	49	32754	32631	72	227	270	0	1663	1661	21	85	668	0	1.08687
184114	144915	93	78755	60946	93	108269	82668	95	1036	933	0	5787	4410	44	1444	1418	19	1.0879
197386	177972	100	61473	55854	90	104589	95615	92	1358	1225	15	5387	4832	38	268	540	0	1.0879
132789	114106	86	47560	38866	85	92979	77728	88	784	651	0	4569	3638	41	265	877	0	1.0879
120823	103158	88	45320	38298	86	73470	61933	88	512	569	0	3748	3012	35	286	650	0	1.08893
180559	144106	97	73684	59077	94	108178	85368	96	687	771	0	5937	4727	44	759	594	0	1.08997
38119	39155	76	14152	14101	48	20851	21025	62	149	157	0	1026	1040	5	248	528	0	1.09204
69504	69805	85	17302	17385	53	39444	39197	76	-36	215	0	2121	2084	21	348	666	0	1.09204
33914	34327	69	15055	15293	49	15804	16164	49	0	163	0	645	775	0	-25	254	0	1.09307
49236	51409	61	19439	19571	55	27617	27353	72	177	164	0	1386	1422	15	-182	168	0	1.09307
149166	128844	97	60064	50873	90	67516	56889	91	586	723	0	3662	2999	34	848	1045	3	1.09514
54717	55275	79	22152	21877	63	27629	27321	73	99	176	0	1575	1537	17	-206	198	0	1.09617
78491	77984	79	39695	39389	76	45660	45923	76	471	349	0	2315	2287	24	342	1074	4	1.09721
313703	235011	128	136549	105213	126	275528	211416	128	2089	1932	22	14923	11450	66	1870	1667	20	1.09824
166048	132957	101	67246	55870	92	77802	63489	93	726	561	0	4076	3251	39	665	782	0	1.09928
80978	78313	88	33680	33088	75	41846	41767	76	295	288	0	2098	2265	22	-501	80	0	1.09928
56839	58977	74	16997	16963	51	36389	35053	73	390	260	0	1817	1662	19	-456	67	0	1.10134
248373	172387	113	71895	50661	104	157159	107729	107	1118	966	0	8400	5711	52	488	1087	5	1.10238
187749	143174	100	76493	59623	95	117389	89440	96	1301	918	0	5859	4499	44	153	305	0	1.10238
53312	54631	64	17023	17700	47	34071	34900	72	242	404	0	1700	1699	20	450	730	0	1.10341
104296	100700	86	42420	41345	78	58159	56168	81	479	334	0	3040	2976	29	619	628	0	1.10548
94098	93650	79	38690	38460	77	55426	55249	79	432	423	0	2769	2870	27	76	462	0	1.10548
188428	148520	96	68999	54611	94	100069	81177	95	1132	870	0	5451	4425	42	436	883	0	1.10651
214309	157117	109	72059	52470	99	122071	90977	100	1096	873	0	6563	4945	47	959	1041	6	1.10651
151699	124150	93	67079	54096	90	89768	69026	94	912	680	0	4615	3546	39	-26	219	0	1.10755
181456	139065	94	55641	42161	93	104573	77128	95	668	687	0	5319	3889	43	424	416	0	1.10755
268396	182653	112	119607	84663	109	194042	132351	111	1787	1241	17	10562	7512	57	1629	941	0	1.10755
63538	66415	73	24953	25240	61	35862	35754	73	458	265	0	1850	1737	20	129	401	0	1.10755
56524	58540	73	16276	16793	47	36610	36573	74	308	341	0	1901	1916	23	-554	215	0	1.10962
154794	119321	97	50787	38798	91	95669	72509	94	673	597	0	5135	3978	40	151	352	0	1.11272
204510	169201	100	67801	54701	97	110565	89342	99	1283	1110	10	6013	5098	42	1355	934	0	1.11272
75293	72470	81	22464	22078	58	39009	38229	77	290	424	0	2234	2294	23	-339	98	0	1.11375
54702	54732	82	18944	19050	57	32604	32146	72	341	225	0	1794	1771	18	-279	410	0	1.11479
56861	56827	73	23038	21882	62	34794	33646	75	287	306	0	1994	1795	22	118	242	0	1.11479
97508	94745	82	38218	37844	79	60564	59387	81	312	415	0	3183	2980	30	532	728	0	1.11686
129128	115122	88	51795	45123	83	65654	58040	85	978	861	0	3616	3302	33	148	487	0	1.11686
138170	124826	88	61432	53839	86	94689	84102	89	696	1017	3	4817	4333	38	-61	370	0	1.11996
130446	118801	92	56251	49642	86	81040	71298	87	863	705	0	4454	4132	35	-187	479	0	1.12099
87615	87686	78	31885	31798	75	36913	36351	76	67	212	0	2146	2101	23	132	520	0	1.12203
126220	105952	88	52534	43520	86	64312	52354	87	753	407	0	3383	2902	33	1262	1004	1	1.12203
65079	64801	77	15461	15169	49	37308	35765	75	369	272	0	1825	1814	21	985	1113	6	1.12203
204420	148332	101	70206	52516	98	120103	89124	102	971	752	0	6346	4967	47	0	565	0	1.12203
58471	60042	75	15930	16404	46	34112	34092	74	176	131	0	1808	1961	22	167	601	0	1.12306
89838	89186	78	33758	33678	75	55466	54260	78	200	330	0	2893	2968	28	502	509	0	1.1241
76126	76031	78	27262	27052	74	44150	43225	76	385	293	0	2370	2470	24	260	775	0	1.1241
112904	110430	81	38710	37593	79	73546	70086	81	711	666	0	3677	3366	32	830	658	0	1.1241
83222	80289	94	28313	27825	76	58069	57568	79	579	447	0	2838	2850	28	272	393	0	1.12513
278523	152448	137	111378	58078	137	135457	73272	137	1306	712	0	7348	3940	77	166	593	0	1.12616
78951	78906	78	14069	14037	46	54720	52684	77	500	534	0	2675	2778	27	-238	455	0	1.1272
168394	136817	93	83084	68400	93	102491	82695	93	1075	799	0	5304	4434	42	426	940	0	1.1272
69250	67005	77	21716	21438	63	42306	42035	76	42	283	0	2054	2134	21	207	755	0	1.12823
83039	73671	81	33482	29300	80	49406	43271	82	276	412	0	2495	2285	28	-96	388	0	1.12823
231092	168422	106	79384	57929	102	142816	102218	105	983	763	0	7373	4922	50	-334	453	0	1.12823
94853	87111	84	33065	28727	82	45366	40448	82	694	510	0	2340	2103	27	170	356	0	1.12823
133382	121360	88	38897	33266	85	66530	59385	86	912	813	0	3757	3144	35	-14	510	0	1.13133
127711	116550	85	51607	46452	84	63326	54612	85	624	613	0	3565	3115	33	77	448	0	1.13133
154101	129014	93	56005	45656	89	79930	67087	91	762	547	0	4373	3601	39	975	774	0	1.13133
143272	122789	89	54911	46978	87	72895	59415	90	857	598	0	3998	3411	36	148	980	0	1.13237
196415	147218	101	82146	61418	100	120974	89206	101	1124	696	0	6250	4667	46	1064	558	0	1.13444
103429	101978	81	42540	41484	79	62246	59874	82	540	308	0	3417	3519	29	573	831	0	1.13547
132730	105476	95	43080	34633	87	82437	64594	92	636	578	0	3877	3128	37	150	547	0	1.1365
101699	99807	83	31529	31179	77	56204	54267	80	652	663	0	2992	2842	30	657	364	0	1.13754
48744	49466	72	15355	15338	48	28850	29651	72	233	260	0	1617	1679	20	144	426	0	1.13754
57616	57104	74	23766	21957	71	36993	34156	75	491	482	0	1996	1827	22	-288	380	0	1.14064
49588	49685	77	13750	13831	46	22899	22827	67	73	121	0	1360	1467	15	160	367	0	1.14168
111378	108278	81	56783	54628	81	79037	75178	83	592	635	0	4257	4156	33	145	815	0	1.14168
46130	47841	71	16217	16263	49	29190	28764	72	337	323	0	1275	1380	14	-158	421	0	1.14271
191297	151417	97	66284	52060	94	91560	71238	95	1152	889	0	4724	3760	40	143	772	0	1.14271
54575	53781	75	23649	23256	73	32467	30667	77	280	383	0	1923	1752	21	-64	379	0	1.14271
262274	189002	109	112777	83729	106	174115	126520	108	1760	1463	20	9181	6733	54	220	705	0	1.14478
110390	107002	81	35259	35008	78	74946	73617	81	668	688	0	4069	3737	33	947	1261	9	1.14581
91536	88405	81	28173	26375	78	58308	56226	81	296	360	0	3045	3038	27	-342	84	0	1.14788
116415	106019	88	44609	40384	83	58097	50758	84	581	638	0	2981	2590	31	542	572	0	1.14891
114904	108794	89	30500	28445	79	68984	64957	83	601	715	0	3625	3481	30	-52	337	0	1.14891
157854	134726	102	46372	39005	88	103616	86570	92	1029	652	0	5255	4523	41	-15	384	0	1.14995
91932	79174	93	36322	31373	82	54471	46705	84	428	363	0	2728	2356	28	-269	174	0	1.15202
210034	163848	103	71282	56236	99	80937	63659	99	1105	884	0	4653	3717	40	35	341	0	1.15305
189885	148755	96	77058	60272	94	112090	88179	94	1122	1186	11	5595	4443	42	310	655	0	1.15512
65655	64445	82	33182	33223	74	31598	31343	74	163	238	0	1536	1647	17	726	728	0	1.15719
125494	105571	103	58981	49106	86	74583	63236	87	555	558	0	3624	3146	34	701	1056	4	1.15822
220823	154546	104	87582	63610	100	103451	72117	101	1262	778	0	5340	3940	43	1156	1297	8	1.16132
72097	73948	79	24294	24271	65	44422	43289	75	575	407	0	2166	2202	23	-338	199	0	1.16132
250725	170768	108	93577	63242	107	175166	120650	109	1449	1097	11	9042	6090	55	595	959	0	1.16236
97732	93623	90	23082	22787	67	56909	56614	78	878	698	0	3091	2857	30	176	530	0	1.16236
94232	92464	80	31323	30655	76	57274	54521	78	520	594	0	3190	3072	29	-680	0	0	1.16339
169630	138232	92	61342	48729	89	91322	75518	91	898	807	0	4741	4095	37	703	722	0	1.16339
104584	102610	84	39510	38611	79	65791	63748	80	269	400	0	3552	3460	31	610	458	0	1.16339
227096	161899	105	70864	50796	101	156446	111652	104	1060	930	0	8162	5849	52	377	701	0	1.16443
43484	46311	58	18391	19018	49	27820	28227	63	232	330	0	1400	1568	16	219	709	0	1.16443
85364	85605	77	26152	24965	69	55053	51623	81	443	648	0	3240	2961	31	161	384	0	1.16443
149103	133123	86	65076	54676	87	99535	84650	88	975	747	0	4837	4077	38	269	629	0	1.16443
162478	125773	99	49857	38581	89	82690	64138	91	645	739	0	4063	3099	39	297	900	0	1.16443
210803	162291	106	96826	77638	98	120425	94277	100	1105	733	0	5823	4316	44	1313	1033	4	1.16649
202782	164144	98	94716	80070	96	114217	90919	98	1059	874	0	6249	5072	43	983	914	0	1.16753
51076	51078	87	18726	19168	52	28368	28554	72	118	202	0	1376	1358	15	201	567	0	1.16753
170212	142285	99	54519	44698	93	100549	82775	95	1068	1125	8	5326	4310	41	541	517	0	1.16753
147994	125005	105	55597	45770	88	78322	64019	90	866	749	0	4185	3553	36	444	770	0	1.17063
237057	182215	115	93479	70894	108	108927	81794	108	1198	1125	9	6054	4406	45	141	365	0	1.1727
210999	159068	105	104252	79730	97	126004	91515	98	1290	942	0	6411	5158	44	1896	1154	7	1.17477
141194	127271	86	41603	36444	86	74416	66788	86	833	717	0	4267	3814	35	1122	1282	9	1.1758
141619	115552	107	48099	39006	95	79983	61238	107	602	477	0	3987	3117	36	102	505	0	1.1758
98211	95722	83	38456	37806	78	63426	60999	79	464	595	0	3364	3381	30	-419	240	0	1.1758
46190	45322	72	16084	16600	46	32326	32085	72	206	243	0	1724	1855	19	-201	227	0	1.1758
46539	45784	74	18834	18937	55	24405	24564	66	42	138	0	1091	1098	8	56	256	0	1.17684
46709	48447	67	16757	16605	52	27966	27719	71	99	210	0	1483	1496	16	594	946	0	1.1789
216430	153889	102	68986	48567	100	136433	95335	103	1123	830	0	6595	4830	48	481	857	0	1.1789
161653	118060	94	56132	41127	92	105637	76606	95	865	525	0	5454	3704	44	-169	237	0	1.17994
82853	74463	82	33126	29700	79	57789	50898	82	458	407	0	3138	2866	31	795	722	0	1.18097
349420	218036	137	143885	95183	134	242852	152503	137	2886	1688	34	13363	8615	63	359	680	0	1.18097
90710	85222	81	30974	29417	79	59668	56411	81	693	492	0	2952	2929	28	231	653	0	1.18097
135438	116404	92	47051	39812	88	94145	81288	90	634	535	0	4836	4082	40	-267	196	0	1.18201
270062	201009	116	109127	83077	114	129135	93755	115	982	788	0	7199	5317	50	123	376	0	1.18304
158889	128573	92	50029	39554	89	87986	70136	91	679	665	0	4657	3674	41	218	507	0	1.18407
156515	130445	90	76123	63662	89	89889	73810	90	1053	778	0	4599	3832	39	209	888	0	1.18407
90083	88883	80	22397	22163	60	56729	55905	78	378	422	0	2980	3088	27	109	385	0	1.18407
196047	149100	98	74833	58447	97	98801	76893	98	1041	736	0	5020	3963	40	405	471	0	1.18511
69759	70407	80	17561	17666	51	34508	34862	74	269	241	0	1802	1700	20	-476	105	0	1.18718
142019	131635	86	47052	43382	84	84242	77810	86	602	715	0	4254	4060	35	-13	463	0	1.18925
139087	119531	99	57219	49605	88	68012	58567	89	544	600	0	3464	3066	33	-7	428	0	1.18925
103671	99362	84	27157	25970	77	68641	66235	81	528	440	0	3703	3411	33	39	576	0	1.19028
80141	78598	77	31484	30889	76	54370	52688	78	540	459	0	2741	2825	27	431	712	0	1.19235
196378	153346	97	67397	52580	94	105825	83031	96	990	827	0	5443	4217	43	328	1175	7	1.19235
45092	45118	82	18021	18268	51	24174	24599	68	305	297	0	1417	1445	15	-442	78	0	1.19338
261321	181119	111	89063	61274	108	167357	114365	111	1291	845	0	8762	5949	52	417	630	0	1.19338
110216	105067	91	25300	24697	73	79610	77656	83	578	575	0	4122	4245	31	966	679	0	1.19545
297201	198905	126	103143	68383	123	192839	128419	126	2084	1412	17	9812	6394	57	243	604	0	1.19648
190046	137595	98	80193	57607	97	112687	78535	98	982	645	0	6127	4050	49	1220	1023	3	1.19752
203691	155623	105	73877	56163	96	95644	72402	97	1070	907	0	5340	4108	43	-221	380	0	1.19752
101259	87194	98	40216	34768	83	64074	55215	84	258	259	0	3311	3001	31	312	374	0	1.19752
259500	177121	106	80923	55194	106	157948	106024	110	1128	834	0	8233	5447	54	1340	887	0	1.19855
107510	104650	82	32285	31296	78	68719	65734	81	670	601	0	3280	3440	29	842	800	0	1.19959
36538	35612	79	13866	13971	47	19843	19749	56	235	226	0	975	949	0	-83	393	0	1.20165
38537	40482	61	17013	17445	52	20786	20721	59	121	159	0	996	1054	6	39	309	0	1.20165
201398	154068	113	81928	62850	96	104309	79698	96	1356	1002	2	5653	4517	44	204	769	0	1.20165
39610	38703	71	14333	14418	46	22435	22000	67	391	257	0	1138	1148	9	113	283	0	1.20269
228841	166201	107	107121	78637	104	123290	90061	107	1430	964	0	6722	4824	49	116	583	0	1.20372
178720	141529	105	56749	42541	94	105751	84301	95	1249	971	0	5567	4650	40	943	810	0	1.20476
102383	89693	85	41473	36466	81	45814	39064	81	532	456	0	2507	2166	26	-166	230	0	1.20579
154964	134471	90	57557	49584	88	99454	86237	92	1137	927	0	5377	4598	40	1195	864	0	1.20579
50227	50536	83	12912	13173	44	34975	35229	71	310	296	0	1544	1548	18	71	746	0	1.20683
120306	110451	82	59232	51545	84	67233	56627	85	720	594	0	3567	3142	36	649	1126	5	1.20683
132639	104484	90	48221	37889	87	83333	64363	90	614	620	0	4507	3323	39	1418	1589	14	1.20683
90443	88026	80	20214	20193	53	53412	52242	80	565	670	0	2867	2919	26	458	875	0	1.20683
70390	68247	73	22662	21764	64	48884	48377	77	205	364	0	2510	2454	27	570	840	0	1.20889
56807	55136	76	21336	21380	57	26140	26010	72	229	185	0	1238	1278	14	-247	302	0	1.21096
63082	64194	67	21998	21955	61	36277	35320	75	295	297	0	2043	1993	23	-57	350	0	1.21096
209586	162322	98	99553	80943	98	101666	76584	98	1061	926	0	5692	4258	44	460	412	0	1.212
130514	120229	97	62832	58970	86	57846	52388	86	606	643	0	3295	3257	30	568	622	0	1.212
117798	112828	81	47650	45864	81	78952	74486	84	892	783	0	4301	3813	34	731	832	0	1.212
56564	57169	68	12268	12457	43	32769	32395	73	246	319	0	1742	1662	18	164	621	0	1.21303
131481	111516	96	54881	47459	87	67863	57822	88	533	574	0	3623	3083	34	316	457	0	1.21303
65129	67092	79	27402	27683	68	40008	39830	75	-17	204	0	2025	1905	22	-138	361	0	1.21406
36736	38584	69	16365	16952	47	16728	17022	47	292	191	0	1028	987	0	99	427	0	1.21406
110135	97059	88	48713	43237	85	53255	46951	84	447	495	0	2731	2446	28	10	309	0	1.2151
142717	124082	100	61429	52665	87	93751	81315	89	750	709	0	5239	4507	40	410	407	0	1.2151
151106	125567	90	57843	47011	88	84386	69757	89	396	764	0	4500	3652	39	536	611	0	1.2151
79391	72878	88	31783	28833	81	44032	40314	81	321	263	0	2506	2147	26	455	777	0	1.21613
164912	140075	107	52258	44616	91	107106	91862	95	1076	967	0	5562	4825	39	-117	264	0	1.21717
148156	119246	92	45045	35500	88	96975	75924	93	1045	902	0	4784	3772	41	732	530	0	1.21717
77427	76553	77	28410	27403	74	49038	47206	77	357	418	0	2702	2608	27	732	583	0	1.2182
46730	45963	75	16009	16279	48	20636	21246	53	164	232	0	1202	1108	8	-586	142	0	1.2182
167045	143302	97	55290	46429	91	108061	91982	92	953	913	0	5795	4754	42	1138	1477	11	1.21923
168761	150080	92	56959	49631	88	96437	84433	91	897	752	0	5037	4429	38	-12	737	0	1.21923
231989	176367	104	83090	63532	96	158406	120609	99	1286	885	0	8078	6505	50	469	697	0	1.22027
58049	61411	67	16995	17549	49	37979	38463	73	332	245	0	2042	2116	23	526	684	0	1.22027
199742	158110	100	56327	43020	95	115813	93603	100	1237	942	0	5876	4479	43	756	808	0	1.2213
117879	115851	82	38058	37663	78	54700	53438	79	529	703	0	2695	2490	27	379	623	0	1.22234
189832	147047	97	78612	60578	97	81706	63448	96	1286	848	0	4082	3168	37	260	422	0	1.22337
133574	121420	90	45993	41054	85	71489	63712	87	596	604	0	3872	3423	36	-329	578	0	1.22441
114887	95743	95	45615	38257	86	66683	55373	87	394	372	0	3189	2640	32	227	669	0	1.22544
54781	54713	79	22511	22556	60	36327	35536	73	384	429	0	1774	1683	20	-327	379	0	1.22647
44341	44352	75	17231	17069	52	23384	22812	70	235	273	0	1286	1192	10	549	738	0	1.22751
42415	42577	71	12707	12628	45	23940	23373	71	179	151	0	1344	1332	15	77	534	0	1.22958
58060	58043	74	14672	14474	49	35943	35502	74	518	390	0	1778	1889	21	805	767	0	1.23061
110450	98313	84	46491	40499	83	70761	61015	85	617	572	0	3490	3111	33	107	311	0	1.23061
217946	158071	104	76013	56130	100	128011	89959	103	854	668	0	6540	4595	48	1139	1154	7	1.23164
67650	68725	74	15415	15890	46	34777	34960	74	464	365	0	2020	1929	22	134	439	0	1.23164
149038	126637	90	57911	47916	86	87848	74598	89	792	676	0	4627	3989	39	1745	1523	16	1.23164
223219	179207	101	100573	83982	97	102505	77087	99	1586	1162	13	5824	4327	45	-397	334	0	1.23164
53533	56714	72	14465	15252	44	28214	28737	70	307	491	0	1563	1521	18	-110	250	0	1.23164
66050	68430	73	26937	27343	61	34195	34394	75	389	276	0	1907	1935	22	-243	172	0	1.23268
76343	75699	76	23129	23006	56	46118	44153	78	237	299	0	2206	2204	24	289	378	0	1.23268
101575	92919	84	42318	39527	79	50065	45869	81	334	440	0	2944	2607	29	124	487	0	1.23268
58448	56541	76	24222	24262	66	23082	22652	63	267	304	0	1507	1237	15	-36	336	0	1.23268
385331	258064	152	119669	81510	145	355905	233799	149	3570	2307	35	18661	12463	72	1152	1376	20	1.23371
131608	119702	86	52725	45278	86	71960	62647	87	1014	702	0	4098	3563	37	1061	791	0	1.23371
81240	80469	89	40988	40800	77	56945	55433	78	524	573	0	2990	2946	28	184	437	0	1.23371
104533	98310	95	32510	30746	80	73837	71864	82	517	617	0	3944	3723	33	-394	206	0	1.23475
137203	130154	88	34773	33026	81	81573	75815	85	948	1001	1	4099	3879	33	-215	394	0	1.23475
32756	33278	57	10604	10527	42	19483	19496	52	263	241	0	852	846	0	444	460	0	1.23681
99403	95596	81	50143	47735	80	52968	49664	80	672	497	0	2796	2837	28	405	828	0	1.23681
237126	163534	120	102094	73483	105	127867	88793	107	861	807	0	6752	4590	48	1225	1654	10	1.23681
214818	167132	107	96791	77110	102	128212	100276	104	1325	931	0	6526	5207	45	725	675	0	1.23681
44611	48822	64	18723	19182	51	21065	21109	57	161	355	0	1150	1237	11	108	259	0	1.23785
89354	80281	88	30841	27090	81	57755	52265	82	333	410	0	3046	2722	31	-452	350	0	1.23785
169039	130638	94	57220	43099	93	121618	92268	96	1019	823	0	6251	4640	45	-35	474	0	1.23992
143986	118342	90	45839	36901	88	81320	66772	91	772	602	0	4200	3492	38	265	934	0	1.23992
140957	123147	98	51040	45130	87	74251	63435	89	1062	695	0	4064	3596	36	752	790	0	1.23992
83625	74557	83	30416	26503	82	54877	47978	84	657	558	0	3113	2763	30	-138	528	0	1.24095
114936	104824	85	42657	37870	83	61931	54192	84	457	449	0	3282	2861	32	625	1251	7	1.24199
129173	115029	98	55489	49755	86	62138	53691	87	662	607	0	3362	2869	33	928	964	0	1.24302
133111	121772	98	56843	51480	85	89040	81194	86	820	773	0	4787	4469	36	76	791	0	1.24405
135202	113652	95	49367	41497	87	67155	55673	89	636	507	0	3652	3215	33	35	318	0	1.24405
140754	136495	83	44138	42496	82	61101	57003	83	1006	893	0	3358	3272	29	497	449	0	1.24509
53436	54184	68	15096	15270	47	24948	24316	64	89	173	0	1105	1102	9	259	743	0	1.24612
304339	207495	120	108548	74430	114	246372	169250	119	2500	1570	29	12899	9232	60	1621	1358	17	1.24612
112101	106109	83	44504	41658	81	54425	51206	82	1043	901	0	2729	2569	27	349	407	0	1.24612
49490	48222	77	19819	19940	58	25549	25551	71	220	282	0	1332	1314	12	363	662	0	1.24612
154396	128414	98	72328	59867	93	69964	57879	93	609	770	0	3891	3209	36	1160	710	0	1.24819
307052	202689	124	120299	86057	120	262122	187730	123	2583	1652	28	13811	9927	66	82	792	0	1.24922
206712	160190	106	81744	65504	99	122089	93041	101	1187	1087	9	6120	4768	45	80	400	0	1.24922
126081	117070	91	50552	45955	84	73456	66440	85	844	820	0	3929	3542	34	380	432	0	1.24922
190431	141095	111	72106	53359	96	110084	80750	98	876	660	0	5777	4247	45	899	1134	7	1.25026
96600	88965	81	29326	26182	80	55377	50611	81	601	455	0	2576	2425	26	-121	202	0	1.25129
71843	68771	90	33912	32467	75	35638	34254	76	158	305	0	1773	1677	20	38	497	0	1.25233
37353	38606	76	19406	19731	53	17266	17499	52	49	188	0	1052	977	0	-397	263	0	1.25336
72518	72278	83	29220	28520	76	37543	37022	76	350	305	0	1972	1799	20	385	536	0	1.25336
49292	49857	74	19763	19655	56	25441	25028	65	114	117	0	1362	1232	13	-120	558	0	1.2544
175620	142935	93	59910	47653	92	113762	90233	94	1031	749	0	5883	4496	42	-394	221	0	1.25543
166646	137238	96	47213	37765	90	75509	60180	94	913	728	0	4078	3348	36	-511	99	0	1.2575
67633	63071	78	29047	26373	75	27468	25021	75	326	366	0	1574	1411	16	-141	341	0	1.25853
160469	141969	91	60449	52071	88	101104	85894	90	1301	1022	3	4914	4332	39	1619	1055	5	1.25853
186585	154446	98	51590	40833	92	120209	98197	95	945	792	0	5855	4841	42	166	255	0	1.25853
91947	87955	95	24682	24164	73	54155	53239	78	296	316	0	2730	2680	26	953	1030	4	1.25957
76536	75547	77	19742	19512	55	50126	49044	77	354	384	0	2345	2185	25	-160	548	0	1.2606
69371	69720	78	21183	21264	59	24276	23774	70	497	386	0	1424	1382	15	286	382	0	1.26163
181994	154038	94	94300	81200	94	111754	95666	95	1102	809	0	5837	5042	42	1176	927	0	1.26163
168379	129076	97	63067	48278	92	103615	80992	93	891	610	0	5077	3937	40	-283	436	0	1.26267
70892	70649	75	22623	22756	56	51203	50291	77	231	387	0	2758	2714	27	64	644	0	1.26267
278264	180018	126	95511	62292	115	172025	110954	117	1604	1237	18	9368	6087	54	132	548	0	1.2637
69719	68474	85	23577	23369	72	29369	28855	73	280	314	0	1661	1609	18	-83	671	0	1.26474
165007	128743	106	68084	52831	92	99272	76229	94	1327	998	0	5248	4076	45	42	713	0	1.26474
190776	146449	107	79637	62055	96	101382	78340	98	1135	904	0	5390	3945	43	531	539	0	1.26577
89740	79452	88	38147	33752	80	54392	47733	82	275	494	0	2778	2810	27	691	499	0	1.26577
121616	112178	83	47656	42429	82	71047	63883	84	634	804	0	3688	3422	32	278	336	0	1.2668
153868	126383	95	59711	48060	91	88070	69465	94	775	618	0	4750	3714	40	110	591	0	1.2668
223818	156300	109	89494	62712	109	130536	89374	111	1068	988	0	6794	4818	49	164	399	0	1.26784
114464	99972	87	48619	41409	85	68023	57717	86	859	681	0	4066	3546	34	114	562	0	1.26784
249422	164322	114	108365	71605	112	114704	72938	113	1415	991	0	6202	4120	48	464	767	0	1.26784
156633	128350	92	47247	38197	90	96258	77291	93	923	660	0	4716	3792	38	237	438	0	1.26784
58746	59437	76	29344	29216	73	30314	30175	74	186	178	0	1533	1616	16	185	414	0	1.26991
123179	113460	84	48803	41504	83	81983	70196	86	417	438	0	4254	3713	35	848	908	0	1.27094
91020	84254	83	36907	33907	81	59574	54489	82	508	464	0	3102	2864	30	-351	352	0	1.27404
63997	64929	76	21009	20840	59	46764	45173	75	475	315	0	2378	2463	25	200	479	0	1.27508
58749	57262	77	15417	15382	49	33091	33099	74	342	303	0	1916	1773	21	-2	261	0	1.27508
109066	104553	88	41739	40840	79	69165	66144	81	406	299	0	3500	3403	31	338	564	0	1.27611
175927	143754	96	51996	40158	94	90004	72826	95	899	1012	2	4974	3907	40	-163	346	0	1.27611
62064	61918	77	22795	22666	58	32228	31809	73	168	214	0	1321	1464	16	-359	167	0	1.27715
131162	122258	88	46532	43556	84	85322	78432	86	875	793	0	4333	3970	35	124	277	0	1.27715
149392	123463	106	68350	54492	95	100837	80167	106	661	643	0	5267	3993	41	617	692	0	1.27715
337124	232526	147	137846	100802	133	237419	162931	135	1741	1356	18	12061	8236	63	586	855	0	1.27818
196520	155905	117	51102	38560	97	128657	103413	102	1168	1010	3	6624	5163	46	-123	211	0	1.27921
92597	90402	79	31029	30374	77	47621	45636	79	256	404	0	2533	2371	26	282	887	0	1.27921
107356	102072	97	32548	31973	78	55314	53992	81	593	606	0	3112	2881	28	770	792	0	1.28128
122831	110512	86	38996	34626	83	63639	54745	86	1085	776	0	3431	3014	32	845	1006	1	1.28232
125070	121585	84	53325	51681	82	78714	75477	83	699	779	0	3848	3760	32	207	453	0	1.28232
106367	87533	88	40762	34463	85	44667	35145	86	376	483	0	2330	1947	28	547	418	0	1.28335
138071	119381	88	56383	47260	88	74588	62429	89	841	723	0	3903	3218	35	539	751	0	1.28335
46333	44756	81	18001	18401	52	19735	19681	58	389	265	0	1058	894	0	119	541	0	1.28335
121546	105891	88	47123	40403	85	68302	57428	86	623	534	0	3438	2968	32	488	646	0	1.28438
59514	58815	78	17598	17734	52	35758	35889	74	282	405	0	1835	1958	19	726	406	0	1.28749
118413	114551	95	48337	45237	82	67604	62903	82	922	814	0	3748	3588	31	352	779	0	1.28852
105593	105308	82	42464	41612	78	62055	59583	79	597	696	0	3059	2883	28	-9	724	0	1.28852
255314	193529	110	110316	84674	111	245586	188594	114	2432	1510	29	12425	9229	58	283	599	0	1.28956
38654	39307	63	12744	13002	44	20241	20233	53	240	234	0	1104	1027	5	12	402	0	1.28956
178552	142022	106	76138	63388	94	87240	68484	96	862	741	0	4592	3749	39	725	944	0	1.29162
103360	99987	82	42033	39999	79	59669	56715	80	611	608	0	3219	3073	30	519	642	0	1.29369
98279	95426	81	25239	24395	68	66501	64685	81	399	381	0	3391	3235	29	396	532	0	1.29473
141474	123721	89	42992	37208	86	92806	80104	89	556	578	0	5008	4347	39	553	1178	5	1.29576
32121	30583	69	10718	10265	45	16970	15552	78	75	256	0	996	986	0	-357	354	0	1.29576
77609	78175	80	37725	37703	76	36357	36243	76	311	458	0	1993	2024	20	130	545	0	1.29679
133758	118450	90	43757	37973	85	68960	59633	86	839	741	0	3861	3249	36	854	641	0	1.29679
75842	74038	92	21364	21277	59	47495	46246	77	365	459	0	2470	2367	26	173	433	0	1.29886
87469	86635	84	30817	30161	76	50430	49027	78	110	273	0	2914	2728	28	272	520	0	1.29886
72604	73966	74	29446	29439	74	34186	33285	74	317	393	0	1864	1974	19	45	533	0	1.29886
133174	124769	86	42473	40626	83	94271	87666	87	789	671	0	5016	4841	36	231	1016	2	1.29886
108749	95906	86	45781	40517	84	50736	44888	83	620	555	0	2894	2485	29	-349	526	0	1.2999
101491	94448	82	32085	29392	79	65849	59946	82	862	748	0	3414	3330	30	340	305	0	1.30093
229828	160612	105	89890	63466	104	152406	105888	106	1354	830	0	7679	5192	52	1186	1223	8	1.303
58565	59872	74	27785	28422	71	38502	37880	74	297	259	0	1707	1826	20	-296	258	0	1.303
78895	77904	83	25876	25337	63	52086	51314	77	280	296	0	2500	2615	26	-173	614	0	1.30403
155186	130941	97	55358	45494	88	104976	88764	90	995	897	0	5056	4199	41	-428	244	0	1.3061
141431	128346	86	58486	52643	86	56850	50467	85	705	692	0	3443	2954	33	1111	951	0	1.30714
163408	141411	98	56782	47236	92	95196	82427	91	780	793	0	4776	4259	39	292	466	0	1.30817
37177	39951	58	21508	22115	57	20814	21208	54	105	166	0	1142	1194	10	-249	283	0	1.30817
96858	92809	94	25701	25723	75	53851	51459	79	372	544	0	2363	2423	25	730	636	0	1.31127
182276	144652	100	87952	71427	94	104041	79925	95	1135	819	0	5323	3899	43	1529	1680	14	1.31231
85927	74650	84	32166	28453	80	50134	43644	81	761	422	0	2891	2567	28	371	515	0	1.31334
274725	193562	122	119838	83982	120	195610	144364	121	1884	1395	20	10070	7292	56	790	692	0	1.31334
60192	62043	72	23111	24017	56	37973	38389	74	406	318	0	1964	2049	21	82	321	0	1.31334
168722	133477	100	64617	51625	91	92870	74020	94	728	655	0	4874	3997	39	490	623	0	1.31437
121103	108853	87	52417	47102	85	51636	43690	86	651	713	0	3148	2547	31	252	337	0	1.31437
78179	75191	93	15967	13774	88	36373	34252	93	313	502	0	1907	2002	20	243	360	0	1.31437
143719	126628	103	45520	40122	84	89353	80992	87	1066	989	0	4935	4225	39	953	1055	6	1.31541
94272	82888	88	37049	33424	80	56684	51174	82	474	397	0	2894	2586	28	-191	520	0	1.31954
92090	82676	82	33255	29663	79	64731	57116	83	719	556	0	3268	2636	34	419	915	0	1.32161
110970	103826	82	47127	43832	81	55233	51394	82	598	548	0	3074	2765	31	655	991	0	1.32161
167601	141064	107	69344	59930	90	108524	90026	90	786	693	0	5396	4446	41	696	732	0	1.32368
131362	123772	89	36920	33841	83	77229	72537	84	727	927	0	4173	3617	37	595	693	0	1.32368
201433	154366	108	63922	48027	94	117731	92613	97	1538	1256	14	6378	5164	44	1178	1251	8	1.32472
123289	117613	83	31423	29033	80	74370	68938	83	659	538	0	4016	3836	34	-5	342	0	1.32472
315034	198936	127	111592	73709	124	212489	131854	126	2104	1223	22	11055	6591	61	-243	240	0	1.32575
70331	68527	78	24552	23727	66	39412	36942	75	282	208	0	1992	1961	23	597	520	0	1.32678
71775	72399	75	20769	20632	58	40496	39897	75	285	384	0	2155	2191	24	-154	532	0	1.32678
90193	88886	84	20013	19772	58	60555	58371	80	507	461	0	3162	3146	30	854	488	0	1.32782
137139	108117	91	49804	39288	89	86015	68143	90	747	461	0	4306	3351	39	26	525	0	1.32885
81563	80618	83	26796	26211	76	50960	50191	78	183	420	0	2825	2703	27	-6	502	0	1.32989
207451	158869	94	88256	66978	94	103769	77119	95	1144	681	0	5558	4034	45	93	471	0	1.32989
234918	173090	113	95886	71574	112	116015	85141	113	1598	1021	4	6130	4592	46	821	878	0	1.33195
54809	57864	65	19193	19662	51	32558	32816	74	218	183	0	1706	1821	19	-13	251	0	1.33195
239538	164781	106	85705	59103	103	164207	112926	106	1088	760	0	8708	5599	58	563	1054	4	1.33299
119852	117168	89	40671	39728	80	81715	79559	84	601	646	0	4104	3943	33	498	1138	5	1.33299
147335	126814	89	66753	58576	87	63177	53535	89	711	739	0	3728	3132	35	-11	840	0	1.33402
115782	98017	88	50334	42571	85	56671	47613	85	570	541	0	3330	2806	31	453	746	0	1.33506
102672	87021	86	39852	34620	84	52198	44890	85	548	499	0	2837	2386	29	-36	400	0	1.33919
125646	112425	91	55056	48150	87	75845	66656	88	681	634	0	3920	3364	35	930	1169	8	1.33919
203989	154304	100	65456	48654	98	117327	88788	100	989	640	0	6411	4565	47	615	771	0	1.34023
123446	113687	87	59378	53865	85	77800	69296	86	761	526	0	3798	3317	34	1204	1262	9	1.34126
79630	76525	81	27876	26610	76	36077	34969	77	467	410	0	1868	2050	21	732	715	0	1.34126
141606	123531	93	62131	52960	89	83146	72189	89	912	618	0	4254	3599	37	-91	573	0	1.3423
34052	33728	69	13693	14042	45	14299	14389	46	201	198	0	875	804	0	569	399	0	1.3423
224496	162477	103	88649	65680	99	134247	96360	101	1125	1005	2	7091	4879	49	402	1321	8	1.34333
100834	99225	81	28656	28670	77	63929	62609	80	698	491	0	3302	3324	30	109	350	0	1.34436
177980	139273	112	60206	47535	94	107514	84749	97	744	497	0	5726	4378	43	438	519	0	1.3454
157761	134146	98	50484	42695	95	98235	84132	97	1022	784	0	5046	4082	40	846	894	0	1.3454
217597	166287	107	75887	58100	100	135159	100135	104	1296	863	0	7405	5600	50	27	615	0	1.34643
289057	197393	110	104913	71157	108	200747	133887	112	1775	1212	19	10705	6877	57	249	637	0	1.34643
180897	149761	99	64034	51943	92	89411	76335	91	936	782	0	4646	3854	37	297	377	0	1.34747
239438	180094	119	76670	56537	100	95487	66294	103	1223	996	0	5237	3606	42	857	927	0	1.3485
114474	110310	97	40580	39638	79	61001	58363	80	661	508	0	3236	3097	29	437	686	0	1.3485
122154	102340	93	46097	38425	86	75906	62621	87	651	581	0	3697	3166	34	315	1001	1	1.3485
100185	99168	80	47318	46660	80	66326	63344	81	659	794	0	3530	3322	31	81	473	0	1.34953
138911	116003	92	43215	35941	87	84790	70572	90	848	682	0	4316	3750	37	-36	504	0	1.35057
137105	116679	91	57277	48006	87	71544	59410	89	619	506	0	4011	3192	37	806	573	0	1.35057
216293	159069	106	72899	53511	103	130449	96525	106	1060	921	0	6747	5462	46	-54	302	0	1.3516
68733	69998	78	28144	28014	74	34672	34966	74	220	173	0	1915	1869	20	-276	226	0	1.3516
110427	94606	93	39377	33593	82	78165	67212	86	541	564	0	4185	3602	36	-347	246	0	1.35677
146569	128529	90	70616	61374	88	85579	72780	89	904	755	0	4604	3907	37	343	588	0	1.35781
170991	137502	94	76084	62273	94	91332	72372	94	780	670	0	4712	3835	39	575	1021	2	1.35781
63683	62513	80	21428	21400	59	32172	31435	74	374	381	0	1767	1641	19	188	563	0	1.35988
151238	123413	92	50283	41132	88	101019	80059	93	693	544	0	5342	4174	43	589	648	0	1.36401
70237	69374	76	27268	27174	74	41263	41415	75	168	226	0	2207	2055	22	161	742	0	1.36711
103736	92657	90	47923	41475	84	64622	55542	85	510	441	0	3302	2884	32	474	693	0	1.36815
210249	154565	109	65372	48675	99	134595	97985	102	1127	788	0	6788	5228	47	1051	720	0	1.36918
107444	108043	79	36242	36056	78	65407	63617	80	506	698	0	3395	3153	31	1169	976	0	1.36918
164373	139758	93	53976	44857	89	82083	67293	91	895	841	0	4266	3562	37	739	863	0	1.36918
177346	143838	91	78493	62951	92	81323	63934	94	929	633	0	4371	3474	37	738	929	0	1.36918
121823	107671	89	41013	36274	84	67177	58324	86	517	461	0	3435	2990	32	-255	297	0	1.36918
88886	82547	81	33673	30257	80	58018	52160	82	271	276	0	3145	2725	30	-320	252	0	1.37022
76321	76245	77	22060	22168	58	45208	45652	77	437	339	0	2237	2288	23	-252	60	0	1.37022
394208	244623	144	135427	83722	137	228714	139902	141	2625	1450	30	12000	7453	62	70	587	0	1.37125
46018	47283	63	15198	15649	46	19650	20041	50	170	246	0	1091	1042	5	341	838	0	1.37125
116729	113613	97	41348	40281	78	69142	67757	81	674	699	0	3619	3568	30	-336	338	0	1.37229
87962	84823	79	34352	31675	78	60058	55105	81	396	324	0	2864	2620	28	-89	365	0	1.37229
145490	128958	88	61944	54189	87	69327	59416	87	781	561	0	3858	3413	34	459	1134	5	1.37435
108715	106781	83	49187	48003	80	56612	54447	80	539	508	0	2879	2795	28	732	1419	9	1.37952
123535	105311	95	49202	41867	85	78668	66344	86	423	499	0	3951	3220	35	72	507	0	1.38056
47027	46613	75	11375	11772	42	23626	23572	69	135	289	0	1053	1055	6	-245	145	0	1.38056
180512	136367	97	72123	54426	95	108138	81508	97	895	887	0	5551	4267	43	799	1007	2	1.38159
240714	171493	105	72301	51501	100	151577	104160	104	1347	862	0	7702	5351	50	-45	232	0	1.38159
141935	131666	87	44506	40421	82	96962	88536	86	867	687	0	5123	4687	39	873	1263	8	1.38263
183131	144141	102	72597	57414	95	90038	70567	97	1059	1057	6	4760	3809	41	-265	254	0	1.38263
47152	47938	75	18021	18550	52	29735	30082	71	271	341	0	1440	1716	16	-260	127	0	1.38366
83113	81396	81	26995	26662	74	51279	49762	76	569	461	0	2598	2520	27	284	513	0	1.38469
166164	136750	102	48408	38749	92	75479	59882	94	554	490	0	4174	3389	36	-4	284	0	1.38469
100560	101105	80	32340	32244	77	69343	67963	81	394	459	0	3689	3693	31	-41	532	0	1.38469
56507	56310	74	17802	18106	50	27222	27143	73	212	218	0	1498	1486	15	642	987	0	1.38469
78230	78286	77	25084	25076	72	51036	49891	78	207	276	0	2648	2613	24	459	591	0	1.38573
91973	90481	86	33595	33104	76	62129	60492	79	484	426	0	3035	2932	28	398	478	0	1.3878
122822	120122	91	42863	41637	80	72950	71011	83	846	874	0	4050	4076	33	-87	586	0	1.3878
191680	142758	102	64507	48928	98	107364	78075	100	1074	757	0	6072	4381	47	210	695	0	1.38987
180636	138537	100	78671	60426	93	95921	73947	94	682	643	0	5148	4043	42	727	1618	10	1.38987
176236	138659	97	73031	57446	92	98419	75888	93	750	827	0	5455	4214	43	1027	778	0	1.39193
98069	96607	82	30255	30149	78	62295	60480	81	768	718	0	3089	3281	28	-351	360	0	1.39193
243756	178561	108	92174	69355	105	114011	85203	106	1442	1198	11	6085	4624	45	251	770	0	1.39297
150875	120216	91	53310	42887	89	94202	73616	91	635	569	0	4734	3613	41	908	505	0	1.39297
61091	60513	77	14528	14616	45	41692	40899	76	583	480	0	1907	1715	20	417	631	0	1.39297
296947	198410	130	106839	71853	116	194434	127818	119	1721	1349	18	10413	6684	61	-86	425	0	1.394
37909	39149	65	9632	9807	41	20313	20241	51	168	194	0	1004	1060	5	150	646	0	1.394
112550	107015	83	36649	34130	80	57070	52571	82	484	421	0	3201	3196	29	0	258	0	1.394
89393	89931	80	31107	30874	75	58873	58304	78	593	626	0	3196	3217	30	80	423	0	1.39504
251214	184201	127	87459	65431	109	250155	189904	111	1750	1447	21	13375	10361	62	371	722	0	1.3971
338950	236437	139	157825	116969	134	266873	196386	137	2268	1613	26	13986	9922	68	411	640	0	1.39814
78355	78683	79	30101	29501	76	56729	54621	79	354	385	0	2896	2709	29	-375	229	0	1.39814
219072	170507	99	114609	92820	98	174364	137720	102	1893	1672	21	9258	7101	51	471	749	0	1.39814
195546	155289	95	65364	51004	94	125611	97062	97	862	799	0	6396	4917	45	-144	592	0	1.39814
169269	126356	105	62058	46720	91	100324	75357	93	1139	769	0	5636	4154	44	1108	722	0	1.39917
148499	123249	94	58732	49227	89	87342	71424	89	919	664	0	4538	3645	39	515	1059	4	1.40021
121860	113762	84	42815	40861	82	73195	68479	84	638	570	0	3773	3445	32	116	382	0	1.40021
269058	213032	119	112929	91128	112	201339	163480	114	2339	1732	24	11451	9602	56	1478	1026	4	1.40124
84466	84051	79	28638	27934	69	51674	49439	79	384	174	0	2730	2751	27	764	812	0	1.40124
184614	162144	98	61952	54521	93	94861	82034	95	892	796	0	5182	4382	39	332	591	0	1.40228
34576	34841	69	15020	15198	48	14729	15732	43	-23	136	0	829	838	0	-95	392	0	1.40228
145364	119877	93	51453	42635	90	80401	64357	92	821	743	0	4174	3454	37	530	919	0	1.40434
111905	101346	93	44402	38812	81	82976	74467	85	543	521	0	4470	3994	36	724	939	0	1.40434
83378	82653	80	27385	26986	76	46269	44780	78	543	469	0	2246	2378	23	-359	409	0	1.40641
237061	187418	102	87332	69150	100	173672	138399	103	1423	1096	10	9276	7745	53	850	772	0	1.40641
109198	108350	80	47920	47241	79	71410	68721	81	574	620	0	3765	3521	33	956	1088	7	1.40641
163867	131263	92	65006	51077	89	104343	81902	92	878	766	0	5609	4237	44	763	683	0	1.40641
146444	119087	101	57471	48193	90	79661	62837	92	979	897	0	4476	3465	40	172	410	0	1.40745
51361	51841	76	13729	13841	45	28274	28314	73	220	227	0	1386	1554	16	533	710	0	1.40745
93692	90417	88	22509	22326	60	60870	59173	80	427	486	0	3156	3243	29	715	1713	10	1.40745
167317	131952	102	56693	44511	92	100965	78218	95	663	443	0	5136	3837	44	91	412	0	1.40745
119064	101941	87	56065	48201	84	50317	40929	85	441	444	0	2806	2305	30	404	953	0	1.40951
162173	126751	98	58611	45524	91	99324	77666	94	943	732	0	5422	4468	40	468	512	0	1.40951
103233	89421	86	41429	35678	83	60075	50210	85	566	359	0	3311	2874	32	566	546	0	1.40951
41555	43079	69	20204	20452	63	24686	24590	63	-12	91	0	1279	1207	12	-305	467	0	1.41055
42318	43713	66	16663	16859	50	22977	23417	60	292	213	0	1063	1162	10	-80	508	0	1.41055
134668	117035	94	44546	38573	86	56360	48741	87	595	526	0	3344	2776	33	-9	435	0	1.41158
75571	75197	76	23214	21842	65	46936	45145	77	448	438	0	2493	2411	25	464	695	0	1.41158
113848	102549	101	41198	35903	84	61424	54540	85	715	527	0	3016	2748	30	197	572	0	1.41158
116246	115363	85	30598	29943	78	81362	78104	81	692	819	0	4390	4203	34	659	630	0	1.41262
48463	49409	70	7301	7328	37	24720	25150	69	102	165	0	1310	1335	14	-301	367	0	1.41365
90004	91933	80	25880	25483	74	56081	55324	78	416	504	0	2979	2872	28	290	903	0	1.41468
151470	129924	106	56603	48060	89	87129	73887	91	902	772	0	4856	4069	38	239	548	0	1.41882
121867	115420	84	41247	40018	81	63599	60586	83	812	644	0	3117	3182	29	158	351	0	1.41986
164964	143143	93	69219	60639	90	82027	70213	92	926	825	0	4306	3748	37	1179	800	0	1.41986
110800	109293	80	35699	34762	79	57640	56319	82	575	636	0	2892	2717	28	703	1250	8	1.41986
216765	167402	97	85781	66789	97	106982	81364	98	1164	718	0	5749	4402	45	376	471	0	1.41986
306531	225371	127	105393	79551	123	210810	160510	127	2355	1774	24	11659	9222	57	772	880	0	1.42089
104529	100706	83	31954	30707	79	46042	44685	80	414	364	0	2384	2369	26	224	450	0	1.42192
251172	188749	109	76119	57750	105	159632	118303	108	1536	1119	15	8344	6197	52	203	483	0	1.42192
163521	129510	95	57972	46221	90	81208	62850	91	987	761	0	4303	3357	37	-50	453	0	1.42399
55618	55273	76	16987	17128	51	26814	26597	68	123	217	0	1501	1510	15	-210	237	0	1.42399
42442	41734	71	9856	9870	41	24627	24521	68	301	226	0	1276	1210	12	-38	575	0	1.42503
161302	130907	93	62417	50294	91	80279	64345	92	704	679	0	4277	3365	40	-274	272	0	1.42503
173403	145793	92	73955	61394	92	105302	89243	94	820	842	0	5474	4773	41	317	761	0	1.42503
190026	148465	97	87430	68965	96	104622	81070	96	825	692	0	5322	4143	42	2188	1702	16	1.42503
200509	148793	103	90946	65650	114	125947	88383	114	958	768	0	6504	4706	46	547	1173	6	1.42503
64302	60872	86	24467	23553	73	31362	29944	75	364	392	0	1776	1715	20	299	446	0	1.42709
296224	200343	126	145626	99183	118	243275	171751	121	2364	1617	25	12604	9099	62	220	752	0	1.42709
124229	121583	84	41505	40313	80	84726	79800	85	580	615	0	4471	4395	34	815	726	0	1.43123
253735	199131	107	91732	76154	104	155897	125414	107	1125	941	0	7547	6131	47	1236	778	0	1.43226
107834	106227	79	55502	54282	80	57023	55972	81	549	529	0	3126	2987	28	28	461	0	1.4333
125294	103481	88	41943	33385	86	85780	70304	89	642	729	0	4367	3323	38	52	582	0	1.43433
56132	56170	76	17000	17133	49	31166	30778	72	250	335	0	1525	1665	17	87	705	0	1.43433
52393	53530	72	15340	15413	48	25422	25394	72	175	267	0	1327	1423	14	286	698	0	1.4364
244632	177874	104	86122	62416	101	156909	108578	105	1486	999	0	8107	5722	50	1456	1198	7	1.43744
180693	141362	97	81299	64947	94	101556	78358	95	721	669	0	5140	3930	42	660	764	0	1.43744
137684	112072	101	52406	43158	88	80682	64701	89	789	670	0	4302	3648	37	519	553	0	1.43847
254281	190756	124	100277	76892	107	157876	118683	109	1493	1155	14	8518	6378	51	259	430	0	1.4395
207496	153361	99	79821	58312	95	126611	93497	97	1328	771	0	6712	5058	47	385	1117	5	1.44261
124227	106682	88	50754	44370	86	70152	58523	87	824	526	0	3717	2889	36	581	711	0	1.44364
33797	37356	59	5254	5565	33	-8	126	0	333	404	0	138	225	0	-34	389	0	1.44364
228213	182849	103	97422	77369	101	212852	172814	105	1862	1437	19	10953	8974	55	-590	390	0	1.44364
107305	97403	99	43855	37624	99	78330	66413	99	457	381	0	4043	3513	34	-685	19	0	1.44364
143061	128318	95	59864	53827	88	83291	72500	89	709	795	0	4270	3902	36	1057	731	0	1.44571
112829	96986	86	38884	34270	83	69544	58337	86	436	498	0	3719	3202	33	203	735	0	1.44571
145788	126443	89	63334	55242	87	95337	83732	89	826	746	0	4651	4075	37	1019	1353	8	1.44571
140652	115204	89	59953	47906	88	85642	69449	91	727	759	0	4415	3745	38	704	689	0	1.44778
91723	91288	83	37036	36805	77	43253	41945	77	515	548	0	2257	2341	24	-110	490	0	1.44881
77269	77329	78	11477	11364	44	51816	50049	78	428	276	0	2893	3012	27	819	1065	6	1.45088
53328	53968	74	17163	17498	50	29466	29148	73	400	266	0	1482	1309	15	40	478	0	1.45191
210590	158772	98	70717	51914	98	133217	95222	101	991	783	0	6901	4998	49	46	583	0	1.45295
287442	197134	115	99045	67783	112	186225	125801	115	1818	1041	8	9175	6328	56	804	799	0	1.45295
93351	91317	83	32335	31780	77	49918	48951	78	565	493	0	2497	2434	25	460	892	0	1.45398
185565	144921	98	81072	62777	94	114279	88478	94	874	749	0	5813	4789	43	740	909	0	1.45502
122916	112082	87	58555	52581	85	72073	66058	84	793	695	0	3623	3403	32	239	691	0	1.45605
118284	112132	83	43844	41504	81	76911	72311	84	927	676	0	4290	4101	33	523	1100	5	1.45605
218984	161793	103	77779	58172	101	146168	105705	103	1062	903	0	7408	5425	49	-59	720	0	1.45708
133264	130670	87	26502	25610	76	96426	93063	84	792	559	0	4958	4626	38	218	1149	6	1.45708
80948	68028	97	39073	33934	82	35299	30950	81	264	399	0	1910	1608	22	128	314	0	1.45812
136832	122211	92	60078	52792	86	85820	75864	87	724	619	0	4527	3974	37	508	571	0	1.45915
116014	99686	87	41812	34622	86	73642	60132	87	550	388	0	3900	3220	36	198	507	0	1.45915
172120	136890	98	58706	47423	93	84698	65840	95	776	664	0	4460	3588	38	500	1071	4	1.46019
161438	130113	94	74055	60940	91	99069	83573	93	1059	862	0	4850	4062	40	592	973	0	1.46019
89183	81746	84	31962	28970	81	53426	48903	83	216	357	0	2786	2615	29	102	382	0	1.46122
56382	54366	81	24944	25046	70	26323	25697	73	149	306	0	1349	1300	14	-522	185	0	1.46122
122265	119468	82	60310	58817	82	70557	67238	83	904	740	0	3516	3556	31	513	1490	6	1.46225
222546	183351	98	106014	90423	96	153234	127984	98	1761	1274	22	8139	6647	49	175	408	0	1.46225
52412	53092	71	19423	19276	55	27318	27827	70	139	230	0	1278	1463	14	173	493	0	1.46329
67533	67685	75	20225	20033	57	42659	41368	76	339	373	0	2287	2220	25	-560	6	0	1.46432
152000	132480	92	47557	39497	89	88726	77055	91	701	726	0	4916	4223	37	204	358	0	1.46432
105853	100706	84	38512	37040	78	60844	57934	81	755	762	0	3246	3046	31	1090	863	0	1.46432
191412	148206	101	60339	47476	94	131432	102247	98	1178	885	0	6975	5483	48	323	657	0	1.46536
396382	258891	211	185235	130704	177	316417	213864	207	3534	1947	34	16371	11346	86	1718	1075	7	1.46949
71350	72424	71	34904	34880	76	27853	27439	75	189	324	0	1595	1425	16	594	726	0	1.47053
350853	212016	140	149812	93684	137	200394	120776	138	1805	1242	12	10025	6272	57	1446	1432	16	1.47156
103130	85993	94	40520	34164	84	67954	56585	87	598	392	0	3642	3082	35	840	1063	4	1.47156
101701	100313	85	36944	36501	77	66071	63987	78	496	692	0	3352	3338	31	305	590	0	1.4726
127826	124239	85	44861	43919	80	59498	57385	82	504	692	0	3340	3431	29	813	1057	3	1.4726
216405	167138	100	73769	55613	98	124866	96228	101	1414	1131	14	6594	5089	48	372	629	0	1.47363
111250	107487	84	43289	42175	80	70982	67004	82	402	446	0	3453	3228	31	-118	338	0	1.47466
77343	76019	77	17709	16132	55	51775	48810	78	561	522	0	2810	2667	27	-319	174	0	1.47777
63746	65358	76	24826	24920	67	33704	32984	74	165	252	0	1853	1950	20	879	704	0	1.47777
167242	140437	95	75796	64721	90	74818	61470	91	1074	848	0	4074	3456	36	755	804	0	1.4788
71796	72096	79	25069	24987	67	46361	45490	76	497	329	0	2315	2194	25	367	730	0	1.4788
106426	92425	87	44730	39559	83	45493	38795	84	608	426	0	2441	2108	27	427	789	0	1.47983
144774	136126	89	61199	56469	87	69749	63446	87	814	757	0	3795	3410	33	-323	118	0	1.4819
168310	144594	91	64942	54762	88	107805	91964	91	981	932	0	5526	4712	41	610	1522	11	1.4819
162220	126189	100	57170	44870	93	101864	78442	95	829	573	0	5562	4031	46	611	606	0	1.48294
53801	52224	88	20537	20800	55	27886	27836	71	265	279	0	1336	1337	15	-31	314	0	1.48294
254482	195808	117	106040	83082	112	227673	180263	114	2136	1625	24	11669	9268	60	279	504	0	1.48501
74695	75022	78	29955	29637	75	36543	35600	77	261	240	0	1861	1755	19	-20	442	0	1.48707
199654	153935	101	88405	68107	98	84027	63970	98	967	926	0	4716	3606	42	-351	505	0	1.48811
168024	147991	97	65753	57813	91	78677	67593	91	1046	936	0	4288	3785	36	1117	753	0	1.49018
192664	142248	99	78960	57730	95	116610	83935	98	1173	801	0	6123	4634	47	443	433	0	1.49224
246054	190532	107	115845	92637	106	149257	119350	106	1371	1275	14	7805	6059	50	315	534	0	1.49328
208075	152788	105	68265	50867	99	137143	100897	101	971	841	0	7073	5200	49	150	690	0	1.49431
234648	172765	101	79644	57437	99	146030	104138	102	1439	969	0	7692	5207	50	617	972	0	1.49431
75854	74639	77	13203	13165	46	47068	46759	77	304	445	0	2548	2435	25	265	835	0	1.49535
248044	186033	103	94911	72407	99	157330	117554	102	1392	1010	3	8193	5932	50	886	1208	10	1.49535
67091	67902	77	25627	25719	69	28096	28193	73	294	307	0	1650	1601	18	-69	333	0	1.49638
48894	49516	73	13959	13918	47	26304	26468	71	310	258	0	1303	1399	15	393	594	0	1.49741
246595	178674	116	80722	59960	101	147615	106087	104	1368	1009	3	7713	5630	48	563	882	0	1.49845
50644	52346	65	9018	9436	39	38354	38700	72	238	334	0	1668	1877	19	268	379	0	1.49948
106823	106255	82	35345	34756	78	56100	53933	79	490	639	0	3477	3363	30	-182	263	0	1.49948
130046	112929	92	47958	41114	87	61098	51974	88	684	743	0	3538	3224	32	-416	192	0	1.50155
39431	37964	75	15043	15177	48	22689	22621	67	423	301	0	1113	1206	10	-533	45	0	1.50362
80317	76324	92	26464	25551	76	51248	48555	78	656	471	0	2659	2515	27	254	607	0	1.50362
275220	186158	121	92212	61612	111	167978	114931	113	1548	1054	10	9087	5977	55	1465	1302	10	1.50465
113720	115195	80	36942	36809	78	71328	69626	81	861	746	0	3867	3766	31	652	927	0	1.50465
69335	71490	75	17842	18055	49	47015	46812	77	318	384	0	2419	2522	24	81	1032	2	1.50465
234238	166253	109	86557	61936	107	146563	102411	109	1626	1184	16	7748	5362	52	237	1033	3	1.50776
125962	103310	89	45690	37122	87	84817	67671	90	727	432	0	4055	3419	38	617	732	0	1.50776
71380	73330	76	19957	20165	54	52764	52118	77	612	422	0	2548	2443	25	338	653	0	1.50982
378022	203043	205	161930	101298	197	348650	212291	204	3540	2407	27	18959	11479	96	1019	1025	2	1.51189
146639	115797	94	49384	39267	89	92924	70951	91	655	567	0	4949	4017	41	132	742	0	1.51189
48092	47033	78	6623	6825	35	32156	32105	71	220	229	0	1452	1488	14	257	683	0	1.51189
72947	72282	78	18359	18301	53	46859	45912	76	570	593	0	2523	2432	26	-351	155	0	1.51189
96992	80592	91	35450	29943	83	56165	46521	85	571	595	0	3027	2480	31	-35	349	0	1.51293
78728	77504	90	20122	20106	53	56083	55093	77	577	485	0	3049	2976	28	520	434	0	1.51293
66686	63165	80	25861	24624	75	33223	30649	77	266	294	0	1899	1786	19	114	553	0	1.51499
130299	116063	90	42937	38022	87	73599	64461	89	854	670	0	4001	3415	36	710	1010	2	1.51603
360312	244750	140	161204	117993	136	304399	215969	138	4749	3173	40	16330	11955	74	291	574	0	1.51706
208456	159365	98	64075	48799	96	130034	98877	98	878	664	0	6906	5248	47	818	748	0	1.51706
91106	91424	86	37907	37881	76	44413	43046	77	489	488	0	2670	2266	26	566	765	0	1.5181
182363	137980	94	61878	46026	93	123602	91437	97	989	622	0	6611	4924	48	707	868	0	1.5181
122479	103134	89	44773	37634	86	66645	55402	88	548	464	0	3439	2916	34	-85	275	0	1.52017
257094	178832	114	85469	60205	109	158395	110171	113	1473	973	0	8368	5965	52	2	795	0	1.52017
355269	207273	158	145058	82780	147	206097	130685	147	2375	1514	27	11098	7194	64	1058	877	0	1.52017
114034	112535	81	40805	40631	79	54557	53301	80	850	800	0	2784	2533	28	-193	479	0	1.52017
146606	118468	101	53248	43333	88	80252	64204	90	572	522	0	4059	3481	35	229	609	0	1.52223
121768	108125	89	50354	44335	86	56397	48133	86	587	753	0	3139	2747	31	203	356	0	1.52223
59273	60324	73	12024	11940	44	33388	33598	72	96	175	0	1883	1717	20	-267	496	0	1.52223
33218	32953	71	10487	10657	41	17175	17294	51	129	115	0	672	737	0	380	531	0	1.52327
115968	109491	83	42603	38841	81	65055	58366	83	592	759	0	3377	3123	31	705	1245	8	1.52947
55101	53977	86	18136	18313	51	30121	29456	74	542	425	0	1474	1349	13	321	673	0	1.52947
159811	134733	92	70736	60868	91	70462	60049	91	700	630	0	3830	3279	35	590	577	0	1.53051
199730	165788	99	73210	59870	94	123577	101187	97	664	675	0	6923	5591	48	593	1156	6	1.53154
182151	144979	102	75434	60446	94	108659	87572	96	1031	878	0	5553	4566	42	900	520	0	1.53154
245617	197712	105	152251	123536	100	224888	180219	102	1938	1444	25	12061	9865	60	359	753	0	1.53258
195103	145645	97	68228	51180	95	134923	98853	99	762	712	0	6964	5570	48	512	494	0	1.53258
304741	202135	126	225019	156079	125	283635	189178	126	3074	2008	32	14697	9889	65	690	1173	7	1.53258
161151	145538	100	57264	52718	89	92063	84719	91	960	876	0	4885	4459	37	314	398	0	1.53361
161257	144728	93	64745	58426	87	62710	55463	87	1002	778	0	3644	3279	34	495	474	0	1.53361
160639	136970	102	72679	62300	91	86299	72555	93	965	813	0	4521	3809	37	744	765	0	1.53361
100743	98424	81	28997	28425	78	57137	55718	80	545	382	0	2799	2675	27	339	913	0	1.53568
143491	122974	97	48286	39614	87	84989	74106	88	773	766	0	4080	3627	37	301	694	0	1.53568
86950	78882	83	32380	28949	78	52924	46525	80	603	416	0	2623	2579	27	67	552	0	1.53671
44360	44999	71	14220	14128	48	26518	26969	70	372	279	0	1245	1311	14	817	1104	2	1.53671
124147	111561	91	55997	48276	85	81437	71455	88	600	549	0	4071	3533	36	-107	374	0	1.53775
240377	178904	125	108908	81312	127	109788	79776	127	1588	1048	6	6161	4391	46	603	707	0	1.53775
80947	83797	77	23362	23896	56	54798	54280	76	351	313	0	2744	2844	27	-264	452	0	1.53775
78464	74759	75	30842	28719	78	49983	46085	81	239	348	0	2890	2574	29	1006	1065	4	1.53775
57866	55696	89	20674	20388	57	26469	26787	71	105	151	0	1278	1148	11	350	749	0	1.53878
100067	99336	86	43605	42900	79	55926	55385	80	425	593	0	2858	2716	28	259	518	0	1.53981
71324	68153	82	25144	23526	74	43104	41074	79	642	442	0	2260	2068	24	413	564	0	1.53981
234711	165303	107	78265	54377	102	141929	98566	104	1393	963	0	7090	4856	48	591	600	0	1.54085
315512	163936	141	116870	59118	125	214068	113638	126	1657	994	0	11279	5849	69	1109	744	0	1.54085
149009	129200	90	78568	68091	88	86657	74773	89	750	620	0	4234	3269	39	350	653	0	1.54085
89493	91210	77	47072	47082	77	47957	47532	78	670	503	0	2672	2689	26	561	609	0	1.54085
99623	91394	98	38294	34910	79	69520	62402	82	730	595	0	3559	3342	33	-148	234	0	1.54188
177138	138354	96	69948	54544	93	122409	94930	96	1133	993	0	6277	4783	45	1310	910	0	1.54188
188451	147490	100	86144	69399	96	114347	90602	97	901	683	0	5720	4556	42	762	528	0	1.54395
144110	121257	88	61986	53443	89	76494	61897	89	924	667	0	3861	3114	36	-77	531	0	1.54395
55114	55371	85	17406	17547	50	25120	25714	63	447	381	0	1526	1422	15	-2	386	0	1.54498
192303	154436	97	82728	65331	94	146668	117248	97	1199	1130	9	7634	6495	47	657	562	0	1.54602
346703	221225	149	154348	108706	143	249157	161879	145	2731	1671	29	13873	9083	66	2164	1508	29	1.54602
71672	74684	73	27577	28596	61	45934	44999	76	328	357	0	2299	2149	25	738	971	0	1.54602
159446	130390	89	73147	59338	89	91855	71747	91	857	636	0	4722	3978	38	476	860	0	1.54602
70075	68817	81	18163	18317	53	30247	29870	75	381	436	0	1843	1709	18	29	546	0	1.54705
152412	131421	93	64626	55307	88	76806	64713	88	837	576	0	3666	3269	32	576	486	0	1.54705
122132	114324	85	45188	41806	81	84683	78626	84	964	777	0	4639	4262	36	-292	206	0	1.54809
286882	186409	125	90725	59166	122	161304	103991	124	1759	1295	19	8569	5390	54	-278	288	0	1.55016
70488	71950	75	24756	24387	65	48748	48217	76	252	343	0	2599	2415	27	280	445	0	1.55016
272852	186123	124	93378	63992	112	130509	89110	113	1567	1079	10	7548	5021	52	1226	941	0	1.55119
159447	134244	94	60791	51055	90	74301	60394	90	886	728	0	4081	3483	36	768	1187	5	1.55119
116443	99138	95	31536	25883	84	71353	58668	87	623	600	0	3545	2945	33	432	722	0	1.55119
66525	66961	76	29333	29763	72	27883	28092	73	412	478	0	1627	1747	19	417	555	0	1.55222
33854	31697	75	14751	14918	47	17186	17652	47	172	320	0	1079	1043	5	-164	560	0	1.55222
97471	86547	92	38767	34018	83	47764	41349	83	501	452	0	2606	2267	29	583	805	0	1.55326
69417	68817	79	21833	21679	64	39957	39170	76	238	392	0	2224	2224	22	324	677	0	1.55326
97989	96967	81	20607	20511	57	64130	63372	80	574	443	0	3536	3614	30	518	1140	7	1.55429
209070	162549	104	74105	55582	101	85498	66274	101	887	887	0	4590	3464	40	290	415	0	1.55533
78654	75075	79	29993	27688	76	52153	48527	79	390	297	0	2401	2358	27	707	1000	1	1.55636
50707	51260	76	19686	20275	53	28575	28127	70	171	337	0	1559	1583	17	104	505	0	1.55636
31511	32207	76	8502	8599	38	17627	17880	51	177	230	0	921	948	0	-257	556	0	1.55739
137996	114425	93	48500	39246	89	85188	69356	91	835	611	0	4270	3555	37	201	562	0	1.55739
99009	93891	90	31444	29652	79	60536	56964	82	477	384	0	3260	3087	30	-129	373	0	1.55843
154255	131781	93	64954	54721	91	97604	81980	92	863	746	0	5287	4661	39	608	820	0	1.55843
213763	164699	103	96341	76032	99	146572	115470	100	1497	1139	12	8073	6051	50	-187	303	0	1.5605
65313	64555	74	16449	16600	49	31582	31541	74	198	366	0	1841	1929	20	-88	441	0	1.5605
143757	126403	93	61798	53914	88	78066	67850	89	1186	853	0	4120	3410	36	-152	741	0	1.56153
62084	59649	89	21190	21131	60	31998	31883	75	125	266	0	1576	1561	16	811	1443	9	1.56153
84750	83652	80	25793	25807	70	58451	56841	78	378	481	0	3099	2998	29	554	723	0	1.56256
112091	105683	96	41771	39552	80	68171	64184	82	412	511	0	3315	3052	33	-135	291	0	1.56256
181866	139721	95	68703	52280	94	81534	60506	96	909	742	0	4757	3521	42	-321	203	0	1.56256
190199	150830	97	65762	52865	93	86696	67639	94	1175	740	0	4669	3638	39	818	506	0	1.5636
360170	260606	142	151120	109471	135	268647	201346	137	2491	2135	29	14247	10668	64	949	1500	9	1.5636
122765	109635	92	52253	47118	85	59710	53524	85	796	800	0	3204	2817	31	528	671	0	1.56463
105764	102321	84	42221	41037	80	68690	66090	80	580	528	0	3450	3325	30	242	383	0	1.56463
185804	147678	104	59236	47875	96	97619	74399	99	949	640	0	5232	4128	42	98	379	0	1.56567
103268	99917	97	39880	38547	80	61870	59402	82	938	798	0	3259	3142	29	801	1207	7	1.56567
34203	35033	71	7144	7082	38	17128	17471	53	81	152	0	923	860	0	34	404	0	1.5667
293748	192928	131	99224	65730	129	161081	104348	131	1891	1328	22	8582	5876	53	1133	1050	6	1.56774
89805	90633	77	29842	29356	76	59526	56822	79	480	419	0	2916	2903	29	201	451	0	1.56774
155664	131622	95	75130	64402	89	90972	76170	91	929	978	0	5177	4331	41	467	553	0	1.56774
144106	122696	91	54571	46373	87	81939	67539	89	602	439	0	4708	3708	40	53	758	0	1.5698
144068	128671	88	50876	46102	86	85965	75292	90	1003	756	0	4397	3927	36	-122	412	0	1.57084
61839	61404	79	18413	18274	52	40435	40773	76	546	441	0	2345	2249	25	831	851	0	1.57084
50131	50105	79	16448	16463	51	27810	27537	71	403	372	0	1411	1387	16	-362	438	0	1.57187
62957	64992	72	23126	23475	65	31284	30753	75	464	435	0	1531	1633	18	-171	226	0	1.57291
94865	94091	80	33815	33527	78	52803	51071	80	913	791	0	2946	3042	27	715	550	0	1.57291
173377	158984	91	55780	52577	87	117571	107776	91	1080	741	0	6152	5770	40	413	505	0	1.57291
145042	130648	87	71132	62869	86	98660	88662	87	873	749	0	5207	4730	37	616	685	0	1.57291
130495	124506	90	48526	46483	82	78986	75243	84	994	786	0	4161	4009	34	290	733	0	1.57394
147049	131104	87	60705	52498	88	88125	75995	89	749	602	0	4435	3689	36	575	825	0	1.57394
67102	68253	75	23824	23884	61	44638	44457	74	565	601	0	2343	2509	23	569	887	0	1.57394
214525	164215	100	87279	67513	97	103467	78490	97	807	659	0	5359	4142	44	645	584	0	1.57497
244242	180986	106	72073	53010	105	149930	109542	107	1988	1451	20	8391	5869	51	666	1022	2	1.57497
147736	134081	90	59283	53700	88	108101	98825	90	1144	1076	7	5944	5365	41	198	727	0	1.57704
58660	58671	75	17510	17119	52	31483	30652	74	72	296	0	1573	1546	17	327	693	0	1.57808
155525	134515	91	73704	63456	88	98184	84324	88	1017	729	0	4812	4403	37	1223	1041	7	1.57808
33403	34198	77	14351	14793	45	16075	16093	48	245	220	0	739	909	0	588	868	0	1.57808
118752	104610	92	39180	33154	83	66137	57466	85	694	489	0	3798	3248	33	321	455	0	1.57808
64661	64590	77	17030	17228	49	32289	32483	73	487	321	0	1520	1678	18	61	844	0	1.57911
155954	141340	91	58996	51352	89	72360	62567	88	609	882	0	3979	3512	35	181	448	0	1.57911
238005	168513	101	79221	53855	100	152657	106856	103	1359	1289	11	7587	5413	51	683	793	0	1.57911
239627	187834	114	98462	79156	112	151542	117677	113	1333	1111	9	7683	6294	46	151	239	0	1.58014
130146	121358	98	46495	42642	84	67982	62881	84	630	522	0	3886	3578	33	476	927	0	1.58221
88125	74425	85	34001	28890	82	50683	42910	84	425	540	0	2758	2421	29	7	445	0	1.58325
148481	125452	98	47807	39374	86	85780	71243	90	683	471	0	4168	3199	40	778	1507	10	1.58532
138312	120715	86	44848	38680	84	88834	75410	86	884	650	0	4546	3821	38	343	917	0	1.58532
137994	117894	90	58994	50096	89	72456	62323	89	809	788	0	3912	3294	35	-426	95	0	1.58635
68926	68836	78	24900	24238	69	42421	41449	76	313	382	0	2235	2237	25	524	453	0	1.58635
50972	54088	62	20346	20291	57	31135	31213	73	228	219	0	1707	1701	18	58	786	0	1.58635
122861	110354	97	58944	52743	85	57143	50392	86	724	797	0	3051	2663	31	392	516	0	1.58738
84686	83006	79	28832	28509	76	56809	56078	78	235	210	0	2518	2464	26	-65	278	0	1.58842
51215	53044	72	16397	16509	51	24048	23511	65	368	269	0	1399	1443	14	120	1042	2	1.58945
145314	123120	95	71553	60702	88	92544	77022	90	771	846	0	4893	4148	39	862	610	0	1.59049
129542	116922	87	50984	45351	85	61512	54061	87	640	674	0	3514	3115	32	596	602	0	1.59255
220196	171221	97	91698	71130	96	99074	74331	96	1280	943	0	5110	3787	43	1363	816	0	1.59255
128508	123660	84	32647	30631	82	87601	81609	85	632	865	0	4405	4136	34	-120	333	0	1.59359
145259	118910	90	62576	50515	88	78905	64266	90	767	676	0	4139	3292	38	715	876	0	1.59359
197231	146702	97	69545	51751	96	121887	90346	99	666	720	0	6822	5350	49	22	428	0	1.59359
152917	127975	97	59085	49538	90	96039	80713	92	952	711	0	4822	4266	38	599	758	0	1.59462
116389	97769	86	42235	35316	84	80078	67477	87	613	507	0	4139	3470	36	651	487	0	1.59462
94814	93838	79	33653	33089	78	45693	43851	79	488	469	0	2663	2570	25	574	885	0	1.59566
210814	156943	105	65008	46864	99	119559	88388	101	1149	909	0	6629	5127	47	419	934	0	1.59979
48002	48395	75	19932	20138	55	25763	24969	71	409	347	0	1377	1399	15	495	540	0	1.60186
98196	94855	82	34331	33971	77	50085	47993	78	575	507	0	2386	2422	25	246	469	0	1.60186
66756	65076	79	23917	24018	65	39663	38554	75	213	469	0	1991	2044	21	13	412	0	1.60186
49045	47287	76	16813	16651	51	27958	27202	72	279	270	0	1482	1455	16	72	253	0	1.6029
186604	145824	111	69815	56341	93	105779	82473	96	1134	812	0	5532	4313	42	-162	633	0	1.6029
287768	178423	117	115020	69997	117	125990	78476	117	1815	1118	10	6622	4357	50	811	559	0	1.6029
155052	127928	91	71973	58405	90	80682	63930	90	883	723	0	4528	3855	37	493	637	0	1.6029
55875	59273	64	14501	15072	45	27717	29003	71	280	474	0	1432	1448	16	-99	170	0	1.6029
230060	178604	114	119183	96980	104	194545	147275	107	1501	1279	13	10783	8062	59	978	709	0	1.60496
70465	69976	80	18832	18855	56	27092	27248	74	50	182	0	1628	1587	18	920	655	0	1.60703
164608	134513	94	53100	42667	90	89139	71182	91	785	710	0	4677	3914	38	566	764	0	1.60703
35210	34969	73	9009	9209	39	21681	21759	65	425	418	0	1302	1189	11	98	486	0	1.60807
103434	88225	86	35159	29178	83	69912	59173	85	386	518	0	3701	3039	34	709	922	0	1.60807
337498	238029	122	196527	150885	118	273165	208107	126	2822	2001	31	14614	11193	67	814	1175	9	1.60807
142094	123126	89	58304	49520	86	74572	63862	87	897	595	0	3927	3104	37	82	339	0	1.6091
230961	165077	116	87564	63212	110	124586	87535	111	1719	1050	7	6706	4934	48	1537	1735	15	1.6091
318114	209667	131	172349	120318	130	175478	125091	129	1689	1087	19	9809	7039	55	1945	1380	16	1.6091
50267	51356	72	18985	19380	52	30461	30737	72	49	158	0	1410	1613	16	-164	106	0	1.61013
249596	183427	115	109960	84603	113	119580	87560	114	1371	1301	13	6479	4594	46	1023	1076	6	1.61013
96952	96113	80	34334	33741	77	55316	54550	78	436	369	0	3022	3191	27	303	542	0	1.61013
159370	128399	92	61224	47816	91	72732	57522	92	748	597	0	3995	3014	38	643	549	0	1.61427
142743	124870	99	59653	53722	88	80934	70877	91	789	627	0	4271	3836	35	744	891	0	1.61634
246481	177183	108	94511	69178	104	112292	79857	104	1177	885	0	6640	4514	48	1425	1578	14	1.61737
33779	37454	48	15830	16776	44	21021	21534	56	227	265	0	977	1064	5	92	512	0	1.61737
51269	52237	73	17374	17538	53	29075	28616	72	-54	131	0	1447	1393	15	270	402	0	1.61944
329202	225271	127	132992	94154	126	220770	156225	129	2162	1372	24	11171	7868	56	1380	1045	4	1.62048
34364	34370	61	12525	12871	43	16399	16164	51	194	262	0	764	921	0	192	631	0	1.62048
330699	220984	131	150190	106006	129	285055	205971	133	2481	1631	28	15050	10766	65	540	771	0	1.62151
187658	150328	98	55479	45719	92	134980	108094	95	1079	839	0	7112	5836	46	116	466	0	1.62151
264395	211371	105	130376	104345	105	189092	155999	106	1978	1865	21	9947	8177	54	1005	744	0	1.62151
200409	159909	101	110820	88941	99	150263	119300	101	1009	884	0	8061	6604	48	469	341	0	1.62254
143454	124803	90	58414	50652	87	71380	59926	87	571	546	0	3641	3165	34	64	470	0	1.62565
131277	123549	91	54682	50341	83	63331	56429	84	500	489	0	3317	3012	31	-66	790	0	1.62565
80376	80033	79	19844	19959	53	49545	48485	78	191	380	0	2534	2298	27	-326	96	0	1.62565
192581	136522	103	77843	56693	96	117885	83452	99	1130	858	0	6003	4223	45	275	761	0	1.62668
247823	189781	112	119529	92735	111	250787	198058	114	2394	1810	26	13114	10160	58	578	362	0	1.62771
168640	140449	91	69134	55405	91	108719	88933	93	1307	987	0	5818	4564	42	484	775	0	1.62875
107096	97181	86	33752	29758	82	67779	60070	86	489	562	0	3340	3085	32	413	843	0	1.62978
160035	138045	106	51406	43564	90	110251	93997	95	1135	806	0	5673	4722	42	625	831	0	1.62978
247749	193302	109	115218	93353	108	140357	109640	109	1510	1182	13	7419	5809	47	642	647	0	1.63392
117185	99296	87	39241	32839	84	78096	64585	87	390	390	0	3998	3350	36	1734	1650	12	1.63392
223351	181997	100	151175	131430	101	265866	224888	104	2513	2085	27	13245	11567	60	-52	546	0	1.63392
58859	64051	70	9598	10216	39	32737	32285	72	197	235	0	1681	1762	18	692	784	0	1.63495
76268	76175	77	15244	15735	46	51908	51016	77	593	494	0	2967	2887	29	-495	192	0	1.63495
330551	215616	127	115297	74070	127	231685	146972	129	2159	1622	26	12114	7709	60	564	548	0	1.63599
78715	75869	83	21957	21633	64	46978	46696	77	295	389	0	2370	2164	27	-592	213	0	1.63702
148952	122592	91	52876	42556	89	84279	68250	90	1041	863	0	4373	3744	37	1476	1640	14	1.63806
263837	202544	122	117356	90577	113	137856	105633	113	1420	1187	12	7330	5645	48	545	386	0	1.63909
160036	129312	90	55931	45217	91	98105	78660	92	917	664	0	5003	3976	41	631	1007	1	1.64012
83298	77304	81	31542	28794	78	45423	41445	80	437	262	0	2497	2311	26	1005	836	0	1.64012
156605	136024	93	47479	39657	87	101125	87732	90	805	816	0	5242	4749	39	-73	590	0	1.64116
129154	109128	90	45619	39005	86	74952	62662	89	369	492	0	3933	3279	35	118	562	0	1.64219
190150	146610	101	60810	46980	98	115010	88407	100	1158	803	0	5779	4641	43	768	828	0	1.64219
251903	202522	104	112212	92113	100	123040	99926	101	1586	1010	3	6715	5304	45	1423	1706	14	1.64219
63383	62431	77	20443	20323	55	40822	40416	74	235	360	0	1790	1908	18	-155	147	0	1.64219
115960	110207	91	39855	38037	80	73654	69880	83	476	661	0	3826	3767	31	5	440	0	1.64426
46828	46970	71	18699	18487	56	26941	26428	72	264	274	0	1316	1316	13	-67	426	0	1.64529
274599	189699	121	78856	53928	116	173737	120136	119	1231	1019	4	8853	6149	54	-22	462	0	1.64529
148677	126400	90	66842	56619	88	96216	79221	90	827	531	0	5304	4174	43	1424	1095	5	1.64633
163275	128384	96	56335	44604	90	85853	66822	92	1014	629	0	4576	3635	39	706	779	0	1.64736
182246	133919	97	96738	74567	97	159261	127361	100	1331	1026	4	8136	6409	50	1641	2325	16	1.64943
272037	190834	102	91187	63893	100	192148	131280	104	1696	1169	12	9377	6519	54	825	722	0	1.64943
203068	151156	101	77694	58174	96	117799	87525	98	1025	915	0	6080	4771	44	1079	1043	3	1.65047
185490	143713	97	57375	44445	93	109894	84892	95	1078	826	0	6115	4587	45	1007	729	0	1.65047
56660	57003	75	17850	17978	52	35186	34059	74	243	313	0	1736	1839	19	-389	149	0	1.6546
150335	128007	91	66527	56297	89	84116	70733	90	820	628	0	4311	4001	37	61	386	0	1.6546
334992	202142	132	151305	97226	128	203939	125726	131	1850	1119	21	11306	6891	63	453	517	0	1.6577
64575	64881	72	22019	21958	58	43750	43159	74	231	346	0	2260	2239	23	538	739	0	1.6577
44882	45663	73	15304	15556	47	24906	25578	64	326	364	0	1248	1372	14	475	866	0	1.6577
32849	32274	60	7744	8234	37	20260	20548	53	57	165	0	1064	1071	6	509	570	0	1.6577
102914	100345	88	28000	27429	75	61811	60142	79	764	744	0	3449	3332	30	560	522	0	1.65874
155174	137210	90	65084	55776	90	84064	70921	92	612	698	0	4591	4016	37	632	769	0	1.65874
161165	121491	93	62059	47400	93	85291	63533	94	664	487	0	4256	3250	40	3	316	0	1.65874
54419	57067	73	18959	19690	50	27599	27261	70	483	370	0	1334	1202	12	342	449	0	1.65874
188875	146422	100	68729	53205	95	86420	68335	97	867	848	0	4941	3936	39	744	468	0	1.65977
123035	115785	85	44808	42470	82	58045	54161	83	653	634	0	3194	3068	29	-55	437	0	1.66184
256168	213886	110	114226	94264	105	181482	149485	108	1821	1646	18	9598	7767	52	1646	1162	7	1.66287
201114	150052	114	78061	56152	114	100127	71080	114	806	544	0	5243	3781	44	867	651	0	1.66287
198055	145919	102	74811	57823	96	102019	73260	97	1122	865	0	5805	4238	45	903	1656	15	1.66391
77346	73878	78	22857	22620	68	38395	37865	77	250	414	0	1777	1694	19	360	623	0	1.66494
58533	58250	78	18725	18567	53	32968	32580	73	230	300	0	1918	1882	20	584	531	0	1.66494
242811	176225	115	81179	58280	107	171729	124160	110	1433	1158	15	9206	6435	53	610	1287	8	1.66494
292086	198193	121	87362	56544	119	198333	134349	122	1725	1320	14	10719	7254	60	201	402	0	1.66701
40914	43155	56	12660	13248	42	23851	24003	62	482	293	0	1316	1336	13	309	430	0	1.66701
193222	152020	97	55015	41301	94	116691	90426	96	1080	758	0	6386	4790	46	-404	57	0	1.66805
90904	85267	83	29197	27229	79	60210	57220	81	414	486	0	3176	3158	28	-174	623	0	1.67011
76703	70252	87	26777	24949	76	38086	35580	78	342	369	0	2125	1633	23	674	884	0	1.67115
166681	130901	97	79900	66208	93	93259	72064	95	610	687	0	4939	3592	43	479	619	0	1.67218
[truncated: 7,722 more rows]
