# Supplementary material for: Phenotypic heterogeneity follows a growth-viability tradeoff in response to amino acid identity
Source: Nat Commun. 2024 Aug 2;15:6515. doi: 10.1038/s41467-024-50602-8 (PMC11297284; doi:10.1038/s41467-024-50602-8)
Supplement: Supplementary file 6 — Source Data [file 41467_2024_50602_MOESM6_ESM.zip › source_data/fig2ab/2030_F3_pRPL28_NLIMGLN.csv]

FSC-A	FSC-H	FSC-W	SSC-A	SSC-H	SSC-W	BL1-A	BL1-H	BL1-W	VL1-A	VL1-H	VL1-W	VL2-A	VL2-H	VL2-W	YL2-A	YL2-H	YL2-W	Time
76932	76319	76	32818	31622	75	32264	31392	75	566	446	0	1762	1672	20	615	568	0	0
117225	108198	84	38147	34175	81	52788	47783	82	312	391	0	2909	2494	29	348	524	0	0.00110112
186057	148973	92	80835	66552	91	78816	64115	90	1478	1079	8	4594	3693	39	-97	496	0	0.00110112
114958	103191	86	41848	37398	81	52039	44129	83	470	529	0	2789	2468	29	226	316	0	0.00110112
198981	154579	105	62204	47481	95	92063	69187	97	867	568	0	4960	3746	42	639	990	0	0.00220224
84336	75616	83	38775	34557	81	36661	32269	81	551	356	0	1820	1636	20	-656	88	0	0.00220224
95717	83068	94	41559	36472	82	36147	31436	82	542	441	0	1973	1596	25	-138	432	0	0.00220224
191724	155239	99	76914	62397	98	114750	96222	100	1432	1142	13	6090	5029	43	417	524	0	0.00440448
245777	177466	112	82539	60351	106	106888	76651	106	1233	860	0	5568	4090	43	-353	488	0	0.0055056
158557	142362	103	67704	60141	90	75199	66008	103	737	401	0	3551	3182	32	738	1142	6	0.0055056
173836	135672	96	68040	52964	93	81294	63539	93	645	554	0	4212	3319	39	-117	354	0	0.0055056
60733	60792	76	18294	18409	51	25346	25666	71	404	424	0	1550	1540	19	46	546	0	0.00660672
226399	174945	101	76484	57897	98	126871	97345	100	1895	1326	16	6772	5276	44	410	1064	4	0.00770784
97634	95784	80	56080	54573	80	47197	46062	80	679	486	0	1974	2068	22	117	644	0	0.00770784
19751	21296	48	6863	7176	36	12727	13199	43	219	183	0	496	531	0	-29	828	0	0.00770784
56118	56932	75	22257	22545	60	21982	21703	61	344	460	0	1023	993	0	282	629	0	0.00880896
85867	85906	80	35661	35255	76	34132	33571	76	326	445	0	1736	1886	21	-32	341	0	0.00991007
81089	80951	78	24314	24102	67	29678	29596	74	206	243	0	1834	1682	21	1142	1134	6	0.0121123
63938	63028	80	20246	20059	57	25336	25129	71	358	344	0	1314	1399	14	169	310	0	0.0143146
95452	93281	91	32663	32303	77	40870	40038	79	405	374	0	2119	2247	23	400	754	0	0.0154157
87157	83507	78	33719	31131	79	40367	38813	78	287	442	0	2256	1921	25	212	872	0	0.0165168
142739	120364	90	58537	48391	89	68406	56565	89	380	430	0	3421	2676	35	-436	256	0	0.0165168
220557	159123	100	78042	55945	98	110335	78886	99	1299	1213	12	5935	4027	46	1238	1043	3	0.0176179
274461	217044	102	127257	102550	102	172667	135209	104	2293	1483	22	8958	7009	51	1272	836	0	0.0176179
216472	152850	113	64159	46111	103	103071	74544	105	867	672	0	5790	4146	44	434	652	0	0.0176179
193518	143870	102	67114	50162	97	94936	72733	98	756	579	0	4929	3816	40	80	404	0	0.018719
234972	175796	106	81481	62364	104	107615	79079	106	822	658	0	5058	3540	45	1060	899	0	0.0209213
233407	178000	104	91198	69777	97	116784	89411	98	1391	955	0	6166	4535	43	556	1359	8	0.0220224
138840	125641	89	55543	50835	84	58734	53641	84	322	365	0	3210	2881	30	878	1125	6	0.0220224
137448	121846	89	62647	56365	86	48266	41770	86	776	673	0	2603	2305	29	220	464	0	0.0231235
170603	140056	92	59144	48514	90	68531	57898	89	608	495	0	3553	3074	34	209	663	0	0.0242246
171690	148680	92	82527	72448	91	92043	79607	93	1341	1126	9	4898	4347	37	933	900	0	0.0242246
106638	94248	86	43876	38852	82	44070	38249	82	370	349	0	2322	2219	24	464	718	0	0.0264269
110690	93708	91	47936	41186	84	40585	33132	85	498	411	0	2061	1733	24	733	660	0	0.0264269
64159	63804	75	16722	16545	50	26887	26545	74	-60	157	0	1261	1476	14	284	435	0	0.0264269
87600	86958	88	23685	23746	70	41576	41483	77	397	202	0	2176	2356	22	80	333	0	0.027528
149744	127537	92	46921	38505	90	68101	57907	89	402	617	0	3597	2972	33	249	865	0	0.0286291
32781	34528	57	13296	13480	44	15175	14912	48	-64	95	0	941	917	0	-363	222	0	0.0286291
83800	75430	85	32178	28285	79	37386	33662	81	399	334	0	1909	1800	22	1248	899	0	0.0297302
53013	54238	72	18890	18799	53	22723	22796	58	26	284	0	1340	1281	16	-23	339	0	0.0308313
131741	124536	101	41839	39922	83	61494	57557	84	646	558	0	3064	3149	28	-8	477	0	0.0308313
190285	152610	97	59482	46186	95	82073	65896	96	771	645	0	4554	3599	38	456	591	0	0.0319325
81648	75725	80	35337	32239	79	35729	32795	78	511	308	0	1741	1741	20	150	642	0	0.0341347
71116	71285	74	20033	19783	57	30076	28670	74	153	202	0	1683	1625	17	337	646	0	0.0352358
201812	148706	99	69961	51728	97	98546	72045	99	869	694	0	5328	3957	43	531	694	0	0.0352358
46977	49166	73	18747	19042	53	21002	21347	66	227	202	0	1142	1081	7	129	722	0	0.0363369
240417	184511	101	75113	56070	98	108505	84047	100	1006	843	0	5838	4562	44	89	483	0	0.0363369
48229	51038	61	23129	23522	59	19899	20293	53	32	94	0	1163	1083	7	8	323	0	0.0363369
121531	113552	86	64879	61766	83	65197	60666	84	486	397	0	3387	3132	31	260	717	0	0.0374381
152153	121967	93	62192	50026	92	67032	51613	93	526	567	0	3405	2572	35	-103	839	0	0.0385392
44249	46043	70	15105	15330	47	22117	21933	56	171	116	0	980	967	0	310	289	0	0.0385392
89612	83501	83	29879	26281	78	35982	31978	78	97	230	0	1965	1675	22	493	674	0	0.0385392
43490	46401	70	17118	18053	48	21196	21914	56	202	302	0	1043	1009	3	-124	160	0	0.0396403
32516	32056	73	7628	8061	37	15787	16255	47	334	278	0	904	1046	5	315	499	0	0.0396403
81371	81779	78	38811	38873	76	33168	33417	75	345	401	0	1653	1559	18	-225	236	0	0.0396403
78314	77493	80	25914	25729	74	31552	30072	75	298	493	0	1601	1527	20	358	618	0	0.0407414
44996	43756	74	12106	12145	43	19202	19389	52	81	301	0	1022	1068	6	-348	420	0	0.0407414
37981	39385	66	15588	15721	50	18835	18816	50	-192	33	0	860	861	0	-202	223	0	0.0418425
184402	138109	115	75462	59329	97	80363	57794	97	1107	556	0	4299	2941	42	686	575	0	0.0418425
218795	181192	100	90374	75962	94	119065	101444	94	1086	835	0	6566	5846	43	878	641	0	0.0418425
56515	58740	73	20206	20699	53	24112	24235	60	210	263	0	1472	1372	16	713	875	0	0.0429437
190126	148759	95	77498	62637	93	92700	72078	94	742	463	0	4982	3767	42	1119	924	0	0.0429437
104480	101754	83	36120	35192	77	39361	38815	77	333	416	0	2059	2025	22	196	620	0	0.0429437
80394	75793	82	30892	29449	78	29035	27173	77	500	286	0	1330	1388	13	982	902	0	0.0440448
69381	68377	80	38535	38782	76	32933	32557	76	245	273	0	1700	1733	17	656	636	0	0.0440448
86995	85826	80	17861	17819	52	46260	45723	78	66	271	0	2299	2306	24	432	907	0	0.0440448
321649	235090	120	143483	107688	118	162712	121403	119	1506	928	0	8317	6713	48	969	920	0	0.0451459
74634	66495	93	25785	20664	93	33729	27346	93	164	188	0	1804	1584	16	196	751	0	0.0451459
150480	122648	93	55044	44823	89	70976	57436	91	558	384	0	4038	2941	37	308	722	0	0.046247
133154	119461	88	46306	40182	85	63269	57036	87	352	410	0	3545	3239	31	827	1123	4	0.046247
199756	166707	92	67607	54269	93	87065	69936	94	997	801	0	4611	3777	37	219	305	0	0.0473481
100850	94027	98	25076	22774	77	41429	38379	80	530	304	0	2205	2121	24	703	639	0	0.0484493
229982	156626	137	133747	98633	121	125290	86904	122	1301	922	0	6825	4618	54	809	952	0	0.0495504
34282	34241	61	10432	10843	41	15897	15674	49	102	228	0	939	902	0	451	766	0	0.0495504
70943	69707	79	28370	27565	76	27035	26221	67	211	223	0	1393	1276	14	584	661	0	0.0517526
28232	30693	50	8254	8274	39	16219	16473	48	59	165	0	770	766	0	29	349	0	0.0517526
155533	129995	91	61775	51896	90	55148	45837	89	672	510	0	2664	2285	28	968	815	0	0.0517526
23248	24052	49	10785	11091	42	12068	12409	43	255	261	0	689	547	0	-324	206	0	0.0517526
174663	149959	94	71851	62631	91	85048	72939	92	810	922	0	4228	3900	34	620	621	0	0.0528537
151381	130530	98	68330	59525	90	50716	42961	89	890	767	0	2591	2085	28	667	641	0	0.0528537
85536	76947	87	28386	25273	80	30608	27688	79	217	254	0	1465	1417	17	-204	154	0	0.055056
115408	102510	85	38468	32839	84	45614	38989	84	157	408	0	2238	1782	25	207	872	0	0.055056
124459	107647	93	51976	44917	85	47280	40993	85	616	413	0	2585	2252	28	666	633	0	0.0561571
106582	106819	80	31567	31257	77	55046	53800	80	512	561	0	2904	2910	27	123	676	0	0.0561571
102367	91728	83	39280	34653	82	46406	40021	83	305	422	0	2418	2106	24	394	530	0	0.0561571
96148	91536	80	39113	36071	78	35340	32818	79	463	391	0	1896	1846	21	995	694	0	0.0561571
166794	138957	92	59906	49466	90	78831	64877	91	742	575	0	4384	3602	38	693	756	0	0.0572582
50911	49800	87	27045	25732	65	34052	33213	74	336	307	0	1503	1495	16	-56	549	0	0.0572582
105458	95025	82	40712	36385	82	42578	37915	81	549	487	0	1977	1802	23	576	453	0	0.0583593
130423	117626	89	37531	31625	85	58144	51812	85	573	454	0	3334	2799	32	-236	302	0	0.0583593
90565	88303	83	22592	22215	64	41988	41105	77	297	269	0	2092	2325	22	-785	0	0	0.0594604
75095	73567	79	25886	25213	72	35993	34184	76	468	293	0	1815	1883	21	482	479	0	0.0594604
65286	65196	79	32490	32815	74	30024	30632	73	325	357	0	1719	1769	19	-55	346	0	0.0605616
244429	189820	123	111038	89015	111	132699	101750	112	1189	876	0	6999	5530	45	246	686	0	0.0605616
62590	65327	72	16042	17066	44	22865	23450	55	52	276	0	1256	1311	14	-87	272	0	0.0605616
44015	46731	64	18462	19244	48	16659	17141	45	56	113	0	932	951	0	453	597	0	0.0616627
117193	100504	89	43227	36166	84	55900	46370	85	287	349	0	3051	2360	30	-427	20	0	0.0627638
127709	106443	95	44476	36939	86	53078	43934	85	532	457	0	2822	2434	29	200	439	0	0.0638649
92838	93264	82	34317	34143	75	32696	31514	76	265	320	0	1921	1694	19	375	432	0	0.0638649
112339	97973	87	41918	36633	84	46242	40668	84	283	457	0	2368	1980	26	707	743	0	0.064966
30578	32505	52	16470	16873	51	13491	12802	47	-22	109	0	626	622	0	-148	359	0	0.0660672
91923	92656	79	36740	36700	77	34357	33932	77	477	393	0	1832	1677	21	317	482	0	0.0660672
153073	128520	91	63607	52134	88	70924	58224	89	585	515	0	3698	3114	34	386	464	0	0.0671683
68109	66389	85	25392	25279	73	31045	31673	73	431	361	0	1470	1661	16	482	627	0	0.0682694
26698	27222	66	11332	11620	43	11552	11362	44	330	167	0	587	541	0	170	380	0	0.0682694
100566	92142	93	38900	35446	80	37003	32288	80	364	387	0	1819	1897	20	483	635	0	0.0682694
74760	74754	82	16490	16760	49	28160	27882	75	396	346	0	1271	1309	14	511	826	0	0.0682694
88802	79424	86	37995	33880	81	31769	27724	81	365	393	0	1729	1543	20	-126	420	0	0.0693705
135767	116638	86	50428	42881	87	64066	54762	87	694	586	0	2945	2694	28	1117	1042	4	0.0693705
101281	100000	81	31911	30628	78	50338	47920	79	254	355	0	2532	2530	26	543	911	0	0.0693705
105908	95787	84	47591	41362	83	39816	33817	84	561	375	0	2026	1764	22	-314	288	0	0.0693705
171477	139442	98	64849	52599	92	67859	54112	92	766	775	0	3696	2974	35	374	692	0	0.0715728
213397	163517	116	79635	60608	99	83367	64741	98	1000	840	0	4437	3281	40	1074	773	0	0.0715728
66306	64343	83	21151	20421	60	30551	30370	73	355	327	0	1385	1398	14	-111	728	0	0.0726739
160857	142570	100	71144	62699	89	63751	55652	89	584	436	0	3484	2914	31	-205	418	0	0.0726739
225963	176315	104	93647	74738	101	98006	75562	99	1336	895	0	5151	4199	41	1172	760	0	0.073775
225344	169386	102	83096	62918	100	91136	69071	101	901	530	0	4666	3509	41	1142	1026	3	0.0748761
97578	88356	82	38463	33820	81	43870	38201	82	458	354	0	2233	1985	25	409	481	0	0.0748761
65977	66262	77	13358	13433	47	26572	26706	73	349	234	0	1200	1169	10	214	584	0	0.0770784
239836	163666	108	84968	59990	105	114006	81643	106	1048	852	0	6073	4096	47	111	606	0	0.0781795
88815	79459	84	34965	29636	81	31875	27609	81	348	442	0	1795	1535	19	-138	300	0	0.0781795
170510	142005	93	72406	60521	92	70648	56484	92	857	623	0	3819	3108	36	715	924	0	0.0814828
88827	79940	91	37604	33507	80	40896	36767	81	493	356	0	1961	1963	23	-117	254	0	0.0814828
206102	149228	101	72207	53936	98	96643	68990	101	728	557	0	5138	3630	44	29	792	0	0.082584
26988	27895	60	15597	15959	48	15722	15958	49	-111	43	0	903	875	0	1003	1113	8	0.0836851
125052	106771	91	40989	33892	84	49586	43037	84	234	390	0	2607	2360	27	624	607	0	0.0836851
107073	106236	87	47330	46401	79	39666	38742	78	556	710	0	1859	2080	21	217	314	0	0.0836851
35440	37492	67	15386	15617	49	16430	16436	50	60	300	0	892	908	0	49	430	0	0.0847862
29165	28534	73	8366	8402	39	13096	13113	45	130	199	0	715	554	0	-521	73	0	0.0847862
156746	126395	92	56942	45528	89	72256	59283	90	375	466	0	3988	3154	38	649	755	0	0.0847862
237120	177024	117	81920	61340	102	116274	85901	102	950	933	0	6247	4745	44	635	864	0	0.0858873
83188	75253	82	35227	30756	80	33655	29147	80	512	374	0	1983	1833	21	-37	186	0	0.0858873
60909	61256	65	20334	20441	54	24250	24227	69	92	252	0	1274	1191	10	-137	398	0	0.0869884
106793	96099	84	48309	42317	83	51331	45163	83	455	391	0	2958	2457	30	343	777	0	0.0869884
118415	113643	98	42975	41414	82	60857	58236	85	639	545	0	3229	3109	29	329	740	0	0.0869884
78641	77951	77	27077	26813	75	33532	33656	76	307	524	0	1793	1802	20	421	612	0	0.0880896
80517	73036	81	33854	29087	79	29278	25309	78	453	415	0	1615	1512	18	-23	339	0	0.0880896
125855	110641	90	48433	42400	83	49434	43782	84	505	501	0	2629	2262	28	120	264	0	0.0880896
62983	63742	73	18407	18587	54	25079	25073	71	325	308	0	1303	1295	12	366	534	0	0.0891907
75083	74226	75	24940	24260	73	31214	30204	75	417	334	0	1502	1563	17	-68	209	0	0.0891907
38278	39780	70	13177	13393	46	17110	17158	49	448	285	0	972	1076	7	-413	131	0	0.0902918
257616	182105	119	138543	104108	117	156168	116899	117	1035	923	0	8352	6596	49	913	853	0	0.0902918
51857	52336	77	18172	18252	52	20547	20658	54	231	455	0	1002	1040	5	495	622	0	0.0913929
48024	48405	72	17474	17515	51	19462	19502	55	265	223	0	1081	1087	8	-226	157	0	0.0913929
112283	100851	87	43214	37174	84	41122	35272	84	611	575	0	2107	1808	23	-23	320	0	0.092494
157557	133020	89	66174	55008	87	69297	58091	88	586	514	0	3587	2870	35	145	281	0	0.092494
157594	124868	96	61966	48466	91	75730	59266	91	618	435	0	3901	3031	37	160	456	0	0.0935952
78741	73784	84	24426	22677	66	36007	34717	78	466	419	0	1839	1828	22	12	343	0	0.0935952
102399	87348	86	37735	31181	84	39849	33234	84	486	400	0	2224	1907	25	186	294	0	0.0946963
58306	59948	74	24353	24554	68	21124	21409	67	390	278	0	1280	1331	14	80	553	0	0.0957974
172842	135101	96	59796	47084	92	83278	64311	94	658	644	0	4186	3222	38	16	563	0	0.0957974
84545	79475	86	32169	29571	78	38950	36259	78	345	503	0	2028	1589	22	-257	308	0	0.0957974
70593	67302	82	30378	28178	75	26176	23651	71	234	335	0	1360	1099	13	73	345	0	0.0968985
54327	53903	86	18761	18317	63	18904	17851	70	235	372	0	1037	1032	5	52	380	0	0.0968985
64893	63086	77	28302	26124	74	26268	24134	75	186	261	0	1470	1419	13	-100	392	0	0.0968985
269276	193263	105	90624	64540	103	136168	96277	106	1099	830	0	7071	5083	47	31	524	0	0.0968985
209606	161872	94	81070	62666	93	102518	77036	95	677	674	0	5666	4407	43	278	718	0	0.0968985
103585	97266	84	45689	43038	82	43390	39391	82	812	538	0	2390	2266	25	555	577	0	0.0968985
74891	72267	86	24171	23713	65	44233	42437	77	616	449	0	2081	1987	23	9	398	0	0.0979996
186582	139425	113	62180	46863	94	84201	64399	95	837	524	0	4228	3135	38	119	354	0	0.0979996
54350	56099	73	13567	13673	48	19145	18514	53	230	335	0	832	827	0	156	445	0	0.100202
123340	119388	90	60048	57289	81	42982	40800	79	754	638	0	2289	2206	24	928	1039	3	0.100202
74412	70082	80	32031	29603	78	29875	27179	76	461	421	0	1656	1580	19	357	848	0	0.100202
123675	107758	87	37838	31428	86	44112	39266	85	673	450	0	2405	2032	26	306	428	0	0.101303
74750	69714	80	34528	31357	78	36826	33758	77	513	406	0	1568	1451	17	5	325	0	0.101303
138114	120965	89	66789	57670	86	48821	40848	86	406	656	0	2531	2208	27	55	392	0	0.102404
179404	143600	101	65314	52246	96	67233	54247	95	649	699	0	3596	3011	34	578	764	0	0.102404
81080	82199	75	27209	27209	74	36303	37221	75	471	432	0	2027	2022	21	337	429	0	0.102404
102103	90284	88	35765	30917	80	44622	38915	81	140	332	0	2167	1901	26	409	967	0	0.102404
132826	114065	91	52110	44782	87	53731	45400	88	552	470	0	2820	2345	29	-94	281	0	0.103505
43887	44039	82	15552	15216	51	19772	18303	62	145	224	0	1031	914	0	-181	72	0	0.103505
127728	107445	100	46046	37866	85	56963	46872	85	449	425	0	2949	2596	30	265	572	0	0.103505
50962	50645	77	13775	13956	45	20502	20427	54	104	217	0	1070	959	0	-56	135	0	0.104606
72414	71282	83	31476	31221	74	25922	25371	73	511	476	0	1140	1096	8	-297	560	0	0.104606
104147	94122	96	44704	40041	83	40701	36286	82	338	243	0	1956	1730	22	317	580	0	0.104606
158454	120539	107	58418	45050	93	75502	55608	95	500	468	0	3885	2929	36	-354	136	0	0.105707
140050	119940	90	64450	54714	86	56220	46730	85	527	441	0	3163	2609	32	-4	536	0	0.105707
75319	72714	84	27083	26627	75	27614	27293	75	315	404	0	1470	1373	17	232	331	0	0.10791
267419	189586	125	82525	58517	121	123793	86426	122	1150	837	0	6122	4358	47	58	374	0	0.10791
132487	129070	82	23083	22483	62	68579	65548	83	373	490	0	3327	3227	30	-231	179	0	0.10791
142198	118619	91	58274	48264	90	61649	52259	89	656	413	0	3177	2766	32	141	944	0	0.109011
78698	78248	77	23486	23362	69	31524	31655	75	367	372	0	1871	1877	20	-181	502	0	0.110112
97890	85284	87	39545	34121	84	36771	31337	83	242	208	0	1935	1832	22	-171	459	0	0.110112
76043	69414	82	32383	28664	80	32189	28056	79	343	332	0	1753	1526	18	441	470	0	0.111213
125537	104325	92	45319	36743	86	54970	46222	87	330	490	0	2869	2194	30	152	421	0	0.111213
179590	142203	96	61632	48432	91	94952	74358	94	868	692	0	4965	3846	42	353	1260	7	0.113415
227633	164898	101	80732	58015	99	118528	83282	100	1348	1002	1	6532	4479	48	2538	1596	23	0.114516
136663	116787	92	48701	41274	88	57507	50229	88	399	355	0	2813	2421	30	125	470	0	0.115618
85757	75163	82	32088	27567	80	38439	31404	81	537	430	0	2023	1640	25	-103	452	0	0.116719
85310	78113	83	36271	33231	79	32895	29449	79	360	415	0	1543	1345	17	287	364	0	0.116719
96382	87211	85	49271	44515	81	43006	38251	80	558	408	0	2104	2041	22	89	406	0	0.116719
97077	92207	83	32852	30964	80	42909	39812	81	319	329	0	2103	1985	24	175	729	0	0.11782
43139	44510	73	11229	11760	42	18747	18952	53	251	293	0	801	929	0	-241	302	0	0.11782
114507	101445	86	45776	39701	84	46047	39340	85	409	432	0	2629	2113	28	162	822	0	0.11782
65067	68184	74	21638	21980	55	29124	28824	73	130	225	0	1348	1422	16	3	570	0	0.11782
33051	31237	77	10819	11012	41	15088	15679	46	-21	118	0	784	963	0	-119	295	0	0.118921
132885	116415	91	39733	33869	85	65190	56738	86	491	405	0	3355	2964	33	186	532	0	0.120022
58254	59792	74	24804	25461	64	26782	26902	72	227	222	0	1516	1461	18	-208	415	0	0.121123
167346	135623	98	60111	48350	92	71653	57723	93	612	618	0	3745	2788	36	546	487	0	0.124426
187469	153439	98	82179	68240	93	103346	83322	94	1107	886	0	5308	4438	41	747	1141	10	0.124426
76998	77355	75	20194	19980	55	34062	33545	74	283	235	0	1941	1817	20	-12	318	0	0.125528
67099	62481	81	30883	28518	77	25920	24379	74	187	306	0	1496	1313	14	487	526	0	0.125528
181660	150193	98	65715	53433	90	78971	65508	91	980	761	0	4314	3579	36	47	479	0	0.126629
149027	130853	89	60682	52609	88	86660	73213	90	878	707	0	4442	3856	36	-8	442	0	0.12773
223570	177994	99	82307	62279	97	92748	71894	98	878	658	0	4910	3952	42	325	594	0	0.12773
129678	107711	89	48501	41075	86	49769	41598	85	596	560	0	2648	2060	29	351	594	0	0.12773
89115	75608	97	39000	33750	84	38191	32671	86	486	386	0	1954	1908	22	1291	1100	8	0.12773
49990	49160	77	10670	10800	42	20885	20863	59	423	194	0	1070	1079	7	-141	362	0	0.128831
163063	134171	100	61299	50059	91	74309	61392	92	904	605	0	3742	2914	36	839	672	0	0.128831
123722	103586	104	46438	38410	90	56335	47113	100	410	296	0	2795	2329	29	288	681	0	0.128831
46897	45707	77	14950	15043	47	19523	19173	54	183	182	0	803	901	0	-224	117	0	0.129932
208089	158713	97	116168	93146	96	100837	79354	95	1186	1164	10	5391	3992	43	561	810	0	0.129932
171337	149667	93	65249	57034	89	81954	70508	91	837	768	0	4257	3778	35	342	646	0	0.131033
178309	151512	102	70686	61095	89	75806	62425	91	827	641	0	4274	3625	37	654	887	0	0.131033
106022	101936	87	29480	28971	77	40641	39452	79	850	579	0	2217	1985	23	-15	414	0	0.132134
110764	102062	86	43272	39424	83	48836	44938	83	412	459	0	2589	2276	28	303	696	0	0.133235
39859	41650	69	19943	20378	55	14447	14576	46	131	182	0	906	804	0	322	627	0	0.133235
214368	164752	105	89364	67619	102	109633	82835	102	1020	834	0	5449	4141	43	441	697	0	0.134337
145284	121228	96	56412	48079	89	54542	46402	88	578	502	0	2744	2627	29	51	570	0	0.134337
47634	49245	65	20605	21372	53	17478	17532	50	237	169	0	1007	1122	8	447	366	0	0.134337
88180	83957	84	25400	25195	76	36888	36413	78	170	262	0	1990	1991	21	22	358	0	0.135438
166085	143550	91	64383	55975	89	65273	54098	90	472	413	0	3551	2868	34	102	505	0	0.135438
87871	76068	87	34562	29839	81	41166	35785	81	162	244	0	2134	1888	26	-33	243	0	0.136539
85431	78999	81	36654	33235	78	41829	39075	79	220	377	0	2100	1931	24	-597	15	0	0.13764
97777	86956	83	37763	32875	81	46423	41024	82	344	352	0	2755	2278	28	1094	758	0	0.138741
46535	46865	71	14003	14160	46	19174	19319	59	-87	101	0	1019	1077	6	138	572	0	0.139842
240127	180613	105	90195	67961	102	128778	98416	104	1211	998	0	6470	4896	46	628	720	0	0.140943
53226	50550	75	21190	19470	61	21551	20044	64	218	339	0	1364	1176	12	69	612	0	0.140943
51039	51612	72	21227	21700	56	21381	21538	57	237	257	0	1048	1071	6	-548	330	0	0.140943
109909	94017	84	43579	36538	84	45039	37421	84	670	504	0	2256	1963	26	182	424	0	0.140943
156337	134881	92	50823	42848	88	63739	53779	89	597	552	0	3528	2778	33	1096	852	0	0.145348
124314	109056	87	46843	40670	84	48266	42028	85	515	511	0	2581	2351	26	126	336	0	0.145348
99172	92353	83	43293	39510	81	43816	39128	82	199	303	0	2119	2128	24	-141	445	0	0.146449
61944	62200	76	16649	16083	50	31047	30647	74	298	297	0	1570	1557	17	180	379	0	0.14755
90451	79507	87	31449	27101	82	32082	27976	81	376	405	0	1668	1357	18	100	475	0	0.149752
76619	68683	81	34435	30577	79	37656	33341	80	522	345	0	2025	1925	22	-187	320	0	0.149752
109371	92901	87	41611	35702	84	43261	36497	85	277	307	0	2161	1993	24	197	491	0	0.149752
54278	56373	59	20082	19664	56	25688	25334	72	198	347	0	1095	1210	11	-264	337	0	0.150853
155877	102002	125	57577	37200	114	74697	52481	115	766	517	0	3878	2769	47	283	747	0	0.151954
60161	63160	61	19434	19546	54	29372	29379	74	260	249	0	1522	1434	16	-33	492	0	0.151954
65410	60641	78	30423	27370	76	31314	28543	76	48	123	0	1528	1443	18	-281	224	0	0.151954
158326	129262	95	57383	46505	92	72413	58980	93	823	534	0	3871	3289	34	151	375	0	0.151954
201250	164741	97	76313	62339	94	106692	87908	95	1065	1090	7	5524	4742	42	850	942	0	0.151954
126531	107402	91	47808	41132	86	38855	32504	84	508	462	0	1976	1531	22	577	556	0	0.154157
113978	100821	87	32035	28005	84	54652	48211	85	474	377	0	2625	2412	29	796	534	0	0.155258
164367	138033	93	66290	55690	90	85817	73610	91	935	963	0	4796	3996	39	1459	1213	6	0.156359
42411	44800	66	17123	17306	49	15791	15719	47	125	206	0	880	889	0	-398	109	0	0.156359
89248	86503	81	29828	28815	76	39886	38460	78	556	545	0	2246	2301	23	-297	486	0	0.15746
201470	158562	110	63579	49378	97	83464	65363	98	876	794	0	4504	3496	39	693	1089	5	0.15746
76988	72292	79	35430	31365	78	30745	26950	78	351	331	0	1563	1380	16	669	619	0	0.15746
53509	54809	75	21054	21647	56	18289	18594	50	134	181	0	904	894	0	200	252	0	0.15746
75984	77707	74	18948	19161	56	34238	34331	74	222	254	0	1671	1899	20	551	736	0	0.15746
85873	74260	85	36698	31819	82	34276	28500	82	289	312	0	1764	1533	17	31	463	0	0.159662
74060	67429	95	27667	24059	87	34305	30429	84	348	285	0	1857	1660	19	-626	4	0	0.159662
40908	41268	71	16450	16639	49	17134	17653	51	226	316	0	848	876	0	-221	219	0	0.159662
73295	71244	80	21602	21669	63	27506	27743	73	208	213	0	1492	1393	16	112	359	0	0.160763
130467	107591	88	45255	36854	87	64696	54434	89	251	386	0	3223	2659	30	-321	288	0	0.160763
107370	107544	87	40677	40638	77	55248	54447	80	500	418	0	2860	2987	26	102	367	0	0.160763
145753	125327	90	51600	44357	87	57871	50050	87	650	529	0	2972	2660	28	229	557	0	0.160763
73307	72181	88	27045	26276	75	30403	29218	75	317	294	0	1454	1533	16	-31	313	0	0.161865
155725	127277	99	50231	40570	89	66156	53233	91	756	580	0	3290	2846	31	287	584	0	0.161865
138712	116810	95	48884	40669	88	55355	45415	89	451	501	0	2716	2458	27	-334	663	0	0.161865
177574	150554	97	72695	62998	91	74101	63676	90	853	599	0	3658	3250	34	344	840	0	0.162966
129111	123170	87	43062	41045	79	56957	54483	82	655	719	0	2805	2558	29	-106	285	0	0.162966
168731	136327	94	73720	58850	92	71659	57322	92	1252	934	0	3956	3246	35	94	512	0	0.164067
82606	79412	81	33112	31221	76	33664	31664	76	359	325	0	2000	1917	22	406	574	0	0.164067
91055	78666	85	37945	32820	82	40534	35124	82	518	300	0	2345	2070	25	6	447	0	0.165168
165450	135731	96	74326	60913	92	86016	70900	94	799	768	0	4386	3575	38	832	835	0	0.165168
115543	97472	89	43394	36887	85	39890	33553	85	472	375	0	2283	1880	25	318	651	0	0.166269
39250	41744	64	14442	14879	47	15369	15949	48	355	252	0	846	845	0	-245	351	0	0.166269
131183	110248	103	46123	38823	85	61873	51814	87	392	375	0	2973	2512	31	1049	837	0	0.16737
87044	87471	80	30724	30091	76	40342	40481	77	228	312	0	2465	2355	26	-52	305	0	0.16737
39188	39496	84	11330	11358	43	18040	17984	56	247	222	0	928	787	0	537	499	0	0.16737
156547	127988	93	52497	42663	90	69719	56231	91	812	511	0	3672	2889	35	-230	228	0	0.168471
103532	96719	80	37810	34088	83	47634	43808	83	414	283	0	2616	2209	28	221	383	0	0.169572
40577	42139	69	12396	12867	43	14562	14763	47	259	242	0	796	816	0	-113	393	0	0.169572
44443	43877	73	18870	18696	55	18418	18479	56	174	247	0	842	958	0	-221	214	0	0.169572
60149	60843	67	23098	22589	66	22964	22310	64	264	286	0	1113	1190	9	-406	211	0	0.170674
116779	103719	85	50741	45693	84	53125	46060	85	477	344	0	3031	2757	29	113	555	0	0.170674
91647	87253	85	36461	33444	80	35572	33328	79	275	493	0	2011	1745	23	53	429	0	0.171775
38808	37228	84	10238	10417	41	16310	16725	50	349	228	0	846	834	0	157	380	0	0.171775
103760	97096	87	42130	40765	79	57811	55844	80	567	494	0	2925	2829	28	212	347	0	0.172876
22269	23258	56	10912	11153	42	10910	11110	42	-37	89	0	490	485	0	202	354	0	0.172876
144502	127126	89	54235	45592	88	62343	52370	88	546	469	0	3198	2639	31	579	649	0	0.173977
114897	111603	81	35270	34507	77	50085	47227	81	610	668	0	2624	2638	26	665	804	0	0.173977
63242	63552	83	15638	15524	48	27933	27999	69	232	167	0	1308	1246	15	-287	380	0	0.176179
108513	106356	81	29828	29346	77	43718	42435	78	405	363	0	2419	2253	24	22	268	0	0.17728
47638	42228	87	12840	11044	76	22959	20138	87	181	273	0	1082	1088	7	274	446	0	0.17728
70835	68456	79	27120	26018	75	31695	30008	75	315	340	0	1603	1520	17	-47	405	0	0.17728
137284	121195	89	78066	69932	87	72925	63652	86	627	734	0	3583	3342	33	1681	1168	20	0.178381
122508	112902	84	46324	41676	83	45898	41105	83	579	580	0	2359	2162	26	108	396	0	0.178381
131092	123357	85	46671	42608	82	58354	52996	83	723	497	0	2881	2606	28	823	880	0	0.180584
219387	168002	103	81949	63230	100	86695	64179	100	943	927	0	4958	3914	41	1093	841	0	0.180584
127539	114817	85	56373	50876	84	53775	46135	86	363	522	0	2981	2636	28	341	530	0	0.181685
96908	88146	81	32029	28673	79	43110	37382	80	510	572	0	2293	2055	26	580	1624	9	0.181685
62836	63898	74	14754	14973	46	26848	26794	73	111	168	0	1313	1385	14	-236	402	0	0.181685
99934	87820	88	43274	38690	81	39925	35018	81	422	347	0	2143	1958	23	-310	662	0	0.182786
107473	95974	87	35994	31816	83	44628	38137	83	452	426	0	2516	2154	26	327	445	0	0.182786
161075	132911	106	52244	43281	87	64993	53929	88	712	779	0	3287	2733	33	244	503	0	0.183887
46794	49580	71	13292	13426	46	25676	25725	71	320	280	0	1437	1361	15	55	762	0	0.184988
114373	96190	88	42644	35445	86	51768	42593	87	321	314	0	2451	2216	26	-4	399	0	0.184988
103939	101464	81	34516	32396	78	40087	36222	78	571	595	0	1772	1869	21	162	349	0	0.184988
111878	98177	84	44417	36372	83	46361	38926	83	529	382	0	2566	1859	30	350	362	0	0.184988
31565	34431	49	9094	9572	40	13779	14609	43	95	222	0	671	798	0	917	761	0	0.184988
166779	136191	91	94069	77531	90	96414	79455	90	1205	920	0	4854	4279	38	310	831	0	0.186089
115328	104587	83	25094	22479	62	58144	51326	82	312	352	0	3206	2833	31	-808	0	0	0.186089
101537	88458	88	38018	33017	82	35172	30219	83	244	288	0	1885	1636	22	-311	159	0	0.18719
59351	58797	83	20171	19822	57	25928	24817	72	445	380	0	1225	1309	12	140	573	0	0.18719
209049	148786	109	77923	56159	103	95296	70657	103	877	678	0	5066	3764	43	639	572	0	0.189393
98303	87118	96	33980	29529	79	46563	41786	81	343	451	0	2191	1958	24	87	650	0	0.190494
103010	88496	85	39494	33607	83	42665	34760	83	311	306	0	2335	2248	24	118	858	0	0.190494
26125	29272	49	10986	11514	41	13164	13401	45	31	134	0	864	844	0	31	466	0	0.190494
71077	67761	85	26258	23519	75	34769	32072	78	387	335	0	1674	1410	20	328	465	0	0.191595
125135	107229	102	45827	38763	84	40834	34906	83	406	381	0	1916	1637	23	295	672	0	0.191595
49749	50275	71	21204	21005	57	24973	24834	67	220	297	0	1048	1135	10	-491	53	0	0.192696
108402	104436	95	39638	36573	81	43273	40448	81	810	617	0	2531	2330	25	-376	231	0	0.192696
64178	65564	78	28810	28969	73	29570	29198	74	307	148	0	1397	1393	15	244	464	0	0.193797
98899	86977	99	39683	35414	81	47288	41648	82	251	276	0	2359	2193	24	-179	330	0	0.193797
59914	62206	65	17914	17952	54	26230	26268	72	416	294	0	1184	1059	8	-44	475	0	0.193797
140055	124005	91	111090	103360	89	153240	142307	90	1089	1076	7	7584	7043	45	387	923	0	0.193797
125802	106206	93	44714	37298	85	54998	45400	86	300	317	0	2902	2469	30	-161	265	0	0.194898
216361	150180	101	89755	62559	99	100154	71088	100	1289	696	0	5324	3588	44	-188	729	0	0.194898
70516	65090	81	26830	24199	69	31844	28308	78	188	306	0	1742	1635	18	-498	110	0	0.194898
125570	103826	89	43551	35831	88	50828	42091	89	425	381	0	2780	2233	27	170	771	0	0.195999
212089	156475	105	67707	51798	95	87645	64457	97	810	587	0	4679	3301	41	-167	186	0	0.195999
61600	58280	77	25944	24162	75	26805	25614	74	139	206	0	1441	1499	14	79	868	0	0.198202
62544	58450	83	26423	24522	73	31919	30068	74	251	254	0	1658	1432	19	-192	319	0	0.198202
60495	58978	76	20653	20220	61	29964	29785	72	81	248	0	1309	1394	15	99	735	0	0.199303
148420	121605	88	52608	41884	88	62994	50421	88	662	532	0	3676	2901	34	-276	280	0	0.199303
98505	91661	83	34780	31733	82	44087	40764	82	371	400	0	2373	1980	25	-122	378	0	0.200404
93728	90385	88	34602	32395	80	33092	30922	78	410	454	0	1747	1761	20	151	780	0	0.200404
80785	80399	88	29821	29207	75	37069	35342	75	85	191	0	2117	2064	22	284	514	0	0.200404
148514	133320	88	64969	57878	86	56779	49058	86	726	908	0	3048	2730	29	762	1155	7	0.203707
96019	83248	89	44253	37832	82	44527	36996	83	288	306	0	2348	1985	26	82	482	0	0.203707
128474	111866	90	60493	52989	88	52672	42577	90	424	507	0	2764	2335	28	-260	168	0	0.203707
29066	30937	60	12328	12808	43	12524	12491	44	2	72	0	649	791	0	-142	277	0	0.204808
136260	107534	98	60676	50606	89	57973	45548	90	654	507	0	3037	2346	31	593	687	0	0.204808
82832	74445	82	30225	26251	80	37399	33067	80	447	446	0	1950	1731	22	317	765	0	0.204808
66434	64234	82	22039	22510	58	23742	23973	65	288	417	0	1170	1288	11	425	763	0	0.204808
78849	76885	84	31761	31263	75	35807	34354	76	326	215	0	1657	1975	19	572	329	0	0.205909
143904	128127	91	54419	47579	90	66813	58834	92	580	405	0	3866	3273	32	985	741	0	0.205909
117007	106758	85	46226	41940	81	57544	51863	83	537	550	0	3092	2863	29	217	631	0	0.20701
102413	87413	85	38942	33110	83	42364	35387	82	377	442	0	2368	2151	26	-102	437	0	0.209213
54177	54578	76	18547	18685	53	23136	22997	67	19	179	0	1292	1422	13	-24	440	0	0.209213
94248	95840	77	40062	39618	77	49636	49497	77	806	817	0	2929	2774	29	454	662	0	0.210314
173909	140447	95	56460	47522	90	71076	55575	93	623	673	0	3689	2784	35	469	597	0	0.211415
80438	81570	76	31101	30604	76	29534	28327	77	336	290	0	1261	1310	12	466	902	0	0.211415
74293	71532	78	28288	25790	78	26433	24202	69	95	222	0	1274	1146	11	-271	391	0	0.211415
27996	27156	69	9819	10022	41	14892	14896	45	333	251	0	712	797	0	-18	309	0	0.212516
137195	123434	103	46903	40728	86	60857	53131	86	514	546	0	2860	2567	30	602	766	0	0.212516
138727	115759	89	49381	40876	87	58221	47551	87	396	436	0	3077	2475	32	631	613	0	0.213617
50097	51514	72	21784	22051	59	21247	21482	57	192	186	0	929	887	0	-119	698	0	0.213617
53187	50304	89	19598	17961	74	20851	18785	75	213	232	0	1119	1153	9	-455	109	0	0.213617
70866	66381	82	26254	24034	77	26269	23495	72	107	290	0	1495	1357	17	37	275	0	0.213617
182901	147650	108	70629	56954	96	65479	53392	96	371	434	0	3537	2859	34	419	603	0	0.214718
91759	88340	83	31962	31202	77	54158	52505	79	501	466	0	2855	2707	28	-74	554	0	0.215819
77947	79301	79	19744	19813	54	35760	35256	76	211	196	0	1958	1907	22	493	1154	5	0.215819
89073	85482	78	29384	27607	79	36788	35392	79	355	349	0	2060	2192	21	-149	614	0	0.215819
146290	130621	87	56967	49323	86	71897	62606	87	646	546	0	3630	3201	33	258	473	0	0.215819
140407	125693	103	46465	41708	86	62829	57128	87	344	571	0	3192	2794	30	504	897	0	0.216921
114844	99849	89	44278	37496	85	47984	40436	84	603	458	0	2685	2386	29	-52	600	0	0.216921
146753	133195	89	55471	49677	86	68440	60817	86	985	786	0	3721	3486	32	540	1425	11	0.216921
35477	35604	70	7483	7390	38	12850	12818	47	236	187	0	655	656	0	587	391	0	0.218022
246339	182272	103	88859	66513	101	110204	80370	101	1237	732	0	5572	3904	44	68	376	0	0.219123
261777	197626	115	84121	61082	107	127729	94185	108	1654	1066	16	7085	5133	47	518	792	0	0.220224
63567	62175	76	24716	23750	66	25343	24846	69	246	274	0	1246	1226	12	667	1373	8	0.220224
244399	184298	105	83322	62175	104	124386	94056	106	874	798	0	6946	5342	47	94	523	0	0.220224
72539	69957	80	27034	26996	66	32349	31140	75	229	272	0	1796	1692	21	494	539	0	0.220224
113002	110878	81	32623	31784	78	40666	39241	78	437	340	0	1882	1871	21	245	641	0	0.221325
135661	129083	84	58114	55830	83	102602	98980	85	1397	1172	13	5151	5052	36	1379	1212	14	0.222426
239070	162500	105	84961	60226	101	111439	73666	103	707	715	0	5596	3771	44	162	638	0	0.222426
55969	53438	77	26259	25037	65	24649	23332	62	252	291	0	1248	1079	8	-58	420	0	0.222426
72641	69836	80	20515	20361	59	29821	29497	74	170	308	0	1420	1358	15	-151	277	0	0.223527
24078	22756	78	10344	10581	41	11260	10814	45	-41	74	0	650	688	0	-24	886	0	0.223527
231318	169567	110	93627	68644	104	114270	84493	106	1399	998	0	5982	4504	44	-704	250	0	0.224628
47852	51703	51	20738	21136	54	24969	25248	62	104	161	0	1346	1332	12	214	773	0	0.224628
61019	61852	70	11768	12114	43	25502	24915	72	119	181	0	1388	1301	12	763	742	0	0.225729
63111	61831	84	24386	24394	67	23561	23136	65	269	217	0	1289	1369	13	398	412	0	0.226831
104440	102902	93	27272	27033	76	51669	51036	79	610	555	0	2763	2820	25	392	625	0	0.227932
90671	90121	81	22390	22319	60	40060	39203	78	530	487	0	2127	1857	22	607	415	0	0.227932
98611	94832	82	36506	34694	78	43891	41272	79	341	373	0	2110	2134	23	644	761	0	0.229033
55160	54300	76	24161	24184	71	18337	17716	54	74	175	0	873	963	0	825	1063	3	0.229033
70390	67702	80	29967	27561	78	32780	30386	78	274	210	0	1612	1435	18	-51	589	0	0.231235
136061	129149	84	41854	39972	82	60573	56470	84	876	662	0	3279	2955	30	17	288	0	0.233437
57524	57534	73	15263	15449	47	20596	20640	59	192	319	0	1035	1097	7	-495	89	0	0.233437
23474	24056	62	8436	8343	41	10132	10596	41	40	133	0	539	623	0	-23	555	0	0.234538
154091	126041	91	70861	57667	89	62011	50112	89	845	536	0	3522	2637	36	1090	961	0	0.234538
98307	96080	80	21777	21291	62	44072	42509	77	560	570	0	2304	2183	24	552	666	0	0.23564
74052	68431	82	27138	24273	76	38722	34918	77	242	267	0	1798	1571	21	96	343	0	0.23564
204043	155767	108	89484	70572	101	120728	92674	102	1126	1084	8	5804	4496	42	992	1091	5	0.23564
70888	71493	74	25475	25872	60	32438	31712	76	310	385	0	1673	1684	18	120	331	0	0.236741
124466	108363	87	45759	38629	85	62122	54263	86	526	527	0	2851	2496	31	-336	186	0	0.236741
154604	134542	91	54358	46074	88	74737	62418	89	327	258	0	3852	3170	35	488	714	0	0.236741
94340	82365	84	36631	31299	80	41400	35830	81	396	283	0	2013	1621	23	371	527	0	0.237842
58338	53577	90	21606	21414	61	25418	25289	69	104	256	0	1142	1380	14	-339	158	0	0.238943
67901	67406	82	26869	26981	72	26145	25849	72	122	303	0	1374	1398	14	49	386	0	0.240044
105196	92699	85	40160	34690	82	42605	36350	82	64	347	0	2045	1983	24	-204	260	0	0.240044
89542	87595	85	22691	22127	69	36126	34280	80	63	251	0	2142	2094	23	145	283	0	0.240044
105927	98658	87	50045	45556	83	45465	40895	83	341	438	0	2239	2015	25	14	611	0	0.240044
56610	56660	78	18861	18463	52	20477	20364	57	190	255	0	1295	1267	12	-512	192	0	0.241145
149186	124004	105	46933	38434	88	57526	47249	88	343	609	0	2973	2554	30	-83	385	0	0.242246
105343	103418	80	41185	40809	78	51182	49546	79	383	571	0	2694	2711	27	1451	1440	16	0.242246
65276	65945	80	20946	20891	59	26819	25912	72	26	240	0	1603	1505	17	65	561	0	0.242246
49035	50961	71	18497	18387	52	20390	20852	58	322	267	0	1048	972	0	281	860	0	0.243347
144385	123402	99	56347	48323	88	70395	59738	88	1046	741	0	4007	3257	37	1131	1051	4	0.243347
64130	64674	77	21379	21319	56	22047	22227	60	326	211	0	1041	1208	9	189	457	0	0.243347
81269	74155	95	28447	25726	77	27926	24918	77	456	379	0	1815	1302	22	130	463	0	0.24555
172962	141733	93	64881	51281	92	73805	59405	92	855	729	0	3835	3015	36	712	859	0	0.24555
157189	130252	91	51001	41264	90	74760	60723	91	850	687	0	3708	3076	34	977	839	0	0.246651
117994	108305	85	43993	40088	81	49940	45304	82	490	456	0	2954	2717	29	-580	134	0	0.247752
68411	65636	92	28251	26322	92	28049	25526	92	234	292	0	1398	1326	13	262	466	0	0.247752
118060	99235	100	43825	37058	83	43103	35194	83	315	285	0	2180	1990	25	814	1140	5	0.247752
76982	78109	76	26050	26401	65	36537	35949	76	558	513	0	1860	1852	20	130	453	0	0.247752
133692	123997	87	46757	42607	83	62122	57103	84	763	628	0	3603	3213	32	514	754	0	0.247752
22806	25483	47	11525	12081	42	10033	10322	41	113	121	0	653	670	0	-267	135	0	0.247752
133813	116202	89	51889	44226	86	53615	44829	86	568	517	0	2784	2232	30	-151	272	0	0.247752
53998	55077	72	14669	14649	47	22936	23654	57	469	260	0	1390	1222	13	324	278	0	0.249954
201805	154228	112	78251	61879	95	88553	67491	96	902	675	0	4574	3397	41	390	560	0	0.249954
190024	157814	92	64798	53254	91	79562	64847	93	853	541	0	4164	3269	37	387	374	0	0.249954
54216	55568	73	17485	17375	50	23002	23328	66	148	272	0	966	1128	8	346	399	0	0.249954
96241	88035	81	35707	31247	81	48124	42931	81	560	355	0	2525	2067	26	652	449	0	0.249954
89326	82462	83	33112	29901	80	36524	33959	80	374	358	0	1839	1690	21	63	628	0	0.249954
80506	79035	78	17865	17881	48	39735	39326	76	351	390	0	1837	1952	21	319	639	0	0.249954
155485	129216	94	58519	48533	89	71216	59770	90	527	504	0	3988	3407	36	-201	402	0	0.249954
259346	210334	120	96680	78038	110	138627	113449	110	1479	1119	12	7548	6487	44	-277	536	0	0.251055
180290	148518	97	59074	47684	93	81242	65117	94	649	644	0	4308	3453	39	1170	1520	10	0.252156
116429	110306	86	46223	43259	81	55361	51351	82	316	375	0	3236	3045	30	-212	143	0	0.252156
115016	106665	85	46872	42456	80	45345	41143	80	296	348	0	2418	2233	26	-57	416	0	0.252156
82009	82554	73	24137	24105	69	38069	37574	77	336	484	0	1962	2062	21	-42	389	0	0.253257
73462	69053	87	30624	28718	74	27690	26189	74	79	410	0	1345	1186	14	-410	74	0	0.253257
111800	108752	84	35684	35018	79	57016	54907	81	1001	717	0	3144	3156	28	-174	292	0	0.254359
144079	118763	106	50058	40289	91	63477	51072	95	660	397	0	3108	2437	32	-16	237	0	0.254359
91950	84637	80	36351	32763	80	40353	35348	82	442	423	0	2265	2101	24	-120	159	0	0.254359
93798	91904	82	27467	27209	76	44920	43724	77	353	343	0	2328	2289	24	829	889	0	0.25546
88776	87525	93	42488	41956	77	36391	36248	76	462	457	0	1820	1868	19	152	277	0	0.256561
61433	60106	77	12715	12752	44	26412	26431	74	79	110	0	1281	1255	15	164	688	0	0.256561
125186	112081	88	52705	47722	85	56276	48601	85	616	497	0	2845	2705	29	856	807	0	0.257662
223628	169647	100	67993	50390	97	101848	77485	99	945	797	0	5320	4022	42	328	560	0	0.258763
123915	106741	87	45869	37901	85	51222	43117	85	417	367	0	2438	2033	27	-151	308	0	0.258763
91569	82972	82	39628	34959	80	45936	40864	81	478	469	0	2736	2317	29	-302	227	0	0.259864
205009	152933	104	79424	59565	99	97586	73476	100	671	553	0	5085	3852	42	410	734	0	0.259864
65844	66447	77	23106	22423	63	26715	25448	74	267	256	0	1515	1494	16	-173	328	0	0.260965
284112	218442	113	79903	60291	108	147969	113303	111	1620	1192	13	7658	6507	46	121	390	0	0.262066
108727	92480	85	47661	39890	84	50138	42023	84	359	325	0	2612	2379	27	237	657	0	0.262066
41314	41111	75	16214	16680	48	16296	16332	48	233	322	0	873	857	0	194	609	0	0.262066
101894	97930	82	37141	34957	78	37435	34908	78	398	443	0	2099	1951	23	95	265	0	0.263168
86371	83579	80	33419	31751	77	40084	38534	77	224	305	0	1913	2100	20	-157	289	0	0.263168
27098	28035	74	10911	11089	43	10509	10955	42	-70	186	0	639	512	0	27	598	0	0.264269
158111	122990	102	66905	53747	92	62098	48525	92	564	554	0	3352	2535	34	-2	635	0	0.264269
49574	51406	72	13395	13552	45	19717	19613	54	0	215	0	1103	1161	9	339	565	0	0.26537
69226	69348	77	24897	24649	68	28406	27896	75	446	235	0	1603	1619	17	313	783	0	0.26537
89229	80899	83	37403	32677	80	34213	29906	80	380	265	0	1902	1647	21	495	528	0	0.266471
71860	70337	90	14484	14492	45	36067	36612	74	357	410	0	1788	1756	20	423	605	0	0.266471
82215	79428	81	24543	22633	72	36637	33927	79	347	277	0	1984	1970	22	324	456	0	0.267572
148158	126142	96	64164	54577	90	57216	48278	89	211	370	0	2890	2432	30	580	760	0	0.268673
49021	49837	72	20410	20668	56	18563	18957	52	156	197	0	951	799	0	413	410	0	0.268673
59774	60763	73	20969	20984	56	25151	25640	72	296	373	0	1450	1302	13	-201	295	0	0.269774
26797	27031	66	12886	13078	45	10596	10938	42	64	141	0	683	622	0	559	709	0	0.269774
66719	67040	75	26366	26394	73	25038	25147	69	326	291	0	1271	1210	12	795	836	0	0.270875
218570	155831	117	81263	59515	99	95020	66752	101	895	718	0	4683	3377	40	827	930	0	0.270875
139082	121473	88	67053	58810	87	54817	46000	88	492	459	0	3141	2509	33	566	1107	4	0.271977
123855	105524	89	50244	42341	86	60923	50188	88	767	542	0	3182	2613	32	908	1118	7	0.271977
113222	93268	93	36553	30353	84	41813	34966	85	533	375	0	2102	1691	25	575	891	0	0.273078
53300	52503	77	12997	12952	45	19334	19715	52	319	318	0	960	840	0	186	813	0	0.274179
89505	76319	84	35006	30306	82	45180	38246	84	425	301	0	2186	1866	24	-57	325	0	0.274179
162162	134660	96	63074	52716	90	71179	56575	91	689	540	0	3943	3176	36	-238	271	0	0.274179
115968	107340	83	51776	47542	81	53688	49134	83	599	472	0	2506	2285	26	-83	311	0	0.27528
71811	70978	79	23871	22993	70	22148	21982	61	-42	277	0	1111	1038	6	-330	123	0	0.27528
114293	99022	87	48180	41490	84	50551	42154	84	713	483	0	2629	2352	28	1086	809	0	0.276381
159859	147366	104	43537	39646	104	66380	60117	104	774	664	0	3612	3259	33	813	1168	6	0.276381
94076	83082	81	37483	31350	81	38462	32500	81	438	318	0	1948	1701	22	-301	368	0	0.276381
89091	87070	78	25195	23460	71	41601	39715	79	315	275	0	2400	2323	25	410	607	0	0.277482
85025	75064	96	31761	27970	79	31873	27941	80	261	237	0	1595	1360	15	138	604	0	0.277482
97733	96363	83	35095	34320	77	45045	43728	79	730	535	0	2292	2424	22	541	633	0	0.278583
247526	192619	107	97234	78015	106	133797	105061	107	849	801	0	7056	5376	45	719	602	0	0.278583
154016	128773	105	59118	48693	91	55664	44307	93	511	473	0	3099	2442	31	871	568	0	0.278583
131827	127747	83	49668	47183	84	60663	55656	85	838	606	0	3334	3154	31	-125	236	0	0.279684
21888	22168	60	6818	6968	37	10248	10443	43	24	183	0	397	413	0	205	468	0	0.280785
61098	63441	73	19318	19932	50	26326	27035	66	292	229	0	1412	1194	12	-108	293	0	0.280785
165612	130377	93	60201	47988	91	72919	57299	92	841	654	0	3802	2885	36	-298	98	0	0.280785
129671	112082	89	46672	38921	85	63124	54091	86	512	445	0	3432	2826	33	765	1345	9	0.281887
231935	175671	101	65599	47718	100	99600	75118	100	786	640	0	5191	4087	41	244	351	0	0.281887
197900	154047	104	67267	51384	95	90850	73942	97	902	723	0	4834	3682	40	871	1240	6	0.282988
89966	87519	92	40917	40719	77	36688	35750	77	679	413	0	2139	2017	23	110	388	0	0.282988
135516	114353	91	47907	40815	88	62576	52673	89	798	534	0	3313	2462	35	295	793	0	0.284089
110517	105365	86	28216	27129	77	48071	46382	81	552	410	0	2576	2559	27	549	788	0	0.28519
97075	82956	100	33810	28532	87	43623	36829	100	366	412	0	2151	1844	22	-33	572	0	0.28519
61982	60521	78	16101	15943	50	24850	24868	66	-161	163	0	1262	1157	10	664	669	0	0.28519
112090	100783	84	41103	36552	81	51174	45336	82	295	298	0	2649	2210	27	400	572	0	0.28519
121052	107792	90	38958	34326	82	44544	39171	82	272	301	0	2579	2191	27	-164	223	0	0.28519
54540	55364	76	21352	21457	60	20343	20036	60	189	174	0	998	1040	6	623	1038	3	0.286291
60898	61131	75	18583	18646	53	25177	25290	73	349	285	0	1428	1213	13	297	965	0	0.287392
51543	51860	80	25886	26174	71	17075	17255	48	220	246	0	780	765	0	-110	345	0	0.287392
162827	124218	95	58067	45749	93	75238	56938	94	584	426	0	4033	3103	38	404	637	0	0.288493
36023	38856	62	12742	13147	42	14086	14014	46	325	282	0	786	759	0	-382	294	0	0.289594
43914	45470	70	19484	19911	52	14983	15012	47	95	330	0	770	854	0	305	704	0	0.289594
179485	161176	92	71601	63176	89	88425	77932	90	945	685	0	4187	3453	37	-569	124	0	0.289594
65895	59317	80	26650	23827	73	32371	28675	77	-7	217	0	1643	1462	20	-93	740	0	0.289594
217534	162703	100	75185	57264	100	71764	51749	99	1025	770	0	4061	3117	38	-12	345	0	0.289594
54802	55858	74	13812	14197	44	19886	19899	53	244	425	0	1166	986	0	425	602	0	0.290696
136715	113308	93	57419	47571	90	53191	43164	89	629	424	0	3171	2427	32	-174	660	0	0.290696
112449	100542	100	47453	40082	91	53850	46616	91	538	474	0	2579	2491	25	395	970	0	0.290696
123422	105808	89	43947	36550	86	42441	35341	86	401	528	0	1995	1528	24	1108	1199	8	0.291797
47882	49613	70	21084	21194	64	18958	19187	53	241	355	0	1153	1007	2	188	426	0	0.291797
113477	105693	90	47613	44054	80	55917	51299	81	673	472	0	2855	2586	28	-47	370	0	0.292898
112786	96995	85	48542	41994	85	46625	37749	84	667	640	0	2542	1990	28	841	956	0	0.292898
151429	142384	87	91194	87136	86	69697	64609	84	1044	1055	6	3515	3281	32	1031	1246	15	0.293999
28761	28981	73	15545	15931	48	11321	11189	44	205	312	0	584	607	0	-346	157	0	0.2951
72696	64055	82	31564	27827	78	33183	29476	79	315	328	0	1727	1515	18	349	916	0	0.2951
24688	23664	68	9902	9768	43	14411	14263	46	127	142	0	902	862	0	-201	446	0	0.2951
61738	61815	79	17544	17901	50	22598	22975	62	233	218	0	1305	1429	15	65	571	0	0.2951
132838	122730	89	52150	47011	84	68558	61728	87	570	607	0	3441	3148	33	1066	741	0	0.2951
224991	173129	99	80670	61836	96	112031	84385	97	1267	1177	10	6213	4807	44	1580	1268	16	0.2951
200275	148289	98	68272	51071	96	96482	71305	98	986	628	0	5019	3572	43	576	774	0	0.2951
76105	77561	76	20506	20927	53	27771	27355	66	461	398	0	1453	1501	14	88	574	0	0.296201
77387	70274	86	33845	30067	79	38441	34673	79	399	336	0	2185	1885	24	154	369	0	0.297302
112443	98073	89	45577	39261	82	40336	33329	83	638	579	0	2017	1746	24	812	619	0	0.297302
63277	64245	76	13193	13313	46	20591	21147	54	364	384	0	1219	1326	12	400	1082	4	0.298403
254228	185945	109	100852	75128	107	127560	95020	108	1428	1119	10	6545	4657	47	581	752	0	0.298403
68970	67677	86	24682	24718	65	27927	27592	70	367	207	0	1442	1565	17	431	487	0	0.298403
117108	98056	102	40067	33043	86	41268	32618	87	430	397	0	2244	1751	24	585	654	0	0.299504
153190	131641	103	58642	51606	87	66277	56905	88	891	913	0	3932	3004	35	525	449	0	0.300606
70483	69665	81	22701	22652	57	28503	28565	72	270	296	0	1543	1535	16	682	409	0	0.300606
82130	73388	80	42118	38059	79	36000	32615	80	501	379	0	1768	1535	21	122	516	0	0.301707
134116	118555	90	50322	43623	86	63647	55999	86	559	369	0	3566	2957	32	186	439	0	0.302808
72456	67227	78	35134	32003	76	33571	30506	77	146	157	0	1898	1768	20	-19	919	0	0.303909
84485	79158	89	34277	31979	78	32758	30959	79	377	284	0	1812	1822	20	38	331	0	0.303909
118242	114431	88	20642	20355	56	60134	57835	80	450	572	0	3134	2902	28	649	727	0	0.30501
67854	62462	81	32854	29217	79	23780	21192	67	420	362	0	1290	1183	12	190	356	0	0.306111
125201	106926	97	42643	37097	85	43579	36796	86	387	478	0	2341	2087	25	219	490	0	0.306111
128709	108988	91	50634	42523	86	54184	46182	86	610	395	0	2935	2447	30	264	563	0	0.306111
126525	117106	100	55416	49819	85	50105	45914	83	639	514	0	2786	2394	29	741	997	0	0.307212
114440	98668	85	42525	36441	83	46270	40215	83	527	438	0	2643	1962	29	313	467	0	0.307212
133815	113663	91	68972	59711	87	45321	37569	86	387	385	0	2597	1959	29	1368	1666	12	0.307212
112493	95235	89	45843	38793	85	50787	42141	84	550	470	0	2440	2193	26	1191	880	0	0.307212
75836	75516	81	29193	28545	75	33960	33474	75	158	322	0	1851	1957	20	405	589	0	0.308313
226910	171492	116	83316	63179	98	113856	85107	99	1556	1175	14	6388	4848	47	795	811	0	0.308313
25101	26109	61	10045	10196	42	11118	10628	44	-59	111	0	536	522	0	176	490	0	0.310516
60019	60450	74	20295	20036	57	26800	26212	73	263	286	0	1504	1447	15	-290	320	0	0.311617
54287	55159	73	15439	15492	46	20946	20907	61	263	229	0	1048	1143	9	130	432	0	0.311617
78447	76972	79	24636	24250	71	39143	37956	76	-59	172	0	2024	1934	22	293	486	0	0.313819
115997	100905	87	44211	38470	83	45570	39491	85	579	275	0	2356	1950	28	386	549	0	0.313819
101261	95899	87	27356	24170	77	48515	45112	80	332	285	0	2454	2330	25	110	732	0	0.31492
240020	179501	101	82339	63429	98	81294	61178	99	1075	787	0	4586	3649	40	406	664	0	0.31492
190351	149667	95	66767	51626	93	83864	65527	95	980	636	0	4216	3354	39	-423	433	0	0.31492
28612	28556	60	7198	7471	37	11118	11546	41	151	129	0	707	711	0	-531	3	0	0.316021
67065	65268	80	23532	22812	70	31161	29852	75	160	191	0	1674	1561	17	-60	544	0	0.317122
106542	90847	89	42866	36535	84	50196	43337	84	306	249	0	2311	1891	26	-171	607	0	0.317122
82388	77213	82	32568	29192	81	40393	36016	81	457	372	0	2189	1744	24	351	436	0	0.317122
167160	136582	110	60016	47916	93	83788	68777	95	718	501	0	4109	3477	37	153	406	0	0.318224
155491	124159	99	52456	42171	89	65741	51831	89	678	696	0	3817	3002	35	722	667	0	0.319325
95802	87348	81	35252	31069	81	48791	42665	83	259	472	0	2419	2100	28	69	761	0	0.319325
153045	118070	92	54445	41717	91	72981	54618	92	517	535	0	3731	2894	37	967	707	0	0.319325
110155	95209	85	41542	34740	83	54698	47131	84	202	450	0	2677	2131	29	8	268	0	0.319325
160396	140249	91	61922	52788	89	69853	60028	90	392	408	0	3628	3142	33	238	542	0	0.319325
243054	171997	103	96102	68546	101	112464	77968	101	885	718	0	5675	3937	47	75	449	0	0.319325
131886	120680	95	46018	40570	85	61354	54369	86	685	513	0	3157	2656	31	555	859	0	0.320426
96051	86399	89	32093	28289	79	41505	36940	81	237	240	0	2295	2041	25	-470	236	0	0.321527
26170	27347	61	9304	9537	40	10592	10745	43	-93	167	0	533	557	0	383	487	0	0.321527
73329	71874	80	23828	22952	66	27884	26630	74	612	356	0	1362	1504	15	-160	437	0	0.32483
39464	40405	76	19089	19195	55	14573	14962	45	197	248	0	777	783	0	382	889	0	0.32483
210357	152399	104	77660	57815	102	97917	73212	102	1307	992	0	5123	3846	42	344	452	0	0.325931
80321	76496	78	30660	27829	78	30461	27575	77	355	371	0	1530	1774	18	-429	92	0	0.325931
47671	49242	68	10505	10651	41	19384	19706	54	85	155	0	969	1004	2	-186	261	0	0.325931
112865	100230	85	40293	34919	83	55318	47516	85	133	229	0	2844	2405	29	-278	254	0	0.325931
176567	138073	95	62374	48873	92	73559	56270	93	527	639	0	4121	3039	38	444	415	0	0.325931
155596	128669	89	60371	48945	89	58056	45998	88	772	642	0	2978	2508	30	-430	129	0	0.325931
46820	48205	71	16013	16519	47	17680	17941	54	59	180	0	804	877	0	211	798	0	0.327032
35712	36058	70	12206	12264	44	16543	16423	52	98	197	0	738	814	0	-307	81	0	0.328134
70348	67658	87	24766	23969	74	29344	28168	76	262	251	0	1522	1432	16	192	695	0	0.329235
90608	79135	85	38176	34524	82	37973	33982	81	380	289	0	2001	1898	21	727	1004	1	0.329235
81967	73303	83	35282	30168	79	32735	27951	79	202	278	0	1652	1341	16	607	481	0	0.329235
40351	42133	59	17352	17377	53	15736	15991	49	192	291	0	849	968	0	539	605	0	0.330336
99498	98556	79	36752	36189	78	40506	39759	78	567	407	0	2114	2071	23	479	636	0	0.330336
45919	43842	73	14204	14561	45	19562	19270	55	456	320	0	788	989	0	-131	383	0	0.332538
95300	84321	92	41066	36461	82	42656	37402	81	470	416	0	2631	2308	27	639	632	0	0.333639
34897	34601	77	14211	14739	46	14208	14488	45	79	195	0	690	795	0	131	597	0	0.333639
84003	83867	79	37738	37497	76	27882	27036	75	139	283	0	1507	1422	15	138	349	0	0.333639
78261	69398	93	32216	28680	79	41657	37546	80	379	346	0	2259	2025	22	353	614	0	0.33474
65832	66089	74	19721	19688	53	23373	23155	70	172	240	0	1186	1075	7	-59	310	0	0.33474
113159	102979	89	45362	41618	82	44925	41134	82	388	362	0	2329	2157	24	1373	1236	12	0.336943
145047	131906	91	76506	69183	86	62910	56141	86	941	798	0	3549	3012	33	123	670	0	0.338044
71864	73064	82	27718	27867	74	32045	32017	74	257	300	0	1766	1632	20	711	801	0	0.339145
40420	42180	73	18479	18642	52	14938	15565	49	196	262	0	807	818	0	-542	13	0	0.339145
131631	112856	87	58720	49179	87	57013	47066	87	684	583	0	3326	2663	34	1029	984	0	0.339145
215505	161286	97	77120	56972	96	113787	85205	98	746	788	0	5994	4385	47	362	439	0	0.340246
166650	134630	101	56082	44997	89	62751	49897	89	728	508	0	3628	2813	34	-345	183	0	0.342448
138756	113544	94	62235	52039	89	64937	53516	89	802	414	0	3676	3045	34	671	555	0	0.342448
81874	77123	83	31446	28941	79	33049	31077	78	303	314	0	1744	1733	21	498	756	0	0.34465
75448	66547	82	29659	26192	77	34511	29979	78	519	432	0	1652	1687	19	513	919	0	0.34465
117586	111541	84	47897	44687	84	45146	41811	82	417	487	0	2396	2320	24	334	525	0	0.345751
251597	165239	109	98331	62697	108	112536	76097	109	1209	930	0	5691	3867	46	65	616	0	0.345751
53410	54001	75	14355	14593	46	16257	16219	49	123	119	0	819	854	0	708	654	0	0.345751
96153	90733	88	31269	28727	80	39769	37634	80	366	385	0	2199	2116	23	112	554	0	0.346853
140375	113732	92	49531	39803	88	64358	52466	88	354	511	0	3638	2952	36	314	733	0	0.346853
37226	37622	71	17737	18120	51	15477	15780	47	288	220	0	836	829	0	372	1023	2	0.347954
115245	102295	87	43836	37797	84	42281	35337	84	658	496	0	2178	2023	26	-252	494	0	0.347954
121802	107832	83	31893	27632	83	50976	44504	84	496	508	0	2725	2269	30	44	404	0	0.350156
48901	50543	70	15354	15972	46	18707	19208	52	302	286	0	1008	1151	8	184	562	0	0.350156
177810	139220	101	79821	65390	92	73388	55889	92	631	602	0	3712	3014	35	361	604	0	0.351257
188939	157119	94	79528	66352	93	89165	71755	94	1011	737	0	4972	4048	40	668	769	0	0.351257
63442	66888	73	27976	28855	67	27908	28121	72	282	363	0	1518	1513	16	131	329	0	0.351257
55248	54626	80	18992	18933	55	22503	22683	68	440	314	0	1170	1239	11	895	827	0	0.352358
96792	95051	79	34134	33735	76	39328	37867	77	236	304	0	1898	1681	21	-100	211	0	0.353459
140852	124754	88	71530	64097	87	69729	59348	86	660	544	0	3637	3117	33	228	431	0	0.353459
65324	66784	79	20338	20460	56	25295	24961	70	45	209	0	1368	1401	12	32	244	0	0.353459
202243	162930	100	109022	90496	97	75464	59904	97	968	731	0	3727	2875	36	1076	1186	6	0.35456
161493	135636	100	55118	44993	88	82300	66384	91	560	484	0	4291	3399	38	199	330	0	0.35456
299549	209997	146	126906	94021	136	146856	108326	137	1469	1138	13	7286	5336	47	831	1236	8	0.355662
124608	121403	86	43511	42225	82	58216	56259	82	788	755	0	3251	2948	30	520	626	0	0.356763
104772	87674	91	41226	34729	86	53688	44703	87	536	426	0	2654	2283	27	374	759	0	0.356763
66535	67631	80	19023	19413	50	28102	27477	72	214	172	0	1469	1545	17	116	619	0	0.356763
198384	150018	99	66846	50040	94	78635	59717	94	912	952	0	4170	3230	38	566	767	0	0.356763
74445	68818	78	31458	27988	79	27129	23118	70	364	362	0	1367	1080	11	524	786	0	0.356763
50900	51619	70	17256	17339	52	16012	16050	48	163	168	0	898	903	0	-247	410	0	0.357864
199016	158210	111	63532	49249	93	93521	76012	94	543	717	0	4674	4042	38	1127	832	0	0.357864
38548	42223	54	10645	10877	41	18153	19087	47	218	176	0	775	858	0	1	436	0	0.358965
213443	162948	99	86540	68044	98	93408	72267	98	762	707	0	4864	3729	41	97	461	0	0.361167
94342	94686	78	41269	40907	76	34233	33414	76	380	569	0	1900	1884	21	-67	465	0	0.361167
88153	82412	82	26132	23998	70	27793	25274	77	290	382	0	1449	1343	15	227	780	0	0.362268
177965	148423	104	67812	56714	91	74139	61180	90	804	673	0	3724	3022	35	748	666	0	0.362268
68700	70322	74	15478	15502	51	30315	30716	74	450	317	0	1790	1795	19	-229	584	0	0.363369
54761	52087	77	24064	22372	70	25200	24241	74	385	283	0	1339	1247	12	-337	411	0	0.363369
96242	93935	79	20934	20351	62	41816	40181	78	677	605	0	2090	1979	23	-313	380	0	0.364471
172882	137377	94	61247	48574	92	76039	59620	93	886	794	0	4035	3131	38	-180	452	0	0.365572
81896	75169	79	38720	35209	79	29837	26030	78	368	321	0	1762	1711	20	380	620	0	0.365572
204255	165452	96	109216	96800	95	119282	99697	96	1168	1034	6	7019	5915	43	-297	493	0	0.366673
89599	75480	89	39013	33348	82	40835	34697	82	312	314	0	1863	1548	22	-376	110	0	0.367774
134435	108142	96	54539	43498	88	46774	37779	88	732	407	0	2569	2018	28	840	654	0	0.368875
117448	115109	81	41885	40901	80	66118	64828	81	750	628	0	3447	3440	31	61	358	0	0.369976
80369	74799	79	35698	33038	79	29819	27032	79	198	238	0	1402	1577	16	-664	0	0	0.369976
185145	143604	99	59178	46186	91	86604	67625	93	822	584	0	4614	3721	39	-485	208	0	0.371077
69405	67865	85	22300	22293	60	27590	27069	74	350	342	0	1564	1561	16	317	377	0	0.372178
86428	73435	92	33672	28771	82	37848	32192	81	390	367	0	1918	1692	23	732	713	0	0.372178
96821	90711	87	37772	34827	80	42712	39208	81	379	515	0	2054	1748	21	1077	662	0	0.372178
140215	113940	98	54034	45096	89	67863	53497	90	461	509	0	3393	2688	33	-354	240	0	0.373279
100245	97849	86	42737	41905	78	39448	38196	79	475	405	0	2162	2278	23	661	836	0	0.373279
157614	133665	95	47231	39299	90	76236	61586	92	810	575	0	4305	3291	38	324	394	0	0.373279
74468	75182	76	26056	26296	74	27842	27817	72	252	375	0	1532	1411	16	370	621	0	0.374381
57049	53734	75	22671	20770	64	26621	24766	73	133	162	0	1578	1398	17	655	588	0	0.374381
112963	108134	85	41119	39174	81	41263	38051	80	713	658	0	2203	2295	24	516	455	0	0.376583
55804	57875	73	12305	12538	44	23870	23770	62	166	143	0	1374	1292	14	267	348	0	0.376583
156024	127243	93	50818	41266	89	69994	57813	91	678	493	0	3593	2755	35	564	486	0	0.376583
74572	76117	76	21043	21164	56	29355	29842	74	446	355	0	1509	1486	17	-58	310	0	0.376583
114838	99201	87	43029	36047	84	46469	37634	84	429	551	0	2407	2049	27	-68	319	0	0.377684
55546	56835	77	19989	20151	54	26717	27169	69	206	239	0	1418	1302	14	-313	555	0	0.377684
64632	64019	79	32242	32473	73	28651	28546	73	120	235	0	1452	1484	15	208	847	0	0.378785
159739	132468	93	77401	64840	91	62209	50820	90	829	608	0	3194	2494	34	1272	1190	14	0.378785
60264	55366	79	26108	23469	76	21837	19613	63	397	217	0	1231	1144	9	-576	112	0	0.379886
80620	74540	83	31310	27687	77	36939	33437	79	290	484	0	1787	1596	21	-352	441	0	0.379886
58702	58438	78	16848	17231	46	26525	26129	68	141	155	0	1279	1326	15	-89	296	0	0.379886
69610	70360	90	42600	42922	75	29072	28541	73	223	245	0	1689	1681	20	-104	426	0	0.379886
147096	123424	91	56745	47370	90	64700	52301	90	561	363	0	3272	2701	32	403	908	0	0.380987
192697	143975	98	77514	57603	98	90230	68160	98	887	671	0	4352	3186	38	181	405	0	0.380987
109965	97213	85	38520	33337	83	49474	42199	84	521	447	0	2520	2107	28	18	461	0	0.380987
49069	49317	74	17101	17117	49	21971	21935	59	136	273	0	1129	1135	9	120	646	0	0.382088
86442	75538	80	35923	31236	80	40469	34550	81	408	328	0	2185	1723	25	680	642	0	0.382088
77724	70744	79	33363	30160	78	38542	34633	78	464	295	0	1809	1536	20	-216	174	0	0.38319
89183	87556	79	32412	30888	76	36054	33789	77	156	352	0	1730	1974	20	-29	380	0	0.38319
30574	30150	81	12455	12778	45	13240	13321	44	-29	109	0	562	738	0	212	488	0	0.38319
65040	65499	75	21136	21280	59	25893	25178	71	282	361	0	1350	1390	15	199	392	0	0.384291
32570	32526	68	8766	8941	39	9250	9643	38	352	241	0	396	414	0	79	585	0	0.385392
205160	167904	115	79794	67058	99	72564	60192	98	881	647	0	3975	3429	34	499	445	0	0.386493
80478	79941	82	42117	42182	75	39434	39347	76	234	231	0	1913	1962	21	207	607	0	0.386493
203179	164129	94	94575	76764	95	92284	74525	95	994	806	0	5024	3837	42	879	1272	7	0.386493
91357	82531	85	35548	31866	80	34012	30827	79	491	456	0	1790	1609	19	-204	410	0	0.387594
72225	64849	81	30487	27138	77	30471	26232	78	322	326	0	1561	1370	15	375	689	0	0.388695
197176	151983	99	83865	65650	97	86721	67878	96	926	593	0	4305	3735	36	-365	304	0	0.388695
163412	133041	92	58730	48264	91	76447	61813	93	949	515	0	4024	3235	37	80	593	0	0.388695
45337	47217	69	16991	17336	49	21282	21697	53	20	227	0	1181	1199	9	5	340	0	0.388695
49535	50182	83	15956	16195	47	18440	18834	50	-70	109	0	993	958	0	4	479	0	0.389796
264119	190763	115	106293	79555	108	111507	81300	108	909	753	0	6132	4491	45	-377	496	0	0.389796
151388	123889	94	52274	42756	88	66239	53681	88	630	540	0	3143	2607	31	718	1053	5	0.390897
174447	143597	102	52952	43127	93	89717	75669	95	731	753	0	4654	3990	36	489	687	0	0.390897
79033	70846	82	32753	29000	80	35356	31346	79	312	196	0	1801	1493	19	519	1038	3	0.390897
112487	96208	88	45034	38847	84	44391	38632	84	464	327	0	2298	2059	22	-280	139	0	0.391999
42616	43587	73	16254	16379	50	14822	15468	48	218	273	0	579	699	0	298	320	0	0.394201
99875	95954	82	36995	34706	81	38893	36485	80	425	297	0	1956	1812	21	380	391	0	0.396403
52759	58575	49	18506	18474	52	22819	22736	61	449	356	0	1040	1023	4	68	559	0	0.396403
151742	131162	90	57596	48618	89	66178	55795	90	433	463	0	3275	2798	33	6	370	0	0.396403
142311	119482	92	40788	33859	86	68600	55814	90	503	555	0	3514	3031	34	-365	74	0	0.396403
119458	102792	86	35441	30295	82	56965	48502	86	359	408	0	2903	2574	30	-190	260	0	0.397504
130775	111849	94	45111	38164	86	62156	50900	87	928	670	0	3486	2968	34	617	875	0	0.398605
110223	95710	88	40448	34756	84	49084	41125	85	414	458	0	2564	2092	28	875	1152	7	0.399706
25415	28735	48	10162	10704	40	13768	14495	45	182	223	0	874	852	0	728	846	0	0.399706
51289	49599	74	14664	14726	47	18402	18156	55	142	162	0	846	781	0	100	273	0	0.400807
109225	98834	89	36806	32695	81	52148	46071	83	409	407	0	2578	2610	26	209	526	0	0.401909
97699	83229	85	42173	35699	83	45213	38207	83	335	415	0	2506	1983	29	-203	453	0	0.40301
84433	74504	89	34533	30718	81	34255	30422	80	346	232	0	1620	1391	17	119	1006	2	0.40301
173628	143490	102	61875	51793	93	74089	60854	94	878	764	0	4128	3558	36	148	705	0	0.404111
107994	105305	80	39223	37340	79	49196	46912	78	202	322	0	2480	2083	26	310	485	0	0.405212
183936	160479	108	82500	71708	93	74071	62095	95	735	809	0	4332	3648	36	-34	629	0	0.405212
167751	141446	92	58118	49735	89	81020	67902	91	781	658	0	4413	3676	37	1135	1281	7	0.405212
104548	100990	90	36453	35818	78	46641	45693	79	519	483	0	2805	2329	29	506	832	0	0.406313
67718	68497	74	24896	24155	67	29788	28625	75	165	165	0	1639	1640	17	-507	0	0	0.406313
112854	100385	88	37823	32808	84	44688	38288	83	519	498	0	1901	1746	24	-482	266	0	0.406313
90683	83658	83	34219	31084	78	35139	31397	79	425	391	0	1774	1593	21	716	512	0	0.408515
122960	104667	99	45400	37897	84	54118	45309	86	295	346	0	2958	2477	31	-387	260	0	0.409616
48753	50253	68	16700	16749	50	16851	17232	49	266	233	0	1031	942	0	69	688	0	0.409616
50724	52716	84	19042	19303	53	21044	21409	62	151	244	0	1197	1243	12	-123	142	0	0.410718
75612	67181	84	31085	26771	78	28207	25834	76	222	384	0	1550	1398	14	497	559	0	0.410718
116096	111139	84	42596	41075	79	32152	30674	79	335	339	0	1828	1652	20	1084	813	0	0.411819
227457	166773	102	89142	66837	100	104015	75407	101	804	661	0	5160	3878	42	994	671	0	0.411819
80923	80468	77	30313	29985	75	36010	34722	76	255	386	0	2056	2007	22	-206	218	0	0.41292
57557	58944	74	19331	19120	54	21913	21418	66	165	123	0	977	1073	7	1	477	0	0.41292
96624	81805	98	36903	31807	82	35586	29313	82	367	330	0	1811	1512	21	673	572	0	0.41292
110872	94166	92	39943	34638	84	37498	32627	83	534	324	0	2191	1917	25	727	645	0	0.414021
57719	59195	75	18121	18031	53	24622	24491	70	321	304	0	1279	1435	13	575	395	0	0.415122
139577	114834	92	54466	44854	88	56467	47149	88	508	459	0	2865	2203	30	195	328	0	0.415122
259005	181649	114	93555	65297	108	127746	88066	111	1439	820	0	6709	4526	49	-63	549	0	0.416223
174779	151581	92	104232	91006	91	73471	62524	90	716	490	0	3895	3538	33	-58	672	0	0.416223
170579	138719	99	51896	40882	90	71735	57725	91	962	675	0	3840	3044	36	-92	395	0	0.416223
62810	63445	75	19889	20011	52	25372	25143	68	66	258	0	1508	1412	16	-573	274	0	0.416223
74785	75852	76	24428	23450	73	38114	36677	76	600	474	0	1816	2086	20	778	659	0	0.418425
130130	112183	94	38063	32190	85	61247	52383	87	530	440	0	2888	2431	29	417	482	0	0.419527
67838	62478	79	30485	27458	77	33654	30322	77	38	223	0	1497	1285	14	525	765	0	0.419527
152619	121996	93	56495	45031	90	68860	54726	91	903	545	0	3545	2774	35	2	276	0	0.420628
26152	24869	76	8085	8422	38	12055	12270	42	111	174	0	594	559	0	221	518	0	0.421729
115801	109189	91	40676	38763	80	49113	46620	82	429	521	0	2443	2205	25	-129	234	0	0.421729
67182	67358	78	22789	22444	65	26543	26300	74	211	340	0	1446	1486	16	442	664	0	0.421729
124156	112817	85	49448	43440	85	53353	47086	85	582	519	0	2983	2653	29	543	626	0	0.421729
66720	68855	74	29047	29319	73	27110	26826	73	152	244	0	1298	1380	15	300	625	0	0.42283
69158	65049	82	27743	26107	77	32957	30959	78	270	273	0	1915	1696	20	-439	287	0	0.42283
73918	66773	79	30575	27778	77	37262	33039	78	352	242	0	1958	1754	22	531	833	0	0.42283
154624	123037	100	65862	52305	92	74906	60413	94	825	508	0	3947	3057	37	109	333	0	0.42283
198605	154643	105	74309	58802	99	91390	71236	101	609	634	0	4608	3507	40	727	664	0	0.423931
90456	81458	97	38792	34167	97	42961	36577	97	238	250	0	2074	1827	21	-112	175	0	0.423931
118831	112781	82	45710	41861	81	46427	43016	81	650	544	0	2420	2162	25	122	355	0	0.426133
15237	15450	51	10706	11105	41	7239	7405	37	-43	99	0	389	429	0	128	452	0	0.426133
218474	172577	100	93445	74317	99	97137	76685	100	762	809	0	4979	3925	41	102	332	0	0.426133
22797	23174	55	12871	13398	44	8813	9518	37	-163	60	0	644	568	0	-9	531	0	0.426133
48865	48207	75	18304	18702	50	18782	18224	59	44	173	0	1061	1022	4	59	451	0	0.427234
94713	89102	79	31793	28526	79	43906	38983	81	544	563	0	2282	2161	24	-475	333	0	0.427234
74909	72454	78	31693	30332	76	29388	28524	76	282	214	0	1650	1629	18	279	473	0	0.427234
78373	78449	76	20583	20791	55	34720	33880	76	301	284	0	1838	1739	20	-144	271	0	0.427234
174199	139594	99	61781	49993	91	69278	56452	92	642	706	0	3903	3030	38	593	819	0	0.428335
29982	31142	67	9202	9512	39	11714	12094	42	318	244	0	643	585	0	7	342	0	0.429437
55097	54631	76	17631	17653	53	20007	20769	54	230	160	0	1147	1041	5	0	483	0	0.429437
150779	125327	98	54709	45055	89	60646	51000	88	530	399	0	3010	2621	30	-109	863	0	0.430538
60895	62010	76	16656	16750	50	31617	31209	72	185	316	0	1568	1445	16	-460	103	0	0.430538
41306	43097	52	11663	11847	43	20415	20678	55	128	167	0	1125	1045	6	71	354	0	0.430538
59348	60422	73	19174	19528	53	23211	22959	71	295	200	0	1236	1161	11	-91	115	0	0.431639
44707	44768	81	12529	12556	45	15945	15700	48	191	182	0	855	904	0	118	286	0	0.431639
67414	66193	77	27484	26808	76	24394	23808	74	432	265	0	1171	1291	12	-157	254	0	0.431639
177449	137659	95	66099	52180	93	64353	48680	94	589	311	0	3590	2660	34	206	496	0	0.43274
102746	94040	81	43694	38434	81	36270	31645	80	766	465	0	1992	1616	22	433	731	0	0.43274
40636	42968	64	11757	12012	43	18109	17773	54	149	155	0	787	799	0	259	273	0	0.43274
61055	61687	78	21731	21657	63	24314	24492	63	314	258	0	1050	955	0	405	524	0	0.433841
91035	89336	80	36186	35589	77	42400	40778	78	450	488	0	2156	2126	23	269	577	0	0.433841
92168	92300	80	20276	20210	56	49681	49169	77	340	210	0	2415	2318	26	184	360	0	0.433841
121746	118975	84	56997	54664	82	57488	55409	82	607	688	0	3229	2859	30	736	1387	10	0.434942
102363	92124	91	39554	34767	83	31744	29126	82	601	464	0	1901	1627	22	200	547	0	0.434942
154641	130448	97	44107	37215	87	60527	50522	90	450	499	0	2967	2329	31	-100	136	0	0.436043
197755	157621	101	61718	48540	93	91409	71027	95	581	497	0	4699	3541	39	744	959	0	0.436043
48999	49377	72	14131	14492	45	18066	18217	51	146	190	0	811	982	0	198	267	0	0.436043
50837	50330	73	14028	14133	47	17424	16815	55	-18	129	0	1000	919	0	527	610	0	0.438246
64860	65018	76	20149	20021	54	27008	26078	73	-7	152	0	1300	1344	14	224	673	0	0.440448
75663	70481	79	33836	30638	78	35211	31836	78	537	361	0	1824	1484	21	225	439	0	0.441549
83148	82223	76	34281	32715	76	35733	33178	76	525	422	0	1772	1824	20	797	736	0	0.441549
151830	120979	92	54955	44426	87	76174	58416	90	671	465	0	3850	3117	35	-113	306	0	0.441549
170371	147077	93	55795	49047	88	100773	87812	90	1174	925	0	5203	4283	42	751	893	0	0.441549
116079	110531	88	50984	47972	81	39895	37258	81	601	459	0	2417	2231	26	-46	256	0	0.44265
157706	129383	93	61870	52062	90	62479	51432	90	632	694	0	3510	2903	35	-486	185	0	0.443751
48747	50760	71	17096	17498	49	15466	15271	49	229	256	0	860	986	0	-3	456	0	0.443751
101680	93429	84	33398	29767	81	43737	39925	80	321	373	0	2223	1902	24	848	612	0	0.444852
123337	111332	90	52724	47023	84	50715	44700	83	376	446	0	2880	2524	29	766	913	0	0.444852
74615	73492	78	26354	26272	62	33675	32530	75	368	327	0	1828	1816	20	121	516	0	0.444852
43285	43633	64	12618	12678	44	17095	17290	48	-18	181	0	1147	1118	9	683	607	0	0.444852
117227	100014	86	56481	49086	86	50195	42777	85	768	479	0	2739	2246	30	760	690	0	0.444852
56517	55436	79	18971	19120	55	19140	18746	57	297	286	0	833	755	0	-110	270	0	0.445953
39754	43012	54	14360	14539	48	17259	17154	50	21	155	0	1048	959	0	444	376	0	0.447055
28487	27590	72	7340	7374	38	13055	12888	47	-19	176	0	420	576	0	705	1061	3	0.447055
59346	58112	73	14246	14655	45	23423	22748	61	177	242	0	1084	1092	8	-252	395	0	0.447055
157449	146950	88	36510	32715	83	81318	73997	88	733	610	0	4066	3854	32	1059	1054	4	0.449257
189954	147515	99	68348	53602	95	88156	68219	98	1095	643	0	4511	3640	38	753	1300	8	0.449257
98809	82390	96	41163	34829	84	49244	41960	84	446	391	0	2611	2175	27	-64	494	0	0.450358
109103	94451	86	45363	39464	82	43579	38070	82	245	176	0	2202	1866	24	-360	381	0	0.450358
107430	106568	86	44511	44087	79	46167	45059	80	381	372	0	2775	2699	27	-34	208	0	0.450358
65398	64402	80	26247	25626	66	22988	21969	62	183	201	0	1236	1184	10	414	612	0	0.450358
71953	72226	83	26649	26625	74	28136	28300	73	517	442	0	1612	1473	18	-53	454	0	0.451459
37375	37938	67	16884	17236	50	15716	15957	49	154	150	0	1024	1007	2	-397	107	0	0.45256
41322	42244	69	6569	6680	36	16894	16470	52	231	168	0	541	746	0	-109	506	0	0.45256
109758	108084	79	21640	21543	56	49234	47256	80	425	356	0	2570	2732	24	471	569	0	0.453661
226334	176486	104	120554	98596	98	92242	72900	97	941	665	0	4677	3752	39	1471	881	0	0.454762
159844	130187	92	66541	54624	91	69725	55026	91	713	598	0	3473	2871	34	230	854	0	0.454762
91139	82535	82	42029	38018	81	44782	38172	83	296	261	0	2342	2002	27	-659	186	0	0.454762
134106	119082	87	58401	50348	87	67176	57459	88	434	291	0	3104	2499	33	505	492	0	0.455863
148408	124148	90	51026	43261	87	63653	52522	88	526	467	0	3066	2509	31	121	785	0	0.455863
126819	126037	81	29959	29726	71	69952	65647	80	609	476	0	3479	3425	32	248	473	0	0.455863
46853	48089	65	18501	18997	51	21743	21710	53	177	157	0	1133	1129	8	764	1202	6	0.456965
116407	108187	84	46032	42125	82	67085	62390	82	559	587	0	3525	3112	32	162	759	0	0.456965
29532	32569	47	10865	11461	41	12488	12880	43	213	218	0	601	654	0	156	368	0	0.456965
124042	110746	93	46276	40640	85	48371	42423	85	490	497	0	2525	2234	28	-155	238	0	0.458066
60446	61322	76	24984	25396	68	24205	24045	67	-70	138	0	1279	1108	10	379	520	0	0.458066
320388	239343	131	164398	127438	126	180669	137076	128	1915	1374	16	9362	6771	54	-307	584	0	0.458066
57848	59357	76	21476	22283	53	22152	22288	52	203	235	0	1175	952	0	698	698	0	0.459167
88163	76686	97	31788	26778	80	36632	31247	81	317	362	0	1793	1399	21	112	746	0	0.459167
152743	141467	85	58443	52080	84	78001	69943	85	506	537	0	4165	3755	36	92	427	0	0.459167
148258	133655	104	41927	36386	84	74738	68335	86	885	826	0	4311	4165	33	-247	258	0	0.460268
136110	112128	93	48741	40772	86	57527	46976	87	643	495	0	3019	2542	30	-229	257	0	0.460268
248506	183056	110	78964	59497	103	113152	83633	104	1206	871	0	5951	4603	43	104	445	0	0.460268
47266	51530	69	18710	19121	51	21366	22562	57	263	176	0	1068	1022	3	-253	416	0	0.460268
88238	83603	80	37230	33632	79	39606	36586	79	482	431	0	1948	1867	21	951	668	0	0.460268
111962	104996	88	38409	35835	79	42360	39432	80	846	737	0	2191	2138	23	719	596	0	0.461369
182304	145579	99	62676	50313	91	84177	67115	92	783	525	0	4490	3446	38	50	494	0	0.461369
151011	121905	93	60651	48578	91	73378	59158	91	579	407	0	3798	3072	36	193	383	0	0.461369
153521	125356	91	63531	52464	88	77095	62303	90	427	427	0	3801	3220	34	534	561	0	0.461369
142349	128097	89	45809	42088	84	68121	60323	87	1384	1051	7	3658	3515	32	676	614	0	0.461369
149436	125694	92	61510	51950	88	57152	48543	87	772	611	0	3115	2722	30	263	703	0	0.46247
24008	24541	54	6972	7044	37	12472	12671	42	22	198	0	508	524	0	-209	124	0	0.46247
66772	62914	80	22994	22093	72	31000	30225	73	85	324	0	1471	1585	15	-229	542	0	0.463571
246808	170447	118	80704	56256	110	75629	51372	109	814	715	0	3980	2650	39	499	674	0	0.464672
73393	72616	78	20978	20504	60	27977	27412	74	358	259	0	1361	1503	16	894	663	0	0.466875
34044	34868	59	14075	14177	46	12303	12169	45	-24	217	0	601	661	0	-474	179	0	0.467976
54303	55518	73	26267	26566	72	20343	20159	56	211	150	0	1177	1211	11	402	1267	7	0.467976
260383	198916	112	139364	109490	107	154048	119100	108	1781	1532	19	7638	5959	49	953	856	0	0.467976
147458	123076	90	55117	45371	88	60558	50566	88	601	589	0	3335	2578	34	-215	459	0	0.467976
73607	72298	79	21255	21201	56	24999	25699	67	308	199	0	1594	1515	17	677	630	0	0.469077
168393	145795	90	59282	50097	89	65926	55902	89	686	480	0	3275	2810	30	-185	195	0	0.469077
27343	29585	48	10123	10667	41	12997	13112	45	166	202	0	828	765	0	-356	322	0	0.469077
63011	58543	78	26892	24488	77	27102	24644	76	129	146	0	1459	1348	16	717	718	0	0.469077
113829	94948	91	42171	34957	85	46549	36605	86	447	318	0	2629	2132	29	58	468	0	0.469077
98595	94818	81	42460	41477	78	37151	35900	78	279	421	0	2292	1998	24	-383	166	0	0.470178
154617	134381	91	50515	43562	85	60213	52541	87	624	579	0	3305	2872	31	166	401	0	0.470178
126041	112251	87	44547	37440	86	45717	39285	85	747	661	0	2499	2144	27	773	633	0	0.470178
150945	130350	90	57673	49667	89	53237	43342	90	771	659	0	2757	2383	30	84	558	0	0.470178
79754	76932	77	28845	26336	73	37741	34119	77	203	398	0	2069	1873	24	263	639	0	0.471279
70516	71010	77	23641	22914	60	33695	32776	75	261	349	0	1847	1741	21	-350	272	0	0.471279
85995	78889	81	43679	39972	79	30296	27623	77	441	504	0	1866	1623	22	-200	245	0	0.471279
53717	51711	77	18371	18439	55	20863	21496	59	350	234	0	1009	922	0	408	523	0	0.471279
46168	47691	61	12650	12768	44	20165	19928	56	126	219	0	897	880	0	681	1070	4	0.47238
143663	121867	96	56569	48901	87	70901	59311	88	607	459	0	3882	3233	35	-95	419	0	0.47238
123899	105340	87	43706	35180	84	48111	40211	86	500	417	0	2714	2245	29	-354	158	0	0.47238
66928	61555	77	26528	23576	76	31159	28552	77	218	166	0	1655	1431	18	648	1152	6	0.473481
129816	126817	84	32033	30362	81	54890	52584	82	685	646	0	2860	2735	29	-163	235	0	0.473481
93000	84147	96	35200	31361	79	40699	36539	81	395	340	0	2384	1878	28	502	667	0	0.473481
232974	173806	116	88270	67002	105	99519	74300	106	1376	1064	6	5327	4078	42	1527	872	0	0.473481
81083	74357	81	29741	25584	79	39870	35552	79	155	450	0	2011	1746	23	-294	250	0	0.473481
204098	163185	101	86693	71459	97	124138	102588	97	1029	926	0	6784	5409	44	365	988	0	0.474582
68152	62065	81	27733	24661	76	33941	30485	78	215	278	0	1755	1497	20	447	503	0	0.474582
157571	129123	90	62101	51567	89	68047	55632	89	886	626	0	3734	3078	36	-171	319	0	0.475684
103746	87436	91	41006	34361	83	54180	45624	84	449	430	0	2949	2561	30	470	378	0	0.476785
128728	107866	90	42677	34279	86	52351	43368	87	116	212	0	2577	2138	29	-164	554	0	0.476785
128377	107982	104	44476	37935	85	57122	48631	86	535	386	0	2944	2483	31	1034	1575	9	0.477886
79523	77672	79	34776	32423	78	26876	25199	72	347	305	0	1709	1753	19	-126	329	0	0.477886
159108	129002	102	61631	49866	90	69969	53258	91	922	627	0	3910	2812	39	386	1038	3	0.477886
129892	105116	99	50065	40516	86	68739	55294	86	420	429	0	3474	2619	35	398	605	0	0.477886
194952	165769	105	68744	57691	96	99694	85154	97	713	826	0	5184	4189	40	859	662	0	0.478987
171150	137651	94	58610	46857	92	80182	64922	93	519	462	0	4130	3097	38	135	310	0	0.478987
25541	22653	78	8614	8657	40	12462	13069	45	171	185	0	571	651	0	-131	635	0	0.480088
166016	144661	96	57973	50093	89	80574	70752	91	656	439	0	4293	3746	36	60	344	0	0.483391
34113	35515	76	18232	18686	51	16123	16840	49	88	173	0	729	815	0	-260	480	0	0.484493
100734	88095	83	38552	33479	82	43546	37982	82	66	280	0	2320	2052	25	-969	0	0	0.484493
78726	76151	81	32377	31810	77	26887	26975	76	52	439	0	1332	1428	15	-105	311	0	0.485594
135249	120957	97	61312	53482	84	65457	57287	86	691	664	0	3565	3148	33	394	801	0	0.485594
78058	74111	78	31952	29297	76	25691	24501	63	178	259	0	1645	1423	19	-92	372	0	0.485594
80014	80685	76	25973	26270	60	30239	29181	76	209	299	0	1591	1531	16	-5	418	0	0.485594
90518	79670	89	25119	22854	69	39972	35911	79	319	354	0	2046	1861	24	-110	222	0	0.486695
87139	82334	84	34331	32925	78	39908	38424	78	548	566	0	2203	2033	21	268	401	0	0.487796
59189	59644	78	16294	16441	49	22938	22736	59	249	456	0	1154	1349	12	259	504	0	0.487796
100225	90682	85	36235	32204	81	45974	41127	82	347	383	0	2416	2227	25	-66	292	0	0.489998
102491	101088	80	31266	30916	77	52027	51333	78	651	754	0	2685	2782	27	285	777	0	0.491099
100518	87538	85	39457	33549	81	45128	38695	83	65	181	0	2255	2049	24	235	414	0	0.491099
78008	77173	86	21556	21580	59	34954	34603	75	215	271	0	1729	1647	18	-349	206	0	0.4922
100485	90329	84	39448	34714	81	48500	42535	80	220	310	0	2580	2287	27	444	1229	7	0.4922
175841	140544	104	64108	51713	94	64499	51626	94	693	452	0	3022	2312	32	-181	442	0	0.493302
54288	57415	72	18212	18462	51	20657	20509	54	14	237	0	1124	980	0	71	590	0	0.493302
103760	92311	84	42336	37685	83	40318	35037	82	370	372	0	2149	1937	23	-223	273	0	0.493302
91556	88197	81	33741	31523	79	38791	37389	78	138	117	0	2031	1884	21	712	765	0	0.494403
99650	87398	87	33943	29366	82	42475	36254	82	419	351	0	2166	1879	25	101	358	0	0.494403
137696	121765	89	54967	46641	85	72866	63661	87	444	399	0	3789	3280	34	96	491	0	0.494403
176058	140213	104	73628	58650	92	64385	50986	90	694	616	0	3644	3057	34	183	491	0	0.495504
145851	121170	90	64541	53790	89	59914	49859	90	760	534	0	3053	2463	32	72	426	0	0.495504
193434	144140	109	72448	55226	97	94158	70600	98	810	629	0	4705	3418	41	879	917	0	0.496605
121513	105160	86	44605	38218	85	55102	46414	86	517	490	0	2598	2107	30	324	623	0	0.496605
33098	35123	67	6457	6664	35	14286	14187	47	204	263	0	525	698	0	-331	299	0	0.497706
69890	69911	75	30406	30621	74	32619	32545	74	348	295	0	1719	1712	18	271	666	0	0.498807
150872	135037	89	58165	50452	85	70779	61393	86	753	549	0	3172	2815	31	1058	966	0	0.498807
94868	95355	77	23399	22831	62	37407	35766	77	143	320	0	2028	2086	22	175	434	0	0.498807
122957	114229	86	52587	49412	84	50563	45904	84	647	472	0	2607	2446	27	285	701	0	0.499908
181562	143490	96	85625	68997	92	74701	59239	93	647	753	0	4211	3459	35	523	903	0	0.499908
83525	83028	80	28482	27915	76	37786	36085	78	279	414	0	1953	1884	20	365	433	0	0.501009
37305	38207	68	9045	9308	40	17658	17699	48	-14	118	0	781	763	0	-610	232	0	0.501009
93377	86540	81	35279	31257	79	37107	32942	80	222	382	0	2026	1592	22	847	738	0	0.501009
130590	114112	87	50662	43239	85	72408	60587	88	537	419	0	3833	3122	35	500	713	0	0.501009
269133	196630	109	144371	110804	108	146124	109716	108	1953	1372	20	8020	5969	52	1190	816	0	0.50211
118814	104665	89	48279	41646	84	61887	54330	85	686	705	0	3408	2930	33	666	757	0	0.50211
147588	140335	93	59415	57589	84	65585	62181	83	693	691	0	3172	2990	30	315	477	0	0.503212
103104	85954	101	44856	36654	87	45978	36564	88	365	366	0	2130	1774	26	-502	55	0	0.503212
176423	149610	100	60847	51090	91	73008	63130	90	803	637	0	3644	3127	34	376	535	0	0.503212
62660	63164	74	24648	23831	69	25087	23800	73	247	403	0	1498	1242	12	-301	261	0	0.503212
220657	166085	106	62178	46220	98	91327	67604	99	1448	1022	4	5254	3933	44	-84	338	0	0.503212
150566	126435	93	54807	46275	89	67732	57993	89	413	491	0	3465	2916	32	-17	521	0	0.505414
112365	111598	81	48888	47695	80	64067	62089	80	661	690	0	3332	3171	30	440	728	0	0.505414
190402	162524	112	62761	52840	99	81505	68315	112	1202	952	0	4391	3732	37	-664	78	0	0.505414
206123	156449	98	82603	62034	96	106331	79916	96	1161	723	0	5640	4174	45	1324	758	0	0.507616
81547	76431	80	30607	28404	79	32070	29172	78	336	340	0	1572	1298	17	-206	315	0	0.507616
50972	52530	73	13011	13141	44	20681	20274	57	417	305	0	1000	1000	2	-413	148	0	0.507616
270587	185721	117	87500	60146	114	151364	102664	117	1393	971	0	7983	5310	51	1179	820	0	0.509818
76942	70698	83	33691	30651	79	36712	33404	80	480	427	0	1678	1620	20	266	552	0	0.509818
123124	104931	91	44820	37814	84	55437	47255	86	582	511	0	2958	2411	31	803	767	0	0.512021
64061	65072	74	18627	18938	51	25910	25912	71	532	318	0	1295	1285	12	-450	208	0	0.512021
54542	54487	75	16299	16325	49	23504	22534	64	262	333	0	1179	1124	8	608	756	0	0.512021
51758	52342	74	13209	13579	45	17294	17139	49	198	192	0	965	847	0	210	542	0	0.513122
93147	89407	80	33969	32253	77	42615	40202	79	370	447	0	2267	2084	23	504	831	0	0.513122
118357	103310	87	43540	37267	86	47297	40803	84	521	481	0	2548	2118	28	134	422	0	0.514223
75682	77090	75	26140	26257	70	36180	35667	75	292	289	0	1813	1781	19	443	705	0	0.514223
110153	107332	95	53926	53182	80	38238	37766	78	623	736	0	2115	1920	24	826	655	0	0.515324
44663	45884	73	13739	14066	45	19720	19976	56	127	287	0	783	932	0	-350	154	0	0.515324
262176	193971	122	90940	67964	112	114738	82307	113	1176	892	0	6250	4391	47	77	428	0	0.515324
59870	57740	78	25234	23946	66	21878	20791	63	126	253	0	1310	1122	10	603	655	0	0.515324
248808	179606	108	83245	59730	105	114935	82696	105	1136	901	0	5659	4289	44	-217	800	0	0.516425
88865	85475	82	32209	29843	79	38695	34916	80	359	458	0	1844	1604	21	234	490	0	0.516425
134307	123032	88	53249	47567	87	63245	57994	86	582	563	0	3463	3144	31	585	579	0	0.516425
187700	153623	95	59589	47378	93	73896	60282	95	804	735	0	3884	3176	36	1013	648	0	0.517526
83851	76047	84	36436	32702	80	40727	35358	80	40	306	0	2031	1850	23	-71	366	0	0.517526
238077	176073	107	89235	66367	102	116636	83680	103	1133	712	0	6051	4411	46	885	830	0	0.518627
172040	148008	92	98315	85962	91	68381	58286	90	566	471	0	3673	3171	33	861	578	0	0.518627
124298	105776	88	46589	39461	84	41345	34817	83	311	549	0	2312	1860	26	393	802	0	0.519728
279318	201442	109	96378	67296	107	142735	101279	109	1263	1000	1	7352	4825	49	52	464	0	0.519728
82464	73495	81	33878	30313	79	39844	35093	80	333	239	0	2001	1871	23	-124	351	0	0.519728
132658	109964	97	47283	39563	88	56860	47162	88	685	670	0	3148	2541	33	-702	65	0	0.520829
79544	76998	83	28763	27422	77	29525	28298	77	345	411	0	1396	1310	15	524	709	0	0.520829
56062	57839	72	22278	22922	57	21342	21755	54	-58	278	0	1055	1078	6	907	786	0	0.520829
30125	30065	69	9429	9595	41	14966	14874	47	301	232	0	962	759	0	294	691	0	0.521931
126757	107661	92	41041	34950	83	47871	40801	83	505	524	0	2555	1965	29	-91	550	0	0.521931
75682	74597	83	20389	20496	55	29870	29900	76	334	333	0	1948	1987	19	375	562	0	0.521931
62372	57247	84	24802	22742	75	26334	22874	74	312	315	0	1234	1216	11	808	822	0	0.523032
166139	138840	96	61915	52004	90	55960	47078	90	688	662	0	2821	2443	28	16	417	0	0.523032
50492	50848	72	14978	15063	46	18116	18492	52	102	146	0	1022	1103	6	39	375	0	0.524133
201541	163138	100	96008	75027	97	104015	83705	97	1140	732	0	5565	4750	40	839	537	0	0.524133
68211	67429	76	19701	20057	51	26111	26134	72	399	330	0	1465	1462	15	100	452	0	0.524133
168711	140920	102	59059	49382	90	75915	62228	91	520	632	0	3946	3187	34	1001	749	0	0.524133
43772	44650	65	14528	14949	45	17829	18515	50	234	266	0	808	821	0	9	226	0	0.524133
30831	31322	71	13431	13896	46	13524	13732	45	156	199	0	651	665	0	43	277	0	0.525234
195188	150447	102	72369	56280	97	90401	70807	97	1002	778	0	4524	3428	39	981	1184	6	0.525234
206849	161306	95	71517	54892	95	95478	72304	97	648	720	0	5352	4120	43	-55	532	0	0.526335
239123	180790	105	81145	60621	99	112612	85136	101	1012	692	0	6266	4895	44	-74	611	0	0.527436
41297	43039	71	16990	17339	52	16813	17385	50	361	327	0	868	1011	2	-196	178	0	0.527436
127935	124853	82	35924	34921	79	65639	62691	82	836	724	0	3275	3081	31	-85	318	0	0.527436
64209	56659	93	30346	27291	76	30180	26968	77	172	352	0	1795	1359	21	313	615	0	0.527436
143466	120835	90	48023	40264	86	58817	48060	87	685	467	0	3109	2456	33	310	596	0	0.528537
285956	210201	122	112799	87338	114	111033	79708	115	1378	1053	6	5829	4502	44	-463	376	0	0.528537
111547	108056	81	44434	41527	81	46722	43127	82	435	405	0	2474	2248	25	586	1165	5	0.529638
35689	38344	56	9885	10495	40	12448	12823	45	-217	98	0	664	707	0	-54	347	0	0.529638
74434	67050	90	29569	25904	78	36781	33223	79	496	441	0	1997	1930	23	-346	80	0	0.53074
191588	151963	113	82579	67060	100	92031	73665	101	884	832	0	5111	4012	41	610	676	0	0.53074
68925	68697	75	25148	23751	64	35402	33496	76	323	313	0	1770	1705	19	-23	486	0	0.53074
82540	74315	96	30117	25850	82	34636	29678	83	184	295	0	1739	1496	21	250	278	0	0.53074
27187	29016	63	12319	12831	43	12854	13091	45	85	193	0	643	620	0	756	1089	5	0.53074
104476	96593	82	34177	30677	80	48447	42964	82	275	367	0	2597	2187	28	-333	352	0	0.53074
116892	100550	87	44743	37808	82	43625	36856	81	409	400	0	2505	2242	26	347	709	0	0.53074
155579	125375	97	64903	52798	91	60587	47577	91	631	615	0	3069	2450	31	1130	920	0	0.53074
41053	43866	57	17141	17346	48	19921	20016	51	187	232	0	1188	1262	11	326	895	0	0.53074
225262	165744	107	75214	55106	101	111021	81461	103	676	627	0	5926	4121	47	224	263	0	0.53074
106409	104477	78	34686	34133	77	54226	53343	79	723	634	0	3153	3070	28	710	1680	12	0.532942
51450	48272	78	17723	15957	54	26590	24891	71	233	268	0	1446	1500	16	641	615	0	0.532942
70087	72779	74	27557	27602	73	23549	23646	73	329	356	0	1321	1265	13	245	549	0	0.532942
114975	99434	93	40612	35011	83	46829	40291	84	509	424	0	2588	2142	28	167	454	0	0.534043
139106	118672	92	58022	50432	87	53260	43987	88	615	517	0	2690	2180	29	-12	558	0	0.534043
68938	64730	83	30165	27664	76	29268	26370	77	395	252	0	1754	1617	19	-51	796	0	0.535144
229424	168111	107	81603	59434	100	122179	89286	102	1225	873	0	6588	4918	45	1032	901	0	0.536245
110474	107943	83	27175	27146	68	48761	47663	80	598	514	0	2556	2516	25	-396	183	0	0.536245
169521	135342	92	76398	61927	91	80697	64808	92	737	644	0	3992	3226	38	757	665	0	0.536245
109216	99159	85	44575	40292	81	39221	36260	81	387	292	0	2130	1876	23	-15	667	0	0.536245
60716	58710	75	18716	17907	54	24023	23607	61	103	394	0	1212	1187	10	418	523	0	0.537346
103199	82745	90	36047	30055	83	41287	33323	83	305	326	0	2111	1681	25	305	297	0	0.537346
104807	90279	98	44176	38550	83	42814	37324	83	447	374	0	2128	1703	24	233	421	0	0.537346
103551	97635	86	34287	31699	81	37004	35964	79	544	568	0	2041	1901	24	807	951	0	0.537346
50796	48097	82	9713	9720	41	23500	23153	67	339	251	0	1144	1184	11	-466	103	0	0.538447
107376	91477	92	38989	32548	83	45270	39527	82	402	332	0	2017	1754	24	199	464	0	0.538447
110173	92069	96	44656	37794	84	41578	34538	84	190	278	0	2219	1833	23	632	876	0	0.539549
118283	109252	86	41007	36486	83	53410	47868	84	606	248	0	2645	2503	27	851	1275	8	0.539549
41540	41253	71	14504	14630	47	14083	13692	46	307	361	0	886	932	0	425	796	0	0.54065
48849	49317	76	25268	25641	71	18335	18119	54	7	172	0	1002	966	0	454	515	0	0.54065
242569	183058	108	102464	79720	106	105529	82391	106	865	767	0	5680	4563	43	901	878	0	0.541751
104408	102596	80	39693	38898	77	55575	54823	79	501	432	0	3119	2971	30	-17	465	0	0.542852
185782	139622	101	75754	57714	97	71777	52620	96	338	443	0	3860	2896	37	-131	341	0	0.543953
271776	194623	107	77768	56488	105	124498	86256	107	1254	894	0	6397	4606	47	-603	452	0	0.543953
175489	151140	93	66046	56922	91	84922	71320	94	656	499	0	4507	3968	38	-21	503	0	0.545054
101272	89603	89	46694	40225	83	39898	33980	82	263	264	0	2231	2009	24	170	757	0	0.546155
155635	128020	94	58855	47365	90	64664	52740	90	647	520	0	3534	2658	35	894	1169	7	0.547256
35052	32620	71	35251	34764	71	345	346	0	9	129	0	160	160	0	-513	10	0	0.548357
17539	18064	56	7520	7902	37	9651	9930	40	-41	92	0	377	456	0	90	578	0	0.55056
56409	56240	77	15462	15528	48	24429	24749	67	374	244	0	1478	1533	15	517	866	0	0.55056
128248	116188	92	46982	40855	85	41230	35751	86	807	745	0	2352	2039	25	-3	506	0	0.55056
20238	24120	42	8880	9207	39	12358	12045	47	31	218	0	484	581	0	131	738	0	0.55056
104917	94930	84	42644	37484	82	45790	39716	82	319	375	0	2327	2000	26	397	767	0	0.55056
160120	130129	97	54674	43711	88	68063	54200	89	599	560	0	3577	2981	34	108	340	0	0.55056
50443	50855	72	24415	24400	71	21423	21852	64	296	246	0	1043	1081	6	296	462	0	0.552762
95426	81283	88	40772	34026	82	42386	35479	82	224	305	0	2218	1652	26	-254	158	0	0.552762
93043	87486	80	36174	31331	81	39026	35913	80	393	453	0	2382	2167	25	-5	594	0	0.553863
97561	89769	82	37376	33956	79	36952	32829	80	345	346	0	1955	1871	21	47	425	0	0.553863
188027	150154	93	67007	53446	91	85613	65345	94	1015	834	0	4597	3525	41	-190	280	0	0.553863
81933	71658	90	30978	26592	79	36454	31088	80	264	302	0	1943	1862	22	-221	172	0	0.554964
76285	69853	83	27027	23332	75	29982	26442	80	212	286	0	1484	1384	14	619	735	0	0.554964
61969	57068	86	26852	24913	75	26493	25000	74	267	261	0	1572	1401	16	528	550	0	0.556065
66075	64088	79	26254	25027	74	24923	23843	70	193	340	0	1222	1222	11	219	717	0	0.556065
66300	65942	89	23003	22996	64	22774	23158	63	162	175	0	1503	1235	15	459	608	0	0.556065
142765	127052	91	65932	58482	87	49833	43640	86	727	647	0	2923	2576	29	25	507	0	0.557166
178392	149108	92	61037	53368	88	86556	73617	90	636	637	0	4440	3757	37	444	1086	5	0.557166
68242	64565	80	28594	26439	75	28132	26253	75	268	254	0	1516	1311	16	14	203	0	0.558268
273696	196324	127	96476	70316	113	112839	80256	113	1200	981	0	5763	4138	43	-207	389	0	0.558268
79874	81482	76	16508	17164	47	36777	36878	76	453	339	0	1851	1978	20	-208	370	0	0.558268
40710	40800	84	16103	16577	47	15883	15681	48	188	161	0	788	870	0	-43	233	0	0.56047
49187	50254	73	18388	18464	53	18887	18775	54	44	227	0	1061	932	0	599	633	0	0.561571
245609	184337	116	79571	59125	113	94471	71046	113	676	650	0	5289	4097	42	44	424	0	0.562672
132803	130404	84	35146	34096	79	72133	68576	82	741	621	0	3509	3645	31	120	719	0	0.562672
154463	132901	89	56767	48396	87	63156	52897	87	518	384	0	3215	2683	33	572	826	0	0.562672
64076	68061	73	23428	23659	56	28478	28428	73	267	273	0	1684	1691	17	357	670	0	0.562672
94853	84790	88	39157	34807	81	39298	35354	81	247	495	0	2211	1951	24	337	714	0	0.563773
63441	62875	74	25108	24575	72	29290	28750	73	205	371	0	1403	1267	13	-86	310	0	0.564874
78830	79449	76	47154	47433	77	35626	35189	75	677	345	0	1928	1918	21	957	982	0	0.564874
167127	132312	98	59717	47053	91	78413	63915	92	863	586	0	3918	3107	35	643	817	0	0.564874
88869	86803	82	27667	27304	76	28831	28605	76	481	422	0	1476	1524	17	322	367	0	0.565975
135840	124290	85	48919	42199	85	46165	40012	84	356	395	0	2507	2044	28	228	569	0	0.565975
71209	68045	79	25329	24215	73	33016	31527	76	226	316	0	1768	1653	19	164	563	0	0.565975
164979	127374	94	57868	43944	91	78954	60412	94	745	561	0	4159	3128	38	-83	646	0	0.565975
186172	151346	97	61299	48369	94	78014	63557	95	470	532	0	4196	3376	36	-206	199	0	0.567077
32597	33171	60	11586	12065	43	12783	13473	42	236	193	0	673	623	0	61	267	0	0.567077
131361	126091	88	71676	69001	83	58035	55510	83	756	448	0	3158	2933	30	151	522	0	0.567077
47155	49100	71	20833	21468	51	20146	19565	52	290	236	0	1050	1037	5	376	554	0	0.567077
69977	74475	64	33490	33717	74	34962	34683	75	430	440	0	1931	1966	20	668	491	0	0.567077
68654	67765	85	25342	24977	61	25556	25529	68	164	304	0	1353	1144	12	545	1052	4	0.567077
77459	76764	76	24538	24335	64	32719	31970	75	276	330	0	1586	1482	17	290	481	0	0.567077
118936	101911	97	48862	42426	84	56658	48665	84	583	406	0	3025	2403	30	146	388	0	0.568178
75719	74648	76	29085	27869	74	32281	30618	74	353	677	0	1827	1909	20	218	400	0	0.568178
160579	138543	93	54241	45960	90	80051	68365	92	737	563	0	4305	3648	36	531	464	0	0.569279
75698	75077	75	25486	25398	73	33909	33600	76	301	226	0	1655	1578	18	223	325	0	0.57038
68721	61021	82	27197	24720	77	30036	26930	78	238	202	0	1709	1607	19	500	596	0	0.57038
77659	68869	82	43408	39453	79	38361	34257	78	434	266	0	2121	1909	22	848	1137	6	0.572582
104802	91531	86	41180	35816	83	42494	36107	82	306	195	0	1988	1852	22	512	596	0	0.573683
192415	148774	97	47061	35247	93	73160	56221	96	1069	703	0	3698	2863	37	6	609	0	0.573683
163456	149564	99	55688	52169	89	61127	56927	88	730	644	0	3617	3470	30	-143	279	0	0.574784
124046	113550	88	53178	47543	86	53127	47266	87	608	521	0	2943	2697	30	292	607	0	0.574784
110160	94754	95	36772	31769	82	41808	36112	83	502	516	0	2296	2038	27	323	434	0	0.574784
116513	96283	90	39934	33725	86	50561	42272	87	619	349	0	2676	2140	30	-55	578	0	0.575885
232614	168517	111	90475	67079	102	86012	63196	102	1326	1106	9	4864	3534	41	412	591	0	0.576987
202248	156911	97	96814	76485	96	108605	85458	95	1262	1185	11	5684	4424	44	75	532	0	0.576987
193810	144051	93	67527	49165	93	84453	58592	95	808	624	0	4670	3233	41	332	501	0	0.576987
78020	79873	75	17081	17633	46	32725	32998	74	202	411	0	1585	1674	18	-670	134	0	0.576987
238608	189240	119	97741	79441	104	135702	110422	106	888	968	0	6843	5599	46	-184	319	0	0.578088
165001	141746	95	68207	57157	90	80466	68918	90	1260	1156	10	4365	3717	38	1031	588	0	0.578088
146517	131434	89	56067	50166	85	71887	64329	85	845	806	0	3835	3773	33	979	1032	3	0.579189
67085	62802	89	26104	23907	77	26975	24469	77	7	232	0	1506	1440	15	-290	506	0	0.579189
194365	143399	100	70165	51196	94	78423	56577	94	669	552	0	4080	2910	40	1260	1414	17	0.579189
67717	69754	76	27013	27182	73	31392	31484	74	237	200	0	1582	1485	17	-331	528	0	0.58029
59314	58159	87	11792	12093	43	23134	23541	58	148	270	0	1196	1132	13	237	374	0	0.58029
166834	142466	98	69015	58389	91	66693	57757	90	789	717	0	3728	3293	33	459	510	0	0.581391
50538	50538	73	14642	14910	47	19360	19179	57	186	334	0	949	999	0	-335	42	0	0.581391
278078	195404	119	80051	52602	116	142697	99736	117	1077	757	0	7376	5253	49	249	467	0	0.582492
100063	87027	87	45697	39426	82	45272	38448	83	455	400	0	2315	1944	25	-446	347	0	0.582492
112983	106972	83	66285	60499	84	62298	55724	84	541	503	0	3028	2689	28	621	974	0	0.582492
79030	79050	81	21115	21063	59	35077	34953	74	323	227	0	1883	1939	21	-511	392	0	0.582492
94327	85437	82	35915	32345	80	35927	31727	79	627	425	0	1779	1599	22	259	511	0	0.582492
74921	69668	95	28124	25833	76	35062	33161	78	196	298	0	1941	1886	22	360	493	0	0.583593
82042	80469	84	19683	19562	58	29455	28883	76	452	341	0	1529	1687	16	12	339	0	0.584694
122431	116512	88	38148	35979	82	52892	48832	82	509	486	0	2761	2686	26	558	915	0	0.584694
142545	125776	88	58871	51882	87	67340	58128	87	807	643	0	3894	3193	35	-305	180	0	0.584694
287346	207809	125	141979	113862	123	159568	116330	124	1303	1022	4	8515	6350	51	327	1004	1	0.585796
227032	161656	107	81872	62004	102	109198	75162	105	1058	594	0	5565	3822	45	-271	367	0	0.585796
60284	64453	72	16862	17425	46	25191	24477	63	-18	234	0	1274	1331	12	-150	712	0	0.585796
103435	102809	80	29842	29956	72	58941	56473	79	420	569	0	2837	2717	29	552	653	0	0.585796
250458	175549	104	95525	63895	103	136530	92998	105	1557	1013	5	7540	5225	50	708	850	0	0.585796
74092	75797	75	37900	38615	74	29327	30702	73	338	429	0	1795	1638	20	490	517	0	0.585796
62812	61673	77	27810	25945	75	25450	23247	73	294	304	0	1439	1265	14	-59	466	0	0.585796
128339	105984	104	57048	48013	87	54969	46169	87	717	689	0	2890	2260	30	29	509	0	0.586897
109491	103813	82	36090	35043	78	41622	39417	79	206	445	0	2083	2153	23	-543	203	0	0.586897
210718	159741	110	82581	63039	101	97776	74322	102	1369	1012	6	4729	3668	40	410	450	0	0.586897
90186	79359	84	29352	25407	82	31544	27757	81	355	299	0	1721	1527	20	480	646	0	0.587998
74157	74405	79	36630	36736	74	32902	32944	74	445	325	0	1616	1629	17	-186	248	0	0.587998
227327	165575	111	82340	59763	100	114652	81425	102	1345	955	0	6283	4705	43	1037	1146	7	0.587998
102286	91661	84	41049	36438	82	38506	33352	82	351	434	0	1995	1773	23	595	671	0	0.587998
72656	69752	76	26723	24898	75	27325	25697	75	361	222	0	1286	1436	14	-9	444	0	0.592402
72363	72017	75	27101	26227	74	29699	28882	75	417	326	0	1662	1580	19	197	498	0	0.592402
135316	123247	89	53065	48570	86	72019	63785	86	587	559	0	3287	3015	31	373	759	0	0.592402
108029	91053	86	38773	32328	84	48054	40633	85	634	387	0	2261	1911	26	336	599	0	0.592402
116055	107251	82	42762	38694	82	46713	42228	82	749	401	0	2809	2509	28	128	502	0	0.593503
153465	135937	90	62935	53783	88	57012	47065	88	688	681	0	3316	2834	33	765	805	0	0.593503
93165	87862	81	36005	32490	82	51820	46077	82	619	468	0	2805	2717	27	-64	504	0	0.593503
82217	82734	79	29583	29310	73	38927	39000	74	569	396	0	2118	2152	22	-193	216	0	0.594604
116840	108456	88	52556	48126	82	62460	57419	83	811	720	0	3645	3265	33	2027	1369	31	0.594604
58750	59437	73	19433	20041	51	22745	22573	61	257	320	0	1137	1270	11	-226	285	0	0.594604
88133	76803	85	33861	29907	79	40522	36426	79	597	432	0	1977	1850	23	-377	351	0	0.595706
95104	80520	100	35305	29662	87	42310	34508	88	477	458	0	2166	1781	25	167	689	0	0.595706
102874	92238	93	26935	23502	82	47638	44035	82	352	302	0	2393	2150	26	1038	1309	8	0.595706
92899	79379	83	34463	28929	81	44067	37057	82	144	358	0	1941	1774	21	-364	410	0	0.595706
122726	108973	85	43098	36970	85	63578	53817	86	385	332	0	3104	2637	31	570	758	0	0.595706
44021	42747	74	18458	18690	52	17457	17476	52	163	272	0	849	830	0	-797	0	0	0.596807
127430	122894	87	48419	47021	83	68460	65455	84	839	794	0	3750	3460	32	1017	1300	13	0.597908
76375	71197	79	34176	30881	79	36197	33579	78	245	324	0	1944	1798	21	725	749	0	0.597908
105106	93672	85	39833	35380	82	55507	48520	82	481	587	0	2895	2728	29	250	525	0	0.597908
129367	120209	95	48937	45779	83	54000	51250	82	711	801	0	2805	2585	28	0	229	0	0.599009
62036	58283	76	26167	24087	74	27457	25500	74	20	160	0	1275	1199	11	519	356	0	0.60011
237163	168259	110	82767	58936	101	118942	84386	101	891	744	0	6211	4487	46	675	752	0	0.60011
154138	131529	90	57148	47995	88	67634	56672	88	602	539	0	3523	2873	33	473	560	0	0.60011
123973	108077	91	42857	37249	84	58338	50959	84	474	388	0	3187	2720	32	767	589	0	0.601211
148148	124629	88	50526	42252	88	69301	56397	89	784	647	0	3492	2868	34	-120	649	0	0.601211
274685	192361	116	110953	78704	114	130877	90246	116	1410	856	0	6913	4772	48	638	896	0	0.602312
55462	56648	86	17695	17983	51	20739	21216	56	358	370	0	913	896	0	982	520	0	0.603413
165584	134734	92	56907	45403	91	70234	55843	92	506	420	0	3730	2966	35	73	442	0	0.603413
139667	114275	91	49133	40587	88	67286	52926	89	842	481	0	3730	2917	35	164	592	0	0.604515
75889	70295	81	30927	27671	77	32008	28756	77	362	281	0	1673	1744	19	44	383	0	0.606717
158519	124901	92	60409	47486	91	68517	53731	91	650	561	0	3675	2812	37	552	570	0	0.607818
184883	144931	98	68962	54433	93	91559	72292	95	910	714	0	4867	3817	41	-5	438	0	0.607818
269486	199441	114	92130	67092	106	127361	96284	108	909	705	0	6654	4828	45	1126	1187	6	0.607818
58090	58651	71	27497	28257	66	22085	22055	56	274	234	0	922	1036	4	433	629	0	0.607818
129308	118661	94	59730	53411	84	60726	54420	84	751	880	0	3384	3072	31	437	475	0	0.608919
55690	56534	87	25531	25390	72	23555	23805	69	399	301	0	1259	1387	13	36	322	0	0.611121
65166	65583	78	14630	14704	48	24011	23838	72	122	149	0	1441	1422	15	-63	286	0	0.611121
54193	51007	79	24936	23156	74	28214	25855	75	289	375	0	1406	1300	13	190	713	0	0.612222
140046	120765	97	53030	44624	87	46647	39349	87	1053	621	0	2529	1974	28	850	1020	2	0.613324
77081	74540	77	34146	31738	78	32133	29620	77	227	329	0	1652	1579	18	660	767	0	0.613324
120175	103483	89	52645	45627	86	57803	50043	87	716	377	0	2984	2584	30	727	620	0	0.613324
120444	103598	88	49144	42032	86	50985	41328	87	339	356	0	2635	2235	28	-149	382	0	0.613324
79378	79933	77	31780	31770	74	36557	36071	74	332	322	0	1920	1820	21	-118	451	0	0.613324
87118	76965	93	32237	27954	79	35632	31109	80	408	268	0	2005	1712	21	-44	684	0	0.614425
143571	127503	100	42372	35801	87	60633	53056	87	380	474	0	3269	2765	31	-231	208	0	0.615526
143914	132456	89	58475	53267	86	77185	70472	87	844	839	0	4232	3914	35	615	1118	7	0.615526
135831	110133	91	51152	40711	86	62776	52014	87	633	609	0	3614	2817	36	-33	574	0	0.615526
178212	152052	93	66154	55490	92	79177	67230	92	994	785	0	4374	3786	36	1464	1067	6	0.615526
94459	91616	79	31860	30231	77	43586	41212	78	455	281	0	2348	2131	25	-427	872	0	0.616627
100339	87502	89	40946	35324	82	46861	40830	82	164	243	0	2405	1791	28	-157	459	0	0.616627
91902	78509	92	40501	34017	83	37946	32669	83	420	233	0	1951	1585	22	119	753	0	0.617728
107941	91993	90	41197	34873	84	43704	37816	83	493	302	0	2100	1807	24	6	398	0	0.617728
57063	56135	76	23868	22233	60	24888	23925	73	305	366	0	1435	1233	15	-111	284	0	0.618829
225622	170441	103	95195	72597	100	98361	72426	100	750	631	0	4845	3487	42	-269	294	0	0.618829
204600	161095	97	76858	59461	95	90475	71172	95	751	695	0	4754	3482	41	-126	309	0	0.61993
116829	107242	84	46685	40949	84	54659	47671	84	385	501	0	2721	2448	29	291	503	0	0.61993
29201	29234	74	8870	9152	39	11018	11663	44	390	312	0	581	618	0	-354	107	0	0.61993
63909	63316	74	18937	18347	53	25935	25719	74	435	313	0	1235	1273	13	1145	1379	8	0.621031
122151	102742	87	47516	39318	86	52884	44175	86	494	562	0	3011	2522	30	-616	121	0	0.621031
160021	134554	102	59038	51497	92	65909	54941	94	917	597	0	3466	2999	32	830	737	0	0.621031
94674	95255	78	24430	24059	75	47092	45785	78	394	427	0	2374	2339	25	207	471	0	0.623234
169645	141474	90	65990	54055	91	57729	47571	91	513	409	0	3109	2566	32	104	357	0	0.623234
159788	133629	90	57335	46814	88	64665	53861	89	581	379	0	3402	2988	32	143	493	0	0.625436
116081	115456	80	40863	40156	78	61811	60739	80	404	591	0	3207	3132	29	833	830	0	0.625436
44519	46546	57	13787	13786	46	23721	22514	72	332	294	0	1263	1291	12	-484	279	0	0.625436
104660	99633	81	37655	35159	81	37029	34715	81	670	510	0	2080	1809	24	262	583	0	0.626537
86096	88118	77	35542	34781	77	43383	42682	77	349	442	0	1937	2012	22	638	775	0	0.626537
67246	64995	78	23521	22383	62	29080	28319	75	238	196	0	1385	1320	12	-228	360	0	0.627638
185674	147132	96	69543	56232	94	83168	64802	95	734	602	0	4485	3484	38	70	381	0	0.627638
215748	164952	105	80341	60586	101	89983	70204	100	887	645	0	4453	3461	39	442	670	0	0.627638
122735	116963	87	50836	48113	81	58194	54239	82	803	926	0	2773	2726	27	787	545	0	0.628739
97180	86252	82	51022	46008	81	45574	39753	81	462	447	0	2297	1843	28	383	661	0	0.628739
277931	195733	117	97336	68134	113	116858	81748	115	989	822	0	6145	4172	47	651	749	0	0.628739
57737	56557	73	25935	23656	67	31467	28521	76	207	268	0	1605	1384	15	-432	184	0	0.628739
55643	56163	73	13021	13289	44	21917	22340	54	564	299	0	1140	1362	14	-23	413	0	0.628739
203184	180749	93	71134	64634	89	86794	76234	93	992	1053	5	4866	4333	38	-28	339	0	0.628739
22666	22239	66	7793	8090	38	10642	10805	42	199	160	0	406	600	0	137	569	0	0.62984
29907	29683	59	10200	10443	41	11737	12058	42	290	274	0	505	452	0	-120	306	0	0.62984
119690	109159	93	47953	43791	83	41464	38212	82	562	382	0	2378	1957	25	406	1118	5	0.630941
122121	102591	89	40636	33522	85	38269	32470	83	436	329	0	2105	1671	23	1310	1002	1	0.630941
164466	135587	108	75276	63513	92	62777	53551	90	725	625	0	3365	2772	32	252	520	0	0.632043
75827	67979	84	35477	31769	78	33998	29726	78	339	311	0	1691	1428	19	-376	268	0	0.632043
57215	55824	79	19478	19443	56	20461	20652	55	266	297	0	1046	904	0	348	394	0	0.632043
51077	50868	73	17485	17541	51	19181	19048	57	420	350	0	1036	962	0	-26	346	0	0.633144
130993	111924	89	47587	39702	86	61767	50812	87	219	246	0	3095	2617	30	969	796	0	0.633144
72366	70933	77	17350	17310	51	26441	25587	67	278	354	0	1390	1449	16	357	546	0	0.633144
96320	87793	86	48731	44153	81	43649	38678	81	544	582	0	2596	2283	28	-248	293	0	0.633144
161056	131134	91	59778	49019	89	63161	50171	90	814	817	0	3385	2649	35	428	624	0	0.634245
87208	76767	97	35460	30216	97	42855	37219	97	480	363	0	2287	2069	23	-337	193	0	0.634245
126433	115473	84	45879	39845	83	58444	50805	86	550	597	0	3264	3107	30	611	668	0	0.634245
87337	79169	82	34633	31173	79	32400	29470	79	250	267	0	1730	1517	17	152	885	0	0.634245
94184	84578	85	34105	29941	79	40485	35905	81	235	460	0	2131	1838	23	-28	412	0	0.634245
81388	80500	82	24051	23230	77	39456	36922	79	298	578	0	2161	2168	22	957	641	0	0.634245
123696	107252	93	48856	42150	85	57216	49345	85	154	228	0	2756	2487	29	789	903	0	0.635346
43396	43286	74	16044	16377	47	17870	18303	50	229	175	0	702	857	0	2	562	0	0.635346
72223	68050	78	26639	25312	75	35191	33741	76	418	363	0	1836	1621	21	-160	486	0	0.636447
143750	124507	95	65944	57693	88	49631	42974	88	846	699	0	2650	2250	29	663	601	0	0.636447
60620	59857	74	27918	26235	74	24271	23179	63	298	289	0	1466	1184	15	285	620	0	0.636447
186992	155610	95	81000	67336	94	78995	65374	94	781	624	0	4309	3305	41	568	578	0	0.636447
151823	137868	88	55793	51053	86	76069	69280	87	820	744	0	3998	3537	34	-291	208	0	0.636447
45829	44256	87	13237	13132	47	17387	17871	49	72	135	0	869	879	0	345	397	0	0.638649
168291	137948	110	58226	46359	93	91947	75098	94	758	666	0	4746	3830	41	-316	311	0	0.638649
188259	150716	100	76902	60835	96	80103	62532	97	1035	629	0	4167	3421	36	487	531	0	0.638649
306034	204308	123	108577	72042	116	144428	94965	118	1163	889	0	7508	5126	49	143	571	0	0.638649
95470	89945	79	26605	24910	71	35062	31773	78	267	382	0	2015	1600	24	-33	597	0	0.63975
115435	111811	84	45738	44208	79	55755	53189	81	242	348	0	2953	2728	28	316	703	0	0.63975
147108	122295	105	57690	48244	88	69923	57796	90	598	570	0	3635	3216	33	-135	354	0	0.63975
154453	138165	87	60827	53677	85	67078	58218	86	812	759	0	3378	3263	30	118	410	0	0.63975
207321	159674	108	73238	53535	99	89909	71392	98	786	647	0	4656	3583	38	1284	1087	8	0.641953
138979	112753	92	53802	43957	87	65856	52452	87	699	453	0	3526	2761	35	-78	370	0	0.641953
160171	153631	88	66285	63329	84	73282	67916	85	893	771	0	3759	3569	31	-182	177	0	0.643054
78730	76696	78	30300	28712	76	36880	34828	76	511	407	0	1935	1616	22	-469	93	0	0.643054
28038	28229	59	10339	10518	41	10263	10754	42	89	236	0	741	764	0	-75	224	0	0.643054
128335	114646	103	44607	39798	85	62243	55943	87	581	540	0	3343	3003	32	-63	375	0	0.644155
139167	125010	86	56171	49558	86	63290	54675	88	982	865	0	3491	3099	33	985	981	0	0.644155
41251	42129	72	14639	15046	45	13885	14330	44	26	97	0	719	735	0	-216	221	0	0.644155
117239	107258	87	43874	39578	82	45221	41563	83	616	643	0	2468	2258	26	-111	348	0	0.645256
110525	108633	86	18633	18310	55	63518	61596	80	566	477	0	3277	3208	30	-547	253	0	0.645256
52977	51571	74	22238	22594	70	18998	19145	53	148	230	0	1045	1114	8	41	363	0	0.646357
94311	94078	84	40075	39479	77	38853	39528	76	312	365	0	1770	1846	20	618	591	0	0.647458
33723	33804	77	13439	13713	45	13886	14253	46	50	216	0	962	877	0	319	529	0	0.647458
41691	42598	71	12223	12473	44	17631	17835	50	71	137	0	853	875	0	-153	326	0	0.648559
125759	102808	90	48505	39707	85	46839	38403	86	417	451	0	2609	2161	30	-168	365	0	0.648559
30058	30483	67	11012	11368	42	12011	12041	43	48	71	0	649	645	0	485	893	0	0.648559
27455	25808	68	11637	12045	42	10940	10965	43	241	185	0	547	533	0	228	496	0	0.64966
74587	75887	75	25623	25455	74	29309	28671	75	213	286	0	1507	1574	16	370	600	0	0.64966
134898	116184	95	66362	58702	87	53900	45972	87	856	617	0	2954	2781	28	-67	411	0	0.650762
43970	45532	65	10144	10486	41	16322	16409	49	114	188	0	916	967	0	-186	242	0	0.651863
165304	133163	97	60004	46565	91	57314	45278	90	736	632	0	3049	2258	32	1202	974	0	0.651863
198468	162921	95	90670	74147	93	72110	58262	92	1006	876	0	3942	3115	35	-157	308	0	0.651863
141751	120854	86	47187	39878	84	66772	54774	86	573	539	0	3432	2787	34	546	1172	6	0.651863
53437	53999	75	19951	20212	53	21813	21844	66	239	194	0	1011	968	0	-284	188	0	0.652964
72302	72511	81	30218	30564	74	28245	28269	73	622	406	0	1357	1341	13	316	690	0	0.652964
203298	154981	99	58384	44964	94	82196	61395	97	635	530	0	4184	3149	39	-44	649	0	0.652964
214885	163645	104	81031	61541	100	105127	79518	101	1554	1004	2	5804	4413	44	541	1279	11	0.654065
27478	27828	53	12339	12599	44	10271	10638	41	96	93	0	594	573	0	432	553	0	0.654065
115709	113563	84	38071	37849	80	58873	56415	82	522	568	0	2949	2959	28	1690	1293	16	0.655166
86657	82557	78	32278	29763	77	29085	27055	77	375	308	0	1517	1367	15	377	426	0	0.655166
273202	191539	115	80469	56187	110	117259	84397	112	1310	838	0	6059	4153	46	-171	285	0	0.655166
91495	83690	83	32649	29353	78	39822	36071	79	667	561	0	2215	1927	23	733	955	0	0.655166
61634	62376	79	20268	20567	55	25636	25229	68	209	288	0	1333	1290	14	-249	167	0	0.655166
55799	54187	88	14159	14088	48	21850	21932	54	216	265	0	1166	1088	8	1047	1280	8	0.656267
60311	59732	76	18800	18860	54	21487	21418	61	88	353	0	1206	1230	11	76	340	0	0.656267
143184	114972	93	50358	40152	90	63690	51314	92	560	529	0	3364	2650	33	342	472	0	0.656267
126889	108277	93	48327	42474	86	40094	34340	86	430	485	0	2177	1708	23	364	422	0	0.657368
84142	77522	83	33936	30774	79	46588	41647	80	439	318	0	2234	2107	25	279	701	0	0.657368
184576	144341	97	67351	53866	93	85922	67142	95	716	586	0	4315	3232	39	-13	306	0	0.657368
159560	126045	93	64974	49718	92	64696	48043	93	714	619	0	3148	2295	33	479	578	0	0.657368
47424	50817	70	18933	19922	50	19411	20060	53	83	186	0	953	1028	4	-361	66	0	0.658469
103000	89577	99	39838	33856	83	52904	45350	84	504	383	0	2854	2420	29	2	296	0	0.658469
146255	136623	93	62924	60733	83	73107	67883	85	589	727	0	3787	3658	32	196	243	0	0.658469
108328	96665	84	40730	36149	83	49939	43560	84	397	512	0	2689	2345	28	-81	335	0	0.658469
141469	126806	94	54955	49300	85	54674	49691	85	282	493	0	2819	2241	28	424	940	0	0.659571
147841	116577	95	48648	40373	90	67096	53951	93	607	519	0	3212	2515	34	-195	248	0	0.659571
28501	28801	63	11912	12206	43	13362	13587	43	226	211	0	790	721	0	451	546	0	0.660672
81796	70821	89	33666	29620	80	37387	32572	80	192	270	0	1876	1697	19	591	795	0	0.660672
132918	107628	92	48237	39755	88	60514	49186	90	569	362	0	3070	2419	32	224	897	0	0.660672
66213	65464	84	18627	18588	51	28103	27760	73	354	295	0	1568	1551	18	-88	669	0	0.660672
158183	140898	95	63759	56702	91	69856	61035	90	750	621	0	3615	3029	34	-7	459	0	0.661773
67272	68494	75	21023	21214	57	21977	22024	53	-70	162	0	1149	1182	10	53	404	0	0.661773
115494	109458	83	44603	40570	81	57721	53167	82	668	502	0	3072	2738	31	407	461	0	0.661773
118573	113936	85	37785	36153	79	62413	59966	81	602	529	0	3482	3233	31	209	466	0	0.661773
121859	102293	92	47765	39777	86	56115	47589	86	484	448	0	2981	2353	30	99	641	0	0.662874
57768	57755	78	21944	22153	62	22974	23516	56	255	404	0	1105	1130	10	472	786	0	0.663975
85170	81262	85	28749	27738	76	35070	34566	76	496	455	0	1764	1647	18	325	607	0	0.665076
54922	54450	76	25508	25631	73	18903	19049	57	141	237	0	1041	984	0	303	526	0	0.665076
75017	66290	95	32160	28733	78	31899	28418	79	275	205	0	1597	1368	16	411	412	0	0.666177
98473	87486	88	39010	33528	81	49808	43167	82	319	434	0	2479	2177	28	-165	426	0	0.666177
60185	59823	89	21914	22199	55	25227	25560	64	127	287	0	1284	1383	14	662	553	0	0.666177
63112	62094	77	24393	24546	61	25608	25343	71	408	398	0	1259	1402	13	322	590	0	0.666177
89732	89163	77	35471	35462	77	36168	35153	77	450	365	0	1862	1731	21	182	489	0	0.667278
203059	159845	98	87863	71775	95	86419	68682	96	1355	971	0	4647	3684	39	-67	419	0	0.667278
101964	88205	86	42241	36364	82	42291	36258	82	300	364	0	2099	1757	22	409	503	0	0.669481
62539	61675	74	20967	20718	60	27607	27464	73	297	385	0	1169	1118	9	-662	164	0	0.671683
55620	52339	74	25538	23544	74	23468	21739	74	213	222	0	1435	1095	10	34	314	0	0.671683
250668	190895	110	71222	52275	105	99928	76249	107	1066	888	0	5624	4105	44	178	695	0	0.671683
302172	228552	119	141485	113184	117	202257	159635	119	1881	1200	18	10499	8201	59	1995	829	0	0.672784
177763	150804	98	66119	55200	89	84909	73879	91	1040	933	0	4913	4106	40	1026	1132	6	0.673885
98019	92841	80	34637	33268	78	45055	42473	80	263	391	0	2129	2075	23	208	546	0	0.673885
175947	142886	109	72845	59967	94	76556	63228	93	813	660	0	3996	3088	38	786	650	0	0.673885
120864	109722	93	45248	40647	84	52529	47618	85	432	460	0	2689	2519	27	-325	443	0	0.674986
125805	104804	89	48386	40124	86	45414	37999	86	509	470	0	2479	2200	26	284	650	0	0.676087
98113	96101	80	26342	25482	77	45230	44438	80	300	453	0	2332	2221	25	614	741	0	0.676087
136279	109770	89	51891	41314	88	71016	56865	90	474	283	0	3691	3115	34	654	615	0	0.676087
109753	94070	86	40261	34039	83	38958	32562	83	351	422	0	1898	1505	22	-221	410	0	0.677188
112557	103831	84	55424	51470	81	37882	34002	80	276	353	0	1981	1960	22	338	826	0	0.677188
114034	100506	85	37268	31522	85	59107	50881	87	844	697	0	2950	2662	29	-191	291	0	0.67829
121898	104066	89	57001	49235	85	43245	36740	84	770	565	0	2175	1923	24	236	356	0	0.67829
90469	80844	96	25898	22259	96	36647	33122	96	259	334	0	1876	1840	21	-420	176	0	0.67829
114691	113591	81	30700	29891	78	63480	61452	81	500	628	0	3497	3309	32	1488	1519	12	0.680492
83935	73943	90	36914	32125	80	34624	29783	80	303	410	0	1584	1555	19	633	467	0	0.681593
167364	140077	91	64496	53081	90	55990	45026	90	771	638	0	3258	2632	31	642	1035	3	0.681593
85582	84883	83	28484	28356	75	41777	41576	76	256	326	0	2166	2152	24	-98	438	0	0.682694
136030	120076	88	48480	42541	85	67265	60948	86	823	562	0	3749	3429	31	-51	314	0	0.682694
74073	66565	81	27908	24879	77	37826	34771	79	292	320	0	1777	1695	22	-467	204	0	0.684896
123463	120699	82	60685	59024	83	65578	63031	84	907	641	0	3653	3364	33	202	464	0	0.684896
103109	101724	82	52819	52553	79	50037	49383	79	359	350	0	2504	2683	25	24	531	0	0.684896
108498	108971	79	39600	39823	78	55129	53140	80	712	555	0	2782	2702	27	-534	152	0	0.684896
91370	79957	92	37893	33236	80	37078	33679	80	612	442	0	1596	1329	18	600	797	0	0.684896
105362	97312	83	39094	34172	80	46622	42624	81	493	334	0	2552	2172	27	370	717	0	0.685997
63778	62779	88	15270	15110	48	25435	25077	71	161	185	0	1338	1257	13	546	781	0	0.687099
196558	145416	105	85767	65272	100	95711	73529	99	337	489	0	5209	4038	41	-299	272	0	0.687099
44725	45299	86	12293	12397	44	17433	17574	48	154	210	0	1008	1130	9	666	780	0	0.6882
100206	100014	79	40877	40105	78	46878	46801	80	683	528	0	2415	2355	26	743	1267	8	0.6882
65076	64467	88	25334	25324	69	24907	25104	70	104	209	0	1367	1527	15	-13	234	0	0.6882
43961	46612	70	18250	18375	51	20091	20392	56	22	153	0	1117	1078	6	-326	270	0	0.689301
98848	90906	86	36914	33963	81	45551	41501	82	418	338	0	2411	2257	24	313	540	0	0.689301
126906	109859	90	55562	48452	86	56153	48188	85	816	670	0	3004	2456	31	-381	178	0	0.689301
169755	138624	96	57353	46117	90	79825	64266	92	710	568	0	4223	3389	36	128	309	0	0.689301
92390	90389	89	29901	29842	76	34359	33603	76	432	337	0	1733	1655	19	308	657	0	0.690402
203678	158886	104	109939	89378	98	123798	103301	99	1258	1093	9	6597	5318	47	1780	2315	19	0.691503
90592	80272	82	39290	34557	82	46225	40544	82	625	459	0	2477	1972	27	-529	156	0	0.692604
68509	70653	75	18189	18693	50	25455	25513	72	131	253	0	1259	1387	12	783	1006	1	0.692604
164247	135699	91	68207	56665	89	73344	60362	89	678	456	0	3777	3158	34	11	486	0	0.692604
235718	172220	103	90528	68285	100	103385	74127	102	1059	690	0	5477	3921	44	539	761	0	0.692604
232314	179471	113	92796	71289	100	107050	82015	100	1109	778	0	5413	4098	44	340	651	0	0.693705
90512	83541	83	38196	34037	80	40209	35702	81	191	369	0	2125	1854	23	101	661	0	0.693705
112008	106106	83	36254	34069	79	49099	46341	80	601	470	0	2616	2576	25	-275	283	0	0.693705
101689	94262	81	44036	40125	81	49784	45124	81	339	355	0	2577	2381	27	220	417	0	0.693705
48460	50422	73	16869	17340	48	20751	20211	56	215	209	0	941	1061	7	-25	413	0	0.694806
222284	173987	122	84481	63418	105	88467	67178	105	603	544	0	4961	3773	42	185	360	0	0.694806
92227	89879	94	35445	34174	82	40074	38191	83	417	278	0	2126	1987	23	25	284	0	0.694806
139829	116828	90	55110	44968	87	57805	49435	87	611	549	0	3114	2508	32	99	654	0	0.694806
122289	103476	91	41534	35593	84	47436	39383	86	550	372	0	2428	2015	26	-495	338	0	0.697009
164333	138436	110	68203	56988	110	69313	57399	110	803	589	0	3595	2980	32	1121	700	0	0.697009
70634	67485	79	28091	25638	78	35042	32049	78	357	260	0	1821	1604	21	-145	560	0	0.69811
139182	114284	96	51085	41952	87	66771	54399	88	499	388	0	3607	3279	32	687	983	0	0.700312
44205	43344	75	9829	9966	40	18579	18781	52	180	132	0	853	836	0	636	973	0	0.701413
156855	128072	95	60194	48571	89	67357	53224	90	798	651	0	3569	2818	33	242	754	0	0.702514
110333	95323	84	40013	35003	83	49571	42451	85	405	340	0	2664	2436	28	-281	67	0	0.702514
76747	70665	78	31410	28412	77	35509	32582	77	210	281	0	1823	1701	20	516	523	0	0.703615
72132	70434	79	24828	24050	74	31455	31316	75	484	319	0	1550	1598	16	402	493	0	0.703615
73701	73985	77	39699	39366	76	40085	38404	76	413	323	0	2094	2065	23	-87	151	0	0.703615
57793	58119	86	27026	27390	72	23496	23102	63	165	180	0	1186	1369	12	213	688	0	0.703615
153018	123434	94	52960	42250	87	69050	56721	89	563	522	0	3666	2687	35	-273	302	0	0.704716
68691	70270	73	24724	25112	62	31530	31615	74	284	428	0	1490	1374	18	-156	191	0	0.704716
28897	28718	68	8964	8999	40	13147	13137	44	82	193	0	871	828	0	362	407	0	0.704716
32703	31890	65	9327	9533	40	14737	15256	47	193	241	0	744	862	0	-624	84	0	0.705818
165417	146327	107	53450	46358	88	86986	77944	90	825	889	0	4964	4813	35	1052	717	0	0.706919
183724	140775	113	74037	57055	113	75392	55621	113	633	759	0	3825	2825	37	-12	225	0	0.706919
24812	27760	46	10736	11203	41	12570	12952	43	-22	112	0	793	759	0	-89	218	0	0.706919
106507	100233	80	47675	43587	80	40572	37343	80	459	486	0	1818	1903	23	556	1109	4	0.706919
25479	24724	65	6523	6603	35	11230	11516	43	34	199	0	541	596	0	429	577	0	0.70802
139609	118168	105	50971	43100	87	55047	46138	87	710	655	0	2887	2346	29	241	623	0	0.70802
94315	90354	95	39480	38221	78	41308	39789	78	244	399	0	1996	1853	24	151	457	0	0.70802
56950	59351	76	23267	23361	63	25686	25428	71	525	450	0	1332	1444	14	343	577	0	0.70802
216517	165656	100	81205	62098	97	104722	79631	98	1269	1167	10	5696	4192	42	1296	1935	18	0.709121
28913	28881	63	11519	11889	42	12947	12974	44	238	315	0	670	666	0	291	466	0	0.709121
135728	113871	105	47948	39909	87	53722	44473	86	339	215	0	3182	2412	33	257	532	0	0.710222
90367	91277	79	36677	36492	76	40633	39580	78	378	392	0	1813	1845	22	492	467	0	0.710222
46095	46383	63	20720	19394	59	20349	19598	60	314	281	0	1052	1061	6	503	854	0	0.710222
63919	60107	82	21889	20726	59	24118	22457	70	308	249	0	1269	1126	10	269	408	0	0.711323
116909	108410	99	62872	59366	83	40208	38106	80	472	492	0	2205	2071	26	181	800	0	0.711323
98484	88673	86	39856	35298	82	39511	34412	83	319	429	0	2013	1863	24	76	305	0	0.712424
95309	94394	79	32005	32055	77	39509	38671	78	400	395	0	2058	1885	22	-393	208	0	0.712424
137937	121610	90	48622	41257	85	63231	55190	86	743	572	0	3455	2945	33	-218	455	0	0.712424
99512	85446	90	37592	31962	83	44876	39600	84	164	178	0	2218	1904	24	180	565	0	0.714626
69684	68703	83	30211	29663	75	25276	25051	68	155	219	0	1274	1224	12	-120	194	0	0.714626
123996	102846	90	45332	36695	86	51773	41144	86	555	435	0	2792	2278	30	271	714	0	0.715728
95436	84427	90	34203	29953	82	39639	34971	81	831	660	0	2165	1721	24	-530	76	0	0.715728
60168	60954	82	19687	20037	53	23396	23690	61	273	372	0	1159	1142	9	570	597	0	0.715728
225930	178178	105	86136	68656	100	128588	101106	102	1303	778	0	6643	5616	47	917	811	0	0.716829
147774	126081	93	66606	56254	88	49441	40310	87	704	446	0	2613	2141	30	-423	244	0	0.716829
180530	152271	95	76120	64496	95	68957	56274	93	738	557	0	3543	2948	35	359	744	0	0.716829
65792	62199	83	26110	24721	73	27011	25243	75	123	210	0	1303	1305	14	572	767	0	0.71793
148682	121510	99	56865	47511	90	71668	57812	91	468	512	0	4023	3248	36	-316	231	0	0.720132
21760	23853	55	8664	8977	39	10137	10356	40	182	226	0	427	582	0	61	591	0	0.720132
76597	75772	77	26507	26060	75	33307	32101	76	220	322	0	1745	1614	19	268	649	0	0.720132
178842	136404	97	73381	55755	94	71028	53777	93	659	553	0	3635	2868	36	-279	231	0	0.720132
94166	77913	85	42832	36072	83	32853	27204	82	133	347	0	1613	1327	19	411	641	0	0.721233
91420	80680	98	36906	32458	83	37195	32594	83	330	427	0	2164	1951	24	-120	285	0	0.721233
31730	32807	64	12694	12983	44	16119	16278	49	293	230	0	850	931	0	-654	43	0	0.722334
90190	84615	84	43888	40588	81	36666	33203	80	680	470	0	1933	1817	22	225	552	0	0.722334
114171	100343	86	47905	41821	83	44444	38806	83	602	482	0	2473	2250	28	-696	94	0	0.723435
45460	47379	70	13059	13479	44	21130	20999	56	288	216	0	1057	1032	4	380	401	0	0.723435
163499	137962	97	63710	55091	89	87665	75513	92	950	876	0	4452	3803	36	-245	325	0	0.723435
210636	158281	107	81270	59730	97	89719	67279	97	1004	784	0	4697	3573	40	1755	893	0	0.723435
93331	92723	78	33047	32076	77	35698	33503	76	313	547	0	1697	1762	20	559	1509	9	0.724537
75623	70991	83	22186	20002	59	27345	25989	68	20	203	0	1311	1109	11	671	769	0	0.724537
35577	37138	52	13739	14275	46	15333	16169	48	168	163	0	884	934	0	594	734	0	0.724537
169653	136815	103	49653	40221	90	79285	63772	91	482	496	0	4345	3471	36	-343	332	0	0.724537
118123	105669	84	51258	44111	82	43095	37921	82	529	594	0	2221	1903	25	144	364	0	0.724537
76732	76939	81	36392	37077	74	33352	33742	75	279	269	0	1873	1719	20	768	732	0	0.724537
49542	49697	75	12063	12563	42	22350	22028	57	197	177	0	1162	1387	14	70	505	0	0.725638
140082	116299	99	58062	49325	88	60823	49039	88	801	530	0	3249	2561	32	742	1101	5	0.725638
92478	84154	79	33837	30467	78	45407	41391	79	550	325	0	2084	1888	24	-249	141	0	0.726739
74115	67296	78	31471	27472	77	37096	33702	77	430	199	0	2055	1681	23	412	369	0	0.726739
48377	48801	81	24114	24576	70	18511	18140	58	263	295	0	1080	993	0	802	836	0	0.72784
112236	104229	86	49574	45195	82	40678	37524	80	327	300	0	2158	2021	24	157	766	0	0.728941
90369	75264	99	43728	35929	84	47744	39532	86	584	559	0	2338	2040	26	-107	213	0	0.728941
189520	149181	95	68267	52868	94	87435	67466	95	761	566	0	5073	3967	40	-57	386	0	0.728941
167024	138739	92	72950	61717	89	70012	57342	90	956	778	0	3703	2991	34	636	826	0	0.728941
99149	96040	81	37449	35254	79	42311	39219	81	599	423	0	2192	2054	24	-561	201	0	0.728941
151981	127688	89	63922	54874	87	59005	48521	87	926	608	0	3219	2729	31	459	735	0	0.728941
134058	117953	92	43304	36780	85	48979	42436	85	538	439	0	2738	2268	29	-424	154	0	0.731143
117341	105667	85	41573	36043	83	48290	42430	83	662	495	0	2492	2039	28	417	972	0	0.731143
148501	117805	96	51853	41880	87	70813	55981	90	617	524	0	3718	3139	34	33	319	0	0.731143
64139	61060	78	27629	24973	75	32323	29488	76	383	256	0	1610	1543	17	232	898	0	0.731143
124510	117924	87	42839	39008	81	56940	52089	83	323	339	0	2751	2593	28	95	613	0	0.731143
91021	91070	80	19656	20032	51	43583	43983	77	385	481	0	2365	2490	25	1644	1212	10	0.731143
80021	72329	95	30512	26840	79	36506	30778	95	113	307	0	2075	1798	24	106	573	0	0.731143
233652	159671	122	78228	58148	109	120385	81374	113	778	686	0	6428	4445	48	329	575	0	0.733346
97824	87928	88	36327	32012	82	43928	39518	82	312	330	0	2223	1935	25	168	618	0	0.733346
136574	116531	92	43794	36167	88	50949	42706	89	597	442	0	2727	2436	29	-234	178	0	0.734447
131175	110755	89	42699	35457	87	54027	44272	88	490	395	0	2629	2217	29	91	615	0	0.736649
120125	99184	92	46769	38310	87	60184	49670	89	501	484	0	3013	2424	32	19	426	0	0.736649
99298	91619	86	40462	36575	82	49331	43999	83	447	306	0	2477	2382	24	1030	730	0	0.736649
138766	117490	94	56042	49061	85	49425	42985	85	553	633	0	2610	2316	26	-86	423	0	0.736649
242253	181984	105	90770	67125	101	114437	84705	100	1251	1171	11	6110	4619	45	885	982	0	0.736649
82333	83758	91	46449	47106	77	29471	29797	75	269	278	0	1413	1538	16	-423	307	0	0.73775
100731	99673	80	32856	31547	79	45011	43259	80	336	376	0	2177	2146	25	196	768	0	0.73775
163741	137579	94	63268	52334	90	64232	54397	89	571	638	0	3353	2930	30	202	778	0	0.73775
72083	67309	93	29642	27710	76	29445	28682	76	283	264	0	1654	1484	16	140	435	0	0.738851
121198	98436	92	43176	35780	87	52477	42572	87	536	460	0	2548	2075	28	251	402	0	0.738851
76314	76602	79	35046	35166	76	32045	31807	75	498	326	0	1572	1623	17	193	544	0	0.739952
81627	80715	78	24171	23645	63	35007	33901	77	381	312	0	1846	1838	20	347	505	0	0.739952
121115	105957	87	53786	47501	85	46041	40116	85	397	413	0	2403	1927	25	53	350	0	0.739952
78019	76411	79	23864	23322	60	35062	33590	76	569	348	0	1724	1671	22	-258	239	0	0.739952
43341	43529	62	17514	17557	52	17333	17613	48	-30	138	0	873	877	0	173	403	0	0.741053
90147	89568	86	18574	18285	54	38429	38153	77	509	435	0	2206	2022	24	151	423	0	0.742154
131196	113086	91	49281	41444	85	59924	51771	86	566	503	0	3061	2603	30	534	372	0	0.743256
129145	107210	103	43988	35441	88	63825	52082	94	429	461	0	3277	2718	33	1245	903	0	0.743256
68697	69687	83	27656	27965	71	29852	30002	73	259	392	0	1644	1594	18	487	476	0	0.743256
41065	41705	74	16790	17285	50	18521	18723	54	-27	136	0	1106	981	0	649	780	0	0.743256
133251	111929	89	37520	30972	86	49712	41963	86	542	593	0	2770	2209	29	202	379	0	0.744357
120306	105033	102	47220	41119	83	53490	46877	84	492	356	0	2740	2403	28	888	971	0	0.745458
90496	80640	81	26817	22694	79	39775	34067	80	82	199	0	1993	1836	23	-509	175	0	0.745458
25231	27089	52	10199	10611	41	12592	12672	43	131	146	0	610	726	0	-251	276	0	0.745458
219883	192135	98	75632	65274	96	108504	93849	96	849	759	0	5828	5009	40	-165	863	0	0.746559
169352	136805	100	59005	47874	89	69102	55313	89	605	460	0	3825	3100	34	411	382	0	0.746559
77744	77322	74	31930	30137	73	33844	32168	78	212	261	0	1620	1432	17	51	376	0	0.746559
258189	184025	121	109388	77788	111	143447	103834	113	1521	931	0	7655	5501	49	91	462	0	0.748761
169894	139454	98	70331	57196	92	79735	66664	91	643	638	0	4131	3309	37	-294	141	0	0.749862
103665	93601	83	38228	33330	81	42736	37506	81	377	388	0	2385	2055	27	-166	505	0	0.749862
111588	97947	86	43999	37679	83	52554	46207	84	462	416	0	2857	2305	31	821	1125	4	0.749862
92914	84277	83	38006	34005	80	37402	34446	80	179	336	0	2006	1866	22	-269	189	0	0.750963
94205	80154	88	43271	36924	83	38856	33759	82	552	392	0	2057	1771	23	88	756	0	0.750963
86629	83282	79	28442	27376	75	36577	35478	77	243	306	0	1988	1886	22	57	372	0	0.752065
130599	102459	96	55928	43702	90	67440	53444	90	792	665	0	3608	2690	37	260	677	0	0.753166
192355	153901	111	60268	48478	92	88268	70853	93	809	543	0	4296	3756	36	96	468	0	0.753166
184918	147262	97	75102	60727	94	87308	70058	94	592	474	0	4159	3317	37	418	1054	1	0.753166
81173	77669	76	33080	30455	77	34188	30656	77	293	258	0	2062	1727	23	267	508	0	0.754267
59649	62186	76	21766	21921	57	23698	23341	62	102	254	0	1217	1197	13	727	860	0	0.754267
37935	38279	76	16306	16674	51	18687	18678	53	27	197	0	1088	970	0	-237	381	0	0.755368
19088	20674	50	8919	9194	40	8877	9126	41	-90	131	0	473	431	0	516	439	0	0.755368
64403	57640	85	30809	27564	75	27315	25063	75	229	370	0	1549	1364	16	-215	348	0	0.755368
28937	31285	65	18397	18940	54	10562	10169	45	279	180	0	520	582	0	39	257	0	0.75757
83977	80788	79	32188	30685	76	32118	29603	76	441	483	0	1636	1693	20	-216	518	0	0.75757
67525	64902	76	30819	28678	77	31722	30386	76	193	345	0	1582	1490	18	466	422	0	0.758671
57833	54851	82	23568	21254	63	26020	23686	74	266	165	0	1360	1415	14	-266	340	0	0.758671
109600	95593	85	41015	34966	84	40720	34925	83	457	351	0	2213	1948	25	478	809	0	0.758671
20925	23833	49	9123	9695	39	9121	9274	40	110	177	0	451	552	0	333	831	0	0.758671
89410	85548	81	52326	50594	78	50150	47574	80	514	396	0	2479	2380	25	349	361	0	0.758671
283202	201257	112	95147	66510	109	141537	101861	111	1671	1179	15	7135	5312	48	489	923	0	0.759772
149550	137703	87	54108	49389	84	69201	61087	86	440	444	0	3411	3011	34	-206	211	0	0.759772
89945	79160	85	35114	30758	81	39861	34652	81	421	367	0	2317	1949	26	-251	448	0	0.759772
89027	89084	83	22141	22021	59	39636	39287	77	471	334	0	1796	1850	20	-88	228	0	0.759772
151050	127904	88	50505	41842	87	69031	57031	88	933	727	0	3756	2925	35	537	434	0	0.759772
101462	91297	81	37581	33063	80	46886	41113	81	568	501	0	2319	2137	26	218	455	0	0.759772
57660	56147	84	14272	14441	47	21943	22101	61	-40	110	0	1225	1223	11	228	467	0	0.760874
74465	73512	82	20952	20610	62	32846	31546	77	243	274	0	1780	1536	20	989	864	0	0.760874
71473	71574	78	18758	18893	53	33350	33712	74	43	247	0	1585	1496	17	176	492	0	0.761975
221376	161850	104	77463	57821	99	91125	67500	102	966	736	0	5118	3549	42	729	669	0	0.761975
263377	189214	112	104988	78189	106	115593	85573	107	795	812	0	5901	4545	43	1475	1138	8	0.763076
69231	63183	83	27200	24428	74	31426	28713	76	443	365	0	1794	1700	19	55	187	0	0.763076
120830	116725	86	39005	38197	79	62105	60639	81	847	708	0	2951	2990	28	602	1088	5	0.763076
86675	87553	76	32484	31763	75	30633	30387	74	520	559	0	1704	1641	19	314	390	0	0.763076
83217	81412	85	24473	23829	67	41913	40737	75	402	413	0	2266	2250	23	550	491	0	0.764177
185175	143588	102	68264	52486	97	80499	62402	97	683	483	0	4102	3240	36	-192	605	0	0.764177
166260	140423	92	51437	42617	89	70748	59704	91	411	444	0	3671	3131	33	-522	161	0	0.764177
101812	97866	81	32486	31921	78	45591	43431	81	532	431	0	2162	2183	23	-227	371	0	0.765278
118310	101827	88	41473	35650	83	53735	46419	86	212	461	0	2747	2441	29	301	503	0	0.766379
166759	136772	94	62946	52256	91	78072	64723	91	698	558	0	3957	3344	34	192	307	0	0.766379
140657	125656	87	57584	49096	86	56869	49349	85	741	664	0	3075	2585	31	491	433	0	0.766379
134870	109392	99	48727	40185	86	59012	48131	87	454	395	0	3184	2831	32	-55	329	0	0.76748
54588	51001	90	28162	27423	76	21664	19726	77	198	257	0	1236	1137	8	276	304	0	0.76748
111237	100558	86	42828	38062	82	51082	44552	84	327	600	0	2607	2189	27	368	655	0	0.76748
168782	143909	93	62049	52556	90	75137	64139	91	650	581	0	3833	3158	36	64	525	0	0.76748
62183	62626	75	25395	26002	60	25697	24814	67	337	300	0	1692	1656	17	-95	217	0	0.76748
51029	53113	73	19371	19561	52	18361	19132	51	95	189	0	918	951	0	593	687	0	0.768581
58768	56796	75	10549	10460	42	22838	22516	64	332	236	0	1076	1194	9	-39	322	0	0.768581
115171	98447	85	45611	39153	84	44147	37498	83	514	385	0	2488	1920	27	945	645	0	0.768581
93724	82735	85	37392	32615	80	36642	31909	80	569	355	0	1915	1474	22	-63	583	0	0.768581
107959	91205	91	44270	37468	85	49571	39677	86	615	546	0	2633	2010	28	-63	481	0	0.769682
65620	65355	81	17727	17734	50	27744	27561	71	108	320	0	1581	1593	17	-250	270	0	0.769682
62302	63096	77	30094	29635	74	22652	22220	57	386	312	0	1055	1136	10	280	676	0	0.770784
115207	106420	85	47789	42964	84	56196	51346	84	463	401	0	2735	2402	29	709	736	0	0.770784
20551	23383	46	9364	9861	39	10312	11070	40	66	250	0	426	364	0	279	739	0	0.770784
69338	63192	89	31171	28130	76	28917	26793	76	381	316	0	1444	1423	16	-103	281	0	0.771885
42318	43900	70	16797	17078	52	14320	15028	45	46	91	0	715	686	0	522	1028	2	0.771885
72275	72060	77	30549	30561	74	26047	25197	72	273	339	0	1261	1423	14	489	580	0	0.772986
202209	169737	96	96446	81309	93	110641	91898	93	965	773	0	5757	4893	41	11	520	0	0.772986
119219	109987	85	35467	31739	81	45836	41695	83	356	406	0	2540	2380	26	922	1058	4	0.772986
240266	178256	97	90419	65650	96	132176	94658	97	1238	1059	7	6880	5083	45	974	808	0	0.772986
65046	64449	79	20049	20076	55	32152	31968	74	199	379	0	1570	1794	19	247	457	0	0.774087
45402	46343	69	11971	12138	44	15664	15914	48	232	205	0	899	878	0	-108	317	0	0.774087
126602	115366	88	52988	48237	83	55285	50677	84	415	498	0	2932	2734	27	266	504	0	0.775188
52793	54371	73	13575	13595	45	23727	23130	60	566	440	0	1208	1307	13	272	295	0	0.775188
76335	76753	77	21607	21495	61	30566	30403	74	485	419	0	1609	1607	19	-513	325	0	0.775188
76233	77718	75	22105	21858	58	32661	33158	74	164	248	0	1608	1784	19	28	292	0	0.776289
86553	77324	81	34708	31637	79	33292	28956	81	432	468	0	1872	1637	20	-14	682	0	0.77739
116333	102034	85	45629	39183	84	45446	39376	84	633	563	0	2256	1859	25	-28	566	0	0.77739
52042	53248	75	17385	17852	48	23092	23145	64	227	353	0	1195	1300	13	44	501	0	0.77739
68705	69907	74	16417	16356	49	27267	26109	74	424	421	0	1451	1495	15	573	569	0	0.77739
58310	57349	76	18973	18945	53	24194	23823	70	157	145	0	994	1114	8	327	676	0	0.77739
181578	142796	97	56885	44596	91	87570	66821	94	819	632	0	4251	3522	36	804	666	0	0.778491
65046	68014	72	16092	16467	48	30549	30606	73	179	272	0	1565	1580	17	332	495	0	0.778491
61970	62304	77	24050	24092	67	26980	26742	73	166	253	0	1592	1482	16	138	335	0	0.778491
60256	59408	76	23412	23414	68	23432	23880	62	206	341	0	1117	1275	13	-257	236	0	0.779593
86078	86504	76	17853	17748	51	38786	38522	76	547	399	0	2196	2088	23	-195	245	0	0.779593
63054	64758	75	24582	24661	71	28433	28312	73	428	259	0	1562	1364	17	389	649	0	0.779593
96168	81920	92	37929	32958	83	42900	37346	84	241	279	0	2288	2025	25	-204	316	0	0.780694
259543	187417	108	87124	63087	106	117040	84766	106	1163	940	0	6142	4497	45	-308	364	0	0.780694
59360	60891	72	20022	20175	54	21811	21658	60	192	229	0	1093	1204	10	142	718	0	0.780694
125119	120889	85	40650	39265	79	53854	51332	80	600	383	0	2824	2905	27	-359	473	0	0.780694
293675	198445	118	113252	80419	116	137784	93271	120	1350	899	0	6936	4949	48	459	486	0	0.780694
64765	59918	84	31357	29458	75	30872	29673	75	259	230	0	1588	1485	16	308	359	0	0.781795
279648	207596	114	100217	74832	112	171755	125750	115	1390	953	0	8991	6672	52	187	1212	7	0.781795
257337	188869	111	97970	70014	109	144660	103227	110	1387	1014	4	7606	5444	48	1155	682	0	0.781795
146241	141282	83	46151	44472	81	82481	78060	84	721	727	0	4377	4042	37	-39	511	0	0.781795
105770	102908	80	32211	30148	79	46463	44374	81	578	576	0	2666	2484	29	251	469	0	0.781795
44166	45258	64	18557	19195	49	16744	17651	46	268	370	0	774	780	0	-451	227	0	0.781795
131685	127066	85	39300	38510	81	73351	70131	85	838	715	0	3762	3707	31	905	1298	10	0.782896
210629	161997	100	61131	46903	98	92845	70426	99	970	795	0	4824	3676	41	315	436	0	0.782896
131364	113435	87	38470	33040	82	52448	43498	85	537	430	0	2393	2120	28	281	488	0	0.782896
67493	64010	78	24876	23589	71	30182	29889	75	201	254	0	1376	1308	15	361	480	0	0.785098
111023	102752	94	40781	37210	82	51721	47320	82	527	440	0	2608	2359	27	297	413	0	0.786199
72406	72722	91	27080	26583	74	33452	32706	75	354	248	0	1656	1893	18	-48	344	0	0.7873
80385	70782	87	29182	26054	79	36416	32159	79	461	316	0	1946	1719	21	-155	338	0	0.788402
69558	70263	82	20332	20454	54	31548	31096	75	242	239	0	1457	1525	16	469	668	0	0.788402
180059	140225	101	69257	55203	95	79383	60781	96	781	561	0	4180	3013	38	320	600	0	0.788402
129771	105802	105	48090	38677	105	65213	51414	105	670	642	0	3345	2831	30	249	404	0	0.788402
68060	70138	81	24447	24380	66	33312	33031	73	437	407	0	1530	1696	17	189	908	0	0.789503
66140	59334	84	31812	28628	78	25850	23863	77	434	532	0	1378	1272	15	576	507	0	0.789503
27757	26810	61	8940	9429	38	14364	14355	46	326	205	0	623	759	0	182	704	0	0.789503
79401	71110	80	41872	37462	81	33474	28706	79	365	284	0	1817	1394	22	717	1164	6	0.790604
68639	67301	77	23384	23159	60	31412	29778	75	360	220	0	1736	1678	18	154	520	0	0.790604
54502	54741	75	20118	20586	57	23351	23725	66	159	238	0	1239	969	0	-153	227	0	0.790604
15634	15927	71	3976	4003	31	7674	7808	39	12	146	0	315	421	0	-216	57	0	0.791705
76832	74105	87	19333	19098	54	29267	28732	75	190	174	0	1639	1703	18	-80	221	0	0.791705
63319	62195	88	23552	23395	72	23763	23896	73	211	242	0	1202	1221	11	119	370	0	0.793907
242513	186216	114	67535	47447	110	109837	85837	110	1098	945	0	5778	4198	43	-52	417	0	0.795008
84921	80064	94	36498	34549	85	40623	37183	94	474	487	0	2057	1967	21	322	491	0	0.795008
177391	137947	96	67214	51665	94	82084	62548	95	848	695	0	4347	3160	38	1224	689	0	0.795008
60687	62206	74	20690	19219	89	30114	27217	89	49	355	0	1767	1509	16	162	627	0	0.795008
94028	91756	80	32290	29542	74	37968	34338	79	315	286	0	2181	1917	24	366	801	0	0.795008
67871	66923	82	18156	18214	52	32281	31881	75	374	412	0	1482	1534	16	360	606	0	0.796109
188872	158155	108	88274	75249	91	96451	81694	90	1227	1193	9	5270	4491	39	512	580	0	0.796109
113743	99690	87	40984	35086	84	51384	42397	85	591	353	0	2564	2095	28	202	545	0	0.796109
51166	51080	72	9767	9944	40	20760	22030	57	22	84	0	983	998	0	110	924	0	0.796109
52793	52960	74	11801	12040	44	18721	18650	51	287	240	0	1016	924	0	259	526	0	0.796109
79977	74889	88	22618	20317	67	32598	29144	77	268	281	0	1766	1573	19	993	966	0	0.79721
76452	68986	83	31280	27950	79	25063	23956	69	403	385	0	1305	1150	12	336	777	0	0.79721
87359	84918	78	23205	22607	65	34210	32977	77	375	324	0	1659	1642	20	270	382	0	0.798312
169336	140062	94	67868	56195	90	60603	49187	89	816	544	0	3124	2624	31	831	836	0	0.798312
110422	104866	83	40547	37339	82	54883	50561	83	645	580	0	2916	2777	28	295	463	0	0.798312
103024	101338	80	36363	35980	78	39168	37851	78	426	413	0	2194	2235	22	-189	190	0	0.798312
251164	185868	106	87401	64607	104	125774	92249	105	1476	972	0	6747	4993	48	920	1293	16	0.798312
174441	136689	93	83096	68598	93	107289	91477	93	934	902	0	5708	4717	42	320	401	0	0.798312
70953	66683	78	28682	26389	76	26379	24244	74	597	454	0	1547	1370	18	32	705	0	0.799413
166082	134877	95	62973	51358	90	69688	57093	91	476	484	0	3460	2854	34	549	631	0	0.799413
202189	151025	101	96424	74156	98	75281	54872	97	707	547	0	3777	2537	38	351	410	0	0.799413
136585	114381	90	51580	42983	86	64957	53733	88	594	454	0	3107	2521	33	504	1023	2	0.799413
101441	90465	88	47840	41616	83	39982	34788	82	325	367	0	1992	1860	20	222	460	0	0.800514
128181	121845	83	42556	40785	80	69318	66601	81	743	711	0	3743	3446	33	348	927	0	0.801615
137070	113180	91	47113	38592	86	57503	47552	87	486	593	0	2863	2363	30	-577	276	0	0.801615
68975	69859	82	36977	36694	76	25627	25092	70	188	248	0	1318	1266	14	167	585	0	0.801615
78390	71169	81	32890	29216	77	34152	30610	77	539	297	0	1882	1518	22	-164	385	0	0.801615
124409	114230	86	46399	41512	83	62235	57136	84	691	652	0	3277	2820	31	-231	392	0	0.803817
42959	43802	76	12681	12915	45	17945	17447	53	90	197	0	868	996	0	118	356	0	0.803817
60086	61564	73	24467	24710	66	24738	25184	65	167	162	0	1106	1041	6	172	477	0	0.803817
29329	30195	54	9805	9982	41	9937	10275	41	113	278	0	571	575	0	362	593	0	0.804918
164728	148681	99	55790	49804	87	85402	77018	88	651	704	0	4359	4166	35	-402	325	0	0.804918
243890	170200	115	81458	56094	107	99490	70839	108	1030	693	0	5153	3664	42	125	458	0	0.806019
176324	136488	94	67794	52297	94	78266	58996	93	942	648	0	4130	3278	38	1015	624	0	0.806019
205225	169986	112	79992	68524	93	100704	82868	94	1145	1053	5	5439	4532	40	1047	1159	7	0.806019
67260	69486	74	25532	25580	73	29742	29690	73	290	349	0	1598	1657	19	173	384	0	0.808222
200116	171990	98	89222	75683	92	94588	83462	91	1079	1129	9	5442	4771	40	251	378	0	0.808222
54946	55971	73	14375	14784	46	18522	19264	51	285	146	0	973	961	0	337	782	0	0.808222
107689	102825	82	32404	31246	79	61143	58318	82	760	586	0	3069	2901	29	474	519	0	0.808222
55284	55911	71	15081	15255	46	24454	23259	73	213	258	0	1348	1253	12	318	858	0	0.809323
123507	102813	98	41182	33669	87	55831	48076	87	635	496	0	2789	2524	28	286	638	0	0.809323
106361	104415	80	48282	47358	80	58731	56646	80	693	773	0	3022	3030	29	280	715	0	0.810424
150991	123940	95	68367	55291	89	61648	50176	88	676	468	0	3199	2685	32	453	738	0	0.811525
45598	50011	64	15387	15568	47	23694	23715	65	119	156	0	1363	1179	13	-280	564	0	0.812626
103585	100670	84	34554	34219	77	50601	49340	78	513	569	0	2962	2741	28	78	585	0	0.812626
80217	81368	76	29978	29147	75	34070	33116	76	84	341	0	1755	1619	20	244	353	0	0.813727
60840	61461	78	11821	11841	44	10998	10929	43	196	172	0	554	632	0	-255	198	0	0.813727
72938	68079	82	32509	29491	79	28926	25782	79	482	349	0	1478	1344	15	395	379	0	0.813727
41925	40941	76	19399	18401	73	22156	21352	73	241	277	0	932	992	0	-300	275	0	0.813727
138356	115908	89	55322	46253	87	57480	47903	86	592	504	0	2815	2568	30	-208	295	0	0.813727
48085	50063	65	11594	11794	43	15047	15220	48	283	276	0	726	833	0	-332	156	0	0.814828
61927	60212	70	25551	24679	73	28840	27828	73	510	295	0	1413	1398	14	-301	291	0	0.81593
101965	101095	87	24789	24609	70	38502	37590	78	473	487	0	2094	2011	23	-187	591	0	0.81593
70371	69289	82	28249	28385	73	27723	27723	73	119	353	0	1300	1381	14	196	508	0	0.81593
172660	135272	103	64463	50021	93	69614	54640	93	916	609	0	3471	2702	35	11	443	0	0.817031
112844	92012	102	42107	34559	83	46613	38566	84	551	327	0	2394	2113	26	-492	191	0	0.817031
236400	178985	110	77918	58280	108	116604	90381	108	1400	817	0	5900	4314	44	-293	431	0	0.818132
57548	60946	68	25786	26057	64	20430	20532	61	151	205	0	1112	1102	7	294	543	0	0.818132
103658	95240	82	50242	44617	82	48502	43901	82	224	350	0	2859	2518	29	1105	856	0	0.818132
165174	135272	94	62699	50963	91	54234	43964	89	606	736	0	2919	2363	30	862	851	0	0.820334
154730	137628	92	73114	66038	86	72087	64152	87	699	716	0	3599	3357	31	1	889	0	0.820334
69403	65509	91	22340	19810	91	31483	28110	91	194	197	0	1713	1438	19	495	853	0	0.820334
72338	70458	93	26127	26020	73	26808	26296	75	406	532	0	1476	1440	16	-206	325	0	0.821435
130173	110443	93	45806	38225	87	49283	41709	87	479	500	0	2601	2450	27	175	299	0	0.822536
57856	60148	71	27210	27454	71	22292	22329	58	451	305	0	1246	1305	13	-424	86	0	0.823637
165374	135811	96	54292	43928	91	76189	62461	91	820	527	0	4045	3424	35	1233	1084	5	0.823637
19271	19404	62	10541	10897	41	9994	10475	41	283	198	0	513	534	0	-39	194	0	0.824738
113741	98370	87	39116	33066	84	52656	45127	84	567	526	0	2940	2307	31	357	742	0	0.824738
80934	74792	80	34197	30964	77	34145	31173	77	403	271	0	1766	1548	20	-142	424	0	0.826941
79597	71934	94	35262	31827	79	31407	28398	78	305	285	0	1802	1472	21	-199	370	0	0.828042
135543	114405	90	53126	43419	88	39747	32782	87	425	476	0	2184	1738	26	55	445	0	0.829143
68945	63798	79	30415	27617	77	32267	29734	77	769	414	0	1712	1638	20	-226	202	0	0.830244
157902	130534	93	67094	55276	90	66701	54819	90	605	607	0	3674	2887	35	392	947	0	0.830244
71109	61552	94	33161	28090	94	36849	30030	94	396	323	0	2115	1761	23	-7	336	0	0.830244
187470	143804	94	86489	60887	94	79690	56412	94	1089	749	0	4507	3087	42	955	668	0	0.830244
52719	54346	70	9194	9266	39	19729	19841	53	245	291	0	1056	941	0	864	727	0	0.830244
103703	98730	81	40112	38290	79	42898	40297	80	408	368	0	2074	2000	23	496	939	0	0.831345
114107	108968	83	39902	37120	79	52938	49758	80	649	389	0	2501	2348	26	-228	292	0	0.831345
63844	64734	73	29924	30108	73	27136	27316	70	242	206	0	1442	1563	16	-343	429	0	0.832446
118820	101536	89	47548	40640	85	48671	41955	85	304	440	0	2856	2373	29	176	1099	4	0.833547
81602	75596	80	34318	31398	78	36974	34896	79	244	353	0	2112	1999	22	-362	468	0	0.833547
139345	118784	103	47778	40425	85	57517	49101	85	631	622	0	2776	2329	30	211	408	0	0.833547
178390	142946	108	82576	68131	93	74794	60919	93	954	611	0	3979	3083	37	496	758	0	0.834649
65521	62203	91	30100	27579	75	30687	27614	75	454	372	0	1576	1418	17	663	1061	3	0.834649
63776	64110	76	20480	20824	58	22823	22875	64	696	375	0	1247	1274	12	235	844	0	0.83575
116014	110017	86	47772	44369	81	49135	45730	81	803	776	0	2600	2338	27	711	806	0	0.83575
108944	103221	86	44698	43630	80	43105	40923	79	431	371	0	2294	2125	25	189	442	0	0.83575
66694	61978	80	29328	26930	77	24072	21681	65	93	239	0	1148	1213	10	-492	226	0	0.83575
42129	41841	81	8243	7641	41	21667	20514	61	109	308	0	1090	1146	8	171	375	0	0.83575
247354	200705	104	119911	101066	101	123443	100680	102	1045	816	0	6589	5193	47	-372	460	0	0.83575
143477	122199	88	78380	67527	88	58035	47164	87	476	516	0	3293	2744	32	-21	261	0	0.836851
123095	108132	96	41028	34857	85	45077	39961	85	776	529	0	2522	2192	26	15	378	0	0.837952
69974	69869	78	27305	27441	72	30399	29812	73	197	257	0	1433	1464	16	-396	285	0	0.837952
31569	33628	65	13135	13448	45	14040	14443	46	212	194	0	631	797	0	-225	363	0	0.837952
88030	83412	81	41024	36706	80	32078	28579	79	356	280	0	1680	1492	20	447	530	0	0.839053
83754	75032	82	32814	28836	80	35893	32099	80	307	224	0	1711	1561	19	-318	385	0	0.839053
58636	58837	78	19541	19829	53	22900	23699	56	188	246	0	1180	1174	10	414	627	0	0.839053
182139	146748	105	42845	33130	91	85541	65459	93	1076	828	0	4018	3301	37	315	369	0	0.839053
155964	134625	91	63582	54019	89	80943	67035	90	535	577	0	4359	3587	36	749	653	0	0.839053
78158	71448	88	29128	26096	78	33157	30395	78	314	355	0	1697	1473	19	1939	1164	15	0.840154
62993	61985	74	21567	21799	55	23351	23126	70	240	248	0	1182	1177	11	-15	248	0	0.840154
116630	110704	85	43145	38960	82	53596	47913	83	577	462	0	2438	2257	27	1	602	0	0.840154
103940	85533	89	40804	33483	86	47378	39874	85	285	430	0	2492	1949	28	-284	566	0	0.841255
204106	153277	107	69101	52048	97	87831	64638	98	864	672	0	4282	3352	38	710	539	0	0.841255
121115	108257	87	47016	41665	83	56007	48824	84	489	552	0	2903	2586	30	401	943	0	0.841255
205392	151233	99	62609	45271	94	78602	56913	95	958	690	0	4582	3312	39	459	635	0	0.841255
102908	101837	80	15798	15999	47	42857	41473	80	137	284	0	2113	1909	24	-257	88	0	0.842356
184426	163444	109	68380	59603	91	84459	72724	100	865	711	0	4365	3802	37	549	986	0	0.842356
41030	41548	71	14771	15530	45	15113	15338	47	474	247	0	848	834	0	74	406	0	0.842356
114229	104225	88	43013	38976	83	36804	32787	83	377	482	0	1924	1756	22	472	831	0	0.842356
169425	140960	102	59311	49318	91	80180	67443	93	930	736	0	4161	3456	37	-297	456	0	0.842356
249252	184466	107	101401	74875	107	105540	76609	107	781	618	0	5197	3895	42	157	749	0	0.842356
103716	87127	91	36546	31362	82	35101	31440	80	444	256	0	1934	1560	22	-164	471	0	0.843458
127304	113338	89	54486	48101	84	41446	37039	82	358	350	0	2450	2105	27	849	695	0	0.844559
99758	97486	82	44781	44409	77	58213	56418	79	836	588	0	3239	3132	29	822	1215	6	0.844559
69560	70369	76	26330	26488	73	28308	27335	74	210	291	0	1372	1466	16	-39	219	0	0.84566
107229	94391	88	41826	36803	82	52926	45328	84	370	407	0	2562	2249	27	-23	385	0	0.84566
142657	133291	84	54049	50881	84	59304	54618	84	577	579	0	2966	2740	29	120	635	0	0.84566
145032	127654	94	41686	37574	87	79811	70902	90	935	882	0	4337	3745	35	829	715	0	0.84566
103885	89860	84	39413	33634	82	43601	38083	82	526	485	0	2240	1869	26	62	1303	7	0.84566
54742	56652	72	16430	16536	48	22660	22509	59	469	242	0	1346	1225	11	-170	377	0	0.846761
133958	125636	82	50397	45592	83	64662	58602	85	700	645	0	3343	3136	31	637	1205	9	0.846761
109556	104339	81	48485	45602	80	41420	37791	80	308	195	0	2082	1980	23	223	368	0	0.846761
192957	145559	95	61701	46253	93	86427	63188	94	886	552	0	4260	3182	42	-157	601	0	0.846761
84973	76566	83	34240	31276	78	44311	39258	80	352	307	0	2112	1770	25	126	428	0	0.847862
61353	60791	77	15565	15946	47	22138	22800	56	474	302	0	1060	1113	9	-236	285	0	0.847862
193450	140063	116	65405	47899	99	83940	62674	100	961	559	0	4786	3649	39	346	535	0	0.847862
134018	121350	85	50142	44003	85	64250	57016	86	590	510	0	3226	2997	30	753	784	0	0.847862
189283	140908	101	66049	49388	97	85919	65695	97	854	710	0	4307	3420	38	371	1025	2	0.848963
137196	112086	94	52427	43214	87	58218	46852	87	380	445	0	3078	2393	33	674	808	0	0.848963
54316	54550	73	15088	15218	48	21921	22162	54	197	218	0	1207	1232	11	447	773	0	0.848963
77543	73226	81	30124	28683	78	35690	33768	78	420	284	0	1809	1617	20	-189	306	0	0.850064
90279	86764	89	27700	27016	76	44833	42331	79	408	295	0	2224	2303	23	-288	113	0	0.850064
161775	143814	105	54716	49373	90	81897	72856	105	494	496	0	4300	3847	36	311	529	0	0.850064
134127	113889	94	49528	41717	86	58381	48709	87	443	457	0	2887	2327	30	-311	271	0	0.851165
143717	123212	88	63979	54893	87	58805	50255	86	784	522	0	3251	2441	34	475	670	0	0.851165
84658	79541	81	29793	27647	77	37985	34342	78	422	259	0	2042	2036	23	-336	271	0	0.851165
96142	94897	89	37864	37716	76	45267	44356	76	474	359	0	2166	2035	23	101	265	0	0.852266
104545	99024	84	34715	31224	82	48907	44134	82	387	357	0	2384	2209	24	411	714	0	0.852266
118499	97171	87	50440	42094	86	45477	37496	86	348	320	0	2719	2161	27	1246	754	0	0.852266
103861	102190	81	46224	45012	78	52976	51269	79	856	632	0	2476	2386	27	407	556	0	0.852266
90058	78730	89	40446	35243	82	38749	34580	81	236	439	0	2120	1664	24	303	411	0	0.852266
194887	150675	96	78549	63456	95	80649	61176	96	677	742	0	4518	3455	40	563	931	0	0.852266
86057	84163	80	29016	28499	75	35300	34816	76	244	254	0	1827	1871	21	218	479	0	0.852266
55581	53220	78	20389	19769	58	24054	24233	65	456	289	0	1201	1103	8	-232	208	0	0.853368
260735	176235	123	100222	68126	116	139306	93811	117	1208	834	0	7245	4634	52	24	634	0	0.853368
60835	57538	82	25024	23260	63	21710	19533	57	438	385	0	1177	978	0	696	718	0	0.853368
134358	109408	91	46002	37319	86	43887	35324	86	310	350	0	2399	1901	26	807	789	0	0.853368
38740	38472	74	15879	15984	50	18394	18134	50	200	306	0	924	1091	8	-562	85	0	0.854469
92239	79115	86	32513	27875	81	46179	39780	83	619	494	0	2388	2261	26	-139	481	0	0.854469
104879	102140	81	30183	29992	77	53149	52894	79	613	392	0	2649	2588	26	-416	272	0	0.85557
154370	125088	92	50706	40229	89	65782	52331	91	783	492	0	3285	2634	32	403	773	0	0.85557
97727	86276	83	35322	31470	79	47279	41255	80	218	304	0	2186	1885	24	318	471	0	0.85557
33605	36196	56	16159	16499	48	17433	17707	49	39	121	0	939	985	0	474	729	0	0.85557
89302	78796	82	33927	29342	81	47082	41176	80	219	448	0	2514	2209	27	-77	656	0	0.85557
64420	66078	76	17158	16866	54	24653	24444	71	420	186	0	1346	1322	14	974	1041	3	0.856671
60556	62013	75	14450	14535	46	24988	24568	73	135	248	0	1264	1227	13	473	621	0	0.856671
41899	42741	74	16240	16523	48	18920	18673	52	106	175	0	1096	1197	10	-134	238	0	0.856671
90526	81887	85	37613	33186	80	41021	36179	79	130	203	0	2308	1955	26	226	517	0	0.856671
55507	55523	75	19302	19546	52	21634	21924	59	327	262	0	1202	1246	12	-16	485	0	0.857772
81079	81290	78	30884	30846	75	33867	33089	75	198	331	0	1652	1849	19	431	666	0	0.857772
167022	152597	94	62726	58517	87	60626	55539	87	420	632	0	3194	3136	30	576	759	0	0.857772
110177	110246	78	32821	32543	77	40041	38891	78	298	430	0	2273	2302	23	704	637	0	0.858873
94167	90198	96	28195	26853	82	36758	33966	96	272	250	0	1712	1624	18	317	401	0	0.858873
43978	45816	71	17551	18112	49	18072	17966	56	153	213	0	936	999	0	82	586	0	0.858873
118316	102479	94	45424	38989	85	55263	45967	86	515	504	0	2716	2202	29	-80	464	0	0.858873
78118	78848	76	24540	24460	67	39505	37794	76	487	353	0	2115	1945	24	-45	348	0	0.858873
79323	82840	76	24115	24583	63	39461	40084	76	140	303	0	1935	1762	21	37	612	0	0.858873
119083	103836	90	45533	40248	84	57368	48607	86	413	457	0	3063	2453	32	903	894	0	0.858873
64200	65353	74	25253	25731	60	25818	26030	62	178	209	0	1281	1253	12	-151	302	0	0.858873
98052	88125	87	45690	40950	83	32593	28827	81	224	167	0	1697	1619	21	-11	491	0	0.859974
99662	96978	82	30319	29037	78	43021	41348	79	469	442	0	2295	2280	23	-308	265	0	0.861075
90913	83927	88	37216	33825	80	36727	34324	80	370	428	0	1970	1764	21	957	786	0	0.861075
47203	49396	74	20419	20452	57	18543	18502	54	279	191	0	1073	938	0	279	681	0	0.862177
236339	168642	112	90879	66494	102	106584	75883	103	887	660	0	5695	4009	44	673	696	0	0.862177
88868	81498	83	33375	30207	78	31988	28941	78	418	335	0	1560	1488	18	-314	323	0	0.863278
58180	59719	73	21440	21796	57	24417	23433	72	252	237	0	1205	1145	9	-41	271	0	0.863278
304706	206415	134	91950	61105	123	155539	108254	125	1487	1031	5	7771	5196	52	79	371	0	0.864379
86945	78049	94	33840	29493	79	27568	23847	77	98	154	0	1545	1247	16	446	1459	10	0.86548
43597	45191	73	19658	19914	54	21175	21321	56	304	359	0	1071	1124	8	-603	14	0	0.86548
50596	51939	75	12294	12339	44	20345	20135	58	360	396	0	921	853	0	-405	326	0	0.86548
74080	75013	74	18878	18765	51	29614	30555	73	106	255	0	1671	1601	18	359	793	0	0.86548
91218	89202	80	33764	32721	77	36510	35167	77	575	488	0	1802	1725	21	-80	432	0	0.866581
34961	35867	67	9032	9236	40	17345	17739	49	-143	70	0	848	884	0	-37	633	0	0.866581
194180	150082	100	66734	51516	92	82982	64201	93	820	539	0	4511	3429	39	1234	1276	15	0.866581
189363	151874	99	63020	50352	93	79240	65310	93	923	612	0	4085	3129	38	460	548	0	0.866581
235064	174916	104	68089	46185	101	101951	79155	101	941	724	0	5105	4078	41	-255	423	0	0.866581
105505	103750	89	27799	27163	77	53070	52358	79	454	411	0	2686	2473	27	541	556	0	0.867682
100112	91523	83	36224	31554	80	40624	36211	81	358	383	0	2126	1729	24	-177	635	0	0.867682
84356	75159	83	33180	29151	80	42943	37745	81	394	262	0	2463	2112	26	70	573	0	0.868783
122980	119338	82	34534	33305	79	60198	56385	81	346	303	0	2937	2688	28	-638	0	0	0.868783
159633	99490	119	58867	38873	102	72449	48220	103	450	432	0	3813	2501	43	-74	536	0	0.869884
171161	150295	100	42328	35183	87	79516	69657	89	623	512	0	4067	3652	35	-17	473	0	0.869884
228180	167310	103	83727	61360	102	101543	72707	104	884	605	0	5463	3886	44	816	1082	6	0.869884
73946	71873	80	27793	25441	77	30999	28661	76	307	359	0	1754	1567	18	77	862	0	0.870986
46565	46917	75	20221	20759	55	16252	16393	48	247	294	0	991	950	0	146	457	0	0.870986
78199	72558	80	34599	31308	78	31269	28145	77	480	271	0	1885	1637	20	52	243	0	0.870986
108280	102145	85	38668	36884	79	46534	44608	80	600	442	0	2400	2292	26	120	304	0	0.870986
123639	111322	86	62640	55838	84	43057	37860	82	445	381	0	2306	2047	26	-204	435	0	0.872087
23348	22905	58	15135	15716	47	8767	9317	40	17	171	0	342	419	0	-151	394	0	0.872087
58866	59131	79	24414	24023	73	19416	19573	54	96	154	0	1095	1116	9	-451	244	0	0.873188
55600	56773	74	22928	23301	62	19922	19470	59	411	365	0	1175	1088	7	257	446	0	0.873188
42516	42178	70	16168	16278	50	16065	15925	53	288	329	0	870	858	0	1	304	0	0.873188
222257	180449	99	106614	89350	99	88852	70930	99	1119	846	0	5071	4126	39	712	359	0	0.873188
68654	62487	81	30960	27915	77	34052	30390	77	383	425	0	1798	1430	22	-350	96	0	0.873188
166324	138883	91	66824	55344	91	63863	53641	90	690	433	0	3424	2895	32	410	1227	7	0.874289
161631	144863	90	53216	46924	86	58413	51562	87	461	585	0	3418	2899	32	-36	465	0	0.874289
35017	39706	49	12613	13281	43	13650	14102	46	6	134	0	572	663	0	147	373	0	0.874289
130646	111869	88	45638	38855	85	63380	53324	87	553	458	0	3152	2842	32	457	654	0	0.874289
238091	186046	107	76574	58418	98	109060	83456	100	1082	932	0	5593	4124	45	334	818	0	0.874289
146885	129646	104	59855	51953	104	67543	54745	104	720	561	0	3643	2975	33	355	362	0	0.874289
140644	120850	102	47095	40875	85	56427	48778	87	422	488	0	3148	2811	31	213	467	0	0.87539
204930	158925	108	68618	52260	97	93403	72932	98	1227	650	0	4879	3681	42	285	449	0	0.87539
160628	136351	102	56645	49062	89	72480	61933	88	1224	861	0	3804	3247	35	125	454	0	0.876491
143985	126471	90	69837	60604	88	61137	52421	87	1298	923	0	3426	2784	34	508	557	0	0.876491
71601	71966	76	19547	19180	54	32700	32121	75	549	285	0	1770	1737	20	292	521	0	0.877592
75722	72894	79	25150	24194	75	28088	26650	75	-20	135	0	1443	1418	15	-253	149	0	0.880896
71631	72676	76	20771	20769	56	28468	28318	73	334	373	0	1340	1324	14	20	218	0	0.881997
114004	112909	81	36200	34584	79	50076	47403	81	516	518	0	2447	2491	26	108	437	0	0.881997
87941	81177	90	39822	37229	80	39858	36122	79	329	419	0	2054	2071	21	673	888	0	0.881997
153348	134779	95	53562	47643	88	59806	50701	89	1028	750	0	3324	2931	32	591	649	0	0.881997
61071	61469	73	22039	21521	58	29244	28810	73	297	271	0	1357	1388	15	1149	1042	3	0.881997
60002	60655	75	25449	25019	72	28028	27286	72	363	374	0	1547	1593	16	328	524	0	0.883098
50920	50845	80	16445	16678	49	22082	21655	54	204	198	0	1140	1005	2	358	635	0	0.883098
220202	158445	105	77529	56240	99	104790	78862	99	832	806	0	5363	4114	42	702	817	0	0.883098
202038	148124	106	79267	59371	97	86774	63312	99	705	552	0	4438	3302	40	-124	330	0	0.884199
157488	139329	93	50129	42620	86	71728	61738	87	833	631	0	3823	3512	34	907	566	0	0.884199
113614	99173	85	48639	42827	84	44662	38985	84	240	392	0	2434	2116	27	465	610	0	0.8853
132308	117529	86	47202	41474	85	52994	45217	85	440	388	0	2987	2416	30	829	798	0	0.8853
208676	170453	97	69778	54763	95	112466	92065	96	1290	1091	10	6151	5017	42	1954	1902	17	0.8853
61596	60205	75	21075	20737	60	26381	25605	67	423	379	0	1361	1244	13	-21	253	0	0.886401
149979	133756	89	53384	46574	87	72741	63641	88	771	587	0	3749	3398	33	189	444	0	0.887502
74329	69810	78	31518	28957	77	34337	30690	78	184	292	0	1728	1555	17	61	240	0	0.887502
196342	155247	94	76567	59374	92	81117	61554	93	836	696	0	4121	3156	37	304	669	0	0.887502
231707	180988	113	107968	88033	98	104544	81168	99	890	878	0	5178	4316	40	360	761	0	0.888603
183145	142671	107	70346	54318	94	81836	63187	97	653	659	0	4446	3725	38	340	472	0	0.889705
92675	86368	96	33822	29883	96	35609	30835	96	200	280	0	1809	1732	19	117	588	0	0.889705
86089	81363	82	37026	34240	78	35984	32800	79	447	407	0	1708	1793	20	76	593	0	0.889705
64443	62235	76	22757	21440	60	27910	26692	75	230	187	0	1586	1416	17	172	581	0	0.889705
60208	61832	73	23712	23935	60	27551	28241	72	140	304	0	1292	1234	12	-299	330	0	0.889705
115313	93882	90	50243	41331	88	55313	45521	87	616	402	0	3048	2337	35	677	1184	6	0.890806
72674	74255	75	33281	33466	74	33545	32725	74	238	312	0	1685	1741	19	-61	396	0	0.890806
100943	88674	98	31492	27109	84	40118	34606	86	449	388	0	2230	1746	24	397	1047	3	0.890806
90584	77088	88	38393	32243	83	44504	36742	84	195	294	0	2399	2031	26	156	527	0	0.890806
112302	94447	99	38853	32037	83	45570	37681	84	640	481	0	2230	1785	26	17	328	0	0.890806
123332	105791	94	44723	38840	85	55001	46555	86	471	427	0	3157	2615	31	499	532	0	0.890806
178275	148350	95	88334	74261	93	91664	76351	93	522	591	0	4948	4082	39	-168	410	0	0.891907
61008	60717	81	19090	19266	55	25192	25189	62	210	274	0	1287	1338	15	-106	492	0	0.891907
144527	126483	98	59956	51734	87	67780	58851	87	932	711	0	3464	3270	31	1012	1128	8	0.893008
69245	64280	80	31030	29610	76	31191	28238	77	631	454	0	1622	1615	17	622	633	0	0.893008
76665	71624	94	31292	27943	80	33014	29601	81	469	415	0	1723	1712	20	-329	442	0	0.893008
228909	164855	108	75872	54453	102	108677	78594	103	885	531	0	5508	3997	42	198	547	0	0.894109
109824	108838	84	38544	38275	77	62049	60955	79	769	771	0	3454	3162	31	354	897	0	0.894109
97309	84040	85	35455	30591	82	34845	29745	83	200	313	0	1851	1656	21	-464	70	0	0.894109
72360	73188	77	38119	37941	74	30062	29366	73	309	275	0	1470	1527	17	-596	22	0	0.89521
120743	102871	88	44044	37133	85	50314	42980	85	392	325	0	2692	2495	28	-71	473	0	0.89521
47130	49702	61	18963	19048	53	21521	22405	55	148	186	0	1054	1065	7	5	388	0	0.89521
139941	117329	89	52989	44583	86	58464	48142	87	651	466	0	3322	2700	32	125	550	0	0.89521
100340	91121	85	35215	30414	82	44389	39248	83	586	418	0	2079	1944	24	227	392	0	0.896311
73240	72516	87	31131	30864	74	33330	32539	75	390	281	0	1661	1708	18	415	1095	4	0.896311
147949	123210	93	52320	43884	89	60650	50054	89	752	714	0	3062	2536	32	-303	289	0	0.897412
94576	93928	80	53175	52153	79	51838	49761	79	495	370	0	2435	2382	26	255	434	0	0.897412
81024	76803	87	28975	27201	77	33466	31084	79	407	265	0	1840	1759	21	558	677	0	0.897412
76192	69357	88	28382	25870	76	30511	27945	76	398	290	0	1554	1539	18	-199	379	0	0.898513
74607	72855	78	29840	27488	76	35675	32931	77	236	348	0	1859	1928	21	-645	134	0	0.899615
104963	98961	82	34354	33021	80	41420	39063	81	547	412	0	2133	2039	22	741	881	0	0.899615
123274	113420	86	46102	40249	84	52718	46876	84	441	415	0	2426	2449	26	264	580	0	0.900716
210004	155681	106	84208	62731	96	76657	56959	96	1030	590	0	4398	3312	40	526	1031	2	0.901817
151800	125987	100	58767	47400	90	69642	57280	90	469	364	0	4098	3468	36	-127	461	0	0.902918
210148	163659	97	70379	54303	95	93504	73889	95	1383	986	0	4963	3784	42	-134	193	0	0.902918
160886	137138	89	66662	56399	88	68094	56834	88	860	836	0	3505	2805	34	582	1011	1	0.902918
104874	94230	87	41415	35535	85	53295	45355	90	584	540	0	2881	2399	29	943	1167	6	0.902918
143913	129616	88	41062	35409	83	55385	48596	85	452	568	0	2931	2493	31	-501	61	0	0.902918
168732	140984	105	50638	41126	91	71945	57709	93	633	445	0	3848	3248	34	113	620	0	0.904019
66397	61006	78	32165	29598	76	29451	27022	75	505	289	0	1592	1440	18	124	406	0	0.904019
143528	134551	98	42261	38991	88	42384	38806	87	460	326	0	2377	2051	24	1229	1143	12	0.904019
84829	71621	98	35659	30108	85	38093	32386	96	735	449	0	1939	1856	20	-155	552	0	0.904019
122324	106308	87	36955	31063	82	55678	47583	85	724	516	0	2693	2446	27	335	339	0	0.904019
132983	111937	95	47378	39671	85	55246	45517	85	806	533	0	2632	2178	29	234	578	0	0.90512
68270	68062	88	33396	33028	75	21756	22003	64	97	285	0	1063	1165	9	-295	516	0	0.906221
76000	72474	79	31803	29725	77	35853	33455	77	262	233	0	1797	1681	19	207	458	0	0.908424
148822	133520	92	45361	38064	86	57091	49610	88	449	503	0	3053	2607	29	60	856	0	0.908424
208969	158618	105	108619	82416	101	96194	71311	101	848	799	0	5400	3690	46	-16	428	0	0.908424
57967	59232	80	18417	19193	48	29227	29812	72	616	306	0	1562	1496	16	171	656	0	0.908424
163491	133914	93	57607	46347	91	71438	59002	90	642	449	0	3546	3032	33	934	1360	8	0.908424
92043	82223	95	42216	37794	81	41290	36599	81	512	512	0	2404	2107	26	939	1078	5	0.908424
83211	81746	77	32957	32119	71	33091	32000	76	238	382	0	1590	1637	18	283	391	0	0.908424
173809	137434	98	62004	51158	92	80383	60377	96	759	613	0	4367	3456	39	929	836	0	0.908424
75530	76708	74	26650	27249	63	32841	33106	74	422	379	0	1639	1528	19	24	227	0	0.909525
259010	186849	110	97958	70215	107	102441	70087	107	904	770	0	5339	3766	45	-388	249	0	0.909525
135155	118594	89	54276	46770	86	60714	51745	85	673	461	0	3180	2653	32	-117	679	0	0.909525
157261	127155	93	50073	40490	89	66397	52606	90	580	647	0	3379	2689	34	1152	756	0	0.909525
70048	62115	81	28613	24614	77	36014	31147	79	256	318	0	1559	1329	17	372	413	0	0.909525
68564	66706	78	27612	26937	76	23908	22950	67	175	286	0	1153	1189	10	604	559	0	0.910626
121563	104470	90	43040	36797	85	57076	49837	86	504	388	0	2782	2576	28	-423	206	0	0.910626
87589	80788	96	33684	31315	79	39703	36991	79	310	244	0	2199	2178	24	-344	279	0	0.911727
216943	168711	109	78342	60298	101	96602	73855	102	944	797	0	5148	3801	43	-220	364	0	0.913929
130739	115345	87	56747	50056	86	58465	52310	84	639	493	0	3215	2856	30	508	488	0	0.913929
87472	76748	82	34497	30176	81	36747	33079	81	577	343	0	1792	1624	21	-13	398	0	0.913929
134761	117015	88	43793	36589	85	70139	60831	88	652	541	0	3815	3299	35	85	458	0	0.91503
67391	72154	70	32543	33208	72	28639	28816	71	158	245	0	1523	1418	16	127	630	0	0.91503
47448	52129	68	19613	20654	49	16817	17423	47	433	346	0	855	877	0	13	528	0	0.91503
76232	71955	94	28554	26238	79	34935	32123	79	315	419	0	1667	1519	21	-146	520	0	0.916131
137230	131232	94	46685	44838	83	71431	66915	85	728	651	0	3396	3338	30	-98	383	0	0.917233
126416	114393	87	35422	29938	85	57227	52031	84	441	427	0	3140	2735	31	332	485	0	0.918334
51548	52700	76	11073	11271	43	28487	29129	70	195	189	0	1318	1394	13	-351	151	0	0.918334
67061	68166	74	19728	19490	59	31036	30382	73	421	423	0	1346	1377	14	-205	451	0	0.920536
78733	77712	79	18359	17839	53	27446	26697	74	301	357	0	1547	1467	15	498	414	0	0.921637
123771	115332	87	40895	36105	85	53232	48207	85	482	525	0	2857	2609	28	-253	466	0	0.922738
76574	77564	77	18737	18599	55	35697	35386	75	184	330	0	1627	1675	17	412	800	0	0.922738
53094	54754	75	19558	19732	54	19490	19512	57	269	155	0	1036	883	0	48	561	0	0.923839
60738	62036	74	22027	22584	57	20465	20432	57	39	210	0	1207	1109	8	-359	187	0	0.923839
52844	51755	68	22041	20446	61	25306	23528	73	133	216	0	1324	1139	9	55	513	0	0.923839
171338	145601	94	67160	57914	91	76605	64394	92	621	724	0	4242	3493	35	1128	822	0	0.923839
65051	66862	75	15043	15227	47	28005	28013	73	288	290	0	1515	1215	12	595	412	0	0.92494
115610	100399	87	43725	37576	84	50238	44208	84	599	478	0	2585	2277	26	-37	249	0	0.92494
79939	72369	88	33746	30559	77	37591	33003	77	148	322	0	1834	1836	23	606	637	0	0.926041
86040	78058	85	32966	29176	79	41586	37245	81	314	270	0	2103	1945	25	243	478	0	0.926041
100420	87138	85	37331	31588	81	38616	33346	82	487	430	0	2120	1806	24	396	1079	5	0.927143
113041	99765	87	39328	34205	83	46282	38353	85	439	382	0	2417	2064	28	505	380	0	0.927143
69106	71122	73	23967	23674	57	30772	30728	74	65	250	0	1564	1535	17	-418	178	0	0.927143
41483	44703	50	13988	14812	43	18481	18979	55	389	265	0	820	923	0	350	580	0	0.927143
61046	61419	75	17112	17257	49	28253	27847	73	254	264	0	1300	1445	13	521	598	0	0.927143
162119	132240	108	62122	50839	91	57620	46119	91	609	657	0	3144	2595	31	920	566	0	0.928244
60144	61732	73	11719	12144	42	23043	22919	58	138	146	0	1319	1230	13	-6	389	0	0.928244
201563	154733	96	99407	79535	96	103944	79454	95	1152	895	0	5219	3938	41	77	633	0	0.928244
79663	75886	78	33757	30199	78	34678	30112	80	591	423	0	2019	1719	23	336	635	0	0.928244
161526	134563	90	67953	54755	90	70321	57443	91	1068	983	0	4161	3532	36	357	566	0	0.928244
168165	138898	97	54342	44044	92	85856	67905	94	952	514	0	4525	3362	40	149	800	0	0.929345
64093	64907	75	24713	23878	60	24578	23603	65	345	359	0	1172	1100	9	-17	472	0	0.929345
135133	111725	103	43190	36846	85	56651	46373	87	739	459	0	2882	2521	31	-639	78	0	0.929345
210019	163953	103	79983	61591	99	116553	93101	101	1224	1081	7	6190	4860	45	17	599	0	0.929345
29613	31293	49	6777	7038	36	12598	13455	43	128	309	0	603	760	0	-463	250	0	0.930446
46030	45675	72	19469	19463	53	16852	16940	50	457	408	0	1144	1285	10	-218	305	0	0.930446
107376	91983	89	41469	35969	82	45030	39512	82	383	319	0	2158	1975	24	-32	297	0	0.930446
54076	52009	88	12954	13164	44	23618	23755	60	310	288	0	1276	1283	13	153	364	0	0.930446
165448	134438	93	51465	41848	91	71327	57288	91	615	435	0	3592	2957	33	854	915	0	0.931547
69632	71315	78	19086	19300	51	26717	25882	73	496	392	0	1421	1443	16	598	525	0	0.931547
164378	140355	94	60522	50122	90	77998	65184	91	468	512	0	4127	3498	37	-266	433	0	0.932648
52910	54691	84	17609	18008	49	22451	22492	58	225	409	0	1160	1216	11	-263	462	0	0.932648
76808	76589	78	18670	18653	54	30530	29708	75	109	242	0	1582	1542	19	43	571	0	0.93485
119397	119336	82	36560	35913	79	51682	48716	81	516	409	0	2669	2534	26	-2	399	0	0.93485
177046	143493	94	62635	50452	91	78817	61877	92	590	346	0	4226	3342	37	304	408	0	0.93485
38158	39943	66	14275	14614	45	14460	14819	47	262	199	0	619	687	0	22	307	0	0.93485
50434	50515	84	16801	16704	52	21766	21429	72	389	294	0	1216	1199	10	-1	294	0	0.93485
30940	33155	49	10791	11059	42	14652	14814	47	189	283	0	715	772	0	-304	481	0	0.935952
73848	73693	76	28222	27523	73	36297	35377	75	128	440	0	1985	1872	23	3	428	0	0.935952
60356	61971	76	29168	29602	72	21572	21379	59	246	254	0	1388	1362	13	553	637	0	0.935952
129410	123075	95	33733	32675	80	79504	74927	90	721	568	0	4070	3809	33	1001	698	0	0.937053
112683	96136	89	50474	43966	84	42286	35892	84	484	300	0	2176	1952	26	460	699	0	0.938154
116438	97334	88	41643	34401	86	51960	43234	87	352	362	0	2755	2085	31	-348	122	0	0.938154
103594	96716	81	31157	28051	81	41733	37881	81	213	264	0	1934	1675	22	65	494	0	0.938154
83028	82286	83	25029	24851	70	28620	27878	74	472	580	0	1562	1683	18	-139	349	0	0.939255
59351	58816	76	27913	26214	76	28145	26227	75	418	348	0	1685	1604	19	771	516	0	0.939255
72631	66287	78	30691	27646	77	38566	33929	78	295	300	0	2169	1843	24	-8	463	0	0.939255
199995	159409	110	82945	69372	95	96992	75124	95	1189	887	0	5307	3819	42	-300	444	0	0.940356
42394	44045	74	21742	22458	57	14703	14955	45	155	208	0	855	775	0	-253	180	0	0.940356
149400	121241	98	63167	54099	88	72065	57195	89	655	431	0	3743	3087	34	-86	284	0	0.940356
174133	134993	96	64404	50928	94	78737	58713	96	1232	790	0	3978	2989	37	-3	450	0	0.941457
103910	91523	100	38533	34288	82	49185	43586	84	847	586	0	2430	2179	27	424	402	0	0.942558
47075	45648	83	12091	11741	45	15787	15509	48	171	213	0	937	865	0	-290	357	0	0.942558
138188	117406	93	63054	53392	88	48085	40702	87	477	423	0	2824	2467	29	-73	456	0	0.943659
114545	109268	85	38868	36773	81	49050	46557	81	658	579	0	2925	2812	28	227	562	0	0.943659
144963	123229	97	52207	44424	88	64155	52745	89	592	411	0	3643	3092	35	-211	267	0	0.944761
103019	98486	81	29161	27318	79	48557	45587	80	495	461	0	2518	2266	26	866	842	0	0.944761
59811	54142	78	24165	22460	70	22779	20924	73	333	352	0	1118	1106	7	250	431	0	0.944761
82003	73143	81	34786	31201	77	38027	33866	78	326	365	0	2258	2060	25	628	613	0	0.945862
92404	79625	90	32172	26984	81	43143	36333	82	423	304	0	2267	1780	27	1435	1074	4	0.945862
140761	127703	90	46812	42375	85	70657	63566	87	724	673	0	3665	3468	31	293	658	0	0.945862
110448	106526	85	40330	37839	81	51912	48197	82	369	321	0	2785	2577	29	-834	18	0	0.945862
52817	53404	72	21410	21834	53	24244	25514	63	495	387	0	1244	1263	12	211	413	0	0.945862
155741	120292	94	59241	46703	90	77711	58469	92	687	514	0	4284	3300	38	990	651	0	0.946963
89067	87962	78	29464	29334	77	35978	34531	76	405	389	0	1805	1809	19	143	664	0	0.946963
79909	76771	81	22279	21940	63	29435	29452	76	184	331	0	1673	1520	20	1146	1035	3	0.948064
120748	105060	90	37107	31578	82	50709	43526	84	430	357	0	2534	2297	27	469	619	0	0.948064
114207	99383	86	50068	42670	84	54271	46499	84	316	362	0	2639	2385	29	267	528	0	0.948064
33718	33245	70	12017	12242	44	15967	16201	50	252	349	0	729	820	0	-173	328	0	0.949165
78890	75731	79	27150	24859	76	27138	24777	69	404	445	0	1301	1124	12	407	934	0	0.949165
120370	107948	83	43290	37353	83	57593	47923	84	791	468	0	2948	2424	31	135	425	0	0.950266
65290	63718	70	31159	28168	77	28786	26120	76	267	252	0	1312	1335	15	546	980	0	0.950266
93496	90036	82	35701	34603	78	36562	35421	79	497	360	0	1677	1758	21	-116	341	0	0.951367
206920	164005	102	88423	71743	96	90539	72986	97	862	738	0	4847	4265	40	391	658	0	0.951367
78430	75835	78	35101	32448	78	35842	33529	77	320	244	0	1943	1698	21	766	555	0	0.951367
97810	92166	81	41211	37478	80	44914	40824	81	639	498	0	2061	1984	22	333	640	0	0.951367
96877	95987	79	28081	27924	70	43639	40969	79	239	277	0	2505	2276	26	186	415	0	0.952468
32548	35368	48	18522	18555	49	15680	15283	48	204	200	0	779	758	0	-333	130	0	0.952468
104422	106964	78	53855	53986	78	60036	59417	78	532	601	0	2864	2973	26	897	614	0	0.952468
73931	71573	79	27909	26779	62	30485	27542	76	262	359	0	1542	1388	16	-175	318	0	0.952468
165894	142922	90	72079	61227	89	74021	64608	88	1269	1155	11	3942	3378	36	345	573	0	0.953569
61085	59219	76	23435	22684	66	26759	25587	73	168	283	0	1743	1559	17	-6	612	0	0.953569
59069	57172	75	20491	20213	56	23857	23376	73	145	370	0	1195	1220	11	-237	585	0	0.953569
98735	88499	84	42178	37231	83	40892	36530	82	574	450	0	2141	2047	22	758	892	0	0.954671
96329	85705	85	43681	38810	83	36539	31947	81	585	473	0	1945	1781	21	-124	310	0	0.955772
47541	50344	70	18278	18412	54	20308	20527	57	252	256	0	1136	1181	11	289	760	0	0.955772
40570	40186	70	13643	13809	44	20292	20438	58	323	365	0	930	1088	7	360	432	0	0.955772
72293	71398	78	21922	21524	59	29343	28428	75	130	189	0	1500	1394	16	111	515	0	0.955772
55744	55395	74	21895	21934	57	21298	21428	63	102	157	0	960	1017	4	-468	79	0	0.955772
202907	158933	99	75073	58742	95	95145	74604	97	1091	706	0	5096	3940	41	380	586	0	0.956873
70272	66594	79	26663	25008	74	36243	33714	75	396	297	0	2004	1712	21	353	601	0	0.956873
169433	143020	93	54020	44637	90	91195	75846	90	564	492	0	4459	3573	37	-198	424	0	0.957974
102915	95501	82	34322	31353	81	39127	35602	81	532	322	0	2189	1927	23	-239	202	0	0.957974
78130	67235	97	36037	31495	80	36526	32704	79	530	341	0	1974	1783	23	383	663	0	0.959075
62906	63158	82	29078	29013	72	22563	22847	60	215	292	0	1368	1299	14	169	430	0	0.959075
188783	145731	102	72479	56465	99	76677	59051	99	1145	872	0	3999	2905	38	900	615	0	0.959075
135192	101232	96	57639	44347	91	64096	46394	91	621	590	0	3268	2343	36	246	484	0	0.959075
58564	55980	74	26191	24197	65	30949	28627	74	218	308	0	1477	1466	17	119	449	0	0.960176
189170	150248	100	74301	59601	95	85444	68793	97	567	557	0	4320	3559	37	366	468	0	0.960176
99542	90768	86	34565	30534	80	37904	34161	81	242	250	0	1861	1647	21	356	908	0	0.960176
109182	103039	93	33408	31655	78	44183	42458	80	333	348	0	2230	2019	23	-391	331	0	0.961277
28197	27507	73	10903	11415	42	9755	10751	38	365	331	0	439	579	0	258	559	0	0.961277
125585	107478	87	42293	35147	83	57737	48052	86	417	371	0	2972	2326	30	-27	441	0	0.962378
42448	44587	66	18833	19498	52	15455	16154	47	424	260	0	887	816	0	1061	885	0	0.962378
54471	55086	74	18493	18777	52	20889	20630	63	257	264	0	930	1037	5	-375	447	0	0.962378
74357	74004	75	26203	25912	73	26346	25281	73	541	305	0	1476	1473	16	94	313	0	0.96348
217132	165078	116	109600	85856	99	95526	73778	99	1092	769	0	5346	4123	45	-206	467	0	0.96348
117194	109460	85	47731	41152	83	41935	36722	82	771	691	0	2397	1990	27	393	355	0	0.96348
27524	28663	60	10372	11010	40	12128	12323	44	275	246	0	577	649	0	210	405	0	0.96348
112838	104594	88	49893	45173	82	42083	39129	81	434	367	0	2177	2194	24	-312	340	0	0.964581
114231	106101	84	42427	40258	80	35698	34006	80	411	440	0	1875	1757	23	488	633	0	0.964581
96915	86628	84	34770	31181	81	46559	40776	82	289	216	0	2174	1967	24	-292	384	0	0.965682
93470	92024	78	27640	25896	75	36694	34553	77	327	451	0	1926	1851	21	240	625	0	0.965682
97530	83928	96	38143	32138	81	37953	32574	82	404	331	0	1866	1481	23	-128	139	0	0.965682
58954	60299	74	24437	24606	69	20967	21669	54	556	336	0	1037	1109	7	507	556	0	0.966783
155757	130871	95	55628	46066	90	70597	60576	90	950	777	0	3645	2975	34	238	548	0	0.966783
77439	70354	85	36920	32766	79	34675	30872	79	351	299	0	1862	1584	21	-538	229	0	0.966783
157766	133829	96	46201	39215	87	66380	56121	88	817	788	0	3625	2937	34	76	571	0	0.966783
28910	30553	58	10611	10825	42	14762	14483	48	82	212	0	726	766	0	222	428	0	0.966783
37239	36676	72	9772	9646	42	17177	17475	53	-8	164	0	850	1074	6	-125	404	0	0.967884
91732	82414	86	41849	37498	80	33966	30275	79	395	247	0	1845	1573	23	83	290	0	0.968985
66570	67767	74	19691	19702	57	25012	24845	68	221	321	0	1373	1416	15	564	590	0	0.968985
156022	128955	94	50275	41539	87	66574	54203	89	908	624	0	3501	2779	33	232	628	0	0.968985
131092	116322	91	45864	41228	85	56624	49778	86	725	668	0	3092	2958	31	507	456	0	0.970086
51439	52637	75	14707	15156	45	21844	22378	53	238	244	0	1245	1005	2	430	964	0	0.970086
120161	118829	88	28054	27892	70	65754	63807	81	1112	946	0	3204	3054	29	1322	1457	10	0.970086
101493	88428	87	41126	36048	84	46813	40398	84	299	355	0	2502	2221	26	-400	292	0	0.970086
157600	127123	94	60591	48282	91	66149	53188	91	590	471	0	3519	2711	37	1064	1233	13	0.971187
79844	77746	78	31370	30025	77	41335	39127	78	453	388	0	2023	2241	22	133	404	0	0.971187
49552	50133	75	21645	21175	59	20148	19409	58	107	318	0	1005	817	0	-127	468	0	0.971187
186874	143924	97	62609	47872	93	93218	72863	95	833	742	0	4621	3781	40	-139	218	0	0.972288
35491	38663	51	13542	14202	43	16408	17170	47	108	125	0	883	826	0	1058	1115	6	0.972288
79085	79401	78	39557	38627	76	34515	32829	76	273	281	0	1706	1602	21	568	926	0	0.972288
87572	79173	80	31414	27700	79	41235	35676	80	237	194	0	2028	1686	22	227	521	0	0.972288
83565	77067	81	36206	33275	79	32929	30561	78	359	396	0	1651	1476	21	608	682	0	0.97339
150205	137337	92	45901	41472	87	58393	54533	87	865	726	0	3063	2905	29	609	504	0	0.97339
200682	158711	97	69657	56035	93	79730	62338	94	847	644	0	4303	3348	38	366	928	0	0.97339
84713	77684	79	33913	30721	79	40873	36573	79	492	322	0	2201	2109	23	642	393	0	0.97339
166210	133111	103	71804	58874	91	63765	50220	90	910	469	0	3607	2729	37	-41	445	0	0.974491
31347	34865	54	4983	5460	32	13371	13701	44	287	200	0	716	614	0	-355	91	0	0.974491
70033	66163	81	26816	24822	76	30759	28751	77	475	359	0	1618	1551	17	385	621	0	0.975592
72172	72187	80	20263	20105	56	24750	25114	66	178	214	0	1379	1230	13	48	255	0	0.975592
166193	133166	99	66145	52688	94	82564	67386	94	725	460	0	4327	3631	39	319	448	0	0.975592
61993	63892	72	9730	10011	41	21903	21811	58	186	244	0	1124	1031	5	624	864	0	0.975592
103098	89815	85	42438	37045	83	43643	37623	83	455	389	0	2335	2041	26	189	824	0	0.975592
90441	81514	82	36691	32746	80	46549	40610	80	414	370	0	2555	2288	29	-28	265	0	0.976693
126197	104600	104	53826	45807	88	52039	41526	89	842	579	0	2922	2220	32	716	621	0	0.976693
103285	87273	89	39085	32845	85	40250	33360	85	169	175	0	2020	1822	21	516	856	0	0.977794
190652	160267	99	77690	65853	95	107220	90433	98	693	813	0	5656	4674	42	110	472	0	0.977794
161679	129995	95	65144	52361	90	63629	50822	90	956	500	0	3214	2554	32	-58	428	0	0.977794
63147	60615	80	25322	24393	66	23045	22213	67	503	286	0	1259	1164	9	483	742	0	0.977794
156505	133134	90	59523	50850	88	58495	49658	87	783	570	0	3144	2846	30	265	420	0	0.978895
98097	88464	84	34406	29793	80	31672	28639	80	237	301	0	1640	1480	19	-488	102	0	0.978895
86530	76792	85	37092	32385	81	40228	34864	81	466	503	0	2166	2042	23	-18	778	0	0.978895
184008	151598	96	62779	51413	92	76511	59663	93	629	543	0	4135	3071	36	-191	280	0	0.978895
122452	114587	85	45720	41607	84	65165	60469	86	200	435	0	3579	3468	31	-286	233	0	0.978895
117913	116122	80	36293	35790	78	60932	59878	81	533	458	0	3248	3301	28	85	398	0	0.979996
85608	72830	83	35907	31240	81	33954	29152	80	490	392	0	1746	1536	19	-61	232	0	0.979996
54338	53636	77	22506	22683	65	19382	19134	54	110	136	0	961	966	0	-376	205	0	0.981097
127200	111006	88	47831	41579	85	50900	44364	84	577	329	0	2778	2358	29	193	652	0	0.981097
84178	82093	77	27160	26989	72	33577	32429	76	293	291	0	1753	1693	20	734	801	0	0.982199
79026	75524	79	33707	31178	77	34957	32706	77	391	277	0	1722	1721	19	614	569	0	0.982199
60267	61822	71	21884	22297	59	21599	21398	59	502	396	0	1135	1139	8	363	350	0	0.982199
108612	96514	88	58556	52052	85	40159	35545	83	450	527	0	2173	1916	22	269	456	0	0.982199
79942	77829	88	24898	24404	63	28504	27639	76	516	343	0	1514	1558	16	152	444	0	0.982199
31324	33205	63	8307	8741	38	13748	14117	45	74	184	0	686	870	0	168	440	0	0.9833
178912	136508	100	71785	55952	94	68156	52238	93	723	540	0	3768	2941	37	60	415	0	0.9833
168363	130427	93	59023	44619	91	81294	61562	92	430	386	0	4048	2950	37	184	432	0	0.9833
73697	73579	81	16955	17220	50	32067	32374	74	457	386	0	1568	1454	16	-55	451	0	0.9833
90962	78986	92	43169	38445	80	37178	32670	80	268	308	0	1878	1639	23	-364	312	0	0.9833
115812	113567	93	51900	51060	81	66622	65008	81	773	721	0	3538	3469	31	1180	1216	10	0.984401
125051	110407	89	43371	38219	85	42818	38013	85	407	450	0	2187	1999	25	177	530	0	0.984401
144684	122807	88	59054	48464	87	71011	59751	86	404	437	0	3669	3096	34	-296	414	0	0.984401
272142	194521	121	154983	123712	116	198521	152519	118	2188	1429	24	9910	7619	55	1745	1377	18	0.985502
62576	62322	76	14197	14096	47	28801	28622	73	239	225	0	1397	1539	15	-87	621	0	0.986603
86486	78449	90	33743	29942	78	38379	34626	79	285	351	0	2078	1826	24	-346	283	0	0.986603
70406	67425	77	26034	24246	76	27183	25866	76	141	173	0	1373	1302	14	264	426	0	0.987704
[truncated: 11,374 more rows]
