# Supplementary material for: Phenotypic heterogeneity follows a growth-viability tradeoff in response to amino acid identity
Source: Nat Commun. 2024 Aug 2;15:6515. doi: 10.1038/s41467-024-50602-8 (PMC11297284; doi:10.1038/s41467-024-50602-8)
Supplement: Supplementary file 6 — Source Data [file 41467_2024_50602_MOESM6_ESM.zip › source_data/fig2ab/221121_2230_E2_GLN_GFP.csv]

FSC-A	FSC-H	FSC-W	SSC-A	SSC-H	SSC-W	BL1-A	BL1-H	BL1-W	VL1-A	VL1-H	VL1-W	VL2-A	VL2-H	VL2-W	YL2-A	YL2-H	YL2-W	Time
39164	39521	68	13137	13477	39	18505	18749	46	290	237	0	1017	1036	4	-205	303	0	0.0310974
197811	153216	93	63615	49184	86	88992	67893	87	1212	907	0	5253	4121	37	-12	490	0	0.0341069
110971	90267	97	41938	35325	80	56487	45686	81	410	362	0	3138	2441	29	494	651	0	0.120377
98553	99165	74	43876	44091	72	53871	52676	73	578	636	0	2804	2664	25	-105	479	0	0.172541
167013	135798	88	56282	45611	83	78224	64755	84	841	590	0	3989	3142	33	-24	290	0	0.173544
69970	70004	73	28001	28141	69	26744	26918	68	556	333	0	1454	1334	13	347	793	0	0.189594
142345	118930	95	54314	46312	81	65194	53154	82	646	659	0	3663	2996	31	1066	967	0	0.203638
61260	62401	71	24538	23887	60	24334	23733	57	356	261	0	1449	1418	13	-14	201	0	0.205644
19981	20188	60	11337	11842	38	9895	10389	36	112	123	0	532	534	0	-265	180	0	0.22972
99985	100113	77	32639	32770	71	60293	58942	74	882	834	0	3167	3197	26	947	1185	9	0.287902
110440	108951	77	34861	34421	73	62644	60785	75	809	781	0	3111	2958	26	208	402	0	0.29994
94907	90737	77	33724	32269	74	29739	28507	73	438	382	0	1524	1552	16	543	552	0	0.316993
37648	38233	67	14812	15093	42	15938	16093	44	109	224	0	973	871	0	522	645	0	0.329031
124600	117190	79	41415	37924	75	77061	72489	77	1278	1022	4	4287	4043	31	321	525	0	0.345081
159557	137351	83	60187	51974	81	78293	67408	83	1125	1093	8	4166	3664	32	1712	1274	9	0.353106
111253	96032	79	47594	41955	77	50252	43445	78	543	461	0	2740	2383	26	244	465	0	0.35411
148320	130658	93	57594	50027	81	64024	54183	82	1009	653	0	3732	3329	32	1289	901	0	0.356116
62083	61733	71	29403	28211	69	31310	29603	70	331	178	0	2005	1702	19	-14	531	0	0.388216
191474	166965	88	75278	65762	84	98945	84460	85	1307	1096	9	5507	4698	36	618	1005	2	0.404267
219392	159441	93	67531	48562	91	97150	68917	92	2513	1930	24	5547	3928	41	412	620	0	0.416304
174854	135825	89	62758	49361	85	87633	67546	86	1119	828	0	4871	3727	36	247	633	0	0.434361
171646	137600	88	56170	45060	83	85527	67697	85	845	595	0	4695	3724	35	587	587	0	0.44038
236408	186423	96	134078	109453	92	148224	118705	93	1889	1304	15	8014	6402	44	628	650	0	0.444392
28936	31699	48	17535	18128	45	15389	15906	43	105	181	0	740	814	0	345	317	0	0.462449
176310	141140	92	62342	49950	85	88973	69083	86	879	642	0	4621	3668	36	677	915	0	0.469471
110380	97967	79	38445	33833	76	57048	49409	78	496	470	0	2894	2340	27	-64	415	0	0.470474
28600	29071	64	10436	10721	37	12528	12493	40	122	173	0	717	601	0	451	615	0	0.471477
155727	121303	86	53175	41677	83	75735	58610	84	781	575	0	4167	3145	35	402	548	0	0.47248
154706	136285	85	54352	47307	83	69292	59933	84	617	527	0	3639	3134	30	429	459	0	0.474487
22690	24911	40	12968	13399	40	11942	12282	39	76	176	0	418	431	0	50	374	0	0.47549
90396	89921	76	44029	44226	72	49495	49528	72	838	735	0	2625	2701	24	1121	940	0	0.479502
138454	119322	89	43941	37522	80	51857	43409	81	608	530	0	2835	2301	26	82	382	0	0.497559
92590	95192	71	30803	31004	70	55567	54789	73	644	566	0	3125	3162	26	34	632	0	0.499565
119485	110184	78	49347	44981	77	53791	49697	76	619	513	0	3019	2738	27	498	616	0	0.505584
75714	70459	75	29401	27033	71	33962	31802	72	539	446	0	1634	1388	16	-389	52	0	0.508594
136426	127101	85	45185	41531	78	68156	62404	79	901	911	0	3969	3654	31	-180	394	0	0.520631
117966	115206	81	44393	43239	75	63339	61245	76	873	863	0	3986	3824	29	1640	1506	14	0.522638
58086	58449	67	32151	32634	68	26974	27691	61	91	207	0	1481	1308	14	353	711	0	0.541697
126907	104380	83	72088	63233	80	76489	64859	82	983	998	0	4556	4019	33	691	1121	5	0.560757
128552	122660	77	39798	37423	76	79840	73840	79	882	794	0	4353	4077	31	205	683	0	0.567779
230284	172723	99	82191	63766	96	113161	83172	99	1268	886	0	6379	4693	41	1343	1973	15	0.570788
115799	112964	77	42934	42172	74	68191	66065	76	1128	985	0	3786	3653	29	2066	2151	22	0.572795
279261	203893	106	97011	70571	98	115769	84097	98	1520	1139	13	7014	4903	43	-72	432	0	0.573798
52106	55444	48	16854	17455	41	23067	23240	50	351	277	0	1152	1128	8	-388	98	0	0.573798
229109	177715	93	81394	62770	90	117923	90267	92	1267	988	0	6430	4872	42	772	703	0	0.581823
132668	117061	83	63989	56426	80	53251	45628	79	483	426	0	2930	2624	27	-684	166	0	0.581823
85439	74324	77	36073	31661	75	35417	30633	76	187	215	0	1980	1604	21	999	579	0	0.583829
195455	154939	88	66146	52477	86	109620	83856	88	1089	672	0	5862	4501	40	-149	424	0	0.586839
45831	45901	70	14115	14285	41	24545	24355	54	363	186	0	1423	1383	13	317	518	0	0.591854
174780	136808	89	60325	47234	85	97724	75070	87	905	736	0	5413	4257	37	693	619	0	0.600883
111141	109897	76	42072	41438	73	66287	64781	74	551	634	0	3825	3695	28	120	185	0	0.617936
68174	63471	79	25122	23831	59	33873	31890	72	248	387	0	1954	1855	19	349	775	0	0.641008
64931	66962	70	24816	25283	57	27620	28095	66	233	292	0	1717	1827	17	474	483	0	0.654049
65508	66892	70	18067	18343	45	37754	37552	69	457	449	0	1817	1969	19	2	466	0	0.657059
48538	50055	69	19959	19920	48	25147	25890	64	250	266	0	1323	1440	14	388	725	0	0.658062
80781	75249	89	31002	28079	74	43438	40649	75	494	389	0	2588	2429	24	80	340	0	0.662074
137676	125473	80	55569	50789	78	73183	67531	79	834	900	0	4174	3721	32	1425	1563	13	0.6701
158812	135815	85	52964	44633	80	60632	51470	81	574	372	0	3487	3103	30	997	759	0	0.674112
150154	129610	87	50034	42621	81	86139	73708	84	770	532	0	4107	3749	31	890	764	0	0.678125
161013	140555	89	75642	66281	83	99627	90165	83	838	862	0	5713	5058	37	330	929	0	0.689159
96415	94465	79	23836	23901	53	51073	51565	73	413	653	0	3080	3205	25	814	1004	2	0.698188
231587	178758	92	88335	69593	89	118079	91042	89	1552	1039	7	6378	4727	41	1520	882	0	0.701197
227860	175679	109	71939	55722	90	111098	85440	91	1114	893	0	6093	4623	41	119	589	0	0.703203
61364	60022	80	24422	24289	58	28200	27568	68	302	331	0	1561	1613	17	887	954	0	0.708219
192157	147976	93	54321	42245	88	106670	82779	90	1209	829	0	5892	4878	38	634	1223	7	0.713235
65699	60740	85	26504	24370	69	35732	32603	71	160	248	0	1746	1631	18	263	418	0	0.714238
197628	173215	91	73640	64938	85	101494	90648	85	1251	1345	15	5572	4692	36	1673	1270	11	0.717247
122580	118745	84	47584	46215	75	69284	66455	76	845	729	0	3819	3675	30	1314	1207	8	0.717247
139271	118125	93	52609	44866	81	52564	43620	81	953	700	0	2982	2596	27	-362	185	0	0.769411
77336	74366	73	31136	30044	70	35724	34710	71	371	451	0	2053	1967	20	-53	340	0	0.770414
183888	144391	96	58832	47877	86	103510	80799	87	1004	818	0	5536	4450	37	325	844	0	0.771417
137714	106490	92	46851	36927	82	69848	53321	83	871	547	0	3706	3122	31	437	534	0	0.786464
67772	66035	80	23421	23344	55	33709	34110	70	206	388	0	2083	2113	20	-442	162	0	0.794489
119006	108915	83	41467	37062	79	64195	58379	80	797	675	0	3459	3076	30	-187	380	0	0.800508
127343	106882	81	41740	34320	79	69257	57772	80	640	466	0	3723	3221	31	217	983	0	0.805524
397565	254343	135	140562	90875	132	263263	168210	134	2302	1543	26	14082	9012	57	-15	452	0	0.808533
187266	160410	91	79698	67517	86	75265	65082	85	1271	1054	6	4115	3294	33	997	902	0	0.809537
48589	47315	68	18070	18448	45	27257	27266	67	259	220	0	1483	1451	15	-258	134	0	0.818565
116409	101435	81	36867	31267	78	50254	43830	79	739	477	0	2854	2548	27	1235	1493	10	0.834615
244311	178854	95	76152	54791	92	117675	83796	94	1178	837	0	6458	4718	42	1571	723	0	0.835618
37356	37627	72	18138	18561	46	18077	18365	44	152	158	0	1232	1078	7	-37	497	0	0.838628
343431	243736	124	143749	104402	123	264615	190605	126	2058	1466	19	13974	10092	54	1510	1132	6	0.839631
120446	101596	84	39937	34216	78	73190	60205	81	940	702	0	3880	3277	33	126	513	0	0.84264
70309	64634	74	31010	28245	73	38879	34575	73	416	359	0	2062	1890	21	-396	158	0	0.846653
94472	84615	77	32545	28778	76	48164	43513	77	251	309	0	2618	2331	24	-305	462	0	0.859694
70568	70276	76	16523	16754	43	40046	39888	71	243	351	0	2042	1846	21	-525	70	0	0.863706
82062	80499	74	29766	28200	71	50065	47773	73	395	560	0	2672	2565	25	150	410	0	0.888785
138186	114741	97	60881	52169	82	67313	56296	84	714	576	0	3425	2865	30	177	569	0	0.890791
78339	77613	75	23122	23492	52	31384	31840	70	552	425	0	1860	1896	18	8	439	0	0.895807
133523	117967	91	56810	50692	81	67535	61017	82	1014	1132	6	3816	3293	31	514	725	0	0.89681
182016	146201	90	76635	63294	88	68304	54086	88	1035	858	0	3814	2907	34	-101	260	0	0.901826
33056	34584	63	15677	16286	42	16384	16857	43	158	225	0	714	949	0	759	850	0	0.904835
108144	108487	75	53251	53011	74	65699	64495	75	994	1012	4	3521	3714	27	1309	1057	4	0.914867
112498	109799	78	45469	44535	76	64414	61480	78	920	761	0	3618	3391	28	1096	1228	9	0.917876
93161	80526	79	39382	34292	77	36460	31265	77	406	324	0	2088	1830	24	-199	126	0	0.924898
73192	72948	78	18294	18374	45	32801	32490	70	403	365	0	1691	1752	19	-178	252	0	0.927907
209706	162893	89	62408	48089	87	90715	68696	89	866	680	0	5154	3685	39	779	1096	5	0.929914
299226	207833	104	99396	70375	100	174702	119166	103	1509	1034	6	9450	6276	50	-226	328	0	0.939945
189417	153951	88	59777	48286	84	110962	87589	87	1037	911	0	6095	4832	40	259	343	0	0.963017
145224	134641	80	49661	46098	79	55704	51314	79	665	726	0	3166	3001	26	-95	230	0	0.979068
138822	121344	86	43313	37096	81	85719	73409	83	845	557	0	4525	3976	33	268	641	0	0.98308
218450	165081	93	77879	59382	90	118756	86666	94	1368	1009	3	6475	4918	41	-616	344	0	0.987093
57579	58067	74	20636	20899	47	23406	24177	50	123	107	0	1296	1318	12	295	620	0	0.988096
82040	71107	84	37101	32840	74	33850	28382	74	496	322	0	2079	1780	20	436	583	0	0.990102
364335	222085	131	132418	87177	131	208659	126214	133	2361	1300	20	10837	6695	54	314	545	0	0.998127
66008	68432	69	24022	23990	54	29859	29926	68	299	389	0	1565	1555	15	346	775	0	1.00515
29534	33836	40	8409	8686	34	14053	14072	41	119	208	0	721	727	0	214	539	0	1.00515
211466	167068	93	82876	65641	88	113032	90343	89	1251	996	0	5805	4563	40	225	641	0	1.02521
145286	121542	85	44468	37112	82	56361	46225	84	796	664	0	3318	2690	30	334	470	0	1.02822
120080	104742	80	46093	40361	78	57563	48849	81	612	612	0	3085	2578	28	299	281	0	1.03524
98281	95842	81	40705	40267	73	40528	39243	73	729	605	0	2231	2299	22	388	956	0	1.04026
221337	174943	92	76003	58795	88	128723	104103	90	1227	1080	10	6807	5141	41	946	846	0	1.04628
101056	88607	80	45200	39568	77	46994	40272	77	578	498	0	2790	2281	26	428	676	0	1.04728
46647	51403	52	20072	20373	46	21787	21637	49	198	243	0	1305	1335	13	-106	319	0	1.05029
59175	58745	71	23615	23318	52	30079	30133	67	135	306	0	1790	1674	17	69	360	0	1.05832
118037	110464	79	46048	41639	78	46180	41420	78	476	428	0	2666	2394	25	451	983	0	1.06233
182700	152607	86	58285	46892	85	106626	89303	85	1523	1318	13	6333	5137	40	769	628	0	1.06835
190800	156789	89	86855	70904	86	76229	62835	85	976	1095	7	4524	3691	35	306	658	0	1.06935
125261	117068	82	45034	41008	80	53306	48851	80	858	875	0	3138	2874	27	303	655	0	1.07537
72557	67045	74	33842	30910	72	31050	28351	72	292	299	0	1773	1508	18	335	524	0	1.07537
155696	148157	83	41900	40521	78	103476	96909	82	977	786	0	5718	5340	36	26	626	0	1.0844
262824	196010	112	77203	57986	94	173952	129340	97	1299	999	0	8809	6392	46	1072	1411	9	1.0854
342027	243520	122	184313	142689	121	248492	176969	121	3808	2546	35	13736	10246	55	884	804	0	1.08741
79108	73898	77	33218	31585	67	38030	35496	74	290	290	0	2111	1990	21	87	459	0	1.08741
137835	115131	87	47067	41198	80	75656	63026	81	658	536	0	4139	3252	34	-31	187	0	1.09744
161503	144046	92	58561	52220	80	72568	64332	81	887	933	0	4440	3964	32	922	1237	9	1.10747
40875	41910	59	14988	15262	41	20165	20061	50	100	218	0	1121	1058	5	255	403	0	1.11148
329044	214112	119	107344	68663	112	184850	116993	114	1927	1333	16	9374	6067	50	771	1179	6	1.11249
92727	81204	79	40338	35188	76	41148	35569	77	558	422	0	2491	1968	25	1372	1660	15	1.11249
97448	96903	74	31237	31141	72	57476	56180	74	1075	826	0	3291	3242	27	907	1028	3	1.12151
134253	128364	84	52231	50071	77	67999	65831	78	1095	957	0	3753	3698	28	948	934	0	1.12151
97398	85675	78	41166	35697	76	44292	37516	77	411	327	0	2536	2050	25	241	409	0	1.12452
83200	81633	75	32197	30675	71	50225	47572	73	580	453	0	2638	2588	25	-269	176	0	1.13255
215374	171036	98	53012	39731	92	82308	63826	92	1413	905	0	4504	3570	36	118	715	0	1.13355
45397	47112	52	16562	16807	43	18431	18702	44	50	226	0	1028	976	0	-258	247	0	1.13656
141019	118665	94	57815	48501	81	67187	56788	81	668	439	0	3805	3120	32	532	482	0	1.14057
59158	59011	65	19638	19783	48	25728	25792	64	333	208	0	1398	1380	13	-273	480	0	1.14559
81399	79151	78	29865	28240	70	48532	46646	72	644	477	0	2841	2655	26	270	527	0	1.1476
34330	36928	44	19026	19238	46	16400	16158	44	245	164	0	791	860	0	618	607	0	1.15662
53394	53853	68	24084	24198	52	23390	23006	55	123	284	0	1299	1389	14	-355	159	0	1.16164
106308	105955	80	20854	21031	50	61110	61224	74	922	693	0	3390	3237	27	1134	1261	9	1.16264
70271	65111	78	29414	26997	71	37673	34527	72	386	299	0	2029	1795	21	-450	75	0	1.16565
41878	42173	66	17700	18004	46	13891	13703	40	201	171	0	945	919	0	434	768	0	1.16766
119984	110237	79	48531	44415	77	50817	45030	78	760	658	0	2815	2512	26	845	964	0	1.16866
71386	71263	73	21035	21168	48	29078	29257	70	455	466	0	1559	1432	15	22	404	0	1.16866
82412	81606	73	27117	26152	66	42945	41353	72	495	386	0	2472	2508	22	1081	843	0	1.17769
124924	107715	81	46992	40258	79	54812	46933	80	468	446	0	3210	2678	28	1299	1162	8	1.18572
59293	60313	66	14397	13026	60	21886	21240	61	307	284	0	1528	1457	15	610	593	0	1.19274
230177	171956	94	79198	58131	91	112971	83257	93	1701	1169	13	6310	4380	43	648	727	0	1.19575
62553	63282	69	23360	23756	58	23963	24000	65	389	402	0	1271	1285	12	248	477	0	1.20477
161401	135487	93	68186	57808	84	62976	51821	82	788	762	0	3795	3131	31	366	934	0	1.20879
29300	29096	58	15278	15356	42	16013	15476	43	187	170	0	925	1015	3	-456	198	0	1.21481
192838	161481	92	76685	63828	85	104345	88824	87	919	984	0	5574	4613	38	1655	1709	23	1.23086
112510	112569	76	41156	40297	74	64753	63176	75	900	889	0	3267	3128	28	677	810	0	1.23988
126021	117162	91	52131	47783	79	63824	59520	78	779	665	0	3367	3343	27	521	415	0	1.2449
94066	90155	76	35232	32207	74	40915	37628	75	291	259	0	2375	1959	23	2	585	0	1.25192
201668	159329	90	63884	50508	87	99868	77777	90	744	656	0	5277	4050	38	167	419	0	1.25894
96936	85847	78	37047	33145	76	52962	46370	77	489	491	0	3023	2510	27	50	408	0	1.26296
148845	129118	86	56819	49804	81	89205	78848	82	897	933	0	4745	4040	35	910	802	0	1.26697
79879	76970	76	32568	30427	73	40774	38187	73	331	331	0	2070	2107	20	180	569	0	1.26998
99100	99598	74	31917	31917	71	50084	49621	72	403	465	0	2616	2661	24	724	934	0	1.27399
52071	52611	70	12884	13108	40	33170	33026	68	233	279	0	1789	1708	18	-167	191	0	1.27499
52691	52238	69	20684	20848	49	26648	25836	68	685	420	0	1542	1469	16	142	697	0	1.27499
131294	127050	79	52705	50879	77	63188	60702	78	711	738	0	3483	3303	29	-30	430	0	1.28904
114419	101548	82	48517	42962	78	45043	39781	77	446	463	0	2726	2207	26	1393	910	0	1.29004
215528	167928	89	67996	51767	87	127499	97388	89	1110	918	0	6867	5036	43	12	456	0	1.29606
83950	83501	80	31284	31169	71	38256	38391	71	267	382	0	2011	1945	19	-83	387	0	1.30108
142320	128595	84	63079	56721	81	58322	50857	81	1067	903	0	3297	3092	29	725	777	0	1.30509
221187	161689	103	67641	48813	91	123836	91076	93	983	730	0	6672	5042	43	2	342	0	1.3091
94201	89650	82	33013	31632	73	40505	38300	74	373	378	0	2097	2123	21	1346	1160	8	1.3101
43766	44158	68	19061	19580	46	23067	24044	49	212	250	0	1325	1310	12	-128	303	0	1.31913
62500	59811	73	28949	27855	68	30347	28837	71	469	357	0	1637	1622	17	-546	142	0	1.32114
98929	85298	78	39630	34848	76	48643	42150	77	478	511	0	2425	2099	25	913	718	0	1.32515
226385	174891	92	84065	65212	90	120571	93106	92	1121	1113	8	6352	4805	41	292	526	0	1.32616
99727	88214	79	37051	32236	76	52773	46105	78	164	413	0	3129	2653	29	-6	386	0	1.32716
81973	76788	75	36178	32936	74	36319	33404	74	345	389	0	1961	1819	20	283	363	0	1.33418
97602	94222	80	36928	35903	74	42334	40287	74	497	380	0	2210	2160	22	108	200	0	1.33518
260977	199049	92	79123	58414	90	190851	141370	93	1777	1137	17	9686	7119	47	-145	973	0	1.33719
161918	132675	85	57411	47900	83	81880	66128	85	841	585	0	4497	3644	35	230	628	0	1.34321
36333	36723	48	16572	16943	42	15297	15195	43	167	237	0	650	785	0	289	316	0	1.35826
45466	46191	67	19075	19409	46	18265	18675	45	245	239	0	877	893	0	-377	260	0	1.35926
89983	89068	81	36554	36894	71	49647	48911	72	498	620	0	2902	2918	25	105	782	0	1.36026
69089	68397	73	26557	26650	63	35088	34043	71	304	378	0	1946	1872	20	530	546	0	1.36427
99797	100050	75	41253	41347	73	46484	45519	74	620	544	0	2552	2563	22	92	264	0	1.36829
117179	99165	82	43169	37438	79	55217	46829	79	929	562	0	2902	2645	27	-327	182	0	1.37531
179457	144388	90	70661	56579	86	72295	58395	86	737	646	0	4040	3298	33	1320	770	0	1.38032
92686	88357	86	39282	38506	73	47742	45795	75	472	529	0	2370	2315	23	449	551	0	1.38333
55671	56110	84	22396	22410	54	31938	31358	68	457	520	0	1551	1437	16	153	546	0	1.38534
122210	112300	89	48112	43580	78	66673	59282	80	805	558	0	3478	3118	29	482	887	0	1.39337
49382	47942	76	20670	20866	48	21421	21853	51	-135	47	0	1321	1288	12	-137	427	0	1.39838
99737	86102	78	47085	41936	77	51119	43361	78	399	503	0	2619	2308	26	-580	93	0	1.40039
60513	61852	70	15202	15477	42	32869	32655	70	165	241	0	1995	1996	19	326	541	0	1.40239
151851	135295	82	67635	58205	82	87747	75572	83	1313	1181	10	4916	4287	35	935	970	0	1.40239
130641	106649	92	44534	36996	81	75781	63205	82	300	282	0	3875	3147	33	697	538	0	1.4044
127998	124389	78	54665	53475	76	67036	64993	77	845	772	0	3619	3544	28	553	1217	9	1.40741
77834	73317	80	31284	29189	70	45152	42068	72	330	429	0	2294	2085	24	188	416	0	1.40942
122743	106211	83	49450	42654	79	58985	50620	80	736	712	0	3380	2784	30	211	794	0	1.41945
139694	120416	83	66565	58484	82	64148	54047	82	644	664	0	3732	3066	32	421	819	0	1.42246
103454	101972	77	38358	37916	74	63440	61527	75	593	521	0	3333	3313	28	-52	617	0	1.42747
61414	60467	77	23497	23413	61	35673	36021	69	165	157	0	1795	1831	17	25	807	0	1.42948
144910	119979	90	42294	35059	82	92884	76427	85	664	633	0	4548	3884	35	296	1038	3	1.43048
177012	152226	85	72239	62275	84	99206	84024	85	1346	1226	11	5598	4826	37	719	716	0	1.43048
48473	50191	68	21326	21700	49	22104	22712	48	211	246	0	1038	1013	3	-173	140	0	1.43149
143472	122831	85	58179	50381	80	74715	62699	82	548	549	0	3715	3185	30	694	684	0	1.4375
121309	101596	84	42766	37079	80	52659	44753	81	443	500	0	2963	2577	28	-140	342	0	1.43951
94265	84682	77	29987	26833	74	43135	37496	75	681	573	0	2597	2194	25	-295	276	0	1.44352
41174	42936	60	15172	15357	42	19569	19375	47	181	210	0	1006	976	0	113	336	0	1.44453
210947	171620	88	73980	59705	86	114592	93267	87	1426	1094	9	6102	4924	39	1073	835	0	1.44754
132819	110505	84	55556	46862	81	53940	44334	81	764	564	0	2825	2288	28	-296	173	0	1.45054
57289	58289	71	17626	17893	45	22289	21988	53	352	416	0	1193	1130	8	437	554	0	1.45255
37504	38128	55	9985	10198	37	21062	21425	52	217	292	0	1097	1205	10	-102	341	0	1.45355
73376	71745	74	21623	21394	53	47423	47483	71	164	339	0	2494	2687	23	100	272	0	1.45656
63214	60337	74	26724	25409	67	31827	29545	72	136	264	0	1656	1460	17	-227	182	0	1.45857
45447	45562	63	17661	18068	45	24260	24493	58	94	178	0	1272	1308	12	-90	637	0	1.46058
53080	52624	61	27099	25444	68	22874	21413	58	430	334	0	1476	1298	14	-36	681	0	1.46258
148332	125312	94	60266	52856	82	74526	61183	84	810	661	0	3884	3334	32	-410	125	0	1.46559
103874	94943	88	40475	37177	76	41850	36988	77	556	506	0	2060	1967	21	76	332	0	1.4676
133126	111308	84	58963	50889	81	56291	46095	82	470	423	0	3127	2534	29	426	675	0	1.47061
47641	49237	66	19982	20411	47	20995	20857	52	321	356	0	932	964	0	754	501	0	1.47964
207536	166883	104	96394	76081	88	77936	63056	88	1054	927	0	4643	3904	35	-533	116	0	1.48365
71095	69375	74	27914	26281	71	29702	28012	71	357	333	0	1796	1770	16	-119	212	0	1.48565
142222	116133	91	52138	43453	82	76260	61891	82	747	600	0	3955	3479	30	540	859	0	1.48565
133140	118281	85	49765	43432	81	67258	59815	81	734	656	0	3770	3323	30	406	442	0	1.48666
159298	120673	103	57226	43695	85	83256	63338	86	762	637	0	4224	3329	34	-266	427	0	1.48967
93681	78216	78	38980	33415	76	41241	32985	78	345	262	0	2295	1902	25	-65	390	0	1.49167
209568	161209	94	70978	54416	92	110049	83825	94	989	872	0	5944	4621	40	36	676	0	1.4997
130663	117358	92	48088	43108	78	58307	50535	79	876	708	0	3157	2727	30	855	572	0	1.50371
154103	123478	84	51532	40486	83	82861	66527	84	716	588	0	4709	3721	36	-26	221	0	1.50873
74469	82273	48	34667	34315	71	25659	25276	70	686	655	0	1660	1747	17	-385	342	0	1.52077
66819	64215	74	24115	23732	60	39028	38180	71	331	294	0	2174	2140	21	-357	212	0	1.53481
123206	111370	84	62251	57380	79	46881	41138	78	795	659	0	2693	2423	26	668	826	0	1.53882
135759	116589	87	61259	53851	82	63625	54385	83	1017	911	0	3410	3087	29	1520	1183	7	1.54183
170028	136675	87	58705	47210	84	96510	75771	86	779	504	0	5159	4073	37	908	677	0	1.54484
178884	141697	89	71867	56941	87	79508	63411	88	1037	814	0	4322	3413	34	33	1043	4	1.54484
200020	158746	89	85092	67511	87	105649	85272	88	1276	778	0	5572	4388	39	2472	2003	33	1.54484
108054	105761	79	26083	25984	60	37772	36323	73	830	662	0	1898	1878	18	206	523	0	1.55387
45795	45295	67	22826	23164	51	20006	20204	47	361	376	0	1085	1166	11	699	518	0	1.55688
62179	59275	73	26379	25112	60	28165	26307	70	384	323	0	1541	1466	15	25	403	0	1.55688
53104	53237	73	16278	16429	44	25277	24688	56	444	291	0	1517	1537	14	-173	65	0	1.55989
234535	190773	103	97925	80083	91	145726	117871	92	1908	1629	21	8642	7000	45	563	460	0	1.5639
329680	213086	128	108803	76229	116	196868	124540	119	2412	1531	29	10514	6743	53	480	638	0	1.56791
108015	107901	84	36673	36374	72	62039	60416	74	789	711	0	3510	3246	27	937	1064	4	1.56791
114382	112444	77	51850	51356	75	61707	60697	76	623	663	0	3303	3322	27	413	1216	7	1.56791
158813	130049	88	57499	46795	82	76563	62884	83	837	782	0	4089	3268	34	956	1296	10	1.57193
116354	95784	85	43270	35433	80	60539	48111	81	845	599	0	3495	2711	30	695	736	0	1.57393
100670	87464	79	40152	35067	77	54979	48399	77	766	655	0	2836	2761	26	713	601	0	1.57594
333002	210303	125	112164	65606	120	35017	22221	105	90374	61642	138	38733	25873	113	140024	86472	139	1.57794
140012	137735	77	50032	48114	77	87160	82761	78	939	800	0	4623	4513	31	368	819	0	1.58095
43053	43160	65	15694	16059	41	24453	24649	63	137	221	0	1475	1546	14	409	720	0	1.58196
70922	70363	71	21535	21512	50	41885	40535	72	283	288	0	2382	2302	22	186	510	0	1.58196
84845	81068	81	32099	30974	72	46052	43493	74	469	376	0	2376	2267	24	99	262	0	1.58196
56240	57448	70	21777	22110	51	23590	23416	53	354	318	0	1119	1158	8	-429	282	0	1.58396
245819	176002	95	76724	55795	92	149013	107027	94	1027	752	0	7940	5852	45	672	910	0	1.59099
107246	98677	76	38132	34538	75	62777	57131	76	525	431	0	3124	3058	26	18	504	0	1.59399
177845	141034	88	58002	45497	85	104901	83313	87	984	918	0	5848	4695	39	63	489	0	1.596
82443	72535	87	37715	33649	75	34920	30541	76	472	347	0	1976	1747	22	139	621	0	1.60302
235994	182246	105	107310	86280	92	88267	67480	92	1812	1381	16	4802	3652	36	580	740	0	1.62108
71387	71371	70	22025	22215	49	27726	27187	67	513	554	0	1599	1680	16	940	741	0	1.62208
91335	82324	77	39671	35744	76	50291	44174	76	680	632	0	2859	2465	27	564	941	0	1.62509
76565	76743	73	28296	27220	72	45955	44673	73	458	326	0	2482	2540	23	-515	0	0	1.6271
84686	81001	79	30384	28306	73	41446	39414	73	434	479	0	2401	2194	23	693	636	0	1.63111
120518	115439	82	45165	42932	76	43775	41633	75	926	560	0	2551	2544	25	-330	664	0	1.63813
76334	72566	75	27955	26887	68	38713	36685	73	498	478	0	1976	1965	20	-22	316	0	1.64515
25854	27178	47	8305	8472	35	14542	15084	43	330	234	0	764	783	0	-518	24	0	1.64716
169307	137230	85	48321	37873	85	94442	74437	86	1058	762	0	5025	3722	38	-241	261	0	1.64917
175556	147241	96	58569	49962	83	73224	62387	84	982	953	0	3857	3237	32	135	724	0	1.65318
197758	171675	86	73381	62847	85	105459	88888	87	1244	1016	3	5465	4544	37	-158	280	0	1.65418
84015	84188	77	49312	49544	71	36980	36676	71	542	582	0	1910	1713	20	327	396	0	1.65519
72142	73015	71	23489	23743	54	38111	38751	70	589	433	0	2133	2085	22	-206	408	0	1.65519
218328	167670	94	104621	81545	90	119581	96963	90	1211	975	0	6621	5592	40	767	930	0	1.6582
88627	89958	72	29549	29538	71	46830	46628	72	509	562	0	3007	2947	26	1060	888	0	1.66221
54269	53852	77	16547	16613	44	30489	29162	69	196	220	0	1673	1626	19	13	538	0	1.66622
66245	68226	72	19594	19796	47	41481	41663	69	555	305	0	2333	2188	22	341	378	0	1.66823
91059	90204	73	30266	29235	71	40336	39190	73	631	641	0	2428	2305	22	21	271	0	1.66923
197567	160960	91	59894	47415	88	107141	87033	89	1430	954	0	5716	4626	39	507	541	0	1.6913
72109	72913	77	26124	26318	62	26590	26391	62	293	200	0	1535	1641	17	-219	450	0	1.6923
146716	128448	83	65383	57363	83	54888	47173	82	654	546	0	3015	2562	28	334	385	0	1.6923
157738	129719	94	51949	42550	81	74746	61385	82	581	683	0	4309	3479	34	609	717	0	1.69531
77051	74713	77	29065	28691	68	34145	33966	72	419	556	0	1721	1614	18	-113	335	0	1.69632
53356	53786	69	18886	19232	46	20475	20423	51	284	316	0	1069	1136	8	-430	326	0	1.69732
85524	87148	73	34007	33966	71	41395	40057	72	591	740	0	2420	2357	24	626	601	0	1.70133
47910	48162	66	16790	17193	43	16928	16368	45	416	443	0	744	653	0	-102	698	0	1.70635
138207	135390	77	59601	58812	76	92783	89184	79	1251	1199	11	4812	4820	31	1389	1492	12	1.70635
30626	31491	60	11599	11671	39	16163	16816	42	133	216	0	891	914	0	166	321	0	1.70835
68391	65842	73	27741	25491	72	32838	30845	72	572	319	0	1759	1668	18	464	644	0	1.70936
119092	108198	78	45566	39452	78	70607	61130	80	547	535	0	3562	3150	30	-649	278	0	1.71036
138467	110497	84	50827	41156	82	76586	60489	85	458	486	0	4168	3006	35	1450	914	0	1.71136
98271	90735	84	35060	33064	74	62888	58761	75	580	509	0	3249	3036	28	-680	185	0	1.71237
65909	64184	78	22045	22273	57	38274	38250	71	225	355	0	1966	1880	19	169	400	0	1.71638
312116	206038	114	105575	69267	112	192789	129588	114	1757	1091	12	10293	6701	52	-218	465	0	1.71738
107136	93170	93	39094	33998	77	52232	45291	77	764	712	0	3268	2791	29	1074	1201	7	1.72139
171989	138964	87	58463	47745	84	75279	59518	85	733	447	0	3747	3023	32	-31	700	0	1.7234
424784	259308	147	126995	75560	143	314019	186978	146	3292	1719	32	16114	9849	61	1367	1308	10	1.7244
181598	147563	90	86169	72886	87	54365	42177	86	1048	707	0	3337	2780	31	70	459	0	1.72541
165587	135619	86	69732	58399	85	85306	66947	86	927	958	0	4643	3741	35	1864	1486	17	1.72842
141033	115198	86	50638	41602	82	77321	61473	84	535	531	0	3820	3018	32	322	833	0	1.72942
349825	229717	117	111896	72443	116	243059	154728	118	2492	1591	26	12898	8025	56	1036	797	0	1.73243
90652	82631	78	36269	32302	75	38888	33803	75	641	561	0	2373	2097	23	348	485	0	1.73243
50092	53065	55	20245	20665	47	26046	26471	57	361	333	0	1528	1499	16	-188	439	0	1.73243
122240	120397	77	43612	42656	75	76871	73943	77	1218	1142	8	4166	4107	29	210	464	0	1.74146
50744	51295	68	19769	19955	48	21200	21614	48	259	285	0	1176	1096	9	614	853	0	1.74447
81899	76445	76	32395	30285	74	50747	48083	75	477	442	0	2374	2257	23	577	1105	4	1.74748
132037	125174	80	50342	48211	76	76460	73075	78	892	952	0	4240	4023	30	525	602	0	1.74848
120642	101344	82	47907	40790	79	50896	41070	80	343	505	0	2816	2407	28	199	327	0	1.74948
114669	98915	80	39585	33975	78	68960	58416	80	970	626	0	3787	3204	31	-456	115	0	1.75048
69841	68769	76	23336	23583	53	27201	26816	69	323	354	0	1404	1329	12	66	487	0	1.75149
299563	212973	102	96053	67928	99	202996	143204	101	1408	997	0	10733	7434	51	516	537	0	1.75349
179230	143903	94	53516	42925	84	85792	69356	87	926	698	0	4662	3808	35	438	618	0	1.7565
222593	170514	92	66944	51792	88	107209	83464	90	1079	746	0	5765	4374	39	488	628	0	1.75751
122406	103589	88	48122	41716	80	71749	59499	82	745	579	0	3885	3318	32	214	385	0	1.76052
52927	53668	72	12236	12580	38	24044	23997	54	380	218	0	1289	1320	12	-215	207	0	1.76353
29817	29900	63	14003	14170	41	12634	12338	40	101	150	0	776	725	0	694	579	0	1.76553
151282	133376	86	56249	47960	82	87003	78049	82	934	806	0	4842	4263	35	225	375	0	1.76754
135056	119515	84	62017	55219	79	65970	57742	80	924	741	0	3705	3358	30	-89	402	0	1.77456
109720	105342	78	45510	42987	75	39687	36932	75	614	674	0	2366	2230	22	36	280	0	1.77958
113511	100999	80	43727	38679	77	42687	38065	78	773	512	0	2212	2037	23	91	734	0	1.7866
74589	71871	72	30699	29173	71	40030	37327	73	461	408	0	2053	1868	20	177	277	0	1.79061
120242	100169	88	44642	37553	79	56439	46384	80	751	590	0	3148	2567	29	381	571	0	1.79362
108597	107849	80	32796	32572	73	65119	63642	75	845	934	0	3858	3915	28	1345	630	0	1.79362
171906	133885	92	57299	45609	85	91202	71556	86	942	752	0	4936	3965	36	390	452	0	1.79462
95216	93101	86	24170	23859	55	43561	42448	74	439	523	0	2384	2101	23	237	382	0	1.79663
54660	55151	68	10195	10550	36	20015	19942	47	59	170	0	1066	1117	9	236	887	0	1.79964
143780	137944	96	60438	59300	77	109618	106067	79	1605	1498	14	6074	5756	35	1455	1833	15	1.80365
101035	89927	79	40384	36541	76	44790	39657	77	365	291	0	2621	2369	25	-114	461	0	1.80766
190304	151897	92	78721	63379	85	107190	85025	88	1213	1007	3	5886	4858	38	1089	920	0	1.80967
269467	201328	112	78236	59560	97	152947	114029	100	2228	1613	23	8389	6287	45	914	808	0	1.8197
64075	63673	70	14762	15162	41	40872	40089	69	287	285	0	2324	2245	22	-384	544	0	1.8197
72206	71765	74	29372	28681	71	29409	28955	71	463	387	0	1851	1683	18	303	628	0	1.82171
54827	55561	70	20349	20706	47	22513	22030	58	373	370	0	1148	1041	6	-167	298	0	1.82773
43324	44083	67	18108	18370	45	19131	20121	46	167	237	0	987	879	0	-81	220	0	1.83274
36874	36532	71	13457	13520	40	18879	18965	45	298	291	0	908	829	0	-1	453	0	1.83375
124260	119671	84	50062	48352	75	58966	57388	76	644	649	0	3267	3304	26	163	188	0	1.83475
127106	122569	77	39842	36014	75	48302	44649	77	583	567	0	2758	2627	24	382	421	0	1.83676
106026	94387	82	42589	37507	78	58383	50242	78	598	560	0	2921	2762	27	218	456	0	1.84077
160172	129493	88	53304	43250	83	95906	76483	85	404	491	0	4603	3723	36	-159	242	0	1.85983
57027	52289	71	27174	25456	61	29868	27268	71	593	566	0	1647	1527	17	764	1224	7	1.86384
177453	146025	89	70900	58154	86	94978	79209	86	1206	1028	4	4651	4219	33	990	1714	16	1.86384
102806	88759	79	36888	31623	77	55121	46759	78	480	500	0	2785	2251	27	349	642	0	1.86484
61270	60510	70	18859	18799	45	35008	33407	70	247	407	0	1706	1754	17	48	293	0	1.86685
258282	183182	103	82581	58910	99	155835	110879	101	1664	1434	17	8349	5862	46	-75	312	0	1.86986
60060	59004	70	22032	21543	50	27616	27628	69	404	227	0	1496	1582	15	131	454	0	1.87086
167677	143923	90	57044	47225	83	97574	83918	85	1111	921	0	5031	4483	35	825	587	0	1.87287
100483	99597	82	48480	48416	72	56372	55760	73	821	711	0	3202	2911	27	1054	723	0	1.87688
180297	139008	89	56571	44156	86	99855	77057	88	1049	630	0	5133	4072	37	307	543	0	1.87788
100069	98447	83	53964	53293	74	62656	60981	74	905	767	0	3418	3435	26	614	831	0	1.87989
22694	25880	42	15519	15986	41	12685	13457	39	41	173	0	692	694	0	117	320	0	1.88089
276654	212245	101	84805	62005	100	142752	106535	102	1650	1117	10	7882	5871	44	697	863	0	1.8819
120149	118296	78	62217	60864	76	65785	64008	77	804	829	0	3683	3619	28	781	1298	13	1.8829
168998	143949	85	62272	52290	83	61421	50770	83	830	658	0	3609	2901	31	501	720	0	1.90698
131860	129665	76	40640	39914	75	78939	76150	76	676	802	0	4236	3887	32	1117	1248	9	1.90698
158761	130104	86	62606	51678	84	86511	70305	86	836	621	0	4641	3420	38	310	547	0	1.90798
139814	115516	94	50246	42167	80	73122	59569	82	694	481	0	3820	3106	32	424	590	0	1.915
37413	41054	44	13819	14089	40	390	335	0	427	382	0	197	232	0	-315	112	0	1.92704
123134	115413	95	40792	37789	77	64530	60034	79	707	539	0	3339	3372	28	256	620	0	1.92804
85307	84153	74	30725	29354	71	33397	32420	71	235	347	0	1961	2025	20	131	357	0	1.93105
104038	105005	74	26797	26681	72	62390	61969	74	791	828	0	3928	3860	29	270	938	0	1.93607
280470	191255	102	86404	61363	99	146934	96410	102	1833	1154	15	7757	5064	48	1012	1340	8	1.95111
33291	33772	64	7857	8048	34	14352	14289	42	152	163	0	773	738	0	-10	438	0	1.95914
87872	82967	87	30615	28840	72	51586	48811	74	251	445	0	2683	2534	25	244	379	0	1.96014
61767	60855	72	18137	18224	45	36437	36297	69	291	306	0	2062	1976	20	428	821	0	1.96215
38099	37331	68	18169	18230	46	14916	14649	45	112	110	0	773	923	0	-50	457	0	1.96215
127924	108560	87	55243	46501	81	64494	54825	81	801	587	0	3571	3022	31	259	402	0	1.96315
301603	216352	108	88785	61415	106	175848	125331	108	1805	1222	12	9379	6506	49	871	693	0	1.96415
140772	137433	78	51840	50232	78	86921	83011	79	1184	1004	1	4816	4705	32	532	670	0	1.96516
85422	77723	75	30707	28247	74	49455	44334	75	399	328	0	2609	2300	24	-211	222	0	1.96616
234892	158726	105	75923	53037	94	127348	87288	95	1487	989	0	6523	4268	45	-502	338	0	1.97118
251949	186976	101	81861	60577	96	135921	101584	96	1309	975	0	7718	5634	44	454	505	0	1.98422
305678	216832	108	94539	65946	103	185212	130814	106	1596	1243	19	10201	7338	48	896	735	0	1.98522
95616	87490	77	41068	37450	76	46626	42147	76	562	561	0	2553	2296	24	329	533	0	1.98522
132849	127427	91	47839	46204	76	77262	73624	77	1051	727	0	4342	4189	31	813	749	0	1.99224
113560	90666	92	45681	38046	80	59014	48196	82	420	372	0	3355	2949	29	455	785	0	1.99224
128836	125805	84	45971	44879	75	79901	76862	78	1057	1083	6	4501	4285	32	1697	1448	14	1.99224
93267	81130	83	40639	35893	77	36739	31664	77	490	425	0	1937	1726	20	-191	264	0	1.99325
62292	61379	70	23886	24047	54	23074	22771	52	107	230	0	1301	1274	12	203	698	0	2.00027
64303	64429	67	17144	17226	44	28107	27731	68	352	351	0	1491	1410	13	-81	158	0	2.0103
56192	56641	69	19358	19324	46	34107	33872	69	216	379	0	1781	1766	18	44	493	0	2.0103
59146	58858	81	24810	24915	60	24241	24627	54	609	654	0	1641	1636	17	949	910	0	2.01331
103696	95698	77	170794	161516	79	136956	126609	79	1705	1798	18	7934	7514	41	371	619	0	2.01331
393384	267207	142	162757	115453	134	230474	160214	136	2685	1741	27	13084	9018	55	1629	991	0	2.01732
119061	101617	95	53224	47780	79	38368	34059	78	630	325	0	2380	2156	23	142	402	0	2.02334
278150	204365	99	89284	66206	96	156842	114323	99	1790	1275	18	8160	5889	46	858	711	0	2.03036
47156	48977	67	18941	19313	47	21637	22086	51	237	236	0	1163	1187	11	-242	438	0	2.03437
49739	49983	60	17954	18154	45	22941	22715	54	374	382	0	1465	1426	14	260	851	0	2.0414
73300	73730	87	26614	26977	63	29469	28874	70	442	336	0	1358	1509	14	-422	69	0	2.05544
144069	138166	79	59221	56130	78	78632	72019	79	511	631	0	3946	3684	29	714	699	0	2.05644
141922	133249	80	57572	52557	79	69715	64547	81	1066	827	0	3967	3703	30	57	799	0	2.05945
98314	84875	82	37541	31701	77	63603	54427	78	471	440	0	3480	3059	29	93	407	0	2.06146
185812	149634	92	61466	50170	86	77944	62388	88	935	867	0	4260	3559	34	981	905	0	2.06347
94082	83623	76	33434	28887	76	56620	49784	76	468	337	0	2881	2444	27	374	625	0	2.07249
179684	153508	92	68748	58048	88	95095	82336	89	1074	940	0	4976	4431	34	352	597	0	2.0745
121015	108051	80	40296	34776	79	56479	48937	80	317	415	0	2914	2335	27	96	619	0	2.07851
62852	62217	70	22961	22544	54	38966	37415	71	330	372	0	1914	1827	20	569	565	0	2.08353
62825	55274	77	28061	25604	69	30165	26263	72	450	354	0	1747	1651	17	682	834	0	2.08453
175386	144400	88	62620	51544	87	95105	77237	88	962	667	0	4786	3700	36	196	499	0	2.09055
37910	40079	65	17046	17398	43	15348	15629	42	182	229	0	715	772	0	588	655	0	2.09557
70688	70750	71	27855	27159	70	39523	39449	71	442	358	0	2149	2062	21	476	599	0	2.10861
126543	115474	88	59407	55373	79	62676	56764	79	1167	777	0	3099	3017	26	399	633	0	2.11061
91682	92400	79	18872	18968	45	43847	43416	72	468	614	0	2264	2294	21	-125	510	0	2.11162
127547	123588	77	51530	49611	76	71602	68122	77	1219	1018	4	3846	3682	29	53	467	0	2.12365
55968	54996	77	19362	19371	48	28150	27907	69	192	190	0	1607	1583	17	140	557	0	2.13268
390458	233734	137	171629	107920	129	232242	150581	130	3209	2343	29	12843	8012	58	1688	1248	16	2.13268
222148	166460	95	75153	56464	89	103434	77435	90	758	621	0	5534	4258	39	-334	392	0	2.13369
176432	141154	92	56268	44967	85	110990	89052	86	906	681	0	5628	4399	39	150	349	0	2.13469
110001	107511	84	49858	48116	74	54725	53342	74	489	614	0	2974	3119	25	-60	537	0	2.14071
75554	72609	86	29609	28244	72	32479	31623	72	310	252	0	1712	1640	17	214	518	0	2.14271
120300	100369	88	38576	32628	78	72934	61189	80	223	263	0	3673	3190	30	108	315	0	2.14773
35413	37236	52	16334	17007	42	16689	16632	44	143	341	0	858	947	0	-307	306	0	2.14974
86105	78216	80	35983	32476	73	44742	40440	74	256	360	0	2394	2330	23	148	282	0	2.15074
41636	43500	52	13630	13943	40	16249	16722	45	113	243	0	900	814	0	-105	360	0	2.15275
419053	256185	165	158805	105489	146	268838	160721	149	2467	1484	29	14702	8476	61	1891	1562	16	2.15275
36517	38918	57	19018	19559	47	14120	13864	40	148	189	0	752	833	0	84	475	0	2.15475
128351	121055	81	50713	46394	77	49705	45718	77	763	855	0	2977	2823	26	1186	649	0	2.16177
56014	56524	72	18528	18584	48	32570	32246	69	393	435	0	1777	1608	17	-160	327	0	2.16278
83562	80670	74	29891	28159	71	41084	38476	73	265	437	0	2241	2037	21	387	619	0	2.16779
192537	155353	89	84219	68648	88	110666	89504	89	1229	948	0	6061	5236	37	1202	1672	13	2.16779
105929	101290	77	41923	39811	74	46924	44406	75	489	364	0	2520	2277	23	-408	211	0	2.1708
210409	165113	92	73332	56378	88	117395	92283	90	1285	1066	8	6180	4846	40	1198	1236	14	2.1718
248800	185261	103	100663	76216	100	104463	79553	100	1502	746	0	5839	4533	40	1932	1385	18	2.1718
139243	112398	84	47297	38091	84	74266	60216	84	650	568	0	3748	3003	32	-243	220	0	2.17682
357950	228719	122	118691	75426	120	257918	162631	122	2319	1434	22	13983	8846	58	238	646	0	2.17883
179770	148835	91	61975	51075	84	99671	82747	84	1222	903	0	5482	4549	37	132	611	0	2.18184
166556	129193	88	57948	46256	85	92579	70482	87	955	629	0	4769	3656	38	560	634	0	2.18284
252927	178945	106	81157	57468	98	151458	106316	100	1313	1010	3	8043	5512	46	794	519	0	2.18986
86043	82941	76	32445	30271	72	46528	43294	73	361	314	0	2453	1997	25	679	556	0	2.20792
57356	58640	69	23962	24052	58	24657	24301	63	358	394	0	1448	1422	13	519	562	0	2.21293
73318	69354	72	33041	30458	71	40039	36034	72	513	449	0	2161	1972	21	-57	275	0	2.21494
146749	127480	92	45289	38655	79	78641	68543	82	902	729	0	4351	3855	33	1097	1765	15	2.21494
42313	40888	68	13334	13422	40	16519	16542	44	169	228	0	1098	968	0	137	794	0	2.21795
108237	89201	83	46668	38243	79	48946	39264	79	853	426	0	2549	2027	27	-530	513	0	2.22096
60257	59014	72	22107	22074	52	32474	32827	69	173	202	0	1752	1662	16	-537	268	0	2.22297
177904	140283	92	57495	46353	84	109166	86841	87	1079	875	0	5432	4297	37	130	466	0	2.22297
130796	124287	95	52809	50078	76	75046	69971	78	988	1008	2	3761	3544	29	324	632	0	2.22597
105829	93048	81	39963	35416	77	52916	45834	79	585	627	0	3043	2707	28	577	396	0	2.22597
160316	126966	86	63389	51083	83	71931	55481	84	930	722	0	3829	2917	33	333	701	0	2.22798
133500	107615	93	46033	36785	82	82422	64738	84	686	570	0	4345	3318	34	333	221	0	2.233
157963	120612	92	55839	43785	85	89118	67080	87	939	620	0	4950	3750	37	579	593	0	2.23902
92394	93367	74	26260	26243	70	55733	54722	73	863	740	0	2931	3030	25	-153	552	0	2.24002
73601	67816	76	29555	26993	73	39200	35901	74	411	415	0	2046	1844	21	28	288	0	2.24403
65212	67264	70	15903	16208	42	26537	26504	69	151	332	0	1357	1324	12	-151	195	0	2.24804
28715	29818	50	11006	11373	38	8874	8855	36	392	358	0	624	568	0	314	683	0	2.24804
265182	186001	119	77530	54222	99	154304	111031	102	1474	947	0	8716	6400	45	1177	1231	8	2.24804
52752	54101	59	23674	23990	56	19511	19286	49	239	199	0	960	1033	4	284	702	0	2.25206
61486	60568	72	21357	20700	52	33538	32783	69	481	288	0	1803	1734	18	786	537	0	2.25406
117110	109106	81	40981	37752	76	54295	49273	77	478	360	0	2772	2456	25	-488	157	0	2.25507
109247	105494	75	52816	49771	75	39614	36723	74	404	511	0	2205	1936	22	313	1035	3	2.26209
117345	114408	80	47710	46533	75	65475	65019	76	992	747	0	3629	3496	29	744	1385	11	2.2671
228094	170133	101	75230	57515	92	129040	94692	94	1104	791	0	6872	5247	41	43	668	0	2.27513
102975	90172	82	38605	34424	76	54083	47171	77	541	527	0	2784	2454	27	285	341	0	2.28315
99356	88849	79	46287	42531	76	34805	30335	75	700	504	0	1909	1677	21	-644	261	0	2.28817
91549	92671	72	31701	31587	70	33572	32685	70	422	428	0	1939	1958	20	-228	294	0	2.29118
130669	108109	81	46479	38539	80	63706	52140	81	451	406	0	3656	2998	31	-25	460	0	2.29118
183494	146624	105	84222	68707	105	101986	81631	105	1026	1004	2	5500	4473	38	569	1064	6	2.29118
128783	113277	80	58416	51025	80	51152	43875	79	805	731	0	2678	2088	26	801	903	0	2.30121
128846	107758	82	46321	38995	80	69763	58021	82	755	657	0	3593	3120	31	6	381	0	2.30221
108943	107101	76	35777	35734	73	68301	66407	75	751	797	0	4044	3964	30	765	667	0	2.31626
153715	120490	89	49439	39758	83	64392	49245	84	860	748	0	3602	2617	32	-138	407	0	2.32027
109502	94680	80	39511	33475	78	64522	53606	80	472	387	0	3625	3014	32	-100	194	0	2.32228
45728	47523	64	15284	15769	42	18158	17936	44	294	307	0	959	884	0	-102	250	0	2.32729
106240	102762	77	47578	45963	75	42323	40754	74	796	586	0	2227	2209	21	504	1022	3	2.32729
54846	56372	69	18853	19028	46	30354	30490	68	292	202	0	1624	1665	17	87	410	0	2.3293
112506	97482	81	45761	39976	79	46953	40224	79	363	350	0	2704	2505	26	754	513	0	2.3303
84774	83140	75	31401	30020	73	43336	41019	73	367	341	0	2508	2254	24	-221	356	0	2.3303
72558	71104	63	27239	25623	71	44710	42149	74	331	380	0	2425	2224	23	-17	335	0	2.3313
63177	62753	79	20244	20232	46	26250	26276	65	360	335	0	1389	1470	14	-337	449	0	2.3313
82614	83309	73	29720	29823	70	41772	40641	72	564	604	0	2124	2183	20	-543	120	0	2.34334
159762	126408	96	54332	43811	84	77112	60122	85	824	728	0	4300	3401	35	1572	1455	20	2.34535
96880	98854	73	39685	39842	72	52188	51212	74	702	628	0	2711	2594	26	398	586	0	2.34535
196967	156869	91	62247	50104	85	92547	72456	87	1258	1060	5	5103	4065	38	-199	464	0	2.34535
169932	143441	86	66612	56921	84	66904	55253	84	786	593	0	4163	3254	34	1861	694	0	2.34735
170299	139886	87	59830	48586	84	90692	74613	85	971	855	0	5070	4212	37	2082	1966	16	2.35337
220774	165407	91	81121	61881	90	118610	86866	91	1100	794	0	6083	4468	41	457	687	0	2.35438
72984	66279	78	32857	29565	73	29115	26660	73	432	254	0	1792	1706	17	1413	987	0	2.3614
103328	104427	74	49196	49131	72	53394	52773	73	687	546	0	3039	3013	25	320	641	0	2.36341
103494	103037	74	28220	28112	68	60229	59161	74	1032	820	0	3195	3023	27	893	1533	9	2.36541
55273	56993	70	24708	25142	60	21838	21860	50	286	291	0	1070	1113	9	209	600	0	2.36742
51809	50299	72	17556	17836	45	19768	19528	51	105	221	0	1038	967	0	-102	351	0	2.36742
57415	57744	69	21749	21974	51	23490	23535	52	596	480	0	1362	1465	14	420	1066	4	2.37043
41998	43992	48	18200	18437	46	18887	18864	48	356	220	0	1048	1060	6	-148	231	0	2.37243
44888	44734	68	17984	18204	45	19341	19195	48	316	326	0	1035	1067	5	-216	135	0	2.37544
54554	55187	69	23482	23724	57	22776	23122	51	329	246	0	1313	1454	15	-287	157	0	2.37645
110193	108426	77	57849	57736	74	63846	63489	75	390	546	0	3486	3165	28	105	532	0	2.37745
111929	110783	78	38252	37831	74	61009	60725	75	802	797	0	3337	3314	27	889	1226	6	2.37745
142345	129118	80	52012	46692	80	63888	55597	80	1215	818	0	3379	2941	30	996	653	0	2.37745
257942	185371	105	96148	70288	95	157713	113506	97	1223	768	0	8261	5912	47	1560	1658	12	2.37845
152997	119527	99	58600	47367	86	76252	58420	86	912	746	0	3989	3044	35	-573	74	0	2.37946
48667	51295	56	11351	11690	39	20469	20976	49	193	179	0	927	1038	4	-351	14	0	2.38046
45353	44453	76	20927	21087	50	16255	16733	43	322	234	0	956	922	0	518	697	0	2.38146
32506	32553	64	16030	16428	43	18076	17759	47	278	312	0	995	1050	4	-347	180	0	2.38146
180487	148543	91	75275	62419	85	62667	50864	85	1051	716	0	3563	2842	32	849	861	0	2.38246
107977	104824	77	41607	41353	74	64685	63347	74	918	973	0	3490	3533	27	988	867	0	2.38347
129100	124377	80	37431	36643	76	77645	74939	79	953	929	0	3973	3884	29	650	845	0	2.39651
63862	64769	64	28335	27689	68	23222	22607	52	271	272	0	1377	1358	13	713	619	0	2.39952
182467	143132	103	54488	41950	85	75274	57560	86	529	636	0	4139	3141	33	200	509	0	2.40052
112301	97496	81	43303	37399	78	46007	40725	78	369	550	0	2437	2239	24	274	793	0	2.40152
68134	64826	84	23777	22797	60	33125	31974	72	320	282	0	1664	1726	18	591	867	0	2.40253
120925	109997	80	41500	36748	79	46300	41039	80	727	679	0	2534	2233	25	178	656	0	2.40253
73719	70598	74	33131	31162	73	35835	34023	73	570	501	0	1973	1984	19	102	414	0	2.40353
42444	42695	66	15658	15868	42	18945	19056	46	330	272	0	956	1047	4	-19	351	0	2.40654
41857	41896	69	16535	16981	42	19147	19586	45	60	194	0	1151	1170	10	-3	181	0	2.40754
131801	110307	87	45483	38421	80	73859	61044	83	601	409	0	4074	3465	32	801	665	0	2.40855
36260	37739	64	21607	22194	48	14696	14805	44	300	265	0	663	707	0	494	794	0	2.40855
116424	102560	83	52025	46364	79	41983	36822	78	301	395	0	2329	2083	22	153	357	0	2.41757
292851	226419	100	144490	117869	100	200791	156108	101	2140	1603	23	11412	9467	48	2558	1260	12	2.42058
219813	165182	94	66879	49900	91	111550	84594	92	958	750	0	6249	4661	41	-382	163	0	2.43363
57743	57988	70	23186	23544	53	27685	27650	68	358	332	0	1807	1652	18	5	288	0	2.43363
48568	49989	70	22330	23062	51	21817	21827	50	112	144	0	1210	1095	8	5	272	0	2.43964
37281	37745	61	15451	15713	42	14053	14422	41	-16	120	0	623	676	0	97	332	0	2.44065
58873	60479	69	25186	25084	61	22428	21681	55	273	165	0	1297	1385	12	431	573	0	2.44165
87042	77354	78	34484	30390	75	43241	37296	76	470	374	0	2300	1990	23	-35	439	0	2.44566
175242	144804	91	48233	39522	82	64633	53327	83	855	642	0	3661	3280	31	617	637	0	2.45068
157026	143854	87	40366	36437	80	96806	88038	82	1051	880	0	5539	5049	35	1281	1332	9	2.4567
243880	183824	103	100038	74090	98	94124	68194	98	1305	931	0	5590	3981	41	604	842	0	2.46171
126928	112397	92	48802	43505	78	54079	47011	79	706	894	0	2919	2764	26	715	1193	6	2.46573
40814	38493	72	17016	17410	44	16881	16737	44	149	198	0	1036	970	0	502	734	0	2.46673
82524	82496	77	33102	32083	73	52979	50722	74	500	377	0	3024	3011	26	410	682	0	2.47977
69733	67289	74	23880	23534	58	30409	29725	71	148	160	0	1772	1801	18	208	866	0	2.48077
160297	134512	85	66827	56162	84	91017	76295	84	1138	803	0	4936	4133	36	846	877	0	2.48278
214458	175777	91	68731	56247	86	137567	112656	89	1155	944	0	7637	6269	43	699	540	0	2.4898
125116	107734	84	46744	39059	79	62841	53035	80	624	437	0	3358	2809	31	568	598	0	2.4898
50140	51574	66	18401	18797	45	23668	24234	49	162	165	0	1179	1134	8	-47	540	0	2.4908
80878	80747	78	32730	33102	70	41261	40917	72	520	373	0	2132	2042	22	-125	483	0	2.49883
155267	138091	92	42495	36236	79	50693	44518	80	749	700	0	2727	2407	26	1111	1755	10	2.49883
104699	97262	80	37958	35070	75	63557	58947	76	682	612	0	3336	3180	27	23	214	0	2.49983
82298	79234	74	33767	31738	72	47546	45183	73	506	546	0	2549	2424	24	-320	190	0	2.50585
113821	109471	81	41667	39589	77	58211	54802	77	888	870	0	3360	3358	26	637	444	0	2.51689
194213	170851	88	98244	84661	86	122197	106181	85	1380	1141	9	7056	6216	41	773	593	0	2.52291
47115	46272	69	13367	13560	40	17231	17498	43	111	173	0	996	900	0	105	365	0	2.52692
175257	145134	85	75990	64779	84	92053	73597	85	880	671	0	5021	4009	36	780	651	0	2.52692
42252	43492	68	17831	18079	45	17337	17340	45	31	190	0	835	826	0	60	294	0	2.54698
82275	75984	78	36704	33684	74	36066	32402	74	257	316	0	2036	1710	22	697	666	0	2.54698
162251	131170	92	70419	58356	85	61367	49634	84	797	712	0	3600	2819	32	975	724	0	2.54999
84168	83617	75	26789	26494	59	35796	35082	71	302	339	0	1779	1673	18	241	336	0	2.55099
61187	62195	69	26068	25996	68	25314	25198	63	186	241	0	1395	1412	15	525	648	0	2.553
77755	75221	89	28126	25591	72	42303	39188	74	588	384	0	2378	2172	25	43	324	0	2.554
62896	64345	70	15789	16159	41	26079	26107	64	499	273	0	1434	1610	15	371	621	0	2.57306
143286	125638	85	59070	52758	80	77838	68233	81	673	699	0	4005	3409	32	471	535	0	2.57306
77280	73417	76	33217	31443	73	34649	33249	73	310	448	0	1683	1600	16	-67	450	0	2.58109
138966	114908	85	52692	43529	81	67318	54704	82	778	617	0	3667	2929	33	-98	593	0	2.58209
73320	70167	76	29647	28293	69	45011	42654	71	287	247	0	2333	2207	22	-395	117	0	2.5841
98350	95093	87	33644	32581	73	41082	39697	74	517	617	0	2210	2260	20	565	1439	9	2.5861
117626	115084	78	44050	43164	75	69021	67577	76	1082	803	0	3774	3608	28	1768	1294	14	2.58811
329440	232448	117	116207	82422	116	199858	142925	118	2488	1763	25	10762	7662	52	1214	1013	2	2.59012
184738	148707	92	64119	51016	85	96634	76478	87	1067	818	0	5365	4372	37	903	679	0	2.59012
96757	85171	84	34973	30758	76	52019	44505	77	479	517	0	2907	2444	27	213	921	0	2.59714
118549	113367	84	48636	47272	76	42215	41275	75	643	617	0	2415	2089	23	29	405	0	2.60717
197720	162777	88	89302	74802	86	110364	89982	86	1348	1073	8	6016	5088	38	2103	1729	20	2.61519
35293	36732	59	15651	15994	43	16550	16529	45	360	305	0	791	874	0	-153	148	0	2.6162
109335	99939	79	38519	34420	77	62238	56984	77	775	468	0	3234	2909	28	-142	440	0	2.6162
165879	137221	87	51966	42431	85	66476	52530	87	563	555	0	3789	3142	32	308	723	0	2.62322
234717	172175	96	111480	83422	95	106557	79779	94	1138	1076	11	5738	4376	39	842	654	0	2.62523
123935	102824	86	42595	35139	79	67193	55391	80	677	530	0	3660	3100	30	-138	168	0	2.62623
106129	102802	80	38430	37345	74	41658	39543	74	531	512	0	2418	2332	23	406	881	0	2.62824
103626	96197	77	38092	33913	77	47270	42629	77	562	361	0	2524	2233	26	633	847	0	2.62924
99412	90023	77	37194	33339	76	50454	44464	77	661	583	0	2806	2462	27	-450	317	0	2.63124
29414	30854	50	19844	20549	48	11397	11867	37	363	282	0	658	640	0	-589	0	0	2.63124
98559	97593	80	38675	38551	72	51034	49551	73	547	688	0	2802	2575	25	130	786	0	2.63325
64331	64144	71	22944	23158	54	28929	29122	69	383	306	0	1570	1575	17	223	561	0	2.63325
110694	102249	78	49062	44315	77	44525	40085	77	400	356	0	2175	2018	23	396	722	0	2.63325
140188	121466	82	51939	44444	81	59551	51561	81	786	664	0	3148	2761	28	281	874	0	2.63726
191944	149988	91	69782	54856	86	79949	63479	86	1198	796	0	4450	3456	35	197	550	0	2.63726
158637	137988	82	72945	65530	81	106892	96747	83	778	925	0	5547	4752	36	1195	1112	5	2.63827
79716	75050	80	25552	23560	69	33038	30967	74	331	371	0	1894	1659	19	43	612	0	2.64027
69560	68717	73	20783	20576	51	35042	34165	70	349	225	0	1920	1957	18	383	961	0	2.64128
70535	68387	75	27865	26772	71	29101	28236	71	374	441	0	1763	1572	18	5	410	0	2.64228
104116	90090	81	34676	29664	77	58186	49952	80	420	326	0	3206	2900	28	-729	122	0	2.6493
237951	179354	93	69537	52265	89	101808	75579	91	1279	853	0	5881	4413	39	422	831	0	2.65131
39578	40331	61	17851	18153	44	18285	18568	44	-15	96	0	1080	1122	7	104	323	0	2.65331
118109	97622	82	42051	35694	79	66913	55644	82	602	409	0	3514	2881	30	328	416	0	2.65432
44079	43820	68	20020	20135	49	17362	17416	46	475	438	0	1106	1034	5	395	420	0	2.65532
145734	137840	98	44486	43197	79	91376	87335	82	1023	1139	7	5166	4979	34	1366	921	0	2.65833
148952	125155	85	45853	37815	81	94764	80337	83	883	790	0	4902	3911	37	323	445	0	2.66034
260152	189939	100	85715	62962	95	163821	120643	98	1385	1005	1	8946	6636	46	770	650	0	2.66134
130694	125697	79	42294	40581	77	65203	61408	78	915	897	0	3273	3070	28	579	736	0	2.66635
77252	74230	75	31004	28567	73	42461	39423	75	464	381	0	2103	1906	22	469	395	0	2.67639
101855	100421	75	50245	49748	74	62680	61399	74	577	663	0	3642	3664	27	941	921	0	2.67639
185805	156516	86	74356	62629	84	100399	84609	84	1300	1094	6	5340	4510	36	769	1065	5	2.67839
103015	93045	77	34377	29472	77	64430	55864	78	721	369	0	3061	2668	27	181	391	0	2.67839
75502	69705	79	35937	33053	73	33799	30166	73	300	343	0	1957	1735	20	847	813	0	2.6794
67915	65393	74	26469	25056	62	30781	28570	72	193	361	0	1668	1667	17	854	1511	8	2.6814
193274	153862	93	74136	59081	86	100664	79663	86	780	711	0	5118	4045	38	-241	231	0	2.68441
196300	156756	88	64930	52859	85	96863	76152	87	890	703	0	5352	3987	39	84	511	0	2.68441
140148	116788	85	57567	47995	81	75335	63252	82	550	536	0	4142	3531	33	165	927	0	2.68742
107135	90534	81	40120	34851	77	60777	51344	79	410	381	0	3156	2679	28	-239	267	0	2.69344
64930	66041	68	20374	20602	46	25524	24323	62	376	423	0	1515	1465	14	134	368	0	2.69545
142974	136440	85	53095	51502	79	81150	76179	81	930	944	0	4367	4262	30	689	994	0	2.69745
51788	51273	72	19405	19824	48	19314	19248	49	133	246	0	1097	1084	6	269	332	0	2.69946
41968	43905	62	19190	19634	46	16483	16875	42	3	173	0	969	979	0	199	337	0	2.70046
161089	131468	85	54016	43206	84	75938	60669	85	944	633	0	4357	3388	35	1261	1038	3	2.70146
79522	79749	72	27791	27465	70	41842	40800	72	329	346	0	2193	1964	22	12	214	0	2.70648
173121	138575	94	61231	50070	86	98011	78055	89	805	649	0	5379	4130	37	1320	1277	14	2.70949
144573	137194	90	57234	55658	77	80169	76118	79	802	751	0	4324	4212	31	695	882	0	2.71049
109906	106849	76	48246	47016	74	58221	57037	74	708	672	0	2997	2938	26	812	1418	11	2.7125
103489	93130	91	40743	36552	77	50939	44189	77	685	771	0	2936	2662	27	1401	769	0	2.7135
101450	98084	81	39903	38724	74	47564	46889	75	727	530	0	2731	2474	25	114	684	0	2.71451
37656	39808	59	15825	16196	42	18878	18784	47	258	154	0	1048	1155	8	-393	169	0	2.71451
180876	142192	89	49831	39332	86	107945	83361	88	991	729	0	5824	4539	40	1242	1163	6	2.71551
230608	174516	95	88302	65564	94	103298	77534	94	1296	921	0	5741	4177	41	825	630	0	2.71852
202017	155760	105	77110	62279	89	106167	82318	91	1245	883	0	5800	4763	38	1238	543	0	2.71952
175040	150782	99	92710	80299	84	69038	59276	84	851	791	0	4014	3432	32	236	385	0	2.72353
64371	63667	72	17299	17417	45	29146	29178	69	298	397	0	1497	1506	16	292	560	0	2.73357
309589	200825	108	103842	67821	106	182301	119624	108	1631	1085	10	9689	6324	51	-254	298	0	2.73557
70366	69409	72	23571	23822	56	37308	37016	69	224	246	0	1840	1976	18	777	747	0	2.73657
86918	74636	89	34056	29614	77	48820	42210	78	426	252	0	2614	2572	25	-580	112	0	2.73958
302679	251506	111	132010	110138	108	288314	236494	111	2650	2094	25	15998	13120	59	1806	1569	19	2.74059
50983	47406	77	24049	22738	59	25015	23499	68	243	248	0	1440	1197	11	-324	113	0	2.7446
142720	128145	98	59417	52931	82	75317	67590	84	1002	849	0	4099	3560	32	752	1092	7	2.7446
105347	98046	83	38999	36135	77	48989	45748	77	539	389	0	2864	2509	26	5	315	0	2.7456
61375	62168	72	23003	23386	52	26985	27163	68	64	222	0	1427	1442	14	528	834	0	2.74962
73402	71643	72	28801	28126	70	32325	31292	71	138	275	0	1854	1720	18	215	568	0	2.75162
114510	113959	82	39342	39357	73	71913	69042	75	853	797	0	3992	3981	29	481	319	0	2.75162
43712	45055	68	13529	13756	40	21034	21361	50	237	169	0	1147	1126	8	575	880	0	2.75162
369089	227962	190	129720	83196	164	215187	135311	173	2899	1853	22	11903	7547	58	774	494	0	2.75965
278053	222211	97	113707	93643	96	238827	194763	98	2581	1572	23	12450	10491	50	519	987	0	2.76065
95144	92854	78	35329	35192	72	47321	45733	73	543	657	0	2902	2748	25	1300	1254	12	2.76165
65445	66050	71	26131	26610	69	26711	26487	68	609	607	0	1323	1297	13	391	931	0	2.76266
75180	73581	76	30419	30016	70	40062	40296	71	303	390	0	2154	2007	21	-89	259	0	2.76868
61447	61410	78	23644	23802	58	28305	27594	68	350	457	0	1568	1585	16	103	410	0	2.77068
120413	100765	82	44012	37662	78	67622	56921	80	468	435	0	3646	3221	30	-8	684	0	2.77369
124605	106418	80	29823	25411	72	69176	58124	80	512	540	0	3442	2871	30	-272	227	0	2.7767
122223	116321	84	52795	51873	77	63782	60926	78	936	673	0	3774	3738	28	267	892	0	2.78172
184921	148478	89	53736	43152	83	92134	72094	86	1217	770	0	5251	4068	38	720	884	0	2.78573
390016	233752	138	124719	77762	134	214318	128030	136	1712	1172	15	11198	6704	53	1788	758	0	2.78673
170014	144692	88	68029	57306	86	70679	58692	86	521	515	0	4043	3468	32	-54	366	0	2.78773
102803	98563	76	88186	85756	76	95882	93313	76	1193	1114	7	5168	5028	34	1085	1709	12	2.78974
67359	64641	88	21911	22100	49	33401	32920	71	316	440	0	1643	1742	17	-107	343	0	2.79074
86693	85601	73	27590	27334	65	41900	40473	73	436	713	0	2302	2074	22	-265	454	0	2.79175
225676	172273	99	81227	62273	97	129050	98396	99	1335	1074	6	6515	5120	41	494	524	0	2.79175
97022	85842	78	45340	40593	76	37484	33289	75	348	436	0	2045	1803	22	-198	253	0	2.79777
38663	37436	76	13892	13912	41	16541	16394	44	274	282	0	739	754	0	87	843	0	2.79977
86118	78018	75	35898	31519	74	43295	37646	74	275	265	0	2308	2062	24	78	524	0	2.80078
201431	172837	94	113232	99605	88	86733	74110	87	1169	1180	9	4908	4286	34	168	656	0	2.80178
37589	37747	64	15844	16101	43	17284	16899	45	87	130	0	791	928	0	423	836	0	2.80479
45988	46345	70	20971	21326	48	25335	25644	61	276	213	0	1429	1483	14	-198	258	0	2.80579
127017	123013	79	29278	28954	74	75125	72982	77	830	955	0	4082	4257	28	864	1126	7	2.8098
68398	65924	78	27448	26953	69	33134	32566	70	360	483	0	1752	1899	17	224	284	0	2.81181
87841	87310	79	25452	25430	58	41901	41973	71	465	461	0	2067	2009	21	693	1241	8	2.81281
76856	69229	76	35778	31901	73	44008	39139	74	192	328	0	2364	1834	24	-726	24	0	2.81582
69763	68381	80	23917	23522	57	37091	36185	71	119	303	0	2017	1932	21	258	500	0	2.81783
120629	103277	93	48573	42730	79	50872	43290	79	370	521	0	2735	2248	26	-131	280	0	2.82184
50196	52187	70	23490	23979	54	21014	20777	56	220	204	0	1092	1311	10	-361	60	0	2.82585
22195	23114	50	6718	6989	32	10015	10436	36	156	278	0	478	528	0	284	728	0	2.82585
83864	85352	71	29842	29215	70	37228	36026	70	242	406	0	2184	2063	20	201	593	0	2.82585
41868	41393	68	13770	13935	40	13673	13783	39	88	119	0	765	700	0	-156	304	0	2.82987
86068	81278	91	33792	31350	75	45522	41717	76	517	347	0	2673	2405	26	157	343	0	2.83288
183558	143917	88	59326	46938	86	114283	87095	89	633	595	0	6179	4584	42	-135	234	0	2.83388
24946	26598	60	8516	9023	35	11449	11404	39	143	176	0	515	576	0	-19	503	0	2.83488
88333	81719	75	30820	27669	73	52537	46699	75	651	550	0	2705	2427	26	91	556	0	2.83589
79252	77635	74	31169	29900	70	42970	40901	73	593	447	0	2125	2023	22	-90	339	0	2.83789
203202	164391	90	79652	64677	88	99593	81453	88	1397	921	0	5503	4316	38	1194	691	0	2.84491
160119	144293	84	72260	63077	84	70948	61899	83	848	616	0	3811	3356	31	514	538	0	2.84592
105975	98895	81	45819	41721	76	51382	46551	76	731	571	0	2901	2818	26	561	656	0	2.84792
101984	88608	80	42815	37267	79	54961	46784	80	538	371	0	3160	2793	28	-183	350	0	2.85294
80293	77201	80	25888	24952	64	46840	45446	72	163	324	0	2445	2455	23	-59	212	0	2.85695
273329	194119	109	86829	62243	104	153935	108794	106	1422	950	0	8773	6209	47	1545	1447	10	2.85996
65081	62062	85	31343	30018	71	27197	25725	71	358	352	0	1306	1288	12	14	478	0	2.86498
103604	103447	77	27299	27369	72	51814	50459	74	719	874	0	3272	3314	26	1104	877	0	2.86598
152843	136432	85	61501	54090	81	79852	71245	81	970	872	0	4756	4311	34	1419	1580	16	2.86799
75850	74687	74	24618	24610	55	47167	46849	72	530	366	0	2361	2376	23	53	501	0	2.872
103685	92598	80	42699	37960	77	41162	35511	78	772	793	0	2395	2010	23	206	449	0	2.87501
104213	89542	82	40653	34953	78	59365	50239	79	572	498	0	3351	2768	30	434	758	0	2.87601
93638	91084	75	29821	28945	73	50760	48724	74	442	366	0	2467	2466	24	8	323	0	2.87601
65918	66539	77	26810	26837	68	37790	37903	69	319	428	0	2160	2061	20	981	1403	9	2.87802
44904	45331	63	15086	15270	42	20042	20294	54	360	309	0	1274	1134	9	-66	447	0	2.87802
69540	69422	86	24031	24034	56	39137	38418	70	371	394	0	2281	2212	22	755	579	0	2.88103
107859	106266	76	28755	28395	71	42821	41443	74	646	782	0	2380	2494	22	886	1083	3	2.88103
82699	78677	82	30628	28115	73	57742	53598	75	319	298	0	2872	2683	27	-112	244	0	2.88203
32533	34814	52	16133	16677	42	14606	14561	44	140	213	0	722	793	0	685	992	0	2.88404
150168	129437	84	46550	39113	81	63309	51808	82	690	491	0	3559	2801	31	889	548	0	2.88604
206187	161944	92	57080	44351	87	86981	67588	88	958	1012	2	4724	3696	37	24	360	0	2.88705
121435	102839	83	42873	36381	79	62076	50969	80	667	496	0	3778	3002	32	681	618	0	2.88705
69743	68901	73	27673	26909	70	36754	35595	72	361	349	0	1998	1963	20	463	568	0	2.89006
131254	125265	80	59589	57630	77	60386	57350	77	888	716	0	3483	3142	29	650	1017	2	2.89106
80385	78084	73	23898	22646	58	46548	44555	73	387	377	0	2107	2033	21	-259	275	0	2.89206
37092	38915	56	17810	18475	44	16476	16887	43	241	160	0	977	1117	7	-178	560	0	2.89206
146818	122617	87	51027	42353	81	59063	48955	81	734	524	0	3374	2941	29	132	549	0	2.89306
29438	29602	71	13030	13396	40	11602	11969	38	405	318	0	672	739	0	408	745	0	2.89407
38882	39825	68	15881	16341	44	17125	17658	43	156	306	0	884	879	0	523	680	0	2.89808
110841	101685	83	46288	41371	75	39141	34985	75	381	454	0	2411	2085	24	864	893	0	2.89908
222587	116141	122	55481	36808	120	130499	67026	122	1691	964	0	7302	3952	58	1725	1193	10	2.90109
141133	131702	81	42731	39790	78	70758	68890	78	977	946	0	4161	3817	31	855	1286	9	2.90711
241157	173047	109	68999	47417	96	156784	114446	99	1791	1159	13	8119	5533	48	1504	1018	2	2.90811
129408	124813	80	44604	43724	76	73794	72460	78	755	848	0	4002	3826	28	1337	1247	10	2.90912
90684	81510	77	37946	33862	75	33478	30009	74	572	381	0	1847	1742	20	348	463	0	2.91112
145656	131668	84	44840	39398	80	93762	84905	82	1041	753	0	4721	4292	33	439	633	0	2.91614
210025	162611	93	59955	45986	90	133249	104147	93	1135	834	0	6983	5403	43	133	413	0	2.91714
150314	131247	93	51477	44241	82	84318	72950	84	610	806	0	4529	3727	34	955	575	0	2.92115
121314	110900	82	44557	38708	78	57085	49291	79	604	491	0	3157	2635	29	381	542	0	2.92216
129755	118576	80	44617	41943	77	62658	61226	76	1114	983	0	3574	3401	29	1262	1431	11	2.92918
116952	112679	78	44578	43307	76	56511	55069	76	771	768	0	3221	3173	26	-186	333	0	2.93419
138760	131349	93	51403	49551	77	76608	72061	78	899	903	0	4573	4094	33	750	849	0	2.93921
59822	60444	70	18202	18533	45	25407	25950	67	246	404	0	1442	1323	13	445	578	0	2.94322
180023	155367	90	87219	76681	86	96976	84208	86	1110	1077	6	5494	4875	36	883	699	0	2.94322
58856	55216	72	28033	25421	64	30019	26975	72	383	286	0	1632	1540	17	369	651	0	2.94423
134323	128952	79	48165	44663	78	60914	56855	78	497	566	0	3371	3191	27	373	612	0	2.94723
77883	76644	74	28555	26852	72	44273	42550	73	563	536	0	2125	2092	21	-208	294	0	2.95325
87793	78915	78	31824	28100	76	38486	33278	76	507	406	0	2252	1869	24	-115	237	0	2.95426
180503	153489	93	114557	103313	87	126165	112117	87	1704	1320	16	7215	6545	40	990	999	0	2.95927
109997	89786	86	41322	33848	79	46369	37462	80	624	454	0	2395	1907	27	-197	220	0	2.96028
91834	82572	81	42511	38113	75	40955	36122	75	408	410	0	2470	2078	26	-141	214	0	2.96429
100655	99537	75	37773	37471	73	46120	45834	74	500	651	0	2555	2286	24	1088	761	0	2.96629
78882	72840	75	34273	31092	74	33464	29876	74	312	312	0	1643	1577	17	29	470	0	2.97031
33051	35027	54	12215	12469	39	16770	16856	47	367	242	0	908	924	0	562	566	0	2.97733
193659	147081	94	66472	52626	87	101289	75885	88	1475	960	0	5409	4105	39	251	570	0	2.98034
173590	135435	88	54399	42830	85	95527	72929	87	863	591	0	5268	3941	39	233	508	0	2.98435
102712	101917	76	34258	34332	72	47214	45139	73	508	650	0	2576	2595	23	666	750	0	2.99037
40065	42113	58	16713	17121	42	22184	21579	54	120	208	0	1181	1219	10	433	587	0	2.99137
85970	85649	74	28898	28377	72	51574	49377	74	547	578	0	2448	2283	24	-399	175	0	2.99238
47991	48648	68	19960	20310	46	20190	19978	51	360	265	0	1209	1308	11	-312	50	0	2.99338
36232	37274	59	14744	15042	42	17304	17728	45	91	212	0	887	894	0	73	401	0	2.99338
83196	81708	76	34716	32916	71	33721	31704	71	391	366	0	1871	1667	19	385	551	0	2.99739
59002	60229	70	18756	19135	46	33745	34505	68	65	179	0	1697	1663	15	-11	221	0	2.99839
176039	141895	89	73640	59108	85	101764	79975	87	935	772	0	5265	4189	36	-57	506	0	2.99839
57155	58128	79	25531	25599	63	22046	22713	53	276	295	0	1316	1234	11	-95	415	0	3.00742
92977	78875	89	37028	32359	76	39557	34492	76	157	361	0	1956	1641	20	689	872	0	3.00943
90267	87519	86	32914	32836	72	38220	37718	73	759	548	0	2295	2386	22	591	547	0	3.01445
134202	115558	86	53604	47231	80	52185	44346	81	660	471	0	2700	2343	27	341	611	0	3.01445
142606	124136	91	58590	50831	81	52899	45451	81	702	601	0	2940	2320	29	78	292	0	3.01645
62188	61297	83	22414	22662	58	27303	27856	69	283	180	0	1230	1344	13	1	319	0	3.01846
103659	102844	73	43660	43245	73	54666	53829	73	469	520	0	3091	3182	25	-369	396	0	3.01846
151041	125889	89	60953	51606	82	73670	62427	82	807	686	0	4020	3313	34	399	478	0	3.02347
109979	100450	82	46565	42125	76	48049	43111	76	648	600	0	2657	2637	24	250	553	0	3.02548
193693	145398	97	60957	46135	87	91590	69010	88	1456	1171	12	5100	3754	37	659	919	0	3.02648
112894	93425	81	48492	40733	80	55417	44909	81	581	523	0	3082	2624	29	-207	281	0	3.02648
164771	127459	93	58028	45626	84	91417	72030	86	841	632	0	4746	3649	36	1008	728	0	3.03852
37995	38250	67	16315	16588	43	20057	19978	47	91	201	0	1210	1189	10	110	330	0	3.04253
56161	57280	72	34426	35305	68	29443	29734	64	348	480	0	1502	1523	15	671	638	0	3.04554
104310	92247	81	39482	34696	77	55898	47503	78	630	540	0	3000	2606	28	1048	981	0	3.04554
62264	60953	73	23657	23357	58	28305	28449	68	298	261	0	1402	1480	14	-326	273	0	3.04655
78412	75637	86	28435	27877	66	33515	32985	70	331	466	0	1636	1642	16	476	495	0	3.04655
115376	102680	82	54615	48324	78	48463	41288	78	373	397	0	2539	2166	26	-58	835	0	3.04655
93769	79683	94	37735	32673	76	45751	39570	78	383	398	0	2443	2094	23	-146	425	0	3.04755
245026	183982	97	85119	63904	94	116055	86352	96	985	701	0	6249	4845	40	438	580	0	3.04956
287675	219161	103	99240	80130	96	159428	119164	98	1937	1260	15	8794	6842	46	-291	492	0	3.05056
197843	148334	92	67916	51593	89	120157	89395	91	1065	839	0	6435	4802	43	1071	772	0	3.05357
119379	118523	77	46207	45652	75	65818	63829	76	591	669	0	3359	3416	25	307	863	0	3.05357
41823	42672	60	19211	19341	48	17423	17347	45	247	326	0	846	907	0	-344	47	0	3.05557
101225	101383	74	28557	28327	71	58805	57373	75	606	598	0	3459	3253	28	482	1097	5	3.05557
151883	126864	86	57172	48382	82	82947	67214	84	985	613	0	4480	3686	34	-524	108	0	3.05557
115728	96872	83	46373	39472	80	53764	44193	81	952	553	0	2984	2574	27	227	309	0	3.05959
206665	156566	93	74240	56748	90	100171	76882	91	1346	871	0	5150	3897	39	370	495	0	3.05959
190824	151831	95	66782	53193	86	101225	78645	88	1080	670	0	5696	4447	39	744	595	0	3.05959
58890	60654	69	20581	20680	48	26425	26117	66	305	302	0	1423	1417	14	-182	227	0	3.0646
111511	107700	79	39722	39084	73	64986	63774	75	658	621	0	3397	3527	26	568	759	0	3.06761
128547	124558	77	56234	54870	75	78305	75940	76	1345	1437	13	4601	4601	31	925	882	0	3.07363
111930	109260	78	38431	37834	74	57468	55803	75	764	826	0	2793	2860	25	162	622	0	3.08065
222279	172529	93	63533	49244	89	132247	101836	91	877	732	0	7132	5458	43	832	875	0	3.08467
125986	111963	84	49507	44327	79	57833	50764	80	642	541	0	2984	2488	29	-14	287	0	3.08467
177189	142880	100	52693	42683	85	99339	81073	87	961	600	0	5178	4260	37	654	646	0	3.08767
69856	67085	77	26496	24860	65	37532	36007	71	464	200	0	2061	1829	21	23	268	0	3.08968
96594	97850	74	36003	35884	73	49848	48348	74	805	651	0	2876	2770	25	1085	715	0	3.09169
118531	115582	77	46610	45617	76	63952	62317	76	875	780	0	3491	3373	28	1155	1124	6	3.10774
56319	54992	81	22672	22823	54	22029	21886	53	356	415	0	1293	1356	14	65	718	0	3.10874
96307	95766	75	49014	48534	74	51593	51073	74	479	694	0	2782	2736	24	754	1234	8	3.10974
100768	100584	91	41034	40712	72	61798	60500	75	521	636	0	2858	2850	25	412	748	0	3.11175
173506	145233	86	78922	66395	85	93417	77795	86	893	688	0	4887	4197	34	508	653	0	3.11175
155545	126078	87	62978	52410	84	67880	56900	84	1071	739	0	3920	3388	32	536	805	0	3.11476
73330	69976	74	27991	25685	65	33128	30725	71	390	310	0	1885	1776	19	629	657	0	3.11877
58096	63356	45	25965	26300	57	21503	21544	49	202	318	0	1172	1041	5	-418	153	0	3.11877
145072	139887	94	56073	54544	77	89478	87112	79	1017	928	0	5214	4908	34	452	782	0	3.12379
68696	64286	73	25575	23951	58	33307	31457	72	365	314	0	1551	1564	17	24	301	0	3.12579
112431	105332	85	36516	35530	75	51621	48777	76	741	778	0	2812	2607	26	569	518	0	3.13081
148900	131042	84	55108	48081	81	87745	78265	81	866	809	0	4635	4363	33	896	483	0	3.13081
133322	119100	82	46265	40804	79	76783	68006	81	607	471	0	4066	3622	32	740	664	0	3.13181
39653	40041	68	17426	17728	44	16588	17089	45	1	146	0	902	1103	7	-147	291	0	3.13282
54024	54380	76	18280	18379	45	30525	30655	69	287	309	0	1586	1559	16	36	287	0	3.13382
329519	240207	123	144176	116755	112	335795	263230	114	3933	2947	33	18112	14313	64	1188	1257	11	3.13583
144727	138898	95	44972	43701	77	69199	66836	78	1553	1639	15	4192	3857	30	597	602	0	3.13984
85801	77825	76	38202	34092	75	46971	41445	77	611	406	0	2605	2272	24	1045	1014	2	3.14385
151521	126240	88	66093	56360	83	61215	51224	84	620	497	0	3637	3064	30	1204	906	0	3.14686
69142	68560	70	22402	22374	52	36972	36209	70	364	463	0	2036	2025	20	197	253	0	3.15689
137912	131640	89	53605	51475	76	76717	74068	78	1002	792	0	4133	4010	29	901	1376	9	3.15689
191135	147596	91	68885	54216	88	77997	58295	89	719	558	0	4574	3167	36	314	421	0	3.1599
49825	50458	64	21371	21542	51	20559	20498	47	427	318	0	1051	977	0	-184	226	0	3.16191
85989	77856	83	30736	27639	73	50463	46194	75	444	460	0	2723	2442	26	45	573	0	3.16492
282891	203931	110	94294	69216	102	190384	134381	104	1442	974	0	9934	6819	50	311	853	0	3.16692
137195	127300	81	47540	43627	78	56727	52148	78	917	836	0	3194	2843	27	620	825	0	3.17394
58380	59418	69	25625	25541	60	27911	28125	64	207	373	0	1605	1524	17	-228	306	0	3.17394
84086	80633	74	36628	33764	74	43774	41349	74	653	581	0	2446	2337	22	1059	1085	5	3.17595
63865	63547	71	19759	20202	47	28530	28008	69	212	385	0	1526	1444	15	-197	295	0	3.17796
127919	112634	88	46367	40367	78	53120	46022	80	482	506	0	3191	2777	26	77	510	0	3.17796
91846	87808	76	31630	30188	74	45261	43527	74	693	790	0	2340	2367	22	46	637	0	3.18197
85104	83033	75	33002	32980	71	28763	28004	71	168	270	0	1676	1665	17	-417	152	0	3.18197
50625	52296	73	22878	23147	51	20531	20938	50	454	315	0	1055	1083	6	20	368	0	3.18598
235735	197979	93	105978	91873	90	123019	105286	91	1750	1610	19	7345	6283	41	651	1253	8	3.191
118934	96687	82	45147	38154	80	70216	56791	81	670	445	0	3711	3064	32	-213	497	0	3.192
127167	102198	86	47398	39322	80	75707	59629	83	710	487	0	4182	3366	33	193	507	0	3.192
66404	64097	73	24946	23167	56	27928	25688	70	141	208	0	1539	1359	14	-34	334	0	3.193
70277	63754	74	26893	23995	71	36229	32726	73	529	342	0	2166	1935	21	1399	1445	9	3.19702
115581	113836	77	36891	36126	74	63186	61126	76	808	924	0	3728	3499	29	951	1928	11	3.20003
107860	97723	79	37904	33365	76	56041	47116	79	806	608	0	2799	2376	27	569	465	0	3.20003
199023	162879	96	87853	72389	89	90077	74984	88	921	859	0	4926	3943	36	769	946	0	3.21909
103889	89451	96	40418	35658	78	41369	35839	78	500	388	0	2468	2215	24	8	422	0	3.22009
111014	107127	81	62101	61395	75	63123	61635	75	707	706	0	3574	3480	28	379	981	0	3.2221
204461	165509	88	89622	75402	88	91927	76737	88	1079	939	0	5228	4304	36	794	1204	8	3.2231
47036	46512	69	15263	15529	42	22628	22558	59	366	305	0	1055	1087	7	41	293	0	3.22611
128225	124341	80	47509	46066	74	58379	56053	75	816	780	0	3134	3172	26	321	668	0	3.22711
107002	93758	84	42153	37823	76	51986	45575	77	330	347	0	2810	2555	26	-702	0	0	3.23714
95857	95674	76	43270	42955	73	57338	57129	74	806	740	0	3063	3020	25	332	249	0	3.23714
144988	126808	99	52319	48593	81	74478	65290	81	1006	926	0	3984	3685	30	310	615	0	3.24015
183474	150389	88	66751	54854	85	77644	61645	85	891	634	0	4089	3446	32	-370	185	0	3.24015
75008	76188	72	28179	28841	57	45737	45841	71	517	416	0	2197	2114	22	-273	113	0	3.24015
378580	237292	128	111242	69712	126	242382	147753	129	2054	1182	20	12631	7773	58	1540	1815	14	3.24316
64286	61152	87	16907	16907	44	26055	26224	62	265	176	0	1423	1677	15	-120	218	0	3.24416
238099	180451	95	79206	59393	92	138517	103402	95	1487	1047	6	7584	5735	43	1281	1290	10	3.24517
175841	138687	89	53421	42567	85	97036	75722	87	923	625	0	5124	3878	37	110	448	0	3.24517
131903	101812	88	50315	40537	81	64840	49744	82	710	587	0	3452	2637	33	171	498	0	3.25119
190122	154166	94	82017	67389	87	96627	79359	88	1053	816	0	5209	4119	35	1360	1013	2	3.2552
174209	150702	88	99339	88111	84	104150	92173	84	1418	1145	10	6090	5317	37	189	585	0	3.26122
149207	117901	94	49124	38734	83	67786	53428	84	786	701	0	3832	3195	31	-336	416	0	3.26222
73584	73867	71	23961	24297	55	33194	33581	69	309	345	0	1866	1845	19	717	607	0	3.26222
56072	57303	76	22396	22628	54	28070	28431	68	472	416	0	1584	1552	15	-76	550	0	3.26322
106258	97682	79	35172	31484	76	57269	51762	77	506	578	0	3045	2900	27	1272	962	0	3.26322
186910	156167	89	75988	64183	88	98666	81268	89	1311	962	0	5502	4480	37	966	1505	11	3.26423
155960	130739	87	64351	53818	84	74138	61373	85	1126	848	0	3872	3644	30	1327	1008	2	3.26423
187786	149377	90	70349	57478	88	111551	88019	89	1392	1002	1	6361	4865	40	1863	1495	11	3.26623
84306	76882	82	34888	31368	74	49427	44911	75	719	521	0	2843	2508	26	923	868	0	3.26824
75245	75792	73	27937	27833	70	36779	36273	70	343	499	0	1859	1968	18	-241	288	0	3.26924
148886	139226	81	56941	52105	79	88681	83594	81	901	957	0	5091	4594	34	16	664	0	3.26924
183284	145075	87	66133	51370	85	97638	75591	87	1336	1086	8	5261	4235	38	1002	661	0	3.27025
30369	32381	45	8505	8798	35	14624	14859	41	156	240	0	701	728	0	491	883	0	3.27125
112147	110598	75	36205	35829	73	68412	66320	76	1042	875	0	3626	3615	28	2296	2065	16	3.27526
90808	90270	78	32131	31582	71	38728	37901	71	460	339	0	2249	2137	23	32	399	0	3.27526
174042	145627	104	61041	50276	84	100049	86897	86	1414	1181	12	5648	5071	37	1709	1750	20	3.27627
101739	100681	76	40562	40227	73	56553	54501	74	780	648	0	3000	2969	25	962	1473	12	3.27727
95599	95005	74	36992	36940	72	48378	47535	73	814	830	0	2644	2550	24	616	669	0	3.28329
169585	146381	87	60455	51241	84	94937	83564	85	930	1014	3	5191	4594	34	1413	1293	14	3.29131
262260	196497	95	83279	61072	95	161046	117937	97	1252	846	0	9055	6573	48	723	720	0	3.29232
44782	47059	58	12024	12393	39	24057	25282	53	313	299	0	1138	1059	6	-361	133	0	3.29332
119673	116996	78	61226	60248	76	75310	72989	76	961	876	0	3975	4136	28	2384	1612	22	3.29934
20363	20588	50	7248	7517	33	11618	12014	38	127	167	0	674	663	0	-314	486	0	3.29934
355448	242816	135	123344	85705	130	215632	151027	132	2111	1489	23	11431	8070	50	836	1152	7	3.30034
50070	49869	71	15697	16069	42	21091	20966	50	115	147	0	1106	1115	8	43	483	0	3.30536
98551	98154	85	25337	25404	61	77002	75586	74	885	996	0	4030	3979	29	1391	1113	5	3.31138
119113	115322	79	49897	48103	76	71361	68837	77	679	737	0	3812	3592	29	628	866	0	3.31238
85786	75948	80	38716	35250	76	45446	39456	77	415	375	0	2433	2219	24	642	408	0	3.31739
52722	53929	68	19679	19960	48	25471	26119	59	213	176	0	1352	1339	13	176	452	0	3.3194
49099	49413	64	17710	18199	44	22491	22619	53	133	259	0	1000	953	0	7	733	0	3.3204
128019	120201	81	68709	64303	79	71686	65957	80	953	1024	4	4176	3836	32	157	467	0	3.3204
80867	81486	72	30675	30718	70	43879	43349	71	535	394	0	2260	2488	21	417	491	0	3.32642
85185	85802	73	35132	34885	72	46121	45351	72	403	439	0	2221	2200	21	1332	963	0	3.33044
136132	114612	89	43386	36625	80	79665	66995	82	724	516	0	4327	3727	33	-360	190	0	3.33144
100231	88401	87	34992	30414	75	49539	43131	77	618	405	0	2751	2487	25	375	396	0	3.33746
49061	50397	68	20249	20318	48	23099	23190	55	161	152	0	1378	1452	13	419	490	0	3.33746
55891	57269	71	23278	23491	59	24419	24373	61	356	266	0	1415	1363	13	-430	109	0	3.33946
226046	169766	99	70680	53623	91	128893	94761	93	1077	864	0	6496	4529	43	-249	430	0	3.34348
130823	112342	83	45159	38853	79	67511	57899	80	580	455	0	3560	3236	29	1032	1102	5	3.34649
89902	92727	74	23275	23668	51	40674	40729	72	625	496	0	2159	2320	20	198	388	0	3.34649
47202	45840	72	13187	13440	40	21703	21447	51	266	255	0	1210	1183	8	429	813	0	3.34749
68676	66179	78	26989	26649	66	30813	30500	70	330	501	0	1658	1601	17	951	854	0	3.34749
224827	176385	97	77683	61543	93	102644	80492	94	1151	706	0	5706	4389	39	921	846	0	3.34849
175045	145355	87	69171	58186	84	90690	74951	84	827	779	0	5238	4189	38	728	817	0	3.34849
55171	56378	68	23251	23650	50	22605	22942	50	277	384	0	1400	1319	12	110	431	0	3.34849
191518	153012	92	60128	47551	87	99818	79773	90	1520	1213	12	5475	4540	38	948	877	0	3.3515
98878	98332	74	38461	38303	72	54096	53272	73	960	804	0	3056	2851	26	165	656	0	3.3515
78037	73048	72	30516	27933	68	48261	44623	75	155	167	0	2824	2308	27	-315	319	0	3.3515
20151	20224	51	9040	9349	36	7640	8218	34	27	140	0	424	547	0	62	362	0	3.35351
125631	124325	77	36313	35405	75	72804	70719	78	817	1077	5	4230	4149	30	453	849	0	3.35953
124292	122026	77	51860	50194	75	52665	51031	75	785	715	0	3114	2926	26	233	443	0	3.36053
374739	250014	141	188593	137455	135	345821	247280	138	3395	2765	29	18854	13534	66	-497	965	0	3.36153
161320	134615	84	53242	44449	84	64104	52826	84	755	534	0	3698	3211	31	1165	1037	3	3.36254
113578	97124	88	43586	37392	78	55260	45973	78	390	292	0	3116	2804	27	163	234	0	3.36655
63176	60601	73	26228	25433	67	34570	32830	71	313	309	0	1633	1768	17	-44	488	0	3.36855
84485	79967	77	31206	28198	73	39732	36362	74	534	581	0	2040	2050	19	476	606	0	3.36956
54725	53556	70	18566	18966	48	25031	24765	55	180	224	0	1251	1252	11	-20	577	0	3.37056
104065	104300	78	20492	20402	50	63754	63520	73	602	782	0	3604	3349	28	1415	2046	14	3.37257
232146	171727	97	77306	57813	91	92315	66116	92	1811	1257	19	5507	4012	40	1065	1014	3	3.37658
100901	102647	74	22598	22441	53	62704	61612	74	732	896	0	3223	3406	26	614	660	0	3.3816
97734	96725	75	48758	48949	73	58743	58509	74	653	734	0	3277	3262	27	253	704	0	3.3826
38095	41805	48	12761	13216	40	22329	22430	54	200	190	0	1289	1324	12	362	551	0	3.3846
130878	124155	79	38575	34916	76	52330	46306	77	523	577	0	2985	2589	27	-24	279	0	3.3846
356728	211490	197	121592	67951	180	208767	130465	183	2388	1569	17	11292	6913	66	1696	1384	9	3.39062
85951	84640	75	26016	25275	60	48240	47099	73	520	543	0	2407	2433	22	168	472	0	3.39464
124357	107181	83	45528	39249	78	59207	49491	79	657	435	0	3224	2686	30	513	515	0	3.39965
101897	99994	78	33381	32773	73	63085	60901	76	893	765	0	3289	3091	27	170	407	0	3.39965
349765	237023	129	132163	95227	121	301062	214727	124	3125	2241	28	16924	12260	63	1764	1915	14	3.40266
53729	53468	71	21261	21096	50	29285	29248	68	188	303	0	1741	1448	18	46	486	0	3.40868
417753	251162	138	136854	81651	135	284755	167473	138	2758	1584	31	15083	8849	63	1593	1044	4	3.4137
104803	89045	82	37854	32248	77	60562	50997	79	519	499	0	3394	2859	31	531	736	0	3.4147
70614	68628	75	23894	23843	54	36715	36658	70	217	180	0	1926	2059	19	243	687	0	3.42373
24278	23448	63	6031	5996	32	11649	12128	38	174	147	0	495	552	0	214	635	0	3.43075
143186	126090	88	52193	45379	80	65093	57364	80	818	904	0	3710	3069	31	196	480	0	3.43075
174428	144326	89	59196	48691	82	92185	77336	84	1145	801	0	4821	4072	35	37	414	0	3.43075
79010	74216	73	32084	29287	73	34676	30815	74	434	503	0	1934	1658	20	131	327	0	3.43075
129880	108190	90	41104	33107	83	67490	55288	85	829	586	0	3518	2849	31	518	533	0	3.43075
70499	71103	70	24020	23071	50	36327	34380	72	483	504	0	1868	1746	18	-118	430	0	3.43075
95451	86923	77	40799	37122	75	35350	31087	76	344	398	0	1615	1498	17	-205	210	0	3.43175
61315	61379	70	21223	21395	51	26198	26839	60	152	315	0	1470	1259	13	379	674	0	3.43376
36754	39444	56	13524	13732	40	16364	16615	44	231	303	0	958	990	0	-541	56	0	3.43777
81954	79840	74	29320	28240	71	35025	33890	72	532	483	0	1848	1781	18	129	381	0	3.43978
75896	72286	77	24883	24644	61	27560	27000	69	314	275	0	1396	1646	16	171	484	0	3.44078
86050	87248	72	35995	36242	71	44781	44807	72	862	769	0	2315	2301	22	621	714	0	3.4478
116150	102264	82	39897	34581	76	57868	50104	78	635	522	0	3477	2990	30	40	477	0	3.45382
62621	60618	71	25761	24365	60	29280	27914	70	268	322	0	1801	1649	18	-114	430	0	3.45482
160447	136234	90	42819	34970	81	63733	53606	83	705	665	0	3251	2800	30	-36	784	0	3.45482
60026	59842	80	21205	21253	49	23501	23193	55	134	155	0	1107	1185	10	37	499	0	3.45683
189218	151612	90	74856	61107	86	92465	71987	88	856	812	0	4277	3416	35	332	701	0	3.46185
111876	94645	81	43426	36871	79	71021	61071	80	753	592	0	3759	3376	31	60	371	0	3.46185
134695	121012	81	52339	45699	81	62700	55861	81	869	734	0	3631	3172	31	549	505	0	3.46887
84111	84227	72	25594	25758	59	36627	36546	71	439	617	0	2052	1965	19	166	786	0	3.46887
90336	84901	77	32609	30305	76	51289	48823	76	529	455	0	3086	2951	26	-209	344	0	3.47088
192687	154331	87	62398	49730	86	123867	96273	89	1435	1266	12	6102	4798	40	1021	818	0	3.4779
65034	66944	74	21950	22417	49	25696	25792	68	213	264	0	1305	1348	13	1089	904	0	3.4779
103000	103574	77	36231	36314	73	59763	58761	74	673	586	0	3273	3345	26	1495	1810	16	3.4779
221257	156480	92	71521	50969	90	145408	100932	93	824	642	0	7610	5267	46	64	506	0	3.4799
79437	77200	74	28280	26778	71	47591	46193	72	286	349	0	2491	2412	23	956	949	0	3.48091
36355	36243	67	17121	17563	44	13966	14095	40	84	118	0	966	963	0	52	263	0	3.48191
144001	130568	84	51440	46400	80	62319	55290	81	737	608	0	3457	3075	29	462	826	0	3.48191
40416	41896	59	16428	16559	43	16217	16238	42	374	252	0	918	852	0	-263	82	0	3.48893
132192	117091	84	57139	50887	80	57489	50645	80	842	723	0	3273	2871	30	826	677	0	3.48993
45014	46635	67	18132	18673	44	13935	14094	41	370	283	0	646	747	0	419	691	0	3.49194
249801	180278	100	81438	58791	97	152981	110516	98	1486	1047	10	7744	5468	45	-19	336	0	3.49495
218941	181585	92	83549	68153	87	94156	75357	88	1170	1013	4	5255	4182	36	-108	524	0	3.49495
151073	134071	82	71922	63598	80	96521	85764	81	1409	1083	7	5236	4558	36	1198	1437	17	3.49495
152078	127941	85	65850	54698	82	80019	66239	83	723	624	0	4316	3407	34	419	461	0	3.49495
85781	86184	71	29955	30276	61	52136	51529	72	588	766	0	2839	2986	24	219	560	0	3.49595
31753	31017	77	10819	10863	38	13854	13933	41	112	180	0	692	678	0	93	347	0	3.49595
253872	176782	103	93421	66001	101	142967	94890	103	899	762	0	7532	5008	46	821	1050	4	3.49997
253641	183554	112	85839	62105	93	139384	99972	94	1547	1074	9	7641	5682	45	-91	615	0	3.50398
26648	26442	49	14319	14724	42	12361	12490	40	150	214	0	788	853	0	479	461	0	3.50498
144999	131513	90	55577	50657	80	85925	76207	82	1216	1110	7	4958	4407	34	1160	1431	10	3.50799
422846	290222	141	220210	161005	139	429257	316766	141	4123	3065	34	22163	16736	68	220	1022	3	3.50899
40923	41016	69	16954	17233	43	19045	19190	48	246	154	0	1128	1180	9	-86	138	0	3.511
301386	204013	105	99589	66576	103	165463	111922	104	1619	1155	12	9421	6396	50	906	790	0	3.51301
204568	172066	89	101191	85864	89	125611	109329	89	1413	1575	17	7354	6496	40	1081	914	0	3.51301
116188	107767	79	60797	55083	78	45243	41395	77	412	503	0	2437	2241	24	118	418	0	3.51702
37860	38392	68	16531	16937	42	17647	17916	44	13	128	0	959	894	0	-234	188	0	3.51802
164145	135263	84	64324	53447	83	81875	63523	85	848	613	0	4557	3571	36	-531	140	0	3.52204
252144	184532	111	100648	74565	96	137219	101589	98	1652	1438	17	7547	5432	43	1888	1891	17	3.52404
126117	123686	79	44561	44042	75	71335	70137	76	862	706	0	3956	3864	29	684	872	0	3.52404
122077	103966	85	42692	36077	79	74213	60909	81	582	614	0	3756	3214	31	-351	51	0	3.53106
202338	162952	97	74014	59720	86	101518	80657	87	1269	1010	3	5799	4432	39	512	870	0	3.53307
90004	88151	74	27548	27579	67	37728	38370	72	624	585	0	2162	2314	21	-412	246	0	3.53508
55320	54257	70	17984	18099	46	28527	28382	67	185	206	0	1424	1507	15	20	327	0	3.53508
83920	77283	77	35591	31702	74	31786	28420	74	469	530	0	2044	1910	20	775	510	0	3.53508
86644	77333	82	30359	27001	74	34800	30781	74	459	336	0	1972	1756	20	-25	204	0	3.53608
47899	49223	67	20949	21467	48	20257	20767	45	344	322	0	992	785	0	-250	376	0	3.53608
61277	57742	65	26619	24353	70	28146	26514	68	426	264	0	1587	1366	15	579	942	0	3.53708
184253	144508	88	71923	56310	88	96378	73855	88	1107	1027	4	5423	4371	38	457	631	0	3.53809
100289	96869	78	40766	38968	74	49607	47464	75	369	244	0	2723	2606	25	53	385	0	3.55012
70623	68144	71	26363	25773	67	41553	39012	72	433	395	0	2230	2046	22	153	474	0	3.55113
53833	53774	70	21235	21105	51	25578	25010	66	137	265	0	1544	1503	14	49	394	0	3.55213
112445	114175	77	32706	32494	73	59779	59094	75	669	795	0	3405	3263	27	443	405	0	3.55514
145851	123037	86	50729	42548	83	93129	78747	85	873	667	0	4738	3892	37	410	397	0	3.55514
163642	131572	84	59341	47287	83	81065	64185	84	663	443	0	4224	3552	33	206	560	0	3.56116
185192	152491	103	60351	50167	86	93232	77566	87	1654	1394	15	5283	4457	37	424	458	0	3.56116
152460	136136	82	48363	42162	81	77621	68148	81	1056	854	0	4633	3990	33	545	801	0	3.56918
146430	139502	77	51638	48206	77	70632	65910	78	1076	951	0	3940	3477	30	1032	767	0	3.56918
72719	65701	79	28215	25849	72	34440	32020	74	399	351	0	1943	1784	21	23	481	0	3.57019
117610	98596	98	41977	34975	81	58470	48251	84	412	597	0	3613	3258	30	-602	178	0	3.57019
223569	166587	99	69607	53424	92	112849	84913	94	998	835	0	5940	4296	40	47	722	0	3.5742
83873	74189	82	33588	29677	74	39916	35983	74	196	315	0	1986	1839	20	185	524	0	3.57921
148424	119494	89	51992	42713	84	80676	65013	85	894	619	0	4510	3508	36	80	259	0	3.58022
55772	55035	71	25641	26165	64	25326	25165	62	300	325	0	1551	1516	15	-103	324	0	3.59025
202073	150643	91	65277	49380	89	101599	74439	92	883	767	0	5303	3813	39	574	677	0	3.59226
73391	66833	87	32063	29543	73	34682	32172	73	224	228	0	2134	2035	21	1082	894	0	3.60128
83469	74435	74	37541	32543	75	35417	30857	75	472	429	0	1942	1698	22	397	465	0	3.60229
93085	82422	79	41808	37339	76	41891	36924	76	391	495	0	2237	1973	23	432	544	0	3.60329
54843	56098	63	17318	17652	44	30056	29723	69	306	320	0	1679	1611	17	537	587	0	3.60429
45335	47322	62	19758	20073	50	24226	24844	61	430	451	0	1150	1226	11	18	439	0	3.60429
148830	128369	99	60848	53258	82	54116	45911	82	774	574	0	2882	2363	26	-182	196	0	3.60831
116445	112374	78	56063	53696	76	62769	57931	76	616	560	0	3302	3187	28	214	585	0	3.60931
117142	96521	83	49172	41213	80	51022	41240	80	610	503	0	2999	2692	27	-167	435	0	3.61031
336191	229352	130	100372	66215	125	242409	168691	127	2111	1668	21	12313	8849	54	1429	1384	12	3.61031
45267	45762	69	19299	19672	47	20309	20598	48	224	177	0	1196	1178	9	-313	123	0	3.61533
49204	48743	75	19628	20247	45	19721	20405	46	174	181	0	1220	1117	8	-79	302	0	3.61533
197379	158132	92	61687	48069	87	90693	72864	89	887	875	0	5031	4022	36	958	783	0	3.61934
118511	116849	77	79391	77315	77	47546	45787	75	606	675	0	2893	2898	24	604	451	0	3.62034
351897	214569	126	116576	71919	125	226405	134223	127	1831	1271	13	12408	7540	57	820	696	0	3.62235
138020	134755	78	53671	52505	77	73831	71215	78	959	961	0	4179	3975	30	385	686	0	3.62235
52165	53051	70	12704	13244	38	27209	27422	61	519	361	0	1417	1436	13	-426	0	0	3.62235
65998	66643	68	23746	23504	56	34116	33573	70	369	464	0	1732	1744	18	637	891	0	3.62536
161620	140034	87	62497	54247	84	84411	73856	83	1188	1102	7	4661	3849	34	978	1321	11	3.62737
163122	132129	88	62065	50353	84	96123	78990	85	834	674	0	5178	4271	37	895	1139	5	3.63238
37796	37310	77	15291	15433	43	16979	17358	44	299	228	0	1054	933	0	-205	154	0	3.63338
56859	54690	71	20497	20618	49	21489	21717	48	236	282	0	971	958	0	-374	74	0	3.64241
163693	133879	85	49526	40146	83	75401	62209	84	858	678	0	4245	3511	33	162	686	0	3.64643
276415	199800	99	88927	64726	95	177392	125503	98	1500	1006	2	9204	6481	48	1203	1195	7	3.64843
393035	249055	133	172027	107947	133	345416	214850	135	3910	2258	37	19221	11811	69	3434	3328	31	3.64843
148008	126785	87	55875	46783	81	70328	58264	83	823	721	0	3567	2840	30	863	894	0	3.65345
66758	68233	70	24455	24775	54	35441	34998	70	296	296	0	1771	1749	18	-468	178	0	3.65345
275314	202525	98	86697	63690	94	176484	125672	97	1293	1013	4	9236	6204	51	37	353	0	3.66448
65356	64086	67	25192	23946	61	32527	31025	70	410	426	0	1866	1849	19	-102	223	0	3.66549
75105	74057	73	31320	29481	72	30798	29565	73	266	352	0	1712	1664	17	-182	210	0	3.66649
112189	109516	83	41204	40285	74	58974	57785	75	737	656	0	3223	3069	27	442	728	0	3.66749
53317	55947	66	19254	19280	47	23751	23507	53	249	365	0	1363	1259	11	-214	160	0	3.66749
117941	114011	93	50621	48841	77	64137	62108	78	532	468	0	3310	3207	27	874	1076	5	3.66749
118233	110036	77	52191	47723	77	64119	58958	78	584	452	0	3297	3071	28	948	1358	12	3.66749
92287	92611	74	24637	24599	59	46971	46071	72	897	680	0	2288	2357	22	732	447	0	3.6695
68349	66855	81	25246	23694	63	39433	38686	71	373	339	0	2128	2041	22	-51	291	0	3.6705
38092	38900	65	13233	13632	39	19476	19805	44	189	131	0	1085	1041	5	-326	326	0	3.67351
80853	77534	83	27080	25186	59	53226	49429	74	682	549	0	2506	2284	25	312	454	0	3.67451
276044	186673	105	127732	94152	104	188243	136144	104	1440	1086	10	10030	7174	50	1337	1641	11	3.67853
50188	51810	57	17701	18315	44	18079	18587	44	166	279	0	994	1016	4	148	812	0	3.67853
106106	104613	76	34221	34041	73	57067	57542	74	745	536	0	3064	3017	26	501	1023	3	3.67953
136506	112871	91	48900	41279	80	76994	63595	82	692	474	0	3866	3470	32	658	925	0	3.68053
67473	65763	73	33112	30640	72	32402	29596	72	411	222	0	1917	1925	19	103	544	0	3.68053
108745	107699	76	52560	51957	74	72011	69858	75	714	905	0	3911	3829	29	504	1042	4	3.68655
174590	141331	92	65899	52743	85	83702	67519	86	860	736	0	4441	3649	35	177	555	0	3.68956
59296	63203	68	29179	29801	67	35590	35338	68	113	331	0	1935	1954	20	32	348	0	3.69157
104297	105415	76	52460	51990	73	65728	63723	74	885	795	0	3679	3576	29	1245	1043	5	3.69157
88513	90292	78	35106	35706	70	50390	50374	72	891	691	0	3025	2923	26	251	677	0	3.69157
62719	62397	71	20436	20309	50	31103	31595	68	606	492	0	1637	1603	16	420	402	0	3.69458
181652	141134	96	66300	53481	86	105208	79998	88	736	583	0	5728	4349	40	725	440	0	3.69558
216630	168160	94	71567	56031	90	103029	79750	91	944	658	0	5644	4699	38	47	670	0	3.69658
194958	156923	89	80492	64901	87	108876	86464	88	1104	1095	10	5919	4579	40	1404	911	0	3.69859
192221	153746	93	123425	103841	88	143402	120050	90	1699	1320	13	7763	6560	42	719	956	0	3.69959
25911	26881	55	11585	12067	39	12250	12810	39	140	161	0	605	655	0	-5	283	0	3.7036
116384	112857	84	43113	42238	74	62857	61151	75	1221	1206	10	3535	3633	27	1128	1081	5	3.70862
156388	134271	86	58603	50055	83	73159	62558	83	636	662	0	4171	3677	32	671	665	0	3.71063
30066	30043	65	12163	12457	39	12510	12739	40	282	318	0	746	662	0	335	433	0	3.71263
54977	50138	84	23007	21202	56	28764	26695	70	352	431	0	1642	1306	16	120	299	0	3.71263
107239	95308	80	45601	39796	77	41116	35982	76	312	375	0	2254	1890	23	-18	451	0	3.71765
120984	119318	82	38478	38002	74	79052	76635	77	1053	1076	8	3896	3887	29	1922	1557	12	3.71765
355532	233878	128	127585	87679	124	223066	153749	126	3039	1838	30	11288	7927	51	847	731	0	3.71965
121257	113930	78	51339	47465	77	55412	49839	78	593	678	0	3260	2829	29	-172	355	0	3.72266
74340	75744	71	28941	28193	66	40111	38880	71	362	256	0	2099	2009	21	-102	185	0	3.72266
131896	120505	81	48686	45459	80	41844	38867	79	563	661	0	2454	2293	23	-442	120	0	3.72668
210725	173371	92	88798	73428	88	92500	74538	89	1007	913	0	5351	4221	37	1556	1403	18	3.72668
124299	114217	80	45524	40539	77	61572	54198	78	386	424	0	3230	2910	27	419	609	0	3.72668
93071	83513	78	42889	39270	75	44068	40767	75	307	344	0	2464	2214	24	455	480	0	3.72868
58090	59720	71	21171	21495	53	24278	24167	57	386	373	0	1405	1434	14	112	598	0	3.73069
155872	142437	90	57561	52324	82	73120	66553	83	539	669	0	4004	3867	29	841	970	0	3.7347
64568	63209	71	24134	22186	55	32097	30234	70	356	316	0	1943	1870	20	23	371	0	3.73571
83013	84207	71	25115	25097	63	42740	42478	71	566	370	0	2298	2211	22	955	699	0	3.73671
202624	166340	87	86777	70180	87	86898	69017	87	1335	923	0	4901	3888	36	1399	950	0	3.73871
132794	124770	79	57367	51681	80	74078	69408	79	1004	880	0	4075	3897	30	244	573	0	3.73871
105482	91748	80	37427	31968	77	57097	48515	79	541	488	0	3171	2740	29	-93	332	0	3.74072
135466	112799	82	64475	54224	82	66807	54219	82	674	799	0	3682	2910	33	1005	797	0	3.74373
186248	148516	102	74213	60307	86	78997	62084	87	972	655	0	4306	3264	35	57	780	0	3.74473
123218	103061	95	45783	39398	79	50936	43355	79	371	462	0	2677	2280	26	292	488	0	3.74774
50494	52089	69	15932	16035	43	23385	23226	52	281	356	0	1331	1369	14	-190	511	0	3.74774
295553	212197	108	95543	68874	100	212891	150636	104	1744	1250	18	11790	8515	51	154	513	0	3.74875
71345	70388	77	23658	23123	52	38916	38032	72	423	379	0	2067	1939	21	573	717	0	3.74975
73349	72682	71	29948	29378	70	38406	37170	72	398	306	0	2053	1980	21	116	304	0	3.75376
111382	101455	80	46905	41369	80	62177	54359	80	844	479	0	3327	2697	30	-100	223	0	3.75577
92197	91848	76	51075	51133	73	48164	47226	74	826	782	0	2541	2431	24	669	621	0	3.76078
26514	28697	61	11312	11535	38	13856	14579	40	-113	94	0	749	732	0	231	749	0	3.76179
25854	27716	48	12315	12735	39	13624	13869	40	96	171	0	753	656	0	-142	562	0	3.76179
132582	118192	81	50558	43475	81	52250	45658	81	991	685	0	2629	2558	25	238	748	0	3.76379
152292	134658	81	66675	57738	81	79775	70240	81	1281	1094	9	4613	4194	33	1433	1537	10	3.76379
200818	156437	92	69831	54083	88	98291	74719	89	1232	937	0	5301	4227	38	-389	91	0	3.76781
154425	128170	101	57408	47390	83	63561	51803	83	974	647	0	3543	2878	31	246	826	0	3.77483
54987	53342	77	18560	18535	46	28896	28443	69	109	148	0	1633	1531	16	-10	353	0	3.77884
200348	161535	90	66708	52338	88	115968	92744	91	1563	1247	14	6214	5123	39	694	1247	7	3.78486
112882	96908	83	36967	30797	78	49933	42532	80	626	500	0	2909	2487	27	154	648	0	3.78486
138103	122503	83	61974	55700	80	60008	52185	79	828	679	0	3369	2883	29	546	649	0	3.78586
68175	68192	72	28394	27592	71	34562	33391	71	272	324	0	1959	1949	20	217	311	0	3.78787
43374	43187	63	15581	16053	41	18860	19454	46	304	272	0	1139	1182	8	391	485	0	3.78787
128915	114431	81	42273	36617	79	56158	50024	80	419	502	0	3143	2707	28	407	372	0	3.78887
92251	90766	74	33874	33409	72	54424	53148	73	600	627	0	3042	3136	25	250	522	0	3.79088
195147	163533	89	58393	48507	84	75238	61956	85	1072	684	0	4297	3435	34	299	781	0	3.79288
387622	284123	132	175776	128647	130	356736	263085	133	3377	2478	29	19224	14020	68	1118	1429	10	3.79389
109416	87548	88	43131	37133	79	51821	42359	79	783	417	0	2591	2249	26	762	451	0	3.79489
72431	66161	78	27502	24953	66	38134	34537	75	273	258	0	2247	1994	22	-118	357	0	3.79489
102414	100281	76	44580	42821	74	51267	48898	75	841	716	0	3069	3089	26	480	625	0	3.7989
108333	99997	79	38402	35025	75	67495	61007	78	484	442	0	3528	3114	29	-86	345	0	3.79991
138490	126623	87	56851	51489	79	72201	66219	80	585	681	0	4060	3725	30	79	447	0	3.80091
183018	151937	88	51578	42130	84	83475	67437	86	1146	683	0	4596	3431	36	91	586	0	3.80492
83109	86471	72	26340	26607	58	35924	35342	71	579	630	0	2041	1783	20	370	343	0	3.80492
198491	161258	97	72862	59377	87	83048	67565	87	756	803	0	4730	3755	35	10	465	0	3.80593
54346	54836	63	21670	21476	53	24753	23840	54	375	350	0	1535	1381	15	376	481	0	3.80693
197745	157269	92	77399	61903	87	114226	92085	89	1354	1045	5	6280	5039	39	1542	1866	22	3.80793
96035	94484	79	22507	22655	50	50236	49597	72	613	608	0	2674	2748	24	235	627	0	3.80793
155771	137302	84	67876	60175	82	63769	55493	82	606	505	0	3623	3217	30	373	1010	2	3.80793
82419	73828	77	34448	31026	75	38313	34721	74	465	393	0	1939	1815	20	-274	207	0	3.80893
91960	80656	85	34598	29292	82	59248	49420	94	674	438	0	3118	2701	28	256	428	0	3.80893
52571	52810	71	21591	21493	53	21377	21216	51	328	281	0	1282	1350	12	682	576	0	3.80994
64435	63603	85	27529	27602	68	30032	30148	69	296	293	0	1562	1539	17	208	318	0	3.80994
132017	112096	82	44271	37689	79	67213	54965	80	860	685	0	3447	3012	30	-368	198	0	3.81194
67991	66895	82	29183	28549	70	29369	28411	70	403	305	0	1656	1563	17	-161	520	0	3.81395
228351	172308	97	65990	51402	91	116412	84648	94	1412	1050	6	6335	4395	43	515	789	0	3.81796
56109	54721	76	24669	24789	55	28220	27521	69	373	306	0	1592	1603	15	66	401	0	3.82097
94703	84836	79	36470	32059	75	53839	47372	77	315	330	0	2970	2673	28	736	670	0	3.82198
105079	95954	78	39893	35692	75	40735	35616	75	536	418	0	2387	2039	23	-366	173	0	3.82799
165188	133632	86	53917	43653	84	98369	78120	86	694	626	0	5370	4288	37	534	750	0	3.82799
271466	186292	117	98051	70494	109	162486	113873	111	1432	1190	12	8821	6057	47	1014	950	0	3.83301
29934	30135	58	13252	13560	40	15210	15213	41	78	134	0	879	854	0	778	626	0	3.83702
40025	41016	58	20222	20735	47	17273	17909	47	390	197	0	1057	1040	5	-240	193	0	3.83803
97838	94582	77	38101	37997	74	50699	50109	74	757	627	0	2737	2644	25	817	959	0	3.83903
69748	69868	73	20232	20311	49	27369	27120	70	282	344	0	1599	1689	16	338	416	0	3.84204
36787	37371	57	14340	14828	41	17385	17480	43	-55	69	0	981	1054	6	634	437	0	3.84605
212366	163131	90	78534	58962	90	112385	86261	91	1525	1070	9	6184	4381	42	1725	1142	6	3.84806
104770	103952	75	29693	30148	68	59539	59107	74	661	660	0	3345	3183	27	1278	1230	12	3.84806
23705	26166	42	11346	11565	38	11978	12241	40	-61	108	0	638	634	0	-158	243	0	3.84906
211518	170711	90	94368	77079	88	98265	81219	88	1232	1012	3	5088	4419	36	715	675	0	3.85006
347194	214589	137	112973	67689	130	205329	126745	132	1365	970	0	10989	6658	54	1164	809	0	3.85608
140848	115962	85	44856	36693	82	86796	72192	85	882	737	0	4938	4029	36	690	518	0	3.8621
245008	182869	97	100288	75630	94	120483	88811	94	1728	1431	18	6896	5105	41	723	549	0	3.8621
98711	84697	82	38860	33968	77	52198	45908	78	398	343	0	2797	2416	27	106	274	0	3.8631
263204	196075	100	99093	74150	97	120056	88148	98	1772	1285	18	7212	5226	44	266	333	0	3.86411
153490	136893	94	51343	44510	83	60399	52802	83	826	681	0	3513	3242	29	274	293	0	3.86411
69492	68868	73	30431	28422	72	31123	29504	73	459	305	0	1670	1587	17	-286	267	0	3.86611
112435	109657	78	46275	45354	75	65815	63541	77	786	824	0	3624	3609	29	796	804	0	3.86712
118916	102373	81	50526	43900	80	48375	40456	79	420	503	0	2660	2335	26	375	739	0	3.86812
175892	152095	87	87837	74750	85	115826	99775	86	1224	1191	9	6192	5536	37	63	475	0	3.86812
83230	74068	84	32096	28006	75	48247	42413	75	601	412	0	2318	1849	23	-253	300	0	3.86912
26958	28247	46	16859	17179	43	13630	13709	40	41	150	0	860	995	0	263	317	0	3.86912
98215	85293	81	35014	30830	76	49463	42263	77	598	529	0	2876	2505	26	506	579	0	3.86912
53201	52826	76	22602	23204	52	22056	22052	58	141	431	0	1269	1235	11	562	485	0	3.87013
92542	79134	78	40486	34593	77	38857	32911	77	611	454	0	2232	1866	23	-415	168	0	3.87213
107589	92715	81	42337	36555	78	44810	37321	77	588	600	0	2420	1976	23	600	566	0	3.87314
187624	151244	86	76903	62023	85	104795	82472	87	1166	848	0	5483	4086	38	274	331	0	3.87615
113591	110825	87	37293	36484	74	61326	58420	76	841	703	0	3520	3437	28	915	928	0	3.87815
72987	73045	72	28862	28778	69	28507	28207	69	354	466	0	1461	1319	14	521	836	0	3.88116
88787	77590	81	32754	29709	75	48190	41789	76	438	377	0	2752	2301	26	-669	15	0	3.88116
80150	72358	77	32489	29161	75	41425	36878	76	323	323	0	2096	1969	22	-92	215	0	3.88216
55295	58093	63	30531	31135	68	21073	21016	48	289	260	0	1044	997	0	-476	114	0	3.88317
132481	112216	85	45757	37525	81	76103	62641	82	822	851	0	4204	3622	32	140	388	0	3.88517
104770	92238	93	38464	33878	77	34823	29570	77	425	387	0	1916	1593	21	166	923	0	3.88517
90691	77687	80	34238	29708	75	48192	42918	76	543	392	0	2705	2319	27	257	495	0	3.88618
48551	46940	71	17210	17672	43	18545	18339	44	278	377	0	1145	1123	8	-110	318	0	3.88718
52417	55390	60	23067	23039	53	23365	23107	60	464	463	0	1313	1427	13	-17	285	0	3.8922
61432	63863	69	13864	14078	40	30364	30993	70	227	359	0	1496	1532	16	247	443	0	3.8922
126934	102452	86	44668	36629	81	75202	60257	83	598	448	0	4207	3253	33	359	568	0	3.89621
161424	132716	87	69181	58904	83	84738	71669	84	850	689	0	4857	4014	35	126	333	0	3.89721
321124	234406	120	146746	112063	119	363526	281982	123	2628	2085	26	19257	14924	63	1624	1752	13	3.89821
231852	178106	97	63619	49528	92	135802	106592	95	1348	1022	4	7381	5617	42	416	548	0	3.89922
193621	150128	88	62832	49047	85	102637	77300	88	950	729	0	5683	4346	39	23	468	0	3.90022
161664	126937	89	51590	41387	83	85743	68386	85	799	751	0	4738	3890	37	708	543	0	3.90223
79517	71569	82	32370	28835	74	45320	41341	74	382	321	0	2378	2105	24	-449	256	0	3.90223
39580	40323	59	21345	22071	50	17095	17450	42	401	311	0	960	1023	4	-49	406	0	3.90223
33581	36676	47	12344	12823	38	15657	15872	41	200	251	0	774	821	0	57	537	0	3.90223
77053	78181	82	26087	26073	62	33087	32639	72	661	348	0	1866	1866	19	-40	293	0	3.90423
145698	132011	80	49530	44041	79	77348	69287	81	911	879	0	4202	3903	31	653	908	0	3.90524
132404	108263	83	47154	38944	79	76167	62469	82	848	614	0	3990	3421	34	767	793	0	3.90724
209845	156292	93	58320	43557	88	122047	89040	92	889	606	0	6541	4744	43	596	797	0	3.90825
40278	42211	64	12081	12320	38	22130	22352	54	213	220	0	1056	1019	4	-206	311	0	3.90925
138084	126024	82	55731	50639	80	63329	56847	80	769	745	0	3659	3407	29	368	925	0	3.91326
66936	67178	66	30833	30390	69	28446	27967	70	406	321	0	1563	1531	16	-286	206	0	3.91426
87131	84490	75	19674	19387	48	6385	5716	34	25217	24874	75	10022	9731	43	27161	26390	57	3.92028
104986	103009	75	40203	40024	73	46464	45863	74	539	718	0	2822	2682	24	958	947	0	3.92028
26775	29672	44	14514	14687	41	14247	14699	41	147	238	0	864	889	0	83	243	0	3.92329
52635	52877	69	21971	21663	50	27826	27875	67	207	242	0	1291	1253	12	625	555	0	3.9253
85640	81670	75	33132	31010	72	46396	42831	73	589	372	0	2440	2315	23	-50	415	0	3.92731
39300	40089	65	15195	15306	42	17380	17604	45	154	206	0	952	860	0	602	460	0	3.93132
45195	49185	54	17590	18062	45	21892	22432	52	319	267	0	1096	1153	8	-86	127	0	3.93232
102472	102883	75	61570	61348	74	49698	48847	73	402	374	0	2697	2781	24	976	644	0	3.93533
174223	158337	86	70588	65803	83	87555	82845	81	1323	1177	9	4821	4558	33	485	661	0	3.94637
77082	72832	71	33661	30694	72	36687	33432	72	607	436	0	2254	1992	22	140	219	0	3.94637
54352	54949	70	17061	17136	46	26856	26656	63	332	320	0	1381	1357	14	45	421	0	3.94737
66781	66078	83	27491	27155	67	30037	29921	70	486	441	0	1660	1576	16	183	453	0	3.95138
153759	131332	84	64157	54988	83	78583	67507	84	1421	1027	6	4554	3718	34	994	910	0	3.95539
277418	202271	108	87361	64171	95	164990	117531	98	1872	1245	16	8968	6556	48	-186	245	0	3.9574
87801	85451	75	27728	25509	60	44158	39785	74	203	241	0	2289	2051	23	471	532	0	3.9574
221469	173399	104	68728	56057	91	117428	91474	93	1859	1457	18	6226	5135	39	931	475	0	3.9584
88878	79300	80	35369	31152	76	52588	47596	77	358	378	0	2916	2748	27	-334	311	0	3.96041
68589	71601	67	37374	36784	71	34267	32306	87	592	448	0	1890	1790	17	14	248	0	3.96041
101728	102144	75	42449	42551	73	53609	52499	74	873	733	0	2919	2958	24	391	720	0	3.96041
153897	138160	86	64241	57826	82	68927	60219	84	1061	913	0	3927	3489	31	987	1141	5	3.96442
130589	128244	80	42661	42382	75	82632	79098	78	963	1002	1	4277	4068	32	1285	981	0	3.96442
74096	70395	86	25276	23469	62	40095	38188	72	246	362	0	2318	2160	22	-271	195	0	3.96542
84461	79244	80	32954	31115	72	50873	48142	74	328	349	0	2628	2407	24	-358	265	0	3.96743
71585	70034	78	28495	28523	69	27972	27871	70	357	362	0	1611	1685	16	253	586	0	3.96843
182305	145080	88	54040	43204	84	100632	80958	87	1090	823	0	5344	4102	37	-370	273	0	3.96843
324618	209011	115	121042	84038	106	130783	80136	108	1996	1184	20	7545	4584	47	693	671	0	3.96944
93203	88354	82	30952	27919	72	56381	51805	75	713	485	0	3106	3054	28	47	241	0	3.96944
120666	104794	83	50994	44875	79	44970	37368	79	848	544	0	2464	2088	24	108	267	0	3.97445
51528	53303	71	18392	18805	46	18702	18834	44	258	274	0	1106	1026	4	-281	221	0	3.97546
57118	57553	69	19675	19642	49	29992	29357	68	170	351	0	1421	1377	15	-405	106	0	3.98749
57588	56298	73	20796	20921	49	31512	30978	69	310	259	0	1616	1626	15	-233	354	0	3.9885
73830	67425	79	28247	25620	74	33307	30524	73	322	259	0	2033	1736	21	598	873	0	3.9895
34359	37337	44	17027	17315	44	16111	15882	44	318	288	0	1001	913	0	470	662	0	3.9905
260230	191317	97	89403	66990	94	160218	116753	96	1330	1028	5	8755	6441	46	609	914	0	3.9905
74158	74136	74	24279	24771	57	34132	34001	71	400	416	0	1795	1832	18	-97	315	0	3.99351
28670	28886	64	13243	13484	40	11715	11893	38	100	135	0	659	680	0	-336	151	0	3.99452
74151	66613	74	32097	28680	72	33769	30778	72	510	452	0	1802	1561	19	-619	153	0	3.99552
96310	91557	74	38520	35853	74	45844	41865	76	439	410	0	2444	2301	23	362	533	0	3.99753
118552	101161	87	35826	31240	78	22871	21866	54	292	369	0	1506	1369	14	542	565	0	4.00154
119088	113848	78	44286	42345	76	63170	61807	76	1037	1090	6	3453	3271	28	790	1049	5	4.00154
72127	72169	74	38560	39007	71	31037	30802	71	384	330	0	1774	1615	16	447	516	0	4.00254
80070	74435	75	34039	30885	73	29207	26051	73	470	349	0	1614	1499	17	718	862	0	4.00455
103690	103165	76	50534	50927	73	69048	68078	74	1130	924	0	3767	3808	29	839	1138	8	4.00555
383557	254715	178	153618	105782	177	301806	210389	180	2863	1856	27	15742	10830	56	-445	546	0	4.01558
141804	129063	80	65782	59834	80	91330	81463	80	894	831	0	5094	4597	34	626	1297	11	4.0216
107397	105322	83	45217	44784	74	53526	52210	75	740	603	0	2916	2880	25	703	567	0	4.02361
103880	93051	79	36960	32711	75	52333	46657	76	440	410	0	2904	2515	27	305	801	0	4.02461
73000	73461	72	28223	28185	70	38756	37839	72	293	208	0	2137	2129	21	896	802	0	4.02662
103161	88056	78	42848	36045	78	46960	39211	77	622	441	0	2369	1818	24	398	634	0	4.02762
111236	97049	79	44119	37467	79	53951	45249	79	820	566	0	2735	2211	28	321	738	0	4.02963
57986	58222	71	20938	21478	46	24829	24352	57	507	271	0	1497	1512	14	-217	226	0	4.02963
70028	68870	74	28202	27467	69	40457	39903	71	320	399	0	2151	2068	21	1032	622	0	4.03063
150952	138551	81	50569	45535	80	86856	79004	81	1435	1148	10	4670	4237	34	366	592	0	4.03364
42361	43806	50	17417	17512	45	18605	18565	48	153	279	0	1043	1026	3	-99	410	0	4.03464
101688	93808	82	42518	38719	76	51916	46845	76	625	603	0	2844	2368	27	840	578	0	4.03865
303038	212335	101	103966	73077	100	208239	140513	102	1713	1146	13	11212	7574	53	342	393	0	4.04166
52057	53223	61	15145	15305	42	27605	27130	68	469	245	0	1405	1426	14	-215	287	0	4.04367
144401	122868	86	48476	41971	81	58084	49559	82	478	630	0	3268	2808	29	1364	1292	10	4.04869
225950	176697	97	97163	76057	95	123418	95099	95	1603	1089	9	6668	5331	42	2188	1468	12	4.04869
99259	88138	94	36444	31487	76	48456	41874	77	709	439	0	2658	2396	25	900	1239	9	4.04969
81674	76334	76	21236	19847	51	35496	33543	72	709	531	0	1992	1835	20	454	520	0	4.05069
286235	197287	124	87212	61032	107	174011	121639	124	1745	1117	15	9897	6818	50	-203	554	0	4.05069
190315	157135	86	58318	48030	83	112783	88683	87	1022	852	0	6203	4991	40	1080	1078	6	4.05069
77290	75535	80	28113	26324	70	45878	43787	74	198	312	0	2621	2465	25	819	560	0	4.05571
126703	123297	78	45447	44821	75	69716	67506	76	1172	1095	6	4060	3859	29	919	652	0	4.05571
116391	116155	77	37260	37302	74	64134	62158	77	839	763	0	3576	3602	28	71	648	0	4.05771
420953	266859	146	172201	111543	144	222105	138346	144	3462	2088	35	12476	7935	55	892	923	0	4.06072
123563	123807	77	51690	51425	75	67943	65274	76	1152	1036	5	3769	3727	28	1573	2161	13	4.06072
22189	22205	59	10630	10851	38	9906	9993	37	130	207	0	655	561	0	468	588	0	4.06173
139456	132052	83	53299	50205	79	78284	73997	80	617	754	0	4372	4206	31	425	766	0	4.06273
89936	82207	78	32107	28764	76	40366	36093	76	322	441	0	2473	2331	23	-399	218	0	4.06373
59974	62348	71	28524	28781	67	24574	24645	60	120	125	0	1227	1317	12	-46	370	0	4.06674
51319	52361	83	10208	10330	38	19173	19348	48	50	182	0	957	1015	3	165	764	0	4.07076
55254	54461	75	24462	24756	62	19816	19534	49	7	202	0	1290	1202	11	-1	187	0	4.07577
147385	142547	80	54661	51948	78	71917	68076	79	900	771	0	3837	3740	29	778	1229	9	4.07577
423718	269801	147	216894	154129	137	412627	294687	139	4985	3466	38	21950	15563	69	1946	1870	14	4.07577
83954	79298	78	34258	31249	75	50007	45943	75	487	396	0	2613	2429	24	-303	170	0	4.07878
121903	117817	77	38345	37657	75	75922	72899	77	610	490	0	4033	3815	31	-299	101	0	4.07978
109576	93911	84	37736	32720	77	61320	53199	79	831	580	0	3209	2795	30	418	759	0	4.08079
100385	98807	80	40604	40456	74	50629	49878	74	830	689	0	2956	2797	26	294	635	0	4.08279
166747	142297	87	57698	48049	84	92841	80646	85	874	684	0	4834	4317	34	-74	590	0	4.0848
97566	95153	74	39028	38539	72	48814	47558	73	696	641	0	2787	2710	25	-45	291	0	4.08681
146764	131668	82	45982	39255	79	57418	50418	80	681	589	0	3509	3300	28	111	760	0	4.08981
195459	151150	107	71805	57273	89	94284	73169	90	848	659	0	5234	4189	37	-169	237	0	4.09383
200016	158174	89	72144	55959	88	85798	66589	88	915	737	0	4788	3859	36	93	443	0	4.09784
61001	57523	83	24109	22761	59	23375	22187	55	320	328	0	1330	1263	12	-537	12	0	4.09884
263430	182346	123	79543	55278	104	153815	106358	106	1509	1076	10	7511	5289	44	1320	956	0	4.10587
105685	102493	75	36113	33704	75	52345	48832	76	446	409	0	2899	2619	26	561	565	0	4.10587
102387	103015	75	42100	41808	73	58153	57147	75	750	563	0	3246	3089	27	994	961	0	4.10587
324465	236068	112	124745	88157	110	151907	109179	111	2258	1583	22	8508	6276	45	1069	837	0	4.10587
142822	142633	76	58522	57580	76	70611	66642	77	728	859	0	4060	3765	30	1900	1394	13	4.10687
67754	67838	74	26702	26712	54	35823	35475	70	334	297	0	1985	1964	19	525	713	0	4.10687
62117	61533	78	24710	24037	66	29402	28446	70	203	351	0	1613	1532	14	296	864	0	4.10787
298615	229409	98	139280	104656	98	136290	104673	98	2401	1632	26	7919	5886	44	1595	1461	13	4.11188
128112	98260	85	49407	39172	82	70768	53459	84	720	533	0	4043	3013	36	90	405	0	4.11389
124928	110391	81	45053	38302	79	43247	36451	79	418	408	0	2505	2220	25	64	383	0	4.1169
68183	67682	72	26411	26285	62	38314	37658	70	512	504	0	1942	1970	20	-61	280	0	4.11991
78329	72889	75	35483	32866	73	33643	30662	73	237	308	0	2089	1754	21	404	628	0	4.12392
162407	144317	100	63441	56719	83	85068	75146	84	931	1000	1	4765	4481	32	485	615	0	4.12492
107839	108189	77	32906	32542	73	46763	46646	74	632	531	0	2696	2524	24	325	612	0	4.12492
76389	75534	73	26882	26165	61	37385	35362	72	470	349	0	2080	2012	20	-317	202	0	4.12894
58815	58649	70	22130	22285	51	32903	32691	69	352	372	0	1953	1864	19	1015	574	0	4.13094
84043	81145	80	35244	35502	71	46107	45063	72	438	425	0	2487	2484	22	539	652	0	4.13295
122303	100913	86	41350	34120	79	69138	56470	81	579	528	0	3732	3218	32	853	707	0	4.13295
46303	47076	67	11634	11878	38	24237	24702	62	313	247	0	1110	1179	9	-498	79	0	4.14097
175634	135210	85	58822	46167	84	106785	82556	86	713	554	0	5444	4463	37	-83	663	0	4.14097
110111	103540	77	53029	49403	75	46481	42684	74	513	526	0	2464	2456	22	490	668	0	4.14097
112324	112877	74	35810	35544	72	65646	64580	74	842	907	0	3680	3421	29	1034	990	0	4.14499
98296	85716	79	32028	27028	77	54862	45442	79	663	625	0	2827	2360	26	-215	175	0	4.14699
211597	186089	86	90687	79059	85	113990	99090	86	1238	977	0	6089	5297	38	-32	525	0	4.14699
198794	163797	86	65460	53269	85	112747	93829	86	1497	1374	16	6531	5408	39	1757	1054	5	4.15602
187506	154261	97	56498	47037	87	65696	54352	86	901	806	0	3669	3005	31	1012	889	0	4.15602
27590	26802	69	14245	14588	41	10307	10705	36	241	180	0	565	668	0	644	788	0	4.15703
42751	42308	78	20959	21198	49	19927	19649	47	339	164	0	972	1003	2	-2	259	0	4.15903
73477	71236	77	30647	29681	72	35745	34046	72	533	458	0	2047	1949	20	-75	500	0	4.16003
37104	39879	49	14919	15134	42	16536	17354	43	437	267	0	992	862	0	417	717	0	4.16003
102252	102442	75	38964	38409	73	46366	45869	74	331	346	0	2670	2621	24	211	576	0	4.16505
145710	123431	89	54198	45966	82	58394	48850	83	915	686	0	3281	2607	31	428	797	0	4.16906
33412	36196	55	13381	13644	40	14889	15094	43	209	287	0	890	800	0	-227	224	0	4.17007
211927	161646	92	71690	55333	87	131106	99804	90	1433	949	0	6233	4720	40	-199	294	0	4.17207
92079	82081	78	35800	31946	75	52606	46770	75	309	299	0	2894	2516	27	375	464	0	4.17207
62606	67569	53	28910	29114	68	25623	25415	66	440	394	0	1230	1255	12	15	218	0	4.17308
74032	70595	81	29932	27666	71	37485	34907	73	379	367	0	2062	1944	21	-275	73	0	4.17508
46188	47478	67	14306	14636	41	23400	22629	59	381	319	0	1293	1285	12	268	453	0	4.17608
143325	133049	83	50341	46534	79	81775	76111	80	945	917	0	4393	3922	32	730	700	0	4.18511
106905	91089	95	35897	30732	77	48532	41665	77	455	521	0	2575	2151	26	-47	375	0	4.18812
140539	133832	80	58579	57040	77	96586	93376	78	1079	1069	6	5443	5348	32	1306	1465	13	4.18913
96794	87708	85	38089	33940	80	51613	44685	93	412	421	0	2629	2273	24	221	482	0	4.18913
97790	87550	75	37336	32774	75	43141	36122	76	517	295	0	2424	1982	25	148	435	0	4.18913
22959	23513	46	10758	11138	37	13883	14209	42	4	199	0	645	720	0	248	496	0	4.19214
42578	43996	62	16840	17092	45	18943	18835	48	118	209	0	992	990	0	52	261	0	4.19514
77475	75759	83	25469	24781	58	50413	49549	72	570	364	0	2560	2565	24	201	573	0	4.19615
62477	62877	72	24563	24615	60	23489	23576	60	440	437	0	1532	1665	15	451	755	0	4.19715
146589	126611	100	47883	40782	83	54526	45307	85	770	702	0	3371	2890	29	534	694	0	4.19715
94332	83494	78	37685	33111	77	49584	43523	77	377	307	0	2680	2476	25	109	400	0	4.19916
76217	77962	71	30815	31182	69	37872	36826	71	550	474	0	1982	1963	19	357	352	0	4.20016
172280	143883	87	71756	59859	86	94810	80427	87	1210	860	0	5085	4163	36	-107	229	0	4.20016
70787	69345	72	27371	26428	70	37008	36560	70	426	394	0	2116	1978	20	54	624	0	4.20217
93525	96250	66	44746	44839	72	50654	50198	74	510	363	0	3342	3158	28	1306	1204	8	4.20417
73247	70915	74	30074	28928	73	35917	33883	73	590	377	0	2024	2010	20	-22	562	0	4.20618
107863	106914	80	42727	42565	72	64674	63966	74	848	766	0	3562	3456	28	946	1427	9	4.20718
124054	102930	89	45700	38471	81	63496	53230	82	654	593	0	3329	2847	30	-144	198	0	4.21019
100494	95066	91	41023	40318	74	42639	41758	74	564	555	0	2376	2432	23	206	430	0	4.2122
21513	24547	40	8267	8560	35	12149	12339	39	45	129	0	685	619	0	-49	350	0	4.21721
148082	125244	85	61949	52402	82	59879	48814	81	739	589	0	3380	2977	29	245	481	0	4.21721
91499	78946	78	42743	36129	77	40998	34283	77	535	430	0	2208	1810	25	928	853	0	4.21721
56404	58306	67	26676	27191	62	23473	23704	52	190	233	0	1171	1059	6	97	711	0	4.22424
35061	35488	66	12568	12802	39	15231	15549	43	-63	153	0	876	970	0	360	476	0	4.22524
182200	166098	87	64258	59722	82	77200	70804	82	1150	985	0	4446	3920	32	935	933	0	4.22524
49309	50943	69	16765	17016	44	22995	23107	61	293	204	0	1090	1199	11	272	444	0	4.22925
120875	118367	85	49676	48837	75	72664	68785	76	874	875	0	4001	3689	31	421	452	0	4.23025
33624	34371	53	12875	13186	39	13128	13274	40	306	413	0	646	652	0	167	392	0	4.23326
168257	132497	91	58503	46248	85	84023	65999	86	976	893	0	4831	3814	36	85	307	0	4.23427
82270	76232	77	33370	30980	75	41779	39248	75	462	390	0	2125	1989	22	357	465	0	4.23527
169333	135273	87	58493	47013	84	87836	69722	86	1068	848	0	5034	3964	38	481	640	0	4.23627
54443	54204	70	17640	17742	47	24956	25098	57	352	333	0	1355	1274	13	-542	155	0	4.23728
142492	116337	86	50475	41900	82	75040	60665	84	530	541	0	4256	3307	35	659	603	0	4.2433
138484	125612	84	47087	41061	81	56167	49711	81	875	645	0	2924	2606	26	228	821	0	4.2453
74743	73810	73	26687	25560	63	41076	39405	72	257	248	0	2353	2289	22	-2	399	0	4.2453
109954	109456	75	44109	43910	74	81333	79453	76	1105	1138	8	4380	4461	31	849	1109	8	4.24931
137662	118096	83	41414	34734	81	56895	48585	81	786	608	0	3102	2671	28	-126	126	0	4.25032
134986	114081	85	53234	46039	81	54861	45741	82	643	727	0	3065	2557	28	146	679	0	4.25132
63344	62519	72	14329	14600	40	28479	28644	64	284	189	0	1798	1904	18	-233	361	0	4.25232
83098	75982	81	34759	31316	74	35707	31331	74	417	463	0	1976	1637	20	246	320	0	4.25433
116030	104565	82	37611	33072	77	51140	43921	78	621	468	0	2785	2240	28	192	595	0	4.25433
173646	144119	89	55312	44302	85	84883	69898	85	823	813	0	4636	3650	36	1113	916	0	4.25533
121177	115001	82	50083	46289	76	71052	66323	78	843	770	0	3944	3673	30	1012	1310	8	4.25533
351208	243938	122	112040	81568	115	251378	173098	118	2240	1752	24	13663	9385	54	187	465	0	4.25634
52076	54045	60	20780	21486	46	20558	20697	44	325	258	0	1102	1160	9	114	529	0	4.25634
99004	99268	74	43734	43434	74	54550	54087	73	688	646	0	3055	2993	26	1012	1050	5	4.25834
73222	72449	73	27618	27079	70	32784	32135	70	281	281	0	1783	1817	17	148	408	0	4.25834
97697	87252	80	42447	37325	77	43447	37428	77	791	623	0	2227	1807	23	738	499	0	4.26035
89375	79592	81	33903	29958	76	42044	37195	76	620	510	0	2547	2322	24	-301	169	0	4.26336
205386	171859	94	70501	59149	84	107270	90591	87	1169	864	0	5840	4901	39	889	959	0	4.26536
123233	121015	83	44061	43320	74	82272	79636	75	778	777	0	4629	4544	31	1373	1020	3	4.26637
66948	66718	71	27987	27464	70	30652	30171	69	159	368	0	1711	1589	17	-166	232	0	4.26637
77104	74891	76	22502	22082	54	37883	37450	71	335	200	0	1938	2000	19	-222	250	0	4.26737
270178	198758	108	85047	62714	107	162868	117288	110	2053	1341	21	8908	6620	46	341	495	0	4.26938
95378	94743	75	37224	36753	72	46303	45056	73	596	509	0	2546	2494	24	1186	817	0	4.27038
69500	70365	72	17374	17632	44	40944	40921	71	347	367	0	2040	2075	19	247	535	0	4.28141
89858	82189	77	35808	32218	74	39705	35988	74	272	303	0	2192	2047	22	-175	283	0	4.28242
77463	75256	87	25972	25235	56	44694	42652	73	226	301	0	2497	2425	23	-70	363	0	4.28342
112437	110859	75	47851	46558	74	55549	53044	75	567	541	0	2858	2779	25	425	475	0	4.28442
166837	156079	84	74820	70493	81	93648	87578	82	1309	1131	9	5586	5104	35	1325	1393	11	4.28543
125318	107751	81	44395	37918	79	71416	60026	81	571	487	0	4028	3637	30	-496	117	0	4.28543
121391	108471	84	44296	38924	78	70474	63678	80	618	491	0	3764	3422	30	-154	189	0	4.29345
86040	75597	77	32462	29219	75	35932	31787	75	382	370	0	2041	1825	21	-205	376	0	4.29446
59592	58176	76	24510	23692	56	28716	27452	69	240	223	0	1561	1473	15	-136	286	0	4.29446
119395	90561	82	65648	57507	82	246386	215224	86	3432	2894	30	14380	12503	57	1112	1203	11	4.29646
114973	97399	85	38568	32890	78	58573	49518	79	519	476	0	3645	3054	31	494	482	0	4.29646
62609	63580	73	24810	24771	58	30213	31191	69	205	299	0	1743	1807	17	386	651	0	4.29646
75993	71519	75	28970	26486	71	40151	36527	74	282	417	0	2239	2047	22	409	607	0	4.30248
51713	53174	69	19188	19556	45	23868	24117	52	44	289	0	1272	1280	11	23	361	0	4.30248
99097	99980	73	38872	38532	73	53706	53384	74	741	507	0	3100	3012	26	631	722	0	4.30449
145760	139105	81	59789	57036	79	81929	78101	80	1103	1043	5	4741	4460	33	1712	968	0	4.30549
226065	172086	94	93545	73362	92	93802	68808	93	1524	996	0	5163	3900	38	833	896	0	4.3095
99232	95112	75	36060	32744	73	69759	64796	76	646	358	0	3934	3607	30	280	820	0	4.3095
73155	75137	71	24222	24014	54	39572	39212	71	487	424	0	2344	2336	22	317	555	0	4.31452
131035	111522	81	45572	38939	80	70598	59747	82	585	614	0	4016	3227	33	45	558	0	4.31452
36947	36407	70	15556	15949	43	14404	14528	41	171	181	0	802	773	0	-477	53	0	4.31953
58049	59417	65	20690	20827	50	22262	22079	49	313	381	0	1043	1077	6	-31	220	0	4.32054
114135	93986	83	40727	33213	79	57759	46335	79	481	374	0	3314	2755	30	-469	90	0	4.32054
27676	29758	59	13570	13819	41	11462	11579	38	161	164	0	577	611	0	-226	286	0	4.32254
208747	168489	95	79063	64016	86	93665	73899	87	1627	1528	16	5561	4651	37	880	831	0	4.32355
145504	120155	82	50908	41571	81	67093	53557	82	788	512	0	4040	3343	32	-250	407	0	4.32355
41162	43289	59	12433	12514	39	18096	18041	48	96	291	0	955	938	0	17	209	0	4.32555
31529	32019	62	15453	15694	42	13539	13568	40	162	230	0	573	590	0	-217	365	0	4.32555
73845	69430	82	26834	25936	69	38409	37161	72	171	340	0	1963	1801	19	358	436	0	4.32756
102035	92697	81	41315	37185	75	50105	44642	76	609	331	0	2306	2082	23	1179	1248	7	4.32957
69091	69052	73	24911	23968	57	46256	44628	73	350	342	0	2510	2200	24	-351	62	0	4.32957
46323	47671	67	19439	19572	47	19670	19744	50	132	236	0	1064	1166	8	282	655	0	4.33057
117555	98784	86	42053	35569	78	65475	54740	81	531	414	0	3654	3213	30	-179	303	0	4.33157
104841	96111	82	39894	35585	76	48187	43636	76	598	585	0	2773	2537	26	353	742	0	4.33358
79174	79438	72	28714	29091	70	33026	33307	71	347	293	0	1825	1900	18	-455	48	0	4.33558
61176	58243	76	20702	19794	50	30468	30222	71	269	316	0	1854	1861	18	-63	208	0	4.33759
25419	24709	65	9989	10384	36	11609	12209	38	30	175	0	807	962	0	-5	511	0	4.33759
123183	104234	97	40033	33848	78	50527	42120	79	436	448	0	2905	2419	28	164	545	0	4.33759
127910	120722	87	60747	57345	78	87751	83595	78	847	842	0	4623	4316	32	321	527	0	4.3406
82764	84447	70	32264	32764	70	48994	49075	71	266	572	0	3027	2788	25	-158	353	0	4.3406
161168	153061	80	72301	68304	81	101022	94776	81	1536	1344	14	5490	5397	34	1276	1685	11	4.3416
67985	67571	76	23862	24478	54	28333	28782	68	172	243	0	1512	1571	15	92	583	0	4.3416
63073	62572	69	25200	24805	59	25983	26006	62	187	175	0	1634	1642	16	37	248	0	4.34762
196826	165023	91	74344	63474	86	129092	106230	89	1329	1024	4	6787	5561	41	-304	75	0	4.34863
31159	32392	55	16729	17457	41	14950	15098	41	145	125	0	948	1022	3	723	848	0	4.34863
72361	70431	76	28752	27135	71	32520	30839	71	337	388	0	1799	1696	18	-5	652	0	4.34963
91039	84263	78	36635	33609	75	31270	28363	75	404	343	0	1928	1791	20	-311	245	0	4.35063
108569	95360	81	36488	31624	78	65448	55919	81	656	596	0	3418	3057	29	-247	196	0	4.36167
147291	134227	81	58386	52791	79	62416	56682	80	1113	760	0	3415	3214	29	765	715	0	4.36267
107980	106301	77	40449	39822	73	59836	57946	74	635	654	0	3182	3009	28	-43	516	0	4.37471
68147	66436	72	26581	25576	66	39446	38734	71	263	413	0	2130	2093	21	-441	49	0	4.37571
121313	115545	80	42872	41829	75	66493	64083	76	1034	1069	5	3657	3714	28	510	840	0	4.37872
127912	115347	84	48492	43189	80	60955	52901	79	843	717	0	3367	2887	28	193	319	0	4.38073
162035	131163	94	64073	53293	84	78964	62784	85	849	614	0	4529	3536	36	-329	70	0	4.38273
100839	100759	76	42549	42852	74	56111	55630	75	764	630	0	2931	2933	25	623	754	0	4.38374
141760	120086	86	47694	39211	79	64316	52809	80	690	562	0	3388	2696	30	219	616	0	4.39176
113339	98272	80	49846	42933	78	51496	43812	78	652	507	0	2693	2285	26	926	712	0	4.39878
54856	55727	73	16575	16901	43	33885	33862	68	189	225	0	1767	1715	18	-321	115	0	4.4028
111089	90696	84	42264	35087	78	60740	49354	79	365	383	0	3056	2403	30	245	566	0	4.4038
46028	45991	65	14234	14504	41	23703	23686	60	51	137	0	1127	1184	9	41	440	0	4.4058
104875	97414	78	33695	29853	76	46877	42504	76	590	505	0	2655	2491	25	33	510	0	4.4058
331193	221208	127	100177	67228	121	204431	135545	124	2264	1570	24	11337	7511	52	253	565	0	4.40681
73341	66116	78	28464	25516	73	42737	38620	74	286	218	0	2153	1908	23	507	506	0	4.40781
230181	180521	91	126049	107580	92	124712	97496	91	1277	1023	3	6412	5009	41	1256	681	0	4.40781
128071	112473	82	51796	45607	80	57725	49961	81	499	537	0	2929	2657	26	1188	902	0	4.41082
127557	108860	89	43290	35700	80	53099	44908	79	423	396	0	3059	2615	29	279	404	0	4.41283
208339	154193	93	71139	54383	88	102631	76734	90	932	674	0	5860	4316	40	508	700	0	4.41383
148888	135195	80	58921	52181	80	89905	81215	82	749	649	0	4737	4198	35	1107	1616	12	4.41383
320262	212688	112	120183	84901	110	163485	104280	112	1406	992	0	8840	5705	49	494	1209	7	4.41684
90903	92580	73	36261	36888	71	48424	48653	73	438	502	0	2590	2689	23	-29	549	0	4.41684
66248	67248	70	21770	21966	48	42142	42079	70	272	352	0	2218	2335	21	-131	183	0	4.41684
287504	192057	114	86106	61296	105	194623	129629	108	1429	893	0	9914	6574	52	650	406	0	4.41985
53045	54653	70	20542	20787	52	30245	31609	67	30	144	0	1806	1680	16	262	514	0	4.42085
66634	63412	76	29173	27208	72	32011	29577	72	519	348	0	1518	1515	16	122	516	0	4.42286
87367	86556	76	27208	27314	61	35080	34428	72	492	519	0	1978	2064	19	549	699	0	4.42286
172932	144672	87	57463	47321	83	97896	82059	86	934	897	0	5376	4492	36	623	611	0	4.42386
83761	75588	76	36250	32620	74	31378	27273	74	427	364	0	1856	1619	18	163	709	0	4.43088
74759	66993	82	32352	29153	73	33464	30290	73	100	291	0	1748	1512	18	-93	247	0	4.43289
96207	85575	78	38418	33467	76	51039	44891	76	601	553	0	2665	2252	26	660	744	0	4.43289
76462	72250	75	29397	27070	71	35519	32553	72	401	297	0	1801	1626	18	132	404	0	4.4349
206953	161957	92	81030	64009	89	106518	81768	90	1040	904	0	5646	4557	39	1146	973	0	4.4359
184609	165131	87	48086	43551	83	87628	75260	84	1078	897	0	5043	4617	34	504	745	0	4.4369
212257	169165	109	74883	59440	91	113961	91207	93	1512	1188	10	6684	5461	40	1685	1406	13	4.44192
111818	104794	79	29689	25838	77	41827	38052	77	767	729	0	2590	2311	25	-550	105	0	4.44292
441380	273798	142	125944	77894	140	280535	174638	143	3668	2303	35	14668	9058	58	1598	1189	6	4.44493
29053	30402	62	8350	8525	35	13544	13971	40	158	177	0	604	702	0	118	541	0	4.44593
88724	78129	78	30771	27183	75	54370	48340	78	357	438	0	3022	2638	27	1167	786	0	4.44693
139749	116434	88	50991	43181	81	50531	43565	82	574	658	0	2891	2478	26	635	728	0	4.44894
159697	140640	87	50770	43560	81	64657	55453	81	1058	880	0	3467	2989	31	-145	436	0	4.45095
183886	150771	87	81566	67951	86	70853	55563	85	938	640	0	4267	3534	35	567	891	0	4.45195
74630	77585	60	31322	31466	70	34967	34627	71	415	548	0	1818	1887	18	890	750	0	4.45195
138513	114208	85	61480	51217	82	54761	43312	81	786	536	0	2816	2217	27	973	1143	6	4.45696
49466	50862	68	22165	22712	49	20558	20854	46	187	209	0	1276	1341	11	636	700	0	4.45696
171220	137795	90	52687	40968	84	76475	60061	84	948	716	0	4098	3234	34	-168	259	0	4.45997
158708	127267	96	68525	55209	84	70207	56055	84	888	657	0	4177	3474	35	112	318	0	4.46098
229554	177355	93	73126	55707	90	142337	107554	92	1580	976	0	7337	5621	41	1000	680	0	4.46298
277740	145063	219	84969	43917	192	143957	78643	198	1689	713	0	7730	4324	52	894	876	0	4.46499
41379	42095	65	18839	19151	47	18034	18087	48	307	276	0	920	1007	2	336	525	0	4.467
200004	110000	115	80076	45504	112	84954	46515	112	892	416	0	5089	2699	53	594	1083	4	4.469
33415	37094	52	16655	17600	42	16304	17004	43	417	296	0	811	927	0	101	444	0	4.469
77213	74121	87	26273	25626	67	40486	39132	72	243	280	0	2226	2174	21	421	577	0	4.47101
79173	77018	75	32833	31904	72	35177	33692	72	709	484	0	1932	1809	20	601	629	0	4.47201
40020	40725	67	10912	11270	38	16808	16779	44	185	296	0	861	839	0	-90	617	0	4.47502
191373	156644	89	89506	74802	86	112268	90008	88	1175	948	0	6177	5003	39	2021	1923	13	4.47602
127881	114370	91	55718	47770	86	49110	40952	97	727	637	0	2663	2201	25	377	544	0	4.47602
109652	107587	77	37707	37676	74	71092	68694	76	962	927	0	3671	3562	29	1447	1586	13	4.48305
206572	162674	92	62928	49355	87	117250	92153	90	1014	748	0	6183	4803	41	-481	536	0	4.48806
105537	106920	75	53246	52862	73	63900	63241	74	1091	803	0	3648	3551	28	1277	1509	10	4.48806
163974	131918	87	68967	56847	85	87214	70603	87	1000	753	0	4679	3721	35	2083	1518	19	4.48806
53662	56400	58	20929	21870	45	31466	31950	68	99	355	0	1818	1700	17	34	290	0	4.48806
88885	87781	79	33440	33401	70	46916	46329	72	372	403	0	2649	2561	23	-65	394	0	4.49007
81186	81324	72	28036	27100	65	44301	42711	73	280	285	0	2346	2215	21	-51	375	0	4.49609
147171	120253	84	54966	45850	82	69536	55525	83	656	592	0	3659	2940	33	-173	322	0	4.49609
66296	66161	74	28293	28762	67	25960	26278	67	287	268	0	1423	1495	15	984	641	0	4.49809
59607	61553	67	20119	20297	47	38574	38890	69	376	389	0	2289	2258	21	73	531	0	4.5001
272856	188854	111	91962	65412	99	167159	113007	103	1798	1173	14	8782	6091	47	1052	1178	6	4.50211
137723	116445	82	55921	47489	81	60424	49698	81	571	618	0	3107	2388	29	827	740	0	4.50411
230971	173903	101	79817	59461	92	138039	103853	94	1504	885	0	7539	5796	44	991	889	0	4.50712
291162	186713	112	102003	67200	107	144041	93693	108	1596	1021	6	7963	5240	47	488	389	0	4.50813
217192	169992	93	62094	48981	90	124001	97731	92	1239	934	0	6724	5073	43	514	554	0	4.51113
72272	69047	73	26514	24580	60	37148	34743	72	66	280	0	2015	1805	19	226	590	0	4.51414
199827	163907	88	69096	52974	87	147818	114044	90	1019	947	0	7938	5842	44	1412	1165	7	4.51515
338238	223931	123	113892	75978	120	210912	138460	122	2287	1652	24	11696	7455	56	396	847	0	4.51816
49989	51390	69	19145	19519	46	20348	20564	50	27	112	0	1178	1222	10	9	629	0	4.51816
316091	232765	114	137100	103357	112	233196	172213	115	1933	1526	18	12509	9353	53	677	613	0	4.51916
179890	145278	91	57850	48751	84	89938	72860	85	1111	679	0	4538	3626	36	-12	266	0	4.52518
129875	110324	82	42348	35987	80	76798	63630	82	542	459	0	4478	3815	33	27	709	0	4.52718
53988	55936	69	24462	24978	58	22336	22037	53	525	424	0	1379	1283	13	1260	1065	4	4.52819
296222	196048	108	101227	67398	104	184829	123659	106	1535	1073	11	9641	6552	49	-350	238	0	4.5322
80868	79140	73	30767	30086	71	51081	49457	72	447	480	0	3004	2806	25	-180	115	0	4.5322
45665	45246	69	17977	18284	46	16975	16936	46	253	228	0	823	914	0	351	569	0	4.5332
124336	104484	86	40626	33462	80	61125	49367	82	512	484	0	3429	2791	30	27	540	0	4.53722
152971	133517	95	60181	53213	80	68708	59550	81	739	912	0	3777	3130	32	468	474	0	4.53822
108553	107523	75	48353	48319	73	69316	68177	74	862	788	0	3838	3810	28	1031	1029	3	4.53822
94088	84051	79	38661	34197	75	41609	35827	74	489	547	0	1994	1751	19	666	739	0	4.54223
69927	71176	72	22809	22752	53	43649	43100	71	371	428	0	2471	2685	22	-57	361	0	4.54424
97560	98347	71	31582	31630	71	51835	51546	73	670	729	0	2917	2956	25	-176	410	0	4.54424
44848	46603	67	12911	13243	38	17136	17072	43	254	294	0	1045	1056	5	788	627	0	4.54624
127442	120565	81	52417	47779	79	71876	67922	78	826	750	0	3959	3426	30	292	265	0	4.54624
61523	61373	69	22525	22099	51	25389	24830	57	259	403	0	1154	1028	5	24	306	0	4.54624
175107	133535	92	57437	43954	87	104978	81873	89	635	498	0	5511	4013	39	265	493	0	4.54825
89916	89532	73	29503	29636	71	46932	45999	73	464	453	0	2906	2737	26	363	832	0	4.55527
191447	157336	87	59862	48748	83	101138	82559	86	1105	933	0	5691	4846	38	437	571	0	4.55628
108951	94788	79	39233	34092	76	54754	47159	78	639	413	0	3157	2852	28	-734	0	0	4.55728
79926	81968	73	21428	21719	48	38163	38110	70	219	364	0	2454	2332	22	-40	318	0	4.56029
201795	163596	91	60009	48881	85	101664	81845	87	1415	993	0	5466	4653	36	1045	1205	8	4.56129
55556	56623	77	25173	25445	59	21400	21305	47	216	149	0	1140	1311	12	270	472	0	4.56129
60730	59654	72	18181	18307	45	32360	31936	69	318	323	0	1642	1598	17	-9	336	0	4.56229
143604	118060	86	45635	38458	82	52737	43897	83	664	460	0	2937	2494	28	79	646	0	4.5633
139932	120526	96	63964	55555	81	56676	47513	81	620	652	0	3165	2612	29	-323	291	0	4.56731
53571	54498	67	19027	19200	48	26183	25282	59	279	393	0	1358	1415	13	407	541	0	4.57333
121353	116276	79	46564	43827	77	62415	58805	77	785	743	0	3538	3281	28	-101	530	0	4.57634
93539	93829	72	34130	34104	72	46288	44403	73	755	612	0	2624	2461	24	-524	74	0	4.57734
102386	96785	80	45871	42150	75	41191	39096	75	801	639	0	2308	2181	24	413	642	0	4.58035
88667	88382	73	26605	26776	59	48487	48483	72	550	629	0	2538	2621	24	-189	196	0	4.58135
163286	137408	102	69857	58449	84	88372	74429	85	943	982	0	4918	4149	35	990	1116	5	4.58436
104753	96604	79	40078	36983	76	53822	49462	76	705	537	0	2834	2525	26	179	367	0	4.58537
164143	140660	85	57890	48096	83	98562	82927	86	1015	869	0	4855	4011	35	957	1388	8	4.58537
214525	172559	99	71308	57126	88	115873	91759	89	1120	940	0	6460	5234	39	533	566	0	4.58637
51648	51941	68	19953	20003	48	25166	25290	58	383	271	0	1403	1467	14	311	371	0	4.58938
38962	39839	60	15848	16025	42	18260	18027	47	357	292	0	900	905	0	-183	182	0	4.59038
158874	138780	88	60631	51962	81	64824	55389	82	808	525	0	3461	3033	29	492	490	0	4.59038
73342	70481	75	30312	29237	70	36275	34366	71	506	361	0	2142	2178	21	306	533	0	4.5944
136332	121105	83	54633	48727	80	62441	55309	81	953	606	0	3485	3185	28	636	974	0	4.5944
130022	107193	83	45824	38652	82	68373	56165	84	718	545	0	3729	3009	32	195	762	0	4.5964
199531	158097	90	79528	62957	88	107893	82882	89	1620	1044	7	6062	4832	40	823	1196	10	4.59941
57851	61646	68	21611	22304	47	23720	24354	57	476	353	0	1182	1191	9	-327	146	0	4.59941
48596	48608	68	18739	19027	46	20675	21204	49	336	459	0	1216	1251	11	558	465	0	4.60041
142638	132273	81	54006	50136	79	82101	75088	80	1075	843	0	4798	4430	33	546	1278	9	4.60041
45484	49157	46	13955	14751	39	23262	23471	50	333	318	0	1231	1288	11	613	482	0	4.60041
72443	69911	73	34115	32707	71	31300	30092	71	431	413	0	1620	1714	18	-69	261	0	4.60543
111764	109229	77	43814	43408	74	65116	62865	76	635	731	0	3577	3365	30	1138	1202	9	4.61145
95741	90513	77	37044	34091	73	54362	50248	75	574	661	0	2966	2789	26	26	249	0	4.61446
31491	31731	59	15675	16223	41	12353	12248	41	206	136	0	652	601	0	539	523	0	4.61546
98732	88275	80	41228	36844	76	54731	48394	77	520	348	0	3020	2652	27	225	484	0	4.62148
47467	48585	63	15517	15761	43	28854	28847	67	523	490	0	1590	1601	15	655	558	0	4.62248
88391	84671	80	35475	33755	72	43854	42302	73	586	513	0	2497	2482	24	582	332	0	4.62349
76449	69255	77	36382	33555	73	35828	32459	74	446	384	0	1856	1656	19	-61	625	0	4.6275
235117	173893	106	86206	64931	92	119464	87359	94	1216	862	0	6654	4911	42	204	728	0	4.6275
82805	82720	76	33258	33594	70	41759	41693	71	250	277	0	2445	2381	23	635	1276	8	4.6285
156906	135415	89	57844	49342	82	77380	67541	82	972	922	0	4273	3605	33	640	833	0	4.63151
197919	162091	88	74947	63003	87	102903	83127	88	890	826	0	5493	4477	36	-36	236	0	4.63352
75744	76375	72	32607	32122	72	30203	29867	71	504	387	0	1903	1801	17	149	493	0	4.63352
140759	118171	83	50276	42802	80	72367	60969	82	542	546	0	4361	3560	35	184	312	0	4.63352
63853	62774	78	18193	18819	45	26334	26774	66	406	362	0	1492	1587	16	566	779	0	4.63653
197147	151646	94	65707	51925	87	92807	69095	89	1822	1289	15	4834	3669	37	1168	1016	3	4.63653
142467	123372	84	52745	45914	81	81897	71160	82	1022	984	0	4539	4005	33	1439	898	0	4.63954
61834	61024	76	20149	20698	45	36256	36290	70	405	410	0	1849	1720	19	-320	196	0	4.63954
131899	108243	87	45651	38601	81	68765	56720	83	805	516	0	3910	2937	33	237	521	0	4.64154
73163	72100	88	23952	24242	55	29094	28244	70	351	300	0	1574	1610	16	548	681	0	4.64255
126079	115997	79	45093	40458	78	62073	54985	79	956	822	0	3534	3163	29	642	435	0	4.64857
206250	154406	93	60185	44629	89	125757	94106	91	1050	831	0	6618	4845	43	1044	1013	2	4.65157
62824	63733	72	20065	20572	47	24064	23941	57	204	216	0	1599	1605	15	290	584	0	4.65258
61536	62338	70	25147	25065	64	27852	27587	68	49	264	0	1304	1404	13	454	819	0	4.65358
167889	133591	86	56199	43502	85	76468	61274	86	753	642	0	4389	3373	34	292	609	0	4.65358
214526	160237	92	64314	46689	89	129261	93904	91	1379	931	0	6939	5068	43	187	639	0	4.65358
153919	145550	87	64142	61757	79	94043	90041	81	1149	1065	5	5115	4853	33	1168	1452	10	4.6596
54154	54178	71	23438	23091	55	25475	24752	69	545	488	0	1511	1434	14	2	592	0	4.6596
64845	61072	76	27882	26331	72	28400	26781	71	531	442	0	1522	1436	15	-505	15	0	4.6606
156610	148266	82	74236	68976	81	80312	73720	81	1080	1046	5	4701	4190	33	442	433	0	4.66161
84125	82616	75	35243	33946	72	48891	46025	74	381	516	0	2449	2253	24	135	493	0	4.66161
64860	64626	74	26686	25440	72	34001	32962	71	244	256	0	1820	1826	18	-440	99	0	4.66161
103130	91501	88	32388	28131	75	60132	51743	78	630	342	0	3309	2896	29	238	430	0	4.66361
52835	50115	83	14653	14879	41	26464	27225	62	222	260	0	1654	1540	15	71	327	0	4.66562
67033	69471	69	26543	26905	64	35070	34811	69	381	328	0	1811	1788	18	176	465	0	4.66562
46617	47716	67	14347	14570	40	22525	22845	52	180	211	0	1335	1195	10	31	369	0	4.66662
80967	70044	92	28269	25722	74	42285	37103	76	504	569	0	2081	1885	21	392	409	0	4.67164
27097	28769	54	13651	14197	39	14307	14215	41	138	315	0	766	723	0	495	508	0	4.67164
90363	87768	75	30134	28061	74	44084	42137	74	512	594	0	2490	2384	22	66	366	0	4.67264
63644	62658	72	24634	24174	64	27079	26011	69	350	302	0	1595	1605	16	-155	140	0	4.67465
228102	171947	108	90823	69443	90	92057	69560	90	945	747	0	5299	3933	38	424	1212	6	4.67665
75553	68715	86	25498	22767	62	44468	40230	74	326	377	0	2546	2399	25	129	460	0	4.67966
152854	122463	87	55647	44779	84	80675	64205	87	545	519	0	4223	3348	35	115	518	0	4.68267
55122	53772	73	19128	19473	46	23545	23520	52	224	165	0	1340	1388	13	-121	148	0	4.68468
146470	131063	85	47759	42108	80	78043	68940	82	916	818	0	3854	3525	30	464	712	0	4.68468
208469	161709	95	61915	48913	90	107498	81860	92	1123	836	0	6072	4733	40	57	287	0	4.68568
141213	118948	97	51406	43725	83	72640	60597	83	797	644	0	4198	3607	32	352	839	0	4.68769
63013	62397	74	24655	25269	56	29645	29684	68	150	207	0	1420	1401	14	-314	205	0	4.68769
164514	141252	87	62592	53914	84	73604	63328	85	1084	909	0	4054	3389	32	721	598	0	4.6917
95072	89311	77	36257	32623	74	47360	41422	75	553	446	0	2552	2375	24	236	664	0	4.6917
52070	53944	75	17557	18016	42	24753	25072	56	325	298	0	1333	1317	12	-93	182	0	4.6917
100742	99133	79	41995	41939	73	55329	54081	74	599	677	0	2838	2873	25	236	433	0	4.6927
169992	136093	94	55770	45460	84	79114	62048	86	731	612	0	4380	3283	36	1138	946	0	4.69471
166147	138214	94	62644	53003	85	85743	71204	86	789	632	0	4781	4103	34	1159	1054	6	4.69672
133757	110858	90	43530	35600	81	77914	64179	83	855	698	0	4027	3434	33	141	683	0	4.69772
199073	157838	89	54641	42942	86	114433	86707	88	900	791	0	6095	4491	40	379	563	0	4.69772
55602	57846	67	18542	18912	44	31381	32229	65	439	451	0	1817	1685	19	138	453	0	4.69872
157974	132953	92	49388	41537	82	71054	59066	84	688	485	0	3790	3010	32	388	592	0	4.70073
55880	56520	75	15452	15853	42	28966	28360	67	153	263	0	1477	1512	15	123	446	0	4.70675
104814	104832	75	43091	42592	73	53150	52699	74	926	736	0	3236	3137	27	21	594	0	4.70675
124429	110504	97	48253	42958	78	49203	42977	78	967	728	0	3089	2521	29	551	808	0	4.70875
295306	213692	131	119398	91362	114	187909	138304	115	1684	1239	13	10670	7863	52	1643	639	0	4.70875
108020	108247	75	43816	43048	74	64488	62771	75	868	902	0	3728	3509	29	895	933	0	4.71377
182908	151432	86	70303	57054	84	69870	56047	85	756	625	0	4109	3194	33	154	510	0	4.71678
191135	151303	98	66888	53040	86	99351	79745	88	1689	1245	12	5953	4714	39	851	1247	8	4.71778
141506	134539	85	63000	61020	78	85829	82767	80	1190	1054	6	4738	4449	32	1411	1640	16	4.72179
208173	176679	89	94089	81153	86	120622	99315	88	1447	1423	15	6863	6036	39	494	561	0	4.72179
70832	63908	75	27224	24744	70	31686	29349	72	489	382	0	1434	1563	14	652	536	0	4.7228
101537	87782	80	41257	35880	78	51830	42743	79	588	422	0	2661	2072	27	587	757	0	4.7238
110551	102379	82	38832	35564	76	48096	44272	76	767	489	0	2390	2346	23	708	624	0	4.72681
274807	194814	107	81686	55786	105	168392	118693	107	1843	1469	19	8886	6263	49	537	477	0	4.72982
115889	115108	77	37641	37065	74	48506	47839	75	577	560	0	2474	2410	22	65	349	0	4.72982
129996	107601	93	43773	37053	80	52065	44088	81	670	381	0	2819	2509	27	182	560	0	4.72982
34805	35072	64	13624	13953	41	15055	15139	41	277	238	0	779	898	0	356	531	0	4.73082
66685	62297	81	31741	29370	72	35604	31720	72	379	352	0	1852	1572	21	-54	187	0	4.74085
156964	137613	86	64736	57122	82	66876	56926	83	1054	884	0	3786	3258	31	697	790	0	4.74085
128308	113810	80	43632	37761	76	41763	36201	77	560	571	0	2423	2180	23	453	905	0	4.74186
183119	146918	90	55370	44268	86	102096	82218	87	845	616	0	5536	4449	38	-32	511	0	4.74888
56322	56521	74	21000	21261	49	24103	23912	55	13	169	0	1424	1374	13	-620	53	0	4.75089
239395	187975	94	68680	51894	90	136927	109007	92	2017	1554	17	7588	5951	42	108	399	0	4.75289
123219	102910	82	45769	38591	79	61468	49881	80	682	615	0	3286	2588	31	273	456	0	4.75289
153949	133609	84	55242	46204	82	54329	46850	81	1228	934	0	3273	2670	30	378	594	0	4.75289
88885	84339	78	32399	29439	75	42857	40164	76	353	373	0	2464	2290	24	296	487	0	4.7559
162823	154120	80	68483	63752	79	78717	73598	80	854	856	0	4361	4299	30	1661	1314	15	4.7559
44907	48247	50	18525	19036	46	19925	20144	49	143	189	0	1015	1042	5	-116	439	0	4.7569
339825	222335	112	107468	69582	109	189325	125563	112	2161	1589	24	10139	7060	49	-189	516	0	4.75791
61592	60597	72	21385	21434	52	27132	27427	68	194	162	0	1430	1523	15	6	480	0	4.76292
79004	71464	74	31792	28185	73	38964	34326	73	250	266	0	2182	1751	22	-700	68	0	4.76493
91114	90784	77	39321	38823	73	42764	42054	73	528	329	0	2163	2214	21	246	462	0	4.76493
106846	106023	79	33020	33223	73	52952	52698	75	588	707	0	2874	2700	26	15	460	0	4.76593
163297	141977	84	54294	47943	82	91174	79759	83	914	1048	5	5134	4542	36	131	791	0	4.76593
180103	148193	87	68182	56449	85	97142	81589	87	1246	1089	8	5466	4471	37	839	1351	8	4.76995
167943	138163	90	67566	55507	86	63117	50305	84	753	572	0	3524	2614	32	895	960	0	4.77095
101516	88254	79	42244	36907	76	55795	47555	78	595	480	0	2981	2682	27	52	446	0	4.77496
85700	85914	74	32264	32470	71	29092	28773	71	492	419	0	1571	1532	17	-231	386	0	4.77496
62726	61909	72	21516	21547	49	29073	28820	70	321	304	0	1407	1421	14	517	698	0	4.77596
41133	42532	60	17658	17947	43	13918	14303	39	472	292	0	852	666	0	-535	197	0	4.77697
57374	60529	64	28691	29048	69	27184	27324	68	240	200	0	1572	1507	14	-371	222	0	4.77697
122920	113686	87	40250	36886	79	67042	61655	80	942	752	0	3809	3511	31	932	827	0	4.77797
182063	119712	98	61837	45267	98	93940	63888	99	1518	1015	5	5052	3403	49	880	778	0	4.78198
191492	150015	91	61135	48366	87	84980	66740	88	1003	584	0	4887	3949	36	-631	477	0	4.78399
289891	198108	110	106304	76136	104	156403	106973	105	2606	1701	29	8593	5784	49	1664	982	0	4.78901
33367	34228	69	10641	11011	36	15041	15399	43	162	174	0	857	839	0	133	781	0	4.79001
80562	80356	76	27829	27808	64	46064	45708	72	397	378	0	2576	2549	23	675	1058	4	4.79302
48920	51658	66	19278	19884	46	26590	26705	65	165	333	0	1332	1386	13	-323	269	0	4.79402
124021	111224	96	49863	45108	78	50615	43381	80	509	601	0	2866	2322	28	405	679	0	4.80305
151888	127201	90	58304	49772	82	83672	69651	84	873	600	0	4214	3609	32	-53	393	0	4.80305
98314	89261	78	39982	35832	76	36206	32096	75	332	339	0	2061	1741	21	-496	111	0	4.80907
72201	72435	73	22984	22882	52	32118	31098	70	463	437	0	2022	1980	20	7	528	0	4.80907
116664	112633	81	43194	42355	73	64884	63904	76	564	472	0	3794	3676	29	1270	1715	14	4.81107
171727	143495	85	46969	38708	83	91896	73423	86	898	593	0	5129	4300	36	82	890	0	4.81408
98986	89162	77	37460	33180	76	42826	36846	76	498	340	0	2401	2200	23	1114	902	0	4.81408
71696	63244	78	32823	29544	73	34283	30021	74	461	437	0	1697	1699	18	-61	189	0	4.81509
141723	121169	86	61423	53011	82	54197	45488	82	818	617	0	2911	2414	28	468	566	0	4.81509
114676	113956	75	47379	46743	73	61085	59570	75	808	853	0	3423	3209	28	1194	807	0	4.81509
322952	203919	134	95004	58231	131	197406	123964	133	2181	1333	25	10620	6819	51	143	613	0	4.82111
56290	57592	68	17038	16930	44	27798	28156	67	311	211	0	1546	1587	16	199	595	0	4.82211
80124	80943	72	27663	27201	64	49247	48774	71	488	369	0	2606	2612	23	131	281	0	4.82311
92195	80252	89	40930	35936	76	40674	34531	78	436	488	0	2284	1860	22	-49	495	0	4.82311
93036	92668	75	35593	35569	72	51129	50375	73	634	669	0	2856	2778	25	807	964	0	4.82512
75019	71868	74	32229	29351	72	43938	39865	74	384	211	0	2361	2287	23	265	534	0	4.82813
130320	109318	93	49242	42320	81	66864	57603	82	848	585	0	3448	2982	29	-17	526	0	4.82913
225157	178142	95	79094	61369	93	118871	95336	95	1262	1216	11	6604	5281	40	1755	935	0	4.83314
131978	113324	82	57195	49553	81	50008	41046	80	476	575	0	2967	2394	27	405	547	0	4.83314
68135	67708	72	25465	24998	59	28975	28695	70	405	369	0	1614	1597	18	-28	347	0	4.83515
68967	68823	70	26479	25945	68	31998	31406	71	395	388	0	1739	1952	18	-505	77	0	4.83515
106169	104014	80	36564	36151	72	55808	54366	74	738	656	0	3222	3250	26	1274	786	0	4.83816
117983	110155	90	39059	36101	76	68525	63675	78	636	549	0	3427	3088	29	-101	365	0	4.84217
64497	66551	69	25357	25714	54	35695	35882	70	479	446	0	2226	2081	22	84	353	0	4.84217
184927	151029	92	50454	41173	84	97512	78555	87	1086	705	0	5558	4230	37	842	543	0	4.84618
50985	52672	60	23247	23192	52	21554	21975	53	263	211	0	1133	1178	9	-103	378	0	4.84618
119518	113777	77	37198	34874	75	67437	62328	77	752	636	0	3622	3372	30	-568	154	0	4.84618
249271	185543	115	91371	69287	97	138688	101233	98	1504	1150	15	7504	5302	44	278	708	0	4.84919
115834	100383	85	40961	35842	78	69110	59609	81	763	590	0	3664	2996	30	208	325	0	4.84919
96875	85934	83	34357	30288	75	44127	38352	76	577	235	0	2254	2068	24	-209	425	0	4.85321
248004	123685	189	94677	47469	172	118257	53338	189	1159	771	0	6743	2912	51	239	332	0	4.85321
82079	79037	79	27634	25692	64	35656	33501	72	443	362	0	1777	1752	18	241	426	0	4.85421
95090	80833	91	35018	30159	77	45104	39340	77	444	448	0	2476	2417	23	10	408	0	4.85521
36223	38157	63	12800	13176	39	17605	18080	44	170	334	0	962	964	0	310	594	0	4.85822
31010	31905	64	12039	12378	38	13939	13958	41	4	130	0	767	796	0	95	549	0	4.85822
105051	94658	79	38505	34175	77	71360	63892	78	480	489	0	3566	3115	29	272	352	0	4.86023
95021	95651	76	39844	39388	72	38172	37504	72	666	447	0	2060	2073	21	-26	419	0	4.86023
109940	93499	82	45737	38866	78	53334	44252	79	635	486	0	3033	2442	29	170	441	0	4.86123
70711	69227	74	27529	26738	67	33147	31989	71	557	342	0	1856	1998	18	980	1233	6	4.86223
115004	112796	76	49489	48565	74	66046	63922	74	777	756	0	3732	3598	29	345	675	0	4.86825
64495	64820	71	28780	27808	60	34631	33097	71	382	281	0	1682	1664	17	321	444	0	4.86926
166236	142958	102	54126	45986	83	92206	80325	86	1256	965	0	4935	4470	34	1966	1186	8	4.87126
175545	143440	87	60947	49492	85	79351	64517	86	891	721	0	4445	3600	34	458	621	0	4.87728
63580	63973	73	25773	25979	58	27893	27495	67	542	615	0	1698	1563	17	-26	287	0	4.88029
121427	105465	81	47926	40654	78	43452	36145	79	485	555	0	2407	2144	22	35	387	0	4.88029
341633	235038	123	123874	87838	118	215387	145447	121	1810	1291	18	12245	8238	53	1351	857	0	4.88129
85096	78630	81	35572	32289	74	43586	40769	75	786	585	0	2204	2106	22	-259	119	0	4.8833
196762	154281	100	63949	50582	86	97110	74401	88	772	731	0	5368	4087	39	-437	83	0	4.88731
73531	73899	71	24978	23578	63	44772	42683	72	657	524	0	2417	2177	25	407	639	0	4.88932
63291	65484	73	27736	28153	60	24463	23921	61	243	389	0	1330	1578	13	759	473	0	4.88932
129198	124136	81	48835	46961	76	63630	61259	77	767	912	0	3382	3419	27	645	690	0	4.89133
131706	108729	81	48572	39540	80	71818	57837	81	641	499	0	3798	2994	33	612	712	0	4.89133
101506	91397	79	38419	33781	78	40221	35527	79	393	370	0	2190	2064	20	-47	497	0	4.89233
163968	131493	96	48739	38912	84	88217	70729	86	868	620	0	4950	3996	36	-19	702	0	4.89434
311218	209300	123	93211	63576	111	198484	130828	114	1787	1424	18	10421	6511	52	2201	2099	21	4.89634
113940	110693	78	40870	40009	74	50468	49171	74	709	560	0	3051	2926	26	722	851	0	4.89835
275841	193342	104	88721	63557	100	147485	104345	102	1400	1043	7	7874	5601	46	-392	203	0	4.89935
109073	106772	76	37379	37006	75	88885	86660	76	1111	1024	3	4660	4287	32	1558	1740	17	4.90136
36422	38176	52	14102	14314	40	17142	17810	43	4	178	0	1006	963	0	-580	0	0	4.90136
80783	80632	72	30641	30827	70	40474	39402	72	1012	623	0	2103	2169	20	776	1567	11	4.90437
107296	92987	82	38396	33807	78	47875	41794	79	678	570	0	2691	2248	27	393	597	0	4.90437
241110	176161	114	76153	56117	98	140182	98283	111	1220	963	0	7480	5171	45	-271	172	0	4.90437
34726	36690	56	13015	13216	39	15150	15283	40	120	245	0	796	767	0	14	422	0	4.90637
106157	102713	77	47221	46444	74	46073	44622	74	596	573	0	2352	2437	23	511	657	0	4.90738
168281	143201	84	77860	65999	83	90764	77711	85	988	855	0	5112	4396	35	41	452	0	4.91039
134466	126591	80	57312	52917	78	67236	61735	78	802	975	0	3512	3322	28	376	617	0	4.91339
209274	160961	89	75277	57371	87	84931	66462	87	1517	1138	9	4984	3727	38	77	517	0	4.91339
107670	108554	74	41131	40521	73	41511	40354	73	589	479	0	2178	2294	21	214	773	0	4.91339
88381	82321	76	30764	27796	67	46128	40801	76	442	365	0	2250	2135	23	799	652	0	4.91339
75405	73661	73	29939	27562	62	28711	25835	71	571	446	0	1495	1443	16	628	644	0	4.91339
171481	136380	97	61204	49065	86	95997	76317	87	728	592	0	5009	4014	36	356	971	0	4.9154
62867	61767	74	26414	24886	65	31368	30028	71	456	303	0	1722	1506	18	-215	250	0	4.91741
195098	172610	90	65451	58345	84	93059	83953	85	972	1036	4	5217	4758	34	899	660	0	4.92042
69281	72792	58	25874	25580	54	41606	41028	71	278	383	0	2064	2291	21	-114	375	0	4.92042
118805	113909	78	51808	49007	77	73555	68786	77	428	532	0	4368	3925	32	418	758	0	4.92644
106019	92815	79	39074	33329	77	55626	45981	79	740	543	0	3070	2802	27	52	180	0	4.92844
69012	69159	70	22605	22542	53	38627	37562	70	338	358	0	2326	2377	22	327	532	0	4.93145
86180	80885	86	30782	29693	72	43635	40553	74	692	578	0	2428	2237	25	-138	104	0	4.93246
291523	199777	120	90080	61949	114	154289	101718	116	2021	1494	22	8904	6100	46	901	1707	11	4.93446
54903	58573	57	19412	19737	46	38197	39005	68	375	411	0	1874	1805	18	308	641	0	4.93446
141200	128402	82	48923	43127	79	86274	76297	80	1188	977	0	4239	3916	32	1345	802	0	4.93446
79457	73988	81	33735	30425	75	44409	39559	75	262	380	0	2291	2189	22	363	525	0	4.93847
39209	40324	76	15468	15613	42	14666	15412	41	179	141	0	959	1057	5	-53	132	0	4.94249
429463	269982	135	130874	81703	132	332020	203231	135	3115	1792	33	17647	10683	62	-67	514	0	4.94349
128028	104805	100	47642	38294	100	76294	56066	100	954	677	0	3921	3126	31	-491	221	0	4.94349
101291	91331	77	48013	41993	77	44493	38204	77	722	618	0	2751	2284	25	584	840	0	4.9455
91534	81772	78	33922	30123	75	50250	44170	75	417	424	0	2786	2343	26	-309	383	0	4.9475
204915	159208	91	65883	51232	88	113277	86894	90	736	526	0	6373	4868	40	428	705	0	4.9475
87223	85662	73	34364	31413	73	49218	45363	74	362	386	0	2363	2314	23	374	817	0	4.9475
86231	77652	80	31653	28480	72	39214	35016	73	250	168	0	2204	2032	24	627	540	0	4.9475
108274	107281	76	49661	49345	74	56815	56140	75	592	648	0	3268	3363	26	1165	1143	6	4.9485
67708	68162	76	25201	24794	59	38799	38084	71	317	353	0	2102	1971	21	707	585	0	4.95051
118635	116663	75	45610	44396	75	71996	70173	76	855	728	0	3589	3316	30	325	349	0	4.95452
51959	52295	61	17446	17787	43	20972	21238	48	230	354	0	1182	1170	10	-242	170	0	4.95553
101688	98478	80	34329	32718	75	37341	36341	74	532	468	0	2179	2207	21	137	489	0	4.95753
39804	39925	67	16618	17012	42	21280	20730	51	162	220	0	1082	1075	7	-45	212	0	4.95854
136979	115962	83	55979	47316	81	51592	42870	82	904	568	0	2869	2382	28	571	789	0	4.95954
66747	64599	72	27315	25254	71	33076	30105	72	269	266	0	1570	1559	16	-119	339	0	4.96155
61327	61863	71	26426	26677	68	28994	28417	65	126	254	0	1715	1545	18	529	388	0	4.96255
35726	36592	65	12310	12755	39	15148	14893	44	108	240	0	819	893	0	-289	162	0	4.96656
180175	136607	91	64004	49445	89	92728	66942	90	1078	830	0	5255	3668	41	433	715	0	4.96656
104619	103708	79	39239	38985	73	63342	62506	74	853	824	0	3493	3495	27	541	1186	6	4.96857
83150	80250	77	28444	26965	71	47155	45840	73	611	449	0	2820	2580	25	288	473	0	4.96957
129933	124946	79	45404	43051	76	78797	75405	77	1174	968	0	4551	4091	33	368	701	0	4.97158
103953	94643	79	36853	33039	76	41727	37392	77	507	392	0	2192	1815	23	-99	447	0	4.97358
74667	74184	71	29100	29074	70	39683	38892	72	325	355	0	2058	1932	20	-64	595	0	4.97358
93434	92484	74	33581	33541	71	52873	52312	73	668	551	0	2946	3007	24	590	914	0	4.9786
155484	127883	83	50466	41965	80	87357	69990	82	872	554	0	4737	3800	35	443	907	0	4.9786
113836	108878	77	44847	43031	75	58154	55814	75	742	762	0	3274	3412	26	1012	1418	9	4.9796
94927	95287	73	33101	32741	71	37247	37022	72	379	543	0	2104	2006	21	334	570	0	4.9796
80814	80574	75	27228	26617	66	46607	44941	72	544	442	0	2480	2218	23	275	427	0	4.98361
106752	104900	75	43366	42791	74	38578	38099	73	496	564	0	1921	2028	18	-235	187	0	4.98361
69549	66354	73	30313	28085	70	34836	32577	72	594	358	0	1845	1710	19	-4	325	0	4.98562
132805	122188	81	52573	47668	79	62832	56473	80	572	505	0	3270	3165	27	155	391	0	4.98662
68906	67239	72	26889	26141	69	25584	24776	65	229	324	0	1299	1330	13	243	600	0	4.98963
139185	114728	93	49676	41849	80	74449	62525	82	671	430	0	3625	3061	30	121	703	0	4.99264
133059	113675	82	44361	37436	81	66238	55885	82	815	684	0	3546	2928	30	-648	221	0	4.99365
125670	122641	78	41730	41188	74	71971	69201	77	942	786	0	4202	4153	29	1118	1014	4	4.99465
160575	140761	86	40657	34901	83	81072	71164	85	479	553	0	4368	3923	33	1116	724	0	4.99866
122663	112741	79	42758	37784	76	51049	45471	78	706	623	0	2948	2348	27	-374	81	0	5.00067
57071	57617	69	21127	21365	53	21703	21649	51	481	347	0	1228	1170	9	58	327	0	5.00067
91846	91059	74	33320	33288	72	52361	51873	74	430	430	0	2898	3010	25	746	677	0	5.00268
320872	219240	121	92452	60507	112	191232	135333	114	1808	1113	14	10027	7058	51	-340	362	0	5.00568
193274	157156	89	62484	50998	85	105485	84713	87	1095	847	0	5753	4873	38	-487	85	0	5.00669
93869	82168	78	43558	37778	77	46559	38900	78	603	371	0	2399	2030	24	162	341	0	5.0097
352022	235873	117	123318	86337	113	235040	158756	116	2049	1539	19	12188	8298	53	494	1292	9	5.0097
177372	147795	85	61332	51415	83	96446	77716	84	944	732	0	5662	4725	39	391	660	0	5.0107
65111	63111	84	23340	23462	55	38637	38636	70	445	351	0	1916	1873	19	457	359	0	5.01371
431689	287419	139	225307	156444	139	422244	304636	141	4559	3140	37	22328	16004	75	2523	1203	20	5.01371
163700	145116	83	56729	48684	81	91804	80616	83	1056	1097	8	5000	4231	36	542	987	0	5.01371
286913	187712	104	157572	113418	102	314817	217632	104	2702	1776	27	17332	12233	62	2293	1376	23	5.01471
196506	159077	88	94167	78712	87	77563	62752	86	853	623	0	4418	3705	35	269	636	0	5.01471
218734	178190	89	94754	80764	88	143082	118610	90	1376	1188	12	7630	5912	42	889	918	0	5.01471
171216	129277	89	58665	44821	85	89939	68833	87	803	655	0	4727	3486	36	116	327	0	5.01471
149491	123937	86	49482	41020	81	80564	66470	83	675	561	0	3922	3256	32	171	557	0	5.01572
113695	112290	76	38931	38898	74	71428	71262	76	914	812	0	3949	3776	30	65	736	0	5.01572
146772	124099	84	56151	47578	81	69355	58045	82	695	672	0	3640	3135	31	828	876	0	5.01572
218442	167998	96	92864	73171	94	87376	64695	94	1391	1113	8	4748	3621	39	127	483	0	5.01772
190883	155401	87	60741	48902	85	119087	97594	88	1669	1348	15	6360	5270	39	185	461	0	5.01772
107069	105475	78	26468	26444	61	64372	63838	74	691	656	0	3495	3486	26	1501	1124	12	5.01772
116095	115705	78	42728	41547	74	63962	61204	75	1049	885	0	3828	3586	29	62	430	0	5.02073
191015	154198	100	78400	63662	87	114508	91173	88	1164	1061	6	6755	5143	41	1286	1161	7	5.02073
131102	113794	82	45011	36676	79	71817	59949	82	801	589	0	3876	3291	32	801	621	0	5.02073
147960	126778	85	64708	56181	81	60132	49647	82	911	755	0	3301	2841	28	-116	329	0	5.02173
54168	54031	83	20431	19763	51	28150	26771	70	257	357	0	1381	1332	14	487	519	0	5.02173
73904	74516	71	26161	25900	60	42646	41611	72	259	393	0	2241	2237	21	1387	1239	8	5.02575
52432	54973	68	13374	13641	39	22379	21995	57	402	259	0	1217	1148	9	-122	233	0	5.02976
66545	66185	73	17938	18065	45	31445	30791	72	225	163	0	1989	1964	20	-23	558	0	5.03076
35912	37249	51	15173	15421	42	15207	15738	41	97	177	0	819	869	0	11	346	0	5.03076
57947	58165	68	20624	20801	46	29049	28983	68	281	213	0	1548	1522	15	110	335	0	5.03076
169098	136495	95	73508	61097	84	90226	71821	84	956	753	0	4921	3716	38	388	940	0	5.03177
56164	57414	66	13971	14217	41	31260	30608	69	235	185	0	1724	1668	18	432	317	0	5.03277
301463	206886	116	91251	63716	107	202680	136038	110	1501	1014	3	10435	7192	49	842	1385	12	5.03377
176100	151865	88	74736	64383	83	106613	92848	84	1279	932	0	5965	5219	37	1804	1657	19	5.03377
70928	63551	68	31585	28072	74	37382	31883	75	516	426	0	2001	1606	21	647	955	0	5.03478
107064	91030	80	34828	29699	77	65702	55388	79	780	509	0	3605	3064	31	-165	312	0	5.03478
118464	115178	79	42393	40717	75	69524	66418	77	832	909	0	3582	3574	27	872	894	0	5.03578
163694	138674	88	50165	44455	81	84071	70606	84	1253	933	0	4568	3983	34	1065	729	0	5.03578
87325	85968	77	41456	41162	72	42588	41708	73	550	605	0	2372	2450	23	547	623	0	5.03779
103663	89835	80	40914	35359	78	48277	41047	79	445	332	0	2829	2332	27	-23	514	0	5.04079
123509	106509	89	38736	32864	79	63623	54302	80	605	730	0	3496	3083	30	35	351	0	5.0418
194480	152418	95	60911	46424	89	109823	85856	91	656	877	0	5910	4682	40	559	862	0	5.04581
90744	82823	76	38471	33463	74	53439	47805	75	412	343	0	2924	2568	27	122	453	0	5.04681
46961	47546	68	17337	18213	42	18338	18618	43	277	229	0	1138	1039	6	391	440	0	5.04681
178233	135007	86	56204	41895	85	102504	78649	87	899	578	0	5279	4047	38	320	959	0	5.04681
113540	100837	78	46330	41574	77	51347	43815	77	504	489	0	2749	2200	28	-142	862	0	5.05083
293133	210061	101	88944	62806	99	175924	123367	102	1910	1637	22	9528	6557	49	770	1186	6	5.05083
174963	154225	85	56007	48803	84	88325	78733	85	1192	1226	10	5345	4842	35	610	998	0	5.05183
126384	113705	80	50730	46753	78	50340	44664	77	829	738	0	3050	2626	28	-402	601	0	5.05183
107894	107190	75	45847	45259	73	41965	41417	73	443	601	0	2465	2255	24	288	1034	3	5.05183
88688	80147	80	32537	29086	75	47839	43161	75	560	435	0	2572	2200	25	-381	198	0	5.05183
171142	137555	88	67130	53214	85	92141	74380	86	1226	956	0	5173	4182	37	796	689	0	5.05283
29928	31545	48	14000	14314	41	14227	14381	43	-8	223	0	800	735	0	428	478	0	5.05484
109204	94645	95	47654	40921	78	39274	33407	78	399	293	0	2258	1755	23	-1	377	0	5.05484
86462	85743	74	30204	28301	71	32709	30517	72	434	389	0	2075	1877	20	-668	40	0	5.05484
76722	78124	79	31208	31358	70	41138	40229	71	373	367	0	2447	2213	23	-60	480	0	5.05684
117873	116670	76	54453	53872	75	37593	36321	74	792	629	0	2072	2089	22	-164	408	0	5.05684
102591	90204	94	36631	32389	76	43313	38060	77	547	434	0	2400	2009	23	92	607	0	5.05785
86875	85722	77	47841	48039	72	41863	41258	72	606	658	0	2560	2599	22	-171	475	0	5.06186
217380	166764	92	72491	55602	91	117674	91184	93	1283	1033	5	6138	4900	40	515	616	0	5.06888
151611	123645	91	63265	52099	84	74759	60510	85	799	632	0	4073	3251	33	659	1073	4	5.07089
217151	179589	95	65810	56022	89	111289	92652	91	1052	1089	8	6352	5134	40	523	1058	3	5.07189
49403	49471	71	17299	17715	43	24413	24498	51	289	231	0	1281	1343	13	20	303	0	5.0739
143188	124272	84	53860	47202	80	86797	74417	82	515	502	0	4291	3591	34	304	470	0	5.07691
144519	123943	82	55690	47784	82	72881	60496	83	769	715	0	3865	3167	32	1129	1221	7	5.07992
73933	69906	75	34227	31887	72	30486	28289	72	159	229	0	1784	1701	18	-156	326	0	5.07992
91705	92607	73	36559	35883	72	52584	51076	74	480	549	0	2820	2629	26	-435	294	0	5.08192
28549	28605	62	15882	16068	43	14444	14465	44	364	320	0	626	738	0	883	653	0	5.08895
29011	29837	61	11104	11357	37	13585	14200	41	32	125	0	667	650	0	-579	0	0	5.08995
150596	132152	83	52577	44243	80	76526	65731	81	742	505	0	4248	3588	32	-255	285	0	5.09195
150057	125683	85	43458	36859	79	78358	64574	82	740	509	0	4600	3660	35	-58	293	0	5.09396
45522	47751	61	28284	29331	66	18155	18974	42	291	266	0	765	859	0	-343	77	0	5.09396
116352	115520	77	34574	34309	74	71414	70104	76	775	836	0	3615	3474	28	1504	876	0	5.09396
198743	166015	90	54194	43693	86	130912	108312	89	1115	1045	5	7033	5980	41	643	732	0	5.09396
134376	125422	80	53381	49285	78	68412	63768	78	760	869	0	3942	3678	30	1358	1231	16	5.09496
67388	67586	71	26585	25609	61	31896	31368	70	453	298	0	1570	1635	16	-285	116	0	5.09597
224987	176021	92	85415	68204	91	97310	73476	90	842	663	0	5264	4072	37	367	1160	12	5.09697
107975	96114	78	32701	28521	76	80780	69862	78	1131	827	0	4198	3690	33	375	877	0	5.09697
82716	74928	75	36691	32499	75	45201	39859	75	628	374	0	2504	2386	25	-79	408	0	5.09697
162090	125930	99	56802	44791	85	71013	55126	85	1036	706	0	3921	3069	33	1696	1257	16	5.09898
104164	92091	79	41550	35994	77	62895	54801	78	443	386	0	3578	3141	30	865	847	0	5.10098
119831	112592	85	40467	38111	75	59883	55368	77	700	681	0	3398	2916	30	798	593	0	5.10199
271577	194807	98	85709	62074	97	162865	114982	100	1369	812	0	8869	6403	47	367	269	0	5.105
49464	48523	80	14365	14615	41	22411	22399	55	348	372	0	1022	1090	6	706	821	0	5.105
200297	159725	93	75283	60434	88	112769	90836	88	1354	977	0	6260	4891	39	1743	1077	4	5.107
31645	33187	53	13174	13322	39	13090	13452	40	100	146	0	726	822	0	-297	248	0	5.10901
90540	90999	72	31252	30540	71	47243	47081	72	572	679	0	2790	2749	25	196	400	0	5.11202
56242	54675	71	20605	20727	49	29335	29366	68	593	477	0	1425	1522	15	462	783	0	5.11302
32972	33297	64	11464	11781	38	14114	14134	41	110	169	0	837	878	0	-53	315	0	5.11603
70476	71251	71	22881	22402	53	36855	36283	70	412	485	0	2069	1948	21	244	466	0	5.11603
200467	160428	88	75953	60944	87	88337	68766	88	1204	854	0	4824	3720	36	1216	849	0	5.12004
271516	202780	103	88291	67296	98	147034	105715	101	1526	1183	13	8426	6247	46	281	818	0	5.12004
162466	138820	82	63732	54123	82	93830	79493	84	1124	980	0	5047	4133	36	848	1153	9	5.12004
89374	92028	72	17967	18721	42	54179	54204	72	508	622	0	2945	2836	26	804	819	0	5.12004
164576	137163	85	60124	49981	83	67908	54006	84	753	537	0	3727	2892	33	333	412	0	5.12004
64073	68270	64	25686	26916	49	31574	31324	69	278	262	0	1736	1771	17	449	507	0	5.12004
104975	93607	81	38349	33845	76	53698	46357	78	493	439	0	2756	2507	26	470	573	0	5.12205
52575	53595	68	19138	19289	46	20177	19916	48	481	248	0	1180	1286	11	-30	530	0	5.12305
315462	210753	115	97457	66351	113	194453	128105	115	1459	1015	5	9903	6804	49	1977	1455	19	5.12305
77381	70127	78	35967	32274	74	39282	35034	74	329	465	0	2105	1945	22	467	473	0	5.12406
134267	113924	82	45088	37330	81	54879	43533	82	704	420	0	2889	2157	30	775	773	0	5.12606
107654	106287	78	39308	38912	73	64997	63476	74	908	916	0	3595	3594	27	337	665	0	5.12706
214544	164857	95	92504	72347	91	126217	97571	92	1422	1127	12	6821	5466	40	569	990	0	5.12807
47168	49155	62	20217	20728	50	19549	19830	48	335	298	0	1019	1148	8	6	371	0	5.13108
66058	64700	72	25541	24915	61	33159	32048	70	114	284	0	1850	1627	18	-472	199	0	5.13208
75743	75263	77	28201	27609	69	43562	41964	72	340	377	0	2278	2167	22	425	524	0	5.13308
92038	82699	78	35220	30876	75	37254	32521	76	406	462	0	2028	1882	21	-168	310	0	5.13308
169797	142277	86	72954	60924	84	92030	77235	87	1321	1024	5	5033	4054	36	1096	1089	9	5.13509
52301	52832	73	20380	20669	47	21872	22151	49	166	314	0	1195	1176	9	367	825	0	5.1391
222734	176416	91	75480	60287	89	98659	76300	90	1279	1015	4	5286	4146	38	643	1183	6	5.1391
59126	61194	68	17903	18495	43	34973	35091	68	162	147	0	1749	1626	17	-391	169	0	5.1391
169199	146986	96	61871	54643	83	75623	65472	83	1033	856	0	4216	3420	34	1032	765	0	5.14111
63484	62873	72	22853	22952	55	34968	34817	69	119	201	0	1938	2098	19	394	638	0	5.14412
64402	63982	72	25773	25771	56	38190	38073	71	203	242	0	1926	1773	20	114	295	0	5.14412
239830	187359	104	74447	58698	93	111390	87761	95	1479	1061	9	6034	4745	38	986	726	0	5.14512
140310	115470	89	50769	41690	82	78949	64084	83	738	420	0	4346	3532	34	1043	1346	11	5.14512
236027	182755	97	108002	84632	93	126197	94672	94	1331	970	0	6850	4871	44	597	609	0	5.14612
31416	31409	63	13628	13858	40	13070	13408	41	233	292	0	696	635	0	339	424	0	5.14713
91449	89606	76	34587	34355	72	49283	47421	74	718	495	0	2830	2808	25	785	693	0	5.14813
44715	45782	59	16975	17458	43	18346	18469	46	371	349	0	957	1017	2	5	377	0	5.15616
310023	212087	124	98552	67237	113	175171	118920	115	1663	1361	17	9414	6638	49	1071	668	0	5.15917
179578	144437	87	65272	52367	84	93650	75377	86	882	788	0	4991	4002	37	-85	493	0	5.15917
88978	82121	76	33107	30181	75	44436	41178	75	748	738	0	2630	2393	24	430	729	0	5.16017
121405	107125	85	56137	50035	80	42349	35838	78	687	546	0	2527	2147	25	-56	487	0	5.16017
56027	57752	70	25339	25761	60	32168	32163	67	199	214	0	1509	1652	16	263	569	0	5.16117
156849	127270	86	51324	41580	83	90495	72699	84	861	921	0	4900	4011	36	442	652	0	5.16217
149596	133917	84	56557	48355	81	49885	43736	81	800	785	0	2893	2532	27	750	592	0	5.16418
105942	103509	79	39186	39189	74	47976	47002	74	823	986	0	2692	2678	23	-21	274	0	5.16518
35271	36527	68	13452	13967	39	13287	13760	40	282	264	0	667	640	0	201	565	0	5.16518
106807	96951	79	38818	34230	78	43820	36732	78	567	430	0	2370	2011	24	477	689	0	5.1692
132220	128564	80	47262	46394	77	71294	67950	79	670	751	0	3932	3887	30	122	446	0	5.1702
188495	153105	88	75781	62917	88	70670	57715	88	969	935	0	4110	3368	34	-136	395	0	5.17221
68786	68771	74	26828	27183	65	25552	25853	55	300	285	0	1599	1481	15	511	455	0	5.17221
217318	170559	90	69842	57126	89	113155	86051	90	1356	973	0	6519	5109	39	-179	422	0	5.17221
145370	119886	89	46504	38612	82	49585	38817	84	924	586	0	2707	2160	27	-73	286	0	5.17321
301577	216005	113	109125	84833	109	162455	120662	113	2306	1640	21	9072	7021	47	1087	1043	4	5.18324
94071	92418	76	37751	36517	73	30645	29085	72	553	478	0	1775	1681	18	-183	574	0	5.18424
72046	71884	75	24858	24639	59	41442	40632	70	614	474	0	2060	2062	21	487	802	0	5.18625
126808	109490	82	49715	43228	79	72324	61543	81	581	489	0	3897	3318	31	14	472	0	5.18826
122414	100564	98	47098	39351	80	41741	34018	79	594	579	0	2321	1964	23	38	378	0	5.18926
93246	91787	77	38940	37302	75	40541	38717	73	360	323	0	2143	2080	19	-444	79	0	5.19026
82392	83016	77	28438	28625	70	32939	33123	70	686	421	0	1566	1664	16	610	792	0	5.19026
64767	66296	70	27549	27174	59	27013	26450	68	257	311	0	1506	1478	14	-160	287	0	5.19127
63536	66790	70	26198	25997	69	20683	20766	49	100	393	0	1123	1164	8	168	274	0	5.19327
52336	52302	71	20165	20491	49	21137	21373	49	-12	94	0	1139	1125	9	-533	82	0	5.19528
48092	49154	69	14557	14605	42	22941	23353	51	591	349	0	1252	1256	11	-175	458	0	5.19628
139220	130422	80	58905	54276	80	82354	75126	80	726	665	0	4744	4257	33	-84	707	0	5.2013
117761	109060	84	46221	41590	81	54749	49196	82	694	802	0	3078	2801	26	1802	1085	5	5.2013
124865	110306	79	52544	46031	79	61989	53023	80	863	855	0	3315	2854	28	657	489	0	5.2033
335676	249296	110	149870	117051	107	240968	188577	108	2259	1709	23	13197	10280	53	613	583	0	5.2033
266404	192975	98	85615	61226	96	120897	87508	97	1572	1267	16	6921	4931	44	515	711	0	5.20431
136508	116373	80	56359	48149	79	53918	46300	80	582	606	0	3042	2635	28	635	699	0	5.20431
66088	65096	77	25068	25021	57	26903	26023	60	317	368	0	1490	1386	17	6	450	0	5.20631
46585	48132	63	14797	15023	41	17585	17563	45	54	206	0	930	994	0	339	699	0	5.20932
103975	98135	85	46394	42804	75	37898	34042	75	377	533	0	2003	1763	20	1277	989	0	5.21233
67325	64784	86	23839	23103	57	33384	32095	72	336	408	0	1739	1776	18	12	288	0	5.21935
190248	151123	101	65009	51329	85	91019	73830	88	1110	762	0	5227	4126	38	1232	1351	11	5.22437
197284	150277	96	64296	48973	90	110621	83422	92	1684	1288	16	6119	4668	40	730	744	0	5.22638
67056	65867	71	26664	24439	66	28648	26628	70	385	248	0	1641	1574	16	54	457	0	5.23039
147387	115478	90	48931	38937	84	76563	59822	85	771	688	0	4379	3327	36	361	524	0	5.2344
74563	71042	74	29308	28115	71	42205	40279	74	574	377	0	2147	1954	22	128	463	0	5.23841
84727	81966	74	29263	27590	69	51841	49248	74	576	557	0	2932	2729	26	-499	79	0	5.23841
167933	143355	88	66469	56663	84	77937	66325	84	1162	787	0	4449	3687	34	1467	1551	11	5.24644
122600	106772	87	50586	44469	78	60509	52001	79	802	671	0	3284	2821	29	-172	244	0	5.24845
89298	81081	78	39173	35761	73	37432	33424	73	484	536	0	2110	1864	22	382	657	0	5.24845
151011	124727	84	52084	43161	82	73788	60960	84	591	661	0	3978	3245	32	-208	264	0	5.24945
127838	119225	89	45052	41250	78	51065	46181	79	981	840	0	2813	2534	26	81	193	0	5.25045
141425	127290	84	58417	52376	80	58089	51612	81	857	730	0	3326	2945	29	-308	200	0	5.25045
100067	100750	73	33741	33573	71	58116	56931	73	938	877	0	3131	3031	26	94	393	0	5.25246
47452	45669	70	18551	18613	46	23347	23528	55	163	229	0	1303	1219	11	-485	0	0	5.25547
98010	86622	77	37944	32897	76	53351	46191	77	524	565	0	2780	2520	27	-100	512	0	5.25747
108944	106480	76	39738	38915	73	58541	55839	75	632	730	0	3172	3078	27	1124	1083	7	5.26048
201268	159224	92	83518	66484	89	65618	52226	89	818	603	0	3657	2824	32	325	770	0	5.26149
49116	50954	54	17494	18423	41	26714	27308	66	314	273	0	1228	1307	13	234	336	0	5.26149
87870	83428	79	33419	31154	74	49437	45517	75	659	713	0	2819	2638	25	-86	144	0	5.2655
42336	41665	68	14717	15079	40	19377	18941	49	363	269	0	1254	1241	10	-163	119	0	5.26851
74225	71508	83	28611	27441	71	34443	33268	71	625	390	0	1843	1802	19	17	314	0	5.27453
53398	53818	68	21987	22098	50	30120	30222	67	92	237	0	1593	1870	17	541	476	0	5.27553
265032	190641	105	89175	64998	99	132292	93874	101	1664	1114	13	7463	5437	43	1946	1194	8	5.27754
102544	94839	76	33446	30062	75	55049	49384	77	348	369	0	2764	2609	26	1027	857	0	5.27754
96577	84376	81	38346	33710	77	37829	32997	77	394	321	0	2078	1774	21	324	327	0	5.27754
124619	102066	84	43471	35551	80	76650	62017	82	510	482	0	3762	3045	32	-81	469	0	5.28255
91916	82211	80	33034	29363	75	45288	39927	76	817	556	0	2534	2257	25	-421	413	0	5.28356
353985	243788	129	114629	79789	116	191581	130125	118	2095	1644	21	10584	6975	51	1618	1659	12	5.28356
204567	159464	92	72621	55892	91	98242	75911	92	1486	880	0	5433	4267	38	579	1085	6	5.28857
44304	46396	63	14781	15452	40	20320	21252	46	364	307	0	1181	1320	10	-62	221	0	5.28857
90334	88212	90	31671	31513	72	35997	35900	72	394	251	0	1926	1872	18	466	1226	7	5.28957
170197	121367	104	68529	48468	100	95321	71529	102	937	656	0	5189	3788	48	-94	408	0	5.28957
105033	97628	78	35439	31969	76	65510	60497	77	603	556	0	3682	3361	29	167	804	0	5.29058
126373	123169	76	45964	44563	75	58112	56471	76	1143	1079	6	3327	3331	27	-117	164	0	5.29058
37139	38206	56	16602	17096	43	16888	17284	44	141	205	0	885	951	0	-54	329	0	5.29359
118861	115945	80	43192	42466	74	76604	75700	76	1049	859	0	4047	3982	29	325	712	0	5.29359
104634	93610	78	39415	35546	76	48943	42707	78	314	416	0	2615	2278	24	562	1018	3	5.2976
100894	84255	80	42645	35680	78	55691	44244	79	420	383	0	2769	2099	28	-195	613	0	5.2976
49290	48067	71	17696	17939	45	21268	21039	53	312	283	0	1166	1206	9	198	476	0	5.29961
173703	142539	87	68638	55561	85	90898	73161	86	1269	889	0	4751	3944	35	761	1189	6	5.29961
172895	138154	89	54756	44458	83	97528	78295	86	988	797	0	5072	4143	35	478	624	0	5.29961
63373	62598	75	28222	27247	64	30547	29458	70	373	349	0	1563	1627	17	129	645	0	5.30061
67122	64111	78	25278	24420	60	36874	35396	70	401	440	0	1905	1833	18	-311	86	0	5.30061
114588	105209	79	43222	39547	76	63452	57330	78	957	767	0	3455	3197	30	-500	171	0	5.30161
90313	84251	73	31404	28278	76	42095	38486	77	393	344	0	2698	2467	26	476	727	0	5.30261
98565	89047	79	36168	31783	77	52649	45964	77	437	464	0	2938	2457	27	-84	614	0	5.30562
59222	59651	74	24001	24462	56	28178	28489	68	252	209	0	1644	1727	17	721	748	0	5.30663
55563	57270	68	11871	12157	38	24136	24775	58	411	340	0	1244	1314	11	-422	158	0	5.30663
274891	212998	107	134729	108265	106	206794	164787	107	2098	1453	22	11089	9190	46	1826	1376	16	5.30964
232672	182049	92	75849	58770	89	133626	103467	91	1125	1029	4	7081	5312	42	97	528	0	5.30964
79077	77447	72	31442	30704	70	37140	36014	71	258	270	0	1762	1836	18	572	398	0	5.30964
333650	233942	120	136084	104197	117	236056	172291	119	2626	1859	27	12252	9012	53	588	627	0	5.31265
107575	99018	81	26167	23957	61	56001	51586	77	766	558	0	3119	2875	27	453	723	0	5.31365
101086	87472	77	37652	32214	76	58313	49086	78	530	326	0	3040	2414	28	357	347	0	5.31365
382499	262184	126	159964	110913	122	306045	204571	126	2903	2106	32	16189	11013	59	1218	800	0	5.31465
181463	148543	85	62050	50921	84	95664	77159	86	989	670	0	5169	4067	39	107	444	0	5.31566
73820	75052	73	29561	29939	69	28489	28365	69	153	306	0	1605	1647	16	1118	1325	8	5.31566
68559	63705	77	26784	24844	72	28124	26739	71	528	318	0	1804	1666	18	1032	804	0	5.31666
116845	101360	83	34138	29893	76	71294	62421	78	437	351	0	3763	3218	31	1492	1194	5	5.31766
37618	35915	81	16908	16891	45	14907	15034	41	95	137	0	842	801	0	124	415	0	5.31867
116080	114923	75	29788	29527	73	77209	76349	76	1381	1016	2	4454	4713	29	1298	1271	9	5.31867
24780	26328	44	13769	14356	40	12456	12935	38	20	166	0	617	530	0	-1	326	0	5.32368
53113	53603	69	20785	21061	48	21167	21007	49	291	224	0	1244	1232	10	-197	473	0	5.32769
387979	257437	129	128759	84723	126	243789	166159	128	2088	1670	23	13008	9219	55	1241	1837	13	5.33171
90314	81771	77	32456	29219	74	52441	47265	75	428	436	0	2851	2505	26	190	353	0	5.33572
93970	92866	86	31514	31673	72	49289	48289	73	839	579	0	2607	2645	24	25	348	0	5.33772
311929	220991	114	94207	65303	111	194960	135510	114	2239	1633	23	10502	7316	51	122	476	0	5.34475
96706	92865	76	39491	36099	74	46392	42383	74	585	407	0	2415	2336	23	136	630	0	5.34475
88799	79888	76	34478	31247	74	36162	32147	74	955	535	0	1973	1810	21	-118	169	0	5.34575
175029	151200	86	74897	63933	83	71369	58094	83	1025	972	0	4192	3620	33	862	886	0	5.34575
81272	71647	77	39701	34977	75	32332	27822	75	151	418	0	1872	1629	20	210	337	0	5.35077
86522	79945	79	35429	32857	75	51937	45868	77	492	512	0	2453	2266	23	250	376	0	5.35177
130243	108212	90	43603	36434	79	69843	57050	81	759	875	0	3912	3199	32	-142	228	0	5.35478
74176	70217	75	24956	22833	63	44968	41750	74	225	239	0	2539	2344	25	1389	1042	4	5.35578
55927	56559	76	23641	22982	58	31257	29998	69	279	326	0	1905	1698	20	174	617	0	5.35578
377717	229344	129	127163	84738	126	245085	149223	130	2895	1999	28	13104	8088	58	325	852	0	5.35678
139800	121845	84	52979	46103	80	75983	66977	83	926	794	0	4367	3808	32	158	446	0	5.35879
48542	49174	75	19376	19716	46	20961	20890	49	169	294	0	1063	1332	12	-88	302	0	5.3608
87553	87125	74	29443	29059	71	44732	43889	72	369	270	0	2382	2318	23	-57	118	0	5.3608
38582	40463	52	16700	17079	44	18565	18973	46	219	331	0	1138	1096	6	1185	791	0	5.36381
51441	53044	59	21393	21848	50	25543	25746	65	106	257	0	1528	1478	16	340	489	0	5.36481
77508	70994	75	30146	26661	74	38831	34633	75	446	466	0	2034	1858	21	-45	325	0	5.36682
72085	68103	77	35103	33087	70	27853	25519	65	352	350	0	1701	1635	17	489	879	0	5.36682
89228	88525	74	33027	31412	72	42972	41235	73	506	510	0	2127	2056	20	-245	330	0	5.36782
51239	52208	70	21712	21833	51	19572	19801	45	242	284	0	1111	1077	8	-312	205	0	5.36882
143161	116800	84	43213	35118	81	77525	63414	83	507	503	0	4106	3337	34	432	383	0	5.36983
122931	113081	80	54066	48022	80	48160	42379	80	662	543	0	2662	2117	24	325	641	0	5.37083
135113	129736	80	50999	46894	76	59180	53232	77	1005	825	0	3193	2918	28	443	325	0	5.37183
125517	115200	80	51487	46775	77	50700	44905	78	828	613	0	2932	2647	26	100	442	0	5.37183
74139	72250	86	27969	27450	65	32915	33094	71	516	636	0	1855	1822	19	171	687	0	5.37384
189246	151700	95	66475	52786	88	98001	80591	89	1498	1124	10	5415	4417	37	1994	1502	24	5.37584
208856	159018	92	61581	46307	87	121774	90851	89	911	892	0	6246	4658	42	1106	792	0	5.37584
103187	101641	77	39937	39698	73	50414	49577	74	634	516	0	2746	2666	25	198	801	0	5.37785
138249	123872	86	53832	48551	79	68952	59940	80	1010	849	0	3968	3556	32	-122	498	0	5.37885
33575	33648	64	17822	18231	45	14470	14344	42	264	232	0	775	817	0	374	573	0	5.37986
168100	146577	86	49661	42215	83	98287	87716	84	1209	959	0	5320	4577	35	2842	2060	29	5.38086
50630	51702	69	17558	17973	44	21484	21381	49	406	260	0	1225	1384	13	687	831	0	5.38889
132103	118683	81	51154	45918	79	63039	56126	80	783	665	0	3569	3170	29	641	1258	8	5.38989
318596	224087	114	99960	70210	109	177827	124654	111	2362	1794	23	9810	7315	48	1497	1133	8	5.38989
186629	147815	97	73313	59720	86	82245	63447	86	936	763	0	4712	3256	37	326	808	0	5.3929
158718	144524	82	43357	37386	79	98346	86216	83	1326	1222	10	5274	4562	37	-169	135	0	5.3929
281705	179424	107	99365	63587	104	162331	104135	105	1664	1141	10	8631	5261	51	818	1241	8	5.3949
93343	91841	74	44679	44925	73	48320	47403	73	435	532	0	2571	2443	24	1430	1574	13	5.39691
136312	111986	84	46331	38128	81	76744	59676	82	973	775	0	4447	3667	35	-130	352	0	5.39691
58478	57956	71	27263	26148	67	28461	26945	69	229	362	0	1633	1538	16	-167	319	0	5.39892
224824	173722	90	62707	46628	89	131263	100808	92	1312	941	0	6776	5276	42	132	387	0	5.40092
40109	41164	68	12818	13170	39	16790	16831	45	44	107	0	803	950	0	279	463	0	5.40092
96900	95350	74	42519	42387	72	48521	48461	72	751	488	0	2830	2683	25	241	436	0	5.40293
164025	129643	92	52236	41344	84	82424	66008	85	728	577	0	4174	3192	34	714	995	0	5.40393
110544	108900	77	42573	41989	74	61915	59482	75	457	579	0	3398	3284	28	162	563	0	5.40393
434957	287728	135	204028	139623	135	382874	268146	136	3802	2727	32	20461	14026	67	260	362	0	5.40594
142778	124960	82	62001	54863	80	49368	42301	80	675	504	0	2513	2259	25	535	555	0	5.40594
73733	76790	70	29670	30490	56	27510	28020	54	623	366	0	1181	1394	13	23	464	0	5.40594
167933	140883	97	62127	51278	83	88451	74154	85	977	795	0	4847	4228	35	1952	1154	6	5.40694
114615	111408	77	38311	38094	74	61222	58760	76	680	583	0	3318	3219	26	181	527	0	5.40995
166595	133358	92	56310	45326	84	86067	67495	85	883	658	0	4326	3401	35	182	316	0	5.41095
62828	60858	77	28387	27144	70	31028	29668	70	21	219	0	1511	1493	15	437	601	0	5.41296
171067	139726	89	70342	58171	85	85736	69106	85	1187	872	0	4563	3467	36	685	653	0	5.41296
45062	46358	61	18131	18459	46	20592	20707	49	273	227	0	1106	951	0	-74	213	0	5.41396
69227	64689	78	31314	28693	74	32292	30115	74	452	340	0	1658	1595	17	531	740	0	5.41597
124179	119701	78	47905	46022	77	55948	53429	77	752	571	0	3282	2886	28	1604	1623	14	5.41798
98692	98484	79	35246	35334	73	61124	59695	75	746	635	0	3502	3391	28	883	1188	7	5.42099
106330	89154	81	35884	29706	78	43783	35392	79	733	484	0	2266	1970	24	-338	151	0	5.424
136514	117853	84	52388	44224	80	51640	44550	80	719	602	0	3038	2658	28	-347	214	0	5.426
205355	148807	92	67953	51280	88	123348	86513	90	1301	972	0	6806	4984	43	568	458	0	5.426
178189	147616	86	74006	61040	84	96045	79265	85	1188	956	0	5026	4159	36	954	952	0	5.426
37057	37377	68	14536	14590	41	16959	17074	43	14	132	0	996	955	0	478	533	0	5.42801
143113	125573	81	51426	44130	79	58283	50555	79	946	920	0	3234	2678	28	331	486	0	5.42801
46430	48008	67	21027	21416	49	20955	20835	51	-116	103	0	1105	1060	6	47	571	0	5.43001
58382	57864	74	22718	22774	52	32673	31730	70	89	185	0	1703	1651	17	-30	240	0	5.43202
33166	33211	67	9050	9326	36	16718	16947	45	293	253	0	887	985	0	355	723	0	5.43804
388358	264944	127	146445	102175	122	203358	145876	123	2937	1966	27	11590	8401	50	1137	530	0	5.43804
262422	180295	102	91315	67403	97	160179	107198	99	1333	1093	8	8436	5641	49	829	682	0	5.43804
82918	87845	71	35552	36335	70	40931	41632	70	441	360	0	2341	2203	23	518	481	0	5.43904
92657	94640	73	40758	41254	72	51302	50758	73	770	654	0	2947	2808	26	1261	819	0	5.43904
221782	171556	97	74477	58247	95	126780	96772	97	960	675	0	6493	5019	41	409	769	0	5.44105
64806	64732	71	25985	25407	59	32432	31781	71	345	312	0	1505	1661	17	242	597	0	5.44105
103233	100968	89	48577	48430	73	56396	56039	75	760	701	0	3212	3161	27	968	1228	9	5.44105
30473	31305	56	7603	7951	33	15807	15803	43	225	171	0	807	850	0	-168	289	0	5.44305
75756	74131	73	34577	32172	73	30729	28923	72	420	395	0	1665	1650	18	-405	170	0	5.45108
[truncated: 7,779 more rows]
