# Supplementary material for: Phenotypic heterogeneity follows a growth-viability tradeoff in response to amino acid identity
Source: Nat Commun. 2024 Aug 2;15:6515. doi: 10.1038/s41467-024-50602-8 (PMC11297284; doi:10.1038/s41467-024-50602-8)
Supplement: Supplementary file 6 — Source Data [file 41467_2024_50602_MOESM6_ESM.zip › source_data/fig2ab/1630_F4_pRPL28_NSTARVE.csv]

FSC-A	FSC-H	FSC-W	SSC-A	SSC-H	SSC-W	BL1-A	BL1-H	BL1-W	VL1-A	VL1-H	VL1-W	VL2-A	VL2-H	VL2-W	YL2-A	YL2-H	YL2-W	Time
128136	116033	89	50493	44644	83	79893	70614	85	904	673	0	4091	3223	37	506	505	0	0.000974659
147036	129295	89	71176	62951	88	81797	71321	89	1197	954	0	4422	3852	35	253	730	0	0.00389864
257392	187272	112	75388	55495	108	134946	97682	110	1364	1014	3	6760	4894	47	-471	199	0	0.00682261
96008	96844	78	25628	25525	63	43036	41865	77	532	482	0	2479	2253	26	55	404	0	0.00682261
187081	160722	101	72035	61295	93	109750	94317	95	1125	759	0	6103	5632	40	769	713	0	0.00682261
146657	139780	87	41510	40523	82	89137	86183	85	684	559	0	4538	4249	35	468	965	0	0.00779727
154671	132157	88	60351	50445	87	88608	75870	90	958	955	0	4453	3640	39	887	1099	4	0.0107212
251770	179213	109	100074	72323	102	160355	110013	105	1612	1238	13	8303	5900	51	547	522	0	0.0116959
130032	115066	90	36096	31156	81	60628	52982	84	439	496	0	3136	2762	31	-412	161	0	0.0126706
220229	172241	116	82223	65172	99	114512	87619	101	1058	660	0	6163	4822	44	417	727	0	0.0126706
219277	163397	99	70568	52687	96	121290	88446	98	982	750	0	6432	4495	46	58	330	0	0.0136452
118149	119881	80	57158	56914	80	73840	71751	82	653	519	0	3499	3399	30	1768	1114	7	0.0136452
163496	136976	89	59791	48174	89	94572	77334	90	740	779	0	4357	3522	39	452	502	0	0.0136452
97348	95563	80	31469	30690	78	56583	54774	80	513	391	0	2703	2791	25	93	659	0	0.0155945
220129	167829	101	81053	60757	100	121498	95432	101	1161	785	0	6431	5095	45	572	979	0	0.0175439
56815	60506	53	22476	22532	53	29114	28941	72	233	204	0	1573	1469	17	293	665	0	0.0175439
107323	99023	91	39811	36023	82	58605	53850	83	718	580	0	3314	3157	30	170	546	0	0.0194932
93861	93838	79	34349	33531	77	47941	47913	78	503	693	0	2597	2342	26	-388	127	0	0.0194932
269805	185771	118	90783	61433	111	126185	86425	111	1496	858	0	6891	4804	47	4	455	0	0.0214425
184107	144516	95	69650	54360	95	89198	68993	97	1051	680	0	4977	3630	41	681	1086	5	0.0224172
161365	139500	94	77338	67427	89	84966	74272	91	955	987	0	4327	3929	35	-70	332	0	0.0233918
28218	28058	63	9458	9626	40	16091	16295	50	38	218	0	945	782	0	763	981	0	0.0233918
125974	117153	88	44320	40816	81	72588	66817	84	738	673	0	3872	3706	31	748	869	0	0.0243665
253903	207910	108	126393	106851	107	162833	135386	108	1658	1451	17	8605	7228	48	1420	1250	14	0.0243665
211086	165425	100	88258	68959	98	119121	92305	100	925	810	0	6588	5096	44	405	769	0	0.0253411
154392	135816	93	64478	55333	88	72505	62438	88	732	566	0	3774	3195	33	377	603	0	0.0253411
109702	104841	90	29354	25746	81	65878	61277	83	570	610	0	3375	3393	30	1169	838	0	0.0272904
118895	109429	84	42298	37864	82	58129	52324	84	595	456	0	3017	2811	30	217	671	0	0.0282651
197800	153614	100	69351	54371	97	98935	76099	98	792	780	0	5049	3924	40	397	453	0	0.0282651
35856	37381	65	17412	17655	51	19508	19788	51	63	109	0	1088	1038	5	-89	215	0	0.0282651
137740	118592	90	52693	45182	86	60633	51784	85	655	591	0	3520	2865	34	1316	1073	4	0.0292398
170868	144923	106	59626	50114	87	91544	77015	90	1198	1074	8	5282	4407	40	423	597	0	0.0331384
202571	176818	94	106959	94936	92	98097	84286	92	1771	1411	17	5064	4209	40	496	556	0	0.0331384
25139	30878	42	8959	9901	38	13674	13709	45	108	134	0	710	751	0	85	336	0	0.0331384
53184	54101	79	17391	17851	50	24691	24778	70	166	249	0	1420	1501	15	428	477	0	0.0331384
121443	110267	85	54072	49419	84	52256	46072	84	467	638	0	2768	2524	28	217	760	0	0.0331384
82855	82807	78	16509	16670	49	41861	40855	77	250	445	0	2201	2168	23	-194	304	0	0.0341131
146368	140786	88	42655	41515	81	78090	74600	84	454	570	0	4321	4112	33	286	390	0	0.0350877
190885	157132	106	63273	49945	93	100175	81294	94	1120	764	0	5582	4433	42	422	878	0	0.0350877
51864	53361	72	17790	17980	51	23842	24472	68	86	212	0	1162	1247	11	329	598	0	0.0360624
201289	179028	92	99160	88928	92	150979	134244	94	941	1150	9	7848	6784	47	378	661	0	0.037037
168246	143487	91	84956	72900	90	116018	98038	91	1219	871	0	6298	5731	41	802	997	0	0.037037
64062	64236	88	15179	15196	48	31555	31048	73	292	347	0	1762	1633	18	-70	219	0	0.0380117
189277	152582	95	69073	54008	94	94533	73821	95	1004	867	0	5045	3880	41	313	604	0	0.0380117
80220	79494	85	27076	27256	74	36451	35155	75	553	374	0	1688	1687	19	858	658	0	0.0389864
149273	128771	90	60765	53241	85	69169	60579	87	632	443	0	3734	3343	33	-38	527	0	0.0389864
188007	149100	98	80243	65191	96	89935	72452	95	1027	737	0	4310	3690	37	-71	509	0	0.0409357
88288	87894	77	36618	35865	76	54502	53613	78	459	574	0	2579	2701	25	-195	174	0	0.0419103
104781	97847	81	44680	40299	80	56714	50809	81	724	625	0	3074	2707	32	272	338	0	0.0419103
277489	197103	128	121706	87728	113	133309	92930	113	1564	1324	20	7339	5073	50	799	870	0	0.042885
37760	36437	72	6147	6075	36	18567	18509	53	107	141	0	868	885	0	-148	209	0	0.0448343
104188	93946	93	44582	39809	82	47491	40973	83	545	336	0	2514	2244	27	1129	1098	7	0.0448343
235505	176412	101	135773	112102	99	106169	80447	98	1707	1108	11	6122	4653	45	1458	1714	13	0.0448343
106789	99050	84	36689	33138	82	50201	44377	83	376	359	0	2685	2299	28	-310	237	0	0.045809
201278	155295	95	84112	64428	95	91576	71259	96	1203	709	0	4884	3602	42	-160	291	0	0.0467836
76520	75732	78	22298	22089	59	32077	32102	74	373	287	0	1515	1550	18	-522	194	0	0.0487329
237359	174737	125	98318	74262	108	133288	99096	109	1255	964	0	6633	5177	46	515	933	0	0.0487329
96679	97116	78	24113	23761	64	57951	56298	79	549	474	0	3218	3079	29	254	508	0	0.0506823
88228	88461	81	39050	38536	76	41449	41327	76	332	475	0	2046	2037	23	6	296	0	0.0516569
17472	16689	64	8822	9068	40	10748	10757	45	-66	180	0	641	799	0	-158	485	0	0.0516569
181281	144948	96	67266	53859	91	124984	104987	93	1191	839	0	6442	5317	42	1402	828	0	0.0565302
169810	132618	94	63943	49840	92	93193	71315	93	862	597	0	5084	3935	43	1640	1646	13	0.0575049
230757	184082	111	95171	74745	96	140668	106646	98	1273	1065	8	7247	5554	47	786	1371	9	0.0575049
146779	120930	90	48953	40680	88	71621	59687	91	415	431	0	3541	2793	34	686	692	0	0.0575049
135559	109826	90	55497	45251	87	65680	52010	88	715	530	0	3580	3018	34	-40	148	0	0.0584795
224943	184539	103	102252	83269	102	141055	115749	103	1433	987	0	7562	6047	46	1475	1065	7	0.0604289
105864	99286	85	41618	37475	82	44010	40474	81	528	445	0	2132	2017	25	-322	288	0	0.0604289
192903	152007	97	77412	62526	95	77462	60021	95	1049	846	0	4178	3368	36	-24	707	0	0.0614035
151202	136992	85	63989	56839	85	90754	79617	86	949	1072	6	4360	3677	37	379	942	0	0.0614035
119075	106195	91	42189	37012	85	56395	50727	85	628	580	0	3097	2638	31	23	499	0	0.0633528
36511	37573	78	14909	15207	48	16593	16992	49	270	286	0	851	873	0	206	646	0	0.0653021
233731	173731	107	85874	63555	103	127414	92779	104	1522	818	0	6489	5020	44	707	560	0	0.0653021
172092	147383	91	74849	61625	89	86411	72022	90	946	1005	2	4638	3693	38	913	1138	6	0.0662768
158070	143027	98	52133	46888	85	74669	65340	88	788	792	0	4117	3669	34	293	578	0	0.0662768
95654	95170	80	30779	30783	77	54560	53161	79	250	394	0	2858	2724	27	107	470	0	0.0692008
163368	141461	90	50777	43641	87	79941	68293	90	950	825	0	4304	3816	34	492	888	0	0.0701754
193637	156448	102	74962	61706	94	89066	74483	94	802	684	0	4897	4024	39	306	383	0	0.0711501
103896	101708	81	24555	23978	68	52979	50561	79	459	465	0	2974	3115	27	-114	208	0	0.0721248
122555	108271	85	46458	38592	84	65293	55366	87	614	435	0	3333	2899	31	140	641	0	0.0721248
38654	38951	83	11487	11727	43	18520	18074	52	71	187	0	984	1097	9	326	438	0	0.0730994
99356	98668	79	22212	22095	64	52771	51488	79	449	546	0	2600	2782	27	414	717	0	0.0730994
67141	67137	81	28457	28611	74	31346	31687	74	496	466	0	1533	1576	17	-165	239	0	0.0730994
265843	190519	182	116554	82876	159	161654	116807	172	1490	1220	11	8145	6527	50	1002	1591	13	0.0730994
13811	13609	53	8715	9132	39	12330	12728	44	67	192	0	501	657	0	-204	193	0	0.0740741
125564	111280	86	46363	41080	85	70423	63928	87	561	591	0	4027	3611	34	-364	436	0	0.0760234
67216	66853	80	20677	20849	56	29977	30317	73	158	227	0	1387	1305	15	296	711	0	0.0769981
176415	141458	103	63111	49959	94	101778	81886	97	995	789	0	5110	4199	40	888	711	0	0.0779727
160688	133979	93	58821	48751	90	75013	64021	89	834	656	0	3680	2966	36	761	1095	5	0.0779727
32332	34466	51	13857	14077	45	16342	16501	47	136	195	0	831	993	0	151	356	0	0.0779727
177258	150529	96	57077	48060	90	90408	75534	91	960	761	0	4756	3906	39	536	553	0	0.0779727
196797	165227	99	68561	57913	94	97868	83440	95	1110	957	0	4655	4205	36	601	535	0	0.0789474
156382	143673	94	56266	52336	88	71043	65624	89	873	802	0	3712	3552	32	-241	364	0	0.0818713
205193	165764	95	77923	63838	94	109821	88898	95	1314	993	0	5918	4674	43	747	989	0	0.0818713
120676	115871	94	36680	35182	80	53577	51121	81	755	691	0	2983	2911	27	1078	1256	7	0.0847953
126542	114424	85	49056	43181	82	52814	46684	82	606	624	0	2907	2561	30	-131	506	0	0.08577
106309	105461	78	25579	25559	62	62607	60068	80	508	457	0	3165	3042	31	135	527	0	0.08577
129046	125788	80	49956	48509	81	73036	69076	83	684	744	0	3857	3540	33	772	1123	9	0.08577
199685	158822	101	52727	40748	91	107567	85247	95	661	711	0	6036	4793	44	1021	982	0	0.0867446
28004	28115	57	8135	8207	39	13716	14064	45	199	261	0	717	790	0	-249	405	0	0.088694
190712	155218	101	74100	61315	93	90905	75746	95	751	748	0	4824	4055	40	236	602	0	0.0916179
120628	106865	87	49215	43525	86	61329	53392	87	764	711	0	3405	2967	32	-204	369	0	0.0925926
133283	117862	89	55917	48757	87	64338	56752	87	850	626	0	3516	3089	32	-454	204	0	0.0935673
197009	143991	101	68573	49669	97	108834	78659	99	846	786	0	5716	4338	43	614	742	0	0.0935673
108693	110919	80	37939	37517	78	64298	62068	81	848	733	0	3333	3224	31	818	747	0	0.0935673
179661	151375	90	74768	61793	90	101364	84851	92	1061	986	0	5700	4366	42	1004	1098	5	0.0955166
304163	221364	121	155858	120725	120	248724	189166	122	2424	1618	24	12944	9874	65	1348	1098	5	0.0955166
114514	105093	89	42127	37485	84	68131	60506	85	996	788	0	3505	3342	30	729	813	0	0.0964912
68847	67783	82	22477	22389	65	30741	30665	74	413	304	0	1594	1560	17	531	638	0	0.0984405
45472	46228	76	17557	18022	50	26293	26323	70	240	217	0	1351	1401	15	-113	429	0	0.0994152
243644	181948	101	107178	77886	99	117007	84403	99	1221	949	0	6325	4546	48	1330	819	0	0.102339
113274	111883	81	47120	45136	80	70318	67869	81	665	747	0	3740	3519	32	549	860	0	0.103314
58101	59925	72	21674	22190	56	25257	25816	71	325	286	0	1361	1243	13	-261	249	0	0.103314
28657	28260	62	7513	7694	37	14353	14640	45	5	196	0	662	737	0	313	480	0	0.104289
58909	59024	78	16427	16465	49	27392	26864	73	381	297	0	1306	1367	14	395	580	0	0.108187
79167	77717	88	27899	27638	75	38189	36679	77	425	234	0	1949	1942	21	409	664	0	0.108187
257154	205030	133	108281	90117	114	171420	137458	117	1944	1469	19	8888	7305	51	696	690	0	0.109162
284731	219795	125	143131	115357	112	242211	196163	115	2566	1980	26	13076	11089	55	624	816	0	0.109162
131129	119748	85	45001	40799	83	66747	58953	85	918	696	0	3763	3197	32	157	308	0	0.109162
149120	129230	106	73073	64946	106	81739	69879	106	1169	955	0	4108	3385	33	393	944	0	0.109162
146078	137568	87	58733	55263	85	95290	89045	88	1154	1098	6	5142	4770	37	980	1912	11	0.110136
193775	149984	101	62891	47477	97	88652	71533	96	967	946	0	4808	3629	41	497	811	0	0.111111
338874	256604	129	286731	221882	130	281827	213844	130	2918	2434	27	15277	11740	64	707	1286	10	0.112086
133626	125616	87	61520	54972	99	90628	80864	99	679	799	0	4691	4467	34	751	611	0	0.112086
99713	88590	86	37920	33955	82	53517	47376	84	257	339	0	2803	2477	29	212	500	0	0.112086
159466	142296	95	60828	54666	87	74094	65955	88	732	853	0	4071	3498	36	358	582	0	0.11306
52684	53906	70	23707	24106	64	26828	26493	69	221	181	0	1368	1339	15	-9	651	0	0.11306
156256	128856	96	61127	50410	89	73997	60722	90	931	1084	6	3753	3164	35	985	721	0	0.114035
121707	109358	88	47388	41187	87	58809	51748	87	1030	583	0	3148	2703	32	-94	246	0	0.11501
109248	97594	86	35667	30272	83	62463	56006	84	734	593	0	3127	2790	30	-528	260	0	0.115984
218863	168055	105	75091	59657	98	109619	83433	100	1194	749	0	5927	4441	44	430	1441	8	0.117934
78800	77619	80	22460	22423	58	38212	37641	78	397	337	0	1912	1934	20	615	537	0	0.117934
195097	152902	96	70454	54163	93	110408	86298	95	703	551	0	5720	4495	43	438	551	0	0.117934
49455	51610	60	13258	13282	45	23852	24253	68	282	353	0	1194	1092	10	-304	436	0	0.118908
62155	63090	77	18706	18523	55	27173	27045	72	185	368	0	1453	1358	16	25	463	0	0.119883
42857	44965	73	16392	16820	49	22755	22834	64	210	199	0	1193	1164	9	-235	466	0	0.120858
119872	109023	85	34954	30752	82	67310	59642	84	600	603	0	3245	2990	30	412	639	0	0.120858
130335	115744	89	40798	36280	85	73409	63596	87	516	483	0	3823	3273	35	-149	333	0	0.121832
123820	120509	90	109795	108834	85	63179	61986	82	533	677	0	3577	3390	32	1067	1009	2	0.122807
258948	186270	108	112850	83830	107	128703	94292	107	1470	1049	5	6600	5104	46	1005	1308	12	0.122807
176744	151030	101	47139	38139	90	69243	59938	92	789	730	0	3526	3055	33	774	448	0	0.125731
238602	177381	108	82448	61791	103	133207	99251	105	997	884	0	6877	5053	48	683	752	0	0.125731
32438	32402	71	17163	17604	50	16899	17698	50	9	128	0	1062	1092	7	-135	320	0	0.126706
134814	128919	85	48596	46256	82	73192	69719	84	781	632	0	3910	3774	33	-193	261	0	0.12768
124469	111729	88	41435	36698	83	67665	59558	85	577	662	0	3466	3089	33	564	879	0	0.12768
134582	118964	92	48289	42048	85	63180	55778	86	800	587	0	3090	2562	32	376	1498	9	0.12768
89872	90696	89	40184	40478	76	44860	43870	77	261	559	0	2400	2339	24	234	570	0	0.128655
106565	105598	81	21688	21136	64	55945	54559	79	406	572	0	2919	2744	28	703	1043	5	0.12963
171096	154154	95	76062	69068	90	95837	85132	91	520	657	0	5111	4912	36	510	732	0	0.12963
110528	102868	91	39890	36203	83	59594	54433	83	462	511	0	3283	2967	30	401	536	0	0.130604
171865	141848	96	59071	47981	89	91356	75510	93	837	635	0	4720	4049	40	1515	1057	4	0.130604
91175	91182	80	49040	49044	78	54490	53984	79	264	209	0	2697	2673	25	970	1271	8	0.131579
159514	135489	92	72404	60777	89	75647	63884	89	639	587	0	3773	3197	34	869	1013	1	0.131579
204538	151520	96	73187	55027	95	103728	74466	97	1000	686	0	5416	3743	44	570	1128	6	0.132554
202168	164966	103	83653	67935	98	120760	96978	99	1410	1159	9	6755	5731	44	1380	789	0	0.133528
234553	176715	100	94478	69422	101	125572	92720	102	1202	951	0	6382	4656	47	710	642	0	0.133528
70099	70383	75	17549	17511	50	30482	30034	74	424	302	0	1571	1384	15	-128	256	0	0.134503
87148	87888	78	30518	30551	76	46356	45348	78	368	305	0	2454	2412	26	1610	988	0	0.134503
108008	107816	78	15147	15238	47	48800	47736	77	508	521	0	2527	2457	26	592	777	0	0.134503
88727	81807	81	37437	33843	81	45858	41650	80	471	376	0	2036	1974	23	1586	1146	8	0.135478
149639	127752	98	61849	53409	87	73606	65069	87	899	670	0	3833	3466	34	538	810	0	0.136452
257817	180810	108	111253	80241	103	123185	83236	104	1458	831	0	6426	4584	46	594	869	0	0.136452
178341	139985	93	59637	46830	91	75490	58643	91	881	625	0	3813	2764	39	224	412	0	0.136452
164627	144194	90	75788	67030	87	85801	72166	89	1095	890	0	4540	4041	37	1300	901	0	0.136452
74763	72927	86	27250	27048	75	33287	32638	75	471	334	0	1717	1693	19	1474	1014	2	0.138402
145098	124186	94	47904	40344	87	68972	58704	89	656	448	0	3554	3062	34	679	1061	4	0.139376
149638	129599	92	55956	48608	87	72905	61790	90	787	649	0	3799	3356	33	802	1154	9	0.140351
155552	134903	89	80490	71458	88	116329	103191	90	911	1019	3	6190	5366	44	584	1176	7	0.140351
97784	89704	84	36173	32182	80	57160	51116	82	597	527	0	3013	2801	29	669	1763	12	0.141326
230107	185276	101	89476	72279	100	148324	118552	102	1545	1318	15	7675	6008	49	289	636	0	0.141326
255232	197082	110	90178	68933	106	128092	101747	108	1256	1010	3	6809	5405	45	1576	901	0	0.1423
155786	134379	89	52115	43902	87	78537	67660	87	714	688	0	4026	3462	34	-97	270	0	0.143275
38650	39162	61	15894	15664	49	18418	18085	53	409	434	0	1011	1013	5	562	752	0	0.14425
115880	104765	100	44760	39699	82	67545	58568	83	477	493	0	3423	3161	32	668	1445	10	0.14425
30119	30119	67	11901	11995	44	14387	14385	49	187	319	0	812	819	0	477	415	0	0.149123
137890	125081	89	45926	40830	85	63916	57374	86	757	593	0	3292	2846	31	303	413	0	0.149123
50707	48728	85	18498	18432	56	21898	22352	56	77	117	0	965	1006	2	-284	661	0	0.150097
199118	156688	106	74153	58873	95	104621	84323	96	899	866	0	5442	4640	41	96	561	0	0.151072
182146	145453	94	72276	56528	92	105525	83140	94	1346	939	0	5326	4140	40	1165	978	0	0.153996
62905	62910	76	22111	22010	62	23894	24022	73	183	198	0	1521	1372	14	453	809	0	0.153996
137769	113440	89	46905	38932	86	79801	66476	88	734	744	0	4162	3631	35	-78	484	0	0.153996
115931	105455	87	42596	38406	83	66852	60346	85	495	443	0	3702	3479	32	179	599	0	0.153996
60842	61180	78	12017	12172	43	28855	29318	73	370	467	0	1669	1564	17	257	578	0	0.154971
42808	43170	73	12084	12079	44	19068	19419	56	102	140	0	905	819	0	254	343	0	0.154971
151083	130391	95	52007	45216	87	67872	59158	89	734	731	0	3565	3179	32	907	1079	5	0.155945
141825	118994	93	47004	37866	88	72532	59750	89	887	609	0	3601	2822	35	304	743	0	0.15692
147002	131783	94	48035	41703	86	86875	76531	89	618	641	0	4646	4201	36	562	653	0	0.158869
220342	149774	109	83548	56709	100	109284	73640	101	877	614	0	5233	3576	46	-585	182	0	0.159844
46390	48258	70	13937	14508	46	23425	23656	68	110	234	0	1232	1436	14	90	438	0	0.160819
34517	34751	69	10450	10554	41	16090	16157	46	237	271	0	774	782	0	-151	500	0	0.160819
68056	69450	74	35404	35955	74	28414	28457	74	471	329	0	1400	1448	15	131	397	0	0.160819
200679	155957	101	81066	61960	97	130883	100138	98	1645	1242	13	6532	5014	46	930	1130	8	0.161793
90030	87628	82	26133	25892	76	43315	43003	78	189	346	0	2241	2265	24	643	572	0	0.162768
130841	113592	91	43127	37298	86	68544	58751	88	398	569	0	3621	2918	34	123	525	0	0.166667
39717	37778	78	10104	9547	44	24118	22931	76	329	247	0	1177	1140	10	387	473	0	0.166667
41608	42252	80	21114	21562	64	19474	19759	54	41	207	0	983	995	0	119	446	0	0.167641
311324	236304	115	191268	150408	111	257858	197281	113	3144	2394	32	13654	11020	61	319	774	0	0.168616
123919	113645	86	55062	50895	83	60941	55380	84	435	279	0	2988	2872	30	357	587	0	0.168616
130509	116004	85	54474	48502	84	60556	52347	85	540	548	0	3103	2836	30	141	249	0	0.17154
104958	101017	87	35618	35318	77	55922	52913	80	529	480	0	2733	2729	27	518	870	0	0.172515
162779	146732	92	63359	56051	89	87382	79266	90	1066	1254	9	4774	4116	37	643	803	0	0.172515
20745	21004	61	10819	11091	43	11650	11975	41	-47	104	0	728	779	0	-158	360	0	0.173489
110062	104799	92	38045	35240	80	56905	53630	81	386	450	0	3202	2729	30	25	404	0	0.174464
253252	216450	105	141744	126268	101	109638	92633	101	2282	1900	24	6124	5183	42	806	780	0	0.174464
95333	86905	87	36251	32371	79	51343	45221	81	660	418	0	2634	2503	27	-53	705	0	0.176413
40328	41627	56	17279	17327	50	19449	20035	53	69	164	0	947	982	0	106	338	0	0.176413
185503	144045	102	61099	47434	92	84725	67153	94	812	638	0	4602	3724	39	-284	395	0	0.177388
125484	110873	86	48734	41812	86	62072	53789	87	855	560	0	3385	3096	31	892	801	0	0.178363
262056	194851	109	98782	73298	103	150988	114528	105	1227	1063	5	7704	5602	51	460	487	0	0.179337
125374	112045	90	45608	40414	84	65873	59532	85	809	676	0	3502	3187	33	-444	371	0	0.180312
135132	120727	93	52084	46395	84	59104	53116	85	614	576	0	3064	2733	28	259	460	0	0.181287
200274	165895	96	56722	46771	92	95192	80056	95	990	769	0	5495	4607	39	1680	1638	14	0.182261
42451	44283	69	15598	15979	47	21870	22287	62	178	167	0	1036	950	0	-412	76	0	0.182261
167253	143732	93	69387	58878	89	86726	74328	90	717	707	0	4545	3617	39	706	870	0	0.183236
165713	133483	102	62384	48327	93	74655	58718	92	805	696	0	3977	2979	36	-327	241	0	0.185185
218735	167305	102	80033	61738	100	111664	83681	100	1385	1027	7	6013	4691	42	1185	1129	6	0.187135
212085	175741	96	108078	92757	96	116678	94940	97	1153	977	0	6409	5297	43	-4	341	0	0.187135
238507	196994	100	115113	94436	101	158120	128767	102	1641	1197	14	8225	6670	52	776	777	0	0.188109
163472	135645	95	54361	44624	88	82613	67889	90	953	652	0	4451	3606	39	31	384	0	0.189084
58747	58920	74	15571	15741	48	23952	23869	71	123	248	0	1210	1399	13	100	363	0	0.190058
65780	66346	81	21550	21419	66	29400	28587	73	330	319	0	1691	1518	18	-300	414	0	0.192008
162927	138041	90	53920	45627	87	84859	72892	89	948	714	0	4505	3697	37	379	511	0	0.192982
145296	127128	91	53362	44977	87	71766	60886	88	848	635	0	3664	3208	34	-522	234	0	0.192982
201156	165092	98	74358	59217	96	86498	71753	96	1013	970	0	4848	4171	40	619	963	0	0.192982
69746	70325	74	13163	13229	45	36442	35608	74	514	456	0	1841	1882	20	-125	634	0	0.193957
128949	114440	89	55075	49367	85	53686	48139	84	833	853	0	2529	2338	28	1526	1288	11	0.193957
170820	137642	99	76820	60705	95	80529	62803	94	1105	733	0	4505	3641	39	522	386	0	0.196881
150892	134181	88	64570	57457	87	77093	66382	89	798	629	0	3958	3435	35	646	823	0	0.197856
114266	103838	96	31438	26895	83	65912	59145	85	328	572	0	3457	3041	32	106	478	0	0.19883
17577	19363	50	8294	8688	38	14183	15053	45	200	170	0	786	814	0	24	187	0	0.20078
206779	172624	100	78041	64135	98	108264	89996	99	1164	1006	2	5604	4688	43	278	1055	4	0.201754
189809	151843	95	69762	55086	93	105476	82543	94	1247	876	0	5694	4829	41	1004	1529	12	0.204678
90347	91343	80	25773	25526	75	56721	56144	78	663	478	0	3155	3124	28	55	610	0	0.205653
219196	167476	114	108605	86258	98	126426	96355	98	1863	1184	15	6545	5185	45	526	590	0	0.208577
147722	123595	89	58662	49600	87	88341	74883	90	738	625	0	4816	3842	40	253	670	0	0.209552
211647	169898	100	78216	63422	99	115683	93103	101	1226	853	0	5918	4981	43	-220	387	0	0.209552
136137	114366	90	49514	40024	86	65625	54311	87	769	674	0	3426	2981	33	151	783	0	0.210526
19420	18508	59	6305	6640	36	10249	10678	41	-41	109	0	528	608	0	290	488	0	0.210526
178336	148434	105	62727	52452	90	106545	89854	91	729	804	0	5854	4970	43	1026	1375	10	0.211501
47377	47384	77	11485	11524	43	19854	20012	58	346	304	0	1032	1084	7	264	761	0	0.212476
80277	81347	88	30700	30505	75	47122	46796	77	590	490	0	2558	2572	26	84	663	0	0.21345
223139	158214	108	73183	51536	104	101293	72862	105	932	742	0	5614	3795	44	-307	391	0	0.214425
61511	61548	80	17869	17693	53	25797	25217	73	249	223	0	1289	1226	11	-338	439	0	0.214425
107904	107969	80	43181	42691	77	64677	64303	79	802	622	0	3349	3126	31	-264	353	0	0.214425
127524	122084	94	56638	52928	83	58182	54028	82	432	449	0	3149	2849	29	-67	723	0	0.2154
101909	93170	97	29797	25581	97	56083	50874	97	560	461	0	2865	2605	26	234	739	0	0.2154
53515	54567	73	18171	18085	53	30805	29848	73	44	166	0	1552	1730	17	47	425	0	0.2154
219987	162774	102	76482	56168	99	98767	72607	100	917	665	0	5275	3553	44	-87	349	0	0.216374
90193	90069	79	33038	32849	76	52496	51708	77	290	465	0	2577	2572	25	63	506	0	0.216374
182524	144117	95	62086	49619	93	88291	69041	95	897	702	0	4216	3288	38	129	583	0	0.216374
306260	206961	133	105399	71762	119	176468	121358	122	1850	1284	18	8990	6059	52	-135	466	0	0.218324
189829	160665	107	90096	74635	96	93154	76285	95	712	818	0	5256	4314	40	515	855	0	0.219298
209339	168203	99	77442	62747	94	91388	72554	94	1169	966	0	5150	4087	42	383	704	0	0.219298
35892	38312	67	13481	14205	43	18404	19203	51	156	290	0	839	1086	6	-68	334	0	0.219298
153151	132717	88	54663	46092	87	92309	78072	89	902	671	0	5020	4278	40	662	955	0	0.219298
251687	183923	117	99335	73663	116	129112	92956	117	1425	1120	10	7039	5299	47	1354	1095	6	0.220273
178603	145217	95	61225	50288	92	98232	78836	94	995	802	0	5058	4183	40	793	724	0	0.221248
76808	76901	77	23339	23254	64	41729	40843	75	368	332	0	2064	2192	22	270	582	0	0.222222
247849	186492	101	96968	72819	99	105034	80608	101	1212	975	0	6152	4711	44	309	465	0	0.222222
183274	148552	104	81370	66016	92	100749	82997	93	1003	857	0	5610	4681	41	1042	1356	8	0.222222
171671	142252	97	49895	40227	89	96442	79433	91	871	806	0	5061	4385	38	965	870	0	0.224172
141524	115586	110	47586	39348	110	87249	70190	110	715	673	0	4341	3429	37	-235	280	0	0.224172
36661	38792	68	9805	9987	40	18181	18668	48	202	205	0	942	1129	7	242	399	0	0.227096
162505	146140	88	62349	55087	87	66276	59632	88	1310	1106	7	3910	3612	33	497	699	0	0.227096
174059	140416	99	54323	43265	88	87364	69374	90	1045	600	0	4650	3579	40	266	940	0	0.227096
27610	27367	67	10165	10601	41	14091	13766	46	236	295	0	683	811	0	13	470	0	0.22807
169886	145061	102	64519	54326	90	86127	72188	92	557	650	0	4449	3518	38	755	688	0	0.230019
93139	88285	84	37829	34405	81	53693	49649	82	620	474	0	2509	2245	26	793	561	0	0.230019
195760	164518	105	89560	77089	94	100296	82878	94	1249	1097	9	4976	4036	41	835	930	0	0.230994
223988	167654	99	81205	59752	97	113675	80104	97	973	831	0	5950	4271	45	788	1012	2	0.231969
200284	158809	115	79362	62018	115	117823	89798	115	897	968	0	6236	5114	43	1363	1211	7	0.231969
35989	36450	63	11737	12207	42	19039	19274	53	-68	119	0	881	781	0	350	653	0	0.232943
181637	164333	89	66081	58306	88	96034	85307	89	812	843	0	5039	4549	38	802	1348	9	0.234893
150615	127284	98	58601	49273	88	73375	62101	89	651	544	0	3644	3052	33	450	626	0	0.235867
194311	164018	93	88525	75591	90	90858	76739	90	1207	959	0	4689	3969	38	282	629	0	0.235867
104968	105151	80	30926	31001	76	57319	56702	78	371	392	0	2762	2674	26	118	431	0	0.235867
184594	153775	111	94604	80945	100	132617	109250	111	1071	938	0	6848	5915	44	63	470	0	0.235867
36312	35968	74	14045	14204	45	17859	18579	48	138	163	0	940	1006	2	-355	329	0	0.236842
162866	139153	94	53130	45114	89	94011	80746	92	760	828	0	4739	3967	39	905	1292	8	0.237817
101404	98688	81	35270	32669	80	55959	52915	82	600	453	0	2975	2880	28	52	320	0	0.237817
174482	154518	91	53357	46365	87	92343	81950	89	1263	862	0	4711	3924	39	1268	1149	6	0.238791
202847	156646	98	87280	68540	95	93291	72704	95	971	745	0	5063	4018	41	869	678	0	0.240741
49832	49821	64	14234	14313	46	24670	25094	71	111	175	0	1210	1147	9	768	826	0	0.241715
88426	87628	86	39382	38840	77	47834	47072	78	752	616	0	2443	2230	25	-22	514	0	0.24269
149148	128838	101	40143	34301	86	82885	70962	91	898	750	0	4343	3723	37	632	1012	2	0.24269
72085	72016	76	25427	25875	65	29092	29203	73	320	152	0	1657	1676	18	-623	22	0	0.24269
74136	75330	76	25181	25627	64	29332	28722	74	596	424	0	1718	1713	18	14	450	0	0.243665
175729	148229	97	84429	73267	92	102183	89868	93	761	674	0	5738	4960	40	91	419	0	0.243665
195958	162226	95	76573	63666	90	115900	93913	94	1355	943	0	6329	4920	43	1369	1413	10	0.244639
62732	62213	75	22272	21853	58	29841	29094	74	266	374	0	1528	1391	15	-49	518	0	0.244639
125767	112745	85	51125	45117	84	66751	59812	85	527	560	0	3340	2876	32	-52	685	0	0.245614
86435	87388	78	26144	25863	70	40514	39660	76	332	255	0	2163	2022	23	136	749	0	0.245614
174653	152605	92	76144	67624	89	104262	91201	91	949	800	0	5286	4687	40	-84	556	0	0.245614
156185	127989	91	60548	47548	90	75024	58103	92	921	654	0	3876	2859	36	392	663	0	0.245614
194728	158426	110	65571	54035	93	93059	76290	96	828	864	0	4997	4103	39	334	846	0	0.247563
220670	170515	99	96340	76583	97	112663	89275	98	1034	680	0	6453	4849	46	1364	907	0	0.248538
305874	220521	140	166956	129736	125	215260	169688	126	2351	1944	26	11381	8657	57	1536	1243	17	0.249513
156923	130268	91	60460	50806	89	73261	61282	89	749	550	0	3940	3354	34	692	643	0	0.249513
30806	32637	59	15745	16391	47	20048	21110	56	393	360	0	930	871	0	67	347	0	0.249513
189156	156034	94	68963	56415	91	87326	72648	92	975	677	0	4403	3569	39	-3	790	0	0.250487
199890	161941	93	69475	56040	90	110116	89184	92	961	643	0	6015	4822	42	1748	1215	11	0.250487
131259	119137	91	52352	47105	85	67285	60881	87	440	422	0	3135	2945	29	-532	196	0	0.250487
180812	149458	93	57256	45509	91	83969	69012	92	974	796	0	4547	3735	37	681	934	0	0.251462
132299	118465	100	49075	43434	85	52826	46891	86	393	424	0	2845	2543	29	194	501	0	0.252437
158380	145993	98	41478	38115	84	76861	71696	86	1001	1087	7	4354	4092	34	703	809	0	0.253411
99780	97418	79	28525	27880	76	47100	45316	79	443	610	0	2505	2318	25	-231	357	0	0.253411
33596	32439	73	10937	11088	43	16668	16938	49	43	221	0	776	735	0	378	625	0	0.253411
132694	127140	85	24847	23910	71	77539	74860	84	849	704	0	4103	4061	33	824	1393	9	0.25731
119448	120963	79	61753	60471	81	71164	69002	82	743	491	0	3631	3599	31	413	664	0	0.258285
43056	43711	76	11041	11199	42	19884	19828	51	254	355	0	1058	1149	9	-401	58	0	0.258285
128565	109366	89	53878	45774	86	69885	58244	87	564	630	0	3643	2918	33	743	602	0	0.259259
255013	187409	109	102990	79454	104	119280	85454	104	1352	1109	12	6480	4940	45	747	671	0	0.260234
162321	140516	90	60720	52674	88	83866	70697	89	697	645	0	4033	3688	35	457	750	0	0.260234
45093	45329	76	17852	18088	51	21306	21499	57	23	323	0	977	1001	1	351	1141	6	0.261209
63178	64366	73	14528	14670	47	30057	30620	72	264	278	0	1629	1559	17	-632	59	0	0.261209
99254	97854	87	27649	27063	76	54665	52865	79	385	459	0	2877	2795	29	479	675	0	0.262183
122129	108336	92	47398	41802	84	67688	59185	86	689	647	0	3322	2856	31	970	1136	7	0.262183
186985	146633	95	60949	47212	93	101563	77487	95	1339	792	0	5371	3994	43	1128	1304	10	0.262183
205058	159806	103	87931	68611	97	109100	87898	97	1053	984	0	5842	4875	43	853	684	0	0.263158
130487	114223	91	49072	41166	85	71160	61146	87	909	875	0	3600	3050	34	-64	334	0	0.264133
154556	131709	93	51680	45003	88	72795	61286	90	744	472	0	3677	3118	34	311	527	0	0.266082
50404	52167	73	22295	22732	60	23461	23156	69	274	259	0	1285	1270	14	262	391	0	0.266082
208038	166167	98	88619	72697	98	107996	87251	101	866	770	0	5820	4480	43	1684	1788	12	0.266082
173537	129439	98	66415	47429	97	84402	61395	100	609	736	0	4395	3057	40	1461	880	0	0.267057
191400	153829	103	77681	60907	94	105348	84460	95	1243	905	0	5378	4400	41	-146	461	0	0.267057
129580	114211	89	41826	36240	85	74418	66263	86	751	438	0	3843	3306	35	766	601	0	0.267057
220718	169051	99	65505	48793	97	125155	93229	100	1177	1125	9	6287	4801	43	282	332	0	0.269981
153455	128392	109	44974	35661	109	88966	70270	109	760	669	0	4604	3515	37	-37	563	0	0.269981
305034	212926	133	121398	87056	116	197064	137690	117	1810	1078	17	9995	6832	55	1075	989	0	0.270955
178797	139245	96	67129	50825	95	85885	64343	96	910	743	0	4390	3283	39	-504	206	0	0.270955
200896	163584	96	64400	51780	92	87603	69131	95	1081	926	0	4699	3952	38	1000	1021	2	0.270955
25645	28256	48	10832	11566	41	11772	12444	43	201	213	0	618	542	0	-33	300	0	0.27193
52232	51749	77	14113	13903	47	26140	25709	69	239	357	0	1094	1288	13	194	895	0	0.27193
156317	131570	91	120477	108629	93	120480	107436	93	1222	1072	7	6304	5493	41	456	1023	2	0.272904
91134	85723	80	31143	28808	78	39883	37251	79	443	471	0	2113	2033	24	625	705	0	0.272904
196162	155118	99	72004	56111	97	92515	72199	98	941	873	0	4682	3951	38	819	1291	7	0.273879
194131	153910	100	59247	46140	94	104096	81076	97	839	682	0	5683	4371	42	223	512	0	0.274854
90541	91031	88	31679	30912	77	43888	41570	78	588	480	0	2282	2285	24	969	863	0	0.274854
118432	112743	92	45518	43131	82	60132	57406	83	322	453	0	3325	3340	30	622	638	0	0.275828
149898	135585	87	43696	38695	84	74106	65644	85	850	605	0	3894	3392	33	378	987	0	0.275828
162112	145388	90	75535	66456	88	79265	67808	88	1000	601	0	4352	3810	34	1186	836	0	0.275828
123687	109674	86	46482	40589	84	60730	53148	85	407	331	0	3071	2773	29	-361	323	0	0.277778
126171	114978	85	38143	33404	85	72127	66186	86	820	685	0	4000	3670	33	954	592	0	0.277778
179329	151774	99	48215	41466	93	99344	84036	93	1078	841	0	5451	4606	40	1205	1317	9	0.278752
135743	119506	90	37118	31202	85	83481	72304	87	439	549	0	4071	3379	36	380	907	0	0.279727
118655	115751	81	40588	39224	79	65337	61636	81	926	813	0	3571	3471	31	540	975	0	0.279727
86736	85592	83	25366	25143	71	38538	38322	75	476	400	0	2028	2120	21	-23	663	0	0.279727
157961	134287	93	65439	55729	88	68607	58503	88	870	783	0	3392	3031	32	1556	1122	8	0.282651
115173	112959	80	48852	46707	81	61715	59770	82	330	459	0	3325	3295	29	347	395	0	0.283626
108607	105447	80	20471	20058	57	55514	53578	80	529	420	0	2990	2823	29	700	816	0	0.283626
104944	105638	81	56962	55964	79	58371	57164	79	655	602	0	2858	2622	27	241	857	0	0.283626
158162	133626	93	50966	42394	89	70440	60414	90	377	481	0	3805	3241	33	420	745	0	0.283626
25536	24674	70	6534	6329	36	15520	15294	48	18	155	0	663	642	0	-70	354	0	0.2846
69220	69042	79	25554	25149	73	32678	31824	74	336	285	0	1797	1628	20	1452	1292	8	0.285575
164267	133745	94	49204	39048	90	73673	59885	91	759	809	0	4029	3414	35	648	1007	1	0.285575
174575	145513	96	59683	50948	90	76573	65147	91	931	452	0	3916	3197	34	-592	256	0	0.287524
128439	124243	83	44045	42678	81	70481	66640	82	762	813	0	3827	3720	31	171	561	0	0.287524
87880	87460	78	23742	23776	64	50365	49659	77	573	468	0	2482	2325	25	-609	142	0	0.288499
164450	141970	105	63573	54654	90	91807	78257	90	761	704	0	4672	3889	38	832	977	0	0.288499
200870	161540	96	75200	61418	92	99653	79869	94	973	828	0	5368	4427	42	943	946	0	0.289474
100024	98840	79	29069	28927	76	52271	51705	78	333	332	0	2586	2548	24	-255	445	0	0.289474
108296	106658	81	43942	43478	78	53749	52432	79	341	610	0	2918	2808	28	-241	359	0	0.290448
187110	144474	113	78467	64266	95	99983	80907	97	1038	924	0	5085	4195	41	316	475	0	0.291423
54410	55953	73	21310	21953	57	25378	25786	70	369	332	0	1464	1518	15	443	548	0	0.291423
172854	145076	93	77758	66590	91	90633	77334	91	1092	845	0	5153	4421	40	1031	1411	9	0.293372
140185	132613	86	50322	47513	83	72343	68230	85	845	717	0	3812	3502	34	-86	276	0	0.293372
104265	101736	80	35239	34443	78	59254	56558	81	477	606	0	3113	2928	28	293	989	0	0.293372
137536	119880	95	54170	46739	86	84515	74461	87	854	687	0	4447	3792	36	460	641	0	0.294347
42026	44029	60	13151	13382	45	18974	19434	51	93	271	0	997	844	0	276	568	0	0.294347
203756	162063	96	78292	62680	95	111345	88583	97	1122	856	0	5873	4728	43	668	458	0	0.294347
102683	101986	80	32361	31520	78	57506	55994	80	545	580	0	2958	2799	27	188	650	0	0.296296
126219	116630	90	42932	39083	82	66274	60734	84	600	808	0	3355	3092	30	-333	393	0	0.296296
40611	42393	72	14147	14247	46	19534	19035	62	216	231	0	742	864	0	-265	538	0	0.296296
171976	163748	91	87236	84719	87	99784	93746	88	1063	1074	6	5421	5302	36	886	783	0	0.297271
67577	69556	67	23423	23514	63	31596	31700	74	398	272	0	1724	1707	18	-105	555	0	0.298246
180844	150486	95	55641	45025	90	86710	72677	93	1018	819	0	4520	3762	37	511	757	0	0.29922
168224	155502	88	57766	53932	85	87141	80299	86	714	877	0	4403	4106	35	-365	157	0	0.29922
164926	138663	103	56628	47382	91	67931	56880	92	688	494	0	3517	3219	32	235	828	0	0.30117
57767	58616	73	15859	16170	49	25574	25422	70	164	250	0	1456	1372	15	849	1046	4	0.30117
188657	151209	92	88126	70558	92	117466	91573	94	992	791	0	5958	4386	46	-21	449	0	0.302144
175485	143363	109	62357	50195	109	87353	69251	109	1016	764	0	4730	3487	39	288	430	0	0.303119
109841	108240	80	29335	28932	74	59396	57468	81	467	609	0	3219	3054	30	155	370	0	0.304094
160671	129175	95	67731	53909	95	92314	72786	96	832	766	0	4861	3688	41	1134	1089	4	0.304094
111841	103712	85	39170	36203	80	62636	58144	82	345	413	0	3243	2886	34	39	458	0	0.304094
128276	106250	92	53696	45247	86	58650	49709	87	406	535	0	3225	2863	32	677	1168	5	0.305068
117377	105690	88	39392	34914	84	55548	50421	85	523	438	0	3010	2703	29	23	245	0	0.305068
277825	197565	110	85428	56507	110	134440	93986	111	1683	996	0	6930	4931	48	766	539	0	0.305068
55268	58137	71	21829	22576	56	24183	24375	67	94	314	0	1241	1313	13	213	426	0	0.305068
108029	106726	91	47464	46995	78	57486	56688	78	567	552	0	3021	2886	28	-26	288	0	0.306043
156055	137670	101	48994	41901	86	101103	90828	87	871	715	0	5480	5003	39	592	1051	4	0.306043
185583	151768	94	70078	56076	93	87389	70355	94	1048	800	0	4479	3466	40	-49	306	0	0.307018
125610	119336	90	43822	42371	80	53584	51304	82	435	540	0	2686	2579	27	387	764	0	0.307992
117505	108937	84	46603	42440	83	66937	61619	84	491	449	0	3565	3192	33	691	568	0	0.308967
118752	108947	85	49292	44249	85	58619	51953	85	689	725	0	3270	2840	31	321	830	0	0.308967
35835	34861	78	6656	6775	36	15070	15482	48	166	174	0	630	745	0	-220	454	0	0.309942
245518	180331	101	93303	69344	100	138504	101068	102	1301	1045	6	7456	5501	49	731	977	0	0.309942
125357	116431	87	39175	36254	81	56716	51849	83	472	485	0	3135	2864	31	519	614	0	0.310916
273336	201941	112	120879	93378	110	156704	115542	110	1575	1194	11	8383	6432	49	1180	948	0	0.310916
92320	91535	79	35281	35200	75	47984	47317	77	297	417	0	2750	2699	27	-56	177	0	0.311891
158460	144761	88	104581	97216	89	153111	140733	90	1573	1557	15	8197	7500	47	1303	1382	15	0.311891
164921	135364	101	71554	58906	92	89164	73273	94	956	935	0	5131	3987	42	905	1168	10	0.312865
307242	235893	119	157855	122740	119	210206	163699	121	2848	2418	27	11474	9056	56	995	1531	11	0.31384
251479	183292	110	119943	93104	107	164272	124026	108	1318	1216	12	8656	6682	50	1174	1306	11	0.316764
168029	145097	90	70266	59744	89	84432	72449	89	1273	834	0	4634	4084	35	519	866	0	0.316764
48373	49348	71	14450	14316	48	24457	24913	71	57	119	0	1280	1337	14	273	463	0	0.318713
105445	104460	81	26091	25685	76	56937	54267	79	650	469	0	2932	2825	27	51	656	0	0.319688
144467	125794	92	49152	43087	88	73071	63051	91	880	635	0	3563	3094	34	-377	444	0	0.319688
207344	159370	97	73906	57042	96	103661	81747	97	1088	959	0	5292	3756	43	491	596	0	0.319688
202933	160949	95	105238	77534	96	129708	96188	97	1261	944	0	6897	5328	46	1413	1514	12	0.319688
129518	119111	94	45373	41870	84	75033	67500	86	520	598	0	3880	3632	33	29	830	0	0.319688
148510	127843	91	39780	33679	85	78207	66788	92	890	597	0	4337	3660	37	232	930	0	0.319688
35156	39402	47	11848	12521	42	21531	21688	51	3	136	0	974	969	0	-105	189	0	0.319688
160557	137340	93	58605	50354	90	71453	59885	90	1053	753	0	3751	3368	33	528	537	0	0.320663
21148	21213	68	10356	10694	41	11693	12051	43	214	222	0	518	545	0	188	452	0	0.320663
137185	120215	93	49652	42408	87	74848	64433	88	845	679	0	3913	3321	34	107	694	0	0.321637
219441	160469	113	89973	66659	102	114147	84292	101	857	753	0	6141	4578	45	109	785	0	0.324561
167349	136001	100	77964	65854	93	74080	60211	92	790	681	0	3989	3176	36	388	534	0	0.327485
87807	78963	80	32098	28649	79	45837	39507	81	164	205	0	2313	2045	26	23	262	0	0.330409
98099	97037	80	27101	26789	75	52833	51262	79	487	569	0	2710	2667	27	17	252	0	0.330409
148231	129649	87	63601	55307	86	86465	76948	87	852	592	0	4672	4092	36	969	1549	15	0.330409
38798	41177	61	14833	14851	48	19808	19753	57	202	132	0	905	909	0	381	461	0	0.333333
118858	105854	90	50133	44316	84	58911	51555	84	727	601	0	2859	2564	29	-125	691	0	0.333333
102443	95815	83	33674	31792	78	55549	51162	81	394	437	0	2865	2757	28	1142	914	0	0.334308
204253	159605	104	81997	66770	96	99490	80602	97	1175	905	0	5060	4040	40	1003	638	0	0.335283
46197	45899	73	17789	18069	50	20972	21390	60	168	359	0	963	1085	7	315	424	0	0.335283
57160	56297	82	20395	20557	57	21771	21887	66	158	129	0	1184	1316	12	346	637	0	0.336257
182673	146497	93	78660	63785	91	102499	83782	92	917	954	0	5306	4340	40	253	448	0	0.336257
111494	111424	79	26524	26357	72	56550	56599	79	631	627	0	2845	2580	28	-33	424	0	0.336257
129081	113665	90	54125	47775	87	64231	54930	88	496	410	0	3314	3041	31	203	259	0	0.337232
198712	155046	105	61285	46526	94	109230	82682	97	1014	767	0	5789	4131	44	-149	546	0	0.339181
59790	61064	69	17852	17869	52	29123	29533	73	201	199	0	1503	1535	17	-394	135	0	0.340156
74315	75634	76	26401	26613	73	33116	32482	75	331	585	0	1599	1615	18	-137	654	0	0.34308
199203	163493	104	104612	88370	94	100794	83612	94	1003	1045	6	5557	4483	41	553	677	0	0.345029
64773	65699	76	10152	10054	41	27501	27099	73	319	319	0	1491	1282	13	-171	319	0	0.346004
124657	121069	84	28829	27618	79	65696	61790	84	357	687	0	3375	3100	30	55	342	0	0.346004
151639	128847	92	55857	46802	89	78415	65616	89	609	564	0	3840	3028	35	-197	197	0	0.346004
160721	131119	96	61669	51799	88	76330	62621	89	873	604	0	3777	3000	34	487	519	0	0.347953
66406	69611	68	22656	23284	53	29549	29633	73	328	356	0	1604	1569	17	1076	696	0	0.347953
259601	195800	103	104872	79671	100	157218	118742	103	1763	1039	7	8488	6530	48	699	1040	3	0.350877
217636	171774	99	85378	67676	97	124383	99043	99	938	837	0	6395	4884	45	119	219	0	0.350877
151834	120866	100	63022	49773	91	81420	64949	91	596	482	0	4242	3680	37	234	660	0	0.351852
53186	51220	82	20488	20158	60	24093	23490	72	229	268	0	1128	1129	10	-223	184	0	0.353801
151108	142710	85	66761	61843	84	77445	71446	84	667	758	0	4077	3717	34	1358	1645	12	0.356725
60794	62807	75	18376	18980	51	25199	25075	72	116	161	0	1465	1521	15	44	232	0	0.356725
139787	129213	91	60647	54703	86	66211	59632	86	561	546	0	3515	3168	31	548	1366	8	0.3577
230732	178534	108	106446	84469	101	132012	103317	102	1362	920	0	7296	5287	47	313	597	0	0.3577
60029	60882	74	18810	18849	54	27118	27299	72	258	309	0	1505	1493	18	-113	340	0	0.360624
38926	39693	62	15826	16266	48	19757	19014	54	347	255	0	1062	980	0	-49	143	0	0.361598
224460	177899	108	75782	60645	96	124764	99957	98	817	697	0	6369	5135	44	468	673	0	0.362573
169899	146022	93	63737	54755	91	89320	75798	93	1188	909	0	4631	3668	39	-343	303	0	0.367446
296068	217143	118	147017	114486	118	154397	114071	119	1506	1105	9	8380	6205	52	890	1026	3	0.37037
30784	31744	62	8914	9314	39	17956	17851	51	99	218	0	838	882	0	207	554	0	0.37037
113770	106311	82	38044	34381	81	59057	53217	83	503	582	0	3208	2889	30	330	501	0	0.371345
134336	118640	90	38111	32538	87	76532	67733	88	453	809	0	3874	3627	33	-177	202	0	0.373294
217605	160288	106	79575	58954	99	96115	70772	100	708	739	0	5275	3974	43	516	473	0	0.373294
82574	86532	74	29228	29338	74	41643	40918	75	323	336	0	2231	1916	24	51	369	0	0.373294
151314	131462	90	57568	49664	87	87912	76216	90	980	950	0	4612	4022	37	891	1033	3	0.373294
45275	45835	75	16048	16306	49	22674	22665	59	292	365	0	1237	1167	11	137	831	0	0.374269
165251	134415	92	68642	57854	90	77270	64122	90	898	880	0	3819	3116	35	1941	1366	10	0.374269
87693	81906	87	33876	31218	76	58596	54608	79	392	339	0	2842	2702	29	-188	428	0	0.375244
52706	54958	71	19242	19340	54	23900	23732	70	305	300	0	1270	1212	12	583	563	0	0.376218
124553	112426	87	39705	33803	82	73970	63254	85	908	640	0	3939	3491	36	386	406	0	0.377193
48396	47708	80	19835	19677	56	22349	22310	65	-81	122	0	1202	1093	8	-460	74	0	0.379142
141433	121979	94	50892	43598	86	80534	68658	87	658	486	0	3982	3429	35	-119	276	0	0.380117
131183	119735	87	56228	50241	86	68481	61639	86	573	527	0	3589	3089	33	1258	875	0	0.382066
41277	42457	69	13550	13703	46	19631	20170	56	68	206	0	975	1005	2	1116	822	0	0.384016
45250	45298	77	17418	17621	49	22247	22375	63	43	225	0	1186	1268	12	28	390	0	0.384016
101356	99840	87	54573	53937	80	59676	58328	81	896	491	0	3273	3262	29	-496	457	0	0.38694
122252	113996	86	53889	49635	82	68982	63233	84	706	445	0	3740	3249	34	106	435	0	0.38694
183603	145005	104	62252	49918	94	95504	77269	96	954	874	0	5028	4102	41	423	802	0	0.387914
140799	122317	86	56808	48959	86	68032	59779	86	704	554	0	3552	2953	33	542	458	0	0.389864
62002	64695	73	23432	23490	59	31457	31768	74	166	179	0	1869	1903	19	-197	399	0	0.389864
64093	65401	75	20486	20973	53	25793	25733	70	463	335	0	1297	1405	13	607	774	0	0.389864
126867	110941	90	49399	43074	84	62177	53992	84	711	729	0	3392	3053	31	407	583	0	0.390838
127966	110636	89	51017	43925	84	74970	65180	85	653	588	0	3729	3145	33	-29	453	0	0.391813
244418	174290	110	83427	59185	105	134633	93633	108	1087	850	0	7171	5072	49	871	499	0	0.392788
139489	118824	102	47731	41271	87	79340	69019	88	506	506	0	4014	3574	34	28	361	0	0.393762
95055	91033	81	36819	34215	79	54011	51576	81	653	566	0	2867	2568	29	670	881	0	0.394737
149027	130476	92	58117	50418	89	78094	67210	88	992	821	0	4219	3505	35	952	921	0	0.395712
151697	139729	85	66567	59955	84	80203	73113	86	916	905	0	4034	3543	34	484	504	0	0.395712
204784	156715	108	72572	57105	97	93128	73244	98	1298	1060	5	4756	3816	40	1152	676	0	0.396686
91514	92987	78	33204	33030	76	51610	50993	77	811	554	0	2746	2856	26	441	482	0	0.396686
80982	79905	66	37423	33922	77	50141	45311	79	352	337	0	2659	2375	26	256	422	0	0.396686
142490	125265	101	54265	47103	85	60031	53681	85	846	636	0	3134	2933	30	386	774	0	0.397661
151800	128056	91	52668	44006	90	83627	71812	91	701	634	0	4129	3719	35	794	707	0	0.398635
325796	246879	139	281449	228607	122	332768	263348	123	3865	2768	36	17800	13897	69	883	1328	11	0.398635
133973	115384	89	51665	44662	86	70854	60816	88	699	572	0	4021	3194	36	192	437	0	0.398635
233193	185638	113	94408	74951	99	134893	104905	102	1587	879	0	7306	5637	47	726	1383	10	0.39961
33151	36069	58	12346	12978	42	16695	16971	50	0	200	0	922	942	0	340	616	0	0.39961
271509	184103	115	131810	91119	113	191682	131669	114	1863	1363	23	9762	6897	56	992	1014	2	0.402534
232059	181011	118	88253	68904	100	113145	89424	101	1302	1006	3	6048	4955	43	858	875	0	0.402534
30136	30753	53	10126	10443	41	16647	16511	49	-33	154	0	889	903	0	-109	153	0	0.403509
204113	157873	98	74826	58518	93	106841	82201	96	1132	817	0	5349	4009	40	1379	1308	9	0.403509
201547	156319	111	86186	67682	103	116478	89437	114	1247	865	0	5776	4556	42	459	952	0	0.403509
277870	213358	114	126064	96702	110	152056	114843	112	1655	1354	17	8114	6055	53	94	417	0	0.403509
33717	33483	72	12480	12340	45	15541	15391	48	-6	176	0	938	883	0	-374	136	0	0.405458
104075	91622	87	39680	34823	82	48050	42481	83	589	529	0	2591	2126	27	338	635	0	0.406433
131244	117572	88	54150	48229	86	53058	46599	85	710	668	0	2836	2290	29	-142	267	0	0.407407
283953	205142	135	100118	72134	127	107919	76087	128	1663	1284	17	5644	4507	43	1829	1136	11	0.408382
95478	94880	79	34136	33751	77	44435	43732	77	308	402	0	2303	2261	23	179	737	0	0.409357
68308	68293	76	20562	20371	59	27640	27981	72	160	209	0	1484	1396	16	-351	303	0	0.410331
221623	169020	107	86931	68535	96	112155	86725	98	843	655	0	6093	5148	43	89	445	0	0.411306
183748	152813	100	79195	65847	92	102883	83928	92	1210	1123	9	5318	4468	38	458	487	0	0.411306
222198	170223	106	104755	81821	97	120760	91226	99	1180	1346	14	6332	4792	46	482	839	0	0.411306
19935	20693	49	9269	9414	41	10982	11176	42	132	220	0	666	711	0	-322	70	0	0.415205
204925	189774	94	97557	91825	91	120305	111819	91	1468	1091	11	6290	5753	42	-79	370	0	0.416179
192146	156977	98	61580	49319	94	102596	84518	96	750	724	0	5256	4025	41	327	1136	6	0.416179
62740	62823	78	20517	20476	57	28189	27453	73	292	563	0	1312	1274	13	-542	74	0	0.417154
199714	163329	102	77348	64327	96	79335	66217	95	1097	776	0	4409	3589	36	290	1072	5	0.418129
27577	29786	55	10413	10717	41	15869	16506	48	203	253	0	744	836	0	328	406	0	0.419103
20514	21012	62	8490	8778	39	11585	12196	43	252	216	0	659	762	0	-237	193	0	0.421053
116227	100962	92	44982	38322	85	65728	56745	86	625	417	0	3191	2711	31	888	729	0	0.421053
104639	104010	85	17602	17385	53	41813	39995	78	319	372	0	2417	2236	26	567	419	0	0.422027
120000	114367	83	88006	84681	85	104115	98718	87	735	804	0	5774	5586	40	237	562	0	0.422027
233845	168530	106	89215	62816	103	127548	91174	104	1336	970	0	6543	4823	49	650	1005	1	0.423002
247719	187367	108	84149	66505	97	147919	111886	99	1576	1102	8	8056	6282	48	850	1009	2	0.423002
46089	48060	76	17842	18751	47	19690	20312	50	205	284	0	1085	1162	8	-62	502	0	0.423002
237517	193595	105	144131	121999	105	151082	124886	104	1777	1465	16	7997	6821	47	985	1266	7	0.424951
100843	100705	88	54933	54407	79	50998	49974	80	654	676	0	2577	2661	26	571	671	0	0.424951
247771	176924	111	88365	64067	104	115104	84709	105	1190	1169	10	6301	4391	48	507	1012	1	0.425926
116748	101976	92	41368	35480	84	52245	43777	85	511	584	0	2699	2048	30	639	1075	4	0.425926
160285	132243	107	57438	48608	89	73900	61546	89	665	716	0	3708	3154	36	619	1083	4	0.426901
101099	96376	81	40692	38229	79	51540	47583	79	627	676	0	2519	2406	27	824	705	0	0.426901
248628	189080	108	102278	77664	105	113611	85542	107	1023	897	0	5575	4222	43	-523	293	0	0.427875
131313	112521	101	45886	38505	86	66387	57165	86	914	703	0	3327	2709	35	199	629	0	0.42885
34646	35171	76	15457	15515	49	14974	14616	47	77	94	0	745	792	0	-52	665	0	0.42885
105005	98586	84	32197	31089	78	46963	44495	80	420	313	0	2302	2115	24	300	416	0	0.429825
25024	27354	48	8485	8835	38	14567	15083	46	29	221	0	570	613	0	-27	334	0	0.429825
147595	122370	96	60911	49402	90	75912	63102	92	814	554	0	3931	3334	36	-438	274	0	0.430799
61684	60301	76	15622	15427	48	30027	29423	72	249	345	0	1713	1745	19	756	693	0	0.431774
127374	112678	87	48204	40655	85	69461	60176	86	528	613	0	3792	3364	35	424	927	0	0.431774
231775	174602	120	94958	74237	110	120602	91306	110	1351	944	0	6627	5043	46	1495	1028	3	0.432749
160100	128484	93	72408	58525	89	88053	70471	91	741	599	0	4701	3584	40	416	718	0	0.432749
58813	58872	79	11071	11338	42	30048	30307	72	254	396	0	1626	1611	16	681	1037	4	0.432749
130392	129967	84	39178	38747	78	77923	75569	82	863	938	0	4464	4297	35	542	880	0	0.432749
190978	159827	95	59630	48378	92	96743	78473	93	1259	1000	1	5044	4276	38	178	550	0	0.433723
263254	181979	106	88274	58012	106	128458	86192	107	897	729	0	6765	4658	50	241	369	0	0.433723
102358	97787	82	34473	32266	78	54400	51509	80	449	470	0	2846	2626	29	534	780	0	0.435673
119004	113473	81	37757	36095	80	53504	50770	80	680	625	0	2872	2814	28	274	477	0	0.435673
147646	129372	91	44853	38222	87	58806	51123	87	703	688	0	3039	2633	29	-111	415	0	0.436647
28113	27615	78	12958	13150	46	13677	14285	46	234	229	0	687	829	0	-271	304	0	0.436647
202823	150845	106	75542	56976	99	103143	78209	100	1162	817	0	5199	4105	41	690	585	0	0.439571
213921	159572	98	79070	59663	96	115944	85814	98	1179	889	0	5928	4245	47	214	475	0	0.439571
212101	158460	105	78487	58286	96	118322	86808	97	1218	767	0	6262	4754	47	284	355	0	0.440546
296338	201822	111	105230	71639	108	163016	111566	110	1520	1158	10	8755	5988	56	1483	1647	15	0.440546
151878	138276	88	49934	45088	86	85019	73814	89	999	882	0	4521	3866	37	47	393	0	0.44152
227131	173375	119	77417	61177	100	112634	85947	102	1292	941	0	5894	4517	42	456	488	0	0.44152
25687	25770	69	10318	10582	41	12966	13245	44	140	191	0	770	730	0	246	452	0	0.442495
26947	26668	64	7407	6818	41	15969	16123	50	162	204	0	872	815	0	-228	438	0	0.442495
171981	140228	98	78069	63797	91	91451	73596	91	1174	775	0	4874	4041	39	1727	1431	13	0.442495
131207	119375	90	63118	55458	85	74131	65390	85	656	606	0	3494	3181	32	781	789	0	0.445419
149122	124915	95	54088	44686	87	82676	67898	91	894	736	0	4646	3735	38	883	770	0	0.447368
94957	96130	77	36513	36670	77	55677	55153	78	319	440	0	2974	2886	28	301	595	0	0.447368
143695	126715	88	54999	47493	84	70298	60047	86	252	530	0	3514	2983	33	760	507	0	0.447368
123349	122133	82	50564	49307	81	73198	69204	83	622	546	0	3891	3748	33	229	720	0	0.448343
142828	123083	89	53234	46234	86	85299	72198	89	712	643	0	4535	3641	39	321	433	0	0.450292
82610	82893	78	25798	26037	68	37015	37520	76	220	263	0	2098	1973	23	-472	213	0	0.450292
110214	105411	83	39963	37534	80	61977	56891	81	473	574	0	3270	3105	30	239	573	0	0.450292
120773	110454	89	58433	52735	83	64327	56150	84	695	453	0	3274	2970	31	769	703	0	0.450292
183161	146595	95	67509	52417	95	85111	68402	95	1027	887	0	4650	3927	38	1059	824	0	0.450292
72773	73503	80	23576	23766	62	34283	33801	75	462	474	0	1538	1621	17	58	654	0	0.451267
144887	118688	90	48386	38957	86	70198	57195	88	705	536	0	3517	2914	33	201	454	0	0.451267
215739	162473	107	79040	61188	99	116577	87646	101	1053	800	0	6313	4836	46	328	397	0	0.452242
45869	44230	76	8532	8534	39	20402	20125	65	242	276	0	1195	1224	11	314	534	0	0.453216
147992	119939	91	72445	59762	90	70884	56542	90	672	624	0	3832	3067	35	-50	326	0	0.454191
118510	107617	89	44986	40293	82	75754	69572	84	582	540	0	3779	3415	34	528	787	0	0.455166
71409	71636	76	32670	32439	75	34323	34004	75	301	363	0	1813	1780	19	429	355	0	0.45614
155232	132979	92	62190	52765	89	76955	64967	90	938	577	0	4092	3281	36	253	477	0	0.45614
89205	90048	87	31596	31656	75	39302	39058	75	450	568	0	2098	2082	23	137	346	0	0.45614
304931	210544	124	146727	112124	119	174329	123832	120	1525	1384	17	9029	6730	53	1300	901	0	0.457115
63640	66122	69	17456	18110	48	34259	35305	73	298	245	0	2135	2097	22	404	774	0	0.457115
284571	211988	115	115085	87898	111	123392	94610	111	1814	1381	21	7053	5277	48	1019	1079	5	0.45809
52819	52178	81	13315	13679	43	24790	24550	71	294	346	0	1214	1256	12	227	634	0	0.459064
307175	220580	124	138187	101890	125	198194	142024	126	2878	2001	29	10593	7459	56	1779	2054	15	0.459064
203244	156963	96	68194	51401	96	108983	82093	97	1167	954	0	5672	4397	42	893	764	0	0.459064
217652	159029	99	85039	63669	98	106687	78912	100	1255	853	0	5609	4086	46	1285	800	0	0.460039
238646	167694	111	86890	62834	103	115718	83464	105	1367	1114	9	5801	4338	45	-81	243	0	0.462963
156898	134421	90	58975	50043	90	88011	74604	89	956	833	0	4615	4138	37	289	474	0	0.464912
181861	154040	94	78612	64826	94	100972	84273	97	917	676	0	5169	4438	38	867	820	0	0.464912
134041	125256	89	84429	79887	87	72610	68267	86	825	710	0	3958	3764	32	182	463	0	0.464912
58789	57028	73	24941	24473	71	22271	21527	63	325	249	0	1183	1174	9	876	580	0	0.465887
158385	126898	93	68389	54131	91	80480	62966	93	844	656	0	4058	3049	37	644	883	0	0.465887
120599	104804	88	50995	43098	85	63910	53818	86	519	532	0	3309	2948	32	-11	547	0	0.467836
109000	106289	82	32480	31773	78	56815	54859	81	520	574	0	2851	2749	27	-134	285	0	0.468811
230467	175976	99	82931	62693	99	114311	86380	99	1187	966	0	6104	4468	45	933	1117	7	0.468811
208287	175402	93	98255	83509	93	115632	94514	94	1275	851	0	6119	5040	42	64	565	0	0.468811
238983	181442	104	102835	82342	98	118120	90235	99	1153	988	0	6094	4402	45	1026	753	0	0.469786
115381	105884	92	43793	39946	83	58197	53383	83	602	543	0	3103	2702	30	1566	1007	1	0.469786
71028	71754	74	22878	23193	54	39352	38966	75	623	508	0	1972	1686	22	410	721	0	0.47076
133430	118066	85	40920	35506	83	67062	57674	86	511	456	0	3339	3065	31	270	502	0	0.47076
214188	164623	114	76491	59783	96	89106	69444	96	1051	801	0	4696	3866	37	434	763	0	0.471735
112157	101857	101	27050	24010	101	55410	49772	101	849	661	0	2959	2788	28	292	636	0	0.471735
178865	148124	94	70472	58554	92	86823	71684	93	692	761	0	4702	4006	38	1331	809	0	0.47271
92452	89757	81	33272	32208	76	45978	44096	79	451	634	0	2298	2224	24	141	424	0	0.473684
125837	119607	88	54600	51573	82	81707	76672	83	908	967	0	4216	3893	34	-316	175	0	0.474659
51475	50477	83	16582	16404	48	20631	20325	52	216	188	0	1104	1226	10	827	701	0	0.474659
38159	39084	69	15410	15425	48	17463	17776	50	249	225	0	837	908	0	-453	94	0	0.475634
282812	232152	116	139761	118568	115	210124	173707	117	2718	2063	24	10928	8947	56	426	731	0	0.475634
199639	152740	97	80108	61565	95	101063	76399	97	772	599	0	5124	3755	41	580	705	0	0.476608
191873	152052	95	75797	62703	92	108466	84525	94	866	809	0	5914	4628	43	-252	368	0	0.476608
90286	94947	76	24370	24703	57	56205	56007	77	494	520	0	2977	3030	27	447	676	0	0.476608
129423	118761	88	52803	48963	84	64952	60075	84	466	418	0	3288	3101	29	14	442	0	0.476608
15762	16507	50	5072	5397	33	10414	10731	41	213	207	0	454	507	0	-330	161	0	0.477583
235164	180252	119	97496	75484	103	115681	87694	103	1093	1063	7	5950	4976	42	882	590	0	0.477583
89124	89602	80	26260	26631	60	44826	45085	76	376	576	0	2403	2402	24	96	300	0	0.477583
220225	165139	106	96929	75454	102	116106	85961	103	1076	839	0	5934	4402	45	402	666	0	0.477583
38309	37152	79	14000	14182	45	17563	18173	48	312	242	0	788	871	0	225	634	0	0.478557
66579	62609	76	28062	25763	75	27038	24816	76	204	397	0	1573	1554	17	27	489	0	0.479532
182840	140283	97	62921	48162	94	93571	71096	95	810	715	0	5241	3833	45	555	588	0	0.480507
166278	132802	94	70943	57937	90	75834	62089	91	942	729	0	4058	3280	37	-91	323	0	0.480507
228650	169044	99	79423	58698	96	111978	81443	97	1172	873	0	6317	4653	46	86	338	0	0.481481
153457	149348	84	44839	43074	83	92599	87750	85	785	919	0	4723	4554	34	236	847	0	0.481481
139193	123217	100	55911	49173	88	71870	64861	88	750	707	0	3700	3319	33	331	642	0	0.482456
156907	140177	94	84121	77149	87	148972	134261	90	1879	1718	18	8095	7510	43	687	1257	7	0.482456
251480	172678	107	92266	65378	103	121555	83276	104	1182	843	0	6638	4486	48	162	852	0	0.483431
151119	128052	95	50455	42278	91	75682	64475	91	785	609	0	4011	3376	34	-311	308	0	0.483431
212230	168988	97	124197	103548	97	128345	100470	98	1207	752	0	6731	5198	45	1449	923	0	0.483431
136326	116669	94	44716	38166	85	73003	63272	87	891	706	0	3768	3037	36	627	904	0	0.484405
121554	118120	83	34581	33773	79	64479	61860	82	498	536	0	3134	3065	28	114	578	0	0.486355
48095	48481	75	12569	12535	45	24613	25102	62	193	162	0	1382	1492	15	-255	172	0	0.486355
82670	84931	76	25330	24939	71	42274	41058	77	369	288	0	2155	2083	25	73	578	0	0.486355
101852	100391	79	29278	29047	76	45707	44419	78	501	431	0	2603	2507	26	847	1060	5	0.487329
187878	159042	99	49062	41070	92	90908	78148	94	880	848	0	4851	4000	39	113	509	0	0.488304
105021	97225	87	37838	34458	81	65115	58580	83	632	692	0	3364	3175	29	598	997	0	0.489279
147696	125570	91	52368	45094	88	82442	70517	90	814	608	0	4502	3931	36	687	617	0	0.490253
153646	125077	96	53593	43325	89	73479	59972	90	918	741	0	3759	3146	34	799	697	0	0.490253
84204	83404	79	13828	14052	44	35781	35025	76	-50	227	0	1975	1808	22	111	429	0	0.491228
225345	166911	102	98133	74818	99	104050	77889	101	1025	839	0	5201	4201	43	101	1020	3	0.491228
135196	118831	92	46533	39812	85	65894	57469	88	852	688	0	3320	2859	31	656	772	0	0.491228
204061	175038	111	75813	64547	98	144903	122976	101	1653	1183	15	7741	6063	47	382	982	0	0.493177
183248	152579	95	96987	83936	93	107235	89393	94	1008	849	0	5720	4711	40	332	620	0	0.496101
129144	112604	89	54200	48612	85	64690	55579	87	559	481	0	3451	2917	33	461	454	0	0.497076
242957	174519	105	77684	54261	103	114326	80805	103	810	703	0	5750	4275	45	652	600	0	0.497076
179986	144775	95	66997	54628	92	88110	70934	93	807	641	0	4404	3500	37	507	487	0	0.497076
25093	25977	56	6728	7037	36	12796	12912	44	26	203	0	690	741	0	116	316	0	0.498051
151253	127782	93	52187	43890	87	84566	71949	89	686	575	0	4672	3968	39	-141	332	0	0.498051
201270	156847	97	58453	44932	94	118672	93720	96	1032	611	0	6489	5085	45	1014	1656	11	0.498051
186084	152956	93	69114	56356	91	94883	78640	92	1297	1022	3	4707	3700	40	415	955	0	0.499025
61955	63033	70	26767	27030	70	31192	30935	73	334	237	0	1476	1448	16	-71	233	0	0.499025
80284	79948	80	28334	27953	74	33483	33468	75	711	564	0	1845	1757	20	-16	689	0	0.5
116732	106262	87	35641	31202	82	63605	57105	84	460	446	0	3596	3238	33	641	704	0	0.5
14038	15477	38	5980	6257	34	10910	11471	41	-23	160	0	557	521	0	338	485	0	0.500975
129087	123260	84	46452	44551	81	56135	52436	82	599	430	0	2930	2943	29	450	624	0	0.500975
154502	143516	100	57652	54198	84	90714	84407	85	626	731	0	4954	4385	37	468	807	0	0.501949
27899	30974	51	7370	7541	37	15524	15833	46	2	152	0	783	991	0	167	929	0	0.502924
131043	119405	87	38091	35070	82	76212	68885	86	542	414	0	3807	3548	33	768	808	0	0.502924
81779	82764	76	32642	32912	75	35084	35143	76	421	381	0	2054	1839	23	587	1081	4	0.503899
201816	162330	98	72956	57160	93	99047	80252	96	1158	937	0	5089	4099	39	1785	1173	22	0.503899
183193	164351	100	67859	59918	92	102294	90313	93	855	906	0	5295	4638	38	266	482	0	0.507797
157502	135249	89	49063	41397	88	86214	72075	90	753	712	0	4533	3964	37	307	422	0	0.508772
201862	153871	102	59441	45100	96	99692	75147	99	1296	868	0	4802	3645	41	1041	663	0	0.508772
236554	175235	111	89792	67773	101	129378	98710	102	1334	985	0	7259	5324	49	846	1098	5	0.510721
265753	202515	113	104800	81371	107	156083	117567	108	1611	1389	20	8171	6042	52	299	383	0	0.511696
130621	125098	89	34184	33490	79	62081	59258	82	610	545	0	3259	3086	30	-401	201	0	0.512671
207219	149435	102	78919	56801	101	106511	76779	102	928	664	0	6085	4308	46	225	423	0	0.513645
116791	106972	93	47105	43752	82	61483	56456	83	376	569	0	3035	2613	31	136	646	0	0.51462
75305	72905	78	24195	22665	74	36289	34748	78	301	359	0	1845	1743	20	249	907	0	0.517544
26940	26331	68	7764	8065	38	13588	13296	45	234	236	0	670	662	0	-376	299	0	0.518519
283789	209910	110	138271	103048	108	177645	129318	109	2052	1479	20	9286	6806	53	1477	1266	9	0.518519
220996	166087	100	79908	60674	96	111361	85083	98	1204	911	0	5761	4352	45	1038	1223	7	0.520468
157818	139563	90	67536	60682	88	81380	71184	90	825	655	0	4374	3848	34	685	769	0	0.521442
151886	128888	92	58352	49492	87	72834	61788	87	642	614	0	3906	3392	36	-274	696	0	0.525341
178984	157324	90	72291	64157	89	105747	91049	92	884	764	0	5404	4857	39	689	697	0	0.526316
209021	168457	95	70411	55097	93	97916	79919	96	1098	941	0	5226	4305	41	866	451	0	0.526316
73870	74966	75	27116	27272	66	33472	32671	73	453	352	0	1810	1732	21	241	640	0	0.526316
158614	129797	94	64929	53430	90	84555	69216	91	879	743	0	4668	3559	38	101	562	0	0.52729
107813	106106	83	30129	29906	78	64126	62081	80	664	690	0	3448	3480	29	-75	348	0	0.531189
192656	149129	95	67788	52340	92	101678	76607	94	1077	730	0	5241	4152	41	59	478	0	0.531189
140186	119987	88	54113	45081	86	70147	57692	88	702	635	0	3814	3147	35	279	569	0	0.532164
267266	184262	117	104959	75304	115	134497	90714	117	1436	1160	10	7191	5200	47	641	1163	5	0.533138
245005	181967	103	83080	60485	101	126213	93211	103	1307	934	0	6552	4933	47	1166	1048	4	0.533138
121887	109456	86	48129	43204	84	66843	60245	86	326	622	0	3523	3030	34	88	1306	7	0.534113
121876	104535	89	38814	32711	86	68036	59085	86	801	572	0	3820	3176	33	667	976	0	0.535088
152800	132000	88	40380	34002	85	77378	66470	89	625	593	0	3865	3491	32	445	1014	1	0.535088
87029	88936	78	40710	41039	77	46257	45684	77	506	559	0	2338	2384	23	-523	188	0	0.535088
157381	133409	104	34297	27660	89	79732	68986	91	890	619	0	4181	3614	36	365	658	0	0.537037
194381	156896	102	68529	55571	93	100067	79011	95	1071	939	0	5278	4317	39	605	743	0	0.537037
46159	47678	64	17850	18038	52	23821	24096	68	167	311	0	1211	1339	13	114	424	0	0.538012
106085	104723	83	30346	29705	77	54510	52564	79	590	583	0	2652	2754	26	-127	334	0	0.538986
108104	108610	82	44102	43889	77	56708	54869	79	475	591	0	2973	2804	28	-53	229	0	0.538986
228615	180505	98	80624	63616	95	127844	97223	97	998	815	0	6476	4971	46	1424	1297	8	0.538986
141256	117193	89	61980	51514	88	73857	60922	89	538	527	0	4239	3489	38	1241	657	0	0.539961
48209	48733	70	14937	14920	48	21796	22858	60	308	172	0	1002	1065	7	-344	124	0	0.540936
205481	180649	94	106024	96275	93	96929	84575	93	1063	987	0	5684	4964	41	34	654	0	0.54191
115003	103577	87	55905	51299	82	61959	54786	83	520	711	0	3072	2766	31	-136	221	0	0.54191
133873	123304	85	68344	63227	83	85599	78710	85	939	834	0	4185	4083	34	336	602	0	0.54386
168771	145797	89	79577	69760	90	102290	87697	91	1079	790	0	5110	4419	38	672	421	0	0.544834
345344	258742	124	170097	122500	121	257847	191655	123	3102	2481	30	13485	9702	62	1610	969	0	0.544834
201466	151910	102	75676	56808	97	92478	71083	96	797	612	0	4988	3893	41	599	719	0	0.545809
65628	66112	75	21886	21562	58	29383	28975	75	20	234	0	1429	1505	16	-242	217	0	0.545809
194771	153011	94	86217	67986	94	95867	72788	97	814	805	0	5007	4195	40	636	1004	1	0.545809
212497	160480	110	75817	56508	97	108213	81430	98	990	815	0	5644	4191	43	990	1231	7	0.545809
106567	100822	87	24743	23132	79	49589	45964	91	312	377	0	2439	2462	23	-198	328	0	0.545809
212235	166246	107	61912	49278	94	112867	88409	98	882	784	0	5854	4645	42	-73	356	0	0.546784
211410	161355	114	69742	53605	102	101745	78860	103	1240	938	0	5174	4132	42	-50	231	0	0.547758
71899	72289	79	22239	22278	60	31811	30781	74	159	225	0	1547	1709	17	-297	103	0	0.547758
25051	27537	45	12294	13257	42	13182	13588	44	67	187	0	706	709	0	55	434	0	0.547758
301376	228849	119	112605	81371	118	185951	144192	119	1598	1147	16	9773	7300	56	424	938	0	0.548733
135092	118457	88	58731	51963	86	68610	59933	88	893	590	0	3699	3203	33	309	432	0	0.548733
167500	140735	92	66513	55903	89	84640	70823	90	935	668	0	4600	3772	41	1240	1684	13	0.548733
161004	137721	90	59462	50757	89	85852	72781	91	617	564	0	4444	4040	36	376	730	0	0.549708
47285	44613	79	10026	10051	42	21677	22306	60	271	209	0	1061	1121	9	-88	490	0	0.550682
95930	88676	83	39549	35230	81	53792	47968	82	434	358	0	2963	2625	29	555	483	0	0.550682
151562	133395	94	52709	45350	89	94269	81991	90	1075	640	0	4857	4411	37	383	849	0	0.551657
141545	126077	91	38494	32573	87	75197	67203	87	690	741	0	3985	3718	33	1064	1154	7	0.551657
99017	98553	80	37715	37372	77	57173	55363	80	378	588	0	2674	2779	25	-43	406	0	0.552632
88663	86597	94	26827	26799	76	49719	48975	78	753	544	0	2761	2569	28	861	779	0	0.553606
126512	122767	86	43759	42375	80	61533	59115	81	674	812	0	3046	2924	30	354	496	0	0.553606
212021	164297	101	88945	70329	98	106334	85342	99	944	927	0	5333	4183	43	1046	697	0	0.557505
215353	163550	101	84814	64427	98	102877	80134	99	1015	753	0	5216	4179	41	892	1098	5	0.557505
285157	205147	116	175921	136148	111	214007	164543	112	2345	1754	24	11385	8611	56	699	962	0	0.55848
105157	98129	87	39359	36826	82	54338	49591	83	382	360	0	2902	2568	30	313	565	0	0.55848
35506	33682	78	14478	14869	46	13894	13794	46	-35	209	0	689	728	0	-172	284	0	0.559454
27190	27370	47	10556	10849	41	13495	13375	44	114	166	0	545	643	0	224	415	0	0.559454
48310	50011	76	24631	25068	70	21410	21856	61	351	259	0	1146	1008	3	-500	36	0	0.559454
245613	176830	105	80004	55965	105	125330	85917	106	1169	1031	4	6349	4490	45	948	1247	8	0.561404
132609	115284	89	65562	56933	86	67334	58846	87	765	665	0	3480	3217	33	496	890	0	0.561404
34541	35740	53	17599	17063	58	19762	18663	70	253	217	0	1118	1133	9	-304	184	0	0.561404
201914	154836	102	70441	54569	98	94662	70696	100	999	1061	5	5116	3792	42	721	817	0	0.561404
56269	54272	76	19188	19188	56	26252	25503	73	20	165	0	1519	1494	16	388	567	0	0.563353
51535	54285	62	25075	25083	71	22128	21983	65	-208	86	0	1255	1360	12	-168	323	0	0.564327
76608	77326	78	27399	27232	75	31994	31073	75	159	414	0	1573	1446	18	-122	211	0	0.564327
41496	40610	76	17111	16919	55	20665	20472	67	338	222	0	974	980	0	505	901	0	0.564327
106094	103744	85	30191	29419	78	61734	59949	81	580	582	0	3282	2911	31	234	599	0	0.566277
106863	104655	82	49261	47901	79	59092	57926	80	800	676	0	3221	2871	30	898	1030	4	0.566277
189957	152758	95	71690	57575	95	98642	79655	96	1040	620	0	5169	4070	40	149	389	0	0.566277
179617	159718	90	73802	66070	91	93074	83054	91	865	747	0	4723	4371	37	1093	965	0	0.567251
123695	112252	101	46681	41319	85	66107	60704	86	468	704	0	3314	2846	31	669	777	0	0.568226
20061	22334	44	11559	12322	41	13844	14145	45	93	151	0	665	680	0	-184	291	0	0.569201
104317	97048	82	45212	41224	82	56778	52915	82	483	539	0	2897	2541	29	-174	392	0	0.572125
254517	177848	114	105992	77122	110	159976	114564	112	1394	1199	12	8434	5907	53	-32	755	0	0.573099
102411	102839	79	36057	34365	79	54542	52789	81	424	394	0	3065	2955	27	614	756	0	0.573099
117699	116172	85	29966	29648	74	63333	60992	81	621	639	0	3262	2936	32	-484	321	0	0.573099
72792	67862	84	29472	27978	76	36766	35236	77	177	339	0	1924	1611	21	163	631	0	0.574074
181942	144538	95	70504	56914	91	85909	69613	91	735	761	0	4572	3570	39	53	368	0	0.574074
32384	33401	68	10852	10982	42	19158	18669	64	115	200	0	1114	1137	9	389	445	0	0.575049
98714	96515	84	31518	31392	77	43770	42506	78	302	460	0	2292	2413	23	98	368	0	0.576023
80576	80118	81	29762	29735	76	41450	41058	77	105	303	0	2221	2171	24	61	399	0	0.576998
161290	137335	95	65994	56208	90	95353	80915	91	888	679	0	4737	3954	39	308	689	0	0.577973
269593	197416	115	113582	85004	110	155914	113508	112	1796	1566	18	8558	6196	50	945	973	0	0.577973
181760	152669	95	65377	55056	91	84192	70098	92	862	719	0	4547	3748	39	-52	303	0	0.578947
166827	158162	86	59662	56402	85	81494	76976	87	882	723	0	4425	4029	34	331	901	0	0.581871
56301	54474	82	15112	15173	48	26559	26603	72	24	152	0	1244	1156	9	83	666	0	0.583821
93762	95322	78	25351	25159	70	51374	50488	78	340	455	0	2518	2407	26	-254	309	0	0.584795
297010	214657	125	137329	98372	111	168372	118227	111	1544	1235	16	8466	5756	52	407	549	0	0.58577
158910	138494	93	67452	57962	90	88579	78936	91	1073	951	0	4771	4283	36	71	394	0	0.58577
222271	158118	105	80037	57285	101	108898	77939	102	1184	815	0	6180	4546	46	307	879	0	0.586745
121205	120859	83	26618	26634	74	68122	65644	81	790	683	0	3922	3525	32	1077	878	0	0.586745
149040	133253	93	64286	56532	88	80994	71522	89	864	680	0	4069	3645	35	-523	3	0	0.587719
47749	47417	85	16421	16612	49	20860	21258	56	73	179	0	1064	1063	6	235	543	0	0.587719
117294	113596	81	46580	45177	80	63338	62177	80	367	354	0	3133	3082	28	1036	1674	13	0.588694
151337	125737	100	55860	45373	89	80374	66728	90	1072	866	0	4474	3781	39	-137	396	0	0.588694
255315	197753	109	83947	63878	107	114810	91084	107	1746	1343	15	6209	5074	42	465	714	0	0.588694
272654	202905	120	109921	81492	116	170609	129979	118	1226	1342	15	9120	6819	51	1355	1072	6	0.589669
64018	64346	75	26217	26151	72	29509	29562	74	337	252	0	1401	1327	16	877	1013	1	0.590643
208568	161622	112	73576	56303	97	112992	87653	100	1014	581	0	6026	4550	44	859	633	0	0.590643
161960	135416	101	61437	51633	89	62624	54315	91	800	887	0	3249	2788	31	67	637	0	0.591618
115749	114564	80	39827	39187	80	53499	51819	80	430	437	0	2584	2549	27	621	447	0	0.591618
152386	130999	96	53373	45872	87	75289	66059	89	687	685	0	3869	3379	34	735	528	0	0.592593
234735	160874	121	85932	57532	107	124503	82388	108	856	664	0	6751	4390	50	494	728	0	0.592593
109378	100969	86	43923	38937	82	48609	44224	82	540	433	0	2451	2217	26	-386	353	0	0.592593
119077	104101	92	40933	35723	85	59251	52508	86	347	348	0	3132	2771	31	199	323	0	0.593567
96773	87827	83	36661	32247	80	54370	47718	81	339	351	0	3263	2719	32	-352	446	0	0.594542
161696	143679	91	56109	48556	88	84212	73969	90	885	562	0	4858	4373	37	1271	1052	5	0.594542
20264	23000	48	8345	8815	39	10715	10570	42	-225	26	0	579	757	0	200	498	0	0.594542
131886	117046	86	60569	51895	85	72184	63129	85	494	425	0	3914	3130	34	190	440	0	0.594542
237180	183874	102	123023	93783	100	131633	99070	101	983	1008	2	7054	5355	48	901	1183	8	0.594542
214461	174649	97	118000	90906	97	179812	136660	99	1835	1229	21	9145	7120	53	822	968	0	0.595517
42373	45413	60	14927	15750	43	18458	18652	48	55	162	0	922	1006	2	135	412	0	0.595517
64132	65554	77	23069	23080	65	25505	25360	71	304	283	0	1253	1019	4	78	391	0	0.596491
216704	163194	98	92702	69611	97	120698	87025	98	1112	903	0	6353	4675	46	810	1216	8	0.597466
176699	141381	98	72632	58368	92	86273	68881	90	862	867	0	4588	3826	39	141	413	0	0.597466
92663	94208	76	31767	32024	75	46445	46474	75	326	304	0	2400	2432	24	297	423	0	0.598441
151945	134477	105	75198	67318	88	79650	69753	88	622	642	0	3936	3440	34	88	439	0	0.598441
149492	129810	96	50441	43431	87	79048	68290	89	1243	1102	6	4138	3604	37	662	964	0	0.599415
202833	149129	106	74442	55425	97	103660	78643	98	1074	817	0	5407	4210	42	912	669	0	0.60039
206779	161817	98	81191	62050	97	113944	89713	100	1109	941	0	5787	4685	43	-58	384	0	0.601365
285208	202176	115	93647	66749	109	153329	108250	111	1425	1016	4	8192	5596	53	931	1663	11	0.601365
48344	49044	70	18522	18599	52	18452	18653	55	124	291	0	1020	950	0	-68	293	0	0.603314
68256	70796	65	24928	24897	73	33328	33200	74	463	263	0	1769	1706	20	137	412	0	0.605263
118407	103560	89	43952	37739	85	56714	49068	85	496	505	0	3132	2498	31	292	916	0	0.605263
124655	120960	83	40536	39552	80	85082	81006	83	770	927	0	4401	4191	34	132	431	0	0.605263
131858	115878	87	51963	44031	86	58830	48946	88	787	607	0	2845	2166	30	503	1137	8	0.606238
175703	147121	107	65363	53619	90	90898	76672	92	1024	900	0	4995	4153	41	619	1001	1	0.609162
124684	112129	86	50088	44722	83	79958	68317	85	756	832	0	4075	3530	36	629	708	0	0.609162
60255	63254	67	23517	24055	63	28820	29592	73	149	323	0	1573	1472	16	266	482	0	0.610136
125440	111968	87	40070	34940	82	60976	51695	83	465	579	0	3275	3037	32	885	1248	6	0.611111
107880	107238	83	41873	41624	77	53763	52881	78	641	647	0	2961	2986	27	203	572	0	0.612086
114054	107152	85	44557	40910	82	59690	54582	83	738	668	0	3039	2760	29	161	377	0	0.612086
31111	32088	70	15362	15792	49	17115	17557	51	-74	145	0	885	968	0	-255	432	0	0.614035
179454	147321	96	40233	32245	92	80909	68546	93	1040	807	0	4569	3868	38	1601	1039	4	0.614035
132919	122342	86	63156	56966	85	75423	67751	86	800	760	0	3903	3501	33	111	574	0	0.61501
165228	139858	98	64342	55121	90	85597	73333	91	768	746	0	4166	3556	35	98	596	0	0.61501
193858	150396	100	75508	59048	95	100694	77920	97	814	801	0	5225	4091	41	-262	285	0	0.616959
209137	163145	96	85965	68192	95	106987	81613	96	873	665	0	5250	4017	42	-28	386	0	0.617934
263567	180520	117	98881	68761	115	152465	102626	116	1370	910	0	7973	5547	50	1918	1358	14	0.618908
288618	207108	114	108200	77329	109	182369	128585	111	1740	1238	20	9183	6831	54	1586	1325	8	0.618908
213917	166693	102	80504	62737	96	109113	83508	97	1071	982	0	5812	4701	43	742	1520	9	0.619883
143880	124510	90	53461	44232	85	77087	66176	87	818	714	0	3836	2994	37	1267	839	0	0.619883
93598	91448	84	32785	32183	77	38805	38316	78	348	371	0	2157	2035	23	-61	407	0	0.620858
25853	25675	64	9563	9656	41	15139	15551	48	-96	105	0	831	784	0	214	579	0	0.620858
38816	39500	71	15552	15767	49	15243	15182	47	399	265	0	766	748	0	-69	618	0	0.622807
113466	105197	82	46146	41856	81	53474	48241	82	479	446	0	2976	2731	28	556	603	0	0.623782
157586	131930	96	68864	57200	91	100779	86341	92	1101	844	0	5136	4280	39	743	742	0	0.624756
101529	91961	83	40099	36230	82	49740	44504	83	579	483	0	2643	2282	28	35	417	0	0.624756
206783	161979	103	77446	62043	97	92510	73399	99	959	789	0	4847	4020	40	572	437	0	0.625731
89932	81726	97	42457	38380	83	39698	35127	85	317	327	0	1980	1646	22	1015	895	0	0.625731
217614	166009	99	76394	56866	97	121753	92664	98	1157	1001	1	6161	4544	45	350	406	0	0.626706
243227	170055	101	81074	55534	100	128326	87214	102	1346	887	0	6790	4586	49	1750	1482	16	0.626706
203046	159585	99	82277	64218	97	104000	81452	97	1110	892	0	5487	4526	41	944	730	0	0.62768
107359	108007	79	37811	37283	77	56689	54490	79	777	697	0	2845	2825	28	781	751	0	0.62768
243235	212369	99	92901	82253	96	154267	133729	99	1632	1405	16	8227	7264	48	612	940	0	0.628655
125195	104119	90	58713	50329	88	61090	52723	88	434	503	0	3215	2777	32	223	597	0	0.62963
207022	151216	105	81203	60200	102	102185	73575	104	1081	744	0	4961	3855	41	342	928	0	0.630604
137982	122906	103	58156	51879	86	62316	55118	88	600	603	0	3346	2981	31	566	493	0	0.630604
125919	112728	84	63485	56138	85	62822	55019	84	820	701	0	3684	3144	33	-283	568	0	0.631579
104185	102284	89	43710	43079	78	54766	53928	79	354	406	0	2984	2694	29	-407	492	0	0.632554
123726	115105	86	36557	32978	83	65726	61307	85	596	454	0	3168	3013	30	416	913	0	0.633528
68456	70167	77	30378	30412	73	34505	34743	73	157	221	0	1719	1798	19	4	404	0	0.633528
54755	54813	75	9323	9290	40	24888	25059	69	444	295	0	1399	1462	15	-340	150	0	0.634503
46870	48967	72	18752	18829	56	22356	22577	56	308	294	0	1253	1250	11	57	461	0	0.635478
172130	139905	109	60839	49555	91	88122	71488	92	1000	695	0	4837	3954	39	821	1227	17	0.635478
91831	93832	78	31507	31729	75	43231	42938	77	336	476	0	2094	2170	22	626	1006	2	0.635478
220963	174160	103	78590	63495	99	101885	80862	101	999	929	0	5249	4069	40	-78	575	0	0.636452
87980	89476	77	34225	34432	75	50350	49590	77	588	559	0	2559	2508	26	-127	944	0	0.636452
68798	68333	80	29715	29644	74	34154	33677	75	176	291	0	1648	1647	18	572	514	0	0.637427
100838	99318	79	40452	40199	79	51125	49706	80	304	326	0	2573	2717	25	375	747	0	0.637427
216668	174509	101	66343	53463	97	108578	85044	100	1356	1076	7	5968	4561	42	499	741	0	0.643275
178345	146561	97	63551	51874	91	89499	76245	92	993	805	0	4881	4125	38	538	707	0	0.644249
184596	150281	111	63138	51835	91	88260	72558	94	847	635	0	4500	3702	36	512	704	0	0.646199
151962	125995	92	58738	48843	89	69451	57907	90	616	812	0	3603	3070	35	1084	1093	6	0.646199
108693	101455	86	39022	35420	82	64460	60868	82	668	563	0	3620	3344	32	536	722	0	0.649123
121438	120972	83	73529	72735	81	62638	61595	80	719	744	0	3331	3415	29	-103	245	0	0.649123
117288	109883	84	42186	37804	83	61464	56419	83	771	711	0	3442	2962	32	475	592	0	0.649123
204210	162674	103	61765	50020	96	109629	86128	97	747	628	0	5679	4204	42	1233	1336	10	0.653021
26120	25547	67	5636	5802	35	13081	13141	46	1	144	0	707	766	0	-12	601	0	0.653996
148669	129157	99	52503	45152	88	83332	72732	90	751	703	0	4568	3902	36	882	1662	9	0.653996
134888	122004	102	49219	43545	86	62983	57437	87	735	567	0	3414	2952	31	-297	213	0	0.653996
99989	95430	95	52399	50974	79	52082	51515	78	328	436	0	2895	2845	27	799	486	0	0.655945
172185	147942	90	56445	45737	88	85775	73423	90	834	689	0	4625	3824	39	471	627	0	0.655945
52327	54510	72	9078	9841	38	18679	19693	50	145	294	0	947	1117	9	-192	421	0	0.655945
58403	57410	73	22263	22091	61	24730	24742	60	173	318	0	1295	1160	10	76	471	0	0.65692
150383	127813	92	56351	46767	86	71949	61338	88	875	866	0	3556	3199	32	466	848	0	0.65692
113382	106733	93	27566	25592	78	53268	48497	82	651	636	0	2882	2953	29	1203	782	0	0.657895
22767	23669	56	8088	8361	39	11765	11903	44	43	133	0	525	550	0	581	615	0	0.657895
95909	96631	82	33934	33572	77	54332	54074	78	244	279	0	2818	2756	27	1041	606	0	0.657895
97860	96600	78	41007	40685	78	55737	54990	78	549	495	0	2844	2906	26	643	572	0	0.658869
219084	166565	102	74998	56438	98	104606	77601	99	1184	953	0	5338	4341	41	1117	2110	11	0.659844
139313	125928	86	53395	47831	85	75109	67680	86	789	770	0	3924	3412	33	-180	393	0	0.660819
97250	96579	82	31304	31066	76	55492	54037	79	660	453	0	2820	2730	28	459	880	0	0.661793
196925	155577	99	73140	56696	96	107584	82799	96	915	854	0	5589	4617	42	681	984	0	0.661793
47772	49712	66	19625	19898	56	21317	21448	55	120	182	0	1180	1161	10	431	625	0	0.661793
303520	202152	140	93314	60538	129	140374	92200	131	1210	1111	9	8047	5009	50	1317	1173	7	0.661793
164856	134274	92	65488	53437	89	83322	65901	90	675	708	0	4245	3017	38	394	541	0	0.662768
133840	125450	84	66220	61267	84	74349	66855	84	971	759	0	4266	3795	35	954	968	0	0.662768
102002	99519	96	45434	45127	79	64137	62651	80	608	533	0	3352	3263	29	413	414	0	0.663743
237680	171335	111	90360	68005	107	122886	89160	108	1117	932	0	6455	4659	48	816	1047	5	0.664717
121296	107283	89	29751	25167	84	63430	55448	85	726	604	0	3284	2796	30	522	612	0	0.665692
192694	152795	111	62907	50153	93	98979	78013	94	880	710	0	5090	3966	40	262	717	0	0.665692
181353	152073	104	56884	45861	89	95201	77888	91	1204	945	0	5122	4163	39	156	555	0	0.665692
231268	172526	109	82052	61328	100	111244	87189	103	1343	933	0	5878	4601	45	199	395	0	0.666667
33359	32741	69	12743	13162	44	18268	18702	51	255	155	0	838	950	0	43	843	0	0.666667
161737	136874	94	51493	42278	89	78772	67902	89	809	712	0	4107	3445	36	51	361	0	0.667641
141081	123615	88	62300	53795	88	72346	60610	89	819	758	0	3864	3370	33	-195	239	0	0.667641
99742	90956	84	40835	37164	80	55401	50107	80	425	406	0	2844	2820	28	-69	586	0	0.667641
120265	110046	85	71517	65035	85	63206	56109	84	711	447	0	3392	2907	33	485	633	0	0.669591
33001	32549	67	9419	9621	41	16179	16001	49	214	276	0	815	838	0	291	695	0	0.669591
73663	74428	82	20503	20322	56	35287	34768	74	281	387	0	1915	1843	21	-137	441	0	0.670565
197433	152451	97	70366	53570	94	102872	78133	95	850	814	0	5248	3980	43	1312	1463	10	0.670565
107512	104396	84	48335	47442	80	57723	56355	80	444	349	0	3008	3008	28	944	926	0	0.670565
105078	95823	84	40071	35943	81	53823	49159	82	267	329	0	2843	2385	29	830	847	0	0.67154
95815	89744	96	30482	28290	96	45705	42150	96	374	290	0	2250	2040	22	468	781	0	0.67154
183648	155844	97	50757	41674	95	73937	62601	95	1118	877	0	3762	3244	34	1571	791	0	0.67154
104633	100670	94	36378	35476	79	46228	44299	79	227	269	0	2320	2321	25	146	600	0	0.672515
70556	70527	76	19883	19915	55	33173	32230	74	351	355	0	1869	1861	19	256	727	0	0.672515
104615	97445	83	32091	28530	81	57554	52185	83	748	551	0	2937	2473	31	-33	399	0	0.672515
199382	159752	101	68549	56051	95	102676	84271	96	1206	1023	4	5222	4249	40	378	901	0	0.673489
196746	157637	97	72873	57557	93	100302	79127	93	942	650	0	5325	4163	42	609	397	0	0.673489
17442	20611	41	5963	6429	34	11949	12585	41	-1	90	0	404	488	0	-165	147	0	0.673489
196399	154146	98	88188	68886	96	105037	82125	97	1251	978	0	5638	4414	43	-283	238	0	0.674464
56692	53586	88	19720	19716	54	25262	24888	74	321	272	0	1161	1218	10	83	372	0	0.675439
118522	112397	83	47826	43230	82	72462	65597	84	540	635	0	3840	3537	32	1114	1766	14	0.675439
197717	162007	99	87395	73961	96	83276	69957	95	1629	1141	12	4799	4014	39	1318	873	0	0.676413
55217	56014	73	23978	24207	69	25721	25924	71	338	213	0	1266	1335	14	-523	109	0	0.676413
164531	138295	95	55155	45575	91	79543	66126	91	968	849	0	4306	3604	37	318	506	0	0.677388
227799	167497	114	86171	63146	98	131748	95286	100	1283	1086	10	7518	5324	52	800	972	0	0.677388
146720	140608	87	53864	51558	82	77203	73805	84	852	844	0	4038	3736	33	-207	485	0	0.680312
100175	102141	78	42955	42513	79	53316	52865	80	472	552	0	2794	2651	26	-118	296	0	0.680312
218939	167874	98	85842	68146	97	120147	92554	99	1055	781	0	6329	4973	47	86	248	0	0.680312
160240	135362	92	51198	42719	89	80355	67705	91	807	700	0	4355	3731	36	589	832	0	0.681287
135816	127301	84	49234	46406	82	62763	59800	83	729	633	0	3362	2907	32	727	961	0	0.681287
116715	104946	87	43035	38403	85	60920	54808	85	678	614	0	3212	3031	30	-470	183	0	0.682261
135405	129368	96	38862	38442	81	67614	65058	83	683	634	0	3826	3443	33	174	682	0	0.682261
46164	46831	72	18524	19052	52	23724	24289	61	314	361	0	1251	1176	10	91	572	0	0.682261
212975	160751	119	82123	63121	101	120299	93288	102	1110	833	0	6129	4666	43	1401	1044	3	0.683236
146404	123005	91	54005	45500	88	75497	64041	88	838	643	0	3725	3417	33	93	376	0	0.683236
154292	127542	95	61043	50710	90	80652	66130	90	830	704	0	4180	3694	37	750	634	0	0.684211
137017	120015	90	49063	42640	85	63597	55628	86	714	484	0	3384	2985	32	335	588	0	0.684211
172564	140264	93	66535	53753	92	95291	78703	92	668	525	0	4915	4055	40	160	432	0	0.685185
165843	134820	95	63830	51540	91	92496	74658	92	832	778	0	5119	4107	41	-191	211	0	0.68616
94218	88024	83	37947	34589	80	41727	38928	80	523	377	0	2200	1853	24	789	941	0	0.68616
105391	101924	82	20409	20077	55	68363	65852	83	2192	2131	24	4064	3823	34	3220	3232	31	0.687135
227812	178726	103	91179	72403	100	104287	82641	99	928	1014	3	5935	4707	44	1779	2080	15	0.687135
113370	100289	88	48579	41967	85	57692	50458	84	815	669	0	2941	2646	30	-32	776	0	0.687135
129104	124654	83	33547	32873	79	61069	59381	81	386	538	0	3333	3186	30	710	687	0	0.688109
97031	96095	79	37764	36451	77	49821	48036	78	411	483	0	2749	2550	27	732	704	0	0.688109
133173	116978	87	46633	40351	85	68849	60068	88	810	527	0	3875	3236	34	378	1003	2	0.688109
59868	61486	71	27842	27938	73	26042	26790	72	97	220	0	1726	1633	18	138	1030	2	0.689084
120083	111577	84	29795	26274	82	65205	58828	85	559	518	0	3515	2972	32	2250	1470	16	0.691033
44909	46473	79	13365	13573	45	22843	23208	57	403	336	0	1167	1128	10	-159	238	0	0.691033
218675	173790	110	92557	73685	99	129445	102116	100	1309	1015	4	7214	5874	47	136	394	0	0.692008
101817	100824	83	36986	36041	77	60900	58604	80	170	267	0	3218	3245	28	-131	516	0	0.692008
172088	160684	88	84139	77044	88	73516	66581	88	1109	1180	12	4550	3784	36	190	537	0	0.692008
93945	95283	76	41761	41717	76	47622	46978	78	336	321	0	2278	2329	24	243	574	0	0.692982
29155	28334	70	9622	9546	40	15671	15257	52	298	235	0	864	765	0	327	355	0	0.693957
192698	149982	93	75607	59023	92	100915	75884	94	1164	696	0	5391	3869	44	635	839	0	0.694932
284534	206335	102	132115	93308	103	179054	130333	104	1822	1028	8	9986	7203	56	1096	1710	13	0.695906
56910	54735	79	9641	9577	41	21966	21699	64	341	377	0	1273	1374	13	-103	322	0	0.696881
138024	121324	86	56434	48451	86	76895	66578	88	705	489	0	3909	3403	35	201	424	0	0.69883
139992	132080	95	63938	60881	83	98898	93426	85	925	785	0	4872	4888	35	806	674	0	0.701754
44493	45590	70	18822	19086	53	22611	22895	62	195	206	0	1295	1439	14	-57	260	0	0.702729
169322	138068	94	61985	51649	91	82331	65569	93	1162	870	0	4196	3209	38	204	979	0	0.705653
148305	128924	93	48675	41469	86	80808	66588	89	736	749	0	4196	3307	39	768	662	0	0.705653
209005	162393	113	56676	43254	95	104876	79644	97	1074	765	0	5439	4247	43	1229	1198	13	0.707602
148998	143859	85	53387	51481	83	80939	76475	84	863	750	0	4280	4046	33	259	473	0	0.707602
170710	141860	97	68688	56765	92	77352	64358	92	711	572	0	4311	3792	36	1174	914	0	0.708577
143780	127747	88	52561	45828	85	78857	69566	87	654	523	0	3952	3562	34	-169	247	0	0.708577
231611	184048	98	105374	82209	97	187058	144935	100	1792	1542	18	9988	7737	57	1757	1190	17	0.708577
181705	138791	95	68909	52536	92	84415	63732	93	1078	684	0	4636	3279	42	642	497	0	0.709552
119348	109666	87	53920	48728	85	60146	52898	85	691	494	0	3270	2879	31	667	685	0	0.711501
120060	103205	97	51171	44381	85	58948	50488	86	476	636	0	3055	2551	31	48	512	0	0.712476
228189	193921	97	118416	100536	97	121043	102705	97	1379	1001	1	6200	5165	43	784	960	0	0.712476
86949	87675	78	26678	27110	64	42625	42205	77	359	261	0	2200	2078	24	267	661	0	0.712476
62459	60968	77	15032	15328	47	27093	26244	72	234	329	0	1558	1574	16	471	561	0	0.71345
63764	60181	77	25392	24013	69	27818	26546	75	220	275	0	1482	1428	15	873	989	0	0.71345
114859	109503	86	34316	33866	78	62097	60613	80	670	587	0	3358	3356	29	189	868	0	0.7154
106039	99112	87	38356	35012	80	49066	45329	81	520	344	0	2565	2476	27	575	574	0	0.716374
136491	124943	92	51361	46304	83	65916	59477	84	608	490	0	3268	2917	32	-114	843	0	0.717349
90195	88188	86	35868	35261	76	45606	44563	77	141	242	0	2335	2392	23	-226	700	0	0.717349
204163	156247	101	66039	50676	96	124537	94812	104	1210	965	0	6535	4930	47	311	512	0	0.717349
118613	106401	88	40788	36094	84	63623	56341	85	621	602	0	3416	3212	31	152	543	0	0.718324
181672	145685	107	68046	55856	93	87218	71724	94	1014	828	0	4652	3714	39	-299	359	0	0.718324
188429	139249	109	85521	64996	94	94998	71070	95	1000	740	0	5077	3691	42	406	678	0	0.719298
166800	154760	104	53058	50726	85	87759	80546	88	977	1094	8	4572	4326	35	40	647	0	0.719298
101294	93689	83	38165	34623	79	43528	39756	80	171	345	0	2199	2128	24	32	408	0	0.720273
125789	113670	85	35023	29449	85	63624	57120	85	943	777	0	3337	2992	32	208	473	0	0.722222
150608	129266	91	60965	50441	89	72989	61647	89	875	790	0	4083	3372	34	1023	829	0	0.722222
193126	155181	95	77161	61350	93	104398	81958	94	831	734	0	5569	4373	42	1243	874	0	0.722222
109256	104053	98	33307	31079	98	65836	61090	98	346	387	0	3371	3137	29	574	606	0	0.722222
132373	113524	86	56838	48318	85	70103	58870	86	390	509	0	3310	2868	32	338	674	0	0.722222
103960	100844	86	29911	30108	77	59490	58440	79	504	690	0	3366	3308	29	736	1269	7	0.723197
126022	113089	94	43075	36994	84	62321	54272	86	761	608	0	3230	2818	30	170	468	0	0.724172
192585	153308	99	81094	65152	97	108478	84480	98	901	780	0	5442	4143	42	161	476	0	0.72807
136278	125971	84	64993	59444	85	78603	70763	85	848	692	0	4120	3873	34	-250	561	0	0.72807
128450	124234	91	63043	60844	81	75564	72613	81	836	843	0	3629	3542	32	260	682	0	0.729045
171286	159453	97	57159	54389	85	88388	83054	87	897	949	0	4882	4498	36	1135	735	0	0.73002
114527	102451	86	45129	39285	82	58560	50717	83	364	465	0	2783	2362	29	871	894	0	0.73002
226346	163009	104	96878	74982	101	114336	83221	102	1065	812	0	5887	4159	48	703	876	0	0.730994
90086	90548	80	31949	31543	75	48933	47462	77	369	417	0	2471	2295	26	688	973	0	0.731969
133592	119260	87	44895	38691	85	57822	49381	86	744	618	0	3140	2674	31	478	565	0	0.732943
88077	88238	79	19903	19833	55	36901	36177	76	427	320	0	1730	1680	19	18	277	0	0.732943
60182	60499	74	19972	19880	54	25471	25460	72	264	288	0	1388	1409	15	-372	104	0	0.732943
121778	102985	92	53972	46117	86	69971	57852	87	639	453	0	3702	3022	35	209	563	0	0.733918
35927	36081	69	9417	9387	40	14801	14906	49	85	228	0	687	892	0	14	616	0	0.734893
16629	17446	50	10134	10469	41	10400	10680	42	141	131	0	593	579	0	92	733	0	0.734893
58660	58395	76	13541	13605	46	27625	27464	70	-59	117	0	1629	1446	16	-205	370	0	0.734893
203836	154496	107	74740	56250	97	105131	77579	98	1020	814	0	5758	4465	45	597	783	0	0.734893
93579	94726	78	35407	35195	77	49587	48714	78	645	462	0	2618	2327	26	518	733	0	0.737817
213800	169598	103	76480	61221	99	101558	78936	100	1100	900	0	5415	4242	42	726	553	0	0.737817
207619	156743	110	66781	51561	96	92541	69543	100	752	643	0	5168	3853	42	1177	654	0	0.738791
154761	129430	106	56694	47372	91	78706	64096	98	868	818	0	4082	3441	36	-54	580	0	0.738791
31085	29767	77	9431	8634	45	18159	16017	82	200	181	0	870	767	0	-205	177	0	0.738791
104636	103407	82	26886	27201	70	66803	64179	80	596	476	0	3613	3547	29	528	725	0	0.738791
154740	132926	95	61223	51813	87	83828	73473	90	626	664	0	4316	3759	37	483	551	0	0.739766
169253	138132	95	65744	53738	90	102512	85172	93	1216	826	0	4917	4194	39	621	387	0	0.739766
307318	224384	130	147420	107155	125	179486	130618	125	2134	1411	23	9413	6762	51	1706	1098	5	0.740741
66617	66029	78	25371	25131	73	28883	28128	74	298	317	0	1290	1399	13	122	382	0	0.741715
187164	153857	98	76413	64218	92	97230	81740	94	1052	907	0	5047	4289	38	867	986	0	0.741715
117145	106860	85	49257	43505	85	56829	51229	84	671	689	0	3125	2907	29	-97	635	0	0.74269
140357	133741	85	62818	59789	82	70143	66345	84	901	807	0	3456	3300	30	589	1410	9	0.74269
134184	127140	87	47750	45240	83	68747	64710	84	622	554	0	3499	3133	32	51	725	0	0.74269
230504	194045	102	158962	136919	103	221656	191578	104	2301	2103	25	11668	9745	57	851	1297	10	0.74269
30297	29719	81	12697	12713	45	14218	14483	47	393	348	0	585	779	0	282	487	0	0.743665
173160	139178	90	64420	50311	91	103331	80386	93	629	637	0	5376	4239	41	561	596	0	0.745614
217500	174704	100	92287	76187	99	97618	78903	99	1136	867	0	4997	4077	41	630	494	0	0.745614
140979	123655	90	39812	33581	84	79929	69414	87	870	1015	3	4239	3850	36	52	455	0	0.746589
194889	154166	95	78224	58869	93	145939	109408	95	1289	911	0	7363	5242	48	492	653	0	0.747563
201337	158500	94	86173	68808	92	106254	81458	93	1179	1067	8	5741	4367	44	185	631	0	0.747563
176116	147719	97	67280	54615	92	75348	62836	91	1039	841	0	4246	3434	37	187	570	0	0.747563
194347	146915	98	71125	53796	96	106611	81156	97	1001	586	0	5458	4178	43	870	671	0	0.748538
159830	136045	92	66176	56396	90	77928	67399	90	622	621	0	3907	3388	34	180	293	0	0.748538
207188	171171	99	71416	57909	94	115837	96925	96	1050	980	0	6030	4809	44	1296	1367	10	0.748538
23498	24761	55	13179	13894	43	13213	13578	44	194	218	0	606	681	0	39	518	0	0.749513
224794	162947	104	83674	58579	100	111666	80882	101	953	672	0	6145	4212	48	616	616	0	0.749513
133276	129099	83	34970	34015	79	68241	65443	82	549	485	0	3619	3507	33	127	324	0	0.750487
64309	63479	80	17224	17065	52	28504	27802	74	181	318	0	1399	1303	17	-69	407	0	0.751462
106360	98198	85	41562	37385	81	55544	50832	83	645	544	0	3017	2697	30	85	533	0	0.752437
36906	36853	68	12859	13212	43	19234	19298	56	191	170	0	1077	1048	5	-238	172	0	0.753411
122144	106991	87	46282	40616	84	52379	45540	85	872	628	0	2837	2526	30	445	884	0	0.753411
178385	145665	97	65074	53877	91	91200	74909	91	1081	680	0	5000	3995	40	496	544	0	0.754386
32094	32901	67	14876	15204	47	17423	17612	52	129	159	0	962	895	0	-118	380	0	0.754386
30992	33417	51	6771	7336	35	16977	17237	50	61	181	0	942	897	0	430	1001	1	0.754386
39461	38358	72	9138	9287	40	19832	20256	53	171	216	0	1084	1133	8	97	603	0	0.755361
44194	45224	70	16949	17001	52	20354	20194	59	263	260	0	1174	1253	12	17	231	0	0.756335
154915	135531	91	48180	41117	88	75575	64422	90	633	584	0	3922	3301	35	649	439	0	0.75731
163628	154613	89	61838	58237	86	77110	70464	89	904	802	0	3904	3812	32	1570	1297	21	0.75731
207711	165217	95	75960	59790	95	106814	81632	96	775	711	0	5634	4114	44	1118	1478	11	0.75731
19871	23872	42	12893	13404	44	11286	10957	43	96	375	0	602	775	0	114	382	0	0.758285
141318	119679	94	53661	45798	89	69607	60184	90	973	530	0	3653	3058	34	694	886	0	0.759259
188430	150823	105	61948	49617	97	88841	70525	99	793	760	0	4824	3714	40	617	476	0	0.760234
97297	96868	78	29316	28653	76	50899	50937	78	635	522	0	2823	2727	28	89	384	0	0.761209
111701	108463	80	32846	31816	78	62891	60556	80	507	640	0	3280	3276	28	66	600	0	0.761209
136161	127447	87	47325	43981	82	72256	68269	84	817	561	0	3707	3367	32	514	503	0	0.762183
139141	118601	92	48374	40613	88	60374	51920	88	565	416	0	3327	2887	32	313	582	0	0.762183
27987	29759	59	10471	10613	42	12783	12584	45	136	264	0	745	704	0	-344	48	0	0.763158
37069	38334	69	15490	15581	49	16661	16933	49	204	250	0	935	917	0	-166	295	0	0.763158
255263	170140	110	108732	72829	107	125795	82864	107	1350	845	0	6273	4207	48	523	862	0	0.765107
207748	159743	96	77660	58236	94	117735	85224	98	1200	852	0	6314	4692	46	149	683	0	0.765107
36009	37821	69	17179	17339	51	20372	20503	53	88	197	0	1143	1257	11	-286	65	0	0.766082
203864	161813	103	68663	55011	98	92082	72369	100	1123	883	0	5094	4065	40	529	1180	6	0.766082
93978	93724	80	31143	31122	76	43747	43336	77	565	503	0	2457	2377	25	518	832	0	0.766082
187696	145920	97	61756	47786	94	103279	80150	96	930	768	0	5498	4353	42	1556	1402	22	0.766082
92658	90960	93	27121	26728	75	42693	41262	78	619	476	0	2239	2086	23	587	837	0	0.767057
113367	104732	89	32343	28561	81	73998	67228	83	761	780	0	3917	3623	35	246	436	0	0.767057
145107	129348	88	64611	57197	87	80549	70046	88	656	668	0	4502	3804	37	197	641	0	0.767057
95310	98084	77	51184	51302	78	54413	53632	78	190	364	0	2860	2725	27	989	961	0	0.768031
211145	178777	99	81126	69626	96	97551	82475	96	1531	1296	17	5126	4170	40	1088	887	0	0.768031
120276	112001	85	53011	47945	84	66878	60058	85	733	683	0	3462	3149	31	428	534	0	0.768031
112604	104667	98	43223	38801	82	50709	46895	81	470	468	0	2765	2601	27	482	522	0	0.769006
71055	68444	91	13970	13777	46	28142	27585	72	319	245	0	1724	1664	18	748	534	0	0.769006
65494	63125	82	19495	19433	60	24907	25596	68	246	325	0	1277	1351	14	229	504	0	0.76998
117119	113436	88	35467	34654	79	63218	61986	82	556	466	0	3725	3463	32	-73	611	0	0.76998
35637	36720	62	12083	12292	44	18286	18073	58	61	129	0	864	888	0	-195	409	0	0.76998
44995	49684	62	15187	16488	43	24378	24235	61	112	142	0	1392	1227	12	-156	231	0	0.770955
52371	55192	71	16709	17136	47	22533	22883	58	272	282	0	1184	1157	9	-284	207	0	0.770955
215655	176852	96	73908	59366	94	104390	83230	96	1470	1112	12	5288	4394	40	187	408	0	0.770955
288982	193152	113	106880	70423	111	120594	78379	112	1715	1143	15	6381	4338	47	1356	711	0	0.770955
148428	127247	92	54337	45899	88	76929	64318	89	916	717	0	3807	3110	37	536	740	0	0.77193
285421	196559	123	113185	78604	119	169702	116614	120	1616	1226	14	9025	6412	52	821	1023	2	0.772905
231279	169216	104	90964	65256	100	110463	78784	101	924	811	0	5995	4350	46	-164	315	0	0.772905
216418	162217	108	75584	56086	98	102800	78355	99	1016	835	0	5484	4236	43	1010	733	0	0.773879
134214	125991	85	44497	41805	84	66334	62273	86	715	427	0	3191	3040	29	1766	991	0	0.774854
143077	125820	92	61490	54748	87	71902	63059	88	651	522	0	3862	2973	34	513	632	0	0.774854
88481	81843	82	35108	30432	78	35310	30842	79	477	314	0	1706	1530	19	-223	284	0	0.776803
18808	20517	43	10711	11178	41	11120	11145	43	-173	22	0	572	509	0	-140	204	0	0.779727
145572	125663	92	53357	46436	88	76629	64622	90	817	858	0	3886	3477	35	-436	248	0	0.780702
95285	96896	79	42978	42941	77	54903	54286	78	566	485	0	3017	2871	29	304	431	0	0.7846
132249	118059	91	49414	43124	85	64346	56116	86	674	455	0	3266	2827	31	380	783	0	0.7846
168632	146537	92	72680	62793	89	95820	81206	91	844	1011	3	5178	4516	39	1131	838	0	0.7846
209884	162061	100	81453	63222	97	114334	89543	98	1043	713	0	6024	4744	42	13	389	0	0.785575
142150	128822	86	59278	53363	86	77238	67796	86	714	641	0	3885	3509	33	182	491	0	0.78655
108423	105835	84	39039	37605	80	63357	60854	81	649	481	0	3227	3130	29	85	392	0	0.78655
100738	97502	84	32920	32491	77	58185	56759	79	141	370	0	3148	3134	28	628	699	0	0.78655
122256	119059	87	39281	38190	79	74787	72567	82	760	950	0	4062	3859	33	163	867	0	0.788499
96769	97013	77	33203	33085	77	54777	53767	78	391	417	0	2763	2648	28	159	531	0	0.788499
167176	134286	97	69888	56400	91	84191	67710	92	798	812	0	4306	3394	38	708	555	0	0.789474
122318	115263	83	55510	51110	82	74509	67735	83	738	718	0	3715	3560	32	2	523	0	0.789474
115733	109271	81	36922	33470	79	66869	60666	83	168	352	0	3478	3221	32	591	509	0	0.789474
166726	137312	94	55893	45191	91	86660	69886	94	1111	682	0	4130	3329	37	1279	1177	6	0.789474
161044	135064	92	69282	58361	90	86965	73019	91	668	582	0	4644	4165	37	694	849	0	0.789474
298094	214007	116	114476	83560	114	151389	113456	115	1691	1318	17	8349	6215	51	-337	624	0	0.790448
190475	148867	114	63627	47640	114	100272	77557	114	966	681	0	5430	4225	41	156	564	0	0.790448
99897	96984	95	40919	40344	78	48043	47707	78	379	480	0	2544	2789	25	394	525	0	0.791423
120620	106609	97	44524	38475	84	65691	56236	85	653	425	0	3346	2799	32	573	1119	5	0.792398
162246	132655	100	62193	51898	92	82705	66527	92	923	797	0	4165	3445	35	280	694	0	0.792398
105889	91421	85	51358	44860	84	56628	50907	84	659	545	0	2851	2415	29	995	1453	9	0.793372
228849	173823	106	88840	67532	98	117807	91535	100	1055	1162	11	6205	4668	45	610	1006	1	0.793372
33917	35001	65	15301	15774	46	15215	15219	45	235	218	0	848	812	0	40	775	0	0.793372
134630	114987	89	49532	42003	87	76175	64506	89	829	820	0	3970	3450	35	4	395	0	0.796296
101227	95509	83	31225	28017	81	59213	54473	82	486	515	0	3160	3017	29	-27	857	0	0.797271
130343	118913	86	52738	47355	84	65965	59280	85	539	555	0	3264	2872	32	348	525	0	0.797271
75058	75784	77	37448	37295	76	37800	37271	76	377	436	0	1771	1723	21	148	539	0	0.798246
183939	146398	101	78960	64537	92	100463	80452	93	995	827	0	5475	4314	43	-5	770	0	0.800195
246851	178072	101	96808	71014	99	139282	103538	100	1716	962	0	7288	5298	51	-276	725	0	0.800195
130416	110319	89	47592	40321	86	63012	53730	87	653	694	0	3726	3129	33	695	728	0	0.80117
92055	91242	78	21071	20779	60	46129	46214	77	560	433	0	2226	2059	23	340	560	0	0.803119
76031	75629	85	21716	21750	61	39208	39442	77	207	450	0	2121	2235	23	535	763	0	0.804094
132897	115456	103	49389	43188	89	73399	64107	103	576	566	0	3935	3218	35	847	738	0	0.804094
135977	125521	84	58860	50863	86	79170	70515	86	920	747	0	4195	3963	34	-122	215	0	0.806043
229823	176484	106	91034	70113	104	109056	85679	105	1780	1016	5	6091	4723	45	1584	1418	10	0.806043
119876	105110	89	47820	42274	85	56881	50505	85	340	454	0	2858	2462	30	10	361	0	0.806043
252248	176084	121	120451	86563	115	154046	108529	116	1059	837	0	8625	5923	54	458	1024	2	0.807992
20677	19470	59	8218	8485	38	11873	11391	47	-145	24	0	889	803	0	-267	313	0	0.807992
94198	86066	87	37303	34341	80	44035	39900	80	547	258	0	2190	2045	25	419	598	0	0.808967
105325	95820	87	40855	36720	83	50616	45594	82	294	308	0	2585	2346	27	497	594	0	0.808967
84685	84163	86	22884	22909	65	37808	37069	77	400	365	0	2018	2036	21	169	585	0	0.808967
151008	126095	96	55649	46084	88	72853	62040	88	435	371	0	3679	3108	34	548	658	0	0.809942
61023	63355	80	21734	22483	55	34490	35112	73	433	271	0	1976	1842	22	161	294	0	0.809942
213607	181619	97	72364	61137	96	96945	82743	97	1126	1098	7	5381	4778	40	986	879	0	0.810916
146994	126655	101	62824	54229	88	77278	66184	88	744	728	0	4171	3765	34	334	639	0	0.810916
32314	30718	80	11869	11953	45	14885	14978	48	154	291	0	808	813	0	105	531	0	0.811891
132509	115399	92	55280	48042	87	65973	56519	87	671	565	0	3238	2724	32	-72	377	0	0.811891
36022	35950	59	8177	8641	37	16780	17076	48	-10	145	0	892	871	0	-196	428	0	0.811891
127011	113935	87	44264	38898	83	69101	61030	85	531	591	0	3555	3078	34	396	428	0	0.811891
50219	50974	86	16562	16808	49	23945	24113	68	161	149	0	1056	1296	11	173	565	0	0.812865
278001	207528	121	119918	90749	117	182799	136825	119	2127	1486	23	10091	7520	58	752	769	0	0.812865
127814	118312	91	38681	36676	81	65590	62257	83	700	465	0	3238	3117	29	281	466	0	0.814815
139764	123443	88	56827	48532	86	69323	59807	87	821	775	0	3335	3242	30	423	415	0	0.814815
126049	124570	82	65515	64768	81	85188	82884	83	948	888	0	4278	4148	34	648	714	0	0.816764
133060	126488	84	50210	47679	81	77494	72310	84	857	801	0	4089	3971	34	638	511	0	0.816764
91791	90542	89	39152	39172	77	40789	40603	77	433	346	0	2108	2057	22	-196	663	0	0.818713
136438	121942	97	53146	47977	85	69964	62515	87	583	660	0	3879	3300	35	384	609	0	0.819688
133255	119501	89	54914	48355	87	69792	61701	87	667	488	0	3648	3499	31	-50	457	0	0.819688
207832	163665	116	68726	52646	116	101705	77551	116	792	762	0	5471	4179	42	257	887	0	0.819688
90076	89450	77	26265	27063	55	43575	43697	76	610	471	0	1987	1992	23	-127	353	0	0.820663
113956	106493	84	45067	40815	80	60496	55466	82	581	416	0	3368	2947	32	1143	842	0	0.820663
71537	73197	77	30992	31233	72	31394	30427	73	349	318	0	1406	1431	15	-9	541	0	0.820663
187830	156377	100	71267	59307	88	114582	97653	91	1289	1237	10	6135	5232	42	1146	1151	6	0.820663
224090	158450	103	73084	51128	100	116190	81606	101	1324	777	0	6241	4598	46	1761	807	0	0.821637
280364	211178	126	121830	93917	115	172861	131817	116	1267	1218	14	8496	6196	52	826	1509	10	0.821637
147648	129548	89	73747	65509	88	78318	68595	89	769	947	0	4476	3806	37	1031	966	0	0.822612
148790	129346	90	48991	42276	85	78695	66789	88	672	735	0	3989	3376	35	-603	170	0	0.822612
137476	119365	87	60182	52131	87	69382	58702	87	472	550	0	3606	3164	34	515	580	0	0.822612
70141	68925	81	33521	33963	73	29938	29565	74	388	430	0	1568	1586	19	731	756	0	0.823587
103317	96474	82	44476	40754	80	52578	48647	81	199	245	0	2480	2179	27	1250	733	0	0.823587
136293	119245	89	43818	37245	85	70276	60948	87	470	580	0	3812	3255	34	813	686	0	0.823587
194870	159776	101	69147	58401	94	101763	84651	96	1271	1033	4	5740	4959	41	-58	444	0	0.823587
136875	113779	95	52332	42591	89	71522	60421	89	743	547	0	3485	2729	34	72	399	0	0.824561
89669	90376	77	40304	40340	76	50295	49910	76	591	597	0	2689	2659	27	452	1310	6	0.824561
176069	142168	104	55642	44637	92	76708	61136	93	810	925	0	4217	3368	37	-192	272	0	0.825536
196122	156342	94	76942	62209	93	97963	76989	94	1065	823	0	5808	4447	43	1721	1247	10	0.825536
197282	157789	94	68984	54779	93	108341	86644	96	1337	1019	4	5709	4463	42	-46	560	0	0.825536
151486	132901	89	53964	46632	87	64848	56542	87	801	757	0	3682	3241	34	924	773	0	0.825536
81170	79167	82	24234	23893	74	45782	45947	76	286	282	0	2139	2066	22	441	489	0	0.827485
187560	149471	97	68721	52964	96	89843	70601	96	910	774	0	4915	3681	41	252	343	0	0.827485
45647	46068	71	12271	12076	45	21720	21485	65	12	99	0	1005	1194	10	-227	244	0	0.829435
166444	143828	97	63235	54126	89	78109	66350	89	672	632	0	3870	3232	36	1295	974	0	0.829435
157079	128424	92	64687	52987	89	80660	65631	89	483	629	0	4195	3194	37	1263	1199	9	0.829435
105534	96386	85	45939	40932	82	45586	40795	81	725	682	0	2347	1965	27	88	921	0	0.831384
50401	51326	73	17760	18091	51	21870	22277	66	252	305	0	1001	1042	5	824	586	0	0.831384
253992	187492	116	85736	64676	111	117914	87146	111	1354	921	0	6437	4812	46	922	747	0	0.833333
76815	78696	74	20888	21367	53	38376	38761	73	412	314	0	1802	2075	20	3	287	0	0.833333
195180	151559	113	66708	51680	94	88505	68305	95	358	645	0	4918	3718	42	-25	278	0	0.834308
42472	43836	63	13607	13784	44	22020	21952	64	-70	98	0	1386	1161	11	656	677	0	0.834308
99961	96168	95	26738	26417	76	52191	50999	79	506	392	0	2820	2884	27	148	574	0	0.835283
319030	247562	127	175846	141707	112	236053	190720	113	2522	2104	29	12831	10149	61	1015	1339	9	0.836257
137253	121033	86	48491	41753	84	67709	57147	86	606	498	0	3539	3065	33	1154	689	0	0.836257
176682	144081	97	80617	67036	91	100234	82933	92	1170	828	0	5412	4658	39	1246	1178	7	0.837232
133292	114564	91	46479	39591	84	61329	54161	85	441	519	0	3250	2703	34	-217	389	0	0.838207
216234	166471	108	80515	63303	101	110957	87715	102	1098	924	0	5851	4427	46	421	875	0	0.839181
28034	27508	64	7387	7502	37	15852	16851	46	269	314	0	797	947	0	-180	201	0	0.839181
256042	193276	115	93180	71445	106	129377	97831	107	1548	1287	18	6826	5050	47	1354	1119	7	0.840156
42896	45267	72	16140	16520	48	22266	22721	62	242	364	0	1322	1187	11	-284	251	0	0.840156
136924	120854	96	39761	34285	85	65612	56386	87	663	718	0	3361	2841	31	522	522	0	0.841131
89479	88021	80	36151	35531	78	40559	39288	78	563	651	0	2152	2101	24	23	462	0	0.842105
153140	131600	89	50089	41995	87	86090	73534	90	823	703	0	4038	3341	35	842	929	0	0.846004
125242	119338	84	38097	36164	80	70782	67257	83	518	663	0	3481	3276	32	286	446	0	0.846979
145564	124183	105	65971	58541	87	68841	59953	87	670	571	0	4036	3388	35	-298	286	0	0.847953
254520	191683	111	93062	71944	101	132269	104190	103	1546	1206	18	6797	5275	46	713	787	0	0.848928
130373	117064	92	45430	38825	84	77722	66985	87	701	537	0	3816	3494	33	-87	328	0	0.849903
108017	106709	83	59803	58689	80	62160	60490	80	475	600	0	3096	3093	27	-134	228	0	0.850877
265473	186180	117	103432	73370	110	140929	103634	111	1250	926	0	7245	5406	50	907	1049	4	0.850877
151714	137039	87	57856	52003	85	74609	66327	86	499	625	0	4257	3957	33	210	436	0	0.850877
60479	60198	74	19525	19258	54	30514	30931	74	86	214	0	1831	1586	20	321	480	0	0.851852
144956	130023	94	42843	37108	85	90327	82450	86	737	829	0	4462	4206	35	371	1164	7	0.851852
117182	108580	85	43959	40391	82	57307	53553	84	443	636	0	2816	2628	28	579	764	0	0.853801
139857	119490	91	59912	50726	88	73576	62251	88	842	773	0	3728	3120	35	886	850	0	0.853801
93167	83904	97	29570	25293	97	49539	44203	97	565	462	0	2668	2354	25	-28	241	0	0.853801
42249	43371	69	18251	18371	53	20056	19992	53	203	341	0	1185	1332	13	13	726	0	0.854776
116428	103742	89	40783	35792	83	64144	56712	84	205	334	0	3014	2602	31	370	348	0	0.855751
210972	173125	96	80364	65087	94	113745	92900	95	1252	896	0	6028	5104	43	762	779	0	0.856725
71983	70728	83	17863	17623	52	29902	29897	75	214	291	0	1476	1418	14	-49	279	0	0.858674
120848	103495	86	47269	41100	83	59800	51364	86	623	501	0	3191	2729	31	-322	141	0	0.859649
103708	104719	77	34800	34453	77	46994	45998	78	457	319	0	2520	2516	25	264	631	0	0.859649
60329	60491	76	16567	16695	50	27348	27241	72	236	289	0	1480	1454	17	-165	395	0	0.860624
126413	114860	90	51666	45687	85	61835	55486	86	715	556	0	3123	2840	30	550	866	0	0.861598
37319	38633	74	15498	15937	50	16756	17023	52	80	198	0	854	839	0	-371	84	0	0.862573
51366	51895	75	17860	17877	52	25017	24500	70	127	200	0	1307	1215	11	946	808	0	0.864522
102151	102065	77	35353	34855	76	57604	56074	79	636	493	0	2898	3094	27	1597	1785	13	0.864522
109807	96453	100	50057	45041	84	53644	47180	83	523	449	0	2420	2162	25	935	911	0	0.864522
158412	138165	105	44640	37799	88	82044	72125	89	837	670	0	4685	4314	35	290	529	0	0.868421
105460	103748	79	43142	42018	79	58588	55889	81	387	389	0	2924	2643	28	1184	643	0	0.868421
191177	149660	98	78585	61663	97	101120	77536	98	894	761	0	5442	4107	42	403	506	0	0.868421
38455	39421	69	7118	7190	37	17334	17352	56	64	176	0	696	821	0	-240	345	0	0.871345
132959	108806	89	58019	48313	87	58701	48971	87	580	537	0	3243	2632	31	809	879	0	0.87232
52389	52839	74	16557	16538	49	26006	25194	73	260	252	0	1225	1233	12	-417	132	0	0.87232
231550	175079	102	91729	69250	99	136399	102234	100	1369	1001	2	6981	5369	47	1250	811	0	0.873294
181870	146717	94	72633	58074	91	104675	82588	93	1043	692	0	5353	4239	41	1341	799	0	0.873294
267996	192127	123	122148	92642	121	180982	131013	124	1482	1080	8	9601	6762	55	784	1024	3	0.874269
157865	127223	110	59785	48755	91	86341	69584	94	822	691	0	4707	3844	39	523	1416	11	0.875244
111951	109678	86	51642	50557	79	66004	64327	80	653	583	0	3691	3310	32	87	412	0	0.875244
204751	155439	120	80423	61291	114	119311	91621	120	1191	847	0	6003	4744	42	1002	579	0	0.875244
166913	158301	85	68906	64404	85	75353	71321	85	1061	886	0	3959	3739	33	1079	2074	17	0.876218
157455	133227	92	52757	43138	90	77500	64082	92	687	651	0	4333	3487	37	94	993	0	0.876218
26101	28752	53	9439	9637	41	12841	13161	47	190	203	0	722	815	0	-116	318	0	0.877193
36654	36835	67	13204	13480	44	18966	19098	53	243	253	0	803	937	0	17	283	0	0.877193
96701	95558	83	33956	33463	77	50250	49369	77	343	529	0	2845	2610	27	487	599	0	0.877193
178583	143670	92	69425	55655	92	96875	78982	93	1162	970	0	5463	4426	40	1937	1320	20	0.878168
133237	116100	91	52185	44943	84	68392	56830	85	652	475	0	3516	2926	34	101	403	0	0.878168
196415	153048	112	69937	54411	94	92030	71774	95	1032	719	0	5000	3902	42	182	552	0	0.880117
168049	139845	101	79837	67084	97	95413	78693	108	1151	939	0	4913	4208	38	1102	888	0	0.884016
309726	210615	112	143645	105292	111	199956	138497	113	2018	1521	23	10855	7948	55	546	1234	7	0.884016
122214	102437	103	44918	37583	85	60901	52252	85	691	667	0	2988	2641	29	312	1232	6	0.88499
145800	121815	102	53534	45312	86	86667	74359	89	608	453	0	4350	3630	39	1212	1236	8	0.88499
159083	139570	92	49904	43046	88	92889	80839	90	1043	871	0	5105	4496	39	329	350	0	0.88499
114731	101061	96	43781	38778	84	53459	47005	86	283	585	0	2649	2302	27	288	333	0	0.88499
223137	168921	102	81641	61860	99	98952	74410	100	1342	1103	8	5151	3873	41	933	754	0	0.885965
155498	137169	88	59868	53185	85	77968	68139	87	559	556	0	4348	3721	36	1194	894	0	0.885965
163976	134302	94	57049	47160	91	80927	66516	91	594	548	0	4581	3865	38	223	654	0	0.885965
108542	105606	87	37230	36583	80	63682	61265	81	514	506	0	3333	3225	28	431	549	0	0.88694
144163	125265	101	68178	57692	88	61981	53559	88	717	555	0	3415	2915	34	460	718	0	0.88694
63703	63217	89	23116	22994	68	28267	28113	72	194	140	0	1541	1499	15	69	433	0	0.887914
180498	141512	96	76362	60305	92	90299	70371	93	954	638	0	4937	3863	40	995	921	0	0.887914
175359	141157	94	69114	55404	93	87955	72552	93	707	573	0	4772	3789	39	478	653	0	0.887914
127534	115972	83	50634	45629	83	67191	58675	85	712	732	0	3550	3156	34	109	399	0	0.887914
100695	98805	86	38192	37833	78	55271	54645	79	362	491	0	2806	2655	29	228	325	0	0.889864
149986	144401	85	73088	70367	85	88330	84474	86	861	699	0	4629	4456	35	1321	1303	8	0.889864
50410	51428	74	17957	18077	52	26510	26183	68	381	337	0	1380	1367	14	-139	216	0	0.890838
151695	133240	89	52617	44575	88	79471	68496	89	986	631	0	4338	3930	35	-554	237	0	0.892788
98919	98554	79	26422	26006	76	51104	49268	78	862	614	0	2591	2576	26	996	666	0	0.893762
191055	156347	98	80444	63871	92	103959	82709	93	821	775	0	5644	4533	43	542	783	0	0.895711
101975	101532	80	38426	38086	78	51992	51088	78	571	530	0	2907	2865	27	823	713	0	0.895711
56562	54396	85	11927	12097	44	21318	21228	60	220	245	0	1016	997	0	-281	145	0	0.895711
46549	46051	78	13521	13610	46	22876	23433	60	46	353	0	1075	1159	9	709	524	0	0.896686
173645	143966	92	51810	41959	90	72581	59929	90	816	631	0	3654	2919	35	301	462	0	0.896686
147664	132291	91	60826	52304	87	77403	70797	86	1010	779	0	4288	3573	34	1057	870	0	0.897661
116325	103867	87	43430	37473	85	63138	54970	86	623	695	0	3123	2650	30	-331	409	0	0.89961
140734	120582	90	50464	43385	86	73467	62239	88	773	738	0	4099	3295	37	1273	1011	2	0.89961
52792	52599	67	16545	16772	49	24582	24498	73	254	258	0	1330	1353	15	-288	255	0	0.900585
150144	138966	86	82163	74787	87	82302	74623	86	1060	620	0	4212	3819	34	626	1039	3	0.900585
156402	133038	96	57948	50299	87	85244	72214	88	832	663	0	4637	3629	39	481	858	0	0.900585
88139	87163	80	32722	32947	75	43340	42484	77	270	367	0	2332	2281	25	631	603	0	0.901559
132352	113684	92	55298	46584	87	66085	55361	88	809	655	0	3052	2911	30	101	172	0	0.901559
159667	133976	93	59080	48814	90	82572	68385	92	397	471	0	4200	3340	38	546	632	0	0.901559
76968	79038	76	26460	26973	60	45922	45243	75	639	615	0	2391	2369	24	398	851	0	0.901559
85267	85441	79	27293	27384	74	41283	40796	75	416	422	0	2101	1967	23	72	820	0	0.901559
187443	146830	95	68223	53528	94	92919	74069	94	903	754	0	5138	4298	39	538	591	0	0.902534
169068	137075	100	70798	58503	91	101240	82926	93	828	781	0	5293	4359	42	1122	765	0	0.902534
125900	113117	86	51622	45929	86	64194	54928	87	790	592	0	3229	2925	32	488	544	0	0.902534
74958	74525	78	19498	19308	54	37903	36839	75	215	473	0	1962	1669	22	-207	164	0	0.903509
216474	174822	100	124417	102981	99	154485	125592	99	1560	1380	18	8099	6397	48	988	527	0	0.903509
146719	131659	89	58934	50853	85	79986	70747	86	904	625	0	4407	3462	39	-544	315	0	0.903509
166606	142121	96	65796	56580	89	82887	70530	90	968	760	0	4456	3545	38	-201	338	0	0.903509
232886	177160	111	103741	78913	99	120427	89148	101	1602	1261	17	6365	4908	44	1442	1293	9	0.905458
18471	18789	73	7600	7792	38	10898	11106	42	13	82	0	544	571	0	175	413	0	0.906433
219045	161308	97	86103	62685	96	121522	86448	98	1038	850	0	6321	4830	45	1614	1102	6	0.907407
57228	57970	76	18276	18753	52	25509	25761	66	114	163	0	1325	1340	14	80	459	0	0.908382
86883	85294	78	32526	31529	77	42166	40746	77	225	215	0	1981	1901	22	368	454	0	0.908382
43788	44509	72	10618	10838	42	22398	23031	60	316	390	0	1161	1188	9	223	545	0	0.909357
94144	91836	87	21251	20899	60	46808	46708	76	274	313	0	2595	2446	26	13	227	0	0.911306
114995	114387	83	45149	44134	80	62442	60073	81	865	969	0	3460	3592	29	435	1028	2	0.912281
261932	178418	105	96373	65588	104	139454	94005	106	1314	1064	8	7448	5225	50	613	844	0	0.912281
175351	138483	91	75325	60281	91	83111	64495	92	866	805	0	4388	3255	40	-53	345	0	0.912281
112810	102514	87	42521	38425	82	54841	49852	83	822	669	0	2754	2538	27	-512	132	0	0.913255
147032	127171	91	50685	43309	88	82836	70573	90	697	688	0	4267	3758	36	198	880	0	0.913255
102658	104604	80	49543	49322	78	58319	56951	79	540	528	0	3302	3023	30	948	1354	10	0.91423
228009	188087	104	101502	84980	104	132072	108818	105	1628	1224	14	7020	5950	44	16	552	0	0.91423
144602	123634	89	59868	51491	87	63235	53435	87	771	729	0	4070	3356	36	-323	290	0	0.91423
111470	102750	99	39147	35322	99	49482	44539	99	439	267	0	2718	2409	28	639	685	0	0.91423
137122	133997	82	35902	35258	80	81601	78617	82	507	646	0	4163	3740	34	33	697	0	0.915205
169774	142212	93	67985	56688	91	91515	75646	92	1026	743	0	4695	3768	40	641	526	0	0.916179
236714	183106	101	117823	94058	102	114060	89516	101	1455	1638	17	6117	4839	43	-389	218	0	0.917154
30049	30525	64	12742	12496	45	17029	16875	50	16	84	0	783	1009	1	129	295	0	0.918129
100836	95048	87	39471	36586	79	51395	47159	80	561	563	0	2755	2801	28	295	540	0	0.918129
83536	83590	77	27204	26975	74	34043	33205	77	112	241	0	1957	1873	21	837	713	0	0.918129
141615	128300	88	62766	56765	86	72624	64921	87	690	579	0	3481	3282	30	478	1078	4	0.919103
116202	107734	83	47864	43741	82	59573	55191	84	934	601	0	3282	3160	30	563	1381	9	0.920078
38324	37688	67	13995	14175	46	19201	18844	59	409	236	0	923	1022	4	41	465	0	0.920078
159112	132740	100	63177	52818	90	72418	61281	90	952	637	0	4030	3069	37	865	1053	4	0.922027
166747	136641	97	56880	46366	93	80582	65873	94	1144	947	0	4262	3194	35	379	723	0	0.922027
154226	132511	89	57261	48223	88	86378	75673	91	1120	1018	3	4401	3930	38	566	796	0	0.922027
133171	128199	87	45821	44995	81	67285	64560	82	663	601	0	3513	3431	31	443	542	0	0.923977
103667	101468	81	54832	54139	80	57665	56956	80	352	214	0	2899	2797	28	526	601	0	0.925926
147835	128675	95	54785	47958	86	71559	62334	88	638	598	0	4112	3417	36	198	727	0	0.925926
55714	57469	73	18353	18558	53	24282	24485	65	320	492	0	1263	1294	13	129	531	0	0.92885
133758	113917	91	49080	41270	87	70062	59647	89	512	448	0	3534	3029	33	367	828	0	0.92885
100597	100129	79	31460	30957	77	55078	53676	79	487	392	0	3158	3014	29	72	158	0	0.929825
112313	104026	88	40487	36045	82	61168	56522	83	590	515	0	3466	3116	32	-41	205	0	0.930799
59283	61103	74	21075	21695	54	24494	24432	71	250	258	0	1363	1440	15	-329	459	0	0.930799
184391	150600	96	70758	55840	93	101775	82032	94	959	886	0	5239	4212	41	734	695	0	0.931774
259077	183377	110	93094	64983	107	145454	103547	109	1442	978	0	8086	5682	50	1582	1492	10	0.932749
341077	237832	132	160386	115317	131	235897	166661	134	2404	1904	23	12605	8874	61	1222	1203	9	0.932749
167495	138504	93	60701	49331	89	71160	58231	90	925	715	0	3497	2876	32	242	543	0	0.933723
94691	97656	78	32028	31707	76	53892	52506	79	589	584	0	2783	2688	27	144	516	0	0.934698
157442	127161	101	61762	49566	91	71530	59208	90	1049	743	0	3495	2883	34	829	818	0	0.934698
95283	95860	79	44331	44010	76	48813	47641	77	546	563	0	2634	2626	26	18	548	0	0.934698
152721	129672	98	51216	42355	90	70004	59905	90	736	818	0	3513	2989	33	502	665	0	0.935673
308837	218216	139	157115	116221	130	174467	125973	131	2034	1243	22	9467	7000	53	278	514	0	0.936647
112485	112508	80	29529	29168	76	68683	65919	81	621	537	0	3309	3385	29	644	1098	5	0.937622
125320	112413	92	53283	47454	86	66098	57295	86	835	703	0	3325	2966	31	-25	328	0	0.937622
87790	86605	83	23261	23176	64	35285	34726	76	454	496	0	2066	1850	24	671	777	0	0.938596
122773	105440	89	45358	38622	85	58074	49638	87	503	385	0	3224	2756	32	100	393	0	0.939571
203742	152707	102	79263	57530	100	99684	75900	100	951	882	0	5530	4050	44	645	875	0	0.940546
102705	101990	79	49359	46996	78	51959	49672	79	553	416	0	2790	2716	27	184	442	0	0.94152
117734	106963	86	46700	41669	85	71183	62844	86	663	550	0	3821	3101	34	1544	1024	4	0.942495
92123	90202	92	24644	24766	65	56939	56039	77	490	552	0	3202	3192	29	418	662	0	0.942495
146882	126844	87	58494	48520	88	81384	68249	89	826	732	0	4096	3443	37	233	593	0	0.94347
144568	122737	93	60524	52052	88	74544	60915	88	684	371	0	3815	3319	35	558	785	0	0.94347
190069	151450	95	56384	43106	92	84804	66613	93	1018	744	0	4445	3636	38	641	632	0	0.944444
104038	102785	82	43827	43555	77	59291	58731	79	485	656	0	3096	3038	29	398	723	0	0.944444
138185	122209	88	57494	48734	87	88400	77200	87	580	492	0	4431	3980	36	645	771	0	0.945419
77442	75531	79	28987	28807	75	37203	36457	76	228	500	0	1863	1729	19	-138	511	0	0.948343
98892	91643	85	37978	35443	81	54861	50903	82	455	389	0	2884	2731	30	1004	745	0	0.948343
190696	161524	93	72379	62550	91	117777	98808	93	1238	804	0	6038	5032	43	56	624	0	0.949318
109382	108389	86	44077	43751	79	59528	58199	80	511	450	0	3182	2952	30	97	659	0	0.950292
178429	139513	101	74111	58139	93	78884	63444	93	758	704	0	4256	3477	37	360	857	0	0.950292
112660	101898	92	43418	37742	82	54943	48223	83	539	485	0	2796	2292	30	523	433	0	0.951267
122554	109122	86	54853	48370	84	58845	50346	83	796	746	0	2925	2678	29	-54	492	0	0.951267
125519	109104	90	47367	39808	85	63463	54477	86	582	525	0	3415	3111	31	131	475	0	0.952242
25969	26129	63	12674	12924	44	13279	13689	46	144	192	0	594	807	0	183	698	0	0.952242
167382	143620	95	55476	46859	89	81239	68810	91	661	600	0	4162	3347	36	123	523	0	0.952242
126748	109801	88	57132	49738	85	63133	54073	85	515	395	0	3166	2696	33	371	690	0	0.953216
201145	159967	108	74163	58968	94	103166	81522	96	1030	858	0	5202	4173	39	214	818	0	0.953216
184221	147880	109	73643	60108	96	106949	86412	109	964	826	0	5481	4314	42	305	388	0	0.953216
197588	163711	102	69751	58073	92	94400	78533	94	1124	903	0	4982	4338	37	44	681	0	0.954191
171705	142964	108	59112	49318	90	104750	90467	92	1117	982	0	5374	4681	40	843	1057	3	0.954191
291522	204655	122	105070	73785	116	134496	93594	117	1738	1186	17	7090	5137	48	-276	743	0	0.955166
115045	112955	96	28275	28327	77	67135	65980	80	841	742	0	3409	3205	31	573	417	0	0.955166
116715	102612	86	44447	38262	85	60314	53865	85	547	471	0	3164	2532	30	670	495	0	0.95614
62268	60957	85	8697	8610	40	24919	24275	72	186	190	0	1381	1362	14	-392	190	0	0.957115
239775	184688	104	95559	75081	97	132613	100366	98	1785	1262	18	7082	5382	48	-3	892	0	0.957115
166751	135871	94	63801	51638	90	93219	76726	92	805	759	0	4939	3990	40	487	433	0	0.959064
24755	24964	58	4499	4804	30	13294	13555	46	118	154	0	933	888	0	-73	280	0	0.959064
229849	176284	108	119831	93188	101	135232	103804	101	1098	1201	9	6838	5191	45	1193	1360	10	0.959064
209723	156260	105	62742	46200	99	95755	72560	100	910	857	0	5113	3641	44	567	863	0	0.960039
148638	125792	94	59863	49814	89	74633	62792	90	778	571	0	3881	3222	35	736	912	0	0.961014
134531	125798	101	49540	46998	83	60707	56890	83	698	553	0	3070	2933	28	-3	411	0	0.961014
212943	153087	115	91204	64904	100	155684	106418	104	1292	967	0	8188	5571	52	692	1051	3	0.961988
103045	93548	96	47290	42669	84	52257	47250	83	782	615	0	2451	2402	25	-214	360	0	0.962963
37777	37103	81	8804	9103	39	16456	16449	50	268	273	0	896	932	0	842	574	0	0.962963
146364	124557	101	51539	43381	86	81320	66983	89	697	664	0	4161	3698	35	868	1055	3	0.962963
39353	42034	69	17595	18170	51	15290	15440	48	8	240	0	806	822	0	471	427	0	0.962963
25915	26162	58	12734	13253	44	14122	14502	49	297	195	0	734	813	0	-252	470	0	0.962963
153825	128889	91	49569	41544	88	75416	63075	89	619	685	0	4096	3372	36	690	845	0	0.963938
92564	94022	77	25319	25446	63	40474	39392	77	415	373	0	2041	2193	23	424	603	0	0.963938
147558	131032	88	55479	48378	87	83340	74391	88	919	609	0	4702	4215	38	-539	489	0	0.963938
183834	151452	94	51587	42277	91	83103	67811	94	845	736	0	4426	3505	38	719	651	0	0.965887
171801	141027	91	63225	51928	90	85797	70670	92	1034	931	0	4990	4274	40	1107	973	0	0.965887
125815	115886	86	53225	47340	85	68915	61549	86	458	445	0	3697	3045	34	1139	983	0	0.965887
192008	155636	93	53555	41905	91	102693	79535	94	952	926	0	5295	4090	42	1041	778	0	0.965887
144181	130853	89	46677	41715	85	73443	65565	87	504	619	0	3940	3282	35	913	898	0	0.966862
139836	136184	88	35394	33886	81	74923	71993	84	876	867	0	3812	3846	32	314	807	0	0.966862
221766	167509	107	60095	44063	101	109381	83242	102	1260	1102	9	5919	4388	45	1442	937	0	0.967836
108235	106330	80	38024	37429	78	64110	62737	81	849	803	0	3178	3187	28	944	887	0	0.968811
95842	94232	83	32692	32455	78	52992	51657	79	464	537	0	2581	2757	24	187	191	0	0.969786
192457	154508	97	72467	59684	95	89200	72394	96	876	682	0	4549	3672	38	733	1143	5	0.97076
119064	112142	85	32660	29245	82	68579	63086	83	636	581	0	3437	3222	31	811	662	0	0.97076
125575	114694	84	50528	45695	84	71346	63647	85	393	568	0	3521	3097	33	-70	278	0	0.97076
136011	118932	87	47844	41393	85	79751	69524	87	747	667	0	4376	3874	37	3	516	0	0.97271
77847	79073	79	17943	17915	51	37373	37455	74	64	192	0	1841	1721	19	-320	114	0	0.97271
140911	121949	89	38609	32792	87	75999	66091	90	407	386	0	3696	3011	34	34	785	0	0.973684
165556	145845	94	65963	57794	89	95788	84608	89	925	933	0	5140	4573	37	707	963	0	0.973684
87508	81922	79	38548	34647	80	46499	42704	81	391	491	0	2501	2271	29	438	569	0	0.974659
163527	139994	91	68677	58049	89	84299	71965	89	1000	780	0	4724	4150	37	52	598	0	0.975634
16437	16473	56	8056	8290	38	8615	9236	38	-97	79	0	474	494	0	-326	293	0	0.975634
135541	120153	88	37437	31825	86	67584	59831	87	567	543	0	3850	3430	35	-213	179	0	0.976608
147794	121405	95	61879	52464	89	65312	54451	89	724	612	0	3287	2771	33	141	641	0	0.977583
37320	38722	66	9354	9524	40	20216	19882	55	-118	112	0	1037	1105	7	281	498	0	0.978558
29585	31048	65	13017	13191	47	18538	18908	53	32	140	0	804	822	0	623	517	0	0.979532
233328	178484	100	100624	74533	99	136676	100048	101	1434	975	0	7012	5431	47	286	499	0	0.979532
102253	93956	97	41252	36260	80	53910	48229	81	354	400	0	2805	2427	30	-167	449	0	0.981481
86748	86127	78	27655	27436	75	73310	72442	79	674	619	0	3897	3689	32	-26	314	0	0.981481
171413	144322	90	57189	47524	90	75195	64850	89	671	664	0	3839	3414	35	244	383	0	0.982456
89971	87901	83	25719	25503	74	41632	41373	76	286	247	0	2247	2161	22	259	562	0	0.983431
246233	196565	111	104334	83538	110	155077	122442	122	1868	1387	21	8252	6495	49	367	711	0	0.983431
102560	103522	78	30604	30176	76	50092	48465	78	522	680	0	2842	2581	28	1690	1084	9	0.983431
52032	53052	71	12707	12917	43	24341	24077	58	110	246	0	1203	1239	10	719	1157	11	0.983431
152920	132023	87	54051	45111	87	69864	59213	89	714	753	0	3921	3148	36	-94	510	0	0.984405
142557	116974	99	59644	47673	92	89034	70719	98	1106	856	0	4757	3830	40	-36	483	0	0.984405
214312	166930	99	91145	73744	96	107593	82290	97	1018	876	0	5204	3988	41	27	419	0	0.984405
142602	136433	86	33090	31923	81	77191	72966	84	532	533	0	3980	3676	32	746	775	0	0.98538
70468	71482	86	24291	23898	67	33100	31905	76	458	344	0	1743	1648	19	710	1427	12	0.98538
137147	121705	101	67083	60135	85	76421	67061	86	627	647	0	3969	3575	34	161	645	0	0.98538
127817	113653	104	46624	40538	91	72179	63014	96	583	452	0	3829	3377	33	-379	242	0	0.98538
186368	160755	93	92496	78605	92	81016	68134	92	1000	746	0	4503	3726	38	126	678	0	0.986355
90642	91926	77	25007	25495	60	52994	51486	77	364	253	0	2927	3190	27	-279	376	0	0.986355
34865	37788	60	14347	14984	44	19815	20284	54	231	250	0	930	933	0	1295	1334	11	0.986355
121033	107887	100	44656	39968	82	65564	59291	85	557	486	0	3296	2999	32	822	531	0	0.986355
100046	98638	81	34343	34030	77	57279	56758	79	574	366	0	2772	2728	27	-539	109	0	0.987329
129979	110635	91	46983	41354	86	58511	49873	86	561	478	0	2966	2568	29	261	348	0	0.987329
159449	138927	93	63031	55386	88	80106	70663	89	961	746	0	4218	3719	35	-71	447	0	0.987329
176714	136643	96	65903	52162	93	74405	58287	93	616	495	0	4032	3171	37	446	492	0	0.987329
43789	43577	71	22574	22918	69	18908	19559	50	364	282	0	939	1013	3	411	438	0	0.989279
123771	110838	86	46923	41263	84	62793	53662	86	503	450	0	3311	2913	32	186	375	0	0.989279
197220	153586	99	77102	60410	95	94374	73117	96	1126	996	0	4907	3866	39	494	734	0	0.990253
264447	196393	117	120543	91907	112	177368	135983	112	2104	1343	22	9707	7190	56	697	1345	9	0.990253
149815	129905	93	43934	37441	89	68665	58425	91	1222	871	0	3749	3185	35	516	861	0	0.990253
120976	117480	84	43614	42868	81	66099	64572	82	627	598	0	3351	3285	30	401	836	0	0.991228
127741	114674	87	50173	44858	83	67382	60541	84	590	580	0	3334	3076	31	163	402	0	0.992203
142844	120287	97	46427	38254	90	74753	61868	91	515	533	0	4103	3445	36	844	700	0	0.994152
60996	61417	86	26945	27240	73	27378	27535	73	80	176	0	1402	1299	12	855	753	0	0.996101
226239	151456	103	111749	83982	100	184856	138349	102	1815	1287	21	9932	7503	55	2301	1656	25	0.997076
42003	44473	69	10489	10809	40	20909	20745	53	-17	237	0	1034	1089	7	143	361	0	0.997076
75775	77093	74	34692	34852	75	39786	39887	76	373	384	0	1822	1933	20	-308	194	0	0.998051
26207	27298	49	10165	10495	41	15063	15180	45	235	229	0	838	890	0	-229	438	0	0.998051
159007	131952	93	57643	48276	91	80564	66146	92	848	668	0	4225	3310	39	-483	194	0	0.999025
97054	96686	79	41714	41229	77	64482	64376	79	483	534	0	3398	3220	29	-33	347	0	1
114280	101909	88	39962	35008	85	61079	52494	86	559	489	0	2930	2522	29	-127	469	0	1
88738	88596	80	29764	29440	76	38895	38900	77	504	413	0	1904	1781	21	-159	456	0	1
161932	130894	101	68429	56683	92	75540	61454	93	746	574	0	4080	3306	38	101	403	0	1
119776	114158	89	53473	50576	81	75129	71586	83	680	542	0	4458	4182	36	-62	423	0	1.00097
106953	104102	90	44281	43736	80	54681	53927	80	800	616	0	2662	2605	26	-196	253	0	1.00195
103525	102679	80	32276	31434	77	64642	63030	80	678	574	0	3422	3236	31	645	872	0	1.00292
24998	24852	69	11681	11782	44	10452	10707	44	289	237	0	656	596	0	259	608	0	1.00292
109915	107137	94	46842	45804	79	63757	63069	80	605	520	0	3471	3252	32	220	662	0	1.00292
56242	57243	74	23213	23475	62	23145	22880	60	190	484	0	1130	1184	11	307	722	0	1.0039
184865	138896	107	69012	51934	94	87636	67222	95	707	715	0	4698	3601	41	1206	1045	3	1.00487
35951	36853	64	11827	12156	44	17411	17411	50	113	308	0	705	836	0	442	575	0	1.00487
74661	75650	76	26137	26352	71	34099	34008	74	321	283	0	1850	1725	21	71	426	0	1.00487
152180	122798	99	63389	52971	89	76699	62846	90	580	700	0	4121	3661	34	105	774	0	1.00585
184068	152914	97	54512	44294	95	91317	74084	96	1281	1024	4	4738	3965	37	184	807	0	1.00585
185679	155416	95	73809	61168	92	106110	88405	92	848	843	0	5491	4329	40	-189	307	0	1.00682
108550	100115	85	43706	38766	81	50248	44558	82	263	373	0	2375	2229	25	-120	784	0	1.00682
108109	105331	88	43975	43417	78	65260	64415	80	465	551	0	3198	3072	29	84	456	0	1.0078
19814	20094	51	8441	8591	39	10501	10677	42	33	198	0	606	545	0	159	590	0	1.0078
69075	68649	79	23465	23349	63	31358	30812	74	120	210	0	1822	1896	21	367	409	0	1.00877
183743	151533	96	67057	55259	92	95542	81280	93	867	688	0	4995	4095	40	536	1393	9	1.00877
253069	190886	106	84600	61749	105	105541	78690	107	922	835	0	5722	4268	45	657	626	0	1.00975
103553	100102	81	40439	37757	80	56801	53386	82	598	413	0	3212	2932	30	357	521	0	1.00975
76375	74986	76	23788	23360	62	28831	28557	74	289	284	0	1367	1582	17	92	348	0	1.01072
173845	140489	99	65553	54090	93	82829	66245	95	797	600	0	4202	3238	38	55	290	0	1.01072
46792	49379	74	24224	25263	59	20841	21181	55	294	326	0	1221	1134	10	694	1201	8	1.01072
27643	30656	46	6800	7353	36	16578	16630	47	253	242	0	789	872	0	-371	214	0	1.01072
297471	214679	119	129861	95639	116	175067	126452	117	1700	1108	19	9132	6665	53	1191	786	0	1.01072
99572	97745	95	24203	23844	76	55518	54292	79	520	628	0	2852	2848	28	-197	241	0	1.01267
132897	113626	90	55863	46924	87	63396	52655	86	823	684	0	3423	2988	32	471	737	0	1.01365
194958	155468	105	70938	56860	98	99700	80122	99	1155	760	0	5150	4155	40	1718	1670	15	1.01365
141545	136889	85	57176	55343	82	77863	74118	84	924	819	0	4112	3779	34	916	1150	7	1.01462
205390	169263	103	129525	112691	101	187027	162288	102	1635	1328	17	9669	8055	52	1094	1360	10	1.01559
83404	85524	75	34891	34548	75	46588	45743	76	324	519	0	2334	2288	23	445	552	0	1.01657
92696	88739	82	28029	25970	76	50803	47303	79	305	528	0	2636	2381	28	341	1074	4	1.01657
76507	71688	94	23609	22060	78	36363	33669	94	197	298	0	1923	1773	20	428	976	0	1.01657
137360	128534	87	64839	60242	84	82820	76903	85	723	943	0	4301	4251	33	657	1022	3	1.01754
250626	190032	121	130604	96878	121	137474	102957	121	1769	1164	18	7137	5156	49	832	900	0	1.01754
22155	25417	48	8537	9110	38	13683	13888	44	49	134	0	810	733	0	-130	325	0	1.01852
130394	124642	83	34121	33275	76	58821	55424	83	395	595	0	3299	3096	29	588	822	0	1.01852
175908	144599	91	45741	36753	89	91547	75249	91	714	587	0	4545	3647	41	599	1196	8	1.01852
141387	123562	87	64586	55770	86	83724	73056	88	657	619	0	4547	3786	37	59	605	0	1.01852
64989	68641	65	28143	29026	69	28869	29250	66	358	298	0	1564	1655	19	79	412	0	1.01852
296658	202814	119	117688	81200	117	134635	92433	118	2262	1596	25	7154	4991	48	1738	1624	15	1.01852
237909	205677	96	101676	89341	95	137392	117875	96	1729	1420	19	7062	5885	45	-252	202	0	1.01852
157959	135226	93	53174	45458	86	88147	73352	87	852	852	0	4688	4216	36	-310	220	0	1.01949
36707	33907	83	16309	15229	61	18429	16242	83	169	125	0	890	865	0	-481	108	0	1.01949
198841	150315	103	76561	59391	96	93058	72291	98	1072	824	0	4631	3584	40	-168	285	0	1.01949
121517	107776	101	49474	42534	101	67463	59128	101	487	583	0	3564	2974	32	568	650	0	1.01949
52176	52554	74	14511	14758	46	26284	26577	71	226	259	0	1348	1457	15	606	421	0	1.01949
212464	166020	100	78171	62673	97	85377	67178	99	1045	814	0	4516	3435	39	928	784	0	1.02047
109293	100170	86	47029	42248	83	60007	53638	83	702	554	0	3091	2775	30	766	945	0	1.02047
128005	106581	103	49267	40491	86	60609	50014	87	378	513	0	3458	2657	35	193	1102	5	1.02144
117756	107183	88	40278	35174	84	66030	59228	86	537	494	0	3334	2922	32	118	678	0	1.02242
128301	115686	97	48624	42371	85	66207	58060	86	465	485	0	3445	3065	33	67	432	0	1.02339
44272	45891	72	12572	12774	44	22195	22096	66	431	356	0	1274	1412	13	-165	706	0	1.02339
102605	100317	80	28868	28439	77	45041	44084	79	147	416	0	2192	2297	24	316	490	0	1.02437
221778	169905	101	88746	69892	99	106273	79342	101	1102	926	0	5785	4068	46	151	290	0	1.02534
109027	106369	83	29698	29381	76	60606	59796	78	373	420	0	3143	2946	29	170	417	0	1.02534
141486	118404	101	53550	44349	89	67570	57081	89	745	633	0	3494	3027	33	-317	305	0	1.02534
167483	141501	94	57668	48024	89	92759	77574	91	683	644	0	4726	3852	39	653	766	0	1.02632
81124	74683	95	25132	22632	95	37376	32324	95	606	313	0	2060	1908	21	397	499	0	1.02632
189854	153563	94	68069	54271	92	110983	88395	94	1516	1008	3	6310	5009	45	1189	790	0	1.02632
154343	131334	90	66050	56315	88	69912	59163	89	681	690	0	3653	3035	33	840	1042	4	1.02632
93151	92628	80	49236	48971	78	47075	46354	77	481	413	0	2330	2312	25	369	518	0	1.02729
41698	42110	70	19049	19526	51	19200	19660	56	59	173	0	1147	1145	10	734	793	0	1.02729
260183	190394	117	107810	80128	105	134920	103476	105	1280	1005	2	6704	5115	46	284	1550	9	1.02729
141191	121081	93	47373	39632	88	74058	64555	88	525	518	0	3629	3257	31	863	605	0	1.03021
172120	155822	88	103154	96274	88	83844	75477	88	878	818	0	4394	4037	35	268	402	0	1.03021
27799	25448	79	8531	8453	40	15426	15601	50	200	231	0	714	821	0	99	271	0	1.03119
110568	103087	83	45188	41704	81	61445	57458	82	410	411	0	3097	2901	30	1559	1032	5	1.03216
96269	94286	92	29245	28708	76	60470	59140	78	504	522	0	3159	2927	29	85	447	0	1.03411
268240	187303	113	108307	78680	109	127887	92873	110	1664	1066	7	7197	4944	48	-166	1293	7	1.03509
273389	187863	116	112109	77438	115	145396	101987	118	1471	1092	10	7818	5214	52	1620	893	0	1.03509
105728	100975	85	44016	42721	79	64284	63018	81	602	447	0	3565	3218	32	-80	512	0	1.03606
199539	156328	94	74692	59406	92	115089	85946	95	1099	940	0	6464	4698	46	945	1110	6	1.03704
129778	112177	92	44911	37915	85	65443	55580	86	996	612	0	3655	3001	34	619	845	0	1.03801
136749	119660	91	47560	41315	84	76760	67381	86	956	841	0	3729	3190	35	404	443	0	1.03801
183183	150516	97	101756	87610	91	105612	85824	93	1270	985	0	5735	4591	43	1002	1342	11	1.03801
214194	168583	116	57830	45575	97	85255	66582	98	825	921	0	4450	3634	38	240	498	0	1.03899
112407	98847	88	41319	35738	83	52714	46180	85	612	411	0	2714	2560	27	18	514	0	1.03899
98133	97977	78	32607	32156	75	51757	51800	76	586	421	0	2472	2397	25	661	737	0	1.03899
253197	185934	108	92022	66192	107	117249	85102	107	1407	1136	11	6482	4819	47	567	773	0	1.03996
102274	95640	82	42616	39015	81	61941	56978	82	382	414	0	3155	3015	29	548	1137	5	1.04094
119455	105892	86	39413	33325	85	64735	56646	85	395	444	0	3212	2697	32	289	840	0	1.04094
120405	118876	89	44066	42947	79	66868	65715	80	825	819	0	3428	3432	30	241	905	0	1.04288
38526	37494	83	16698	16882	50	17538	17902	51	77	115	0	779	861	0	51	361	0	1.04288
109583	95454	92	41012	36415	83	56077	48833	84	578	511	0	2918	2456	30	943	762	0	1.04483
170652	142081	94	58987	48656	90	88408	72616	91	946	747	0	4746	3846	39	952	738	0	1.04581
147106	123891	92	50112	40976	87	74633	63562	88	581	573	0	4291	3621	38	231	421	0	1.04678
29395	28864	71	9834	9842	42	15873	16191	48	-5	113	0	880	855	0	-391	190	0	1.04776
125177	112776	85	52508	46251	83	67684	60298	85	322	566	0	3663	3207	31	416	683	0	1.04776
123502	110437	86	34332	29363	82	65981	58756	86	448	566	0	3351	2770	32	1069	899	0	1.04873
242239	180631	100	102118	73363	100	168027	118369	101	1259	908	0	8668	5911	53	549	1136	6	1.04873
116365	105455	90	48013	42839	84	55213	49430	85	595	659	0	2929	2456	28	6	407	0	1.05068
28088	28592	68	13157	13470	45	16279	16893	48	242	216	0	863	850	0	700	607	0	1.05068
208170	161998	98	69035	53983	96	114732	88709	97	1102	788	0	6049	4657	44	511	470	0	1.05166
41736	43906	61	10543	10928	41	23305	23912	62	162	217	0	1050	1281	11	177	329	0	1.05166
75698	78036	69	19166	19418	51	36021	35554	75	552	501	0	1967	2063	21	134	526	0	1.05166
59892	59402	87	12568	12729	44	25771	25850	70	80	190	0	1371	1357	13	726	535	0	1.05263
135293	124258	96	45677	40911	85	74439	68699	85	567	554	0	3952	3492	33	410	576	0	1.05263
65272	67597	73	21404	21880	57	31914	31885	73	393	227	0	1547	1504	17	688	764	0	1.05263
224090	166838	102	70026	51116	96	94132	67884	98	1174	721	0	5009	3491	41	378	765	0	1.05361
48096	51699	67	22904	23507	65	16976	16737	51	362	275	0	993	968	0	153	507	0	1.05361
155440	135245	105	49570	42188	86	95767	84007	90	809	769	0	4877	4189	38	487	904	0	1.05361
157673	137538	89	68175	59066	88	92902	79728	90	1153	971	0	4960	4142	39	221	498	0	1.05556
77724	76963	83	17693	17654	49	43640	43565	75	294	514	0	2100	1938	24	489	970	0	1.05556
116545	112349	82	43516	39952	80	64637	60761	81	614	461	0	3480	2937	32	-302	82	0	1.05556
229941	183087	106	92927	77335	102	111720	90349	104	1081	994	0	5780	4915	41	586	1294	7	1.05848
116237	113765	84	31105	30582	77	69627	67813	81	555	544	0	3501	3341	30	445	630	0	1.05848
43021	45423	69	13538	14064	45	22642	22850	60	230	232	0	1246	1307	12	278	481	0	1.05848
166306	139362	91	60019	49845	89	88466	73789	90	740	740	0	4469	3902	37	472	671	0	1.05848
45285	45772	85	15546	15966	47	26154	25383	71	22	162	0	1277	1273	12	336	465	0	1.05848
111806	108140	83	34297	33165	79	52309	49681	80	583	563	0	2879	2647	26	-290	425	0	1.05945
88451	87669	79	30067	29948	77	51739	50100	79	792	790	0	2415	2481	25	123	336	0	1.05945
153285	137210	88	48011	42360	86	95546	85547	90	1257	973	0	4617	3982	36	587	1059	4	1.05945
234137	178448	116	79924	61827	99	111577	85728	100	1283	917	0	6022	4552	44	47	693	0	1.0614
19247	21914	42	7257	7766	36	12342	13183	44	34	54	0	517	509	0	33	320	0	1.0614
159971	137708	99	54620	46468	89	94585	81754	91	903	761	0	4811	3976	40	-163	227	0	1.06238
141757	131732	85	46953	43522	84	71401	64749	85	701	809	0	3422	3140	31	232	746	0	1.06238
79118	74645	81	30973	28864	77	30586	29094	77	88	200	0	1582	1523	17	371	919	0	1.06238
111904	108444	86	34073	33375	78	62321	60835	80	612	628	0	3366	3139	30	1699	1144	5	1.06433
126775	111221	87	50763	43659	85	68540	58372	87	581	547	0	3576	3026	32	98	340	0	1.0653
135521	119764	89	52080	44953	87	64022	57449	87	865	748	0	3186	2912	30	7	588	0	1.0653
94921	94385	78	33410	33478	76	56416	56163	77	430	531	0	2925	2817	28	204	376	0	1.06628
150231	134667	91	75110	66423	88	91834	81537	88	812	729	0	4746	4078	38	1078	671	0	1.06628
119062	109745	86	47367	42247	83	65320	58606	85	708	679	0	3366	3059	30	80	501	0	1.06628
138332	123885	89	59150	51680	85	66395	58253	87	1198	755	0	3576	3241	32	468	944	0	1.06628
255063	178554	114	160212	104919	112	240092	173021	113	2565	1759	31	12813	9208	67	1705	1876	19	1.06628
203628	169215	95	83352	68533	94	93536	76730	95	830	768	0	5223	4155	41	781	1164	6	1.06725
104966	93462	99	38981	35604	80	42896	39470	81	497	628	0	1992	1946	23	558	773	0	1.06823
223198	167576	105	98782	74757	101	121192	89484	103	968	852	0	6672	5025	45	379	718	0	1.06823
248981	188936	110	109836	82025	106	159838	117319	107	1986	1441	19	8641	6392	52	820	994	0	1.06823
105568	101720	81	44807	43304	79	57392	55811	80	488	495	0	3001	3002	27	216	574	0	1.07018
240252	172344	103	86570	62268	99	135398	96051	101	936	929	0	7407	5319	48	285	801	0	1.07115
123511	107750	89	48251	42035	87	54132	47843	87	635	512	0	2883	2641	29	-65	419	0	1.07505
135912	118486	97	49037	41924	88	84800	74369	89	667	692	0	4157	3657	35	206	561	0	1.077
42410	42218	70	10207	10336	41	18982	19083	54	217	177	0	1039	1101	8	149	305	0	1.07797
144458	119883	95	61911	50948	88	78314	65504	90	705	869	0	4031	3489	36	578	724	0	1.0809
207115	163148	98	115983	92473	95	118735	89483	97	1302	1050	6	6052	4768	45	68	732	0	1.0809
106478	100327	83	43935	40253	81	57183	51998	82	453	428	0	2752	2511	27	543	754	0	1.0809
94241	96247	78	41979	42150	76	57925	58094	77	238	475	0	2758	2834	28	-5	355	0	1.0809
199319	160616	97	63083	49765	93	91448	75021	95	889	800	0	5069	4293	41	-276	233	0	1.08187
208768	162603	106	83549	66207	100	97685	74665	102	1261	1034	6	5299	4020	44	1014	1171	8	1.08285
35040	36029	68	12591	12910	44	15433	15602	48	136	175	0	723	780	0	423	812	0	1.08382
80474	79647	80	26142	26007	72	35083	34514	74	410	397	0	1757	1836	20	253	473	0	1.0848
103417	100945	85	36600	35432	79	58226	56561	81	676	540	0	3173	2943	30	482	770	0	1.08577
19712	21730	53	8166	8342	39	12404	12314	44	-39	45	0	473	427	0	412	614	0	1.08577
194981	159865	107	99615	85951	96	102364	82705	96	1053	863	0	5524	4546	41	897	740	0	1.08577
86229	86741	77	37420	37434	76	39378	39714	76	255	287	0	2059	2017	22	484	712	0	1.08674
156138	131848	92	62686	52483	90	84133	70825	91	722	738	0	4732	3980	39	772	839	0	1.08674
99333	99093	96	44332	44092	78	53551	53010	79	452	436	0	2700	2825	25	-140	475	0	1.08772
54536	56111	78	14717	14853	47	21663	21474	71	443	308	0	1147	1249	12	-167	293	0	1.08772
197010	155884	107	83322	67299	95	107738	85855	96	1088	966	0	5645	4276	41	528	883	0	1.08869
161209	143793	93	95517	88320	89	76154	66598	91	938	928	0	3981	3651	32	923	1099	8	1.08967
111604	100613	99	38880	33600	99	55914	50268	99	429	595	0	2899	2617	28	1000	1255	7	1.08967
102535	93925	83	39091	34762	81	45980	40206	83	377	441	0	2555	2127	27	1479	1041	5	1.08967
119166	106280	88	46265	40920	84	63461	55791	85	814	659	0	3150	2989	30	115	329	0	1.09064
179672	148514	101	51874	41352	93	81701	67896	95	994	866	0	4253	3480	38	784	984	0	1.09162
66991	66357	76	22472	22417	60	31117	31393	73	195	334	0	1496	1399	17	-20	648	0	1.09162
190860	152960	108	80276	64253	94	100630	80835	95	994	656	0	4804	3694	40	-186	349	0	1.09162
187656	155757	98	76590	64437	91	73356	59642	93	667	541	0	4171	3468	37	1109	1292	14	1.09259
148716	126817	89	38659	31883	87	83866	71997	89	709	465	0	4447	3703	37	836	1023	2	1.09259
105135	93377	88	41013	35833	83	54710	47845	84	549	525	0	3082	2755	30	483	966	0	1.09357
132100	124156	84	62174	58778	83	94648	89439	85	669	614	0	5057	4740	37	905	863	0	1.09357
216258	163422	107	84276	63678	96	112809	84462	97	1109	895	0	6154	4439	43	978	925	0	1.09454
120052	104880	96	41374	35578	84	63438	54858	86	701	524	0	3316	2780	33	1096	739	0	1.09552
41096	41180	72	11502	11574	43	22414	22481	64	202	488	0	1213	1133	10	460	630	0	1.09649
33247	32543	73	9695	9669	41	16444	16290	48	-29	84	0	946	770	0	340	435	0	1.09649
41655	41656	84	15009	15142	48	13345	13590	45	336	350	0	654	612	0	83	227	0	1.09649
174214	141044	94	66843	55092	92	66756	53931	93	397	394	0	3862	2973	34	-19	448	0	1.09747
124594	108974	96	44922	39077	86	67773	58125	87	949	545	0	3635	2835	35	-302	297	0	1.09747
295886	202263	125	96998	65987	117	168379	116073	119	1910	1121	17	9375	6357	55	478	600	0	1.09747
201829	164382	95	92733	79049	93	137521	113110	94	1206	1149	11	7402	5979	47	926	993	0	1.09844
202306	160045	109	88446	72493	96	100027	80812	98	1033	1090	6	5352	4360	42	824	1077	4	1.09844
175135	142938	93	62216	49777	91	83177	68323	91	858	482	0	4830	3956	38	1223	1070	9	1.09844
247129	176391	109	159383	122824	108	172005	121771	108	1582	1285	20	9548	6740	54	690	1046	4	1.09844
165640	129930	97	61059	48355	91	77941	61112	91	864	605	0	4266	3381	38	1944	1198	5	1.09942
198408	157240	105	71775	57359	96	95015	76265	97	1244	964	0	5227	4212	42	449	1012	2	1.09942
146114	122772	90	58521	49368	88	68313	55441	89	418	515	0	3512	2930	34	376	639	0	1.09942
92070	90908	80	30193	30314	75	49505	48772	77	489	512	0	2265	2354	22	46	270	0	1.10039
54062	53686	83	11756	11692	44	27368	27301	72	430	239	0	1658	1490	19	-116	376	0	1.10234
217196	170001	111	77447	59773	99	103541	81218	100	1025	795	0	5309	4363	42	128	579	0	1.10234
110792	110344	83	49586	49243	79	65245	64612	80	473	496	0	3413	3172	32	356	648	0	1.10331
34545	39484	44	17629	18012	51	17408	17433	48	134	251	0	854	862	0	224	474	0	1.10331
79500	78321	82	19146	18723	53	37445	37016	75	67	196	0	2104	1868	22	-261	65	0	1.10526
129955	123264	87	47613	43805	82	63246	58767	83	582	549	0	3340	3012	31	156	395	0	1.10526
57070	58328	74	25227	25917	63	28714	29084	71	158	246	0	1497	1445	17	241	434	0	1.10624
177363	145175	108	68620	57412	90	82641	69104	91	979	835	0	4280	3544	37	319	1390	11	1.10624
128780	117387	85	52599	46275	83	59109	52554	84	562	587	0	3526	2956	32	676	429	0	1.10624
122387	117386	90	36937	36114	79	74284	70888	82	481	615	0	3746	3545	32	-70	341	0	1.10721
111810	109140	84	28277	27733	77	57060	56005	80	265	279	0	2724	2625	28	-17	441	0	1.10819
217912	157928	115	75136	54660	100	109151	77348	102	1122	847	0	5990	4262	45	428	478	0	1.10819
112083	106842	84	56613	54664	81	85285	81422	83	402	661	0	4481	4121	34	258	543	0	1.10819
45388	44186	76	15303	15322	48	20469	20732	55	158	268	0	1088	1045	6	384	785	0	1.10916
156871	130420	92	60007	49304	89	75368	62300	89	799	721	0	3853	3289	36	281	779	0	1.10916
158421	133841	97	68232	58524	91	84077	71571	91	812	608	0	4457	3745	36	-333	575	0	1.11014
20798	20817	53	6880	7312	36	11024	11633	41	171	160	0	422	526	0	293	607	0	1.11014
200231	161171	101	77379	62794	96	94619	79156	96	1417	1160	10	5037	4167	40	814	486	0	1.11014
187726	152974	99	80022	64839	93	88339	71698	94	876	759	0	4541	3607	37	732	457	0	1.11014
171535	142033	100	65992	54049	92	74898	62857	92	658	659	0	3668	3123	34	948	1040	3	1.11306
146735	121911	90	56323	46046	88	73731	59907	87	820	660	0	3961	3403	36	685	862	0	1.11306
33395	34186	61	9355	9640	40	17367	17801	50	120	299	0	982	1052	5	185	404	0	1.11404
118359	110025	84	38279	35106	80	65474	59161	84	492	429	0	3522	3111	32	341	547	0	1.11404
138985	118705	94	49936	43821	87	67805	58238	87	552	653	0	3313	3016	32	164	406	0	1.11404
122863	113754	83	56887	53267	83	83812	76286	85	848	686	0	4363	4027	34	-79	261	0	1.11404
106249	96295	88	45536	41076	81	57393	51382	82	625	619	0	3030	2720	30	359	523	0	1.11404
122863	120295	86	39061	38593	79	56996	54649	82	552	506	0	2834	2895	27	642	963	0	1.11404
100745	101007	81	32952	32338	78	53865	52976	79	461	437	0	2942	2885	27	-485	135	0	1.11501
131583	113235	94	46905	40637	86	64075	56075	87	552	460	0	3436	2865	34	351	895	0	1.11501
137080	135100	92	81653	78241	84	85931	81215	83	1410	1092	7	4874	4733	35	-82	291	0	1.11501
149593	126265	90	61127	50046	87	84674	70286	89	612	673	0	4496	3977	38	595	1199	7	1.11501
76033	75938	80	27875	28343	73	32461	32130	74	381	402	0	1759	1729	19	-40	293	0	1.11598
131375	114317	93	52652	46158	86	83863	73086	88	988	622	0	4112	3709	35	382	395	0	1.11598
193248	151996	99	71216	55101	96	100294	78904	97	1279	938	0	5746	4420	46	248	929	0	1.11696
103278	92533	86	35572	31443	81	64108	56359	83	857	479	0	3204	2870	30	-43	510	0	1.11891
211526	169564	96	87218	71569	96	91142	72792	96	997	602	0	4874	4045	41	1247	965	0	1.11891
137038	127001	88	48928	44539	85	66487	62067	86	697	674	0	3467	3045	32	-245	357	0	1.11988
110322	108208	83	39108	39168	78	58283	57077	80	538	529	0	3375	3120	30	-278	213	0	1.11988
136645	120785	94	57395	50881	86	74130	65855	87	635	579	0	3987	3317	35	589	1207	6	1.12086
203287	159579	97	82514	65327	94	95219	73764	94	984	894	0	4905	3893	41	1648	1210	12	1.12281
220270	181687	101	112323	92970	97	149760	126021	98	1718	1151	10	7758	6429	47	516	812	0	1.12281
149069	134172	89	65699	59305	87	71202	62601	89	582	659	0	3616	3083	34	-564	183	0	1.12281
251087	187099	108	119913	90161	106	116836	89425	106	1187	1024	4	6143	4637	43	1050	1017	3	1.12281
223159	173074	111	97481	79182	98	119070	93175	98	1372	970	0	5761	4548	42	31	693	0	1.12378
180404	145345	105	80379	66542	95	77730	63108	95	766	592	0	3978	3175	37	811	1345	9	1.12573
247522	171991	113	79488	55254	107	113887	77825	109	1544	1079	7	5885	3946	46	637	1433	12	1.12671
173418	158232	90	69489	62969	87	95843	84733	88	935	731	0	5415	4773	39	1000	1050	5	1.12963
106438	106184	79	36505	36081	77	59554	58084	78	557	547	0	2906	2861	29	569	1075	3	1.12963
104746	97244	92	38621	37019	78	61724	57998	81	538	628	0	3342	3168	30	-125	350	0	1.1306
137183	132907	88	33421	32878	82	86635	81493	86	874	743	0	4312	4060	33	-324	177	0	1.1306
183263	145299	98	71984	58357	93	93668	73687	94	951	562	0	4957	4081	41	454	523	0	1.1306
188698	151966	94	64448	50525	92	96323	78363	92	842	786	0	4828	3927	40	305	586	0	1.13158
107811	104433	78	36536	35944	77	56532	54614	79	536	583	0	2740	2816	26	-188	148	0	1.13158
54667	53880	77	14430	14781	46	25745	25748	66	8	123	0	1335	1435	14	-2	247	0	1.13158
200753	153979	96	74741	57336	96	90937	68953	96	1310	762	0	4882	3666	40	-13	495	0	1.13158
163813	128374	110	68637	49707	110	97035	69153	110	922	685	0	5525	3940	45	114	747	0	1.13255
235021	178329	99	107627	83092	98	158556	117466	102	1753	1354	19	7991	6100	48	680	1357	10	1.13353
80417	85553	74	48053	49058	74	40051	40383	74	510	409	0	2076	1921	22	-292	264	0	1.13353
93157	91758	74	39595	36400	79	58823	52591	81	431	438	0	3061	2589	31	267	225	0	1.13353
201236	156591	110	71275	56963	92	111014	86263	94	1012	618	0	5832	4486	45	836	1125	6	1.13353
32092	32456	70	9604	9532	41	16962	17039	50	344	261	0	870	914	0	658	680	0	1.1345
113343	102593	84	40141	35587	82	57320	52355	84	360	387	0	2894	2668	29	524	527	0	1.13548
51426	50941	77	19137	19121	56	25524	25656	72	62	201	0	1228	1242	11	41	577	0	1.13645
38220	39626	68	10907	10860	42	21238	21627	53	97	207	0	1262	1156	9	-8	253	0	1.13645
230502	165517	111	89370	64790	103	95817	67369	103	1328	959	0	5325	3748	43	766	618	0	1.1384
68120	69175	78	19577	19604	56	31463	31084	74	350	353	0	1746	1696	20	-71	221	0	1.1384
33154	34513	64	8218	8594	39	15352	15812	46	88	185	0	983	907	0	561	523	0	1.13938
167810	132287	98	81851	65602	93	80930	65556	94	999	752	0	4319	3428	38	-143	382	0	1.14035
66763	67674	72	15219	15544	45	31147	30435	74	389	212	0	1689	1585	18	-254	189	0	1.14035
179898	144098	94	61958	49092	91	98740	78094	93	1137	918	0	5216	4045	42	644	561	0	1.14035
103125	98040	81	37647	35216	78	47179	44371	79	417	355	0	2609	2294	26	388	447	0	1.14133
151388	128886	97	62510	52299	88	87382	75339	89	845	634	0	4708	3981	36	1213	1403	8	1.1423
101717	101922	81	41723	41473	78	51790	50611	80	397	431	0	2772	2721	27	514	648	0	1.1423
161974	132964	102	59881	49055	89	85405	68886	90	832	678	0	4596	3599	38	617	527	0	1.14327
197929	154425	98	100322	75828	98	125369	91742	100	1514	1078	9	6831	4680	48	-300	414	0	1.14425
253307	192337	101	152191	117804	103	185231	143148	103	1607	1466	20	9675	7414	54	1147	1379	16	1.14522
293309	191098	124	96021	63456	118	150075	99305	119	1170	789	0	7767	5181	52	302	537	0	1.14522
188163	160092	90	84067	71489	90	100559	84089	93	1057	830	0	5306	4541	39	2209	1025	13	1.14522
214669	162205	102	80810	61236	100	103811	77095	101	1122	901	0	5342	3892	42	317	308	0	1.1462
47356	48088	70	10023	9984	41	23180	23300	63	155	237	0	1084	1095	7	370	756	0	1.14717
93136	90724	81	23505	22971	68	49202	48223	79	376	351	0	2727	2821	26	37	360	0	1.14815
77982	78466	76	47045	46675	76	59730	58996	78	496	414	0	3112	2890	29	400	679	0	1.14815
241645	180504	108	91157	68479	105	124980	95559	106	1309	1072	11	6903	5237	46	449	449	0	1.14912
237963	164497	107	85401	58073	107	140953	95816	109	1475	1160	12	7118	4764	50	270	534	0	1.1501
128700	113390	87	38135	32043	86	72638	61631	87	558	560	0	3742	3237	34	1156	1083	7	1.1501
98344	100086	77	43115	43280	76	62913	61184	78	615	649	0	3090	3001	29	72	463	0	1.1501
171010	145226	90	80625	69984	90	91129	77268	90	869	871	0	4794	3953	38	934	1392	12	1.1501
50891	54263	69	14956	15076	48	24763	24973	60	196	268	0	1452	1445	17	104	295	0	1.1501
50577	53362	67	20904	21293	55	25881	26295	70	174	172	0	1157	1090	7	-319	255	0	1.1501
137799	121078	96	56668	49647	85	69284	60824	86	534	478	0	3473	2837	33	1170	1200	16	1.1501
337464	245203	117	226685	168076	119	349431	269738	120	3326	2303	35	18227	13669	74	1952	1632	25	1.1501
175159	145400	96	58911	49205	90	90922	75212	92	815	515	0	4973	4055	39	1046	689	0	1.15107
55891	54863	78	17598	17796	51	23075	22794	63	166	222	0	1286	1126	10	539	702	0	1.15205
122641	109679	89	47538	40514	84	58847	50725	85	480	410	0	3203	2789	32	451	546	0	1.15302
160057	135617	92	58774	50620	89	88165	72696	90	864	907	0	4665	3718	39	-97	540	0	1.154
127182	121661	88	38194	37130	80	67392	64835	82	526	662	0	3695	3541	31	750	657	0	1.154
276624	191212	113	105602	76048	112	125081	85927	111	1414	1172	11	6723	4665	49	675	730	0	1.154
126885	112824	88	52624	46477	86	67050	59359	86	487	363	0	3651	3394	32	511	589	0	1.15497
155619	130929	91	62844	53184	88	75019	63501	88	711	748	0	3884	3230	35	1600	1045	6	1.15497
89153	87090	82	25527	24934	72	46183	45994	77	427	409	0	2305	2167	25	233	567	0	1.15595
115503	113548	81	40172	39098	79	63413	60500	81	447	405	0	3332	3161	30	136	323	0	1.15887
102746	90753	86	45145	40013	82	46783	41399	82	331	304	0	2440	2183	26	290	929	0	1.15887
158412	133698	89	58475	48734	89	79180	65121	89	532	482	0	4374	3609	38	91	368	0	1.15984
140756	124833	88	49739	43217	84	74210	63836	86	780	803	0	3859	3197	35	494	1190	7	1.15984
127079	113318	86	51624	44534	85	64194	55388	86	834	638	0	3245	2962	32	329	930	0	1.16179
55896	56352	84	21483	21289	60	24841	24022	72	204	238	0	1436	1309	14	482	825	0	1.16179
247735	197036	98	132866	107922	95	163434	129748	98	1232	938	0	8642	6797	51	1395	898	0	1.16277
59690	64481	62	15416	16003	45	29761	29860	72	458	302	0	1571	1779	18	494	739	0	1.16277
189874	144074	103	62842	47244	94	89794	67012	95	1072	663	0	4882	3626	42	922	1028	2	1.16277
84934	83223	78	27316	27035	71	43020	42845	77	416	374	0	2231	2309	24	-166	271	0	1.16374
180946	150482	98	69034	58609	91	86386	72027	91	946	679	0	4773	4118	39	713	768	0	1.16374
122100	111274	87	49661	44364	85	74922	66536	86	594	563	0	3463	3193	31	1167	889	0	1.16374
30824	31625	54	10569	10819	42	15500	15453	49	153	239	0	773	784	0	-100	341	0	1.16569
195314	147704	102	82487	65494	96	95889	70994	98	1005	877	0	4859	3731	40	240	440	0	1.16667
120741	110029	84	56603	50964	84	51050	45251	84	709	527	0	2897	2647	29	1297	961	0	1.16667
128325	111196	92	52067	45216	85	66116	57179	86	1054	692	0	3686	3194	32	47	453	0	1.16959
226863	175798	101	85339	64552	98	125883	96515	100	1603	1224	12	6519	4745	47	151	478	0	1.17057
62005	64911	73	18559	18896	50	27786	28469	71	274	248	0	1486	1499	17	69	563	0	1.17057
234329	181299	103	82698	63035	102	131111	100558	103	1278	926	0	6529	5083	44	1428	1261	12	1.17057
103276	99332	92	39351	37970	80	48380	46497	81	666	483	0	2512	2414	26	340	538	0	1.17154
112454	111525	92	30267	29840	77	62928	61488	79	629	507	0	3361	3225	32	745	982	0	1.17251
175041	144951	99	58034	46857	91	88214	73619	92	899	727	0	4858	4098	37	1095	1315	13	1.17251
168597	149450	92	62260	54530	87	98791	86904	89	1204	994	0	5112	4391	39	819	1553	9	1.17251
91281	83098	80	41131	36896	80	43150	37921	81	237	293	0	2370	2343	24	17	403	0	1.17349
101896	99260	83	33433	32746	76	55720	54716	78	457	678	0	2921	2879	28	-117	367	0	1.17446
136551	119702	98	53666	47038	85	74268	65824	87	653	586	0	3929	3543	34	67	318	0	1.17446
141152	129217	85	57991	51653	85	73494	65991	86	824	758	0	3740	3472	32	476	1012	2	1.17544
131673	122575	82	46821	41926	83	89606	79344	87	785	694	0	4706	4259	38	653	1033	3	1.17544
135744	131922	88	43073	42089	80	71056	68309	83	628	721	0	3557	3338	33	-169	184	0	1.17641
236115	172757	114	73642	54175	104	119110	86199	106	1387	985	0	6380	4655	48	-85	529	0	1.17641
75844	74556	78	26820	26671	73	34732	35356	76	196	203	0	1630	1552	19	129	546	0	1.17641
148669	124805	92	63911	53819	88	74430	61759	89	792	632	0	3999	3567	34	269	701	0	1.17739
261627	207734	110	104830	83192	98	154628	121936	101	1618	1296	15	8586	6624	52	1210	1171	7	1.17836
160828	136901	95	45708	37877	88	79414	66970	89	1228	1029	4	4230	3791	35	552	955	0	1.17836
187798	158347	95	72030	60049	90	91062	78580	91	1183	774	0	4958	4126	39	-404	308	0	1.17934
133595	112831	90	52578	43640	89	70591	59660	91	484	623	0	3548	2894	35	725	942	0	1.17934
246224	161553	115	90068	57771	102	112310	72884	103	1354	810	0	5514	3620	46	1038	753	0	1.17934
250662	175716	104	99768	74734	100	140506	98263	103	1282	972	0	7467	5134	53	690	846	0	1.17934
193335	176972	96	129535	122466	92	85366	78930	91	1362	1283	13	4357	4083	34	1015	1016	2	1.18031
214671	163252	109	75495	57186	95	98898	75067	96	1094	811	0	5096	3535	44	1155	936	0	1.18031
60685	60285	76	14275	14785	44	28300	28554	71	208	339	0	1559	1509	17	38	456	0	1.18031
159475	137175	96	56597	48689	90	83333	73117	90	722	643	0	4331	3745	36	500	603	0	1.18129
144141	121040	100	52999	42860	87	71083	57767	89	731	492	0	3599	3218	33	642	458	0	1.18226
96790	95736	80	42595	41784	79	52396	51689	79	561	449	0	2906	2992	26	332	585	0	1.18226
203408	161566	104	70688	56418	97	95298	75453	98	1039	680	0	5064	3998	39	275	1027	3	1.18713
84060	77978	80	40703	37295	78	43539	39320	78	208	472	0	2367	2123	25	486	739	0	1.18713
64658	62311	82	21998	21895	59	29981	29994	73	559	553	0	1670	1627	19	633	1005	1	1.18713
85607	84919	78	36544	36292	77	37624	37160	77	288	360	0	2120	2049	22	564	566	0	1.18811
90567	89141	78	31343	30986	77	44590	43395	78	356	497	0	2272	2049	24	335	598	0	1.18811
197042	160666	97	59612	48746	95	117575	95298	97	1071	904	0	6046	5143	42	296	1042	3	1.18908
136419	119859	101	46717	40082	86	83608	71408	88	1088	849	0	4265	3453	36	882	1113	5	1.19006
21623	23875	60	6712	7111	36	13134	13495	45	-35	71	0	724	647	0	360	619	0	1.19201
203464	165073	102	71045	58511	97	104453	85772	99	1082	802	0	6093	5021	42	713	1053	4	1.19298
39382	38893	77	12153	12433	43	20575	21057	59	21	153	0	1044	1012	3	209	583	0	1.19493
150793	129000	87	42103	34179	86	77122	63765	88	706	628	0	4344	3683	37	722	1320	10	1.19493
73733	73213	77	13604	13649	47	34374	34255	74	277	436	0	1665	1839	18	-381	234	0	1.19688
86063	83391	93	22387	21888	70	39968	39440	77	377	453	0	2145	2190	23	1001	899	0	1.19688
333379	238487	135	119260	85932	132	219688	158703	135	2618	1799	29	11084	8083	56	1857	1209	10	1.19786
246694	181816	104	101133	75711	101	141847	104610	111	1512	1097	12	7637	5432	52	909	857	0	1.19786
132223	130148	83	58768	55435	82	75258	71486	83	720	749	0	4093	3947	33	1248	1242	7	1.19786
145455	130364	87	45791	38994	84	64926	56348	86	786	776	0	3699	3085	34	546	711	0	1.19786
124138	106095	89	53217	45425	86	58459	50095	85	669	604	0	2992	2458	31	924	838	0	1.19786
109203	100565	86	40941	36457	84	54034	48661	84	677	617	0	2953	2610	29	-453	173	0	1.19981
218224	172537	97	74187	57555	97	95408	72872	97	724	700	0	5144	3939	41	91	744	0	1.20175
228130	181239	107	73333	57849	97	106644	84142	99	1429	927	0	5378	4444	41	1829	1394	17	1.2037
132427	129266	85	53979	52936	81	76017	71902	83	749	594	0	4182	4037	32	-198	242	0	1.2037
28938	31755	48	14370	14849	46	12253	12298	43	89	131	0	571	767	0	219	928	0	1.2037
154370	135037	93	43478	35959	90	80239	69894	90	623	563	0	4149	3615	34	1052	1065	12	1.20468
157185	132168	96	56484	47889	89	89895	76190	90	767	813	0	4271	3835	35	1735	2190	20	1.20468
113308	101164	86	42141	36725	82	75045	66501	84	462	421	0	3821	3460	35	1057	909	0	1.20468
139342	119835	91	53152	46634	88	67482	57526	88	705	648	0	3848	2895	34	-421	236	0	1.20565
57419	54875	89	21413	20028	77	28855	27113	89	548	414	0	1500	1314	14	169	274	0	1.20565
269034	201617	121	120702	90596	109	168109	129143	110	1756	1359	16	9025	6791	54	774	1259	7	1.20565
126192	110986	88	45308	39539	85	65924	57401	87	604	519	0	3448	3099	32	396	487	0	1.20663
117088	104006	84	52553	46386	84	51791	45240	84	393	431	0	2896	2554	31	261	511	0	1.20663
127050	118205	96	49757	46725	82	71320	65148	84	602	670	0	4056	3748	35	697	836	0	1.2076
66527	67601	78	17899	17931	52	29662	29561	72	350	351	0	1645	1658	19	767	792	0	1.2076
271034	191551	123	119469	88064	121	125667	92823	120	1491	1000	1	6934	5040	48	-469	433	0	1.2076
217425	151997	100	82128	57707	100	114990	79349	101	1233	827	0	5763	4264	46	416	643	0	1.20858
74457	66354	94	23759	20619	94	32506	27271	94	251	325	0	1643	1314	15	-464	196	0	1.20858
116834	117668	79	35413	35332	77	65963	63247	79	702	644	0	3584	3303	32	819	1096	5	1.20858
164768	134854	94	62280	50326	91	98099	80505	92	1166	752	0	5237	4192	41	-14	466	0	1.20858
291052	199852	130	123445	85391	123	174830	122234	125	1681	1129	8	9678	6622	54	329	630	0	1.20955
100813	102642	78	27394	27166	64	52430	51410	77	357	569	0	2946	2958	27	-60	319	0	1.20955
62680	65194	73	7131	7683	36	30705	30886	72	76	231	0	1674	1640	18	-462	119	0	1.20955
241545	179707	103	83344	60839	101	113912	84619	103	1401	1155	12	6080	4521	45	305	740	0	1.2115
129868	115360	91	50170	44002	87	70169	61541	87	709	552	0	3818	3352	35	958	704	0	1.2115
250673	179171	111	87690	64580	105	121689	85899	106	1227	798	0	6361	4385	47	830	928	0	1.21248
192871	160221	101	76564	62639	90	95570	79196	92	1058	771	0	5372	4519	40	694	746	0	1.21248
156091	137924	91	65235	58050	87	80925	71741	88	954	807	0	4469	3661	37	507	487	0	1.21248
52230	51204	79	17092	17416	50	23586	22914	62	253	242	0	1207	1349	13	673	839	0	1.21345
79010	78756	78	35122	35321	76	38794	38650	75	705	503	0	2098	2025	22	-118	181	0	1.21345
48680	51418	72	15795	16139	46	23682	23313	70	179	254	0	1199	1231	11	19	485	0	1.21442
50977	53582	68	17080	17240	50	19655	20440	51	233	246	0	927	859	0	-57	282	0	1.21442
225031	173796	100	93580	75022	97	130073	104460	99	1179	1007	3	6776	5330	46	57	442	0	1.21442
32759	37695	46	13490	14373	43	16603	16946	47	144	101	0	882	1021	4	314	742	0	1.21442
252006	185854	120	105546	82106	102	119086	89999	103	1367	1154	11	6738	5204	47	1199	1056	6	1.21442
88473	89810	82	36386	36234	75	51608	51189	77	423	434	0	2840	2681	29	-172	268	0	1.2154
110362	105067	81	40632	38269	81	52594	49879	81	473	690	0	2593	2471	26	770	879	0	1.2154
227936	177718	104	99823	80251	100	97227	75880	100	1063	954	0	5632	4510	42	-375	388	0	1.21637
146063	127159	88	41003	33493	88	61958	52665	87	518	646	0	3259	2836	31	34	669	0	1.21637
30922	29741	80	7048	7112	37	15035	15345	46	53	112	0	704	710	0	-159	216	0	1.21832
50694	51206	73	18002	17966	52	23417	22749	67	216	480	0	1341	1232	13	-222	248	0	1.21832
63372	62924	75	13458	13596	46	25289	25265	67	190	331	0	1140	1161	11	626	965	0	1.22125
135584	116708	99	51382	43445	87	57650	50554	87	563	429	0	3316	2698	32	-88	276	0	1.2232
218206	154379	102	77693	53851	100	112039	78275	103	566	600	0	6008	4091	46	21	405	0	1.22417
59960	63208	73	21859	22477	57	26698	26892	70	314	310	0	1320	1381	13	500	725	0	1.22417
152745	132664	92	60673	51830	88	71024	62055	88	985	674	0	3878	3371	35	114	278	0	1.22515
33439	33096	79	13896	14374	45	17552	17648	49	160	275	0	917	1092	7	169	400	0	1.22515
27675	29476	49	5418	5598	34	14427	14495	46	196	226	0	662	786	0	633	1182	6	1.2271
134591	126031	88	39320	36330	83	70898	64660	85	732	701	0	3776	3553	33	-151	221	0	1.22904
125200	121539	87	43339	42270	81	73716	71498	82	778	567	0	3769	3608	31	39	584	0	1.22904
152245	129028	92	97793	87985	92	76447	65498	90	959	911	0	4012	3528	34	1077	1128	5	1.22904
271951	174827	116	139459	97929	117	199932	136770	120	2020	1298	21	10133	7026	57	1127	1111	8	1.22904
272698	181678	103	90454	60371	102	136827	86646	104	1535	972	0	7230	4412	51	312	738	0	1.23002
181160	148165	92	64859	51093	91	90583	73198	92	1084	900	0	4845	3973	39	778	654	0	1.23002
215511	156767	103	73236	53269	101	113961	82847	102	876	725	0	6131	4358	46	279	599	0	1.23002
91159	87281	78	37276	34791	79	47511	43671	79	618	581	0	2425	2311	25	333	553	0	1.23099
92734	90883	80	29287	28866	76	45476	44513	77	335	455	0	2525	2544	25	986	630	0	1.23099
30642	29025	76	9137	9289	40	14893	15306	45	153	211	0	637	602	0	108	295	0	1.23197
66288	68847	73	23231	23389	64	28649	28070	73	184	344	0	1606	1588	16	512	794	0	1.23294
71829	71785	81	22876	22994	65	33026	33095	74	342	337	0	1857	1865	20	614	996	0	1.23392
205344	153630	100	78271	58409	95	88457	66088	96	972	794	0	4538	3230	40	1060	674	0	1.23489
121767	106393	87	52476	44088	85	71094	61159	86	557	513	0	3705	3046	34	232	559	0	1.23489
98230	92372	87	31827	30296	80	61145	57370	83	613	414	0	2956	2826	29	-36	510	0	1.23587
218885	173830	108	104646	85156	98	110599	89269	98	1201	886	0	5903	4871	43	272	777	0	1.23684
80427	79169	81	24039	23890	63	35802	34936	77	261	228	0	1788	1759	20	74	432	0	1.23684
209820	160850	106	76284	60173	96	111237	87351	98	1056	965	0	6072	4849	43	666	901	0	1.23782
73352	73556	76	17135	17170	50	36574	36034	76	76	183	0	2101	2089	24	-199	343	0	1.24172
139714	125602	93	61984	55052	85	67667	60554	87	687	618	0	3701	3203	33	416	851	0	1.24172
16705	18257	47	9684	10200	40	10503	10747	42	9	146	0	666	729	0	276	589	0	1.24269
97517	94698	86	25597	25510	74	45690	45081	78	388	368	0	2412	2536	24	164	498	0	1.24366
321988	238999	122	163052	125348	120	256140	197023	122	2369	1847	27	13056	9978	60	961	604	0	1.24366
173404	138625	91	62876	50774	89	116123	92425	91	814	681	0	6559	5184	44	530	629	0	1.24366
40335	40016	72	13489	13793	44	18151	18189	52	161	309	0	970	981	0	96	338	0	1.24756
97883	97828	82	34417	33876	76	66029	65657	78	470	399	0	3429	3287	30	445	886	0	1.24854
158839	135386	92	70654	59196	90	80257	67638	90	846	728	0	4244	3402	37	690	392	0	1.24854
49350	50229	72	8983	8915	40	26370	26137	71	288	284	0	1320	1312	13	-244	258	0	1.24951
131374	118131	87	45027	39237	85	67989	58535	87	604	623	0	3747	3110	34	15	579	0	1.24951
91454	92328	77	26081	26076	70	42787	42127	76	364	295	0	2114	2023	23	-423	177	0	1.24951
45857	45986	76	12288	12343	45	26189	26603	69	172	176	0	1162	1216	11	-694	0	0	1.24951
136479	130249	84	38480	36854	81	63816	60588	82	519	630	0	3263	3234	30	-365	274	0	1.25049
117441	114377	88	41666	39886	80	58795	56944	81	826	592	0	3212	2839	30	488	542	0	1.25146
211770	163360	104	89459	69946	96	109128	83968	96	852	788	0	5693	4155	44	904	1252	10	1.25146
26399	25734	67	15168	15420	49	14312	14806	46	254	227	0	821	818	0	-393	146	0	1.25244
35980	35647	73	8289	8390	38	16785	16385	49	213	163	0	941	927	0	72	525	0	1.25244
142118	118500	93	53163	44260	89	66543	56980	90	882	689	0	3489	3031	31	322	1016	2	1.25341
199504	153251	108	67034	50725	94	107866	82411	96	1020	679	0	5509	4248	41	19	730	0	1.25439
141744	124880	87	51423	44103	87	68757	58789	88	858	772	0	3663	2969	34	595	770	0	1.25439
97893	96779	83	26177	26092	70	43749	43308	78	204	296	0	2291	2240	24	28	631	0	1.25536
231622	184307	105	116020	95197	102	124565	95293	104	1365	1147	9	6374	5097	44	1894	1693	14	1.25634
52637	54697	69	15828	15896	48	24270	23678	66	414	470	0	1426	1369	16	826	549	0	1.25731
37428	38410	67	6534	6645	36	19053	18561	52	102	252	0	827	903	0	443	538	0	1.25731
164251	142593	96	70118	62398	90	83201	72830	91	828	768	0	4129	3598	36	1148	724	0	1.25926
160265	134070	98	55869	45629	88	88131	72488	90	927	715	0	4573	3840	38	572	746	0	1.25926
105133	100783	80	47278	43329	81	55805	49788	83	753	680	0	2893	2468	30	-199	359	0	1.25926
185131	154233	92	75474	61728	94	94446	75994	95	1072	946	0	4849	4118	38	247	765	0	1.26023
204486	158966	96	76689	60162	94	111428	83932	96	1020	770	0	5586	4427	41	315	634	0	1.26023
131745	118687	87	59845	54373	85	64148	57906	85	614	543	0	3011	2758	30	1213	1042	11	1.26121
140846	120484	105	51705	43280	85	68767	57148	87	555	575	0	3920	3048	37	-129	898	0	1.26121
161184	136077	91	53767	44525	90	82969	68543	93	1033	839	0	4179	3799	34	897	1303	13	1.26121
289473	200773	116	103362	70438	115	167677	117800	116	1686	1049	9	8765	6085	54	407	730	0	1.26218
117442	103030	93	48117	41896	84	50858	45797	84	422	467	0	2456	2269	25	-151	437	0	1.26218
142586	119875	89	57170	46927	87	77413	65133	88	920	734	0	3970	3311	35	320	535	0	1.26218
148201	128306	90	52641	43619	86	76911	64236	89	618	447	0	4062	3462	37	816	919	0	1.26218
187443	153479	93	63731	51654	90	97186	76850	92	877	664	0	4970	3764	40	59	406	0	1.26316
115954	107037	85	42281	38306	81	74845	68654	83	573	594	0	3709	3309	33	569	1171	7	1.26316
226128	162674	105	87117	65228	100	108572	75614	101	1123	619	0	5652	3965	43	594	1089	5	1.26316
150052	122695	90	51931	41272	87	73548	59493	88	596	541	0	3828	3250	35	1228	898	0	1.26316
70044	68603	79	27270	26448	74	29997	29097	74	201	278	0	1475	1620	17	-361	561	0	1.26511
131785	113041	86	51817	44516	85	59314	50953	85	797	773	0	3114	2568	32	977	803	0	1.26511
148256	134415	86	79752	72207	86	69101	60686	87	691	599	0	3517	3270	32	271	541	0	1.26511
206592	157360	98	74585	56554	96	109008	82443	97	1377	1001	2	6017	4464	44	611	682	0	1.26706
144779	130054	89	56925	50095	85	85444	75129	87	1034	674	0	4192	3839	33	627	893	0	1.26706
123310	110146	88	31786	26873	81	72121	63308	85	602	678	0	3911	3563	35	586	768	0	1.26706
102760	102052	80	41710	41001	78	49126	48214	78	430	490	0	2678	2714	26	-311	93	0	1.26803
115061	108844	91	41013	38183	80	70079	66378	82	661	570	0	3209	2826	31	696	1024	2	1.26998
159533	132055	96	66170	53571	89	97397	77766	90	1007	763	0	4934	3936	42	316	813	0	1.26998
53858	58481	70	15639	16017	47	24602	24612	67	340	453	0	1161	1060	6	89	300	0	1.26998
126113	115934	86	48694	45289	82	59263	54998	83	626	636	0	3166	2908	29	252	647	0	1.26998
69448	68415	76	25269	25093	65	30315	29518	76	485	430	0	1806	1698	19	-20	399	0	1.26998
173576	161445	90	64831	61257	87	87445	81234	88	845	856	0	4527	4412	33	-7	483	0	1.27096
84744	80873	79	35038	31835	78	39826	35976	78	205	481	0	2126	1752	24	626	393	0	1.2729
128129	112580	85	51571	44884	83	63631	54589	85	600	586	0	3609	3053	33	747	1164	6	1.27485
49726	52356	66	19614	19860	53	20868	21295	57	133	221	0	1055	1069	7	808	731	0	1.27485
183834	146876	97	76327	61649	92	101048	81618	93	1267	785	0	5061	3853	41	401	530	0	1.27485
82353	80212	82	24494	24009	71	34813	33856	77	454	481	0	2100	2069	22	716	932	0	1.27778
159248	135816	90	62102	51390	88	82529	70375	88	902	904	0	4083	3513	37	1476	1295	9	1.27875
20984	22241	54	9558	9985	40	11402	11856	42	71	117	0	656	625	0	-329	689	0	1.27875
128932	110220	89	50744	43126	86	67038	57551	87	612	547	0	3603	2923	34	-592	0	0	1.27973
71905	73395	75	19211	19269	55	34448	34428	74	307	304	0	1868	1906	21	13	404	0	1.2807
132417	117321	88	54481	47408	84	66861	57549	85	745	760	0	3496	2976	34	744	501	0	1.2807
81101	81151	82	32069	31895	76	35815	35921	76	431	369	0	1825	1970	20	183	511	0	1.28168
185732	156994	96	69647	57651	93	99164	82223	95	952	776	0	5050	4445	38	854	1107	6	1.28168
201871	161186	95	77136	62072	93	87403	68649	94	1186	885	0	4582	3630	39	977	1625	13	1.28168
153963	133194	93	58562	48233	89	78627	66017	90	617	515	0	4294	3628	36	12	490	0	1.28168
154402	131179	87	66539	57601	87	93662	78338	89	875	729	0	5103	4420	38	350	601	0	1.28265
28133	28683	61	6406	6775	35	15516	16170	45	329	307	0	760	889	0	419	672	0	1.28265
222637	165955	101	92598	68784	98	145681	107944	100	1410	1168	9	7565	5276	50	1091	841	0	1.28265
122361	111480	96	55341	50332	84	63022	54986	86	833	623	0	3231	2926	31	346	787	0	1.28265
192423	146046	103	81794	62079	97	86728	66990	97	992	636	0	4672	3565	40	-87	296	0	1.28265
192244	158469	94	75403	61923	92	102276	83901	94	724	594	0	5727	4719	42	-54	584	0	1.28265
133345	128461	85	39600	38114	81	63327	60959	83	516	602	0	3461	3440	29	94	792	0	1.28363
105898	104041	94	16800	16683	51	63747	63140	79	808	613	0	3467	3419	31	-11	495	0	1.28363
152566	129943	98	59409	50280	88	83604	71465	89	1105	751	0	4559	4106	37	362	575	0	1.2846
111390	99715	101	48199	42657	83	51338	44799	84	351	365	0	2598	2347	26	-379	121	0	1.2846
19804	19268	53	6746	7003	36	12017	12604	44	94	342	0	503	582	0	-92	476	0	1.28558
46446	44319	87	14369	14606	47	24152	24269	67	405	348	0	1363	1265	13	-321	352	0	1.28558
92756	83947	89	38467	34673	80	43565	39259	80	524	490	0	2281	2065	26	926	740	0	1.28655
33909	34020	57	9974	9904	41	16529	16763	51	420	381	0	764	746	0	134	441	0	1.28655
158902	136472	93	66196	57753	88	76984	67091	89	831	743	0	3908	3155	35	1225	1259	12	1.28752
89868	91509	80	31669	31656	75	55337	54826	77	442	548	0	2709	2371	28	237	596	0	1.2885
173748	140093	95	59442	46777	92	87091	69409	93	1169	838	0	4172	3220	38	488	655	0	1.2885
130410	117737	92	55706	49498	85	65244	58447	86	672	659	0	3374	2769	33	541	534	0	1.29045
28301	31305	52	14428	14518	50	16291	16667	51	192	173	0	927	1076	7	136	425	0	1.29045
239588	179065	103	79593	59172	102	110262	80529	103	1352	815	0	6334	4565	45	1437	1633	11	1.2924
143607	119980	89	46451	38549	87	72918	60825	89	840	835	0	3661	3022	36	364	749	0	1.29337
149880	125111	97	58195	48142	88	82836	70625	89	556	345	0	4481	3835	38	354	476	0	1.29435
146274	126191	89	52406	44393	86	75136	63238	89	780	686	0	3945	3140	36	36	361	0	1.29532
142202	137067	87	52610	51687	82	63881	61935	82	913	1051	5	3436	3276	31	943	973	0	1.29825
86703	89299	77	33569	33797	75	41353	40295	76	261	387	0	2374	2335	23	40	463	0	1.29922
177315	149052	95	76612	64670	88	90089	74613	89	1042	1126	8	5043	4112	41	1300	1348	14	1.29922
126828	113161	88	47366	41809	82	65409	57186	84	527	595	0	3104	2801	31	840	674	0	1.29922
188513	158686	91	63412	51540	91	104808	84957	92	1372	950	0	5521	4585	41	1	463	0	1.29922
102516	99438	80	30854	28866	79	52569	48866	96	359	512	0	2574	2465	26	301	671	0	1.29922
205631	167673	97	97052	83038	95	95163	76625	95	1187	779	0	4878	3910	38	430	611	0	1.30019
94636	88345	79	38931	35452	80	43534	39858	81	383	317	0	2460	2234	26	191	566	0	1.30019
192914	160797	98	74642	62364	94	95404	79418	94	1057	1042	5	4848	3963	40	608	718	0	1.30019
88200	88052	86	33021	32637	75	37574	36771	76	297	234	0	1957	1887	21	-150	449	0	1.30117
150679	139214	87	52876	48968	85	64732	59692	85	749	951	0	3570	3340	31	1189	1016	2	1.30117
279190	200311	134	118065	87260	117	152570	109585	119	1967	1282	19	8455	6298	50	998	1074	6	1.30117
55641	54851	76	16046	15958	52	22603	22630	67	165	272	0	851	907	0	1634	1150	6	1.30312
92285	95757	75	19187	19880	48	41360	40424	75	535	534	0	2206	2270	24	386	622	0	1.30409
38156	38786	76	9201	9394	41	19763	19451	58	108	183	0	1030	1078	8	119	376	0	1.30507
69066	70266	89	35770	35485	74	31458	31068	73	34	129	0	1562	1491	16	184	578	0	1.30702
141277	120542	98	44527	37576	85	71135	58859	88	784	673	0	3840	3143	37	112	421	0	1.30702
87259	89406	76	34205	33865	76	47433	46659	76	637	489	0	2640	2435	26	-456	116	0	1.30702
162489	139552	94	72614	63374	88	81013	69453	88	1008	819	0	4449	3781	37	1992	1370	17	1.30799
43799	44756	70	12917	13095	44	22003	21396	61	173	220	0	1081	1260	11	17	353	0	1.30897
215245	171818	101	89777	74032	97	95694	74902	98	1022	824	0	4909	3885	42	1357	840	0	1.30897
100363	91189	85	41423	37454	82	52156	47002	83	490	463	0	2842	2444	29	46	802	0	1.31092
67646	67586	78	16962	17087	51	33185	33146	73	233	209	0	1806	1783	18	-151	471	0	1.31189
268363	192875	110	113303	83401	109	159734	114590	110	1631	976	0	8527	5948	52	2141	1070	6	1.31189
44490	47123	71	8522	9269	37	20771	21319	56	313	312	0	924	1066	7	174	621	0	1.31189
204608	165603	95	74384	59697	93	109756	87378	96	1130	927	0	5305	4254	40	372	614	0	1.31189
48291	52898	64	23535	24151	59	24843	25520	67	189	184	0	1282	1310	12	-308	160	0	1.31287
55797	58163	74	22259	22429	68	24159	24678	70	104	170	0	1268	1327	15	434	379	0	1.31384
38244	39064	71	16145	16404	48	16898	17094	50	445	227	0	810	865	0	-482	104	0	1.31384
190037	159089	105	59543	49319	92	94918	77916	94	1065	741	0	5132	4102	39	239	494	0	1.31774
60341	62712	72	14076	14395	45	28466	28678	72	361	459	0	1495	1412	16	211	796	0	1.31774
44792	48468	59	14040	15047	43	20388	21254	54	71	114	0	1229	1043	8	272	795	0	1.31871
23626	26170	43	10786	11487	40	14994	15341	46	67	198	0	596	627	0	-432	67	0	1.31871
149971	126370	90	57050	47702	87	82284	67491	89	624	511	0	4400	3560	38	557	1024	3	1.31871
308482	221780	110	110590	78582	106	160029	112070	108	1628	1097	11	8429	5954	51	794	840	0	1.31871
139858	116434	95	49787	41400	88	72520	59475	90	580	638	0	3798	3096	34	101	319	0	1.31871
142526	122782	91	55498	46634	86	84447	71841	87	734	720	0	4122	3619	35	287	488	0	1.31871
67653	67753	79	12416	12365	44	29385	29558	73	256	333	0	1698	1506	17	-255	384	0	1.31969
195919	150152	105	70904	53404	96	103941	79125	97	867	584	0	5754	4348	43	673	897	0	1.31969
182504	147805	108	72064	59553	99	105497	83997	110	1066	1005	2	5338	4118	42	1431	1121	6	1.31969
42510	42759	71	10546	10534	42	20369	20600	55	246	255	0	868	986	0	-43	713	0	1.32164
132292	126884	84	46824	44717	82	69623	66951	83	463	469	0	3522	3278	31	953	715	0	1.32261
184702	158793	99	71186	60559	93	96956	83460	94	911	834	0	4771	4070	37	771	778	0	1.32261
106225	103075	96	15731	15472	48	46318	44657	79	480	336	0	2437	2213	23	814	646	0	1.32359
111364	108861	83	37958	37263	79	61948	60535	80	656	552	0	3390	3280	29	1120	1456	9	1.32359
149433	129176	89	57461	48898	88	72335	62665	89	686	585	0	3726	3313	33	201	294	0	1.32359
29597	31522	53	8378	8389	39	17932	17703	50	36	106	0	903	695	0	384	337	0	1.32456
292332	200052	115	107545	73886	114	122325	81796	115	1356	868	0	6597	4225	50	1650	1628	17	1.32456
46286	47875	60	15364	15526	47	21244	20897	59	129	281	0	1141	1223	11	48	435	0	1.32456
20583	21346	57	8703	9124	38	10988	11285	43	122	168	0	703	730	0	137	335	0	1.32554
20370	21000	59	9859	9871	41	11375	11605	42	215	191	0	499	623	0	338	549	0	1.32749
73669	74235	83	29848	30029	74	33914	33354	75	328	363	0	1792	1860	21	374	677	0	1.32846
237516	205074	97	133497	117218	99	177620	152132	100	1872	1494	19	9588	8075	49	1447	1604	13	1.32943
89012	83789	78	37131	34287	77	50718	46581	78	521	386	0	2538	2541	26	-336	109	0	1.32943
66377	67046	75	31578	31786	74	28755	28268	74	273	255	0	1397	1299	16	-418	54	0	1.33041
125188	115989	84	31051	28572	83	71577	66191	84	692	654	0	3627	3258	32	-40	845	0	1.33041
100758	101744	77	47743	47857	77	65464	64147	79	588	474	0	3539	3394	32	236	466	0	1.33236
65272	63116	85	18157	18381	51	28665	28493	75	452	282	0	1529	1458	14	-712	0	0	1.33236
299124	215249	136	114064	83609	118	168693	120833	122	1927	1366	20	9068	6646	52	810	612	0	1.33236
129257	112088	88	53032	45260	87	69155	59830	88	643	502	0	3622	3160	33	22	390	0	1.33333
170770	140422	94	60316	49350	89	78031	64480	91	848	834	0	4326	3199	39	177	630	0	1.33333
28605	30721	50	8166	8246	38	17335	17373	58	125	178	0	1074	1061	5	219	396	0	1.33528
98004	96499	80	31367	31020	77	55970	55199	80	592	463	0	3047	2648	28	320	504	0	1.33821
186107	148911	93	106415	86253	92	170611	129763	95	1688	1243	17	8913	6973	54	1395	1565	11	1.33821
107892	105548	89	39177	37601	78	62445	59573	80	534	548	0	3323	3077	30	136	359	0	1.33821
61349	63682	74	20253	20846	53	24136	24040	65	155	294	0	1270	1320	13	749	860	0	1.33918
156727	131849	107	51271	43628	89	79540	66987	91	913	730	0	4021	3255	34	91	270	0	1.33918
116868	113287	90	42700	40670	80	52858	50667	82	629	617	0	3093	2764	29	17	604	0	1.34016
175183	156152	98	56917	50667	90	91097	81373	91	1204	1149	10	5409	5039	38	946	1116	12	1.34113
43130	45092	69	15374	15708	49	19521	18957	54	25	223	0	1011	993	0	479	723	0	1.34113
28112	29623	58	10944	11348	43	15787	16002	49	150	158	0	801	803	0	130	419	0	1.34211
94384	92509	89	32234	31747	76	52460	51570	78	603	333	0	2765	2746	27	-168	317	0	1.34308
156082	134178	92	67578	58612	89	74818	63870	90	690	792	0	3827	3250	33	851	866	0	1.34405
130562	113026	94	52192	44576	88	67268	58995	87	840	714	0	3516	3063	33	352	515	0	1.34405
49540	51459	68	18726	19560	49	21787	23105	53	225	306	0	1054	1095	7	-246	71	0	1.34405
87448	86832	82	31471	31227	75	43458	43720	77	175	343	0	2257	2220	23	318	544	0	1.34503
155202	129321	100	54686	46144	89	85464	70019	92	787	635	0	4323	3589	36	-27	334	0	1.34503
191385	157027	99	66672	52323	91	93898	76504	92	725	585	0	4643	3951	37	380	831	0	1.346
62999	64231	78	29829	29727	73	25540	25225	68	113	202	0	1343	1366	16	-126	436	0	1.34698
34143	35254	72	7233	7326	38	16739	16964	48	-47	151	0	953	883	0	139	319	0	1.34698
128409	108948	91	52474	45107	85	63828	54012	86	910	611	0	3208	2876	33	244	413	0	1.34698
170676	153306	93	70569	64582	90	74196	67486	91	1069	867	0	4323	3707	35	-336	587	0	1.34795
52432	54641	67	7503	7304	38	24933	23947	73	142	218	0	1337	1289	12	18	823	0	1.34795
32916	38344	44	8184	9258	36	17823	18559	50	104	166	0	978	940	0	163	769	0	1.34795
44732	48485	63	10901	12037	40	24973	25692	62	160	228	0	1354	1306	13	374	602	0	1.34795
124292	115985	83	50108	45672	82	71051	62892	84	840	745	0	3782	3388	34	531	574	0	1.34795
206223	161899	99	96270	76930	95	110142	84575	96	1304	871	0	5662	4533	42	-312	384	0	1.34893
158779	140349	92	65980	57750	89	82000	71473	89	657	552	0	3687	3174	32	726	632	0	1.34893
98919	97200	81	23731	23742	62	58860	58312	78	731	740	0	3212	3207	29	948	1312	11	1.3499
127075	114465	88	53058	47111	86	70574	62609	86	650	669	0	3720	2949	34	451	433	0	1.3499
195939	155892	95	71381	57664	93	110327	88844	95	880	815	0	5971	4662	44	284	910	0	1.3499
228917	187333	109	90345	76043	94	152205	130258	97	1421	1183	16	7920	6866	47	805	918	0	1.3499
229053	160311	109	87883	63193	98	107674	74855	100	981	976	0	5495	3750	47	533	634	0	1.35088
200203	154314	106	71096	54518	99	91881	72228	100	784	521	0	4935	3722	40	1031	2001	13	1.35088
103638	102673	80	44341	43491	78	53305	51920	78	509	427	0	2989	2888	27	-79	369	0	1.35088
111505	109584	80	35461	34496	78	59312	59147	80	888	667	0	2974	2810	28	1495	1300	8	1.35478
152959	132295	88	54798	45231	87	77124	66099	89	867	486	0	4290	3719	38	-228	700	0	1.35478
162044	133607	95	79306	67958	90	75269	62799	90	804	539	0	3545	3035	34	209	235	0	1.35575
73502	72753	79	18980	19147	54	35412	35086	75	202	209	0	1861	1908	21	63	333	0	1.35673
45106	42999	76	21965	20627	68	22209	20941	64	194	162	0	1027	912	0	-11	230	0	1.35673
135453	122499	88	53277	46407	86	75751	65999	87	638	715	0	4105	3434	34	444	581	0	1.35965
220674	179345	99	72477	57284	96	103453	84548	98	1030	1003	2	5520	4302	43	322	597	0	1.36355
92849	94202	79	31970	31810	77	44710	43619	78	353	381	0	2474	2389	25	612	691	0	1.36355
294404	216712	113	121666	90762	109	191076	138109	112	1992	1462	24	10008	7272	55	1304	1113	12	1.36452
221428	171271	95	103426	79768	95	119175	89602	96	1263	1031	5	6405	4651	47	1649	972	0	1.36452
119359	116052	83	44973	43413	79	52475	50828	79	781	616	0	3120	3110	28	615	826	0	1.36452
116399	116504	80	44980	43784	78	61008	59788	80	604	589	0	3456	3189	31	823	667	0	1.36452
204701	161618	99	73746	59617	96	126246	102929	98	931	772	0	6454	5241	44	403	400	0	1.3655
129974	113358	97	34452	30052	86	62289	54386	86	987	598	0	3268	3004	31	4	597	0	1.3655
136073	118175	91	47638	40896	87	68190	58587	88	613	653	0	3557	3179	33	610	662	0	1.36647
177009	138882	100	77318	60541	95	96374	76234	94	1046	780	0	5490	4031	44	145	633	0	1.36647
25421	26248	57	11968	12097	45	14899	15136	47	170	257	0	769	713	0	-194	327	0	1.36842
30860	30778	61	9940	10172	41	15467	15316	48	209	191	0	800	900	0	-460	130	0	1.3694
137506	122916	89	47237	41599	84	74807	67917	86	828	531	0	4000	3651	32	499	569	0	1.3694
[truncated: 11,023 more rows]
