# Supplementary material for: Phenotypic heterogeneity follows a growth-viability tradeoff in response to amino acid identity
Source: Nat Commun. 2024 Aug 2;15:6515. doi: 10.1038/s41467-024-50602-8 (PMC11297284; doi:10.1038/s41467-024-50602-8)
Supplement: Supplementary file 6 — Source Data [file 41467_2024_50602_MOESM6_ESM.zip › source_data/fig2ab/220707_1640_YPD.csv]

FSC-A	FSC-H	FSC-W	SSC-A	SSC-H	SSC-W	BL1-A	BL1-H	BL1-W	VL1-A	VL1-H	VL1-W	VL2-A	VL2-H	VL2-W	YL2-A	YL2-H	YL2-W	Time
215339	166975	91	58068	44256	89	198877	154094	93	2160	1369	21	11761	9224	51	1238	821	0	0.0162597
163126	138567	84	55882	46774	82	139537	116364	85	1331	1146	9	7766	6277	43	87	265	0	0.0721522
259348	193396	97	68845	50712	91	218081	163401	95	2007	1244	21	12446	8769	53	1273	1194	9	0.158532
237566	183595	92	61731	47079	90	192246	142395	94	1741	1655	24	11007	8120	51	1666	1583	18	0.196132
253272	195468	99	66005	52082	93	227977	174340	98	2718	1588	19	12631	9175	53	877	1076	5	0.204262
153485	123989	96	45249	37749	82	129925	106135	85	1297	1332	12	7790	6059	43	374	429	0	0.244911
154958	129355	85	40850	33439	81	131167	107648	85	1430	811	0	7397	5983	39	-244	346	0	0.270317
155833	134043	81	55071	47661	80	151116	127422	83	1826	1327	15	8457	6976	42	260	446	0	0.305885
162136	132349	90	44915	36705	82	149026	120086	86	2052	1447	18	8544	6589	46	-606	224	0	0.345518
237973	179473	95	142447	123100	92	358612	293055	94	3512	2826	29	20303	16669	67	637	751	0	0.360761
195668	154786	89	61410	47985	88	169500	131092	92	1766	1308	13	9551	7407	45	564	877	0	0.36381
359045	238605	123	160765	117599	121	431207	272254	124	3839	2560	39	23901	14652	79	4088	2769	40	0.366859
178929	138459	87	52456	40360	84	162569	124287	87	2014	1195	14	8978	6657	47	748	1333	10	0.428849
248915	196069	95	92655	71647	90	359472	276774	95	3654	2487	30	21143	16255	66	836	1116	7	0.4634
192604	162419	88	105607	93599	86	290235	245542	90	2954	2080	27	16414	13748	59	1998	2882	20	0.496936
121738	103238	86	38044	32333	78	97917	82869	82	1342	917	0	5539	4481	37	236	421	0	0.531488
193253	151461	97	58903	46573	87	165093	128494	91	1717	1465	20	8798	7101	45	1081	853	0	0.548764
190941	152952	90	68684	57096	87	202117	166300	91	1546	1613	17	11512	9337	52	1345	1257	10	0.559942
302818	229886	109	146508	122565	101	416279	328232	105	5180	3584	44	23113	18237	83	1619	870	0	0.570104
211354	175309	90	80690	68273	88	227050	191730	91	1980	2144	21	12433	10362	47	848	900	0	0.589413
265926	197709	114	65353	50221	94	219260	164090	98	2235	1660	21	13026	9591	56	1489	989	0	0.609737
141633	119851	81	40043	33076	80	123888	102716	84	1203	1069	7	7375	5869	40	-467	676	0	0.61177
242244	189250	96	86376	69199	93	275175	218310	97	3479	2206	27	14440	11519	56	499	958	0	0.612786
72927	71018	76	18613	18345	47	65124	63943	73	53	540	0	3388	3390	27	-209	687	0	0.632094
202272	156405	100	62233	49297	91	163887	125853	94	2158	1292	21	9528	7327	45	1266	825	0	0.666646
230247	174218	111	55186	40836	95	179876	136419	99	1814	1424	20	10345	7887	48	-232	730	0	0.685954
145763	120097	86	42302	34882	81	117595	94362	84	945	796	0	6457	5371	40	-91	686	0	0.692052
101204	94225	80	34606	32331	74	100063	93812	77	1046	1008	2	5525	5287	33	677	642	0	0.6951
201405	163937	87	67261	55201	85	184120	147755	88	2376	1837	30	10379	8349	49	1377	941	0	0.738798
163374	135781	101	46377	38159	81	124897	102572	84	1473	1045	5	7318	6190	39	122	426	0	0.77335
222051	173120	91	80393	64701	88	191819	144920	90	1736	1294	13	10857	8050	51	1096	1214	9	0.782496
117730	98632	84	39032	32990	78	93113	77380	81	1006	921	0	5198	4407	35	-174	613	0	0.792658
149381	123910	89	45851	38901	80	124005	102468	84	1450	942	0	7070	5938	40	242	504	0	0.826194
79753	77910	87	24566	23991	56	72358	68804	74	627	662	0	3702	3843	28	-48	273	0	0.838389
227876	173538	93	85058	65926	90	207552	157531	94	1749	1447	23	11314	8523	51	863	529	0	0.868876
98024	91520	78	28677	26546	71	96842	89190	78	533	831	0	5397	4954	35	-418	523	0	0.877005
103812	94179	78	32243	29095	76	96718	87336	80	1024	688	0	5285	4747	35	371	590	0	0.880054
68057	67594	71	19138	19022	46	66045	63296	72	495	349	0	4094	3751	31	-235	611	0	0.885135
187137	162661	86	73078	65523	84	268369	237946	88	2631	2073	27	15232	13306	59	1026	1526	10	0.885135
305227	218323	112	97982	71355	111	273655	195457	114	3126	2054	25	15313	10567	56	976	772	0	0.890216
196896	154284	91	61516	49554	86	172963	136793	90	1564	1178	10	10065	7775	46	174	776	0	0.890216
255020	193567	113	100690	80512	94	274770	210930	97	2904	2149	26	15435	11954	56	780	790	0	0.892249
177724	138672	92	58861	46711	85	155565	121243	87	1961	1335	15	9011	6613	46	436	564	0	0.900379
266558	215109	98	92004	76598	95	327344	271268	100	3245	2564	27	18749	15559	64	894	1413	11	0.902411
69815	70177	72	17288	17408	43	66518	64720	72	228	503	0	3836	3705	29	-3	568	0	0.902411
160679	132861	82	43745	35325	81	133562	109403	85	966	860	0	7665	5930	42	499	591	0	0.933914
158710	135956	86	59865	51897	81	177335	152196	84	2163	1539	19	9957	8427	47	-51	391	0	0.960336
88374	85497	78	26691	25345	69	80079	76927	74	589	956	0	4473	4464	30	838	886	0	0.968466
160109	134520	86	57546	49738	83	117344	97743	86	1865	1159	9	7083	5792	42	491	564	0	0.978628
68488	68531	71	18844	18511	46	55607	54877	71	799	732	0	2989	3349	24	270	526	0	0.98371
219778	171066	90	73489	58969	88	181709	137880	93	1480	1597	16	10816	8324	46	1334	1305	20	0.984726
298660	209789	99	63117	48644	93	254958	175202	100	2933	2050	28	14172	9766	58	524	803	0	0.985742
79363	79821	64	14364	14314	41	78419	76094	74	504	587	0	4586	4469	31	80	937	0	0.998953
143418	122456	83	42358	36176	79	113653	93794	83	1684	1398	12	7053	5654	39	-57	785	0	1.01623
242553	202308	101	74092	62459	100	267692	226419	104	3520	2770	26	15214	12622	55	470	793	0	1.02233
254541	187165	97	74933	55990	96	212105	155032	100	2353	1738	26	11929	8616	51	1951	1562	12	1.0335
205100	160865	91	66984	53706	86	161112	122801	89	1134	1226	15	9201	6858	48	381	563	0	1.06501
182025	144781	87	64563	51528	86	163099	128692	88	1845	1127	15	9579	7002	47	559	1053	5	1.08635
460054	238184	203	181769	104204	192	529431	314667	198	5691	2629	43	29797	17629	113	1566	1159	6	1.10261
177991	145902	87	63929	53852	83	205628	170810	88	1636	1422	18	11027	8912	49	1162	1077	7	1.11175
135515	111134	82	44529	36850	81	107315	87963	85	995	817	0	5681	4570	38	690	899	0	1.12395
187994	152142	85	54300	44450	83	162865	126721	87	1919	1445	15	9186	7099	49	1655	1069	5	1.12497
185032	146418	99	56752	45970	83	160439	125909	88	1057	987	0	8995	7146	45	569	873	0	1.12598
249130	174828	96	76921	54991	93	200966	138036	96	1984	1764	24	11520	7548	56	758	605	0	1.13005
266872	188802	97	67603	46922	94	248012	172112	99	3128	1748	32	13738	9430	56	970	1223	8	1.13411
130357	109937	83	38229	32518	78	116571	99546	82	977	952	0	6411	5198	41	-310	572	0	1.13716
170560	135680	88	45911	36138	85	146028	114985	89	1141	1031	4	8380	6365	46	148	614	0	1.15037
97593	86280	79	27469	23954	68	88969	78197	79	883	518	0	5015	4392	34	305	694	0	1.15647
215107	168732	95	62599	48846	86	192801	147617	90	1269	1179	8	10761	8510	52	52	526	0	1.1707
235198	173958	95	62251	46405	92	200494	147140	95	1616	1117	9	11432	8540	53	615	707	0	1.17171
147025	130045	83	45958	40366	80	154525	136575	83	1586	1241	17	8910	8048	42	-41	605	0	1.17476
129998	110302	81	40695	34676	78	115547	96769	82	986	1140	9	6479	5391	40	193	749	0	1.17679
180679	152652	88	67986	58558	84	235022	197539	89	2185	1909	22	13703	11437	52	705	1262	7	1.18086
153565	122496	87	46034	36999	83	125824	100980	86	1103	789	0	6641	5346	40	-130	485	0	1.18391
69328	67778	72	18694	18593	45	62715	61847	72	96	602	0	3642	3323	28	530	843	0	1.18797
132254	111715	82	35906	29885	80	109419	88631	84	1018	924	0	6544	5236	40	-127	570	0	1.19
155080	122325	101	44574	36115	84	133818	104769	87	1734	1055	7	7743	5801	44	220	345	0	1.19509
188079	149898	95	64319	53267	84	165695	131601	88	1712	1251	18	9380	7375	45	-643	201	0	1.2022
382676	276998	145	112109	80921	130	479357	354109	134	5008	3126	33	27188	20839	70	2076	1328	11	1.21439
188530	150316	88	54670	45006	85	163398	129325	89	2102	1324	20	9640	7253	48	1493	1476	10	1.21744
176479	138031	87	47927	37765	83	158664	122925	88	1496	1148	10	8877	6567	45	0	520	0	1.21947
115007	97881	85	16997	14562	47	3067	2323	29	7837	6469	39	1957	1599	19	451	855	0	1.24082
323621	237775	108	101309	75241	104	334050	245490	109	3168	2451	27	18522	13807	61	1967	1078	8	1.24285
78831	81017	70	27307	26791	56	71441	70155	72	680	667	0	4079	4186	29	475	898	0	1.24285
247317	186633	96	68119	52762	92	229231	170296	97	2848	1601	33	12920	9514	52	695	915	0	1.25098
83166	79552	77	25404	24415	64	69965	66411	73	475	476	0	3691	3536	29	722	834	0	1.25911
211260	167991	89	60006	48401	87	184767	147370	91	1687	1283	16	10891	8060	51	424	654	0	1.2652
362447	251098	133	135336	95501	127	418048	289764	131	4835	3078	39	23948	16840	69	766	1291	9	1.27537
220291	166839	99	69530	53082	89	193832	142688	92	1235	1019	3	11420	8506	51	1020	1265	12	1.27943
153637	124052	83	41104	33090	81	120328	95961	85	946	1086	6	6855	5404	41	783	555	0	1.2835
226586	180231	89	75706	61195	87	226824	180163	91	2832	1641	33	12484	10209	50	1510	835	0	1.28553
237217	175464	102	73647	56226	92	214958	156636	96	2342	1590	27	12182	8720	51	671	1092	5	1.30077
146239	129760	81	42189	34555	81	137321	118248	83	1086	1017	4	8133	6816	44	-125	736	0	1.30281
179389	157878	85	53996	46082	82	172787	150160	85	1809	1592	16	9678	8164	46	446	581	0	1.32719
78957	77774	83	14397	14132	41	71986	70416	72	181	533	0	4342	4116	30	-34	274	0	1.32821
76821	75035	72	20269	19624	47	66893	64015	72	229	650	0	3547	3591	28	320	1396	9	1.33126
246023	185854	94	76142	61696	91	210997	156318	96	2251	1557	20	12608	9321	52	1897	1808	17	1.33126
89773	84643	78	24115	22853	57	71286	67330	75	505	667	0	3663	3570	28	148	456	0	1.3526
150935	115968	87	49008	38696	83	115709	89189	86	1323	905	0	6701	5339	41	977	656	0	1.35362
328148	221038	109	150431	112847	108	378007	260153	110	5253	2758	48	21580	14512	89	861	995	0	1.35768
120234	103317	83	39020	33822	77	99051	84274	81	917	871	0	5657	4916	36	-583	598	0	1.36175
181335	149263	91	52720	43760	83	159750	131981	87	1724	1131	16	9089	7239	43	193	589	0	1.37394
225560	176526	91	61954	48450	89	184500	139575	93	1478	1462	14	11172	8426	50	581	1093	10	1.38614
178188	141954	88	52661	42386	84	155898	122020	87	1752	903	0	8757	6821	44	1354	1056	4	1.38715
171680	140034	85	53256	42975	85	147461	117292	88	1659	1127	16	8019	6048	43	927	848	0	1.3902
242315	197175	94	85972	72994	90	238069	191310	94	2722	1880	25	13022	10399	52	1356	716	0	1.39223
109008	105055	78	25892	25120	61	100593	95091	77	758	937	0	5742	5225	34	-682	625	0	1.40341
168735	136560	89	58137	47519	83	145991	116183	86	1126	1111	8	8234	6632	43	979	800	0	1.40443
152288	126707	85	43123	35566	80	131785	106702	84	1378	975	0	8256	6563	45	1948	1125	8	1.41154
187744	149777	94	45155	36037	85	153130	119513	87	2434	1466	22	9555	7357	46	945	1092	6	1.43492
212340	164881	88	59463	45716	87	185522	143158	91	2212	1167	19	10222	7623	49	896	980	0	1.43695
101994	98447	74	34209	33001	72	84184	80655	75	1037	768	0	4941	4731	33	1225	1246	8	1.43898
220069	172663	93	60234	46558	87	169420	128809	91	1529	1276	17	9801	7424	48	3063	1965	42	1.44508
386738	261003	127	186372	144170	126	578373	418137	130	6592	3698	45	31991	23685	89	3668	3499	23	1.44711
204639	164876	90	67341	55489	87	181782	141676	92	1666	1203	13	10771	8304	50	1686	1879	24	1.4593
86770	84331	76	27394	27042	70	72066	69155	73	721	582	0	4360	4195	29	-397	418	0	1.4654
232012	198962	87	105265	91082	87	255307	216059	89	2670	2451	23	14964	12885	52	1894	958	0	1.47556
178075	143852	91	52883	43158	84	182474	150371	88	1860	1284	14	10193	8507	45	-45	553	0	1.47658
155202	127786	86	46012	39425	80	121636	100194	84	1715	1228	10	7111	5623	42	711	1162	7	1.48268
177302	145399	97	62144	51206	84	149105	118774	87	1615	1336	11	8426	6705	44	1141	764	0	1.48369
190198	150981	90	57036	45432	85	149032	112515	88	2054	1118	12	8162	6174	43	142	579	0	1.50503
61066	61030	71	21251	21209	49	51343	50877	70	1176	800	0	3318	3079	27	42	267	0	1.50605
208093	163034	93	64848	50945	88	170756	132578	90	1556	1024	5	9094	7215	46	-68	606	0	1.51012
226904	178136	92	81266	65563	90	220171	170718	93	2368	1769	25	11887	8906	51	1516	1063	5	1.51113
175118	143031	86	52067	43079	83	143327	117884	87	972	909	0	7933	6748	43	420	505	0	1.51215
110894	102298	77	36417	33313	75	101201	92807	79	1270	993	0	5818	5445	35	-256	207	0	1.51215
162513	141985	83	53104	45062	82	150027	128668	86	1152	1553	15	8575	7440	43	1782	1709	19	1.52434
91217	89147	73	26351	25639	67	86221	83280	74	534	668	0	4520	4459	31	465	851	0	1.52638
169984	137385	100	54389	45173	84	145388	117872	88	1867	1276	15	7888	6261	42	-325	385	0	1.52841
170578	151203	100	53507	48043	81	179085	159085	85	1634	1474	16	9924	8678	45	778	1353	9	1.53349
88577	85739	81	26547	25465	65	77140	73808	74	1213	928	0	4571	4472	30	1086	853	0	1.53451
94901	88889	79	25758	25034	61	78078	74467	75	1079	775	0	4357	4127	32	-234	424	0	1.53959
220180	177489	108	70922	58684	91	221806	180558	94	2299	1794	19	11774	9258	50	794	833	0	1.53959
159466	130120	85	36118	29352	80	131790	108790	85	1710	1165	14	7464	5871	42	-65	470	0	1.54365
106872	92711	80	34918	30113	78	87425	75298	82	1479	1093	13	5358	4424	35	171	312	0	1.54568
87878	87054	74	25372	24813	60	86000	83073	74	631	728	0	4455	4386	30	-122	346	0	1.54772
247330	174753	97	68623	47897	96	192388	133161	99	1972	1492	25	10864	7217	49	900	1002	1	1.55483
209901	157178	93	67414	52910	88	174478	130877	92	1499	1075	7	9995	7037	52	466	748	0	1.56296
157688	131786	87	50778	43039	83	128750	103983	86	1535	1092	7	7927	6005	46	231	367	0	1.56702
124882	104055	87	39641	33981	79	101293	83802	83	1294	1005	1	5688	5002	36	98	607	0	1.56702
140457	116440	85	43639	36940	81	124316	104439	84	1237	965	0	6677	5578	39	178	777	0	1.57312
122855	109308	79	37258	32924	78	105756	93831	82	1217	1032	4	6202	5436	37	292	805	0	1.57617
157088	127684	91	42942	35284	82	142758	114666	86	1540	1194	10	8189	6311	45	552	651	0	1.59243
255690	207118	93	103649	84129	91	290587	236254	95	3168	2413	31	16706	14186	54	1143	2015	14	1.61784
271288	193389	117	79626	57468	97	225510	157753	101	3099	2075	31	12982	9152	56	898	1250	7	1.63714
151723	140314	81	52780	47645	80	127827	115936	83	850	925	0	7407	6568	38	1158	1447	9	1.64731
252766	190116	98	90251	68532	93	246619	186013	96	2493	2381	26	13422	10274	54	55	390	0	1.65036
190222	153637	87	45197	35844	84	162783	130171	88	1187	951	0	9161	7271	44	67	462	0	1.6534
177047	138341	96	63171	50306	88	135771	104574	91	1489	1231	14	7360	5910	43	1	533	0	1.6717
120965	103567	87	35869	31366	79	100585	85963	82	1383	1245	12	5853	4972	36	609	955	0	1.67373
282170	210413	117	111527	87425	100	340577	264108	103	3160	2204	28	19144	15121	63	905	1219	6	1.67678
327183	252267	113	169588	137381	112	453235	359809	115	5295	4233	34	25645	19947	81	3415	2724	30	1.67678
167213	139208	86	43729	35944	83	130620	105538	87	1644	1049	7	7568	6044	41	1550	1176	6	1.7032
152067	123953	100	55911	47593	81	132348	109195	84	1279	1078	5	7548	6453	42	1031	944	0	1.7032
191173	149463	94	46373	35983	86	149734	114315	90	1858	890	0	8663	6958	42	1097	2351	13	1.70523
192466	157354	87	53787	44982	84	224090	183502	88	1992	1837	23	12441	10141	49	1640	1073	5	1.71539
74130	75002	70	24281	24024	54	64537	63533	72	731	744	0	3292	3181	27	-59	387	0	1.71641
101247	85320	82	33784	29551	77	86415	74716	79	1229	992	0	5345	4448	35	991	775	0	1.73369
309560	212333	119	83673	56741	99	265703	181432	104	2840	1908	27	14998	9891	55	920	587	0	1.73673
280954	232546	91	94538	79291	92	336384	275085	96	3564	2609	31	19465	15882	63	2173	2600	24	1.73877
150762	125985	85	35764	29205	82	131947	110195	86	1967	1091	8	7521	6293	41	550	789	0	1.74995
206805	171993	87	55562	47026	84	187942	158479	88	1626	1673	23	10380	8457	47	1242	1400	13	1.76519
223078	174968	91	49637	38247	87	197799	152591	91	2503	1715	23	11992	9273	52	906	674	0	1.7723
121081	103644	82	36740	31549	78	113558	95803	82	1084	1213	9	6364	5447	39	676	1678	12	1.78856
225871	169766	92	59623	44229	88	194677	144250	92	2575	1838	22	11135	8205	53	412	860	0	1.80381
197836	164492	86	49860	40935	84	171013	138643	87	921	1320	15	9579	7698	47	837	959	0	1.82413
157911	128051	84	51184	41078	82	126365	99693	85	1190	1007	3	7490	5314	45	2068	1948	16	1.82921
137057	116977	87	33463	28513	78	116969	98931	83	923	735	0	6187	5395	39	-310	175	0	1.83023
238612	192005	94	83185	68270	89	221730	178033	93	2870	1729	25	12544	9555	55	645	842	0	1.83023
175639	136532	86	52825	41549	84	153312	116958	87	1641	1197	12	8775	6876	45	855	1013	2	1.84039
215675	161132	98	57199	43590	88	182278	137286	93	1911	1736	19	10100	7927	47	933	1070	6	1.87596
153457	128653	88	50288	42670	82	125647	104380	85	1773	991	0	7252	5907	42	187	820	0	1.89019
193017	157838	95	69394	58163	84	210010	173774	89	1277	1666	14	11319	9566	52	1193	894	0	1.90035
153161	123160	90	46874	37647	81	125711	98442	83	542	871	0	7452	5654	45	461	469	0	1.90848
211527	173799	89	60685	49668	86	212452	173925	90	1058	1431	17	12065	10072	52	-223	641	0	1.90848
223277	181921	93	58833	48553	86	204505	162770	91	1874	1551	16	11449	8863	52	905	650	0	1.91153
189476	154463	88	51133	41813	85	164237	129744	89	1321	1084	17	8908	6872	45	261	661	0	1.91153
64011	63948	70	15170	15020	42	64804	62565	72	524	543	0	3662	3279	29	165	820	0	1.91661
106168	93942	80	38888	34534	76	93532	82377	79	1214	807	0	4944	4083	36	27	441	0	1.91864
88293	84064	76	25130	24259	59	80257	76882	74	1314	1061	7	4603	4453	31	217	561	0	1.92575
95820	88325	77	26460	24299	64	87196	81178	78	859	662	0	5439	4784	36	465	647	0	1.93083
164239	130148	92	50438	41062	84	137141	108209	88	1648	1305	14	7497	6170	41	54	578	0	1.93998
151455	125767	87	51228	43458	81	128321	106361	85	1055	861	0	7459	5581	45	1200	951	0	1.94709
26983	28340	47	10473	10614	37	2900	3048	22	2000	1860	18	716	751	0	1048	1019	8	1.95116
226331	168408	97	93839	75170	94	313029	255884	97	2551	2349	25	18625	15275	62	2116	1758	18	1.96844
91565	85901	76	29471	28190	72	75713	71756	76	500	624	0	4454	3825	30	1106	893	0	1.98368
68797	65619	74	15920	15771	42	61135	59447	73	576	760	0	3236	3421	25	61	510	0	1.99892
126622	102556	82	38815	31880	80	114974	93411	83	1354	1496	15	6784	5410	41	701	588	0	2.004
121145	101902	91	38230	32620	79	103727	86985	82	1722	1047	9	5885	4901	36	872	804	0	2.0101
82044	79422	74	15654	15506	43	76101	73395	75	468	623	0	3741	3785	29	-157	582	0	2.03449
84695	81083	76	27578	26686	71	77393	73922	75	539	387	0	4373	3969	31	162	557	0	2.03449
141660	120782	82	29426	23990	72	115435	97525	83	1277	930	0	6505	5430	39	377	719	0	2.05583
263400	216493	101	157015	135172	95	398003	336914	99	4481	3349	37	22426	18671	72	2140	1878	16	2.06091
82456	79781	73	25955	25487	61	75562	73052	74	1628	1255	11	4203	3850	32	807	1329	7	2.06294
112893	107462	79	24600	23015	58	89687	83885	78	1109	998	0	5570	5155	33	1413	1254	9	2.07006
280870	211732	106	134256	109779	102	342036	271237	105	3416	2448	30	18826	15193	65	1286	1189	9	2.08632
197807	162394	89	65463	54205	84	198059	161878	88	2068	1640	17	10913	8572	49	798	778	0	2.08733
147052	122819	88	51175	42613	80	130524	105165	84	1123	1073	8	7119	5643	41	395	761	0	2.09242
209130	170823	86	80229	65242	86	267780	217614	91	2839	1606	28	14416	11611	53	1550	1956	13	2.10054
140950	128459	81	41259	36956	78	120094	108640	82	1087	767	0	7169	6184	41	134	443	0	2.11376
92356	90042	73	27457	26852	61	86252	82399	74	405	1002	2	5190	5192	31	-396	270	0	2.1168
180977	143268	103	49458	39490	84	156161	119572	87	1361	1280	12	8452	6727	45	680	960	0	2.12798
175286	150998	86	70630	60425	84	192071	160883	87	2404	2198	22	10967	9430	46	304	523	0	2.13408
191929	154706	89	48289	40118	85	168939	137314	89	1999	1295	16	9431	7859	44	569	791	0	2.13916
224767	173636	100	76331	60066	89	189823	144886	92	2799	1669	24	10863	8181	51	1313	1577	14	2.15745
157454	133212	92	47152	40057	81	126433	107185	85	2326	1480	12	7749	6676	40	796	779	0	2.1605
411115	263370	121	147018	95813	120	351060	226255	123	3700	2726	35	19654	12606	66	1801	1691	16	2.16762
243630	194017	91	67014	51430	89	239198	189433	108	3214	2033	28	14026	11019	55	2609	1343	19	2.16762
176714	143120	88	40184	32221	81	159179	129197	86	830	1213	11	9062	7437	46	1722	1412	17	2.17066
185633	153890	86	65064	54925	84	210787	173505	88	2412	2069	22	12070	9781	51	1356	1761	13	2.17778
125718	106319	80	37949	32405	77	107430	89954	81	1002	905	0	6192	4951	37	-887	393	0	2.17778
204817	165667	107	59407	48860	88	183793	150538	92	2112	1282	11	10281	8272	46	1108	1320	12	2.17981
77678	76415	74	28583	27733	68	68183	65303	73	465	481	0	4080	3853	31	-309	375	0	2.18489
272098	211820	99	86747	68663	97	288811	226095	102	3266	2225	29	16115	12519	55	1771	1868	14	2.18489
166843	130872	86	44442	34905	83	134112	104621	87	2445	1330	12	7444	5699	44	-203	431	0	2.18489
121362	112420	79	30006	28399	70	96611	88293	78	1097	997	0	5676	5084	36	435	566	0	2.20827
158851	131122	87	43497	35697	83	141970	115123	87	1477	1386	16	7457	6330	39	-54	427	0	2.2103
381291	270109	128	137642	100634	126	464765	343559	130	4195	3523	35	26097	19545	76	929	834	0	2.2103
92440	89174	74	25456	24699	53	74761	71368	75	576	666	0	3736	3928	29	-125	442	0	2.22961
180824	153555	87	59778	49934	82	171288	142364	85	1803	1409	20	9734	8160	46	511	661	0	2.22961
157457	128368	85	46832	38036	82	128012	101302	85	1957	1443	13	7304	5659	42	-49	598	0	2.22961
112829	99688	89	37449	33125	77	95518	83668	80	1163	1363	10	5150	4629	33	-413	385	0	2.23672
211358	166916	101	69548	56096	88	173284	133600	91	1953	1364	15	9827	7476	47	104	857	0	2.23672
129121	111451	81	36479	31104	78	108306	90759	81	2043	1145	9	6278	5162	38	873	1859	14	2.24078
136884	114490	85	41532	34437	80	125287	102015	82	1385	999	0	7154	5871	43	706	744	0	2.24587
159503	131994	87	55199	46040	81	130203	105006	84	1589	980	0	7159	5504	40	11	547	0	2.26213
113361	99193	84	30096	25687	73	99692	87207	80	1190	1040	4	5613	5069	35	425	793	0	2.26619
137193	115579	82	42117	35235	79	117649	94398	84	1034	851	0	6754	5477	40	-170	804	0	2.27432
292152	210635	103	85126	63059	99	279742	200376	103	3111	2164	32	15736	11329	55	1210	1288	10	2.27432
184961	151059	87	62180	51016	84	158400	125962	87	1370	1173	9	9007	7317	43	2268	1128	5	2.27635
97329	86101	91	27615	24055	72	84489	75593	78	572	1050	6	4280	4123	32	1072	1406	9	2.27737
141163	116421	85	40327	33936	80	116676	94679	84	1706	1070	7	6802	5264	44	-105	555	0	2.29566
167419	133085	85	43850	34418	83	143455	113767	87	895	1265	10	7853	6155	42	824	955	0	2.29668
121623	110012	87	37722	33694	76	106163	96326	80	1362	820	0	6303	5767	35	105	491	0	2.30176
238635	189072	93	87477	72672	91	286277	234426	96	2636	2088	22	15454	12465	58	157	853	0	2.30887
472264	231244	202	193489	107944	197	546337	308044	204	5702	2824	49	32074	18309	127	2663	1403	15	2.32716
107434	103410	78	43797	42356	74	101582	97667	76	1199	984	0	5297	5365	33	1814	811	0	2.33529
172402	139058	93	43792	35846	84	143687	116603	88	2380	1160	12	8407	6519	45	-113	460	0	2.33529
166478	129698	101	58157	46924	84	198746	159590	89	2528	2055	23	11737	9274	51	-599	317	0	2.34241
107650	99894	79	37442	33798	76	102026	93371	80	1292	853	0	6284	5497	35	-405	493	0	2.34444
153754	137961	87	43941	39165	80	124835	111347	84	2209	1109	12	6957	6531	37	-221	935	0	2.34647
118870	106330	81	35879	31312	76	94274	83617	80	1100	1262	9	5785	5130	35	412	805	0	2.3485
260799	188222	101	60261	43514	96	224427	164307	101	2738	1687	32	12893	9176	57	539	939	0	2.35562
214895	156922	97	60753	46012	90	176630	127909	95	2242	1689	27	10001	6781	51	447	806	0	2.3607
85950	82216	80	30008	29454	71	74949	73688	74	836	475	0	3972	3990	28	-172	395	0	2.36578
144701	117948	86	47826	40791	81	108736	89531	83	1970	1205	16	6408	5213	38	906	1256	8	2.36985
68235	65601	76	18104	17754	44	55442	54396	72	-71	519	0	2960	3223	24	277	584	0	2.37086
193598	155665	90	47820	38463	85	169448	133256	89	1072	782	0	9612	7200	48	1860	1133	12	2.37391
145828	119107	86	33410	27589	80	114671	94178	84	1025	894	0	6962	5607	39	482	794	0	2.37798
273352	202037	100	83097	61458	97	252014	182370	99	2769	2032	25	14247	10319	59	110	581	0	2.38814
303714	201573	120	134997	102946	114	313515	222236	117	3575	2411	28	17590	12241	63	928	1145	6	2.39017
99487	95612	76	34748	32742	74	92587	86372	77	1188	655	0	4918	4713	32	343	429	0	2.39728
112310	105764	81	35233	33315	75	107642	102266	77	871	894	0	6610	6019	35	659	1242	6	2.4044
155724	143806	81	50440	46253	78	151815	139638	82	1522	1578	17	8862	8104	41	362	528	0	2.41253
221037	176116	99	79034	65499	90	181847	141793	93	1394	1622	19	10134	7847	46	1202	800	0	2.41964
80392	78892	72	17648	17097	45	68938	66531	72	1072	670	0	4176	4036	29	51	442	0	2.42167
195022	153024	103	60458	49469	88	163517	126185	91	1231	953	0	9697	7559	47	-46	688	0	2.42167
103758	97685	77	29278	27081	74	99337	90652	78	833	639	0	5315	5251	34	1226	843	0	2.43488
212934	165023	104	48975	37750	87	192754	148075	91	1231	1254	15	11391	8462	49	864	850	0	2.43793
203892	171338	88	99887	88129	84	191282	161278	88	1504	1176	17	10685	8873	47	635	627	0	2.43997
153826	140366	82	43538	39822	78	135529	122774	82	1232	1020	3	7675	6749	42	1563	766	0	2.45419
139146	119918	80	44740	37424	79	134272	108515	83	1136	1096	6	6901	5976	39	605	860	0	2.45419
142389	117216	87	43129	35714	80	120356	100661	83	1385	1030	3	6888	5912	39	138	813	0	2.46029
123207	106830	85	42234	36518	78	111891	97647	81	1134	1156	8	6963	5802	40	1086	773	0	2.46537
100566	91328	82	32547	29757	75	90904	83881	78	607	762	0	4998	4673	33	397	746	0	2.4796
294446	202365	113	82537	58147	99	260536	178834	103	2849	1982	30	14541	9899	57	-502	327	0	2.49891
180472	148558	88	44716	35885	83	149492	121695	87	1996	1420	17	8629	7164	50	215	773	0	2.51313
214545	167627	105	93648	78983	91	281360	228876	94	3104	1962	27	15865	12641	58	306	867	0	2.51517
263057	183383	98	80075	56689	94	228036	158522	97	2515	1494	25	13385	9121	56	544	1191	6	2.51618
107793	101491	75	33674	31661	73	93385	85776	76	758	691	0	5688	5001	35	829	600	0	2.5172
70774	71001	69	23623	23043	55	59786	57177	73	513	477	0	2948	2962	26	52	390	0	2.54464
182737	143931	87	54620	43649	84	153860	120655	88	627	999	0	8791	6787	44	143	596	0	2.5487
143037	120232	90	43356	36642	82	122747	101503	85	317	980	0	6740	5328	42	1164	1194	6	2.55073
94112	88941	76	25454	23782	58	83818	78254	77	569	911	0	4688	4460	32	216	377	0	2.55175
62981	63339	65	13367	13385	39	58962	57807	72	1157	651	0	3441	3383	28	401	647	0	2.55785
123835	107140	80	39819	34219	78	109466	90823	82	208	595	0	6101	5003	39	1032	1083	7	2.56598
167484	136565	90	53369	44155	85	140469	114904	89	1467	895	0	8486	6834	43	585	585	0	2.56903
308967	226933	101	184435	128448	102	430299	303607	105	5820	3600	41	23511	16793	72	1200	1398	12	2.57106
147931	120301	84	40134	32852	81	128948	104911	84	1118	862	0	6672	5386	40	-122	429	0	2.57309
102027	91904	77	32081	28647	75	83815	75478	79	101	333	0	4614	4126	32	260	609	0	2.57716
166763	136410	84	58321	47705	84	149900	120185	86	1532	1266	14	8277	6417	45	1589	1861	18	2.59342
111942	105770	83	37625	34773	74	91079	84067	77	24	460	0	5349	4904	33	826	959	0	2.59443
250641	189743	109	94923	73061	97	262735	197205	101	1823	1436	25	14687	11105	57	2108	1555	15	2.60053
240783	176021	100	69283	50818	93	200968	148079	96	1931	1412	31	11495	7863	51	366	384	0	2.60256
179541	145790	88	51027	41544	85	146868	120740	88	903	833	0	8705	7456	41	-5	464	0	2.61272
215412	165554	92	56175	43402	88	170886	130477	91	1816	1270	12	9811	7772	47	1072	1018	2	2.61984
93849	88057	91	30194	28370	74	79559	74673	77	431	699	0	4422	4337	30	-430	292	0	2.62187
253873	200226	108	107838	89068	95	270952	217474	98	2330	2260	19	14959	12235	56	3613	2375	31	2.64219
190102	145155	95	56615	43676	88	151571	116317	91	1845	1489	18	8770	6355	47	949	849	0	2.65134
271566	186303	98	81821	56333	96	248157	166685	100	2175	1577	24	14024	9495	61	1067	1500	13	2.65134
204336	160941	89	55420	43223	85	154369	120190	89	2174	1456	17	9057	6921	44	-527	662	0	2.65134
203480	162828	99	64940	52219	88	170742	136244	91	1642	1439	12	9649	7882	45	1726	850	0	2.65947
50518	50822	70	15354	15465	41	45781	45166	69	688	468	0	2634	2625	24	446	569	0	2.6676
150648	123583	87	47867	39309	81	126006	104245	84	1384	884	0	7151	5827	40	-616	442	0	2.67167
196386	155658	90	64819	51656	87	159269	124374	90	1656	1347	13	9358	7050	47	172	887	0	2.6737
201298	160553	94	75117	60556	87	210078	167369	91	2667	1874	30	12325	9928	52	734	1273	18	2.67471
166414	133365	90	59383	48391	84	143781	116328	87	1417	1475	13	7420	6151	43	160	1008	2	2.68183
66622	63289	71	19242	19410	46	61423	59901	72	679	882	0	3469	3470	27	433	666	0	2.69504
109354	95396	81	34385	30048	76	92050	80152	80	385	690	0	5178	4779	33	577	913	0	2.69605
233662	188891	97	82896	68614	91	283728	232708	95	2881	2364	27	16184	13324	57	1791	2132	19	2.70317
138221	114243	91	46285	38635	80	118835	97929	82	1555	971	0	7166	6006	42	333	586	0	2.70418
228126	176544	93	59758	44764	88	232404	183483	93	1693	1554	19	12512	9504	52	453	655	0	2.70723
153937	127015	87	52722	44986	81	136447	112789	84	1587	1052	6	7860	6464	42	305	673	0	2.72857
187752	144092	106	55054	42754	87	160234	125542	90	1746	1203	11	9062	6653	48	384	580	0	2.76211
159787	129092	94	46379	38074	82	133265	106560	86	2190	1141	16	7609	6244	42	795	704	0	2.77227
206025	160364	93	66473	52914	87	181290	140791	89	1960	1494	22	10575	7820	52	341	999	0	2.77329
125521	107044	81	38933	33391	78	109892	91646	81	1397	1359	17	5972	5129	38	682	901	0	2.77532
216757	178991	88	80521	66303	86	304709	260721	89	3359	2832	31	17414	14506	62	613	950	0	2.77735
170035	139013	87	56692	47535	83	151302	121890	87	1468	1110	14	8161	6432	45	990	1307	7	2.78752
251494	181787	99	66908	49105	93	203605	146323	97	2111	1555	26	11429	8290	51	1249	1270	8	2.79158
204788	155206	93	55868	42699	87	187442	141080	90	2150	1638	16	10396	7600	53	1477	1572	13	2.79768
180477	143067	87	54911	43599	84	143632	110746	88	1419	1144	11	7883	5771	44	209	755	0	2.79971
193951	157134	90	58075	46533	87	167809	133574	90	2839	1953	28	9965	8004	48	1782	2286	20	2.80581
161245	125778	89	46902	37143	83	140123	109072	86	2049	1494	16	7803	5874	45	648	645	0	2.81699
77629	76293	74	17385	17117	43	68790	67114	73	-282	428	0	4349	3844	31	478	863	0	2.818
177813	147294	89	104815	88796	86	308403	259781	89	3624	2678	29	17050	14938	58	1626	2388	16	2.81902
171825	135955	89	45980	37146	83	148166	115243	87	2470	1264	22	8759	6684	44	-53	383	0	2.82105
132797	110867	86	38778	32155	79	105063	87797	83	1520	1039	4	6560	5252	37	375	892	0	2.83223
85038	84199	78	23991	23693	52	75252	72826	73	1167	896	0	4264	4075	30	423	634	0	2.83731
116229	100162	79	37875	32636	76	97229	82425	80	1154	829	0	5790	5294	36	533	724	0	2.84239
169963	138098	98	45871	37219	82	133402	107485	86	1264	1288	8	7379	5669	42	-611	635	0	2.85255
199953	156972	90	54906	42571	86	172636	130966	90	2364	1385	13	10394	7830	51	681	1130	11	2.85764
193524	162959	88	69311	58876	85	169734	141314	88	2204	1469	20	9509	8113	42	-79	1187	7	2.85967
199891	161127	94	68053	55131	88	204424	167101	92	2008	1678	23	12010	9415	51	1196	1193	7	2.86983
277725	218106	98	78499	63181	95	313099	251797	100	3742	2821	34	17629	13595	61	822	858	0	2.86983
114475	100266	83	32226	28309	77	98516	88825	81	-156	550	0	5231	4942	35	-463	133	0	2.87085
91520	87830	76	24289	23385	57	77978	74098	74	901	790	0	4749	4661	31	-663	81	0	2.87288
191542	149033	98	57188	45935	84	163672	123128	88	1407	1285	10	9558	7294	49	-221	349	0	2.8739
266047	222527	94	98811	83598	91	334625	276196	96	3323	2722	24	19228	15758	65	1116	951	0	2.87999
319532	215846	123	87639	59145	118	278030	184125	123	2917	1679	25	16438	10368	65	1248	1026	3	2.88406
143102	121053	88	39113	32859	80	104247	87601	82	616	695	0	5676	4765	37	-366	413	0	2.89117
173864	138725	86	44132	34683	84	132408	102085	88	1155	1045	6	7291	5556	43	234	666	0	2.89117
212487	165247	91	70589	55749	87	193967	148448	90	2618	1287	17	11562	8402	50	1111	1330	9	2.89625
95338	91262	77	29627	28037	72	85972	81260	76	1315	777	0	5030	4630	32	-561	220	0	2.89828
164652	140310	83	56693	49393	82	221597	186509	87	2040	1570	17	13120	10859	56	1061	998	0	2.91251
185955	144748	87	49493	38666	85	169544	129206	90	1187	1064	10	9338	7026	47	-410	517	0	2.92369
146315	132088	98	49024	44221	79	110117	97938	81	880	1187	8	6993	6246	39	707	1446	12	2.93284
77020	75051	78	20275	19794	48	64784	63167	72	676	468	0	3606	3651	28	366	405	0	2.93588
287247	202458	108	92030	65088	106	253613	175342	109	2806	1443	25	13815	9011	53	749	1199	6	2.943
281890	215674	102	96029	73035	97	333051	263032	102	3739	2942	34	19192	15038	63	3624	2300	29	2.94706
270909	201473	103	77599	57522	96	238352	172992	99	2263	1726	23	13685	9826	57	-433	803	0	2.95214
127231	106184	82	41623	35159	80	78482	66110	82	533	438	0	4480	3584	33	16	511	0	2.96129
417709	273319	130	125073	84418	129	390045	253760	133	5204	2669	43	21876	14217	78	3594	3228	23	2.97247
254719	202021	103	85724	70382	93	277827	222025	98	2816	1937	26	15930	12748	58	164	942	0	2.97958
179254	137569	91	48164	37285	85	158120	121831	89	2202	1310	11	9020	6913	46	1300	1070	2	2.98975
165700	132632	88	50088	40631	82	138133	108949	87	838	1080	9	7851	6218	43	-611	253	0	2.99076
146509	124583	88	35081	29578	79	113001	93394	82	1245	532	0	6623	5489	39	679	679	0	3.00194
109023	97441	78	39664	34260	77	93495	78947	80	1045	1081	7	5142	4065	38	289	759	0	3.00499
240019	188179	93	64631	50511	87	221639	170134	91	3463	2586	30	13032	9962	59	1208	1170	11	3.00905
127167	105861	86	39765	34380	80	102331	86468	84	1109	710	0	6062	4514	39	826	1064	5	3.01312
180105	145275	87	44716	35474	83	151054	120738	87	2178	1849	19	8639	6988	45	223	835	0	3.01312
199285	162611	87	76791	63429	85	310382	252349	89	2605	2174	23	17145	13881	70	1017	1134	7	3.01312
100426	95824	76	28967	27191	69	89293	83626	76	1805	1098	9	4834	4859	30	62	457	0	3.02328
195141	163001	99	87972	74930	86	211628	176763	89	2139	1598	20	12106	9589	58	2138	1461	11	3.03446
131318	111584	81	37760	32379	78	118377	101120	82	1675	777	0	6753	5748	38	-563	569	0	3.04361
187028	150521	89	42409	34109	83	159620	125168	91	2652	1794	28	8697	6947	44	521	750	0	3.04361
233774	173241	95	71645	54023	91	208111	152270	95	1525	1197	22	11751	8620	52	857	1057	4	3.05377
224452	173911	92	65288	50462	89	195210	147571	92	1524	1433	19	11347	8146	52	1584	1109	9	3.05478
111417	101927	77	33876	30882	75	102848	92671	79	864	812	0	5671	4966	35	-1063	390	0	3.05682
153305	128818	84	44332	37016	81	132604	110378	84	2033	1006	3	8100	6745	43	1079	1167	17	3.05986
206131	170725	86	51327	42201	83	189414	155322	88	2072	1392	13	11078	8849	48	401	944	0	3.06088
241430	185608	98	90685	71805	94	237399	183460	98	3392	2149	33	13585	10505	55	1564	1939	16	3.06291
172404	135090	89	51820	41348	85	132432	103863	89	1001	1111	6	7875	5689	45	-693	237	0	3.06799
86968	83493	75	26727	25458	63	69325	66381	74	642	850	0	3975	3609	29	697	1527	11	3.07308
159566	139956	86	46645	41282	82	129170	114177	85	1370	1382	16	7006	6180	37	362	573	0	3.07612
120255	101491	81	32559	27372	79	111764	93253	82	1441	1388	11	6440	5612	39	-412	521	0	3.07816
105023	98827	76	31390	29412	74	88554	81386	77	1309	1005	2	4893	4844	31	1454	763	0	3.07917
304690	202365	116	108138	75969	111	358069	253605	116	4418	2720	41	20633	14426	68	3179	2241	23	3.08324
193590	151561	88	61134	48203	84	165048	128508	87	1659	1341	27	9335	7255	48	954	574	0	3.08324
197363	149123	93	59275	45673	90	165461	123317	93	1502	1254	18	9890	6988	50	496	723	0	3.08832
101804	97506	75	27403	25513	66	96212	89687	77	885	1150	7	5107	5041	32	319	715	0	3.08832
175586	143688	87	59790	50771	84	148007	119525	88	1727	1274	20	8547	6681	45	-237	753	0	3.08832
274674	204671	99	76767	56560	97	252316	185075	102	3264	2293	31	14730	10471	57	871	1256	9	3.09137
197880	159044	87	40832	31956	84	175167	136678	89	2040	1689	19	9719	7698	48	-648	250	0	3.09137
135933	118091	85	43566	38585	78	111712	96926	84	1240	1302	11	6475	5828	36	478	1214	7	3.09442
180552	141822	90	46713	37374	83	153270	119718	88	1650	1522	17	8349	6709	43	301	699	0	3.10051
301118	224409	106	97463	73093	105	310792	233379	108	3264	2693	29	17703	13367	60	1387	1435	20	3.10051
87541	82959	79	30229	28894	71	79815	76126	75	667	849	0	4023	4033	29	-301	367	0	3.10255
156264	127854	89	49468	39928	83	132145	107582	86	1463	956	0	7263	5303	42	611	1251	7	3.10966
141733	114615	84	47407	39261	81	129001	101233	85	1591	1162	14	7050	5534	44	401	576	0	3.12185
160346	126092	86	53131	41952	85	135081	104814	88	2014	1255	22	7679	5880	43	21	439	0	3.1249
136375	113143	83	44750	38033	80	111412	90468	84	1680	1116	7	6600	4793	40	145	555	0	3.14015
172754	138100	89	51475	42511	84	143427	114279	87	1358	1256	12	8815	6617	46	403	713	0	3.14421
161328	128925	87	45577	37337	83	141763	112687	87	1415	1017	4	7724	5914	44	427	921	0	3.14828
252170	202793	94	102877	86843	93	260408	205362	97	2175	1917	28	14767	11435	64	841	660	0	3.14828
281633	199180	108	84338	60562	100	229770	161368	105	2856	2281	26	13910	8951	57	-864	30	0	3.15336
69788	69255	66	22031	21913	48	59175	58155	72	217	487	0	3163	3209	25	-912	289	0	3.15336
172134	135157	97	49846	39483	85	149315	117442	89	1390	1040	5	8059	6365	42	201	509	0	3.15437
192217	156477	93	62402	51349	86	181173	146292	89	1527	1495	18	10370	8267	47	463	998	0	3.15641
206208	158472	94	53432	41254	87	162149	125458	91	1803	1932	17	9537	7241	47	1155	1683	9	3.16454
162580	145050	84	38093	33717	80	126647	112556	84	2118	1206	10	7101	6713	35	-246	617	0	3.17571
116191	105009	79	34423	30762	75	108181	97297	79	754	983	0	5574	5099	35	-433	376	0	3.17775
300348	222769	109	96871	78050	104	299384	220554	109	3718	2160	26	16806	12114	61	-143	511	0	3.17876
188643	147044	93	58892	46798	86	176520	136526	88	1418	1232	19	10105	7836	48	1555	2314	14	3.17978
95486	90302	77	28754	27465	74	86497	82176	76	1207	670	0	4400	4533	30	290	497	0	3.18181
166074	135799	89	50240	41668	84	142480	115885	86	1024	1042	4	8568	6266	45	-1300	398	0	3.18486
181004	144683	87	46369	37620	84	150900	118101	87	1491	916	0	8159	6628	41	1672	1006	2	3.18791
148043	121424	92	41516	34378	81	129847	106784	85	899	693	0	6200	5124	41	327	722	0	3.18791
135834	113250	83	35488	29609	80	119247	99659	83	902	888	0	6443	5311	39	-120	1009	1	3.19401
195396	156614	89	97099	85514	86	291782	251386	90	2064	2142	23	15949	13375	59	705	595	0	3.19401
133912	113952	86	41394	35664	78	109184	92212	82	900	1096	7	6010	4818	39	1867	1011	2	3.19502
366759	262505	118	249661	189043	116	627382	454095	121	7748	5072	58	35383	25665	106	2561	2081	27	3.2001
272950	191654	118	87749	63486	118	273416	185217	118	3563	2555	31	16101	10872	73	1377	858	0	3.2001
155479	127276	88	45535	37276	83	132411	105778	87	1223	1130	10	7442	6100	41	139	494	0	3.20112
147188	124016	83	48309	41487	81	132099	109446	85	1323	1223	10	7335	6333	42	1492	1423	15	3.21332
170411	152961	83	54620	47913	81	144331	127377	84	1743	1474	16	7681	7099	38	1974	1503	15	3.21636
230244	167536	95	64120	47650	92	192832	139780	96	1986	1608	28	11230	8331	54	1672	1340	17	3.21636
216308	165464	96	72675	57534	91	189571	145954	95	2637	1532	32	10599	8429	45	-623	385	0	3.22246
238576	181410	113	83786	64871	97	230214	172962	113	2891	2268	24	13599	10482	55	967	998	0	3.22246
315376	235032	116	151699	119933	110	328394	243543	112	3804	2905	27	18427	13280	69	1002	1471	11	3.22958
136065	116140	83	47434	40780	79	114198	96156	83	817	866	0	6640	5587	39	-9	352	0	3.23466
176893	141164	92	49419	39039	85	148308	116808	89	1535	1223	15	8265	6525	44	-328	419	0	3.23567
253317	180143	101	66576	48767	98	224973	158397	102	3317	1807	36	12624	9086	53	-301	402	0	3.23974
177177	142888	91	50471	41780	83	154854	122760	87	1899	1126	8	8518	6757	47	1028	792	0	3.24787
325565	230876	111	121975	86373	104	392658	281821	107	4820	3241	37	22161	15764	74	2316	1633	26	3.25803
90988	85158	77	27554	25825	71	85897	80256	76	1128	736	0	5156	5034	32	40	362	0	3.26921
228795	168237	95	68086	49794	91	195333	141712	94	2116	1851	26	12224	8754	55	1075	761	0	3.27226
241248	177171	92	72444	52744	91	199427	143704	93	2702	1772	29	11665	8037	53	1155	1183	6	3.27226
75478	74881	73	22842	22414	51	62627	60712	73	739	752	0	3511	3642	26	868	695	0	3.27835
139054	124135	80	46438	41563	78	121895	108601	81	1216	1245	14	7075	6150	38	661	781	0	3.27937
160749	133537	85	51331	43773	82	136685	111564	86	1862	1408	13	7472	6015	44	439	657	0	3.2936
198399	157068	92	65413	54169	84	212997	174548	88	1860	1998	22	11761	9607	55	163	1130	5	3.29766
171781	138280	95	45016	35859	83	136716	108815	87	1793	1348	14	8041	6385	43	1337	1190	5	3.30173
97977	93806	76	34418	31904	74	84019	78100	77	1576	806	0	4350	4020	31	393	736	0	3.30782
66309	65154	72	19307	19176	47	64486	63050	71	-403	335	0	3426	3403	26	484	750	0	3.30986
220217	167799	94	51125	40343	89	192603	146141	95	1849	1566	18	11701	8702	50	-762	499	0	3.31291
209735	163173	93	69080	54292	89	169951	129946	93	2735	1564	30	9668	7453	45	1624	1423	9	3.32307
207330	163982	100	53163	41628	87	182337	142023	93	2618	1418	31	10156	7910	49	792	1087	5	3.32917
110612	96406	80	29141	25145	76	101971	89063	80	1055	922	0	5909	4975	36	540	1312	9	3.33323
84058	80958	79	20771	20010	50	71018	68363	74	656	951	0	3975	3877	29	1236	888	0	3.3373
189431	154684	89	41498	33325	84	169028	135638	89	1327	1371	18	8932	7163	46	434	1082	5	3.34034
169603	134451	85	51277	40878	84	148088	117273	88	1696	1573	16	8429	6541	48	-257	471	0	3.34136
178282	140814	90	47955	39231	85	163118	127938	90	1777	1119	9	9066	7266	44	453	654	0	3.34136
184000	145459	94	48767	38887	85	154925	121723	88	1567	1243	11	9239	7009	47	172	672	0	3.35762
218716	164075	100	140096	106855	92	334716	252264	95	3308	2591	31	17972	13655	57	2116	1382	18	3.36168
292273	212845	100	69135	51194	94	248255	176749	99	2313	1977	22	14278	10377	56	1527	986	0	3.36372
329164	241936	115	130293	101427	113	335726	247504	116	4691	2679	35	19217	14542	65	1330	1957	12	3.36372
211951	169652	90	53027	43011	86	195501	155907	90	2168	2161	23	10419	8602	48	1597	1186	7	3.36778
210955	180827	93	87490	74942	85	290328	248687	88	2628	2894	24	16811	14566	55	1096	1009	1	3.37286
117935	103745	81	39906	35297	78	100798	89873	80	829	760	0	5680	4716	38	936	941	0	3.37693
124664	106320	82	41041	35266	80	108400	91048	83	833	992	0	5978	5156	38	-154	436	0	3.37693
197623	149522	91	56786	42476	87	168065	127598	90	1977	1321	13	9090	6926	46	973	885	0	3.38709
248357	193573	97	65014	51523	93	243986	189524	98	2439	1601	18	13538	10258	54	1794	2323	19	3.38811
302702	236411	113	112342	89972	109	433361	346771	114	4169	2365	33	24284	19383	68	1539	1698	18	3.38811
145035	121210	92	41018	34326	79	116540	95270	83	514	786	0	6252	5002	40	-974	395	0	3.38912
78029	76351	73	22999	22840	50	66601	63041	73	763	863	0	4398	4066	28	1495	1437	11	3.38912
70712	69534	74	20092	19692	49	61793	59903	73	685	793	0	3125	3364	24	297	1110	6	3.39624
216224	160210	95	72044	55417	91	170747	128184	94	2942	2558	28	9981	7500	50	76	597	0	3.39827
158528	129735	102	49784	41096	83	131466	108517	87	1507	1157	8	7072	5814	42	137	410	0	3.4003
197734	161925	88	65342	53965	85	182207	149428	88	1897	1926	18	9601	8053	44	-330	458	0	3.40132
175369	143117	90	46395	37075	84	130115	103675	88	2202	1059	5	7230	5478	41	255	441	0	3.40335
256232	210169	99	102769	86368	94	290675	238989	98	3100	2239	28	16492	13645	58	665	1547	10	3.40945
136129	122761	83	38036	34234	77	118839	107044	81	1461	1364	12	6349	5486	37	652	727	0	3.41046
163394	130594	87	50429	40143	82	143945	115065	86	2354	1416	21	8089	5934	43	7	646	0	3.41554
105570	102105	76	29406	27746	73	97113	92166	76	900	1051	4	5371	4682	34	-148	731	0	3.42876
293031	232263	97	146510	115345	97	377393	299194	100	3604	2747	38	21629	16091	72	-207	375	0	3.4318
225568	181777	89	75438	60313	88	199302	157202	91	2748	1987	24	11061	8569	51	1883	1016	3	3.44603
206492	158120	92	72315	56823	88	180541	139132	91	1667	1233	14	10363	8108	47	-359	310	0	3.44806
151823	125626	84	56488	48181	82	175002	147430	86	1560	1059	8	9958	8427	47	534	794	0	3.45416
210302	171538	89	95361	78527	87	158097	131330	91	1964	1755	16	8574	7121	42	-998	351	0	3.45823
213156	165843	95	56452	44522	88	173089	132589	92	2140	1568	24	9545	7103	45	749	989	0	3.46026
194003	155963	87	67524	55876	86	147742	115160	89	1219	1265	18	7601	6098	40	532	772	0	3.46026
205321	167807	102	93475	78409	85	205409	167009	88	2600	1493	25	11118	8632	52	2063	2393	22	3.47042
272994	209742	102	98505	76553	99	264027	203770	102	2670	2391	28	14870	11603	53	710	1109	5	3.47855
262285	183522	103	87253	61092	98	228097	152918	112	3769	1922	34	13436	8273	60	422	939	0	3.48668
82844	80511	79	24052	23585	60	75076	71904	75	877	798	0	4095	3900	29	-756	241	0	3.48871
254398	205770	103	83323	68664	90	312331	260288	94	3556	2582	29	17633	14745	58	277	664	0	3.49989
174138	146782	85	49659	41734	83	140512	115905	86	858	1125	7	8337	6554	41	508	930	0	3.50497
128530	110319	85	44817	38747	79	116638	97528	83	851	720	0	6982	5647	42	410	922	0	3.50497
124610	109177	90	38388	33689	78	111341	97446	82	1101	826	0	5523	4884	36	420	713	0	3.5192
169760	141325	90	40025	32659	82	146553	119208	87	358	934	0	8991	7082	49	566	1123	5	3.52936
177892	144637	87	58323	48259	84	147329	116500	89	1793	939	0	8769	6567	46	-364	524	0	3.53038
231277	177146	98	96242	75192	92	294456	231735	97	3452	2337	32	16652	13043	62	3495	2141	36	3.53241
176415	138748	92	59173	47035	86	138888	107619	89	1546	1350	20	7725	5909	43	-48	703	0	3.53648
136796	112238	92	40638	33741	82	115164	94627	84	1302	1031	5	6511	5473	39	129	381	0	3.54867
177240	143865	87	68527	58255	84	139266	111510	88	835	843	0	7615	6130	41	744	859	0	3.54969
160406	127219	86	46833	36844	84	136517	107955	86	2126	1196	10	8414	6135	46	261	908	0	3.54969
95244	94102	74	28136	26871	66	80412	76847	75	342	793	0	4255	4146	31	135	840	0	3.55985
216812	176390	89	48446	39475	84	221519	175866	89	2416	1692	29	12458	9309	51	-261	677	0	3.57001
61381	60042	70	24226	23874	59	52240	50310	71	535	779	0	2746	3007	24	-723	179	0	3.58627
164711	134816	90	40391	32295	81	132036	107413	84	1458	912	0	8071	6445	42	549	1066	1	3.5883
265892	192573	99	75412	55657	95	212176	151450	99	3788	2425	31	11653	8318	50	1006	1156	6	3.59338
73242	72206	73	24701	24760	54	54262	53587	71	876	562	0	2876	2893	25	-211	333	0	3.5944
173793	136143	89	56403	44633	85	156061	120753	88	1869	1249	20	9113	6895	49	1909	1162	10	3.60253
272764	199630	94	86813	63338	91	228800	162816	94	3148	2321	28	13100	9232	57	350	560	0	3.60253
44248	46506	64	5659	6084	31	389	656	0	2345	2330	20	292	526	0	1310	1295	9	3.60253
198123	166612	104	69795	59667	88	223527	187367	92	2725	1504	28	13159	10738	61	695	764	0	3.6066
164718	130314	87	50686	39937	83	123956	98652	85	1906	958	0	7011	5516	40	394	1220	8	3.61473
252718	207963	106	102565	87236	96	331741	279265	100	4596	2311	46	19174	16394	62	1242	981	0	3.61879
397311	270171	127	187491	135584	126	551371	394341	132	6552	4015	47	32375	22640	124	4801	2752	47	3.632
228159	174819	94	67251	52630	89	217653	165365	92	1728	1361	21	12410	9440	50	76	564	0	3.63403
100107	96124	78	32320	30103	74	86490	81252	76	681	820	0	5021	4233	34	-422	245	0	3.63505
173580	138743	88	46296	36594	85	154602	122351	89	2030	1518	15	8632	7046	45	-238	248	0	3.64216
92281	89967	76	30107	29262	72	80553	76519	75	1394	1020	3	4016	4114	28	120	450	0	3.64318
74848	71501	78	18432	18302	46	65401	63971	72	680	721	0	3594	3180	30	602	521	0	3.64521
232804	181676	92	85738	68827	90	215752	166911	94	2250	1706	19	11965	9207	53	-400	428	0	3.64623
226250	167124	95	63383	47670	90	190538	140788	95	2039	1196	17	11319	8060	49	1454	1057	4	3.65131
312165	228704	104	113984	85461	101	412847	317425	106	3087	2427	33	22765	17334	69	243	978	0	3.65233
78557	77019	72	27058	26548	67	66568	64984	73	235	467	0	3330	3488	29	1724	1301	16	3.65334
127871	107932	83	38120	32593	79	113959	96634	83	979	1191	10	6373	5500	39	852	871	0	3.65944
190263	149009	93	100481	87827	85	293425	239609	89	4031	2396	31	16658	13212	57	-678	709	0	3.66452
298438	214021	96	127274	91505	97	298335	219629	99	3938	2431	38	16914	11939	68	501	893	0	3.66452
238351	188557	92	72491	58196	87	237754	187137	92	2827	1798	23	13134	10193	51	-33	742	0	3.66452
215344	165668	96	64140	49776	88	173887	131814	91	1892	1408	25	9497	7072	45	660	610	0	3.66554
70408	70810	71	15855	15937	42	58832	57145	72	644	445	0	2715	2754	23	970	800	0	3.67468
217677	174984	91	89286	73267	87	188092	148320	89	2191	1333	17	10373	8503	48	2043	1813	22	3.69501
72704	71844	77	27028	26634	60	66448	65018	72	1188	726	0	3703	3454	27	214	509	0	3.69704
210847	158060	101	72679	57547	90	159019	117326	95	2368	1821	31	9330	6923	50	2294	1247	9	3.69806
185931	142832	88	49538	37879	85	161009	125018	88	1263	986	0	8788	6594	45	887	1210	6	3.69806
194097	155959	90	73009	60092	85	165082	130184	88	1441	1425	16	9170	7401	44	1549	980	0	3.70111
180484	146510	88	42695	35740	84	160404	130092	88	2367	1980	21	9587	7951	47	634	550	0	3.7072
223360	162757	91	57804	42746	87	195962	143042	91	1399	1461	15	11237	8016	51	1008	1247	6	3.7072
130503	111771	81	39249	33917	79	107154	90264	82	838	1249	11	6624	5236	39	-584	326	0	3.7072
133909	121300	85	38867	35518	78	112969	103744	82	1384	1281	10	5817	5444	35	6	646	0	3.71533
187317	154926	91	48968	39560	85	170791	142185	88	1742	1311	11	9759	7920	49	370	1146	5	3.71838
138813	113676	82	41728	34496	80	119502	96350	84	1443	1198	9	6214	4824	38	408	680	0	3.73261
105030	93256	89	32308	28075	76	91390	79446	79	1331	714	0	4904	4578	32	467	862	0	3.73464
208997	163615	93	72692	58677	89	169805	132589	93	2369	1293	20	9365	7714	45	696	662	0	3.74277
176782	142570	89	53098	44115	85	164719	131925	89	1941	949	0	9550	7291	49	-227	680	0	3.75497
88399	87486	74	41502	40115	74	97475	92206	75	978	814	0	5390	5599	31	-28	290	0	3.76208
242540	196154	108	81602	65342	108	243729	196662	108	2606	1970	27	13856	11075	53	571	1019	1	3.76208
189898	153953	87	53585	44334	85	160278	128695	90	2772	1479	30	9230	6960	50	982	1414	9	3.77529
184796	150502	92	60939	49478	85	172759	140860	88	1196	1331	12	9261	7794	44	838	864	0	3.7824
87889	86595	75	27188	26685	58	75517	72855	74	756	943	0	4008	3993	29	-95	326	0	3.7824
148640	119933	89	44197	36548	82	126340	101225	87	1314	1201	8	6946	5576	40	781	1356	12	3.78545
139904	114154	86	48751	40639	82	118441	93972	84	858	920	0	6599	5248	41	-350	280	0	3.78748
310548	234626	126	112804	90046	108	366929	286583	112	3628	2952	30	20546	16341	72	1263	932	0	3.79155
171375	133907	88	49579	39357	84	134738	103306	87	2090	1464	13	7698	6340	42	367	1475	10	3.79866
201483	159553	95	79166	66153	86	227206	191273	89	3633	1877	32	13001	10790	54	-627	618	0	3.80171
78411	76085	76	20808	20667	48	63948	62724	72	416	733	0	3872	3730	29	-445	492	0	3.80374
165616	136594	86	54191	45518	82	170390	142678	85	2354	1791	16	9458	7612	49	535	955	0	3.80374
154085	126612	85	48793	41039	82	136084	110918	85	1572	1356	12	7416	5879	42	500	814	0	3.80984
108379	103869	77	42463	40814	75	129586	122878	78	718	999	0	7009	6792	37	1110	1227	5	3.80984
216134	177512	88	67621	56944	86	248024	200753	91	3042	1602	32	13327	10652	49	838	1753	18	3.80984
120125	103836	80	36461	31532	77	105758	90248	81	1270	1012	3	6022	5162	37	-66	531	0	3.80984
473034	228233	227	193842	95233	208	562435	275171	215	7181	3331	47	32233	15604	133	4820	2264	51	3.81797
252760	186664	99	72225	54180	92	208634	154899	95	2406	1694	29	11802	8808	52	1030	1351	11	3.82102
115915	105483	80	43571	39576	76	93002	83599	78	760	599	0	5243	4770	34	143	521	0	3.82407
207052	166534	90	60301	48576	87	185894	149504	91	2099	1319	17	10831	8140	50	508	927	0	3.84033
75960	72223	83	25172	24398	59	59473	56565	74	482	979	0	3345	3057	28	652	475	0	3.85151
208119	163144	88	62980	48737	87	191023	146192	90	1736	1146	8	10754	8080	50	320	874	0	3.86269
143113	121538	82	44574	37235	80	120213	98966	83	1428	1226	11	7014	5710	47	140	780	0	3.8637
133278	121472	82	45020	40136	77	110333	97487	81	1575	1061	6	6009	5068	37	543	1068	4	3.86777
186700	147595	89	58792	46949	85	158048	124358	89	2299	1237	17	8772	6987	46	773	1859	12	3.87183
215631	167824	100	56035	43481	87	198262	153644	91	1565	1542	18	11150	8309	49	87	734	0	3.87488
186390	141989	89	70966	55471	87	301853	242763	90	3008	2196	27	17153	13460	64	1621	1086	12	3.87488
106237	101621	76	33178	30595	75	101726	93815	79	957	931	0	5796	5505	33	566	507	0	3.87691
169324	138359	87	45832	38266	82	144250	116597	86	1901	1172	12	8636	6898	42	1419	1219	14	3.87793
238331	184022	95	72084	56515	92	210664	164609	95	1990	1783	23	12334	9570	53	1652	829	0	3.88403
267621	187544	96	93625	65295	95	226712	156926	97	1901	1437	20	13037	9008	56	1213	968	0	3.88403
227359	187369	94	82459	69616	92	264117	223604	96	2554	2629	28	14343	12229	49	658	2135	11	3.89216
72334	71208	71	19719	19671	46	58292	56328	72	1204	848	0	3134	3360	25	-182	586	0	3.89216
168921	145250	85	53030	45802	81	146471	123765	85	2164	1533	15	7876	6454	39	841	662	0	3.91451
113540	101879	80	38906	34776	77	103837	92309	79	1072	992	0	6331	5198	37	-433	743	0	3.92163
177627	137978	93	58011	45240	85	155104	117585	88	825	844	0	9019	6561	48	-154	864	0	3.92366
170533	137611	87	46737	37837	83	146623	116100	89	1506	1426	11	8391	6761	45	128	421	0	3.92671
237590	171894	101	66706	49178	95	193596	135869	99	2173	1408	22	10484	7518	51	-271	686	0	3.92976
353237	239038	115	92835	60630	113	318254	212155	116	4167	2424	35	19267	12706	70	908	869	0	3.92976
147648	122915	88	46856	39882	80	132977	107952	83	2223	1540	18	7216	5872	42	1564	1654	10	3.94703
280404	211494	112	89780	69301	97	269534	203508	115	2650	1898	27	14799	11269	55	731	823	0	3.94703
178583	144349	94	54402	43943	83	165888	132488	86	1761	1517	15	9079	7154	46	1038	1130	6	3.94805
74051	69306	73	25171	23033	59	61223	56574	75	182	527	0	3176	3034	29	-594	237	0	3.95313
179835	155615	85	66081	56514	83	175960	147887	86	1477	1108	19	9406	8057	44	-622	405	0	3.95415
75548	72583	74	27816	27121	62	58300	57533	72	823	730	0	2888	3095	25	-638	400	0	3.96024
139513	114553	84	42191	34770	81	124023	100773	84	1041	1137	6	6295	5239	39	257	780	0	3.96126
102644	96567	74	30278	27486	73	102158	92896	78	966	762	0	6137	5265	42	-338	749	0	3.96736
243453	180938	101	72777	54485	95	184806	134422	98	1820	992	0	10813	7822	49	1164	1201	7	3.9765
225373	178436	89	75241	60278	87	222083	175404	90	2341	1269	33	12712	9625	55	1851	1422	21	3.97752
197594	151656	91	57966	45262	85	178772	135819	89	2063	1792	17	10324	7682	51	-1351	143	0	3.97752
152776	130058	83	50024	42511	81	131823	108282	84	861	970	0	7212	6148	40	-94	784	0	3.98057
167392	138574	83	36452	30060	81	153454	126946	84	1735	1345	14	8526	7153	42	1124	900	0	3.98158
121792	110629	87	29878	26629	77	100527	91748	80	1457	941	0	5457	5164	32	-719	254	0	3.9887
214553	175544	99	58310	48661	83	197752	160997	88	2095	1614	17	11439	8783	52	1740	2352	18	3.98971
179738	142401	89	54697	43848	86	153427	121509	90	1882	966	0	9182	7176	48	1242	685	0	4.00293
87110	84549	76	29337	27494	71	75517	71110	76	775	883	0	4520	4280	31	623	1047	5	4.01309
113349	99149	84	37615	32825	78	106429	92428	81	924	1064	15	6188	5335	40	1679	1192	7	4.01512
118021	104942	79	38755	33582	77	106851	93829	80	1094	869	0	5817	4781	36	373	368	0	4.03036
119017	99662	85	41553	35917	79	100844	83745	82	1567	1172	7	5841	4572	39	197	945	0	4.03138
67853	66761	72	16902	16743	43	58972	57573	71	970	663	0	2917	3044	25	373	1253	7	4.03443
166296	139221	90	39061	33444	80	135311	111678	86	1849	1300	12	7325	6038	38	733	625	0	4.04357
175204	141439	89	61978	50547	85	152651	120336	88	2660	1343	23	8080	6176	46	-172	562	0	4.04967
107361	102356	79	33227	32297	72	87636	84317	76	1597	1135	9	5015	4796	33	167	1142	7	4.05475
221012	183813	92	79700	67004	91	250834	205691	95	2467	2088	31	14437	12253	57	1662	1235	15	4.0578
104584	92711	82	33108	29130	76	94308	83376	79	814	901	0	5878	4806	35	-176	586	0	4.06187
233615	171344	89	72821	52635	89	184346	128228	92	2061	1159	15	11067	7460	55	573	1079	4	4.07305
172507	141870	85	44096	34946	84	147518	118534	102	2120	1177	14	8287	6964	42	1188	675	0	4.07305
242836	198495	92	95642	80381	89	277323	225734	92	2377	2288	26	16236	13116	57	489	1057	4	4.07508
255531	195401	97	68336	52584	92	222815	169214	96	3465	2030	23	13646	10553	54	491	695	0	4.07609
286963	223090	121	89739	68474	101	266733	210787	104	3471	2254	34	15111	12077	62	1866	1910	15	4.08321
312011	217881	124	134907	95770	110	446976	314386	114	4496	3736	36	25561	17633	86	1458	2296	15	4.08321
228816	189559	91	99139	84355	86	236073	194088	91	3057	1739	34	13050	10852	50	500	1051	3	4.08626
144430	119478	85	46869	39321	81	111946	92067	84	1270	808	0	6561	4954	42	2081	1037	3	4.09642
156140	127858	85	49514	40675	82	129320	103121	85	1834	1371	17	7502	5969	42	332	757	0	4.09743
321387	250356	110	127979	100084	109	504099	399877	114	5888	4203	50	28455	22606	93	1853	2112	19	4.10658
262983	200395	93	118754	94314	93	316980	251939	96	4072	2477	37	17635	14384	61	1967	1696	12	4.10658
290659	205608	104	87576	61869	101	229406	162645	105	3117	1760	38	13758	9376	59	771	756	0	4.11979
123767	112880	82	35087	31711	75	109588	99306	79	1226	969	0	5915	5696	34	918	1017	2	4.12284
159263	131124	84	45133	36830	82	135277	110241	86	1527	1042	4	7774	6013	43	-62	594	0	4.12995
230875	179649	110	64267	48299	110	201059	153222	110	2617	1620	26	11081	8261	47	1011	1137	6	4.12995
247075	184892	98	68473	52031	92	187986	140562	94	2298	1647	16	10077	7800	45	599	1896	15	4.12995
179437	147564	88	51229	41756	83	138219	110138	87	2713	1537	31	7934	6292	43	1020	1924	12	4.13199
185595	146809	97	55860	43304	87	156802	119286	105	2111	1487	17	8993	6825	46	1231	1152	8	4.13199
233874	175119	109	61903	46239	89	212833	158176	93	3396	1806	37	12277	8969	53	-95	667	0	4.133
155598	144377	80	66953	61062	80	120212	108066	82	1898	1526	15	7177	6447	42	694	833	0	4.15434
121488	108979	82	33980	29977	75	126136	111241	80	1119	1150	6	7294	6335	39	-27	607	0	4.15434
250530	186119	104	73845	55611	91	196443	141442	95	1845	1461	23	10885	7913	50	741	1253	8	4.15841
144347	114910	91	44378	35559	81	127124	100319	84	942	1070	6	6883	5287	44	914	913	0	4.15841
230228	175359	95	55419	43037	89	169064	126408	93	2128	1252	21	9048	6808	45	245	1062	5	4.16959
123661	105386	81	41377	35199	79	104028	87642	81	1346	989	0	6139	5053	39	1261	1108	4	4.16959
135609	112872	82	46386	39779	79	107889	89447	84	1231	842	0	6140	5155	38	-79	615	0	4.17162
268004	211642	111	86374	70873	97	311359	251852	101	3604	2949	31	17789	14092	62	-301	464	0	4.1767
112627	98548	81	29232	25467	73	92661	82682	81	1004	892	0	5055	4386	37	-182	702	0	4.17873
361762	244276	128	96348	62911	124	340637	235312	128	4573	2098	40	18540	12539	63	1528	1188	9	4.1828
105796	97912	83	32534	29907	74	88675	82913	77	681	721	0	5398	4731	36	166	866	0	4.19296
294891	226092	100	151891	119830	100	355043	276872	103	4915	2820	54	19838	15678	64	1777	1470	7	4.19398
105853	94431	78	32531	28194	75	94235	80679	79	634	899	0	5909	4987	35	631	676	0	4.19601
217278	185727	87	95247	82240	86	244365	206478	89	1582	1918	18	13124	11301	53	1624	895	0	4.2082
284577	196737	117	109770	84204	108	423162	330678	112	4939	3171	34	23397	18600	80	1056	1753	13	4.20922
217377	167266	95	68448	54108	87	190917	144751	91	2306	1826	20	10259	7838	51	1213	817	0	4.2143
139573	123993	84	42508	38162	79	197331	177891	83	1367	1673	13	11014	9870	48	2573	1861	20	4.2143
302643	222841	102	78128	58846	97	313372	236471	102	3048	2623	23	17685	13008	59	1733	1141	5	4.21938
113369	98568	96	32606	28620	77	93648	81193	79	796	1228	14	5315	4604	36	1814	1907	15	4.22548
167379	138802	87	55472	46716	83	141988	115092	86	931	1092	8	8015	6320	44	-61	1382	8	4.22548
235133	177802	98	70606	54079	93	202524	152328	97	3585	2280	23	10955	8165	46	585	743	0	4.22954
182488	145822	87	74721	63438	85	151297	117979	88	2295	1418	25	8791	7120	44	1535	1752	11	4.22954
192832	158203	90	85903	71422	86	206039	172573	89	1955	1482	29	11183	9736	50	1159	1244	8	4.23463
176022	141353	90	41721	33726	83	160134	129619	87	2203	1071	13	9589	7360	45	-174	522	0	4.23767
75279	72468	72	20589	20323	49	66109	63916	73	551	532	0	3859	3660	29	903	1350	8	4.25089
131923	121646	78	40216	36072	77	101594	90467	80	1114	1205	9	6197	5219	38	245	655	0	4.25089
126766	109392	83	34069	29005	77	120028	101331	82	939	1368	16	6276	5665	37	1373	1283	7	4.2519
87584	80666	84	26921	24544	66	81925	74610	76	682	754	0	4418	4062	32	1184	796	0	4.25393
181190	144657	97	59020	47630	84	147676	117543	86	1913	1354	16	8349	6525	45	1161	886	0	4.25393
267059	208707	105	85591	68347	94	352763	286838	98	4502	2519	39	20255	15791	69	2494	1917	15	4.25597
99036	95429	78	30921	29516	72	86457	82429	75	1540	1045	5	4740	4443	31	-223	402	0	4.25902
91748	88189	75	26787	25949	68	82334	79265	76	441	535	0	4379	4076	32	-239	649	0	4.26105
208155	170176	90	61013	50069	88	197968	160942	91	2740	1750	24	11212	9346	51	1542	1130	9	4.26613
203588	158983	99	84619	69882	88	179956	141138	90	2167	1246	13	10909	7924	58	1352	910	0	4.26613
153433	128046	85	41888	35108	81	140359	117199	85	917	962	0	7618	6522	41	688	840	0	4.26816
164812	139242	85	50752	43136	81	146029	120788	86	1569	1149	20	7881	6861	40	-283	359	0	4.26816
152645	121942	99	48270	39369	83	129740	103334	86	1824	1461	19	7261	5931	41	234	1203	7	4.27426
66830	65433	72	21275	20875	49	55481	53456	72	1086	1036	4	3007	2941	26	-235	829	0	4.27934
265430	196311	98	66122	49915	95	219578	160091	99	2626	1761	34	12535	9117	53	1699	2072	19	4.27934
365556	227822	123	125828	83452	119	356498	232313	124	5020	2985	47	19038	12470	70	757	975	0	4.28239
177886	139478	96	48616	38505	84	144807	111758	87	870	868	0	8231	6489	46	219	530	0	4.28442
115826	101845	80	39195	33901	78	103347	89788	81	1580	1014	3	5708	4969	37	872	875	0	4.28544
239504	182709	95	63395	48565	89	209827	157978	94	3089	1389	29	11865	8348	54	-99	757	0	4.28747
318239	237666	111	99018	78916	109	411116	313848	115	5050	2831	46	23221	17670	77	1268	1937	15	4.28747
71869	71585	72	12093	12180	38	60753	59469	71	-66	401	0	3437	3237	28	-265	453	0	4.28849
413998	248988	143	143301	90066	140	506462	294973	144	6198	3458	47	28534	17062	96	4982	2945	47	4.29052
248502	197634	92	131771	112239	90	417566	350036	94	4733	3644	37	23367	19187	73	416	923	0	4.29052
147387	123854	84	43058	36422	80	134959	112653	84	1905	1396	13	7555	6080	44	-355	550	0	4.29255
94247	90193	75	30625	28706	73	86463	80632	76	559	992	0	4590	4265	32	558	1567	14	4.29458
79357	78004	72	24143	23348	55	69665	67070	72	599	765	0	4141	3865	28	750	669	0	4.29662
113628	97422	81	34437	29783	77	90187	77281	80	1399	1534	17	5048	4376	34	-850	335	0	4.30068
82971	81310	75	28240	27043	65	71391	68218	74	544	1098	6	4520	4164	32	843	1295	8	4.30271
264275	183116	113	132463	104785	104	280307	205322	107	2957	2054	39	15612	11008	59	1236	1012	2	4.30271
190025	149870	87	51496	42265	84	166392	130008	88	1912	1861	18	9695	7124	52	680	1486	18	4.30271
297787	204996	120	94002	67498	117	233760	157433	121	2301	1836	24	13614	9336	55	144	1435	8	4.30475
315390	209216	122	89421	61499	119	283003	187756	123	3286	2164	29	15567	10708	63	1440	1015	1	4.31186
251010	198170	96	74580	59392	90	222768	175982	94	3294	1954	23	12626	10039	48	845	714	0	4.31694
79410	77055	83	21463	21021	50	64948	62259	74	637	594	0	3996	3764	30	436	1026	3	4.31999
332446	245282	129	122713	95476	116	374467	282520	119	5045	3253	37	20924	16031	75	1320	1113	5	4.31999
233638	179048	92	65925	49634	88	209950	157813	92	1534	1048	9	11703	8790	53	1092	1463	11	4.32202
88850	87040	75	27535	26698	67	76037	73737	73	775	791	0	3983	3807	30	51	444	0	4.32609
252790	187728	97	81340	60857	94	224358	165819	99	2881	2025	23	13071	9299	49	2286	1177	8	4.3271
206171	154040	99	54044	39978	88	171377	127212	93	2441	1632	21	10243	7547	53	814	793	0	4.33015
277619	199183	103	76218	54045	95	255038	186155	99	2670	1973	27	14567	10493	64	320	874	0	4.33015
221105	165635	95	61982	46529	90	173089	130404	94	1920	1700	19	9976	7249	48	565	707	0	4.33015
200163	155344	91	58533	46808	87	168360	129935	92	2669	1821	21	9047	6953	45	-199	444	0	4.33015
101547	94999	92	24208	23327	53	92830	89018	77	257	552	0	4560	5164	30	324	632	0	4.3332
221476	192547	87	86257	73961	87	294011	255142	91	2650	2145	31	16259	14642	55	1638	886	0	4.33523
180433	143256	96	58320	47794	84	146810	115757	87	1407	1243	9	8410	6409	44	112	656	0	4.34133
188512	150103	98	68896	56343	85	160165	127676	89	2671	1525	22	9275	7257	45	-562	504	0	4.34336
90310	85567	88	32587	30344	71	81116	76373	74	1369	946	0	4172	3939	30	196	673	0	4.34946
55931	56804	69	15274	15233	41	51699	50543	70	322	463	0	3140	3142	27	-2	512	0	4.35251
277937	204764	105	64676	45452	97	277786	199429	100	3759	1954	38	16455	11668	58	41	1002	1	4.35962
298872	206328	113	138174	87953	110	527727	354528	115	6305	4031	50	29971	20383	90	2467	1467	34	4.3647
174841	141774	86	61944	51230	83	169627	138256	87	1036	1143	13	9606	7985	45	3313	1822	48	4.36572
101568	94863	78	30766	28562	73	82894	75884	77	541	752	0	4938	4527	32	-80	399	0	4.36673
189962	144870	89	52983	39661	86	156171	118400	90	1325	1135	10	8531	6525	44	180	1104	4	4.37588
219526	164937	94	60678	44461	91	180593	132410	95	3419	1888	26	10456	7435	49	1194	870	0	4.37995
238751	193514	96	72828	60038	91	252959	206903	97	3133	2267	32	14485	11756	53	743	675	0	4.38299
275805	205169	98	72700	55241	94	231194	168574	98	2353	1574	27	12901	9229	52	2751	2525	22	4.38299
417720	239271	129	143870	85385	126	475801	289821	130	6710	3552	43	26592	16201	87	3453	1872	30	4.38401
193781	155447	92	65877	54538	84	173192	141454	88	1192	1174	14	9494	7473	48	964	706	0	4.38401
266960	200279	121	77960	61098	103	257498	196432	121	3500	1732	37	14607	11170	63	124	645	0	4.38401
68125	67828	72	18856	18660	45	54727	53994	72	539	470	0	3250	3010	26	1069	1705	11	4.38808
224459	180502	95	68144	54467	90	208256	166849	93	1985	1760	23	10790	9091	44	1056	796	0	4.38808
144647	131705	80	37752	33604	78	128409	112851	83	1797	1539	15	7657	6939	42	926	982	0	4.38909
115051	101918	80	37607	32998	78	106137	93259	82	382	635	0	6019	5379	37	-341	874	0	4.39621
221796	176546	91	60843	48674	87	229416	182155	94	1819	1543	21	12912	10583	53	802	691	0	4.40535
173428	149450	87	74986	67660	82	223273	194050	86	2076	1732	21	13211	10966	54	289	992	0	4.40637
112980	97570	79	36669	31929	77	102092	88230	81	1367	1400	10	5974	5304	38	-309	327	0	4.40637
308243	234842	111	106931	83447	103	356768	275825	107	3047	2366	29	20118	15006	72	1925	1729	12	4.41247
57869	56863	71	15675	15375	43	42761	40871	70	498	543	0	2483	2237	21	-398	178	0	4.42568
216031	176919	92	59034	47631	89	210194	171032	94	3227	1864	28	12217	9840	51	594	998	0	4.42568
225485	162231	92	67215	49017	91	177179	127036	94	3197	1897	26	10321	7396	48	822	728	0	4.42568
211451	170805	90	63997	52246	87	252712	204518	92	2643	1540	29	15131	11952	56	1347	926	0	4.42568
274723	215645	100	130852	103340	99	399484	301980	104	4212	2785	39	22576	16933	71	1295	1342	22	4.43279
175548	146314	95	61055	51465	82	141082	114970	85	1093	1084	11	8391	6603	45	-257	414	0	4.44905
172790	138509	92	52731	41978	84	148508	117729	87	1498	1161	11	8176	6574	45	-204	878	0	4.46328
210757	166222	89	60286	46920	88	169811	131686	91	1629	1218	14	9403	7184	49	-60	678	0	4.46633
225481	171441	93	63185	49148	91	202724	150806	94	2607	1530	26	12401	8636	54	2204	1426	31	4.46836
238110	194238	103	94771	80337	89	230060	190032	94	2372	1808	25	13036	10543	53	832	1116	5	4.49072
198538	152137	93	67469	52371	87	173020	131737	90	1688	1658	20	10319	7604	58	1903	1410	10	4.49376
209951	162168	90	58954	45408	88	159306	120063	92	1330	1359	16	9619	6615	48	651	971	0	4.50088
207613	157380	90	84779	69440	86	278657	212054	90	3088	2008	32	16047	11940	64	-177	861	0	4.50697
123530	109271	81	37793	33311	77	105370	91438	81	668	1155	8	6045	5233	36	1505	1235	12	4.52019
132495	113822	81	36386	31853	78	111896	92800	83	1375	946	0	5881	5039	38	134	411	0	4.5212
73699	72879	78	21576	21250	50	62645	60288	74	158	424	0	3514	3528	25	284	416	0	4.5212
169359	140056	86	56938	47696	83	125351	99709	86	2577	1592	26	7719	5708	42	2000	1445	14	4.5212
172664	145297	84	40960	33578	81	144262	115127	85	1535	1487	17	8108	6621	42	2456	1385	19	4.52222
266208	195103	106	87939	65646	97	210622	155731	100	2517	1944	28	12099	9231	51	1685	2050	13	4.52323
82024	80727	73	21199	20788	51	67246	65862	73	617	919	0	4133	4003	29	-48	485	0	4.5273
200160	157324	91	48028	38580	84	162376	128814	88	2091	1610	17	9276	7136	45	728	1475	10	4.52933
101058	95288	77	32827	29957	74	94919	87022	77	1036	1382	16	4835	4840	34	-218	984	0	4.5334
112293	99901	78	31940	28165	75	106915	94918	80	1037	819	0	5889	4978	34	270	1026	2	4.53746
165509	135309	89	47625	38568	83	150417	120278	86	1849	1063	7	8145	6578	44	-703	420	0	4.54356
97877	91395	79	30017	28836	73	73491	70518	75	619	740	0	4042	4061	29	468	1115	5	4.54458
129656	110448	83	43576	37432	79	118100	101998	82	1237	957	0	6406	5404	39	-529	446	0	4.55271
167583	136266	86	51955	42221	84	142538	116979	87	1916	1783	24	7625	6634	40	880	984	0	4.55372
168970	137294	88	52992	43477	83	146706	114825	87	1618	1503	15	7987	6349	44	725	794	0	4.55779
103488	98602	77	29114	27244	73	89323	83911	77	926	636	0	5555	5089	34	197	467	0	4.56896
104075	99214	84	31798	30297	73	83973	80218	76	753	699	0	4977	4883	31	-331	385	0	4.57405
165538	131144	88	55085	45130	83	139140	108151	86	755	710	0	8174	6133	43	1121	1018	3	4.57506
184037	152410	87	40894	34079	82	161404	132122	87	2265	1498	19	8878	6996	44	757	850	0	4.57913
148584	122005	91	45138	37364	81	122099	100371	85	1364	1074	5	7586	5811	39	-413	711	0	4.58218
164834	130875	87	54819	45378	84	141257	109337	87	758	974	0	8018	6472	42	-259	529	0	4.58218
210743	158276	95	71158	53665	90	186747	140019	94	1565	1167	11	10288	7750	49	-49	408	0	4.58624
188961	156368	87	55238	47808	83	165498	134648	86	1687	1464	19	8642	7133	45	2244	1911	24	4.58726
311465	232307	115	124329	96557	111	413946	320958	115	4019	2967	34	23275	18054	75	2675	2528	28	4.58929
91564	86192	80	29570	27732	69	80473	74477	76	247	702	0	4085	4079	29	461	750	0	4.58929
121065	108350	89	41203	37817	76	89566	81197	79	687	806	0	5453	4806	35	205	765	0	4.59335
241276	182609	92	64874	49140	90	208082	157846	94	2281	1774	25	12272	9360	53	673	888	0	4.59844
144669	118224	85	45806	37725	81	119037	95853	85	836	1249	10	6189	4858	39	881	907	0	4.59844
177332	139010	90	52480	41308	84	140830	108960	87	1273	1027	4	8243	5820	48	2660	969	0	4.59945
237754	178391	94	57683	43237	91	181818	134046	95	3196	1709	30	11041	7913	49	1673	2170	16	4.59945
161088	136194	83	37235	31441	79	140278	116101	84	1848	1649	16	8217	6782	47	254	760	0	4.59945
116178	108865	78	39896	36780	75	99790	90675	78	156	1002	1	5750	5682	33	845	1091	6	4.59945
268035	204292	98	125250	98848	97	326371	255102	100	3856	2421	37	18878	14393	73	307	520	0	4.6025
238168	185594	96	91360	73503	92	263600	209250	95	3089	1657	40	15273	11583	58	1604	1509	13	4.60555
311372	235410	111	110260	84638	109	388300	286809	114	4757	2968	43	21280	15632	68	675	1694	12	4.61063
65933	65237	58	22659	21801	53	58179	56490	72	793	683	0	3561	3739	27	-384	594	0	4.61165
65655	66363	71	21943	21445	51	59991	57291	71	437	558	0	3270	3063	25	222	993	0	4.61368
264709	181065	104	68704	47606	97	234822	155580	101	3037	1756	36	14090	9128	63	199	1390	9	4.61673
205503	163363	90	76655	61696	88	200864	158707	91	2382	1724	27	11257	8899	51	-549	752	0	4.61774
287175	214681	114	106511	80137	107	288174	221092	109	2604	1833	32	16289	12565	68	1452	1594	14	4.61978
177428	144049	88	53543	43810	84	141424	112989	86	1332	1084	6	8719	6289	50	858	797	0	4.62282
146252	123099	88	48112	40581	80	127602	105634	85	1078	847	0	7359	5887	40	172	418	0	4.63095
306320	221420	105	127143	96846	105	346487	262248	110	4886	3084	37	19994	14817	82	3092	1519	27	4.63705
99166	97332	74	29227	26956	63	92999	87114	75	542	956	0	5221	5117	34	206	653	0	4.63705
163746	131596	88	47317	38110	82	132364	106528	85	1265	1001	1	8210	6297	42	396	721	0	4.63807
82791	81963	72	25280	24612	51	73614	69844	73	773	533	0	4473	3989	30	-1155	354	0	4.63807
238415	192463	90	83077	67002	90	241137	191629	94	3405	2346	29	13417	10811	51	162	601	0	4.63807
191143	149185	89	59650	46929	86	155714	119162	89	1124	934	0	8919	6376	53	1791	1618	10	4.63807
80188	77052	72	20770	20302	49	68009	64686	74	1088	1007	1	3588	3456	27	7	419	0	4.64417
161845	135922	84	40436	33603	82	144953	119781	87	1758	1074	6	8794	6973	49	-546	228	0	4.65433
275772	200823	103	68455	50035	97	248412	179858	102	2988	2121	26	14642	10120	65	1525	1426	14	4.66246
153075	134324	81	43678	37239	79	130635	110921	83	2507	1610	31	7633	6552	42	-499	938	0	4.66246
186417	156591	91	52132	45299	82	194836	165902	87	1612	1639	20	11289	9229	47	1740	2245	15	4.66856
73866	74859	71	26329	25760	58	71659	69036	73	418	522	0	4134	3791	30	-735	51	0	4.66957
191044	150147	88	58965	46121	86	157769	123535	90	1289	1464	18	9075	6803	46	-42	565	0	4.66957
162539	135364	85	52840	43849	82	139632	112245	85	1559	1450	13	8124	6260	46	1287	926	0	4.67364
153424	126958	84	49981	42272	82	129184	105596	86	1220	803	0	6906	5905	40	73	519	0	4.68278
158822	137584	94	46753	40514	80	138258	117922	83	696	817	0	8366	6406	44	-141	290	0	4.68481
215330	163881	90	61224	46184	87	185209	139254	90	1828	1384	16	10132	7818	49	643	877	0	4.68583
206813	167115	89	68164	54771	86	200084	161987	91	1966	1570	22	11328	9019	49	872	1249	9	4.68685
193341	157673	88	60384	49132	85	141955	116323	88	1246	1280	12	8102	6318	44	1100	1246	14	4.6899
181128	166457	84	104366	95525	82	190228	171980	84	2669	1912	23	11198	9463	50	952	1237	10	4.69396
114309	100734	84	33525	29372	75	99338	88402	79	446	792	0	5582	4731	36	-400	643	0	4.69498
180530	145692	90	43648	35397	83	161063	129100	89	1433	1234	15	8757	6747	48	1496	1083	4	4.69701
230121	171922	94	72564	54126	89	190528	139963	92	2511	1896	27	11132	8041	52	1765	1246	10	4.70311
244170	206230	96	104480	90355	93	294153	250831	96	2367	2385	26	16558	14034	60	645	1112	6	4.70311
171199	154516	84	41256	36160	82	170207	154265	86	1086	1373	13	9531	8782	44	1478	1266	14	4.70514
199811	159328	88	63652	50571	86	176577	138697	90	742	1280	13	9826	7542	49	1021	862	0	4.70514
35944	36246	65	17076	17427	43	4803	4645	30	2136	2373	19	1202	1058	6	2176	2995	20	4.7092
189529	151924	89	52823	42350	85	177159	137923	89	2168	1113	15	10421	7858	57	875	747	0	4.72038
90191	83170	82	28580	25848	67	91447	80641	89	1020	893	0	5503	4444	39	-169	765	0	4.72038
274023	187447	104	82228	57018	100	222851	154223	104	2744	1667	34	12484	8312	51	322	956	0	4.72546
166496	137693	84	47617	39385	81	138047	111554	86	1248	1282	9	7453	5894	42	311	561	0	4.72648
143770	120681	82	45236	37804	80	143958	116299	84	1383	797	0	7417	6054	43	233	1229	9	4.72953
305630	233841	113	155502	120818	105	685957	532603	111	7266	5122	41	39573	31106	104	2944	3211	25	4.72953
156182	129727	86	46554	38789	82	139753	113538	85	863	923	0	7753	6169	44	453	926	0	4.73156
64030	63144	63	20204	19716	46	63019	61233	73	794	673	0	3185	3092	26	57	883	0	4.74071
109377	97975	80	32664	28885	76	95440	83179	81	365	1000	1	5261	4622	35	190	832	0	4.74376
81871	79078	74	26574	25773	67	70984	68579	73	1267	1181	9	3874	3575	31	71	687	0	4.7468
167112	133318	90	50757	41102	82	142935	112480	87	1499	1080	7	7999	6489	43	338	829	0	4.75087
108237	102140	76	30601	29090	73	96746	92274	77	722	740	0	5838	5376	34	135	436	0	4.75087
256001	185523	96	74243	53914	93	217318	155660	97	2518	1733	24	11990	8659	53	113	896	0	4.75392
434562	250951	156	154421	96198	154	460612	287217	157	7121	3587	58	25868	16459	74	2839	2113	28	4.76103
275726	212392	104	81116	64324	100	305454	241139	103	3343	2484	31	17438	13940	61	1851	1714	20	4.76408
143515	119943	83	45361	38238	81	124678	102515	83	627	934	0	7376	5813	44	3008	1482	28	4.77018
179281	142955	90	53160	43159	84	147432	115617	88	1142	970	0	8084	6139	46	587	972	0	4.77424
133328	109917	83	40960	33426	80	111126	92287	83	1556	1042	5	6520	4970	42	1047	1439	14	4.79762
173293	134325	91	45725	36949	84	143921	109288	88	2153	1412	13	8612	6492	48	-66	317	0	4.82099
286509	212152	128	81201	60183	109	215162	148753	128	9127	7439	44	13660	10127	55	1114	1641	21	4.82099
80625	81085	72	21682	21427	49	80992	78224	72	1352	705	0	4219	4583	32	1854	870	0	4.82201
220099	169762	92	63528	49534	89	169179	129734	92	2406	1593	32	9617	7304	48	1920	781	0	4.82607
246866	177804	101	72320	53168	94	211038	149902	99	2644	1584	22	11829	8182	56	-24	849	0	4.82912
86627	84250	78	22344	21641	50	82321	78493	75	943	705	0	4487	4171	30	-689	384	0	4.83928
124342	110883	79	37861	33280	77	113644	99979	81	1794	1101	9	6816	5912	37	80	1173	8	4.83928
153916	129107	89	50091	42289	81	135072	111267	85	2115	1375	19	7829	6245	42	-99	563	0	4.8403
64739	63982	72	20910	20641	49	60226	58768	72	260	518	0	3567	3421	27	-204	272	0	4.84131
73580	72159	71	20719	20427	50	67119	63833	73	564	581	0	3745	3575	28	919	777	0	4.84233
298761	213560	121	115833	79158	104	392733	274001	109	4723	2679	40	22626	15660	68	1694	1425	10	4.85148
233058	175707	100	55316	41339	89	199841	150096	93	2011	1173	22	10633	8191	48	904	1517	13	4.85249
64954	63378	74	19915	19779	47	56806	55392	71	867	729	0	2712	2929	24	-939	381	0	4.85351
283157	209635	103	143924	107503	101	386985	291702	105	3556	2666	40	22813	17490	74	1243	1395	13	4.85656
108140	101242	79	34855	31510	74	97175	88561	79	1760	1158	15	5304	5100	34	-147	761	0	4.87078
77435	75418	74	23124	22715	54	67757	64101	74	1154	776	0	3325	3460	27	-633	462	0	4.88603
148478	121795	86	39715	32789	81	131588	107271	85	1497	1385	12	7400	5856	44	139	770	0	4.89111
107280	97161	81	31422	28203	76	96682	86327	79	54	429	0	5283	4854	33	854	995	0	4.89314
162788	127779	87	49834	38436	85	144708	112212	88	2352	1636	23	8021	6189	44	394	664	0	4.89619
118704	105615	80	33354	29065	76	108229	96310	80	1640	1180	14	6326	5440	42	361	577	0	4.89924
178234	141427	90	43187	33526	84	139355	110758	88	1767	1420	20	7847	5902	44	1281	1693	14	4.89924
273018	198208	94	90316	67726	93	297915	221831	97	3302	2490	32	17618	12903	69	2434	1095	7	4.90127
142030	120593	88	43405	37071	80	121081	98895	83	1866	1374	14	6415	5439	38	1062	1633	18	4.90229
306275	214293	125	85407	60424	120	282411	195413	124	3640	2874	30	16141	11025	65	1745	1587	12	4.9094
250421	193934	94	123914	101430	93	383800	313487	97	4779	3338	36	22365	18475	71	1574	1832	22	4.9155
121668	106348	85	28980	24778	72	107762	94571	81	1169	931	0	5957	5520	36	891	801	0	4.9155
104493	93165	76	27864	23879	69	90403	78603	80	1598	1063	4	4907	4726	32	480	757	0	4.91753
179702	146937	87	62808	51869	84	146614	115913	86	1358	881	0	8544	6877	45	951	1232	9	4.91855
178143	142389	99	54480	43605	86	145685	114523	89	1209	791	0	8759	6145	50	-53	555	0	4.9216
237035	184542	93	57655	45022	89	242205	187765	94	3217	2085	27	13196	10673	52	928	803	0	4.92261
279288	198096	97	90881	69118	95	224515	155162	98	2298	2114	27	13014	8508	58	989	1084	5	4.92261
399863	241188	143	151301	96261	139	445030	287015	143	6125	4111	44	26158	15956	89	2720	2648	26	4.92973
233378	183682	94	55658	44045	91	217001	167516	96	3027	1836	27	12766	9703	52	1075	1208	5	4.93074
238164	176239	100	59497	43891	100	196393	144658	99	2943	1704	23	11129	8076	49	38	556	0	4.93786
218160	166264	93	54263	41808	88	190513	140982	92	2101	1103	22	10852	8039	49	-1154	262	0	4.93887
255275	204265	107	86579	70619	87	208950	164242	91	3142	1751	40	12020	9215	55	-68	802	0	4.95208
178649	147568	85	57790	46897	85	167254	134961	87	2051	1462	19	9611	7710	46	-543	252	0	4.97546
124726	112649	84	37990	34035	76	107989	97664	80	1878	1390	12	5661	5552	32	349	433	0	4.97546
287340	208518	101	72133	53781	98	249505	179829	103	2742	1734	27	13708	9516	64	2767	1097	20	4.98054
109565	94792	79	37266	32397	77	88920	76832	80	516	646	0	5738	4494	37	419	1201	6	4.98155
83705	79678	83	24729	23672	53	71834	68319	74	23	494	0	3770	3999	28	-88	959	0	4.98663
249766	191005	98	118526	97881	95	344057	276345	98	4556	2926	30	19844	16779	62	976	1308	13	4.98765
85103	77765	76	30501	27762	73	73946	67623	75	903	653	0	4393	4134	30	-36	924	0	4.99476
139020	116627	89	44101	37004	82	120138	99695	85	218	551	0	7120	5590	41	795	1168	7	4.99578
184757	141019	88	54070	42421	84	169044	125782	89	1986	1486	13	9885	7020	49	-1143	494	0	4.9968
113532	94667	81	39358	33298	78	83560	70935	80	853	949	0	4708	3929	34	141	685	0	4.99781
75837	74451	79	21579	21275	49	66156	63853	72	1116	956	0	3604	3318	28	-515	498	0	5.00086
389546	235313	150	120116	75634	133	453535	281638	136	5091	2482	43	25476	15903	96	1236	919	0	5.00391
141672	115238	83	40296	32720	81	119175	94851	84	1109	1105	8	6615	5359	39	344	578	0	5.00594
225759	175215	91	68793	53508	90	186253	140264	94	2375	1639	20	10909	8092	47	691	775	0	5.00594
156350	128749	93	42485	34999	81	127850	102911	85	893	875	0	7292	5953	40	-483	1043	2	5.01509
144467	118635	86	41396	34261	81	125043	101257	84	1897	1530	13	7546	5756	43	-419	217	0	5.01814
157564	133047	92	53559	46118	82	112721	95409	85	1560	1220	15	6352	5408	40	653	1018	2	5.01915
187131	153248	88	56457	46292	84	143100	115979	88	2718	1722	22	8419	6330	45	-110	475	0	5.02119
194310	160724	103	50273	41531	84	153024	123451	87	1812	1598	23	8984	7026	47	674	1065	5	5.02525
241568	197025	94	86407	70507	90	237601	191659	93	3038	2192	28	13218	10868	53	1360	1704	16	5.03338
167963	139041	85	54809	44876	83	136137	108162	86	1904	1695	15	8120	6105	44	1138	1291	7	5.03541
306884	198407	105	115737	81460	102	398157	287753	107	4676	2890	40	23092	16351	76	4547	1737	50	5.04456
133781	109047	81	44493	36954	79	106203	85877	82	1014	931	0	5933	5057	38	236	622	0	5.04456
236171	192546	92	89862	73799	90	306907	251339	94	2595	1941	23	17350	14261	61	844	1279	12	5.05066
128365	108778	84	36542	31013	80	106121	90029	83	925	817	0	5650	5386	36	342	784	0	5.05269
117542	102243	81	31519	27653	77	104579	90566	81	1516	1220	8	5843	5186	35	250	637	0	5.05472
114912	100116	83	31859	27515	77	105576	90199	81	2353	1185	12	6269	5238	41	-665	944	0	5.06184
85102	80905	74	27149	25054	69	72162	66993	75	953	1143	6	4316	3867	32	904	980	0	5.06793
144716	119335	85	48399	40735	81	105996	85030	85	2061	1556	18	5738	4820	39	769	1297	12	5.07301
98121	94554	75	31786	29909	72	88359	83511	76	1185	954	0	4772	4599	31	-37	949	0	5.07708
348264	244244	136	153316	117938	123	337848	243805	126	4855	2625	41	18079	13291	61	2658	1618	30	5.08623
213001	163655	92	47719	36999	86	180191	140931	92	2061	1558	25	10514	8240	48	345	832	0	5.08927
98816	96346	79	25306	24240	58	81704	78789	74	585	822	0	4574	4247	32	-321	723	0	5.09232
189689	144609	91	58975	45133	86	179256	139874	90	2372	1612	20	10206	7878	47	-1103	78	0	5.09944
214069	166834	98	53484	40957	87	181057	138620	91	2620	2406	27	10246	7862	49	730	1037	4	5.10147
150591	127052	83	42029	34962	82	120837	98804	85	1415	1113	7	7569	5868	42	-220	811	0	5.10248
270542	201738	98	67814	49420	94	236269	170026	98	2456	1653	16	13867	9422	54	535	1229	7	5.1035
211008	162733	90	72322	57940	88	207946	161970	92	2039	1350	22	11254	8578	52	452	1206	7	5.1035
206229	159860	93	57095	44604	89	179403	138584	93	1556	1433	13	10563	7986	48	801	1088	5	5.11265
86675	83530	89	18285	16832	56	82729	76906	89	461	813	0	4585	4284	31	1284	1030	6	5.11265
74810	73017	73	19805	19359	48	62401	59871	73	646	534	0	3165	3271	27	872	593	0	5.11671
230402	195950	90	80418	70763	87	335357	289702	92	2414	2644	26	18340	15399	62	70	665	0	5.11874
167282	138268	84	49518	40738	82	142634	113385	86	1832	1079	11	8421	6456	45	911	1330	8	5.12078
185165	143961	93	62441	51068	86	147574	113486	90	1920	1140	19	8632	6424	44	1157	1389	8	5.12179
181879	144650	96	50636	40590	85	151329	119748	88	765	1353	17	8718	6809	44	-164	704	0	5.12383
141958	117644	82	42477	35136	79	127262	102476	82	1773	1215	15	7093	5562	39	288	1104	5	5.12586
230004	181396	89	59997	46633	88	201308	156536	92	2028	1703	25	11517	8951	51	-231	862	0	5.12687
104296	95771	77	33638	30313	73	96285	86867	79	1288	788	0	6140	5260	37	139	544	0	5.12789
205928	168850	89	57302	46936	85	189949	155988	90	1183	1487	13	10327	8599	46	1672	1741	11	5.13297
133633	124707	79	33327	30425	77	120603	111589	80	858	910	0	6013	5752	36	-146	556	0	5.13602
231031	172929	92	69313	52452	90	205218	150266	94	1007	1370	21	11539	8032	59	2090	1475	18	5.13907
125318	112843	80	41136	36978	78	105587	92318	82	1226	1236	11	6149	5672	36	1212	980	0	5.14009
314832	199361	104	116189	71930	104	407328	254246	109	4596	2400	52	23442	13710	80	601	1020	6	5.1411
165929	132898	89	45978	37350	83	143472	113609	86	1862	1265	22	7912	6581	43	1612	1972	14	5.14212
276683	218057	97	108106	87987	96	337813	274215	100	4274	2958	36	19155	15789	72	616	1108	6	5.1533
163887	133601	98	49948	40933	83	123700	101684	86	2069	1374	17	6795	5730	40	36	478	0	5.15634
396530	273822	135	168776	123819	131	603179	449827	136	6638	4374	42	34666	25503	110	6	818	0	5.15736
226802	193582	89	83733	70123	87	206581	174174	89	2266	1707	28	11681	9570	54	440	933	0	5.16752
100158	93735	83	35210	33229	74	60797	56190	76	1012	998	0	3505	3783	26	-1043	184	0	5.16854
169944	136821	92	45281	36324	84	137138	108931	89	1720	1533	15	7249	5858	40	781	642	0	5.16854
98501	92933	78	30092	28477	72	85957	81151	76	1022	1023	4	5103	4757	33	836	770	0	5.16854
189061	150832	96	52794	43521	84	169692	132581	88	1331	1159	6	9242	6996	51	1936	1131	6	5.17057
147306	136169	79	45816	42071	79	106028	97618	80	981	1103	6	5918	5533	37	1238	1247	10	5.17667
200216	159923	92	56336	44845	85	169686	134775	89	2475	1553	14	9722	7594	45	1217	943	0	5.19293
225227	169366	102	68393	51725	94	168292	122547	97	2954	1858	24	9533	6893	48	748	629	0	5.19598
193619	163394	87	61899	51407	86	159098	132465	88	1953	1632	21	9185	7656	40	922	1094	6	5.19598
114184	103624	95	30735	27782	77	105291	96305	81	1877	1307	11	5705	5334	35	1238	1138	6	5.19699
213289	162169	101	64126	49010	89	176707	130958	92	2325	1216	19	9874	7445	48	1595	2067	21	5.19801
258695	197621	92	78392	58074	92	254997	187321	95	3326	1685	23	14575	10417	55	132	901	0	5.20411
140139	125976	85	41038	35824	78	118338	104255	81	398	1304	11	6514	6010	36	719	571	0	5.20614
215171	185956	87	78128	67104	86	205025	173697	87	1890	1805	20	11336	9707	46	824	1014	2	5.20614
270203	202776	95	87823	67494	93	251448	189562	98	3386	2097	36	14011	10327	59	1960	1583	15	5.20817
60632	59336	84	16297	16272	42	53775	52169	71	580	458	0	2751	2880	24	108	580	0	5.21122
69136	67518	77	19563	19499	48	58563	57135	71	413	498	0	3119	3259	26	-186	1041	3	5.21325
196737	152274	88	49042	38760	86	185672	141519	91	3007	1787	25	10374	7885	54	495	847	0	5.22342
153972	127084	84	41397	33553	80	125355	101703	83	1537	1294	10	6414	5421	38	-4	1220	6	5.22646
59759	59936	68	17451	17430	44	51175	49227	71	-29	318	0	3022	2542	25	-228	629	0	5.23256
257950	187196	100	76037	55113	96	213251	155379	101	2147	1463	18	12521	8744	52	387	890	0	5.23358
105851	100458	77	29922	27915	68	94330	86118	78	1570	1154	8	5381	5141	34	644	650	0	5.23459
202444	160987	87	47710	37767	85	169412	132783	90	2311	1496	16	9023	7197	44	1337	1494	13	5.23764
126367	113287	93	39023	35416	76	106169	96300	79	995	672	0	5303	4970	35	941	1050	3	5.23968
170185	135297	95	43135	34623	85	138407	109442	89	1546	1353	22	8028	6433	43	277	1494	8	5.23968
144517	119489	90	42644	34882	82	120438	97773	85	1125	1278	9	6783	5146	44	25	1086	3	5.23968
119522	105471	79	36413	31177	77	100285	85641	81	1087	1149	7	5522	4462	37	254	480	0	5.24272
186224	148768	88	55313	44582	85	172135	140942	89	1475	1552	13	9704	7944	47	662	1114	7	5.24476
126855	113277	78	37887	32719	78	109110	95200	81	667	527	0	6228	5812	35	89	545	0	5.24984
79162	76556	77	27523	27267	67	67506	65542	73	-453	412	0	3905	3709	28	-352	648	0	5.25085
168060	134125	86	48357	37646	83	140894	112971	86	964	1014	3	8140	6363	45	198	620	0	5.25695
189557	160339	87	87666	74647	86	196332	163021	88	1892	1337	13	10848	9185	47	226	767	0	5.25898
105193	100847	75	23950	22106	71	93832	88129	76	1065	707	0	4907	4925	30	-316	664	0	5.26102
230736	182703	90	72738	56149	90	238121	182562	95	3375	2158	38	13134	10320	52	1740	1138	8	5.26203
361533	231700	127	92797	56897	124	316249	198244	128	3529	2123	33	18116	10723	62	2062	1768	24	5.26203
242246	188313	99	72838	54888	96	262942	201017	101	4035	2499	35	15839	11968	57	1210	1154	7	5.2661
239998	185251	100	78252	62139	93	217794	164078	95	3161	1459	39	12256	9003	57	303	1123	5	5.26813
141799	119626	98	40088	33991	80	124032	104907	82	1380	1396	13	6718	5942	36	2128	1543	25	5.27118
253656	206470	103	120779	104805	96	325071	275623	101	2427	2221	29	18141	15624	56	-208	1027	3	5.27321
106706	101764	75	29062	27976	72	92097	87152	76	1182	1052	6	5191	4796	34	526	756	0	5.27728
77169	74684	75	24516	23869	56	62029	60015	73	530	586	0	3647	3682	28	423	523	0	5.29455
204492	162907	90	70657	57739	87	164539	128055	90	2391	1188	8	9158	6943	46	3053	1941	16	5.30776
74084	73578	73	23124	22905	56	63221	61811	71	706	1093	7	3654	3408	28	914	875	0	5.31284
168966	136672	87	57195	47008	84	143906	113887	86	2039	1179	11	7850	6159	46	2501	1595	27	5.31386
150201	126660	83	44404	37117	80	133497	110695	83	1399	929	0	7690	6358	41	257	1163	7	5.31691
57795	57944	75	16750	16457	45	49848	49246	71	422	529	0	2739	2736	22	-264	667	0	5.32097
128916	114452	84	39541	35035	78	118418	106894	82	776	940	0	6771	6468	37	-687	604	0	5.32199
120661	113835	76	34604	31890	75	98552	91964	79	1559	1097	11	6049	5130	37	183	462	0	5.32199
175072	141083	88	58419	48109	84	149178	119869	88	1955	1265	30	8372	6650	46	908	921	0	5.32301
193191	151218	97	47676	36623	85	161480	125522	89	1637	1354	15	8933	6959	44	950	1130	5	5.3352
167623	140099	89	42880	35487	81	136387	113220	84	114	907	0	7367	6123	41	2515	1728	29	5.33622
193783	152941	91	48269	37752	86	163723	128271	89	1651	1436	17	9281	7008	45	-281	438	0	5.34028
161437	135222	88	49800	42421	81	145406	121531	87	1616	1153	15	8120	6828	41	734	661	0	5.34028
481914	293148	144	165966	113647	141	553190	361426	145	7661	4449	49	31918	21178	101	2539	2962	27	5.3474
301922	224991	98	131376	110146	95	313546	238071	99	4450	2573	37	18636	13564	74	930	1776	22	5.3474
186999	147262	87	59261	48035	84	161971	123977	88	2113	1557	17	9100	6870	46	-407	570	0	5.34841
122342	111525	78	37570	34029	75	99330	90010	78	339	628	0	5219	4743	36	1444	1155	6	5.34841
123562	110554	96	38829	33287	81	110670	93941	96	1224	1245	15	6152	5015	39	1526	1175	6	5.34841
160900	131826	84	46416	37077	82	139769	111060	85	1494	1247	16	7878	5832	42	323	1020	2	5.34841
69469	69907	68	20004	19629	49	53480	52575	71	541	611	0	2993	3302	25	332	832	0	5.35349
191982	147231	89	57746	44489	86	169103	129899	90	2864	1554	27	9553	7254	47	281	569	0	5.35553
208025	160093	90	57350	44085	87	200150	150659	91	2627	1392	43	10784	8316	47	1950	1296	16	5.35857
175941	136256	92	56706	44134	85	152899	115985	88	985	1154	12	9502	6777	48	682	1651	12	5.36366
166685	135510	91	55127	45093	83	156331	124726	86	1489	1377	17	8187	6578	46	1491	1534	12	5.36366
148166	122114	100	44205	37105	81	121119	99516	84	1499	1344	13	6538	5784	37	854	1475	7	5.36467
204945	159553	92	58079	45211	88	179774	138218	90	3307	1762	33	9996	7589	48	1219	1326	8	5.36569
296970	229829	104	112233	85641	102	286878	221232	105	3278	2136	27	17745	12841	60	2010	1904	19	5.38296
139574	114998	84	38448	32383	79	114078	95322	83	735	1026	5	7119	5505	40	1433	1049	9	5.38296
163573	135456	85	36391	31313	81	137241	113971	86	28	805	0	8004	6645	42	198	807	0	5.38296
266025	197900	98	99069	75018	96	224044	164500	98	3183	1831	28	12754	9049	57	-565	516	0	5.39617
121213	106088	83	34893	29844	78	116010	99619	82	1075	670	0	6272	5567	38	-909	409	0	5.39922
153758	133270	86	43679	37152	82	137027	117399	86	1791	1432	11	7595	6407	40	654	862	0	5.40532
205290	158838	89	51555	39304	87	180542	136238	91	2664	1592	19	9929	7254	47	608	792	0	5.40532
132685	112322	83	36249	30543	78	116066	97019	81	1532	1000	1	6068	5159	38	668	1541	12	5.40634
141630	128464	81	44506	38992	80	123684	109719	83	686	878	0	7063	6298	38	-995	188	0	5.41853
183613	149718	95	46623	37268	87	158780	131748	91	1742	1850	16	9468	7538	47	880	1352	7	5.41955
278436	199323	98	74145	52009	97	235535	167051	101	3208	2197	28	13263	9656	64	1986	1370	10	5.4226
214888	163157	90	70313	53921	89	187364	138539	93	635	973	0	11166	8166	51	478	917	0	5.4226
134173	127005	77	43466	41161	76	148708	138520	81	851	1026	4	8361	7321	45	973	744	0	5.42666
266838	208321	97	99375	78450	96	262849	203606	99	2464	1518	29	14693	11404	55	1281	1618	14	5.43073
58117	57242	67	17289	16718	45	48635	47645	72	27	407	0	3092	2752	25	198	560	0	5.43479
307880	220110	103	108795	81854	102	276421	195304	106	3469	2341	39	15917	11222	60	345	1119	5	5.43784
209283	169391	89	66929	55176	88	192773	155158	92	2459	1909	22	10859	8226	50	1422	1194	13	5.43886
178239	148119	88	62282	51977	83	148405	119696	85	941	1200	10	8150	6641	42	63	980	0	5.43886
173001	140943	86	52305	42396	82	153268	124152	85	1602	1185	9	9040	6614	49	523	914	0	5.43987
134860	114660	82	65789	58573	82	275683	245402	86	3256	2236	32	15863	13583	64	1600	1061	6	5.44292
147645	124270	84	54044	45366	82	125402	102119	85	1637	1275	12	7494	5761	41	292	844	0	5.4541
94659	93055	75	33026	31108	72	78972	74046	75	440	439	0	4142	3772	29	-610	582	0	5.45512
225235	179160	89	66869	51963	88	196791	154873	92	2438	1313	23	11209	8810	52	2354	2366	18	5.45613
187493	148377	91	50342	40466	84	152125	120759	88	1293	1238	11	8658	6756	45	1269	918	0	5.45817
113770	102220	78	33233	29428	76	99300	87711	80	1566	1762	16	5334	4927	37	211	363	0	5.47036
96610	93006	84	25237	24033	62	81034	77070	75	-7	363	0	4481	4211	29	448	684	0	5.47951
257264	211848	96	86093	75305	91	321346	272025	96	2801	1823	35	18028	15334	63	3434	2305	31	5.48764
134247	116349	81	30402	26272	69	116380	98117	82	2466	1276	14	6301	5615	38	1164	879	0	5.48764
181917	151002	95	73447	61128	84	158729	131539	87	1990	969	0	9760	7559	49	1391	1089	7	5.48865
132424	110153	86	39739	33645	80	108535	91133	84	1513	783	0	6599	5192	43	-908	495	0	5.48967
115826	106709	80	33835	31199	75	94262	86602	79	212	604	0	5474	5026	34	325	577	0	5.48967
293808	215765	107	118632	89150	103	390316	262909	108	5279	3016	43	22418	15371	76	2791	1668	20	5.5039
222909	172663	95	58021	46019	91	175825	136206	96	2481	1536	28	10170	7177	49	631	1392	11	5.50593
89461	86144	73	28197	26629	67	81271	76022	75	961	1143	7	4496	4167	32	844	1616	9	5.50694
212923	163624	101	58631	44978	88	169902	126460	93	2782	1740	20	9615	7370	46	119	1702	12	5.51101
127504	106878	90	33816	28591	79	100626	85152	82	961	679	0	6205	5066	37	207	785	0	5.52015
179290	155900	85	56787	49632	80	171723	146882	85	1716	1229	15	9126	7508	45	2122	2164	20	5.52015
108091	97225	76	34602	31040	75	90815	81869	77	526	780	0	4872	4425	33	-736	568	0	5.53133
85465	84473	76	27964	26941	62	72405	70776	74	1322	816	0	3987	3762	30	124	645	0	5.53133
210602	169886	93	80761	66922	87	179185	143803	90	2556	1634	32	10500	8409	47	-226	1135	6	5.53235
115419	105773	79	31425	28165	76	107042	96999	79	1271	1024	3	6487	5736	36	722	1319	8	5.53337
135778	112780	88	42401	35544	80	121051	100237	83	294	1139	8	7432	5459	43	-989	642	0	5.54353
61887	63935	68	18777	18987	46	54208	53209	70	640	634	0	3519	3023	29	-706	925	0	5.54556
113813	95525	89	34743	28765	78	96831	82809	81	1455	1206	8	5665	4310	36	273	586	0	5.54861
178106	144434	92	51362	42945	84	152217	121360	87	1686	1406	17	8978	6692	46	1096	796	0	5.55166
211674	174685	93	54597	44576	85	206092	170782	90	2048	1748	20	12159	9798	55	781	1218	7	5.55267
98631	88179	79	29804	26004	74	88065	77181	78	985	826	0	4837	4440	33	-1081	244	0	5.55471
306581	210999	120	56866	39679	110	263067	179033	114	3467	2437	32	15414	10065	64	940	1081	6	5.55471
94711	93933	75	29885	28878	65	78576	74699	74	1312	1062	4	4901	4250	31	-680	116	0	5.55471
159907	132469	87	45788	38229	82	127048	104253	86	870	772	0	6954	5798	41	-15	615	0	5.55572
154652	127675	84	43156	34749	81	137251	111298	85	1828	1456	17	7884	6358	40	1636	1052	3	5.56589
351817	233072	128	98424	65748	125	307383	201272	132	3429	2454	35	17635	11740	61	1236	1868	16	5.56792
207367	162246	88	60701	47654	87	175589	135052	91	2060	1605	26	10407	7801	51	-319	425	0	5.56893
269177	198717	103	86572	68005	97	239392	176627	100	2805	1695	30	13133	10032	53	1238	1850	19	5.56893
96993	83629	81	32525	27673	77	85149	71627	81	1074	1146	8	5150	4215	36	1415	967	0	5.57503
189272	149764	86	48714	37895	84	163849	126230	89	1322	1380	15	9561	7230	48	1802	1212	15	5.57503
331552	207818	130	145900	103353	123	444180	316660	125	3954	3138	29	25299	17684	79	1645	1465	12	5.58214
75450	74799	74	24520	24036	56	68769	66494	73	594	771	0	3599	3463	28	504	642	0	5.58519
308880	209143	119	129381	94498	109	319881	230974	112	3210	2363	37	18887	13485	75	1621	2227	14	5.58519
166532	137772	84	64919	54794	83	264254	225182	87	2347	2397	35	14825	12495	61	2160	1774	24	5.58519
364849	235138	131	126721	84122	122	455053	282106	127	6640	3325	53	24930	14749	83	2591	1956	40	5.59231
315459	199885	110	94899	60140	106	266155	167320	109	4386	2678	42	15445	9856	57	-671	727	0	5.59231
202662	161131	89	51914	42271	86	178642	144655	89	1704	1430	16	10126	7842	48	601	1169	7	5.59332
149643	122483	87	37465	30703	81	117551	95636	85	335	787	0	6420	5306	41	-216	485	0	5.59434
120087	102233	81	33007	27812	77	115182	97586	82	80	451	0	6814	5189	40	1448	879	0	5.59942
256292	198991	105	79335	63424	93	236340	181627	98	1982	2281	22	13163	10546	49	313	1338	9	5.60755
166236	134634	89	51502	41796	83	126253	101026	86	890	1136	17	7245	5793	42	-508	432	0	5.6167
176505	145956	90	41690	34334	83	156071	126759	87	1020	974	0	9207	6806	47	93	720	0	5.61873
198546	158306	94	60212	48464	89	195000	158133	93	1525	1426	17	10840	9076	50	-319	659	0	5.62076
378407	236551	129	114081	74819	123	326230	196613	127	3892	2366	37	18898	11059	74	2110	2015	17	5.62279
305282	228841	104	122549	92484	101	330478	254595	103	4351	2666	36	18470	13876	65	104	564	0	5.62584
109646	104058	76	34973	32614	73	91017	84902	76	1657	1007	3	5181	4897	35	206	966	0	5.62584
143055	120132	82	38612	31721	79	131021	108595	84	1107	863	0	7442	6410	41	-247	623	0	5.62686
142066	117678	83	45447	37966	80	122544	102182	83	780	956	0	6521	5390	41	-18	651	0	5.62788
173399	145856	87	82718	70701	84	212255	181175	88	2492	2111	17	12302	10157	50	1043	825	0	5.63905
136442	115262	89	36536	30540	79	119457	100640	83	378	1281	9	6428	5135	39	1459	1327	21	5.64312
179942	149410	85	101158	85363	86	218858	178675	88	2086	1894	25	11910	9697	48	-702	484	0	5.64413
300269	223386	102	113930	86585	96	305365	224500	99	3498	2504	37	16948	12453	61	1378	1188	13	5.65633
122594	111662	81	38848	34901	78	105490	95365	81	939	787	0	5838	5813	36	1142	1134	8	5.66243
273844	205380	106	96490	70122	103	325302	244274	107	3304	2307	36	18261	13367	66	-610	1108	5	5.66954
150553	122060	87	49870	41659	82	131472	106129	86	2360	1333	16	7731	6337	39	1779	1575	16	5.67767
86052	81676	76	26259	25379	66	70651	67816	74	1137	747	0	4221	3956	30	280	786	0	5.6797
253161	199319	104	75238	60767	90	251654	199716	94	3324	2056	34	14269	11617	59	138	681	0	5.68174
123009	105779	90	34822	30275	77	110516	92536	81	527	846	0	6283	5204	36	1343	1151	10	5.6919
145811	121503	84	42147	35340	81	124390	104352	85	1739	1359	15	6353	5533	38	1778	1576	16	5.69596
213080	166661	91	73056	57323	88	169297	131828	89	2452	1834	17	10266	7805	47	418	1613	10	5.70308
189239	156068	86	68005	55295	84	209972	172448	87	1589	1882	21	11995	9946	51	398	589	0	5.70308
251325	197502	109	83328	67508	91	266116	212235	94	3255	2282	32	15264	12238	60	1332	1557	21	5.70714
321081	220071	105	105892	69043	105	309157	208877	107	3708	2196	34	17190	11233	62	1101	1735	14	5.70714
196147	159927	90	63584	52453	88	179753	145638	90	2564	1693	22	9931	8104	47	604	960	0	5.70714
243550	192751	99	97554	79819	98	276454	218815	101	3457	2205	25	14603	11688	47	1758	896	0	5.70816
330257	217985	114	76124	51118	109	281585	182322	114	4268	2361	41	16852	10722	68	403	970	0	5.70816
205603	160832	90	66299	53805	87	191852	151370	92	2855	1361	34	10093	7982	48	1850	2150	16	5.72543
82420	79354	75	24758	23586	58	73415	70947	75	889	812	0	4137	4037	28	593	1585	10	5.7356
61974	61078	76	19967	19972	46	54008	53392	70	-31	294	0	3378	2993	27	958	1038	3	5.73661
206790	164898	93	70859	57297	87	175980	141278	91	2478	1261	29	10279	7748	51	352	650	0	5.73661
82600	80762	75	28160	27805	61	67666	65782	72	71	755	0	4189	3779	31	-326	495	0	5.73661
217324	180584	88	82911	69828	89	226111	184359	92	2007	1437	19	12146	9758	51	573	918	0	5.73864
217281	175022	94	67542	54080	90	203873	161435	94	1272	1432	15	11878	9076	50	481	763	0	5.74982
235643	179656	93	56971	43373	91	199959	148309	96	2849	1719	20	11268	7821	61	1977	1502	15	5.75185
134845	112018	83	44711	37156	80	109518	89407	82	187	973	0	6404	5221	39	1166	1042	3	5.76507
229179	192157	90	89715	78115	88	307705	263432	93	3503	2343	32	17702	14847	60	1632	1771	18	5.76507
136710	115232	85	46563	39541	80	115092	95711	85	740	1070	5	6240	4918	39	1662	1231	6	5.77116
410800	274470	135	173120	130674	127	571329	418892	131	8197	5127	56	31787	23341	94	1070	2720	16	5.77218
269966	210762	98	122671	97437	95	291061	232140	97	3509	2596	28	17242	13558	73	2087	1233	17	5.78133
84123	80216	76	25430	25049	60	74798	71473	75	1342	882	0	3470	3922	27	-173	441	0	5.78234
168833	140783	85	53898	44046	83	140414	115222	85	1508	1175	9	8130	6476	44	1988	1758	12	5.78437
128806	110803	79	37555	31145	78	102473	84302	80	1079	731	0	5882	4704	39	-167	313	0	5.78437
273948	216181	101	103254	83144	92	341750	278578	97	4155	2559	39	19331	15500	63	746	1138	6	5.79047
62452	63627	57	21435	21150	48	59427	57758	70	814	877	0	3391	3158	25	-309	435	0	5.79352
218070	187242	89	64620	55813	85	196348	167523	88	2599	1824	18	10749	9194	49	9	776	0	5.79454
153428	128383	86	42750	35489	81	135896	111769	86	1963	1247	17	7757	6329	44	2077	1778	18	5.80267
86567	83004	74	24986	24160	56	81193	77709	74	1089	920	0	4527	4439	29	50	702	0	5.80775
78355	76214	78	25818	24960	66	70397	68775	72	260	528	0	4208	3935	29	-238	430	0	5.81283
117962	105534	88	33847	30295	77	104985	92617	82	1702	1541	19	6060	4719	40	-140	718	0	5.82502
179215	145650	90	68243	57353	86	143685	117074	88	1946	1921	21	8592	6933	41	3529	2732	31	5.82909
91027	88118	77	21997	21241	50	84525	81200	74	635	655	0	4722	4556	31	1154	781	0	5.83925
166461	134743	96	57575	46331	83	143899	114992	86	2067	1760	22	8030	5840	42	1998	990	0	5.84027
176659	147381	85	37574	30610	81	144974	116090	86	1510	1811	16	8681	6777	41	1569	1364	11	5.85043
233456	183871	94	77422	62628	91	228034	183621	94	3427	2231	32	12453	9647	50	1954	1550	14	5.85145
265575	192228	104	78051	60103	100	252519	189475	107	3165	1956	29	14936	10947	62	65	594	0	5.85145
139431	118240	85	40726	34191	79	121697	101573	83	1448	847	0	6897	5472	40	445	763	0	5.85145
177693	138709	97	49510	39112	83	159207	121202	89	2218	1151	8	8168	6160	46	408	1047	3	5.85856
192527	151309	92	56599	45101	87	155277	120038	89	1862	1133	12	8427	6698	44	276	1009	1	5.85958
290622	222100	102	125323	98383	98	396465	308677	102	3556	2873	37	22685	17933	91	1507	1345	10	5.85958
148363	115240	84	45760	36201	82	134734	102188	85	967	1085	8	7529	5738	44	-419	1091	4	5.85958
197139	154635	90	58834	47136	86	171906	133323	89	1603	1391	17	10296	7848	47	961	855	0	5.85958
132083	126338	80	48873	47251	75	148034	142515	79	1013	1189	9	8594	7907	40	944	723	0	5.86059
84106	83977	73	22908	22462	51	77750	74701	73	564	695	0	3939	3976	29	1020	634	0	5.86059
102568	90157	81	32978	28967	76	84762	74851	79	243	1006	2	4736	4374	32	-1245	403	0	5.86161
252044	193017	98	94942	70795	96	303634	231460	101	3516	2528	25	16876	12377	64	2357	1625	22	5.86872
124552	115172	79	31834	28716	76	114283	102743	80	2326	1037	4	6299	5781	37	-250	370	0	5.86872
247551	189593	99	90150	71048	95	214918	160495	98	1685	1514	21	12143	8828	54	159	892	0	5.86872
182290	146531	93	47639	37637	85	168914	136115	89	1883	1356	21	10333	7389	49	-413	450	0	5.87075
294548	206066	105	139638	109768	106	231291	161596	107	3785	2127	36	13266	9311	49	1957	3448	16	5.87583
198507	172358	86	78493	67863	84	247422	215138	87	2753	2097	28	14334	12255	55	1208	1274	10	5.87787
72011	71998	72	15360	15265	42	62796	61119	72	-84	610	0	3396	3343	27	548	714	0	5.8799
235772	176920	103	65470	49931	96	190618	144219	101	2116	2116	21	11085	7698	59	-818	647	0	5.88092
199776	166438	89	52057	43024	86	187351	153523	90	3189	1809	28	11207	8843	49	560	686	0	5.88498
303022	202254	103	88887	58212	102	255297	167708	105	2886	1752	27	13881	8907	54	2486	2099	32	5.88498
203730	162137	93	60331	48438	86	193035	155724	89	1515	2082	18	10963	9171	49	75	915	0	5.89108
147361	122056	84	50901	43117	80	128166	103115	84	1894	1155	16	6775	5401	40	-212	471	0	5.89209
111803	95466	85	32639	27715	78	98456	83685	82	1219	834	0	5270	4755	36	1023	1820	12	5.89514
107035	101316	76	33830	31690	74	97825	91680	78	1451	1229	11	4908	4906	31	674	1017	2	5.89616
142657	118969	83	35949	30036	79	123825	102532	84	944	1129	8	6296	5488	42	500	668	0	5.89616
231319	175638	94	79176	61872	92	200227	149582	96	1417	1429	23	11079	7909	51	1007	1534	12	5.90327
139346	116465	85	36460	30587	80	124221	102850	83	1988	1125	9	6747	5868	39	-79	685	0	5.90327
258707	200603	94	76699	59785	91	223118	167941	94	2469	1598	33	12707	9231	59	2406	1288	25	5.90327
136682	113210	86	35343	29251	78	112218	94537	82	1200	1365	11	6609	5323	38	-121	663	0	5.90429
228923	175461	98	45820	37317	91	187762	139323	99	3166	1878	28	10533	7947	45	1081	1652	16	5.90734
167151	145319	84	45117	39420	80	163405	138837	85	1102	1362	15	8818	7632	41	275	714	0	5.90835
80635	78330	76	24311	23308	56	74085	71698	72	1154	879	0	4319	3873	37	-561	431	0	5.90835
95151	91900	79	30768	29691	72	83501	79451	75	-10	442	0	4457	4351	31	1058	1669	17	5.91039
197802	159760	87	58858	47688	84	182793	142592	89	1707	1767	17	9758	7815	45	1458	964	0	5.91242
143546	119651	83	43688	36081	80	127307	104162	84	484	578	0	7491	5729	43	1557	1046	1	5.92868
75648	72305	72	21065	20776	47	65117	63320	73	157	596	0	3415	3709	28	1150	1595	10	5.93376
86521	83120	79	24918	24027	58	75848	73282	73	988	722	0	4194	3897	31	959	859	0	5.94087
177940	146126	93	50926	41360	83	151408	121975	88	1277	1095	7	8683	7224	42	586	771	0	5.94291
169263	139676	96	38939	32028	80	134607	109495	84	1956	1296	21	8064	6748	41	735	758	0	5.94392
270254	208409	99	85646	65783	97	318801	246937	101	3571	2120	35	19251	14810	72	1343	1021	3	5.94799
210924	171267	89	61792	49510	87	195641	154123	91	1623	1842	18	10495	8262	45	1305	1674	13	5.949
133256	108637	85	41732	34293	82	117518	95567	84	668	756	0	6909	5885	38	-316	796	0	5.95104
111971	98877	85	36049	31502	77	100180	87775	80	694	1249	11	5628	4670	39	238	787	0	5.96221
110449	98363	90	39217	33730	77	92664	81949	80	686	772	0	5357	4466	36	607	1133	10	5.96933
144227	118144	86	46012	37886	80	125468	102321	85	1145	903	0	7583	6235	39	856	912	0	5.97034
297202	203417	116	102576	71413	113	323453	217651	117	3774	2995	33	17895	12058	66	4119	3008	35	5.97034
167629	139468	84	65080	55466	83	181407	152424	85	1482	1163	10	9187	7865	42	1480	1338	9	5.98356
147297	123672	87	41912	35324	80	116599	98546	83	433	1246	8	6676	5639	40	1049	1062	4	5.98559
272400	196233	99	86472	63345	97	206419	144404	101	1676	1552	15	11658	7643	51	1672	994	0	5.99168
69397	73507	68	24872	24665	52	63773	61367	73	254	454	0	3302	3585	25	-235	457	0	5.99168
70449	69945	71	22132	22052	51	59747	57623	72	556	867	0	3417	3220	28	-83	341	0	5.99168
267154	191065	100	158341	122718	99	467448	339233	104	5832	3961	62	27788	19698	90	982	2327	15	5.9927
187807	144773	97	59751	46408	86	160505	124081	90	1043	1626	12	9312	6752	49	138	1148	5	5.99372
268199	196859	99	75476	56331	96	249039	181289	100	3160	1753	38	13748	10240	58	1807	1303	15	5.99473
196263	163077	87	54099	44621	84	177507	143472	89	1572	1627	27	9818	7861	45	237	650	0	6.01099
165116	132285	90	48408	39402	84	128839	100988	87	1247	848	0	7064	5622	40	804	961	0	6.02116
119790	106811	90	34506	30939	77	107473	95560	81	1103	802	0	5623	5102	35	-585	851	0	6.0242
352797	271139	119	167659	136477	117	532234	421379	122	6475	3768	60	29798	23402	89	4242	3274	29	6.0242
321423	216161	114	103902	74069	109	326751	230321	114	4190	2015	40	19012	12817	85	3537	1411	31	6.02624
103619	98116	76	28820	26251	60	99572	90611	78	834	868	0	5539	5075	33	392	616	0	6.02624
260498	193834	97	69203	50596	90	218744	160382	94	1830	1261	12	13403	9281	66	457	913	0	6.03538
144452	120558	83	42307	35164	81	118026	98024	85	874	1073	5	7174	6101	42	387	611	0	6.03843
63250	60889	72	21599	21005	49	49893	48814	72	1370	1012	2	2540	2797	23	1035	1605	10	6.05063
142675	116937	88	41867	35406	80	118363	97621	82	1019	897	0	6970	5516	40	-638	932	0	6.05571
199445	150070	90	63228	46669	88	169818	127552	90	2097	1697	20	9646	7206	49	1392	1145	12	6.06485
154966	122887	85	51758	41374	82	148427	115818	87	1528	900	0	7782	6030	42	90	701	0	6.0679
175218	143987	86	34062	27674	82	148085	120311	87	2084	1060	16	7794	6856	40	2137	1841	19	6.06993
261478	192682	97	88195	67357	94	211037	154771	98	2636	2045	28	11798	8314	56	-18	1352	8	6.06993
181885	142173	89	51598	40956	86	149127	116403	89	3543	1724	36	8070	6490	43	1743	1386	16	6.07603
496224	277803	160	324058	218880	153	911871	590504	160	11606	6099	92	53118	33802	152	7045	2590	74	6.07705
101608	94998	75	31552	29342	61	91866	83631	77	-209	379	0	4961	4612	33	696	675	0	6.07705
107692	96835	80	32249	28792	76	96233	84857	79	1784	1788	28	5206	5024	34	583	568	0	6.08315
186541	150081	90	45734	36416	86	168818	134817	89	939	1749	15	9894	8031	50	1095	1641	10	6.09737
214678	179786	89	67582	55618	87	243606	206132	90	2873	2032	25	14002	11523	54	-452	736	0	6.09737
232160	179769	103	64960	51263	94	197300	153904	98	1435	1952	17	10681	8413	48	685	1286	10	6.09839
185715	146224	89	46698	36603	86	173825	133697	90	2317	1241	15	9334	7573	47	810	619	0	6.10042
172888	154805	84	55186	48131	81	142933	126184	84	956	1117	6	7683	7132	40	641	726	0	6.10347
307326	232522	105	106305	82028	101	264499	204517	105	2600	2436	29	14550	11549	58	975	640	0	6.10347
160061	134101	85	47780	40787	81	138380	114041	85	1252	1357	12	7112	6426	37	883	1010	2	6.10347
167718	136487	92	46472	37888	82	138961	111701	86	963	903	0	7544	6391	42	399	581	0	6.1055
188945	152859	91	59163	47926	86	161855	132615	89	839	1724	13	9574	7543	46	319	757	0	6.10652
363012	224562	127	111453	72441	124	340393	219638	126	4672	2437	39	19039	11989	65	1775	1310	13	6.10855
179435	143360	90	72002	61042	87	249760	208195	91	2203	1594	23	13695	11492	51	378	794	0	6.10957
184955	148239	87	54137	44314	85	166226	131213	89	1027	1535	13	9905	7245	46	-203	818	0	6.11262
186434	158095	86	54024	44795	84	171032	140083	87	1682	1478	16	9770	7978	46	922	796	0	6.11363
124494	109574	82	30196	26478	76	104576	91310	80	1087	814	0	5886	5031	36	1830	1087	8	6.1177
241902	181916	96	72482	54676	90	211874	156294	95	3248	1612	37	12525	8469	66	107	721	0	6.1177
136760	114978	99	38850	30994	99	126392	101547	99	2362	965	0	7330	5404	42	123	644	0	6.1177
168933	133262	88	52174	41363	83	147443	117246	87	2176	1301	21	8405	6618	45	-733	561	0	6.12075
79510	76248	84	26573	25444	68	67240	64629	74	1023	1067	6	3526	3435	27	-307	462	0	6.12583
71807	70865	72	22791	22614	52	60760	58431	74	-66	366	0	3452	3526	29	-544	286	0	6.12684
60726	59046	74	20742	20142	48	49839	48778	71	669	563	0	2806	2683	24	-517	795	0	6.13192
286650	226646	102	103101	81009	100	310212	247026	104	3317	2109	28	17564	13816	68	1885	1642	18	6.13599
146786	128914	82	42225	36752	79	121727	103196	83	1949	1253	8	7263	6167	40	-926	726	0	6.13701
134414	112501	98	38961	33272	78	115601	96911	82	1058	1068	5	6046	5538	35	341	884	0	6.13701
115461	101657	79	32532	27579	76	94151	79246	79	1324	1164	9	5442	4553	36	-626	1167	6	6.15022
219801	171418	91	56350	45363	85	178065	134729	89	986	1403	18	10192	7662	47	1042	1047	3	6.15022
271690	205250	93	109618	85939	91	254796	197194	95	3029	2030	35	15224	11714	63	2541	2281	20	6.15733
126524	109436	84	40795	35306	79	117425	99876	82	958	1188	14	6415	5501	39	615	680	0	6.15936
104976	99856	78	33042	30622	74	103341	96830	78	1095	979	0	5836	5442	35	1389	1337	16	6.16241
90618	88520	76	24843	23746	62	80811	76784	74	461	579	0	4673	4499	32	-281	928	0	6.17562
198507	156717	91	53510	41936	85	164304	127310	90	2948	1392	43	9138	7325	45	632	857	0	6.18172
204880	167906	87	70340	58242	85	205764	165979	88	3419	1556	23	11577	9350	58	2238	1781	20	6.18172
92053	89952	82	29780	27843	73	81945	75304	91	549	789	0	4857	4244	34	2097	1342	21	6.18172
189439	152308	98	66435	53836	87	151436	120551	89	296	581	0	8847	7033	45	1512	1073	6	6.18578
247623	192326	102	77787	60731	98	232079	177532	102	2992	2544	25	13035	10009	53	1622	1608	11	6.18578
276910	209942	122	135096	113718	103	406158	331276	107	4120	3473	37	20940	17457	64	1472	1287	10	6.19087
114426	99089	81	34568	30172	77	97637	82556	82	1998	1536	21	5872	4440	36	-81	962	0	6.19798
266516	206002	98	96075	77436	96	198687	152160	98	3173	2069	28	11913	8872	56	792	1109	7	6.20204
160225	132397	87	38640	32736	82	143574	118970	87	2322	1465	14	7987	6551	43	1578	1227	7	6.20306
180981	146822	96	51237	41730	85	144934	114950	89	720	1013	3	8962	6791	45	2420	1740	14	6.20916
338803	244118	119	136506	101858	115	415689	321111	117	5245	3370	39	23462	17423	89	2059	1746	18	6.21017
133425	115058	81	39894	34671	79	113079	96179	83	1776	1159	7	6544	5225	40	-342	268	0	6.21119
52844	53062	61	18930	18737	46	48490	48083	70	526	1108	8	2792	2627	26	141	1248	5	6.21221
266817	208323	119	85946	70821	99	273297	219090	103	1939	2516	22	16303	11988	65	1046	834	0	6.22034
232925	183918	98	66542	53614	96	209424	164974	101	2085	1717	19	11311	8588	50	1880	1545	19	6.2244
466311	265903	149	189026	96707	149	554517	294563	153	8843	3439	85	31119	15094	94	4322	3580	36	6.22847
154181	127812	84	45543	37975	81	134954	109602	85	1365	1551	20	7660	6160	44	-225	567	0	6.22847
219227	174807	111	60168	48884	91	204766	169577	94	2467	2221	22	11816	9476	50	1594	1119	6	6.2305
104151	97976	88	33308	31294	74	89239	82501	77	1175	935	0	4758	4512	33	-159	390	0	6.23253
98683	90095	80	35801	32495	75	88640	79349	77	-6	374	0	5550	4650	35	-149	433	0	6.23761
55240	54404	76	17321	17244	44	49492	48484	70	524	589	0	2839	3084	24	580	711	0	6.23863
237010	192541	101	85691	72244	90	241695	197173	92	1577	1542	19	13222	10709	56	173	1390	14	6.24574
174545	144963	87	53190	44361	82	158582	129605	88	1362	1425	17	8027	6788	40	-779	900	0	6.24676
95134	93919	74	31894	30823	72	85800	80633	75	435	622	0	4631	4863	31	114	349	0	6.24777
223449	192170	87	110398	96421	89	300473	258917	90	2880	2333	33	17047	14857	64	-206	820	0	6.24777
235246	197625	92	92148	80624	87	346185	300355	92	3585	3476	29	20393	17547	69	856	1665	11	6.24981
185461	152494	84	53489	43581	83	164712	132386	87	1305	1538	14	10261	7832	53	516	849	0	6.25082
237829	181704	95	70930	54570	93	199899	149682	98	2949	1851	32	11931	8574	55	1611	1954	12	6.25692
176779	141110	87	45636	35806	85	162743	128317	90	1195	1145	16	8581	7200	43	296	959	0	6.25794
174103	139889	91	40084	32890	82	142248	114491	87	2392	1624	19	7938	5858	49	1525	1669	10	6.26099
245204	175937	99	76739	55291	96	191723	139452	99	2929	1893	33	11641	7717	61	1450	965	0	6.26302
140104	120402	81	38671	32806	79	111437	91968	83	1008	1044	5	7038	5425	47	-403	431	0	6.26607
177395	137654	91	51868	41313	85	148980	112578	89	852	791	0	8208	6377	45	1552	1261	11	6.26708
232275	178403	92	71711	57192	88	204513	152517	92	2268	1263	19	10879	8143	47	-401	492	0	6.26708
102833	94819	78	29356	27087	73	87702	79188	78	1855	1052	3	5098	4568	33	-622	200	0	6.2742
221679	176057	96	69765	56536	87	175053	139734	91	2239	1436	25	10438	7747	50	668	1267	9	6.27521
240344	183077	94	67004	51743	94	183900	135199	96	2462	1443	20	11537	8045	51	2247	1369	9	6.28029
164803	136598	87	39564	32577	82	139601	111020	86	1147	1466	22	8148	6236	49	204	537	0	6.28233
114253	96327	81	37357	31644	79	101594	88163	82	977	941	0	5986	4863	40	-618	245	0	6.28233
345684	245602	124	128321	92697	122	428234	310894	127	5064	3275	46	24641	18091	79	2659	2681	17	6.28842
133006	112827	84	37569	32029	79	103636	87891	82	1214	854	0	5830	4826	39	67	870	0	6.29249
173472	138588	87	56453	45507	85	149297	117260	88	1890	1667	24	9046	6551	47	985	1721	12	6.29452
68722	65968	71	22718	22637	52	55482	53890	70	603	593	0	3092	3050	24	232	546	0	6.29554
117857	103323	82	34305	30065	77	107975	93242	81	762	841	0	5595	5130	37	262	890	0	6.29757
131086	103868	101	39670	31854	85	113148	87923	101	1768	1143	7	7142	4964	42	-345	714	0	6.29757
349759	219275	125	108159	67328	121	349771	234432	124	4088	2424	45	19205	12567	63	1568	1379	21	6.30163
244398	195946	93	67757	55493	90	270744	219754	95	3102	2464	27	15591	12708	64	1442	845	0	6.30468
145787	119741	85	39619	33066	81	130699	107582	84	1530	1175	8	7414	6292	40	977	835	0	6.30773
211284	172409	91	80127	67821	87	188608	153444	90	2320	1777	24	10373	8693	45	804	747	0	6.30773
206920	169838	94	77278	64413	87	197728	162347	91	1603	1875	17	11279	8887	50	1433	1068	4	6.30976
185920	152436	103	59591	49471	85	219155	181673	89	2529	1772	26	12306	10789	49	939	1224	8	6.31485
187115	147953	104	61569	50250	84	144065	115804	88	2017	1686	23	7928	6612	41	2209	1462	11	6.32501
93622	88612	76	27300	26602	66	76246	72978	75	-108	632	0	5022	4225	31	249	1752	12	6.32907
93682	89676	76	29131	27422	70	83880	78557	77	671	995	0	4965	4143	34	421	1113	2	6.33212
224016	184780	90	133299	111841	90	427158	354290	94	4692	3815	41	25174	20007	77	1697	2592	17	6.33415
202281	164152	97	68293	56263	86	236846	190229	89	2407	1686	25	13806	11308	51	1880	1061	6	6.33517
222666	175459	92	63685	49722	89	215071	165652	94	2929	2398	28	12309	9493	48	-52	672	0	6.3433
282536	201987	108	76784	56643	99	233329	166056	104	4127	2111	39	13362	9846	53	1024	765	0	6.34533
120398	100114	87	39841	33393	79	110352	91460	82	874	829	0	6591	5078	41	67	986	0	6.35448
71439	68969	84	16918	16841	43	61560	60559	72	1425	945	0	3266	3165	25	584	1229	13	6.35549
170155	141032	86	39926	32520	82	145396	115764	87	2865	1570	21	8001	6320	45	327	969	0	6.35549
157897	126423	85	52828	42745	83	148391	116940	88	1518	995	0	8978	6660	50	381	1269	7	6.36159
215230	170510	90	47733	37104	87	172687	136654	90	1097	855	0	9704	7381	52	-734	240	0	6.36362
143043	118371	86	41469	34380	80	124707	103131	84	1677	1207	8	7029	5661	42	-116	553	0	6.36464
106998	105202	74	35255	34282	72	127880	123848	76	1748	1480	20	7171	6929	35	-261	409	0	6.36769
124326	114934	79	64982	61151	77	171102	154896	80	868	971	0	9310	8932	41	-286	682	0	6.36871
67641	66588	73	25951	25484	59	61284	58624	71	1100	1143	7	3766	3490	26	-188	820	0	6.37175
181326	146624	90	47318	38709	85	148966	118764	88	2127	1528	16	8048	6579	41	789	1450	10	6.37277
183439	144670	88	52774	42269	85	150510	115811	87	1482	1605	18	9160	6711	47	909	742	0	6.37582
41572	40934	65	14432	14379	41	25354	24620	64	-751	144	0	1386	1368	13	901	931	0	6.37582
202220	173177	85	83275	70608	85	269427	231207	87	3231	2104	35	15149	13028	57	787	758	0	6.37582
205308	158015	92	71421	57812	89	162980	124806	92	1656	1650	20	9621	7063	54	-354	308	0	6.3809
320534	215375	127	89437	59140	118	262817	173038	122	2641	2194	44	15390	9997	61	509	870	0	6.38801
163538	132642	86	54423	45188	83	139749	112932	86	1677	929	0	7817	6071	45	1488	1076	7	6.38801
240361	183683	104	67887	53269	91	202349	153803	94	2359	1688	31	11529	8843	48	1675	1093	6	6.39411
180796	142032	93	51625	41309	85	170688	134059	88	948	1188	9	10160	7391	54	314	676	0	6.39513
132849	118853	79	40463	35075	78	112253	97788	80	1790	1291	9	5733	5249	35	886	866	0	6.39614
176884	141834	99	46678	37509	84	148189	117043	87	1927	1464	21	8492	6560	46	485	693	0	6.40021
178706	133729	95	51264	38782	88	148604	111177	91	2837	1281	21	8425	5948	49	-452	427	0	6.40224
262482	206438	122	102980	84448	122	322971	260643	122	3841	2948	29	18514	14030	84	1130	1429	14	6.40224
119071	105242	79	34861	29078	75	100033	84352	80	187	771	0	5983	5036	38	229	803	0	6.40224
164990	131062	84	43101	34353	82	135787	107745	86	2447	1520	25	7980	6337	43	1042	1201	7	6.40326
133561	113938	82	34821	29551	78	111814	94527	83	1412	1494	19	6116	5036	40	1018	1387	8	6.40936
82428	80797	73	25422	24506	59	72560	69492	74	-211	225	0	4055	3691	28	-201	450	0	6.41647
105206	97130	78	32587	29783	75	89307	82877	78	801	897	0	6384	5606	41	599	703	0	6.42053
175450	143461	100	50943	42292	85	145622	117709	89	621	1079	6	8328	6823	45	1473	1256	8	6.42053
169315	141214	87	48801	40525	83	151930	124147	87	837	1406	20	8740	7029	46	1636	1555	11	6.42257
196330	156669	89	41424	31949	85	176013	138226	90	1645	1384	18	9510	7253	48	-699	433	0	6.42358
174540	154801	84	99957	92274	85	166029	145267	86	3194	1546	36	9422	7668	44	123	588	0	6.43374
79057	72893	86	26300	23923	62	66502	61230	74	1342	812	0	3406	3549	26	411	1033	3	6.43476
86057	82922	73	24661	23585	56	77116	74339	74	1217	727	0	4455	4144	30	-1073	210	0	6.43679
195023	149652	93	52141	40024	86	170644	131565	90	2042	1432	29	10072	7534	47	-96	827	0	6.43883
155304	134136	87	50316	43354	82	133398	112474	85	1641	1286	18	7875	6908	42	3031	2028	29	6.43984
140313	114864	85	41908	34547	81	132571	106703	84	688	1234	12	7338	6189	39	704	899	0	6.44187
284313	198296	105	93323	67427	98	219867	151745	102	2561	1756	23	12371	8684	56	811	1373	11	6.44594
153256	123054	85	44559	36346	82	128405	102902	86	649	652	0	7087	5650	41	999	1023	3	6.44594
145834	121977	85	42484	36070	80	136065	113919	85	1598	1590	21	8043	6648	41	918	1356	7	6.44696
118648	111663	77	29745	27084	75	109251	99101	80	607	693	0	6410	5731	37	777	1283	8	6.45407
83995	82169	75	24730	24132	58	75643	73094	74	343	537	0	4856	4368	30	-64	902	0	6.46118
87055	84892	73	22677	22227	53	76790	73709	74	-99	338	0	4163	4120	30	650	1026	4	6.47134
241708	183871	96	77440	60009	90	220037	170745	94	2800	1877	30	12598	9594	48	1093	2238	18	6.47439
193221	150148	89	55450	43089	86	159727	122844	89	810	1240	11	8536	6616	46	-527	542	0	6.47439
101880	94795	76	32868	28994	75	101034	90411	79	1932	1320	15	6093	5016	37	-623	662	0	6.47948
213412	169078	93	68451	55132	90	203074	163435	94	2787	1641	25	11470	9299	51	-583	533	0	6.48049
169506	135445	92	37860	30406	85	143907	117134	89	1347	1313	12	8031	6694	43	299	699	0	6.48557
211213	169172	104	67465	54222	88	204477	162121	91	3244	2136	39	11443	9391	48	390	910	0	6.49167
330057	238817	111	127559	94596	108	329934	237621	111	4370	2640	37	18394	13680	64	1669	1458	21	6.4937
252994	192231	107	67358	50759	96	223125	168025	99	1743	1859	24	12378	9530	50	1944	1192	6	6.49573
251661	194532	106	74274	58093	95	245247	192411	100	2659	2523	23	13534	10723	54	1147	1296	9	6.50082
144715	121011	84	45071	37412	82	123238	102533	85	-11	915	0	7092	6008	38	-475	768	0	6.50183
335966	217973	132	87588	57118	112	319759	214515	116	5673	2594	45	17797	11873	63	1788	1487	24	6.50285
73867	70683	74	10041	10188	35	67561	66663	73	1383	640	0	4291	4021	32	-986	661	0	6.50386
203572	158774	93	63139	49896	86	164966	129860	90	475	1244	13	9590	7123	47	-165	473	0	6.50691
208188	169308	88	65914	53982	84	222190	180240	89	2516	1926	31	12476	9788	56	657	1280	9	6.50793
133317	111549	81	39659	32889	79	108041	87282	82	1350	1597	21	6261	5128	37	1032	1089	5	6.50793
199474	152901	91	60508	46454	86	169304	129029	90	1549	980	0	9684	7543	45	791	1473	16	6.50895
134280	116055	82	45587	40202	79	110604	95258	82	614	941	0	6247	5608	36	-1716	329	0	6.50895
107551	96106	80	32679	28955	75	92918	82277	78	1388	991	0	4754	4634	32	-4	626	0	6.51199
125018	107500	85	40157	34528	78	104548	87247	82	1402	804	0	5845	5013	36	219	802	0	6.52622
55831	55106	71	16850	16691	44	50253	48635	70	1654	913	0	2844	2782	23	-156	393	0	6.53232
126674	113739	84	30582	26880	76	110835	100555	80	1694	891	0	6607	5445	38	-15	916	0	6.53334
203137	164450	90	64109	52253	86	221679	176620	90	1663	1341	19	12500	9453	52	289	1078	4	6.53943
130235	104879	99	38577	31958	80	115074	96127	83	1287	1267	11	6397	5277	39	-516	1085	4	6.54248
206833	150424	94	113141	94362	91	298710	242229	94	3172	2231	31	16166	13380	61	151	511	0	6.54655
167803	138001	85	35070	28184	77	149206	118168	87	2120	1899	29	8117	6291	44	365	1468	16	6.54655
131833	110521	85	45325	39019	80	81446	69493	82	1320	1242	8	4349	3898	33	1389	867	0	6.55163
164506	133971	87	51484	41232	83	134778	107347	87	851	1225	12	7261	5875	44	1065	722	0	6.55569
210236	165429	100	69755	55864	87	202999	165058	90	2789	2188	26	11870	9402	50	1497	1390	8	6.55671
168961	137054	88	52669	43141	83	142076	115773	85	2119	1095	7	8404	6205	43	324	506	0	6.55671
201014	158378	88	50912	39840	86	157602	123340	91	2369	1411	16	9338	6921	46	777	921	0	6.56281
66516	66021	71	21742	21521	52	60704	59316	71	822	719	0	3685	3710	29	-567	609	0	6.56382
167938	133580	103	45838	36646	84	137357	107374	89	1223	1442	20	8196	6022	45	729	1080	4	6.56382
226622	175838	93	71885	56067	90	176773	131595	93	2357	1234	21	11067	7824	55	1109	1072	4	6.56585
270187	207746	110	94922	75135	102	297133	228882	105	4915	3061	28	16397	12916	62	1863	1318	22	6.56789
64258	61955	75	15899	15663	42	52056	50587	71	244	693	0	2926	2791	25	441	1243	6	6.5689
149177	120994	86	38639	31011	82	127852	101399	87	2592	1365	13	7926	5650	51	793	1373	11	6.57094
165521	96303	215	87817	27977	216	98304	84189	194	45767	10932	148	21119	4719	179	8341	2820	74	6.57805
124461	112180	85	36840	33231	78	113863	101034	81	892	1034	5	6725	6326	41	-388	388	0	6.5811
106599	91920	81	32381	28249	76	94470	81792	80	1867	1220	19	5600	4847	34	783	957	0	6.58415
180778	144709	93	45350	36296	84	143060	114079	87	2466	1164	37	8581	6547	50	732	903	0	6.59024
180419	144882	86	52632	43040	83	154237	123641	87	2370	1919	24	8286	6445	42	1586	1422	9	6.59634
212663	173144	88	69143	55442	85	260200	208027	90	3923	2205	46	14208	11297	52	1653	1236	8	6.59634
93499	89740	78	25919	24672	62	77711	73685	75	1206	948	0	4571	4248	32	925	996	0	6.59736
298981	212371	112	101556	76909	108	373858	278001	114	4030	2984	39	21532	15326	80	996	1235	7	6.60345
303190	224135	108	154766	120424	105	457685	351145	109	5261	3197	44	25924	20254	87	1975	874	0	6.60549
293243	230298	104	142973	113554	100	426030	334339	103	5092	3601	35	24246	18898	72	2419	1606	21	6.60549
91800	89451	80	27162	26292	67	72358	70629	74	1003	1174	9	4218	3848	31	260	623	0	6.61463
94395	87555	77	30412	27195	74	83342	75373	79	1560	837	0	5140	4581	34	273	644	0	6.6187
174571	146005	87	49108	40288	83	142994	117650	86	2894	1608	26	8632	7283	46	-135	418	0	6.62073
165944	134556	87	48647	39327	82	153029	123322	87	2313	1295	19	9532	7347	54	995	1006	1	6.63089
106472	100394	79	33843	31157	73	89202	82064	77	1091	858	0	4677	4226	32	385	895	0	6.63699
211325	167221	90	79662	65093	89	246533	195276	93	3098	2016	29	14708	11131	57	420	1032	1	6.64106
194095	153230	91	65792	54157	87	152790	118958	90	1080	906	0	9345	6947	50	1283	1274	11	6.64207
196706	151820	89	57978	44830	88	159335	117536	91	1710	1660	23	9831	6877	52	-1016	378	0	6.64309
163262	136015	90	40331	33653	82	140747	115968	86	2128	1460	11	7779	6552	41	600	1063	6	6.64309
194620	163249	91	90915	75751	88	220533	181166	92	1899	1608	14	12520	9828	54	1468	1295	14	6.6441
411389	236965	140	153060	80270	138	417425	235261	141	6835	3162	60	24228	13011	97	244	934	0	6.6502
244437	192337	98	84227	67073	94	236097	191660	97	3526	1902	32	12548	10360	51	801	886	0	6.65122
136603	117372	84	33580	28213	79	109666	93543	83	1112	1148	8	6124	5433	38	27	675	0	6.65223
175635	153636	85	58932	51708	81	230419	201933	86	2175	1976	24	13402	11772	54	1263	1482	11	6.66443
211974	170316	89	72796	59847	86	200234	159698	90	1166	1378	11	11572	9314	50	944	1001	1	6.66443
142768	120962	84	39014	33603	78	120796	99740	81	1351	950	0	7409	5944	40	946	954	0	6.66443
257231	191609	101	62586	47032	97	207593	153161	102	2510	2296	29	11035	8373	53	1762	1580	13	6.66646
144289	120416	83	40184	33387	79	127616	102343	83	309	791	0	7045	5451	40	-167	445	0	6.66849
156368	128148	89	47904	40014	82	115939	94123	84	1360	903	0	6548	5239	39	1429	820	0	6.67256
223213	187689	88	83285	70338	87	292893	250000	91	2903	2634	27	16662	14352	61	98	709	0	6.67357
137274	119914	83	42009	36614	79	119146	102833	83	1022	812	0	5782	5853	35	708	1419	12	6.68679
206160	165289	98	37518	30233	85	174457	138648	88	1106	1436	22	9864	7710	49	733	728	0	6.6878
123564	110243	90	28546	24805	75	100334	87720	81	-122	400	0	6089	5186	38	-430	650	0	6.69187
101318	98333	76	30077	28431	71	92194	86333	76	922	799	0	4922	4513	33	19	550	0	6.70203
62219	63300	69	20038	19758	46	52482	50366	71	504	774	0	2956	2835	23	95	552	0	6.70305
76620	75897	72	17505	17376	44	68693	67117	73	346	1020	3	3838	3471	28	-645	148	0	6.70406
114854	104592	82	37782	34871	74	186831	173368	80	1335	1289	14	10439	9663	50	875	1003	1	6.70813
187154	147980	90	60659	48879	85	153792	121835	88	2127	1076	5	9371	6825	59	178	399	0	6.70914
213638	163796	95	70363	55406	90	182981	140914	93	2269	1978	27	9996	7542	58	1571	1185	7	6.71524
122762	114288	80	34714	32076	75	111161	102332	79	1505	1533	12	6557	5795	37	-487	359	0	6.71829
233200	181748	93	85240	67770	90	248486	191400	94	1605	2022	20	13944	10535	58	-246	629	0	6.72439
181712	154353	82	77585	65856	83	245902	201008	88	2873	2378	28	13754	11409	52	1323	1529	12	6.72439
207645	164179	94	53730	41795	87	181600	139638	91	2023	1807	17	10750	8434	54	607	1118	9	6.72743
168503	139696	87	51509	43109	83	143829	118459	86	312	1290	8	8089	6351	44	878	781	0	6.72845
162553	134692	84	43899	36809	82	137860	111359	85	1786	1458	16	7402	6187	38	29	1366	3	6.73252
198229	156740	90	48746	38546	84	174688	134471	89	1562	1198	9	10422	7795	48	853	747	0	6.73455
145421	123197	83	48891	41806	81	118031	99287	83	1361	1288	11	6394	5836	39	-794	635	0	6.74369
339809	247623	125	140969	107915	111	418326	314588	114	6313	3782	62	24309	17599	91	4053	2747	28	6.74573
329161	221307	122	109688	78422	120	334846	232103	125	4756	2808	36	18675	12540	72	2937	1436	37	6.74776
95399	90102	75	28185	26470	71	80040	74051	75	1697	1012	3	4559	4047	33	1828	1107	9	6.74878
412225	212598	193	131874	69588	191	321278	152703	197	3401	1574	22	18866	8536	89	1510	1460	16	6.74878
213434	158800	91	46451	34687	87	180777	132463	92	3092	1902	32	10014	7336	48	939	849	0	6.76707
217873	170405	91	61841	49499	88	189899	149180	92	2415	1747	22	10096	7642	54	903	1767	16	6.7691
196714	155081	89	53262	41444	85	168585	132079	89	2198	1125	10	9806	7264	46	155	812	0	6.77317
258471	189149	108	81463	62017	93	220075	160355	98	3030	1846	29	11843	8895	54	546	639	0	6.77621
161375	136585	85	39373	32625	81	126761	104226	86	948	1087	9	7082	5817	46	1239	1357	8	6.77723
176369	145406	87	45836	37887	81	143528	116760	86	57	1018	3	8994	6967	46	-57	340	0	6.77926
162851	129332	87	40502	32286	82	145959	118122	87	667	1268	10	8192	6752	39	255	1028	2	6.78129
200164	155493	91	47466	35733	87	181095	136828	91	3348	1678	24	9849	7168	47	2271	2036	17	6.78536
151227	126793	81	47012	39028	81	118605	96791	83	2191	1087	10	6558	4958	39	1558	1111	9	6.78536
43902	43526	68	15424	15246	43	26693	26687	61	364	839	0	1475	1618	14	-272	394	0	6.78536
219024	180250	89	75563	62636	87	203187	166845	90	1773	1706	19	11743	8717	56	1680	1204	21	6.78942
266744	182968	101	79463	60740	93	209509	144009	95	1771	1737	21	12431	8239	57	-531	785	0	6.78942
92896	91810	72	27193	26795	61	81498	79192	74	1432	1520	12	4605	4281	30	557	1675	4	6.78942
158389	127064	88	48698	38571	83	132785	102314	95	1862	1712	22	8024	5995	47	-157	811	0	6.78942
248794	179970	102	61981	45762	92	208965	149302	96	2413	1407	29	11515	8106	52	987	866	0	6.79044
84018	83087	75	24300	23597	64	73059	70093	74	67	464	0	3339	3974	25	364	869	0	6.79451
145686	125544	81	41462	35778	79	110026	92484	85	5	1032	3	5798	5068	39	-1103	171	0	6.80365
249440	196207	97	98794	79310	93	293800	237320	98	2975	2500	24	16931	13142	59	955	1031	3	6.80873
169965	135352	103	46955	38007	84	138656	109017	88	2493	1273	10	8123	5841	48	-802	291	0	6.81178
272006	205027	99	89897	66951	94	258875	200072	98	3818	2588	38	15134	11769	61	961	995	0	6.81483
182915	144913	86	46936	37067	83	155447	122864	87	1656	968	0	8581	6620	42	631	745	0	6.82398
141201	117522	84	43531	36745	81	116909	97291	84	1367	1212	14	6209	5668	40	1402	1704	20	6.82499
143251	119637	81	48284	40267	81	119035	95930	84	295	1083	5	6720	5209	40	1864	1878	27	6.82499
212807	173229	91	68089	56282	86	192739	156389	89	1919	1665	21	9958	7433	52	-782	365	0	6.82702
154740	128300	83	49264	40492	81	132578	107279	84	1146	1066	5	7536	5535	46	-532	630	0	6.83007
78012	75821	75	25471	24873	58	69260	66498	73	756	918	0	3847	3480	30	161	773	0	6.8382
77404	76077	72	27631	25929	68	62487	61100	73	2062	1262	18	3975	3219	28	1159	1389	16	6.83922
239437	181025	94	77308	60185	92	230272	179382	95	2619	2086	28	13378	9951	53	1119	1296	9	6.84024
297997	228369	101	92322	71550	100	321271	248036	104	4129	2782	41	18578	14422	68	2252	1431	36	6.8443
73068	72566	72	19120	18839	46	65241	62541	73	216	815	0	3863	4021	29	1143	1129	5	6.84633
157763	128776	87	42571	34503	82	133981	110077	86	2040	1299	22	7785	6299	44	354	580	0	6.8504
211107	177025	92	55193	46256	87	177840	148046	91	3313	1826	25	10514	8325	51	-1216	35	0	6.85345
176557	140935	86	51897	40611	84	145435	113508	87	1766	1832	20	7826	5879	43	1070	921	0	6.85345
168982	134843	94	49966	41066	84	130757	102948	87	1119	1673	17	7349	5742	42	1212	759	0	6.8565
352020	260308	112	149188	115575	106	426569	319088	111	4893	3310	41	24076	17571	81	2001	1355	9	6.85853
185488	152877	86	56422	46437	84	159310	128014	88	1521	1438	18	9427	7601	44	1668	1365	8	6.86056
78279	79698	70	23737	23214	56	71068	68465	73	608	769	0	3965	3857	29	1059	1351	9	6.86463
222449	164073	100	60532	44875	91	186222	135361	95	2974	1452	17	9926	7027	48	233	577	0	6.86869
165809	132395	94	41236	32965	82	137709	110671	86	1240	1024	3	8096	6528	41	149	629	0	6.86869
183509	154199	85	51096	43386	82	154026	129128	86	1196	1539	13	9494	7513	47	1263	1074	4	6.87377
95936	94842	72	25822	25649	58	86731	82986	75	-174	380	0	4934	4523	32	509	514	0	6.87377
258729	209260	99	75791	62816	94	259984	211487	98	3077	2440	33	14459	11601	52	1620	1148	9	6.88597
57991	60240	66	20836	20813	46	50772	49369	70	165	589	0	2695	2465	24	-676	274	0	6.88597
140430	128472	79	32552	28913	76	126015	112576	81	1730	1294	12	7193	7006	37	1056	1003	1	6.89003
147624	120031	85	45975	37863	82	119442	99562	86	1881	1177	23	7289	6024	41	14	705	0	6.89308
342506	245596	118	116348	84304	117	356971	254619	122	4075	1984	51	19152	14314	57	2477	1347	28	6.89511
164242	134590	90	40434	32973	82	147893	120912	87	2013	1304	16	8212	6572	43	-42	373	0	6.90121
105386	90563	84	32087	28519	76	92365	78428	81	32	550	0	5024	4273	35	1587	868	0	6.90426
202391	166700	105	75771	63925	87	315505	268202	91	4173	2660	42	18045	14993	67	3598	1856	33	6.90426
107088	92301	79	36377	31882	77	90196	78643	80	1203	1212	9	5926	4904	43	357	958	0	6.90527
158819	126516	89	43393	35308	84	127689	102360	88	1894	1333	20	7592	6123	41	-506	425	0	6.9256
105572	95678	77	33253	30003	74	93771	85246	79	140	339	0	5773	4817	36	-379	434	0	6.92966
109863	94393	89	30236	26147	71	95701	82643	80	1231	783	0	5312	4798	34	243	1165	5	6.9317
164231	135552	85	45733	38420	82	134693	108714	86	705	1082	7	7536	5986	44	1541	1756	22	6.93373
64894	64241	75	15469	15404	43	59246	57966	72	1019	1368	12	3049	3420	26	-408	346	0	6.93576
92205	90133	75	32038	30462	72	80678	76445	74	1481	908	0	5091	4336	32	-581	474	0	6.94084
92157	87480	74	27739	26684	63	69774	66236	75	928	1251	7	3914	3436	29	939	795	0	6.94491
255390	190885	96	86530	63733	107	216664	157604	96	4179	2505	35	12696	8462	53	1352	1724	12	6.94796
163149	132106	87	50813	41656	83	138295	111367	88	1436	1134	10	8070	6386	46	605	666	0	6.95304
260430	195259	103	98719	75722	103	268724	201948	106	2805	2238	28	14323	11419	55	2386	2438	28	6.95405
181035	155035	86	67847	59624	83	207727	179537	87	1940	1444	16	12573	10467	54	883	994	0	6.96015
181258	147530	83	54910	43396	83	155053	123519	86	1263	1325	13	8335	6200	42	92	1360	8	6.96117
352789	206632	131	217373	152847	116	722431	474470	121	8176	4725	69	40928	26428	115	2059	2043	22	6.96218
253749	204351	93	87092	69677	89	274794	218759	92	2869	1925	30	15764	12710	59	981	979	0	6.9693
284865	212799	122	96896	73369	122	270050	196923	122	4061	2726	35	15632	11042	67	2267	1706	21	6.9693
111269	98977	89	32038	28737	76	97728	88562	80	874	795	0	5259	4816	35	1382	878	0	6.97438
143067	118510	84	41117	34021	80	124611	101350	85	1697	1097	6	6788	5534	41	387	1034	3	6.97539
151198	121986	87	45393	36519	82	130284	103515	85	1452	862	0	7674	5972	40	-600	463	0	6.97743
203963	165106	98	62129	50203	86	174919	143864	90	1547	1406	15	10047	8028	42	228	811	0	6.98048
261087	193905	111	70076	52123	93	244892	181501	98	2478	1304	37	13725	10289	61	1777	2027	16	6.98556
184491	149782	87	58299	48711	85	168246	132828	89	1789	934	0	9499	6997	54	64	805	0	6.98556
123883	117406	80	39633	37163	77	102292	94878	80	689	1016	3	6509	5951	37	-633	349	0	6.99572
98577	91031	79	28629	26503	72	93146	87792	78	488	551	0	4573	4783	31	-638	770	0	6.99674
140735	118887	83	43351	36229	81	125603	102619	84	1280	1202	12	6975	5880	40	189	848	0	7.00283
74298	71477	72	22221	21842	50	60152	58438	72	684	650	0	3470	3445	26	183	869	0	7.0069
251445	199432	105	76113	59617	102	322959	258272	107	2990	2611	29	17036	14100	56	2128	2000	28	7.00995
241900	187487	94	75901	59333	89	205210	156725	94	2271	1840	25	11861	8801	50	1003	1017	2	7.01198
97713	92846	79	28405	26303	71	84473	78179	75	473	1197	6	5368	4823	36	103	717	0	7.01909
114210	98574	80	32818	27888	78	103494	87018	82	662	883	0	5160	4338	35	9	864	0	7.02011
114234	105247	81	33712	30213	75	96780	88958	78	497	1009	2	4963	4777	31	-965	783	0	7.02214
293181	208610	117	86444	63143	102	261168	182698	106	3349	1713	31	14843	10252	59	3105	1963	31	7.02214
132520	109540	85	40780	34505	80	108545	89433	83	565	784	0	6672	4924	41	-14	1058	3	7.02214
193280	155915	92	47054	36397	90	159691	129488	91	1703	1540	13	9185	7174	45	931	1471	11	7.02519
153049	126867	82	45247	37502	80	121903	97749	84	1220	792	0	6015	5085	39	386	898	0	7.02621
199932	163826	89	54624	44334	86	166008	133004	91	1147	1200	11	9424	7621	47	763	1098	4	7.02621
167068	133896	89	47605	39334	84	151238	122071	88	2921	2012	32	9123	6787	45	1917	2498	18	7.0323
88931	86554	73	26600	25193	67	79480	74783	74	806	805	0	4360	4363	30	1328	880	0	7.04348
161802	133755	101	37682	30735	82	138413	113933	86	1353	1644	21	8176	6663	41	190	1006	1	7.04755
134650	127141	78	40741	37726	76	113094	105093	80	299	1140	10	6302	5749	34	107	735	0	7.04856
131272	112231	80	37624	31855	79	118646	99212	83	1186	1045	8	6971	5202	50	69	1059	3	7.05364
146107	119717	86	47861	40766	82	117051	94158	85	1628	991	0	6986	5428	45	1450	1036	3	7.05771
188929	152883	89	49151	39349	86	163315	129544	89	936	1099	12	9205	7098	48	232	833	0	7.06482
181325	146856	98	55642	46669	84	158249	126163	89	1411	1258	11	9738	7554	46	883	819	0	7.06787
119138	112894	80	33384	31442	74	100891	93292	78	399	875	0	5592	5032	35	-215	772	0	7.07092
124513	102919	85	40844	34390	79	116423	95361	83	497	998	0	6248	5546	40	2070	1314	16	7.07092
188584	151101	88	54405	44710	84	166703	129656	89	1799	1841	15	9567	7474	45	1362	1388	8	7.07397
202602	160766	90	63533	52308	85	170812	132547	90	2107	1735	22	9126	7075	45	639	924	0	7.076
168664	140438	86	39515	32752	81	146103	120759	84	2053	926	0	8017	6621	44	939	1229	6	7.076
116964	105069	81	34118	30421	75	106097	94421	79	415	870	0	6304	5281	38	-182	1088	5	7.07803
68195	67793	72	21652	21255	48	62558	60788	71	-524	261	0	3491	3500	27	27	517	0	7.07803
106024	93939	78	29848	26161	76	93543	81805	79	1049	1183	11	5447	4370	35	1278	1137	8	7.08311
210317	181620	89	62951	54552	87	226293	196960	91	1490	1701	22	13132	11558	48	4	1179	6	7.08311
72343	72009	74	25415	25213	56	63245	61473	73	1096	1515	13	3733	3720	27	236	817	0	7.08311
179695	135689	105	49932	39211	85	149319	117052	88	1976	1378	20	7985	6482	43	608	1198	8	7.08718
69629	71103	70	21993	22001	52	59899	57388	71	1568	824	0	2918	3405	22	1367	959	0	7.08718
165233	140634	88	60791	52985	84	177937	152320	87	2274	2070	24	9917	8283	51	-813	314	0	7.09734
212936	165938	91	58595	45655	86	186346	143321	91	703	892	0	10587	7982	55	-564	493	0	7.10039
182774	159863	85	51732	45087	82	142844	122788	86	740	842	0	8328	7194	42	1086	1130	6	7.10141
143980	126108	83	60182	53893	80	119030	102656	83	709	917	0	6489	5399	40	987	962	0	7.10547
210049	172073	98	60974	50655	87	232869	193409	92	2983	2374	25	12806	10800	60	2453	1793	15	7.10954
269661	196468	110	84894	62623	97	223178	159156	101	3991	3380	42	13734	9560	54	3451	1633	27	7.11767
205832	154450	108	65847	49618	92	209809	160888	108	2703	2183	35	12653	9773	53	540	720	0	7.11767
290934	214432	103	83050	61860	98	323822	243036	102	3827	3043	33	17819	13915	57	2334	1417	17	7.11868
177752	141265	87	42529	33926	84	150592	119499	88	1510	1099	9	8763	6672	47	373	1028	3	7.12376
71540	73307	62	23415	23538	52	64640	63226	72	-244	389	0	3403	3012	27	306	769	0	7.12376
261504	186969	101	75911	55573	98	232511	169158	102	3585	1872	38	12514	9540	50	1644	1507	8	7.1258
206982	157515	88	86613	68207	89	244981	191655	92	2931	2099	39	14140	10866	52	2648	1567	24	7.1258
149276	120240	84	28986	22766	74	2545	1841	24	9076	6861	63	1917	1372	22	1060	1104	9	7.12986
246218	194496	93	98604	79650	92	282688	223319	96	2917	2090	29	15759	12360	58	1135	1676	15	7.13596
159935	134553	84	36445	29764	80	118917	97909	85	917	1064	6	6441	5303	38	105	593	0	7.14612
187607	154367	85	39622	32200	83	164020	129547	88	1340	1309	11	9075	7414	42	1800	1721	22	7.14612
191481	149391	87	59314	47233	86	160543	123900	89	2105	1681	18	8667	7044	45	1446	1025	4	7.15019
265774	212217	105	85760	67616	94	288875	228462	96	2653	2007	37	15787	12384	54	1202	1110	7	7.15323
192518	152426	102	55220	44839	84	166072	132655	89	1757	1047	8	9489	6934	52	-451	710	0	7.16136
303273	237633	98	112157	85607	99	322510	246054	102	2138	2397	24	17053	12435	59	1338	1414	14	7.16441
194686	158644	88	79373	65667	87	263817	214981	92	1672	2154	19	14812	12064	55	1770	1551	14	7.16441
118693	113695	86	36344	35426	74	103934	99444	78	1544	1026	5	5440	5617	33	1123	784	0	7.16543
331231	236953	107	134026	100425	103	399207	307345	106	5663	2788	52	22825	17473	71	475	1492	17	7.16746
119828	108308	81	29329	25432	77	107361	95748	81	1161	858	0	5483	5220	35	1850	1393	9	7.16949
74134	70552	72	17384	17332	43	63617	61841	73	840	642	0	2939	3107	26	148	772	0	7.19693
228376	185794	95	59155	49281	91	216946	174891	96	2535	2046	25	12037	9916	51	941	774	0	7.19795
50614	49140	73	15258	14974	42	44138	42082	70	-825	361	0	1784	2081	20	-48	678	0	7.20405
108607	103833	76	28565	26703	68	94269	88458	79	1026	706	0	5289	5269	34	-64	377	0	7.21014
62068	62216	61	17059	16964	45	51458	50881	71	-646	326	0	3297	2814	26	750	680	0	7.21116
257460	183532	102	69042	50171	94	209166	149600	99	2279	1765	21	12497	8011	55	-610	621	0	7.21116
399765	227901	148	110000	59948	136	377106	211967	141	4118	3085	34	21230	11907	64	3856	2101	24	7.21421
175812	140829	85	47730	37576	83	154147	121109	88	3776	2132	32	8876	6703	47	478	1418	10	7.21624
178916	144228	88	48372	39212	84	160828	127683	88	3016	2048	30	9329	6917	47	856	628	0	7.22335
199838	170594	89	56046	48016	82	184699	155956	86	3055	2048	28	11185	9101	50	2165	2013	13	7.22945
160548	133533	85	46748	38653	82	126562	102558	86	1162	1208	12	7397	5615	44	-796	781	0	7.23148
142045	118813	83	46851	39742	80	115973	96296	84	1473	1007	3	7079	5580	44	1832	1155	12	7.23961
111281	98349	94	34501	30020	76	97139	82587	80	1064	907	0	5468	4636	37	914	1177	3	7.24571
156229	134425	86	56065	48993	81	128120	109529	85	3257	2447	22	6639	5963	38	1376	1760	11	7.25181
109511	102608	78	30115	27255	75	100404	91692	78	1232	1070	6	4895	4841	33	775	1179	9	7.25486
158251	130386	84	43318	35305	81	143453	114393	86	1725	1227	13	8184	6339	45	1651	1358	17	7.25791
170887	138987	96	53129	43905	84	138059	110993	87	1380	1099	9	7843	5914	44	-821	311	0	7.25994
216396	165508	93	53871	40711	88	160137	120828	92	2525	1750	29	8853	6259	48	1643	1400	14	7.26502
244800	194009	93	80280	64557	90	218066	173041	93	3730	2235	55	11974	9234	53	378	841	0	7.26604
113212	94855	97	34431	28130	97	108564	88183	97	994	962	0	6005	5081	35	-991	389	0	7.26604
253366	190717	101	97333	74717	97	315920	240655	102	5212	2533	54	18254	13630	65	2671	1898	32	7.26705
274369	199002	113	89721	68415	105	285201	208346	109	1936	2019	32	15009	10747	54	1304	1450	13	7.27213
176220	140412	98	58577	47717	84	135664	110221	88	1864	1194	7	7093	5901	41	29	860	0	7.27823
281516	201920	105	93582	68391	101	241325	171802	104	3405	2064	32	13883	9684	63	2325	1770	15	7.28026
360449	246501	117	129832	88252	113	333845	228701	116	4312	2597	40	19283	13171	60	25	897	0	7.2823
75453	73930	71	23704	23555	51	60104	58807	72	693	1192	7	3345	3273	27	-607	751	0	7.2823
214845	166110	91	46271	35727	86	183894	141156	92	1285	1224	27	10602	7895	50	-231	912	0	7.28738
128238	115107	82	54310	48592	78	120726	106618	82	2677	1211	9	7571	6254	41	1435	1218	7	7.29449
179087	138650	92	57206	46566	86	151571	116722	90	1197	1587	21	8277	6397	42	1089	1256	13	7.29754
191782	150548	90	55297	44311	85	157307	123710	88	1516	1725	24	8145	6998	42	922	1191	4	7.29957
99240	94834	77	29656	28026	72	99093	93421	77	808	998	0	6007	5318	35	297	536	0	7.30567
147510	126253	83	48735	42341	80	120174	102128	84	1327	828	0	6476	5462	40	1053	1117	5	7.30668
181933	142944	90	50837	38961	85	152359	118413	88	1453	1699	14	8634	6589	43	1693	1330	13	7.30668
92399	89006	86	28542	27575	65	80532	76901	75	920	807	0	4863	4662	32	-23	536	0	7.30872
148334	123698	91	36414	30232	80	126528	104768	85	955	1228	11	7157	5537	43	219	1015	2	7.30872
160527	131828	87	36409	29768	83	139064	112777	86	662	875	0	8523	6358	48	362	1743	11	7.3138
256012	210264	92	86800	72876	90	291833	241437	93	1991	1942	22	16569	13810	54	611	875	0	7.31583
187809	154705	86	54846	44547	84	175278	142829	87	2376	1441	26	9727	7749	47	389	670	0	7.32498
79383	77935	72	15572	15415	42	73293	71832	75	214	483	0	3483	3684	27	-92	844	0	7.32701
237496	184860	93	74624	57995	89	246422	192040	93	3971	2235	28	14027	10780	59	861	1557	9	7.33107
245841	183187	94	61679	44932	89	203412	148877	93	3026	1695	28	12371	8669	52	1151	1508	12	7.33412
88369	87540	73	28880	28387	62	79562	77543	74	1237	1266	11	4307	4581	30	1611	1669	13	7.33412
243205	179836	108	68872	51029	89	190537	138011	95	2912	1763	32	10834	7630	52	619	1515	11	7.34327
338645	229779	124	156589	122323	118	494371	371361	122	4596	3679	39	27730	20316	97	3581	2024	32	7.34327
139618	116110	83	40647	33995	78	116754	95582	82	1936	1398	17	6656	5631	39	-1568	279	0	7.3453
90367	87452	90	28296	27287	67	73876	71678	74	717	693	0	4683	4460	32	-441	589	0	7.34937
159187	128543	86	50180	40870	83	138365	109114	87	1524	1122	7	8035	6037	54	359	1010	2	7.34937
78897	76866	73	22139	21910	50	67823	66070	75	583	995	0	4396	4304	30	761	872	0	7.35038
247474	186988	103	82095	61134	92	190455	141558	94	2565	1850	24	10907	7756	49	1203	1192	7	7.35445
82329	73210	91	26158	21986	91	74279	62054	91	1719	1244	12	4580	3513	35	415	1091	11	7.35445
167851	136093	91	44033	35858	82	140299	109601	87	1051	717	0	7085	5789	40	1322	919	0	7.35445
52167	48996	66	40544	37490	72	2689	2390	22	5108	3633	46	1573	1110	9	4908	4634	39	7.3575
121207	104999	79	34730	29224	77	105630	89651	80	960	762	0	6821	5060	40	616	967	0	7.36766
157090	129257	83	55427	45318	83	139118	111656	86	2200	1640	21	7549	5985	41	885	1212	6	7.36969
183494	145579	88	38153	30379	85	147912	115226	88	2148	1506	26	8936	6466	56	1330	873	0	7.37172
112737	98317	87	30470	26210	76	104817	91859	79	1844	1080	13	6632	5735	39	-65	1109	5	7.37376
307517	193116	109	92916	60300	105	278435	178723	108	4069	2038	39	15200	9606	62	2110	991	0	7.37884
229012	172567	101	78032	60442	88	196016	148162	91	2740	1685	28	10354	8179	47	1049	1367	19	7.37985
132566	123228	81	39360	35996	77	135567	124331	81	1583	884	0	6683	6503	37	242	700	0	7.38392
54292	54222	69	18068	17934	45	47901	46328	70	718	612	0	2773	2795	27	711	676	0	7.38595
94415	87493	84	27802	25511	61	80939	74809	76	209	755	0	4455	3976	32	402	1350	7	7.38595
226706	187336	108	68041	57165	89	221971	187207	93	2809	1721	26	12275	10284	50	16	975	0	7.389
130752	110240	82	38162	32448	79	110480	92631	83	1221	1050	4	5999	5147	38	1064	822	0	7.3951
145970	116749	100	48491	38634	86	114955	91242	101	1531	1490	13	7432	5233	43	2203	2058	31	7.3951
312352	231232	112	112953	87256	107	327928	250482	111	3854	2969	31	19463	14460	65	533	1708	13	7.39815
331555	243295	115	100579	76103	110	329816	250048	113	4018	3332	43	18284	14042	63	103	1067	5	7.39815
435438	260097	156	193562	125895	146	624654	400715	149	8879	4420	76	34896	22282	113	4145	2406	32	7.40424
170940	136247	87	47699	38075	83	150973	118298	87	1581	1496	14	8477	6656	48	646	802	0	7.40932
244728	181363	97	74738	56732	91	200741	149272	94	2973	1729	35	10959	8450	55	2308	1981	31	7.41441
53769	52474	85	16681	16614	42	48851	48491	69	199	440	0	2379	2376	21	952	668	0	7.41441
71082	71044	80	24853	24937	56	57458	56883	71	366	577	0	3861	3655	27	-632	182	0	7.41745
62862	61864	72	20623	20335	48	49791	48565	71	-136	801	0	2228	2309	23	128	1191	7	7.4205
88416	80191	75	28082	24805	72	75776	67232	76	127	428	0	5109	4335	36	-24	500	0	7.42558
116068	106095	77	35355	31440	76	109783	97743	80	1607	1184	7	5820	5498	36	768	1331	13	7.43575
142372	120465	83	44414	37976	81	122165	101389	84	1710	1308	18	6239	5424	38	986	1042	3	7.43575
188038	164675	88	49135	43013	85	184950	162190	89	1716	1263	11	9900	9131	41	926	1354	8	7.4388
142904	122932	88	48585	41931	80	114653	93993	83	1812	1212	8	5730	4741	37	921	872	0	7.43981
200556	174570	88	60409	50812	84	197576	169055	88	1664	1327	28	11343	9633	47	1210	1229	12	7.46115
137778	115741	84	43105	37066	80	112191	92569	83	1546	1159	10	6446	5084	39	218	1123	5	7.46115
348906	208967	120	169788	126030	119	514226	363870	124	6039	3851	42	28604	20125	85	1041	1620	11	7.47436
283245	197917	105	81609	57580	100	249189	172774	105	3748	1968	47	14481	9936	72	278	1070	4	7.47843
197135	148898	103	63539	48876	87	159723	120785	90	2152	1568	18	9495	6755	61	830	1141	5	7.47944
220272	173952	92	65240	51627	90	171010	135892	93	2123	1633	13	9138	7269	49	257	1352	10	7.48046
156425	131617	85	45222	37544	83	128575	108467	85	1308	1049	3	7277	6017	40	865	844	0	7.49265
103992	98828	89	28128	26502	70	96924	92057	75	889	1014	2	5278	5349	32	-921	621	0	7.49367
237427	188140	90	80315	61695	90	325703	251748	96	3932	2374	30	18240	14008	72	2113	1716	19	7.49875
99104	91738	81	33417	30667	75	80333	73884	77	523	936	0	5121	4030	38	-270	585	0	7.5079
280932	197861	103	73835	51872	100	241021	164020	104	3630	2300	37	13842	9178	63	691	955	0	7.514
144886	128723	80	46542	41399	79	119463	105293	82	1292	1271	13	6419	5443	37	1162	1055	5	7.53432
204894	155859	90	54422	41629	87	158593	118486	91	3096	1484	38	8490	6419	42	-590	786	0	7.53432
202452	166614	89	73101	61375	86	215159	175145	90	2303	1732	24	13113	10055	63	1129	1332	9	7.53635
265455	179023	100	86689	60868	98	249592	166548	102	3423	2002	36	14857	9223	63	1420	1244	8	7.5394
309182	216493	120	135230	99319	119	374596	276878	122	4443	2781	31	21396	15421	101	3927	1746	34	7.54042
157790	131991	87	38626	31741	82	133244	111009	86	1246	1221	13	7794	6366	44	133	682	0	7.55566
271531	227365	95	110534	94354	93	421858	350074	96	4330	3279	44	24266	19343	86	371	844	0	7.56481
180240	147113	87	51652	43613	84	160391	127861	88	1452	1334	14	8977	7070	47	-9	662	0	7.56481
212776	167692	91	58343	45833	88	166393	128756	91	2513	1756	30	9385	7616	48	243	951	0	7.57294
162908	132404	88	44069	35536	82	142597	113714	86	3121	1664	23	7686	6135	44	207	519	0	7.57497
242919	168217	94	63300	44111	90	219149	149747	95	2643	2184	24	13107	9284	63	284	924	0	7.58513
228254	187348	89	82445	70400	88	303303	259761	91	3284	2397	33	17002	14205	60	586	1363	11	7.58818
253826	198295	95	95483	75198	93	279476	218943	97	3336	1885	36	15304	11937	60	282	1016	2	7.58818
248459	200847	99	82511	65645	96	292091	231802	99	1360	1866	31	17726	13587	60	946	1094	5	7.60342
163069	125218	85	52923	41252	84	147458	109952	87	1740	1128	10	7693	5786	43	263	592	0	7.60444
131441	123334	79	37634	34137	77	117530	108699	80	828	1072	5	6379	5683	37	144	1116	4	7.60952
185115	155907	86	64135	54178	85	161623	131887	87	2328	1937	35	8507	6687	43	2888	1463	17	7.60952
131588	115619	82	39388	34278	79	122396	104003	81	599	1442	10	6188	5629	38	-22	537	0	7.60952
377974	264707	129	231379	167501	127	750896	525280	132	8969	5702	68	42943	29289	127	1285	1329	13	7.61257
187536	154550	87	63558	53707	84	181600	148378	88	1275	1390	18	10079	7911	50	-59	584	0	7.61257
79388	79587	73	27895	27759	54	70216	69158	73	1517	787	0	3871	3897	29	-473	587	0	7.61359
137993	113340	83	40894	33874	80	110479	89388	83	1074	870	0	7922	5788	53	259	1137	6	7.6146
72316	73418	70	21181	20920	51	68512	67036	71	756	1028	3	3899	3725	28	-728	351	0	7.61765
80296	78812	73	26485	26200	58	66375	63283	74	-112	562	0	3530	3806	28	-26	982	0	7.61968
272034	187318	105	63280	43952	102	223034	149661	106	2680	2051	34	12661	7973	54	203	1227	8	7.61968
159331	141040	82	44787	39459	80	123170	107597	84	1106	1022	4	7053	6047	40	1570	1498	17	7.62375
118093	102552	77	31519	26508	77	109433	92471	82	1317	965	0	6094	5347	38	1854	1246	12	7.62375
97653	90008	77	28286	26163	67	85756	79715	78	477	704	0	4176	4480	28	278	778	0	7.64102
99609	92787	77	32933	29970	74	90757	83113	78	510	1072	6	5014	4527	34	-408	620	0	7.64204
142929	124020	83	53881	48449	80	116993	100684	82	1604	1434	12	6723	5114	39	264	935	0	7.64204
95626	92815	77	33061	31595	72	66405	63481	75	2143	1392	15	4056	3838	28	541	662	0	7.6583
58242	58756	68	16303	16282	43	52547	51374	69	603	945	0	2076	2401	23	692	700	0	7.66033
199428	158630	93	41692	33342	86	168454	133961	90	1366	1203	14	9547	7185	48	347	729	0	7.66033
91499	85763	79	25734	24466	60	81001	76364	75	370	660	0	4901	4165	36	-135	1090	5	7.66237
218937	178207	87	72629	60087	87	229696	188628	90	2456	1823	26	13097	10355	54	131	1111	5	7.66237
159746	130949	87	47534	39359	81	136312	109468	84	1385	1274	10	7169	6166	40	805	852	0	7.66237
176232	146477	83	56883	47454	82	151101	120323	85	2021	1571	30	8810	7253	43	187	901	0	7.66237
211422	164336	91	57956	45654	86	198067	152995	90	1271	1759	18	11405	8871	49	351	1156	6	7.66338
117134	104582	78	34288	29063	78	102140	90844	80	993	744	0	6618	4885	42	373	1172	5	7.66948
323970	203341	125	102303	65132	121	165035	106578	122	4065	2259	43	10186	6040	48	-1099	524	0	7.66948
238842	175484	97	70609	52723	92	197966	145248	96	2935	2188	23	11603	8031	54	2449	1193	6	7.67253
85356	83990	74	23063	22840	49	75122	72643	72	706	877	0	3868	3949	28	-514	702	0	7.67253
298196	210829	120	62301	44011	109	225645	159606	112	4461	2383	44	12822	8699	57	3104	2720	24	7.67354
469983	259942	215	146256	81570	191	537709	321592	214	5508	2716	50	30450	18034	115	295	1399	10	7.67456
89417	84102	78	28689	27073	71	74772	70755	74	29	469	0	4897	4622	30	358	720	0	7.67863
205540	155869	95	88576	70798	89	287519	228789	93	3663	2012	43	16053	12557	53	2133	1474	27	7.68167
66373	64069	71	16613	16525	44	56238	55520	72	753	940	0	3317	3130	24	-164	556	0	7.69082
85793	84913	74	23961	23235	58	73877	71124	74	-786	423	0	4496	4263	30	907	1470	17	7.69488
84018	83060	87	29657	29315	66	77138	75307	73	889	1193	8	3448	3738	29	481	928	0	7.69488
236924	183462	90	67076	51613	89	184996	142227	92	2176	1672	21	10635	7379	54	-236	908	0	7.69895
172040	142919	85	49029	39674	84	148398	118572	87	3486	1737	37	8288	6609	44	-467	359	0	7.69895
153921	123957	87	41682	33512	82	136424	111533	85	637	1199	10	8117	6240	44	486	695	0	7.69895
494752	301370	160	193496	115627	154	595879	362734	160	10282	4744	61	35251	20696	133	2829	3205	36	7.69997
348112	248960	119	152577	111097	117	488374	363138	121	6588	3698	63	27221	19835	95	1725	1967	25	7.702
217679	171493	96	69587	55138	90	206746	164455	93	2417	1913	33	12040	9168	53	1307	968	0	7.70301
81726	78381	73	25060	22999	61	74696	69974	74	-40	486	0	4028	3382	30	317	651	0	7.70606
89812	85299	79	26463	24337	65	86542	80521	76	699	774	0	4850	4859	31	911	1373	7	7.70911
485895	292063	157	239869	169210	150	744460	497061	155	11117	5459	95	41945	27556	120	4401	2961	45	7.71216
119221	102234	81	32654	27362	77	110222	93460	82	1839	1203	22	6173	5222	38	-1520	167	0	7.72029
58446	56169	86	20959	20595	49	47809	45931	70	377	553	0	2567	2782	22	-1407	399	0	7.72131
150471	122647	87	42007	33728	82	139489	111533	86	1545	1431	17	7548	5876	38	11	585	0	7.72334
269567	212192	100	104197	86059	93	356971	291329	97	5295	3256	42	19725	15713	89	1010	1660	14	7.72537
129280	115295	97	31312	27415	76	107636	94416	81	1185	1033	4	6582	5877	38	487	722	0	7.72639
279133	214535	105	140863	113589	104	316252	244281	107	3205	2751	31	17125	13030	67	699	1213	7	7.73147
80803	77385	75	27170	25149	70	69947	65155	74	1301	945	0	3969	3582	31	-39	855	0	7.7335
151664	124135	83	42405	34408	82	114229	90541	86	2356	1322	14	6927	4929	43	558	996	0	7.7335
123159	107561	80	36863	32137	77	111532	95924	81	1198	1122	7	6127	5377	39	1421	1261	10	7.7335
198938	166641	87	55584	45538	85	175911	145318	88	1235	1957	24	10065	8552	45	318	971	0	7.74061
132520	110890	85	39662	33557	79	105222	88202	83	1764	1110	7	5833	4819	42	-292	644	0	7.74468
106780	99135	76	29806	26442	74	92509	81702	78	1994	1091	6	5456	4764	34	-268	644	0	7.74671
209730	160042	90	52297	39495	87	165414	127062	92	2479	1410	19	10225	7512	51	-737	999	0	7.75281
302428	223143	103	134213	103275	99	368004	280589	102	5380	3392	40	20549	15480	66	1583	831	0	7.75586
369888	270255	126	141613	108704	122	426901	316358	129	6405	3186	51	23678	17507	74	3481	2299	30	7.75789
105068	96329	85	36583	32456	74	91133	82356	78	2304	1810	19	6045	4972	38	1517	1364	9	7.76297
161563	128967	87	48336	40294	83	129039	103357	86	2092	1538	14	7443	5658	41	2592	2008	15	7.76602
402997	247850	130	116865	75192	126	367322	228243	131	4929	2816	54	20586	12187	73	2730	2554	33	7.76602
312214	228707	108	159868	121486	107	410783	294331	110	5382	3466	45	23524	16733	73	2039	1617	12	7.77822
164281	129708	90	48073	38264	86	126905	98552	90	933	1709	14	7439	5822	42	81	857	0	7.7833
136901	113936	83	38916	32730	81	107801	87934	84	803	690	0	6178	4506	41	-755	771	0	7.78533
124061	105704	92	35737	30217	78	100656	84288	80	1713	1028	3	5510	4284	39	39	641	0	7.78635
73324	73106	71	25772	25654	60	61092	60629	72	910	997	0	2769	3281	25	-780	550	0	7.78635
99040	96019	73	39140	37224	73	56145	52903	74	1206	1011	2	3233	3065	27	1631	1011	3	7.79549
200506	161336	92	75237	60343	85	247901	202158	88	1585	1392	10	13676	11323	56	331	1078	4	7.79956
107935	96424	79	31906	28290	76	88714	79692	79	959	938	0	4699	4054	31	-282	773	0	7.80464
118064	107715	78	28886	25592	66	107521	94728	80	651	1159	7	5686	5213	35	-81	662	0	7.80667
226891	171024	98	57495	42534	90	190400	141442	94	1644	1257	14	10187	7692	46	-47	1134	5	7.8087
139826	115437	100	43138	35256	84	118722	93966	100	785	1085	6	6823	5302	43	549	888	0	7.8087
59868	62230	51	22660	22946	47	53369	52270	69	493	1179	7	2259	2422	22	-336	860	0	7.8087
165340	137242	85	55700	47229	82	137504	109334	85	1513	1175	9	6834	5915	39	1139	1147	8	7.8087
98562	95019	77	26356	25670	57	87353	83662	75	797	677	0	4999	4655	34	1949	1223	11	7.81378
148363	117490	88	45279	36306	83	127416	99579	86	1218	1320	10	6739	5439	39	-71	217	0	7.81378
76112	74213	70	23608	23439	52	60974	58980	73	1084	899	0	3297	3821	25	-970	525	0	7.81785
75048	74598	72	25248	25045	61	63256	61803	71	910	1072	7	3279	3069	27	759	1357	7	7.81886
174319	139698	86	54608	43709	84	124510	97910	87	347	751	0	6916	5321	41	-1016	327	0	7.8209
225554	196682	98	73989	63440	90	265361	231326	94	4050	2914	36	14766	12579	59	1164	800	0	7.82191
180626	136166	108	62070	47420	108	161834	116364	108	2983	1593	30	9279	6728	49	-159	995	0	7.82191
217632	168422	97	76859	61901	92	252724	207561	94	4021	2588	31	13873	10898	55	1551	1194	10	7.82293
188356	156734	87	66506	55335	84	225773	188099	90	2974	1628	30	11662	9899	50	-949	385	0	7.82293
249513	178619	94	67272	48217	92	207540	146721	96	2286	1471	27	11367	8092	58	1312	1214	7	7.82293
230482	173984	97	71846	54381	92	184684	140048	95	2198	1865	26	10654	7631	49	811	885	0	7.82496
181703	150758	88	57116	47821	85	144182	118270	88	779	1053	5	8005	6345	53	1588	1517	24	7.82496
71381	71178	72	22694	22251	55	59835	57912	73	894	790	0	3590	3644	27	-190	604	0	7.83614
86870	83706	78	23563	22930	56	81132	78280	74	492	486	0	4592	4307	30	1789	1037	3	7.83614
116133	110630	75	32135	30370	73	100914	94742	77	654	981	0	5378	5059	32	736	888	0	7.84529
173937	143268	90	53113	43601	83	143275	115946	87	1341	1402	13	7970	6445	43	837	1442	8	7.8463
122370	115880	80	39281	36625	75	94877	88835	78	967	1257	8	5173	5043	32	502	684	0	7.8585
118008	102984	85	41568	37340	77	179627	161708	82	1261	1166	12	9603	9064	43	-198	730	0	7.85951
156476	129392	85	39734	32664	81	131965	107745	85	2596	1509	21	7906	5995	41	829	619	0	7.86053
223965	165765	103	58274	42871	92	197144	146817	97	2755	1599	32	11170	8050	51	-403	417	0	7.86256
182676	142586	89	56804	44899	85	139405	106976	88	1988	1076	7	8018	5842	46	930	1160	7	7.86256
257732	192942	97	62999	46584	92	234447	173753	96	2398	1333	16	13129	9647	58	16	801	0	7.86358
209997	161020	97	49872	38312	89	163742	126669	92	3940	2122	30	8388	5867	48	1146	1074	6	7.86764
171997	141246	100	53611	45826	83	132816	106554	87	1808	1225	13	7744	6126	44	-220	828	0	7.86866
309344	221888	109	103601	75767	105	300917	217093	122	4226	2510	48	17300	12127	76	1078	2133	13	7.86968
179261	154291	88	54065	48136	82	163889	139799	85	3062	1728	43	9019	7533	48	919	1031	1	7.87882
306373	197115	119	97834	66623	113	307222	208189	117	3376	2570	35	17234	11267	64	1113	816	0	7.88085
312927	223596	120	112971	80673	109	356919	259069	113	4989	2942	51	19849	13706	70	1144	1414	29	7.8839
171104	136750	83	49642	39506	82	153494	120586	87	946	1077	12	8299	6377	45	-190	514	0	7.8839
64051	65096	68	23136	23707	47	56934	56940	70	38	285	0	3513	2750	27	609	532	0	7.8839
212618	163559	91	62006	47968	88	178841	133109	91	3632	1935	35	10170	7696	52	1877	1918	29	7.89203
209626	152790	90	61540	45519	89	167310	120371	93	1808	1533	20	10426	6901	61	745	971	0	7.89203
214595	178316	89	56775	47230	85	231180	193731	90	2354	1718	32	12816	10670	60	703	799	0	7.91033
112273	98415	80	28621	24469	77	94541	83050	80	861	899	0	5147	5040	34	2370	1231	12	7.91236
98841	97249	72	30838	29699	71	91530	88738	75	880	778	0	4515	4291	34	99	915	0	7.92252
114765	98984	83	31915	27486	77	86682	74863	80	399	1011	2	5385	4163	38	2078	1163	15	7.92557
65016	65726	73	26292	26404	61	52865	51525	71	1993	958	0	3420	3375	25	100	575	0	7.92658
236765	189693	97	70312	56721	89	203487	161741	92	3747	2100	35	12218	8965	51	1342	1783	14	7.92658
83512	83918	72	22466	21787	57	77250	75394	74	807	1186	5	3963	3992	30	1714	1512	10	7.92963
216341	176204	90	74432	61290	85	173117	138339	89	2894	1591	25	10745	8489	49	1249	771	0	7.93065
205030	162613	91	59806	46752	89	170909	131736	92	1941	1736	20	9517	7249	47	-262	1044	6	7.93065
242287	187957	95	66956	52054	94	216874	168234	98	2714	1796	23	11976	9378	53	1562	1542	12	7.93065
211085	167507	95	44066	34123	86	187056	144419	91	1260	1284	12	10579	7615	52	-78	571	0	7.93776
72737	71269	79	20610	20329	49	59144	57831	72	956	1239	14	2986	3036	26	-48	626	0	7.94589
175783	144176	88	68045	57828	84	139116	112304	87	1142	977	0	8028	6681	46	265	773	0	7.94894
29945	29759	60	9020	9044	35	20619	20384	53	344	384	0	1050	1074	5	-802	417	0	7.95199
146120	120079	86	32078	26132	79	124850	103641	84	1894	1234	17	7202	5349	57	1045	1416	8	7.95199
456114	265793	145	163592	101162	142	549128	339687	146	8798	3977	79	31074	19914	95	1179	1406	25	7.95402
170152	131946	94	50441	39560	86	149786	116266	89	1358	1115	11	8919	6440	44	229	980	0	7.95402
93497	92257	74	25477	25227	59	87558	85041	75	-688	340	0	4468	4523	29	210	696	0	7.96012
215001	166754	91	58418	45064	87	202968	155109	90	1599	1862	22	10951	8033	47	1849	2108	26	7.96012
212624	166142	97	60825	48077	87	168392	131319	89	1397	926	0	9940	7096	52	-75	664	0	7.96215
172352	139324	87	38285	30295	82	146000	117663	87	364	375	0	7654	6343	40	-1014	755	0	7.97028
221194	161790	91	58676	42155	89	192953	142465	92	2089	1511	27	11299	8055	54	1846	848	0	7.97028
192278	150620	89	46733	36629	87	154587	117945	89	1957	1910	16	8038	6120	43	1415	1653	14	7.97638
180668	147237	87	62611	51976	84	157726	126415	88	1812	986	0	8312	7029	44	884	887	0	7.9774
154303	132799	83	44917	37233	81	145899	122908	84	1873	1401	22	8524	6947	48	789	1135	7	7.98146
122257	107124	80	37506	32557	78	101685	87636	81	883	903	0	5881	4888	37	191	1107	6	7.98959
297385	216754	104	159015	122442	99	410508	309397	103	4067	2623	35	23442	17255	88	607	1778	13	7.99366
90865	85883	74	27351	25584	60	70701	66791	74	431	720	0	3465	3614	28	2145	1268	18	7.9967
107386	98336	79	33844	30033	75	101240	90916	80	250	936	0	5397	5066	34	386	1043	3	7.99772
184687	143739	92	57280	44795	88	132452	102904	91	1390	1105	12	7941	5897	48	595	727	0	7.99975
345747	229762	125	92676	60572	119	305313	199504	122	3665	2994	35	17794	11513	67	420	685	0	8.0028
117287	109259	76	37456	34439	75	104360	95881	80	1665	1135	9	6285	5269	38	-216	459	0	8.00382
134480	111972	86	42896	36218	80	118013	97268	83	393	1150	7	6815	5474	39	-18	422	0	8.00483
121388	107342	80	35920	31613	77	99995	87757	81	915	1267	7	5709	4945	43	-143	758	0	8.0089
65663	64020	74	22779	22482	53	54069	51849	71	1097	872	0	3463	3232	29	729	1153	6	8.01906
235552	192199	106	80693	66150	92	261746	211115	95	2842	2127	30	15182	12256	54	142	659	0	8.02211
149502	132842	82	49383	44092	80	131133	116189	83	305	865	0	6930	6265	42	709	1408	10	8.02313
182300	141297	89	51434	40904	85	160914	124325	89	412	855	0	9392	6747	55	929	685	0	8.03837
86238	82513	73	24554	23210	55	77754	73016	74	1030	1171	6	4500	3952	32	1770	851	0	8.0404
202444	164685	89	60272	49037	87	190875	154502	91	1121	1620	19	10534	8247	52	2523	1144	13	8.04142
203627	168376	88	56739	46608	85	224688	185813	90	1831	1816	28	12634	10219	50	571	1147	6	8.04752
150656	125230	86	40845	33960	82	123679	102080	86	872	768	0	7491	5825	43	-76	1209	6	8.04955
308433	227665	112	121397	93138	109	315524	236998	114	3676	2469	42	18341	13281	65	1617	1467	14	8.05056
229635	173725	94	59524	44873	89	190637	142156	93	2298	1573	24	10398	8103	50	-123	1430	9	8.05463
248091	183235	104	73124	55677	98	209222	150919	102	3118	2341	26	11625	8546	49	50	1199	9	8.06378
110342	95354	80	36940	31477	77	89458	75874	79	169	605	0	4415	4115	34	-90	505	0	8.06479
231828	166815	101	59912	42396	91	180483	129831	94	1990	1768	16	9988	7084	54	913	1362	8	8.06886
162667	130734	87	42879	34586	83	130918	103320	87	1914	1115	7	7171	5949	43	1504	1371	9	8.07292
255651	207726	102	122293	98684	101	311246	251635	103	2648	2325	28	16585	13328	52	1136	1077	1	8.07394
252683	176505	99	74419	53598	95	206189	144814	100	3744	2166	37	11149	7458	53	2776	1584	19	8.07394
78279	77334	73	19989	19498	48	63882	62474	73	1999	1061	14	2775	3268	23	1315	1081	5	8.078
81810	80205	73	24862	24423	56	66892	65842	74	75	486	0	3201	3439	27	-485	520	0	8.08105
255850	192650	97	68191	49404	94	218462	164470	98	1554	1665	17	11326	8154	51	516	742	0	8.08308
130308	109451	93	36199	31130	78	104503	89143	81	1044	1427	13	6093	5307	40	94	1270	8	8.0841
179328	140422	100	47732	38079	84	148884	115865	88	2453	1702	19	7968	6282	45	612	1916	19	8.08512
106886	98862	76	33083	29939	73	101509	92122	77	1384	1006	2	5449	4767	35	359	811	0	8.08512
114901	103985	77	36016	32589	77	94616	84125	80	1396	939	0	5447	4997	32	-464	295	0	8.10239
361763	252285	136	115923	84518	122	407379	298743	126	5036	2666	44	23257	17520	70	1989	1710	20	8.10442
251664	198461	100	84079	66299	96	277328	219913	101	3292	1392	33	14625	11660	53	3682	1687	51	8.10646
238788	187875	94	126022	97775	95	377377	304792	97	5305	2523	50	20458	16281	82	2302	1482	18	8.10849
223132	175056	98	63558	49708	90	202815	160725	93	2200	1377	18	11267	9012	50	233	1156	6	8.10951
116239	103683	80	38353	33709	77	105517	90854	80	592	567	0	5689	5191	34	369	1080	5	8.10951
254090	192754	95	84940	67982	92	249051	192551	95	4072	1928	44	14440	11035	59	2859	2257	38	8.11967
168628	137973	89	49135	39427	83	136903	110751	86	2680	1505	33	7924	6548	40	1657	1590	17	8.12272
112610	101110	77	39328	34275	77	95984	80855	79	1173	1614	11	6093	5240	38	-523	1163	5	8.12881
172715	138252	93	49129	40057	85	154118	122887	89	1830	1372	21	8145	6824	42	1650	1643	23	8.13186
85031	81352	76	24451	23113	55	73599	71459	75	1066	834	0	3990	4304	28	1207	866	0	8.13491
284412	209125	103	97622	73154	93	282232	207985	97	3854	2470	40	15073	11317	61	3802	1795	20	8.13491
190910	149017	94	66929	55431	86	153485	117410	90	1644	1625	21	9295	6765	51	-517	397	0	8.15829
179313	140231	91	66614	53083	86	207309	161979	90	1622	1405	31	11285	8878	52	521	1499	10	8.16032
162641	140083	83	44869	38445	79	137416	117335	85	1400	863	0	7575	6045	40	-298	675	0	8.16438
357020	248639	115	123344	87072	112	414188	291271	115	5957	3102	68	23287	16500	77	4461	3068	46	8.16438
114009	103632	80	33185	29531	75	108898	97247	79	1606	1336	15	5195	4850	33	1223	988	0	8.16743
151754	125222	84	41894	34452	82	126700	102727	86	1358	1607	12	7247	5607	43	-79	1118	5	8.17251
137021	111623	85	46597	37595	82	112820	91080	83	1567	1203	11	6777	5322	42	-1055	205	0	8.17861
161632	130693	87	67190	56569	82	209423	176676	86	2133	2140	23	11520	9797	50	-161	936	0	8.18877
246280	194188	97	95021	79546	91	312209	259558	96	3819	2894	38	18224	14843	66	-1	986	0	8.19284
139168	114278	85	39013	32543	80	110598	91098	83	1707	1060	5	7199	5288	43	-1035	244	0	8.19385
325229	213557	108	114510	76184	106	285133	187225	109	4426	3184	36	16043	10864	58	1544	1696	13	8.20097
272182	211683	97	75848	59808	94	276866	214296	98	3543	2928	44	14281	11963	53	2251	1778	29	8.20097
89691	86981	74	24302	23924	53	82139	80255	74	399	972	0	4692	4609	31	402	723	0	8.20401
209980	160718	92	66813	51969	90	160214	121552	92	1884	1136	12	9344	7012	54	501	1118	7	8.21418
123612	107294	79	36475	30672	77	104060	88677	80	1553	892	0	5539	4932	33	-640	577	0	8.21418
94812	93286	75	28336	28079	67	78177	76177	74	683	807	0	4115	4015	32	78	893	0	8.21519
160138	128391	84	43038	34625	82	134265	104428	85	2265	1351	13	7993	6143	43	33	1806	10	8.22231
165456	132411	88	44053	35047	83	157451	127468	87	929	1345	11	8512	6289	50	370	644	0	8.22231
181360	144760	90	58740	47840	83	150722	117985	87	2203	1367	29	8206	6438	44	291	1082	5	8.22434
135371	111418	83	42359	34607	81	117292	93673	85	1182	730	0	6810	5327	40	441	1218	9	8.22637
88863	84201	90	28715	27717	71	75714	73172	74	54	780	0	3793	4056	26	1119	910	0	8.2284
281780	194160	107	70294	48854	104	241031	164088	108	3066	2014	22	13837	9277	68	853	827	0	8.23145
72405	70221	81	15799	15427	43	60400	59772	72	617	523	0	3272	3167	25	185	568	0	8.23349
177551	147270	86	52004	43051	84	164302	133945	87	681	1237	18	9129	7327	44	743	963	0	8.23552
243530	193016	92	84094	66043	90	242141	188841	94	2151	2322	28	13445	10548	51	1354	1188	6	8.23552
200071	174938	88	66917	58996	84	226930	196412	87	2166	1987	27	12934	10679	56	2635	1954	31	8.23653
334704	229044	104	104272	70999	104	267551	177789	107	4148	2219	49	15416	10509	64	975	1281	10	8.23653
202093	163494	90	46070	36945	84	159749	126936	87	2624	1615	18	8986	6933	44	1302	1243	7	8.24263
178748	141521	89	57902	47102	85	132930	107174	87	2293	1191	17	7205	5764	39	949	967	0	8.24466
165158	130743	90	40278	32207	84	136473	106388	89	1659	1206	15	6050	5308	39	240	946	0	8.2467
113042	108900	76	35975	34124	73	109480	103123	77	676	1003	1	5888	5674	35	888	914	0	8.2467
238406	177936	95	68310	51469	91	222034	162682	94	4379	2575	51	12258	9440	59	1517	1080	8	8.24771
127565	107916	81	38469	32517	80	102670	84829	82	865	627	0	5737	4528	35	96	607	0	8.24771
180541	152973	85	58455	49944	83	163962	136508	88	1304	1753	14	9707	7837	47	565	656	0	8.24873
106925	99796	79	31090	28814	74	95963	89589	76	129	383	0	5165	4797	37	364	1218	6	8.25076
65129	64374	74	18688	18600	45	47997	46181	70	1408	932	0	3148	3010	24	-152	676	0	8.25381
301213	235452	101	113512	90179	99	331030	265751	102	4126	2258	36	18178	14221	64	996	1676	12	8.25788
207071	161675	97	61062	47937	87	172620	133421	90	1591	1237	12	10235	7672	46	1837	1481	21	8.26092
68547	68966	63	22938	22887	50	62343	60562	72	-291	224	0	3161	3441	27	-635	488	0	8.26092
148703	124234	87	49123	41613	82	130647	108260	86	1423	1018	3	7765	6349	41	-77	897	0	8.26092
98655	93125	77	28289	26316	63	95093	88841	78	358	855	0	4805	4630	36	609	757	0	8.26092
92024	89548	73	24324	23491	51	82205	78218	74	952	981	0	4859	4355	32	1784	1440	9	8.26092
317222	248508	102	114518	94242	103	411525	322833	107	5325	3376	68	23533	18121	98	2129	1223	15	8.26804
236049	179802	92	63830	48827	89	192234	143376	93	2000	1298	22	10580	7773	51	2094	1598	29	8.27007
171734	135990	87	46738	37274	83	140167	108216	86	1221	1287	11	8068	6506	46	335	570	0	8.27718
76102	74388	79	23872	23425	52	65620	62908	73	1459	976	0	3396	3286	29	915	714	0	8.27718
61576	61707	69	22203	21998	51	53040	51884	70	74	495	0	2632	2648	25	-976	457	0	8.28023
262027	184746	97	73848	53210	93	206831	145921	97	2173	1742	13	11677	7859	56	-67	1074	4	8.29649
206794	171268	87	59654	48460	87	195627	159959	89	2801	1626	27	11003	8966	50	-720	1144	5	8.29649
205915	161443	92	68475	55619	88	167085	129975	91	1698	1381	17	9910	7251	49	833	1001	1	8.30157
75324	73443	72	26340	25840	64	69259	66893	72	360	908	0	3446	3531	29	180	607	0	8.30665
223509	166098	99	65274	48104	90	201552	148390	94	2384	1411	25	11486	8412	50	68	380	0	8.30665
100658	94150	77	31460	29535	74	91690	85930	76	52	772	0	4604	4644	32	-63	667	0	8.31174
206133	169530	90	80698	69157	85	206833	175745	88	3001	1679	37	10959	9700	46	1557	952	0	8.31275
232941	176667	98	65014	49168	93	196225	147095	96	2221	1846	18	10616	7729	51	576	1787	17	8.31478
166984	133595	88	46465	36893	82	144922	115429	86	1708	1001	2	8441	6489	50	1694	1015	3	8.31783
188573	156216	86	71711	60891	84	176847	143246	89	1634	1550	17	10018	7928	48	2985	1618	11	8.31783
157180	125360	86	49699	40033	83	125657	96340	87	1288	1813	15	7061	5425	42	99	515	0	8.31987
162544	130249	88	49109	40016	84	136034	107915	88	1822	1255	9	8653	6505	53	523	1280	7	8.31987
176986	145703	88	55020	45506	84	157843	127424	88	3887	2476	29	8960	6851	47	-90	743	0	8.32291
208568	161178	98	58784	45294	88	169507	129537	92	1973	1010	2	9235	6994	53	-565	655	0	8.32698
83069	81507	75	25328	25118	62	79178	76731	73	661	853	0	5254	4723	34	-375	313	0	8.328
221344	177698	89	56175	44739	87	225921	178327	90	2585	1713	28	12821	10372	49	649	902	0	8.33206
78769	76193	72	23345	22838	57	69038	66278	73	16	862	0	4214	4151	29	688	1367	10	8.33308
295058	226477	102	150614	116334	102	466624	358838	106	5178	2932	47	25921	20056	85	1478	1503	21	8.33308
191065	147195	89	52690	41331	87	162910	122929	91	1892	1541	30	8104	6318	49	147	895	0	8.33816
134852	127159	82	36807	34031	76	117480	108964	79	303	1170	6	5367	5571	32	987	795	0	8.34324
88230	86663	74	26141	25873	59	79839	76771	74	1251	1063	5	4413	4007	30	875	1612	12	8.35747
229512	188776	92	61137	50719	87	216886	178444	91	2683	1638	29	12839	9954	56	-437	564	0	8.36051
142959	117110	85	47168	39534	81	108155	88537	84	1567	1228	20	5804	4988	37	476	947	0	8.36763
184580	145724	88	50784	40111	84	161028	127031	88	2675	1572	41	8932	6926	44	60	662	0	8.36864
281994	212959	109	126215	100593	100	420531	322772	104	4999	3377	50	23680	17937	93	4301	2158	43	8.36966
235380	176392	93	67145	49292	92	206657	150202	94	2697	1540	28	11571	8140	63	972	1548	14	8.37068
191007	155798	95	54379	43403	86	151074	120134	88	2448	1731	23	7571	5727	41	309	614	0	8.37169
156369	125930	86	50315	40839	83	135955	108146	86	1187	1440	14	8014	5887	53	-687	512	0	8.37372
80121	79998	80	30256	29975	69	69978	67820	73	1157	1152	6	4152	3652	31	-756	195	0	8.37576
187463	140902	89	53055	40960	85	169332	128004	89	400	796	0	9348	7067	46	849	1098	5	8.37677
281992	227653	108	79201	65016	97	258018	208967	100	2210	1970	27	14040	11061	61	2102	1765	14	8.38084
181737	157866	87	41995	35601	82	149026	128870	85	1885	1973	21	8634	7450	42	1656	1228	14	8.38389
108710	103231	78	34725	32278	76	101841	95001	78	1602	763	0	6118	5523	35	181	944	0	8.3849
114006	103446	81	49839	45388	76	59260	51968	78	379	1408	10	3697	3260	31	2594	1282	21	8.38592
139084	116936	83	44339	36860	81	113246	92377	84	955	943	0	6208	5150	38	1041	1740	10	8.38694
218611	165955	96	54566	42145	87	179960	135040	92	2047	1630	17	9787	7528	45	903	1178	7	8.40624
112514	107335	77	34457	32754	74	94699	89490	77	1962	1022	3	5313	4993	31	-327	933	0	8.40726
172937	138501	102	40168	31752	83	151927	121213	87	1833	1106	9	8157	6442	43	683	699	0	8.40726
58159	57251	85	17422	17273	43	51560	50376	71	545	882	0	3002	2892	23	-155	441	0	8.41133
133356	113951	90	44480	38154	80	117632	99007	83	949	1252	9	6701	4754	43	690	1015	2	8.41336
257914	194368	103	108987	84713	102	294382	229403	104	3013	2133	27	17128	13177	68	802	1070	5	8.41742
205205	158892	89	53232	41218	86	164719	126870	90	1486	1118	10	10091	7065	56	388	1119	5	8.41742
219328	167737	93	61916	47630	91	177601	136122	93	1881	1214	11	9433	7332	46	1468	1190	12	8.41742
107044	91540	79	32316	27687	77	96549	81584	79	1145	1038	4	5431	4942	38	130	534	0	8.41844
216785	171556	91	78405	65446	89	243753	197983	93	2517	1819	27	13420	10449	54	2117	2302	26	8.42047
113892	100094	84	37669	32853	77	90392	77029	80	1345	1030	5	4076	3971	32	107	482	0	8.42454
159500	140019	83	73392	66274	82	166436	146549	84	2253	1651	21	9135	7869	42	431	1055	4	8.42555
95878	93959	75	28990	27637	71	89619	85143	75	1395	1319	12	5048	4867	33	-467	642	0	8.42962
159024	129204	85	45190	36360	82	131027	104010	86	1290	1244	11	7596	5960	45	433	781	0	8.43165
249110	195484	93	83293	66630	90	225687	177897	93	2103	1795	25	12580	9702	55	1249	1392	9	8.43267
81890	80680	74	22646	21972	55	72273	70310	72	767	920	0	3770	3991	26	-712	326	0	8.4347
121119	106268	83	38513	33482	78	105819	90510	85	416	1039	4	6501	5577	38	346	1678	9	8.43673
110001	107292	75	38292	37356	74	113098	109144	78	1005	1128	10	6270	6124	34	372	793	0	8.4408
212446	170164	91	88333	72574	88	218552	174477	92	2762	1720	36	11675	9672	51	306	1127	5	8.44994
147604	123357	83	47584	39948	81	131297	108746	84	1274	1490	22	7930	6421	42	778	757	0	8.44994
175871	141092	103	52526	42725	83	147509	116173	89	1177	1239	9	8670	6795	42	847	982	0	8.45502
133895	116336	81	41940	36236	79	114181	98180	83	679	980	0	6820	5619	41	-391	408	0	8.45502
177917	138143	94	66764	55319	84	129519	99349	87	2542	1604	27	7908	5634	54	-340	706	0	8.45807
117944	107037	77	33542	29850	75	103532	92421	79	1702	1412	16	6055	5029	39	453	894	0	8.46417
172568	141026	89	47241	38581	82	139892	111274	87	-186	926	0	8186	6025	48	501	652	0	8.46519
193809	154200	92	58384	47708	87	167337	129610	90	2049	1357	23	9679	7410	52	1229	1583	18	8.4662
355891	238942	127	166611	120393	123	512115	349328	127	6972	3870	59	28201	19023	95	2091	903	0	8.46824
182552	157365	84	50014	44050	80	164989	139870	84	1885	1344	22	9138	7732	44	-352	723	0	8.46824
432190	299705	130	184536	136247	129	562507	425337	132	8528	4553	79	31894	22938	111	3693	2265	32	8.47535
96464	90802	77	28337	26446	67	82667	76979	77	703	714	0	4084	4190	29	514	897	0	8.47636
99476	96382	76	28963	27308	70	89574	84974	76	1202	742	0	4889	4642	34	-112	823	0	8.48145
93576	89501	76	29241	27545	70	83408	78959	76	1448	1171	3	4444	3922	32	430	1081	5	8.48145
364004	213309	132	106041	63462	122	309775	173844	128	4656	2571	43	18003	9770	67	987	1049	4	8.48551
206414	173011	88	61975	54454	83	211248	178746	87	3260	2412	24	11752	9558	49	993	1220	7	8.48754
103617	94429	80	35606	31839	75	95333	84259	78	947	846	0	5278	4447	36	-362	593	0	8.49161
149084	133767	79	55579	50387	78	202776	182179	83	2087	1340	11	11921	10412	52	1560	1475	22	8.50075
199760	161282	96	64280	52179	84	180026	143426	89	2624	2056	22	9296	7684	42	422	733	0	8.50075
209270	162683	89	50738	39343	86	166152	126545	90	2645	1325	22	9077	6608	47	515	927	0	8.50279
139731	117845	82	47037	39527	80	122367	101671	83	1131	1157	9	6602	5749	39	-45	788	0	8.50787
214926	186394	89	84600	74760	86	197580	169092	90	1193	1272	15	10802	8988	47	-188	533	0	8.5099
315723	234828	106	95169	70588	100	285272	206603	104	2588	2339	35	16097	11358	67	1410	1422	14	8.51701
110552	101666	77	32071	28496	71	98378	88548	78	1134	726	0	5941	5283	40	127	1001	1	8.51701
512711	328314	152	215393	147833	151	719365	493337	155	8654	4595	77	41472	28561	128	3605	4478	35	8.52209
142472	122366	83	37242	31354	78	124622	106138	81	439	1444	10	6714	4998	47	335	894	0	8.52514
77421	75834	74	22054	21544	51	67949	65401	74	1177	942	0	3288	3545	27	-272	831	0	8.53632
73798	72237	73	25188	24635	60	62912	61543	72	63	539	0	3427	3384	28	-1098	693	0	8.53835
180345	154590	89	64428	56021	83	175747	151944	87	2196	1626	23	9370	8484	43	1450	1261	7	8.53937
99207	93501	79	29590	28012	72	77416	74435	76	2685	1868	23	4436	4190	31	243	675	0	8.5414
403157	244847	146	249346	156002	131	491211	279149	136	8049	3943	62	29566	17911	120	4783	4374	41	8.54648
220579	166767	91	57687	43041	89	186831	139554	93	2505	1606	29	11009	7960	57	-375	691	0	8.5475
213837	177120	88	70085	59787	86	249334	210903	90	1294	2059	25	13248	11176	51	2422	1371	15	8.54953
242884	179243	113	76893	56842	113	205283	146420	113	3628	1851	53	11613	7884	61	208	746	0	8.54953
169699	145542	84	54634	46044	81	158279	132815	85	1644	1032	4	9515	7565	45	632	982	0	8.55258
223787	188035	86	85857	72794	85	259866	223056	88	3510	2433	27	14507	12019	58	658	1358	13	8.55258
69482	70099	71	20611	20596	46	58813	58607	71	1004	1275	11	3532	3616	28	299	986	0	8.55258
246371	194113	104	70657	56195	95	214472	166175	100	3377	1592	38	11856	9386	51	949	1353	16	8.55766
185496	152097	84	48294	39369	82	173998	137357	86	1816	1444	18	10102	8358	48	-699	1016	2	8.55766
214158	168879	92	64842	51444	86	202003	159350	89	3226	2371	29	10951	8767	47	1398	1383	8	8.55766
96516	91933	92	31782	30508	71	90186	85238	76	265	604	0	5590	5276	32	-550	361	0	8.55766
64264	62430	87	18247	18085	45	54314	53781	70	1330	799	0	2594	2612	24	680	952	0	8.56274
168779	136015	90	46821	37566	82	149454	119081	86	1313	1321	15	8926	7008	47	1306	1112	4	8.56579
316417	246314	108	107697	88552	100	349694	280468	105	3224	2389	26	18096	14603	66	1188	2048	14	8.57291
172188	140173	91	57631	48139	82	145893	117193	86	1516	1388	16	7939	6031	42	25	739	0	8.57799
85831	83524	74	27606	26459	68	72319	69140	74	1025	684	0	3389	3601	27	-484	558	0	8.579
233368	176512	91	51971	38629	88	175328	128274	92	3219	2119	30	9796	6884	50	319	1076	4	8.58002
165758	129576	87	46027	35708	82	136639	104663	85	1291	1044	9	8312	6149	45	1594	1264	16	8.59018
133996	108466	83	40931	34075	81	107060	87725	85	1167	934	0	6095	4776	41	15	776	0	8.59323
162716	131213	87	40586	32342	81	133875	105082	85	327	894	0	7966	6528	49	-814	643	0	8.59323
208187	169823	89	71110	59942	86	202612	164137	105	2876	1725	36	11069	8756	55	-310	933	0	8.59425
127386	106989	81	37231	30634	79	107323	87844	82	1561	1296	11	5711	4518	39	-23	915	0	8.59526
152325	125280	84	46784	38976	82	128049	104188	84	2927	1648	37	7030	5545	42	1819	1087	5	8.59628
323227	209992	126	77591	50280	115	284390	183056	120	3419	1718	38	15932	10241	71	76	1083	5	8.59628
148076	126681	83	45861	38378	80	126982	102477	83	1487	1168	14	6644	5726	41	808	1606	11	8.60644
139107	131320	81	57290	54761	76	155357	147928	79	1506	1158	11	8698	8030	43	254	664	0	8.60644
139387	118020	81	39184	32409	79	124292	104259	83	2370	1466	18	6522	5485	39	534	1041	3	8.60949
175174	137251	88	50165	39104	83	168025	132871	87	2597	1552	43	9002	6986	47	1022	1444	22	8.61152
149699	124074	89	41488	34363	81	129086	104269	85	1257	1161	7	7267	5847	42	-201	715	0	8.61355
220541	156611	96	74646	54326	91	177832	124168	95	2769	1614	25	10649	6864	63	-533	771	0	8.61559
161178	129025	87	48894	39113	82	140181	108440	87	2293	965	0	7413	5839	47	-427	575	0	8.61864
156946	137219	83	71787	65064	80	201339	178564	84	2286	1659	18	11834	9934	52	-207	689	0	8.61965
101199	94333	80	28006	26384	70	86983	81000	77	762	977	0	4999	4820	35	-343	384	0	8.62778
114630	105341	78	48096	43992	76	94982	85723	80	112	659	0	5042	4348	37	-685	557	0	8.62982
89775	88161	76	22608	21033	55	77489	73377	74	1348	1068	6	4053	3930	30	-119	733	0	8.63185
282786	219245	100	87825	69210	98	279139	216836	101	4276	2709	43	15831	11806	68	792	1310	20	8.64303
156992	130735	83	42793	34736	81	124669	100519	84	1737	745	0	7102	6010	40	-241	503	0	8.65624
212727	161808	102	62269	47493	87	177956	133029	91	2187	1290	13	10005	7393	52	-363	707	0	8.65929
124690	111543	87	37577	33604	76	116340	105961	80	2160	1599	16	5578	5699	35	1492	1506	10	8.6603
61094	61542	71	12007	11827	40	52164	51335	70	-591	648	0	2837	3115	25	-1040	255	0	8.66132
369850	262046	115	164688	127264	110	441110	319531	114	4131	2977	51	24929	18150	78	2107	2379	22	8.66437
269492	204869	101	88542	68508	99	245008	188875	103	2021	2138	23	14483	11360	55	1519	2050	19	8.66742
330025	190692	116	125734	76492	113	323786	197398	117	3358	2594	43	17798	11112	65	446	842	0	8.66742
97060	94146	75	27016	25544	65	87560	82126	74	2019	1183	6	4287	4471	34	-699	867	0	8.67046
121745	103303	84	36135	31247	79	101163	86099	82	-100	579	0	5960	5194	37	858	754	0	8.67046
56528	55380	76	18887	18754	50	44150	43670	69	-489	411	0	1950	2402	19	1245	1209	7	8.67453
88650	85875	75	29180	28377	71	77872	73890	75	791	1002	1	4598	3997	33	-1805	0	0	8.67453
93154	91084	78	24937	24574	56	82248	80368	75	1303	1251	8	4602	4058	32	1972	2141	20	8.67758
408120	264197	139	153861	98889	138	563643	365628	142	6394	3926	50	31688	20069	117	897	908	0	8.67758
195719	151980	87	55918	43316	86	165060	128688	88	780	1244	22	8551	6987	43	782	1410	9	8.68672
213720	165399	106	70110	55888	89	176923	136399	93	2609	1702	32	10547	8030	47	2557	2033	21	8.69587
133779	112555	86	38568	32110	79	111913	92639	84	1551	1325	12	6186	5112	40	216	1245	7	8.69587
220466	169165	91	57635	44192	86	194213	144827	90	1497	1757	20	11330	8233	52	1986	1364	8	8.69689
198795	157318	91	50111	40229	84	172667	134575	89	374	873	0	9387	7549	42	-29	832	0	8.69892
200874	159718	88	55422	43938	86	162230	128383	89	847	1253	20	9405	7259	48	2147	1659	18	8.70298
130114	107846	85	38363	32217	79	113146	94078	82	372	749	0	6205	5185	37	1246	1355	11	8.704
145357	120905	83	47349	40748	81	129043	105391	84	1156	809	0	6628	5694	39	286	744	0	8.70603
152573	137230	82	42151	37427	80	147660	132441	83	2354	1909	20	8293	7330	41	-735	438	0	8.72128
233338	186944	91	77459	61830	90	236248	189348	94	3729	1972	51	12607	10184	61	889	490	0	8.72229
294704	212951	107	101712	73884	104	381078	271836	108	4322	3029	44	21375	14994	80	2541	2152	25	8.72229
190409	160434	86	69060	59866	83	191329	161363	87	3152	2047	28	10737	8851	52	740	1144	6	8.72839
265941	195903	97	108010	79094	95	328113	238494	99	4000	2242	34	18253	13334	76	933	1262	7	8.73144
107489	95047	81	33673	29528	77	99241	87658	81	1261	1101	5	5129	4615	35	1504	859	0	8.73245
174348	137554	87	49727	38994	84	159077	123994	88	1684	1658	17	9200	6834	50	-787	252	0	8.73347
144685	130368	81	52308	48028	79	173360	158068	82	1406	1578	21	9366	8778	46	812	1040	1	8.73957
173944	136866	87	48310	38631	84	145276	114590	87	1886	1293	13	8586	6531	46	-594	921	0	8.73957
158061	126301	88	44487	35793	82	127594	102170	86	1888	1153	12	6920	5495	42	124	736	0	8.74567
58752	57500	77	15945	15901	43	48556	47090	71	1599	1180	8	1976	2351	20	836	1396	8	8.74871
99392	96221	75	31467	29899	73	87065	81897	76	1920	1217	17	5192	4688	33	375	950	0	8.75176
168209	138315	84	49531	40198	82	130014	104718	85	614	1476	12	7839	5675	45	-288	676	0	8.75278
264091	196340	106	87357	67135	98	262408	199759	102	2028	1334	20	14224	11344	54	2162	1714	25	8.75379
151331	123188	87	41654	34188	81	122922	97526	85	1112	1349	22	6685	5287	42	976	835	0	8.75684
230350	169660	95	64711	47722	93	193718	141551	97	3402	2090	32	10711	7907	56	531	728	0	8.75786
84010	81674	74	24977	24726	55	73308	71219	73	1274	1058	5	4598	3902	31	-777	294	0	8.75786
144053	123484	83	40826	34453	80	123173	105203	85	1815	1024	5	6635	5608	39	603	943	0	8.75888
215248	173049	91	64023	51857	88	193609	153236	91	1155	1717	18	10454	8639	49	-68	608	0	8.76192
243902	184409	95	68861	51693	93	196023	143330	96	2586	1588	29	10418	8220	46	-406	643	0	8.76497
217872	179362	90	90018	73786	89	213721	172770	91	1613	2043	24	11407	9103	52	-821	420	0	8.76904
84685	82192	72	26739	26126	67	70616	68163	74	755	374	0	3638	3946	29	797	579	0	8.77005
192955	153670	95	51482	40797	90	155129	122736	89	1979	938	0	9607	6814	53	1029	902	0	8.77209
187384	148898	91	42728	33402	84	144807	115546	87	2216	1302	18	7477	6275	40	1277	1537	13	8.77209
122705	104819	83	35973	30563	79	109745	91480	81	803	872	0	5141	4644	35	271	885	0	8.78123
143789	117639	84	36954	29672	80	115528	93697	85	892	816	0	5305	4821	42	821	1049	3	8.7853
281997	192054	102	83446	56691	99	223888	155826	102	2477	1928	22	13298	8933	62	921	1552	13	8.78733
75454	75012	73	17766	17732	44	61058	59361	72	1800	1071	5	2805	3133	25	-504	545	0	8.78835
175007	140165	86	94284	81265	86	278392	230687	91	3709	2595	32	14033	12160	49	284	715	0	8.79343
355449	263859	106	152005	114388	105	376011	281796	107	6995	3637	73	20879	16234	67	2980	1528	32	8.79343
340246	247198	117	104828	77817	115	326107	242406	120	4483	2484	53	18209	13636	60	3018	2294	36	8.79953
162130	132542	86	47321	38451	84	137206	110790	87	2448	1370	18	8126	6429	41	2099	1299	19	8.80461
276874	212780	101	82345	63422	96	260107	200686	99	2459	1933	23	15012	11421	64	2315	2142	20	8.80461
400915	208223	148	137414	76384	140	457963	252597	144	5317	2143	52	25835	13496	107	554	1107	5	8.80562
101617	92699	83	33902	29879	76	92668	81288	93	757	778	0	5671	5073	35	143	1137	5	8.80562
189726	154275	89	50085	40501	85	175315	140240	90	2226	1793	33	9625	7389	50	309	1030	4	8.80867
150298	122536	86	43420	35899	82	125125	102072	85	2584	1309	19	6646	5895	37	163	699	0	8.81985
282134	220352	99	95212	72931	96	319228	249253	101	4451	2987	39	18700	14079	73	1918	1102	16	8.82087
204096	165113	89	81122	66178	88	268240	214287	92	2347	1791	38	14116	11379	55	546	2234	12	8.8229
157339	126995	87	43611	35185	81	124484	97955	84	1872	1142	15	7250	5643	43	-456	712	0	8.82391
83069	81431	77	20375	20051	47	73420	71133	75	881	1207	8	4069	4160	29	1050	1238	7	8.82493
195847	151894	88	59590	47985	86	182090	140921	90	1688	1689	19	10674	9000	46	1849	1680	8	8.82696
144111	120547	82	39822	33032	80	134179	109399	85	950	772	0	7178	5798	41	916	1167	4	8.83408
183712	142674	89	50599	38804	85	149221	116944	89	1956	1072	9	8655	6504	54	1455	860	0	8.83611
196814	153943	105	57502	46117	85	165034	129876	90	1870	1447	22	9586	7384	47	970	1454	13	8.84322
[truncated: 7,828 more rows]
