# Supplementary material for: Phenotypic heterogeneity follows a growth-viability tradeoff in response to amino acid identity
Source: Nat Commun. 2024 Aug 2;15:6515. doi: 10.1038/s41467-024-50602-8 (PMC11297284; doi:10.1038/s41467-024-50602-8)
Supplement: Supplementary file 6 — Source Data [file 41467_2024_50602_MOESM6_ESM.zip › source_data/fig2ab/231012_1440_NLIMPRO.csv]

FSC-A	FSC-H	FSC-W	SSC-A	SSC-H	SSC-W	BL1-A	BL1-H	BL1-W	VL1-A	VL1-H	VL1-W	VL2-A	VL2-H	VL2-W	YL2-A	YL2-H	YL2-W	Time
147097	144766	87	65743	64958	82	118119	113757	86	1079	1004	2	6249	6056	39	301	547	0	0.00816922
80263	81526	78	38057	38182	75	54755	54720	77	580	612	0	2737	2739	26	256	475	0	0.00919037
259791	205728	112	101502	80858	107	198288	155125	109	1942	1409	19	10668	8506	55	787	1662	13	0.0112327
186528	145491	96	64456	49738	93	121791	91630	96	1076	965	0	6888	5147	47	1388	1137	8	0.0112327
45378	45735	79	29763	30397	71	23637	23638	67	182	197	0	1389	1280	13	332	748	0	0.013275
199669	156217	105	60957	46882	96	114878	89461	97	904	924	0	6126	5028	43	-258	482	0	0.0163384
148546	124436	88	56380	46466	88	91150	74739	91	852	702	0	4522	3872	38	867	711	0	0.0214442
161114	152896	88	64241	60993	87	93175	85040	89	837	748	0	4832	4538	36	612	1023	2	0.0245077
157005	132272	91	59149	49126	90	88882	71923	91	987	830	0	4838	4152	38	216	652	0	0.0255288
169783	137697	92	58244	46610	91	84157	66712	92	769	574	0	4586	3770	38	663	516	0	0.0306346
83940	83564	79	26530	26453	70	47928	48272	77	539	502	0	2671	2405	28	297	510	0	0.033698
216826	156673	102	81369	56577	98	119184	83537	100	1120	938	0	5864	4094	46	1190	867	0	0.0357403
48820	49196	65	24808	24671	66	26014	25770	71	562	424	0	1433	1379	13	441	487	0	0.0388038
126539	112741	87	52974	46649	85	65876	56564	88	808	944	0	3744	3467	33	528	1124	5	0.0398249
100686	100899	81	32804	32827	77	58094	57804	78	783	856	0	3252	2875	31	38	298	0	0.0408461
147280	128710	93	54541	47243	88	94502	81703	91	594	698	0	4971	4178	40	27	464	0	0.0408461
232445	166883	106	75334	54625	101	130629	93103	103	1267	863	0	6605	4953	44	457	826	0	0.0428884
173095	138102	100	71879	57842	94	89070	67691	96	745	765	0	4732	3714	40	193	586	0	0.0449307
126198	119518	100	58198	56515	84	83571	80896	85	857	866	0	4252	4092	33	934	925	0	0.046973
273832	211054	103	99070	77496	104	192014	144635	108	1728	1285	18	10254	7788	53	649	571	0	0.0479942
112038	109153	87	32479	31250	77	73253	69952	80	723	696	0	3842	3721	32	1202	1405	10	0.0500365
103529	102242	81	45455	44468	81	57098	55399	82	602	749	0	2962	2935	28	173	526	0	0.0510576
98155	96081	82	33782	33480	77	52992	51265	80	512	432	0	2770	2669	28	1024	545	0	0.0520788
137686	118720	89	50266	42736	87	82860	72189	89	796	830	0	4509	3983	38	390	433	0	0.0530999
127476	112404	88	61337	54477	85	81162	70780	87	840	532	0	4407	3595	37	398	634	0	0.0541211
98211	98669	79	48981	48071	77	63648	61570	78	267	578	0	3208	3114	29	-139	305	0	0.0551422
232280	157082	106	88513	60701	105	128225	85211	107	1072	899	0	6884	4539	50	389	553	0	0.0561634
116313	105180	83	33124	29068	80	70694	60926	84	570	458	0	3847	3298	36	452	782	0	0.0561634
151076	136276	88	51790	44984	85	97302	84287	88	1230	1260	12	5337	4810	40	221	474	0	0.0561634
145404	119478	92	56745	46968	88	80446	64237	89	956	752	0	4242	3293	38	98	278	0	0.0582057
159094	132312	90	70691	58092	88	96213	78349	90	937	911	0	4989	4202	40	292	714	0	0.0592268
105434	102981	81	19405	19326	53	72306	71464	80	514	523	0	3769	3702	32	435	615	0	0.0684172
157820	135921	105	51064	42409	92	98624	85830	93	1006	778	0	5257	4570	38	-2	437	0	0.0694384
113261	111341	81	34757	33863	79	92662	88746	82	856	714	0	4729	4617	35	42	713	0	0.0694384
159109	136971	96	64707	56349	89	97291	82471	91	672	565	0	4980	3999	39	111	592	0	0.073523
210661	179732	109	81232	69938	95	122933	105461	97	1061	957	0	6157	5511	41	-92	674	0	0.073523
352453	232321	127	171497	121226	123	205841	134984	125	1647	1383	20	10946	7181	59	814	579	0	0.073523
106609	104992	82	45397	44563	79	58468	56587	80	570	647	0	3314	3268	29	-183	216	0	0.0745441
191724	148332	102	63779	49200	97	111773	85858	101	771	612	0	5868	4415	44	-62	518	0	0.0755653
171501	140508	92	56408	44519	90	92280	76347	93	993	812	0	4874	4325	39	290	771	0	0.0755653
191221	155080	98	52681	43883	90	121914	98450	95	862	815	0	6221	5253	43	1112	862	0	0.0827134
148913	130866	89	53015	45590	85	92439	79214	88	871	909	0	5251	4396	41	367	403	0	0.0827134
104259	101193	88	38516	37958	78	58879	56367	80	469	553	0	2981	2812	29	114	536	0	0.0837345
169514	151013	98	80245	73708	89	123015	109171	91	1262	1189	10	6353	5730	42	942	918	0	0.0888403
154481	127358	109	58183	48818	91	82401	68409	93	818	561	0	4421	3840	37	139	467	0	0.0919037
102832	101058	80	24617	24211	74	74422	71550	81	895	863	0	3928	3883	33	-73	595	0	0.0929249
170225	135667	92	62067	49729	91	93258	75067	94	960	785	0	5062	3935	43	63	320	0	0.0949672
90162	90677	93	35916	35438	76	59464	58685	78	798	1005	2	3064	3148	28	142	385	0	0.0949672
103163	87505	87	48552	41130	85	86827	74098	88	698	578	0	4181	3441	36	73	383	0	0.0970095
397739	239857	158	162733	94435	149	273727	160467	150	2673	1488	31	15005	9258	70	933	1207	8	0.0980306
112650	99424	85	42692	37190	83	77259	65714	86	862	776	0	4217	3537	36	598	748	0	0.0980306
179172	136609	100	57664	42763	97	106554	78070	99	908	757	0	5287	4022	42	445	683	0	0.0990518
139745	124521	88	40808	33552	87	94324	81769	88	871	787	0	5139	4576	38	393	525	0	0.100073
124635	119795	91	66971	64754	83	76446	72970	84	507	507	0	4097	3907	33	1121	1306	12	0.101094
145698	127341	96	54921	48002	86	82952	73484	88	670	683	0	4604	3765	37	181	787	0	0.102115
87462	87504	79	42692	42258	77	58906	57327	78	1174	1037	4	3000	3145	27	578	560	0	0.102115
136376	125804	86	32798	29167	83	79742	70848	88	500	661	0	4429	3930	38	-129	511	0	0.102115
148621	128753	89	48701	41754	87	87596	75514	90	1024	835	0	4717	4206	39	291	698	0	0.103136
167271	137549	100	53930	43575	89	89447	72174	92	833	591	0	4776	3980	40	1002	845	0	0.1062
145813	121232	91	52589	42641	87	83558	69303	89	786	800	0	4401	3691	38	704	562	0	0.1062
88464	89775	80	23427	23438	65	49368	49258	78	544	457	0	2645	2658	26	96	925	0	0.1062
172316	141087	94	68374	56765	91	80341	65613	92	860	727	0	4390	3443	39	782	1689	12	0.111306
233356	171617	105	88401	65465	103	134885	97809	105	1062	936	0	6679	4760	51	52	783	0	0.11539
183371	153632	103	66431	55448	92	113637	95293	95	995	950	0	5978	4983	42	-221	194	0	0.116411
199596	148722	102	72943	54054	97	111569	80983	100	703	661	0	5683	4429	44	736	1413	10	0.118454
107436	100385	89	42763	40004	80	61584	56486	82	677	690	0	3222	3072	30	260	649	0	0.120496
135739	123116	91	36307	32682	82	77452	70147	87	758	809	0	4200	3802	35	-43	543	0	0.121517
162088	133176	94	53841	43391	91	103023	83269	93	988	827	0	5206	4347	40	1386	804	0	0.121517
163542	137193	92	66600	54961	90	101778	85419	91	799	731	0	5151	4137	39	399	538	0	0.122538
191514	153210	100	79688	64276	93	93603	74436	93	1201	956	0	4890	3777	41	583	545	0	0.123559
117245	116538	82	56349	55014	80	77933	74247	81	496	774	0	3807	3935	32	-305	191	0	0.123559
176135	151380	94	76929	66212	92	105366	92032	93	785	644	0	5502	4608	42	490	815	0	0.123559
198136	163322	94	81095	67422	93	104594	86305	95	1056	933	0	5907	4469	43	551	645	0	0.126623
210513	162171	96	102837	79556	98	122928	94600	97	1072	990	0	6334	5070	44	140	349	0	0.127644
83127	82398	79	17659	17835	51	51607	50169	77	218	210	0	2536	2458	26	1219	1125	7	0.128665
166375	123717	96	82774	63214	95	157944	117357	97	1195	880	0	7918	6034	52	1190	983	0	0.130708
229530	177460	103	67395	49128	100	112752	87566	101	1107	1019	3	5674	4341	43	191	462	0	0.131729
148964	130149	91	75154	66063	86	83936	73640	87	959	823	0	4506	3706	36	261	435	0	0.131729
314351	208666	126	122568	85797	123	193200	127471	126	2616	1744	32	10120	6898	55	1618	1281	8	0.13275
202324	158518	100	74103	57603	98	131639	101387	99	1333	1053	7	6838	5433	45	782	1047	4	0.139898
289727	218891	125	121245	93046	108	199379	148584	110	1735	1621	18	10446	7791	53	631	1114	5	0.140919
153206	122762	94	53826	42758	89	89926	70778	92	609	498	0	4759	3657	39	413	482	0	0.142961
258078	187430	115	85829	61119	108	151144	107479	110	1031	837	0	8170	5377	52	-10	454	0	0.143982
171268	136825	95	54601	43374	91	100509	79751	92	1058	694	0	5478	4334	44	641	1031	3	0.143982
111750	109029	84	37046	35120	80	60693	57521	81	563	625	0	3102	3065	29	206	398	0	0.148067
110562	108677	90	82007	81117	82	79955	78223	82	948	810	0	4270	4012	34	105	1007	2	0.150109
124087	110227	86	50841	44424	85	85413	75802	88	778	541	0	4428	3993	36	1581	940	0	0.150109
145616	132189	89	55191	48447	86	84622	75130	87	786	900	0	4588	4144	36	-124	358	0	0.154194
122684	119843	86	34086	33646	79	74558	71859	82	842	784	0	3587	3447	32	328	457	0	0.155215
224165	171163	100	86440	65914	99	137613	107591	100	1032	899	0	7346	5937	46	41	622	0	0.157257
192020	156399	101	71841	60191	95	128202	104351	97	1175	945	0	6678	5508	46	205	317	0	0.158279
107122	106891	84	36223	35910	78	63585	62601	81	401	460	0	3374	3187	30	164	352	0	0.1593
37124	41006	67	18240	19032	50	23314	23650	67	129	307	0	1138	1243	12	120	195	0	0.1593
92195	83094	83	37971	33617	82	62077	54597	83	625	554	0	3273	2962	31	72	588	0	0.1593
103362	95012	83	44640	40063	82	66410	60294	85	319	484	0	3283	3032	32	151	206	0	0.163384
131228	118873	90	45055	40137	82	70607	63331	84	570	503	0	3432	3134	33	714	745	0	0.163384
124512	116129	83	57447	52707	83	85164	76126	85	659	467	0	4237	4001	35	8	255	0	0.165427
311652	233197	129	151033	117980	122	236332	182425	124	2482	1880	27	13073	10227	60	1302	955	0	0.16849
161147	132582	94	67784	55395	91	90496	72450	93	948	808	0	4891	3908	39	100	548	0	0.171554
122201	105261	96	51013	43999	86	74045	62868	87	874	670	0	3713	3054	35	-146	347	0	0.172575
112114	104775	83	39594	34343	84	81787	71000	86	826	626	0	4411	3966	35	954	942	0	0.173596
252037	184188	108	78914	56925	105	122113	88411	107	1221	951	0	6850	4879	47	226	645	0	0.173596
176118	150437	99	72919	61650	90	95604	82048	90	923	867	0	4743	4235	37	436	678	0	0.174617
138944	120486	91	57258	48467	87	86213	73826	89	671	712	0	4631	4086	38	306	728	0	0.175638
201802	164803	106	76888	62211	99	110000	88556	101	1001	957	0	5726	4577	42	-218	412	0	0.179723
101383	98599	84	30314	29515	76	69374	68298	79	363	627	0	3495	3289	30	-234	377	0	0.180744
198241	160486	112	75091	61910	98	117506	96257	100	1039	822	0	5892	4949	43	-268	387	0	0.181765
169972	142889	106	58179	49394	92	89890	77741	93	803	631	0	4922	4006	38	154	485	0	0.183807
86861	85235	83	35007	33911	77	45933	44934	78	503	480	0	2597	2519	25	291	671	0	0.184829
129880	112219	89	50410	42972	86	78090	65898	88	826	616	0	3921	3253	37	-245	231	0	0.184829
197591	164647	95	65646	53137	94	116754	94060	97	981	806	0	5761	4874	43	273	329	0	0.188913
110264	107492	85	34960	34075	80	58696	56577	82	449	726	0	3106	3091	28	1121	823	0	0.191977
156128	134213	89	45536	37384	87	84968	72188	88	1023	773	0	4281	3653	36	332	1479	8	0.191977
155054	128794	97	72181	61400	90	81628	67853	91	761	805	0	4462	3813	38	372	687	0	0.192998
139204	120410	105	57997	50859	87	81479	70922	88	773	664	0	4432	4038	35	747	965	0	0.198104
120257	104717	88	43719	37305	85	68266	59746	86	584	488	0	3535	2822	34	559	551	0	0.199125
130443	113271	88	45649	38551	87	72712	61469	89	522	488	0	3745	3346	34	401	425	0	0.200146
245455	181399	107	113453	85121	104	164298	120215	105	1386	1145	10	8810	6667	52	272	710	0	0.200146
135629	119343	91	39349	34541	85	88146	78823	88	991	811	0	4717	4027	38	161	505	0	0.201167
178815	150075	93	71542	57723	92	96318	77404	93	839	751	0	4899	3843	43	1342	1068	5	0.203209
102482	97446	92	38836	36112	80	70547	65299	82	484	543	0	3444	3131	31	361	968	0	0.203209
55991	56136	76	31644	31828	73	28377	29052	72	217	250	0	1388	1433	15	-123	228	0	0.205252
134782	117381	91	44075	37606	85	87296	75826	89	743	682	0	4731	4297	37	-293	403	0	0.205252
97790	96746	80	53071	52979	79	57843	56833	80	665	555	0	3134	3067	29	-111	242	0	0.206273
249160	184648	109	92105	68497	107	144798	106213	110	1419	1039	5	7904	5688	49	850	781	0	0.209336
156809	134465	92	49448	40791	88	103761	87894	91	834	735	0	5694	4659	43	243	385	0	0.210357
341105	253579	127	160279	117346	126	290533	219803	128	2581	2084	29	15400	11655	67	1236	1177	9	0.210357
127455	102976	90	49065	39506	88	76997	60178	90	635	575	0	3821	2820	38	197	433	0	0.2124
88769	88040	91	32100	31733	76	51606	49239	78	557	409	0	2982	3047	28	-158	383	0	0.213421
163388	135025	107	68396	55536	90	92017	75017	91	813	775	0	4488	3799	39	799	1261	8	0.216484
141394	128149	89	60436	54825	87	89287	80673	88	643	542	0	4533	4402	35	966	1303	8	0.217505
182610	140250	103	72044	55760	93	104561	81049	96	817	772	0	5465	4119	44	213	423	0	0.218527
87559	87682	83	23216	23110	71	46736	45922	77	322	333	0	2530	2579	26	4	279	0	0.219548
114296	101180	96	46681	40654	85	76852	68794	85	764	770	0	4115	3468	34	968	738	0	0.219548
137554	123628	91	50444	43752	84	92867	80783	88	744	533	0	4960	4254	37	471	660	0	0.222611
53092	56334	62	14773	15186	47	33969	33335	72	323	265	0	1775	1640	20	325	397	0	0.223632
181371	154942	94	86155	73390	92	116205	96799	93	958	860	0	6386	5359	42	719	495	0	0.223632
100162	96555	83	24872	24436	75	68967	66196	80	729	669	0	3729	3676	32	-174	284	0	0.224654
27691	27447	64	11894	12279	44	16171	16395	49	247	195	0	817	914	0	-445	239	0	0.228738
150230	126134	91	58228	48596	88	89911	75402	90	860	814	0	4559	3733	38	-637	205	0	0.228738
94905	93070	84	43002	42079	78	60518	58913	80	634	575	0	3314	3085	30	328	732	0	0.229759
191196	147218	96	61699	47069	94	107968	81699	96	1083	648	0	5296	4056	43	185	564	0	0.229759
144047	126275	88	66111	57878	87	102209	89137	89	1017	964	0	5545	4827	41	310	411	0	0.232823
152441	132729	88	62583	52648	87	75770	64478	89	762	773	0	3994	3374	35	1397	1149	12	0.234865
198097	145171	98	71243	51176	94	132403	93306	97	1280	882	0	6722	4481	51	1268	999	0	0.234865
242158	176051	117	93678	68854	104	125624	91911	105	1279	886	0	6886	4950	50	227	432	0	0.235886
77379	76941	78	26492	26061	73	36871	36123	75	108	314	0	2114	1915	24	193	339	0	0.236907
166791	122564	109	75720	56164	96	93184	69370	97	944	803	0	5196	4026	43	521	1152	6	0.237929
93293	92630	80	24641	24358	73	60461	58440	80	319	242	0	3023	2800	29	-80	480	0	0.242013
216040	161962	98	73990	53842	96	132970	98593	99	1753	1336	16	6762	4877	48	288	539	0	0.246098
221757	164199	97	87542	64008	97	130662	94881	99	1108	1084	7	7059	5366	48	860	1248	14	0.246098
125432	111344	89	52413	46197	85	74129	64647	87	1040	720	0	3743	3228	34	815	985	0	0.247119
90462	88303	82	40472	39623	78	57746	56261	80	641	477	0	3333	3082	30	-282	253	0	0.247119
133859	120965	101	38401	33849	85	86490	79651	86	456	637	0	4936	4608	38	268	323	0	0.24814
129549	121236	87	45586	41778	83	73912	67989	84	666	595	0	3567	3409	31	11	389	0	0.24814
140755	121273	91	65979	57279	88	78263	65710	90	1046	734	0	4213	3513	38	-11	287	0	0.24814
124360	113201	85	40498	35240	84	73812	64298	86	567	515	0	3882	3406	35	350	780	0	0.249161
154846	132048	90	66430	55475	89	93045	78247	90	675	804	0	4867	4209	40	981	1205	13	0.249161
187278	147614	107	70936	56616	94	105111	84080	95	1030	851	0	5503	4672	39	475	679	0	0.250182
117580	108100	88	52266	46941	85	75437	66768	86	691	669	0	3973	3595	35	664	564	0	0.251204
173909	143570	95	48637	40120	91	110090	88592	94	1531	1010	4	5665	4874	42	507	644	0	0.251204
234467	179561	102	81658	61520	99	145710	109421	100	1620	1239	12	7410	5962	49	357	649	0	0.251204
167943	143219	96	69569	59255	90	91348	77043	92	794	783	0	4685	3873	39	-170	391	0	0.253246
90451	92619	77	36218	35490	77	58323	57702	80	452	372	0	3063	2937	29	-113	296	0	0.256309
136140	112637	91	55573	46371	87	74185	61089	88	541	536	0	3817	3127	36	1087	1151	7	0.260394
276796	200685	125	161269	124328	108	278647	211689	112	2543	1924	30	15118	11298	70	156	852	0	0.263457
228905	171848	103	98552	73564	100	132934	98365	101	906	772	0	6703	4973	48	156	319	0	0.2655
105816	95149	83	45911	40097	81	64538	56484	83	303	335	0	3248	3045	32	603	507	0	0.266521
131553	122563	100	53075	50469	83	75808	71309	85	772	621	0	3899	3732	33	224	412	0	0.267542
111013	98060	86	48179	41663	84	58439	49955	85	743	660	0	3102	2649	30	267	639	0	0.267542
173439	130801	96	70795	53321	93	103117	76654	95	1071	912	0	5615	3962	44	533	531	0	0.269584
93312	91927	85	31780	31603	77	62648	61913	81	526	534	0	3275	3000	31	482	548	0	0.270605
113181	111887	89	43590	42719	79	73305	70889	82	532	607	0	3880	3728	32	508	659	0	0.271627
199949	162800	111	79330	64483	94	105999	86178	94	978	779	0	5452	4565	39	658	982	0	0.272648
140421	120516	94	63465	54889	87	65962	56470	87	550	537	0	3540	3107	33	930	838	0	0.27469
82896	82067	77	22300	21989	60	58365	55771	80	384	496	0	3087	3026	29	522	545	0	0.276732
202713	149888	107	72607	53156	106	123846	90745	108	882	733	0	6649	4916	46	976	1057	5	0.278775
108106	107846	82	44619	43957	80	69918	66878	81	459	462	0	3908	3906	32	284	693	0	0.278775
165135	151791	90	58656	53488	88	107617	97982	90	1137	770	0	5736	5165	39	-45	461	0	0.278775
189880	148122	102	69776	54370	94	120237	92118	96	1227	848	0	6227	4612	47	1138	941	0	0.284902
246120	191291	109	100838	81261	107	148712	115052	110	1427	1229	11	7969	6346	47	853	797	0	0.285923
167647	133266	104	54253	42517	91	90488	71538	93	829	778	0	4997	3864	41	-250	381	0	0.286944
99316	97572	80	22055	21772	59	59746	57442	79	310	520	0	3320	3213	30	6	399	0	0.286944
193543	148409	102	75511	58573	97	120061	92297	99	933	870	0	6466	5031	46	654	501	0	0.286944
116739	112647	81	78948	74724	83	66957	62206	82	749	714	0	3562	3543	31	995	827	0	0.287965
158372	139145	89	64175	55104	87	92956	80389	89	747	797	0	4916	4160	40	533	838	0	0.288986
205723	166170	101	94567	77264	98	132070	106459	99	1082	881	0	6990	5812	46	757	1065	4	0.290007
138330	124079	92	62938	57835	84	89261	79404	86	692	768	0	4355	3853	36	-483	76	0	0.290007
334568	236940	134	155755	115501	131	244641	179358	133	2553	1958	25	12724	9615	59	2117	1233	20	0.291028
148433	129290	89	39927	32350	88	82705	70287	89	700	706	0	4598	3715	38	805	533	0	0.294092
155392	126961	93	58826	47215	89	92391	74685	92	733	682	0	5019	4195	40	432	940	0	0.295113
94711	92472	82	24787	24731	70	60049	59468	79	254	332	0	2983	2772	28	353	356	0	0.296134
269888	209112	105	144123	110793	103	245131	185304	107	2623	2124	30	12274	9613	59	1756	1914	14	0.298177
195653	155439	99	79803	62279	98	124019	94031	113	1216	1085	9	6641	5261	44	579	746	0	0.298177
255927	187431	106	107948	81117	102	143726	106271	104	1383	1051	11	7409	5612	49	719	825	0	0.299198
93148	94300	80	40003	39960	77	58170	57555	79	368	363	0	2871	2895	26	831	772	0	0.30124
124703	113897	87	50767	45464	84	78691	71444	85	1102	884	0	3883	3527	34	169	395	0	0.30124
146752	133604	89	59404	54072	85	90281	80609	87	685	921	0	4896	4328	38	337	517	0	0.30124
207993	154220	105	65610	49287	95	123548	88904	98	904	610	0	6804	4887	47	1631	1225	11	0.303282
165086	128694	92	54828	43162	91	95443	72992	94	835	591	0	5305	4197	42	846	866	0	0.306346
152398	132738	91	51629	44216	88	84911	72332	90	999	717	0	4414	3840	36	896	921	0	0.306346
91690	90906	82	21364	21024	58	52742	51863	79	565	671	0	2851	2928	27	-138	505	0	0.307367
160562	139136	89	47753	39975	86	94853	82907	90	1185	1105	8	4791	4235	37	24	744	0	0.307367
191386	173237	96	112927	102488	91	141596	128494	92	1313	1196	14	7541	6958	44	-39	464	0	0.308388
166051	129802	96	58770	45281	92	94445	73980	95	1288	931	0	4998	4181	40	520	844	0	0.309409
89380	87526	80	30341	29950	76	58460	56411	79	270	404	0	3147	3149	29	834	888	0	0.31043
204642	152698	102	71112	52664	97	119082	89434	99	1009	722	0	6220	4582	47	306	684	0	0.314515
63381	62657	81	23512	23201	65	27231	27278	73	292	319	0	1473	1540	15	851	612	0	0.315536
98798	93824	83	37862	35295	81	62893	59375	82	598	529	0	3105	2737	30	-18	519	0	0.319621
155506	138153	90	60176	52787	87	89104	78179	89	1230	873	0	4524	4039	36	1305	699	0	0.321663
148787	123938	89	60680	48916	90	99860	83203	91	664	733	0	5079	4190	39	640	758	0	0.322684
213802	163210	101	66784	50110	99	128497	93204	100	1225	784	0	6891	5390	45	521	1016	3	0.322684
229208	166839	111	86119	62612	101	120218	87516	102	1121	960	0	6386	4668	46	549	651	0	0.323705
133327	127990	86	74631	71822	85	97754	92982	85	1080	883	0	4891	4623	38	905	1037	3	0.32779
84742	82993	88	24630	24771	74	39206	38275	77	651	710	0	2522	2545	24	1090	883	0	0.330853
50781	51885	74	25231	25221	72	24346	23975	72	194	189	0	1118	1065	8	-57	316	0	0.330853
212825	170079	105	89831	72716	99	119474	96274	101	1340	1196	11	6225	4922	45	182	455	0	0.338001
105149	103078	82	25088	24778	72	59972	57734	79	631	474	0	3238	3172	28	678	638	0	0.338001
123312	113623	85	50996	46517	84	70716	64463	86	558	479	0	3972	3364	36	732	1126	6	0.343107
262769	193921	124	142520	112561	116	223518	177882	116	2693	2336	26	12428	9745	60	-217	501	0	0.344128
184428	140754	100	67252	50999	95	105949	79689	96	759	601	0	5679	4224	44	852	998	0	0.34515
244086	196795	113	90003	71775	112	145180	117916	114	1335	1192	11	8070	6612	47	553	1637	10	0.346171
134357	122633	87	48988	43529	86	89996	80797	87	871	780	0	4879	4511	37	1057	1145	7	0.347192
56101	55402	80	13785	13704	47	30206	29914	73	337	364	0	1623	1520	17	-295	149	0	0.347192
104208	102264	82	36526	35380	79	62197	59870	81	484	645	0	3479	3469	31	-227	149	0	0.348213
104295	94670	86	29306	25344	81	64694	57549	85	750	414	0	3538	3025	33	798	837	0	0.350255
85831	86442	78	42999	43055	77	53677	53072	78	400	362	0	2881	2878	28	511	619	0	0.353319
190017	152208	97	79175	62306	94	118065	94217	95	1000	881	0	6450	5033	45	806	658	0	0.357403
51675	47776	89	14083	12650	60	29652	26646	90	87	228	0	1812	1681	19	327	690	0	0.357403
104505	99361	83	40332	37638	80	65385	61132	83	533	577	0	3220	3015	30	209	672	0	0.357403
156254	135076	104	65305	56812	88	89635	76108	89	705	868	0	4575	4176	37	451	566	0	0.358425
115643	99019	101	43521	36972	84	79627	68083	87	621	534	0	4057	3164	38	105	554	0	0.359446
111248	108334	83	53230	52492	80	75673	73730	82	546	464	0	3817	3898	31	256	523	0	0.360467
100218	99929	83	48684	48332	78	63083	61519	79	294	418	0	3301	3234	29	641	880	0	0.361488
175874	137460	94	69461	53251	92	111405	84686	95	758	801	0	5995	4356	46	854	762	0	0.361488
178099	151409	91	73710	63977	90	105954	88674	92	848	855	0	6049	5041	43	-57	361	0	0.361488
130624	115163	90	58968	52571	87	84425	73718	89	949	928	0	4656	3848	38	-175	444	0	0.36353
142206	128402	110	65962	59072	110	97546	86137	110	748	677	0	4983	4657	36	871	912	0	0.36353
48977	48815	79	17510	17835	50	26132	25928	69	273	355	0	1116	1350	12	-317	224	0	0.36353
180606	146945	97	66839	54451	93	108931	89156	95	645	716	0	5633	4631	42	968	680	0	0.364551
113575	108746	85	56934	54224	83	69144	65389	83	718	416	0	3765	3493	32	468	697	0	0.365573
107448	104522	92	34718	34249	78	54877	53378	81	568	525	0	3224	3075	30	391	766	0	0.365573
170192	130312	96	67185	50750	94	99467	75572	95	1099	848	0	5062	3992	42	662	1127	5	0.366594
178853	137708	98	68221	52920	93	101387	80109	94	1109	890	0	5176	3985	43	331	824	0	0.366594
200037	156338	98	75172	57509	93	120601	89189	95	944	573	0	6820	5178	47	248	579	0	0.366594
98004	87098	84	47505	42280	83	100527	87230	86	809	643	0	5179	4408	41	369	998	0	0.366594
128422	122776	87	55389	51779	83	75327	70092	85	558	609	0	4130	3864	34	170	822	0	0.367615
154589	133059	88	54533	46029	89	87627	73584	90	658	637	0	4447	3816	38	533	582	0	0.374763
150651	127641	92	63093	52216	89	89268	74073	90	557	616	0	4833	3956	39	324	520	0	0.375784
145912	119174	92	47900	38442	89	81326	66296	91	793	884	0	3764	3107	35	-284	340	0	0.377826
128240	124073	81	54753	53343	80	94570	91643	83	1074	992	0	5008	4847	36	-25	849	0	0.377826
91022	88656	80	31466	31304	76	54647	53652	79	251	327	0	3082	3003	29	602	516	0	0.378848
132306	119181	89	53348	47276	84	84069	74504	86	481	628	0	4424	4102	34	117	779	0	0.379869
152712	124339	104	57791	47068	90	78297	65460	92	846	631	0	4299	3445	37	-330	397	0	0.381911
167307	142497	90	68680	56623	89	111592	92582	91	800	845	0	5696	4780	42	179	889	0	0.381911
160981	132396	95	60298	48646	92	87396	71554	93	662	759	0	4560	3793	39	684	894	0	0.385996
169663	146772	94	51658	44715	87	106678	90291	90	1236	687	0	5487	4878	39	1398	1647	12	0.387017
117151	112715	91	39179	37810	80	66005	63422	81	761	604	0	3359	3333	29	-52	391	0	0.388038
183721	148056	112	61043	48349	103	109084	84311	112	818	768	0	5199	4337	40	585	1177	6	0.388038
203326	163498	100	86968	71345	95	134992	106094	97	1404	1000	1	7142	5446	47	847	514	0	0.389059
155007	134349	95	46076	40626	87	91515	81674	90	874	556	0	4611	4077	38	915	739	0	0.391101
141921	129409	89	75279	68372	87	88472	78829	88	800	633	0	4574	4114	36	962	1594	11	0.392123
153255	122643	103	51119	39885	92	86263	70261	93	877	774	0	4489	3857	35	189	474	0	0.393144
96820	94656	80	24651	24142	71	57951	56624	79	688	734	0	3106	3098	29	1058	1467	8	0.394165
79418	78586	86	33372	32841	75	44622	43236	76	583	500	0	2384	2230	23	492	760	0	0.395186
183589	147927	108	50341	40174	88	96356	76813	92	1064	741	0	5138	4168	40	769	668	0	0.399271
165421	132921	94	63049	51011	92	94240	76902	94	738	660	0	5059	4084	41	446	699	0	0.399271
171412	142255	93	48477	38623	91	92757	75481	93	910	765	0	4543	3623	40	233	710	0	0.399271
187707	146197	102	81439	61925	94	105681	83511	95	1212	696	0	5761	4479	44	310	449	0	0.403355
131453	115673	88	53331	46309	86	72325	62664	87	1098	880	0	3764	3167	36	425	638	0	0.404376
74072	74456	78	31143	30685	75	44893	44365	77	335	447	0	2326	2315	24	253	553	0	0.406419
205478	150166	113	72148	51537	99	121173	86697	101	1561	1048	8	6148	4499	46	502	547	0	0.406419
45480	43502	82	16272	16541	49	25340	25309	67	192	244	0	1260	1273	13	-4	507	0	0.412546
64099	63401	75	25021	25053	70	34459	34094	74	194	196	0	1678	1855	19	-82	691	0	0.418673
209104	154251	108	76212	57095	104	123486	87263	106	946	805	0	6198	4308	47	485	814	0	0.418673
128597	112004	90	50114	43206	86	67715	56476	90	692	736	0	3386	2868	33	223	738	0	0.418673
146402	133633	89	48527	43009	87	61005	53262	87	1214	997	0	3348	3120	29	1497	1068	4	0.420715
182258	134725	112	73892	54885	96	104830	78466	98	832	632	0	5430	4078	42	874	1198	7	0.421736
124393	110939	85	57426	50435	85	81221	70962	86	751	818	0	3748	3367	34	683	700	0	0.421736
146593	125503	93	51274	43281	88	91667	75985	91	1047	1048	6	4757	4043	40	586	757	0	0.423778
124747	109706	97	44011	38477	85	73469	64774	87	755	777	0	4185	3414	38	655	785	0	0.425821
98131	93257	85	40742	37111	81	67199	62229	82	949	858	0	3763	3401	33	19	381	0	0.426842
114816	113878	83	55833	54938	80	72006	70747	81	742	622	0	3737	3663	32	348	629	0	0.427863
105987	102659	83	37507	36813	79	67079	64930	81	593	541	0	3475	3305	31	454	469	0	0.427863
169931	132753	98	55029	43071	89	85862	65297	92	616	621	0	4466	3460	40	1266	957	0	0.428884
120446	102485	93	48314	40658	86	70284	58379	87	641	741	0	3720	3395	33	300	692	0	0.430926
138401	116370	95	60909	50229	88	74666	62300	90	510	455	0	4239	3625	37	129	411	0	0.436032
198443	158394	95	84554	66996	94	110357	86085	94	1114	877	0	5720	4483	42	1616	1247	14	0.437053
192779	153295	94	66741	52631	91	111547	87071	93	1028	793	0	5988	4330	46	455	730	0	0.441138
145835	118335	91	55702	44212	88	87000	70207	91	823	718	0	4748	3752	40	130	659	0	0.441138
87810	87516	79	18431	18100	53	54134	52594	78	524	441	0	2943	3035	27	946	1410	10	0.442159
331026	240586	135	160873	121525	133	238017	175646	136	2419	1692	27	12474	9502	59	307	1055	4	0.44318
281347	199732	120	110272	79139	117	154588	112817	118	1459	1103	12	7860	5542	50	613	963	0	0.444201
88314	90807	75	24092	23932	64	55300	53962	77	138	461	0	2703	2866	25	494	628	0	0.444201
131962	116688	89	50506	44246	86	92200	80921	88	688	619	0	4954	4239	38	643	1069	4	0.445222
181164	138131	97	59511	44418	96	94909	69902	97	938	655	0	5180	4011	43	1460	938	0	0.446244
124796	114298	88	44255	38765	85	79936	71150	87	646	594	0	3910	3487	35	461	613	0	0.446244
112527	109450	83	46869	45730	79	80682	78125	81	715	515	0	4240	3897	36	254	876	0	0.448286
148361	125530	95	62774	53004	89	87115	74621	90	916	604	0	4652	4014	38	706	549	0	0.448286
171172	156985	89	61929	55225	87	100555	91026	90	1203	1153	12	4863	4276	37	661	672	0	0.449307
137862	117047	88	61827	51309	87	85099	70733	90	665	772	0	4651	3805	40	724	1118	4	0.451349
117157	102640	88	49985	43645	84	69479	60416	86	464	478	0	3640	3331	34	728	478	0	0.452371
196981	154452	94	99337	79676	94	101169	78244	95	1488	1139	10	5107	4012	41	366	716	0	0.453392
114396	99831	89	45841	40731	84	55795	48311	85	680	468	0	2903	2489	29	-274	165	0	0.455434
129889	111572	92	48706	41903	86	86719	73104	89	462	643	0	4531	3815	39	560	527	0	0.455434
100417	99176	80	37860	37164	77	52326	51404	79	863	598	0	2918	2726	29	-122	377	0	0.455434
159863	135934	92	48754	40842	89	95740	79435	94	910	806	0	4936	4394	39	167	549	0	0.457476
102209	99924	84	36310	35714	79	55240	53123	80	414	591	0	3228	3060	29	206	1068	4	0.458497
159638	130921	97	53465	44495	90	99441	79944	92	613	576	0	5648	4632	42	903	1374	10	0.458497
179525	132963	112	69516	52142	94	112372	84532	94	983	544	0	5816	4432	43	531	1010	2	0.46054
228510	172734	106	79269	58035	98	139923	107410	100	1458	1229	14	7636	6046	49	530	715	0	0.461561
141055	122207	96	42415	35953	87	83682	71516	89	1107	850	0	4373	3736	36	325	675	0	0.462582
82335	84700	74	19899	19954	53	61350	60193	77	754	725	0	3146	3307	28	470	544	0	0.462582
189432	145708	99	81824	61324	95	126656	96445	95	1273	1058	7	6577	4801	48	1006	780	0	0.463603
167212	136908	97	61503	50159	93	108740	88519	95	1007	800	0	5752	4552	43	-340	138	0	0.467688
94275	93983	78	38499	38122	77	56594	55481	79	396	486	0	2614	2525	27	322	465	0	0.468709
113763	105297	85	44105	40358	83	72054	66497	85	636	610	0	3682	3502	32	2174	1907	12	0.470751
203090	150180	102	68941	50560	96	124077	90157	98	1373	1018	6	6683	4881	47	66	591	0	0.471772
128968	106319	101	55082	46057	87	66780	55619	87	834	733	0	3673	3055	36	-138	433	0	0.472794
116922	115050	98	66011	65094	82	73768	71888	83	976	838	0	4002	3771	33	392	542	0	0.475857
183121	140403	99	69254	53512	94	107839	80982	96	946	742	0	5419	3950	42	958	900	0	0.476878
302866	204114	120	153177	109268	120	242701	174886	121	2415	1608	24	12947	9820	64	894	815	0	0.481984
163466	141298	92	79696	68734	91	88611	75707	91	607	661	0	4972	4164	38	790	662	0	0.483005
117568	113971	84	41485	40363	80	77232	73807	84	691	657	0	3993	3940	32	-45	470	0	0.484026
199271	160671	97	79863	64208	95	128459	102678	98	770	781	0	6356	5009	44	596	492	0	0.484026
192439	160776	99	60954	49452	92	117024	97389	95	1349	1044	6	6426	5417	44	1521	836	0	0.485047
128170	121181	85	37795	36331	80	66090	62471	84	975	772	0	3535	3385	29	318	636	0	0.486069
133364	118310	91	57881	51230	85	75500	68161	87	789	892	0	4107	3651	35	-217	314	0	0.486069
119720	117775	82	55578	54069	80	78313	75275	82	512	551	0	3896	3852	32	0	248	0	0.48709
109000	99044	91	35659	30903	80	72558	63054	84	827	670	0	3988	3349	37	880	1141	8	0.490153
93729	92715	79	30774	30112	77	21432	20390	58	304	381	0	18225	17716	71	179	476	0	0.490153
232782	191366	105	113797	95003	101	146419	119860	101	1569	1011	4	7517	6113	47	874	796	0	0.492195
114323	97133	92	47511	39186	85	73514	61741	87	702	504	0	3737	3242	34	73	510	0	0.492195
121500	117189	84	45116	42498	81	65334	61170	82	528	679	0	3294	3212	30	920	970	0	0.494238
35967	37618	67	16640	17195	49	20617	20956	56	71	187	0	1109	1090	7	109	365	0	0.494238
100057	99778	84	35821	35243	78	43517	42803	78	553	390	0	2573	2299	26	268	534	0	0.495259
282585	191981	135	97445	67055	127	178581	119780	130	1851	1162	18	9146	6200	53	973	544	0	0.495259
154323	140240	92	78686	73008	87	97291	88263	89	787	787	0	5031	4608	38	1019	806	0	0.49628
216886	151717	104	82824	58979	100	117671	82560	102	918	682	0	6239	4419	48	133	343	0	0.498322
123692	106962	90	54137	46462	85	79209	65551	86	1028	806	0	4001	3397	36	416	425	0	0.499344
128945	116020	89	31001	26340	82	69699	61794	87	716	643	0	3637	3069	33	-153	267	0	0.501386
125649	116254	88	40889	36819	83	75095	68487	86	673	561	0	3856	3489	34	-209	302	0	0.501386
243980	194292	103	105352	84362	102	129280	104516	103	1139	1034	6	6718	5558	46	805	659	0	0.502407
59676	61922	73	23264	23721	58	34796	35188	74	206	210	0	1999	1994	21	595	845	0	0.503428
34181	37153	52	17165	17013	52	20504	20086	57	-205	53	0	1185	1149	10	-292	190	0	0.509555
107725	102087	80	46376	43086	80	64460	61176	81	664	453	0	3312	3224	30	-152	352	0	0.509555
141464	118817	90	60974	51499	89	86403	71351	90	669	620	0	4604	3654	39	-42	390	0	0.510576
161428	138725	92	67034	55787	90	84454	71007	90	947	806	0	4373	3613	36	1333	790	0	0.512619
153759	128358	103	58968	49362	88	91694	75732	90	786	671	0	4979	4132	39	332	328	0	0.512619
97654	96021	94	31861	31383	77	63017	61546	80	476	393	0	2892	2951	28	-467	210	0	0.515682
107247	105912	81	26950	26597	76	74035	72209	79	543	548	0	3632	3579	31	514	976	0	0.516703
241292	181122	104	79097	58660	102	121692	89216	104	1257	1021	3	6458	4997	45	394	483	0	0.517724
136027	119729	86	38253	31767	84	81556	69611	88	603	508	0	4419	3826	37	-426	447	0	0.518745
87333	87982	77	39533	39187	77	60570	60009	78	224	300	0	3474	3229	30	417	652	0	0.518745
124054	118450	87	39862	38269	81	84383	79295	84	620	520	0	4530	4105	36	902	937	0	0.519767
89004	88103	83	26922	26481	75	52141	50900	79	477	468	0	2740	2802	28	705	1285	8	0.52283
137279	113687	99	51926	43691	88	77656	62747	89	821	616	0	4108	3227	37	-342	349	0	0.52283
93369	92840	79	33304	32867	77	56590	55220	79	441	534	0	2931	2631	30	-425	106	0	0.523851
112207	109359	83	44738	43089	81	73064	69768	84	447	391	0	3756	3687	31	791	1029	4	0.524872
101947	101721	83	37722	37146	77	53610	52223	79	443	556	0	2839	2777	27	-148	390	0	0.526915
89111	92056	76	37140	37237	76	51427	50715	77	469	410	0	2834	2736	28	1168	864	0	0.527936
100440	101563	82	32790	32046	77	69687	67102	80	360	552	0	3381	3165	30	-40	183	0	0.530999
126963	113245	87	61522	54658	85	80600	70908	85	802	599	0	4164	3873	34	748	953	0	0.53202
101086	97996	86	29958	28831	78	56513	53963	82	650	520	0	3178	2952	29	776	1642	11	0.535084
180795	140464	94	67627	51761	93	103729	77853	95	1564	921	0	5627	4445	43	924	1093	6	0.544274
187533	150140	97	67416	54745	95	116805	92482	98	952	666	0	6101	5040	43	296	470	0	0.544274
206435	154547	98	77351	58665	95	134284	98307	98	1269	888	0	6776	5093	48	-122	327	0	0.544274
91869	91088	80	26086	25702	76	57929	55913	80	448	502	0	2943	2899	28	125	544	0	0.547338
183121	140925	97	64178	48122	96	97186	73769	98	843	689	0	4634	3577	39	450	545	0	0.547338
105203	102296	80	39614	38012	79	63947	61359	81	764	704	0	3368	3280	30	-73	343	0	0.54938
114231	101822	87	42833	37670	83	68262	60157	85	652	611	0	3715	3154	35	322	494	0	0.54938
128081	109449	92	37988	32566	84	75207	64863	87	714	570	0	3851	3203	35	169	511	0	0.550401
188318	147770	96	69176	52041	93	108555	84663	95	1439	1127	7	6036	4596	45	785	876	0	0.550401
184157	140025	109	68407	53859	95	102790	79600	96	998	818	0	5117	4008	42	52	436	0	0.551422
126149	105141	91	55442	46117	87	70597	59502	88	824	694	0	3625	2895	36	468	1014	2	0.553465
107310	101591	91	35720	33756	81	67481	64131	83	637	374	0	3427	3193	30	215	714	0	0.554486
112962	101173	94	43636	38858	83	73032	66716	86	435	356	0	3992	3592	34	273	513	0	0.557549
117182	120370	79	83686	82424	81	80881	79902	81	836	631	0	4537	4209	34	131	513	0	0.55857
201433	151617	99	67476	50295	96	104941	76592	96	811	698	0	5412	4233	43	-82	524	0	0.559592
86758	86464	81	31891	31507	76	47283	45912	78	467	377	0	2511	2251	28	-180	358	0	0.559592
135847	112552	96	46944	38655	87	82054	65682	90	517	426	0	4210	3442	37	1055	681	0	0.561634
131336	116451	96	52064	45259	86	76630	66911	88	479	409	0	3692	3473	32	788	681	0	0.563676
120436	118536	84	39992	39035	81	70096	68201	82	1004	1010	3	3688	3510	32	-251	271	0	0.563676
39421	41436	68	20732	21137	56	25507	25325	70	22	192	0	1395	1331	14	42	304	0	0.568782
370452	231835	146	197200	132025	139	216306	141146	139	1762	1340	25	12266	8054	64	1612	698	0	0.572867
144462	133358	87	60605	56080	86	94174	84920	87	1016	834	0	5063	4800	38	-226	255	0	0.573888
89153	84911	95	38740	36438	95	50977	47545	95	321	263	0	2615	2449	26	510	911	0	0.573888
147760	124349	95	66649	56229	89	88107	73032	90	745	530	0	4709	3997	39	-36	275	0	0.573888
146732	120066	96	59257	48090	89	85320	68588	92	606	443	0	4588	3583	40	406	699	0	0.574909
225639	177787	105	114795	92620	98	116092	92047	99	1388	1131	11	6081	4780	45	272	488	0	0.57593
167244	142370	95	42969	34856	88	93594	76313	92	871	769	0	4937	4071	39	119	742	0	0.576951
190976	141456	99	70596	51781	94	113690	82726	96	1094	743	0	5851	4631	43	516	1107	5	0.576951
195513	169451	97	57748	49864	92	136816	115634	95	1194	1137	9	7281	6459	44	1385	1619	18	0.577972
265898	186448	117	93441	66540	110	142030	100459	112	1389	990	0	7575	5333	49	504	1079	5	0.580015
112105	107534	86	36710	35658	80	60425	57769	81	369	519	0	3117	2952	30	605	840	0	0.581036
128536	120054	85	44307	40080	83	90877	83927	86	803	718	0	4555	4217	36	291	348	0	0.582057
112994	98850	88	49970	43555	84	69197	59780	86	664	618	0	3663	3104	35	100	424	0	0.583078
190573	158876	97	62982	52646	93	90769	73752	95	1158	906	0	5050	3923	41	-26	896	0	0.583078
137661	122773	91	58072	51296	86	87125	76160	88	652	740	0	4827	4281	39	823	1018	2	0.58512
130188	114072	86	54074	45788	85	78875	67791	86	772	590	0	4503	3893	36	-265	435	0	0.58512
205638	160525	97	65741	49823	95	126025	97622	97	1262	1012	3	6747	5328	45	411	494	0	0.58512
184174	151362	109	80372	68258	91	118232	98785	94	1005	935	0	6188	5157	44	421	513	0	0.586142
129119	111274	89	36163	29283	83	82863	70342	89	979	780	0	4285	3529	37	-140	272	0	0.588184
115082	111784	87	45252	44047	81	64624	62895	83	799	605	0	3308	3256	30	275	543	0	0.588184
121849	114661	84	41024	38442	81	81097	74092	83	1053	840	0	4505	3915	36	862	857	0	0.588184
111039	97321	87	40843	34615	83	71236	59868	86	703	688	0	3712	3220	33	554	820	0	0.590226
116424	100651	89	50341	43068	85	68371	56510	86	730	507	0	4048	3423	35	396	609	0	0.591247
97560	95128	79	31167	30729	76	55870	54176	79	312	557	0	3218	3187	28	163	482	0	0.592268
207359	161532	104	76532	58994	98	118941	91243	99	832	692	0	6321	5045	45	196	748	0	0.595332
163510	146759	88	70547	61318	88	108730	94375	91	819	678	0	6044	5087	45	996	1090	6	0.595332
99164	98502	83	30601	30144	77	65584	62880	81	557	511	0	3418	3300	29	906	746	0	0.596353
102493	95835	92	41271	37175	82	56393	51181	82	342	417	0	2851	2633	28	373	1135	5	0.596353
151381	129950	97	62391	52770	88	77084	65941	89	1088	794	0	3963	3285	35	454	739	0	0.596353
176295	130087	100	73610	55737	96	117947	91430	97	1371	1095	7	6250	5002	45	546	644	0	0.597374
51416	54098	59	15050	15715	45	32083	32870	72	350	294	0	1400	1301	14	377	449	0	0.598395
147184	141041	89	51647	49892	83	86109	81769	84	913	801	0	4324	4122	34	390	510	0	0.598395
131075	119360	85	55903	49607	86	87089	76751	88	854	675	0	4541	3983	37	270	571	0	0.598395
346585	218529	145	133406	82088	144	216617	134729	146	1789	1269	18	10869	6667	61	997	1343	9	0.599416
94954	94529	80	44695	44120	78	56612	55953	78	539	551	0	2802	2582	28	337	425	0	0.599416
137290	116736	92	49501	41316	86	73895	62066	89	574	567	0	3841	3222	35	898	1060	4	0.600438
169381	128853	106	65393	48943	93	95117	72412	95	721	776	0	4923	3637	40	612	913	0	0.601459
210770	154835	102	75146	56186	96	134252	96500	100	1648	1005	2	6866	4983	47	794	527	0	0.601459
222995	169899	113	77656	59464	100	132579	100054	104	1456	1302	13	7004	5382	48	829	897	0	0.60248
119006	102096	92	48231	40970	86	85844	74297	87	641	681	0	4547	3943	39	151	325	0	0.60248
194407	156941	98	70149	56567	95	123939	101615	99	950	888	0	6752	5697	43	280	497	0	0.603501
163893	141272	92	42905	35198	86	99188	83651	92	984	804	0	5485	4657	43	282	518	0	0.605543
177145	144944	95	63468	50997	91	104204	82839	93	974	700	0	5618	4601	40	21	607	0	0.605543
171557	137041	99	74357	60190	92	104043	82361	93	1049	681	0	5857	4771	42	468	830	0	0.606565
183531	138614	94	71460	54553	94	112166	83364	96	1156	786	0	6162	4421	46	102	678	0	0.606565
323157	173211	151	159931	93433	143	226882	134401	145	2142	1161	14	12237	7002	78	308	826	0	0.607586
257042	184798	108	122510	93894	106	149435	108094	107	1346	894	0	8416	5889	52	1042	812	0	0.607586
99108	96591	95	45972	45267	79	57061	55981	79	590	546	0	2812	2686	28	1436	904	0	0.608607
177228	134777	95	72564	54538	94	109985	83940	94	1117	775	0	5926	4533	44	747	753	0	0.609628
127124	113774	90	62501	56409	84	70258	61477	85	741	591	0	4111	3544	36	283	444	0	0.609628
97034	94310	81	43052	40755	81	60642	57288	82	414	561	0	3394	3442	30	550	924	0	0.609628
274276	188391	106	91646	64107	104	138453	96332	106	1264	755	0	7467	5049	49	308	916	0	0.609628
220121	164408	108	88925	67892	98	91628	66887	99	1140	838	0	4839	3604	41	24	788	0	0.610649
175581	144499	91	82606	68303	91	116409	92382	94	1217	995	0	6160	4798	44	1129	1067	7	0.61167
105281	103979	81	23006	22780	69	63493	62831	80	399	441	0	3262	3058	30	835	890	0	0.612691
151130	124676	92	59918	49018	90	88029	73209	91	909	807	0	4505	3657	41	858	1596	12	0.612691
142096	131492	88	44700	40085	86	91394	83278	89	683	740	0	4590	4408	37	836	600	0	0.612691
196352	154960	98	71968	56269	95	115297	89933	98	1168	794	0	6113	4889	45	1035	1310	8	0.612691
92239	92161	83	14754	14519	48	53786	52076	78	428	338	0	2900	2646	29	-74	385	0	0.613713
101304	98315	83	32997	32736	78	68780	66598	81	825	620	0	3435	3406	30	1526	1748	20	0.614734
127589	120899	87	56883	52570	84	62844	58926	83	605	564	0	3539	3053	33	604	762	0	0.614734
184181	140601	97	67817	51707	92	115034	86532	94	1355	890	0	6287	4577	48	-86	219	0	0.616776
111905	101453	85	46274	41875	84	75222	66753	85	687	654	0	3743	3280	32	956	1235	7	0.617797
133869	126955	83	94544	91320	84	136527	127309	84	1299	1320	12	7323	6710	45	669	1239	7	0.617797
189755	153102	99	62657	50173	94	110686	89122	96	796	828	0	5773	4667	43	-151	215	0	0.617797
189511	151859	95	73963	60103	94	100310	78882	95	1298	1019	3	5444	4281	40	33	417	0	0.618818
133270	121426	88	66742	60349	85	94098	85598	86	969	875	0	4983	4487	38	1017	1017	2	0.61984
168574	146164	92	67779	57906	90	95392	79452	92	852	792	0	5018	4347	39	369	502	0	0.61984
235777	168021	107	84012	60163	103	142175	99332	105	1181	980	0	7415	5468	51	1008	1304	8	0.620861
90374	89406	95	20689	20537	58	51479	50184	78	247	427	0	2490	2526	24	149	480	0	0.622903
100981	101272	80	25364	25145	71	62567	61361	81	391	405	0	3346	3494	28	364	824	0	0.623924
123890	112267	88	62790	55844	85	72233	63633	85	473	431	0	3704	3237	33	882	540	0	0.628009
85057	83138	87	19549	19490	55	53910	51966	79	419	402	0	3007	3158	26	491	533	0	0.62903
108198	103499	90	23149	22416	68	65784	63519	82	458	496	0	3486	3319	32	129	628	0	0.630051
129656	124204	83	33300	31683	80	74193	69932	82	603	490	0	4473	4173	37	-96	309	0	0.634136
122700	119812	83	47394	45494	81	74987	70767	83	588	511	0	3842	3647	33	199	642	0	0.634136
146721	130075	87	76734	67632	88	94807	83642	89	782	731	0	5320	4713	39	924	786	0	0.635157
113608	110552	84	31008	30236	78	64042	61232	82	678	789	0	3469	3561	29	374	586	0	0.635157
126464	121871	88	30564	29870	80	79133	76061	85	956	724	0	4009	3799	34	946	664	0	0.640263
190813	149630	101	66105	51934	95	120685	94697	98	994	891	0	6176	4797	45	445	633	0	0.642305
232032	178018	109	93511	72416	102	137037	106843	104	1257	970	0	7276	5521	48	420	528	0	0.644347
152051	127232	94	56333	46216	90	87197	71204	92	588	511	0	4808	3706	41	142	312	0	0.644347
142274	124289	88	49865	40899	88	103174	86512	90	795	780	0	5239	4549	41	606	589	0	0.644347
121822	117747	81	32436	30560	79	76466	71761	82	667	754	0	4192	4063	34	365	1019	1	0.645368
113377	99677	86	43121	37739	83	60490	53339	85	649	506	0	3153	2538	35	0	368	0	0.645368
149332	121097	90	54225	43603	89	91397	72422	92	973	627	0	4752	3791	41	-471	220	0	0.647411
113724	100687	88	44935	38211	85	71323	61953	87	523	434	0	3543	3214	32	575	762	0	0.648432
151823	124536	97	54205	43141	91	101078	80608	95	991	790	0	5211	4262	42	197	481	0	0.648432
147898	131749	89	55472	48929	88	80859	71133	89	738	511	0	4257	3887	35	-230	157	0	0.649453
62557	63279	88	30643	31150	72	33085	32499	73	418	330	0	1518	1486	17	-97	600	0	0.650474
91800	89366	82	32343	32091	76	46890	46225	78	338	299	0	2590	2634	25	491	719	0	0.651495
101577	99367	82	55809	53404	83	90524	86912	88	1144	1087	7	4499	4237	35	559	730	0	0.651495
112215	97715	88	47171	40683	84	83067	70084	87	722	493	0	4111	3549	35	329	438	0	0.652516
91187	90211	81	44462	44438	78	56882	56031	79	33	293	0	3142	3052	29	787	989	0	0.652516
120180	113271	84	45461	43194	81	62770	58356	83	510	507	0	3304	2977	31	536	912	0	0.657622
116276	111227	87	63587	62548	81	76655	74771	83	520	575	0	4059	4277	32	-215	174	0	0.659665
335532	229475	127	256524	181523	128	283591	206906	129	3122	2165	32	15091	11305	65	1906	1835	16	0.659665
85706	87869	79	27761	28241	62	48189	47606	75	256	439	0	2453	2445	26	-300	292	0	0.660686
242980	188721	103	105020	78934	100	164520	124726	101	2359	1853	25	8814	6980	52	-16	350	0	0.660686
242352	175100	106	85162	61011	102	129013	90537	105	1278	997	0	6708	4722	47	844	1374	9	0.661707
88499	85192	80	18734	18238	59	54813	52449	78	531	515	0	2923	3014	29	-229	338	0	0.662728
198626	148114	110	76557	57456	98	111546	84118	99	901	715	0	5883	4421	45	929	796	0	0.666813
184222	136059	104	69220	51434	94	109108	77457	95	947	681	0	5507	3745	44	1014	705	0	0.667834
109543	101650	84	39428	36771	81	58482	53841	83	734	555	0	3234	2868	29	1074	979	0	0.668855
127370	115371	84	36531	31426	82	85451	75498	86	529	537	0	4936	4291	39	648	859	0	0.669876
105754	105857	78	24425	24034	68	66399	64298	80	811	640	0	3456	3462	31	855	954	0	0.671918
109361	99703	86	43286	38882	82	68903	61214	85	728	620	0	3612	3250	33	1152	1008	2	0.671918
96418	95109	86	36228	35694	78	59177	56646	79	446	506	0	3359	3237	31	231	665	0	0.673961
168797	137283	98	58748	47326	92	99627	78821	95	778	690	0	5293	4364	42	1182	1241	11	0.674982
29671	30787	57	5636	5968	33	16751	17177	50	164	312	0	923	975	0	11	315	0	0.674982
117764	115426	91	56178	54253	81	81178	78063	82	699	662	0	4195	4292	34	-53	135	0	0.674982
189807	156678	98	85425	71268	95	116689	95263	96	1289	995	0	6098	4885	43	-110	685	0	0.677024
214825	169617	103	88550	69812	99	114467	90956	99	1414	1018	4	5915	4453	46	-292	477	0	0.677024
224625	193532	97	131778	114872	98	213289	187157	101	1729	1712	22	11225	9762	53	1572	1886	16	0.678045
178596	140542	104	65646	52223	92	104594	81488	95	1093	647	0	5562	4395	42	1363	1173	14	0.679066
250233	187975	122	77723	58179	104	139121	101589	106	1549	1167	15	7329	5661	48	211	753	0	0.680088
121927	103901	89	42190	35073	84	71005	59137	87	631	395	0	3680	3057	36	-349	220	0	0.683151
104550	100939	81	38518	35905	80	76298	73102	81	431	460	0	3689	3608	32	558	688	0	0.684172
104922	94424	84	38394	33793	82	68067	59050	85	522	482	0	3732	3325	32	2	374	0	0.687236
127530	112049	87	56529	49631	86	79909	69611	87	775	841	0	4078	3614	35	572	543	0	0.688257
94435	93749	80	27573	27299	75	50682	49711	78	602	528	0	2672	2773	25	829	1212	8	0.688257
246114	185195	113	81547	64512	103	158062	117399	106	2099	1577	25	8754	6464	53	486	662	0	0.689278
117170	116782	81	35771	35159	77	65150	63109	79	544	469	0	3566	3741	30	307	488	0	0.690299
145394	126183	89	53843	46454	86	98085	83090	88	652	639	0	5083	4131	41	903	987	0	0.690299
161744	139021	99	58125	48355	88	102774	88254	91	930	642	0	5407	4585	40	-31	508	0	0.69132
177215	136033	94	63276	48434	93	108184	82065	96	800	745	0	5195	4233	42	-222	380	0	0.69132
199978	156132	97	81485	63990	93	117275	90621	95	1273	1046	6	6538	5367	46	70	331	0	0.692341
297105	223239	126	130920	101982	119	215960	164628	121	1925	1305	23	11007	8382	57	648	533	0	0.693363
107764	108106	78	38554	38905	77	69256	68066	80	622	699	0	3610	3560	30	603	536	0	0.693363
104942	102598	82	28817	28349	77	76220	73222	80	319	320	0	3866	3798	32	-151	383	0	0.693363
183878	145285	105	78512	62565	95	104776	81518	97	594	656	0	5740	4708	44	664	738	0	0.694384
213403	170520	108	125621	105199	97	126072	100763	97	1553	1105	16	6626	5193	45	2011	1771	15	0.695405
110402	110275	83	22802	22475	65	69427	67003	81	807	636	0	3533	3425	31	185	709	0	0.696426
160442	129002	99	65239	52969	90	82267	66574	91	718	654	0	4542	3556	38	239	692	0	0.698468
171000	125724	98	67350	50369	95	96283	70296	98	841	672	0	4848	3491	42	672	525	0	0.698468
181807	146726	96	53642	42970	92	95914	75849	96	1055	943	0	5293	4335	41	224	407	0	0.700511
190988	151886	94	90125	72999	93	104476	84786	93	1209	757	0	5255	4369	42	-196	231	0	0.700511
193461	154667	96	66382	51439	93	125754	95936	98	1377	835	0	6080	4605	46	1439	714	0	0.700511
101268	102138	79	41791	41430	78	61323	60885	79	570	645	0	2996	3020	29	507	448	0	0.701532
102636	92890	83	39988	34695	84	68095	59274	85	407	482	0	3457	2951	33	326	427	0	0.703574
108060	103943	97	37210	36194	79	61223	59279	80	433	390	0	2964	2853	28	1485	1378	9	0.704595
121168	113910	85	49756	45923	82	80797	76136	83	773	725	0	3956	3803	34	14	398	0	0.705616
200779	169939	97	83224	69617	95	96145	78812	97	1247	1103	9	4919	3963	40	171	592	0	0.705616
84945	84490	81	15621	15544	49	45476	45484	78	316	382	0	2437	2471	26	-256	240	0	0.709701
150873	131313	96	58651	48761	89	93167	80928	90	1039	740	0	4605	4182	36	564	411	0	0.709701
151082	128904	91	50951	40959	89	86104	70738	90	482	538	0	4731	3937	38	-19	625	0	0.709701
156464	138013	89	59816	50505	88	89839	77516	89	1009	720	0	4817	4138	38	712	963	0	0.710722
113423	107462	99	27464	26570	78	67057	64693	82	378	464	0	3257	3197	31	-150	279	0	0.711743
136527	117528	90	43876	37707	86	88664	74154	89	592	536	0	4983	4164	40	587	933	0	0.714807
93064	93299	81	17263	17162	51	53084	51687	79	746	467	0	2813	2548	29	188	395	0	0.716849
138553	123185	87	44659	38297	85	79867	69615	89	965	740	0	4296	3621	37	1039	1641	10	0.718891
35791	37279	72	7844	8174	37	20380	20112	55	371	220	0	1153	1282	13	-131	325	0	0.719912
87662	85606	91	28985	28446	76	49815	48503	79	311	405	0	2588	2778	25	680	728	0	0.721955
223615	167926	111	75527	57040	95	121985	91794	98	1196	922	0	6643	4813	48	-97	428	0	0.725018
189948	150482	99	80214	63875	95	113000	87774	98	1043	822	0	5995	4806	47	63	556	0	0.725018
170646	148613	100	89608	79582	89	97131	85293	89	911	776	0	4654	4306	36	400	679	0	0.727061
126802	125690	83	43682	42707	80	71382	68146	83	373	350	0	3787	3202	35	519	1150	5	0.727061
129836	115116	85	38654	33200	83	82120	70226	86	765	579	0	4328	3568	36	100	510	0	0.727061
83727	82953	79	30580	30000	76	56811	55902	78	594	607	0	2740	2723	27	40	575	0	0.727061
210254	157330	101	78638	59069	98	118132	87973	99	960	726	0	6586	4745	49	411	820	0	0.728082
115742	112972	97	30777	29731	77	68744	65483	80	670	689	0	3432	3241	31	553	693	0	0.728082
134590	128774	85	64600	62189	84	77136	73764	84	923	702	0	4051	3971	32	109	563	0	0.729103
246738	186686	103	105997	81155	100	147858	112786	103	1556	1066	9	7965	6221	50	633	649	0	0.729103
96782	94913	87	26873	26368	77	56030	54183	79	487	573	0	3029	2922	28	211	598	0	0.731145
178280	138530	96	57561	44388	91	114871	87866	96	1003	718	0	5755	4570	43	435	851	0	0.734209
33196	34332	65	13313	13275	45	19686	19906	58	-68	161	0	953	1041	5	-289	380	0	0.73523
91354	87204	87	23140	22849	58	62460	60318	79	554	594	0	3291	3148	29	553	693	0	0.73523
90490	88213	94	26811	26832	75	54676	54169	77	294	392	0	3103	2832	29	-615	43	0	0.737272
233477	175046	109	88014	67198	101	127452	92950	103	1545	988	0	6491	4683	49	772	1130	5	0.737272
130065	117441	92	52591	46295	84	81628	72074	86	468	559	0	4354	4040	34	241	954	0	0.739314
92042	91520	81	34144	33490	77	55526	54013	79	509	543	0	3104	2999	29	721	685	0	0.741357
213531	129868	104	76814	48238	100	126974	75357	102	1160	716	0	6483	3870	51	1188	1013	3	0.741357
100451	100359	79	24023	24279	58	64580	63650	79	641	496	0	3366	3473	29	-69	528	0	0.742378
109372	98778	83	47783	42034	83	69405	59582	84	599	532	0	3757	3331	34	225	658	0	0.742378
126097	115564	89	58891	53406	85	78757	70301	86	654	461	0	4327	4088	34	625	695	0	0.746462
69215	70954	76	32118	32201	74	35309	34954	74	184	341	0	1841	1935	20	836	992	0	0.746462
104169	101554	85	33735	33403	77	55728	53563	80	572	330	0	2908	3021	28	-197	487	0	0.748505
169622	137308	97	62901	50013	95	86460	70164	95	655	713	0	4574	3835	36	374	579	0	0.751568
161581	127826	101	54932	43137	90	105199	80102	93	826	871	0	5692	4362	44	224	600	0	0.752589
109600	102484	87	52553	47981	82	64745	58914	83	740	591	0	3345	3346	31	920	628	0	0.754632
139019	125257	87	52348	45701	86	76299	66781	88	961	645	0	4021	3700	34	-111	479	0	0.754632
135110	108736	95	58741	47139	90	77088	63422	89	972	661	0	4147	3360	38	600	452	0	0.756674
192405	149511	101	72114	58566	94	111600	83922	97	1010	824	0	6008	4629	43	707	583	0	0.758716
227233	166812	106	80250	58999	99	136512	99571	101	1256	775	0	7166	5452	47	1044	780	0	0.759737
156986	131139	97	63344	52594	91	85600	69910	93	864	594	0	4578	3667	39	852	788	0	0.760759
146447	124607	99	61997	52694	88	87175	72468	89	822	622	0	4797	4076	38	576	1289	10	0.764843
125293	107175	88	47102	40250	84	75493	63462	86	641	474	0	3942	3171	36	-155	535	0	0.765864
118317	117079	80	50288	48780	80	77583	74045	82	582	625	0	4227	4280	33	-51	371	0	0.766886
156998	144600	85	55815	49496	85	92493	79958	88	755	673	0	5107	4460	40	573	956	0	0.767907
223883	166348	98	81753	58245	98	141579	100797	103	1422	1125	11	7371	5477	51	540	798	0	0.767907
114195	108775	82	38465	37056	80	61245	57795	82	831	651	0	3099	3171	27	-255	159	0	0.768928
88559	87837	78	23426	23266	66	51295	50476	77	602	418	0	2779	2826	26	-422	271	0	0.77097
159314	134308	92	61377	51456	88	94947	81313	91	785	670	0	5180	4401	40	544	747	0	0.77097
119758	111584	85	34741	30077	83	76054	68998	86	910	797	0	4072	3595	35	1153	750	0	0.77097
179476	144247	98	66795	52642	92	109558	87624	94	984	846	0	6026	4665	44	-322	350	0	0.774034
146263	117993	91	49981	39108	89	87982	69366	91	876	603	0	4487	3406	39	1197	860	0	0.775055
175802	133518	102	63603	48061	93	101511	75594	95	881	591	0	5265	4106	43	8	605	0	0.776076
181744	139466	102	70019	53528	93	95654	70859	94	879	856	0	5039	3918	42	1080	1514	10	0.776076
86053	85768	93	38920	38952	76	43432	42805	76	275	359	0	2403	2406	23	-71	293	0	0.777097
156174	131148	92	59436	48668	90	89917	73762	90	927	712	0	4793	3840	39	817	663	0	0.78016
158613	130222	92	70102	57583	89	82732	66789	90	1033	726	0	4323	3543	38	1116	741	0	0.78016
181513	139223	96	57330	43433	92	102963	77528	95	540	483	0	5057	3710	42	-314	349	0	0.782203
27743	29073	65	10988	11225	42	17770	18317	51	154	156	0	846	811	0	-376	52	0	0.782203
93104	89065	85	31494	28954	79	46041	43407	80	401	402	0	2184	2120	23	-498	374	0	0.783224
192823	158104	97	59439	49389	93	127311	104504	97	882	803	0	6661	5156	46	635	964	0	0.784245
83262	81609	85	30624	30215	75	41440	39770	77	637	463	0	2167	2244	24	317	719	0	0.786287
93064	84308	81	37254	33381	80	57289	50493	83	528	406	0	2744	2611	28	-148	464	0	0.78833
119369	105766	90	42699	37172	84	80381	69612	86	527	630	0	4387	3846	35	209	376	0	0.790372
382213	249327	166	171677	122714	153	219015	143947	156	4090	2676	41	11629	7315	62	811	666	0	0.791393
93247	96340	77	26581	27101	59	59907	57778	78	381	472	0	3020	3122	28	792	766	0	0.791393
184820	158010	99	72014	61673	92	108773	92774	94	1038	728	0	5873	5144	41	607	610	0	0.794457
206806	166576	106	72973	58663	98	123241	100630	99	1025	776	0	6308	5061	44	862	871	0	0.794457
117350	104791	92	52936	46726	84	76425	67198	86	721	557	0	4291	3837	35	385	1060	3	0.795478
108251	107354	82	25382	25043	70	63221	61715	80	862	676	0	3334	3164	30	83	484	0	0.795478
79806	79662	77	24797	24510	74	48161	46228	77	304	360	0	2523	2588	25	86	534	0	0.798541
102383	93841	82	40492	36123	81	54639	46829	83	551	390	0	2945	2580	29	-69	281	0	0.801605
274706	215939	106	126164	101451	102	230948	184031	105	1965	1537	22	12195	9923	58	1275	1869	14	0.802626
143090	134143	84	49737	44807	82	91724	83133	86	1045	832	0	4929	4484	38	86	321	0	0.802626
196164	159951	94	76766	62112	93	110861	87189	95	994	785	0	5812	4608	43	724	876	0	0.803647
151079	130617	89	55452	47995	88	93411	79548	92	744	699	0	4802	4062	39	1134	1331	8	0.803647
122863	106036	89	52850	44988	86	68466	58388	87	556	555	0	3524	3007	34	1289	1291	8	0.804668
159868	134801	99	58337	50550	88	92936	77339	90	878	749	0	4536	3852	37	-131	400	0	0.804668
167081	131169	95	61207	48597	91	94660	75407	93	901	784	0	5012	3975	42	405	538	0	0.804668
164581	135287	92	61156	49389	89	89355	72390	90	767	818	0	5034	3977	41	-98	457	0	0.805689
313712	203215	126	111482	71895	118	191705	122863	119	2059	1303	19	10510	6634	60	-23	743	0	0.805689
150022	123263	93	56104	45225	91	86458	68175	92	813	763	0	4494	3653	39	-23	537	0	0.807732
176150	144530	104	67027	56402	92	91851	76895	95	1304	921	0	5054	4257	38	486	472	0	0.807732
180723	138912	100	71303	54458	94	103733	77891	95	626	571	0	5354	4221	42	119	508	0	0.809774
64099	67609	74	16282	16523	51	35092	34447	74	119	276	0	2031	1866	23	-233	140	0	0.811816
108533	106805	80	31877	31695	77	62959	61225	80	693	610	0	3090	2781	30	-29	427	0	0.812837
169566	137112	92	67868	54630	92	97685	76809	94	1006	738	0	4752	4079	39	-769	160	0	0.813859
204895	159668	96	86572	68586	95	144333	110777	97	1052	841	0	7513	5678	49	1138	1117	7	0.81488
200033	160596	96	75972	61588	93	101636	82027	96	1137	968	0	5439	4348	40	99	287	0	0.81488
171872	138069	95	73000	59841	91	115410	92137	94	948	920	0	6181	4760	43	875	688	0	0.818964
173722	146814	92	78954	67490	92	103830	85312	95	933	605	0	5515	4788	41	431	680	0	0.822028
301969	209602	123	196996	146606	124	282624	209822	126	2263	1636	27	14657	11030	69	-194	512	0	0.822028
130167	111344	96	49960	40105	104	69925	53808	104	683	876	0	3489	2704	35	2	461	0	0.822028
89453	93661	77	24947	25945	50	65799	65109	78	553	653	0	3471	3237	31	428	596	0	0.822028
185877	145257	97	53803	41496	93	113415	85795	95	911	776	0	6009	4624	45	-477	413	0	0.822028
192586	141984	98	70546	52409	95	119507	86525	98	834	624	0	6467	4600	48	1460	1195	10	0.822028
213797	159028	111	94182	70577	98	155261	117635	101	1569	1215	17	7980	6095	48	1596	1273	14	0.82407
183294	151791	111	81740	70270	95	99099	81423	95	771	755	0	5631	4541	43	816	850	0	0.826112
117643	108724	90	42888	37738	83	84205	75153	85	679	753	0	4373	4009	36	568	672	0	0.829176
127107	113920	85	44322	38662	84	74955	66606	87	707	529	0	4169	3835	34	-491	97	0	0.831218
336913	236757	127	140088	100406	125	261046	184175	129	2692	1924	30	14211	10143	67	2091	1623	21	0.831218
146765	120410	92	58570	47908	89	72491	58153	90	635	495	0	3649	2973	34	14	373	0	0.83326
78827	72159	93	23595	21373	93	44518	41632	93	221	252	0	2271	2288	23	686	892	0	0.83326
118282	107989	85	47896	42371	83	66083	58129	85	700	705	0	3484	3034	31	539	823	0	0.83326
353938	261934	144	252707	200865	144	330207	255178	144	3418	2635	31	17753	13939	72	1759	1765	14	0.83326
171458	143771	107	61014	50279	93	96294	82218	95	1047	763	0	5166	4269	38	864	872	0	0.835303
103280	95131	83	43462	39130	81	53859	47707	82	409	371	0	3257	2750	32	-233	265	0	0.836324
99551	98015	83	38932	37819	77	62910	60649	79	856	751	0	3258	3036	30	0	676	0	0.836324
208759	149630	115	66974	47313	98	115986	83681	100	1165	761	0	6240	4677	44	744	491	0	0.837345
113778	110433	90	28682	27932	78	73210	71810	81	387	505	0	3788	3618	32	143	548	0	0.839387
161356	141955	93	61342	53374	89	89777	78947	91	979	814	0	4721	4019	38	753	881	0	0.840409
120762	116284	84	53094	51932	82	69659	66577	83	619	563	0	3735	3558	32	673	844	0	0.84143
202662	150968	112	67272	49221	94	116547	87283	98	1045	678	0	5911	4430	45	924	1022	2	0.842451
144942	123606	91	59392	50830	87	75697	64210	88	506	569	0	4338	3494	37	170	598	0	0.842451
81261	81804	76	30261	30057	75	47092	45522	77	289	329	0	2684	2746	26	490	886	0	0.844493
132919	124017	88	44711	40592	84	78235	73084	85	336	413	0	4369	3959	35	868	733	0	0.845514
146808	124707	88	53379	45186	87	84270	69643	89	892	738	0	4419	3696	39	1280	1181	7	0.845514
152939	126319	101	58299	48409	89	85600	69964	91	573	522	0	4373	3505	37	552	353	0	0.847557
207101	161687	99	75494	59985	96	98683	74023	98	1136	898	0	4669	3554	40	561	617	0	0.847557
217941	168483	105	89523	70735	98	130879	99315	100	1312	981	0	6787	5123	49	482	643	0	0.848578
258666	180641	121	99017	68910	132	162249	107715	132	1340	1009	3	8479	5773	54	535	779	0	0.849599
191595	147995	99	74759	59546	94	94421	71209	97	1013	728	0	4870	3604	42	1938	2251	15	0.85062
138474	116510	92	57070	48275	88	80052	64640	90	896	779	0	4378	3395	39	669	663	0	0.851641
154565	124472	90	59585	48112	89	93432	75208	92	879	617	0	4917	4132	40	414	554	0	0.851641
155103	130842	90	62353	51267	88	85463	69655	89	740	749	0	4498	3642	38	-457	330	0	0.855726
109170	98424	91	44087	38647	82	67145	59803	84	823	602	0	3404	3155	31	278	835	0	0.855726
25795	28524	43	11175	11670	42	14099	14538	46	260	202	0	788	768	0	25	637	0	0.855726
180244	142925	96	58449	44020	94	100875	79359	95	1098	737	0	5289	4038	41	211	596	0	0.856747
200470	141634	101	72405	51042	97	116541	81336	100	1049	859	0	6018	4310	46	222	835	0	0.856747
109349	110127	85	39331	38543	78	71422	70201	82	1055	783	0	3744	3796	31	158	541	0	0.869001
124900	110690	90	48645	42539	85	85992	75169	87	594	651	0	4570	3802	38	-266	592	0	0.871043
58011	58173	76	17368	17419	50	28552	29241	71	188	460	0	1234	1184	12	-130	162	0	0.871043
81303	81498	77	21779	22031	57	52328	51651	77	358	416	0	2650	2577	26	726	657	0	0.871043
104175	98144	82	30677	29221	77	53792	50883	81	521	420	0	2470	2334	27	-487	269	0	0.872064
184311	151745	100	74955	62822	94	114575	93129	96	1028	840	0	6089	4884	45	382	648	0	0.873085
68870	68952	73	27282	27234	74	35466	35376	75	324	348	0	1916	1795	21	446	602	0	0.875128
170199	133221	98	62729	49391	90	100558	79944	92	774	759	0	5356	4500	41	499	1339	8	0.875128
162151	137751	93	60666	49762	91	92436	76873	92	845	647	0	4856	4080	39	1667	1302	9	0.876149
88598	88474	78	37132	36743	77	52212	51359	78	583	651	0	2583	2543	25	-231	119	0	0.878191
195320	155744	102	76085	61427	96	103438	81681	98	1171	656	0	5140	4038	41	939	782	0	0.879212
99326	97585	84	25363	25183	74	50002	49623	79	599	559	0	2545	2530	25	560	612	0	0.879212
176733	147593	102	57288	46404	90	91265	73850	93	1188	782	0	5184	4287	41	1078	598	0	0.880233
114116	99956	93	53576	46154	84	70945	62543	85	615	552	0	3642	3013	35	-619	248	0	0.881255
196081	151196	94	79005	60665	94	113606	88986	95	950	827	0	5789	4508	44	847	816	0	0.882276
104793	91862	89	36032	30600	84	67365	56510	87	746	408	0	3397	2878	34	1042	1032	6	0.884318
154838	120279	96	51664	40815	90	90422	71678	93	739	574	0	4700	3700	39	422	1026	2	0.885339
181901	143873	93	63151	48992	92	106305	84202	94	815	661	0	5570	4419	42	402	497	0	0.885339
185515	148182	106	75259	61662	93	98637	77485	96	1009	641	0	5211	4489	41	675	537	0	0.885339
150911	116762	104	54995	44007	91	71951	56140	93	873	622	0	3371	2631	32	-329	275	0	0.88636
141780	118823	97	62372	51653	90	89079	74470	90	454	426	0	4613	3899	39	201	692	0	0.887381
64484	63025	77	29935	30219	75	32407	32547	75	330	347	0	1511	1490	15	419	867	0	0.887381
117430	107334	85	40248	35814	82	45923	41606	83	442	403	0	2349	2096	25	-69	591	0	0.888403
41912	43741	62	18958	19414	54	24016	24239	69	371	279	0	1325	1236	13	457	772	0	0.889424
144144	123998	90	54571	45612	88	72645	60801	89	821	647	0	3877	3284	36	774	1327	9	0.889424
121926	119128	81	39207	38229	79	79728	75864	83	623	636	0	4083	3807	33	770	858	0	0.889424
297929	198750	130	102196	69339	127	179040	118135	129	1759	1152	15	9586	6217	56	-240	286	0	0.890445
142989	121833	91	54734	46244	87	85999	71258	91	729	630	0	4355	3818	37	40	365	0	0.890445
198079	142842	116	74306	54682	98	121264	86819	100	1080	708	0	6416	4412	48	-59	238	0	0.891466
106878	105990	81	41670	40814	79	73710	71905	80	393	500	0	3774	3436	31	195	441	0	0.892487
184616	148782	103	80230	65306	94	82818	65893	94	704	667	0	4413	3392	39	153	474	0	0.892487
110783	107305	82	40876	39826	79	64536	62821	80	790	815	0	3481	3426	30	461	609	0	0.893508
25646	26364	50	15796	16178	50	15376	14825	50	303	224	0	717	826	0	765	1151	8	0.895551
123325	120258	82	41603	39644	82	72591	69635	83	417	463	0	3793	3645	33	668	901	0	0.896572
170352	138664	97	66066	53550	92	83236	66074	91	1179	678	0	3906	3390	36	642	517	0	0.896572
116622	113245	93	29448	28830	78	68590	66954	82	829	795	0	3895	3729	32	605	907	0	0.897593
124607	120011	85	39563	38109	80	76097	73019	82	459	637	0	4040	3844	33	8	419	0	0.898614
121914	113910	85	115717	109320	86	214290	198539	88	1980	1681	18	11060	10220	55	1503	1683	23	0.898614
106382	105225	79	40690	39487	79	66990	62731	81	489	442	0	3506	3411	30	797	1195	7	0.898614
105473	103738	82	30021	29462	78	57750	55678	82	711	627	0	3246	3186	30	290	425	0	0.900656
149897	127440	106	60978	51446	88	81074	68538	90	596	737	0	4276	3620	38	424	794	0	0.905762
99679	99304	83	36707	36379	77	58576	56461	81	655	664	0	3148	3300	29	-31	246	0	0.905762
72969	73381	83	27759	27671	74	41752	40294	77	354	262	0	2019	1979	21	376	628	0	0.905762
151615	126205	91	58739	49185	88	86823	71724	91	644	598	0	4755	3866	39	229	778	0	0.908826
200743	153512	99	62711	46928	95	120285	87123	98	1280	916	0	6465	4837	46	350	533	0	0.910868
110737	108106	84	34051	33465	77	66654	64080	79	622	693	0	3457	3136	31	180	534	0	0.910868
172002	154340	100	71792	65844	89	113184	100632	91	1067	872	0	6166	5259	43	665	483	0	0.911889
114265	107341	83	47296	43762	81	76929	71724	83	494	590	0	4162	3749	35	411	417	0	0.91291
94368	95244	80	41746	42017	78	65384	63476	80	838	742	0	3469	3485	30	600	679	0	0.91291
116226	100083	89	41650	36345	83	73289	62177	87	694	648	0	3835	3115	36	169	613	0	0.913931
253196	191467	124	80581	61749	107	121814	93644	109	1596	1293	16	6142	5020	44	-248	652	0	0.913931
98176	91557	83	45935	41073	82	68868	60581	84	662	423	0	3376	3027	31	621	662	0	0.918016
248687	187617	111	101467	74160	105	151827	111273	108	1127	890	0	8067	6181	49	1153	1061	6	0.918016
149729	128939	100	48951	42488	89	88235	76908	91	741	573	0	4255	3541	37	985	819	0	0.919037
100746	97673	82	21979	21643	59	61189	59917	80	481	628	0	3210	3256	29	202	408	0	0.920058
97427	96792	80	37084	36336	79	60065	59025	80	379	436	0	3483	3252	30	1218	639	0	0.92108
212382	160081	104	78127	58921	98	114321	87672	100	880	720	0	6079	4759	43	323	549	0	0.92108
238014	176815	107	89398	69341	104	114167	83855	105	1438	928	0	6382	4776	48	1143	829	0	0.92108
196930	158847	96	67949	54067	95	100696	81523	95	857	912	0	5477	4356	42	477	611	0	0.922101
163965	130291	94	57351	44090	90	95632	75709	92	682	600	0	4833	3767	41	-356	256	0	0.922101
133179	120150	86	58620	49747	86	79758	68923	87	850	536	0	4326	3822	37	108	606	0	0.923122
170125	137484	109	47556	38019	89	102785	83822	94	843	789	0	5170	4352	39	1105	1029	3	0.924143
120276	116377	98	44654	43498	81	82407	78446	84	897	644	0	4227	4116	34	840	825	0	0.925164
355648	237751	131	188708	132647	131	286697	189681	133	2883	2173	30	15376	10669	67	365	370	0	0.925164
156948	126841	92	68476	54824	91	98382	78396	92	908	716	0	5361	4464	41	1003	1283	12	0.927206
163740	134322	92	75313	61927	90	93562	75965	90	1052	726	0	5225	4278	40	129	401	0	0.928228
166789	137350	95	63398	51689	91	88207	70638	93	837	675	0	4307	3376	39	105	408	0	0.929249
125389	122439	81	34916	34479	79	76934	74511	82	659	610	0	4079	3974	34	596	567	0	0.93027
194886	140463	99	73524	53609	98	101182	71946	99	1116	802	0	5175	3749	43	396	829	0	0.93027
117324	109697	99	31707	29624	81	76888	71040	84	910	889	0	3843	3586	34	353	420	0	0.932312
307841	208746	132	119484	81352	123	189927	129575	126	2192	1521	21	9909	6654	56	1132	1504	13	0.933333
247468	150644	133	78081	52676	119	146757	87711	123	1525	838	0	7987	4757	73	1096	948	0	0.936397
92108	93590	87	34798	34329	76	53644	52078	78	485	461	0	2749	2783	28	364	374	0	0.937418
110080	103674	82	50798	47389	81	68439	62210	83	731	561	0	3185	2850	32	-348	63	0	0.937418
143820	124281	89	37519	31807	87	85571	71211	89	858	688	0	4584	3780	38	444	613	0	0.937418
87660	86326	86	24326	24512	72	53139	51321	79	504	518	0	2651	2480	26	658	797	0	0.940481
122783	109727	93	45887	39668	84	66412	57557	85	638	508	0	3198	2646	31	450	1338	7	0.941503
90178	86631	84	35836	33914	79	59183	56074	80	288	525	0	3411	3180	29	982	885	0	0.942524
129981	123941	86	47177	44767	83	81703	77058	85	749	512	0	4021	3836	34	-321	324	0	0.942524
123668	110079	88	47562	41937	85	73950	62512	87	510	495	0	3765	3014	35	290	673	0	0.942524
134817	121098	87	48568	43348	83	85987	75814	86	982	881	0	4364	3994	35	99	556	0	0.943545
97169	89371	81	39751	36525	79	64722	58224	81	544	575	0	3162	2925	30	-74	606	0	0.943545
184861	148647	99	59360	47571	94	93648	76591	95	869	721	0	4739	3857	39	217	899	0	0.944566
303190	204179	131	107329	75852	125	174428	121405	128	1809	1004	2	9068	6145	54	-692	319	0	0.945587
132105	110885	95	46169	38118	87	82056	67367	90	638	582	0	4389	3584	38	438	572	0	0.946608
237554	170378	102	89752	61661	102	120382	83795	103	1159	696	0	6518	4620	50	1043	975	0	0.94763
63494	63669	75	17490	17201	51	37528	37228	74	290	255	0	2062	2154	22	-424	87	0	0.948651
123273	110492	93	50125	44468	85	75396	66088	85	587	587	0	3851	3336	36	631	801	0	0.948651
109657	107041	93	30283	29801	78	65086	62838	80	481	485	0	3344	3297	30	1044	1087	6	0.949672
197859	148866	113	78365	59397	96	111928	85389	98	995	752	0	5772	4357	44	726	1099	5	0.950693
98550	97482	79	22841	22513	68	59411	58419	80	410	337	0	2957	2902	28	242	478	0	0.951714
112585	100272	88	38891	33955	84	61874	54601	85	590	402	0	3201	2922	32	382	403	0	0.951714
109492	104697	82	25137	24502	66	74064	71807	82	952	774	0	3593	3534	31	868	1128	5	0.954778
103188	98516	83	44022	40704	81	66353	61523	83	699	583	0	3643	3457	32	238	354	0	0.954778
84680	82639	84	30353	30467	76	52193	51474	78	431	425	0	2579	2567	26	761	1438	10	0.954778
40978	41942	81	16474	17006	48	21583	21917	61	99	116	0	970	967	0	-52	307	0	0.955799
112149	106021	83	47843	44571	81	68857	65011	82	608	640	0	3846	3527	33	262	804	0	0.955799
146767	129531	91	55706	48166	88	86301	75088	89	746	628	0	4647	4167	37	-432	480	0	0.955799
164422	128147	98	54163	43180	90	88157	68883	92	734	627	0	4561	3849	39	-150	372	0	0.957841
143421	121576	106	56756	46505	106	86313	69882	106	777	657	0	4664	3927	38	291	407	0	0.957841
98566	97721	78	26259	26339	68	60625	58780	79	370	428	0	3049	2958	29	53	573	0	0.957841
173066	138309	99	60323	47699	92	111986	88532	95	904	566	0	5882	4606	43	-387	230	0	0.959883
110077	95532	97	49415	42777	84	74712	63708	85	730	714	0	4151	3565	36	17	391	0	0.959883
176060	151959	93	70119	59002	91	98509	83892	92	957	812	0	4971	4095	37	284	447	0	0.960904
211579	169294	100	62759	52791	94	121087	94902	99	1178	940	0	6409	5119	44	218	625	0	0.960904
57228	55560	75	14077	14157	47	31563	30684	73	108	210	0	1755	1715	19	-261	389	0	0.962947
113587	102453	85	45714	40300	83	65426	57839	84	748	672	0	3404	2809	32	47	293	0	0.963968
116889	114334	82	31438	31204	79	78334	75846	84	625	698	0	4108	4071	33	135	493	0	0.963968
183554	150082	95	68517	54971	92	119929	96369	95	980	767	0	5900	4966	42	211	553	0	0.964989
136327	120109	91	48194	41585	86	83935	71243	89	736	728	0	4426	3768	38	-143	342	0	0.964989
82216	81980	79	21390	21683	55	46992	47637	77	287	366	0	2810	2570	28	-129	363	0	0.96601
41299	42876	69	13847	13906	46	22672	22993	68	109	203	0	1078	950	0	-83	290	0	0.967031
102078	101448	79	44979	43874	78	52988	50775	78	566	555	0	2930	2885	29	40	434	0	0.967031
115397	100603	92	45976	40026	85	74341	65177	87	771	595	0	3740	3354	34	425	467	0	0.968053
307554	166100	135	119176	62997	133	194285	101020	134	1794	729	0	10556	5343	81	1634	736	0	0.968053
197580	153855	104	58836	44804	93	120917	91271	95	773	839	0	6145	4826	45	618	583	0	0.970095
155298	132170	91	50110	41926	88	98456	83668	90	992	796	0	5284	4433	40	-125	807	0	0.971116
231653	176132	109	87432	67205	104	126531	93934	105	952	935	0	6768	5088	46	1065	977	0	0.972137
201315	152320	98	65306	47562	96	111566	83554	98	1044	783	0	5958	4403	44	701	1089	4	0.975201
97935	96980	86	22577	22302	61	57880	56182	79	394	523	0	3046	2900	28	444	1035	3	0.980306
248971	174307	112	118123	84545	111	173344	128565	112	1764	1051	7	9335	7009	55	2000	1096	6	0.981328
105256	103569	85	20445	20012	57	77236	73845	81	843	637	0	3680	3785	30	-292	476	0	0.98337
136476	108625	91	54871	43309	88	84944	67344	90	593	623	0	4391	3753	38	709	1122	7	0.98337
215478	159500	101	65739	47926	98	121414	90686	101	795	574	0	6273	4723	46	1032	1003	1	0.984391
292234	193645	129	104361	68811	114	165526	111571	116	1967	1384	17	8713	5642	54	2327	1759	18	0.986433
116734	114189	82	43331	42213	80	70088	67314	83	516	497	0	3620	3535	33	1166	1240	11	0.986433
95610	95361	79	27824	27797	74	56738	55174	79	439	520	0	2917	3039	27	-74	590	0	0.987454
381681	223062	148	176502	103944	145	257677	159017	146	2834	1792	30	13501	8377	69	3404	2145	30	0.987454
120310	114462	87	42897	41232	81	67272	63519	83	781	704	0	3290	3063	31	460	682	0	0.988476
178158	144651	110	73516	60986	93	107067	88055	95	1006	912	0	5997	4858	43	1125	1141	8	0.990518
293229	199479	115	90289	60491	112	154199	104642	114	1675	950	0	8325	5520	55	742	1145	6	0.990518
143325	121610	90	40052	32256	86	86171	72100	90	801	737	0	4559	3914	37	45	310	0	0.99256
98932	88089	83	41087	35338	81	65253	56872	83	835	597	0	3486	3175	34	-180	270	0	0.99256
159565	143802	104	64836	56566	89	87918	76630	89	1064	769	0	4658	4037	36	432	795	0	0.993581
84113	83575	84	36206	36011	75	49643	49753	76	326	363	0	2720	2671	27	227	372	0	0.993581
129009	112318	100	35635	30716	82	73015	63978	85	622	736	0	4128	3511	36	-84	350	0	0.993581
207124	161748	97	65826	50335	94	127111	97822	98	970	906	0	6924	5496	48	1254	1046	5	0.993581
221284	158928	99	90924	66471	99	117076	82911	101	1348	985	0	5954	4318	45	474	733	0	0.994603
159626	130319	101	70520	58770	94	84875	71302	94	612	584	0	4315	3600	37	-39	333	0	0.994603
111841	100985	84	45286	39598	82	67533	59910	84	828	739	0	3580	3242	32	144	882	0	0.995624
80788	82118	76	32787	32977	75	44388	44059	76	516	424	0	2177	2293	23	897	727	0	0.996645
95505	94205	87	41015	40491	78	60715	60038	80	668	590	0	3226	3085	29	29	478	0	0.996645
104116	90411	98	42733	37147	83	71470	60981	84	649	704	0	3978	3454	35	606	561	0	0.997666
140479	122489	88	55411	48185	87	74503	63832	88	625	569	0	3901	3133	34	996	1032	4	0.997666
203044	159454	98	64528	49390	96	101488	81146	98	729	787	0	5331	4249	40	-53	516	0	0.997666
205885	163587	103	99049	81052	97	110099	87226	98	1315	1248	10	6086	4779	46	1572	1462	10	0.998687
156067	128427	106	55062	43982	88	80449	65084	90	819	695	0	4411	3719	37	437	824	0	0.998687
163186	134371	92	60989	49606	89	93747	75379	91	758	667	0	5014	3917	41	418	767	0	0.998687
186631	136367	103	64135	45848	96	107788	78812	98	1024	639	0	5584	4133	44	679	790	0	0.999708
179116	140455	99	52877	41924	93	102130	78453	95	831	583	0	5586	4348	43	-90	391	0	1.00073
117550	112974	91	39983	38840	80	71878	68980	82	646	430	0	3519	3454	30	466	941	0	1.00175
98323	93598	85	36188	32655	80	60598	56344	81	648	865	0	3250	3284	29	283	600	0	1.00175
115703	107650	96	45545	42490	81	75096	69326	83	598	525	0	3870	3798	32	555	786	0	1.00175
131104	117922	88	50207	45263	85	65989	57986	86	468	460	0	3302	2908	31	211	517	0	1.00277
129185	119749	88	79202	72354	86	84115	75673	86	606	490	0	4621	4276	35	326	539	0	1.00379
174484	145121	96	74299	61645	93	104612	86202	96	976	798	0	5418	4422	41	306	610	0	1.00379
143362	133740	88	67251	62185	86	82447	75281	86	614	555	0	4416	4110	34	-520	56	0	1.00481
142023	122809	97	44381	39577	84	75731	64194	87	718	595	0	4092	3454	35	288	424	0	1.00686
135732	122099	86	56134	49337	85	83774	75483	86	1113	730	0	4400	3981	35	165	502	0	1.00788
57767	59338	72	26844	26959	72	31147	31179	73	182	370	0	1515	1593	17	492	525	0	1.0089
117969	105068	88	50865	45640	84	69880	59901	86	755	736	0	3903	3313	36	188	940	0	1.0089
105721	96297	82	44199	39653	81	68248	60256	84	565	399	0	3505	3487	31	390	590	0	1.00992
95165	95324	81	31591	30717	77	68299	65181	80	598	636	0	3143	2997	28	659	1045	5	1.00992
116764	110280	86	42450	39093	81	73548	67287	83	687	558	0	3889	3436	33	595	564	0	1.01094
101467	96883	83	28403	26348	77	68337	63827	82	711	695	0	3321	3165	31	191	678	0	1.01094
187832	145700	110	77364	60521	97	93034	71586	98	1006	702	0	5412	4250	43	184	520	0	1.01298
116225	100211	91	50529	42083	84	67280	55675	86	683	617	0	3374	2639	33	367	605	0	1.01298
294098	204899	114	172729	125248	113	199307	139194	113	2270	1550	28	10954	7560	60	818	1173	8	1.01298
170206	141653	93	62275	51208	90	93733	77484	94	1144	823	0	4745	3910	39	654	813	0	1.01503
161054	150077	86	62172	57730	85	93241	84775	87	1128	925	0	4667	4266	35	65	360	0	1.01605
122080	113301	87	41628	37831	84	69593	64693	84	565	470	0	3706	3592	33	-96	295	0	1.01809
72082	70340	77	33317	30181	78	54724	48859	80	520	528	0	2884	2665	28	601	840	0	1.01809
177625	141690	100	64703	52295	93	98593	79677	94	1206	898	0	5157	4077	42	793	968	0	1.01911
122468	105573	87	43763	37988	85	68085	57917	88	422	553	0	3786	3274	34	649	1073	4	1.02013
101454	100155	87	36422	35941	77	57828	56826	79	622	590	0	3282	3162	29	-35	587	0	1.02013
105285	98162	85	36737	32771	80	73930	67519	83	494	484	0	3572	3282	33	432	606	0	1.02115
137543	118724	89	48802	41007	85	98369	83356	89	725	611	0	5312	4538	41	546	698	0	1.02115
126777	114347	94	45667	40345	87	81368	74143	88	649	727	0	4318	3904	36	257	603	0	1.02319
162261	134841	95	75795	63976	91	76040	61733	90	872	610	0	4198	3478	37	77	370	0	1.02422
93174	93314	94	28729	28061	77	55469	53434	81	783	587	0	3043	3056	28	-133	365	0	1.02422
197899	154739	100	71901	56983	95	114672	88156	98	1327	943	0	6080	4691	44	721	967	0	1.02524
114576	104257	99	45804	41704	83	51152	47408	83	390	436	0	2735	2547	27	1448	1194	8	1.02626
128882	120720	86	51447	46703	84	78895	72999	84	570	624	0	4033	3819	33	523	838	0	1.03341
260347	191618	105	94466	67473	104	148425	109838	104	1254	871	0	8218	6100	49	907	987	0	1.03443
111377	109748	82	49952	49077	80	70888	68278	81	527	475	0	3789	3472	32	634	563	0	1.03545
119011	105446	88	41669	36185	83	86302	76360	86	811	822	0	4474	3836	37	271	717	0	1.03545
106038	102850	94	32526	31919	78	60330	57252	81	717	550	0	2873	3074	26	515	841	0	1.03545
83410	82909	77	17909	18057	50	52650	50618	77	722	794	0	2920	2907	28	176	698	0	1.03647
248182	189487	113	87819	65516	102	136639	101461	105	1320	1066	13	7139	5066	51	359	529	0	1.03647
174296	139145	107	58999	46736	92	108407	88652	95	828	662	0	6102	4867	43	-233	497	0	1.03851
160431	129365	91	63624	50233	90	88212	69498	91	889	722	0	4751	3819	41	616	875	0	1.03953
167419	127792	100	59500	44905	93	95464	70518	95	1005	869	0	4866	3746	42	1132	703	0	1.04055
122394	109816	85	43050	36863	83	80964	71258	87	764	752	0	3978	3205	37	1119	776	0	1.04055
314937	204716	121	137300	92634	116	168563	108986	117	1938	1014	4	8981	5729	56	475	789	0	1.04158
110404	106076	98	36209	34877	79	70351	68632	82	718	634	0	3775	3720	32	246	351	0	1.0426
102922	100564	84	39446	38864	77	64020	62107	80	605	672	0	3462	3326	30	-82	289	0	1.04464
318687	217937	123	152626	103878	119	270806	188183	121	2655	1757	27	13549	9680	63	173	1104	4	1.0477
185262	142729	97	75180	56989	96	95068	71548	98	1042	969	0	5060	3697	43	93	758	0	1.04872
175178	134163	106	66843	50916	94	109353	84181	96	964	575	0	5951	4883	43	-19	520	0	1.04974
103484	100506	96	29882	29379	78	62025	61167	80	280	307	0	3134	3156	28	373	626	0	1.04974
153578	139366	96	54781	48297	87	107577	95169	95	859	602	0	5766	4968	42	-96	502	0	1.04974
159705	135883	94	65802	55720	91	90624	75514	92	878	691	0	4536	3557	40	779	815	0	1.05179
205889	162728	103	74945	59289	98	118254	95621	100	1420	784	0	6161	4665	46	148	927	0	1.05179
197295	145738	98	71091	51927	95	100533	74835	97	1037	786	0	5763	4121	46	267	859	0	1.05281
325147	234013	123	140994	104709	120	209533	154132	121	1923	1677	25	10852	7755	56	1311	800	0	1.05383
74510	75678	79	38056	38170	75	35211	35382	74	276	402	0	1884	1824	22	429	915	0	1.05383
36765	36549	73	11868	11907	44	24710	24839	68	172	125	0	1269	1364	15	-182	370	0	1.05485
113111	100482	86	40758	34618	82	70901	60593	84	582	474	0	3469	3079	33	1199	1695	11	1.05689
97179	95572	82	37248	36283	78	52831	51900	79	713	684	0	2674	2643	26	-215	554	0	1.05689
271083	211225	117	149893	120407	115	212719	168456	117	2235	1459	20	10642	8348	55	749	1192	9	1.05791
129739	120852	86	34736	30329	84	94591	86322	86	899	733	0	5221	4737	38	168	385	0	1.06098
178478	137362	101	63463	49233	94	112226	86494	96	1070	793	0	6245	4533	47	586	515	0	1.062
102385	101624	80	43567	42694	79	56586	54187	80	795	686	0	3100	3092	29	350	470	0	1.06506
92116	91666	79	44721	44334	78	71394	69263	81	651	459	0	3460	3496	30	441	823	0	1.06608
166592	141046	88	75958	63975	89	100535	86254	90	1213	1246	12	5111	4488	40	334	697	0	1.0671
92267	93739	81	25123	25061	73	60035	58496	78	517	457	0	2864	2891	29	867	1038	3	1.0671
149737	131786	104	45508	38341	88	84327	73532	89	838	794	0	4361	3676	36	953	865	0	1.06813
100493	100415	79	43872	41211	79	61782	57723	80	595	431	0	3359	3150	31	633	614	0	1.07017
86870	87702	83	37187	36883	76	51597	50897	77	362	453	0	2311	2285	25	206	413	0	1.07221
144227	128817	87	50935	44063	85	102439	89343	89	659	574	0	5443	4630	39	1153	690	0	1.07323
50797	52642	66	15271	15809	47	25417	25006	66	310	372	0	1183	1421	13	853	1231	6	1.07323
145705	121619	106	56985	46853	88	96161	79867	91	1157	720	0	5057	4038	41	476	910	0	1.07834
119900	104887	89	47326	40162	86	70673	61227	87	809	682	0	3846	3291	34	1189	900	0	1.07834
154510	128448	92	59328	49121	91	98164	83351	92	1141	706	0	5064	4395	39	886	989	0	1.0814
104185	93554	84	37867	33283	81	74474	65925	84	541	639	0	3843	3458	36	-129	260	0	1.0814
165139	133315	97	63947	52151	92	96320	78730	93	661	601	0	5429	4427	43	-346	815	0	1.0814
56324	56452	77	22680	22544	66	32056	31587	73	320	329	0	1745	1638	21	-419	165	0	1.08344
234348	189681	99	113082	91339	101	172995	136911	102	1674	1468	18	8970	7131	52	1218	1474	15	1.08344
95007	94814	81	38200	38144	76	59722	57914	78	726	730	0	3261	3321	29	599	676	0	1.08446
140254	129103	88	51754	46687	84	96385	86595	88	631	692	0	5040	4456	39	66	814	0	1.08446
145467	129276	96	71009	62987	86	89873	79059	87	813	792	0	4930	4369	37	1394	999	0	1.08446
94043	91666	87	35036	34371	76	52308	50964	78	508	395	0	2634	2565	26	628	616	0	1.08651
78828	79104	76	35354	34769	76	41619	41467	77	445	401	0	2068	2346	21	202	454	0	1.08651
174716	155027	91	77307	68578	90	119049	104848	92	1184	991	0	6289	5536	42	126	470	0	1.08753
88093	88118	79	25472	25114	74	59927	59144	77	830	735	0	3020	3097	27	566	762	0	1.08753
102035	102079	82	47904	47056	79	65302	63362	80	448	661	0	3569	3572	30	347	400	0	1.08855
102238	99471	81	27989	28117	76	57586	56908	79	436	559	0	2673	2644	26	9	386	0	1.08855
104657	105653	79	27879	27654	75	60403	59491	80	827	640	0	3100	3020	28	812	1243	10	1.08855
94959	94427	77	32694	32312	76	64685	63405	79	560	538	0	3479	3345	32	11	513	0	1.08957
199413	146762	97	72526	52206	96	127116	91847	99	937	766	0	6989	5120	48	577	637	0	1.08957
104347	102890	81	35652	35198	77	68831	66163	79	425	470	0	3833	3717	33	822	1072	4	1.09059
99565	96949	87	38289	37705	78	49340	48979	79	372	498	0	2670	2346	25	117	417	0	1.09059
180849	146392	98	75818	60397	93	91861	73717	94	701	663	0	4976	3808	40	325	711	0	1.09263
152348	130788	92	72555	62906	90	80151	68929	89	845	741	0	4167	3599	38	1525	896	0	1.09263
156322	133674	93	73927	63149	88	93050	77856	89	805	601	0	4819	4005	40	-287	366	0	1.09365
150533	132800	99	77450	68241	89	86778	74702	89	760	820	0	4700	4099	38	92	654	0	1.09468
149390	121473	95	57201	45468	90	84349	67257	93	659	564	0	4402	3425	41	11	617	0	1.0957
222731	164890	102	58482	41931	98	126870	92598	101	982	892	0	6735	5000	47	869	752	0	1.0957
84804	80993	82	33700	32282	77	50282	45930	79	337	392	0	2854	2737	29	486	810	0	1.0957
175534	144220	96	57785	49378	91	105502	87174	94	803	648	0	5537	4771	42	573	1127	5	1.09876
124012	106992	93	48081	40012	85	80601	69443	87	989	694	0	4185	3590	38	680	738	0	1.09876
140606	117260	100	46509	37475	88	81815	66079	91	732	614	0	4522	3830	41	403	538	0	1.10182
326209	202528	133	124646	77462	128	197236	124639	129	1911	1164	15	10031	6253	57	926	1028	4	1.10182
139277	124773	87	41844	35868	88	76998	67434	91	986	822	0	4100	3745	35	17	635	0	1.10284
224442	176701	105	74511	57560	98	115104	87980	100	1194	971	0	6141	4641	43	455	652	0	1.10387
200745	160018	101	76098	60277	95	118394	93837	96	1129	935	0	5807	4809	43	268	418	0	1.10489
127540	115300	87	51737	46051	85	68384	61494	85	799	845	0	3475	3161	34	771	774	0	1.10591
214254	160175	105	73730	54383	101	110453	81039	102	1152	920	0	6202	4441	45	896	1453	11	1.10591
81894	81536	79	29035	28949	76	51989	51019	78	352	426	0	2873	2758	27	-378	159	0	1.10693
122197	118668	82	34931	33436	79	66592	64483	83	1024	894	0	3547	3360	31	55	641	0	1.10693
96825	93283	95	35369	35291	78	53190	52333	80	546	510	0	3028	3046	28	323	621	0	1.10795
139960	116701	96	57010	48373	87	83319	67801	90	672	450	0	4592	3678	39	172	603	0	1.10795
81175	81907	76	22224	22327	62	50560	50608	76	422	416	0	2703	2425	27	370	864	0	1.10897
194842	148991	118	62482	47500	103	104730	78902	118	1096	800	0	5501	4369	41	473	481	0	1.10897
128183	115268	86	44207	38872	83	76862	67277	85	728	633	0	4097	3541	37	-310	687	0	1.10897
97557	94623	84	24884	24481	66	62902	61124	79	524	412	0	3500	3691	30	-120	627	0	1.11101
197211	155391	104	77974	61234	96	113612	89253	97	1268	912	0	6053	5006	46	1408	957	0	1.11204
93103	92036	79	30658	30624	75	49819	49103	78	514	548	0	2731	2859	26	201	311	0	1.11204
98307	97361	81	38699	38271	78	58921	57932	79	317	348	0	3035	3044	27	500	415	0	1.11204
156805	127472	90	59083	47396	88	94018	74881	90	1205	784	0	4487	3815	37	1465	1011	1	1.11204
104889	101753	86	24739	24194	76	70681	68950	80	379	553	0	3518	3366	31	-485	123	0	1.11408
131403	114116	90	45617	38863	85	74457	64188	88	902	523	0	4414	3781	39	337	619	0	1.11408
212947	159187	107	85705	68122	96	150818	117464	99	1221	1089	7	7780	6175	47	514	887	0	1.1151
59170	63424	64	25927	26247	63	34551	34968	72	336	410	0	1755	1967	20	490	465	0	1.1151
109555	107379	91	38780	38378	79	66864	65860	82	1110	1290	13	3508	3404	31	332	1131	6	1.11612
179726	141392	99	49940	38335	92	105807	82895	94	872	634	0	5423	4390	41	862	683	0	1.11816
50531	52241	72	16538	16678	49	29925	29750	73	137	204	0	1413	1458	15	619	796	0	1.12327
100087	91453	81	45963	40300	81	69830	62064	83	620	531	0	3447	3102	32	-99	317	0	1.12429
125876	110430	86	41708	36386	84	82752	73198	86	753	685	0	4372	3840	37	116	489	0	1.12429
178172	143453	91	76363	61302	93	103818	81291	95	1118	758	0	5262	4251	41	-213	770	0	1.12429
127287	114162	86	38728	33534	84	74882	65695	86	581	503	0	4317	3940	36	445	553	0	1.12531
242116	190878	105	110659	88658	100	134963	104172	101	1280	1121	8	6934	5552	43	576	777	0	1.12531
225764	189220	97	113032	92415	96	189934	158079	98	1722	1341	20	9964	8554	54	1686	1746	13	1.12531
241937	187121	98	115042	88573	99	150010	113918	100	1460	1006	4	8126	6058	50	627	707	0	1.12633
136813	119077	86	61702	52898	85	80126	66312	87	685	722	0	4308	3575	38	-140	176	0	1.12633
324478	216792	124	219607	159572	123	366097	268641	125	3501	2394	36	19573	14415	75	978	1103	14	1.12633
121571	108248	85	43917	38798	83	83807	71283	86	791	613	0	3912	3466	36	385	663	0	1.12633
122436	118042	98	46938	46330	80	79816	77661	81	659	787	0	4447	4241	35	451	577	0	1.12735
130820	117321	90	45454	39970	85	82928	75066	88	796	601	0	4504	4069	35	620	482	0	1.12735
101890	97843	86	35111	32506	80	67967	64379	82	749	597	0	3260	3155	31	566	844	0	1.12939
265015	192154	110	102236	72838	109	165452	117503	111	1493	1186	16	8568	6130	52	574	634	0	1.12939
178164	139245	95	65886	51664	91	113259	86792	93	1022	860	0	5724	4494	43	1857	1200	12	1.13042
161516	132566	95	59454	47647	91	110612	90343	93	720	673	0	5781	4675	44	23	703	0	1.13246
130312	119404	102	32854	29770	102	81406	73500	102	732	694	0	4109	3926	31	311	923	0	1.13246
172156	150085	90	86909	74995	91	79028	66317	91	933	877	0	4178	3448	36	187	435	0	1.13246
179224	151600	94	83139	70011	91	98136	80097	92	921	749	0	5007	3931	40	367	872	0	1.13348
94633	94461	80	34222	33630	77	51887	50160	80	466	563	0	2699	2671	27	805	1148	7	1.13756
168486	140765	109	68404	56496	96	103759	87446	109	851	794	0	5372	4553	40	383	802	0	1.13756
195217	149961	100	77470	58962	94	116343	89525	95	1029	799	0	6040	4623	45	522	637	0	1.13756
176621	155205	95	52811	44269	90	92533	79880	92	1160	877	0	4849	4385	38	-199	162	0	1.14063
145185	117361	101	54565	44480	88	89011	73693	91	1051	739	0	5038	4197	38	848	1321	9	1.14267
96225	96962	88	45291	44913	77	60924	58549	79	377	509	0	3113	3048	29	1325	1480	11	1.14369
77321	77053	78	24528	24525	73	43770	42502	77	437	321	0	2379	2113	26	220	525	0	1.14573
108379	100427	90	34524	32101	81	63855	58104	84	660	556	0	3029	3067	28	-28	944	0	1.14778
172360	138213	92	61325	48394	92	106546	82424	94	1195	679	0	5602	4435	43	1345	1546	11	1.14778
123538	109358	102	38176	33321	83	73317	64447	85	549	449	0	3705	3387	33	482	437	0	1.14982
143446	115669	98	43239	33884	88	70703	57336	91	847	685	0	3603	2976	35	-159	191	0	1.15084
157640	127210	93	65550	52605	91	105153	85316	93	1058	789	0	5184	4232	41	592	794	0	1.15186
127397	110707	90	52099	45256	84	76503	63268	86	808	762	0	4189	3652	36	569	869	0	1.15186
108591	108345	90	27788	27449	76	65776	65331	79	608	550	0	3665	3479	31	218	544	0	1.15288
105382	104422	79	24938	24528	69	70553	68877	80	828	828	0	3744	3729	31	891	1277	9	1.15288
148434	126902	105	41806	34366	85	74955	62417	88	739	461	0	3964	3349	36	-90	397	0	1.1539
85486	86859	77	39408	39393	76	49986	48494	77	570	405	0	2562	2402	27	593	402	0	1.15492
142481	123128	91	43939	36143	89	90216	77120	90	848	696	0	4505	3834	37	122	401	0	1.15492
186296	150777	105	67352	53979	93	99575	81758	93	828	874	0	5276	4450	42	661	300	0	1.15799
110113	104342	98	43118	39651	81	68682	64327	83	458	515	0	3428	3176	31	568	567	0	1.15901
196918	156845	99	88777	72023	96	108450	85485	98	1064	984	0	5778	4923	42	474	852	0	1.16003
159054	133643	102	70198	59701	89	92153	77067	90	833	811	0	4466	3842	37	486	378	0	1.16003
102738	102276	81	23754	23062	72	65591	62767	80	747	603	0	3748	3786	31	-369	470	0	1.16207
124264	108913	87	48553	42063	85	77584	66104	86	521	481	0	3909	3419	35	-514	163	0	1.16514
82310	79996	83	23787	23437	68	49121	48568	78	250	333	0	2407	2330	25	178	608	0	1.16514
92831	91917	81	32826	32458	75	58272	55710	79	462	415	0	3006	2961	28	636	439	0	1.16616
89529	90432	81	22947	22824	67	51847	50916	77	293	506	0	2684	2659	26	245	525	0	1.16922
199998	154995	100	72740	57199	98	110375	86589	100	942	809	0	5943	4824	42	575	451	0	1.17637
151302	129483	103	58402	50025	88	80273	68148	90	764	636	0	4029	3719	34	630	441	0	1.17739
245929	178984	106	98602	71570	105	141880	99544	107	1565	1006	3	7394	5495	49	447	1100	4	1.17739
113794	102635	87	43950	39160	85	76376	68676	85	492	581	0	3759	3274	34	510	856	0	1.17841
179490	141112	97	56842	44777	91	125551	96683	94	889	695	0	6601	4840	47	971	1082	5	1.18045
122959	110007	86	42484	37061	85	78742	67767	87	617	604	0	4169	3682	36	158	573	0	1.18045
86040	79099	83	35452	32076	79	43377	38958	80	492	519	0	2071	1955	24	35	263	0	1.18045
108818	105876	85	38294	37639	78	68341	67162	80	540	738	0	3565	3742	29	248	511	0	1.18249
228433	164021	104	58076	40786	103	138334	97995	106	1210	855	0	7491	5316	52	1514	973	0	1.18249
74181	75441	78	26470	26756	65	36413	36414	74	176	262	0	2062	1995	22	288	379	0	1.18249
173237	142015	94	51882	41177	92	108967	88006	93	867	852	0	5904	4804	44	-151	586	0	1.18249
187444	152908	95	125182	107190	97	127107	103269	96	1176	768	0	6560	5097	45	354	488	0	1.18249
110336	106208	97	42698	42221	78	66319	63550	80	819	784	0	3585	3302	31	709	813	0	1.18352
97287	94369	89	28299	27913	76	52401	51424	78	505	469	0	2573	2572	25	198	645	0	1.18454
218202	156370	100	77034	53346	100	114161	80660	101	1500	1058	8	6179	4252	48	-147	428	0	1.18658
149423	140124	87	48645	45233	83	89507	82575	87	767	627	0	4860	4363	37	114	363	0	1.1876
182510	141835	95	69817	53152	93	103963	83074	96	964	793	0	5490	4567	43	369	686	0	1.18862
102290	97960	96	30212	29042	78	68720	66090	82	499	600	0	3666	3543	31	431	627	0	1.18964
55640	57571	71	23061	23482	65	26768	27061	72	162	356	0	1356	1566	18	336	751	0	1.18964
227739	168392	104	61869	48662	99	117752	86034	103	1278	818	0	5945	4453	45	556	569	0	1.19066
186843	142075	100	69803	51635	97	97709	74862	98	1313	994	0	5021	3741	44	883	757	0	1.19271
154746	119294	110	58765	44518	110	76054	54948	110	856	599	0	3839	2758	38	445	445	0	1.19271
143345	132646	87	53364	48616	87	88040	81144	88	977	811	0	4369	3926	36	-584	55	0	1.19577
127740	114387	89	42888	37066	85	76248	67270	87	718	616	0	4379	4010	35	908	543	0	1.19781
98012	96269	81	46038	45302	79	60298	59705	80	498	500	0	3358	3137	30	239	381	0	1.19883
142987	123397	88	68938	59114	87	97916	82469	89	1061	658	0	4814	4271	38	981	1408	9	1.19883
139766	127674	89	45952	41953	85	84372	77021	87	726	540	0	4211	3876	34	741	1178	7	1.20088
160389	133097	96	53275	42426	89	86031	72180	91	606	693	0	4501	3562	38	-16	390	0	1.20088
152129	124006	91	60729	49981	88	100278	78846	92	781	596	0	5277	4234	42	356	625	0	1.20088
151418	128942	92	33106	29495	87	99807	85040	90	1319	1410	13	5619	4959	39	357	468	0	1.20802
40080	41719	58	16802	16891	49	22465	22247	62	369	304	0	1160	1155	9	243	703	0	1.20904
175189	145999	95	52202	42635	91	91781	74551	93	1108	877	0	5150	4237	40	655	1615	11	1.21007
148038	127044	91	56019	47926	88	89220	77268	90	653	709	0	4774	4346	36	576	598	0	1.21109
101028	90013	91	36585	31293	81	72813	63332	84	637	497	0	3911	3361	36	-208	439	0	1.21211
226113	168739	101	99468	75841	100	131866	97043	101	1007	1061	6	6925	5434	47	1300	891	0	1.21415
187247	149914	100	71369	56655	94	112396	89611	96	680	505	0	6204	4854	44	1011	695	0	1.21517
194088	151734	99	85851	67819	96	109047	85393	98	1382	871	0	5981	4775	45	731	796	0	1.21517
121515	109592	86	38792	33948	82	81723	73240	86	924	674	0	4359	3950	35	748	1184	7	1.21619
149754	128836	94	52582	43245	89	90422	76742	90	975	663	0	4951	4072	39	49	631	0	1.21619
118400	104145	88	52693	47020	85	75450	65314	87	681	707	0	3817	3444	33	625	742	0	1.21823
182811	141518	97	66669	52288	94	120036	92041	96	1241	1046	4	6288	5038	46	262	605	0	1.21823
110077	103019	93	42173	39193	81	66879	61353	84	796	687	0	3491	3386	31	417	580	0	1.21926
109757	108039	80	33107	32583	78	70282	68943	81	641	503	0	3830	3620	32	338	500	0	1.22028
95555	95764	83	19081	18960	53	47364	46643	79	405	393	0	2212	2155	24	417	563	0	1.22028
84933	83784	80	36354	36024	77	48716	47737	78	492	508	0	2368	2329	24	-132	289	0	1.22334
178164	160897	90	60391	54346	88	104342	92713	91	1085	1072	8	5374	4845	39	349	743	0	1.22334
207599	161580	113	88045	67885	97	119633	90833	98	1381	1221	12	6443	4988	46	1248	1139	7	1.22436
127155	111671	87	40722	35607	84	85764	73674	87	600	437	0	4314	3766	37	105	339	0	1.22538
151822	118921	94	60167	46495	90	87325	68181	92	823	602	0	4777	3704	39	88	746	0	1.22743
232380	186855	115	87076	71782	104	126097	99134	107	1211	1166	10	6754	5297	45	1316	899	0	1.23049
166976	135186	92	69666	55851	90	96996	75172	92	1046	832	0	5222	4277	39	-436	110	0	1.23049
119420	104933	87	60803	53859	84	78114	67811	86	811	664	0	4288	4021	37	-20	229	0	1.23151
132160	124398	86	52485	49682	84	70155	65311	85	742	624	0	3824	3499	33	543	918	0	1.23151
95544	94129	83	39235	39114	77	65054	64395	79	579	578	0	3044	3322	26	156	442	0	1.23151
106000	104561	93	51201	50685	79	60801	60358	79	565	536	0	3155	3029	28	332	512	0	1.23253
195280	150507	105	60178	47076	94	115260	87201	97	1227	821	0	6155	4720	44	811	613	0	1.23253
93943	91905	85	35235	34363	77	58277	56308	80	700	837	0	3219	2924	30	-28	332	0	1.23764
170767	129902	105	61878	46912	92	98512	74556	94	949	661	0	4953	3672	42	145	240	0	1.23866
198213	150829	94	70214	52149	94	115848	87804	97	1162	981	0	6676	5112	47	-436	65	0	1.23866
161873	133541	96	70166	59176	91	93080	76879	92	803	677	0	4972	3845	42	768	857	0	1.23866
187102	146201	98	66118	50907	95	93867	74102	96	763	712	0	5159	4021	41	1059	1577	12	1.24172
84560	86732	77	33442	33497	76	60304	58960	78	810	679	0	3328	3151	31	363	673	0	1.24172
241102	180175	100	86638	65908	98	157947	118207	102	1733	1162	13	8486	6450	49	584	904	0	1.24274
91192	93041	78	24909	24957	72	57710	56142	78	473	493	0	3116	3108	27	22	595	0	1.24274
286511	187828	125	95769	61491	109	157413	102007	111	1591	1096	10	8133	5341	53	419	887	0	1.24581
169871	141718	91	53723	43749	89	102470	85178	92	840	732	0	5341	4561	41	1054	618	0	1.24785
149692	128864	88	55495	46420	88	80487	66568	90	635	666	0	4242	3509	37	428	1313	7	1.24785
52370	51633	87	21648	21552	63	24338	23986	67	291	345	0	1165	1175	10	-38	607	0	1.24887
105658	92736	84	49494	42375	82	62813	53237	83	545	486	0	3581	3016	34	554	929	0	1.25193
212456	170228	98	90578	71526	96	132385	105791	98	1220	860	0	6820	5347	47	-31	494	0	1.25193
110901	98278	86	44689	39206	84	71520	63268	85	790	553	0	3931	3448	34	1556	936	0	1.25398
118959	116501	81	48717	46881	81	83261	79164	83	637	694	0	4769	4670	34	181	390	0	1.25398
100529	97447	81	35966	33400	79	60383	57173	82	582	623	0	3239	3065	31	914	737	0	1.25398
85193	75857	85	42725	37834	82	53010	47074	82	215	202	0	2998	2500	29	146	669	0	1.25398
190429	158736	96	80144	67583	92	101053	85010	93	1176	842	0	5452	4655	40	-556	76	0	1.25398
359333	241350	131	127944	84509	130	226853	154377	132	2047	1310	23	12231	8104	64	1432	1177	6	1.25398
158416	122737	114	66865	51467	114	92004	68281	114	748	490	0	4773	3717	38	622	737	0	1.25398
141136	124506	87	49708	42018	85	84275	70290	89	739	578	0	4387	3944	38	279	552	0	1.255
152436	128136	90	57621	48642	88	105341	87978	91	599	529	0	5466	4708	40	679	698	0	1.255
126664	106034	88	45564	36157	87	80422	66472	88	1020	663	0	4330	3597	38	549	722	0	1.25602
105497	96312	84	46987	40267	84	68793	57077	86	838	506	0	3818	3142	36	602	481	0	1.25704
202790	160510	108	76371	62446	102	94249	73359	103	1167	735	0	5283	4183	42	562	1143	8	1.25806
66446	66623	86	27474	27541	74	37186	36567	75	298	343	0	1936	1710	21	373	599	0	1.25908
308914	211527	125	131976	91877	120	199001	131930	122	1699	1127	13	10403	7228	55	1669	773	0	1.26112
85940	85694	80	29121	28811	75	53427	51995	78	528	384	0	2766	2591	27	-15	665	0	1.26317
84039	82719	80	19443	19211	60	52143	51236	78	381	330	0	2854	2866	27	73	504	0	1.26317
126399	115277	99	54133	47987	83	74620	66796	85	1064	809	0	4096	3382	36	1351	1640	13	1.26623
162579	141531	91	47805	39788	87	107970	93212	91	957	843	0	5706	4944	41	89	577	0	1.26623
125471	111595	88	52199	45974	86	75812	65987	87	567	627	0	3994	3445	37	380	737	0	1.26725
123665	110275	89	54896	48477	83	87421	74999	86	743	713	0	4632	3954	38	321	631	0	1.26725
97396	95229	86	40139	39796	77	47755	46637	78	545	467	0	2356	2507	25	-322	181	0	1.26827
96940	94797	82	23036	22747	61	56600	55120	79	436	438	0	3003	2933	27	222	489	0	1.26827
190553	155839	97	72334	56507	94	96253	78610	94	1138	1169	10	5668	4483	41	1067	1655	12	1.26827
212551	169860	102	119288	98570	98	168490	141439	99	1772	1341	18	9072	7618	51	1688	1870	24	1.27031
190912	153171	100	76422	60818	95	105389	84185	96	987	1085	6	5284	4148	41	759	1009	2	1.27236
118509	110908	85	51728	48488	82	62764	58092	82	571	438	0	3380	3003	32	819	913	0	1.27236
132461	125053	84	50498	47078	84	73101	67637	85	851	750	0	3674	3568	32	160	370	0	1.27338
108656	98605	88	43605	39235	82	66261	58942	85	305	415	0	3366	3106	32	912	1188	8	1.2744
72007	71976	77	35429	35659	75	38873	38063	75	72	192	0	1848	1732	21	-147	203	0	1.27644
46449	48239	71	21382	21647	60	27758	27878	72	352	359	0	1548	1560	18	284	320	0	1.27746
184573	145695	105	62517	49678	92	110273	86606	94	931	887	0	5883	4551	42	645	689	0	1.27746
115735	98217	89	45867	38253	85	68773	56180	87	344	467	0	3851	3141	34	-298	162	0	1.27848
121116	113691	87	47892	43680	83	69543	63572	83	518	505	0	4020	3730	33	658	940	0	1.2795
144584	128753	87	53148	46589	85	95602	83656	88	855	529	0	4874	4327	37	-88	415	0	1.28053
155366	126788	93	57334	46236	88	90365	73672	91	957	833	0	4701	3816	39	-237	597	0	1.28155
192505	159406	94	65797	54354	92	99409	82261	94	871	950	0	5184	4319	40	216	417	0	1.28155
124009	112531	88	37373	32986	83	78759	69177	86	776	648	0	4147	3760	35	440	575	0	1.28257
168341	148758	98	62008	54603	89	80266	70991	89	1007	725	0	4385	4114	35	315	926	0	1.28257
151090	128337	93	47229	40251	87	91511	76461	91	765	542	0	4789	3937	40	-180	342	0	1.28461
168596	139719	94	49644	40709	88	96427	78297	92	728	743	0	5382	4402	41	956	1136	6	1.28665
102328	93806	83	45920	40497	81	53089	47661	82	463	510	0	3022	2575	31	258	494	0	1.28767
88122	86327	94	25240	23022	94	60390	57085	94	687	789	0	2770	2698	26	342	492	0	1.28767
79692	80083	76	27714	27657	74	39697	40092	75	358	336	0	2295	2283	25	-123	298	0	1.28767
135109	120927	91	42744	36301	85	89574	78333	87	589	572	0	5224	4480	39	858	620	0	1.28869
186037	147251	96	72806	56187	96	115023	90634	98	944	904	0	6012	4786	43	457	476	0	1.28869
157854	125164	97	56195	43842	90	96853	76289	91	1011	623	0	5007	3895	41	1202	1446	14	1.28869
167810	140406	99	54027	44358	90	98232	81466	98	1142	795	0	5265	4285	41	251	907	0	1.28869
93347	91328	82	19053	19130	54	53431	52149	78	287	405	0	2725	2716	26	415	601	0	1.29074
164093	132726	104	64711	52329	92	99292	81965	92	818	688	0	5392	4264	43	68	486	0	1.2938
195483	152360	108	68133	52353	95	105184	80213	96	783	673	0	5350	4236	40	232	598	0	1.29686
155106	129126	91	53516	44502	90	99568	82387	92	1567	990	0	5411	4305	43	-150	311	0	1.29686
103358	102455	81	38007	37655	79	50189	48875	80	564	409	0	2564	2452	25	597	803	0	1.29993
118809	110197	100	36378	34545	83	83352	78668	85	855	618	0	4512	4313	34	1448	1253	8	1.30095
131075	114424	96	58351	50724	85	88081	75486	86	733	772	0	4506	4202	35	857	669	0	1.30197
141501	118404	88	53270	43964	88	90053	74728	90	753	725	0	4793	4070	39	-398	462	0	1.30197
46867	49892	66	21026	21560	61	25921	26135	71	395	180	0	1228	1316	13	642	730	0	1.30197
203643	157769	101	79562	62256	97	121934	95396	98	1223	882	0	6586	5141	44	873	786	0	1.30401
213626	158675	105	93408	69810	104	128222	93501	104	1342	816	0	6769	4800	46	318	482	0	1.30605
207063	171636	107	86399	73535	100	101560	84556	101	1009	837	0	5429	4416	41	474	718	0	1.31014
134387	121183	87	41946	36929	85	82912	73577	87	651	734	0	4935	4339	38	729	718	0	1.31116
145675	125417	89	53413	44373	85	95598	80535	89	810	578	0	5099	4157	40	1864	1295	11	1.31218
202550	151292	98	70845	52848	97	128345	95330	99	1093	872	0	6895	5445	48	689	749	0	1.3132
199522	159920	100	92151	74300	97	98866	79418	97	853	676	0	5308	4174	40	1390	1442	10	1.31627
152327	118738	92	50021	38143	88	95883	74017	91	744	636	0	5031	3787	42	459	557	0	1.31831
109291	94927	87	44079	37779	83	74122	62843	85	463	660	0	4102	3544	35	860	550	0	1.31933
301850	224808	123	188757	144410	121	216011	162977	121	2290	1815	25	11226	8380	56	693	1023	3	1.32035
174674	133231	94	66476	49578	92	113910	85441	96	914	712	0	5922	4674	45	204	579	0	1.32137
72221	72563	78	19292	19128	56	41590	40981	76	458	400	0	2308	2432	23	-170	353	0	1.32239
170295	144297	92	62141	51392	91	100815	83899	92	1068	870	0	5355	4293	41	941	1234	11	1.32443
145528	120307	91	59215	47616	89	93724	75473	92	830	735	0	4698	3726	40	222	438	0	1.32852
319300	223542	126	140854	104162	124	158754	111762	125	1820	1443	18	8891	6045	55	523	478	0	1.32852
87736	93756	74	18722	19584	49	53487	52995	77	359	433	0	2571	2435	26	319	678	0	1.32852
91535	88944	93	29965	29429	76	62248	61091	80	804	498	0	3079	3249	29	566	799	0	1.33056
88179	87370	78	23117	22979	68	56095	55033	78	752	712	0	3014	3060	29	732	865	0	1.33158
227424	157773	103	79717	55105	102	135591	92088	105	925	722	0	6796	4729	48	702	912	0	1.33363
127854	107730	90	50469	42168	86	78857	67052	87	422	479	0	4099	3485	35	310	407	0	1.33363
191843	151061	94	75374	58837	93	115021	86376	96	1511	1111	15	6208	4726	45	-101	405	0	1.33363
312038	204512	132	126232	82943	130	171851	111465	141	2678	1761	32	8863	5695	52	340	1003	1	1.33363
240704	170309	107	89439	64225	102	122979	84845	104	1301	914	0	7073	4804	50	601	791	0	1.33465
330888	205520	118	120627	76492	116	186009	118003	119	1730	1062	11	9914	6203	60	1096	1226	7	1.33465
127121	104728	88	49221	39529	86	67501	55672	86	652	493	0	3598	3041	34	460	510	0	1.33465
119755	105890	98	54864	48639	86	58904	51606	85	570	576	0	3127	2713	32	550	571	0	1.33567
179900	129322	104	68003	49288	97	117945	84191	101	958	769	0	5819	4013	47	605	724	0	1.33567
180335	141810	99	49187	36754	94	103167	79428	97	651	586	0	5543	4316	43	149	328	0	1.33669
150904	126763	99	71485	60158	91	79004	66257	92	753	724	0	3902	3184	37	-115	474	0	1.34179
75731	77870	76	34877	35199	75	42048	42270	76	410	283	0	2081	2008	22	155	1021	2	1.34179
125834	112208	86	46421	40659	83	87887	78082	85	715	767	0	4567	3937	37	-78	282	0	1.34384
114139	102560	87	29380	25338	80	69172	62422	84	454	502	0	3879	3500	33	492	722	0	1.34384
225030	167634	103	82680	61904	98	131628	99168	102	1204	888	0	7041	5216	49	26	532	0	1.34486
87694	88732	87	35406	35101	76	54108	52759	78	760	614	0	2788	2790	28	26	332	0	1.34486
160052	128941	99	59144	48291	89	87418	70821	91	1034	872	0	4396	3414	38	203	543	0	1.34588
51217	52405	70	11449	11510	43	28299	28370	71	170	279	0	1429	1228	13	-124	748	0	1.34588
135096	115835	89	47004	39317	87	78166	66090	88	695	498	0	3987	3573	36	929	871	0	1.3469
147475	121644	96	57433	46878	91	99706	81991	98	930	924	0	5044	4243	40	392	1025	3	1.3469
160149	142174	91	55032	47059	90	86985	76243	90	1209	1084	7	4542	4040	36	77	601	0	1.34894
125833	116930	84	45714	40648	84	78652	72005	85	589	601	0	4094	3793	34	323	915	0	1.34996
313372	205851	122	130445	82520	124	171761	111355	124	1514	1076	8	9337	6015	58	893	1092	5	1.34996
82909	81677	85	26933	26779	73	49393	48697	77	519	431	0	2534	2493	26	257	702	0	1.35098
147227	119181	99	64983	52997	89	95754	78695	91	853	643	0	4876	4332	39	215	573	0	1.35098
48841	49225	72	11123	11283	42	23862	23640	66	72	254	0	1238	1339	12	-96	437	0	1.35201
98366	96361	81	26509	26162	76	54711	53909	79	278	359	0	2761	2649	27	227	314	0	1.35303
258837	189221	111	92008	67425	107	140944	105851	108	1399	1029	5	7509	5534	51	-376	332	0	1.35507
114583	104910	84	47102	42382	82	67162	60636	84	726	664	0	3624	3130	34	309	639	0	1.35609
138698	120489	88	59253	52918	85	74465	64488	86	900	665	0	3826	3526	35	586	770	0	1.35609
109678	105304	92	38576	38005	79	67132	66065	82	639	755	0	3694	3659	31	-286	267	0	1.35711
119262	107289	87	41717	35931	82	81272	70365	87	794	665	0	4110	3745	35	441	1191	7	1.35711
99468	97747	85	32589	32129	79	57348	55689	81	659	526	0	3184	3059	29	-7	318	0	1.35915
123735	105144	90	46162	38084	86	72792	59717	88	988	765	0	3856	3170	36	427	724	0	1.36018
119066	110050	86	41362	36830	81	76810	69863	86	502	432	0	3838	3413	34	48	348	0	1.36018
181706	151046	93	89827	72950	94	101561	83507	93	1050	1017	3	5453	4541	41	100	263	0	1.36018
78869	79089	84	33382	32910	76	42846	42274	77	442	489	0	2235	2196	23	373	709	0	1.36222
90635	91273	81	33931	33997	76	50453	48606	79	206	307	0	2688	2756	26	530	843	0	1.36324
205200	163437	101	62532	50427	97	122445	93888	101	1153	883	0	6258	5001	44	968	937	0	1.36426
110279	99642	85	47602	41528	82	60590	52584	83	811	617	0	3065	2563	30	617	696	0	1.36426
190545	152245	96	108541	91329	96	110003	87422	95	1089	829	0	5810	4712	42	1061	768	0	1.36528
96547	91652	82	43106	39659	81	60681	56277	82	370	313	0	2872	2809	27	-98	472	0	1.3663
103308	100582	92	33494	33147	79	64048	61994	81	855	654	0	3472	3370	32	174	443	0	1.36732
159505	125327	91	61383	48286	89	92045	70741	92	773	453	0	5058	3951	42	1321	1301	9	1.36732
80266	75391	94	36198	33657	94	41917	36872	94	423	338	0	2327	2176	22	398	509	0	1.36732
119861	104396	88	41599	35493	84	72215	62253	87	776	601	0	3886	3215	35	360	1281	7	1.36834
235550	171675	107	102062	75820	102	147023	106545	104	1307	853	0	7548	5730	48	308	888	0	1.36834
124402	115674	85	42756	38545	83	72775	66561	85	863	619	0	4071	3569	34	-21	354	0	1.37345
96709	95999	79	46061	44376	77	68949	64666	80	576	529	0	3374	3356	30	-144	526	0	1.37447
93147	92278	86	44609	44211	78	60119	58703	80	470	455	0	3052	3012	29	516	552	0	1.37651
259367	187739	110	107250	76791	110	153772	111702	111	1575	1201	13	8019	5647	52	-33	548	0	1.37651
166880	133454	94	58533	45997	89	92455	71013	90	1228	965	0	4833	3734	40	-31	626	0	1.37651
102945	103771	79	35137	35045	77	66534	64839	80	662	670	0	3261	3302	30	221	866	0	1.37753
173010	142841	93	94551	80863	91	93144	74644	91	1329	1021	3	5062	4116	42	595	715	0	1.37753
214616	179061	97	77750	65735	93	114236	94623	96	1443	1150	9	5921	5057	42	140	408	0	1.37753
106729	104826	90	46750	46152	79	57845	55899	79	494	489	0	3177	2991	31	493	661	0	1.37856
124170	107583	102	56531	49680	84	69917	60590	85	571	583	0	3736	3117	35	1139	974	0	1.37958
161866	137972	90	63603	52703	90	86985	73261	91	925	709	0	4575	3546	40	272	411	0	1.37958
98231	98067	79	33920	33479	77	65598	62527	80	647	598	0	3709	3717	31	613	617	0	1.37958
69086	70134	77	35803	35771	74	33216	33740	75	377	395	0	1586	1616	17	578	785	0	1.3806
109668	107089	81	54940	53754	80	70829	68218	81	722	801	0	3758	3508	32	-31	517	0	1.3806
160070	129889	96	78595	63262	91	104462	82722	93	761	731	0	5212	4090	41	386	687	0	1.38162
117494	115540	82	33467	32984	79	73670	71276	81	566	599	0	3822	3726	33	-130	121	0	1.38162
192283	155169	113	74710	62225	96	99776	81229	97	713	699	0	5346	4343	41	408	817	0	1.38366
58011	58255	80	22475	22936	65	33829	33126	73	321	254	0	1686	1626	19	134	797	0	1.38877
191724	151038	98	82381	65456	95	91661	69609	95	913	735	0	4922	3674	42	858	1197	6	1.39183
106043	100568	83	32431	28788	78	62913	58762	82	616	585	0	3290	2937	30	6	307	0	1.39285
155597	130411	93	64455	54407	91	87443	72841	92	678	699	0	4386	3888	37	709	936	0	1.39387
180219	146032	95	59533	47268	93	114817	92672	95	951	905	0	5842	4901	42	370	767	0	1.39694
190517	160495	95	78706	68786	92	112116	93870	94	984	951	0	5795	4887	41	381	1290	7	1.40102
166632	130786	92	61647	47881	92	100697	76390	94	985	597	0	5359	4084	44	931	1247	7	1.40102
94387	94864	86	40589	39899	78	55856	53829	80	580	659	0	3009	2950	29	251	547	0	1.40408
169000	136902	97	57962	46173	93	86855	69488	94	771	755	0	4604	3848	37	662	793	0	1.40408
166348	134640	98	68983	56495	92	80162	63794	93	631	618	0	4464	3458	39	-311	213	0	1.40511
190371	143478	100	59804	45491	95	111749	83351	98	976	751	0	5640	4113	46	827	658	0	1.40613
115998	112263	80	44758	42252	81	74923	71446	82	1078	1025	4	4038	3805	33	667	714	0	1.40613
34743	34128	63	8580	8652	38	20715	20538	60	114	180	0	1076	1137	10	32	279	0	1.40715
155080	129526	95	57870	48393	90	95610	81151	91	707	792	0	4855	4186	38	182	503	0	1.40715
120177	109168	85	45315	39654	84	68094	60258	85	881	545	0	3696	3298	33	365	690	0	1.40817
117170	114206	83	37084	36075	78	71683	69466	80	756	758	0	3827	3715	32	611	504	0	1.40817
108543	106744	92	43389	42782	78	63488	62260	79	249	280	0	3023	2983	28	91	344	0	1.40919
115711	112579	83	30102	29499	79	66957	64319	82	385	465	0	3547	3417	31	343	559	0	1.41225
108809	99793	84	42612	38542	81	58912	54164	82	473	474	0	2966	2935	27	44	428	0	1.41328
201474	148488	104	73434	55159	96	126447	92061	101	1191	940	0	6726	5089	46	1026	844	0	1.41532
172220	146914	98	63781	53912	90	94690	81408	91	1162	1071	6	5236	4572	40	251	654	0	1.41532
123895	112280	90	49339	43281	84	73725	64674	86	520	389	0	4168	3759	35	927	1038	4	1.41634
236579	158276	108	117164	85212	105	203029	152423	106	2099	1504	25	10360	8154	55	948	1058	4	1.41838
206579	158452	101	78955	60200	100	113558	86530	101	1220	956	0	6405	5055	45	-201	371	0	1.4194
31023	31535	67	14057	14392	46	15663	15796	50	172	300	0	879	768	0	220	470	0	1.42042
201435	162884	100	85820	71021	97	112485	90804	98	1766	1519	19	6332	5251	43	527	1014	2	1.42349
126128	115129	94	49664	44599	85	69451	62234	86	799	781	0	3671	3145	34	1035	682	0	1.42349
97894	95086	81	36934	36001	78	66633	63920	81	578	689	0	3487	3336	31	943	765	0	1.42451
175457	138890	109	51708	41405	92	102979	80144	96	997	881	0	5282	4042	41	314	464	0	1.42553
132224	118806	84	58783	51120	85	82064	70770	86	874	729	0	4496	3622	38	718	635	0	1.42757
145449	120759	89	48032	38470	88	91043	73279	90	789	588	0	4696	3791	39	475	478	0	1.42859
184435	143658	112	68371	53821	96	102691	78332	112	961	832	0	5774	4586	42	1079	849	0	1.42859
144285	123218	94	50568	42945	87	86175	72845	89	707	570	0	4308	3610	37	280	589	0	1.42961
202326	160719	105	97349	80820	95	101806	81592	96	942	721	0	5819	4508	44	594	839	0	1.42961
241625	180191	104	88796	68200	100	168498	125238	101	1419	1161	11	9047	6644	53	1720	1032	3	1.43063
189467	149970	100	77487	61071	95	106286	84166	96	1164	1001	1	5848	4588	44	881	939	0	1.43166
58333	58006	83	34403	34090	73	29414	29004	73	233	400	0	1544	1611	18	-326	271	0	1.43166
165876	126852	96	60620	46182	92	94423	72553	95	587	481	0	4838	3512	40	1290	1960	16	1.43268
99752	99664	81	23313	23201	72	65013	63441	80	743	660	0	3449	3103	32	-112	166	0	1.43472
123612	113552	86	59711	54012	84	67004	60991	85	765	767	0	3716	3426	35	476	662	0	1.43472
109367	102802	82	44974	41395	82	63357	56549	83	619	548	0	3188	3142	30	99	709	0	1.43472
105597	104610	80	37081	36250	77	63030	59564	80	503	413	0	3319	3310	29	199	356	0	1.43574
141703	119886	88	56405	46710	89	82800	67833	90	808	739	0	4473	3560	38	1237	1341	10	1.43574
108891	100042	91	35181	31544	83	62004	56639	85	728	442	0	3178	3027	29	291	506	0	1.43574
110468	96314	85	46128	39110	85	67832	56792	88	374	388	0	3352	3055	33	534	738	0	1.43778
158481	126241	96	60231	47025	90	103913	81766	93	807	747	0	5511	4373	43	1193	550	0	1.4388
151855	129008	105	58998	49401	88	92977	79473	91	882	848	0	4835	4186	39	960	1045	4	1.44085
163346	130962	92	57178	44987	90	90302	72037	92	894	611	0	5099	3800	42	557	749	0	1.44085
86034	86029	81	25828	25303	69	63146	62168	78	374	311	0	3285	3155	30	742	881	0	1.44187
167072	128994	96	64106	49187	92	96778	73033	94	1080	787	0	4846	3631	42	876	905	0	1.44289
189555	145432	98	65037	50344	96	103468	79775	99	1036	740	0	5471	4247	42	205	557	0	1.44697
146743	118373	91	58054	46783	90	86634	70294	93	966	677	0	4460	3669	39	-200	228	0	1.44697
278138	201863	119	136186	101937	115	181459	134948	117	1533	1241	14	10103	7344	55	1364	1413	17	1.44799
303324	186715	133	265140	183964	126	319678	221559	128	3379	2485	38	16869	11643	69	1523	1461	13	1.44799
179644	138825	100	61412	48099	94	90908	71355	95	793	690	0	4699	3522	40	489	1062	5	1.44799
130319	119097	88	49146	44334	86	74197	68211	87	1130	908	0	3837	3621	33	119	342	0	1.44902
70299	70829	75	16816	16856	52	38204	37659	74	511	351	0	1779	1756	18	-248	451	0	1.45004
112050	103537	89	43327	38737	84	70904	65076	84	499	457	0	4131	3566	36	122	542	0	1.4531
90710	89275	83	23086	22759	62	47928	47884	78	417	333	0	2419	2338	26	76	382	0	1.4531
140389	120109	91	51816	43669	86	84630	70223	88	696	682	0	4452	3739	38	13	270	0	1.4531
190602	149714	99	56664	43161	93	114224	89069	98	952	786	0	6256	4938	43	769	974	0	1.45412
285207	216593	127	132402	98697	119	218351	160303	121	2121	1527	27	11367	8658	57	1490	1169	6	1.45616
143929	123144	88	48236	40056	86	89748	73755	89	614	602	0	4951	4036	40	574	1015	1	1.45616
96495	97412	81	46007	45983	77	56652	56839	77	348	357	0	2932	2875	30	172	496	0	1.45616
104510	99726	83	33758	32324	79	61555	59150	81	644	556	0	3557	3130	33	9	392	0	1.45821
165172	133012	100	42651	34283	87	97714	77382	92	802	962	0	5064	3999	41	452	568	0	1.45923
133514	117583	96	49551	43520	85	78270	68199	87	575	580	0	3992	3570	36	695	817	0	1.46025
158991	137826	92	53792	45214	88	94961	82156	90	767	615	0	5246	4488	39	1586	1587	14	1.46127
145566	133837	87	52491	46726	85	83253	76161	87	794	611	0	4361	3890	36	743	677	0	1.46127
167513	128560	98	60458	46441	92	93546	69199	93	930	659	0	4741	3497	42	422	554	0	1.46127
279834	203355	114	118950	89448	110	140454	101336	110	1415	995	0	7074	5087	49	331	742	0	1.46127
156578	122196	98	59198	46089	92	94827	73495	93	1058	703	0	4940	3852	40	-319	319	0	1.46229
194662	164232	105	77953	65340	93	110817	92617	94	1046	928	0	5407	4748	40	1125	919	0	1.46331
171795	135434	95	73052	57875	94	110377	87214	96	895	715	0	5717	4423	44	1877	1148	14	1.46535
117208	108915	85	45163	41314	82	68952	62101	83	360	420	0	3478	3260	32	121	444	0	1.46535
83980	81261	80	38127	37335	77	42297	41970	77	308	380	0	2346	2325	23	531	546	0	1.46637
342586	215707	144	147217	99750	138	196375	119733	139	1874	1243	21	10520	6539	60	1797	1197	13	1.46637
239158	180294	105	92233	69309	102	139256	105084	105	1178	808	0	7484	5703	48	1430	1050	4	1.46842
114005	105712	85	46247	40940	82	74905	66303	84	574	423	0	3765	3454	34	610	664	0	1.4725
115414	103464	84	49749	43309	84	80470	69302	86	657	510	0	3959	3245	36	203	665	0	1.47352
150260	127087	105	66387	55749	90	72786	60932	91	558	671	0	3898	3255	36	44	383	0	1.47352
183420	141464	100	67731	53048	96	92765	70974	96	783	575	0	5010	3616	43	628	700	0	1.47454
160395	121350	100	68984	52662	92	96794	70922	95	1097	776	0	5071	3733	41	310	426	0	1.47761
40409	41592	71	17732	18365	50	21459	22256	56	212	245	0	928	934	0	-224	177	0	1.47761
261373	189736	122	92549	69243	106	165721	122211	109	1138	978	0	8550	6311	55	869	854	0	1.47863
82538	83296	76	20615	20416	60	48604	48173	77	243	447	0	2872	2849	27	357	891	0	1.48067
118773	103267	86	44444	38047	84	64324	54037	85	633	622	0	3414	3019	33	382	874	0	1.48169
103139	102501	80	28870	28835	77	67189	64787	81	508	596	0	3388	3284	30	979	704	0	1.48373
161183	132356	91	65478	53577	90	90179	73381	93	929	704	0	4617	3798	39	252	629	0	1.48476
98769	100358	78	43971	44004	77	58292	58061	78	409	523	0	2996	2705	28	219	469	0	1.48476
202094	156324	110	72641	56534	98	120088	93430	100	985	639	0	6509	5206	45	-105	187	0	1.48578
222720	174237	99	75978	59953	96	124703	97277	97	1310	899	0	6611	5128	45	-65	193	0	1.48578
398679	245200	158	184498	119287	156	392909	257955	159	3454	2410	35	20376	13549	79	868	1616	14	1.48578
148002	122862	91	62421	51131	88	101800	85296	90	978	901	0	5033	4510	39	317	485	0	1.4868
117072	113749	81	29908	29335	79	62556	60319	81	597	572	0	3426	3273	31	909	1145	6	1.48884
73592	72278	81	21059	21050	55	37421	37302	75	156	346	0	1881	1988	21	-611	111	0	1.48884
90812	91361	81	21987	21764	63	57265	56693	78	465	373	0	2802	2810	27	490	550	0	1.49088
113101	110043	81	37528	36119	80	76361	72500	83	626	739	0	3905	3819	31	-149	382	0	1.4919
131761	114086	90	53645	45292	86	78658	66381	89	615	578	0	4154	3574	37	791	623	0	1.49292
124115	114342	91	39941	37699	84	70876	65906	86	691	806	0	3582	3313	32	378	562	0	1.49395
171290	135764	101	50755	39676	91	108060	85620	94	962	734	0	5805	4541	43	429	888	0	1.49905
76469	76767	76	15868	15961	47	38997	38656	76	365	236	0	2143	2126	23	354	455	0	1.49905
176606	136550	97	64928	48241	94	103008	80423	95	980	699	0	5477	4101	41	1044	1219	8	1.49905
72213	71046	92	25039	24986	74	34512	34919	75	557	468	0	1700	1765	21	34	494	0	1.50007
144949	115321	93	63907	50896	90	82404	64071	91	691	404	0	4811	3687	40	96	351	0	1.50212
29946	30752	69	15224	15495	48	17181	16981	50	-112	84	0	1063	1115	7	342	666	0	1.50212
153798	128375	100	63634	53041	90	96876	80398	93	841	640	0	4911	4208	39	968	732	0	1.50314
208519	157012	99	75236	55556	98	141622	105385	101	1707	1345	18	7315	5646	47	682	470	0	1.50416
105177	91976	89	42030	36506	82	68354	58367	84	667	648	0	3258	2771	32	-636	207	0	1.50518
131783	116408	89	54001	46381	87	75916	64196	89	392	491	0	3927	3362	36	-10	350	0	1.5062
70197	69635	91	14753	14712	47	31817	31145	74	331	276	0	1858	1874	20	1034	1394	9	1.50824
150683	126162	91	56848	46320	88	96243	79397	91	1025	556	0	5287	4544	43	301	609	0	1.51131
184928	144760	102	67339	52372	94	100777	77250	96	787	852	0	5480	4279	44	660	1420	11	1.51335
96274	94257	86	38966	38530	78	63463	62536	81	711	573	0	3259	3212	29	1341	1052	3	1.51437
75599	77271	76	28626	28458	74	38409	37902	75	433	443	0	2263	2429	23	30	718	0	1.51437
158035	130795	99	66316	54018	90	94951	77685	91	850	762	0	5138	4023	40	727	1091	6	1.5205
228475	175141	102	83508	65341	101	142113	107125	104	1280	1010	3	7872	5868	50	488	722	0	1.5205
154382	128942	89	57179	47200	88	107389	88065	92	671	673	0	5779	4724	43	519	761	0	1.5205
149038	129482	88	56628	48145	87	87919	74939	89	911	635	0	4369	3828	37	498	682	0	1.52152
166488	134839	99	72396	59754	90	98205	79371	92	793	863	0	5181	4194	40	335	677	0	1.52254
78783	77636	79	23613	23712	60	50011	50320	77	246	410	0	2602	2647	25	-314	198	0	1.52356
105960	104309	82	32532	32055	78	59748	58454	80	603	489	0	3145	2957	29	-401	207	0	1.52356
188800	144584	96	70644	53982	95	102056	76604	96	836	574	0	5557	4489	41	345	582	0	1.52356
106131	95248	83	47866	42118	83	76799	66621	85	505	439	0	3926	3564	36	490	591	0	1.52458
82995	81599	76	27636	27483	75	52434	51497	77	448	454	0	2609	2576	26	430	473	0	1.5256
55513	57150	75	19910	19900	55	29728	29240	72	68	152	0	1752	1819	20	-570	11	0	1.5256
293608	219989	129	147616	114961	118	238007	180531	122	2089	1765	22	11931	9473	62	272	619	0	1.52662
114658	105377	86	47881	41488	85	65344	58481	85	892	770	0	3402	2946	33	41	496	0	1.52764
129832	113617	93	52832	46767	85	80248	69730	87	825	622	0	4153	3662	37	486	1081	5	1.53275
214139	175877	101	94388	79632	96	157883	131593	99	1352	954	0	8199	7051	48	1429	1380	9	1.53479
217140	157831	101	79261	57818	98	108352	77174	99	952	680	0	5681	4192	45	-59	716	0	1.53479
100452	93244	90	29123	26243	79	48450	44279	82	559	446	0	2715	2440	29	485	459	0	1.53683
292122	195776	108	131787	86971	109	200980	133753	111	1767	1196	16	10317	6959	59	1004	816	0	1.53888
214590	157178	109	70639	51726	97	120831	86991	99	1634	1056	6	6334	4862	44	412	1161	6	1.53888
246795	180424	108	79719	59900	104	153955	110211	109	1195	1011	3	8057	5676	52	1237	925	0	1.5399
254136	202235	109	112503	91936	107	210526	171532	110	1826	1460	22	10930	9072	55	255	963	0	1.54092
244457	185435	110	106146	81515	110	119891	91779	109	1448	931	0	6327	4947	45	884	1068	5	1.54092
51737	49939	75	21059	20579	60	27923	27512	72	224	250	0	1442	1304	14	-80	299	0	1.54296
118035	111891	85	52663	51073	82	72049	69343	83	439	344	0	3793	3565	32	340	628	0	1.54296
137063	120710	91	53701	47491	88	83928	73761	90	962	850	0	4803	4269	39	-196	474	0	1.54398
101687	99294	89	33052	32933	78	58248	57317	79	558	363	0	2947	2957	28	215	535	0	1.54398
148005	124194	95	53841	45038	90	95198	76981	92	1000	844	0	5050	4157	39	511	664	0	1.545
89930	90945	82	28868	28788	76	53515	52587	78	472	384	0	2818	2824	28	403	654	0	1.54602
258057	190013	112	90647	66805	111	163109	119743	113	1455	1144	11	8870	6634	53	1876	1325	14	1.54705
149211	122137	93	43320	33975	87	97560	80590	91	888	628	0	5019	4303	40	292	932	0	1.55011
171422	143746	92	82500	68266	91	122463	98597	94	1057	974	0	6333	5240	45	499	860	0	1.55317
111058	98544	88	39701	34588	82	61936	54749	84	643	597	0	3288	2805	31	220	534	0	1.55419
185609	138107	100	71187	52677	95	98044	72109	96	1078	762	0	4910	3609	41	1093	950	0	1.55624
108187	106347	82	33951	33675	78	62096	60526	81	853	693	0	3250	3063	29	240	669	0	1.55726
123684	108671	85	56024	48289	86	78361	66350	88	614	722	0	4116	3479	37	-14	349	0	1.55726
115642	108918	92	43334	40098	82	67161	61556	83	907	524	0	3472	3367	31	476	993	0	1.5593
57055	52235	89	27649	25793	89	31940	29059	89	254	184	0	1889	1609	19	-20	173	0	1.5593
118200	100726	93	44434	36601	87	74769	63452	89	865	548	0	4030	3268	36	61	665	0	1.56134
81623	82738	78	30039	29826	74	51693	50586	76	759	465	0	2597	2515	25	413	441	0	1.56134
89975	89758	79	37777	36669	77	58894	57162	79	529	413	0	3011	2757	29	143	406	0	1.56134
104084	103054	82	34067	33658	79	62125	60395	82	653	598	0	3152	2994	30	203	578	0	1.56236
336726	226044	139	155396	117004	133	247233	179725	135	2441	1904	25	13356	9191	64	-38	367	0	1.56236
221284	166528	105	78187	59679	102	142904	107428	106	1017	796	0	7167	5261	50	57	498	0	1.56338
187576	148467	112	76237	60692	112	108668	84119	112	1192	870	0	5839	4623	44	160	599	0	1.56338
186366	146322	94	55278	42717	90	119670	90989	96	1292	1149	12	6114	4937	44	858	926	0	1.56338
144171	124946	91	47004	39587	87	81414	69282	89	655	593	0	4457	3876	37	156	458	0	1.56543
178084	146685	96	75988	63190	89	90582	72701	91	976	825	0	5033	4114	40	-504	101	0	1.56849
217436	168230	99	57525	45378	96	126528	96212	99	1171	972	0	6658	5168	45	241	628	0	1.56849
40153	38919	71	12423	12589	45	21157	21249	59	222	224	0	1158	1196	11	439	634	0	1.57053
242674	176035	112	130321	96734	111	210509	157699	113	1793	1616	17	10720	8432	56	410	720	0	1.57768
326422	226271	137	259562	184976	128	324689	224054	130	3929	2744	37	17610	12636	78	2700	2753	31	1.57768
106014	105809	80	30710	31620	65	76054	74041	80	688	713	0	4261	4140	33	478	786	0	1.57768
399081	235268	159	134413	87711	147	276770	163812	151	2874	1640	36	14825	8997	70	537	1021	3	1.5787
140557	117053	92	55333	45498	89	82409	66772	90	705	519	0	4353	3499	38	487	657	0	1.58177
98868	98259	80	35952	35170	79	65745	63005	81	497	397	0	3262	3064	31	-33	344	0	1.58177
194282	160013	97	75277	61463	92	109177	88445	94	814	714	0	5764	4642	42	497	660	0	1.58279
118345	99419	88	47570	39820	85	84407	69233	88	604	567	0	4508	3681	40	244	583	0	1.58381
51644	53937	70	15838	15812	49	28450	28852	70	246	238	0	1696	1646	18	255	681	0	1.58483
119939	108169	86	41974	36959	81	86978	75848	85	686	541	0	4245	3718	35	316	510	0	1.58483
142468	122898	101	46025	37650	85	83413	71275	88	798	688	0	4375	3708	36	1098	1215	11	1.58483
53777	53919	75	26394	26449	71	27090	27027	71	332	263	0	1243	1156	10	957	1325	8	1.58585
142729	126414	87	59826	51268	86	90845	77383	87	651	709	0	4861	4025	39	223	535	0	1.58789
226543	168476	105	90925	69002	101	130975	98662	102	1364	1124	11	6902	5024	47	419	535	0	1.58891
216359	157112	108	84878	62007	100	120395	86307	100	1169	721	0	6268	4603	45	-2	531	0	1.58891
186101	142290	114	73840	55732	114	115182	86179	114	1289	773	0	5989	4634	46	266	506	0	1.58891
141045	122445	88	61621	51580	87	86692	72379	89	727	644	0	4788	3938	39	510	830	0	1.59096
148185	128690	90	48960	40731	88	86307	73178	89	727	707	0	4401	3633	38	413	601	0	1.59198
171639	139686	93	75833	60638	92	93640	75826	94	1005	939	0	4559	3730	39	79	327	0	1.59402
71543	72150	74	24274	24288	66	39856	39014	75	371	356	0	1975	1981	23	299	570	0	1.5981
51182	51161	74	28602	29066	71	26651	26366	71	228	243	0	1411	1442	14	274	563	0	1.59912
198444	162908	106	68219	55778	96	94115	77166	97	972	748	0	4783	4062	39	559	1068	5	1.60015
126369	104335	89	53952	44342	86	74727	59233	87	732	485	0	3900	3199	35	681	998	0	1.60117
166961	132254	94	60856	48453	91	96219	73285	94	978	748	0	5009	3787	41	-85	1041	3	1.60219
206995	158042	106	61205	45677	97	112426	85610	99	1219	943	0	5773	4511	44	386	643	0	1.60219
133692	127808	88	49266	45395	84	82290	76500	84	970	698	0	4202	3764	34	-36	578	0	1.60423
210913	173088	104	73673	60238	99	106448	87074	101	1094	880	0	5906	4557	43	202	674	0	1.60423
110900	108927	83	45786	45008	79	79906	78520	82	651	596	0	4274	4168	34	-15	450	0	1.60525
155625	139326	93	46632	40077	89	100324	89206	90	1087	846	0	4890	4232	38	531	773	0	1.60832
164971	144817	94	56257	48863	89	94087	80428	90	1230	1125	9	5148	4576	37	-100	269	0	1.60832
201604	163624	96	70110	55863	94	113927	91397	97	960	860	0	6251	5229	43	1352	1006	2	1.60934
116521	103257	89	50880	44366	85	72762	64059	86	640	547	0	3621	3219	33	-357	128	0	1.61036
98181	99160	82	34267	33474	78	69322	66844	80	826	709	0	3610	3346	31	-15	802	0	1.61138
88788	89992	79	35814	36115	76	60945	59682	78	466	644	0	3018	2976	29	97	451	0	1.6124
96504	94182	81	32888	31260	79	51496	48486	82	359	390	0	2791	2475	29	186	576	0	1.61342
76060	75869	81	18646	18707	53	52050	50975	77	412	372	0	2643	2761	25	-396	137	0	1.61342
109108	105761	84	44960	43955	79	62389	60608	80	451	631	0	3313	3347	29	-24	293	0	1.61444
181388	139398	110	53873	40556	95	114968	89665	110	1200	1039	5	5948	4912	45	-218	306	0	1.61444
72006	73490	76	22155	22288	64	38189	37129	75	501	364	0	1999	2041	22	815	598	0	1.61648
102463	100935	80	25382	25211	70	69559	66816	80	507	671	0	3882	3931	31	493	503	0	1.61648
138950	121735	90	65596	57073	87	86274	73330	88	582	531	0	4395	3753	38	706	844	0	1.61955
113740	109492	90	38736	37503	79	67070	64012	82	441	495	0	3405	3362	31	5	332	0	1.62159
197025	154651	100	74439	58628	95	109144	85662	97	989	871	0	5652	4496	45	587	437	0	1.62159
123533	120256	85	49929	48596	82	77233	74670	85	600	442	0	4291	4174	34	861	1201	7	1.62261
86246	84783	85	24584	24444	70	50944	50388	77	463	394	0	2686	2748	26	-26	565	0	1.62261
159698	127706	99	55930	44356	90	87780	70467	92	715	925	0	4499	3428	39	339	903	0	1.62363
117783	106577	87	43675	38789	85	72306	63308	87	613	489	0	3823	3530	32	889	1301	7	1.6267
103279	100646	85	39974	39501	77	66364	63305	79	909	708	0	3540	3397	31	1129	1515	11	1.62772
84215	84278	83	26467	26377	75	43242	42337	77	629	566	0	2108	2091	24	458	528	0	1.62772
115232	113766	82	29973	29490	79	71319	68566	82	587	530	0	3681	3647	31	906	706	0	1.62976
150498	124216	96	63006	51654	92	86828	69207	94	972	642	0	4677	3773	43	329	611	0	1.62976
137458	118671	91	64629	56331	87	69828	59148	89	844	570	0	3347	2849	32	352	652	0	1.63078
101336	96550	81	44261	40589	78	75371	68213	81	826	725	0	3678	3477	32	520	807	0	1.63078
212777	167091	110	69936	54221	97	117616	93717	98	1634	1148	15	6457	5140	44	1362	1502	12	1.6318
169973	136333	93	58859	46741	90	101991	79300	93	1083	679	0	5150	4001	42	600	543	0	1.6318
221454	160602	116	91815	67964	101	127779	93681	102	1099	941	0	6448	4686	47	1175	1650	12	1.63282
272477	194954	113	123957	93860	111	188745	137899	113	1793	1467	24	9147	6896	51	275	883	0	1.63487
166221	134237	97	61229	49537	93	111566	89959	97	1269	977	0	5613	4371	43	447	632	0	1.63589
172588	143571	93	69179	56412	91	106373	87435	94	860	469	0	5487	4446	42	648	1076	4	1.63691
193509	157219	97	57022	44803	95	105030	84216	100	1202	912	0	5711	4393	43	151	895	0	1.63691
155207	127472	100	56121	45454	90	97498	78634	91	753	637	0	4921	4166	40	252	606	0	1.64099
136027	113412	91	51777	43000	88	74716	60882	89	590	737	0	4003	3251	38	-279	336	0	1.64201
129218	119116	86	50479	45962	84	70015	62459	86	312	369	0	3721	3408	34	-280	219	0	1.6461
115229	112931	82	31730	30131	80	70494	66529	82	740	544	0	3478	3427	31	-124	385	0	1.64712
103785	94838	87	39442	35141	79	69209	63515	83	525	510	0	3732	3608	32	142	421	0	1.64712
133543	116672	88	54720	48138	87	78278	67350	88	797	623	0	4300	3486	37	322	595	0	1.6512
145126	125952	89	56015	48414	88	91400	76723	91	649	642	0	4806	4149	39	68	291	0	1.6512
101554	102376	82	31644	31402	76	56053	55531	78	562	529	0	2696	2716	27	1110	755	0	1.6512
113546	96570	88	47281	40308	84	63581	51256	85	749	659	0	3236	2792	31	372	324	0	1.6512
141613	124806	85	64790	55229	87	85290	73546	87	1085	897	0	4546	4101	37	178	657	0	1.6512
133288	117819	88	42362	35705	86	85524	73891	88	1016	801	0	4547	3958	37	528	675	0	1.65325
148606	122649	91	52644	42880	89	83408	65963	91	623	541	0	4380	3572	39	-109	239	0	1.65325
238206	179716	122	107961	86978	103	133740	101582	106	1941	1487	20	7187	5444	46	338	857	0	1.65427
138201	124110	91	55903	50255	87	77041	70250	87	680	710	0	4057	3601	34	265	690	0	1.65529
92075	92137	79	24619	24150	74	64481	61983	78	361	382	0	3267	3197	30	-46	247	0	1.65529
125109	119740	83	43797	42383	81	72687	70107	82	743	806	0	3809	3407	33	-168	232	0	1.65631
132226	121251	87	63490	57776	87	77833	70639	86	960	743	0	3872	3698	33	513	701	0	1.65733
91408	83690	87	34563	31348	80	58430	53265	83	637	572	0	3232	2766	32	1017	1035	3	1.65733
143202	130553	88	60074	54557	86	81599	74473	87	632	474	0	4299	4033	35	733	782	0	1.65733
136015	120952	95	52686	45551	85	71095	62284	86	507	605	0	3883	3443	35	340	721	0	1.65835
184416	147470	95	77468	61522	92	113502	90699	95	1040	966	0	5975	4579	44	850	1122	6	1.65835
108161	103502	81	38429	37446	79	56160	53927	81	728	749	0	2903	2682	27	519	676	0	1.65937
88786	89623	79	31992	31700	75	53098	52473	76	352	396	0	2717	2581	28	555	710	0	1.65937
77938	79051	76	23329	23367	64	40529	40400	77	483	410	0	2301	2290	23	-26	266	0	1.66244
220664	168350	108	82278	61829	97	115686	87385	98	873	935	0	5872	4494	45	668	1235	7	1.66346
42755	43972	70	15667	15709	50	25769	25889	70	273	237	0	1286	1106	10	-23	160	0	1.6655
88627	88488	84	31044	30888	76	53575	53153	78	560	430	0	2779	2741	27	26	510	0	1.66652
104390	100756	81	39801	37183	79	62808	60346	81	497	462	0	3267	3111	29	163	718	0	1.66856
120856	104886	91	49373	42388	86	62632	53996	87	768	690	0	3356	2988	32	747	1263	7	1.67061
133492	120118	90	51952	45190	86	83255	72405	88	950	764	0	4363	3803	35	887	575	0	1.67163
157383	120965	95	63937	50481	92	82385	64144	93	736	612	0	4134	3213	39	105	328	0	1.67163
112956	113005	85	32059	31598	78	68177	66093	80	836	562	0	3592	3374	34	722	575	0	1.67163
90562	91192	78	22506	22322	61	58025	57796	78	404	482	0	3246	3318	29	341	451	0	1.67367
359152	204634	142	151316	91874	140	238192	135628	141	2683	1567	27	12720	7622	68	1402	908	0	1.67367
122830	104577	87	50728	42425	86	71391	62249	86	781	712	0	4045	3213	36	166	538	0	1.67571
69799	67281	85	27313	27255	74	34624	33815	74	379	366	0	1805	1902	19	-28	373	0	1.67571
149920	126219	90	60265	50866	89	92899	75905	92	1190	879	0	5492	4546	44	302	705	0	1.67775
120371	113454	90	59205	55774	83	70925	66952	83	437	465	0	4030	3733	33	699	957	0	1.67775
144527	121522	97	41961	34592	86	77019	65573	89	553	449	0	4113	3573	35	253	573	0	1.68082
121859	102821	92	40965	34493	85	74876	62005	88	798	694	0	3979	3377	36	-664	231	0	1.68184
234742	175137	121	85568	63739	109	120284	91797	109	1707	1135	11	5919	4665	45	846	1536	9	1.68286
170164	131107	93	60848	45898	91	100148	73970	95	916	596	0	5603	4152	44	456	654	0	1.68388
344048	231357	142	147268	100710	138	204956	136740	141	2438	1565	27	10845	7394	59	1104	835	0	1.6849
132401	114852	87	57411	50139	86	80978	68889	87	790	577	0	4227	3670	35	862	1149	6	1.6849
100332	95751	82	40715	38275	81	69083	65177	82	590	432	0	3362	3214	32	-37	258	0	1.68797
124274	117193	86	47659	44660	82	82481	76717	84	836	559	0	4175	3787	36	825	744	0	1.68797
168030	124974	96	57868	43010	93	107371	78635	96	836	728	0	5413	3915	43	582	742	0	1.69103
141124	124233	88	45547	39110	86	79273	68993	88	917	711	0	4105	3739	34	66	782	0	1.69103
95882	98231	78	36007	35949	76	52857	51426	77	440	509	0	2876	2793	28	435	596	0	1.69103
127330	118260	87	49354	44473	84	76135	69063	86	914	874	0	4271	3818	35	680	1507	10	1.69205
86359	86389	86	43236	43106	77	52941	51284	78	442	570	0	2656	2646	26	235	757	0	1.69205
174112	145166	99	65949	55002	93	100041	82533	94	990	712	0	5515	4807	42	894	1192	8	1.69409
54221	55416	71	19604	19793	57	28887	29139	73	80	267	0	1590	1483	17	-199	419	0	1.69818
142915	128719	102	43769	38099	83	87557	77958	87	498	477	0	4534	4233	35	287	361	0	1.6992
109204	108631	81	39553	39134	78	68329	66363	81	740	663	0	3515	3561	31	-5	302	0	1.6992
131717	115755	100	44054	38972	85	73420	63805	88	678	627	0	4138	3438	37	925	797	0	1.70022
79570	79882	80	26588	26073	71	50946	50477	77	618	660	0	2676	2586	27	-126	309	0	1.70124
125716	107978	89	51661	43928	87	80101	67630	88	493	508	0	4378	3761	36	-174	441	0	1.70532
86481	84951	81	26195	25831	75	53344	51646	79	390	472	0	2864	2857	27	152	831	0	1.70737
218108	163400	103	78014	56567	97	132778	98517	99	1215	1014	4	6992	5219	48	65	831	0	1.70839
176091	141533	92	73147	58486	91	94894	74570	92	1076	735	0	4811	3836	40	461	853	0	1.70839
154591	120065	98	62852	49031	92	92842	72612	94	1135	861	0	5100	3870	42	501	690	0	1.71349
247058	171987	103	103030	73312	104	148626	101919	106	1586	1047	6	8094	5314	54	943	1160	12	1.71554
133905	120496	90	53451	46789	86	68594	59130	87	726	636	0	3564	3029	32	908	1080	5	1.71554
101716	98344	85	33509	32895	77	57750	56184	79	431	328	0	2931	2864	28	370	373	0	1.7186
156407	131176	97	59522	49331	89	87050	73743	92	562	665	0	4517	3786	36	118	544	0	1.7186
110396	97424	87	50810	43771	86	74198	63266	87	649	452	0	3802	3267	34	183	582	0	1.72166
87963	89378	77	35340	34782	76	53387	52871	78	567	650	0	2634	2740	26	647	835	0	1.72473
109133	104942	85	41851	40706	79	71896	69716	81	861	896	0	3796	3778	32	39	277	0	1.72677
255027	193318	107	114819	88961	104	156101	117901	107	1275	1012	3	8761	6483	53	632	670	0	1.72677
119481	106642	98	48259	43731	85	83711	74601	87	748	765	0	4372	3994	35	49	597	0	1.72983
147208	127303	89	54293	46131	88	84520	74488	89	885	776	0	4566	4014	38	606	700	0	1.73085
102681	89957	94	41140	36099	82	66875	57988	84	717	579	0	3477	2867	33	-186	342	0	1.73085
148124	126598	89	51097	43155	86	92216	78108	90	892	748	0	5091	4271	40	1022	1159	7	1.7329
84077	84648	79	36995	36713	76	51599	50787	77	291	384	0	2794	2789	28	152	456	0	1.7329
168367	130875	93	63291	48027	93	91974	70721	94	830	569	0	4729	3775	40	92	584	0	1.7329
170617	146259	97	56092	47052	90	96646	82324	93	878	663	0	4900	4269	38	1205	994	0	1.73392
154557	123550	94	64507	51230	91	96253	75514	93	917	744	0	4892	3844	40	774	870	0	1.73392
124098	122045	88	62274	60627	80	84180	81389	82	860	812	0	4343	4220	34	550	536	0	1.73494
171398	146900	96	76772	63411	92	92430	78624	92	743	458	0	5000	4299	39	163	476	0	1.73698
214721	157262	103	86926	63866	101	121494	88073	102	1276	841	0	6471	4727	47	1086	1057	4	1.738
88362	87651	92	22604	22916	61	58599	57066	78	325	377	0	2973	2860	27	4	501	0	1.738
179124	135375	99	74267	57990	96	105871	83432	97	1172	813	0	5311	4140	43	7	441	0	1.73902
220079	165333	109	77608	58682	98	133808	98074	100	1148	838	0	6763	5176	48	177	290	0	1.74413
108463	107166	80	54882	55067	80	112562	107155	83	1117	818	0	6027	5829	39	180	540	0	1.74413
85408	86775	79	17875	17972	51	53663	53150	77	558	408	0	3147	3048	29	393	789	0	1.74719
127926	111154	85	55985	46282	87	85546	70509	89	550	595	0	4658	3779	39	389	565	0	1.74719
180353	142758	96	68029	52501	94	112707	91094	97	925	931	0	6387	5133	46	435	465	0	1.74719
111468	101054	85	38540	33319	83	73626	65526	85	471	480	0	3712	3323	34	408	503	0	1.74821
194479	160256	97	68378	56713	94	126802	105121	97	890	789	0	6543	5482	45	107	657	0	1.74821
82883	83781	76	33539	33204	75	48660	47499	76	471	445	0	2678	2685	27	134	818	0	1.75536
88049	86788	84	31646	31678	75	54910	54264	78	689	795	0	2970	2909	29	-42	165	0	1.7574
172000	141981	99	76165	62586	91	99103	79033	93	1074	773	0	5425	4313	43	420	494	0	1.7574
113525	110738	82	33937	33090	79	66544	63048	83	440	491	0	3221	3335	29	698	859	0	1.75945
108169	112823	78	39905	39579	77	70501	66294	95	693	462	0	3638	3421	32	502	968	0	1.76149
54954	55073	75	23367	23446	66	28970	28820	72	154	181	0	1551	1320	17	96	417	0	1.76251
171936	132796	102	63743	49695	93	106572	80656	96	1052	751	0	5405	3998	44	-82	553	0	1.76353
160384	133416	95	69951	58308	92	96787	78696	93	819	737	0	5244	4087	41	283	987	0	1.76353
205134	153691	101	90696	69778	101	129716	95111	103	1171	625	0	6858	4761	48	640	606	0	1.76659
127560	119713	85	63255	59630	83	76338	71438	84	530	639	0	4174	3885	33	998	738	0	1.76761
132142	115847	92	55435	47516	86	75596	65214	88	750	657	0	4001	3479	34	-690	13	0	1.77068
100878	99773	85	43499	42890	78	61140	59306	80	626	611	0	3592	3353	32	-133	437	0	1.77068
253499	137375	140	83798	49345	135	149688	77544	137	1872	701	0	7497	3761	75	1771	864	0	1.77272
209482	160937	103	76193	58594	94	112816	85430	97	959	686	0	6211	4559	46	103	663	0	1.77374
114372	109283	84	49822	45839	84	79570	72183	85	699	492	0	4000	3659	34	-196	225	0	1.77374
378682	212740	168	165943	95215	165	292050	170936	166	2428	1877	26	15296	8883	99	447	789	0	1.77681
92539	92241	80	38063	36841	76	68747	65908	79	558	712	0	3522	3075	31	555	1081	5	1.77783
186717	149879	96	68880	54805	94	107705	85467	95	807	542	0	5435	4312	44	900	939	0	1.78089
167961	144505	91	48123	40271	87	94120	79174	92	655	750	0	4699	4325	36	867	639	0	1.78191
165020	127856	95	65187	50211	92	95427	75159	95	841	700	0	4736	3581	41	1148	959	0	1.78191
118762	106818	85	47105	40933	83	75851	67893	85	626	745	0	4179	3654	35	495	757	0	1.78293
169308	130256	103	68226	53156	92	95092	72088	94	839	748	0	4736	3738	39	-615	59	0	1.78395
220722	175366	99	72927	57583	98	158175	119316	102	2109	1640	25	8212	6145	50	734	1000	1	1.78395
56271	56850	75	21277	21081	60	29751	29381	73	207	199	0	1339	1380	13	12	344	0	1.78497
79221	76849	80	20383	20141	56	46572	44988	76	577	575	0	2438	2410	25	287	538	0	1.78497
102225	98695	82	39990	38470	78	72405	67275	82	869	856	0	3587	3424	32	169	490	0	1.786
107183	98533	86	45571	39736	83	76632	69276	83	663	657	0	3604	3451	32	550	796	0	1.78702
94791	84179	92	40479	35085	80	64117	56274	83	554	459	0	3588	3304	34	870	687	0	1.79008
150270	129812	93	52570	45088	87	83315	72076	90	899	882	0	4570	4016	38	832	834	0	1.7911
185564	144556	98	56242	42566	92	117693	92296	96	1394	941	0	6124	4759	46	33	476	0	1.79212
64206	64538	79	20640	20909	55	39445	39501	74	238	331	0	2221	2096	24	631	941	0	1.79314
124754	108523	86	52322	45055	85	92268	76866	88	837	775	0	4641	3871	38	898	666	0	1.79314
105660	103551	81	40306	39884	79	67104	64657	82	440	425	0	3472	3420	30	111	818	0	1.79416
93484	92430	78	28445	28310	76	60511	58457	79	462	590	0	3256	3299	28	-252	145	0	1.79416
141281	122823	91	39100	32238	88	71005	60139	91	698	464	0	3818	3220	35	791	754	0	1.79723
239857	174701	101	84559	61006	100	145333	102972	102	1297	973	0	7336	5577	49	1020	1013	2	1.79825
112799	101348	85	45327	39405	84	76376	64520	86	574	577	0	4025	3463	35	123	863	0	1.79927
132516	112736	92	44193	37841	86	77989	67027	88	822	724	0	4066	3414	37	242	888	0	1.80029
182954	151060	102	66249	55228	92	105117	85624	96	878	996	0	5695	4674	41	77	568	0	1.80029
197373	146604	97	76146	55056	95	121380	87544	97	2364	1945	26	6775	5024	48	580	934	0	1.80131
216419	156648	100	76350	55827	98	122434	84243	101	836	631	0	6388	4440	48	926	945	0	1.80131
125329	105540	87	53436	44241	86	69362	56979	87	583	469	0	3612	2921	36	50	359	0	1.80336
114617	101344	94	46216	39516	84	59019	50197	86	484	648	0	2975	2798	30	451	482	0	1.80438
46203	44768	75	13414	13472	45	26703	27069	70	7	183	0	1360	1360	14	-304	462	0	1.80642
118389	115986	84	47308	45299	81	64504	60821	82	554	495	0	3759	3525	33	-270	212	0	1.80846
105752	101792	96	27241	26855	76	59250	57555	80	517	425	0	3142	2925	30	1004	866	0	1.8105
89236	86648	82	43401	42471	79	43912	42148	79	579	386	0	2245	2241	23	-85	588	0	1.81152
146665	125449	88	53854	44748	89	86298	72913	89	1097	892	0	3983	3451	35	-40	338	0	1.81255
60847	60244	75	15063	14905	47	34718	35371	74	384	369	0	1781	1672	20	421	643	0	1.81357
156226	136054	92	58568	49725	88	79817	67964	90	1010	921	0	4271	3816	35	-387	165	0	1.81357
147652	131970	94	46262	39948	88	91314	82129	89	777	682	0	4964	4335	40	-52	501	0	1.81459
114604	107313	90	45837	43240	82	79372	73995	84	900	570	0	4072	3946	32	264	620	0	1.81663
242315	182681	113	105695	80855	102	144737	107562	102	1090	943	0	7820	5832	48	985	794	0	1.82174
360457	208441	134	138761	80211	132	181117	106488	133	1909	1218	25	10025	5975	61	751	1088	4	1.82276
298044	205567	114	125287	89148	111	196504	138969	114	1485	1134	13	10421	7672	55	717	1754	14	1.82276
157673	131251	94	49071	40811	87	91610	75597	91	743	726	0	4871	3999	41	677	1086	6	1.82276
95810	96179	77	32675	32562	76	54470	52900	79	713	559	0	3034	2920	29	154	983	0	1.82582
104406	102980	87	28114	27932	77	64366	62826	80	585	655	0	3793	3730	32	1473	1496	17	1.82684
188255	142638	96	73255	55424	93	117260	87460	96	919	851	0	5794	4297	44	1050	1107	6	1.82786
97183	97341	80	51152	50887	79	54903	53310	80	408	477	0	2944	2747	28	-120	355	0	1.82888
119821	106561	87	52683	46689	85	73687	65118	86	1132	917	0	3797	3474	34	171	775	0	1.82991
130736	119917	83	46601	41357	83	80567	71970	84	997	798	0	4452	3863	36	229	586	0	1.83297
161555	135123	92	53796	43452	90	94601	78799	92	1281	824	0	4985	4369	37	847	824	0	1.83399
200491	153309	97	61649	46324	95	125934	93557	99	819	719	0	6586	4976	46	514	858	0	1.83399
52652	54993	72	20435	21161	52	30869	31122	72	141	277	0	1617	1631	18	196	516	0	1.83399
90045	90258	78	30455	30370	75	60191	60140	78	601	742	0	3190	3074	31	-142	403	0	1.83501
152434	122978	94	59142	48039	92	88512	71201	93	1078	606	0	4352	3374	39	969	845	0	1.83501
81169	80388	79	15623	15715	49	43248	42569	77	486	460	0	2098	1996	23	-467	69	0	1.83603
68613	69838	74	33514	33585	74	37541	37152	75	572	360	0	1870	1853	21	351	363	0	1.83807
91721	91440	79	39390	39375	77	59919	58945	78	418	434	0	3235	2985	29	-284	320	0	1.8391
226491	174401	104	90578	70593	100	118708	92540	101	1016	937	0	6097	4843	43	1512	873	0	1.84012
130264	124853	87	50187	48785	81	73284	69233	84	878	762	0	3707	3668	31	-63	313	0	1.84216
202718	154345	107	71682	54848	98	122306	93018	101	1115	1088	8	6256	4535	46	178	529	0	1.84216
90674	88819	84	22921	22636	69	58567	56902	79	527	609	0	2975	3021	27	-176	229	0	1.84318
118236	107788	88	42567	39562	82	65708	60624	83	449	485	0	3573	3210	31	-7	587	0	1.84522
68040	69826	75	24877	25006	63	39276	38149	75	310	294	0	2112	1780	22	408	1009	2	1.84522
196915	153707	98	49931	39044	94	133722	103525	97	1056	840	0	6849	5259	47	874	854	0	1.84522
191499	150780	95	62512	48242	94	119161	89952	98	1215	906	0	6202	4895	43	421	581	0	1.84624
84517	87097	74	34170	34027	76	42846	42256	78	662	453	0	2496	2642	25	295	448	0	1.84624
102437	101076	81	34177	33462	77	55717	54586	80	363	529	0	2828	2475	29	-9	440	0	1.84624
165338	137656	96	67527	55684	91	85460	67851	93	797	727	0	4255	3508	38	753	654	0	1.84726
115771	108343	87	37796	34519	82	72459	65892	84	648	797	0	3685	3315	33	-369	227	0	1.84726
67145	69549	73	23638	23745	62	36904	37413	74	77	202	0	2078	2300	22	250	272	0	1.84726
29357	30738	67	11149	11229	44	17943	18448	53	203	190	0	903	920	0	-95	315	0	1.84931
144848	133794	87	59623	55796	84	80294	74150	86	738	601	0	4300	3912	33	434	975	0	1.84931
274005	194957	115	92637	67855	113	157887	111286	115	1483	1246	10	8417	6010	51	1893	1178	19	1.84931
150415	128718	105	49968	42065	88	74094	62687	88	1541	1337	14	4004	3465	35	876	563	0	1.85033
95312	94100	82	40329	40191	78	59053	57933	80	730	744	0	3026	2909	28	-22	283	0	1.85033
81953	82559	77	22298	22559	55	49818	49856	78	445	613	0	2906	2772	28	1120	1055	4	1.85033
227748	174914	103	104855	81841	102	119173	92592	103	1494	1047	12	6085	4644	45	465	747	0	1.85033
182352	145258	97	60093	47985	96	105472	84520	98	969	727	0	5420	4522	42	839	1218	9	1.85135
27818	25965	80	13713	13791	47	14996	14596	49	214	378	0	725	828	0	-180	478	0	1.85237
123621	107009	102	52231	45654	86	77241	66597	87	837	931	0	4077	3535	36	256	739	0	1.85237
112926	95009	98	51186	44453	85	76281	63340	87	686	619	0	4319	3733	36	-68	429	0	1.85441
106118	105083	82	47749	47212	80	74005	72245	82	899	787	0	3781	3858	32	158	551	0	1.85543
137622	119790	103	69567	60954	88	90908	78404	88	1033	970	0	4756	4225	37	111	320	0	1.85646
265414	182730	128	87588	60869	123	156009	107632	125	1615	1207	14	8411	5935	53	24	483	0	1.85646
206738	150572	96	71689	52843	94	121018	85749	98	1133	917	0	6405	4578	47	760	1545	8	1.85646
231353	169072	118	88992	65619	102	134425	96899	104	1492	1047	8	7231	5140	50	805	847	0	1.85748
201126	153995	96	57419	42396	93	122209	93062	95	1490	949	0	6539	5025	46	850	1072	4	1.85952
119059	112566	84	48684	44413	84	76732	70575	85	854	759	0	4034	3898	33	631	505	0	1.85952
121617	114338	83	46903	42003	83	77620	67511	85	815	704	0	3887	3435	34	442	561	0	1.85952
47398	48176	73	21810	22033	63	24846	24790	71	377	299	0	1302	1299	13	264	628	0	1.86054
84941	86318	77	35494	35327	76	48607	48110	76	544	495	0	2387	2387	25	-56	604	0	1.86054
142655	120513	89	60750	50908	87	97921	81247	88	685	669	0	5166	4679	39	283	503	0	1.86462
364730	237826	149	186231	126909	147	250609	167694	149	2419	1547	26	12986	9123	63	1613	1429	21	1.86462
120199	100580	91	48001	40014	86	72537	60811	87	822	461	0	3585	2997	33	824	761	0	1.86871
145144	125789	92	38115	31204	86	83524	73138	90	764	545	0	4610	3876	38	86	564	0	1.86973
175956	146115	93	63216	50606	92	116138	91580	95	1081	768	0	6101	4743	44	1106	703	0	1.87484
99744	99360	81	45789	44722	79	68751	67945	80	606	592	0	3301	3063	29	571	536	0	1.8779
142189	125209	98	60593	52018	85	86768	75958	86	611	504	0	4477	3806	37	437	884	0	1.8779
168259	138839	95	63107	51707	90	109326	90127	92	801	732	0	5788	4732	42	600	690	0	1.87892
73253	73206	77	28397	28361	74	42364	41980	75	166	161	0	2153	2185	23	-105	327	0	1.87994
214229	162012	114	83220	62505	101	110817	82384	105	1055	794	0	5732	4322	44	362	818	0	1.87994
137884	120286	92	56228	47925	87	74593	65456	87	925	710	0	3992	3402	35	325	852	0	1.88096
92702	82680	82	36936	32651	81	59799	52095	83	596	660	0	3272	2893	32	952	1190	6	1.88096
137678	120955	98	70178	63724	86	76702	67401	87	754	602	0	4242	3701	35	77	546	0	1.88301
105424	94180	84	42995	37929	81	75211	66510	84	835	602	0	4087	3523	38	856	742	0	1.88403
91523	86962	88	33614	32330	77	51013	49045	79	393	393	0	2745	2415	29	732	685	0	1.88913
139755	118588	90	56210	47884	88	75564	62267	89	639	601	0	4196	3424	37	72	562	0	1.88913
156065	121979	92	64234	48820	91	87636	64482	93	781	561	0	4528	3401	41	609	736	0	1.88913
115631	112725	81	44814	43119	81	65292	61012	82	594	592	0	3450	3348	31	-51	497	0	1.89015
40177	40311	74	12247	12582	44	18381	18117	53	152	235	0	834	974	0	-259	61	0	1.89015
86981	86790	79	24129	24078	72	49662	48702	78	390	544	0	2595	2673	26	650	914	0	1.89117
166788	132559	97	71113	54951	95	92128	70937	96	639	484	0	4878	3789	41	458	700	0	1.89117
252688	181054	109	98347	65216	108	142354	100282	109	1190	1114	10	7742	5360	54	2143	1107	5	1.8922
71132	71459	74	14936	14905	50	40731	40447	75	496	477	0	2099	2131	22	716	678	0	1.89322
162780	137864	97	64770	54367	90	88075	73470	92	1059	955	0	4555	3910	39	259	440	0	1.89322
111242	97842	96	46060	40129	83	71595	61239	86	712	522	0	3668	3075	35	102	432	0	1.89424
111110	108528	96	29778	29108	78	70151	67904	82	813	589	0	3617	3508	32	87	313	0	1.89628
149271	127932	89	57955	48742	89	97851	84742	91	892	847	0	5425	4512	40	191	705	0	1.89628
92563	90049	95	25497	25129	72	52867	51780	79	467	331	0	2887	2765	28	-229	292	0	1.8973
83377	84973	82	29694	28909	75	48974	47684	78	743	577	0	2693	2530	27	1127	1267	8	1.89934
151611	131721	89	53115	46255	88	95850	82087	91	1159	939	0	5007	4066	39	1227	832	0	1.90139
217768	169751	101	79807	62370	100	137953	104169	103	1442	1128	10	7039	5335	49	159	304	0	1.90139
112999	100519	87	39274	33241	84	64472	57279	85	246	329	0	3384	2819	32	845	668	0	1.90241
129266	116839	88	51698	47199	85	83171	74696	87	822	647	0	4243	3772	34	372	673	0	1.90241
30505	32233	56	10462	11077	41	19095	19759	54	78	129	0	1067	1030	5	-1	237	0	1.90241
108265	99531	86	42373	37346	83	81191	71011	85	897	668	0	4326	3639	37	403	398	0	1.90343
145007	117932	102	59014	48385	90	76239	62073	91	776	488	0	3852	3292	34	833	693	0	1.90445
103207	103817	80	37895	37371	77	61348	59055	79	601	552	0	3191	3165	29	1006	855	0	1.90649
263993	176983	114	105618	70650	109	139594	93216	111	1351	815	0	7003	4680	52	-25	1074	4	1.90649
105033	101770	85	42094	41801	78	63743	61044	81	627	524	0	3331	3081	31	458	922	0	1.90751
126828	110779	91	57885	50393	86	67188	58853	85	364	372	0	3790	3271	33	478	1176	7	1.90853
196866	155558	100	69716	55859	93	122980	94833	95	1203	885	0	6086	4626	45	1420	2406	15	1.90853
101799	91142	91	44172	38682	84	66050	57974	84	346	435	0	3345	2941	33	778	965	0	1.9116
218923	161596	106	88618	66552	103	113748	83846	105	1050	957	0	5742	4265	43	235	473	0	1.91262
330182	225708	131	164717	121886	128	328157	244189	130	2906	2116	31	16855	12792	71	1193	2004	19	1.91364
166942	136266	100	59054	49263	91	93235	76171	93	740	749	0	4865	4188	37	521	394	0	1.91364
86055	85487	76	23042	22966	69	57843	56677	77	302	348	0	2946	2907	27	553	706	0	1.9167
143759	124581	96	54007	45595	88	89100	74953	89	657	709	0	4864	4104	39	455	701	0	1.91977
114196	100795	87	48405	42808	85	75388	64265	87	1129	821	0	3813	3237	34	307	631	0	1.91977
181704	146246	96	70422	56617	93	96680	78897	94	1107	613	0	4911	4133	40	-19	288	0	1.92079
77635	77067	80	32160	31876	75	45561	44373	77	384	427	0	2148	2200	23	167	607	0	1.92181
144812	127108	86	72949	63841	87	89652	76668	88	899	703	0	4967	4134	41	197	253	0	1.92487
178487	150495	94	65753	55862	92	116538	98911	95	1077	858	0	5834	4737	41	823	889	0	1.92487
141920	116311	89	52498	43614	87	80633	64554	90	674	679	0	4254	3411	38	612	493	0	1.92487
126197	114622	86	49650	43883	82	76760	66473	85	768	774	0	4230	3559	37	1176	671	0	1.92487
205957	175917	97	94665	80818	94	180948	154539	97	1784	1637	20	9253	8064	48	557	1044	3	1.92487
97455	97439	77	32619	32250	77	60645	58716	78	622	401	0	3506	3299	30	-76	199	0	1.92794
111044	107154	82	41936	40622	81	72459	69382	83	630	473	0	3683	3506	32	-359	608	0	1.93304
91822	86705	90	31045	29208	79	61702	58721	80	398	397	0	3217	3049	29	947	1034	3	1.93304
112374	108933	81	33980	32788	79	77948	73773	83	691	760	0	4146	4043	33	1111	653	0	1.93406
29722	31225	67	8865	9100	39	18776	19696	60	67	221	0	886	1022	3	-411	112	0	1.93406
117244	105296	89	42001	36486	84	69931	60127	86	693	591	0	4034	3464	36	570	1001	1	1.93508
139913	112244	97	55205	44634	90	84401	68625	92	865	634	0	4980	4038	39	-222	373	0	1.93508
237443	173959	122	95411	69429	122	143857	102426	122	1323	1165	10	7739	5708	51	437	626	0	1.93508
184641	155209	92	50112	39916	90	89192	73800	92	924	651	0	5105	4251	40	847	695	0	1.93815
211137	158584	104	77985	57443	95	122266	91332	98	1176	727	0	6099	4913	43	563	693	0	1.94019
179058	144224	94	67250	53899	92	93334	76854	94	1129	720	0	5073	4285	40	565	792	0	1.94019
100224	98873	80	33802	33519	77	60747	58228	80	371	451	0	3021	2900	30	1175	1534	10	1.94325
123987	120092	82	29490	28891	78	78527	74831	83	882	661	0	4138	3921	34	501	646	0	1.94325
97687	100118	78	35452	35484	77	68227	66976	81	638	588	0	3450	3436	31	381	523	0	1.94427
99770	92448	82	41106	36394	81	65960	58915	82	740	557	0	3626	3318	33	772	902	0	1.94427
86710	87165	77	23275	23417	63	55336	54288	79	353	312	0	2885	2556	27	-174	497	0	1.94427
112563	107782	84	40391	37958	80	73972	69676	83	464	641	0	3819	3437	34	998	1700	11	1.94734
90515	89736	77	30899	30285	77	54940	54520	80	532	409	0	2743	2822	26	137	768	0	1.94734
101304	99516	82	28916	28415	77	61348	60379	79	600	435	0	3374	3110	32	69	391	0	1.94938
61934	61352	78	20147	20310	51	32662	32431	74	222	295	0	1746	1803	19	-170	358	0	1.94938
124687	114929	83	48939	44161	82	89583	81850	85	631	726	0	4658	4402	35	234	522	0	1.9504
179585	140874	97	75555	59914	95	98221	77331	95	867	647	0	5168	3955	43	75	357	0	1.95142
138670	129345	86	60601	55320	84	69624	62888	85	897	746	0	3685	3340	32	535	829	0	1.95244
130373	121182	85	57366	52424	84	77842	69798	85	678	660	0	4221	3933	35	-167	708	0	1.95346
96674	96322	81	26996	27035	67	56398	55407	78	700	510	0	3073	2887	28	246	582	0	1.95346
273445	201496	129	100983	74050	118	175596	129779	120	2292	1356	24	9562	7118	54	2009	1740	13	1.95551
123399	105784	91	50374	43930	86	80253	67680	88	936	702	0	4015	3568	35	177	675	0	1.95551
141115	136153	82	51033	48598	81	79051	75463	83	717	523	0	4105	3810	34	496	775	0	1.95551
193069	151325	105	82084	65644	93	119820	93326	95	1231	846	0	6544	4865	47	840	1011	1	1.95653
122430	107342	91	47141	40301	86	81240	69679	88	692	641	0	4438	3837	37	424	542	0	1.95653
116930	111619	83	52732	49404	81	71881	67053	82	455	572	0	3516	3324	33	122	469	0	1.95755
161328	134074	91	63821	52048	91	81108	67249	91	717	627	0	4239	3612	37	211	478	0	1.96061
169025	135366	96	50261	39359	91	102909	81644	95	891	718	0	5171	4437	40	209	631	0	1.96368
145578	133148	85	48043	42361	85	97203	86539	88	725	545	0	5312	4681	40	5	762	0	1.9647
176760	140766	93	66380	52190	91	104752	82693	92	727	684	0	5616	4559	44	385	498	0	1.9647
156338	131732	95	56845	48335	88	94380	80331	90	785	732	0	5036	4310	39	153	642	0	1.96674
103064	96644	82	41331	37075	82	67500	61950	83	505	478	0	3411	3081	32	626	974	0	1.96674
112016	109230	80	36319	35739	77	70406	67491	80	584	654	0	4033	3829	33	314	1131	5	1.96674
125703	115909	92	49691	45510	84	63480	58482	84	647	529	0	3344	2997	32	175	473	0	1.96776
225123	167872	109	98264	75098	102	131289	101774	104	1806	1320	18	7125	5753	47	959	1381	11	1.96776
114483	98259	88	42987	35842	86	77103	64461	89	2210	1931	25	3891	3276	35	651	717	0	1.96878
177894	139480	103	56109	45089	95	111017	84880	99	998	772	0	5706	4248	45	1193	790	0	1.9698
67811	70011	75	16206	16082	49	35626	35566	73	468	452	0	1787	1752	20	-136	320	0	1.97389
198576	147079	99	78295	55603	99	116458	85858	100	982	600	0	5996	4736	46	317	620	0	1.97389
125805	106681	98	55953	47258	85	74519	62074	87	668	587	0	4068	3389	37	280	556	0	1.97491
127290	114468	84	55293	48991	85	79793	70311	86	670	737	0	4002	3595	35	1157	751	0	1.97593
92173	91665	82	31743	31434	77	58752	57400	78	576	454	0	2885	2854	29	988	1261	9	1.97593
96046	94427	81	40649	40297	78	60655	58499	80	348	332	0	3138	3231	29	608	745	0	1.97695
212587	160655	96	81416	60877	95	119677	88588	97	1060	795	0	6394	4810	46	36	524	0	1.97695
166250	136477	92	49387	39980	86	105465	81698	91	1089	953	0	5292	4123	43	137	500	0	1.97695
96687	96515	79	40227	39857	77	55558	53861	78	424	561	0	2799	2650	27	-280	306	0	1.97695
71728	72720	82	33111	33239	74	39726	39030	75	359	441	0	1770	1919	20	543	605	0	1.97797
121943	116043	84	35808	34501	80	74231	70206	84	662	663	0	3658	3505	32	-226	601	0	1.97797
99198	98318	81	36796	36215	77	62793	61913	79	453	467	0	2869	2866	28	-239	284	0	1.98001
90692	91565	77	24978	24775	72	58644	57038	78	311	432	0	3161	3113	29	-473	58	0	1.98104
133033	112118	88	49876	41614	86	71168	59404	89	594	506	0	3319	2760	34	793	465	0	1.98104
158211	128840	99	65789	53759	91	89784	73442	92	797	718	0	4882	3687	41	-198	484	0	1.98104
420608	250198	150	253414	150209	142	300592	187346	142	3584	2111	38	15679	10109	71	1605	1744	17	1.98308
130506	115772	89	51998	45225	86	87194	74000	88	906	614	0	4477	3636	38	473	613	0	1.98308
95190	94133	83	36324	35557	76	51782	49997	77	165	346	0	2903	2729	28	353	1033	3	1.98512
126863	107638	89	50287	42755	87	62487	52159	88	1191	941	0	3164	2561	33	226	686	0	1.98614
196704	154092	108	91065	73870	94	113760	90164	95	1021	834	0	6031	4708	44	1056	777	0	1.98921
142820	128867	90	47036	42899	85	98661	87872	90	949	699	0	5489	4533	41	1848	1015	3	1.99023
163427	126948	94	61049	46629	92	99965	76095	95	939	533	0	5238	4091	42	214	417	0	1.99023
172344	137142	97	56286	43431	93	88393	68815	95	723	769	0	4814	3891	39	285	250	0	1.99125
280947	216571	110	86832	66029	107	152313	116506	109	1667	1563	15	8127	6378	47	490	958	0	1.99125
170869	132755	103	64564	50056	92	98694	77989	94	867	705	0	4928	3825	39	419	835	0	1.99329
137915	117645	90	58117	48790	87	88850	74941	88	850	716	0	4372	3577	38	-245	375	0	1.99737
88581	87750	90	33417	33472	76	59474	58987	77	488	469	0	3005	2925	28	440	544	0	1.99737
137452	117425	99	56735	48687	86	73300	62814	89	678	701	0	3756	3162	35	290	352	0	1.9984
83095	82183	87	27732	27193	74	50387	50188	76	328	448	0	2636	2537	28	777	1244	9	1.9984
185013	134126	97	72685	53643	96	127311	90046	98	1233	875	0	6895	4867	48	910	1469	11	2.00146
146278	132593	97	53380	47522	86	86911	77410	88	922	838	0	4501	4045	36	378	503	0	2.00248
125116	113271	88	42131	37968	84	72872	64610	87	594	529	0	3888	3144	37	109	709	0	2.00554
101786	101526	81	42161	40802	77	62359	60267	79	727	658	0	3224	3227	29	689	931	0	2.00554
140141	123782	89	54741	48108	87	73839	64941	88	801	519	0	3662	3433	33	270	342	0	2.00656
112883	103162	89	29775	27574	79	70079	61792	84	404	452	0	3825	3440	34	246	570	0	2.00963
12928	12969	57	9296	9467	41	-1	84	0	9	144	0	44	77	0	589	593	0	2.00963
278160	198628	124	105407	76346	108	179522	132095	110	1316	1051	8	9148	6897	54	79	414	0	2.00963
96603	96088	78	31763	31134	76	55540	54175	78	406	603	0	2921	2742	30	310	1127	4	2.01065
229949	183971	98	86209	68350	96	145311	116110	98	1089	920	0	8003	6569	48	393	531	0	2.01065
146923	122324	90	57148	47192	88	85978	70887	91	899	630	0	4521	3863	38	515	640	0	2.01167
191959	150308	96	76493	60039	94	119134	91766	96	1074	641	0	6482	5056	45	508	787	0	2.01167
114908	100162	88	54623	48000	86	73122	64461	87	754	540	0	3835	3292	34	484	1142	5	2.01167
75591	76899	77	26552	26799	67	47068	46255	76	637	687	0	2503	2613	25	103	303	0	2.01269
113996	101549	93	42707	38202	83	59801	53044	84	515	562	0	3256	3080	31	239	746	0	2.01371
102182	86870	98	47275	40021	84	54866	47371	84	623	455	0	3019	2673	31	378	793	0	2.01371
99007	91107	84	45351	41460	81	60153	55068	82	841	707	0	3211	2949	30	16	178	0	2.01371
76872	75259	79	25364	25542	74	37963	38387	75	99	259	0	2107	1971	22	268	766	0	2.01473
209549	151544	101	70310	51046	99	131020	94586	100	1117	746	0	6975	4770	50	1237	839	0	2.01473
126911	108254	88	42153	35618	85	69480	57886	88	790	569	0	3584	3126	33	901	905	0	2.01678
119952	119239	81	56665	55407	81	88827	85436	82	738	794	0	4626	4592	34	989	1019	2	2.01678
89380	89458	77	29850	29334	76	53618	52177	78	536	436	0	2702	2750	26	732	926	0	2.0178
217720	172544	97	78114	60640	97	97955	76957	99	1164	888	0	5487	4459	42	559	766	0	2.01984
105869	97684	88	50560	45921	81	61135	55188	83	855	823	0	3349	3200	30	-24	275	0	2.02086
243962	185569	105	80791	61325	104	140526	104230	106	1429	982	0	7369	5458	51	911	790	0	2.02086
153026	124473	91	59621	46311	90	86974	67468	91	906	581	0	4447	3735	38	1489	1213	9	2.02086
136313	124163	86	46117	40506	83	93033	83499	87	465	534	0	4806	4232	38	868	1015	2	2.02086
97996	94235	90	37346	35495	80	61921	60118	80	586	628	0	3042	2996	29	187	599	0	2.02188
145622	117864	90	54104	42610	88	85297	68319	90	684	431	0	4484	3493	41	600	522	0	2.02699
105348	104101	83	44819	44144	79	58971	56957	81	646	555	0	2853	2681	28	780	983	0	2.02903
99138	98406	81	38512	37954	78	57325	55800	81	630	626	0	2887	2865	28	132	396	0	2.03107
213029	161486	104	87688	66737	101	131947	99203	103	1494	1033	4	6954	5514	48	583	891	0	2.03516
104773	101358	82	39626	38994	79	65396	63074	81	669	620	0	3493	3593	30	363	774	0	2.03516
194057	155362	99	86454	71320	96	108092	84467	98	832	864	0	5518	4198	43	597	475	0	2.03924
194731	161142	96	58879	48095	91	99419	80641	96	967	703	0	5395	4413	41	1668	1129	8	2.03924
202997	112876	127	74845	38910	126	98485	51181	127	816	467	0	5184	2567	56	846	1073	4	2.04026
150470	132652	95	45287	38611	89	82362	71986	92	519	538	0	4156	3527	36	721	737	0	2.04128
119402	107898	84	53065	47297	84	85490	75364	86	833	859	0	4375	3855	35	1083	939	0	2.04128
270505	181947	112	102695	69206	108	166759	110507	112	1434	971	0	8673	5964	53	953	1176	6	2.04128
117148	101508	90	44515	38209	86	75442	65106	88	773	692	0	4287	3713	35	-3	699	0	2.04333
103472	101655	81	35615	35288	78	65474	62010	82	335	585	0	3929	3614	34	321	965	0	2.04435
156308	135769	92	47861	41180	88	84380	71682	90	608	592	0	4680	4053	38	135	510	0	2.04537
156827	130641	90	72751	61060	90	77175	64439	90	910	623	0	4003	3478	36	-42	378	0	2.04843
50877	52192	72	16697	16725	49	28743	28540	71	141	242	0	1402	1487	16	-336	162	0	2.04945
103621	100810	89	24370	24123	72	66859	65257	82	522	497	0	3617	3512	31	77	500	0	2.05047
220324	183244	98	116463	96929	97	177507	146786	99	1538	1226	14	9053	7792	51	848	1376	15	2.05047
114548	112021	86	51571	50293	81	72345	70436	81	727	611	0	3638	3555	31	496	463	0	2.05252
35461	35927	69	12858	12964	46	19015	18987	54	113	187	0	780	871	0	447	356	0	2.05354
64956	66815	76	22921	23125	62	32911	33393	74	-16	122	0	1757	1745	18	164	456	0	2.05354
120619	104016	89	49061	42095	85	84595	74888	88	849	773	0	4836	4193	39	467	772	0	2.05456
126125	107510	93	58104	49861	87	79169	66584	88	737	527	0	4278	3523	36	-245	238	0	2.05762
114575	100911	84	42340	36114	82	89106	76810	86	796	843	0	4353	3730	38	273	780	0	2.05762
107405	107759	80	19982	20140	57	65732	64659	80	662	568	0	3288	3427	29	423	436	0	2.05966
238865	189821	101	86590	68563	99	136696	106519	102	1481	1007	2	7466	5931	48	409	761	0	2.05966
198349	155960	95	73458	55268	93	133090	99901	96	492	531	0	7357	5439	48	1597	1005	2	2.05966
84188	86857	76	27894	28351	62	52173	51089	77	851	645	0	2863	2661	29	110	493	0	2.06069
105807	107218	79	34438	34642	76	63010	62205	79	819	633	0	3279	3129	31	70	527	0	2.06069
135783	125859	101	43842	40813	82	73087	68097	85	609	702	0	3560	3224	33	78	652	0	2.06069
199848	155219	101	73248	56010	96	108011	82563	97	798	806	0	5784	4634	43	680	688	0	2.06273
109901	96495	92	40486	36033	84	60962	52780	86	604	517	0	3202	2737	31	423	566	0	2.06477
128543	123491	86	33817	33243	81	76424	74077	84	846	724	0	4171	3916	32	1073	801	0	2.06579
341473	228438	126	143166	95248	124	208214	140164	126	2375	1518	25	11215	7492	61	687	724	0	2.06579
195823	158341	92	69988	55265	92	117202	91877	94	1327	855	0	6310	4835	44	1245	1051	4	2.06579
102866	92003	85	40102	35246	82	57022	50479	83	580	369	0	2944	2496	32	196	633	0	2.06579
79793	77244	80	29716	29136	75	48123	46265	77	505	511	0	2757	2721	27	101	328	0	2.06885
106519	99105	86	40509	37257	80	65473	61100	83	564	691	0	3352	3234	31	204	617	0	2.07192
146908	124157	91	54547	45788	88	78793	63326	92	745	577	0	4119	3574	37	-304	140	0	2.07192
155576	130032	91	56925	45505	91	98584	82555	94	792	718	0	5026	4250	40	847	722	0	2.07294
135442	113013	93	51991	42492	86	86041	71079	88	788	722	0	4513	3849	40	110	515	0	2.07396
140495	116963	88	58462	48480	88	70204	58721	88	748	582	0	3747	3166	36	1230	767	0	2.07396
204794	164054	101	80274	64875	99	125955	101800	100	1092	1082	8	6530	5366	45	806	1148	6	2.07498
167240	137472	100	65539	53800	92	93010	76661	92	855	777	0	4780	4142	39	892	804	0	2.076
179345	149066	93	52295	41413	92	104162	86700	95	1185	968	0	5737	4762	41	283	867	0	2.07805
55082	57798	72	22512	23012	60	31359	31437	72	272	290	0	1761	1850	18	158	193	0	2.07805
126035	106644	87	52712	43862	87	77415	65442	89	789	635	0	4302	3538	36	391	611	0	2.07805
197695	158525	97	90180	72943	98	111141	89895	97	1233	961	0	5737	4946	42	1283	739	0	2.08111
203452	162972	105	90662	73760	97	128049	103238	99	1221	1144	9	6887	5709	46	766	914	0	2.08519
162885	124960	102	52752	40287	92	103335	78431	95	794	646	0	5550	4308	45	17	403	0	2.08519
101973	100848	83	29661	29050	76	67508	67179	78	594	629	0	3801	3787	32	1206	717	0	2.08621
39490	39838	73	16823	16911	49	22939	23100	61	389	360	0	1040	1205	10	211	519	0	2.08724
198733	146260	105	71913	52458	95	127493	93041	98	1129	728	0	6662	4819	48	1108	732	0	2.08724
116918	106228	94	50686	45268	83	71900	64797	84	717	631	0	4077	3537	35	943	1098	5	2.08826
53148	52650	88	21192	21392	57	28452	29052	71	217	294	0	1455	1384	13	762	704	0	2.08928
167981	126518	110	70761	53535	95	98795	73467	100	871	739	0	5090	3626	43	591	916	0	2.08928
164607	149061	92	73098	65011	89	108233	96444	91	1108	1019	5	5767	5209	40	301	652	0	2.0903
98917	97289	79	26930	26485	76	63674	63441	79	520	435	0	3380	3374	30	-111	362	0	2.09234
277486	203163	114	141299	102732	113	204284	151474	115	1890	1380	21	10656	7617	58	641	905	0	2.09336
93473	89665	90	27081	26881	75	55647	54839	79	770	455	0	2964	2758	28	-2	387	0	2.09438
160315	138125	90	54134	45612	90	83471	70628	91	599	561	0	4223	3685	36	768	450	0	2.09745
160137	125424	95	56783	45267	93	93572	73293	95	1035	862	0	4618	3688	41	221	524	0	2.09745
218571	166673	108	79773	62239	103	126800	95323	105	1071	756	0	6770	5101	47	917	1015	2	2.09847
277140	185002	113	140315	95180	112	213694	148194	115	2409	1753	27	11429	7839	63	1052	1038	3	2.09847
124591	108029	87	49346	42686	86	75678	63079	88	934	749	0	3904	3408	36	210	376	0	2.09847
240921	156219	112	93466	60557	109	142482	90375	111	1307	746	0	7459	5046	53	63	546	0	2.09949
105983	103222	83	34913	33889	78	63386	60749	81	482	613	0	3289	3247	30	-377	146	0	2.10153
184482	146205	94	102208	80773	94	152171	120973	95	1487	1063	9	7212	5485	49	714	1251	8	2.10153
90021	88314	94	33394	33011	76	51130	49456	79	340	336	0	2486	2499	25	542	559	0	2.10357
129487	111103	91	42411	35054	86	67625	58251	87	694	670	0	3458	3155	31	156	662	0	2.1046
179055	138545	95	71770	56366	94	102523	78282	95	1300	933	0	5379	4020	43	1212	990	0	2.1046
122749	110806	85	55749	49732	85	73423	65118	87	550	329	0	4041	3707	34	495	680	0	2.10562
98471	97069	83	23563	23257	66	59602	58121	80	535	501	0	2999	2962	28	454	837	0	2.10766
158392	131988	93	53933	43999	91	77526	62737	94	1441	1250	12	4281	3263	38	1332	1694	16	2.10868
107457	105997	83	40297	39123	80	58395	55904	81	126	400	0	3037	3026	28	-418	175	0	2.10868
265513	187872	110	90811	65795	107	168214	117450	109	1716	1340	15	8983	6569	54	1118	839	0	2.1097
120674	108593	84	43644	37988	84	66865	59574	85	511	595	0	3754	3314	34	226	387	0	2.11072
198549	153717	112	71510	53279	94	110299	83989	95	961	862	0	6184	4805	43	194	531	0	2.11174
139037	125969	90	48823	43560	86	89328	79478	87	756	721	0	4474	4128	36	699	547	0	2.11379
93627	91601	84	28986	28617	75	67132	65062	79	693	678	0	3478	3591	28	-363	138	0	2.11685
150261	131038	87	63988	54638	88	86620	73239	91	871	681	0	4563	4107	36	331	910	0	2.11685
169170	144829	92	56526	47984	89	113804	96911	93	760	751	0	5935	4984	43	425	651	0	2.11787
157198	140464	88	53283	46592	88	87892	75728	89	1126	897	0	4607	4166	37	463	1071	5	2.11787
216088	156558	109	79175	57637	100	116478	82014	105	1218	921	0	6146	4277	45	817	802	0	2.11787
103523	100692	81	38640	37442	78	53155	50932	79	405	578	0	2661	2464	27	266	538	0	2.11787
334397	244588	131	157110	125696	127	256282	196932	131	2613	2008	25	13254	9847	63	1162	1436	13	2.12093
62063	62687	76	26027	25829	73	32260	32402	74	357	353	0	1864	1724	22	341	612	0	2.12195
92749	90671	86	33050	32731	77	50541	49333	79	490	445	0	2654	2670	25	839	660	0	2.12195
111988	100066	86	40080	34609	84	72905	64168	85	720	654	0	3642	3228	33	426	1036	3	2.124
86713	86471	78	26018	25773	75	53307	52097	77	537	533	0	2848	2812	27	483	531	0	2.124
206694	167843	97	65525	54561	93	135155	108441	98	1443	1051	7	7452	6397	46	1342	1241	9	2.12502
195531	151176	98	89133	71081	96	135079	103463	99	1253	909	0	7188	5258	45	130	478	0	2.12502
128788	103750	97	52417	42048	87	72334	58381	88	586	527	0	4060	3418	36	258	563	0	2.12604
208236	165944	99	98724	77839	97	138581	108423	98	1034	959	0	7016	5289	47	567	616	0	2.12706
173290	141163	108	59141	46339	92	94254	77964	93	893	526	0	4904	4192	39	461	640	0	2.13115
247164	173657	109	113144	82599	105	141038	98355	107	1505	1127	13	7366	5067	50	1073	640	0	2.13115
263149	202083	116	146786	120153	108	255289	210860	110	2659	2236	29	13457	11003	61	1390	1883	20	2.13319
173324	136063	95	46319	35872	92	107426	83939	95	1160	905	0	5535	4326	43	1045	1505	11	2.13319
126330	108548	88	47434	39469	85	69220	58827	87	675	641	0	3678	3070	35	764	897	0	2.13829
163929	140752	98	90102	79254	91	88672	75385	89	1149	732	0	4645	4009	38	683	727	0	2.13829
243804	183783	113	69850	54247	108	161560	122085	112	1166	959	0	8451	6400	49	269	511	0	2.14034
63868	61625	82	14854	14874	47	43254	42943	75	422	397	0	2126	2029	23	342	916	0	2.14442
194477	151247	101	53884	43582	96	136890	108259	100	1289	1037	6	6958	5302	46	1363	750	0	2.14544
181630	136917	100	66849	49910	98	113662	85210	101	1193	860	0	5938	4737	43	517	634	0	2.14646
112979	103039	84	45410	39761	81	60053	53213	83	451	399	0	3237	2736	31	479	682	0	2.14953
90655	91684	79	19837	20218	52	52519	51321	78	601	421	0	2601	2431	25	646	390	0	2.15055
287544	208587	120	113438	82664	117	181501	133520	119	1972	1421	22	9828	7409	54	280	1055	4	2.15157
363945	220088	140	191383	123702	138	291156	193525	140	2941	1788	36	15417	10452	67	2186	2189	22	2.15463
96571	95593	81	45915	45302	79	59471	57833	80	374	377	0	3220	3155	29	208	412	0	2.15667
161236	141955	88	58426	52083	88	85443	74782	89	673	633	0	4526	3688	38	1018	985	0	2.16076
132474	116813	91	59558	53812	86	79347	68548	88	870	694	0	4162	3712	35	823	1045	3	2.16076
156647	135833	87	45546	38306	86	94483	80208	90	762	702	0	4947	4164	39	71	490	0	2.16076
85833	86496	79	19322	19262	52	53992	53472	78	417	410	0	2843	2793	28	5	691	0	2.16178
150398	127487	91	48041	38992	88	72559	61648	89	842	695	0	4013	3207	36	135	790	0	2.16178
115747	98323	89	48244	41440	85	68076	57564	87	1054	564	0	3554	3305	32	119	910	0	2.16382
49896	51257	74	15565	16103	47	24134	24714	59	374	438	0	1254	1192	10	-8	396	0	2.16484
320052	225207	119	153076	108034	117	207954	146533	118	2072	1276	21	11541	8288	60	1354	1035	2	2.16484
114680	102058	87	44604	38757	85	63925	56848	84	518	488	0	3453	2888	33	178	583	0	2.16484
211018	162666	102	73883	56157	95	104382	81611	97	1276	1081	7	5633	4461	44	529	985	0	2.16484
82858	80664	80	20527	20744	52	47204	46610	76	424	428	0	2610	2504	27	-133	477	0	2.16586
114999	102789	95	37601	33084	83	68171	60641	85	579	478	0	3365	2942	32	-9	608	0	2.16791
97641	95255	82	24228	24018	71	63610	62178	80	303	537	0	3446	3162	31	694	588	0	2.16791
184955	145934	96	67847	52326	96	111616	84845	98	995	711	0	5656	4543	42	317	714	0	2.16893
176973	135865	104	58142	43917	92	106488	80628	97	736	683	0	5445	4208	43	139	584	0	2.17199
104810	95266	98	33069	29345	98	62823	57195	98	544	496	0	3359	2889	30	-112	324	0	2.17199
90130	89066	78	30054	29574	77	58252	57133	79	466	387	0	3082	3162	27	536	414	0	2.17301
35337	36629	68	10260	10394	41	21753	22089	57	8	154	0	1073	1062	6	31	582	0	2.17301
141442	122688	91	64087	55511	87	71692	60451	89	719	696	0	4249	3397	39	767	664	0	2.17403
247837	190259	102	71055	53769	98	141929	109772	103	1802	1586	19	7383	6015	46	567	616	0	2.17403
160805	138187	90	61006	51355	88	87287	72221	90	774	753	0	4840	4082	39	1066	1392	8	2.17403
90714	90564	80	24100	23881	70	53154	51847	78	462	523	0	2735	2728	26	86	432	0	2.17608
200301	156622	99	83057	64989	96	114215	88489	98	1303	993	0	6252	5087	45	267	542	0	2.17608
359194	236425	147	164538	113277	140	224798	156053	143	2637	1728	27	11705	8616	60	657	734	0	2.1771
176931	146833	96	65592	53915	93	109770	91839	94	896	843	0	6079	5039	43	894	807	0	2.17812
165405	133592	93	31424	24593	89	50406	40248	90	654	457	0	33056	26173	95	-129	310	0	2.17914
28096	29120	60	13013	13213	46	17686	17898	49	63	100	0	1045	1081	7	-302	94	0	2.18322
79909	78603	79	28084	27782	74	42235	41665	77	343	352	0	2165	2188	23	-74	463	0	2.18425
196872	137533	113	72260	51079	95	124192	86724	97	1047	772	0	6942	4722	49	970	1050	5	2.18425
97692	97767	79	31376	30775	77	60039	58898	80	558	537	0	3177	3144	29	244	784	0	2.18629
244139	175932	106	105303	77194	103	148772	104187	103	1035	1044	6	7868	5528	50	1514	1217	18	2.18629
245242	180605	109	86470	66711	103	139994	102127	103	1260	1122	14	7317	5507	49	1129	1461	21	2.18731
29749	33419	54	17933	18996	48	16416	16273	48	-29	166	0	731	798	0	-319	356	0	2.18731
98670	96507	90	32432	32006	77	62664	59762	81	800	553	0	3107	3338	28	9	602	0	2.18833
102907	100456	81	46092	45425	79	61158	58393	80	717	521	0	3134	2690	31	777	733	0	2.19548
308306	207770	124	125027	86745	121	171943	115419	122	1583	1119	11	9345	6220	58	1631	912	0	2.1965
137672	123916	94	55755	49680	86	87203	78418	87	830	908	0	4393	4040	35	781	1418	11	2.19854
303377	211196	124	125576	87960	124	221505	152331	127	2372	1656	28	11654	8359	59	-308	212	0	2.19956
79156	79485	76	24089	23861	68	49297	48529	77	680	399	0	2413	2354	25	457	837	0	2.20058
214813	159351	100	77611	58427	98	129405	96649	100	1253	748	0	6925	5138	49	980	707	0	2.20365
81600	81067	79	32473	32396	75	41977	40116	77	332	372	0	1954	1728	23	423	533	0	2.20365
92355	89739	92	40025	39285	78	60622	59018	80	588	622	0	3392	3351	30	559	801	0	2.20773
101702	90597	85	41695	36057	83	54969	48687	84	850	475	0	2765	2472	29	1343	1083	6	2.20773
202990	146650	98	71577	53396	94	113464	80525	98	1117	785	0	5964	4420	47	438	813	0	2.20773
100392	99094	80	21904	21562	61	64741	62463	79	302	417	0	3539	3523	31	806	1087	6	2.20875
126355	108871	88	50982	42985	86	73434	62232	87	390	350	0	3695	3162	34	1177	820	0	2.20875
114993	104615	99	43768	39350	82	72163	65188	84	853	725	0	3757	3386	33	569	894	0	2.20977
120304	107739	85	43197	38186	84	73103	64482	86	817	648	0	3616	3211	33	323	675	0	2.20977
125842	107734	90	51868	43862	86	84150	72347	88	228	405	0	4808	4187	38	766	815	0	2.20977
106175	103556	81	37038	34602	78	70977	66504	81	671	588	0	3603	3364	33	-98	399	0	2.20977
177696	143585	99	73182	58476	95	98478	77352	96	825	776	0	5170	4101	43	465	768	0	2.2108
173681	137981	99	61578	48926	93	98053	76335	95	849	759	0	4783	3751	41	1272	985	0	2.21182
110635	98570	85	41983	36768	82	68056	60259	84	786	660	0	3643	3156	33	306	770	0	2.21182
72022	72211	91	30933	30922	74	43636	43503	76	94	235	0	2239	2291	23	486	675	0	2.2159
406320	229794	146	344277	247049	146	328936	205570	146	3727	2403	40	17873	11435	79	2615	1742	35	2.2159
179003	149213	98	79863	66194	93	104695	84580	98	1226	822	0	5575	4572	41	132	397	0	2.2159
305824	184213	123	106413	62054	120	168617	101898	122	1855	1002	2	9352	5523	60	264	1028	3	2.21692
139004	133745	86	36636	35184	81	88789	84002	85	941	894	0	4578	4365	34	174	425	0	2.21999
129901	110440	88	48243	40841	86	78953	64933	89	685	652	0	4218	3642	37	430	1122	5	2.22101
129423	111853	87	46056	39852	85	81717	71425	87	663	472	0	4366	3832	35	802	1575	10	2.22101
213732	177806	99	98552	79484	98	137188	111646	99	1066	970	0	7531	6379	47	309	897	0	2.22305
189647	144484	100	69250	52045	94	125502	96662	96	1006	892	0	6426	4603	46	1185	830	0	2.22305
194432	146283	97	84108	63304	97	115964	87066	98	1120	780	0	5847	4703	43	425	664	0	2.22305
127906	109080	92	43522	37107	87	72117	62268	89	827	538	0	3690	3082	34	-491	39	0	2.22407
88335	87339	79	31149	30883	77	52565	51771	79	443	776	0	2646	2732	26	618	665	0	2.2302
132202	117015	94	43867	38650	85	87748	77520	88	767	764	0	4827	4385	37	1485	825	0	2.23224
254041	201568	106	91730	72212	103	179548	145838	105	1651	1348	17	9237	7635	53	756	1080	4	2.23224
106515	92394	86	45887	39787	83	63364	55098	84	666	536	0	3300	3034	32	-594	82	0	2.23326
97153	96098	81	23668	23314	69	60707	59231	80	453	492	0	3364	3064	30	460	851	0	2.23428
168236	137754	101	48680	38013	92	111850	90249	94	907	861	0	5831	4852	41	279	491	0	2.2353
233760	167366	108	82200	58100	101	140583	100170	103	1658	967	0	7332	5256	51	442	792	0	2.2353
124541	106026	94	48496	41152	86	71318	60954	88	290	416	0	3465	3115	33	307	577	0	2.23632
162564	119100	97	60357	44098	94	96272	70020	96	665	623	0	5106	4032	41	651	585	0	2.23734
249771	177640	109	76293	53378	105	155017	106248	108	1400	1048	6	7925	5526	51	889	1492	12	2.23734
194614	149859	96	60702	46366	94	111837	86689	97	972	835	0	5649	4284	44	1081	1067	6	2.24041
129521	116630	86	44685	39555	85	80848	72315	87	722	761	0	4530	3886	38	744	779	0	2.24041
132318	108949	96	53286	43543	86	75426	61960	88	765	546	0	3946	3177	37	86	539	0	2.24143
161311	132702	92	72569	60761	90	89760	73527	92	941	614	0	4623	3659	40	642	987	0	2.24143
75823	76115	76	23617	23950	63	40855	39815	76	390	211	0	2063	2029	22	861	1395	9	2.24347
150067	128958	104	57096	48743	88	79557	65574	91	690	710	0	4329	3532	37	1396	1148	6	2.24551
126338	114248	87	46946	40937	86	87986	77767	87	1093	802	0	4305	3843	36	1070	1277	8	2.24551
95897	96109	80	51811	51576	79	55850	55036	79	421	461	0	2906	2738	29	82	375	0	2.24756
97561	96792	78	25422	25414	76	61225	60435	79	561	643	0	3040	2952	29	370	670	0	2.25062
298863	181543	126	128593	83768	125	211740	131284	127	1708	967	0	11598	7271	64	297	383	0	2.25164
204067	151137	104	73760	54325	96	121614	88485	98	1022	773	0	6419	4731	49	647	1006	2	2.2547
186131	144126	102	77708	63360	94	97427	75915	96	922	860	0	5259	3938	44	-57	382	0	2.25879
83136	83639	77	37278	36951	77	46866	46155	77	606	605	0	2622	2453	27	-104	306	0	2.26083
238125	198368	105	117755	99244	104	213375	180585	107	2123	1882	24	11561	9816	56	623	975	0	2.26083
72882	74001	75	28539	29095	73	44858	44251	75	404	434	0	2291	2160	24	303	699	0	2.26083
204121	149099	104	127932	93070	99	225217	159709	101	2585	1857	30	12043	8686	63	1840	1383	24	2.26185
152996	121197	92	62720	50609	90	85718	67738	91	807	643	0	4537	3347	41	1153	751	0	2.26594
88789	89337	79	34296	33976	77	53101	52212	79	566	695	0	2955	2910	28	905	1482	13	2.27002
190740	148610	100	68598	53164	97	108773	84934	100	1056	868	0	5584	4693	43	-215	310	0	2.27717
93759	92780	86	28441	28244	76	56422	55617	79	318	502	0	2936	2660	28	401	660	0	2.28023
357422	221000	134	138377	85786	130	219547	140123	131	2089	1396	26	11749	7648	61	1682	970	0	2.28023
197177	158240	97	61911	48252	93	98181	79565	94	1171	960	0	5173	4020	41	-157	305	0	2.28125
82613	80576	86	24910	24788	69	50574	49435	78	408	553	0	2473	2483	25	230	437	0	2.28636
90156	88166	82	24639	24508	72	52310	52147	77	492	567	0	2810	2898	28	462	835	0	2.28942
48389	50504	75	22100	22568	57	27120	27201	71	138	237	0	1403	1416	14	345	990	0	2.29045
158061	127490	91	52258	41216	89	87077	69696	92	822	818	0	4377	3560	39	85	681	0	2.29351
111600	100331	90	45068	40262	84	69280	62572	85	616	439	0	3199	2828	31	313	614	0	2.29453
238106	194225	101	132833	111222	100	174254	147020	102	1613	1187	18	9398	7537	52	1721	2425	19	2.29555
77349	75932	78	31037	30750	75	43709	42531	76	522	391	0	2487	2355	24	-104	331	0	2.29657
106160	104422	83	40969	39881	80	66085	62739	81	539	565	0	3487	3345	30	853	641	0	2.29861
130445	124051	85	42682	39930	81	72750	66829	84	1662	1459	18	3971	3468	34	438	708	0	2.30066
31515	33314	56	14926	14947	47	17676	18253	51	310	294	0	818	921	0	19	550	0	2.30168
119412	108244	89	42608	38749	83	78403	71259	86	637	613	0	4032	3525	35	138	539	0	2.30576
182388	143114	94	76859	59727	93	91926	71193	94	968	760	0	4622	3495	39	76	338	0	2.30576
177808	133964	97	63208	47530	94	106127	81383	95	849	611	0	5795	4320	46	1080	1025	3	2.30678
102243	99289	82	79946	78430	81	105696	101292	82	1239	1214	10	5579	5350	38	215	750	0	2.31087
67811	67706	78	13960	14022	46	61026	59332	77	1617	1745	19	3582	3667	30	113	985	0	2.31087
127420	122525	85	50723	48629	82	79221	74466	83	785	623	0	3699	3494	33	236	583	0	2.31189
179330	155739	94	61966	53349	91	111720	97247	93	1021	1131	8	5978	5191	42	707	765	0	2.31393
149234	140305	86	57716	54329	84	94193	88118	85	979	814	0	4887	4461	37	874	811	0	2.31393
116338	110016	84	37078	32825	83	68715	62620	84	444	436	0	3653	3252	32	-138	122	0	2.31597
86992	87268	78	39081	38767	77	57331	55939	79	554	499	0	2991	2854	29	-43	217	0	2.31597
112411	109224	83	61097	60340	81	98050	96022	82	991	1059	5	5574	5268	38	1296	1168	7	2.31699
92348	91715	78	32694	32699	77	60199	59770	79	669	579	0	2995	2954	28	707	789	0	2.31699
94041	94383	85	23487	23239	63	47924	47952	78	377	469	0	2500	2467	25	-258	347	0	2.31802
81641	83158	76	41170	40972	76	44211	43190	76	111	205	0	2183	2032	23	421	857	0	2.31802
125056	111301	90	44405	38420	85	75686	65072	87	897	611	0	4231	3602	36	801	1423	10	2.32108
190973	149543	97	77274	60956	96	111448	85827	99	1038	837	0	6026	4663	44	1130	1120	6	2.32108
123462	110055	86	46778	40782	85	78829	66545	87	890	575	0	4410	4001	36	-125	326	0	2.32108
169799	144472	92	62109	53051	90	101179	84588	92	947	763	0	5258	4311	41	840	1012	2	2.3221
235304	174643	112	101656	76865	104	115879	85980	106	1262	881	0	6429	4832	45	-356	506	0	2.32312
159121	126956	96	57105	46086	90	88505	71259	93	661	563	0	4768	3798	40	324	906	0	2.32312
231319	166819	114	82101	58777	100	151240	108716	103	1407	988	0	7627	5491	51	344	639	0	2.32516
161423	140496	99	82155	71910	91	111370	95343	92	978	875	0	5704	5188	40	1291	1289	7	2.32619
170698	133648	99	64993	50975	92	104218	81856	94	948	805	0	5710	4195	44	967	1070	7	2.32823
108469	102008	84	74043	71238	83	110255	104298	84	1053	898	0	5989	6051	37	591	625	0	2.33129
[truncated: 7,771 more rows]
