# Supplementary material for: Phenotypic heterogeneity follows a growth-viability tradeoff in response to amino acid identity
Source: Nat Commun. 2024 Aug 2;15:6515. doi: 10.1038/s41467-024-50602-8 (PMC11297284; doi:10.1038/s41467-024-50602-8)
Supplement: Supplementary file 6 — Source Data [file 41467_2024_50602_MOESM6_ESM.zip › source_data/fig2ab/2030_F2_pRPL28_NLIMPRO.csv]

FSC-A	FSC-H	FSC-W	SSC-A	SSC-H	SSC-W	BL1-A	BL1-H	BL1-W	VL1-A	VL1-H	VL1-W	VL2-A	VL2-H	VL2-W	YL2-A	YL2-H	YL2-W	Time
212482	160624	100	149935	123275	98	175600	144439	99	1825	1596	21	9731	7809	55	1913	2108	20	0.000924689
159336	146048	93	84772	79660	88	89890	83197	88	1153	932	0	4713	4271	37	223	541	0	0.00277407
110528	103841	85	68307	63629	82	46832	42716	81	506	411	0	2486	2434	25	604	937	0	0.00277407
56902	56308	76	26336	26146	62	19900	19410	54	304	250	0	1022	1074	7	-197	217	0	0.00369876
231335	182148	102	95609	76525	101	73062	58050	101	868	712	0	4047	3255	36	-712	97	0	0.00369876
36889	36970	83	18560	18836	52	12656	12937	45	246	241	0	529	687	0	-459	157	0	0.00462345
74077	71901	82	38062	36924	77	31215	30037	75	357	576	0	1694	1638	20	887	943	0	0.00462345
66707	65288	89	25719	24419	74	21796	20611	59	271	261	0	1055	895	0	259	737	0	0.00554814
86365	88803	77	38254	38343	76	36531	36202	77	164	402	0	2219	2117	24	-198	282	0	0.00647282
243897	185531	111	106267	81840	99	103968	80996	98	1156	1015	3	5837	4612	43	2339	1471	19	0.00647282
139005	125400	89	85263	76544	85	53899	48989	83	702	646	0	2776	2524	28	908	882	0	0.00739751
46003	46874	75	17633	17954	50	15640	15856	47	275	296	0	885	750	0	-57	394	0	0.00739751
67581	69729	74	29143	29360	74	22519	22575	59	169	190	0	1123	1157	10	2	310	0	0.0083222
133084	118544	95	59161	52675	86	51410	45581	85	835	624	0	2634	2290	27	361	675	0	0.0083222
132242	117901	90	49153	42902	84	51911	45571	84	404	548	0	2863	2437	28	1105	1243	8	0.00924689
139314	119173	97	65257	56088	87	43083	35419	86	304	412	0	2332	1907	25	49	395	0	0.0101716
51271	51304	73	16507	16635	49	18689	18377	52	317	232	0	1083	1049	6	-8	285	0	0.012021
119884	110116	83	42882	37711	82	47091	42317	83	778	574	0	2485	2174	27	59	577	0	0.012021
36821	37363	81	18733	19007	55	11933	12281	44	294	254	0	656	671	0	938	1106	5	0.0129456
28496	28233	72	13237	13515	45	9183	9383	38	148	253	0	596	738	0	-315	53	0	0.0138703
68672	62754	93	31741	29026	77	24731	22277	68	202	344	0	1152	1087	9	-415	119	0	0.0138703
37154	39883	67	19037	19469	56	14939	14764	48	-111	89	0	796	786	0	697	1626	11	0.0157197
257366	182115	115	78864	53040	114	107116	74292	113	1315	891	0	6063	4215	45	85	619	0	0.0175691
42185	44968	61	21885	22203	60	16327	16293	46	213	177	0	893	845	0	123	472	0	0.0184938
40634	40994	73	21004	21618	60	13859	13801	45	420	238	0	794	757	0	-29	169	0	0.0203432
60224	61909	72	23810	23927	68	20704	20509	60	227	354	0	951	1094	6	398	719	0	0.0221925
61434	61686	75	29748	29863	72	21107	21122	59	107	169	0	1076	1168	10	-244	522	0	0.0240419
61269	62600	76	38316	38879	73	18485	19058	50	500	499	0	1037	950	0	-502	37	0	0.0277407
63983	63236	80	35804	36198	74	21188	21969	54	54	219	0	1052	1079	7	-343	187	0	0.0286654
186478	152053	95	82110	65410	95	86433	71125	95	1199	791	0	4505	3521	39	975	940	0	0.0286654
210873	159420	102	111028	85207	99	82899	62024	97	1226	855	0	4784	3406	41	1128	900	0	0.0305147
166139	150283	92	83473	75068	89	61471	55047	88	863	800	0	3650	3185	34	1305	1011	1	0.0305147
145192	129274	88	58516	51635	86	63535	56299	87	831	720	0	3473	3141	32	940	853	0	0.0332888
169731	146607	105	57733	49160	88	75955	65456	90	966	819	0	4146	3789	35	113	476	0	0.0342135
58062	55110	77	23981	23255	68	18612	17793	54	77	259	0	990	865	0	-126	210	0	0.0351382
76887	78654	80	34215	34062	75	26787	26939	74	200	227	0	1454	1492	15	783	866	0	0.0360629
161229	141892	104	57844	50022	89	79545	71800	87	917	871	0	4430	4036	35	425	614	0	0.0360629
117158	108087	82	53262	47500	84	41541	36748	82	327	504	0	1969	1760	21	285	638	0	0.0369876
169650	141057	105	71464	59591	93	65048	53301	93	1010	705	0	3341	2749	34	188	676	0	0.0369876
89099	83242	81	43215	39490	80	34246	30241	79	219	258	0	1785	1700	23	-32	353	0	0.0369876
110443	94386	88	45314	38474	85	38480	33943	85	288	300	0	1902	1641	22	39	234	0	0.0397616
107668	105452	80	34684	34158	78	54859	53585	80	759	549	0	2832	2804	26	626	642	0	0.0397616
92670	90000	78	41272	39962	78	33367	31898	78	441	561	0	1651	1447	17	-184	376	0	0.0406863
202191	153844	102	95621	75056	99	113344	89229	99	1633	1400	15	5737	4493	44	1108	1257	10	0.0434604
55621	56565	75	27026	27409	67	19361	19899	54	345	296	0	1083	1074	6	-74	168	0	0.0434604
121185	113046	82	61454	56378	82	65221	59321	83	869	724	0	3222	2858	32	1469	1714	12	0.0434604
31411	32489	63	13826	13946	45	11524	11496	43	144	169	0	351	461	0	443	469	0	0.0443851
38489	37558	71	18533	18710	53	12561	12602	44	66	229	0	535	595	0	623	610	0	0.0443851
37034	39074	57	13956	14043	45	13734	14000	47	222	221	0	903	849	0	-397	73	0	0.0453098
59536	61321	76	27408	27706	71	20306	20080	59	127	163	0	1129	1126	9	76	440	0	0.0453098
105801	104156	91	49039	48598	79	48219	47649	78	592	548	0	2540	2457	24	644	959	0	0.0453098
84179	82711	92	41650	40225	79	29859	27805	77	468	299	0	1519	1417	15	-398	520	0	0.0453098
27803	27998	68	14500	14768	47	11150	11570	42	130	162	0	572	646	0	681	830	0	0.0471592
61857	59826	75	20801	20422	56	20695	20226	57	226	415	0	1075	1173	10	236	480	0	0.0480838
89648	79319	83	34884	30611	81	32684	29776	79	252	181	0	1522	1405	17	-156	382	0	0.0499332
46893	48054	72	10649	10824	42	16873	17961	49	-187	128	0	811	915	0	742	642	0	0.0499332
51367	51673	80	23559	23442	67	19270	19256	50	122	97	0	846	866	0	-460	260	0	0.0499332
25101	27983	47	11229	11480	42	11349	11508	42	106	261	0	517	601	0	362	465	0	0.0499332
149297	125627	94	50073	41344	86	50608	42712	86	590	435	0	2778	2316	30	207	869	0	0.0508579
227353	175452	109	72483	56650	106	88726	70484	105	1103	872	0	4854	4017	40	356	417	0	0.0527073
29870	30564	59	9147	9277	40	11388	11086	42	69	138	0	563	620	0	45	444	0	0.053632
92664	91587	78	33023	32063	76	31427	30491	76	443	387	0	1694	1707	18	-129	314	0	0.0554814
51450	49687	81	16791	16770	49	20643	20642	57	-114	162	0	1214	1099	8	280	629	0	0.0554814
103536	93095	88	49369	42946	84	33895	29739	86	407	280	0	1972	1593	21	-157	373	0	0.0554814
108213	106221	82	40058	39512	80	49360	48210	80	685	811	0	2655	2463	26	546	878	0	0.056406
125784	111813	92	42569	37224	84	51576	45973	85	578	523	0	2565	2147	28	1339	957	0	0.0610295
55208	54996	73	28196	28558	72	24558	24250	71	334	272	0	1223	1165	10	338	745	0	0.0628789
191013	152685	92	82862	63868	93	102660	82672	94	963	930	0	5692	4762	43	1159	1390	14	0.0628789
23961	24337	48	10203	10561	40	10168	10298	42	182	181	0	606	825	0	-108	822	0	0.0638036
131087	120797	86	48724	43812	82	49931	45811	85	433	585	0	2593	2278	27	641	768	0	0.0638036
81664	79714	92	29114	28425	75	25288	24140	70	485	523	0	1381	1171	12	-73	381	0	0.0638036
97545	97535	80	32878	33000	77	29981	29211	76	271	347	0	1633	1777	18	-384	393	0	0.0638036
92971	78466	99	30722	26170	81	16688	14446	54	414	303	0	14877	12320	67	84	490	0	0.068427
38293	39987	64	16529	16800	47	17437	16982	53	-37	216	0	786	863	0	119	170	0	0.068427
109095	96447	87	39305	34389	83	45692	39812	82	809	502	0	2360	2172	27	1145	1066	5	0.068427
24440	24922	61	13729	14177	46	11538	11759	44	193	141	0	480	600	0	139	412	0	0.0693517
52326	51288	82	19583	19731	53	16576	16257	50	341	328	0	1010	1092	7	195	482	0	0.0702764
127010	121335	84	69221	67554	82	76360	72472	83	1025	960	0	3953	3579	32	1318	2094	15	0.0721258
46439	47610	72	25216	25108	72	17502	16760	55	53	126	0	1041	1002	1	110	772	0	0.0721258
25186	25339	60	7161	7542	36	11600	12233	41	162	212	0	566	549	0	550	830	0	0.0730504
175320	140707	101	70000	55473	94	59113	45939	94	764	524	0	3064	2429	34	-26	638	0	0.0748998
30890	33947	55	9911	10502	41	13671	13887	45	349	244	0	687	681	0	51	421	0	0.0748998
126161	112656	87	52405	47292	85	47792	42645	85	584	369	0	2502	2089	27	63	448	0	0.0748998
25480	26665	56	8887	9273	38	11606	11594	43	284	200	0	622	726	0	119	415	0	0.0758245
88540	85084	79	31485	28591	80	30730	28301	80	528	368	0	1546	1421	17	807	1035	3	0.0758245
41509	42098	68	12328	12635	43	13279	12916	46	64	134	0	929	719	0	385	1083	4	0.0758245
46325	47295	72	18849	18831	54	13782	13826	45	265	335	0	785	714	0	314	488	0	0.0767492
137322	121246	89	55824	49586	85	54868	47697	85	872	631	0	2799	2443	30	218	525	0	0.0795233
138479	120603	96	60052	52199	88	51026	44569	86	450	429	0	2824	2656	28	1038	809	0	0.0822973
58008	57647	78	22550	22532	58	21405	21542	56	433	366	0	978	1065	6	-7	268	0	0.0822973
232100	180183	108	97621	77550	98	79931	64166	97	1058	923	0	4346	3674	38	652	661	0	0.0850714
20246	22166	42	7193	7690	36	9874	9878	41	-45	60	0	584	647	0	362	646	0	0.0850714
63320	66053	73	18640	19114	50	25272	25640	66	107	273	0	1246	1116	7	18	387	0	0.0859961
54393	53248	77	25352	25179	72	17644	17939	52	-48	208	0	744	878	0	130	519	0	0.0896949
39300	38770	73	15879	15940	50	14654	14935	46	240	260	0	628	638	0	-54	255	0	0.0906195
66831	66624	76	22836	22734	59	24265	24498	68	208	347	0	1216	1323	12	-150	217	0	0.0915442
55040	56501	73	28035	28463	72	22796	23236	63	161	294	0	1285	1299	13	125	557	0	0.0915442
86491	86771	83	32728	32591	76	32918	31484	77	745	645	0	1522	1614	17	583	585	0	0.0924689
101034	90497	84	44753	40323	83	38711	34137	83	683	510	0	1981	1802	21	1052	732	0	0.0943183
19020	20933	48	6887	7119	37	8492	8562	39	211	210	0	364	488	0	768	719	0	0.0943183
129046	113839	92	56919	48262	86	49382	41380	85	615	565	0	2617	2352	27	183	345	0	0.0943183
33746	34898	68	17273	17741	50	11713	11898	44	289	210	0	626	662	0	-243	199	0	0.095243
26420	27487	49	12290	12512	44	9950	9592	42	-57	105	0	547	546	0	-484	47	0	0.0961677
25155	22950	69	7214	7492	37	9530	9555	41	175	284	0	506	488	0	283	712	0	0.0970924
163076	125326	99	70411	52612	94	51576	38600	93	519	454	0	2817	1985	31	469	679	0	0.0989418
48612	48853	76	23440	22066	64	20187	19487	54	116	198	0	1127	1103	7	-190	237	0	0.0989418
29643	30327	69	18110	18613	53	11263	11478	44	213	224	0	661	587	0	144	361	0	0.100791
90211	78655	90	36041	31581	81	30056	26134	80	406	424	0	1389	1276	15	289	908	0	0.102641
123175	120018	83	51376	49134	81	52001	48763	81	809	706	0	2726	2615	27	-147	332	0	0.102641
40813	41131	66	19770	19971	56	15035	15192	48	52	182	0	669	751	0	-70	328	0	0.110963
33468	35463	53	16962	17657	49	13486	13409	44	98	170	0	531	609	0	-111	577	0	0.111887
78352	71955	79	35554	32272	78	26502	24201	77	513	288	0	1313	1275	13	-449	335	0	0.114661
186462	148758	95	62922	49731	93	71487	57660	95	671	458	0	3684	3119	35	-80	538	0	0.114661
212682	165332	108	103086	81437	102	95770	73782	102	1171	914	0	5316	4024	43	1004	1092	5	0.117436
32549	32993	69	14201	14446	45	11578	11532	41	65	119	0	625	580	0	-125	730	0	0.12021
193368	160809	96	79404	65905	93	73068	62065	92	726	661	0	3862	2934	35	-124	561	0	0.121134
44789	45716	73	16642	16763	50	15202	15607	48	254	322	0	642	660	0	284	376	0	0.122984
35679	34511	74	15425	14910	53	14857	14340	54	175	229	0	725	708	0	-205	155	0	0.122984
253916	187863	114	92430	70349	110	105074	79659	110	1388	1183	11	5468	4415	42	891	1417	9	0.123908
99372	97128	83	44442	42716	78	32729	31128	78	487	449	0	1628	1740	20	-83	352	0	0.124833
42302	43544	70	19590	19927	56	13509	13358	46	151	125	0	565	657	0	534	887	0	0.125758
137677	120063	98	57503	50065	86	38911	34983	85	505	401	0	2143	1918	22	456	572	0	0.126682
66868	65618	84	21836	21194	58	21704	21521	64	541	398	0	1209	1136	10	842	799	0	0.126682
38943	40041	71	14753	14656	48	16690	16482	51	170	249	0	961	901	0	-273	228	0	0.128532
26214	27561	57	9376	9635	40	10072	10191	42	157	258	0	517	543	0	-424	56	0	0.129456
59832	61389	81	33301	33316	73	20973	20927	60	23	163	0	1051	1065	6	134	1035	3	0.130381
125755	113140	86	60233	55258	85	48916	43838	83	966	863	0	2551	2162	27	-185	358	0	0.131306
124359	121109	83	48335	47439	80	50731	49760	80	698	613	0	2634	2621	27	273	445	0	0.133155
157747	130684	91	53384	44007	90	75637	59484	92	795	549	0	3885	3329	36	106	437	0	0.135929
60284	60070	78	30996	31223	74	26625	26447	67	157	279	0	1204	1252	11	147	528	0	0.135929
34606	36718	53	14004	14243	47	12797	13046	45	407	253	0	504	587	0	318	485	0	0.137779
74274	74514	78	38359	38701	75	31145	31260	74	292	343	0	1639	1605	18	146	403	0	0.139628
36343	37462	69	9574	9538	41	13910	14130	45	169	279	0	672	628	0	386	516	0	0.140553
151999	123485	93	61188	49123	89	44916	35295	87	390	291	0	2526	1828	28	267	441	0	0.141477
147480	127848	95	58586	51320	89	66679	58169	90	766	821	0	3426	2921	31	618	861	0	0.141477
49390	48901	80	19670	19938	53	17533	17370	57	281	314	0	899	1039	4	278	538	0	0.142402
33394	31361	81	12297	12434	44	12146	12078	44	170	128	0	646	619	0	-356	251	0	0.143327
103998	101618	83	51554	51202	80	56039	54683	80	657	560	0	2973	2796	29	140	294	0	0.144252
60772	59973	89	16845	16746	50	21143	21208	63	382	347	0	1035	1126	8	283	502	0	0.145176
249591	186712	109	126515	95058	107	135007	98305	108	1781	1395	17	7058	5361	46	1366	887	0	0.146101
125085	106615	86	59598	50153	86	36746	30944	85	246	391	0	2212	1762	25	353	1017	2	0.148875
25341	24128	68	3958	4160	30	11171	11235	42	-127	201	0	528	487	0	-3	501	0	0.1498
71330	74327	74	25222	25465	69	23825	24183	63	263	205	0	1167	1301	13	79	267	0	0.150724
100994	100670	85	41127	40942	77	54068	53331	79	222	339	0	2914	2899	27	95	639	0	0.151649
24260	24521	59	13623	13941	46	9054	9246	40	60	221	0	438	467	0	430	597	0	0.153498
42867	44065	69	18141	18358	52	14555	14601	46	374	275	0	850	937	0	-121	297	0	0.153498
81040	80114	75	32427	31850	74	26366	25726	74	155	357	0	1408	1451	17	-400	400	0	0.153498
133991	124436	88	39841	36229	83	62905	58089	85	866	663	0	3533	3403	30	1195	681	0	0.154423
194421	156437	95	68779	55416	93	75618	60104	95	981	779	0	4063	3097	36	741	593	0	0.154423
112163	101230	85	44616	39607	82	42216	37321	83	253	344	0	2320	2087	24	142	282	0	0.154423
32896	33675	69	14936	15358	46	15395	15398	48	195	201	0	731	839	0	-242	705	0	0.155348
38811	38437	80	16516	16684	49	14306	13907	47	174	297	0	463	526	0	-426	112	0	0.159971
70864	71710	75	22804	22923	58	25588	25449	67	305	247	0	1265	1250	12	831	548	0	0.160896
110588	102040	84	44727	39566	84	42187	38022	83	585	409	0	2556	2080	27	467	713	0	0.160896
197426	156914	98	77774	62578	93	70247	56849	93	1083	830	0	3871	3061	36	270	438	0	0.16367
57257	58312	75	20027	20383	55	19715	19596	63	144	219	0	996	1054	6	389	546	0	0.164595
160653	134573	104	64224	54281	90	63877	54309	90	933	660	0	3275	2908	32	693	1473	9	0.165519
98826	94176	96	38340	35957	78	40603	38345	78	163	270	0	2197	2102	24	-345	263	0	0.168293
80606	80021	84	11386	11531	43	28781	28299	74	333	391	0	1538	1334	16	316	559	0	0.169218
50713	51687	72	28974	29553	72	17752	18914	50	71	298	0	1050	824	0	197	447	0	0.169218
24355	25507	50	13044	13001	46	10484	10134	43	59	130	0	793	645	0	-105	454	0	0.171068
123319	118735	91	39233	37935	79	63788	61975	81	895	873	0	3349	3313	30	506	693	0	0.171068
120922	119045	81	37113	35911	79	51091	49433	79	730	768	0	2303	2315	24	370	498	0	0.171068
51209	52826	72	26180	26601	71	17343	16903	50	200	152	0	867	875	0	-129	172	0	0.172917
31910	32492	67	14232	14377	46	12494	13122	42	76	207	0	632	727	0	606	629	0	0.173842
32885	34127	68	12989	13123	44	15377	15396	45	258	218	0	811	835	0	-108	339	0	0.173842
77110	77895	78	43071	43588	76	30547	30061	74	225	381	0	1548	1509	17	368	477	0	0.174766
53046	52361	72	13310	13493	45	18810	18450	52	97	91	0	792	824	0	-41	454	0	0.174766
55394	54461	76	27793	28007	72	21843	21909	57	47	249	0	1208	1246	13	-207	408	0	0.176616
71350	71073	81	28538	28512	74	19619	19499	56	249	261	0	1057	910	0	38	516	0	0.176616
29673	30681	67	19608	20121	56	10110	9978	41	72	345	0	535	498	0	64	515	0	0.178465
59463	58365	86	22814	22631	65	20058	19810	58	393	342	0	1303	1113	9	-61	332	0	0.180314
44628	45667	73	14140	14396	46	14023	13869	44	88	164	0	783	732	0	112	752	0	0.180314
23484	23848	67	9366	9587	40	10411	10387	42	-9	78	0	550	527	0	367	535	0	0.182164
92087	78233	86	47292	40454	83	31759	27068	82	132	379	0	1872	1665	20	780	820	0	0.182164
25101	25379	59	9545	9933	40	10394	10696	41	-28	211	0	519	581	0	-81	358	0	0.183088
230254	164913	108	92046	65681	101	105350	76443	101	1314	810	0	5499	3940	44	85	678	0	0.185863
53624	51221	89	15783	15760	49	18431	18402	52	388	521	0	920	963	0	426	842	0	0.189561
42927	42400	71	16880	17253	51	16413	16161	51	76	259	0	904	972	0	750	865	0	0.190486
76447	68309	81	38772	33861	80	22695	20066	68	332	307	0	1220	886	0	47	600	0	0.191411
187917	149299	94	64871	50188	92	63546	48493	93	1084	703	0	3300	2553	33	-13	628	0	0.191411
132833	118025	93	68344	59497	88	51272	45715	86	513	349	0	2986	2547	28	-27	706	0	0.191411
133920	120351	94	57968	51615	86	56417	50027	86	498	651	0	3032	2673	31	776	897	0	0.195109
66763	65434	74	24348	24500	72	22428	22314	61	530	295	0	1058	1070	7	396	471	0	0.196034
231224	186769	106	114183	94715	98	83934	67648	97	1443	1162	12	4515	3606	39	-406	157	0	0.196034
155930	140680	93	67709	61693	88	54498	50468	87	858	774	0	2962	2732	28	791	787	0	0.196959
71285	66076	81	28483	25969	76	24944	23132	72	231	298	0	1207	1168	10	916	751	0	0.196959
20238	22886	46	10422	11093	40	8003	8129	39	36	279	0	275	502	0	3	455	0	0.199733
34926	34717	67	13408	13587	45	12925	13183	44	130	263	0	750	893	0	-241	184	0	0.204356
60022	59531	81	20790	20764	60	20356	20071	58	126	218	0	941	892	0	-237	166	0	0.205281
54290	54790	72	17977	18175	54	17285	17444	50	147	404	0	832	926	0	464	616	0	0.206206
109278	104208	90	27911	27229	79	56511	54992	81	838	880	0	2878	2692	27	586	706	0	0.208055
136497	122478	90	48020	41032	88	64607	58095	87	844	684	0	3412	3192	31	-88	324	0	0.20898
114501	112898	86	31637	31326	78	55022	53462	81	730	654	0	2766	2865	26	959	868	0	0.210829
71381	70078	78	22756	22669	59	20947	20143	61	100	208	0	982	1157	9	884	628	0	0.210829
44147	44192	76	14436	14494	46	15954	16239	47	229	245	0	813	759	0	73	548	0	0.212679
232818	178332	103	122114	94546	103	105669	79005	104	1157	794	0	5478	3870	44	1771	1540	19	0.216377
59075	60080	75	28329	28585	73	19929	20543	52	314	318	0	1192	1147	10	123	329	0	0.218227
28879	28150	73	11185	11440	42	10717	10781	43	89	217	0	575	611	0	-356	221	0	0.219151
31437	32656	69	16673	17164	48	10103	10260	44	159	219	0	619	574	0	-126	124	0	0.221001
174595	148987	99	56006	47499	93	70076	60971	94	814	704	0	4077	3539	34	1550	1283	11	0.221925
48052	48476	72	12754	12979	44	17600	17359	51	172	174	0	870	950	0	-158	615	0	0.224699
132471	111508	87	44860	37192	87	46905	39131	88	579	462	0	2554	2247	29	973	1096	4	0.228398
63126	64376	79	26283	26656	70	20970	21239	54	278	443	0	1186	1053	8	312	726	0	0.228398
139189	122560	87	58388	50061	87	46979	39566	87	524	536	0	2471	1822	28	-487	285	0	0.228398
19898	22544	48	10474	10978	40	9089	9224	41	-55	156	0	392	485	0	-50	323	0	0.228398
44690	46159	72	22838	23155	70	15937	15931	50	267	267	0	824	847	0	-428	721	0	0.229323
82234	68483	93	42678	36093	83	27443	22646	81	440	188	0	1574	1308	16	62	432	0	0.231172
128500	118550	85	62479	58492	84	49702	46070	83	647	659	0	2787	2453	28	266	792	0	0.231172
31833	34664	60	13517	14137	44	15272	15793	45	46	146	0	911	911	0	-174	347	0	0.231172
201441	163419	96	70372	58401	94	74136	61192	95	850	850	0	3963	3494	35	169	330	0	0.233022
14995	16719	49	17698	18660	51	107	249	0	1066	977	0	331	447	0	-267	141	0	0.233022
111315	97861	88	53257	45898	85	37673	32934	83	286	327	0	1856	1540	19	871	720	0	0.233946
65456	64996	78	21740	21843	58	21249	20263	65	193	213	0	1076	1194	10	121	245	0	0.233946
53640	51364	80	24234	22622	67	20564	19866	58	158	155	0	1160	1214	11	479	337	0	0.233946
96605	96671	79	62849	62309	81	37398	37044	78	602	636	0	2106	2107	22	562	995	0	0.233946
147540	125500	98	56675	49180	88	52231	44165	88	586	583	0	2836	2263	30	-181	569	0	0.234871
62529	62691	62	21314	21363	62	21849	22069	56	185	232	0	1326	1267	13	-14	462	0	0.23672
110439	94411	85	43106	36440	84	41193	34362	84	347	528	0	2167	1820	24	540	980	0	0.237645
34024	33359	70	14526	14452	47	12221	11866	46	97	181	0	584	496	0	651	716	0	0.237645
18866	19771	54	10225	10421	42	8736	9217	40	156	213	0	344	486	0	246	421	0	0.240419
113715	111330	82	73093	71040	81	46182	43662	80	852	711	0	2554	2478	25	-396	119	0	0.240419
43615	45348	64	20574	20942	57	16540	16878	54	83	140	0	901	861	0	517	984	0	0.241344
49590	49104	74	20311	20111	58	15350	14940	49	218	245	0	803	972	0	240	679	0	0.242269
141752	114640	94	60179	48144	90	42806	34549	88	624	401	0	2258	1574	24	-374	372	0	0.244118
52377	53968	64	19071	19203	55	15125	15012	49	263	316	0	845	841	0	252	330	0	0.245043
65079	65330	73	29050	29520	73	20542	20928	60	172	281	0	1217	1329	14	367	480	0	0.248741
116770	113106	84	36345	35338	78	36786	35612	79	464	501	0	1989	1982	22	166	535	0	0.249666
91814	89755	79	38369	37458	78	30878	29722	77	505	463	0	1707	1774	20	981	877	0	0.249666
32810	33101	63	12532	12852	43	11361	11666	43	165	162	0	502	483	0	-110	182	0	0.250591
31936	32424	67	11779	12147	43	9672	10050	39	340	289	0	469	488	0	-220	322	0	0.251515
158848	136615	96	76468	67575	90	50986	44613	88	523	542	0	2528	2239	26	-252	320	0	0.25244
122827	119531	85	69164	67014	83	46988	45230	81	763	695	0	2821	2692	28	324	296	0	0.25244
84137	74755	95	30697	26818	78	28319	26288	71	171	299	0	1346	1260	12	237	482	0	0.253365
47237	47691	71	19764	19885	55	18189	18231	51	309	266	0	1155	1104	9	-71	237	0	0.253365
282153	190530	109	111419	77507	107	121558	80327	108	1554	1160	16	6646	4538	48	309	606	0	0.253365
44070	45479	70	18810	19308	53	15204	15582	48	234	202	0	756	664	0	-3	293	0	0.257988
65834	65768	75	17628	17562	51	21435	21184	58	104	229	0	1172	1286	11	114	627	0	0.258913
37691	39431	65	15211	15327	47	12507	12561	44	124	193	0	815	833	0	-331	609	0	0.259838
102571	98470	84	24753	24135	67	42381	41017	79	517	537	0	2105	2045	25	424	547	0	0.260762
83238	73761	85	33502	28596	80	30430	26283	79	507	416	0	1557	1475	17	498	527	0	0.260762
49543	49092	76	22455	22678	68	16411	16503	51	188	281	0	904	1003	1	16	717	0	0.262612
120321	119462	81	49243	48365	80	74645	72046	83	729	578	0	3981	3576	34	-677	103	0	0.262612
181989	152125	92	60900	49774	91	82261	68438	93	1087	830	0	4761	3949	37	56	370	0	0.263536
64692	65667	75	29206	29221	74	27679	27519	74	307	369	0	1361	1319	15	757	757	0	0.263536
225846	171554	102	72502	54690	97	79952	61257	97	906	718	0	4298	3247	37	803	733	0	0.264461
166712	154790	87	61896	57395	86	68518	62626	86	556	849	0	3615	3499	30	654	771	0	0.266311
165477	138679	89	74601	62779	90	66756	54803	89	735	664	0	3490	2860	34	491	825	0	0.266311
186173	147955	97	73295	58073	96	88822	70818	96	786	868	0	4734	4021	39	1311	1787	15	0.269085
75618	75985	80	20215	20556	55	27079	26473	75	110	263	0	1308	1259	14	305	426	0	0.270009
126884	116103	82	59107	52937	83	57689	50882	83	774	679	0	2945	2662	30	760	946	0	0.270934
233248	187073	110	153891	129516	106	74457	58337	102	1400	1105	8	4304	3713	34	371	1049	3	0.270934
175504	145550	96	64061	52944	94	81894	67325	95	1047	1126	7	4166	3548	37	-90	464	0	0.272783
107839	106385	81	30485	29794	78	37225	35897	79	259	394	0	1912	1907	21	-529	55	0	0.273708
35470	34789	73	10316	10612	42	11563	11920	44	332	265	0	574	726	0	73	288	0	0.274633
28088	29117	55	9114	9184	40	10874	11023	43	238	274	0	383	463	0	-147	307	0	0.274633
130019	106754	90	47507	38144	87	42560	33966	87	608	504	0	2397	1954	26	309	620	0	0.274633
115867	99009	92	53045	45355	86	33476	28606	84	377	364	0	1997	1534	23	-519	125	0	0.275557
152044	136161	91	46598	41027	85	69680	63243	87	699	683	0	3754	3408	33	731	708	0	0.277407
109393	107562	84	72478	71665	81	36862	35706	78	571	565	0	2112	1992	23	516	585	0	0.278331
37332	38030	61	19403	19750	55	14196	14024	45	149	201	0	762	679	0	169	473	0	0.279256
107998	104906	97	24092	23698	66	56083	54498	80	686	637	0	2635	2685	25	707	864	0	0.279256
24245	25951	55	12798	13101	45	10080	10469	40	150	195	0	578	503	0	-406	49	0	0.279256
215956	173550	99	91603	75341	96	112401	91560	98	1692	1297	13	6144	4951	43	424	1175	7	0.282955
208421	165157	99	67751	54420	96	66890	51934	96	680	670	0	3426	2498	34	484	930	0	0.284804
150278	138313	95	32981	28832	82	62996	56214	87	903	552	0	3285	3139	30	391	537	0	0.285729
59527	60884	73	19990	20364	53	21834	21669	60	308	326	0	1064	1211	9	77	216	0	0.285729
154683	133908	96	56503	48343	87	71516	62209	88	722	597	0	3627	3233	32	-307	267	0	0.285729
77387	69790	85	40575	37084	79	24523	22344	70	400	336	0	1178	989	0	-252	426	0	0.286654
54954	54463	75	15549	15690	46	21519	20880	58	348	286	0	1011	1191	10	29	298	0	0.286654
81002	80456	77	39049	39285	75	27530	26818	75	220	258	0	1381	1411	15	834	759	0	0.287578
222287	176375	109	96250	79038	106	75013	60375	104	1034	935	0	4178	3298	35	310	618	0	0.288503
67790	69394	77	41878	42411	74	24734	25437	72	469	395	0	1278	1305	13	-240	263	0	0.289428
87060	88372	77	37178	37318	76	27981	28224	76	348	411	0	1487	1489	15	-561	200	0	0.289428
70501	69235	81	46694	46749	76	25768	25269	74	199	371	0	1316	1174	12	-216	352	0	0.292202
55019	56870	69	14829	14852	48	17202	16845	55	128	196	0	940	962	0	93	1016	2	0.294976
106680	92645	84	48255	41818	83	35905	30624	83	233	363	0	2106	1809	24	-171	323	0	0.294976
22398	24078	47	11172	11447	43	9506	9814	40	-2	107	0	516	454	0	-86	397	0	0.298675
100530	101036	84	41173	40746	78	52088	51016	79	455	540	0	2544	2483	25	54	614	0	0.298675
86459	86131	78	34084	34233	77	32886	32081	77	492	437	0	1694	1715	19	-504	140	0	0.299599
67202	68221	75	25201	25765	68	28029	27649	74	370	326	0	1714	1550	19	568	786	0	0.299599
126326	119677	86	57048	53718	83	47897	44605	82	421	500	0	2789	2600	27	1017	845	0	0.299599
37781	38672	64	18651	19068	49	12601	12994	42	272	346	0	674	765	0	551	612	0	0.299599
52152	51770	76	26815	27247	71	16585	17447	49	173	245	0	1018	895	0	-71	261	0	0.300524
32509	33203	67	17233	17360	51	11287	11583	44	201	168	0	505	507	0	-49	488	0	0.301449
109121	98781	86	40181	34779	82	40717	36640	82	452	436	0	1979	1792	23	408	562	0	0.303298
87665	89343	77	38976	38692	77	40592	40152	76	581	567	0	1843	1753	20	264	549	0	0.304223
105163	103336	81	30274	29885	77	55156	52906	79	599	504	0	2827	2827	27	146	711	0	0.306997
47063	48093	71	24192	24794	63	17386	17891	51	216	285	0	941	948	0	312	514	0	0.307921
58059	59263	73	29250	29637	73	21676	21954	61	193	189	0	1279	1226	11	-681	0	0	0.307921
130089	114871	96	53087	46092	85	42064	36630	84	614	451	0	2223	1939	25	127	540	0	0.308846
34074	34385	67	12725	12765	45	11500	12042	42	15	148	0	685	641	0	256	419	0	0.309771
114115	113217	84	54191	52651	80	54467	52559	79	676	638	0	2845	2895	26	1118	1286	9	0.309771
121134	106763	89	54744	48438	85	53085	47785	85	755	669	0	2833	2466	30	891	651	0	0.31347
79002	81000	73	21044	20951	59	32882	33626	74	378	406	0	1579	1676	18	460	664	0	0.315319
68466	62547	81	37400	33969	79	23858	21018	71	83	205	0	1166	873	0	721	882	0	0.315319
153781	144306	88	74432	68413	87	63939	59195	85	980	838	0	3503	3018	33	860	991	0	0.318093
46946	51366	57	16933	16983	49	17962	17438	54	209	218	0	959	855	0	360	560	0	0.318093
128599	121644	88	47394	45533	82	42903	41675	80	736	441	0	2193	2140	24	345	862	0	0.318093
209666	164135	98	81344	63193	97	90621	72075	97	1197	1011	3	4881	3952	41	862	1597	11	0.318093
30019	29851	62	8684	8751	40	11864	12276	42	211	185	0	576	546	0	-200	294	0	0.319942
44871	46160	72	10986	11174	42	14426	13790	47	-169	209	0	890	835	0	268	887	0	0.319942
24632	24081	72	13063	13226	45	8005	8202	37	214	254	0	489	530	0	446	806	0	0.321792
165264	144894	91	53760	47592	88	76425	68610	89	848	1111	7	4021	3677	34	965	1327	8	0.321792
157876	141901	94	71167	63627	89	67426	60879	87	763	732	0	3400	2910	33	-129	276	0	0.324566
78890	80519	74	31805	31782	75	28131	27160	75	290	535	0	1409	1384	16	538	618	0	0.324566
106362	105986	80	45008	44585	79	57625	57472	80	548	636	0	3039	2964	28	341	604	0	0.324566
53890	51227	75	30401	28819	74	18540	17734	52	96	229	0	975	909	0	657	451	0	0.326415
144776	120230	96	57665	47418	89	48915	40390	87	850	631	0	2676	2289	29	-829	255	0	0.326415
44889	46201	71	24002	24433	65	16140	16527	49	221	218	0	896	908	0	-69	185	0	0.32734
33593	34980	69	9800	9886	40	11472	11061	43	243	151	0	529	558	0	127	409	0	0.328265
62634	62870	80	26977	27502	72	22494	22617	62	197	181	0	1145	1069	7	711	1228	9	0.329189
43653	44529	75	13511	13645	45	16739	16140	50	45	184	0	897	950	0	488	610	0	0.329189
39713	39960	66	11251	11569	42	14957	15583	49	377	251	0	784	836	0	-123	574	0	0.330114
49643	51269	71	20593	20985	58	18446	18304	55	139	189	0	1296	1279	13	518	1038	3	0.330114
70612	70296	81	18945	18669	52	27400	26467	74	333	295	0	1427	1578	16	515	504	0	0.330114
109800	93777	86	50957	41685	85	35338	30204	83	356	381	0	1924	1629	23	237	576	0	0.332888
42706	43645	71	23527	24287	64	13479	13450	46	337	299	0	784	840	0	709	1049	3	0.332888
62039	64351	75	15864	16016	48	23672	23233	64	240	312	0	1195	1137	10	89	420	0	0.333813
50467	51525	71	19922	20162	55	15184	15123	46	163	420	0	773	899	0	15	732	0	0.334738
60268	60240	75	30148	29952	73	24081	23716	65	355	403	0	1265	1323	13	-359	445	0	0.335662
65949	63358	81	25461	24604	73	23634	22454	69	430	432	0	1492	1421	16	453	802	0	0.336587
76228	75743	79	27281	27497	74	25466	25021	68	305	447	0	1476	1377	14	96	505	0	0.336587
92986	83259	84	42323	37247	80	29598	25538	81	165	335	0	1869	1622	21	571	775	0	0.336587
85706	86783	80	34645	34458	77	26037	25744	75	460	418	0	1540	1557	15	257	718	0	0.336587
114001	113180	79	34548	34007	78	55909	54205	80	464	392	0	3110	2962	28	-74	297	0	0.337512
101710	90438	83	46829	41190	81	36084	31113	80	289	311	0	1923	1551	24	812	1098	5	0.337512
34975	35001	68	15013	15300	48	12777	13758	42	236	244	0	591	689	0	316	544	0	0.338436
211997	155300	106	66898	44523	104	92083	68658	104	1172	839	0	5097	3831	44	374	408	0	0.340286
30141	29717	66	7878	7973	38	14000	14233	46	164	227	0	530	629	0	-353	97	0	0.340286
148035	123338	100	52971	44805	87	41329	34976	86	619	394	0	2221	1986	25	935	909	0	0.340286
70156	63915	92	22382	20197	92	26357	24551	92	209	286	0	1487	1186	15	331	1014	2	0.340286
110640	107134	83	33413	32502	80	36639	34920	80	635	452	0	2005	1920	20	831	1050	3	0.34121
73911	71834	86	31730	30973	76	27252	26269	75	369	360	0	1354	1483	15	74	411	0	0.34121
79859	79063	88	30197	29851	74	22459	22242	59	106	143	0	1315	1262	12	-396	398	0	0.342135
33121	34841	68	17102	17368	51	11560	11424	44	-58	46	0	642	671	0	330	914	0	0.343984
37537	38458	70	15670	15927	48	12602	12667	44	259	271	0	754	727	0	-194	348	0	0.344909
26154	28129	53	12540	12686	44	10970	10951	42	14	88	0	578	527	0	412	630	0	0.345834
160012	131261	93	54148	43290	89	56430	45554	90	513	640	0	3207	2526	32	696	856	0	0.345834
146222	122793	91	60562	50804	87	59452	49306	86	601	435	0	3267	2654	31	418	815	0	0.350457
63739	62358	81	23986	24202	64	22688	22008	64	210	357	0	1394	1301	13	-79	465	0	0.351382
173542	146082	102	93468	79993	92	62897	52517	91	839	738	0	3031	2565	31	344	818	0	0.351382
94764	85005	83	39049	34265	82	31673	28173	81	546	455	0	1936	1684	22	727	857	0	0.353231
104327	102185	84	42409	41738	79	50839	48837	80	497	599	0	2641	2827	26	55	468	0	0.353231
109077	109392	82	40490	39969	78	52951	52476	79	643	549	0	2732	2532	28	781	715	0	0.353231
177462	144809	95	63411	48792	95	72066	57119	94	922	831	0	4304	3368	40	-20	452	0	0.354156
85463	87076	75	25689	26075	66	42217	42087	75	292	470	0	2113	2068	24	402	888	0	0.354156
34227	33334	68	20663	21197	58	11040	11324	41	148	307	0	526	617	0	917	742	0	0.355081
64935	65481	76	23341	23284	71	19539	19172	56	525	402	0	930	854	0	358	581	0	0.356005
92148	88258	82	35452	34627	77	35245	34545	77	320	277	0	1446	1674	16	-71	379	0	0.356005
74706	74852	90	22078	22304	60	30279	29748	75	298	525	0	1536	1603	17	183	431	0	0.356005
150984	140539	90	50042	46800	85	65561	61420	86	812	782	0	3312	3232	29	1251	626	0	0.35693
188528	156528	95	91157	78268	93	74481	62453	92	1099	893	0	4174	3504	36	530	783	0	0.357855
28854	28928	62	18192	18685	53	10783	10442	44	-60	220	0	597	488	0	-81	377	0	0.359704
43838	44317	73	21371	21757	58	14221	14976	46	213	238	0	735	861	0	647	824	0	0.359704
189142	146706	98	47844	37799	93	43235	36127	91	426	239	0	2275	1749	27	455	894	0	0.360629
104373	100093	83	31109	30560	79	31786	30776	78	456	518	0	1649	1575	20	77	352	0	0.361553
27043	27905	60	9189	9390	40	10867	11503	41	186	185	0	509	606	0	-352	20	0	0.361553
62936	61942	74	21873	21784	60	21038	20368	58	234	373	0	998	1093	8	407	492	0	0.363403
159364	136983	94	95493	83611	90	84485	73555	89	996	830	0	4485	3743	36	1094	974	0	0.363403
90201	83666	85	35320	31616	81	30729	27231	80	326	334	0	1508	1495	16	136	780	0	0.363403
13954	17785	38	13043	13362	45	8007	8444	37	120	263	0	337	382	0	242	556	0	0.365252
30890	31591	70	16987	17337	51	10727	10999	42	134	183	0	673	670	0	125	275	0	0.368026
184075	151645	95	76453	63430	92	62954	52641	92	895	629	0	3565	2926	33	436	950	0	0.368951
204577	168506	103	73215	60106	98	67695	56168	98	1084	818	0	3781	3235	33	890	932	0	0.368951
41858	43191	69	19682	20350	50	14892	15291	46	69	178	0	810	910	0	-62	740	0	0.368951
46809	48177	68	19640	20074	52	15616	15400	48	92	155	0	1005	1023	4	-9	271	0	0.368951
145804	125442	92	62047	53042	87	55826	47730	88	509	372	0	2909	2398	30	254	681	0	0.368951
84694	88748	76	28615	29128	65	32409	32062	75	458	515	0	1582	1622	18	182	868	0	0.369876
101802	97983	96	47096	46601	79	51350	50183	79	604	671	0	2787	2719	26	-293	265	0	0.369876
28098	26377	79	11742	11816	44	9251	9384	42	-40	73	0	651	545	0	-248	436	0	0.3708
48145	45121	78	10731	10707	42	13899	13916	45	280	225	0	771	608	0	-77	1188	2	0.371725
178537	143751	96	65101	52180	94	78166	63545	93	822	760	0	4327	3799	36	973	1210	8	0.371725
32532	34426	59	11081	11664	42	13693	14483	45	94	196	0	761	740	0	-590	0	0	0.37265
94326	96213	78	30925	30868	76	37317	36755	78	680	597	0	1835	1880	19	269	744	0	0.374499
56350	57121	72	22875	23017	62	17155	17155	50	44	124	0	985	914	0	361	496	0	0.374499
26528	26578	71	7577	7534	40	9897	10077	40	134	242	0	549	454	0	349	743	0	0.375424
28276	28119	68	10469	10756	41	12150	11978	43	250	272	0	611	674	0	83	416	0	0.377273
52790	54002	73	23527	23874	63	19017	18583	53	151	242	0	847	1000	1	85	306	0	0.377273
133589	116171	89	51013	43819	88	47068	39696	88	499	517	0	2707	2214	29	-379	329	0	0.377273
195232	167832	93	86625	75240	93	80209	69326	93	1264	1010	3	4540	3749	38	622	691	0	0.377273
38135	40622	69	14469	14429	47	17758	18455	50	6	168	0	778	833	0	-94	274	0	0.379123
170159	139971	98	71347	60286	90	54830	43744	89	862	468	0	2855	2304	31	-196	630	0	0.380047
32093	32758	68	14434	14671	47	11311	11633	41	10	157	0	592	637	0	102	308	0	0.380972
187752	150859	111	90276	74876	94	90682	73116	95	1052	896	0	4741	3911	39	938	1059	5	0.380972
279934	206565	121	129667	101064	114	99830	76032	114	1345	1136	11	5462	4222	42	158	972	0	0.384671
126703	119374	100	60165	57219	85	46347	44032	84	485	581	0	2422	2144	26	980	684	0	0.384671
105190	101817	97	39032	37846	79	29741	28884	78	600	538	0	1627	1547	19	930	739	0	0.385595
179760	146914	99	76545	61682	91	78648	62337	91	1022	779	0	3911	3035	36	597	559	0	0.385595
92287	85964	84	42702	39509	81	35576	32192	80	609	503	0	1722	1611	19	-726	0	0	0.385595
64684	61105	76	29644	27540	76	24747	22229	75	393	215	0	1169	1107	9	505	636	0	0.38652
45793	47915	73	27812	28283	71	16351	16222	50	582	326	0	827	918	0	-347	280	0	0.387445
110618	96851	84	48451	41884	84	38886	32527	84	492	469	0	1968	1738	22	-271	263	0	0.387445
29003	30224	61	7669	7963	37	11620	11493	44	41	170	0	500	643	0	-572	37	0	0.392068
20668	21042	59	9396	9838	39	10677	10776	42	178	269	0	401	448	0	101	617	0	0.393918
116152	104004	85	47517	42357	83	39181	35651	81	530	553	0	2223	1963	24	641	694	0	0.393918
47519	48028	72	19762	20045	53	15448	15076	51	191	237	0	933	856	0	121	756	0	0.396692
105459	91651	90	41535	36183	82	33070	28526	82	120	243	0	1883	1754	22	-402	178	0	0.398541
140756	121568	87	53775	45728	86	44681	37987	85	733	490	0	2549	1989	27	483	524	0	0.399466
191512	149069	100	61038	47415	96	66000	52495	97	803	722	0	3725	2727	36	-230	425	0	0.40039
213855	170000	102	93844	72417	101	76198	60287	99	1102	728	0	4057	3344	37	-47	462	0	0.401315
36137	37791	56	11001	11525	40	14535	14806	46	126	159	0	671	771	0	-192	215	0	0.401315
100152	90589	84	39981	36777	82	33931	30549	81	361	271	0	1802	1549	20	373	471	0	0.40224
47313	45801	76	26903	25585	73	16969	16473	51	152	291	0	1009	969	0	-9	211	0	0.40224
121144	113504	86	69925	65975	83	54050	51691	81	611	860	0	2789	2536	28	51	592	0	0.403165
29093	28249	78	10858	11164	42	13811	13939	46	-46	149	0	790	763	0	-217	264	0	0.403165
58775	57073	80	25428	24351	72	19209	18424	55	208	206	0	972	863	0	139	343	0	0.403165
93759	94402	77	27685	27640	76	48237	46942	78	523	352	0	2593	2651	25	116	378	0	0.404089
44053	46261	70	17668	17959	51	15542	16566	46	167	220	0	915	830	0	134	428	0	0.405014
90736	80488	84	42031	36894	81	30776	27088	81	639	438	0	1726	1380	18	619	780	0	0.405014
99949	96261	87	36013	35286	78	36826	35372	77	377	447	0	2049	2107	22	547	1248	7	0.406863
100109	93649	86	46416	43763	80	39171	36673	80	360	477	0	2194	1794	23	349	528	0	0.406863
51249	49183	87	16674	16713	48	15166	14892	47	171	306	0	837	788	0	771	834	0	0.408713
47436	48295	71	16629	16760	51	16940	16743	54	226	260	0	653	876	0	-151	321	0	0.408713
171459	140581	107	61696	50193	91	61548	50261	90	896	695	0	3263	2579	33	385	1117	5	0.408713
51827	55923	71	26848	27382	66	18122	18317	52	55	174	0	869	1053	5	812	1156	10	0.408713
193059	157670	96	86977	72836	95	73853	61283	94	1286	992	0	4134	3534	35	681	1168	7	0.409637
197338	154516	102	78352	62302	96	77104	60893	95	1134	892	0	4145	3271	36	606	718	0	0.411487
175569	146055	92	65244	53681	91	63218	52257	91	1317	1002	2	3320	2966	31	1131	1771	16	0.411487
89436	88871	79	25849	25233	70	33462	33013	76	386	327	0	1880	1831	21	922	981	0	0.411487
271166	198771	118	136911	106010	106	126664	97482	106	1744	1254	17	6936	5359	47	659	910	0	0.411487
132218	100369	95	59207	44796	93	46907	35049	90	725	494	0	2342	1759	27	-202	468	0	0.413336
80980	71684	83	34497	30322	80	25480	22977	74	225	221	0	1445	1179	14	597	707	0	0.413336
35659	37329	68	18349	18989	50	13530	14374	44	143	191	0	621	603	0	629	491	0	0.413336
41894	41507	76	19189	19385	55	14598	14235	48	270	278	0	808	869	0	-176	340	0	0.414261
90664	90043	79	45554	45654	78	37537	38377	76	340	343	0	2181	2067	23	1089	959	0	0.41796
180094	163790	93	74446	68931	87	63291	57483	86	821	795	0	3628	3417	30	-382	282	0	0.418884
122779	102253	92	54531	46228	87	38415	31891	86	705	569	0	2013	1583	23	81	329	0	0.419809
169733	138381	98	75021	61105	91	61540	50752	91	621	386	0	3370	2660	33	-166	363	0	0.423508
191776	158332	96	68663	55979	92	76185	63228	93	768	614	0	3967	3237	36	395	659	0	0.424432
133124	127237	87	48087	46747	82	51988	49751	84	807	718	0	3022	2705	29	292	529	0	0.425357
106005	101441	83	47503	46610	80	56273	54989	81	523	402	0	2838	2835	26	267	414	0	0.426282
107933	107550	80	41608	40795	79	56755	55226	79	548	579	0	3132	3221	28	614	1449	10	0.426282
62971	64404	77	28374	28656	74	19658	19899	58	278	377	0	1142	1147	10	-409	201	0	0.427206
66356	66319	80	36557	36830	74	23762	23730	60	370	388	0	1128	1177	12	774	723	0	0.427206
48551	47982	76	19875	20230	54	20285	20271	57	209	292	0	825	952	0	173	541	0	0.428131
117405	97186	91	55801	47471	85	40721	34384	85	261	421	0	2072	1686	23	121	474	0	0.428131
47648	48065	72	16859	17225	50	15768	16051	48	273	223	0	1016	972	0	-93	407	0	0.429056
176399	152881	96	85517	74356	93	95129	84575	94	1036	837	0	5024	4512	37	1272	652	0	0.432755
55264	56610	80	12701	13158	43	18541	18450	53	312	349	0	781	830	0	-492	183	0	0.432755
54447	54557	76	25142	25502	70	19465	19230	57	278	336	0	1093	1059	5	-39	483	0	0.434604
56702	58257	67	14392	14372	46	21409	21308	56	390	350	0	1307	1252	12	-550	65	0	0.435529
62825	64491	75	30983	31075	73	24106	24277	65	311	328	0	1355	1414	13	-419	152	0	0.435529
76874	75042	78	38121	35285	77	28646	26819	76	422	396	0	1712	1557	19	-161	255	0	0.435529
94995	87372	87	36108	31759	81	33250	29059	80	610	525	0	1895	1758	21	291	588	0	0.435529
270825	202842	110	101502	75392	107	102921	74737	107	1020	828	0	5638	4167	43	510	682	0	0.436453
87440	88395	78	34244	34098	75	38121	37720	76	679	464	0	2004	2125	22	48	404	0	0.437378
99760	91365	83	44087	39367	82	32672	29880	81	458	502	0	1685	1536	20	-361	247	0	0.437378
39390	38964	75	10945	11059	42	11753	11699	44	-80	112	0	695	647	0	209	361	0	0.439227
157910	134807	92	59243	50346	87	53948	46636	88	1054	647	0	2776	2148	29	-240	557	0	0.440152
55037	55396	73	17353	17583	51	19493	19693	54	280	218	0	1037	1098	8	264	654	0	0.442001
112481	111563	96	31334	31162	78	63124	62314	80	793	779	0	3339	3124	31	886	1164	6	0.442001
111984	108484	83	35380	34813	78	36272	34794	79	386	524	0	1970	1905	21	527	834	0	0.442926
65101	64160	79	20929	20631	56	21722	21238	69	231	292	0	1162	1061	7	-163	529	0	0.442926
132125	120637	93	44156	40017	84	55500	51606	83	941	771	0	2831	2578	28	483	763	0	0.442926
54970	58201	63	21109	21832	56	21355	21656	54	408	217	0	1152	1142	9	-14	245	0	0.442926
24535	25801	53	15130	15256	48	10067	10210	41	-57	77	0	581	520	0	13	412	0	0.443851
103379	102616	82	38101	37517	78	49087	47452	80	778	546	0	2709	2843	24	-379	131	0	0.444776
41170	43369	55	11421	11527	43	13374	13529	45	-14	154	0	689	741	0	621	659	0	0.444776
92250	92599	80	39523	39078	76	33182	33232	74	511	437	0	1771	1631	19	-11	442	0	0.444776
90153	89673	78	28555	27985	76	31338	30839	77	454	388	0	1377	1454	16	20	664	0	0.446625
23407	24332	49	6279	6422	35	9218	9425	41	104	194	0	363	405	0	-56	591	0	0.44755
50046	49145	77	19545	19582	56	18120	17793	53	95	207	0	758	714	0	834	703	0	0.448474
26619	25501	80	10410	10573	42	10909	10891	42	354	278	0	571	547	0	202	457	0	0.449399
218852	146518	137	68603	41183	133	87306	62264	136	1121	773	0	4548	3100	40	990	743	0	0.449399
52096	52994	73	13196	13097	45	22645	22121	62	336	236	0	1185	1125	9	-113	264	0	0.450324
119358	115182	82	40783	39804	81	41004	39322	81	446	502	0	2053	2102	22	606	1070	4	0.450324
148762	128779	96	76168	66760	87	56461	47477	87	676	543	0	3048	2652	29	-363	432	0	0.451248
37941	38989	63	19068	19323	54	13652	13703	45	139	252	0	805	778	0	-61	534	0	0.453098
94556	84843	86	42703	37594	82	36799	32728	81	179	288	0	1943	1438	21	-328	396	0	0.453098
102168	100572	79	40896	40219	78	30514	29450	77	413	443	0	1617	1440	16	304	488	0	0.454022
76007	76656	80	26983	26492	76	27149	26305	75	338	234	0	1546	1482	17	-92	384	0	0.454022
36061	34916	75	10098	10257	41	14440	14656	46	54	89	0	692	710	0	295	547	0	0.454022
182206	158919	93	65041	54113	92	64910	54221	92	953	867	0	3539	3017	33	628	717	0	0.454022
99698	87600	85	46184	40214	83	33495	29758	81	571	559	0	1710	1499	19	712	602	0	0.454947
34094	35421	70	10874	11082	41	10753	10918	42	99	155	0	508	621	0	-235	375	0	0.454947
35276	35662	73	18753	18874	57	13341	13490	46	121	181	0	715	809	0	-388	177	0	0.455872
136798	125779	91	50270	45599	83	52371	46138	84	643	594	0	2749	2487	28	1322	926	0	0.455872
87996	82093	82	38206	34792	81	30303	27286	81	405	406	0	1702	1451	18	572	595	0	0.457721
147006	127428	102	51843	43310	88	60375	51126	89	893	782	0	3268	2685	31	509	445	0	0.458646
55988	57847	66	27574	27662	72	17728	17701	51	323	259	0	1009	1066	7	-345	372	0	0.459571
34067	34096	73	13306	13609	45	13087	13246	48	87	230	0	503	593	0	300	425	0	0.459571
55307	54886	75	11368	11573	43	19569	19184	51	214	274	0	881	897	0	904	686	0	0.459571
33324	34272	76	16579	16812	50	10222	10504	41	163	153	0	535	601	0	272	699	0	0.46142
52764	47599	76	22183	20261	64	16995	15456	53	174	192	0	879	820	0	144	332	0	0.462345
113583	103181	91	55768	49941	83	40051	35578	83	513	410	0	1998	1812	22	592	878	0	0.462345
55778	56624	75	22204	22585	58	18334	18226	52	22	234	0	1042	1115	8	1069	891	0	0.462345
30535	29588	72	15167	15380	46	14109	14072	46	450	313	0	572	657	0	-511	0	0	0.463269
63436	64104	76	34942	35041	75	20193	19870	55	321	402	0	891	963	0	99	355	0	0.463269
43012	43064	71	12906	13222	45	12750	12971	43	280	227	0	729	779	0	-536	148	0	0.464194
79782	80362	76	42346	42339	76	28650	27851	75	131	235	0	1550	1445	15	407	579	0	0.464194
32456	34306	64	9501	9817	40	12369	12592	45	301	310	0	496	612	0	-171	265	0	0.464194
42984	44256	74	24706	25086	69	16040	16487	48	25	124	0	788	959	0	-48	748	0	0.465119
71709	73163	76	24723	24784	66	21544	20976	59	55	147	0	1048	876	0	290	412	0	0.465119
46704	47323	71	12685	12991	44	14504	14204	46	110	196	0	797	814	0	141	592	0	0.465119
24777	25205	65	9904	10196	41	11200	11438	42	41	201	0	633	557	0	503	620	0	0.466043
32610	33587	56	15624	15815	48	11049	11081	43	96	171	0	591	591	0	38	261	0	0.466968
58565	58683	73	23830	23845	70	21077	21106	69	169	203	0	1278	1365	14	429	747	0	0.466968
123836	119754	90	55234	54338	81	50706	47862	81	623	618	0	2409	2348	25	-177	472	0	0.467893
145568	139817	86	44254	42805	81	52454	49034	82	889	714	0	2632	2562	27	806	759	0	0.467893
145168	131491	87	69886	62168	87	52215	46998	86	1032	798	0	3017	2638	30	-68	170	0	0.467893
247688	173866	115	102185	72373	109	126123	88575	110	1245	944	0	6717	4712	48	1390	1146	10	0.468817
33744	34127	75	12226	12534	44	11327	11157	42	179	320	0	637	576	0	373	560	0	0.470667
136665	122452	101	53556	48166	86	50457	44538	86	395	467	0	2858	2517	29	679	770	0	0.471592
68385	63465	82	32043	29761	75	24416	23146	69	348	194	0	1408	1252	15	-49	425	0	0.472516
111055	109989	80	39172	38661	79	57102	54931	82	657	713	0	3327	3280	28	11	280	0	0.472516
70669	71595	77	24443	24228	71	24267	23926	68	350	358	0	1195	1253	12	521	670	0	0.47529
54559	56681	75	26961	27133	72	20916	20385	60	342	332	0	906	937	0	343	644	0	0.47529
162365	139282	89	69124	58328	90	61689	50905	90	993	755	0	3355	2848	33	102	793	0	0.476215
49658	49889	80	15703	15698	48	19051	18824	56	263	285	0	1180	1078	9	454	809	0	0.478989
206548	183427	100	79178	71242	95	81542	72461	95	842	803	0	4306	3994	33	455	954	0	0.481763
39678	38561	79	32465	33096	70	11752	11904	45	46	242	0	522	604	0	89	446	0	0.482688
89156	83589	79	44871	40671	81	37485	33296	79	98	347	0	1865	1734	21	359	540	0	0.483612
109243	103020	90	44686	42229	82	38408	35809	80	565	499	0	2038	1952	23	-411	153	0	0.485462
97445	88429	83	38391	34683	81	32790	29526	80	273	300	0	1727	1568	20	-85	320	0	0.489161
57331	57323	78	15213	15400	48	22717	22553	61	321	372	0	1244	1307	13	108	308	0	0.490085
140683	126128	91	79441	71531	87	51632	45933	86	709	583	0	2739	2547	28	626	1598	11	0.49101
107596	105480	82	56525	55129	79	39830	38090	78	329	334	0	2134	2163	22	505	565	0	0.491935
146861	127537	94	71376	65023	88	55706	49459	87	1145	793	0	3015	2633	29	1287	1363	13	0.493784
20216	21438	62	6108	6110	36	8503	8180	40	234	312	0	411	464	0	125	421	0	0.498407
59908	58481	82	24926	25150	66	24872	24936	72	417	346	0	1283	1224	11	530	661	0	0.498407
122262	114774	90	53967	50454	84	38927	36353	82	379	264	0	2102	1937	22	-88	383	0	0.499332
51549	52538	73	15547	15707	47	20131	20655	53	34	227	0	1195	1056	7	316	450	0	0.499332
66725	62816	79	32510	30163	78	25564	23399	77	203	239	0	1329	1341	12	268	691	0	0.500257
107101	98056	87	49002	44163	83	36837	33049	82	592	486	0	1874	1673	24	503	1012	2	0.501182
76328	74998	78	36077	34812	77	25648	23779	71	390	393	0	1607	1499	16	-338	126	0	0.502106
62802	62661	76	18174	18442	52	20129	19726	63	188	159	0	1106	1053	7	622	385	0	0.502106
24002	24300	66	9612	9865	40	10481	10729	41	47	187	0	344	527	0	92	344	0	0.502106
64218	63459	75	26496	25883	72	19668	18380	57	247	195	0	1155	984	0	-264	440	0	0.505805
159937	142064	90	65440	57047	88	63917	56025	89	881	750	0	3695	3108	35	-446	227	0	0.50673
59581	57843	77	18546	18577	51	20173	20336	57	389	391	0	1078	1111	8	279	536	0	0.50673
229739	184450	100	122392	100998	101	110030	88084	100	1509	1379	15	6345	5394	44	2075	1425	15	0.508579
255760	176150	110	87989	61795	109	99309	69950	109	1486	1172	16	5423	3996	44	35	761	0	0.510428
55106	55637	72	23732	23633	72	17713	18234	54	277	255	0	1064	1009	2	548	586	0	0.513203
133471	119265	87	63046	55548	85	51548	45253	85	566	519	0	2785	2424	30	472	366	0	0.513203
34931	38643	51	20139	20395	58	13098	13228	45	126	206	0	772	827	0	193	794	0	0.513203
121366	108906	89	45433	39890	83	41288	36886	82	660	391	0	1990	1812	24	486	612	0	0.514127
61846	59947	75	17439	17453	51	21042	21124	54	308	329	0	1187	1054	6	51	329	0	0.515052
182751	152879	98	79190	65547	95	72456	59676	94	1072	887	0	3742	3190	34	1500	978	0	0.515052
69698	73587	74	27203	27542	73	23105	23598	61	299	209	0	1339	1189	13	440	530	0	0.515977
178218	138900	94	63281	49813	94	62221	48130	94	972	802	0	3160	2491	34	791	889	0	0.516901
46763	47770	62	18225	17996	53	16546	16707	53	237	210	0	1007	863	0	195	554	0	0.516901
193461	158315	99	78222	63212	95	83217	68371	95	843	826	0	4229	3293	37	781	624	0	0.517826
113832	101716	85	46428	40892	83	39114	34996	82	376	308	0	1962	1742	22	494	616	0	0.5206
37518	37449	73	14539	14762	47	16709	16383	49	174	161	0	797	918	0	154	432	0	0.521525
143573	129780	89	58849	52106	86	61770	55351	87	436	665	0	3259	3142	31	554	588	0	0.523374
145956	121178	91	62141	52328	88	50589	41391	88	574	453	0	2581	2102	27	723	975	0	0.524299
56652	57453	74	31518	31760	73	22989	22675	65	136	216	0	1283	1045	7	-35	434	0	0.526148
114226	104743	87	41689	36602	84	41124	37169	82	629	473	0	2104	2032	24	1197	1425	12	0.527073
146343	117455	93	66705	53997	89	52717	43042	89	658	602	0	2776	2213	31	162	657	0	0.527073
19237	19802	63	10801	11229	42	6294	6437	35	133	143	0	388	447	0	314	772	0	0.528922
51923	53596	73	30418	30801	72	17292	16907	49	278	330	0	871	939	0	-177	322	0	0.528922
167387	136803	92	66949	54115	90	64122	52542	89	715	764	0	3321	2522	35	1113	1022	4	0.531696
53118	53416	73	10174	10524	40	17490	17917	52	542	372	0	964	916	0	-159	332	0	0.531696
73947	71989	78	20770	20333	58	23816	23496	69	184	227	0	1012	1152	9	565	537	0	0.533546
61812	62607	74	29005	29403	73	21135	20856	56	429	323	0	1212	1181	10	631	560	0	0.53447
44807	44319	79	22843	22916	63	15175	15829	46	201	307	0	863	826	0	102	311	0	0.53632
50036	51160	72	23503	23736	60	17505	18166	49	155	229	0	897	804	0	286	509	0	0.53632
132141	117884	86	53249	45006	87	61591	54660	86	558	388	0	3539	2805	34	1166	967	0	0.537244
228488	178102	99	110339	87019	98	105754	82390	97	1315	798	0	5834	4407	42	1649	1262	8	0.540018
224671	182930	100	87592	69838	97	78433	64894	97	842	965	0	4213	3470	37	329	887	0	0.540018
60544	61179	74	22141	21908	61	18552	19039	51	275	272	0	1058	1110	8	-129	523	0	0.540943
48654	50354	70	23630	24049	62	17052	16849	52	113	293	0	985	962	0	-16	239	0	0.541868
189316	157841	94	109620	93766	94	103157	85495	93	1290	1082	7	5581	4601	40	589	763	0	0.541868
89764	87569	78	31291	30860	77	32797	32194	77	197	433	0	1713	1736	18	316	1081	4	0.542793
177968	147577	109	83028	69209	92	64236	53524	92	1053	793	0	3293	2941	33	105	610	0	0.543717
53750	55635	72	13342	13677	44	16702	16752	49	380	267	0	886	791	0	143	486	0	0.543717
35543	34043	75	13843	14086	45	11970	11508	45	196	148	0	602	416	0	576	576	0	0.544642
31496	30938	71	21125	21366	60	12345	12590	43	178	140	0	724	734	0	259	506	0	0.544642
131792	125638	100	27289	26632	79	53269	50175	82	604	772	0	2865	2698	27	402	678	0	0.544642
168894	144714	108	78336	66900	95	65425	55045	108	896	835	0	3610	3181	32	500	483	0	0.544642
113702	110267	84	39392	38562	78	49036	46817	80	769	629	0	2647	2541	25	45	270	0	0.545567
158577	147685	91	60899	57303	86	62950	59191	87	727	714	0	3525	3388	32	906	1068	5	0.548341
47863	46968	77	17710	17988	51	18548	18129	53	201	265	0	812	938	0	-18	329	0	0.548341
190430	158048	98	73654	61132	94	66000	55530	96	963	828	0	3832	3289	34	447	675	0	0.552964
41481	41738	69	16119	16221	50	14901	14754	45	274	311	0	771	746	0	121	500	0	0.553889
88183	79252	89	40369	36711	79	25675	22601	78	597	396	0	1281	1249	13	214	430	0	0.553889
51964	51967	63	19668	19490	57	17647	17376	52	-74	196	0	840	869	0	72	423	0	0.554814
114161	100882	88	45177	40264	84	42349	37888	83	260	233	0	2394	2054	25	975	1924	15	0.555738
28124	28024	67	11983	12418	42	9610	9354	42	-211	90	0	525	439	0	-21	530	0	0.555738
41363	41674	72	18128	18254	51	14939	15262	48	166	148	0	874	838	0	-208	279	0	0.555738
134266	111638	95	48641	40188	88	42475	35445	87	406	360	0	2502	2042	28	-146	387	0	0.556663
68959	71033	74	30725	30606	74	23640	23429	62	316	314	0	1325	1242	12	1061	727	0	0.556663
99640	95031	91	41694	40125	79	30764	29426	78	574	504	0	2027	1909	22	123	457	0	0.557588
53961	53329	88	22274	22309	63	20507	20404	58	249	300	0	1172	1106	9	-401	242	0	0.558512
68299	66861	91	21999	21660	60	24862	24153	73	18	253	0	1237	1104	7	-243	261	0	0.559437
52112	48026	79	22455	20796	60	20003	18171	62	100	223	0	1274	1040	8	66	536	0	0.559437
62554	64178	73	17903	18234	49	23981	23815	62	229	279	0	1129	1048	8	407	636	0	0.560362
41708	43748	72	13708	13945	46	17065	16980	54	73	133	0	922	1001	1	-330	69	0	0.560362
123246	119985	81	42460	41579	79	63258	59693	81	864	665	0	3509	3476	29	207	705	0	0.561286
142687	130290	103	64152	58362	93	50076	43902	103	702	478	0	2882	2561	26	917	977	0	0.561286
57664	58706	74	11207	11447	42	23681	23613	62	285	408	0	1271	1373	13	-138	270	0	0.562211
65618	63741	88	20359	20112	57	24498	23766	64	154	240	0	1279	1293	12	291	978	0	0.56406
119015	111063	87	44995	41526	83	46869	43234	82	498	479	0	2390	2174	25	532	625	0	0.564985
96749	95371	85	43060	42531	77	48098	47176	78	614	461	0	2377	2348	24	425	515	0	0.564985
81441	79447	81	31088	30674	76	30570	29110	75	467	539	0	1409	1355	17	338	963	0	0.566835
203149	161253	103	88113	71951	97	75584	60198	96	878	646	0	4270	3436	36	169	791	0	0.568684
121227	117545	83	39923	39422	80	66958	65300	82	512	643	0	3691	3488	31	695	886	0	0.568684
38026	39271	69	9430	9627	40	13921	13947	45	67	149	0	564	696	0	-282	523	0	0.569609
286724	209717	119	132043	93130	117	124448	89266	116	2009	1287	19	7240	4961	50	772	619	0	0.571458
32110	37019	46	12661	13470	43	13175	13797	45	181	197	0	849	843	0	-45	308	0	0.571458
224037	165373	97	73684	55153	95	100541	71992	99	833	802	0	5150	3714	43	1242	919	0	0.571458
46270	45009	71	22976	23407	65	15540	15748	48	218	146	0	789	895	0	192	398	0	0.573307
70331	68600	78	24730	24695	65	24579	24164	65	124	167	0	1266	1101	8	316	506	0	0.573307
43287	42999	74	8744	9181	39	14022	14625	44	476	336	0	811	853	0	151	343	0	0.574232
58149	59469	71	22901	23389	66	17307	17208	49	190	174	0	919	1033	4	-357	155	0	0.574232
59751	59258	76	19415	19572	53	20153	20414	55	458	335	0	852	981	0	-194	406	0	0.575157
89804	89692	78	39908	39640	77	43262	43620	76	517	576	0	2152	1970	24	178	336	0	0.576081
37067	38234	70	18336	18614	54	15029	15449	48	-27	161	0	826	889	0	685	849	0	0.57978
252902	205095	109	106433	88049	99	102628	83670	100	1484	978	0	5631	4944	40	185	311	0	0.57978
37693	36297	71	16595	16980	49	11033	11243	42	330	341	0	549	528	0	-391	252	0	0.58163
151537	135183	87	59739	52961	87	66876	58988	87	913	798	0	3498	3154	32	651	858	0	0.582554
132518	121761	101	39102	35333	82	67380	62043	85	623	628	0	3674	3291	35	808	951	0	0.583479
105292	75828	98	38114	26779	95	40294	28422	95	393	205	0	2233	1651	18	436	354	0	0.584404
131629	112753	89	53973	45893	86	48189	41054	85	733	595	0	2692	2296	28	618	598	0	0.585328
103270	102519	79	32541	31655	78	33622	31223	78	607	452	0	2005	1873	21	-513	225	0	0.585328
57584	59473	72	21327	21779	54	19477	19578	52	374	314	0	1051	1103	8	194	415	0	0.585328
80540	78059	77	33338	31692	77	25441	24213	73	423	313	0	1411	1420	15	-146	327	0	0.586253
106110	101300	82	61749	59987	81	41973	39485	79	444	378	0	2116	2194	22	-81	494	0	0.587178
96182	91670	85	38215	35417	78	34524	31426	78	572	539	0	1908	1764	21	122	497	0	0.588102
54565	55271	65	16933	16991	49	18086	17913	54	-106	135	0	1046	1000	1	351	458	0	0.589952
133300	127511	86	62834	59865	84	47294	44994	82	806	859	0	2422	2272	25	237	530	0	0.59365
171548	151776	89	102018	91549	91	60611	54038	88	1037	561	0	3100	2740	31	742	874	0	0.594575
74011	74042	84	22307	22719	57	25191	24399	74	388	365	0	1150	1218	10	154	456	0	0.594575
47632	49026	72	24067	24409	64	16169	16452	52	247	343	0	802	736	0	-298	193	0	0.5955
129247	116127	89	41705	37354	83	58913	53598	85	707	584	0	2962	2888	28	-16	417	0	0.5955
63075	64513	77	16066	16421	46	26410	26138	71	490	446	0	1267	1347	14	587	674	0	0.5955
31103	30325	70	17830	17836	52	11794	12471	43	315	273	0	659	636	0	91	446	0	0.596425
63106	63003	75	19846	20070	60	20924	20881	64	242	246	0	1188	1138	9	-640	0	0	0.596425
51604	51613	76	23968	24264	69	19640	19459	59	73	181	0	1221	1216	10	894	1006	1	0.597349
136656	122578	86	45892	40319	86	52041	46647	86	427	529	0	2769	2345	30	198	667	0	0.598274
32406	33955	69	15704	15901	49	11746	11460	44	353	263	0	512	630	0	13	539	0	0.599199
87095	85271	79	33177	32939	75	35465	34765	76	313	294	0	1602	1751	19	-67	489	0	0.599199
34928	36499	62	18976	19003	56	13063	13137	44	273	358	0	686	778	0	308	430	0	0.600123
67454	64814	77	34234	32010	79	24885	23430	75	189	205	0	1266	1214	10	277	761	0	0.600123
200538	162487	98	88428	72812	94	76049	62148	93	631	588	0	3931	3144	37	138	402	0	0.600123
188667	144191	99	83765	64477	95	61050	46913	94	1004	528	0	3430	2734	35	235	622	0	0.601048
105840	100454	82	38725	36779	80	31972	29333	79	352	411	0	1621	1422	19	175	281	0	0.602897
30576	30979	66	10908	11022	42	9459	9378	39	337	223	0	465	485	0	-291	99	0	0.603822
88779	87067	84	25018	24526	68	31244	30957	77	594	527	0	1964	1840	21	601	749	0	0.605671
85860	78889	80	36931	32519	78	30430	26944	79	580	393	0	1486	1421	16	-82	581	0	0.606596
133654	109926	90	65648	53744	89	53501	44532	88	548	459	0	2910	2680	28	146	434	0	0.606596
34023	34277	74	16730	17142	50	11966	11904	44	149	190	0	798	691	0	-69	391	0	0.607521
127118	109785	89	50645	42651	85	46646	39973	83	561	502	0	2640	2447	29	774	1088	8	0.608446
96115	95189	79	31339	31255	75	31198	29968	76	82	317	0	1797	1659	20	738	894	0	0.610295
56374	50932	89	28708	26448	76	19602	17636	60	190	415	0	968	1052	6	470	804	0	0.61122
136595	124881	90	59782	54005	86	54801	48167	86	523	615	0	2882	2510	30	110	393	0	0.612144
58992	63372	78	31939	32581	73	21858	21312	66	209	289	0	1039	1059	6	358	915	0	0.612144
33355	35864	56	11353	11825	42	14431	14300	52	-49	192	0	735	741	0	110	491	0	0.612144
35609	36103	70	13194	13573	45	10924	11366	42	101	133	0	673	758	0	-35	294	0	0.612144
188774	148486	100	75250	58420	98	75015	58732	98	1070	809	0	4115	3451	36	82	297	0	0.613994
44325	44588	75	22785	22945	64	14949	14743	48	81	248	0	727	698	0	929	1211	6	0.614918
42929	42614	79	11894	12056	44	14575	14527	48	40	174	0	831	836	0	-174	359	0	0.614918
89643	89434	80	35219	34665	77	32881	32987	77	690	671	0	2067	2028	22	349	934	0	0.616768
64337	63239	78	17794	17949	51	22713	22715	64	303	427	0	1308	1169	11	589	630	0	0.619542
174084	150026	102	59067	50985	89	66400	56385	89	613	649	0	3426	3056	33	907	1195	6	0.620466
54474	55166	77	22403	22516	58	18505	18589	59	459	340	0	1025	1130	9	602	958	0	0.620466
145868	125618	94	76309	65912	90	67829	59426	89	611	640	0	3838	3440	33	-456	289	0	0.621391
114326	96219	92	49214	40957	85	36488	30761	84	472	411	0	2071	1666	22	821	1022	2	0.624165
71024	73764	77	20552	20975	55	24672	25202	72	480	475	0	1132	1218	11	-282	433	0	0.62509
140897	125483	90	53186	46446	88	71851	63728	88	745	699	0	4110	3651	35	147	482	0	0.62509
162452	138692	95	63940	54265	89	63027	53962	89	658	545	0	3111	2858	30	1166	1324	9	0.62509
89069	80619	83	34360	30649	80	29954	26615	80	357	264	0	1828	1671	19	-42	234	0	0.626939
44342	44949	70	16408	16722	50	14627	14456	49	86	121	0	789	769	0	350	718	0	0.627864
41987	43851	61	12580	12587	44	17214	17278	49	321	214	0	971	909	0	553	473	0	0.629713
190175	156877	112	81644	67992	94	68840	58670	94	900	644	0	3565	3081	34	341	545	0	0.629713
109235	106034	87	40162	40105	79	52270	51169	79	656	661	0	2463	2500	26	323	383	0	0.630638
188937	157147	93	77208	63358	94	75611	64173	93	700	675	0	3741	3076	35	659	937	0	0.632487
183407	156576	93	62336	52153	90	79108	69879	91	1188	858	0	4154	3580	35	1043	1422	9	0.633412
129609	115075	85	51599	46473	83	54909	48811	84	649	737	0	3097	2661	30	553	642	0	0.637111
42492	42775	72	13730	13994	45	18216	18455	49	185	224	0	912	1032	4	-173	220	0	0.637111
123575	113796	84	36378	30970	84	63383	57118	85	593	584	0	3246	2923	31	1277	1182	9	0.637111
207652	124263	125	83557	53948	121	87096	54295	123	1006	658	0	4501	2877	46	1280	742	0	0.637111
226460	171141	103	93667	68952	98	117807	89309	99	1471	1043	5	5915	4420	44	673	904	0	0.638036
115945	98075	95	48510	40006	86	40499	33856	86	428	370	0	1893	1550	22	434	549	0	0.639885
56396	56146	80	18612	18472	53	20642	20142	56	322	287	0	951	1043	5	-140	401	0	0.64081
159376	131762	91	60578	50878	89	52899	42885	89	650	492	0	2616	2236	28	189	342	0	0.64081
46069	47047	62	20001	20367	58	17551	17169	52	249	339	0	954	834	0	353	621	0	0.641734
257684	189146	106	108152	80385	103	133830	98705	104	1767	1277	14	6918	4974	48	1583	1057	4	0.642659
54259	55326	74	21540	22115	53	19550	19716	51	54	143	0	886	1006	2	-48	325	0	0.642659
138947	129513	90	40458	38419	82	55693	52998	83	593	749	0	2890	2637	29	535	1000	1	0.645433
135010	124687	86	35815	32778	80	65459	60100	85	807	753	0	3663	3650	30	443	752	0	0.646358
26663	28545	57	12236	12466	45	9943	10391	40	43	99	0	504	660	0	359	400	0	0.646358
21814	23591	44	10467	10691	41	9795	9999	41	-137	82	0	401	526	0	-268	170	0	0.647282
109486	95886	86	45164	39036	83	34248	29777	82	350	379	0	2030	1795	23	26	497	0	0.647282
59355	58705	89	29158	29552	72	18599	17691	58	160	206	0	958	988	0	-191	166	0	0.649132
66990	65069	79	27381	26568	74	26461	26552	72	417	267	0	1279	1311	13	153	430	0	0.651906
36275	37286	55	9549	9893	39	12590	12583	45	89	188	0	677	775	0	305	788	0	0.651906
164071	130953	97	66580	53403	93	56442	44534	92	506	621	0	3033	2288	31	-411	584	0	0.651906
91602	91016	85	31833	31335	77	30247	29302	76	637	522	0	1608	1490	17	102	799	0	0.653755
61639	57807	80	29178	27376	76	22344	20395	67	326	229	0	1143	1053	6	220	1202	6	0.653755
42808	43443	61	10664	10760	42	15932	15508	48	-103	295	0	808	762	0	-61	289	0	0.655605
89829	89449	87	23816	23607	62	31798	30855	75	642	528	0	1640	1722	18	-242	504	0	0.655605
161932	145362	90	82959	75572	89	69321	62620	88	807	629	0	3724	3248	35	726	864	0	0.656529
139817	134025	83	66656	64860	82	54166	50302	83	822	682	0	3124	2891	29	357	505	0	0.656529
121745	107812	92	45055	39553	84	42719	37563	84	461	316	0	2270	2052	24	1114	1078	5	0.657454
242564	180920	112	118012	89363	104	111338	83360	104	1420	984	0	5727	4264	42	1061	1393	13	0.658379
65259	64809	78	27299	27887	63	22770	22853	63	17	282	0	1182	1253	13	63	489	0	0.658379
85219	76417	82	32592	28708	78	29408	26784	77	459	388	0	1674	1386	17	-201	207	0	0.661153
104204	102747	89	49376	48533	79	38326	37309	78	378	362	0	2318	2360	23	-103	255	0	0.661153
48367	48650	72	17312	17319	53	15627	15583	52	104	183	0	625	551	0	619	754	0	0.662077
37894	39393	61	15487	15646	48	13366	13398	45	153	189	0	630	667	0	507	919	0	0.663002
58677	59817	74	25918	25934	72	21697	22201	67	405	272	0	1017	1077	6	39	436	0	0.663002
81592	74866	82	36788	33265	78	26312	23293	77	296	422	0	1402	1424	15	149	361	0	0.663002
66975	66848	74	18538	18343	52	22203	21469	65	118	298	0	1259	1129	11	-376	387	0	0.664852
83350	83442	79	52672	52509	77	29871	28906	75	296	300	0	1529	1431	18	-318	237	0	0.664852
151618	132234	96	73102	64388	89	62532	53460	88	583	673	0	3250	2678	33	1001	774	0	0.665776
132423	116979	95	57923	50668	87	51881	45334	85	723	686	0	2797	2419	27	156	347	0	0.665776
146921	128364	91	60227	52138	90	62498	55236	89	725	713	0	3359	2918	30	-49	278	0	0.667626
37365	34698	83	10552	10537	43	14420	14049	46	-39	124	0	611	903	0	26	362	0	0.66855
62330	62035	86	17145	17203	52	25416	24972	71	548	371	0	1216	1160	11	226	496	0	0.669475
65072	63780	75	17017	17117	48	23819	23299	73	112	231	0	1418	1286	12	-174	565	0	0.675023
122157	116749	82	53975	50227	83	48893	45642	82	818	715	0	2955	2655	27	147	560	0	0.675023
40410	42795	67	17455	17939	50	14694	15085	47	272	186	0	724	699	0	43	246	0	0.675948
123710	112729	86	59961	53540	85	48172	42682	85	564	362	0	2625	2427	28	-52	360	0	0.675948
34380	38159	49	12144	12834	42	12486	12820	42	254	342	0	595	610	0	133	454	0	0.675948
59065	60671	72	18519	18761	50	21950	21279	62	232	393	0	954	1028	4	-365	327	0	0.675948
191022	148997	105	74320	57904	97	67235	51256	96	720	675	0	3542	2745	35	663	828	0	0.676872
64535	64613	76	24794	24986	74	27843	27761	75	296	250	0	1351	1308	13	-186	533	0	0.678722
65135	63156	90	22847	23133	65	20664	20441	59	189	176	0	1022	1009	3	-195	493	0	0.679647
124182	122354	81	41919	41269	80	53720	51033	81	353	575	0	3034	2921	28	63	579	0	0.679647
19771	20833	53	7981	8258	39	8577	9229	39	223	156	0	461	435	0	-129	379	0	0.680571
59366	59668	80	13761	13534	46	20651	21003	60	202	240	0	865	818	0	327	620	0	0.682421
50954	51243	67	14361	14656	46	18411	18794	55	123	167	0	860	979	0	-50	485	0	0.682421
25493	25864	66	14216	14785	46	8402	8184	39	48	133	0	469	431	0	92	644	0	0.683345
198928	155615	100	75197	58291	97	95022	75407	98	1185	1030	4	5231	4226	41	1196	1126	9	0.68427
210780	163529	105	113846	87872	101	76155	59009	100	874	725	0	4318	3396	38	305	382	0	0.685195
56997	56352	73	18060	18299	52	20341	20016	54	309	294	0	1066	1121	8	-152	359	0	0.688893
38232	37411	73	16795	17064	50	15230	15197	50	196	323	0	681	756	0	164	420	0	0.688893
62785	64135	74	22492	22853	58	19807	19365	53	245	243	0	878	881	0	331	920	0	0.688893
239886	180380	103	121512	93419	102	97542	73802	101	1445	953	0	5301	4034	42	746	774	0	0.689818
124259	121143	84	78331	78038	82	50092	49146	81	253	556	0	2919	2813	28	-198	365	0	0.690743
49864	49939	73	18509	18738	53	16754	16374	50	308	210	0	1095	1009	3	360	374	0	0.692592
130331	111913	93	56327	47876	87	40918	34289	86	644	480	0	2419	2002	27	583	862	0	0.693517
35793	36776	65	7578	7091	40	14365	13892	54	98	150	0	703	770	0	504	638	0	0.693517
124317	116392	87	42498	39361	83	41405	38802	82	561	614	0	1990	1880	22	74	470	0	0.694442
70336	72022	75	22378	22441	61	22520	22520	59	295	353	0	1091	1316	11	568	630	0	0.695366
36135	34209	71	13413	13472	45	12786	12538	45	36	144	0	704	571	0	-48	480	0	0.695366
88672	81919	84	36808	33355	80	32719	29755	80	440	348	0	1484	1490	16	807	734	0	0.695366
42905	42685	77	17164	17484	50	14904	14846	45	-35	112	0	611	651	0	-32	492	0	0.69814
30870	31484	81	11564	11788	44	12813	12678	45	202	195	0	630	775	0	230	753	0	0.699065
112523	104510	84	41087	38205	81	42731	39462	81	664	581	0	2197	1928	25	413	308	0	0.699065
146148	127345	95	57783	49857	87	55563	47900	88	555	580	0	2944	2760	30	58	464	0	0.69999
193708	147298	98	90400	70139	94	75801	55731	94	994	728	0	3906	3125	36	684	645	0	0.69999
54068	54632	75	16747	16830	52	21027	21499	65	199	204	0	1122	1050	6	703	795	0	0.700914
42577	41439	73	13587	13578	47	14117	14035	46	335	218	0	790	667	0	169	353	0	0.701839
49966	51517	77	24713	25027	70	18216	18099	52	-128	122	0	984	1185	10	-256	335	0	0.702764
183941	159361	96	79522	68533	92	64389	54553	91	1075	1085	7	3711	3281	33	574	689	0	0.702764
60239	59366	90	23055	23200	66	22043	22610	63	317	386	0	1111	1066	6	461	347	0	0.705538
252201	186702	114	87662	64111	111	94168	72330	110	1486	1137	15	5499	3986	43	25	448	0	0.705538
154217	131324	87	63415	53714	87	55761	46574	88	768	637	0	3126	2519	32	411	725	0	0.705538
54428	55006	75	20687	20638	58	23093	22336	70	283	303	0	1283	1229	12	-694	117	0	0.708312
111764	109135	81	38763	38161	79	50939	49291	79	744	547	0	2787	2639	28	-280	227	0	0.708312
66615	66586	87	27050	26940	73	21065	21008	58	361	297	0	1141	1235	10	16	386	0	0.709237
164887	144645	97	65565	58077	90	61277	54013	89	839	694	0	3246	2802	31	12	542	0	0.709237
43300	41765	81	21498	20364	74	15359	14371	66	88	203	0	790	777	0	-437	197	0	0.709237
50166	50750	73	20061	20547	51	17863	17547	50	209	341	0	1036	1085	6	412	451	0	0.709237
35302	38718	52	11446	11839	42	11571	11613	43	253	194	0	504	504	0	-52	250	0	0.709237
222036	165432	115	75108	54946	103	74092	55900	104	786	698	0	3859	3039	36	502	954	0	0.710161
61113	62044	73	16095	15976	48	21384	21553	55	213	224	0	1007	1030	5	109	519	0	0.711086
69308	67735	81	24964	24572	74	22154	22481	64	58	215	0	1104	989	0	241	627	0	0.711086
28019	30692	56	15868	16091	49	10922	10805	44	40	95	0	572	598	0	-76	549	0	0.712011
162242	133320	106	70324	59596	91	60485	51146	90	886	687	0	3066	2673	31	599	550	0	0.712011
53270	52599	75	21633	21552	60	18762	18501	56	116	164	0	1017	956	0	474	466	0	0.712935
52258	52590	72	10635	10669	42	22739	22434	66	246	165	0	1151	1071	6	-51	302	0	0.714785
30389	30239	77	18156	18483	54	10858	10947	43	-14	106	0	620	766	0	-441	209	0	0.714785
44442	44130	85	21474	21920	62	15761	16186	47	368	282	0	699	779	0	282	338	0	0.716634
192802	156960	98	75168	61553	97	70623	58131	95	1033	904	0	3695	3178	34	-282	691	0	0.717559
24961	25133	65	9762	10101	40	10194	10644	40	65	129	0	583	585	0	395	414	0	0.717559
133099	112799	88	49775	41361	88	39324	33167	85	530	489	0	2164	1826	25	-603	82	0	0.718484
85504	73431	82	41025	35094	83	29282	24650	82	254	335	0	1643	1369	18	-105	304	0	0.718484
56500	53530	78	19611	18726	54	21359	20667	58	127	237	0	1159	1024	5	476	609	0	0.719408
139635	120495	98	60749	52389	87	48027	40948	86	464	558	0	2532	2170	26	-208	397	0	0.719408
264765	187365	125	110200	80646	108	102730	75498	108	1583	1082	9	5629	4052	46	1065	1328	11	0.720333
152196	134850	93	64672	57610	89	64955	56401	89	930	641	0	3248	2742	31	77	972	0	0.722182
99333	89854	95	28596	25608	80	33705	30620	80	418	317	0	1769	1691	19	-197	282	0	0.724032
70240	69228	77	24350	24554	67	25545	24481	73	356	289	0	1068	1190	10	219	728	0	0.724032
164253	140872	105	73201	62302	94	56928	47980	92	846	717	0	3362	2700	32	1156	1256	8	0.724032
27652	28472	61	7618	7675	38	10291	10241	41	115	151	0	636	596	0	-89	232	0	0.725881
59934	60695	77	21428	21526	65	18560	18752	52	226	232	0	860	904	0	-164	350	0	0.725881
281949	203833	119	90230	62575	116	103339	75292	115	1304	1064	7	5393	3912	44	772	1430	11	0.72773
35835	35676	76	12780	12956	43	13635	13391	49	344	257	0	591	620	0	423	494	0	0.728655
116964	108199	85	47689	43481	84	46289	40853	83	703	538	0	2428	2345	24	133	455	0	0.728655
32366	32016	67	7660	8044	37	11063	11403	42	135	174	0	561	572	0	418	554	0	0.728655
90923	85837	80	33286	30535	78	28636	26399	78	243	343	0	1577	1339	18	-285	200	0	0.728655
36732	35969	70	13839	14131	47	12007	12280	44	112	170	0	566	625	0	287	500	0	0.728655
82746	71939	88	36997	31942	81	28601	25407	79	308	429	0	1625	1488	20	788	664	0	0.72958
98955	84897	85	40843	34781	84	32566	27896	83	317	280	0	1891	1493	21	-188	385	0	0.730505
160066	142088	103	68953	62010	89	76689	69381	89	1008	833	0	4239	3811	35	1172	938	0	0.731429
73158	75529	69	30560	31293	73	31660	31256	75	271	242	0	1504	1611	18	316	505	0	0.731429
22350	22287	63	13032	13455	45	8346	8992	37	-145	120	0	366	489	0	-296	203	0	0.731429
42985	44227	70	11852	12268	42	14943	15022	48	489	344	0	798	781	0	124	609	0	0.731429
144279	121386	95	63763	53405	86	51667	43154	86	437	516	0	2794	2250	30	425	769	0	0.731429
104244	91129	88	46669	39947	85	31570	27490	84	443	477	0	1933	1476	21	387	1100	3	0.732354
65618	61616	82	23513	23133	66	21558	21582	61	152	122	0	1011	1058	6	-57	643	0	0.733279
45182	45692	70	20079	20210	57	15834	16384	49	16	182	0	676	765	0	74	218	0	0.734203
64500	65860	75	21813	21871	58	23032	22987	62	138	305	0	1164	1206	10	1175	1718	13	0.734203
143507	121881	95	55063	46650	86	46704	38564	86	565	568	0	2619	2093	29	637	1075	3	0.735128
37838	38193	70	13708	13961	45	12963	13274	44	49	189	0	530	557	0	72	495	0	0.736053
119720	116717	82	60456	58443	82	52317	49685	80	693	718	0	2934	2891	28	313	689	0	0.736977
44493	45186	70	21414	20245	61	18990	18533	52	456	274	0	981	999	0	-97	526	0	0.737902
51258	51573	73	13813	13656	48	17969	18254	57	95	251	0	925	808	0	307	582	0	0.738827
85916	87026	77	40046	39967	76	32961	32863	75	372	311	0	1939	1887	22	-227	243	0	0.740676
163082	133539	104	68452	58517	91	66740	54410	91	790	705	0	3498	2931	33	455	553	0	0.741601
143010	123447	88	72182	63054	88	49586	42298	86	707	614	0	2590	2292	27	963	747	0	0.741601
59517	61750	75	15943	16266	48	21064	21360	54	88	289	0	1103	1141	9	-252	303	0	0.742525
192537	155068	97	88863	72757	96	67768	55327	94	741	542	0	3493	2716	34	73	421	0	0.742525
45563	44897	79	22485	22715	62	14763	14812	46	264	194	0	714	711	0	471	450	0	0.74345
169242	143872	94	67074	57935	91	80940	66562	92	905	673	0	4356	3561	39	753	996	0	0.746224
66471	66364	77	26622	26800	73	27358	27567	74	259	230	0	1313	1488	15	157	490	0	0.747149
96839	93679	84	38536	38274	79	39992	38778	79	249	541	0	2204	2068	25	753	680	0	0.748074
53635	53006	81	13048	13221	44	13961	14316	48	91	94	0	698	699	0	-81	235	0	0.755471
91533	89306	83	15802	15948	49	32752	32554	77	205	191	0	2036	1783	20	621	806	0	0.75732
60908	62744	73	28028	28342	72	21008	20687	59	538	322	0	1158	1039	4	82	505	0	0.758245
76137	75353	82	19579	19574	54	28013	27879	74	463	634	0	1364	1423	15	-231	221	0	0.760095
57924	58602	79	28709	28680	73	19917	19993	59	125	246	0	1022	1050	6	81	406	0	0.761019
36303	37731	60	9419	9563	39	12987	12985	45	160	207	0	568	599	0	-46	412	0	0.761019
72056	68129	77	35542	32046	77	25447	22743	72	445	255	0	1429	1283	15	-12	422	0	0.761019
132372	116644	87	48370	45011	84	56281	48364	85	592	383	0	2698	2411	29	-38	402	0	0.761019
30123	31598	61	13262	13390	45	10062	9790	43	76	122	0	665	696	0	598	898	0	0.761944
131137	117884	97	60521	54089	85	52760	47632	84	707	445	0	2939	2543	29	612	821	0	0.761944
136368	129154	84	64573	59239	84	56563	52874	84	795	500	0	2965	2920	29	-54	327	0	0.761944
106826	101722	83	38823	36906	80	37006	35446	80	166	387	0	1945	1774	22	208	585	0	0.762869
174658	144933	92	52314	42712	89	71861	59180	91	624	642	0	4007	3219	38	146	563	0	0.764718
91593	90258	79	24811	24289	66	29337	28606	76	360	229	0	1597	1392	16	334	600	0	0.764718
55260	54815	75	15881	15773	48	22599	22802	65	80	121	0	1194	1136	9	296	518	0	0.766567
83262	77089	82	34851	31599	78	30511	26812	79	461	391	0	1857	1711	19	-628	305	0	0.766567
26457	27752	64	16054	16426	51	13758	13857	47	164	236	0	727	754	0	-238	130	0	0.767492
45369	47227	68	20615	20646	59	15235	15527	48	296	345	0	803	790	0	-66	590	0	0.768417
105914	93636	86	53619	46948	85	36221	31284	84	269	320	0	1988	1568	23	783	681	0	0.770266
135270	122293	88	64865	58218	86	49641	44515	86	772	666	0	2838	2529	28	581	495	0	0.772116
30020	29862	61	15154	14127	70	13639	12756	60	88	94	0	899	835	0	-101	535	0	0.772116
40832	42018	69	7885	8258	37	14296	14563	46	224	211	0	629	689	0	-403	49	0	0.772116
149348	124962	106	57460	48941	89	50810	42972	88	566	373	0	2600	2161	27	-218	488	0	0.77304
36700	37773	69	17782	18381	49	13648	13864	43	146	205	0	661	718	0	354	685	0	0.77304
38064	39080	69	13256	13861	44	12082	11941	44	182	196	0	575	643	0	296	596	0	0.77304
26627	25888	74	15996	16292	48	10867	11142	41	-86	92	0	473	328	0	-375	42	0	0.773965
38656	37760	71	13555	13756	44	13009	13013	44	235	259	0	608	576	0	-309	114	0	0.773965
37510	38599	78	18552	18702	51	13481	13101	47	210	270	0	596	650	0	-75	434	0	0.77489
159972	143000	100	74160	67526	87	71759	63472	87	668	546	0	3865	3470	33	527	518	0	0.775814
37749	38551	60	20168	20458	55	13890	13910	47	131	165	0	672	691	0	-50	335	0	0.775814
34729	37312	69	12506	13023	43	12423	12726	44	255	304	0	551	579	0	-216	111	0	0.775814
95436	93401	81	37639	36384	78	36135	34349	78	376	289	0	2004	1879	22	169	265	0	0.775814
102290	92942	87	45574	41202	81	35292	31665	79	288	245	0	1952	1832	21	322	694	0	0.776739
191200	152896	93	74599	60011	93	58792	44486	93	875	768	0	3353	2563	34	748	699	0	0.776739
56975	57654	74	25587	25759	72	19946	19955	57	203	296	0	1047	1098	7	367	574	0	0.777664
45368	44509	72	13447	13860	45	15025	14964	48	-14	254	0	801	803	0	-257	525	0	0.777664
57376	57443	78	31749	32008	73	18531	18452	52	257	306	0	990	995	0	444	755	0	0.777664
30034	30229	70	16882	17447	50	11052	10980	42	-243	55	0	468	556	0	-65	181	0	0.777664
162498	132846	95	60565	49345	89	53036	43903	89	387	608	0	3129	2417	30	175	500	0	0.778588
256086	187190	118	105707	77489	108	124194	90215	110	1445	844	0	6287	4740	44	570	705	0	0.779513
222422	175222	99	105590	85645	97	95724	74765	97	987	912	0	5012	3985	40	-604	324	0	0.779513
40522	40186	75	13246	12996	46	15221	15269	47	-54	137	0	824	906	0	299	625	0	0.782287
72329	72678	77	20625	20425	57	20241	19776	59	40	229	0	1253	1208	11	278	557	0	0.784136
156848	130495	93	67861	58619	88	57487	49363	88	817	779	0	3105	2804	30	569	681	0	0.785061
93211	91188	80	28177	27758	76	39107	38662	76	432	352	0	2050	1877	21	1053	1189	8	0.786911
131551	119879	88	50954	45634	85	61724	54844	86	516	493	0	3125	2757	31	222	849	0	0.789685
209281	160444	101	74516	54959	99	90809	69488	101	1289	834	0	4739	3732	40	1428	1840	16	0.789685
45497	45761	75	21044	21233	60	14946	15148	49	188	352	0	675	621	0	516	545	0	0.790609
52586	53753	72	21755	21940	57	18076	18088	50	204	238	0	988	1169	10	-171	294	0	0.790609
37003	37343	66	11007	10998	44	16220	16590	51	-87	79	0	804	769	0	-588	194	0	0.791534
85190	83099	80	37638	36936	77	25531	25032	76	422	431	0	1431	1456	16	384	642	0	0.791534
166883	141884	96	80007	69767	92	75394	63675	91	739	709	0	4067	3389	35	1476	849	0	0.791534
85340	78865	81	34763	32110	79	30098	28011	78	435	403	0	1411	1339	14	-224	385	0	0.791534
70372	69592	91	12874	12751	45	26780	26687	73	243	268	0	1283	1394	15	443	565	0	0.793383
112684	111716	81	50327	49144	80	58943	57831	81	527	519	0	3206	3281	29	-100	325	0	0.793383
48834	49087	71	17350	17746	50	16932	17178	49	95	209	0	886	896	0	-366	206	0	0.794308
36801	36243	71	16772	17063	50	14359	14650	49	241	158	0	845	636	0	664	567	0	0.794308
46304	45875	83	18111	18103	53	16696	17226	48	197	228	0	760	724	0	-119	337	0	0.795233
57350	59549	75	22919	22957	64	21111	20675	62	487	377	0	1104	1166	10	518	833	0	0.796157
54099	57232	73	26567	26953	72	21346	21054	56	406	342	0	959	882	0	-112	172	0	0.796157
35743	38127	61	17834	18671	49	13963	14262	45	237	156	0	750	665	0	74	590	0	0.796157
52834	52917	79	26267	26125	71	16454	16151	51	271	244	0	871	814	0	308	348	0	0.798007
119772	112160	84	44500	39575	84	40654	37731	82	757	528	0	2024	1900	21	82	311	0	0.798007
244788	188238	120	89180	66844	105	90112	70825	104	1340	961	0	4891	3956	41	727	938	0	0.798007
40518	39683	76	18978	19121	56	12334	12812	45	12	198	0	629	694	0	-336	244	0	0.800781
45394	45726	86	23991	24212	65	16481	15540	54	93	205	0	859	890	0	-143	612	0	0.800781
78247	78874	76	54640	54611	77	25758	26119	67	396	321	0	1399	1387	17	94	540	0	0.801706
40866	43544	67	16841	17226	50	15513	15543	51	196	190	0	928	931	0	224	737	0	0.801706
174584	139026	112	67851	55307	94	61140	50362	93	713	546	0	3197	2643	31	380	769	0	0.80263
133422	108158	92	56551	46838	88	45623	37143	88	624	431	0	2607	2252	29	910	740	0	0.803555
66451	66716	76	15854	15844	48	23789	23828	74	23	192	0	1250	1233	10	-301	457	0	0.803555
159967	144244	89	84599	76283	87	79000	70732	87	1100	1155	8	4063	3580	35	624	1038	4	0.803555
33028	32607	67	19818	18634	72	15024	13194	69	-5	208	0	628	711	0	120	478	0	0.803555
125108	110260	88	50034	43128	83	51637	45651	83	575	650	0	2657	2224	28	-70	760	0	0.805404
215649	169917	97	96764	76700	97	88381	68173	97	1152	920	0	4804	3749	40	722	1320	9	0.805404
38643	41569	56	7140	7850	36	12854	13182	42	171	240	0	744	708	0	-124	495	0	0.805404
84375	77798	87	23222	21460	70	24301	22870	73	586	396	0	1054	1047	6	-94	334	0	0.806329
75933	73920	85	27431	27124	74	23037	22917	65	85	363	0	1294	1193	11	268	311	0	0.807254
145316	118497	97	70190	57552	91	50890	41244	89	556	422	0	2759	2242	29	133	349	0	0.807254
56831	55278	83	25119	24890	70	19815	19953	53	243	136	0	1105	983	0	614	684	0	0.810028
39767	38363	73	12347	11949	46	16482	16414	52	134	188	0	836	677	0	-50	332	0	0.810028
36542	39371	67	17031	17418	50	13480	13378	47	108	281	0	458	557	0	154	602	0	0.810028
33521	32684	76	10648	10973	41	12419	12254	44	197	170	0	483	571	0	280	539	0	0.810952
122027	108004	89	42390	36857	82	48673	44205	84	548	554	0	2360	2167	25	27	305	0	0.810952
98262	97632	83	44425	44281	77	38624	37347	77	628	624	0	1800	1659	22	309	571	0	0.811877
132622	128785	83	54246	52774	82	65861	61679	83	381	445	0	3296	3270	29	782	869	0	0.811877
167555	144158	92	61547	52862	90	80547	69721	91	814	696	0	4022	3265	35	724	744	0	0.812802
46927	49491	72	28544	29705	67	17207	16621	50	204	224	0	917	996	0	-104	364	0	0.812802
205524	162858	96	84897	70564	94	78482	62462	96	1196	954	0	4517	3377	39	590	970	0	0.812802
73311	75985	75	29592	30083	72	29735	29618	74	414	297	0	1549	1612	17	287	594	0	0.812802
120344	98213	91	49323	38945	87	39060	31435	87	512	444	0	1975	1472	24	707	815	0	0.812802
54286	56110	72	23131	23570	63	16058	16063	48	40	197	0	849	934	0	223	359	0	0.813727
191988	160720	98	80025	66947	92	72541	62137	91	1180	985	0	3987	3221	37	-65	292	0	0.815576
120152	108136	89	51358	45457	84	45005	39310	84	409	460	0	2565	2184	27	537	937	0	0.815576
56825	55831	78	23725	23355	73	19969	19849	56	156	283	0	1174	1177	10	71	789	0	0.815576
139454	119736	87	64044	54876	86	46804	40198	86	587	542	0	2372	1945	25	228	487	0	0.815576
66699	66579	77	12598	12459	44	24836	24781	68	716	486	0	1097	1212	11	8	543	0	0.81835
27143	28708	58	11382	11511	43	11057	11332	42	76	134	0	463	643	0	627	633	0	0.81835
219408	162886	102	90475	70408	101	77077	58407	99	1163	793	0	4543	3371	40	807	889	0	0.81835
43544	43558	64	14970	15640	45	18250	18379	51	299	184	0	821	751	0	-292	375	0	0.81835
27139	27943	59	12242	12305	44	11093	11345	43	173	239	0	615	539	0	94	447	0	0.820199
60168	59341	76	25023	24906	71	21178	21278	62	-70	165	0	1029	1198	10	-307	223	0	0.820199
140064	118404	89	58196	48996	87	51378	42639	87	614	537	0	2813	2369	30	688	718	0	0.820199
27299	29114	51	12690	13289	44	12299	12679	43	255	258	0	727	693	0	676	461	0	0.820199
62712	63019	79	13925	13911	45	24230	23900	68	434	315	0	1369	1357	15	-192	479	0	0.822049
80121	77119	92	20424	19598	73	28812	26637	79	316	399	0	1533	1310	15	-396	160	0	0.822049
48294	49684	73	19890	19984	56	12323	11850	44	239	136	0	715	606	0	291	405	0	0.822049
56325	55199	74	27393	27530	73	16159	16031	48	182	208	0	842	775	0	641	516	0	0.823898
114338	101394	91	48710	42431	85	38064	32787	83	484	372	0	2009	1753	22	225	646	0	0.823898
94377	95634	78	35620	35179	76	38877	37482	77	339	233	0	1917	1937	21	739	1072	3	0.823898
87849	76314	87	31107	27217	79	30226	27430	80	402	347	0	1583	1439	18	126	483	0	0.824823
26138	25487	79	12756	13058	44	8863	9134	40	338	266	0	214	292	0	-190	485	0	0.825747
83152	72731	82	37067	31826	81	29210	24652	80	496	336	0	1478	1318	17	81	347	0	0.827597
71980	63213	82	41018	36502	79	28054	25074	77	300	306	0	1540	1108	17	-63	283	0	0.828522
171882	145776	94	56391	46798	91	67729	57238	92	536	533	0	3525	2890	33	293	381	0	0.828522
41581	42081	65	11469	11517	43	15267	14927	49	272	346	0	546	694	0	419	562	0	0.830371
15942	15468	53	8613	8910	39	5169	5522	32	94	203	0	390	300	0	-84	286	0	0.831296
109459	109246	81	57271	56215	80	56818	55750	80	777	596	0	2998	3062	28	1636	1253	12	0.833145
118031	97503	99	39725	32819	84	41844	35692	84	519	437	0	2159	1805	25	-69	488	0	0.83407
29362	29752	60	10239	10477	41	10324	10856	41	-162	109	0	520	409	0	87	400	0	0.835919
60006	60659	75	25093	24473	73	19015	18991	51	241	194	0	1017	965	0	306	702	0	0.835919
26782	26737	68	12150	12584	43	10182	10790	41	217	211	0	680	713	0	222	577	0	0.838693
200003	156198	97	96552	76312	95	82136	63675	95	1134	890	0	4126	3232	38	649	929	0	0.838693
47737	49483	71	23044	23709	60	15893	16737	46	313	246	0	930	812	0	17	462	0	0.838693
90553	79878	85	40523	35194	83	29939	25615	81	550	289	0	1509	1287	16	170	321	0	0.839618
47212	48885	71	23189	23694	63	16027	16093	49	95	229	0	797	902	0	896	761	0	0.840542
148084	123912	90	60939	50666	89	50496	42356	88	629	502	0	2509	1996	30	823	949	0	0.840542
83565	78816	86	33819	31213	79	29497	27396	78	433	514	0	1654	1493	19	-320	294	0	0.841467
30146	30814	67	18047	18325	50	12741	12850	44	35	199	0	587	644	0	76	411	0	0.841467
145688	126562	93	54697	46775	87	48687	40985	87	733	662	0	2539	2342	26	908	814	0	0.843317
194028	160402	94	82127	68257	93	64916	54249	93	714	661	0	3455	2750	33	683	624	0	0.844241
94753	67230	92	46538	33340	89	38501	25974	89	294	256	0	2249	1358	28	6	233	0	0.845166
34443	38165	62	11069	11679	42	13891	14290	46	90	146	0	774	840	0	245	499	0	0.845166
101310	97297	83	43272	41632	79	31490	30448	78	243	190	0	1676	1661	18	886	637	0	0.846091
66201	67017	77	24423	24908	67	22328	22705	59	337	424	0	1156	1143	9	-211	309	0	0.846091
32190	31958	74	14787	15336	46	11008	11442	42	32	170	0	527	545	0	-282	208	0	0.847015
92337	92359	78	36460	36265	77	32114	30722	77	276	324	0	1685	1625	17	485	426	0	0.84794
56739	56174	78	19351	19333	53	18052	18078	53	47	139	0	971	901	0	258	1017	2	0.84794
53310	54840	65	14981	15143	46	22780	22853	62	54	199	0	1024	1083	7	-424	71	0	0.849789
71980	69746	77	29298	28265	75	25376	25262	74	321	310	0	1391	1345	13	-379	143	0	0.849789
110619	105517	90	39814	38748	80	38643	37084	80	273	444	0	2210	2181	22	-290	272	0	0.850714
57876	58704	76	17081	17302	50	20443	20279	56	280	316	0	1046	885	0	615	690	0	0.851639
244187	179308	111	79216	59950	102	96716	72330	103	1459	941	0	5289	3831	43	801	692	0	0.851639
42685	44687	59	13562	14136	43	16528	16719	48	298	307	0	765	758	0	410	703	0	0.852563
145147	125811	93	58080	50303	88	68485	58903	88	793	671	0	3660	3095	34	1069	899	0	0.852563
33726	33746	68	12635	13178	44	11723	12051	43	205	134	0	602	499	0	53	484	0	0.855338
38243	39595	65	26809	27304	69	12615	13466	43	452	333	0	570	610	0	-236	296	0	0.858112
109553	104329	84	42581	39316	82	42109	40353	82	739	546	0	2296	2117	23	1575	1619	16	0.859036
27746	30237	55	11848	12271	44	10269	10263	42	9	132	0	360	421	0	57	443	0	0.859036
66022	66509	74	10872	10903	43	23191	22584	66	203	275	0	1285	1422	14	-409	205	0	0.859961
43264	44238	68	16485	16552	51	15166	14962	48	103	137	0	852	788	0	-583	61	0	0.859961
30754	30986	78	16777	17363	50	11902	11979	43	306	245	0	492	584	0	-90	277	0	0.860886
18755	19818	43	9085	9487	39	10803	11123	42	-65	125	0	523	503	0	64	467	0	0.860886
136410	122624	89	30259	24994	84	46316	39682	87	878	681	0	2516	2268	27	607	1004	1	0.860886
126316	103357	88	55841	45968	85	41812	33778	84	520	454	0	2091	1642	25	-166	533	0	0.86181
58362	54420	83	26551	25868	73	18454	18362	50	212	174	0	1143	994	0	-220	249	0	0.86181
91337	90820	82	40457	39914	78	32216	31453	77	585	611	0	1546	1530	18	184	285	0	0.862735
35637	37061	68	20512	20723	57	14518	15198	46	214	241	0	863	939	0	3	161	0	0.864584
124734	116217	84	54361	49751	84	49215	45498	83	956	805	0	2847	2701	27	823	512	0	0.867359
162801	130097	110	77440	61661	110	62500	48926	110	876	623	0	3387	2661	33	450	503	0	0.867359
63637	63733	75	17799	17859	51	23378	23887	60	190	248	0	1264	1097	10	60	423	0	0.867359
31006	31662	80	22830	23296	67	12025	12245	46	189	339	0	702	663	0	-658	12	0	0.868283
136851	124294	86	76395	66846	87	46144	41081	84	650	694	0	2631	2137	26	1157	767	0	0.869208
285229	205633	119	129263	93100	115	132224	99749	115	1539	1228	10	7209	5368	49	1422	946	0	0.870133
53136	53979	82	13649	13686	44	20062	19802	60	215	333	0	1192	1143	10	255	466	0	0.872907
129385	118346	90	65432	59005	86	46472	41500	84	327	447	0	2412	2068	25	143	308	0	0.874756
104490	103239	80	33563	32966	77	42404	41541	79	435	514	0	2213	2140	24	732	732	0	0.874756
19359	18626	65	7555	7779	38	8851	9016	40	-7	124	0	455	408	0	466	764	0	0.875681
130185	116531	89	52400	45616	84	50252	44274	84	609	694	0	2670	2413	24	244	350	0	0.876605
261405	185082	112	95397	66996	112	109464	78846	113	1282	1018	5	5936	4292	43	386	643	0	0.876605
64972	63495	80	19972	20193	53	19637	20021	53	97	130	0	1111	1009	3	798	870	0	0.87753
174798	147989	93	86865	73480	91	58918	48867	89	986	776	0	3190	2694	32	962	959	0	0.881229
192553	156077	104	79347	64220	95	69492	55629	95	1067	931	0	3891	2990	37	65	405	0	0.881229
108839	100896	83	40197	35197	82	37759	32262	82	617	361	0	2168	1941	23	190	782	0	0.881229
151219	126720	93	64568	53668	88	47826	40356	86	731	634	0	2703	2434	28	735	913	0	0.884003
47929	47309	73	19620	19889	56	14439	14739	47	29	285	0	839	846	0	116	643	0	0.884928
115707	107880	87	56905	53005	82	38330	34309	81	450	532	0	1812	1690	20	421	453	0	0.884928
120825	116159	83	39325	37929	81	44677	42943	81	526	500	0	2579	2483	26	253	754	0	0.885852
209905	165333	112	76295	60825	95	68438	55955	94	1042	819	0	3955	2941	39	822	1442	10	0.885852
27836	27987	64	12474	12918	43	11601	11542	45	112	130	0	657	640	0	-386	108	0	0.885852
35193	35666	69	15251	15738	47	10895	11289	41	198	172	0	657	602	0	-220	160	0	0.886777
111682	111524	81	38711	38220	78	64244	63059	81	657	630	0	3320	3148	30	139	417	0	0.886777
51618	51826	70	9061	9129	40	18757	18722	53	345	303	0	1016	1160	8	111	203	0	0.887702
132131	114853	96	59313	51932	86	47173	40965	85	538	511	0	2568	1917	29	148	627	0	0.887702
83390	82651	77	21709	21128	58	28441	28093	76	336	311	0	1462	1431	17	24	616	0	0.888626
83766	78378	82	44872	41203	78	27537	25234	77	451	293	0	1404	1248	13	-188	300	0	0.888626
138491	124256	90	59029	53233	85	59481	52972	86	594	557	0	3214	2803	32	468	695	0	0.890476
36420	39033	51	17286	17653	52	16219	16423	50	181	185	0	850	905	0	49	279	0	0.8914
27491	29016	65	6264	6382	35	9574	9394	40	16	96	0	522	511	0	297	470	0	0.8914
61205	62681	77	25905	25850	72	17924	18168	50	325	399	0	910	1026	3	408	487	0	0.8914
41636	42032	72	13668	13696	45	12820	13395	44	245	236	0	620	716	0	33	309	0	0.892325
56486	57052	74	19863	19982	54	20038	20161	53	173	173	0	1080	1047	5	5	555	0	0.892325
165088	135182	94	81061	67559	92	56131	46246	91	654	649	0	2889	2245	31	-21	859	0	0.892325
245546	180430	103	95688	70425	103	85782	64667	103	1198	881	0	4625	3703	41	1764	1293	13	0.892325
203861	158622	100	75208	59109	94	73629	54919	94	909	603	0	3681	2673	36	255	503	0	0.89325
92214	90677	78	23881	23620	65	33572	32940	76	134	285	0	1601	1503	16	-388	99	0	0.89325
55727	54876	75	21622	21615	58	19752	19794	53	201	357	0	1076	1163	8	-332	130	0	0.894174
40988	40910	81	11102	11237	42	14171	14872	44	187	206	0	1010	927	0	-452	87	0	0.894174
92879	80377	89	44923	38642	81	29958	25726	79	239	392	0	1607	1455	18	173	383	0	0.895099
115358	111405	86	39598	38972	79	42859	41716	79	505	639	0	2492	2364	26	319	456	0	0.897873
100708	88178	87	50612	43630	85	33922	29129	83	348	512	0	1945	1627	23	992	626	0	0.897873
103503	93607	84	46645	40922	83	35482	30343	81	184	153	0	2028	1715	25	230	593	0	0.898798
26961	26721	70	10480	10852	41	10303	10508	39	-195	40	0	761	720	0	-46	542	0	0.898798
181969	144660	93	67022	53573	91	63824	50461	91	1062	827	0	3273	2488	34	360	362	0	0.900647
89206	89989	84	51906	51583	78	28006	27606	75	394	416	0	1427	1530	18	31	236	0	0.901572
23492	23045	71	10493	10567	42	10031	10546	40	137	152	0	567	605	0	116	309	0	0.904346
72293	74104	75	30836	30884	75	25774	25202	70	404	321	0	1172	1313	13	-216	323	0	0.906195
176775	143431	97	92509	78513	93	65713	53185	93	1074	823	0	3588	2800	35	465	549	0	0.90712
35671	36021	70	11080	11507	41	13652	14162	45	20	106	0	625	797	0	-229	135	0	0.908045
216515	167472	101	70222	54369	96	78536	61997	97	1048	807	0	4263	3535	37	495	1085	4	0.90897
140345	129937	83	61405	57008	84	54920	50458	84	537	449	0	3218	2823	30	673	911	0	0.90897
106120	96895	85	57020	50757	83	35785	30759	82	429	411	0	1934	1683	23	770	492	0	0.90897
199147	153089	100	81919	62761	97	87538	68444	95	805	661	0	4328	3518	38	1222	896	0	0.910819
87070	83844	83	37531	36404	77	27558	27054	75	305	337	0	1530	1476	16	300	420	0	0.910819
48649	46870	79	17067	17158	51	18119	18088	52	169	240	0	965	1128	8	278	779	0	0.911744
128917	120186	85	51288	47010	84	60829	55475	84	610	636	0	3289	3058	30	1344	2146	13	0.911744
29220	29265	58	10798	11126	42	11782	11827	43	320	252	0	616	747	0	-524	0	0	0.911744
134174	125484	85	62274	59193	84	68494	64544	85	667	657	0	3358	3104	31	364	704	0	0.912668
56266	58037	74	25453	25583	61	15726	15131	49	150	180	0	857	776	0	280	392	0	0.912668
76767	76293	80	24477	24744	61	29347	29209	75	490	470	0	1499	1459	18	373	443	0	0.912668
36228	37737	56	12111	12775	42	14065	14301	44	340	308	0	810	748	0	421	675	0	0.912668
120301	110463	92	50849	47670	83	48635	45676	84	612	654	0	2255	2152	24	386	621	0	0.913593
44777	45068	70	23498	23511	71	15749	15837	46	46	183	0	857	799	0	931	788	0	0.914518
137241	124010	85	69790	61475	86	58264	50775	85	493	490	0	2913	2444	30	450	638	0	0.918216
63520	66194	74	28564	28931	70	25694	26060	72	136	284	0	1343	1247	13	176	500	0	0.918216
96359	97044	77	31024	31087	77	37973	37337	78	254	458	0	1994	1682	21	660	734	0	0.919141
53723	55950	64	21427	21996	55	18902	19409	54	-16	131	0	746	723	0	238	626	0	0.919141
32387	33862	52	22719	23126	59	12905	12753	47	57	140	0	653	705	0	-75	306	0	0.919141
71619	74326	76	31417	31275	74	24639	23613	70	292	526	0	1522	1385	17	169	256	0	0.920066
23695	24715	52	11787	11830	44	9771	10185	40	152	274	0	378	549	0	436	590	0	0.921915
123869	114516	101	73223	68993	85	57509	53463	84	996	726	0	3058	2606	31	439	524	0	0.92284
102806	97254	82	38182	35107	81	32164	30031	79	299	539	0	1818	1632	19	792	536	0	0.923765
76486	77475	75	26935	26853	74	29563	29041	74	476	315	0	1573	1700	17	600	609	0	0.923765
51420	54118	65	20679	20810	54	19883	19581	59	124	224	0	1027	1048	5	-329	339	0	0.923765
130869	107892	95	49367	40498	85	43691	35777	85	646	562	0	2338	2101	25	1053	556	0	0.924689
101058	89245	84	48882	42024	82	30961	26767	80	221	353	0	1584	1245	16	523	800	0	0.924689
91251	91182	83	17243	17230	50	36647	35838	75	350	325	0	2103	2061	22	273	797	0	0.925614
103051	102615	80	33908	33659	77	41187	40327	78	512	458	0	2293	2220	23	599	743	0	0.925614
81701	80504	86	34617	34250	75	28820	28874	74	158	249	0	1370	1319	13	434	871	0	0.926539
40189	39485	74	16118	16314	49	14395	14418	47	213	373	0	885	893	0	-126	196	0	0.926539
56914	56069	84	24924	25075	72	21746	21946	63	76	204	0	1219	1214	12	-258	375	0	0.927463
125833	121681	84	36305	35276	81	47692	46221	81	675	455	0	2443	2466	25	762	877	0	0.928388
50923	51635	70	16913	16994	48	19849	20108	51	-110	193	0	943	965	0	-185	170	0	0.928388
90586	82599	79	39600	34428	80	30109	26661	79	475	441	0	1477	1459	16	-15	363	0	0.929313
199298	164870	96	72339	60648	96	71832	58901	96	1064	791	0	3627	2795	36	65	335	0	0.929313
125340	105919	93	47317	40554	86	39634	33432	86	663	570	0	2160	1725	24	219	1045	3	0.930237
107147	106429	80	30822	30744	77	56746	55326	79	579	543	0	2817	2757	26	554	892	0	0.930237
33220	34622	60	19667	20532	50	10756	11325	41	137	159	0	575	662	0	-200	533	0	0.930237
108037	105598	86	32908	31029	77	38481	37000	78	490	348	0	1988	1923	20	-29	320	0	0.930237
49145	48130	77	13353	13463	46	17010	16651	49	216	234	0	873	933	0	609	756	0	0.933011
193589	150488	109	71186	57239	100	62900	48483	99	803	747	0	3476	2442	36	339	387	0	0.933011
58910	60781	76	18649	18602	52	20611	20631	53	446	370	0	1279	1275	11	-623	47	0	0.933011
116890	84616	93	65113	51353	88	42132	29800	87	415	366	0	2273	1424	31	864	1144	5	0.933936
186253	153294	97	76659	63664	95	86414	69562	95	1363	934	0	4840	3764	40	665	680	0	0.933936
41702	41521	69	18761	19010	53	16671	16693	49	132	208	0	804	846	0	99	618	0	0.934861
104487	104210	80	45382	44819	78	39607	38813	78	468	463	0	2022	2129	21	373	689	0	0.935785
236660	177325	112	99435	75906	110	81553	62273	108	1316	997	0	3960	2976	38	849	1138	6	0.937635
139840	119560	91	55562	46139	86	41001	33487	85	492	380	0	2103	1844	24	-236	281	0	0.93856
54793	56551	76	22034	22213	60	21558	21133	56	89	154	0	1156	1076	8	644	727	0	0.939484
37508	37515	70	11886	12117	43	12638	12884	42	108	320	0	483	594	0	44	509	0	0.940409
30329	31143	65	8294	8580	38	9329	9491	40	205	169	0	454	551	0	362	472	0	0.940409
152096	143566	88	63126	60703	85	53530	50012	85	727	626	0	2860	2783	28	154	628	0	0.941334
26943	26754	61	13299	13910	43	12317	12347	44	129	219	0	547	611	0	-132	147	0	0.942258
51273	52048	76	28573	28947	71	18607	18413	54	233	268	0	861	934	0	393	768	0	0.942258
120042	110121	87	45487	41649	82	46450	42351	82	636	557	0	2590	2513	25	660	744	0	0.943183
94412	92616	81	37123	35224	79	36534	34242	79	347	540	0	1771	1839	18	823	768	0	0.943183
50822	51444	76	16032	16051	51	16079	16411	51	66	170	0	771	847	0	840	902	0	0.944108
192047	146904	103	75544	56726	96	61024	45945	96	766	741	0	3108	2311	34	-156	574	0	0.944108
40317	40749	64	18177	18078	50	15313	15423	46	376	342	0	723	770	0	248	446	0	0.944108
107680	95095	83	43543	36579	83	39705	34373	83	281	557	0	2106	1635	25	5	813	0	0.945032
60309	60532	78	20149	20136	55	20385	19554	56	56	227	0	1075	1168	9	-353	228	0	0.945032
69813	69965	78	18378	18137	52	26974	27132	73	145	221	0	1227	1302	13	-268	361	0	0.945032
41022	40731	80	22473	22487	61	12817	13143	44	86	149	0	634	560	0	261	550	0	0.945957
154698	127991	94	70674	59642	90	52000	42967	90	676	605	0	2640	2332	28	-85	357	0	0.945957
102955	90146	90	50346	44613	83	30180	26111	80	218	302	0	1709	1397	19	962	1240	8	0.946882
98117	95221	82	42483	39775	81	35042	33786	79	509	367	0	1710	1608	21	117	428	0	0.946882
23972	26904	51	11472	12227	42	8651	8976	38	-49	92	0	310	455	0	372	391	0	0.946882
166317	143189	91	65146	54695	91	88707	77228	91	583	668	0	4819	3982	39	475	498	0	0.947806
158097	140972	92	56634	49839	89	64916	58199	88	834	847	0	3345	2948	32	-485	183	0	0.947806
41247	41770	72	9407	9662	40	14119	14641	44	178	278	0	887	864	0	-256	433	0	0.947806
85509	82789	78	29762	29125	76	27889	27125	76	371	300	0	1317	1237	13	290	313	0	0.949656
92786	92809	79	46582	46178	78	34139	34222	76	490	434	0	2149	1932	23	673	658	0	0.949656
64126	65387	75	28682	29094	74	21350	21843	61	168	261	0	1229	1260	11	-199	255	0	0.949656
136473	132547	85	55577	54283	83	70009	67097	84	651	571	0	3676	3503	31	809	761	0	0.949656
142863	138786	84	47892	46598	82	68404	65518	83	1078	647	0	3624	3681	30	-115	428	0	0.949656
54879	55020	78	19562	19926	53	15518	15673	47	347	377	0	843	855	0	154	394	0	0.950581
93031	90065	80	27847	27403	76	32605	30885	78	223	392	0	1777	1466	17	172	444	0	0.951505
32513	32430	67	6670	6828	36	11468	11783	43	165	263	0	549	635	0	59	319	0	0.953355
24419	25183	66	10251	10408	42	9172	9516	40	65	149	0	303	360	0	171	552	0	0.954279
175890	134245	98	78187	61441	94	54796	42455	92	858	775	0	2887	2204	31	-297	140	0	0.957053
167681	143916	92	73058	62590	90	63263	54169	89	959	888	0	3763	3253	32	1609	1335	22	0.957978
50576	48485	74	27298	25034	68	20031	18513	55	291	297	0	1185	1053	6	-91	274	0	0.957978
61433	62264	77	16663	15918	53	24906	24092	73	295	258	0	1251	1140	10	-344	127	0	0.957978
146558	141930	85	48311	47253	84	61036	58211	85	622	709	0	3657	3532	31	380	501	0	0.957978
132195	113426	88	47033	39754	87	48055	41719	88	664	467	0	2508	2030	26	532	902	0	0.959827
199846	160968	103	83686	69727	98	74657	60021	98	1158	871	0	3710	3018	36	-289	600	0	0.960752
89542	87112	95	26008	25770	76	24953	24482	66	397	416	0	1454	1349	14	-88	560	0	0.961677
170136	143462	100	67006	55568	91	70638	59888	93	908	780	0	4126	3596	35	113	267	0	0.961677
87821	85375	84	33811	31975	78	29996	28879	76	159	229	0	1502	1460	19	-345	216	0	0.962601
75317	73388	88	20526	20259	56	22292	21739	57	-66	125	0	1377	1204	13	-430	351	0	0.963526
138293	125516	89	58733	52454	86	65562	57944	86	803	720	0	3086	2833	29	317	854	0	0.96815
26592	26547	65	11666	12018	42	10339	10599	42	202	179	0	667	623	0	706	753	0	0.96815
32354	34330	56	7536	7770	37	15469	15586	47	300	278	0	690	824	0	451	676	0	0.96815
64533	59795	79	29821	27032	76	22696	20846	61	278	256	0	967	871	0	610	580	0	0.96815
56557	57880	69	20242	20273	56	20805	20835	56	177	257	0	1076	989	0	250	324	0	0.969074
47315	53578	61	21044	21161	57	19774	19931	57	124	243	0	1099	1027	5	56	428	0	0.969074
42975	47018	49	17667	17895	50	15960	16181	48	263	268	0	860	798	0	103	534	0	0.969074
115621	95059	97	45122	37383	86	36178	30235	84	448	375	0	1996	1712	23	199	386	0	0.970924
158171	133147	94	51129	42184	88	46905	37687	88	400	363	0	2793	2417	30	1008	1045	4	0.970924
114964	105454	87	38580	35049	82	53167	48056	84	549	369	0	2981	2730	29	-426	220	0	0.970924
86833	81150	81	40737	36855	79	31291	28649	79	474	295	0	1757	1458	19	1313	657	0	0.970924
258577	185649	111	102538	73085	110	131772	97282	110	1463	996	0	6803	4862	46	1221	1178	7	0.971848
48039	46507	87	24247	24773	62	15158	15485	47	145	202	0	854	783	0	442	989	0	0.972773
46500	48109	68	16144	16500	47	19450	19738	52	234	185	0	1144	1111	9	-157	287	0	0.972773
65267	62788	86	29812	30190	74	19887	19838	58	236	238	0	1110	1077	7	271	470	0	0.972773
101297	97760	96	25847	25496	78	35928	35966	77	424	475	0	2029	2004	21	272	776	0	0.972773
130062	120266	101	48265	43318	84	56632	52289	84	871	514	0	3133	3020	28	745	514	0	0.974622
65946	68762	76	38541	38960	75	26018	26065	75	60	305	0	1243	1268	11	34	355	0	0.975547
155980	140204	92	84894	75793	88	73071	67169	86	993	835	0	3734	3666	31	456	1083	5	0.975547
26518	26037	68	9734	9948	41	7714	7892	37	83	175	0	397	272	0	-401	409	0	0.976472
108443	97850	84	44255	40287	81	36043	32108	81	503	490	0	2010	1898	23	230	310	0	0.977396
130400	114699	89	54220	47840	85	40247	35581	84	471	542	0	2269	1897	25	714	934	0	0.977396
86723	85736	78	40023	38913	78	31729	31383	77	565	574	0	1753	1601	19	345	346	0	0.977396
55468	56197	73	30924	31829	73	19949	20134	56	406	281	0	1132	1165	10	161	302	0	0.978321
176789	147357	95	67829	55438	91	70308	58997	91	980	743	0	3913	3325	35	677	897	0	0.978321
63953	62434	87	28799	28767	74	22582	21992	63	337	249	0	1277	1245	13	630	606	0	0.978321
102442	100713	81	41342	40517	78	53917	52357	79	416	467	0	2781	2619	27	178	315	0	0.978321
201285	163295	107	91017	74447	99	69797	56623	97	1061	709	0	4031	3329	38	49	717	0	0.980171
40040	39860	70	8856	8837	40	14535	14019	50	190	197	0	784	775	0	-296	273	0	0.981095
209670	167676	97	103551	84115	95	105291	85537	95	1579	1095	9	5545	4418	42	655	960	0	0.981095
76669	77654	84	26615	26916	74	31170	31887	75	332	341	0	1574	1418	16	9	615	0	0.98202
89463	79435	95	38583	35257	81	35302	31547	81	237	412	0	1758	1647	21	510	794	0	0.983869
32089	32649	61	8667	8614	39	14282	14500	45	91	201	0	818	710	0	-419	309	0	0.983869
26808	26833	72	15028	15440	48	10848	11080	43	241	278	0	386	434	0	-318	36	0	0.983869
118279	112928	87	41025	39605	82	49173	46911	82	531	576	0	2465	2409	26	296	310	0	0.984794
26881	27920	62	14115	14602	47	9908	10179	40	-140	62	0	550	595	0	-300	301	0	0.985719
32662	34857	65	13810	13933	45	13045	13138	45	-88	73	0	606	615	0	273	626	0	0.986643
46711	44758	77	14925	14919	48	17399	17484	52	32	98	0	794	913	0	552	643	0	0.987568
76777	75845	77	26806	26641	74	25662	25377	68	434	342	0	1368	1469	15	474	615	0	0.988493
234481	198662	99	96915	81333	98	75315	63389	97	1464	931	0	4195	3682	35	982	811	0	0.988493
17937	20382	44	8647	9394	37	8348	8782	39	149	169	0	647	593	0	-252	211	0	0.988493
243946	183471	120	102805	77423	111	103788	79765	111	961	894	0	5329	3877	43	699	615	0	0.989417
82363	84028	75	38520	38601	75	30347	29854	74	342	322	0	1715	1570	19	596	892	0	0.990342
94694	88842	86	44032	39600	82	33631	31042	81	456	318	0	1604	1513	19	32	527	0	0.990342
217407	160885	102	69032	52528	97	95453	68933	100	1128	817	0	5090	3769	42	2880	1856	31	0.990342
164732	150317	88	66621	60913	88	70191	63138	87	946	842	0	3834	3409	35	-518	239	0	0.992192
88574	79089	87	36843	32583	79	25634	22968	77	433	386	0	1325	1204	11	-7	220	0	0.992192
170426	145750	96	66755	54851	90	73454	62197	90	979	877	0	3887	3127	35	725	756	0	0.992192
51860	52734	74	23593	23663	68	17879	18189	53	3	80	0	925	787	0	256	536	0	0.993116
85135	85155	80	24330	24371	64	30752	30975	75	343	277	0	1857	1706	20	326	520	0	0.993116
102974	100538	82	33922	33161	78	40998	39393	79	468	308	0	2245	2263	24	183	431	0	0.993116
123852	111534	89	41297	36304	84	44557	39822	83	296	458	0	1979	1862	23	414	452	0	0.994041
130972	116616	88	51857	46292	86	52544	47131	86	453	615	0	3098	2642	29	865	1023	2	0.994041
47901	49695	70	18812	19503	50	16340	16172	51	295	382	0	829	700	0	120	362	0	0.994041
93143	91639	81	25659	25014	76	29933	28863	78	-9	291	0	1722	1786	19	-292	311	0	0.994966
118060	111537	85	37590	36507	81	41288	39577	82	775	629	0	2275	2225	24	629	786	0	0.99589
35640	35191	81	14963	15476	46	11740	11761	43	152	158	0	596	591	0	98	411	0	0.996815
285822	195375	130	127404	91378	125	121879	85824	124	952	846	0	6646	4579	46	520	825	0	0.998664
81104	80515	78	18050	17628	51	33209	32778	74	504	399	0	1898	1928	20	1130	829	0	0.999589
139440	132309	92	54659	51520	84	48156	45931	82	864	783	0	2429	2411	24	501	720	0	0.999589
47646	48174	83	21183	21572	57	14891	15242	45	205	225	0	859	826	0	71	349	0	0.999589
51434	51570	76	17766	17871	50	18312	18392	51	237	347	0	752	824	0	200	287	0	0.999589
69532	69144	77	30690	30241	73	26564	25725	74	353	353	0	1221	1129	9	-381	382	0	1.00051
141437	133935	87	51685	49298	85	57514	54005	85	821	613	0	3053	2848	26	66	257	0	1.00051
62249	58373	91	27088	24717	76	22494	20499	61	329	202	0	1129	953	0	239	473	0	1.00051
30871	32030	65	10559	10605	42	10390	10293	42	-67	142	0	467	601	0	129	359	0	1.00144
170751	140385	97	77344	61688	91	68029	54702	91	931	559	0	3375	2622	34	131	511	0	1.00144
175452	150677	92	83124	71886	91	60706	51676	89	1187	916	0	3509	3108	31	-216	292	0	1.00236
87817	85553	79	25302	24938	68	28160	28383	76	408	371	0	1444	1374	17	-185	503	0	1.00329
162835	136849	95	69467	56785	93	79197	65387	94	678	557	0	4265	3520	36	843	826	0	1.00329
123837	114684	87	41264	37580	83	44067	40502	83	619	439	0	2451	2107	25	-32	358	0	1.00329
192097	148387	95	76933	57919	95	70075	54026	94	912	689	0	3917	2843	39	298	476	0	1.00421
40947	42598	70	16962	17119	50	14016	14367	45	243	308	0	889	782	0	356	691	0	1.00421
33897	33728	71	9999	10157	42	11680	11525	43	-104	48	0	650	556	0	-286	99	0	1.00514
109682	106697	87	41789	40869	80	44581	43074	80	459	561	0	2212	2150	24	-258	347	0	1.00514
44833	43248	83	19757	19975	55	14370	13781	46	93	150	0	579	805	0	-17	239	0	1.00606
36463	36547	75	7875	8135	38	12764	12914	43	56	273	0	629	572	0	-587	190	0	1.00606
80385	78785	80	27707	27587	75	27355	27556	75	342	328	0	1423	1295	13	217	468	0	1.00606
205905	163299	96	84543	65598	95	104668	80742	96	1058	950	0	5396	4251	44	571	1128	6	1.00699
80579	80010	77	33162	32979	74	26413	25659	75	255	256	0	1503	1363	16	-59	449	0	1.00699
195840	157502	97	68062	55373	93	88493	73423	94	1086	823	0	4610	3682	38	820	625	0	1.00791
110618	111455	80	36569	36038	78	51802	49843	79	553	581	0	2795	2682	29	511	1249	8	1.00791
63313	65125	75	29131	29575	73	23637	23402	68	83	228	0	1287	1286	16	-72	412	0	1.00791
197808	167090	95	92506	77714	93	95104	80624	93	1169	836	0	5280	4366	41	208	677	0	1.00884
112119	99289	87	49808	42772	84	39013	33172	82	394	340	0	1925	1644	23	140	417	0	1.00884
36800	39752	59	15744	16339	46	13746	13999	46	459	285	0	727	684	0	192	643	0	1.00884
24684	25240	64	12748	13309	43	9441	10348	39	265	286	0	328	529	0	320	794	0	1.00884
107946	97183	93	50952	46518	83	38479	35453	82	611	255	0	2095	1882	22	-228	297	0	1.00884
147027	131156	88	60575	54265	87	65175	57489	86	519	664	0	3668	3332	32	614	1096	4	1.00976
85320	85259	84	40391	39931	76	31065	30956	75	641	449	0	1731	1628	19	-656	62	0	1.01069
129585	121179	90	52240	49047	84	47329	44735	83	646	569	0	2615	2256	26	576	654	0	1.01161
86113	85739	92	42193	42170	77	41003	40195	76	369	328	0	2129	1928	22	861	648	0	1.01161
165023	141990	93	73996	62581	92	80271	68401	91	808	678	0	4717	3943	37	684	624	0	1.01253
146311	131494	92	68367	62181	88	56562	50994	87	638	626	0	3112	3154	28	317	701	0	1.01253
58015	59606	75	16177	15747	50	21894	21118	65	253	242	0	1144	1207	12	637	902	0	1.01346
135983	119606	94	59321	52303	86	46362	40398	86	647	543	0	2341	2174	25	111	282	0	1.01346
141893	125367	93	53345	46687	87	62426	54730	87	552	465	0	3117	2842	28	199	727	0	1.01438
49850	51557	72	17105	17069	49	19648	19646	52	167	263	0	1048	1060	6	375	748	0	1.01438
68521	67531	78	27446	27560	73	20810	20169	58	29	332	0	1100	1049	6	162	434	0	1.01438
95125	92347	79	29897	28873	78	43961	42107	79	601	542	0	2342	2334	24	1283	972	0	1.01531
61670	62731	74	22559	22746	59	22745	23141	60	261	287	0	1097	1251	11	185	808	0	1.01531
47627	49767	75	26711	27410	69	15313	14982	48	-72	149	0	757	867	0	244	563	0	1.01531
55345	54047	78	29016	27501	74	18869	17807	53	310	255	0	1044	1037	5	151	422	0	1.01531
223852	176913	103	99870	77970	102	97189	74839	102	954	834	0	5161	3897	41	855	977	0	1.01623
96697	99390	78	43370	42889	78	62425	61715	79	758	754	0	3366	3134	31	813	633	0	1.01623
44659	44802	71	18952	19074	56	17822	17771	50	246	178	0	868	801	0	301	439	0	1.01716
33139	32138	70	8018	8014	38	12340	12567	43	235	173	0	639	684	0	220	438	0	1.01808
73366	70846	79	24609	24364	74	24409	24012	68	339	355	0	1360	1311	13	477	348	0	1.01808
110625	101036	84	45414	39840	83	35962	31826	82	337	410	0	1961	1801	20	295	472	0	1.01901
47081	45764	82	24746	24645	65	15386	15269	49	112	159	0	726	784	0	747	741	0	1.02086
26908	28261	66	13559	13730	45	9741	9960	40	236	175	0	400	506	0	20	505	0	1.02271
126357	101117	93	55323	45614	88	39264	30909	86	581	632	0	2179	1696	26	238	545	0	1.02271
94756	81778	92	42292	35971	82	29926	25174	82	216	288	0	1784	1449	19	624	860	0	1.02363
41079	42639	74	18838	18958	52	13201	12964	45	375	273	0	674	550	0	652	564	0	1.02456
32986	33913	68	12875	13236	44	11443	11868	41	161	306	0	749	754	0	417	380	0	1.02456
131126	122017	91	50549	47150	85	43228	39641	84	631	711	0	2236	2216	23	219	291	0	1.02456
122870	110595	86	60486	53092	84	49303	43668	84	496	528	0	2850	2536	30	731	914	0	1.02641
32348	32916	69	18557	19543	51	10714	10988	41	167	221	0	469	568	0	585	424	0	1.02641
138894	120874	101	72077	64517	90	55863	48233	89	822	819	0	2970	2665	29	80	662	0	1.02825
43766	44249	71	11385	11510	43	12702	12542	44	72	71	0	702	651	0	99	274	0	1.02918
28694	29935	53	14566	14558	47	10664	10517	43	254	244	0	559	583	0	379	431	0	1.0301
50576	51769	73	25851	26348	72	20407	19825	65	434	323	0	1005	948	0	89	333	0	1.0301
36988	37620	67	13282	13501	45	14135	14005	47	221	249	0	716	792	0	-143	600	0	1.03195
108241	99587	90	37604	33699	83	34160	32370	83	393	442	0	1940	1663	21	-28	616	0	1.03195
30586	32399	54	7735	8071	37	13038	13122	45	72	138	0	827	776	0	-317	187	0	1.03288
20524	21744	50	11292	11645	43	8608	8673	40	11	108	0	495	486	0	162	537	0	1.03288
104066	94894	83	39206	35350	81	34266	30998	80	446	380	0	1894	1601	21	-268	441	0	1.03473
23844	21849	77	12645	13013	44	8920	9347	38	-172	144	0	651	558	0	105	293	0	1.03565
146551	124971	90	64206	54181	89	54622	45162	89	666	592	0	2990	2423	29	132	448	0	1.03658
67635	68894	74	25826	26042	73	29182	28859	73	130	309	0	1230	1283	14	133	594	0	1.04028
218292	167796	110	106060	80450	102	82678	62622	103	1237	1074	7	4425	3530	39	152	554	0	1.0412
63556	52350	93	31832	25953	93	22527	17093	93	208	223	0	1290	985	0	-50	248	0	1.0412
55226	55950	73	31389	31593	72	21647	21941	60	103	265	0	785	924	0	3	223	0	1.04212
27438	26266	72	9969	9969	41	10416	10898	41	152	166	0	580	597	0	659	929	0	1.04397
48299	47752	73	19022	19329	53	18414	18300	54	409	343	0	809	932	0	354	810	0	1.04397
22729	23065	63	8927	9096	39	8681	9137	38	258	159	0	202	367	0	-620	140	0	1.04397
74730	77314	75	28458	28080	74	29992	29724	75	144	301	0	1513	1616	18	339	375	0	1.0449
73044	73307	86	23318	23433	63	27867	27404	74	5	196	0	1459	1632	16	1096	1135	8	1.0449
90051	77654	88	39622	34105	81	34751	29652	81	616	485	0	1891	1640	22	538	655	0	1.04582
28199	27012	70	8155	8510	38	10074	9993	43	462	315	0	323	441	0	-71	562	0	1.04582
30421	30202	70	12574	12788	45	9539	9620	41	-170	140	0	496	543	0	399	471	0	1.04675
32430	32517	68	13090	13236	45	9143	9134	41	178	192	0	499	576	0	-337	193	0	1.04675
232838	175670	106	102449	82518	102	124244	94158	105	1245	1047	8	6680	5037	47	673	1347	9	1.04767
166601	149658	88	75029	65215	87	89457	79119	88	918	978	0	4847	4426	37	744	623	0	1.04767
42503	45054	63	17867	18494	48	14684	14671	45	82	206	0	724	762	0	551	552	0	1.04767
141640	116524	91	58197	47855	88	48756	39549	88	582	427	0	2479	2091	28	-465	179	0	1.04952
49695	49373	84	23673	22950	72	16689	15604	54	305	319	0	851	763	0	-319	557	0	1.04952
41832	43646	55	22236	22595	58	13645	13680	44	547	309	0	900	912	0	394	715	0	1.04952
56388	56089	74	23291	23462	68	21057	19964	65	450	388	0	1260	1160	10	-134	234	0	1.05137
29247	30977	65	7036	7186	37	11154	10911	43	240	217	0	581	519	0	33	415	0	1.05322
30369	31989	65	11404	11490	42	10489	10606	41	-56	152	0	408	520	0	113	586	0	1.05322
65944	64443	83	15713	15965	48	20881	20409	55	175	241	0	1019	1182	11	14	357	0	1.05322
26669	27319	66	14504	15018	45	11149	11330	43	245	317	0	456	418	0	-44	293	0	1.05415
71436	71595	76	25246	25478	71	27339	27104	73	177	403	0	1563	1413	16	494	983	0	1.05415
100918	90517	85	41415	36688	82	38302	34620	80	456	445	0	2027	2062	22	840	880	0	1.05415
28314	29433	58	16947	17149	49	10063	10387	43	89	160	0	505	511	0	212	497	0	1.05507
69691	68205	75	25091	25069	64	21968	21589	60	201	210	0	1159	1164	10	-336	221	0	1.05507
69459	68695	76	31613	30480	75	27162	25919	75	351	290	0	1477	1293	17	446	605	0	1.056
33872	32973	78	13672	13948	46	11213	11097	44	97	262	0	641	734	0	-145	261	0	1.05692
228827	180413	102	85499	68151	100	91158	72649	100	1381	1014	3	5048	3775	40	528	1039	3	1.05784
106466	91858	86	39010	32679	83	41569	34958	83	469	370	0	2117	1809	23	504	539	0	1.05877
97452	94787	88	34086	32882	78	31331	30293	77	134	382	0	1772	1770	20	-220	255	0	1.05877
29815	29822	55	9432	9885	39	11746	12101	44	-75	129	0	524	589	0	79	231	0	1.05877
28523	29208	65	8932	9130	40	11506	11483	43	-19	62	0	686	819	0	966	812	0	1.05969
20374	18915	66	8884	9245	40	6402	6763	35	-29	89	0	319	279	0	306	386	0	1.05969
51761	50167	79	21100	19819	60	20333	19642	66	121	122	0	1010	1025	4	-171	468	0	1.06154
154432	132221	91	85135	73064	91	49944	42137	88	778	628	0	2909	2377	30	498	603	0	1.06247
110849	109313	81	47510	46220	80	56008	53911	81	264	413	0	2650	2354	28	1305	1123	8	1.06247
64169	68274	58	27940	28699	61	23740	24171	58	219	200	0	1308	1298	14	424	625	0	1.06247
202004	163379	103	87853	69702	95	65910	54224	93	1215	976	0	3702	2907	35	571	691	0	1.06524
100067	92633	96	29281	24767	96	36137	31639	96	747	601	0	1905	1860	20	-349	219	0	1.06524
52902	53981	73	11494	11664	43	20918	21157	55	187	289	0	1086	1149	9	-186	324	0	1.06617
124847	122226	95	55747	54499	81	61741	59442	81	617	685	0	3252	2940	30	139	419	0	1.06709
215508	167617	100	87866	68689	100	71868	55582	99	1066	702	0	3932	2994	35	-144	262	0	1.06709
107753	93710	85	43546	37243	84	32962	28203	83	559	399	0	1915	1590	21	-129	339	0	1.06802
78341	71565	79	35668	32181	80	25388	22651	79	148	248	0	1399	1230	13	-257	318	0	1.06802
57120	57310	73	21772	21918	61	18784	18589	52	161	243	0	943	904	0	877	702	0	1.06894
46551	46981	70	14417	14745	45	15796	15933	50	163	197	0	823	735	0	172	391	0	1.06894
88037	77795	92	40733	35696	83	29242	25979	80	681	438	0	1702	1561	20	64	299	0	1.06894
159683	131125	95	56205	45776	91	57142	46936	91	498	338	0	3202	2661	31	-54	266	0	1.06987
18041	19116	53	10144	10678	41	8685	9159	37	110	252	0	375	414	0	59	409	0	1.06987
136469	123080	95	48048	41034	85	54747	49002	86	655	444	0	2928	2571	29	-30	337	0	1.06987
53635	52909	82	16846	16897	50	19989	19584	56	-13	174	0	1108	1254	11	110	638	0	1.07079
122847	108084	87	56314	49222	84	39764	34213	82	431	377	0	2122	1735	23	54	435	0	1.07264
33441	34341	66	14880	15033	47	12820	12892	44	112	246	0	671	665	0	19	354	0	1.07356
37952	37462	70	14718	14857	47	12207	12374	44	293	243	0	730	787	0	-125	374	0	1.07449
201078	154763	99	89262	69786	95	69228	53710	95	646	622	0	3959	2937	38	286	508	0	1.07449
174103	160415	90	62623	56805	90	84145	77794	90	949	1021	3	4683	4113	36	-106	596	0	1.07634
89959	90811	78	40031	39783	77	37222	36790	77	610	448	0	1815	1721	21	175	395	0	1.07634
44503	46597	65	24962	25622	69	17339	17099	56	295	220	0	962	846	0	-361	71	0	1.07634
218760	170701	102	78528	61261	98	83810	64773	98	1234	986	0	4541	3358	41	1270	1375	12	1.07726
94218	93250	94	40313	40120	77	31761	31636	75	538	408	0	1660	1684	19	519	638	0	1.07726
124985	115537	85	54274	48986	84	50578	45513	84	602	652	0	2759	2674	28	120	519	0	1.08004
42686	44002	56	15379	15770	47	18320	18194	53	267	275	0	1027	945	0	-347	115	0	1.08096
91366	90697	78	32660	32187	77	38427	36883	77	461	499	0	1937	1856	22	563	614	0	1.08096
69841	71734	73	27707	27776	73	30227	30216	73	376	313	0	1431	1531	16	302	512	0	1.08189
136517	119876	93	56500	49090	87	42593	36626	87	648	409	0	2563	2090	27	364	587	0	1.08374
40875	42731	64	9351	9626	40	14241	14452	45	116	240	0	808	802	0	744	706	0	1.08374
57044	57077	77	14767	14769	47	18546	18003	51	-166	20	0	829	804	0	-368	196	0	1.08466
120095	112990	86	28973	27019	79	44172	42083	80	574	662	0	2523	2274	27	871	810	0	1.08466
153004	128964	93	61496	51096	91	60256	50229	91	1028	806	0	3047	2362	31	-284	561	0	1.08559
23927	26500	51	11972	12168	44	11175	11261	42	-52	209	0	430	558	0	2	562	0	1.08651
39111	39222	72	19439	19723	55	13289	12739	46	-24	203	0	756	661	0	105	336	0	1.08651
78770	78289	78	31014	31291	75	25936	26046	74	69	346	0	1469	1383	17	4	380	0	1.08743
93923	84551	89	41813	37136	81	32429	29562	80	119	178	0	1736	1597	21	28	730	0	1.08836
82968	73956	92	38921	34849	81	25878	22900	79	323	251	0	1264	1113	9	-291	349	0	1.08928
109067	105850	83	43696	42838	80	53005	51689	82	550	655	0	2697	2665	25	-6	277	0	1.09021
144873	124297	93	60164	51259	91	50574	43733	89	1012	648	0	2835	2506	27	637	666	0	1.09113
89818	89956	80	37234	36883	76	32031	31892	76	292	370	0	1587	1512	17	-268	336	0	1.09113
66494	68028	75	25952	26207	72	24403	24506	67	419	347	0	1306	1229	14	724	773	0	1.09206
211403	169832	108	72132	59423	101	92641	76180	103	1058	877	0	4636	3839	39	265	398	0	1.09206
128057	114807	91	52039	46947	84	45888	40628	84	698	428	0	2362	2145	27	-183	107	0	1.09298
107629	91307	90	47119	40424	84	34443	28955	83	548	426	0	2034	1742	22	368	477	0	1.09298
105461	90396	90	49724	43898	83	33475	28602	82	151	246	0	1921	1551	24	775	646	0	1.09298
50004	48107	78	12644	12769	45	15771	16171	48	286	358	0	712	738	0	-305	101	0	1.09391
199801	157343	112	70782	54631	96	68674	52985	98	832	704	0	3532	2878	33	718	827	0	1.09391
69668	64481	81	32661	29275	78	26626	24036	76	346	295	0	1486	1211	14	772	730	0	1.09391
77326	73804	84	34584	32144	79	31025	29016	78	564	465	0	1759	1631	20	-83	239	0	1.09483
168151	139444	97	82134	69298	92	61573	51922	91	660	505	0	3244	2768	33	1116	837	0	1.09668
131320	118215	91	72213	64613	86	51885	45625	85	767	707	0	2916	2622	29	267	441	0	1.09761
18994	19783	60	9973	10195	42	7851	8076	37	8	180	0	555	525	0	49	593	0	1.09761
36870	37314	73	16742	16589	50	13294	12898	45	297	315	0	700	677	0	712	778	0	1.09853
60764	60282	75	25693	25995	72	18964	19294	56	252	199	0	941	852	0	296	614	0	1.09946
201770	163376	105	94397	78003	99	82888	67923	98	1129	934	0	4743	3817	39	1643	1569	13	1.09946
148983	140318	86	53747	50738	83	59266	55072	85	871	667	0	3081	2928	29	30	426	0	1.09946
52069	52241	72	22226	22486	58	17883	18548	53	135	207	0	923	887	0	942	1683	11	1.09946
76151	69273	83	37829	33956	80	25301	23298	72	249	312	0	1148	1089	7	-3	639	0	1.10038
96272	84433	85	38211	34012	81	28892	24613	81	171	367	0	1671	1316	18	454	505	0	1.1013
69670	68705	77	32312	31174	76	24856	23396	76	463	441	0	1298	1294	12	1158	1142	6	1.1013
86622	89115	76	43977	43627	76	35586	34559	76	402	402	0	1925	1923	22	323	892	0	1.1013
34074	33772	73	8253	8391	39	11555	11844	44	123	316	0	617	627	0	-422	141	0	1.10223
131165	109211	89	57630	48869	87	41159	33789	87	451	332	0	2224	1780	25	422	382	0	1.10223
142291	129941	90	58817	54919	86	57527	54078	85	798	751	0	2921	3024	28	176	479	0	1.10315
30323	32449	56	11297	11645	42	11004	11153	42	125	157	0	641	540	0	210	745	0	1.10408
136280	128858	89	58429	54815	84	55115	51817	84	666	660	0	2909	2791	29	222	893	0	1.105
125011	109280	90	53880	47088	86	49914	42179	86	363	556	0	2682	2339	28	363	425	0	1.105
94765	90960	78	35827	33545	79	36295	33045	78	386	352	0	1778	1698	20	621	1233	6	1.10593
41333	41936	63	15064	15198	47	15176	15208	50	375	233	0	785	882	0	-317	172	0	1.10593
51352	51176	77	19896	19971	54	21165	21173	62	186	228	0	1046	1037	5	96	535	0	1.10685
90616	85047	80	33676	32022	77	31401	29434	78	109	237	0	1690	1659	20	35	380	0	1.10778
211158	167715	99	101259	81946	97	79328	63891	96	1302	925	0	4447	3359	41	277	705	0	1.10778
167739	138655	93	73140	59610	90	58141	45667	89	547	522	0	3045	2285	31	-8	574	0	1.10778
48398	50468	68	14317	15121	44	17190	17235	47	160	264	0	817	958	0	-149	333	0	1.10778
126771	124725	83	45445	44356	82	67627	64302	83	547	530	0	3771	3512	32	215	1017	1	1.10963
83754	86545	76	54481	54598	77	32180	32404	76	209	258	0	1879	1696	22	234	430	0	1.10963
140426	121650	95	50721	43715	86	67428	57554	87	657	545	0	3857	3495	32	367	955	0	1.11148
119852	110805	84	49546	46646	82	45105	41858	82	480	545	0	2457	2289	25	643	774	0	1.11148
108726	109870	80	41786	41160	78	53941	51716	80	470	707	0	2868	2778	27	355	435	0	1.11148
142361	127149	88	47598	40094	88	51278	45459	86	728	593	0	2793	2417	28	129	669	0	1.1124
70379	72905	76	30410	30733	74	33081	32824	74	204	335	0	1728	1608	19	383	440	0	1.1124
139666	120869	92	55147	46864	88	52753	45979	87	712	558	0	2736	2533	28	667	589	0	1.1124
59316	57115	82	27519	26587	73	22794	21267	68	416	350	0	1211	1187	10	259	509	0	1.11333
113987	111582	82	41497	40853	79	64924	63035	81	812	617	0	3281	3231	30	157	638	0	1.11333
66102	63097	80	19616	19712	53	24861	24388	65	381	293	0	1465	1475	15	274	856	0	1.11333
173937	147776	99	61923	51942	91	67860	57473	90	877	919	0	3746	3230	33	352	507	0	1.11425
52800	55084	66	23684	23825	64	17473	17393	50	104	222	0	907	1024	4	670	569	0	1.11702
28157	28656	75	11796	12143	43	11325	11566	43	262	229	0	483	509	0	-395	100	0	1.11702
139325	118256	97	53293	45714	85	53891	44366	87	582	699	0	3099	2581	31	43	657	0	1.11702
115219	100046	86	60310	51057	86	39662	33932	84	613	355	0	1772	1728	20	604	765	0	1.11795
38668	40336	64	15970	16194	49	16595	16726	47	99	204	0	841	877	0	385	624	0	1.11795
32521	32668	79	12487	12710	45	11610	11734	45	208	178	0	443	540	0	-49	262	0	1.11887
142138	127461	89	56513	51185	86	66299	59243	86	472	536	0	3759	3605	33	340	752	0	1.11887
157231	131743	91	64596	53998	89	57561	48017	89	788	637	0	2867	2200	32	382	993	0	1.11887
142409	120816	90	56026	48135	88	45552	37391	89	434	493	0	2423	1891	27	379	533	0	1.11887
52066	53307	74	20846	21065	53	19706	19176	52	312	319	0	1092	1077	7	136	460	0	1.11887
92265	88882	86	33567	31562	78	37506	35908	78	294	280	0	2077	1946	21	1185	980	0	1.1198
82556	80660	79	35576	33254	79	26005	24401	77	330	300	0	1439	1336	15	-326	144	0	1.12072
94992	83477	87	40684	35641	82	31839	27607	82	354	262	0	1663	1596	19	534	557	0	1.12072
61229	58874	76	28675	26225	76	19793	18520	57	263	364	0	962	1029	4	230	656	0	1.12165
24867	24254	73	12887	13131	45	9396	9856	39	-68	106	0	428	591	0	-136	223	0	1.12257
128666	117456	87	49168	43982	85	50719	46887	83	660	673	0	2699	2529	27	389	552	0	1.1235
32983	33792	69	13440	13701	46	15446	15540	47	-29	79	0	777	741	0	258	624	0	1.1235
43549	44142	72	16956	17075	52	13418	13395	44	40	144	0	791	714	0	25	438	0	1.1235
177206	151849	95	74319	64932	91	76939	67304	91	894	607	0	4142	3323	37	584	557	0	1.1235
25287	25740	62	13817	14285	46	8811	8592	41	-13	123	0	380	519	0	-170	178	0	1.12442
66134	67151	75	18908	18937	52	26863	27139	74	219	336	0	1463	1354	15	402	690	0	1.12442
57954	55611	80	22960	22473	62	20884	20444	54	57	217	0	1207	1202	9	-170	286	0	1.12627
64590	58095	80	36279	32487	77	23349	20750	70	324	262	0	1493	1336	15	64	342	0	1.1272
37341	38998	67	7945	8320	38	14276	14287	45	53	212	0	867	823	0	-57	502	0	1.1272
94959	93169	82	33369	32110	78	33611	32674	79	287	380	0	1836	1856	18	-94	357	0	1.1272
50248	47376	88	21766	20647	78	17195	15681	81	136	230	0	1004	812	0	-105	806	0	1.1272
54517	54930	70	10043	10068	41	16684	17027	51	206	186	0	951	859	0	161	437	0	1.12812
95267	94165	79	26965	26331	75	34138	32621	78	567	496	0	1630	1773	19	312	528	0	1.12905
58692	59278	74	9412	9366	41	22805	22289	60	320	265	0	1173	1147	10	1	241	0	1.12997
85123	80469	82	25881	24265	72	28793	26723	77	491	537	0	1544	1396	16	67	358	0	1.12997
39228	39124	79	18846	19064	55	10164	10345	42	253	242	0	552	688	0	-78	209	0	1.13089
26272	27475	66	4723	4801	33	11142	11285	43	238	296	0	475	585	0	-109	181	0	1.13089
143187	128065	88	54243	48493	86	65970	57346	88	521	688	0	3854	3306	33	197	263	0	1.13089
23747	23884	63	14449	14735	45	8130	8399	37	-67	79	0	426	351	0	306	782	0	1.13367
79929	79573	82	42373	42834	76	32718	32803	76	312	547	0	2007	2026	22	527	459	0	1.13459
32839	36019	48	16305	16742	48	11799	12192	43	-208	35	0	644	617	0	126	415	0	1.13459
31596	31891	70	8562	8626	39	12002	12416	43	130	228	0	691	602	0	-518	67	0	1.13552
135921	115399	93	54957	46257	88	47293	41347	86	578	561	0	2359	2157	28	576	617	0	1.13552
96946	85471	84	39518	33609	83	34020	28939	82	635	357	0	1444	1204	13	-377	446	0	1.13552
196700	169855	95	102626	90176	94	68885	58474	92	762	898	0	3572	3135	33	11	330	0	1.13644
48831	48215	74	15088	15321	46	16093	16687	48	-17	297	0	1099	1080	7	220	904	0	1.13737
39221	41158	65	12090	12287	44	13995	14143	47	209	198	0	836	685	0	-484	85	0	1.13737
107221	103438	82	38859	37097	79	33791	31996	79	336	396	0	1585	1652	18	438	706	0	1.13829
167963	144449	89	64699	53299	90	67023	57370	89	749	753	0	3637	3224	31	347	826	0	1.13829
119689	103811	88	46849	41670	83	43718	37408	82	501	394	0	2414	1865	26	213	521	0	1.13829
221001	168270	99	102284	79344	98	106947	81856	98	1106	904	0	5649	4375	42	1108	1217	7	1.13922
43740	46831	57	17822	18065	51	20622	20519	54	251	248	0	976	1086	6	-273	215	0	1.13922
178223	152521	90	62876	50515	89	71968	60670	90	1108	872	0	4151	3399	37	16	659	0	1.13922
32740	32275	67	11003	11593	41	11650	12083	42	73	236	0	583	561	0	-44	188	0	1.13922
116945	112203	83	44912	41660	83	40539	36663	82	746	549	0	2138	2016	23	703	606	0	1.14107
163323	136114	96	69164	57219	91	59422	49527	90	726	638	0	3144	2791	30	348	333	0	1.14107
111701	109469	82	46610	45846	79	47946	47093	79	556	431	0	2363	2224	25	495	1519	11	1.14199
67930	69986	76	18084	18422	48	23105	22838	62	228	327	0	1344	1150	13	-169	508	0	1.14199
22970	23613	66	8412	8572	39	8046	8529	39	21	170	0	485	517	0	471	595	0	1.14199
54262	54462	77	15711	15993	47	16727	16142	49	116	204	0	1016	879	0	365	470	0	1.14292
34983	34506	75	12464	12560	44	11164	11117	43	-69	96	0	600	528	0	-80	439	0	1.14292
98772	89916	86	44509	39291	81	38703	34737	79	393	388	0	2062	1767	23	-205	349	0	1.14292
77482	77978	80	31480	31378	75	32232	32472	76	358	336	0	1469	1622	16	-177	548	0	1.14292
60123	60868	83	17880	17928	51	19839	20288	54	146	133	0	1247	1063	7	-349	163	0	1.14384
24175	26010	48	14123	14620	46	10677	10396	42	-185	0	0	539	560	0	132	611	0	1.14384
53689	53545	66	22298	21132	64	21575	20710	57	211	325	0	1008	1159	9	189	328	0	1.14384
48739	48777	73	22894	22952	60	17292	16919	50	214	219	0	829	804	0	442	577	0	1.14569
33145	34211	66	14805	14918	47	13568	14035	46	383	362	0	693	776	0	332	534	0	1.14569
50288	48912	73	17345	17370	51	18955	19180	55	142	218	0	1051	1015	3	-27	297	0	1.14569
177098	149337	92	70249	58513	91	64787	53999	90	522	729	0	3611	2905	34	-373	359	0	1.14754
30926	31620	68	9286	9582	40	11942	12029	43	418	289	0	678	572	0	1434	948	0	1.14846
36453	35110	73	11051	10906	43	14118	14144	46	307	169	0	785	755	0	154	375	0	1.14846
46033	46429	74	15804	16073	50	16599	16816	50	232	224	0	984	999	0	-462	208	0	1.14939
35453	33155	73	13688	13658	46	12222	11725	45	48	149	0	706	571	0	108	598	0	1.14939
92930	85297	94	40208	36587	79	33286	30328	80	404	356	0	1810	1699	22	-61	352	0	1.15031
97103	96313	82	55265	53560	82	50913	49125	81	687	650	0	2750	2480	28	846	961	0	1.15031
38701	40288	80	17949	18198	54	12990	13322	44	112	202	0	630	594	0	-490	0	0	1.15031
84900	82232	79	29077	29058	76	27056	27377	76	234	365	0	1327	1337	13	-319	280	0	1.15124
135462	127443	89	54794	49988	83	47006	44035	83	538	402	0	2401	2428	24	754	897	0	1.15216
37750	37954	68	13881	14124	46	14448	14830	46	158	141	0	765	678	0	-69	223	0	1.15309
61581	59196	80	31176	29395	74	17894	17649	51	106	137	0	1008	957	0	221	489	0	1.15309
92811	92027	79	35448	34240	77	27214	26258	76	257	261	0	1503	1407	17	58	686	0	1.15401
53782	56566	58	32632	32758	73	22523	22749	56	338	186	0	1067	1193	11	131	638	0	1.15401
43658	44814	69	12249	12686	44	16815	16493	50	-69	210	0	846	962	0	405	774	0	1.15401
22775	23033	59	10561	10775	42	9847	10137	40	244	176	0	612	559	0	407	805	0	1.15494
132432	119607	89	41773	36756	83	48117	43895	84	523	558	0	2662	2561	27	806	695	0	1.15494
190380	152525	95	75262	61199	95	78700	64537	96	1125	924	0	3795	3226	35	10	511	0	1.15586
130972	120487	88	58907	53250	86	52242	46965	85	629	649	0	2737	2489	28	946	775	0	1.15679
59084	58904	78	20767	21071	61	17743	17741	52	18	157	0	952	928	0	232	544	0	1.15679
90544	91750	83	31347	30825	75	46311	46275	76	481	545	0	2531	2394	26	2018	1567	16	1.15771
72144	73363	77	16122	15799	50	29462	28830	74	158	243	0	1639	1626	18	165	382	0	1.15771
105909	96063	82	48474	42949	83	37759	32290	83	189	302	0	1855	1728	20	827	735	0	1.15864
73354	76233	73	35666	35073	76	26275	26311	75	40	258	0	1498	1492	17	-339	110	0	1.15864
107937	95315	88	48648	41976	83	38582	33704	82	475	309	0	2015	1848	24	-87	157	0	1.15864
64505	66060	78	33167	34183	73	24826	24746	62	291	427	0	1175	1137	11	231	687	0	1.15864
170899	132268	103	65496	51451	93	57164	45328	93	726	617	0	3028	2409	32	58	729	0	1.15864
102590	99793	90	16116	16088	49	43296	43241	79	491	403	0	2236	2113	24	151	435	0	1.15956
28735	31706	49	8566	8643	39	13920	13926	45	164	186	0	726	798	0	111	339	0	1.15956
240094	185087	107	96534	72939	103	87500	68243	103	1198	1008	3	4849	3743	41	1279	1300	9	1.15956
23610	22783	70	7629	7561	39	9608	9631	41	-168	15	0	330	379	0	-399	95	0	1.16141
169795	138587	93	76159	62990	92	63744	53228	90	606	583	0	3598	2883	34	-213	287	0	1.16141
102908	100180	83	42162	40206	82	51847	48455	84	592	479	0	2643	2754	25	328	862	0	1.16141
92496	84758	84	38925	35051	81	34197	30648	80	397	333	0	1890	1724	21	1390	675	0	1.16326
42959	44685	68	13739	14058	46	14397	14824	46	297	362	0	657	698	0	191	168	0	1.16418
87140	86378	93	21567	21613	59	28195	28428	75	169	364	0	1564	1536	18	-122	148	0	1.16418
105899	93683	86	50022	42966	85	36189	31558	84	642	474	0	2014	1915	22	223	597	0	1.16511
135862	120688	90	70739	60879	88	47445	41241	87	404	533	0	2607	2208	26	237	319	0	1.16696
146832	131818	86	60735	53702	85	57888	50575	86	623	577	0	3045	2702	30	-243	442	0	1.16788
23927	23645	70	12289	12526	43	8152	8778	38	293	264	0	373	363	0	-45	388	0	1.16881
143313	124542	89	71951	62429	88	51693	44791	86	582	676	0	2572	2327	27	-123	214	0	1.16973
117141	114241	83	57919	57078	81	67829	66078	82	930	744	0	3359	3057	31	1081	979	0	1.16973
49369	50456	75	19911	20371	53	15202	15212	47	203	239	0	613	614	0	150	509	0	1.17158
186172	150713	98	85803	72700	95	67510	56049	94	753	743	0	3679	3122	33	828	568	0	1.17251
90726	88324	82	27555	26677	76	28646	27496	76	328	368	0	1518	1541	16	-193	325	0	1.17528
38011	38327	69	10131	10274	42	15754	16151	49	-60	154	0	863	769	0	196	697	0	1.1762
76544	67812	85	37414	33229	80	25427	22998	63	297	206	0	1276	1212	13	298	426	0	1.1762
107117	107081	80	43058	42588	77	46150	45474	78	356	383	0	2340	2248	26	367	790	0	1.1762
195304	157315	109	67119	53237	97	71045	59065	96	1270	855	0	3949	3333	35	1185	1242	7	1.17805
70926	67527	78	34430	31279	79	23496	20967	70	365	254	0	1207	1167	10	224	503	0	1.1799
32076	32672	67	12497	12629	44	11833	11689	45	-9	127	0	630	531	0	-360	137	0	1.18175
45552	46605	73	12744	13060	44	17149	17226	52	345	223	0	990	1028	4	-64	412	0	1.18175
168129	142884	92	70003	60083	90	61583	52058	90	770	715	0	3345	2789	35	421	907	0	1.18175
28825	29950	66	9560	9666	41	12231	12025	45	150	152	0	485	597	0	-487	61	0	1.18453
51413	51747	72	25229	24050	67	20669	19504	63	217	263	0	949	765	0	-309	215	0	1.18453
69408	70800	78	25604	25806	69	30578	30442	74	391	527	0	1625	1568	18	-130	631	0	1.18545
32569	32782	68	14967	15223	47	13095	13483	46	-26	125	0	746	763	0	-243	54	0	1.18545
75131	69161	79	33793	31000	76	30066	27590	77	318	362	0	1624	1540	16	231	516	0	1.18545
73370	72688	78	33553	33612	74	28230	28390	75	596	487	0	1688	1562	19	90	344	0	1.18545
132885	131562	80	59039	57439	81	65637	63708	81	1026	948	0	3659	3430	33	879	1474	13	1.18545
51243	51777	66	14116	14312	46	17866	18622	51	358	245	0	871	909	0	66	317	0	1.18638
156228	137294	91	80901	70843	91	56786	50741	89	1001	713	0	3079	2610	30	1065	623	0	1.1873
111846	110608	95	32698	31876	78	48097	46665	79	387	376	0	2466	2174	26	199	379	0	1.1873
128612	124764	95	48439	47129	83	54202	52221	83	635	629	0	2967	2683	28	609	640	0	1.18823
48150	47810	77	22693	23187	59	11573	12107	42	407	312	0	500	618	0	-295	189	0	1.18915
78868	78460	78	14881	14688	48	55756	53848	78	1343	1219	11	3246	2984	30	1455	2157	14	1.18915
21583	22341	55	10835	11147	42	8137	8425	39	31	229	0	409	583	0	-101	371	0	1.19192
84405	82838	78	26383	26041	75	27825	27567	76	272	255	0	1407	1449	15	43	409	0	1.19192
214465	171846	101	76705	61117	96	76706	60648	97	839	653	0	4011	3169	36	-103	399	0	1.19192
53017	55428	73	22684	22861	60	16055	15707	50	223	328	0	846	927	0	-332	480	0	1.19285
65280	64130	78	28415	27960	74	23219	22540	65	69	209	0	1415	1333	16	176	699	0	1.19377
224760	162651	108	96855	71994	104	87070	63287	104	1089	785	0	4787	3655	41	-429	296	0	1.19377
48324	50755	73	18307	18438	54	17971	18144	51	376	432	0	977	1038	4	-144	388	0	1.1947
159865	132968	94	65912	54477	91	65517	54430	91	762	647	0	3372	2920	31	-163	310	0	1.19747
173999	147145	99	68678	57889	89	66051	54372	89	935	702	0	3544	2928	34	821	784	0	1.1984
130852	111068	87	53633	45184	86	39558	32836	84	472	509	0	2189	1862	24	502	754	0	1.1984
60678	59284	74	23873	23732	62	22622	22291	64	186	249	0	1217	1201	11	-5	410	0	1.19932
105483	103371	82	57716	55471	80	46485	43781	79	743	569	0	2378	2293	27	548	725	0	1.19932
169482	143373	93	88042	76846	92	109688	96235	94	1130	1007	2	5924	5208	40	231	907	0	1.20025
33752	33342	73	14830	15172	46	13728	13574	46	82	183	0	788	792	0	187	459	0	1.20025
54321	53686	73	22715	22583	62	16269	15943	48	381	224	0	840	960	0	134	501	0	1.20117
33415	32305	82	17280	16746	57	10847	10326	47	207	179	0	634	582	0	-76	678	0	1.20117
61525	60596	73	20967	21109	58	19519	19525	57	353	296	0	1164	1156	9	98	317	0	1.20117
59118	59404	78	12260	12290	44	18855	18816	52	366	292	0	989	974	0	-163	250	0	1.20395
50735	50795	71	22162	22018	62	18543	18136	56	253	171	0	1047	966	0	797	1060	4	1.20395
20106	21135	48	8588	8842	39	8282	8443	38	-65	56	0	530	565	0	-28	417	0	1.20395
46520	45759	85	15976	16320	48	15512	15164	49	66	377	0	951	1025	3	177	513	0	1.20395
72133	75260	60	26459	25563	74	24935	24954	65	434	290	0	1243	1203	11	295	677	0	1.20579
32727	33673	62	16017	15723	50	11422	11752	41	95	215	0	529	567	0	131	628	0	1.20764
25438	26855	62	12892	13372	45	10090	10235	41	166	194	0	365	448	0	-175	224	0	1.20857
33749	33957	67	10394	10519	41	11160	11530	43	135	200	0	556	473	0	-335	114	0	1.20857
100078	90096	83	40258	35469	81	33900	29106	80	138	275	0	1855	1747	21	-300	176	0	1.20949
131225	120514	85	47797	42904	82	45532	41031	83	670	545	0	2479	2238	26	416	710	0	1.20949
154275	129247	92	71224	60246	90	50503	41748	88	930	680	0	2886	2369	30	411	635	0	1.20949
107120	91753	84	41735	35416	82	34892	28687	83	310	312	0	1920	1614	22	604	728	0	1.21042
103260	99650	92	39520	38527	79	34157	33824	78	323	342	0	1852	1656	20	-427	476	0	1.21042
107079	104895	80	41176	40726	78	38262	36986	78	530	426	0	1948	1923	21	-231	191	0	1.21227
82144	80351	78	26210	25552	75	26376	25289	75	301	363	0	1461	1359	16	-125	628	0	1.21412
98282	88697	82	44304	38629	82	36664	31252	82	388	306	0	1912	1617	23	-219	434	0	1.21504
122936	108365	87	52801	46289	87	45362	40172	85	646	595	0	2447	2384	26	82	964	0	1.21504
35992	36771	64	18091	18564	51	12923	13127	46	45	117	0	841	892	0	-246	214	0	1.21504
219264	163338	100	89278	65954	98	83062	61405	98	1296	1001	2	4724	3401	41	-2	490	0	1.21504
42207	43199	70	20316	21276	50	14330	14570	46	185	148	0	741	788	0	51	287	0	1.21504
164535	138145	91	77426	64902	91	76886	66183	90	729	652	0	3803	3109	34	229	791	0	1.21597
21342	24945	45	12949	13795	43	8441	9312	37	180	220	0	613	674	0	-240	204	0	1.21597
228921	165766	106	84972	59347	104	103562	76163	104	1031	720	0	5734	4317	43	1602	1204	7	1.21689
80489	72411	93	33471	29478	80	32901	29071	79	115	120	0	1512	1404	16	866	669	0	1.21689
190823	153657	99	69173	56111	96	75925	63890	95	531	493	0	3854	3317	33	-56	930	0	1.21782
69413	69449	75	25245	24912	68	20673	20706	57	318	344	0	1089	1130	9	143	626	0	1.21967
120145	111718	91	55445	52760	84	40554	38702	82	337	407	0	2330	2056	24	812	1099	5	1.21967
165916	133182	109	61766	50179	91	62403	50532	91	749	447	0	3031	2433	33	265	448	0	1.22151
141634	123135	91	64767	55894	87	53017	46040	86	1084	849	0	3366	3018	34	1212	827	0	1.22151
27121	28348	58	13680	13917	45	9867	10158	40	2	130	0	411	600	0	-182	212	0	1.22244
56121	57946	72	10236	10436	42	20297	20518	62	407	271	0	1024	1029	4	37	432	0	1.22244
83791	84412	76	34243	34093	76	26788	26624	75	206	260	0	1370	1318	14	46	489	0	1.22336
46341	45672	82	15038	15448	47	16655	16069	48	67	229	0	791	778	0	-52	252	0	1.22429
78216	69097	85	32459	28972	80	26433	23881	79	495	403	0	1397	1200	15	636	762	0	1.22429
18475	19811	54	9525	9587	40	8017	8504	37	159	193	0	602	537	0	210	479	0	1.22521
24514	26297	46	9575	9849	41	9358	9668	40	262	227	0	357	443	0	-28	580	0	1.22799
113774	104023	84	51599	47302	83	32100	28351	81	136	190	0	1630	1562	18	-457	101	0	1.22799
39610	42361	63	16722	16956	48	14623	14778	46	359	258	0	650	535	0	74	595	0	1.22799
78804	78453	80	15495	15037	49	26100	26164	71	537	329	0	1372	1414	16	698	1782	11	1.22891
119005	105412	85	47392	40994	83	41361	34364	83	468	385	0	2205	1960	26	-99	414	0	1.22984
21744	22173	64	8297	8598	38	10586	10615	41	-30	116	0	435	585	0	-291	218	0	1.23076
37191	36589	79	12053	12260	44	12181	12049	45	159	180	0	824	612	0	586	1104	4	1.23076
40053	40735	68	17112	17429	51	15525	16309	47	408	426	0	791	833	0	40	623	0	1.23169
118730	118270	80	26051	25771	73	65439	62919	82	590	520	0	3504	3624	29	758	994	0	1.23169
114460	108470	87	50169	46348	81	54144	50091	83	442	599	0	2735	2511	28	639	649	0	1.23169
171378	154905	108	76949	70001	91	66347	59962	91	830	862	0	3477	3239	31	704	816	0	1.23261
65969	67059	73	20360	20512	56	21580	21791	52	263	268	0	1004	1069	7	789	448	0	1.23261
36342	37429	69	11880	12248	43	14107	14327	46	269	204	0	936	859	0	-122	246	0	1.23261
152438	128470	89	66363	53027	91	46643	37315	89	520	443	0	2491	1923	25	361	998	0	1.23354
48912	49529	72	19789	20041	51	17816	17954	52	-36	100	0	825	812	0	163	347	0	1.23446
23528	24111	65	7990	8163	39	7935	8221	37	-13	190	0	465	474	0	-336	164	0	1.23538
177176	149043	96	92525	79715	91	95535	80535	91	947	794	0	5293	4476	38	458	534	0	1.23538
115871	102617	85	47078	41677	83	36336	31643	82	667	525	0	1829	1772	20	322	454	0	1.23816
46606	44822	81	21565	22249	58	14420	14535	47	294	282	0	716	668	0	-328	69	0	1.23908
81395	83448	74	42398	42233	75	23648	23731	65	139	315	0	1374	1348	15	1016	1133	6	1.23908
62955	62897	86	25247	25350	73	20710	20813	57	323	286	0	1123	1004	2	-133	298	0	1.24001
19176	18635	62	9410	9754	40	8410	8504	39	49	270	0	433	600	0	942	683	0	1.24278
101677	94390	85	39260	34742	82	36709	32998	82	469	415	0	1859	1861	22	371	408	0	1.24278
109958	107030	86	34335	33502	79	37941	37270	79	403	352	0	1996	1844	22	-39	247	0	1.24463
193877	160614	97	73278	61627	94	80128	67669	95	1222	1002	1	4234	3425	36	5	495	0	1.24556
56687	58031	74	14154	14358	45	18965	19299	53	272	227	0	958	1067	6	262	794	0	1.24556
39765	41170	63	20383	20286	56	15425	15380	47	-50	138	0	686	696	0	72	314	0	1.24648
220889	166831	108	98517	73013	107	80263	58106	105	869	751	0	4248	3094	38	-150	319	0	1.24648
26208	25390	68	13589	13785	46	10498	10586	42	157	207	0	548	493	0	287	1028	2	1.24741
58891	53980	85	28648	26631	75	21949	20780	62	86	155	0	1245	1220	12	10	300	0	1.24833
70396	68699	78	18879	18827	52	24664	25411	71	166	391	0	1303	1054	7	691	824	0	1.24926
37958	37852	72	19225	19366	51	14892	15004	50	206	306	0	710	743	0	-54	160	0	1.25018
46897	46861	74	15489	15816	47	13852	13784	48	101	257	0	648	649	0	-160	341	0	1.25018
15299	15457	49	5259	5539	33	7873	8042	38	62	184	0	514	488	0	131	405	0	1.2511
37734	39579	69	21541	21516	59	13898	14275	45	-48	91	0	725	786	0	847	666	0	1.2511
239144	187031	112	88874	69821	104	95488	75096	103	1247	987	0	4995	3908	39	-132	730	0	1.25203
64589	61277	76	27428	25049	71	22559	21459	61	256	166	0	1300	1203	10	776	931	0	1.25203
108879	90901	87	47386	38500	84	40009	32677	84	514	499	0	2182	1797	27	20	330	0	1.25203
40062	40131	78	14898	15037	49	17407	17605	49	99	189	0	865	1041	4	-103	370	0	1.25295
60317	58972	75	14312	14349	46	17247	17533	54	9	212	0	983	884	0	9	772	0	1.25295
74722	73592	81	35081	34795	75	30364	30030	75	263	218	0	1416	1318	15	694	662	0	1.25388
134134	126425	86	52478	50545	83	49332	47042	84	637	519	0	2671	2509	26	177	659	0	1.25388
17483	18662	48	12611	12955	44	8452	8929	39	302	261	0	394	448	0	195	274	0	1.2548
65713	62500	83	33698	32073	76	23454	21884	61	56	244	0	1131	1043	5	164	753	0	1.2548
48713	47881	86	19057	19224	57	16994	16808	49	41	192	0	913	824	0	15	789	0	1.25573
30715	32044	58	11647	11834	44	12886	13207	44	-38	108	0	641	676	0	-88	395	0	1.25573
194162	154698	96	69989	55892	93	66378	53141	94	1060	842	0	3929	3257	34	134	497	0	1.25665
42533	41882	75	9141	9284	40	13304	13678	44	67	193	0	890	863	0	449	1011	1	1.25758
21098	20803	64	10925	11330	43	7195	7138	37	80	204	0	472	453	0	-475	0	0	1.2585
105541	105136	81	36139	36125	77	45928	45957	78	664	533	0	2384	2063	25	-319	266	0	1.25943
143246	132567	86	54433	50557	84	47256	43174	84	804	720	0	2517	2377	24	130	543	0	1.25943
49973	50955	73	20502	20575	55	21064	21123	59	333	336	0	1263	1308	13	151	479	0	1.25943
34601	37492	52	12235	12564	43	13088	13493	45	-81	104	0	583	665	0	-568	96	0	1.26035
102734	99834	80	50827	49426	79	36276	34276	80	495	450	0	2090	1958	23	32	240	0	1.26035
67033	63084	81	30301	27907	78	24796	22520	76	367	261	0	1110	1019	5	-285	149	0	1.26035
212163	164104	100	95883	73624	99	104017	78487	99	1106	903	0	5312	4108	41	1365	2089	15	1.26035
24179	24387	67	13371	13751	44	9644	10085	39	131	214	0	600	646	0	-2	377	0	1.26128
48614	47917	77	13687	13951	46	16287	16384	51	184	365	0	811	789	0	-79	504	0	1.2622
51500	51777	73	25627	25696	71	16847	16587	51	28	246	0	1032	872	0	1000	1488	11	1.2622
112694	110882	81	56292	54859	81	57678	55501	80	362	401	0	2708	2904	26	322	720	0	1.26313
65736	65361	69	27533	27276	74	22426	22294	60	514	355	0	1358	1252	11	-278	207	0	1.26405
22757	23585	52	12592	13215	45	8492	8519	38	73	167	0	337	309	0	-245	152	0	1.26497
41298	41093	71	18267	18359	52	16444	16179	50	155	254	0	986	994	0	-15	562	0	1.26497
57333	58931	72	15940	15953	49	22514	22605	63	385	282	0	1278	1222	13	-66	830	0	1.26497
72969	70035	88	29580	29684	74	22623	22137	63	199	412	0	1165	1080	7	281	588	0	1.2659
195083	161733	96	115457	99381	96	74365	62059	95	830	817	0	3904	3437	34	1576	1589	12	1.2659
159767	136684	99	78341	67334	90	54636	46484	89	843	649	0	3260	2703	32	499	978	0	1.26775
67955	62644	80	28420	25819	76	23271	21636	64	202	306	0	1226	1177	9	1032	1075	4	1.26867
39454	40701	71	10372	10489	42	13294	13472	44	76	201	0	715	659	0	859	600	0	1.26867
56836	55868	77	18429	18532	51	19142	18693	60	97	213	0	1151	1088	7	302	523	0	1.2696
51503	52170	79	25861	25818	72	16515	16262	52	125	180	0	902	971	0	132	292	0	1.27052
36469	37451	67	12176	12585	44	12690	13036	44	50	336	0	718	602	0	358	764	0	1.27052
156856	131417	96	71660	61385	91	55907	48077	91	986	682	0	3080	2599	30	1121	929	0	1.27145
95192	93061	91	27496	27155	76	33744	33295	77	374	264	0	1961	2052	21	58	283	0	1.27422
37586	39505	69	8547	8510	40	12203	12337	45	18	131	0	732	754	0	-173	227	0	1.277
148326	137847	86	60518	55557	86	61555	55999	85	750	638	0	3307	2917	31	592	600	0	1.27792
55703	55233	84	33527	34265	72	19193	19230	55	153	265	0	860	845	0	-61	356	0	1.27792
171358	142445	97	81489	67694	91	59848	49526	91	918	736	0	3228	2587	32	354	620	0	1.27792
20431	21541	55	8534	8983	38	9185	9665	41	263	336	0	481	531	0	-187	299	0	1.27792
38390	40381	55	17054	17435	49	15506	16374	46	133	345	0	828	810	0	-284	336	0	1.27792
180972	138984	104	73085	57180	93	66644	51231	93	748	768	0	3534	2828	35	401	515	0	1.27792
117580	101592	87	47770	39927	86	37950	31856	84	504	496	0	2364	1991	26	288	737	0	1.27885
152735	129094	93	68938	57746	90	53265	44386	90	710	625	0	2523	2071	28	-284	292	0	1.27885
162046	136742	92	80279	68852	91	62203	51991	90	1009	807	0	3436	2843	34	1017	894	0	1.27977
68837	68498	75	25749	25761	63	23104	23165	65	334	357	0	1070	1061	8	-115	414	0	1.27977
232505	178938	102	99263	75101	101	96901	74417	101	1240	1060	6	5259	4006	43	-201	157	0	1.28069
38467	38773	70	15480	16115	46	13257	13818	43	-9	81	0	790	808	0	-377	153	0	1.28069
74108	65469	92	31371	27865	77	25881	22923	77	206	249	0	1504	1252	14	258	558	0	1.28162
41746	41750	77	21305	21683	57	13773	14074	44	268	301	0	805	749	0	939	955	0	1.28254
76603	76598	80	19955	19825	60	28869	28804	75	291	308	0	1567	1525	17	355	796	0	1.28347
47340	48827	72	22603	23070	62	18454	18051	54	-36	148	0	998	1071	6	460	549	0	1.28347
26367	28860	52	13806	14417	47	10720	10889	42	17	211	0	460	560	0	-317	345	0	1.28347
74108	73465	76	26305	26011	74	26336	26122	74	278	334	0	1340	1368	14	52	358	0	1.28532
135073	114727	87	56614	48388	87	48684	40849	86	889	715	0	2817	2270	30	-585	280	0	1.28532
84600	82773	79	36831	34920	78	31135	28765	77	745	488	0	1875	1680	20	358	742	0	1.28532
27691	28345	64	8914	9077	40	9457	9821	39	-11	131	0	615	500	0	-283	342	0	1.28624
81931	84581	76	40271	40303	76	31560	31615	75	295	392	0	1596	1544	16	133	388	0	1.28624
116145	106906	86	47420	42232	82	44813	40814	81	724	641	0	2517	2367	24	151	480	0	1.28717
32971	33575	62	5622	6006	34	14201	14267	47	26	176	0	692	726	0	9	199	0	1.28717
168040	147410	89	84709	72676	91	73920	61940	89	655	570	0	3934	3604	34	414	597	0	1.28717
40288	40367	70	17453	17639	48	15442	15130	47	122	159	0	823	1028	4	-259	87	0	1.28809
54617	55692	71	18276	18497	51	19537	19807	54	412	262	0	1061	1088	7	-2	394	0	1.28809
53041	53531	72	29486	29715	72	17646	17537	51	95	116	0	1045	906	0	-307	218	0	1.28902
54910	55032	80	26448	26539	72	18250	18355	54	243	231	0	840	957	0	-211	444	0	1.28902
64519	59505	78	33499	29742	78	24102	20919	74	261	252	0	1354	1284	13	301	358	0	1.28994
75486	73436	83	27288	27189	75	23372	22797	69	169	199	0	1290	1358	13	-120	392	0	1.29087
39640	40103	71	18988	19681	54	13681	13909	44	-52	262	0	726	791	0	-10	432	0	1.29087
134340	118100	93	75666	67120	89	47024	39624	88	880	466	0	2936	2410	29	220	418	0	1.29087
142753	135923	87	90871	88213	85	48496	45939	83	817	846	0	2600	2344	27	135	341	0	1.29179
35811	36129	71	11249	11907	42	15858	16199	49	269	306	0	1053	1014	2	-226	323	0	1.29179
69997	65661	84	31112	28242	76	23317	21453	64	276	317	0	1349	1212	12	101	519	0	1.29179
27285	28373	52	18181	18813	52	9608	9881	41	-249	46	0	597	662	0	-153	522	0	1.29179
116173	103023	87	54570	47685	87	41721	37005	83	779	477	0	2150	1900	22	507	709	0	1.29179
36577	36056	78	19465	19387	55	14314	14453	47	223	268	0	572	627	0	20	637	0	1.29272
23645	23279	59	11089	11284	43	9071	9047	41	220	231	0	453	517	0	187	290	0	1.29272
27391	26052	67	9703	9850	41	10424	10484	41	76	207	0	504	506	0	-34	343	0	1.29364
165613	142501	95	51034	42454	90	57460	49656	88	639	709	0	3168	2644	31	-247	295	0	1.29456
58091	59865	76	27219	27285	72	20384	20415	57	404	308	0	1224	1231	12	630	562	0	1.29641
61398	62668	66	26046	25796	72	25495	24462	74	338	289	0	1356	1351	15	-27	293	0	1.29734
117905	110672	89	49486	44964	84	46605	43580	83	376	350	0	2655	2486	27	1289	927	0	1.29734
239869	191948	107	110935	91510	104	96581	76392	105	1030	969	0	5150	4448	38	1009	1040	5	1.29826
70859	74301	72	21097	22086	50	25565	25063	67	129	247	0	1356	1357	14	528	505	0	1.29919
55501	53805	75	17257	17520	52	16371	16659	50	229	382	0	910	928	0	-51	591	0	1.29919
143933	130435	90	59622	54783	84	42495	39726	83	802	778	0	2370	2191	25	789	1255	8	1.30104
148068	129068	89	74603	65236	88	67827	59139	88	532	677	0	3885	3107	33	1401	1662	13	1.30196
52240	54069	72	22122	22126	62	17089	16950	50	69	139	0	855	732	0	112	224	0	1.30289
25716	25974	64	8090	8172	39	9969	10315	40	80	108	0	524	616	0	-506	0	0	1.30289
43744	43746	73	13308	13449	45	13523	13192	46	374	250	0	634	698	0	-282	153	0	1.30381
128173	125560	83	36699	35741	81	65607	63647	83	387	476	0	3625	3510	31	204	736	0	1.30381
67148	67061	85	14961	14971	47	21196	20606	61	33	227	0	1228	1097	8	-393	189	0	1.30474
142513	122715	89	72213	64587	87	47343	40541	87	904	558	0	2639	2227	29	864	1207	8	1.30566
108961	91866	90	44970	37606	85	38195	31717	84	389	401	0	2105	1959	23	-254	131	0	1.30566
72901	72869	78	20149	20210	58	27294	27240	73	316	241	0	1473	1289	14	380	855	0	1.30659
127014	108704	90	61517	52408	86	45293	38463	85	657	542	0	2435	1970	27	-257	416	0	1.30751
152443	125585	93	68766	54709	90	68316	55607	90	751	724	0	3763	3101	34	608	721	0	1.30844
118617	101188	90	48325	41852	86	36624	31472	85	403	288	0	1913	1674	21	297	560	0	1.30844
45611	45418	77	15735	15934	47	15642	16019	50	228	161	0	754	820	0	1	725	0	1.30936
64032	61397	79	25037	25058	72	22260	21920	61	168	221	0	1153	1353	14	-146	270	0	1.30936
26286	26438	60	12930	13375	45	10909	11103	42	358	215	0	550	597	0	-193	283	0	1.31028
27500	28361	71	7087	7178	36	12016	12455	44	186	291	0	830	717	0	-182	453	0	1.31028
25469	26330	59	10758	11310	41	10439	10674	40	420	248	0	626	652	0	-73	273	0	1.31121
45389	47445	73	18119	18512	52	18450	18710	58	93	123	0	1052	1147	8	338	431	0	1.31213
135608	119651	87	51953	44132	85	68960	61732	87	708	640	0	3525	2984	35	-659	29	0	1.31398
177840	145957	95	67861	55088	93	59666	49551	92	763	581	0	3236	2833	33	695	592	0	1.31398
129830	124826	83	38667	38112	80	45806	44720	81	618	592	0	2509	2262	28	431	761	0	1.31398
210035	163049	101	97756	80504	95	78926	60925	95	1216	777	0	4164	3178	38	-92	261	0	1.31398
61888	63204	71	22404	23089	54	26546	26147	72	381	258	0	1431	1312	14	1128	659	0	1.31491
93636	92917	81	26494	26417	74	33123	33104	77	511	333	0	1455	1701	18	700	873	0	1.31491
81702	77968	88	23652	23008	70	29719	28458	77	189	195	0	1578	1441	16	247	322	0	1.31491
87082	83910	83	33167	32474	76	33844	32680	76	317	310	0	1822	1740	22	-517	57	0	1.31583
170106	146870	91	90309	78918	91	59296	50273	90	511	569	0	3461	2930	33	665	979	0	1.31583
44385	45957	67	18570	18701	53	14681	14902	48	82	161	0	771	942	0	-150	340	0	1.31768
60460	59507	77	27215	26836	68	20608	20244	61	229	379	0	1023	942	0	593	549	0	1.31768
163381	144645	95	62815	54932	89	80542	70630	89	853	954	0	4404	3671	37	61	341	0	1.31768
61849	61715	76	14100	13960	47	21044	21467	59	512	345	0	1098	940	0	197	965	0	1.31953
36808	37277	58	8991	9024	40	15236	15035	47	73	169	0	653	705	0	-366	141	0	1.31953
108842	105997	82	51369	50337	80	52619	52086	81	638	513	0	3103	2803	27	482	668	0	1.32046
55900	52795	76	13250	13191	46	18598	18616	53	286	368	0	801	805	0	-118	774	0	1.32046
84020	83793	78	32499	32432	78	24687	23616	77	145	389	0	1127	1052	7	-40	457	0	1.32231
41406	42341	67	14169	14440	46	15817	16263	51	217	255	0	860	898	0	313	373	0	1.32231
155248	132419	90	55130	45808	89	52517	44467	88	1089	689	0	2993	2510	31	563	630	0	1.32323
79682	83017	76	40701	40937	75	37047	37632	75	367	371	0	1876	1784	21	280	377	0	1.32323
47294	47236	73	22891	23113	61	15082	15246	49	105	237	0	796	737	0	-262	389	0	1.32415
88065	88126	78	43922	44115	78	39145	38745	77	394	358	0	2087	1962	23	80	390	0	1.32415
27973	29327	60	13543	13699	45	12467	13187	43	211	162	0	540	574	0	-179	189	0	1.32508
82970	81375	89	22844	22659	60	28877	28286	75	458	434	0	1378	1489	16	913	1135	7	1.32508
25512	25472	55	9486	9803	40	8797	8957	40	-22	88	0	544	389	0	-107	270	0	1.326
110682	95632	84	50340	42220	85	36176	30356	83	505	431	0	1883	1594	20	202	652	0	1.326
190382	154886	98	66301	53291	94	66997	53671	95	786	875	0	3744	2892	34	430	679	0	1.32693
52798	52598	75	19823	19835	58	19926	19683	54	104	163	0	975	936	0	-128	319	0	1.32785
38661	38403	80	14526	14824	46	13139	13258	44	23	182	0	568	618	0	34	444	0	1.32878
38110	37560	78	18302	18591	53	11708	11933	43	213	176	0	729	812	0	590	748	0	1.32878
55437	58189	73	24269	24901	61	21725	21880	56	272	175	0	928	1061	5	493	1010	1	1.3297
75798	72102	80	29922	28793	70	28676	27654	76	26	212	0	1565	1506	19	-141	176	0	1.3297
210216	161078	102	97441	75663	97	89274	65996	97	1242	828	0	4303	3194	40	1197	889	0	1.33063
42916	42869	79	17215	17281	50	18103	18351	53	277	204	0	764	779	0	626	427	0	1.33155
26971	27775	55	11380	11766	42	9369	9654	39	39	185	0	514	633	0	-321	175	0	1.33155
147026	129337	88	74178	65619	87	57946	50493	87	699	525	0	2699	2604	28	531	889	0	1.33155
88373	88126	80	35543	35211	77	37261	36350	77	630	418	0	1776	1697	20	298	574	0	1.33248
48900	47252	82	19146	19207	55	16593	16552	50	294	221	0	921	983	0	-411	146	0	1.3334
34499	35912	72	12214	12624	42	12388	12138	46	212	257	0	667	732	0	-5	327	0	1.33433
49056	48104	79	22121	22247	58	17967	17554	55	-79	114	0	902	1005	2	42	440	0	1.33433
50294	50410	74	19216	19576	54	18284	17916	52	157	314	0	1094	1018	3	5	560	0	1.33525
102876	93469	84	41085	36255	81	35154	30934	80	758	570	0	1995	1857	22	233	499	0	1.33618
184481	147287	97	73652	58935	93	79221	63118	95	905	765	0	4211	3365	38	1462	1048	4	1.3371
85634	84715	90	23630	23966	56	31010	30782	76	631	349	0	1612	1764	19	134	492	0	1.3371
68412	61306	83	35227	31456	79	22979	21279	68	121	193	0	1115	944	0	247	767	0	1.33803
68939	69701	76	28503	28641	74	22697	22620	59	154	298	0	1286	1223	12	-336	454	0	1.33803
38550	40354	69	7664	8199	37	15134	15597	46	82	110	0	609	638	0	502	774	0	1.33803
18650	21350	46	10093	10482	40	9800	10221	40	161	275	0	484	315	0	792	670	0	1.3408
102195	89409	83	41901	36212	83	33339	29060	82	411	330	0	1762	1406	17	651	999	0	1.34172
53181	55651	72	20715	21058	56	20429	20755	57	268	365	0	1173	1168	9	-499	92	0	1.34172
84155	77047	82	26072	23189	76	31635	29065	78	380	400	0	1637	1465	18	-92	327	0	1.34265
91880	91544	81	29503	29314	76	38371	37945	76	28	213	0	2046	2107	23	386	366	0	1.34265
171146	145854	92	70265	60411	91	78848	67685	91	770	683	0	4456	3806	37	683	1073	5	1.34357
62299	65244	75	30410	30907	73	21971	21899	59	238	275	0	1200	1064	7	78	539	0	1.34357
17627	20450	47	4317	4868	31	9137	9635	39	87	166	0	453	622	0	388	612	0	1.34357
132022	115554	90	53417	46499	85	43592	37336	84	702	558	0	2247	1900	24	276	535	0	1.34357
38083	37851	71	15802	15908	50	11215	11342	43	242	196	0	501	657	0	131	464	0	1.3445
60703	62162	73	22528	22780	65	19003	19165	56	273	351	0	896	1057	5	-446	68	0	1.34542
111109	103985	98	39266	36318	81	46812	44195	80	480	414	0	2701	2294	28	869	1197	8	1.34635
85518	78375	81	40610	37013	78	28397	25443	77	234	414	0	1526	1392	18	-655	0	0	1.34727
137677	131476	88	71560	69630	84	58412	55597	82	782	780	0	3236	3155	29	783	825	0	1.34912
47650	45531	87	15695	13243	87	17975	15713	87	140	204	0	919	841	0	-178	450	0	1.34912
75685	76409	79	27072	26927	74	29966	29986	74	644	619	0	1437	1467	16	1022	707	0	1.35005
115113	101496	93	50818	44915	84	40195	34530	83	399	377	0	2122	1790	22	-362	364	0	1.35005
71513	73390	76	37473	37854	75	21348	21051	62	219	329	0	1286	1197	13	872	1129	7	1.35005
34222	35878	67	9812	10278	40	12765	13119	42	25	157	0	586	616	0	312	746	0	1.35005
91788	84578	81	46103	41533	81	33153	28973	81	475	515	0	2003	1659	23	68	252	0	1.35097
62710	66033	72	27081	27590	56	19715	19515	55	304	241	0	1073	1207	11	156	322	0	1.35097
28819	32718	49	13687	14819	43	11564	11499	44	299	249	0	579	500	0	106	254	0	1.35097
186455	153118	97	75018	62881	92	67698	55847	93	900	753	0	3704	3025	35	628	1456	9	1.35097
109023	103596	91	36959	35755	79	45897	43206	80	446	556	0	2511	2425	26	1363	1257	10	1.3519
183785	147652	102	105829	85718	95	57769	47963	92	1201	978	0	3201	2495	32	628	772	0	1.35374
65301	60417	79	29879	27898	74	23449	21903	66	411	318	0	1621	1410	17	-234	284	0	1.35374
78556	74931	88	37464	35273	76	31792	30109	76	391	365	0	1764	1663	20	-228	248	0	1.35374
31919	32579	64	15468	16133	47	13380	13814	45	167	176	0	613	604	0	190	381	0	1.35467
29112	29400	62	9905	10132	40	11785	11949	43	47	100	0	479	550	0	494	761	0	1.35467
32787	31757	76	8546	8753	39	11321	11847	42	260	233	0	602	682	0	-311	179	0	1.35467
22289	24992	48	8955	9293	39	9878	10129	42	113	127	0	459	484	0	7	421	0	1.35837
163144	137573	102	88508	77017	91	57780	47916	89	566	502	0	3141	2494	32	-181	499	0	1.35837
291528	195880	130	123321	82790	118	131351	85605	117	1777	1244	12	7212	4692	49	1872	887	0	1.35929
201713	173756	100	86014	73359	95	83441	73358	95	1673	1143	13	4618	3921	37	1755	1147	12	1.36114
156303	126326	91	62603	50477	89	47900	37849	88	654	609	0	2611	1970	30	55	962	0	1.36114
100748	101387	79	36971	36663	78	52188	50765	78	582	491	0	2916	2880	27	-235	433	0	1.36207
39122	40141	65	21481	21363	61	13434	12996	46	-65	139	0	784	786	0	91	454	0	1.36207
76668	71504	80	38596	35038	78	25009	23007	71	257	350	0	1361	1437	15	35	542	0	1.36207
41486	41359	82	19599	19814	56	13779	14282	45	188	261	0	839	887	0	232	509	0	1.36299
88663	86367	94	34228	34085	76	32358	31098	76	162	362	0	1835	1876	18	530	911	0	1.36299
81685	75232	83	33042	29757	79	28882	26719	78	227	276	0	1624	1560	17	169	577	0	1.36392
76540	71822	80	34878	31926	77	28195	25370	77	462	384	0	1355	1402	14	264	603	0	1.36392
104990	89753	92	42195	36110	83	33055	27735	83	336	276	0	1716	1541	18	22	459	0	1.36392
131373	126704	89	46627	45170	81	59366	57821	83	785	560	0	2950	2914	28	204	840	0	1.36484
62200	59155	87	24506	24913	73	18860	19056	54	15	168	0	910	916	0	-352	122	0	1.36484
109487	103565	84	39701	38610	79	39483	37831	79	448	516	0	1906	1790	20	387	529	0	1.36577
203280	161697	96	84197	67643	93	70459	56637	94	1312	928	0	4075	2997	39	1195	914	0	1.36577
220349	162283	103	87566	64412	99	76980	56688	99	1099	832	0	3892	2974	37	499	626	0	1.36577
139691	124537	86	47929	41333	85	51129	44444	86	312	362	0	2510	2098	26	-11	318	0	1.36577
155425	136121	87	56135	46977	87	56481	45850	88	693	458	0	3086	2540	32	192	527	0	1.36577
151035	119406	108	61113	49603	91	52369	41931	90	661	402	0	2782	2325	31	598	532	0	1.36669
215902	168193	97	81005	62561	96	106975	83069	96	1210	956	0	5597	4149	43	1323	1140	7	1.36669
157503	139228	91	76501	67292	89	48161	41735	88	766	709	0	2587	2152	28	568	483	0	1.36669
59007	57918	79	32570	32734	74	19088	19428	50	36	251	0	972	901	0	-326	189	0	1.36762
101240	90706	84	39024	34321	81	31334	28436	80	361	336	0	1893	1614	20	493	717	0	1.36854
47120	46869	66	28063	28650	72	15021	15498	46	130	261	0	898	931	0	253	364	0	1.36854
124501	110134	85	48845	42394	84	44283	37249	84	230	254	0	2300	1930	25	-299	305	0	1.36854
55166	57571	79	17421	17754	49	15968	15866	49	445	323	0	863	945	0	636	959	0	1.36854
175530	144510	98	71034	58442	93	65681	53908	93	528	567	0	3778	3085	34	603	611	0	1.37039
75183	76398	78	24813	24654	73	26760	27056	73	526	388	0	1523	1429	15	263	479	0	1.37131
19910	21551	46	14949	15567	47	7583	8014	38	147	174	0	333	259	0	-378	51	0	1.37131
22573	23355	58	10712	10872	43	8796	8897	40	-41	90	0	584	566	0	690	739	0	1.37409
60233	57331	90	28379	28444	73	20523	20158	56	8	239	0	1290	1335	13	524	473	0	1.37594
93192	85374	89	45357	41072	81	30848	27743	80	503	543	0	1594	1364	17	-76	281	0	1.37594
22310	23190	47	8078	8601	37	8780	8976	40	90	146	0	381	380	0	80	211	0	1.37594
65306	65527	74	26664	26582	72	24573	24018	72	247	259	0	1324	1170	11	-114	209	0	1.37594
175966	141602	97	82265	69236	93	78757	64302	94	759	782	0	4423	3618	38	-68	384	0	1.37686
22374	22784	63	9234	9622	40	9279	9461	41	154	239	0	476	424	0	87	534	0	1.37686
106289	92426	88	49388	43706	84	30616	26903	83	560	378	0	1749	1478	19	88	442	0	1.37779
170969	140800	94	73972	60824	91	56718	45001	91	539	316	0	3140	2476	32	280	608	0	1.37779
25161	24243	60	10716	11239	41	10016	10076	41	150	181	0	481	513	0	543	778	0	1.37779
14613	14911	50	6572	6966	36	5769	6245	34	-72	114	0	535	444	0	238	727	0	1.37871
131007	117017	88	59121	53099	85	55623	49800	84	614	642	0	3228	2935	31	519	1087	4	1.37871
52755	54340	71	18681	18503	54	19029	19122	53	157	204	0	1047	1065	6	-295	500	0	1.37964
142473	123005	95	60270	53136	88	56014	46816	87	638	566	0	2789	2342	31	307	1030	2	1.37964
71331	74847	73	32543	33203	74	27094	26738	74	258	293	0	1296	1299	14	223	629	0	1.37964
97892	94731	81	31107	29674	77	42404	40660	80	542	367	0	2303	2105	24	340	537	0	1.37964
134733	114370	89	52515	45214	86	49489	42014	85	952	699	0	2765	2321	28	-36	511	0	1.38056
37018	38848	61	16691	17121	47	13108	13267	45	171	199	0	688	682	0	418	463	0	1.38056
93850	82786	90	44992	39619	81	29195	24690	79	524	291	0	1600	1501	19	-99	487	0	1.38056
34809	33882	77	20016	20475	56	13739	13744	47	148	196	0	614	658	0	168	778	0	1.38149
22710	23892	65	9212	9549	40	8433	8703	38	115	166	0	456	512	0	390	800	0	1.38149
94162	83066	86	45262	38851	83	27461	23571	78	522	583	0	1760	1221	18	-47	376	0	1.38241
88125	83703	81	36761	33735	78	32584	29689	78	384	457	0	1938	1699	22	172	435	0	1.38241
115431	106125	89	49002	44804	84	35804	32583	81	740	670	0	1692	1673	19	46	593	0	1.38426
70064	73147	84	43171	43715	75	24659	24384	73	335	375	0	1198	1148	10	204	395	0	1.38611
233985	180286	105	113149	90586	102	83440	65041	101	935	805	0	4284	3249	39	589	864	0	1.38796
66833	64577	78	31666	30529	76	24855	23730	70	62	146	0	1333	1064	8	-40	322	0	1.38796
155480	132754	88	66803	55523	88	74636	62553	90	882	701	0	3928	3208	36	-38	355	0	1.38796
81804	81292	81	24746	24384	66	30722	29742	75	361	338	0	1606	1629	19	1106	963	0	1.38981
83896	83985	78	32711	32309	76	29694	29246	76	465	524	0	1618	1477	17	450	824	0	1.39073
26727	29337	59	13570	14101	45	11053	11238	42	224	262	0	623	646	0	94	477	0	1.39073
58623	58988	75	20622	20900	56	18748	18773	51	185	197	0	1046	1052	5	224	370	0	1.39073
43566	45450	70	21027	20832	58	17273	17056	51	289	285	0	1063	940	0	-588	212	0	1.39073
50087	50818	72	15013	15244	46	18672	18719	51	139	327	0	966	1055	6	-205	377	0	1.39073
79455	78913	83	34658	34537	76	27204	27369	73	246	347	0	1408	1440	16	58	525	0	1.39073
37740	38400	72	14153	14316	46	10750	10580	42	88	147	0	433	574	0	-39	704	0	1.39166
47404	47441	70	17810	17887	51	16444	16199	49	124	143	0	915	872	0	729	905	0	1.39166
71840	70426	75	22958	22675	65	25399	25295	74	275	387	0	1263	1313	13	-98	514	0	1.39351
66523	62785	79	31885	29253	76	26836	24514	76	295	277	0	1442	1233	14	455	755	0	1.39351
108203	99741	99	38550	35906	87	40792	38672	84	379	536	0	2295	2150	24	333	439	0	1.39351
55600	57636	80	23354	23818	69	20771	21111	57	180	284	0	1140	1031	6	88	271	0	1.39628
84237	82597	82	33962	32494	76	28994	28488	76	437	514	0	1533	1208	15	426	505	0	1.39721
43417	45444	66	20257	21045	56	13375	13528	44	29	144	0	655	743	0	-309	235	0	1.39813
79062	78833	77	31692	31759	75	26573	26356	74	649	626	0	1214	1321	14	-334	254	0	1.39813
48458	47364	73	13069	12786	46	16174	15749	54	330	156	0	720	851	0	249	389	0	1.39905
114881	111315	82	43827	42279	79	40666	38746	78	740	517	0	2428	2313	25	385	472	0	1.39998
109808	101499	88	47791	43395	84	50489	45799	83	200	288	0	2619	2382	25	-439	83	0	1.4009
110642	108143	97	39631	38079	79	44191	43885	80	544	573	0	2497	2283	26	-406	150	0	1.40183
198907	163958	97	67809	54270	93	83391	69132	93	1211	792	0	4404	3609	37	994	1132	6	1.40183
91365	82728	81	35003	31136	81	28143	25046	80	196	243	0	1678	1385	16	513	1099	6	1.40275
81212	79905	76	28065	28180	74	25747	25329	75	391	293	0	1301	1261	11	552	520	0	1.40368
39894	39693	84	19989	20087	56	13552	13532	48	93	364	0	710	705	0	235	667	0	1.40553
40703	41534	76	19953	20396	55	14104	13712	46	129	184	0	798	826	0	-56	391	0	1.40553
51865	54184	70	12101	12209	43	21166	20653	61	484	497	0	1155	1172	9	-68	663	0	1.40553
86768	76886	90	39050	34410	80	27992	24840	78	350	326	0	1675	1397	18	191	589	0	1.40645
123543	113785	86	57004	52127	84	53796	48447	84	325	500	0	2702	2442	27	97	602	0	1.40738
155593	138563	91	50722	45213	88	74882	66770	90	1005	902	0	3982	3693	34	278	859	0	1.40738
28796	30986	51	8255	8875	37	10709	11319	40	116	141	0	565	699	0	-89	307	0	1.40738
71608	64747	81	34812	31746	78	23000	20802	62	115	130	0	1323	1249	11	363	388	0	1.4083
120485	109702	87	65840	60427	83	40688	36167	81	693	469	0	1922	1787	21	-15	373	0	1.4083
89458	85395	90	33482	32827	78	33545	33659	78	662	547	0	1863	1907	20	-175	567	0	1.41015
60506	58387	85	25230	25469	68	18791	18508	53	82	171	0	833	1026	4	44	698	0	1.41015
77326	77452	76	23023	22756	63	31340	31854	73	231	471	0	1865	1757	21	320	470	0	1.41108
132964	109446	88	58948	49024	87	41415	34769	86	376	532	0	2206	1833	25	-170	361	0	1.41108
30349	31076	68	10406	10523	42	10040	9943	41	58	129	0	527	548	0	-204	298	0	1.412
116690	106085	85	45173	41072	82	44073	39388	83	651	556	0	2162	2032	21	902	772	0	1.412
67984	65451	80	34303	34296	75	2112	2129	23	2087	2019	21	1320	1284	13	4046	2984	36	1.41293
19572	18409	66	10257	10619	42	6770	7200	36	146	144	0	538	373	0	-148	471	0	1.41385
100139	100042	80	38809	37979	78	34466	33611	77	541	383	0	1710	1642	19	-176	389	0	1.41385
32192	32685	65	12607	12850	44	11286	11097	42	213	271	0	423	530	0	199	367	0	1.41385
92277	91958	81	37354	37322	76	34430	33350	76	239	455	0	1933	1811	21	240	356	0	1.41385
58055	58888	73	14548	14642	47	16502	15795	48	254	172	0	839	816	0	352	390	0	1.41477
33550	34680	67	16933	17403	49	13373	13567	46	125	222	0	899	830	0	-443	44	0	1.41477
71975	65654	82	34600	30830	78	26445	23485	77	245	264	0	1483	1145	13	710	612	0	1.41477
70856	64109	90	35388	32134	77	25267	23937	74	331	261	0	1382	1092	10	-113	302	0	1.4157
62832	64498	73	18618	18863	53	23490	23888	68	218	301	0	1378	1301	14	458	538	0	1.4157
74867	74026	84	31779	31663	75	29504	28205	74	351	312	0	1449	1479	16	-400	464	0	1.41662
53998	54918	80	22427	22970	59	19619	20019	54	156	249	0	1184	1383	12	332	592	0	1.41662
55192	53782	88	13343	13581	45	18281	18300	60	53	199	0	1014	873	0	368	660	0	1.41847
79401	71853	86	41349	37317	79	28472	25060	78	346	304	0	1519	1288	16	-44	353	0	1.4194
127053	112094	91	55128	49191	84	44098	39838	84	590	489	0	2421	2065	25	482	368	0	1.42125
44968	44555	75	9936	10134	40	16563	16448	48	-5	163	0	891	921	0	-290	153	0	1.42402
148564	136856	90	71674	65207	87	78229	72145	88	815	726	0	4049	3684	33	677	1074	4	1.42402
241643	172439	107	86977	61471	106	102775	71681	106	1102	868	0	5262	3741	42	1140	1166	8	1.42587
137441	121812	86	56471	47951	85	60756	52146	86	900	638	0	3394	3007	32	452	463	0	1.4268
68556	66553	77	32827	30513	77	24910	22785	63	269	362	0	1399	1094	10	-497	159	0	1.4268
274397	194753	109	121729	85698	109	142832	100950	110	1878	1374	16	7718	5335	51	980	877	0	1.4268
163298	144556	88	86410	76453	89	64517	55255	87	888	675	0	3509	2968	31	434	502	0	1.42772
42021	47087	56	16135	17150	45	18679	18607	50	91	141	0	857	878	0	532	1288	8	1.42772
111217	95041	101	44521	37852	85	36982	31811	83	198	340	0	2001	1777	22	-111	590	0	1.42772
153572	127742	94	67850	57248	89	96840	82519	89	905	1056	5	5260	4932	38	991	1381	13	1.42772
44555	44025	82	20049	20246	54	15803	16008	47	-96	60	0	926	901	0	292	373	0	1.42864
188575	139435	113	90604	70539	96	112598	92371	96	1540	1371	15	5953	4960	44	1001	829	0	1.42957
125760	109444	87	54593	47478	87	40421	33329	86	632	450	0	2014	1749	24	706	1025	3	1.42957
56843	58774	74	25755	25788	72	24408	24195	64	319	384	0	1119	1069	6	-240	359	0	1.43142
99818	98217	79	26499	26136	76	32635	31779	78	544	416	0	1663	1484	20	-92	420	0	1.43142
64678	64781	75	29308	29503	74	22245	22355	65	35	133	0	1110	1206	10	436	549	0	1.43512
108693	105353	86	33731	32956	79	42521	42277	78	660	538	0	2349	2257	23	244	574	0	1.43512
75661	75242	82	23911	23629	64	24246	23687	69	330	367	0	1193	1219	11	343	551	0	1.43604
18743	21088	46	8287	8834	38	8021	8232	38	-25	124	0	407	389	0	-162	352	0	1.43604
146042	141093	89	60079	58398	84	47675	44616	83	606	634	0	2401	2237	25	597	510	0	1.43697
76288	68854	82	38045	34090	80	27558	24231	78	402	310	0	1358	1268	13	821	474	0	1.43697
107193	96315	99	37059	33016	82	36172	31996	83	296	511	0	2256	1930	25	314	586	0	1.43789
41116	43474	63	14908	15673	45	17050	17329	51	263	336	0	784	861	0	486	760	0	1.43789
28128	28630	59	9006	9491	38	12178	12319	43	222	358	0	706	643	0	-181	224	0	1.43789
33426	33395	79	8516	8664	40	10228	10563	41	314	214	0	568	543	0	61	421	0	1.43974
99583	89460	87	35979	32085	80	30246	26693	80	270	438	0	1831	1456	21	-541	216	0	1.44067
74830	74303	77	21850	21926	61	26197	26318	71	261	311	0	1462	1502	17	-39	258	0	1.44159
36070	37149	64	16595	17067	48	14193	14427	49	37	164	0	740	683	0	-405	146	0	1.44159
46291	46531	71	15891	15918	47	16011	15691	49	82	201	0	785	878	0	752	654	0	1.44344
141711	114447	91	53808	43347	89	44800	36252	87	509	379	0	2651	1981	30	-143	554	0	1.44436
17415	18412	49	8009	8368	38	8610	8870	39	271	280	0	457	528	0	-204	212	0	1.44436
242487	163030	112	107514	76815	109	84411	57200	110	1520	1005	2	4778	3290	42	1056	555	0	1.44436
235575	174637	104	90105	66513	104	115210	84706	106	1615	1128	13	5950	4267	49	1634	1362	19	1.44436
49560	53471	61	18687	19629	48	15788	15988	48	250	240	0	753	873	0	-400	153	0	1.44436
95571	96653	77	29359	29144	69	42788	41740	76	435	367	0	1934	1832	23	-267	200	0	1.44436
32914	31373	77	15639	15815	47	11769	12436	41	29	180	0	613	755	0	282	368	0	1.44529
25348	24849	66	9035	9129	40	8970	9519	39	68	234	0	382	386	0	28	448	0	1.44529
127396	120671	94	44191	42926	81	47280	44792	81	633	551	0	2529	2389	26	-331	213	0	1.44529
68894	63116	81	33577	30306	80	24499	22574	77	157	219	0	1417	1240	14	-160	408	0	1.44621
66624	67961	76	27452	27623	72	18987	18788	54	264	289	0	1032	895	0	252	795	0	1.44714
121937	102424	93	56006	46617	87	36701	30641	85	611	478	0	1944	1592	24	242	510	0	1.44714
155893	134144	93	60866	51197	89	57635	49811	88	867	645	0	3224	2915	30	710	603	0	1.44714
40715	42362	71	13328	13697	44	16264	16626	48	-54	173	0	697	687	0	563	550	0	1.44806
25159	25957	58	13798	14046	46	9818	10087	41	291	268	0	419	528	0	283	325	0	1.44806
43533	44613	70	26620	27053	70	15263	15015	47	113	226	0	658	642	0	125	433	0	1.45084
69220	64066	76	30806	27481	77	24588	21614	76	-41	238	0	1109	1043	5	-155	401	0	1.45084
85646	84807	83	39983	39841	77	31886	30872	76	427	578	0	1624	1567	19	235	623	0	1.45176
54299	56890	65	18337	18618	51	19692	20530	57	320	316	0	1071	1111	7	237	761	0	1.45176
89979	81439	87	41591	37688	82	29535	27089	80	343	358	0	1771	1671	19	-407	487	0	1.45269
52976	52921	74	17298	17535	52	17380	17162	54	190	241	0	955	897	0	503	698	0	1.45269
238534	180393	106	85675	66291	102	86653	68612	101	1220	1066	7	5010	4133	40	1131	987	0	1.45361
60573	61861	71	23512	23449	64	24375	23847	72	311	302	0	1106	1035	6	-148	413	0	1.45361
64559	66359	75	32494	32602	74	19243	19518	52	193	290	0	955	883	0	259	377	0	1.45361
154720	131902	91	62094	53893	89	59867	51443	90	714	671	0	3222	2656	33	116	288	0	1.45454
255785	193251	110	89928	68172	108	97847	76386	107	994	986	0	5195	4297	41	141	386	0	1.45731
21092	22980	53	11164	11580	43	9686	9904	40	228	204	0	425	485	0	-14	350	0	1.45731
172999	151011	90	45490	38460	87	75930	65861	89	609	772	0	3750	3170	35	377	337	0	1.45731
36314	40238	48	14546	15258	43	13610	13757	44	194	214	0	700	861	0	-191	392	0	1.45731
78307	76976	77	29357	28804	75	27461	26619	73	369	439	0	1716	1584	18	-240	307	0	1.45731
48732	49456	69	15766	15846	49	18779	19019	57	464	494	0	864	1020	4	-98	587	0	1.45916
57245	58752	76	26009	26413	71	20235	20006	58	98	189	0	1091	1047	5	-69	279	0	1.46008
114905	102833	84	50446	43457	84	48257	41745	82	479	433	0	2412	2086	25	264	393	0	1.46101
58733	57542	82	23116	23020	66	21523	21432	56	419	316	0	1003	1047	6	89	495	0	1.46101
45775	47172	62	13785	13820	46	16116	16117	48	548	245	0	802	936	0	-87	747	0	1.46378
20499	21465	58	12544	12747	46	8795	8670	42	77	179	0	523	558	0	-529	0	0	1.46471
90620	89919	80	38046	37605	76	30687	30552	75	235	315	0	1489	1526	16	92	611	0	1.46563
68557	69317	75	25488	24831	64	25342	25083	69	447	406	0	1333	1392	14	440	384	0	1.46563
104870	103294	84	35871	35538	79	49903	48947	79	668	584	0	2460	2337	27	1096	1096	6	1.46748
81437	83893	77	29281	29192	75	28579	27933	75	445	433	0	1480	1607	16	-160	354	0	1.46748
87472	79283	84	34974	31301	80	25176	22434	69	295	268	0	1425	1156	11	-314	473	0	1.46748
44230	41882	74	17769	17864	53	16101	15623	51	38	190	0	759	801	0	264	459	0	1.47026
58500	57430	77	20938	20635	60	19377	19213	53	-10	151	0	1140	1111	9	-504	164	0	1.47118
85036	85642	78	37499	36407	76	28392	27247	75	351	405	0	1420	1477	17	420	517	0	1.47211
187586	155044	98	106445	91971	96	64468	54440	94	695	661	0	3525	3167	33	369	513	0	1.47303
107096	105133	81	40250	39672	79	58394	57338	80	420	597	0	3340	3552	27	5	608	0	1.47303
32934	33394	66	13389	13850	45	10783	11023	41	314	263	0	539	681	0	-55	444	0	1.47395
106519	95056	87	41854	37483	82	34101	30021	81	423	443	0	1819	1460	20	785	771	0	1.47395
69595	63700	80	33289	30224	78	26306	23614	77	484	410	0	1455	1352	16	134	536	0	1.47395
45545	45975	70	14131	14260	46	19896	20207	54	318	376	0	1119	964	0	-100	516	0	1.47395
51019	51990	73	26527	26886	67	16842	17031	49	384	231	0	899	850	0	-106	608	0	1.47395
66571	68392	74	24640	25023	64	25223	25284	72	182	134	0	1450	1492	16	163	541	0	1.47488
207634	149405	118	80959	59494	100	71242	49805	100	937	685	0	3801	2592	38	1323	917	0	1.4758
90059	90692	79	31205	31120	75	26035	25186	75	247	280	0	1447	1377	17	822	833	0	1.47673
55248	55571	76	21158	21465	55	20895	20223	59	275	227	0	1148	1056	6	-312	248	0	1.47858
21958	22192	51	11507	11611	44	8147	8476	37	338	436	0	413	418	0	-424	216	0	1.4795
47347	49112	70	16489	16622	50	17856	17914	57	110	206	0	851	803	0	-391	304	0	1.4795
192500	155100	96	121059	97405	96	67151	54002	93	1358	911	0	3644	2930	34	526	755	0	1.48043
35627	36790	68	13409	13662	44	15074	15166	47	314	214	0	668	675	0	232	604	0	1.48043
146098	127366	96	69072	60430	88	80326	69658	89	818	772	0	4135	3626	35	437	456	0	1.4832
127205	118147	86	46592	41553	82	56777	52046	84	942	751	0	2995	2570	29	206	288	0	1.48505
52264	55789	60	11494	12479	40	20947	21714	51	255	314	0	1057	1047	5	506	895	0	1.48505
199385	151564	100	88600	67913	97	81026	62189	97	940	751	0	4186	3230	38	1043	1152	6	1.48505
59777	60476	73	29261	30271	71	20910	21017	51	331	284	0	1044	1006	2	58	491	0	1.48505
23443	22356	67	10233	10425	40	9045	9124	40	70	169	0	572	613	0	-26	1049	3	1.48598
101058	89676	86	44045	38715	82	35106	30836	81	359	297	0	1625	1583	18	-348	96	0	1.48598
73282	72888	77	27692	27383	74	25532	25636	72	299	295	0	1421	1292	15	456	445	0	1.4869
74223	71654	80	31598	29630	77	27637	25949	75	573	422	0	1773	1615	20	-442	110	0	1.48782
140511	129749	91	69383	63943	86	69350	62692	85	858	893	0	3504	3260	31	1046	520	0	1.48782
52050	52317	74	17392	17549	51	15864	15551	50	126	267	0	763	657	0	-335	110	0	1.48967
24418	24931	62	10716	10867	42	9876	9747	42	134	263	0	489	500	0	339	471	0	1.4906
79758	75600	81	33935	32175	78	30282	29096	77	371	359	0	1491	1339	16	-140	315	0	1.49245
81831	72664	83	41538	36198	82	28036	24122	80	371	241	0	1368	1155	12	-57	534	0	1.49245
89554	80723	84	38313	34245	81	31992	28726	81	574	343	0	1509	1352	16	285	425	0	1.49337
58193	54532	76	28311	25445	75	23429	20951	69	288	304	0	1243	1255	13	-157	78	0	1.49337
105513	102554	84	49129	48197	80	31184	29579	79	382	402	0	1820	1709	19	383	619	0	1.49337
59473	60669	76	23318	23381	64	19858	19876	55	323	332	0	914	824	0	304	431	0	1.4943
60513	61641	73	22391	22272	61	19573	20021	51	281	288	0	1054	1132	9	229	444	0	1.49522
167137	138498	93	75180	64257	90	65256	53913	91	881	623	0	3393	2747	33	25	447	0	1.49615
30499	30793	71	13157	13327	45	14475	14825	46	220	218	0	663	643	0	492	456	0	1.49707
119380	111984	83	53864	48801	82	50461	46872	83	551	553	0	2520	2303	25	536	522	0	1.49707
95863	93434	79	41413	38337	79	36365	33843	79	480	395	0	1731	1687	21	176	421	0	1.498
266812	204272	110	71144	51216	102	100463	78882	104	1583	1141	18	5344	4095	42	844	1491	9	1.49985
112443	108571	81	40466	38117	80	40681	37870	81	575	445	0	2221	2005	25	-177	296	0	1.49985
171290	144412	94	95747	81781	93	66569	56245	92	891	863	0	3629	3088	34	1083	1014	2	1.50077
26285	26510	58	13518	13808	46	10986	11103	44	-112	96	0	584	724	0	245	367	0	1.50262
175572	147875	107	68721	57745	90	89007	76898	91	979	698	0	4480	3842	36	1012	787	0	1.50262
146010	127750	93	57803	50415	89	53615	47618	88	688	596	0	2866	2382	29	8	482	0	1.50262
28939	30946	53	19945	20608	53	11799	12628	41	174	191	0	550	569	0	-436	35	0	1.50354
37726	38293	69	9625	9661	40	17141	17189	50	277	248	0	863	953	0	50	305	0	1.50354
65362	63550	77	27116	26817	74	24821	23757	75	96	265	0	1459	1310	13	-166	218	0	1.50354
[truncated: 11,587 more rows]
