# Supplementary material for: Phenotypic heterogeneity follows a growth-viability tradeoff in response to amino acid identity
Source: Nat Commun. 2024 Aug 2;15:6515. doi: 10.1038/s41467-024-50602-8 (PMC11297284; doi:10.1038/s41467-024-50602-8)
Supplement: Supplementary file 6 — Source Data [file 41467_2024_50602_MOESM6_ESM.zip › source_data/fig2ab/221121_1630_A1_PRO_GFP.csv]

FSC-A	FSC-H	FSC-W	SSC-A	SSC-H	SSC-W	BL1-A	BL1-H	BL1-W	VL1-A	VL1-H	VL1-W	VL2-A	VL2-H	VL2-W	YL2-A	YL2-H	YL2-W	Time
99214	91161	79	39417	36398	75	75970	68942	77	613	691	0	3852	3463	31	135	400	0	0.00603833
105953	106972	75	43782	43556	73	100116	98052	76	843	840	0	5366	5200	34	200	780	0	0.00704472
89814	90359	72	30908	30874	71	60773	59674	74	647	469	0	3420	3536	27	48	799	0	0.00805111
126018	115513	89	45977	42041	77	93946	86831	79	817	917	0	5024	4547	35	748	1038	3	0.00905749
104378	105252	76	24665	24655	57	83739	81662	75	768	740	0	4594	4546	32	504	433	0	0.00905749
107162	105181	75	30506	28770	74	89363	85397	77	934	834	0	4960	4611	33	438	501	0	0.0100639
93129	92418	78	34970	35004	72	62867	61923	74	642	671	0	3439	3402	26	577	469	0	0.0110703
72291	73086	71	25686	25928	64	53883	53945	72	54	235	0	2741	2832	23	183	393	0	0.018115
37186	36506	71	7568	7733	34	24222	24588	61	167	249	0	1279	1306	13	1349	1242	7	0.0231469
105581	103878	75	29738	29653	73	82252	82127	76	693	716	0	4476	4519	30	-60	456	0	0.0261661
96953	94646	75	25792	25576	59	80254	78885	75	827	733	0	4299	4426	30	810	775	0	0.0281789
48433	50674	68	12359	12520	39	30189	30489	68	444	530	0	1652	1724	17	105	430	0	0.0322044
118579	108568	82	48854	44800	78	89924	81187	80	355	575	0	4498	4033	33	-593	84	0	0.0322044
85317	86128	72	31644	31915	70	64187	62937	73	409	600	0	3043	3087	26	727	696	0	0.0422683
150997	131498	89	46231	39983	80	110357	93727	84	735	723	0	5757	4795	38	47	606	0	0.0452875
101213	98821	74	40412	40224	73	71079	68783	75	659	692	0	3968	3923	29	726	735	0	0.0452875
184990	144693	89	63063	49126	88	114391	90436	89	1108	972	0	6205	4970	40	811	680	0	0.049313
87244	88277	73	38021	38247	72	60551	58838	73	461	583	0	2949	2869	25	162	464	0	0.0503194
111036	109858	78	55992	55132	75	92683	89315	76	848	645	0	4933	4724	32	289	308	0	0.0553514
124674	118710	86	41347	38810	77	99596	93417	78	775	817	0	5563	5398	34	618	527	0	0.0583705
39530	39589	66	14081	14175	41	26362	26954	62	290	358	0	1230	1351	11	300	431	0	0.0603833
24273	25699	59	11490	11985	39	19692	20100	45	104	183	0	1016	994	0	-149	303	0	0.0654152
136179	129867	82	86762	82208	80	93336	86951	80	1125	771	0	5034	4870	33	376	1323	8	0.067428
88957	89133	81	46527	47037	72	70713	71075	74	699	533	0	3761	3671	29	-127	357	0	0.0704472
103227	99462	76	35545	33672	75	70090	66007	77	793	702	0	3550	3406	29	69	275	0	0.0704472
204446	171518	86	66002	55326	85	143086	117118	88	1175	977	0	7943	6661	42	945	1435	10	0.0704472
267230	202352	107	81499	63689	102	164700	126476	106	1436	1202	13	9098	6743	48	481	453	0	0.0754791
53765	54964	68	20324	20345	49	38581	37871	70	299	270	0	2059	1932	20	428	460	0	0.0774919
199792	156376	94	74126	56776	87	123664	95427	90	932	749	0	6744	5255	42	963	936	0	0.085543
96424	99072	71	28199	28247	61	70339	69364	73	645	656	0	3654	3581	29	631	655	0	0.0865494
141365	121238	88	49771	42575	79	110616	92973	82	583	585	0	6047	5280	38	681	745	0	0.0905749
74499	73133	76	13450	13418	41	50355	49409	72	382	372	0	2820	2844	25	772	675	0	0.0935941
130458	120636	89	45054	41269	78	119312	109423	81	978	1047	5	6093	5791	35	1089	1142	6	0.0976197
43011	42135	69	18418	18752	46	30438	30125	67	-8	143	0	1770	1602	18	-230	138	0	0.100639
108687	95453	80	46817	41568	77	76260	67206	78	621	631	0	3909	3308	33	264	597	0	0.115735
128974	116512	80	53972	47797	79	93156	82640	81	911	739	0	5302	4691	37	1321	1004	1	0.123786
131107	115378	83	49423	42640	81	106590	92272	83	548	546	0	5611	4854	36	-204	414	0	0.126805
233675	183181	96	64472	46613	91	171009	131052	94	1442	1124	10	9380	7039	46	753	1038	3	0.132843
42716	44614	70	16890	17077	43	24717	25399	60	235	261	0	1365	1398	14	154	700	0	0.135862
77011	77389	72	31825	31551	70	58426	58304	72	522	427	0	3081	2984	26	748	595	0	0.136869
151061	128697	85	52556	45013	80	107095	89996	83	734	524	0	5647	4749	38	213	737	0	0.137875
102981	101794	74	23164	23402	52	72810	71568	74	721	612	0	4039	3912	30	722	476	0	0.139888
101604	100291	77	43092	43063	73	66368	65023	75	878	676	0	3309	3168	27	-179	239	0	0.145926
167937	132727	96	68810	54405	85	112099	89083	86	1090	840	0	5879	4602	40	963	1070	5	0.147939
101929	98206	79	28946	28842	69	71376	69678	76	507	608	0	3804	3552	30	943	676	0	0.149952
160147	131930	88	56162	45583	82	123790	100613	85	881	675	0	6565	5344	40	380	829	0	0.151965
118873	114883	89	29837	27623	75	82890	78344	77	843	663	0	4485	4285	32	1323	1081	6	0.163035
68302	68169	73	15246	15384	42	38345	38378	70	545	491	0	1790	1898	18	-264	457	0	0.164041
133982	118680	98	46815	41227	79	102414	89730	81	946	697	0	5636	4737	38	183	463	0	0.164041
51742	52220	77	20345	20474	49	30971	31334	68	489	459	0	1717	1740	17	-320	146	0	0.165048
90889	91055	78	35983	36330	71	66065	64726	73	209	328	0	3400	3200	27	-581	138	0	0.168067
107973	105402	75	39728	39237	74	75798	74579	76	683	691	0	4094	3891	31	-139	382	0	0.173099
108949	109083	75	30203	30113	72	91114	88627	76	990	1024	4	4986	4815	33	851	485	0	0.18115
94653	92684	75	27792	27447	72	70741	68514	75	582	576	0	3672	3560	28	102	239	0	0.186182
90409	88211	77	33519	33452	72	64750	63582	74	637	602	0	3552	3539	27	576	872	0	0.189201
124077	115293	78	50021	46432	77	82674	76989	79	630	698	0	4479	4263	31	-52	686	0	0.194233
135893	115825	89	48326	40849	80	106046	88980	84	673	530	0	5616	4708	37	431	403	0	0.201278
91277	91631	73	18502	18252	46	70719	69473	74	534	588	0	3742	3796	29	120	522	0	0.208322
121337	106528	92	49257	43979	78	85176	73780	81	811	732	0	4395	3804	33	1470	870	0	0.210335
84096	85541	72	41922	42490	72	65660	65272	73	682	571	0	3342	3296	28	114	507	0	0.210335
95134	95457	75	24217	24276	55	80259	79727	74	715	671	0	4476	4325	32	733	1145	5	0.213354
98429	99810	74	26634	26692	71	69217	68559	74	694	489	0	3657	3614	28	437	814	0	0.219393
217197	157194	94	81094	59057	92	142096	102508	94	1518	940	0	7962	5804	46	1218	952	0	0.223418
96911	96481	84	16394	16382	43	74640	72880	75	605	612	0	4205	3969	30	302	422	0	0.224425
65983	66407	70	11535	11412	39	39733	39662	70	420	469	0	2232	2236	21	268	383	0	0.225431
78358	78852	74	28659	29127	69	58057	57427	71	597	506	0	3095	3098	26	591	1230	7	0.229457
80934	80797	74	25601	25874	59	73878	73015	73	664	620	0	3752	3712	28	-147	215	0	0.233482
103450	102827	78	34839	34569	72	79680	77294	75	714	589	0	4414	4154	32	174	653	0	0.234488
34626	34635	75	8290	8401	35	20045	20419	47	346	274	0	1104	1093	7	-85	304	0	0.235495
31270	31159	68	9219	9464	36	17963	18055	45	271	194	0	932	954	0	492	423	0	0.236501
154291	138965	92	100114	93761	80	154344	141837	82	1413	1146	11	8207	7401	43	397	770	0	0.23952
120948	105447	84	43410	38200	78	85467	73405	81	844	689	0	4437	3839	33	529	907	0	0.24254
106381	103108	77	40659	39638	74	87844	84773	77	708	710	0	4647	4558	32	420	768	0	0.248578
83056	80423	81	22487	22503	59	48895	48712	72	586	552	0	2778	2849	24	537	828	0	0.251597
155758	128346	99	59213	49554	82	120955	102600	85	1075	896	0	6672	5641	40	405	555	0	0.254616
111984	101874	84	45821	40570	76	89045	78338	79	628	550	0	4856	4260	34	150	463	0	0.259648
107162	98713	79	40389	37086	76	80079	73904	78	595	842	0	4314	3974	31	156	636	0	0.263674
163576	133803	83	58605	46917	83	112539	90219	85	872	816	0	5875	4620	39	980	634	0	0.269712
98199	98535	73	30061	29910	72	81804	80732	75	402	527	0	4353	4390	31	-203	166	0	0.270718
103278	100345	77	35316	34128	72	78739	75248	76	521	377	0	4323	4219	31	-118	476	0	0.273738
99766	98018	84	29237	29404	72	71709	70568	74	378	627	0	3796	3688	29	789	664	0	0.27575
190666	145137	96	62127	46917	88	125184	96391	91	1085	749	0	6703	4961	44	778	595	0	0.277763
101796	101783	91	49331	49479	73	79787	78561	75	760	785	0	3851	3796	30	853	703	0	0.279776
148946	143498	91	55189	54161	78	103923	100639	80	763	791	0	5494	5447	33	450	717	0	0.283802
142861	130801	89	55278	49768	80	103470	91492	81	691	777	0	5439	4669	36	321	534	0	0.288833
102720	98232	76	37829	34955	76	68475	62897	76	682	618	0	3577	3528	28	1288	994	0	0.288833
142217	130233	81	87372	81505	81	95415	83675	82	1116	800	0	4876	4426	35	414	447	0	0.292859
140425	115288	90	55057	44724	82	113799	91541	84	1212	938	0	6151	4928	39	309	571	0	0.293865
90630	90304	74	28831	28270	70	76525	74346	73	579	551	0	4057	3814	30	437	346	0	0.295878
108854	107810	88	30411	30256	73	83414	80272	76	640	626	0	4124	4206	29	544	601	0	0.297891
82349	82989	75	31773	31959	71	64605	63556	73	460	395	0	3375	3351	27	46	324	0	0.298897
97804	96427	75	31356	30625	73	84290	81491	76	861	931	0	4572	4598	32	220	374	0	0.30091
85678	85181	90	25862	26246	58	54157	54637	73	450	554	0	2964	2824	26	1068	944	0	0.30091
108788	102461	87	41642	39423	76	80392	75205	78	819	654	0	4410	4358	31	678	810	0	0.302923
138853	118201	88	47044	39802	82	103291	87639	85	931	789	0	5469	4653	37	-129	364	0	0.303929
90221	86161	75	37533	35139	73	79539	75115	76	559	541	0	4394	4236	32	562	659	0	0.312987
183990	153131	87	67804	57802	84	119584	98472	87	961	834	0	6555	5360	41	258	552	0	0.312987
102971	94902	78	41398	37073	77	76540	69461	78	713	580	0	4263	3750	32	878	853	0	0.321038
127507	113618	86	44202	38197	80	99937	87712	82	920	721	0	5271	4588	37	882	960	0	0.327076
100567	93451	78	40852	36884	75	77129	69999	77	713	576	0	3985	3806	31	1156	1299	11	0.328083
91779	90381	78	20527	20445	49	82987	82075	74	795	666	0	4076	4028	30	196	450	0	0.329089
33593	32331	68	8723	8990	35	20268	20341	48	340	264	0	1433	1284	13	-256	67	0	0.330095
139332	125705	84	57042	50644	80	100419	87174	81	918	702	0	5321	4636	35	-174	207	0	0.331102
99886	97200	80	19996	19888	48	78098	77003	75	773	589	0	4108	3923	30	109	340	0	0.336134
99833	102261	74	29253	29335	71	82457	80977	74	663	581	0	4059	4021	30	428	845	0	0.345191
156305	134365	84	54026	45217	83	116529	97229	86	1169	1092	7	6428	5293	40	217	420	0	0.346198
96821	93370	78	19885	19888	47	80786	78284	75	733	781	0	4206	4145	31	96	409	0	0.349217
103541	102831	74	42839	42482	73	72982	71044	75	512	489	0	3813	3847	29	520	1132	5	0.355255
99843	95657	77	33022	31793	73	71112	68057	75	635	506	0	3766	3683	29	557	673	0	0.360287
137235	124905	83	39260	35093	79	95720	85402	82	907	839	0	4871	4382	35	72	334	0	0.3623
102925	103728	74	32949	32562	73	73675	72309	76	822	883	0	3858	3823	29	303	262	0	0.364313
121231	102382	85	45128	37679	78	84970	71715	80	449	537	0	4569	3947	34	307	405	0	0.370351
72068	73051	72	27841	27848	69	56890	57058	73	531	499	0	2972	2955	25	1129	1557	13	0.375383
28769	29433	59	9460	9699	36	19726	21075	49	108	303	0	999	1020	3	-427	109	0	0.375383
49266	50748	67	20803	20640	50	31742	31839	68	313	280	0	1715	1707	18	135	333	0	0.378402
111523	101866	83	42381	38955	77	101683	92150	80	667	561	0	5056	4540	35	632	605	0	0.382428
226054	163980	93	80956	57653	91	156212	112076	94	1302	933	0	8588	6149	47	873	509	0	0.385447
156760	146358	84	44079	39934	81	100208	92823	83	1059	927	0	5474	4965	35	1228	1718	12	0.38746
120734	113843	79	49253	45563	78	95977	89453	79	689	610	0	5275	5082	34	399	771	0	0.388466
146919	123918	83	47703	39906	81	110413	92168	84	1269	956	0	6046	4914	40	1004	1298	9	0.392491
40062	41037	65	12764	13151	39	30348	30416	66	295	240	0	1589	1600	18	-607	10	0	0.392491
109123	97699	79	41633	36615	77	76915	67602	79	773	682	0	3885	3492	31	560	903	0	0.39853
106468	103716	78	41409	41050	73	69782	68192	75	724	570	0	3702	3809	28	697	787	0	0.400543
31568	28208	57	4598	3907	32	-4	99	0	267	156	0	63	117	0	-419	460	0	0.400543
152504	144652	84	52048	49694	77	102262	96498	79	810	672	0	5277	4927	34	1616	1343	11	0.401549
82340	80732	78	22625	22863	55	60406	58928	73	379	438	0	3473	3312	27	732	811	0	0.403562
94270	94892	75	22521	22552	54	73389	72432	74	604	585	0	3650	3617	28	-221	135	0	0.407587
85073	85769	78	33471	33425	70	50589	49624	72	460	553	0	2565	2542	23	-350	236	0	0.407587
98747	97631	73	33033	32681	72	68924	67739	74	604	722	0	3903	3962	28	-20	435	0	0.410606
123216	111769	81	46678	41223	78	91711	82330	80	701	557	0	4925	4558	33	253	477	0	0.411613
79515	80270	75	22560	22745	58	59921	59776	72	576	499	0	3222	3389	25	427	894	0	0.412619
99592	99877	74	44407	44426	73	67123	66138	75	842	731	0	3582	3609	27	189	610	0	0.421677
239286	188053	101	153560	131846	95	382845	332297	98	3341	2675	29	20469	17623	69	1150	968	0	0.422683
163900	144027	85	57068	50550	81	104364	90824	85	721	813	0	5638	5045	36	21	540	0	0.430734
71448	71178	71	20589	20500	49	17180	16539	50	4534	4501	31	1549	1624	16	19405	19914	49	0.432747
67406	67965	70	20690	20743	51	49809	49571	71	590	370	0	2476	2466	23	314	310	0	0.441804
78740	77947	81	25431	25620	56	59027	58783	73	305	357	0	3211	3119	26	46	562	0	0.442811
96739	91875	75	40690	38465	74	83733	79614	77	718	573	0	4168	4008	31	351	749	0	0.451868
112172	112596	75	47575	47187	75	83526	82589	76	586	743	0	4067	3776	30	447	913	0	0.460926
81885	78944	77	30283	30459	71	57536	56352	73	269	447	0	3162	3079	27	127	359	0	0.461932
103009	94590	79	37973	33703	77	70416	63378	78	801	652	0	4002	3503	31	-163	453	0	0.462939
115213	105986	77	36355	32774	76	78334	71455	78	740	676	0	4085	3586	32	524	521	0	0.462939
80100	81163	75	31313	31533	70	53718	54050	71	503	466	0	2986	2842	26	-424	218	0	0.466964
93271	93427	79	29702	29431	71	75346	74965	74	707	641	0	4118	4028	30	290	500	0	0.479041
62022	62491	81	19420	19904	45	45418	45461	69	411	466	0	2558	2405	24	757	850	0	0.481054
163036	135237	84	60895	50606	82	117603	95955	86	893	848	0	6505	5439	39	585	622	0	0.48206
119397	117816	77	45031	44045	75	79494	78278	77	763	891	0	4214	4139	30	1367	1452	13	0.484073
46324	48432	67	8321	8574	34	28552	28771	67	-62	92	0	1376	1386	13	838	815	0	0.500175
94318	92612	74	36007	35307	72	68947	68250	75	456	622	0	3700	3540	29	174	456	0	0.504201
117414	103638	85	43413	38588	78	78844	68968	80	607	576	0	4064	3531	32	527	651	0	0.505207
70093	71120	73	15837	15895	43	47668	47839	71	394	403	0	2509	2580	23	134	403	0	0.506213
157440	144293	86	45354	39773	81	112097	100861	83	872	935	0	6227	5914	36	742	1157	7	0.521309
193985	160352	91	58156	45519	88	135177	109428	89	1124	1034	5	7116	5939	42	911	685	0	0.521309
111647	109711	76	33698	33168	72	77572	75163	75	777	754	0	4141	3944	30	-9	242	0	0.525335
128837	117730	83	40356	36146	76	86687	76734	79	845	670	0	4657	4110	34	715	1316	8	0.526341
212519	174136	102	63299	51596	90	143746	117611	92	1223	944	0	7825	6686	42	930	1174	6	0.528354
87164	86084	78	37629	37854	71	55682	54293	73	549	547	0	3019	2826	27	785	579	0	0.541437
81491	81331	75	30868	30938	71	62779	61944	73	615	516	0	3376	3407	27	100	345	0	0.54345
105715	94257	79	43048	38054	77	80630	71192	80	785	616	0	4330	3915	32	1230	699	0	0.549488
171842	147742	87	76566	66164	84	107953	89692	86	780	689	0	5832	5080	37	969	1063	3	0.552507
123387	116964	82	54089	51206	77	98172	92666	79	685	881	0	5481	5190	35	666	1077	4	0.553514
170594	130763	89	62343	48150	85	112937	85167	86	1097	708	0	6034	4705	40	-188	571	0	0.55452
105856	104633	75	26663	26029	70	76071	74565	75	664	759	0	4104	4041	30	234	300	0	0.555526
135014	131476	82	43013	41414	76	94054	90445	79	864	842	0	5206	5003	33	1012	1147	15	0.571629
107033	105130	79	26052	26076	65	76479	75763	75	589	603	0	3868	3715	30	300	902	0	0.572635
126560	123893	79	31249	30548	73	93205	89840	77	947	903	0	4934	4687	33	429	559	0	0.577667
112847	109674	78	24727	24693	57	82040	80494	76	599	691	0	4287	4391	30	702	987	0	0.57968
119647	109056	80	42439	36412	80	59964	53526	80	597	524	0	3398	3179	28	-106	266	0	0.581692
103507	102552	76	32337	32128	72	85803	84092	76	877	706	0	4500	4375	31	-1	264	0	0.582699
143780	133598	85	40543	38225	77	108235	100536	80	943	735	0	6063	5693	35	963	1145	7	0.583705
102995	106093	72	32276	32129	71	78004	75938	74	464	423	0	3941	3906	30	440	939	0	0.589744
73504	74284	74	19076	19218	46	47943	47300	71	471	448	0	2779	2565	26	911	648	0	0.593769
64622	64970	72	19933	20309	46	32756	32536	70	459	362	0	1840	1701	20	-249	316	0	0.595782
147886	124972	83	47124	38488	82	110644	89392	85	849	740	0	5783	4930	38	532	389	0	0.595782
87649	88104	74	26131	26680	60	73451	72639	74	562	513	0	3956	3730	31	680	546	0	0.595782
84884	84945	73	30235	30046	70	52879	52641	72	710	462	0	2947	2824	26	-126	471	0	0.597795
108297	98832	79	40994	37084	76	68956	61159	77	741	575	0	3896	3457	31	452	590	0	0.604839
131377	129107	77	71364	70163	76	109635	104799	77	951	940	0	6227	6012	36	427	928	0	0.607859
126972	125964	76	47017	45351	75	101642	97144	78	1109	932	0	5051	4957	33	277	416	0	0.613897
90257	88304	90	23344	23228	53	67712	67501	74	471	618	0	3546	3645	27	-557	166	0	0.61591
239098	181903	97	89540	67405	95	157705	116974	97	1231	1071	6	8849	6395	47	836	678	0	0.619935
142444	120131	83	48959	41296	81	97906	81241	83	881	678	0	5359	4425	36	1716	1577	18	0.620942
129049	116399	83	54284	49055	80	89239	77954	82	588	679	0	5081	4567	35	298	478	0	0.623961
32556	31665	60	12031	12237	39	23182	23485	57	321	312	0	1230	1158	10	343	471	0	0.628993
104535	99104	77	40245	37733	76	76553	71464	78	826	739	0	3749	3597	29	613	936	0	0.628993
108330	106768	76	43292	42103	75	93167	89209	77	807	756	0	4749	4557	33	1050	1899	13	0.633018
106989	102828	76	36649	33955	76	89849	84821	78	584	701	0	4746	4510	32	482	469	0	0.635031
93935	92213	91	26642	26825	59	70947	70612	74	677	506	0	3671	3436	28	1197	1197	10	0.637044
117918	114906	78	39203	37880	75	97202	93101	77	508	629	0	5111	4872	34	730	892	0	0.639057
90225	86854	91	44018	43981	72	62247	61769	74	987	731	0	3513	3461	28	383	840	0	0.641069
99629	98891	77	30577	30394	72	58934	58220	74	672	720	0	3250	3046	27	-251	296	0	0.642076
74812	74675	74	21078	21156	50	54900	54653	72	159	347	0	2941	2825	25	356	652	0	0.648114
107915	100031	84	37992	33611	79	84334	77066	80	807	707	0	4758	4382	34	-73	557	0	0.658178
129843	126028	81	47973	46794	76	90570	88460	78	1010	941	0	5041	4589	34	20	267	0	0.660191
63657	66015	69	13015	13218	39	48238	48377	70	367	473	0	2507	2606	23	328	847	0	0.660191
228169	182920	91	86769	70324	89	139001	108410	91	1432	1131	10	7193	5661	43	-527	262	0	0.667235
85336	84370	78	21615	21849	50	66149	64716	74	256	278	0	3573	3597	27	-61	499	0	0.670255
73100	74835	71	21775	22247	50	47528	47085	70	305	417	0	2342	2284	22	-420	99	0	0.673274
133162	131101	77	56308	55903	76	112174	108561	78	867	852	0	5972	5569	36	1468	1741	11	0.676293
119278	117043	79	40862	40508	75	84800	82488	77	820	697	0	4746	4752	32	485	842	0	0.679312
95874	93457	78	28604	27667	69	64363	62870	75	488	519	0	3784	3810	28	-214	239	0	0.683338
109830	107821	75	30366	29589	73	76048	72483	76	542	628	0	3870	3772	29	425	474	0	0.686357
80214	80178	71	19472	19463	46	68724	67041	73	601	581	0	3505	3525	28	-17	335	0	0.687363
113291	106888	80	54146	50687	78	82591	77282	78	869	776	0	4569	4308	32	1239	947	0	0.689376
54488	54625	69	11420	11681	37	35723	36549	68	287	291	0	1775	1776	19	314	363	0	0.693402
95947	91456	90	27031	26790	67	77656	76052	75	507	628	0	4220	3965	32	602	922	0	0.695414
126332	123152	93	59686	59347	75	91666	89669	77	864	859	0	4909	4529	33	1131	995	0	0.700446
156408	121654	97	59592	46157	84	121531	94582	86	893	692	0	6776	5195	43	1144	1072	4	0.701453
83544	83419	73	28975	28690	70	50259	50196	72	236	458	0	2469	2352	23	250	441	0	0.706485
116877	109746	81	33256	29693	78	85063	78235	80	421	589	0	4367	4314	31	-88	507	0	0.709504
122777	110547	79	50779	45098	78	94096	82632	81	850	632	0	5398	4885	35	65	283	0	0.71051
96005	94273	74	31389	31032	72	79562	76839	76	779	686	0	4335	4124	32	554	918	0	0.713529
133380	123413	81	63033	58158	79	88004	80171	80	503	651	0	4503	4182	33	14	504	0	0.715542
96584	96377	76	23557	23581	57	88768	89097	74	702	562	0	5058	4875	33	-92	197	0	0.717555
90325	89469	75	40042	39634	72	70736	70259	74	669	723	0	3968	3973	29	488	713	0	0.718561
99599	98999	79	27163	27196	68	76559	75256	75	776	631	0	4053	4062	30	1153	1423	10	0.719568
92496	91682	74	36476	36240	72	56153	55470	73	564	360	0	2992	2900	26	18	241	0	0.722587
49679	51331	68	23509	23824	57	31064	31432	68	196	269	0	1680	1701	17	688	852	0	0.723593
92117	92483	74	35330	34964	72	65788	64159	74	706	611	0	3474	3287	29	208	406	0	0.7246
103676	97841	82	41678	40011	74	81425	78275	76	749	785	0	4586	4471	31	150	310	0	0.727619
80542	82849	68	21512	21753	51	61710	61438	73	553	435	0	3401	3159	28	143	325	0	0.734663
159096	129546	86	53645	43343	84	97692	78061	86	1034	781	0	5013	4258	36	295	855	0	0.740702
139741	123136	82	75539	68075	81	102968	91809	83	981	741	0	5615	5100	37	340	563	0	0.741708
166396	146749	99	66433	60723	83	121802	105754	85	941	786	0	6156	5428	36	1446	1024	3	0.743721
159274	130682	85	52914	42859	84	119705	98445	87	779	873	0	5886	4879	38	653	1103	5	0.745734
181777	145034	88	54511	42520	87	125474	98544	89	1036	1008	2	6488	5284	41	457	628	0	0.751772
99926	97595	77	41516	40088	74	65218	62962	75	649	637	0	3501	3255	29	243	612	0	0.75781
128847	110647	81	41945	35210	78	95367	81072	82	901	690	0	5180	4333	36	279	386	0	0.767874
197924	153148	100	70870	54917	88	118530	91529	90	1156	894	0	6537	4914	41	1527	1743	17	0.768881
73334	73806	71	21247	21390	50	55832	55139	72	572	516	0	2882	2856	25	563	1028	3	0.774919
96070	95532	75	47609	47691	73	78978	77113	74	916	689	0	3879	4015	30	724	607	0	0.779951
111119	109524	76	58323	57505	75	85943	83527	77	825	901	0	4822	4704	33	262	878	0	0.783976
132539	124750	80	43648	40528	77	87898	80903	79	730	819	0	4683	4255	34	-92	274	0	0.786996
75812	75695	71	17131	17104	43	55308	54339	71	295	332	0	3143	3092	26	125	399	0	0.788002
105596	102334	78	24378	24096	56	78975	78322	76	735	628	0	4689	4334	33	580	412	0	0.790015
128109	110841	86	51431	45549	79	85610	74061	82	924	783	0	4591	3846	34	1567	1024	4	0.79404
116047	114344	76	29516	29323	73	84770	82857	77	619	856	0	4550	4649	31	515	598	0	0.800079
105928	104824	76	66527	65978	76	91933	90678	76	725	837	0	4744	4520	32	-324	307	0	0.801085
177990	151592	96	70267	59773	83	125336	103447	86	804	763	0	6748	5787	39	261	561	0	0.802091
149084	127190	87	50486	42605	80	116859	99109	84	736	715	0	6392	5613	38	825	656	0	0.803098
83683	84143	73	30116	30231	70	67123	65369	73	718	563	0	3507	3442	28	392	390	0	0.805111
131667	126929	80	54874	52140	76	104588	99931	79	972	814	0	5546	5205	35	196	450	0	0.810143
142104	137170	81	89251	87782	78	121821	116619	79	1185	1108	7	6518	6433	36	160	420	0	0.811149
126590	108742	82	51000	43397	80	66557	55913	81	508	421	0	4081	3567	33	538	730	0	0.811149
100227	97002	83	24462	24456	57	69925	68621	75	659	749	0	4101	4015	31	-297	123	0	0.812155
78788	78587	74	20263	20521	49	53429	52372	71	609	368	0	2889	2928	25	175	333	0	0.815175
152983	134575	95	55898	48092	81	100649	87921	83	1122	733	0	5499	4794	37	-217	206	0	0.816181
72573	71583	75	30998	30654	71	53560	52852	72	359	324	0	2735	2759	24	78	679	0	0.818194
95392	96607	73	53051	53356	74	69612	67771	75	665	539	0	3986	4008	30	279	478	0	0.818194
119484	112996	82	27610	26863	62	78313	74557	79	730	746	0	4139	4082	30	117	639	0	0.821213
91339	90093	74	23172	23095	52	74816	74162	74	635	511	0	4151	4008	30	-145	278	0	0.824232
181477	144424	89	55605	43578	87	137351	107281	90	1125	1063	7	7078	5795	42	489	641	0	0.826245
39470	41375	65	10884	11145	37	25769	26105	57	22	68	0	1535	1549	15	-219	583	0	0.83027
102445	102233	75	37002	36593	72	75505	72446	75	587	638	0	3394	3368	28	739	794	0	0.83027
141615	114282	84	57311	46148	83	108862	86786	85	589	527	0	5860	4755	39	-298	80	0	0.83027
151842	145490	89	43896	41727	79	109579	103257	82	1139	910	0	5638	5005	37	1540	1010	3	0.834296
114438	100731	81	48378	41217	81	82053	68859	82	836	748	0	4767	4171	34	202	543	0	0.835302
96912	95731	72	25542	25430	56	76522	75046	75	648	654	0	4082	4111	30	325	593	0	0.836309
88034	88087	75	26720	26637	68	65268	64802	73	415	522	0	3595	3659	28	335	414	0	0.837315
41718	43580	62	15438	15752	42	27978	27991	68	247	307	0	1416	1403	15	235	600	0	0.837315
104607	103273	76	29067	28400	66	84391	80913	76	691	914	0	4376	4164	31	480	889	0	0.840334
354471	228375	130	124901	81462	124	238993	154668	126	2032	1703	22	13127	8631	55	1665	1477	17	0.845366
104376	104599	81	38740	38458	72	81931	80277	75	863	747	0	4544	4401	32	305	925	0	0.846373
85366	85208	74	30083	30157	72	65563	64714	74	501	525	0	3452	3289	28	519	794	0	0.846373
71187	72308	78	15128	15305	42	48197	48715	71	416	311	0	2520	2624	22	313	574	0	0.847379
111392	104356	78	41879	37682	78	74442	68086	79	854	668	0	3952	3474	32	-5	412	0	0.849392
111862	112003	76	28392	28483	70	76561	75074	76	441	670	0	4157	4159	30	406	477	0	0.851405
100395	98290	77	24742	24741	59	66835	65543	75	888	638	0	3576	3408	27	348	639	0	0.85543
108813	106050	80	57906	57497	74	75645	74902	74	607	586	0	4149	4036	30	525	1140	6	0.857443
94659	94064	77	22165	22095	52	77292	76643	74	595	581	0	4283	4347	29	356	573	0	0.857443
95489	95452	73	35708	35617	71	80570	78980	75	631	801	0	4310	4432	30	976	792	0	0.857443
118230	116038	78	49762	47823	76	97287	91627	79	754	596	0	5157	5097	33	525	595	0	0.861468
82378	82361	74	21804	21883	49	65895	65515	73	603	499	0	3877	3626	29	184	566	0	0.862475
98897	97810	74	38339	38278	73	62427	61335	74	320	536	0	3168	3301	26	1011	573	0	0.871532
192413	166501	89	61549	52895	84	130035	112646	87	1438	1166	10	7314	6224	43	157	644	0	0.872539
86031	87398	72	38413	38311	71	59775	59590	72	575	549	0	3032	3123	26	381	618	0	0.884615
156261	142778	88	50593	46905	79	110828	99769	82	914	814	0	6104	5880	36	883	872	0	0.89166
121971	110327	81	47665	43326	78	94582	84552	80	750	664	0	4691	4133	35	384	346	0	0.893673
86977	86659	73	26401	26449	65	59550	58460	73	453	589	0	3238	3324	26	342	462	0	0.894679
46192	44987	71	18254	18468	44	31469	31511	68	220	188	0	1656	1766	18	-119	326	0	0.894679
226184	175032	96	95802	74738	93	149637	115559	95	1423	1208	10	8143	6183	44	550	521	0	0.896692
105554	104860	74	55119	54967	74	73722	72124	75	905	829	0	3986	3974	29	396	1008	2	0.900718
117726	106442	78	44150	38750	78	88128	78068	79	576	453	0	4612	4138	33	845	695	0	0.903737
84159	81562	75	27439	27037	63	62891	61069	74	488	482	0	3098	3181	26	332	478	0	0.905749
342628	231533	128	128072	83825	122	265686	180832	124	2209	1715	21	14014	9789	64	746	1120	8	0.905749
86518	86744	80	23991	23946	60	58729	57771	74	583	452	0	3213	3179	26	200	417	0	0.907762
107054	105587	75	29869	29276	73	83687	81303	77	540	658	0	4559	4570	31	440	687	0	0.917826
158749	134308	87	64666	54120	83	99906	83052	83	1001	716	0	5366	4418	38	1194	810	0	0.920845
110270	103905	77	44050	40604	76	81874	77559	78	831	760	0	4324	3895	32	418	710	0	0.922858
56770	58628	70	30948	31171	69	33490	33601	69	337	277	0	1772	1877	18	984	1056	5	0.923864
111287	107714	85	33963	33488	75	81240	78769	77	764	661	0	4419	4242	30	1029	1606	12	0.923864
115174	107512	91	43748	41000	75	83604	79696	78	691	618	0	4471	4294	32	664	591	0	0.926884
39956	40193	66	18515	18824	46	18008	18465	45	145	157	0	949	1039	5	114	343	0	0.932922
115721	106946	81	40995	37477	77	90399	82846	78	576	350	0	5044	4734	33	251	543	0	0.937954
94514	94067	73	31516	30136	73	67914	65541	76	452	303	0	3725	3487	29	684	638	0	0.948018
104891	101749	86	19414	18994	48	74859	73678	76	371	460	0	4205	4227	29	313	790	0	0.958082
160775	139329	82	50292	43500	80	102709	86365	83	1019	889	0	5426	4671	38	-252	294	0	0.96412
90384	91481	79	37784	38284	71	60896	59691	73	433	377	0	3190	2898	28	216	313	0	0.96412
76734	75470	76	28838	28627	70	41117	40924	72	427	249	0	2306	2227	22	-455	33	0	0.965126
96867	93837	77	26652	26562	61	71043	69136	75	583	631	0	3878	3766	29	735	974	0	0.966133
110331	101627	77	35839	32565	76	75689	68511	79	592	668	0	4152	3849	31	1014	751	0	0.967139
101686	99084	89	23245	23071	54	75443	73040	76	560	562	0	4095	4022	29	551	543	0	0.967139
143403	134372	97	57898	53203	82	88871	81759	82	907	870	0	5106	4757	34	324	880	0	0.969152
83741	84763	73	29638	29809	71	74297	73464	74	498	465	0	3644	3596	29	457	378	0	0.969152
88255	86590	87	26813	26851	71	64603	64644	74	498	542	0	3797	3800	28	636	680	0	0.971165
42755	44960	66	11282	11579	38	27399	28248	67	264	273	0	1504	1559	16	173	297	0	0.973178
96433	95299	74	31466	31031	72	71653	70235	74	647	771	0	3759	3700	29	377	1025	3	0.97519
37275	36073	78	20949	21433	47	25190	25652	65	265	216	0	1389	1389	13	-139	266	0	0.976197
82087	83321	74	35116	35363	71	58433	57162	72	570	440	0	3053	2851	26	358	417	0	0.976197
98589	95248	77	37414	35536	74	75110	70613	76	543	536	0	4141	3850	31	210	645	0	0.980222
123189	103727	95	49227	42179	80	95082	81398	82	674	644	0	5080	4357	36	1265	1498	11	0.980222
95181	93599	78	26388	26344	67	82219	80724	75	610	756	0	4241	4026	31	277	402	0	0.982235
166712	145834	85	65160	56858	83	112820	97429	85	913	769	0	5976	5216	37	848	1145	7	0.982235
75289	75265	76	26618	26775	69	46374	46029	72	323	395	0	2133	2151	20	478	673	0	0.987267
160856	131703	91	59953	49476	83	111689	92506	86	877	664	0	5947	5051	37	362	563	0	0.987267
116895	116943	75	38237	37466	72	74818	70806	75	822	645	0	3961	3919	29	1638	1276	8	0.988273
179119	150302	97	61916	50768	83	111919	95229	86	822	854	0	6354	5457	39	853	616	0	0.988273
103495	102357	77	37889	37331	73	82132	81723	76	651	691	0	4768	4485	33	964	658	0	0.990286
89857	87604	79	32797	32117	73	76235	73837	75	511	555	0	4064	3808	29	899	1243	10	0.991293
33313	32638	70	11768	12033	38	21225	22024	49	207	282	0	1380	1232	11	705	500	0	0.992299
135707	111729	99	51023	42069	82	82799	68844	84	1081	690	0	4322	3562	35	790	877	0	0.992299
134001	116478	86	41577	34756	80	90408	79015	81	817	672	0	4617	4060	34	724	451	0	0.994312
72186	71859	74	13552	13627	41	47523	47277	71	438	521	0	2461	2467	23	-57	473	0	0.997331
261674	184166	103	94946	65619	98	166518	118491	100	1551	1054	9	8678	6323	47	1225	1316	8	0.998337
144515	125347	85	57888	49124	82	120765	103671	84	923	768	0	6251	5365	38	172	532	0	0.998337
121763	105676	81	44412	37754	78	82366	71740	81	711	629	0	4415	3654	34	421	1399	8	0.999344
105925	105328	76	29423	29263	73	76877	73806	75	757	583	0	4277	4018	31	215	376	0	1.00337
26298	27233	62	7452	7613	33	17716	17293	48	-31	93	0	878	1014	3	-35	255	0	1.0084
64017	65625	67	22091	22600	50	46603	46520	70	20	265	0	2665	2598	24	-257	232	0	1.0084
117563	104924	90	50262	45423	77	91914	82815	80	428	633	0	4820	4248	34	330	987	0	1.01444
240505	176725	112	88086	64692	94	157472	113801	96	1372	995	0	8561	6351	46	626	799	0	1.01746
89774	89924	83	39997	39822	71	75143	75048	73	808	833	0	4003	3880	30	27	561	0	1.02048
88357	88526	74	20313	20674	48	78410	76479	74	436	605	0	4188	4177	30	112	237	0	1.0235
146206	128288	81	59677	51087	80	112503	95915	83	755	705	0	5885	4941	38	851	930	0	1.0245
120446	102117	82	56053	47118	79	82647	68821	81	867	618	0	4303	3437	33	454	453	0	1.02853
205486	162260	95	83728	67627	90	138551	107899	93	1644	1158	11	7454	5818	44	1137	792	0	1.02954
169949	147241	85	73962	63523	83	97971	84865	84	753	743	0	5443	4338	38	882	875	0	1.03457
85413	85197	73	38683	38970	71	60687	60943	73	419	348	0	3241	3073	27	475	567	0	1.03658
109287	107977	76	32298	31946	72	89852	87689	76	729	546	0	4523	4440	31	5	715	0	1.0396
175828	146068	87	63402	52160	85	117529	95606	87	1009	724	0	6391	5301	40	1284	981	0	1.04262
102449	99172	78	28604	27321	73	82166	79084	77	806	618	0	4245	4108	31	579	538	0	1.04463
101153	99561	81	37206	36612	72	82267	80923	75	887	581	0	4115	4161	30	292	567	0	1.04866
113260	96747	83	48800	41859	79	89006	77492	81	483	574	0	4592	3648	37	140	491	0	1.05168
118378	115906	80	32664	32299	74	90053	88231	77	768	932	0	4954	4619	33	-121	310	0	1.05268
93713	96323	72	42464	42126	72	74123	73176	74	556	523	0	4205	4187	30	692	958	0	1.0547
107249	102183	78	33713	30692	75	83790	76861	78	739	814	0	4493	4212	32	-225	281	0	1.0557
98981	100807	75	27252	27279	62	71325	70983	74	570	676	0	3937	3794	30	601	1360	9	1.06174
94571	94406	73	27317	27203	67	64254	63036	74	773	709	0	3162	3282	26	-293	106	0	1.0708
261483	192108	107	98758	73184	95	158365	116869	97	1528	1276	13	9259	6978	48	118	398	0	1.07382
162393	130953	89	67516	54519	84	117906	94357	87	1032	926	0	6131	5028	39	623	636	0	1.07684
176025	137212	102	64559	50788	87	134112	103493	89	1116	803	0	7067	5388	42	895	890	0	1.07784
26939	27374	61	8833	9094	35	21507	21662	51	200	218	0	1176	1275	11	-194	323	0	1.07985
116395	112934	77	33310	32149	74	103442	100319	79	734	661	0	5536	4915	37	1059	951	0	1.08086
78483	79431	74	26372	26726	65	57038	56724	73	412	522	0	3091	2993	26	235	485	0	1.08287
95944	91986	77	37676	35166	74	71218	67492	76	549	380	0	3882	3722	29	736	780	0	1.09092
146830	120031	85	47128	38028	81	112171	89562	85	893	682	0	5910	4792	39	1135	1520	9	1.10501
123741	115928	80	38495	34747	78	90392	82197	79	693	646	0	4732	4365	32	236	776	0	1.10602
79802	80832	79	23031	23306	55	61809	61592	72	647	533	0	3515	3342	28	1157	1269	7	1.10803
265014	195417	99	95962	72881	95	208172	154613	98	1795	1303	15	10968	8024	52	1215	961	0	1.11307
42391	43231	69	11445	11669	38	24017	24242	57	-64	146	0	1325	1354	13	-89	302	0	1.12011
108386	96702	82	47318	41402	77	77020	66303	78	997	846	0	3989	3335	34	-29	508	0	1.12212
73096	74466	71	31496	31620	71	50581	50211	72	425	479	0	2586	2510	24	-206	204	0	1.12313
97231	97876	74	36735	36873	72	82711	81892	75	850	705	0	4439	4362	31	163	766	0	1.12816
149140	132760	84	58041	51023	81	100406	87458	83	844	685	0	5396	4946	36	191	964	0	1.13621
140802	132465	81	43804	40920	76	107934	101511	80	937	903	0	5951	5348	37	363	621	0	1.13722
73929	76381	70	28832	28934	70	62666	62326	72	377	457	0	3505	3423	29	-93	363	0	1.14426
91417	91289	78	22913	23125	51	70563	69359	73	554	624	0	3967	3768	30	1049	1075	8	1.1493
105040	102483	74	50865	48830	74	83583	80529	76	471	598	0	4673	4528	32	-193	221	0	1.1493
103211	101403	74	25628	24465	63	63732	61506	75	614	519	0	3191	3089	27	799	648	0	1.15433
101458	100755	74	43444	43364	73	68847	67452	75	541	476	0	3442	3357	28	149	723	0	1.15634
97365	98966	74	28025	28070	71	85262	84580	75	635	556	0	4685	4428	33	165	574	0	1.15936
69787	72544	71	22613	22796	53	58417	58606	71	306	426	0	2987	3192	25	137	472	0	1.16238
107065	106698	82	24288	24227	55	84264	83057	75	779	767	0	4074	3965	29	328	394	0	1.16338
97588	95671	77	22778	22859	53	66742	67331	74	827	488	0	3533	3525	27	-210	210	0	1.1654
46770	47579	71	19505	20000	47	27791	27807	67	389	348	0	1366	1511	15	-399	88	0	1.17446
100508	97573	91	35688	34809	72	76010	73644	75	808	693	0	4198	4072	31	227	880	0	1.17546
87179	84626	78	28312	28099	72	65254	63804	74	503	361	0	3527	3689	27	-280	242	0	1.18452
131420	125188	80	63388	59167	78	88053	82509	79	902	773	0	4946	4652	34	515	476	0	1.18553
80761	79726	73	31219	31412	70	54140	54342	72	466	389	0	2958	3014	25	28	173	0	1.18754
87664	90115	72	40476	40248	72	62441	61493	74	356	383	0	2903	2892	26	955	736	0	1.19358
160429	146002	86	56736	51451	80	123038	112231	83	742	789	0	6447	5782	37	240	624	0	1.1966
136021	118625	82	57514	49631	81	89167	76481	82	710	583	0	4987	4336	35	467	468	0	1.1966
129911	126862	79	60341	59179	77	58611	55706	78	1239	1014	3	3155	3106	27	771	1044	4	1.1976
155952	138540	83	49802	43814	81	101519	87524	83	1030	976	0	5546	4928	35	144	573	0	1.20163
97242	95716	75	23586	23770	55	72191	71068	74	415	580	0	3889	3736	30	-48	349	0	1.20263
125278	111703	83	43164	37925	79	96197	83296	82	858	847	0	4998	4606	34	1311	1198	15	1.20465
51174	51149	67	21722	21898	50	31791	31604	69	355	260	0	1618	1572	17	13	341	0	1.20565
86115	85696	75	33214	33269	72	59585	58505	73	510	569	0	3040	2973	27	329	620	0	1.20867
118758	106235	82	37153	33318	76	85928	77172	80	911	716	0	4543	4147	33	509	1021	3	1.21773
89548	91408	72	26314	26599	59	61376	61211	73	550	479	0	3269	3141	28	-128	285	0	1.21773
103118	98211	76	34125	31575	74	85091	79659	78	741	753	0	4412	4300	32	1023	1098	6	1.22176
71073	70247	82	22555	22634	50	43830	43395	69	373	430	0	2225	2168	21	53	330	0	1.22477
63104	64890	71	18847	18973	46	53686	52917	71	527	440	0	2796	3019	24	112	507	0	1.22477
123838	106224	83	43029	37109	79	92122	77977	82	584	518	0	4927	4042	36	613	926	0	1.22679
77613	78454	74	20615	20663	49	55356	54516	71	624	501	0	3298	3031	28	890	888	0	1.23081
109242	99506	78	49794	44407	77	78369	69372	79	946	740	0	4134	3743	33	49	317	0	1.23484
88257	90104	76	24522	24480	57	73070	72605	73	693	594	0	4130	4093	29	275	1071	4	1.23786
89141	87710	76	32175	32148	72	58625	57199	74	443	348	0	2972	3029	26	-142	221	0	1.2439
199650	160531	92	72334	60123	90	119095	96872	92	1120	980	0	6261	5249	37	822	701	0	1.24591
91654	91353	77	19740	19758	48	69267	68452	73	528	567	0	3534	3614	26	583	1411	8	1.24792
87005	87670	75	26743	26977	68	60617	60170	73	759	636	0	3352	3405	26	816	977	0	1.24993
217856	172775	91	64704	51166	89	144995	113332	92	1231	948	0	7628	6181	43	243	478	0	1.25094
99646	98024	79	33966	33628	71	72519	71504	74	683	744	0	4037	3956	29	586	765	0	1.26604
127528	108677	83	49767	42191	81	103652	87284	85	562	548	0	5507	4814	35	531	1055	4	1.26604
79380	81048	70	17088	17558	42	66726	67242	72	296	377	0	3601	3402	29	275	529	0	1.26604
152721	124831	85	58934	47848	82	117144	97154	84	954	645	0	6279	5305	39	1354	1470	9	1.26805
70739	72223	70	22179	22403	52	48496	47481	71	342	351	0	2667	2757	23	35	496	0	1.27006
139555	124588	82	49639	43344	80	92173	79438	82	681	840	0	4961	4277	36	-25	284	0	1.27409
119977	118046	79	35785	35511	73	94087	92212	77	649	897	0	5473	5135	35	781	669	0	1.2761
88740	86932	81	25764	25070	69	71087	68542	73	635	617	0	4083	4138	30	1054	793	0	1.28013
143052	137442	79	55729	53854	77	124919	119376	79	1100	883	0	6773	6473	39	705	745	0	1.2912
91756	92186	76	28970	28967	70	63314	62510	74	659	622	0	3531	3340	28	713	522	0	1.2912
36877	37040	66	22972	23630	51	25958	26192	58	220	239	0	1347	1379	12	-136	182	0	1.2922
99390	97459	85	30179	29848	72	74377	72798	75	479	613	0	3684	3331	30	487	602	0	1.29422
163453	143193	88	57411	50268	82	116323	101392	85	1106	877	0	6383	5156	39	1102	800	0	1.29522
94762	94538	72	26175	26439	57	72805	71918	74	523	527	0	4041	3916	30	-177	270	0	1.29522
123280	110560	82	38316	33830	78	98451	87920	79	632	671	0	5441	4931	35	-309	314	0	1.29623
152639	125622	103	47992	38997	92	111454	90634	103	972	789	0	5802	4659	37	761	596	0	1.29623
97751	97915	76	24672	24745	59	71409	70004	74	643	600	0	3688	3788	29	689	883	0	1.29925
155672	128136	86	51712	42049	83	132457	107332	87	898	818	0	7412	6076	43	1520	1359	13	1.30327
133073	124346	79	52685	48999	77	99056	91108	79	869	823	0	5348	4844	35	346	597	0	1.31032
94438	94206	76	23566	23698	54	67056	65501	74	506	565	0	3559	3416	28	745	721	0	1.31837
111550	105010	80	48464	44967	76	95929	88767	79	812	784	0	5082	4506	36	643	702	0	1.31837
111773	113042	78	56401	56118	73	78708	78362	74	813	674	0	4182	4037	31	488	756	0	1.32541
120234	111333	91	42522	39137	76	60772	56171	77	680	782	0	3338	3137	27	332	648	0	1.32743
70193	72025	70	21297	21596	51	33796	34483	70	206	206	0	1833	1836	19	-187	351	0	1.33045
55843	56775	69	29167	29726	69	27986	27527	68	428	442	0	1411	1401	14	203	504	0	1.33447
365350	234355	126	152960	96568	125	334261	205151	127	3056	1967	32	18580	11874	70	1533	935	0	1.33648
84315	85997	72	22514	22734	49	56960	57303	73	369	471	0	3007	2929	25	739	1398	8	1.33648
46274	46218	68	14452	14576	40	28045	28608	67	381	348	0	1497	1429	16	-380	491	0	1.33749
111776	106148	89	31165	28934	76	81649	77321	77	554	573	0	4006	3826	31	713	534	0	1.34051
114546	113566	76	29711	29573	73	89649	86933	77	806	515	0	4869	4678	32	883	1097	6	1.34252
81766	83837	73	28980	29049	71	52419	52340	72	520	496	0	2682	2587	24	-219	118	0	1.35158
96879	100416	74	40801	40547	73	70437	68866	75	688	521	0	3694	3592	29	331	487	0	1.35259
74034	76534	70	28017	28281	69	47068	46778	71	580	474	0	2409	2469	23	266	332	0	1.35259
121646	117150	88	33858	31760	76	91614	86510	80	777	753	0	4549	4258	32	94	332	0	1.35259
109572	96961	79	43333	38503	77	74105	64781	79	755	599	0	3925	3467	31	1061	1016	4	1.35359
134854	126321	88	49885	46411	76	88465	82837	79	899	813	0	4543	4131	32	502	608	0	1.3546
99751	92905	80	36420	32680	77	74282	69928	78	626	480	0	3934	3795	29	79	305	0	1.35762
79247	78662	74	31012	31075	71	58620	57330	73	492	502	0	2987	2890	26	-90	264	0	1.35862
79341	80107	73	48398	48574	71	59337	58864	72	279	473	0	3151	3047	26	188	951	0	1.35963
98034	95661	82	33173	33197	72	79334	78280	75	699	575	0	4267	4278	29	333	1161	5	1.36064
53013	54187	68	13395	13386	40	32382	32716	68	315	253	0	1931	2159	19	141	1062	4	1.36164
115025	104986	82	57498	50916	79	90032	80392	80	841	834	0	5051	4475	35	-58	325	0	1.36265
80276	79990	73	22421	22568	51	61775	60728	72	674	539	0	3103	3042	27	462	474	0	1.36366
111519	109676	76	33191	32870	73	76649	74684	75	799	723	0	3913	3731	30	65	330	0	1.36366
134919	117854	83	47985	41144	80	98732	84652	83	648	610	0	5641	4870	36	803	789	0	1.36466
92941	91436	77	32378	32664	71	56923	56129	73	535	510	0	3124	2985	27	1049	1045	3	1.36466
97786	97496	73	27527	27163	66	71310	70041	74	543	514	0	3866	3814	29	479	721	0	1.36567
64459	63839	73	29216	29511	67	39844	40206	71	296	391	0	2102	2058	21	348	506	0	1.36668
123904	120125	81	26637	26715	60	89234	86709	77	614	670	0	4928	4704	34	331	1177	7	1.37674
171906	149717	85	65680	57086	83	97133	84043	85	684	748	0	5204	4498	36	770	1008	1	1.38177
89763	91206	73	25794	26180	58	64083	62979	74	417	373	0	3431	3508	27	76	271	0	1.38177
135485	136372	76	73536	72663	76	94797	92439	77	980	948	0	5127	5062	33	537	613	0	1.38177
168073	138031	90	55012	45835	84	113242	94444	86	709	669	0	6228	5362	38	1055	758	0	1.38378
67889	68580	69	17672	17835	44	50822	50878	71	370	364	0	2802	2648	25	255	634	0	1.3858
85624	86225	73	23485	23965	51	65336	63891	72	533	350	0	3168	3113	26	-62	370	0	1.3868
135233	121599	80	70128	62088	81	95184	82500	82	575	607	0	4664	3952	34	556	435	0	1.39184
28435	30589	45	12670	13161	39	20377	20136	51	362	222	0	1022	1001	1	-60	423	0	1.40391
45917	47820	59	17777	18097	44	32275	32042	68	259	173	0	1657	1723	18	298	457	0	1.40995
97589	98486	78	21334	21192	51	77262	76666	74	419	563	0	4192	4121	30	668	825	0	1.41699
90503	90809	73	28329	27893	72	59867	58312	74	703	513	0	3185	3099	27	160	287	0	1.41901
100087	97789	89	21938	21577	49	84534	82930	75	722	578	0	4238	4108	30	995	683	0	1.42303
102124	95640	77	40497	37074	74	89383	82854	77	790	786	0	4612	4211	33	30	734	0	1.42404
91316	90571	75	28749	28648	64	73970	73679	75	547	524	0	3783	3797	29	1642	1196	9	1.42404
38013	39296	56	12194	12627	39	24240	24522	53	172	213	0	1392	1359	11	-41	231	0	1.43008
94565	95632	73	24552	24732	53	63440	63310	73	488	550	0	3242	3261	26	1570	1497	15	1.43008
154717	125522	86	60027	48973	84	108060	85307	85	948	706	0	5650	4578	37	23	593	0	1.43108
34319	34393	79	14107	14434	41	20818	21678	47	277	203	0	1117	1082	6	92	493	0	1.43511
103179	101126	75	31861	30511	72	90858	88275	76	644	552	0	4734	4684	31	686	945	0	1.43612
96883	97988	74	31412	31653	70	65897	66012	73	648	521	0	3337	3323	28	953	663	0	1.43813
150881	124530	84	53671	44078	83	117948	96040	86	907	696	0	6186	5255	37	196	515	0	1.43813
97806	97755	76	28107	28114	65	74373	73431	74	528	535	0	4089	3969	30	603	665	0	1.44417
69215	68616	74	18346	18480	45	40010	40228	70	198	322	0	2320	2182	22	-291	256	0	1.45021
77609	77887	73	21636	22024	48	41977	41197	72	286	404	0	2401	2364	23	6	680	0	1.45222
79857	83111	70	26118	26285	63	69842	69437	72	642	610	0	3870	3765	30	612	763	0	1.45624
139956	123102	88	63192	55565	80	99364	85053	82	840	705	0	5389	4713	35	1228	1143	6	1.45826
75701	78279	72	23158	23611	50	55680	55996	72	494	362	0	2874	2854	25	128	1110	5	1.45826
44874	46774	59	13862	14543	39	28802	29220	67	606	391	0	1656	1659	16	236	427	0	1.45826
67890	69062	72	18300	18554	45	56368	56352	71	356	420	0	2905	2729	26	-76	128	0	1.45926
108708	108840	76	27803	28121	67	73509	71305	75	819	703	0	3992	3886	31	14	439	0	1.45926
127962	108659	82	45036	38600	79	94808	80202	81	744	780	0	5026	4133	36	1173	1256	6	1.46027
109728	103623	80	42296	39975	74	85734	81748	76	964	643	0	4564	4429	31	-32	427	0	1.46731
127264	114802	82	46284	40183	79	71708	63131	80	637	569	0	3545	3090	30	612	504	0	1.47033
96083	93736	89	21709	21678	50	69582	68545	73	566	510	0	3781	3687	29	204	449	0	1.47335
250187	177905	98	77256	56442	94	192836	136315	97	1152	850	0	10122	7271	49	430	423	0	1.47738
103023	103791	75	48783	48810	73	81626	80149	75	864	632	0	4643	4409	31	448	675	0	1.4814
94095	95049	74	24083	24409	55	70653	69788	74	739	633	0	3659	3703	28	271	746	0	1.4814
91997	90183	81	34370	34443	73	58503	57429	75	593	513	0	3195	3055	26	713	1027	3	1.48241
97671	98233	74	27957	27673	69	78911	76629	75	671	818	0	4455	3937	33	214	1000	1	1.48543
138863	115284	82	46220	37971	81	114730	93062	84	819	627	0	6059	4876	39	168	591	0	1.48845
30101	33612	47	16592	16954	44	18503	19225	45	163	244	0	912	819	0	-67	256	0	1.48945
151175	129571	84	45606	38556	80	92878	77027	83	1038	907	0	5078	4371	35	672	1017	3	1.49147
58668	58788	69	28080	28176	68	43637	43683	71	648	439	0	2476	2541	22	-147	325	0	1.49247
141493	122717	82	54554	46149	81	106341	89906	83	989	877	0	6033	4897	39	717	1245	7	1.49851
89416	89945	72	23944	23609	51	73937	71196	74	659	689	0	3867	3697	30	848	1213	6	1.49851
115248	107231	80	58112	54156	77	84723	78807	78	712	692	0	5050	4688	35	221	345	0	1.50052
108489	107043	79	44102	43313	75	87767	85443	77	1064	1184	9	4644	4498	33	729	448	0	1.50354
152961	124999	87	60650	50828	84	90601	75469	85	864	730	0	4929	4123	35	367	495	0	1.50455
264829	184852	105	93494	65061	103	179766	126116	105	1926	1139	13	9549	6723	48	573	951	0	1.50556
97994	97386	75	50254	50089	74	84352	83588	76	649	720	0	4415	4149	31	599	861	0	1.50958
81182	83232	70	19866	20256	46	59881	59730	72	361	488	0	3199	3070	28	390	809	0	1.50958
103628	101556	76	21427	21457	50	89810	88163	75	658	529	0	4589	4761	30	317	603	0	1.51059
193335	153008	93	57843	46008	85	119163	91256	88	1100	823	0	6644	5375	41	-97	342	0	1.51361
96715	96563	73	33634	32318	72	78421	75558	74	415	417	0	4869	4924	31	514	541	0	1.51562
146022	138827	82	69546	65371	80	98243	93842	81	1020	885	0	5363	5090	33	-258	311	0	1.52065
170156	137890	92	66539	54370	85	130676	104491	87	1373	982	0	6525	5282	40	904	937	0	1.52367
154353	128707	92	69340	58828	83	95167	79058	84	944	835	0	5275	4347	37	335	555	0	1.52669
89790	90257	76	20349	20350	48	63862	62516	73	691	610	0	3551	3567	28	747	547	0	1.5277
102672	102447	83	31683	31709	73	76992	76955	75	629	571	0	4166	4011	30	867	1392	7	1.52971
87870	89057	74	23499	23892	55	60203	59809	73	757	681	0	3259	3223	27	1427	1554	12	1.53072
75410	77186	71	30158	30107	69	53332	53550	71	528	515	0	2717	2596	25	663	572	0	1.54279
134740	127648	87	56735	55070	77	125938	118532	79	1024	941	0	6724	6231	39	630	932	0	1.54682
136390	122296	83	59317	51835	80	102805	92204	81	927	757	0	5614	5264	35	1089	1075	4	1.54682
74386	75655	71	17247	17533	45	55087	54529	72	348	305	0	2695	2681	24	204	410	0	1.54883
162200	146297	86	60895	54487	81	93404	83535	83	724	771	0	4645	4130	34	585	827	0	1.55084
36926	38627	64	23385	23950	55	23763	24377	55	204	251	0	1442	1384	14	504	640	0	1.55185
101524	101163	79	40160	40432	73	77605	76796	75	720	637	0	4293	4191	31	-291	233	0	1.5589
95616	94158	75	34052	34307	73	75261	73689	76	407	491	0	4128	3896	30	-52	181	0	1.5599
86319	88138	82	44482	44550	72	71787	71146	74	719	576	0	3791	3617	29	394	772	0	1.56091
83533	83508	75	31292	31544	71	67080	65924	73	473	422	0	3636	3505	28	651	529	0	1.56091
89694	90200	74	36203	36301	71	71879	71901	74	617	653	0	3485	3319	28	983	900	0	1.56191
86067	86815	74	34752	34775	71	66904	67181	74	476	432	0	3699	3793	28	382	533	0	1.56393
136129	133535	80	35556	35127	75	97513	94208	78	1058	973	0	5210	5016	32	205	505	0	1.56493
142020	130248	86	66782	63370	80	95041	87440	82	989	886	0	5211	4742	35	860	863	0	1.56594
38842	40061	57	14683	14940	43	25922	26255	66	475	235	0	1370	1330	14	-333	56	0	1.56795
121291	120339	77	47846	47045	75	88381	84909	78	823	711	0	4748	4486	32	243	337	0	1.57097
108363	99368	89	42636	37761	77	83801	75270	78	777	541	0	4348	3913	33	-496	179	0	1.57198
137248	134939	84	59948	58361	77	92718	90187	78	896	797	0	4982	4820	33	293	366	0	1.57298
86253	85868	76	28178	27936	71	63301	63124	73	608	693	0	3202	3229	27	250	333	0	1.576
133678	129850	78	39168	37870	77	87398	84071	79	948	908	0	4331	4187	31	127	394	0	1.57802
106211	104274	75	51921	51716	74	74122	73641	75	781	854	0	4247	4115	30	1209	1035	3	1.57902
98840	98805	76	33941	33962	71	77383	76967	74	630	512	0	4491	4610	32	493	1192	6	1.58406
45782	46536	67	13482	13686	40	26182	26841	64	389	257	0	1323	1387	14	-194	333	0	1.58607
44076	46687	65	15204	15433	42	28190	28527	64	340	305	0	1470	1657	15	226	509	0	1.58808
164406	134028	85	53380	42874	83	112556	90659	85	989	804	0	6155	4893	41	279	617	0	1.58808
155010	128300	89	55854	46113	82	96638	78392	84	963	898	0	5680	4633	38	-2	215	0	1.59714
84549	84002	74	26989	26750	63	65464	63512	74	478	552	0	3749	3614	29	1397	815	0	1.60016
158525	129983	85	57747	46873	83	113100	89817	85	792	502	0	6029	4818	41	512	603	0	1.60116
73664	77612	70	20752	21123	49	54736	54980	71	353	416	0	2675	2875	24	326	716	0	1.60318
111089	110729	78	33910	33787	73	87878	85308	76	674	862	0	4604	4503	30	712	948	0	1.60418
225814	163397	93	88089	64243	90	146569	104586	92	1177	796	0	7676	5456	45	540	740	0	1.60418
100440	99577	75	34371	34204	72	70791	70422	74	866	626	0	3848	3766	29	1131	965	0	1.60418
52102	50858	68	27756	28612	67	28326	28332	66	205	261	0	1683	1632	17	1755	1324	11	1.60519
89938	91464	73	33856	33643	71	65516	64900	73	512	499	0	3453	3382	28	916	935	0	1.6062
163849	137504	86	70714	60825	84	111316	92824	85	885	778	0	5954	5051	37	440	1147	6	1.61123
124237	119463	78	33621	31146	77	102615	94672	79	837	840	0	5580	5151	34	515	739	0	1.61425
159194	132370	89	58784	48588	84	110703	89590	86	765	642	0	6510	5203	41	1379	1365	16	1.61626
98589	99994	74	41751	41804	73	68556	67512	75	724	592	0	3778	3677	29	1157	1029	5	1.61626
128160	124982	79	57288	55523	77	82519	78972	78	902	786	0	4183	3995	30	352	359	0	1.62029
106517	106177	74	32108	31870	73	79763	78528	75	637	710	0	4295	4137	31	87	444	0	1.6233
145215	128192	85	62280	54272	80	108769	93986	82	729	709	0	6046	5361	36	355	454	0	1.63337
116682	113307	83	50182	49107	75	98991	96059	77	554	661	0	5195	5073	33	564	696	0	1.63538
169855	155125	85	55061	48887	82	102148	88831	84	1122	943	0	5694	4975	38	122	627	0	1.63739
69786	76854	52	18823	18999	44	56610	56778	71	410	460	0	2998	2794	26	43	477	0	1.63739
79166	80550	75	32766	33276	70	61904	62580	73	726	506	0	3220	3036	27	338	1025	2	1.64243
127716	113337	82	54561	47501	80	94978	83672	81	853	699	0	5167	4323	36	400	491	0	1.64947
67173	67159	70	17882	18192	45	52673	51926	71	637	443	0	2644	2664	24	902	856	0	1.65249
88912	89243	74	25964	26263	59	78124	77169	73	662	536	0	3966	4103	28	1200	1590	12	1.65551
88148	86774	77	45688	45848	72	75765	75366	74	714	769	0	3924	3845	31	231	878	0	1.66155
200855	144917	106	73779	53849	88	119592	84608	90	680	674	0	6084	4406	41	639	663	0	1.66658
117470	104439	81	51271	44664	78	87222	76152	81	588	636	0	4603	4087	35	956	1495	11	1.66658
103405	98785	76	40678	37734	74	85208	79545	77	576	592	0	4596	4280	32	561	751	0	1.67664
103080	101135	78	44884	44831	73	69160	67349	75	900	675	0	3736	3744	27	-380	179	0	1.67866
169345	143980	103	54957	46676	83	125762	106255	87	1271	998	0	6717	5895	40	1936	1407	16	1.68268
81572	81324	75	35265	35723	71	62998	62752	72	453	423	0	3528	3774	26	-65	335	0	1.68268
150025	122126	87	58923	48098	83	118480	93217	86	1131	801	0	6526	4999	42	599	1311	8	1.68771
177593	146127	88	66290	54791	86	118484	96609	87	1206	1102	7	6502	5416	39	1183	1398	11	1.69073
109139	107212	78	55142	53344	76	76086	73365	78	594	520	0	4094	3992	30	-318	282	0	1.69275
54366	55141	61	11415	11586	38	40064	40592	69	284	356	0	2119	2215	22	-87	391	0	1.69677
128631	116535	82	42781	37591	78	80693	72040	79	1123	932	0	4639	4093	34	227	959	0	1.69878
130575	129374	77	32201	31940	75	97889	94216	78	483	661	0	5148	4787	34	1367	1242	8	1.69878
118148	113650	79	45363	43355	77	99410	93867	79	989	742	0	5449	5504	32	412	612	0	1.7008
129748	112665	84	41967	35448	81	96164	83011	82	679	680	0	5334	4709	37	826	969	0	1.7018
175314	136202	93	57582	43899	85	136717	101846	88	1227	1071	8	7101	5229	44	514	826	0	1.70281
149356	139163	84	36322	32946	78	115953	105526	81	943	749	0	6473	6033	38	-262	304	0	1.70784
66624	66280	75	30279	30537	69	44170	44647	70	385	375	0	2212	2074	21	784	982	0	1.71388
95098	96136	74	28470	28481	71	69549	68971	74	544	587	0	3536	3362	28	649	676	0	1.71489
152967	139075	83	54081	47381	80	110933	97306	83	975	701	0	6115	5270	38	-270	266	0	1.7179
165705	139391	85	78959	67229	85	114687	92840	86	803	748	0	5990	5014	38	1018	1163	7	1.71891
73661	73353	74	21655	21702	53	53797	53864	71	407	445	0	2809	2740	26	803	1143	5	1.72495
103136	101888	75	46304	45340	73	83796	79692	76	663	606	0	4534	4548	31	168	319	0	1.72596
85077	83740	74	19373	19158	48	62076	61002	73	683	586	0	2973	2845	27	1016	1113	5	1.72998
39133	41627	52	13501	13911	39	25937	26399	63	245	195	0	1306	1355	13	230	445	0	1.73199
132152	118086	83	54022	47724	79	97952	87149	82	678	504	0	5124	4326	36	687	621	0	1.73401
55309	55534	68	24124	24556	58	42866	43696	69	411	350	0	2363	2331	22	-225	227	0	1.73602
65566	68929	69	16771	16922	44	54626	55726	70	384	314	0	2728	2558	25	-184	531	0	1.73904
85759	83943	76	30263	29977	72	68605	66802	74	419	646	0	3598	3596	28	118	571	0	1.74105
76763	78546	71	26520	26801	70	52250	51749	72	390	543	0	2966	2831	25	540	454	0	1.74206
83932	85639	74	21925	21669	55	67553	65513	74	618	502	0	3577	3462	28	395	543	0	1.7481
118978	110689	78	64432	59159	79	82219	74396	81	933	598	0	4586	4034	34	-127	143	0	1.75715
167909	140057	88	55209	45921	84	111372	90698	87	904	735	0	6265	5147	42	164	431	0	1.76521
134694	118423	81	49138	42321	80	87625	74342	81	864	728	0	4643	4096	35	559	534	0	1.76923
188734	153672	88	68196	55240	86	117487	93607	89	957	1003	2	5900	4558	40	1615	861	0	1.76923
63877	66135	67	16453	16967	42	45579	46086	70	243	333	0	2565	2525	23	-366	84	0	1.77024
63673	64568	71	19596	19744	48	37287	37521	70	418	452	0	2002	2077	19	234	740	0	1.7803
150126	129425	85	42067	36204	79	108319	92458	84	1103	807	0	6210	4933	41	50	676	0	1.78131
126629	119254	94	45267	42461	75	89069	82904	79	1017	893	0	4832	4438	34	160	639	0	1.78131
86049	87122	72	31231	31537	69	55946	55755	72	461	478	0	3228	3064	26	130	457	0	1.78131
98289	98315	77	36766	36521	72	73248	71287	74	508	539	0	3913	3606	30	354	631	0	1.78231
81323	81462	73	34102	33416	71	46567	44482	73	258	373	0	2724	2541	25	509	327	0	1.78231
39944	42839	55	18196	19029	43	24503	25746	53	470	320	0	1259	1238	11	-357	394	0	1.78231
167975	141832	91	66487	56495	83	105347	87978	85	1093	841	0	5660	4745	38	1794	853	0	1.78231
109116	106624	77	44337	44305	73	78383	77112	75	844	922	0	4431	4430	30	-329	200	0	1.78332
124914	121283	79	39202	37553	75	89144	84965	78	1095	1098	9	4990	4515	35	-167	291	0	1.78332
103824	101658	78	40786	39888	74	90178	86327	75	924	763	0	4725	4603	33	587	924	0	1.78634
87534	88343	87	42162	42399	72	63075	62875	74	716	595	0	3455	3329	27	-289	211	0	1.79036
62567	68506	57	26420	26689	61	53358	52367	70	561	391	0	2574	2739	24	666	905	0	1.79137
178663	146504	100	61166	51690	84	128309	105179	88	1091	897	0	6985	5707	43	-567	141	0	1.7964
102208	98799	89	48369	47215	75	83334	79786	76	838	700	0	4490	4427	32	695	708	0	1.81854
177131	147962	86	52481	43818	83	119919	99538	85	840	596	0	6308	5248	39	1127	1372	13	1.82156
105749	104649	83	35951	36263	73	68721	67918	75	561	513	0	3665	3685	28	253	497	0	1.82961
71042	71571	72	17946	18156	44	50472	50299	71	220	360	0	2689	2701	23	-2	395	0	1.83163
59420	62995	64	16604	16978	43	31953	32202	68	394	440	0	1710	1646	17	233	500	0	1.83263
94728	95979	73	38388	38455	72	79725	78418	74	743	728	0	4148	4074	29	581	762	0	1.83465
156984	126543	87	54528	43563	84	105048	83403	87	1143	941	0	5533	4537	38	342	744	0	1.8427
244948	174945	96	89086	65044	92	182360	133406	95	1505	1060	8	9677	6718	49	1985	1438	12	1.8427
77667	77998	86	29344	29708	70	52349	52100	71	353	363	0	2676	2785	24	-12	317	0	1.84471
84935	84637	75	21552	21918	48	54988	54859	74	569	488	0	2807	2815	26	363	502	0	1.84874
118599	117902	77	24319	23777	58	86766	84104	76	642	881	0	4434	4089	33	300	592	0	1.85276
295821	214197	97	115986	85234	96	254984	184195	99	1969	1361	19	13595	10198	57	1043	607	0	1.86383
182141	145160	86	61053	47887	85	120235	92971	88	1034	815	0	6776	5062	43	401	740	0	1.86484
87766	89191	73	43547	43415	72	80647	79666	75	721	651	0	4232	4181	31	374	804	0	1.86484
34851	36040	53	7006	7423	32	22741	22816	53	215	238	0	1349	1167	10	-35	196	0	1.87188
89899	89150	73	22677	22856	50	65501	65259	74	944	588	0	3539	3383	28	782	522	0	1.8739
132208	120982	81	44135	39675	78	99035	88487	80	859	632	0	4744	4346	34	1137	1099	4	1.87893
140037	120732	83	44794	37086	79	115582	99289	83	778	780	0	6343	5516	39	814	1067	5	1.87993
96126	93057	76	38922	37217	74	76769	73345	76	667	670	0	4015	3789	31	724	642	0	1.89302
139444	115556	86	49668	40564	81	111504	91647	83	807	505	0	5550	4738	37	1002	979	0	1.89402
114204	100811	79	38251	33292	77	84843	72321	80	921	799	0	4589	3979	34	338	506	0	1.89604
74024	75284	77	31734	31996	70	53662	52903	71	686	428	0	2658	2823	24	-93	610	0	1.89905
75067	75632	72	17084	17374	44	56048	55060	71	339	312	0	3246	3121	27	267	670	0	1.90711
97628	93214	76	39061	37200	74	76638	72476	76	486	597	0	4012	3733	31	1082	1018	2	1.90811
75727	77384	72	32101	32436	70	55742	54986	72	351	469	0	2702	2618	25	-11	460	0	1.90811
220345	179451	92	85865	69551	91	103047	81513	91	1518	1131	9	5615	4594	37	58	370	0	1.90912
191330	145582	89	63027	46690	87	121360	90236	89	833	883	0	6695	4764	43	1212	1156	6	1.91314
95065	93356	79	24807	24982	58	72819	71993	75	736	700	0	3416	3524	28	84	215	0	1.91415
158952	129824	90	55647	45401	83	101117	80911	85	892	729	0	5321	4316	37	252	574	0	1.92421
130948	118565	90	60065	54775	79	95352	86130	82	847	863	0	4982	4354	35	499	536	0	1.92723
78725	79711	75	29427	29655	70	61981	61866	72	417	483	0	3193	3238	26	96	381	0	1.92925
94783	96122	73	24753	24784	66	64143	63626	73	487	632	0	3386	3343	27	236	683	0	1.93227
101848	100546	79	23895	23709	56	90702	88475	76	802	522	0	4854	4704	32	966	691	0	1.94032
123457	122380	77	27975	27713	70	74658	72383	77	616	668	0	4126	3947	31	767	870	0	1.94233
292866	189443	107	106674	69574	105	195125	124454	106	1583	1176	14	10242	6674	52	1053	1153	7	1.94233
126349	119551	86	35652	33733	75	83312	77753	79	442	491	0	4332	4107	32	-298	239	0	1.94636
106999	104742	77	37374	36112	74	83859	80668	76	614	761	0	4537	4378	30	1592	1023	7	1.94636
32756	34805	50	14290	14622	41	23827	24464	53	196	302	0	1121	1341	11	22	329	0	1.94736
108125	100712	79	31928	28030	77	85509	78484	79	633	563	0	4366	4059	32	426	621	0	1.94837
67867	70689	69	34595	35230	70	44284	45015	70	454	298	0	2461	2534	22	-172	520	0	1.95038
88159	87605	76	36433	36528	71	64500	63182	73	539	555	0	3379	3411	27	183	374	0	1.9534
116483	115114	76	48481	47671	75	89697	87656	75	722	710	0	4776	4846	31	774	1133	5	1.96044
104311	103144	74	27848	27892	66	18902	18624	50	4541	4497	31	1763	1640	18	21186	20865	61	1.96145
116226	100835	81	43087	37183	77	80276	68468	80	691	670	0	4662	3896	34	-246	574	0	1.96346
79380	79792	73	14257	14324	41	61387	61137	72	594	466	0	3414	3438	28	55	477	0	1.9685
113134	101642	79	46218	41464	78	83927	75147	80	729	636	0	4602	4142	34	1215	866	0	1.97051
101225	99331	77	31999	31782	73	78352	76442	75	786	770	0	4361	4427	31	190	455	0	1.97453
172988	148243	83	69366	59239	82	110868	91914	84	1118	891	0	5687	4878	37	-3	289	0	1.97453
87439	85943	84	37067	37331	70	62975	61633	72	578	598	0	3351	3380	27	852	1343	9	1.9846
110668	109617	81	42435	41908	73	76454	75324	75	827	849	0	4155	4130	28	10	434	0	1.98661
67500	68054	73	13310	13451	40	51872	52405	70	356	326	0	2711	2690	24	115	1156	5	1.99265
100014	97543	77	43493	41445	74	66605	63045	75	489	559	0	3974	3846	29	333	399	0	1.99265
127902	124165	84	49676	48550	75	98792	96005	77	911	940	0	5341	5144	34	883	432	0	1.99969
107633	106981	75	30158	30335	72	78633	77491	75	540	629	0	4442	4047	32	1241	1549	11	2.00271
134347	128149	81	32055	31256	74	82803	78508	78	637	709	0	4049	4030	29	347	752	0	2.00674
91114	92783	74	25163	25351	61	79428	78721	74	661	668	0	4065	3896	30	321	342	0	2.0158
48757	48947	67	8901	9092	36	35435	35757	68	398	173	0	1856	1856	19	536	620	0	2.01781
96843	95184	82	31546	31538	72	73172	71808	74	644	670	0	4028	4076	29	194	1211	6	2.01982
132830	124823	90	39939	37068	78	89299	82592	80	868	762	0	5018	4655	34	809	1113	6	2.02586
105578	104073	89	31951	31713	71	95036	92088	75	700	645	0	5293	5169	33	411	685	0	2.03492
80751	82550	72	34093	33871	71	52521	52524	73	878	617	0	3016	2845	27	1028	1237	8	2.04699
313364	236268	109	213117	170555	106	374655	294449	108	3400	2580	32	19676	16080	65	2977	2366	29	2.048
143004	125484	81	55952	47722	81	101423	89290	83	996	885	0	5529	5036	36	764	989	0	2.05102
177689	154847	86	74752	65541	84	114728	97780	86	986	735	0	5998	5412	36	1234	905	0	2.05203
107839	100166	80	40557	37808	75	95671	89820	78	600	646	0	5057	4672	34	225	570	0	2.05303
119956	119377	74	35893	35313	73	82985	80840	76	735	755	0	4456	4210	32	323	649	0	2.05404
71141	72670	74	24679	24860	57	52444	52242	71	375	425	0	2904	2962	25	587	492	0	2.0641
76119	77866	72	24266	24168	56	58562	58290	72	456	607	0	3163	3197	26	1038	629	0	2.07014
175627	146233	95	78114	66408	84	109759	92376	85	946	836	0	5624	4592	38	2306	1731	21	2.07115
151336	129000	87	42749	36403	79	103648	87235	84	1156	869	0	5345	4676	36	499	530	0	2.07115
135275	132545	77	54282	53770	76	87933	85894	77	1013	1129	8	5092	4809	33	1105	1044	3	2.07115
164826	142153	84	64981	55374	83	100215	83649	85	1064	654	0	5585	4617	37	121	723	0	2.08524
143406	121293	84	50890	42986	81	102626	83959	84	992	820	0	5775	4789	37	811	976	0	2.08524
125597	110639	82	47925	41057	79	95807	82692	82	890	864	0	5150	4613	35	310	688	0	2.08624
148003	131904	84	56216	49803	81	100939	88182	83	865	847	0	5480	4667	37	1404	919	0	2.09127
103648	92776	80	42940	36972	78	79924	68140	80	723	472	0	4488	3782	34	303	324	0	2.09127
77566	76793	74	29137	29401	70	55843	55674	72	340	395	0	3023	3060	24	533	824	0	2.09933
184166	151069	84	65985	53597	84	132234	105770	87	1080	941	0	6950	5699	41	770	1223	7	2.10033
236164	179013	97	72669	57799	93	150534	114596	94	1076	934	0	7709	5719	45	840	487	0	2.10536
155867	132312	83	52484	44101	81	109582	91088	84	962	796	0	5771	4961	37	801	815	0	2.10637
100208	97689	78	42423	42265	73	66394	66535	74	492	537	0	3579	3644	27	-328	130	0	2.1104
101293	95888	77	44150	41088	75	51498	47434	76	512	412	0	2292	2289	23	-126	396	0	2.11442
123026	114792	87	46237	42020	78	96450	86688	80	999	730	0	5226	4716	34	652	478	0	2.11845
112524	101360	82	43983	38926	78	81308	72340	80	605	701	0	4371	3731	34	231	405	0	2.11945
75086	74215	76	28393	28878	70	56280	56057	73	203	391	0	2951	3056	26	-307	365	0	2.12147
121775	112322	86	44867	41535	78	92406	84348	80	461	625	0	5159	4617	35	-159	425	0	2.12751
65192	65765	73	22287	22487	52	41925	42002	71	363	563	0	2239	2371	21	146	523	0	2.12851
152941	127482	86	54491	45482	82	110833	93277	84	842	817	0	5894	4829	38	818	681	0	2.13455
194135	151835	98	60963	46955	89	149022	113537	91	1261	923	0	8041	6310	44	1049	1466	9	2.14864
123610	122653	78	36636	36137	74	92970	89824	77	955	933	0	4808	4657	32	401	1159	6	2.15568
60665	61150	69	19864	20210	45	37592	37202	69	327	342	0	1925	2010	19	473	605	0	2.15568
61733	60794	72	22707	22679	60	34344	35089	69	246	262	0	1667	1608	15	-386	131	0	2.15971
94215	92070	76	29875	29325	72	61726	59817	76	710	660	0	3348	2967	28	433	613	0	2.15971
116032	102576	82	41327	36248	78	98512	86874	81	536	454	0	5301	4667	35	1254	642	0	2.17078
298288	210259	131	95755	68941	120	231065	162525	134	2375	1608	24	12815	9246	55	1340	925	0	2.17078
100483	102999	74	42976	43216	72	76371	75207	74	764	639	0	3813	4008	27	1033	971	0	2.17078
158614	134161	84	59711	48508	82	110663	91413	85	928	642	0	5845	4822	39	550	1145	6	2.17078
72594	72967	79	13000	12955	41	56212	56560	72	447	335	0	3037	2964	26	65	400	0	2.17581
119690	119848	76	34737	34447	73	87022	84449	77	651	692	0	4948	4579	34	-43	300	0	2.18286
123538	122060	77	40343	39660	75	82465	78404	78	997	753	0	4433	4227	31	820	926	0	2.18688
118039	101164	96	46751	39178	80	72804	61634	81	765	609	0	4000	3327	33	2238	1766	16	2.18789
191122	162115	87	70568	59306	87	129952	110589	89	1058	1037	5	6945	5750	41	1398	1110	8	2.1899
97697	95216	91	31997	31176	73	67172	64166	77	652	572	0	3611	3508	27	552	742	0	2.1899
120958	108313	81	47434	41751	77	85302	73579	79	512	732	0	4517	3921	33	416	462	0	2.19896
72429	72391	73	21936	22101	52	57808	57364	72	599	596	0	3033	3272	24	-133	291	0	2.20902
52179	53004	71	23452	23967	56	28520	28228	67	349	353	0	1447	1526	15	608	650	0	2.21204
107258	102806	83	33754	32066	74	72055	67370	77	596	647	0	3774	3719	28	500	484	0	2.21909
113146	111639	77	27222	27058	59	93723	92267	76	997	796	0	4902	4697	33	515	1350	8	2.2211
61776	61638	76	21937	22161	51	46525	47417	70	573	613	0	2293	2349	23	-37	175	0	2.22412
190270	160285	88	51684	42200	85	109231	90324	86	859	733	0	6028	5093	38	-154	372	0	2.22512
107599	107292	75	49102	48639	74	86476	84545	76	733	726	0	4840	4530	33	167	677	0	2.22512
176590	144772	89	61495	49457	86	117991	96321	88	924	873	0	6570	4974	43	166	525	0	2.22613
354336	250681	112	115370	81042	108	288116	197300	112	2311	1678	25	15944	11105	60	821	1137	6	2.23519
105934	103517	75	47282	44065	76	86775	81140	77	411	556	0	4824	4642	33	741	686	0	2.23519
100450	99139	84	40162	40383	72	74510	73154	74	634	585	0	3880	3915	29	925	978	0	2.2372
77872	77249	74	24535	24858	53	57267	56221	73	548	403	0	2980	3066	25	129	679	0	2.24022
104327	93968	86	30690	26958	77	94636	84234	80	647	581	0	4806	4286	34	137	418	0	2.24022
99411	97994	80	27622	27631	66	66014	65013	75	795	476	0	3481	3410	28	-255	410	0	2.2533
165522	132169	88	59192	48010	85	127282	100642	87	1019	953	0	6639	5195	40	590	692	0	2.25431
106553	105370	78	29194	28961	72	73765	71253	75	582	711	0	4253	4202	30	837	1093	4	2.25934
70090	69191	75	23825	24152	53	48310	49307	70	298	311	0	2676	2739	24	419	621	0	2.25934
107337	105500	75	36642	36425	72	95373	93977	75	767	735	0	5237	5041	34	-159	244	0	2.26135
70309	70974	71	27205	27129	69	43433	42636	71	341	520	0	2445	2417	23	515	540	0	2.26236
198388	159038	95	60972	46210	90	128805	104496	91	929	909	0	6659	5463	41	558	743	0	2.26437
105237	111578	71	48164	47649	73	91301	90354	75	774	542	0	4773	4602	33	446	591	0	2.26437
137661	127885	90	52406	49672	77	93091	87395	79	563	691	0	4835	4397	33	737	848	0	2.26538
89709	88698	74	41598	41809	73	59759	58748	74	561	564	0	3009	2836	26	1044	1523	10	2.26941
247471	181663	96	88755	65211	93	162538	120604	95	1647	1287	13	8458	6739	45	796	1049	4	2.26941
118974	117917	76	40939	40453	74	90874	89045	77	566	702	0	4699	4350	33	-8	335	0	2.27041
94524	91449	86	34473	34356	72	70414	69065	74	685	751	0	3843	3755	29	603	975	0	2.27142
56241	58118	74	22243	22726	54	46100	46726	69	364	368	0	2503	2367	23	-169	342	0	2.27947
212056	176031	88	92562	76225	87	160976	132109	90	1304	893	0	8844	7438	47	825	1072	4	2.28148
94579	94840	73	28455	28590	69	78857	77121	75	743	646	0	4160	4206	29	12	368	0	2.28148
71637	73135	73	28480	28665	70	54623	53458	72	519	377	0	3079	3143	25	270	637	0	2.28953
42552	44147	62	24796	25577	58	26219	26489	57	408	403	0	1274	1212	11	183	523	0	2.30262
91400	88708	80	36202	36168	72	63329	62343	75	799	699	0	3319	3284	28	-291	234	0	2.30362
88724	91094	71	24945	25310	53	74204	72308	73	521	661	0	4065	3994	30	379	437	0	2.30463
135947	131810	79	51344	50147	76	107280	103070	79	1111	900	0	5645	5375	34	-137	261	0	2.30564
101103	99275	77	26586	26502	71	70114	67940	74	407	622	0	3974	3849	30	62	483	0	2.30664
109885	107627	77	35856	35215	72	90360	88762	75	606	624	0	4451	4601	32	291	445	0	2.31167
109289	98199	81	41179	35809	77	79298	70040	80	634	522	0	4581	3978	33	191	393	0	2.31469
117849	103236	83	41149	35094	78	89090	77179	81	880	779	0	4792	4065	34	665	835	0	2.3308
129088	112838	82	42898	37558	79	89843	76025	82	832	806	0	4935	4228	35	506	1002	1	2.3318
30711	34264	52	9514	9799	36	22120	22579	50	261	394	0	1363	1340	13	-46	255	0	2.33583
78956	81572	71	24586	24835	60	53704	53312	72	612	504	0	2641	2681	23	838	918	0	2.33885
135850	125860	80	61639	56116	78	89807	80250	80	732	706	0	4609	4086	34	624	797	0	2.33885
71479	71032	81	26549	27120	62	54730	55081	71	184	349	0	2649	2763	23	-700	57	0	2.33985
130310	112676	81	53910	46083	80	100108	84592	83	593	687	0	5174	4406	36	288	445	0	2.34086
172836	156145	92	64708	58091	83	120387	108188	85	1216	1112	7	6524	5880	37	1195	835	0	2.34287
122218	118157	79	50273	48486	76	83966	80813	78	709	713	0	4602	4539	31	808	1326	9	2.34287
45644	47514	68	12101	12360	39	29607	29055	67	171	256	0	1843	1683	18	-443	36	0	2.34388
120629	119359	76	50616	49201	75	81763	78779	76	802	763	0	4239	4129	31	706	612	0	2.34589
110401	110181	77	34474	34741	73	98811	97036	76	647	649	0	5585	5471	34	355	699	0	2.35092
27618	31571	40	16135	16754	43	23057	23436	52	3	276	0	1215	1154	9	754	857	0	2.35294
53378	52635	73	20572	20853	48	30920	30503	68	241	213	0	1722	1725	17	44	391	0	2.35394
91905	90789	77	35926	34679	73	75333	71507	77	552	502	0	4283	4224	31	827	694	0	2.35596
75469	79361	70	24195	24284	58	64388	63455	72	388	434	0	3358	3266	28	380	554	0	2.35696
140303	134919	80	68138	66210	79	96229	91355	81	996	832	0	4907	4681	32	123	681	0	2.35897
38924	39416	53	9489	9656	36	27680	28025	66	277	195	0	1550	1636	17	-489	150	0	2.36099
71255	73582	74	22016	22284	49	49407	48676	71	581	609	0	2467	2603	23	687	853	0	2.36199
143741	119264	88	43610	34794	82	115846	96891	84	861	851	0	6180	5365	38	-165	357	0	2.36703
91211	83996	76	32675	29904	74	75687	69925	77	706	620	0	3949	3549	31	112	240	0	2.37709
84331	84290	72	32289	32036	71	56582	55316	72	570	507	0	3095	3121	26	536	777	0	2.3781
83460	82926	75	35136	33748	73	68075	66189	74	675	501	0	3759	3491	30	367	447	0	2.38715
82906	83729	74	45723	46080	71	56552	55721	73	739	549	0	2913	2738	25	-161	360	0	2.39621
86484	87443	76	35956	36175	70	60316	60323	72	668	567	0	3048	3079	26	271	673	0	2.40426
90401	89129	75	35912	35966	72	62390	61781	73	497	438	0	3628	3562	28	-63	624	0	2.40527
182574	145841	92	58463	46567	85	132444	105206	88	1139	1034	4	7327	5988	41	666	1024	3	2.41131
83383	82681	75	47402	47832	72	58157	57749	73	789	528	0	3118	2956	27	1	206	0	2.41231
101410	99058	78	42174	41944	74	72425	71196	76	595	672	0	3891	3766	28	165	844	0	2.41533
79476	79724	73	31735	31898	70	51589	51505	71	564	475	0	2894	2942	25	-154	601	0	2.42137
123855	113875	83	45810	41981	77	106528	95989	79	1014	1032	4	5465	5048	35	255	523	0	2.42338
207052	158051	90	82318	63242	88	162536	123374	92	1376	1013	3	8501	6597	47	1601	1388	12	2.42338
157313	131546	88	58173	49240	85	99124	82905	87	1031	809	0	5645	4640	39	545	1012	2	2.4254
117706	101297	80	44443	37919	78	88568	74147	81	1138	680	0	4833	4082	35	693	1132	5	2.43143
103307	102317	76	26520	26390	68	79803	78615	76	658	677	0	4290	4146	31	181	602	0	2.43546
58291	58694	68	21802	21866	51	40657	40519	70	261	358	0	1987	2012	19	-20	394	0	2.43747
89986	88876	76	33656	33427	71	62506	60817	74	535	565	0	3198	2962	27	721	726	0	2.43848
140085	121265	82	47701	40550	80	118090	99524	83	949	823	0	6174	5214	39	523	973	0	2.4415
135265	132248	81	25427	24791	58	102871	100754	79	566	800	0	5392	5319	33	917	823	0	2.44452
144046	120083	91	57280	48462	82	91392	75611	84	609	626	0	5157	4134	37	72	619	0	2.44754
148330	121349	85	53202	43760	83	112733	89472	85	817	644	0	5968	5102	37	496	941	0	2.45559
57040	57023	77	6845	7022	33	553	444	0	189	231	0	67	154	0	-138	168	0	2.45861
152597	124046	86	54721	44201	85	121033	96721	88	877	540	0	6455	5251	41	778	1131	8	2.45961
156204	136685	83	43416	37032	78	97071	84696	82	1252	1031	5	5460	4815	36	708	1099	4	2.45961
83963	84927	76	31022	30886	71	63697	62888	74	417	445	0	3538	3569	27	-284	261	0	2.46364
92015	91765	88	20766	20819	48	80943	79442	74	662	505	0	4160	3957	31	612	961	0	2.46465
127622	116127	86	46256	41753	77	107160	97455	80	929	731	0	6143	5666	38	1069	1666	12	2.46666
130958	115443	83	55635	49661	80	87789	75989	81	802	738	0	4752	4083	34	556	536	0	2.46666
65647	69212	67	21049	21510	49	47863	48124	70	448	377	0	2439	2585	23	279	562	0	2.46968
146259	131138	94	57017	50989	81	108112	95552	82	745	834	0	5633	5017	37	-75	282	0	2.4737
77395	76651	75	23547	23762	53	60671	60301	73	463	453	0	3267	3208	27	77	491	0	2.47471
87394	85894	73	19353	19455	46	63738	62908	73	561	550	0	3646	3524	28	-551	36	0	2.47773
99212	99740	72	34890	34760	71	61975	60112	73	568	593	0	3289	3132	27	291	677	0	2.47773
99171	97371	75	31981	31425	72	71144	69108	74	492	531	0	3926	3757	30	53	567	0	2.48779
52202	53458	68	21543	21910	52	31436	31699	69	87	195	0	1514	1591	15	-249	158	0	2.49182
74549	75532	72	28050	28106	68	47074	47791	72	654	392	0	2442	2400	22	284	355	0	2.49282
87492	86571	77	22496	22745	54	61706	59916	74	441	558	0	3162	3077	26	866	873	0	2.49383
110047	100248	79	44490	40775	76	85757	79290	79	535	612	0	4671	4234	34	1248	527	0	2.49584
352955	248854	125	171686	129928	120	344000	255556	123	2638	2024	27	18208	13962	62	1256	1275	8	2.49685
122361	117869	82	26034	25591	56	89628	87624	77	842	784	0	4847	4632	33	336	861	0	2.49786
131573	109112	85	54642	45714	80	107646	88141	82	565	601	0	5889	4895	38	194	418	0	2.49786
75012	74799	72	24911	25353	53	55053	54766	72	411	280	0	3185	3128	26	299	535	0	2.49886
117066	116171	75	37481	37191	73	83961	80790	76	918	763	0	4551	4561	31	347	582	0	2.50591
166837	142214	83	66650	56741	83	122712	104153	85	1068	867	0	6697	5504	40	506	543	0	2.50591
60799	61488	69	19949	20369	49	47550	46876	70	320	429	0	2362	2281	22	103	474	0	2.50691
90317	90280	74	37011	36781	72	71366	69537	74	609	596	0	3906	3769	29	592	389	0	2.50792
43883	45855	66	23775	24271	50	32658	32515	67	33	329	0	1643	1679	17	382	452	0	2.51195
141741	126029	88	41869	35485	80	90586	81058	82	655	559	0	5115	4583	35	-512	160	0	2.51496
105383	105199	88	22061	21982	52	80886	80987	75	701	623	0	4193	3859	32	696	647	0	2.51597
84120	85175	71	25027	24876	55	78171	77251	74	635	554	0	4195	4254	30	1211	986	0	2.51597
96795	96867	74	27886	28096	63	68669	67638	74	472	374	0	3507	3499	28	-81	299	0	2.51597
220563	171761	95	82620	65325	90	134192	105519	91	1110	953	0	6905	5154	44	635	467	0	2.53711
129087	119120	95	45789	40783	78	104216	95024	80	711	672	0	5887	5360	36	782	1184	7	2.54012
80410	78288	76	20097	20481	46	75087	74804	74	448	533	0	3738	3783	28	914	997	0	2.54314
70726	71714	71	24361	24570	58	47307	47910	70	596	535	0	2274	2373	22	-28	378	0	2.54516
118325	109179	86	47760	43428	76	100271	91921	79	677	557	0	5346	4797	36	798	1200	6	2.54616
67501	69883	70	36550	37148	70	48393	47857	71	286	335	0	2607	2663	24	447	979	0	2.54818
117834	108203	79	48456	43278	77	95663	85519	80	890	828	0	4865	4482	35	675	621	0	2.5522
92496	91533	79	38623	38583	73	70753	69065	75	185	358	0	3698	3520	30	170	339	0	2.55522
121813	111452	80	51385	47117	78	93828	84665	81	526	689	0	5383	4931	36	420	939	0	2.55522
127949	114805	80	49314	43698	78	72186	64115	80	960	695	0	3982	3586	32	414	815	0	2.55723
127773	119834	81	46843	43081	77	99354	89861	79	909	743	0	5189	4525	36	300	430	0	2.55824
95179	95492	78	30630	30733	72	73605	72427	75	681	654	0	4043	3948	29	730	1075	5	2.56126
178136	155156	85	50938	44598	83	130414	112458	84	1186	960	0	7107	5952	44	211	782	0	2.56931
46388	48549	58	16045	16642	42	31530	31739	67	330	296	0	1611	1655	17	68	380	0	2.56931
95442	93831	75	25661	25550	66	73060	72838	74	506	616	0	3850	3826	28	167	303	0	2.57434
82020	84212	73	27782	27928	68	59637	59080	72	529	424	0	3001	3123	26	871	728	0	2.57736
105857	101871	78	37678	36714	74	72675	69135	76	584	608	0	4012	3915	29	649	612	0	2.58139
122442	116020	79	47574	43254	76	85833	79491	78	727	766	0	4879	4710	33	441	967	0	2.58239
117806	108946	80	43429	39312	77	85716	77145	80	752	790	0	4620	4306	33	566	953	0	2.58541
73563	71775	80	28217	28403	69	55700	55741	72	426	481	0	2937	2891	25	133	827	0	2.5995
109425	109581	77	39133	39138	73	69169	67467	74	796	833	0	3941	3813	29	-322	396	0	2.60051
32671	33554	63	15147	15424	41	20203	20937	47	126	262	0	1069	1028	4	-160	153	0	2.60252
82396	82977	72	23791	23969	55	72865	71918	74	513	511	0	3517	3353	29	974	941	0	2.60453
98753	96579	79	35096	35298	73	66665	64980	76	738	601	0	3078	3143	26	1280	1114	9	2.60755
114803	112327	91	48976	47952	74	82408	80198	76	649	720	0	4041	3960	30	222	523	0	2.60856
115746	104642	79	38886	34811	76	74497	66924	78	704	712	0	4078	3628	32	192	350	0	2.60856
100280	100114	77	20436	20615	47	90287	88114	75	717	587	0	4834	4793	32	160	517	0	2.61258
91897	90286	75	37039	34531	73	76496	72634	76	666	572	0	4518	4231	32	1139	903	0	2.61661
90877	92447	71	24840	24716	60	70425	68392	75	521	596	0	3661	3650	29	274	751	0	2.62164
99996	99298	77	39435	39502	72	88009	86630	74	825	756	0	4596	4460	32	289	580	0	2.63171
151844	123783	84	56590	45867	83	120777	96280	86	1216	863	0	6315	5141	40	500	458	0	2.63875
111026	108266	86	32695	32366	73	77675	75604	76	793	672	0	4222	4025	31	837	643	0	2.64278
102253	100094	77	30045	29052	73	81797	79607	76	668	755	0	4324	4021	31	249	630	0	2.64579
37691	36996	69	10419	10690	37	26725	26431	65	312	345	0	1522	1507	14	-168	182	0	2.64982
165531	139149	96	62096	50878	83	117537	96283	86	1019	917	0	6157	5156	39	447	856	0	2.65284
225307	184861	96	86444	70582	94	149912	122059	96	1413	1283	11	8027	6988	43	913	697	0	2.65787
121229	106393	89	46207	39977	78	85632	74631	80	590	673	0	4763	4027	35	-324	316	0	2.6619
167532	139067	96	67456	56140	85	116251	96824	86	699	704	0	6869	5714	40	154	336	0	2.6629
311697	219869	113	136801	100148	110	240698	179204	112	1824	1497	22	12914	10189	52	1148	852	0	2.66693
95536	100375	71	34597	34652	71	69206	67340	74	715	591	0	3607	3535	28	49	261	0	2.66693
70845	73117	64	26280	27067	53	59455	59683	71	711	627	0	3356	3350	26	187	354	0	2.66693
100895	101421	77	29083	28926	72	69345	68552	75	512	486	0	4060	3923	29	403	518	0	2.678
143058	127187	97	45993	39928	80	116947	105729	81	956	741	0	6109	5488	38	297	824	0	2.67901
126008	112307	84	47592	42406	79	82576	72582	81	876	840	0	4647	4017	34	97	346	0	2.68605
131663	116321	85	49057	41478	81	83487	71406	82	691	522	0	4416	3946	33	29	977	0	2.71121
182854	145533	91	51568	40595	87	130758	103548	91	945	871	0	7255	5486	43	797	1425	9	2.71423
31933	31170	73	8078	8236	35	20063	20493	47	63	297	0	1093	1154	9	-276	172	0	2.71926
351320	206963	135	115138	73113	132	218879	127392	134	2107	1333	15	11936	7280	57	787	538	0	2.72429
183761	153114	91	80894	69060	84	108402	90693	85	1185	962	0	5983	5011	37	521	878	0	2.7253
153596	128015	86	51258	41889	84	113597	93226	86	711	521	0	5732	4670	38	460	816	0	2.72631
91652	91615	76	19000	18916	46	63471	62399	74	738	547	0	3576	3344	28	1694	1202	13	2.72731
44719	45392	68	14801	15207	42	32285	32742	68	125	335	0	1813	1946	19	30	192	0	2.72832
104825	102379	77	23714	22630	55	77123	74022	76	722	914	0	4258	3826	31	-272	225	0	2.73033
120263	107337	82	44717	40320	77	89460	80527	79	626	692	0	4922	4699	33	899	566	0	2.73033
87342	86780	82	22651	22715	54	64442	63373	73	532	474	0	3466	3589	27	-16	388	0	2.73838
146646	135043	82	46066	40910	77	109476	100251	80	1048	942	0	5748	5079	37	502	531	0	2.7404
175878	142490	88	78723	64691	85	131890	107042	86	1146	869	0	6774	5305	42	270	678	0	2.7414
143160	125203	83	45071	39475	80	110515	94255	83	870	585	0	5612	4886	37	850	544	0	2.7414
95992	94404	90	31556	31100	71	79927	78282	74	655	573	0	4369	4246	31	873	1209	7	2.74744
78429	77220	76	22483	22692	54	60854	59830	72	694	621	0	3311	3406	26	621	471	0	2.75448
101155	99876	76	46617	45759	74	71893	69836	75	416	561	0	3981	3925	30	508	897	0	2.7565
114451	108090	78	35914	32143	77	81547	72539	80	570	445	0	4496	4014	32	161	577	0	2.7565
120086	108398	80	38293	33798	77	82249	72931	80	408	469	0	4419	3965	33	650	695	0	2.75952
54845	55157	72	21079	21680	48	28174	27589	69	247	268	0	1567	1643	16	-163	264	0	2.76556
169529	135036	104	51494	39826	85	119929	98910	88	1429	1002	2	6470	5368	40	382	728	0	2.77461
109747	110620	75	44638	44153	73	75652	73593	75	771	967	0	4230	4164	30	910	942	0	2.77461
105367	97535	79	35343	31608	77	74352	66357	79	725	464	0	4121	3557	32	466	491	0	2.78468
102675	101690	78	34529	34575	72	81739	80712	76	367	610	0	4548	4444	31	-84	318	0	2.78568
323164	247978	119	133633	103868	116	303914	234601	118	2771	1879	26	16675	13232	57	1790	948	0	2.7887
81024	80696	76	25069	25411	62	67383	66724	72	693	602	0	3513	3357	27	467	486	0	2.78971
103581	101008	84	20391	20495	47	63753	61954	75	616	540	0	3521	3476	26	-133	306	0	2.79071
82390	83999	73	34502	34472	71	59344	58845	73	317	462	0	3389	3329	27	490	404	0	2.79675
27801	30614	51	13604	14016	40	20628	20233	50	45	259	0	940	860	0	14	534	0	2.79675
107461	105975	76	49790	47622	75	82826	77857	76	584	701	0	4430	4195	31	581	576	0	2.79776
91448	92327	76	23239	23496	53	66181	65718	74	389	515	0	3258	3338	27	840	1164	7	2.8048
73008	71936	82	36747	37181	70	58255	58601	72	725	551	0	3063	3006	25	-191	392	0	2.80782
104021	101230	77	35891	35076	73	85303	83219	76	925	789	0	4795	4537	32	637	1035	3	2.80782
101045	96423	92	45594	43338	80	86149	80115	92	546	499	0	4665	4338	31	-18	238	0	2.80782
112059	106304	77	36453	32942	76	88986	83166	78	472	530	0	5133	4853	33	654	415	0	2.81084
91994	91131	74	23498	23899	52	65350	64829	73	487	471	0	3588	3538	27	374	472	0	2.81185
126859	120978	80	49951	47685	78	91777	87565	80	750	697	0	5087	4895	32	739	564	0	2.81185
88192	86536	79	23349	23182	52	67690	66411	74	672	770	0	3900	3786	29	190	540	0	2.81386
27685	27534	66	10945	11104	37	16913	17378	44	95	181	0	915	942	0	-155	198	0	2.81587
95428	86547	78	37206	33630	75	81857	73322	78	721	643	0	4681	4404	32	-11	428	0	2.81688
218166	173511	92	78864	63617	90	137500	108474	92	1159	965	0	7684	6010	45	1614	813	0	2.82091
191716	178448	82	74615	69145	80	173732	160014	83	1427	1163	12	9534	8305	47	1338	946	0	2.82091
125290	110047	81	40546	35300	78	91785	79025	81	865	685	0	5084	4549	35	550	561	0	2.82594
131534	127621	77	45040	42933	76	99999	95247	78	735	667	0	5328	5010	34	529	822	0	2.82594
121059	119266	77	45012	42745	78	102646	96633	79	667	734	0	5544	5263	35	608	916	0	2.82694
132493	111551	88	48393	39958	82	105620	88133	84	474	518	0	5576	4574	38	973	840	0	2.82896
103242	99385	76	35706	33340	75	78132	73581	77	704	760	0	4113	3963	32	410	721	0	2.82896
60934	60960	70	26526	26910	66	38751	38090	71	373	478	0	2110	2075	21	-124	206	0	2.83298
95053	95604	73	23484	23509	53	85057	84225	75	660	623	0	4718	4737	31	490	899	0	2.83802
107702	106373	82	42978	42802	73	82428	81592	76	937	646	0	4327	4515	30	-359	99	0	2.84305
99970	96524	78	40413	39148	74	81552	79190	76	545	767	0	4397	4371	31	-268	793	0	2.84506
140222	119036	82	52281	44666	81	107104	89322	83	754	637	0	5761	4906	38	-404	272	0	2.84607
187742	142244	89	72731	56448	88	135621	101925	91	1648	1227	11	7298	5547	43	386	584	0	2.84607
74806	75936	72	30255	30379	70	53034	52628	72	407	503	0	2916	2896	25	408	544	0	2.84808
148498	124341	97	41929	34023	83	101143	84043	101	715	528	0	5640	5006	35	-214	495	0	2.84808
118851	106313	87	49646	44658	78	87213	77296	81	780	743	0	4776	4505	32	114	532	0	2.85512
93510	90748	89	25591	25278	62	64412	62891	75	886	688	0	3408	3502	26	-96	521	0	2.85613
145669	124944	85	56408	47990	82	103869	87572	83	929	789	0	5801	4797	39	962	1206	11	2.85915
113191	111082	77	37185	37150	72	76077	73623	75	667	666	0	4427	4426	29	496	1133	5	2.86116
181823	151547	86	75380	63106	86	134023	108607	87	1221	979	0	7017	5827	41	307	664	0	2.86116
57368	58468	64	14591	14984	40	37672	37708	69	444	337	0	1731	1605	18	268	642	0	2.87123
23897	27647	41	9277	9470	35	18017	18272	44	338	348	0	795	887	0	-435	200	0	2.87123
123587	118996	76	37647	35109	74	81949	76320	78	790	1053	4	4335	4129	31	46	208	0	2.87525
33993	33443	63	8011	7852	35	21298	21166	63	221	314	0	1073	1035	4	-204	103	0	2.87525
91535	91447	73	31568	31464	72	75903	74030	75	472	327	0	4086	4030	30	951	1103	5	2.87827
135346	113569	83	53367	44570	79	114751	95362	82	934	621	0	6161	5092	40	442	601	0	2.87827
46620	48454	67	20250	20647	46	26943	26984	59	164	260	0	1456	1412	15	-132	427	0	2.87827
144556	131655	80	61751	55969	80	99210	87317	82	1074	946	0	5856	5404	36	780	681	0	2.87827
98268	93717	86	38234	35852	75	69736	65308	76	718	637	0	3682	3564	28	849	667	0	2.88129
126859	111212	81	46936	40479	78	98623	85446	81	628	539	0	5473	4801	36	-258	377	0	2.88833
61835	63386	71	16984	17035	44	44175	44008	70	419	252	0	2394	2438	23	443	464	0	2.88833
143715	129076	83	72388	66567	81	98640	89284	82	1110	960	0	5317	4795	34	-48	257	0	2.88833
97775	95508	78	33081	33105	72	77722	75999	75	702	665	0	3829	3834	28	214	488	0	2.89035
141744	120331	85	54861	45853	82	116328	96977	84	928	708	0	6209	5136	38	476	886	0	2.89135
100206	99364	75	46763	46399	73	74227	71817	76	583	617	0	4271	4155	31	1490	1447	8	2.89739
115133	108331	77	39743	35630	76	88057	78700	79	463	575	0	4602	4320	33	793	740	0	2.8984
161700	151697	81	50864	47228	78	122911	114738	82	811	912	0	6429	5928	37	930	1202	8	2.90142
33861	34111	70	16479	17001	43	19465	20006	48	93	102	0	1037	1138	8	460	520	0	2.90343
76557	78361	72	15898	16239	43	50551	50758	71	261	361	0	2654	2684	25	260	635	0	2.90746
224494	173526	92	74533	59275	89	165270	126951	93	1495	1310	13	9041	6932	48	907	933	0	2.90947
88809	91152	72	30517	30940	70	72926	72856	73	528	557	0	4250	4162	30	383	832	0	2.90947
149650	128293	86	60490	52546	81	117932	102630	83	765	726	0	6289	5402	38	931	821	0	2.91249
136704	125803	84	49785	44892	80	82997	75012	81	650	463	0	4597	4087	33	1003	554	0	2.91752
169367	139094	86	56471	46322	84	118154	94124	86	1156	870	0	6245	4931	42	540	714	0	2.92155
208386	164873	92	69543	53983	88	141381	112549	91	1354	1001	2	7271	5853	41	579	866	0	2.92456
40293	42127	62	20161	20323	49	26299	26557	57	426	385	0	1377	1414	13	-55	678	0	2.92456
237615	165411	105	77228	54089	94	165594	115727	97	1945	1317	23	8892	6314	47	1183	1016	2	2.92658
97866	98467	75	23456	23388	57	62425	61567	74	544	467	0	3265	3279	27	643	509	0	2.9296
141839	124870	85	51655	44516	82	92532	79672	84	770	683	0	4705	4233	34	732	735	0	2.93262
144976	122410	85	56181	47005	83	109236	90648	85	927	682	0	5964	5108	38	352	818	0	2.94167
96545	94089	75	35141	34011	72	77120	74495	75	534	527	0	4427	4381	32	161	863	0	2.94369
134046	111423	85	55804	46117	82	102044	83756	84	1032	770	0	5371	4496	38	712	1072	5	2.9457
111158	107548	83	34099	33357	74	76139	72799	76	780	594	0	3830	3915	29	-62	422	0	2.94771
101588	95802	77	42222	39706	75	65316	60793	77	526	447	0	3488	3240	28	479	593	0	2.94771
97160	93973	82	31595	31405	72	77851	74982	75	592	579	0	4253	4289	29	-72	587	0	2.95174
24461	24448	61	12343	12884	38	18710	19160	45	111	235	0	1029	1058	5	-327	120	0	2.95375
51699	52607	63	26160	27091	65	30145	30904	67	431	437	0	1602	1688	16	837	848	0	2.95878
117357	113850	94	48506	47417	75	95919	93646	77	429	568	0	4819	4549	32	598	522	0	2.9618
72176	72690	71	28184	28200	71	59701	59170	73	411	322	0	3222	3117	26	39	882	0	2.96583
129898	122069	80	54073	50854	77	86295	80144	80	615	909	0	5021	4510	35	-318	246	0	2.96784
133659	121726	86	60290	54964	80	103446	90950	82	814	741	0	5287	4852	34	237	382	0	2.96784
109500	105797	82	41860	40947	74	94269	90581	77	707	779	0	4913	4714	33	748	817	0	2.97086
161084	133158	89	56290	46558	83	100915	80598	86	777	725	0	5722	4533	38	758	1080	4	2.97186
32919	34031	65	15209	15571	42	22464	21784	55	175	286	0	1248	1308	12	-281	33	0	2.97388
86448	85068	75	24254	24753	56	71573	70793	73	817	780	0	3782	3702	29	-200	511	0	2.97388
115678	114762	75	40385	39369	74	85487	83613	76	655	690	0	4655	4558	32	401	481	0	2.97388
92748	89023	77	37158	36589	73	77401	74670	76	676	639	0	4028	4003	30	176	1003	1	2.97488
137278	124034	82	49146	42339	81	91194	80307	82	709	737	0	4982	4432	34	605	921	0	2.97891
142454	123576	87	54603	47857	83	88260	75209	85	449	592	0	4619	3735	36	1014	628	0	2.98897
51884	52383	69	9729	9683	36	341	410	0	78	261	0	66	93	0	20	495	0	2.98998
128972	114056	84	43370	37596	81	96323	82429	84	669	711	0	5478	4847	36	1754	1375	10	2.993
53693	52320	83	17901	18335	44	36444	37263	68	453	397	0	1912	1860	19	-147	328	0	2.99803
193707	153885	89	72795	57745	87	133219	104850	89	1057	763	0	7132	5683	41	-344	221	0	3.00306
93815	95695	74	41781	42429	72	68940	67948	74	721	599	0	3623	3497	28	651	770	0	3.00306
63612	64840	77	23758	23909	54	43107	43125	70	503	399	0	2177	1955	21	-61	359	0	3.00608
87883	87579	72	35856	36184	72	61341	61467	74	534	560	0	3435	3467	27	524	683	0	3.00709
108698	106562	77	65074	64277	76	89871	89459	76	596	715	0	5064	4928	32	849	768	0	3.0091
120530	119521	76	39009	37778	76	88054	85151	78	798	792	0	4707	4350	34	359	609	0	3.01011
79528	79401	76	25583	25351	65	67683	67357	73	700	573	0	3708	3526	29	532	613	0	3.01715
139785	127516	82	47528	43206	79	92901	83069	81	622	685	0	5076	4605	34	365	554	0	3.01917
105932	102967	85	40986	40685	73	80122	78465	75	718	764	0	4609	4423	31	990	806	0	3.02118
139675	127208	81	44667	39472	78	111412	99049	82	1028	837	0	6170	5530	38	590	1363	8	3.0252
62832	63404	70	13122	13296	39	44306	44471	71	522	369	0	2348	2525	22	656	617	0	3.03325
62751	62074	79	23451	23596	52	32030	32518	69	333	350	0	1667	1764	17	-348	200	0	3.03426
93453	96039	75	36636	36730	71	64129	63418	73	693	731	0	3540	3513	28	177	427	0	3.03527
108556	107039	76	36835	36820	74	70993	69211	76	757	592	0	3987	3941	28	352	880	0	3.03527
115889	107929	82	39142	34943	78	79115	72326	79	613	524	0	4397	4128	31	122	603	0	3.03728
89367	90791	74	42384	42336	72	61612	61305	73	634	571	0	3470	3241	28	-93	405	0	3.03728
104772	104758	75	62567	62071	74	90217	88719	76	967	950	0	4932	4896	33	2102	1428	10	3.03929
93019	94281	75	27313	27453	70	71845	71170	75	610	538	0	3719	3667	29	-146	281	0	3.04332
80699	78882	79	31228	31214	71	64929	63915	73	490	450	0	3327	3438	26	595	405	0	3.04432
112741	100105	90	41207	35722	79	89888	78534	81	723	635	0	4699	4026	34	1064	1079	5	3.04734
90164	88389	84	31230	30900	71	67261	66403	75	263	326	0	3760	3739	28	53	400	0	3.04835
129078	115395	82	45304	38395	79	105508	92390	81	717	650	0	5484	4720	36	655	610	0	3.04835
129412	116886	80	57477	52106	79	92563	80084	81	805	747	0	5054	4159	37	346	597	0	3.04835
91427	93229	75	26539	26465	62	66115	65249	74	341	427	0	3330	3381	28	248	332	0	3.04835
121961	102839	83	47022	39166	79	79835	66877	82	648	477	0	4187	3382	33	764	875	0	3.0564
97615	97426	78	33473	33106	71	78691	75707	75	731	579	0	4319	4278	31	646	719	0	3.05741
111866	98622	81	40152	35391	77	102206	91395	80	571	548	0	5471	4550	36	1135	785	0	3.05841
123322	116578	77	34075	31712	75	104347	98103	79	743	650	0	5759	5452	36	460	528	0	3.06445
125021	123060	82	57310	57164	75	78181	76173	76	821	692	0	3996	3813	30	-36	271	0	3.06445
256647	159601	100	106277	66872	99	195163	122070	101	1697	1039	11	9805	6031	54	194	709	0	3.06546
162792	129832	88	58521	47309	84	131997	105219	87	814	543	0	6742	5229	41	1105	957	0	3.08055
73817	74040	78	25967	26215	61	56028	55733	72	259	503	0	2747	2608	24	301	591	0	3.08156
43609	45302	59	13608	14106	40	28547	28589	66	214	348	0	1517	1480	14	406	804	0	3.08156
111212	108317	81	39603	39384	73	79284	78571	76	687	747	0	4261	4131	30	-107	251	0	3.08458
81625	83709	69	16341	16593	43	67607	66407	74	621	666	0	3841	3883	28	540	553	0	3.08861
101150	99516	78	43061	43170	73	72194	71320	75	695	599	0	4016	3817	30	583	684	0	3.09062
86241	87568	72	31207	31171	71	66435	65483	73	553	566	0	3259	3261	26	-137	176	0	3.09162
107323	105860	79	24177	23919	56	74698	72401	75	778	727	0	4170	4195	30	298	458	0	3.09464
79266	78725	77	31858	32047	70	52772	52551	72	528	389	0	2765	2735	25	324	606	0	3.09968
110394	107993	77	47846	46547	74	71450	68435	76	794	809	0	3813	3796	28	244	1048	3	3.10068
129945	126173	78	50141	48336	76	90159	86018	78	853	1085	7	4726	4378	33	791	1062	3	3.10169
84638	86097	88	24218	24361	58	65403	65769	72	580	584	0	3192	3134	26	193	569	0	3.10773
52260	53328	71	19146	19445	44	36095	36049	69	92	240	0	1789	1927	19	740	760	0	3.10773
141910	126832	83	51031	45867	79	86181	75867	81	959	712	0	4516	3998	33	434	597	0	3.10773
71062	72614	72	26624	26596	66	56219	55085	72	581	576	0	3205	3218	26	-378	166	0	3.11678
161181	126595	86	60066	47245	84	117986	93427	87	787	553	0	6444	4927	40	223	414	0	3.11779
112104	110373	89	51517	50592	75	86309	84897	76	934	720	0	4850	4421	33	178	489	0	3.13188
147275	128479	83	60700	52677	80	89405	76092	82	767	613	0	4726	4135	35	-38	488	0	3.13188
120659	108004	81	44213	38638	77	85035	73841	80	346	422	0	4359	3873	33	1175	801	0	3.13188
76510	77331	72	25478	25301	66	59692	59266	71	245	436	0	3331	3164	27	251	403	0	3.13389
103848	101939	76	34563	34389	72	80522	78994	75	718	755	0	4350	4078	31	57	426	0	3.13591
83829	79231	89	30369	28604	75	64253	59078	89	622	407	0	3436	3223	27	-165	260	0	3.13591
134397	115766	84	48010	40773	80	79486	68301	82	942	574	0	4238	3591	33	938	1166	8	3.13792
157164	124049	88	60995	49566	85	125335	98777	88	1126	1044	5	7175	5694	41	247	487	0	3.13893
46244	47652	60	13350	13787	40	29564	29484	69	228	355	0	1763	1612	16	118	365	0	3.14094
94324	93432	74	31911	31383	73	65271	63919	74	693	649	0	3463	3461	28	437	680	0	3.14396
211759	174295	90	79182	64758	89	146947	121940	91	1639	1404	13	8058	6559	43	1047	1390	8	3.15905
73110	72351	74	29847	30362	70	53896	53693	71	532	580	0	2724	2619	24	655	629	0	3.15905
130754	117746	80	46088	39098	81	102172	90000	83	757	517	0	5741	5204	37	508	540	0	3.16308
70593	70896	75	30849	31015	69	51999	51827	71	432	356	0	2704	2694	25	528	1035	3	3.1661
104276	100559	76	34879	33981	74	63260	61776	76	384	381	0	3337	3300	27	-566	0	0	3.17415
105249	105020	75	57264	56980	74	83296	80857	75	794	763	0	4264	4444	30	1062	1366	11	3.17717
27960	29301	60	13364	13641	40	19194	19475	47	313	275	0	1092	1143	8	204	575	0	3.17918
100923	98169	78	34207	33922	74	71899	71476	76	410	553	0	4083	3822	30	-114	370	0	3.18119
97239	95870	78	40387	40243	73	73049	70809	75	824	659	0	3639	3834	27	-237	432	0	3.18321
107523	103585	77	37277	36238	75	83432	79585	76	592	698	0	4436	4412	31	683	750	0	3.18421
106168	100653	78	41035	37868	76	88275	81463	78	796	830	0	5093	4495	34	134	361	0	3.18421
128578	123024	94	57428	56415	75	92677	90199	77	641	778	0	4926	4666	33	1901	1876	15	3.18522
27942	27516	66	13511	14107	40	18822	19125	45	319	334	0	1137	1089	6	-156	373	0	3.18522
105192	100607	81	40575	38011	73	72076	68285	76	481	510	0	4234	4033	31	436	481	0	3.18924
67548	64735	70	20748	20850	49	36365	36489	71	272	402	0	2085	1918	21	33	686	0	3.19528
27223	26424	66	9738	10108	36	17347	17705	47	218	277	0	958	1000	1	-58	517	0	3.21038
78170	81406	70	27603	27624	70	54487	54181	72	619	558	0	2840	2776	26	-284	153	0	3.21038
87324	86031	77	25769	25998	65	65372	64815	73	578	493	0	3319	2967	28	-432	56	0	3.21139
135561	120987	86	69592	63246	81	85584	74550	83	788	688	0	4479	3997	32	1262	1186	8	3.21139
252798	212158	94	144556	119211	92	300433	249071	95	2448	2287	23	16149	13465	60	2017	1443	11	3.2134
22561	23295	58	17061	17864	42	16702	17159	44	36	98	0	836	817	0	243	637	0	3.2134
110176	107994	76	33889	33104	73	85438	82735	76	1003	754	0	4504	4305	31	-90	390	0	3.21843
185891	153971	89	66542	53102	87	112925	92849	88	934	837	0	5911	4717	39	714	910	0	3.23353
111506	107793	77	51513	51244	75	88633	86914	77	592	637	0	4693	4660	32	793	1113	6	3.24057
88215	82603	75	35672	33106	73	72904	67285	76	659	441	0	3852	3610	30	-147	292	0	3.24158
100770	98876	77	30887	30802	72	85804	83957	75	810	808	0	4321	4236	31	215	344	0	3.24359
194694	153209	88	58715	45859	86	133876	104965	89	1319	882	0	6936	5185	44	150	559	0	3.24359
121140	106273	80	41059	35276	79	93561	80940	80	543	551	0	5028	4291	36	416	751	0	3.2456
90308	88250	87	34121	34094	71	71205	70805	74	509	501	0	3967	3786	31	875	793	0	3.24963
94467	92906	77	31547	31157	72	67093	65936	74	625	547	0	3652	3413	29	165	443	0	3.25667
94066	94075	74	47816	47836	72	60514	59925	74	568	386	0	3244	3071	28	103	260	0	3.25969
107189	105542	84	34834	34327	73	49360	48040	75	694	578	0	2522	2350	23	-709	105	0	3.26573
149249	125636	84	57912	47996	82	95403	77816	84	976	934	0	5369	4390	38	1160	784	0	3.27076
107926	102485	77	42284	39209	75	71979	66791	77	775	802	0	4196	3897	31	-155	352	0	3.27378
85134	84212	72	27840	27800	71	55567	54680	73	688	692	0	3195	3162	26	739	1068	4	3.27579
105940	98131	85	46888	42371	78	79699	73302	80	800	660	0	4487	4048	32	-152	544	0	3.28586
73469	72657	78	33495	33920	70	56754	56319	72	408	416	0	2991	2920	25	-109	481	0	3.29089
137909	122672	80	61636	54728	80	94306	81711	82	559	449	0	4887	4166	36	380	447	0	3.29089
89300	89578	87	33297	33285	71	64644	64456	73	816	496	0	3351	3219	27	-139	374	0	3.30397
165980	132501	88	63804	50682	85	122113	95644	87	743	745	0	6688	5375	41	1239	1503	15	3.30498
228882	174985	91	74104	57369	90	138344	106419	92	1372	852	0	7789	6076	43	1112	1078	7	3.30599
126760	120759	83	43677	42011	76	87733	81987	78	895	840	0	4426	4333	32	233	402	0	3.30699
160224	132514	86	52856	43258	83	109507	89404	85	871	550	0	6296	5263	39	1632	1408	14	3.30699
76819	77896	73	36085	36480	70	51426	51032	71	537	624	0	2704	2595	25	306	691	0	3.31001
152511	126336	82	47921	39356	80	107816	87302	83	797	696	0	5719	4456	39	423	931	0	3.31605
133718	117708	85	47864	41684	80	88794	76971	81	784	600	0	4709	4186	35	658	544	0	3.31706
73842	74504	71	18531	19162	44	59507	59711	72	556	485	0	3156	3161	26	-275	239	0	3.31706
92790	91946	75	44317	44305	73	60430	59895	74	669	512	0	3253	2940	27	-157	360	0	3.32008
88468	88715	74	34660	34776	71	66458	65652	73	567	456	0	3408	3412	26	603	842	0	3.32108
99362	100566	74	35331	35189	72	84558	83810	75	771	691	0	4629	4589	31	85	415	0	3.3241
29627	31351	61	10363	10808	36	21033	21301	54	159	247	0	1181	1220	9	-287	189	0	3.32813
114328	111922	78	35162	34727	74	85688	84566	76	689	720	0	4808	4861	31	-339	275	0	3.32913
113776	111930	79	31510	31099	73	79824	77814	76	818	711	0	4119	4091	30	-299	457	0	3.33215
98080	97920	73	42730	42691	72	76930	75423	74	709	607	0	3903	3712	30	1561	1467	11	3.33215
35899	36305	72	16268	16328	44	26711	26083	69	304	197	0	1478	1475	15	-120	170	0	3.33215
198758	156219	93	59085	47433	85	85943	68148	87	995	766	0	4632	3947	34	359	530	0	3.33316
92435	93583	75	24057	24586	52	62871	62161	74	466	544	0	3309	3244	26	668	760	0	3.33316
124909	104298	83	47971	39366	80	99074	79784	83	704	481	0	5205	4181	38	164	549	0	3.33316
112222	107771	80	42033	40697	75	85885	82797	77	781	762	0	4705	4426	32	-238	236	0	3.33618
174915	134788	92	63485	48482	89	124775	95197	91	919	984	0	6785	5322	43	-276	489	0	3.33718
131571	119650	80	51284	46842	77	102340	92461	80	1083	958	0	5281	4632	36	1148	939	0	3.33718
84118	83113	74	29624	29472	70	60496	59244	73	460	330	0	3086	2916	26	-373	73	0	3.3392
158812	126365	86	54685	43162	84	125012	99162	87	1010	817	0	6494	5159	40	1219	745	0	3.3402
86018	86051	75	35380	35454	71	58208	56596	73	354	472	0	3159	2957	27	238	450	0	3.35027
113325	99358	80	47926	42277	79	79459	67310	81	693	686	0	4311	3669	33	510	945	0	3.35127
71754	75563	73	28770	29325	65	58035	57308	72	781	647	0	3391	3450	27	20	461	0	3.35127
279087	224973	109	149574	125081	106	350096	295272	109	2870	2626	25	18608	16067	63	1112	1303	11	3.35329
98115	97191	84	31629	31364	72	77285	75365	75	485	474	0	4299	4255	30	-109	265	0	3.35731
99368	99716	80	37062	36936	73	75094	74774	75	793	583	0	4172	4035	30	-312	146	0	3.36134
126297	117671	78	57518	53215	77	101708	93337	80	610	688	0	5584	5279	35	628	563	0	3.36134
157819	132574	98	49930	41889	81	101673	86000	84	636	585	0	5392	4643	36	711	1179	8	3.36536
137615	112654	90	51352	41871	82	110056	90268	84	863	688	0	5874	4875	38	694	1238	9	3.3714
203332	150102	95	70688	51542	88	136920	100863	90	1351	1018	4	7413	5403	44	294	448	0	3.3714
77703	78505	72	19995	20411	48	54961	53999	73	346	299	0	2931	2946	25	-373	436	0	3.38348
90807	90915	75	28749	28784	68	75373	73888	74	654	724	0	4073	4096	30	556	606	0	3.38348
115655	111433	77	37160	36938	74	75175	73296	77	520	529	0	3909	3488	30	512	792	0	3.38348
102067	101138	76	40844	40426	73	79293	76946	75	652	663	0	4279	4167	31	-60	163	0	3.38348
80428	82409	71	29391	29640	65	52615	52315	72	291	539	0	2809	2562	26	93	472	0	3.38348
197409	150815	90	70662	53797	88	129092	97867	90	1116	829	0	6991	5499	42	705	908	0	3.38448
100143	99490	77	48475	47656	73	70892	71126	74	689	600	0	3516	3428	29	373	1098	4	3.3875
108849	106955	77	37228	37122	73	73249	71092	75	723	750	0	4064	3992	30	561	929	0	3.3875
73840	73911	74	26449	26403	66	56727	56697	73	471	385	0	3064	3005	26	489	940	0	3.38851
81877	82919	75	35635	35986	72	41215	40438	73	213	219	0	2401	2600	22	66	239	0	3.39153
85004	82923	82	37359	37514	71	69549	68049	73	564	549	0	3825	3598	29	219	376	0	3.39354
176120	139263	87	60286	46802	85	107778	83371	87	688	475	0	5774	4679	38	-117	235	0	3.39656
102455	92953	81	39672	35096	77	76524	68173	79	827	632	0	4298	4051	31	361	775	0	3.39656
154357	130661	86	33094	25960	82	114344	95214	87	993	845	0	6261	5437	39	567	914	0	3.39857
125339	121251	77	52414	49638	77	88769	83150	79	728	577	0	4339	4226	31	326	1085	4	3.39857
111672	108254	83	37227	36721	73	87869	85614	76	696	866	0	4342	4250	31	-299	682	0	3.39857
39588	41678	66	15149	15157	43	27847	28109	66	136	236	0	1586	1614	16	88	174	0	3.40662
133018	119929	82	43833	38180	80	106263	93722	83	1016	758	0	5750	5163	37	516	932	0	3.41065
101898	100759	73	39868	38566	74	88225	85045	76	524	508	0	4646	4310	33	1540	1279	22	3.41166
89212	92302	74	27241	27634	57	70832	71155	74	729	522	0	3881	3776	28	480	754	0	3.41166
193287	152738	90	71554	56322	87	146958	116004	90	975	791	0	7511	5946	42	961	818	0	3.41266
105946	101684	77	35489	34467	75	85541	83788	77	749	803	0	4588	4359	30	-276	204	0	3.41468
168218	130530	93	71065	56092	85	93984	71974	86	933	709	0	5015	3787	38	-32	522	0	3.42172
111495	105486	78	71246	68371	77	145955	138655	79	1211	1076	7	8061	7414	40	346	452	0	3.42474
129613	122538	78	39046	37088	77	83708	78542	79	676	580	0	4743	4513	33	209	486	0	3.42877
94483	95292	72	32416	32724	71	63131	62370	73	471	533	0	3256	3118	27	-237	63	0	3.42877
106323	103466	77	61028	60742	74	82832	81832	75	579	642	0	4622	4343	31	320	552	0	3.4338
152495	134634	88	54376	48038	82	111640	98534	84	937	985	0	5527	5123	36	420	641	0	3.43883
138484	137462	78	40821	39908	75	105339	101974	78	983	930	0	5675	5089	36	2059	2073	15	3.43883
74157	76849	70	29539	29714	62	61240	61594	73	323	411	0	3238	3306	26	396	720	0	3.43984
98177	99260	73	32891	32730	72	61380	58677	75	604	514	0	3067	2927	25	1048	608	0	3.43984
57820	59696	63	23944	24159	62	45058	44831	70	403	469	0	2698	2695	25	-407	381	0	3.44386
100352	94763	78	42345	39176	74	50607	46974	75	679	675	0	2829	2734	25	310	489	0	3.44587
110911	109466	76	43887	43651	73	72599	70726	76	796	913	0	3954	3691	31	495	866	0	3.44889
126987	124590	79	44520	43825	75	61945	60043	77	1121	1124	8	3491	3352	28	701	646	0	3.45594
112521	110572	78	28225	27808	73	85489	84417	76	603	532	0	4297	4173	31	1266	1052	4	3.45694
98130	96244	75	28210	28208	71	79999	79017	75	658	684	0	4041	4129	28	436	573	0	3.45795
51444	50433	72	17670	17624	45	31622	32039	68	431	527	0	1782	1839	18	-60	328	0	3.46298
107331	104470	88	26163	25902	61	71297	70266	76	689	600	0	3862	3844	28	492	662	0	3.46701
91421	91609	76	34429	34390	72	67205	66884	74	647	586	0	3553	3450	28	572	636	0	3.47305
89335	89038	77	36400	36383	71	77430	76804	74	664	615	0	4044	3822	30	-355	120	0	3.47305
135332	117303	84	60823	53288	80	98997	85685	82	936	697	0	5637	4873	37	372	577	0	3.47506
211710	167495	98	57983	45997	86	140114	106836	90	1255	925	0	7113	5790	41	790	1332	7	3.48311
47281	47689	70	11823	12088	38	28017	28046	67	132	160	0	1615	1600	17	507	735	0	3.48412
107758	106646	77	50669	50483	74	73914	72869	76	509	519	0	4149	3990	30	614	767	0	3.48613
101207	100661	78	41366	40347	73	82372	80029	76	569	722	0	4269	4075	31	640	835	0	3.48714
103715	99381	76	48470	46527	75	87054	84251	76	463	448	0	4666	4607	32	776	757	0	3.49217
185952	170054	90	71418	65890	82	147652	135587	85	1154	1113	8	8178	7764	39	813	629	0	3.50122
82251	84089	72	25004	25111	57	49644	49445	71	440	522	0	2606	2542	23	399	926	0	3.50424
102827	100213	74	37783	36009	74	83395	79171	77	736	561	0	4232	3874	33	-399	642	0	3.51129
55611	55012	70	14893	14971	43	37559	37281	69	413	512	0	2046	1974	21	526	642	0	3.5123
27686	28766	56	12855	13082	39	18420	18705	48	240	263	0	924	884	0	864	1120	6	3.51733
302939	235870	122	116841	88843	109	263839	205536	113	2569	1884	23	14081	10940	54	956	1109	7	3.51733
148365	144071	78	52377	50428	77	104331	98151	79	757	734	0	5789	5336	34	676	727	0	3.54047
103970	104338	74	42799	42885	72	77222	75280	75	974	1007	1	4363	4248	30	86	404	0	3.54047
101792	101674	79	54972	55077	74	79232	77041	75	947	805	0	4243	3900	31	29	359	0	3.54349
101368	99524	91	28906	28644	72	75302	73528	76	810	639	0	3724	3847	28	141	530	0	3.54551
233626	174522	100	76984	56807	91	170653	127752	93	1265	1115	8	8940	6814	46	1221	935	0	3.54853
159686	141232	96	53795	47341	82	119099	106497	84	749	860	0	6268	5198	40	260	896	0	3.55356
125862	123316	78	39736	38752	74	84083	81933	77	885	743	0	4471	4423	31	683	592	0	3.55456
113465	109109	86	46490	45226	77	88648	84606	79	800	593	0	4379	4329	31	61	368	0	3.55557
100313	91665	82	39337	35857	75	69293	62317	78	587	613	0	4014	3718	30	186	355	0	3.55758
81656	79288	79	22250	22329	50	71728	71666	74	594	656	0	3861	3831	28	131	475	0	3.56261
37607	39971	63	17456	17838	45	26227	26753	65	93	320	0	1340	1219	10	-210	133	0	3.56765
173058	144024	88	62704	51873	87	111676	90869	88	878	841	0	5971	4818	40	1068	930	0	3.57167
85221	84310	74	30999	30767	71	52719	52137	72	320	364	0	2772	2857	23	-62	330	0	3.57771
116097	98662	81	47778	40251	80	61556	51198	81	326	491	0	3345	2519	32	552	914	0	3.58174
151091	131348	85	53575	43853	82	98738	84702	82	763	633	0	5328	4297	36	831	672	0	3.58476
81138	82297	73	29003	29399	61	51674	51700	72	678	586	0	2964	2888	25	-101	432	0	3.58576
92821	92553	75	39914	39211	72	72110	70697	75	531	617	0	3894	3788	29	-117	200	0	3.58677
167980	138292	87	58033	47282	84	123241	98955	86	893	735	0	6487	5442	39	59	403	0	3.58878
76632	75531	75	21703	21855	52	58413	57677	73	531	619	0	3398	3346	28	35	432	0	3.58979
89138	90083	73	36564	36648	71	64201	62331	74	666	512	0	3586	3819	26	1260	1221	7	3.5918
33682	34252	65	17615	17933	46	19204	20107	48	404	304	0	1197	1244	9	-54	281	0	3.59281
125994	122871	80	33436	33029	75	102063	99423	78	943	810	0	5465	5440	34	346	513	0	3.59381
118264	116633	78	36190	35833	73	80632	79047	76	867	762	0	4252	4201	30	-294	192	0	3.59381
110763	111544	74	36999	35381	74	84236	80941	76	529	569	0	4821	4419	33	-188	267	0	3.59683
157502	129986	85	69422	56459	83	96316	78099	85	1026	699	0	5055	4106	36	-40	502	0	3.59884
92623	93262	73	21720	21580	51	66451	65797	73	389	490	0	4130	3943	30	941	720	0	3.59985
104488	103424	77	59498	59303	74	72306	71118	75	234	532	0	4164	3952	30	125	302	0	3.60086
66268	66076	73	24957	25358	55	51413	50877	71	466	415	0	2642	2641	25	-124	451	0	3.60086
63457	61765	73	19164	19734	46	37215	36387	71	455	387	0	2050	2068	19	381	616	0	3.60186
177187	152851	89	64808	54302	85	135479	115356	88	1000	995	0	7533	6513	41	385	761	0	3.60186
44471	46362	56	18238	18418	46	29603	29896	68	121	262	0	1629	1615	17	567	680	0	3.60589
369930	254760	127	241369	175327	126	433470	307672	129	3629	2575	30	22762	16227	71	2175	2788	21	3.60891
116608	101032	79	49937	43322	80	82135	70677	82	561	630	0	4362	3829	33	266	390	0	3.61797
100916	101541	75	42453	42145	73	74196	73310	75	680	606	0	4218	4331	30	222	524	0	3.61897
113592	106619	89	49004	46758	75	94027	90103	80	650	502	0	5023	4738	33	986	1327	9	3.62099
146366	116785	85	49969	39752	83	112564	88573	86	874	673	0	5947	4750	41	786	637	0	3.62099
112225	109423	85	43853	42769	74	86009	81812	77	702	571	0	4402	4181	32	858	1091	5	3.62199
108228	105621	78	44897	43326	74	94762	91199	76	538	704	0	4839	4585	32	1052	964	0	3.62501
40323	43475	52	18716	19202	46	27537	27686	66	357	268	0	1468	1405	15	216	396	0	3.62803
116775	115320	76	39446	38818	74	81525	78724	77	652	700	0	4335	4031	31	443	547	0	3.62904
94646	92541	75	28300	28408	67	77333	76206	75	551	472	0	4351	4061	32	-162	277	0	3.63709
174659	143074	90	53004	42773	86	121368	95426	88	1371	1062	6	6172	5117	39	1053	863	0	3.6391
44839	45586	67	16064	16475	42	27160	27542	66	497	366	0	1211	1338	12	-273	399	0	3.6391
141305	121890	95	44762	37376	81	110965	95978	83	944	718	0	5676	4919	38	-438	328	0	3.65118
90044	87944	73	45152	44138	72	71267	69125	74	502	405	0	3665	3421	30	175	291	0	3.65319
99737	100235	75	30173	29985	71	81815	80833	74	768	747	0	4338	4250	30	60	379	0	3.6542
86514	85417	75	45660	45188	72	55147	54840	74	379	566	0	2782	2567	26	-708	0	0	3.6542
153575	146728	82	62233	60616	78	133728	128960	81	1084	1034	5	7063	6779	37	58	428	0	3.65621
95407	95861	77	42681	42534	72	73312	72562	74	480	419	0	4133	4011	30	-207	419	0	3.65722
104222	100975	92	34377	34083	74	64373	64046	75	641	667	0	3465	3406	28	-8	503	0	3.65722
138621	121333	89	44404	38562	78	118448	103927	81	659	632	0	6416	5585	37	1007	566	0	3.66023
116706	113701	87	49640	49195	74	85279	82964	76	697	633	0	4455	4109	32	530	497	0	3.66124
173920	134102	88	53593	40675	84	136350	104886	87	1062	963	0	7548	5788	46	1517	948	0	3.66124
132255	118255	81	52435	45431	79	98416	86016	81	679	486	0	5161	4411	37	823	817	0	3.66124
93518	93242	74	38019	38201	72	73014	71520	74	544	634	0	3811	3842	28	181	423	0	3.66527
191132	178689	83	68396	64355	82	144411	133139	85	965	1079	7	7679	6893	39	1863	1249	9	3.66929
38839	39604	63	23692	24304	57	26519	26565	65	256	209	0	1259	1293	11	399	772	0	3.67533
99725	94492	77	39531	38055	74	82754	79056	76	675	601	0	4304	4002	30	315	273	0	3.67533
133995	111065	85	52448	42503	83	103240	86116	84	497	759	0	5501	4436	39	656	604	0	3.67634
94783	93832	73	38466	37849	72	61814	60532	74	469	548	0	3449	3378	27	839	946	0	3.67835
100416	99876	82	48867	48107	73	73192	71058	74	577	510	0	4140	4068	30	155	698	0	3.69345
38859	39539	70	24744	25163	60	23005	23783	52	360	391	0	1328	1344	12	-10	767	0	3.69646
94565	93965	84	23820	23901	51	60351	59885	73	699	499	0	3212	3214	26	-181	320	0	3.70049
172818	142064	87	62743	52289	84	107543	89730	85	1171	784	0	6040	5155	39	546	516	0	3.70452
105515	101584	76	25962	23944	57	81121	75467	77	741	635	0	4401	4237	31	97	764	0	3.70452
114199	110749	80	46095	45094	77	126250	119753	80	469	566	0	6521	6234	37	1683	1758	15	3.70653
132279	127321	80	46793	44717	76	101317	97321	79	959	694	0	5451	5072	34	1069	847	0	3.70753
144662	118292	85	54793	44429	83	92600	74912	85	697	601	0	5281	4111	37	890	783	0	3.71357
82121	81319	71	32651	32720	71	58470	57909	72	622	460	0	3350	3229	28	639	626	0	3.71559
236676	175274	98	78112	57557	93	171177	126193	96	1656	1041	6	9400	6962	48	1446	1688	16	3.71659
127942	113306	87	53344	46693	78	96411	83603	81	539	678	0	5244	4758	35	1146	1197	8	3.72464
83937	82970	89	24687	24947	54	63470	62433	73	280	446	0	3702	3596	28	54	601	0	3.72464
395672	254990	135	156423	107849	129	373677	259510	132	2677	1866	29	19820	13448	68	1938	1138	19	3.72666
70714	68861	72	25040	25294	54	49391	49584	72	592	599	0	2776	2773	25	1432	1527	10	3.72766
126673	123014	77	46859	45009	76	98075	92516	78	980	832	0	5464	5263	35	482	570	0	3.73068
114108	108910	80	48807	46228	76	94076	88653	77	671	719	0	5089	4768	34	1264	1268	6	3.73068
73296	72444	73	29058	29201	68	46087	45115	71	293	292	0	2452	2466	23	418	723	0	3.73269
285616	217461	106	103930	79879	100	173376	130312	102	1822	1359	18	9396	7218	48	1702	1460	18	3.74276
198926	162640	90	74180	61894	88	132768	108688	90	1305	1091	9	7056	5974	40	427	774	0	3.74276
127037	115261	80	44306	39136	78	106408	90776	81	875	725	0	5667	5069	37	252	402	0	3.75182
112477	102552	82	36176	31609	77	95070	86078	79	871	716	0	5064	4545	34	1429	1930	13	3.75182
192737	151688	92	62548	48563	85	155173	120245	88	1131	962	0	8405	6648	46	678	997	0	3.75483
71283	70887	87	17126	17287	45	58629	58276	71	436	432	0	3011	3012	25	1500	1441	11	3.75785
92584	95220	73	56361	56953	72	66942	66499	73	672	679	0	3875	3657	29	-207	632	0	3.75785
170777	140711	91	73433	60971	84	114323	91654	86	892	697	0	5867	5006	38	-62	427	0	3.75886
128406	112432	82	49321	43852	79	72951	63755	80	699	565	0	3694	3351	30	342	537	0	3.76389
285372	205849	98	98788	72196	97	175709	123835	99	1627	1181	10	9697	6920	49	2052	1778	17	3.76892
98502	92228	88	36941	35017	74	59581	57632	76	445	407	0	3220	3029	28	528	626	0	3.77396
306094	246100	119	179604	148590	107	298913	245418	109	3075	2653	27	16408	13149	57	-66	277	0	3.77396
141476	119676	98	43378	36907	80	105647	90494	84	640	651	0	5603	4861	36	174	852	0	3.77496
143735	132090	83	62807	58629	79	112664	103871	80	824	676	0	6033	5493	37	1460	1221	17	3.77496
99180	91826	80	39358	36109	76	73751	65483	78	738	611	0	4042	3605	31	667	521	0	3.77798
87676	85133	80	30695	30519	71	54897	53945	73	631	485	0	3028	2993	25	386	734	0	3.77999
160539	136241	84	48153	41067	82	107633	91045	85	828	781	0	5892	4994	38	1076	581	0	3.77999
105948	102998	79	33316	32186	73	72529	68627	76	644	544	0	3980	3748	31	442	755	0	3.781
133776	118918	81	47965	41652	80	97803	84332	83	948	784	0	5134	4297	36	716	763	0	3.78503
92958	93096	76	24846	24813	59	78648	77059	75	500	639	0	4458	4360	31	814	1041	4	3.79006
128690	104253	84	50962	40241	82	100248	79253	84	667	513	0	5795	4671	38	331	415	0	3.79106
100060	93598	77	38642	36046	76	81235	76050	78	639	665	0	4559	4187	33	-309	90	0	3.79207
109375	101039	77	38122	34998	75	88671	80950	79	662	647	0	4555	4327	34	417	460	0	3.7961
45091	46959	61	19015	19448	47	29380	29434	67	318	381	0	1402	1372	13	-344	117	0	3.79811
30896	33271	42	14236	14485	41	20799	21097	48	194	167	0	1040	983	0	502	523	0	3.80012
94644	94480	74	35848	35726	71	69199	68484	74	500	429	0	3609	3546	28	339	411	0	3.80214
156593	129112	87	50915	41397	84	96640	78847	85	833	657	0	5288	4309	37	1496	1558	13	3.8122
134803	120663	81	44737	38668	80	100019	86442	82	890	661	0	5462	4529	37	451	539	0	3.81622
89172	89978	74	26782	26946	63	61112	59562	74	553	635	0	3283	3265	27	109	787	0	3.81924
132874	128553	79	37301	36321	75	97793	93202	78	1019	967	0	5271	5225	33	381	730	0	3.83031
34784	35887	60	15997	16276	43	24785	24973	57	175	244	0	1254	1267	11	-173	234	0	3.83031
189180	151347	91	61447	48320	86	148105	117792	89	1090	866	0	8321	6644	45	94	364	0	3.84541
87013	88691	74	25051	24920	63	69048	68691	74	657	667	0	3552	3518	28	515	742	0	3.84843
341067	266443	125	182073	157177	116	374322	300512	120	3218	2489	28	19737	16058	65	1257	946	0	3.85044
179722	147930	86	58727	48643	85	109112	87994	87	1178	860	0	5807	4745	38	249	754	0	3.85044
120627	119135	77	46996	46180	74	81539	78234	76	757	601	0	4335	4223	31	130	644	0	3.85044
83816	85188	71	29148	29165	58	75646	74333	74	541	551	0	4016	3955	31	816	1129	5	3.85044
65565	65136	72	20049	20221	48	41621	41676	71	281	295	0	2436	2379	23	86	591	0	3.85245
92096	92243	73	24642	24542	58	63089	62800	75	321	477	0	3766	3713	29	281	576	0	3.85447
140466	128750	79	53473	47556	79	96151	84731	81	760	788	0	5552	5121	35	893	659	0	3.85749
99252	99480	79	40221	40156	72	74732	73233	74	305	504	0	3976	3800	30	295	733	0	3.85749
194726	156990	90	83757	68144	88	111833	90781	89	1277	954	0	6180	4850	39	219	816	0	3.86051
80875	82422	73	33204	33378	71	66572	66478	73	118	413	0	3657	3749	28	-28	393	0	3.86654
95947	95468	73	38055	37921	72	86275	84711	75	645	564	0	4711	4348	33	457	819	0	3.86654
166540	144143	86	46924	40392	83	116887	98276	85	1052	817	0	6473	5613	39	782	1028	3	3.86956
72923	76329	63	27352	27978	69	48357	49186	71	511	560	0	2769	2727	24	49	249	0	3.86956
151786	130985	86	58002	50053	83	114525	96813	86	852	758	0	6002	5281	37	216	573	0	3.87761
127474	116729	81	39179	35397	77	85774	78394	80	923	747	0	4947	4671	32	146	807	0	3.88365
112061	103684	77	40880	37035	75	90725	81837	79	785	605	0	4570	4387	31	774	1049	4	3.88466
107213	102943	79	44929	43998	75	86506	82628	77	739	706	0	4492	4378	31	-28	414	0	3.8917
128026	125349	76	57813	56017	76	82826	79756	77	991	798	0	4508	4371	31	128	366	0	3.89372
27351	27858	61	13853	14148	40	18164	18447	42	243	286	0	1063	1102	8	-520	0	0	3.89372
88120	88649	72	19691	19774	49	68330	67087	74	782	607	0	3721	3657	28	379	364	0	3.89573
125595	111897	89	38687	33513	79	84741	75557	81	678	632	0	4619	4152	33	727	704	0	3.9068
93573	92706	77	22970	23197	55	71633	70771	73	516	498	0	4075	4154	28	1383	1215	10	3.91083
73066	74094	70	30817	31078	68	51356	51891	71	438	504	0	2782	2901	24	-210	223	0	3.91083
129695	123939	78	51944	48297	76	101652	95103	79	1110	838	0	5471	5172	33	262	790	0	3.91083
95822	93128	76	28791	28843	67	65663	64301	75	424	538	0	3522	3369	28	102	340	0	3.91183
101364	100641	79	33457	33235	73	77343	75785	74	547	465	0	3916	3954	29	-131	349	0	3.91183
246915	190163	94	84270	66397	89	162079	124482	93	1638	1239	14	8810	7123	45	1915	1186	11	3.91183
94871	97208	75	41748	41799	72	74048	73631	74	563	601	0	3820	3913	29	904	806	0	3.91183
88707	85823	87	37397	37306	72	69897	68640	75	408	465	0	3728	3730	29	794	663	0	3.91384
119235	112089	79	46014	44313	77	90642	85027	78	615	627	0	4715	4412	32	102	599	0	3.91384
146386	118273	95	53854	43326	83	108870	88246	86	668	780	0	5885	4754	39	2090	1379	15	3.91988
126713	114079	81	40917	34999	79	84070	73233	80	594	606	0	4417	3794	33	336	373	0	3.92089
96082	87193	78	41736	37525	75	69924	60849	78	583	721	0	3923	3531	31	781	1326	8	3.9229
112290	110855	77	37422	36978	74	79308	77779	76	655	571	0	4602	4434	32	-71	435	0	3.92592
234693	179857	94	67016	54669	91	164219	125531	93	1850	1195	15	8732	6564	47	1077	1300	12	3.92693
105748	106428	75	36346	36539	72	80606	78825	75	572	753	0	4020	3955	30	572	563	0	3.92693
107029	103360	74	46157	44032	74	80324	76585	76	616	548	0	4383	4226	32	588	1140	5	3.92995
83313	83793	72	22670	22977	48	69151	69140	73	702	642	0	3970	3869	29	309	572	0	3.92995
85394	85837	72	23067	23477	52	64162	63674	73	423	455	0	3373	3321	27	972	991	0	3.92995
43900	44521	69	17125	17593	43	26832	27030	65	364	351	0	1325	1309	12	-176	481	0	3.93498
89891	89732	79	34431	34436	72	63530	63186	74	674	699	0	3508	3419	27	266	442	0	3.94102
269403	213000	96	82002	62591	94	198395	152535	98	1865	1311	19	10554	8650	47	411	834	0	3.94102
247751	191138	96	95901	73523	93	166291	127843	95	1435	915	0	9331	7133	47	716	987	0	3.94303
140625	121871	83	58654	49552	80	102651	86490	82	965	844	0	5779	5042	37	559	740	0	3.94504
113027	101924	81	48938	44374	78	80760	72567	79	939	845	0	4429	4217	32	331	745	0	3.94504
129192	107556	81	51915	42260	80	100694	82931	83	758	604	0	5477	4390	39	287	451	0	3.94907
146176	123659	82	50449	40551	82	119406	96124	84	511	638	0	6537	5567	38	1306	1127	10	3.95712
162201	135527	88	50830	41698	85	114263	95216	87	881	751	0	6249	5239	39	21	282	0	3.96114
82048	82879	71	38402	39026	70	39516	39938	71	448	479	0	2273	2280	20	552	1014	2	3.96618
100151	99578	74	37267	37393	72	64418	63404	74	577	557	0	3326	3359	26	411	854	0	3.96618
82703	85542	72	28054	28874	62	51815	51593	73	415	459	0	2898	2833	26	-436	36	0	3.96718
171456	144731	90	87784	78924	83	127590	106610	86	1088	864	0	6791	5810	40	744	450	0	3.97523
111749	112831	75	36017	35706	73	97731	94848	76	677	851	0	5287	5080	33	667	536	0	3.97624
92417	92050	74	29976	29577	71	61619	60075	74	518	471	0	3351	3399	26	1069	957	0	3.97725
114856	114598	76	42388	42208	74	79335	76614	76	830	821	0	4649	4539	31	86	659	0	3.97725
157996	143528	86	50165	45171	78	92641	83879	82	1127	991	0	4711	4080	34	617	689	0	3.98429
158019	143604	84	65470	60621	79	96871	88338	81	1187	977	0	5319	4831	35	45	612	0	3.9853
107472	105557	78	38053	37686	73	87047	84049	76	787	704	0	4709	4863	31	1151	1278	15	3.98832
138204	123598	80	55864	49288	80	102920	90820	82	855	858	0	5691	5134	36	1134	1385	11	3.98832
111020	96351	81	41806	35575	77	82186	70598	80	637	565	0	4340	3731	34	1295	1003	2	3.98832
133181	120116	85	60983	54294	79	106702	95209	81	1023	819	0	5683	4990	36	823	635	0	3.99033
100902	99383	76	41781	41309	74	83815	80192	76	689	789	0	4302	4416	30	752	560	0	3.99134
132666	119190	83	45131	39051	79	95116	82835	82	817	834	0	5394	4816	36	404	506	0	3.99536
145872	130359	80	48727	42417	81	101655	89256	82	1130	888	0	5321	4668	36	496	607	0	3.99536
96711	97783	74	29189	29467	61	68306	66434	74	420	489	0	3543	3637	27	118	438	0	3.99637
87909	91070	73	29570	29944	70	63209	61630	73	736	682	0	3524	3424	28	151	329	0	4.00039
139219	126355	84	49046	43443	80	105044	92529	83	590	664	0	5346	4382	37	997	1212	10	4.00039
76328	76540	72	18938	19370	44	63827	63493	72	379	456	0	3402	3217	27	313	451	0	4.0014
101967	98949	80	38621	38131	73	71459	70602	75	657	663	0	3645	3551	28	-93	189	0	4.00241
69076	71839	70	40221	40917	71	55868	56241	72	630	510	0	2952	3006	25	202	612	0	4.00442
118511	115378	77	54537	53339	75	93909	91094	77	956	981	0	5023	4726	33	536	678	0	4.00442
118499	99661	98	55667	45981	98	91920	75498	98	770	559	0	4732	3911	34	750	1108	6	4.00442
181536	155932	90	58623	49946	84	141641	122701	87	1099	1011	3	7671	6695	41	544	491	0	4.00945
87464	88386	74	35236	35559	72	64321	63539	74	680	689	0	3339	3337	27	528	654	0	4.00945
100369	97341	88	35774	35533	73	69657	68098	75	519	543	0	3994	3881	30	441	482	0	4.01549
75581	75689	80	27192	27439	69	43943	43835	71	499	390	0	2237	2291	22	338	484	0	4.02656
114795	111199	81	52906	50922	75	106926	102139	77	852	698	0	6029	5585	35	1339	1197	9	4.03159
135829	119064	91	46954	41145	80	110818	97086	82	851	592	0	6190	5287	39	444	731	0	4.03662
110672	108430	77	41230	40924	74	67322	65838	75	527	538	0	3646	3272	29	-390	162	0	4.03763
111826	112092	77	56836	56664	75	91374	90378	76	749	689	0	5349	5001	35	604	703	0	4.03763
108360	102363	75	40842	37605	76	67912	61911	77	946	785	0	3850	3408	30	728	1464	10	4.03763
95862	95206	79	19414	19409	45	74808	73773	75	437	422	0	4436	4278	31	-621	150	0	4.04065
106945	94529	82	42658	36934	77	81604	70727	80	645	706	0	4294	3578	34	-175	358	0	4.04065
146512	123073	86	56098	46653	84	115185	95020	86	825	737	0	6124	5319	38	1104	859	0	4.04467
107686	101388	82	50395	46954	76	67784	61812	78	750	584	0	3736	3338	30	791	895	0	4.04568
48412	48217	69	13663	13685	41	32989	33584	69	147	178	0	1630	1608	17	-29	523	0	4.04769
77906	76526	74	33087	33256	72	55375	54939	73	478	471	0	3093	3018	26	565	389	0	4.05273
117236	114283	78	46420	46030	75	85223	83079	76	774	782	0	4733	4434	34	150	378	0	4.05575
118398	109331	79	44560	40034	77	87618	78784	81	825	781	0	4969	4317	35	781	844	0	4.05575
80069	81597	74	29850	29849	70	53953	53178	72	382	350	0	3023	2952	26	867	598	0	4.05977
168987	137493	87	56855	45764	86	122689	98489	88	1127	968	0	6502	5223	41	1011	1116	5	4.06178
48956	48195	74	23440	24071	54	31783	31182	68	472	391	0	1503	1608	16	767	981	0	4.06581
131747	124814	80	48810	46517	77	78624	74151	79	754	651	0	4445	4217	31	465	725	0	4.06581
239869	175236	98	75567	53462	94	162859	117534	96	1520	870	0	8952	6397	47	188	368	0	4.06682
92790	92860	86	31980	32053	71	71561	68891	74	511	499	0	3743	3729	29	406	450	0	4.06682
170563	151860	84	67899	61102	83	102832	90796	84	1341	1174	9	5682	5048	36	737	1578	10	4.06883
99412	86659	92	34956	30266	75	73779	64146	79	823	723	0	4036	3395	33	288	639	0	4.07084
141902	117674	91	49973	41485	81	103622	85279	84	886	741	0	5840	4857	37	1183	1395	14	4.07185
152036	138768	99	60354	54131	99	112128	98316	99	1061	735	0	6321	5689	37	195	591	0	4.07185
98277	95827	75	36107	35631	72	66416	65028	75	587	611	0	3806	3499	29	49	402	0	4.07386
93025	93281	73	30144	30287	70	75006	74841	73	522	478	0	4310	4030	32	1269	1456	10	4.07688
58306	56549	75	20883	21264	48	35669	35580	69	296	279	0	1867	2005	19	-78	376	0	4.07789
175640	137922	88	64728	51446	86	107977	83482	88	874	866	0	5823	4558	38	170	517	0	4.0809
142358	128672	88	51044	46419	79	103011	92644	82	780	686	0	5537	4933	36	238	528	0	4.09097
132002	113084	83	45950	39523	79	106810	90984	83	759	729	0	5938	4860	39	159	538	0	4.09097
98648	91397	78	36783	34312	74	79722	73869	78	640	621	0	4475	4160	33	561	427	0	4.09499
99780	100227	75	39297	38839	73	70931	69452	74	687	599	0	3889	3891	29	411	796	0	4.09801
118977	107597	80	50650	44086	80	85747	75708	82	580	510	0	4666	4196	34	-50	417	0	4.09902
92056	92164	73	29601	29520	71	74203	72575	74	634	464	0	4025	3574	32	1026	1091	5	4.10103
110905	102764	79	48694	44565	76	92898	85093	79	565	522	0	4716	4386	33	736	354	0	4.10405
141470	131570	82	65490	60682	80	88272	80556	81	742	556	0	4850	4370	34	593	1143	7	4.11009
231371	174191	96	92452	71937	94	124540	94866	95	1645	903	0	6510	5021	41	206	582	0	4.11311
229361	190964	96	78205	66221	90	139715	115041	93	1262	982	0	7869	6437	43	603	1313	8	4.11915
99524	100787	74	39313	38309	73	94712	91464	76	568	632	0	5231	5054	34	930	903	0	4.12015
154304	85500	103	51666	31454	99	109008	57648	102	851	426	0	5573	2924	54	714	503	0	4.12015
86318	86652	74	26086	26283	55	73470	72849	74	708	543	0	4099	4136	29	260	270	0	4.12519
83890	82827	74	27926	28011	70	59924	58686	72	696	556	0	3323	3040	28	401	566	0	4.1282
105858	104538	76	38397	37863	74	76855	75471	77	589	651	0	4098	3976	30	-16	563	0	4.13122
104399	92833	79	32510	27898	77	81752	71363	80	538	511	0	4426	3820	33	678	510	0	4.13122
97766	95182	85	42002	41255	74	76633	76004	75	551	563	0	4146	4211	30	-95	203	0	4.13424
89856	93793	71	32425	32479	71	74430	73853	73	727	677	0	3848	3770	29	228	388	0	4.13424
89517	94085	72	40454	40936	71	72387	71251	73	679	622	0	3376	3480	27	693	913	0	4.13424
106921	103272	78	52157	50135	75	84296	79711	77	398	543	0	4698	4342	33	399	759	0	4.1433
99733	98627	80	38838	38666	72	72699	70831	74	674	380	0	3589	3659	28	355	892	0	4.14531
96432	96064	76	19749	19747	49	67623	66418	74	718	598	0	3442	3533	27	390	584	0	4.15135
79202	79522	75	24366	24296	56	65184	65415	73	452	453	0	3562	3403	29	-45	339	0	4.15135
102997	101362	73	42287	41773	73	80152	75719	76	719	704	0	3972	3904	29	379	394	0	4.15236
116417	114240	77	39546	39009	74	67179	65165	76	872	642	0	3664	3562	29	47	390	0	4.15336
170047	140231	92	70208	58088	84	128032	103701	86	933	644	0	6947	5505	43	519	625	0	4.16041
89864	88808	74	36020	35795	72	53414	51769	73	783	668	0	2889	3022	25	1153	1005	2	4.16645
100621	100026	83	30084	29908	72	88554	86384	76	565	510	0	4436	4360	31	162	638	0	4.16947
225523	170135	100	76259	58579	90	162564	122401	93	1074	965	0	8583	6272	47	2219	1328	10	4.17047
148940	140372	83	39600	37345	77	110833	103255	80	1038	1048	4	6205	6057	36	442	551	0	4.17047
143365	121513	95	59153	51780	83	94466	81505	84	832	574	0	4895	4037	36	911	1052	8	4.17047
126329	111356	81	47539	40220	81	96844	82858	82	1132	816	0	5489	5045	36	581	615	0	4.17752
112684	110817	76	41076	40519	74	76619	73912	77	633	559	0	4080	4062	29	523	681	0	4.17752
114232	99968	81	54458	47982	79	80035	69929	81	800	817	0	4370	3632	35	558	555	0	4.18255
109418	108405	75	27253	26883	62	77156	74453	77	447	548	0	4275	4181	29	521	707	0	4.18356
59303	57755	78	19503	19549	50	36126	35914	68	523	413	0	2033	2089	20	197	485	0	4.18658
86282	86061	75	22813	22952	49	64645	62570	73	462	671	0	3530	3465	27	62	368	0	4.18859
94278	93365	74	37796	37771	72	72338	70472	75	702	647	0	3755	3512	30	551	594	0	4.19362
65416	63331	73	32562	32855	69	720	641	0	869	870	0	491	436	0	803	1507	9	4.19463
154104	130923	84	57440	48200	82	105708	88571	84	663	726	0	5653	4872	38	654	1657	10	4.19664
27718	27817	57	14885	15159	43	13605	14163	42	107	150	0	861	937	0	-220	98	0	4.19765
68181	68405	74	34290	34847	69	49940	50633	70	463	364	0	2668	2712	23	472	859	0	4.19865
147300	140407	82	54249	51342	78	95535	89323	80	902	807	0	5401	4899	35	1550	1614	16	4.19865
107866	105938	76	39787	38716	74	94393	90288	77	670	643	0	5097	4725	34	292	669	0	4.20268
71975	73357	71	33015	33375	69	45004	44844	70	479	470	0	2433	2381	24	144	315	0	4.20872
87489	84105	76	36559	35027	72	45200	42407	74	640	369	0	2460	2220	23	-365	557	0	4.20872
39837	41890	51	15017	15444	41	24761	25267	60	95	167	0	1256	1338	11	83	421	0	4.20872
110471	101681	81	40032	35195	76	92366	84411	79	912	740	0	4973	4530	34	401	1190	6	4.21274
79161	82328	67	27414	27145	65	62589	61779	73	535	611	0	3480	3544	28	303	629	0	4.21475
145073	135246	81	53902	48618	81	111953	101314	82	1092	1049	5	5941	5673	36	637	514	0	4.21878
102161	100049	76	25973	25807	60	82831	81232	77	603	684	0	4329	4374	30	173	517	0	4.22079
90650	92916	74	28196	28372	63	60449	59872	73	655	454	0	3109	2985	26	475	396	0	4.2218
138459	119745	84	39329	32992	79	111535	96223	83	952	814	0	5767	4915	37	1623	1173	9	4.22482
135121	111451	89	54062	45981	82	87190	71502	83	658	600	0	4503	3720	34	1070	569	0	4.22784
140711	120477	83	55821	46783	81	105979	91494	83	664	669	0	5823	4970	38	1012	982	0	4.22784
116325	112759	80	43291	41738	75	79346	76317	77	531	419	0	4216	4180	30	994	1551	10	4.22985
114269	109952	77	43949	42101	74	84196	80299	76	851	846	0	4289	3997	31	1088	1535	9	4.24797
92493	92724	73	24918	24717	61	67667	67175	75	481	596	0	3602	3500	28	-16	512	0	4.24998
95151	96218	76	37455	37691	72	77434	76076	75	457	693	0	4147	3901	30	428	431	0	4.253
76306	79430	71	25985	26121	67	65665	64826	72	534	470	0	3708	3647	28	371	792	0	4.253
344570	239928	125	107465	73010	123	239643	164597	127	2175	1485	23	13392	9390	56	1206	946	0	4.25602
70666	71984	73	26386	26312	69	53373	52540	71	369	447	0	2973	2827	25	37	274	0	4.25904
98060	97357	77	34703	34669	73	68364	67281	75	677	629	0	3784	3655	28	448	965	0	4.26205
82745	81055	78	22907	23081	52	58860	58171	73	420	455	0	3148	3048	27	370	595	0	4.27011
39483	41512	58	16212	16410	43	26566	27300	66	69	222	0	1323	1441	13	114	233	0	4.27312
115384	108497	79	36361	33293	78	83224	76329	80	1047	816	0	3963	3837	31	804	824	0	4.27312
95843	95831	76	45958	45953	73	65143	63815	73	707	603	0	3723	3374	29	-212	241	0	4.27514
107324	102886	79	49844	47084	76	77782	74493	77	752	529	0	4181	3954	31	540	401	0	4.27816
67705	69726	69	24706	24830	60	42256	42162	69	318	356	0	2488	2390	24	362	619	0	4.28218
91484	92513	74	19772	19594	49	67187	64852	74	602	698	0	3734	3616	29	769	1017	2	4.28319
66342	67758	71	24571	24441	58	52958	51934	72	550	468	0	2921	3067	24	511	519	0	4.2852
107193	96263	79	39089	35099	76	59428	52770	77	580	549	0	3599	3075	31	293	430	0	4.2852
96005	96609	74	37055	36133	73	79560	76340	76	647	608	0	4432	4424	31	437	457	0	4.2852
134503	127735	89	58275	57029	77	114743	110966	79	979	864	0	5602	5307	34	181	631	0	4.28621
77397	77359	77	18137	18395	45	51898	51712	73	452	427	0	2941	2732	26	1007	1108	2	4.28621
32629	32938	63	18889	19404	45	19556	19650	49	117	155	0	1193	1089	7	794	777	0	4.28822
107640	104994	78	32821	32089	73	90210	87290	76	849	835	0	4918	4542	34	-287	281	0	4.28923
93895	93524	74	35108	34855	72	64964	63333	75	629	613	0	3344	3256	27	333	507	0	4.29627
133727	119994	84	49950	45087	80	100702	89939	82	888	569	0	5576	4828	37	929	1129	8	4.29627
134056	110741	82	41885	33380	80	110088	90381	84	706	630	0	5843	4764	40	202	577	0	4.29828
104905	104192	82	32584	32405	72	65991	64776	75	678	552	0	3506	3468	28	236	618	0	4.30231
237539	172970	98	80710	58771	91	181168	130513	93	1500	944	0	9060	6606	49	819	1178	8	4.30332
190447	141145	93	67329	49500	91	112101	80109	93	1091	676	0	5998	4329	41	535	570	0	4.30432
379917	226585	148	145865	87268	140	296454	172612	148	2675	1642	30	16186	10032	66	1841	1961	21	4.30432
107622	105748	77	45536	44939	75	80232	78189	76	798	603	0	4344	4348	30	281	535	0	4.30634
61055	64490	50	26229	26463	66	39757	39442	70	357	314	0	2206	2269	20	-31	681	0	4.30835
119880	105858	84	41631	36176	79	91323	78365	81	888	691	0	4789	4289	33	393	502	0	4.31237
86569	85075	78	22894	22877	54	59357	57841	73	413	503	0	3111	3158	25	299	396	0	4.31439
46784	48908	66	22204	22578	54	30400	31153	66	161	217	0	1592	1595	16	465	408	0	4.31539
36252	38168	51	16250	16679	42	23838	24068	56	252	288	0	1196	1164	9	191	860	0	4.32143
178884	149155	89	59453	50769	84	116310	97714	87	1043	856	0	6182	4896	41	-200	292	0	4.32244
143185	126061	83	103467	94684	84	110384	98356	83	1008	878	0	6151	5321	39	649	772	0	4.32445
120264	115927	77	38044	36475	74	111451	106344	78	1111	958	0	5550	5503	34	332	577	0	4.32747
111350	108776	78	32586	31627	74	76343	74179	77	510	551	0	4137	4105	30	554	832	0	4.32848
86860	86134	71	36990	36881	72	64830	63527	74	248	274	0	3228	3041	26	912	706	0	4.33351
121209	117754	76	53899	51228	77	90377	84373	79	721	564	0	4550	4300	32	580	591	0	4.33351
58812	60332	70	34561	35074	69	40441	40520	69	511	387	0	2148	2037	21	412	364	0	4.33955
163653	134470	87	54595	44652	83	123466	99650	86	1112	873	0	6862	5681	40	1052	741	0	4.34156
83160	83809	72	33580	33734	71	67756	66222	73	578	628	0	3896	3892	29	207	400	0	4.34156
143119	124633	84	57650	49894	81	92486	79245	83	660	655	0	5176	4317	37	715	607	0	4.34458
147538	128017	99	50943	43466	84	104698	89851	99	794	573	0	5392	4513	36	896	944	0	4.34458
91033	89244	91	32184	31162	74	65540	62286	91	707	834	0	3501	3543	27	872	487	0	4.34458
70780	72282	74	29346	29201	69	50800	49943	70	507	522	0	2582	2508	24	656	697	0	4.3486
140579	119984	84	54162	45651	82	105420	88863	84	809	816	0	5705	4938	36	820	969	0	4.34961
139123	121797	82	58040	50076	81	104123	91457	82	1059	848	0	5379	4845	36	856	821	0	4.35364
104560	103790	77	27038	27340	60	78679	77309	75	650	618	0	4265	4245	30	1173	1180	6	4.35464
106666	104247	83	37445	37017	74	64950	62867	75	821	654	0	3581	3507	27	906	629	0	4.35565
88736	88399	75	26847	26907	68	67293	66145	74	489	464	0	3827	3868	29	116	539	0	4.35766
114608	111188	82	54530	53187	76	81826	78489	77	657	639	0	4320	4151	31	-262	215	0	4.36269
72347	71793	72	28571	28786	64	54922	54333	72	845	716	0	3147	3216	25	-280	252	0	4.36269
127151	109560	84	48074	41377	80	79708	67212	82	831	643	0	4057	3515	32	-179	309	0	4.36571
104190	103736	76	35812	35990	73	71168	69540	76	543	621	0	3524	3417	28	240	286	0	4.36571
89912	89918	75	35927	35786	71	53451	52635	72	587	490	0	2969	2893	25	81	290	0	4.36974
81133	81194	73	27812	27850	70	62364	61225	72	325	397	0	3265	3300	27	535	649	0	4.37578
270935	179669	109	101461	68379	99	194464	127660	102	1673	937	0	10468	7296	50	1960	1876	17	4.3798
126391	112148	82	47530	41882	79	94705	81741	81	484	591	0	5179	4513	35	1090	1444	12	4.38282
104910	104717	82	33025	32604	73	80167	78549	76	769	792	0	4047	3999	30	30	219	0	4.38282
91723	92133	73	38595	38875	72	66187	65143	74	486	499	0	3788	3396	29	1012	967	0	4.38685
125592	115441	78	42385	36850	77	108121	96301	81	705	697	0	5665	4993	37	582	511	0	4.39087
73697	73735	72	26439	26891	60	52428	52361	71	371	464	0	2789	2988	24	306	720	0	4.39087
80973	80268	72	30864	30748	70	48239	47353	72	465	514	0	2595	2609	23	137	414	0	4.3959
182610	142717	106	58417	45665	86	124588	99533	88	1014	834	0	7365	6086	42	1105	1246	9	4.39993
102500	93693	79	52012	47501	76	82546	75147	77	911	774	0	4486	3959	33	-148	308	0	4.40194
230403	171581	94	71593	52004	92	158403	118702	95	1099	864	0	8493	6575	45	890	648	0	4.40194
38486	39022	74	13169	13317	39	21111	21550	48	137	146	0	1280	1305	11	-82	352	0	4.40597
110453	108385	77	38234	37903	73	70619	68659	75	746	608	0	3984	3934	29	99	666	0	4.40697
200809	173334	97	55016	46086	92	132863	114409	93	1196	1042	6	7523	6729	40	715	981	0	4.41804
219007	184845	110	82433	67425	104	120882	98699	110	1091	782	0	6604	5182	41	710	621	0	4.41804
132530	127185	89	31541	30644	76	92734	89320	79	697	553	0	5204	4912	34	242	606	0	4.42509
59441	60496	63	16775	16775	44	38040	38920	69	284	338	0	2013	1939	20	-186	230	0	4.42912
167730	143739	88	65517	55726	82	107538	90700	85	646	707	0	5601	4513	38	-105	462	0	4.43314
147405	136380	83	66282	60980	81	86180	78030	82	1164	947	0	4864	4514	33	633	1103	7	4.43314
86522	84734	75	28874	28714	71	70222	69010	74	699	479	0	3705	3752	28	-5	339	0	4.43515
76536	75250	87	18740	18859	46	47120	46528	72	610	428	0	2552	2447	24	161	442	0	4.43616
127311	113667	89	37521	32062	80	87158	75965	81	598	496	0	4802	4073	35	115	293	0	4.44119
200685	164920	88	56953	46382	84	147709	120465	88	866	665	0	7955	6274	43	158	602	0	4.44119
153877	129530	96	54477	46898	83	106766	90278	85	1096	840	0	5903	5030	38	450	950	0	4.4432
183092	161635	90	70501	63000	86	180186	160990	88	1412	1280	15	10234	8590	49	2016	1822	14	4.4432
91263	89220	75	34883	34868	72	60536	60054	74	538	485	0	3358	3146	28	-289	278	0	4.44622
91179	92542	72	38151	38079	71	70219	69228	74	835	807	0	3602	3593	28	-237	547	0	4.45327
156825	134584	89	46715	38964	82	110508	94928	84	826	874	0	6310	4850	41	253	605	0	4.4583
123534	112387	81	40297	34543	79	94638	83651	81	975	767	0	5665	5123	36	-11	598	0	4.46233
249053	206551	94	95088	79352	92	204741	168570	95	1626	1471	16	11006	9247	48	1036	1390	11	4.46233
163952	155835	88	71182	67983	79	114567	108605	81	985	946	0	6045	5709	35	1269	1156	6	4.46534
95801	95138	76	35790	35652	72	62873	61626	74	625	509	0	3522	3142	29	961	1787	10	4.46736
94361	93614	76	35793	34898	73	78912	76807	76	593	612	0	4314	4061	31	726	837	0	4.47038
100509	98028	76	43536	43285	73	64863	62792	75	604	613	0	3843	3454	30	1113	1098	6	4.47038
78079	78067	75	27855	28090	64	63178	62710	74	382	489	0	3403	3224	27	936	751	0	4.47038
193036	155981	93	69954	55911	89	111202	91097	90	1094	918	0	5298	4528	37	529	632	0	4.47239
102957	101343	77	21208	21194	51	78882	77628	75	488	681	0	3986	3828	30	-118	332	0	4.48346
104594	102961	91	50547	50637	74	74812	75248	75	605	609	0	3651	3525	28	1176	1144	7	4.48447
103375	99480	92	37532	36533	74	69867	67525	76	681	557	0	3561	3500	28	981	745	0	4.48547
101475	97045	76	43176	40066	76	78661	73246	77	457	577	0	4271	3887	32	710	715	0	4.4895
93088	93455	74	30527	30510	71	71897	69863	74	604	559	0	4108	4188	29	-394	155	0	4.49151
91367	90270	75	35431	35293	71	73140	71016	74	528	602	0	4070	3930	31	-4	782	0	4.49252
107664	102451	77	34300	31840	76	80057	75312	77	634	619	0	4280	4108	31	-165	377	0	4.49352
192464	149603	90	72911	56473	87	136669	103159	90	1366	1150	9	7094	5400	43	226	446	0	4.49352
34696	33769	69	11650	11808	39	20143	20506	47	-51	270	0	1335	1179	9	-115	211	0	4.49554
34352	34584	56	16809	17133	43	22625	22869	53	201	256	0	1292	1363	12	86	333	0	4.49554
253149	209425	111	109720	92512	93	218452	183752	95	1849	1635	19	11876	10119	49	1533	1235	14	4.49956
127559	114292	87	37468	31705	81	93867	82405	83	847	554	0	4664	4460	32	555	1674	11	4.50057
137561	113534	84	52587	44072	82	93079	77106	84	760	648	0	4789	3914	36	-199	209	0	4.50157
252050	190410	117	101978	79322	101	217862	160320	118	1913	1336	18	11295	8307	52	423	496	0	4.50157
25087	24297	63	3119	3164	24	4995	5231	30	7344	7273	40	4948	4858	33	13527	14686	43	4.50963
61985	62010	70	27250	27605	69	36912	37450	70	569	352	0	2079	2078	20	-214	301	0	4.51164
134276	118116	94	49526	42981	80	93576	82195	82	834	696	0	5091	4460	35	-381	223	0	4.51164
93360	93554	73	33043	32711	72	66163	66091	73	460	588	0	3503	3555	28	-83	231	0	4.5207
83520	83602	76	32653	32843	71	59373	59571	73	363	582	0	3039	2925	26	1363	736	0	4.52875
35681	37685	53	9387	9633	36	23238	24078	55	55	202	0	1543	1466	15	623	641	0	4.52975
351939	234312	127	153480	98058	127	266680	188530	127	2683	1958	26	13896	10005	56	1066	1342	9	4.53177
107401	103617	78	38815	36700	75	93252	88523	78	791	713	0	4481	4314	32	744	1106	5	4.53781
265059	193603	98	82632	59239	97	164817	118660	99	1535	1148	10	9215	6844	47	-372	441	0	4.53982
181533	153244	85	57276	47473	84	139076	114469	87	1106	1020	4	7553	6272	42	352	715	0	4.53982
250593	186021	98	105685	81129	95	179240	131827	98	1608	1260	13	9573	7254	47	535	756	0	4.53982
237976	185194	94	61978	46745	90	175453	139697	95	2216	1601	21	9939	8220	48	1390	1249	8	4.54284
78831	78526	74	24472	24615	57	51440	50644	72	452	451	0	3034	2914	26	576	715	0	4.54888
198620	151156	90	68368	52384	88	128221	97000	91	1062	786	0	6884	5294	42	-23	288	0	4.55491
103896	102698	78	38835	38117	74	78577	75812	77	546	651	0	4177	4028	31	1292	1259	15	4.56196
107304	104082	79	35265	34444	73	85643	83051	76	884	720	0	4661	4435	33	534	907	0	4.568
175511	147625	86	67512	57067	83	113249	96330	86	775	735	0	6022	5037	38	35	523	0	4.569
48353	48126	72	15925	16332	41	32470	32559	67	132	201	0	1731	1686	17	525	592	0	4.57001
80611	81870	75	30674	30692	70	62184	61741	73	395	400	0	3527	3306	29	806	918	0	4.57907
118903	118878	75	49698	49293	74	79296	77025	76	872	840	0	4329	4303	30	473	793	0	4.58108
163886	134692	85	63526	52675	84	116717	94685	85	977	800	0	6255	5130	41	573	612	0	4.58209
81969	79655	75	24248	24596	55	61437	61412	73	326	385	0	3375	3261	27	1446	1726	10	4.5841
80539	82886	71	24882	25062	56	75875	74444	73	966	760	0	3901	3900	29	624	564	0	4.58511
110792	108010	92	44287	43440	74	61272	59134	75	458	558	0	3306	3219	27	637	750	0	4.59416
130544	112335	91	47820	42059	80	99224	85734	83	696	938	0	5283	4633	36	1531	1667	17	4.59618
82642	84307	75	24988	25462	57	64738	64309	73	362	422	0	3198	3056	27	980	784	0	4.59618
105991	95954	81	38254	34294	76	70307	62479	78	648	494	0	3498	2864	31	181	407	0	4.60121
98158	96123	91	26898	26554	69	65010	64134	75	609	669	0	3275	3206	27	696	847	0	4.60221
129237	125641	78	47713	46686	76	90264	86654	78	1054	801	0	5106	4957	33	1096	977	0	4.60322
91416	90728	77	35082	34988	72	62133	60822	76	730	717	0	3367	3282	27	96	541	0	4.60322
119856	117323	80	44335	43386	74	69893	68884	76	1048	898	0	3771	3618	29	885	640	0	4.60322
178827	139449	90	65530	52158	87	126167	96704	90	951	704	0	7017	5317	42	1517	1210	13	4.60423
66889	68334	71	14902	14858	43	47364	47106	71	482	324	0	2537	2600	23	-3	307	0	4.60725
106338	103772	78	30269	30200	72	80100	78044	75	685	673	0	4170	4286	29	453	571	0	4.61127
152150	137019	82	42749	37584	82	101647	87651	84	869	975	0	5834	5270	37	-452	270	0	4.62033
218434	168814	105	78390	60340	90	169450	130036	93	1436	1111	10	9268	7059	48	1373	811	0	4.62335
135038	116314	84	49753	42207	80	98280	83670	83	773	658	0	5075	4294	35	827	1287	9	4.62435
118825	111876	79	41034	38639	77	85383	79458	80	755	885	0	4490	4215	32	184	528	0	4.62536
170958	137592	89	59254	47435	84	126234	100420	87	1064	934	0	6358	4975	41	732	1589	12	4.62536
85272	84003	74	28411	28317	67	70475	68525	74	602	662	0	3939	3775	29	685	987	0	4.62637
128403	120434	86	33495	30971	76	83967	77094	79	774	848	0	4370	4013	31	606	624	0	4.62838
140054	126806	82	65879	59325	80	101012	89528	82	851	607	0	5462	4860	35	684	710	0	4.62838
91706	89624	74	33121	32613	72	68452	66422	74	756	511	0	3654	3759	28	275	620	0	4.63039
115059	109632	76	49003	46777	76	86031	80968	78	609	650	0	4531	4285	33	1321	904	0	4.63442
148184	140305	85	44047	41239	78	115582	108010	80	1111	1026	5	6757	6404	38	514	767	0	4.63643
50626	51972	61	19329	19775	47	33225	32659	69	149	306	0	1641	1753	17	188	468	0	4.64046
52410	53073	70	15815	16288	42	31689	32272	68	438	384	0	1589	1548	15	-313	136	0	4.64146
88396	89002	74	33522	33399	72	74034	73264	74	549	540	0	4007	4098	29	636	827	0	4.64247
122833	104804	83	43757	38402	80	86581	74999	82	611	628	0	4482	4026	34	596	1062	4	4.6475
132146	118771	81	51099	45771	78	98122	86153	82	644	626	0	5185	4545	35	305	780	0	4.64851
156591	128104	86	54920	43746	84	120886	96570	85	1068	924	0	6102	5156	38	713	614	0	4.65555
120566	114917	78	49001	47248	76	94880	90027	78	642	570	0	5222	4957	33	103	790	0	4.65857
78874	77395	87	28474	28570	69	47155	47115	71	516	466	0	2923	2746	26	-127	346	0	4.6626
123653	122459	77	56779	55238	76	89962	88415	77	804	695	0	4500	4121	32	441	639	0	4.6636
86265	85459	78	31304	31686	70	60967	60579	72	257	377	0	3110	3138	26	723	562	0	4.6636
102553	101175	74	41442	41614	73	76621	74800	75	743	665	0	3969	3847	30	25	299	0	4.66562
95675	95029	75	18342	18563	45	62831	62163	73	287	375	0	3424	3346	28	130	312	0	4.66964
104563	102385	74	38746	37675	72	70917	68705	75	418	539	0	3822	3629	30	466	466	0	4.67266
82958	83139	75	30914	30938	71	69724	68857	74	631	617	0	3763	3541	29	216	530	0	4.67568
133013	116529	82	44142	38971	79	95236	82833	82	831	671	0	5102	4352	34	215	500	0	4.6787
100204	99059	91	26385	26164	61	77301	76391	75	971	783	0	3976	3951	29	-87	230	0	4.68574
81974	81172	73	25712	25857	64	56842	57037	72	731	578	0	3124	3123	26	-100	394	0	4.68675
128565	111284	81	50252	41742	80	104798	90094	82	885	650	0	5500	4835	37	253	434	0	4.68876
89523	91556	76	44349	44650	72	73457	71658	73	728	823	0	3720	3727	28	-311	240	0	4.68876
146505	141770	82	58800	57249	77	124770	120522	79	918	777	0	6614	6360	37	141	506	0	4.69681
105490	102832	83	33986	33561	73	94963	92182	76	988	965	0	5652	5443	35	793	990	0	4.69883
268651	205032	112	105006	80863	99	228839	179642	101	2028	1397	22	12278	9369	51	440	1019	2	4.70487
120742	114851	93	34652	34238	74	81777	79747	77	599	645	0	4246	4064	30	284	277	0	4.70587
218242	157519	109	82477	60059	92	148396	104524	96	1348	948	0	7789	5659	45	-240	294	0	4.70587
152601	144776	82	49851	47888	79	97896	91763	81	884	727	0	4958	4708	34	623	698	0	4.70788
103330	103588	76	36924	36630	73	76395	74760	75	810	671	0	4016	3928	31	-315	249	0	4.70889
105753	105199	76	28918	28901	72	84302	82949	75	611	657	0	4278	4369	29	-53	329	0	4.71292
114396	108801	89	32998	31250	75	83578	80224	78	707	732	0	4363	4234	31	456	798	0	4.71594
165439	156087	81	57047	55128	79	112327	105565	81	1214	1055	6	6266	5938	36	1981	1159	8	4.72097
101053	101520	74	33485	33328	71	58571	58032	73	609	486	0	2996	3031	26	297	382	0	4.72197
109352	101736	78	40081	36556	77	91008	83359	79	492	559	0	5184	4624	34	193	639	0	4.72298
294492	206719	110	111405	77404	106	182823	125578	107	1446	1076	8	9891	6998	51	1193	1041	3	4.72499
186058	147654	105	69357	55551	87	119050	92294	89	1073	660	0	6540	5225	41	1607	1653	10	4.726
73333	72709	74	24741	24695	60	47153	46997	71	442	451	0	2364	2440	23	247	499	0	4.72701
82844	84129	81	33892	33701	71	62123	60758	72	424	592	0	3188	3201	26	450	508	0	4.73405
156588	128435	94	61725	51572	84	80466	65496	85	932	686	0	4517	3956	33	1001	1276	8	4.74009
59457	60349	70	20021	20217	48	35336	35279	69	247	258	0	1901	1787	18	294	927	0	4.7411
178158	139393	88	57343	44840	87	127017	97600	89	995	882	0	6882	5378	41	885	768	0	4.7411
90682	89243	77	26040	26274	61	84489	83514	74	743	602	0	4198	4055	31	-319	333	0	4.7421
83482	82362	82	21637	21923	49	66855	65609	74	606	630	0	3438	3368	28	612	682	0	4.75217
110113	107030	84	41070	40407	74	93410	89750	78	604	515	0	5096	4881	34	374	445	0	4.75317
99492	99453	73	36221	36149	72	74974	74156	74	844	763	0	3970	3980	29	257	486	0	4.75519
79029	77610	72	27113	27077	64	61736	60869	73	606	534	0	3293	3306	27	339	735	0	4.75519
87377	87280	74	24916	25028	59	68920	67907	75	492	540	0	3657	3529	27	659	912	0	4.76424
102273	101025	76	45855	45596	74	74692	74707	75	430	547	0	3962	3766	29	749	601	0	4.76827
126184	123793	81	19790	19827	48	100285	97395	79	651	797	0	5253	5156	33	163	904	0	4.77028
173976	144808	88	58589	48227	84	111624	90912	87	1160	927	0	6279	5082	41	89	659	0	4.77934
127455	113558	81	44272	38969	79	104299	91121	82	579	507	0	5550	4912	37	649	1432	8	4.78034
71850	73530	70	29208	29232	68	49847	49507	70	552	578	0	2744	2643	24	635	857	0	4.78236
43038	45349	61	22821	23317	52	28384	28081	66	566	380	0	1051	1364	12	-181	268	0	4.78638
102020	98100	75	43988	41887	74	78561	75286	76	691	488	0	4035	3749	32	-436	321	0	4.79041
187556	146796	92	96632	79460	89	152022	120045	91	1260	904	0	8416	6315	47	745	891	0	4.79041
94807	93035	76	26677	26618	64	76548	76268	75	500	586	0	3786	3837	29	-210	293	0	4.79645
91919	90478	75	44307	44255	73	71800	71149	74	710	640	0	3897	3826	29	486	725	0	4.79846
98800	97255	80	36992	36892	74	66844	64736	75	549	605	0	3494	3346	29	364	766	0	4.81557
108581	107283	76	26980	26730	61	71873	70324	75	620	795	0	4084	3967	30	369	341	0	4.81859
129045	117096	83	42450	38080	79	102456	92142	81	928	716	0	5379	4808	35	-161	279	0	4.82161
114907	113473	78	44033	43011	75	81286	78214	76	694	643	0	4239	4042	31	732	547	0	4.82161
75632	75141	86	26567	26778	60	42833	42901	72	323	388	0	2097	1988	20	322	446	0	4.82161
157494	127274	85	52679	42541	84	104857	83145	86	959	747	0	5939	4603	39	321	650	0	4.82563
182759	150009	85	89401	75996	86	133250	105935	88	1347	969	0	7125	5584	42	1017	905	0	4.82563
91622	90269	74	34896	33348	74	72589	69788	76	697	788	0	3942	3755	30	679	669	0	4.82563
118500	107128	79	47280	40900	79	88919	78537	81	721	617	0	4961	4280	34	63	370	0	4.82563
102791	95718	87	39222	37155	74	94833	90926	77	720	660	0	4803	4527	32	-149	435	0	4.82764
106826	103096	79	32987	32687	73	90218	87342	77	909	677	0	4840	4644	33	650	473	0	4.82966
121564	108668	90	32194	28976	76	70341	63356	79	739	726	0	3565	3151	30	960	819	0	4.83066
151214	123799	85	56514	45199	83	111286	89013	86	1105	842	0	6123	5004	38	114	349	0	4.83066
92711	93936	76	28186	28679	59	72467	72647	74	668	685	0	3693	3650	28	138	1033	3	4.83066
346312	247963	132	184459	142804	130	341905	250160	133	3474	2345	31	17855	13572	63	1640	1769	14	4.8357
79538	81535	74	31389	31783	70	61058	60844	73	630	466	0	3017	2984	26	203	683	0	4.8367
157008	124663	85	59522	48136	83	105886	83648	86	707	573	0	5792	4677	37	405	613	0	4.84375
99698	98809	91	34959	34887	72	72743	71758	74	472	448	0	3739	3828	28	352	602	0	4.84576
143645	116648	84	53054	42762	82	118667	94409	84	726	760	0	6436	5306	40	343	563	0	4.84576
136111	116255	93	49745	41191	83	98109	82440	84	866	790	0	4882	4036	35	-261	116	0	4.84677
252955	209379	91	99477	82206	91	168718	140575	92	1670	1296	14	9380	7565	47	1194	1313	12	4.8528
205860	158158	97	63395	48171	87	127480	95931	90	1446	932	0	6489	4794	42	250	423	0	4.85381
78085	78930	72	29100	29160	70	53339	52429	72	636	464	0	2823	2915	25	-138	379	0	4.85482
106528	105547	86	26283	26353	64	105809	103959	75	954	790	0	5660	5581	35	770	1176	8	4.86287
121576	110870	84	43048	39061	77	102955	94634	81	623	585	0	5349	4763	37	241	687	0	4.86891
96909	98465	74	29094	28994	70	82444	81384	74	767	636	0	4623	4609	31	548	930	0	4.87595
132283	123200	83	48117	44955	77	100845	93135	79	781	593	0	5289	4790	35	-324	455	0	4.87696
90369	92636	74	31048	31503	68	73332	72758	74	851	692	0	4127	4424	29	273	689	0	4.87696
90163	87986	77	30475	29883	71	69379	67284	74	507	556	0	3936	3859	29	-43	303	0	4.88199
155787	132557	87	49894	40445	84	109032	90122	88	786	814	0	5727	4739	38	-65	588	0	4.88199
97354	98691	73	26926	27024	63	73877	72355	74	566	771	0	3966	3821	29	194	607	0	4.88602
167773	144059	88	56826	48038	82	122085	106755	84	1143	1061	7	6549	5547	40	501	804	0	4.89105
88618	88430	84	25492	25662	58	71343	70092	74	382	569	0	3729	3618	30	124	374	0	4.89306
92795	90890	79	62595	62845	73	72237	73194	74	680	703	0	4010	3906	29	1006	1121	7	4.89407
100247	98625	82	40326	39660	73	81729	79895	75	587	459	0	4633	4576	30	665	907	0	4.90514
193988	146482	89	63304	47969	89	147501	109923	92	1338	858	0	7938	5743	46	-59	527	0	4.90715
94162	93809	73	36134	36075	72	77677	75747	75	735	606	0	3991	3971	30	-199	252	0	4.90816
125022	115297	80	50450	46907	78	99598	90745	81	669	605	0	5250	4708	36	377	808	0	4.90816
73556	73902	72	23682	23821	52	50093	49523	72	684	524	0	2734	2810	24	1417	917	0	4.90916
94261	93461	73	37211	36601	73	66322	65388	74	468	545	0	3464	3419	28	546	687	0	4.90916
102515	103657	75	56133	55586	74	80571	78475	76	808	711	0	4118	4057	30	426	526	0	4.91118
42004	42861	62	16336	16655	43	27000	27503	65	662	476	0	1518	1637	15	44	251	0	4.9152
113030	103021	80	51521	45951	79	85517	76442	79	808	646	0	4438	3877	34	794	1199	6	4.92627
90361	89374	90	40129	40284	72	68214	66699	73	785	612	0	3941	3530	30	509	639	0	4.92929
99827	97171	76	20059	20082	48	64825	64428	75	628	585	0	3531	3513	28	-326	314	0	4.93332
199117	176298	89	77157	67941	83	132559	117441	85	1333	958	0	7307	6437	41	643	768	0	4.93432
94064	92829	85	38525	38480	72	71534	70122	74	535	450	0	3720	3686	28	-358	371	0	4.93633
86557	85374	74	37360	37689	72	52505	53227	74	249	349	0	3018	2945	26	729	1165	6	4.93633
23054	24167	45	10312	10785	37	18540	18684	49	208	170	0	904	863	0	-274	589	0	4.93835
74190	72487	72	20974	21114	50	54631	55048	72	660	566	0	3049	3104	26	583	495	0	4.94439
168064	134029	95	66964	54293	85	120374	95849	87	1030	843	0	6603	5498	41	813	1003	1	4.9464
126824	113061	83	47930	41529	78	98473	85128	81	853	579	0	5432	4485	39	959	1215	7	4.9464
65106	66145	73	23071	23310	54	45445	44501	71	319	396	0	2555	2653	23	33	574	0	4.95143
93002	89719	76	22977	22920	52	63915	62415	75	742	731	0	3270	3147	27	47	408	0	4.95646
172429	141143	88	56961	45774	85	128696	101974	88	896	745	0	6566	5304	39	144	453	0	4.95948
153891	126621	102	60458	49575	85	124334	99942	102	1083	723	0	6740	5605	41	1333	1019	2	4.95948
38374	41736	44	8533	8901	34	24870	25104	53	262	328	0	1306	1180	11	392	514	0	4.96753
107072	102200	81	44800	42705	74	88294	84234	77	526	518	0	4693	4354	33	457	593	0	4.97055
125210	113917	79	50614	44789	80	91586	80392	81	600	529	0	4510	4076	33	191	820	0	4.97055
204736	170875	92	73059	61500	88	135124	112467	90	1103	880	0	7577	6444	42	633	536	0	4.97156
94025	91711	74	34653	32895	73	48227	45792	74	447	412	0	2614	2532	24	1226	1135	6	4.97357
37129	37367	66	11618	12017	39	26759	26470	66	280	194	0	1330	1297	14	123	263	0	4.97458
98062	94206	80	34256	32750	73	74089	70480	76	610	555	0	3925	3692	30	64	830	0	4.97458
123733	120040	78	51142	49811	77	92708	89137	85	657	806	0	4959	4762	33	404	533	0	4.97458
155090	130105	84	61739	51396	83	115762	95943	85	1278	1130	8	6209	5083	40	-108	426	0	4.98062
104886	103343	75	37266	36288	73	83176	80682	76	576	505	0	4204	4240	30	-463	175	0	4.98263
123598	117413	81	54995	52420	76	96116	90066	79	920	841	0	5096	4855	34	-192	381	0	4.98464
73814	74638	72	38616	39236	71	59939	60170	72	460	542	0	2949	2896	25	-161	305	0	4.98565
86308	85601	75	35963	35716	72	66668	65499	74	652	605	0	3354	3358	26	612	484	0	4.98867
203898	157710	91	60424	46100	87	147651	112449	90	980	924	0	7977	5980	46	-150	462	0	4.99068
110033	109315	77	48741	47633	76	78507	76294	76	768	708	0	4316	4033	30	706	882	0	4.99269
102374	99567	80	39098	38045	74	76292	73862	77	782	686	0	4140	4085	30	257	426	0	4.99269
50935	51789	70	23779	24228	56	26496	25791	62	61	169	0	1518	1512	14	-2	362	0	4.9937
168150	142995	86	61281	53027	85	109774	91953	87	926	961	0	5849	4817	39	180	510	0	4.99873
77188	78859	73	23196	23578	51	65815	65878	73	643	596	0	3716	3487	28	271	408	0	4.99974
104831	104827	74	43629	43475	73	83272	82003	74	607	587	0	4651	4400	33	-241	137	0	5.00779
77005	74787	89	25900	23991	76	70085	64701	89	618	550	0	3588	3269	29	13	396	0	5.00779
91191	89673	75	38920	36369	75	75555	71216	77	565	642	0	4127	3914	31	427	584	0	5.00879
160473	133383	93	50582	41567	83	119193	99199	85	1021	782	0	6694	5472	40	772	672	0	5.0098
85962	84015	75	33826	33701	72	59132	57766	74	696	500	0	3099	2902	27	440	653	0	5.01282
97080	96158	77	36646	36886	73	72518	71023	75	734	796	0	4014	3625	32	1037	1763	11	5.01383
141198	114926	100	45378	36808	81	117042	92501	85	899	734	0	6485	5063	41	-259	174	0	5.02188
152455	125997	92	41202	33012	83	107841	87270	86	1120	876	0	5663	4451	39	315	550	0	5.02288
79437	84840	69	26677	26896	66	60208	59390	71	579	409	0	3071	3151	25	107	253	0	5.02792
166208	135879	85	55295	43668	83	107161	83350	87	957	764	0	5958	4809	40	1356	815	0	5.02792
209495	190431	88	64935	59196	85	124260	112305	86	1303	1243	12	7058	6451	39	114	712	0	5.02792
71086	71738	71	27289	27500	69	42978	42105	71	561	442	0	2216	2240	21	-371	111	0	5.03094
102081	98445	86	34607	32328	76	71467	67209	77	591	654	0	3931	3804	29	-87	483	0	5.03194
102126	98057	91	23122	22617	54	68907	67760	75	214	410	0	3870	3503	30	60	568	0	5.03597
94309	94300	74	36234	35332	72	76000	72147	78	438	543	0	3876	3862	29	692	740	0	5.03597
87875	82527	77	34503	30578	75	66852	60188	76	637	511	0	3510	3181	29	-182	363	0	5.03597
124429	107597	82	49590	42592	79	96519	83799	82	964	790	0	5174	4384	37	907	1692	10	5.03697
70063	72045	71	25878	26129	58	51511	52046	71	390	404	0	2461	2402	23	-338	175	0	5.041
112532	108689	92	54034	53874	75	86293	84691	76	766	707	0	4735	4596	32	869	957	0	5.041
227507	174491	90	70622	53680	89	152855	114954	92	1369	1162	11	8059	6064	44	840	949	0	5.04201
169815	133573	88	59429	46291	84	116012	86933	86	805	717	0	6339	4842	41	185	870	0	5.04603
93312	94177	74	28086	28017	71	76357	75016	74	715	683	0	3992	3944	29	408	663	0	5.04704
87503	87219	72	38453	38254	72	68748	67259	75	483	636	0	3706	3578	29	-74	451	0	5.04804
41743	42656	58	16615	16899	44	26271	26666	57	19	156	0	1327	1324	12	-105	321	0	5.05006
100282	99270	80	31272	30660	72	80294	78539	75	829	740	0	4093	4056	30	1183	1739	11	5.05408
103174	102379	74	43166	43162	73	78063	75876	76	577	458	0	4231	4014	32	250	795	0	5.05408
108682	98022	83	37724	33875	77	73839	65675	79	633	481	0	4194	3746	32	53	407	0	5.0571
117588	100957	82	42626	35099	80	84915	70206	81	715	797	0	4634	3802	36	989	578	0	5.0571
103713	104268	73	36464	33731	75	92872	87569	77	950	821	0	4892	4553	34	222	538	0	5.05811
63664	65585	60	23589	23655	55	41849	41345	70	437	304	0	2299	2168	22	58	491	0	5.06012
90570	89643	73	33164	32902	72	64208	63274	74	665	609	0	3649	3594	28	505	500	0	5.06314
126475	113202	82	48829	43504	79	93918	83287	82	776	658	0	5056	4672	35	776	720	0	5.06415
74250	74357	72	20586	20673	50	52224	51913	72	172	366	0	2915	2757	25	1031	676	0	5.06616
85655	86235	73	27922	27819	71	64944	63674	75	736	557	0	3311	3294	26	561	627	0	5.06616
117052	116023	76	43921	43383	74	81344	79138	76	798	699	0	4742	4576	31	1173	795	0	5.0722
110314	95793	81	43367	37382	79	73413	63965	81	484	518	0	4199	3736	32	789	1280	8	5.07622
170452	140872	91	56092	46223	83	119351	98740	86	1118	818	0	6409	5320	39	258	359	0	5.08629
75932	76158	71	19291	19683	44	56169	55109	73	377	475	0	3170	3233	25	-429	250	0	5.08629
201720	165578	91	56574	45726	87	144167	117087	90	1098	965	0	7974	6623	43	420	721	0	5.08729
122844	109928	81	37438	32733	78	93801	83547	80	685	707	0	4935	4272	35	600	639	0	5.08931
43043	43376	76	18333	18904	45	28993	28870	66	101	205	0	1659	1632	17	-124	213	0	5.10038
166215	134240	84	60201	47572	84	125128	97104	87	949	738	0	6869	5375	43	-201	420	0	5.10138
156957	133498	92	52569	44448	82	104550	87711	84	1104	704	0	5041	4532	34	704	1578	10	5.11346
266717	193446	102	80380	60101	96	194940	140077	100	1908	1392	20	10499	7577	51	1463	1527	11	5.11346
215284	170062	89	92827	72177	89	142060	110629	91	1742	1047	11	7834	5988	44	477	380	0	5.11346
95491	86525	78	36046	31931	75	72917	63820	78	590	509	0	3888	3552	30	304	547	0	5.11648
73177	73365	81	27481	28065	63	57461	58336	72	326	300	0	3117	2986	26	1288	774	0	5.1195
68549	65885	84	26330	26533	70	52966	53679	72	390	422	0	2747	2693	24	1110	1647	13	5.12151
49158	47389	72	25797	26031	67	28362	29066	67	493	238	0	1277	1279	13	522	390	0	5.12352
79802	82402	72	13621	13775	40	53408	53027	71	674	484	0	2926	2785	26	225	456	0	5.12352
137059	128902	96	47277	45966	77	101868	93715	96	605	740	0	5139	4677	34	722	721	0	5.12352
76172	75897	75	27796	28178	64	50917	49833	72	429	373	0	2862	2667	25	-65	272	0	5.12453
89003	88998	80	31281	31488	71	64768	63831	74	646	711	0	3400	3609	26	551	574	0	5.12956
87669	86944	74	30266	28092	72	77097	72919	75	735	567	0	4398	4059	33	785	701	0	5.13057
95361	91060	76	38722	36412	75	62256	58767	76	494	477	0	3188	2903	28	322	413	0	5.13057
98769	97584	80	35454	35262	73	84765	82676	76	635	753	0	4579	4536	31	555	831	0	5.14164
133043	130892	79	34649	33860	74	97820	94733	77	754	832	0	4836	4885	32	950	772	0	5.14365
194757	160042	100	58014	46818	86	137958	115855	90	1174	1028	5	7301	6054	41	452	732	0	5.14466
83038	82110	79	38568	38885	70	66916	65507	72	523	584	0	3563	3645	27	462	555	0	5.14466
54892	55129	71	20207	20157	48	29343	29625	69	243	378	0	1629	1700	16	-422	50	0	5.15371
244638	188337	97	100462	77546	91	238287	184158	94	1879	1399	16	12494	9761	52	1624	1859	18	5.15875
125307	115847	81	43824	39634	78	98274	88338	80	574	573	0	5436	5015	36	1450	1087	12	5.16076
30662	31719	54	15652	16085	43	21557	22279	50	322	327	0	1211	1155	10	-179	182	0	5.16378
136102	116405	83	45762	38891	80	103598	91581	82	804	783	0	5547	5027	36	726	713	0	5.16478
129999	123788	81	55704	53135	80	100629	95633	81	718	716	0	5377	5217	34	135	667	0	5.16579
105085	102564	83	38765	37827	73	65908	64632	75	546	493	0	3554	3490	27	-670	65	0	5.16982
132321	118758	94	43397	37919	79	102209	91941	82	565	801	0	5432	4819	37	534	757	0	5.17082
68393	67499	86	29876	30339	69	43918	44588	70	447	460	0	2410	2453	23	-616	0	0	5.17183
121056	116154	86	63265	60961	77	84870	81697	78	710	709	0	4409	3978	32	388	648	0	5.17284
78397	78411	72	21016	21219	46	51657	51812	72	516	433	0	2777	2898	24	552	1047	3	5.17284
105643	102793	79	33311	31395	75	97598	92395	77	892	895	0	5538	5206	34	474	871	0	5.17787
56440	57025	72	25522	25666	56	36349	35828	69	208	278	0	1784	1889	18	716	1136	6	5.17988
26693	29798	44	11314	11798	38	20283	20214	50	217	241	0	912	1019	3	109	434	0	5.17988
103701	103846	76	47628	47802	73	86231	84763	75	787	638	0	4502	4485	32	387	493	0	5.1829
55316	56681	68	30786	31316	68	35278	34641	69	462	532	0	1812	1808	19	-195	290	0	5.18491
110696	109460	77	54239	54178	74	80473	79463	75	652	728	0	4139	3885	30	-235	284	0	5.18592
83181	83029	73	42691	42913	71	62996	62385	72	603	622	0	2953	3011	25	341	599	0	5.18693
166372	135364	87	61440	49882	85	111808	90132	87	1091	910	0	5622	4660	37	966	936	0	5.19397
129362	123634	89	60436	58071	78	105425	101430	79	550	548	0	6024	5879	35	14	473	0	5.20705
131614	109960	97	49265	41559	80	92263	78721	83	825	713	0	4827	3944	35	122	365	0	5.20907
130726	112987	98	42843	34622	85	90340	74979	98	586	484	0	4610	3801	35	75	691	0	5.20907
118170	104266	89	40113	34265	79	87660	76249	81	423	518	0	4618	3998	34	954	632	0	5.2141
86891	87011	72	35177	34867	72	55294	54031	72	697	604	0	3164	2965	26	704	1187	7	5.21712
124280	109529	82	57232	50832	79	78762	67537	80	887	726	0	4287	3884	32	538	609	0	5.22014
166785	138107	95	54213	45222	83	119914	99297	85	799	630	0	5936	5082	37	1430	1207	7	5.22316
115028	110117	93	36974	36508	75	77492	75297	77	524	605	0	4253	4312	30	896	759	0	5.22316
103713	100398	76	32468	31455	73	90590	88096	76	594	568	0	4992	4946	33	-168	347	0	5.22416
145990	122483	86	48755	40713	81	106001	87358	84	773	746	0	5696	4933	36	513	655	0	5.22517
42766	44194	63	14557	15143	40	27029	26898	66	421	366	0	1552	1529	16	131	471	0	5.22517
59832	59967	67	18944	19268	45	36520	37232	69	44	110	0	1960	2012	19	379	571	0	5.22517
199840	165889	88	54090	43783	84	143840	115220	88	1087	1030	5	7566	6454	40	985	1013	2	5.23121
150385	120864	84	53152	42330	83	119385	93708	86	974	776	0	6311	5045	40	10	494	0	5.23322
113594	115350	73	65511	64412	75	70105	67752	75	697	670	0	3922	3712	29	1226	1183	7	5.23322
60761	61120	69	13326	13545	39	39570	40224	70	570	540	0	2104	2088	20	-140	297	0	5.23523
140314	124327	84	42465	36987	80	109615	97235	83	1152	831	0	5844	5021	39	444	843	0	5.23725
102443	99436	80	36593	35332	72	87682	84290	75	760	860	0	4904	4566	33	797	1267	8	5.24026
101087	96488	76	38280	35276	75	70169	66709	76	978	728	0	3629	3427	29	1368	1109	5	5.2463
103424	102017	86	21108	21260	48	70508	69299	75	605	838	0	3638	3657	28	523	1128	6	5.25133
159691	133805	85	54068	44811	83	122280	101519	86	638	479	0	6689	5583	40	-61	526	0	5.25637
156975	127712	87	52122	42121	81	117311	95209	84	904	776	0	6394	5277	40	-484	192	0	5.2624
105992	102917	82	32986	32776	72	77249	75012	76	661	510	0	4178	4089	30	536	503	0	5.26442
67537	66189	74	23880	24299	53	42737	43150	71	639	440	0	2423	2611	23	373	676	0	5.26542
83110	83230	73	21321	21524	51	67549	67819	73	369	428	0	3800	3702	28	-287	248	0	5.26744
96049	93615	76	25857	25833	57	72558	71232	75	609	600	0	4050	3823	30	662	770	0	5.26945
126414	123213	78	56942	56153	77	111368	108060	78	1254	1140	8	5714	5567	35	-8	549	0	5.27146
82010	79518	82	26401	26545	63	60619	60455	73	474	540	0	3154	3118	28	-46	375	0	5.27146
104885	101629	80	33528	33010	73	73094	70093	76	640	554	0	4053	3931	30	488	607	0	5.27448
73253	74436	71	19470	19386	50	53010	51583	72	381	442	0	2791	2621	25	-183	269	0	5.27448
36216	40850	56	12534	12858	39	26932	27455	65	333	374	0	1331	1239	12	-382	95	0	5.27448
96731	94315	79	25319	25579	60	69715	68850	75	413	599	0	3763	3653	29	1091	921	0	5.28052
87955	90278	71	28682	28540	70	62403	60739	73	514	507	0	3326	3314	27	925	691	0	5.28756
158190	126731	91	56934	45240	83	111028	85824	86	756	622	0	5900	4546	40	1521	1307	13	5.28756
105511	102617	77	32030	31746	73	67481	66639	75	769	762	0	3624	3473	28	1315	1226	8	5.28958
129310	114244	85	40335	34282	79	95961	84528	82	896	672	0	4909	4431	34	75	286	0	5.28958
73346	73917	73	35600	36107	71	41137	41800	71	497	273	0	2096	2028	21	-392	115	0	5.29058
121256	118752	80	47889	46861	75	81573	78260	78	873	792	0	4609	4273	32	816	792	0	5.29159
93857	92467	86	20511	20780	47	68029	67319	74	541	595	0	3450	3177	28	712	1007	2	5.29461
103653	103053	75	35080	35121	72	74544	72868	74	748	783	0	4084	4107	29	1189	1147	7	5.29562
48923	51309	55	15709	16273	42	24266	24697	55	297	273	0	1366	1302	14	436	675	0	5.29562
177288	135538	87	62876	48367	86	120105	89738	88	1057	827	0	7100	5422	44	876	1104	4	5.29763
27786	28944	63	20859	21665	46	15465	15859	42	203	184	0	1045	1018	3	675	616	0	5.30065
123754	123543	77	23277	23000	54	108822	106317	78	829	663	0	5373	5246	35	-126	510	0	5.30367
105432	100882	76	38483	35947	75	83418	77447	77	521	653	0	4282	3782	32	927	1607	11	5.30467
174843	134196	102	62128	48299	86	111753	85090	88	976	830	0	5892	4635	40	824	720	0	5.30568
76735	76794	75	32527	32675	70	57550	58128	72	483	385	0	2903	2851	25	177	331	0	5.30568
45864	45130	83	12864	13082	39	25018	25178	60	362	252	0	1536	1573	15	192	584	0	5.30769
128091	123854	85	44557	42608	76	89400	84106	78	903	720	0	4852	4418	33	272	624	0	5.31071
100135	98489	76	28865	28746	72	75654	75602	75	712	562	0	3813	3860	28	164	376	0	5.31977
147682	121098	85	51391	42934	82	102135	82417	85	902	859	0	5771	4757	38	176	504	0	5.31977
43890	44642	67	11653	11687	39	28156	28502	66	270	185	0	1421	1540	14	-356	95	0	5.32883
27698	27986	52	15254	15770	42	16072	16860	43	196	139	0	964	956	0	-180	478	0	5.32883
53714	53606	71	19982	19994	46	34549	34136	69	487	430	0	1870	1935	18	174	542	0	5.33185
94444	94120	76	33467	32550	72	73248	71176	74	412	498	0	3983	3942	30	18	284	0	5.33185
173375	138653	86	60088	47679	84	130042	99760	87	1048	873	0	6734	5491	42	244	749	0	5.33486
79633	81123	73	26242	26777	63	50450	50312	72	420	317	0	2629	2804	24	34	334	0	5.33486
41582	42007	68	16834	17009	44	27011	26884	66	223	177	0	1438	1515	14	46	334	0	5.33688
322347	238584	112	111952	84383	109	309326	227367	113	2656	1997	25	17092	12910	63	1682	1004	2	5.34493
137907	120413	81	52943	44989	79	111756	97776	83	748	764	0	5902	5174	37	-280	359	0	5.34493
107753	101285	76	39293	36084	75	78825	72593	78	857	798	0	4425	4117	32	546	767	0	5.34996
136839	132698	86	47085	45318	77	89429	85290	79	893	793	0	4990	5002	32	175	565	0	5.35399
55882	57657	73	18458	19031	45	34760	35606	68	364	354	0	1882	1729	18	601	593	0	5.35499
102724	101266	75	26225	26444	64	84035	83074	74	634	658	0	4878	4679	33	423	436	0	5.35499
135667	131363	83	48850	47577	77	107945	104295	79	993	893	0	6028	5615	36	333	910	0	5.35902
138427	119250	83	49339	40205	82	79482	65039	82	526	637	0	4503	3683	34	1321	757	0	5.36002
150819	140434	81	50594	47343	79	107189	98835	82	1113	888	0	5799	5136	37	544	647	0	5.36002
176305	143947	87	59032	47903	84	130830	103617	87	1039	952	0	6833	5406	41	1163	1396	10	5.36103
141867	127439	84	60386	53556	80	107661	96672	82	1083	957	0	5692	5038	37	519	643	0	5.36304
85443	84479	72	31016	31035	71	80341	78133	75	674	564	0	3721	3676	28	1132	1229	6	5.37915
126483	117644	81	55096	50925	79	84496	78331	80	904	755	0	4294	3986	32	372	491	0	5.38418
69386	69720	72	20807	21192	46	55762	55724	71	488	474	0	2729	2685	25	376	605	0	5.38418
120130	120182	77	44613	43917	74	89198	86963	76	511	687	0	4900	4791	32	1407	1274	10	5.38518
75364	75156	74	20996	21544	47	53695	53191	71	388	481	0	2981	3010	24	-185	100	0	5.38518
102979	102384	74	36410	36260	73	71651	70371	75	559	595	0	3528	3535	28	370	687	0	5.3882
33329	32016	67	16437	16763	44	18685	18498	44	362	246	0	975	928	0	-344	126	0	5.39223
97309	97961	73	37186	37172	72	86762	85077	75	696	594	0	4531	4506	31	-407	227	0	5.39726
153669	126546	87	64728	53927	83	116493	95898	85	826	927	0	6534	5321	40	1152	886	0	5.40129
75876	75293	73	27657	27856	69	58790	57043	72	463	336	0	3030	3225	25	-187	232	0	5.40531
44702	45651	66	16099	16549	43	30200	30176	67	243	349	0	1489	1483	16	-180	305	0	5.40934
118859	116027	78	46024	44797	75	85848	81722	77	922	1006	2	4752	4451	33	722	662	0	5.41135
150105	121420	87	56778	46668	84	99714	79178	86	693	721	0	5359	4186	38	545	516	0	5.41638
120983	113962	78	44527	42198	76	104873	97271	79	650	764	0	5843	5285	36	1847	1943	17	5.41638
144546	133238	85	62998	57118	80	100137	89657	81	1338	1067	7	5464	4949	35	1240	868	0	5.41638
117906	111590	84	49578	47193	77	82515	78487	78	583	477	0	4217	3942	30	1273	708	0	5.4194
140404	117830	86	44927	37629	79	99914	83923	83	570	518	0	5378	4518	37	1464	1581	10	5.42544
92405	89874	77	31307	31242	71	76486	75440	74	822	537	0	4338	4148	30	628	992	0	5.42645
88879	90137	75	36696	36603	71	74204	72987	73	908	652	0	3770	3795	28	58	768	0	5.42645
91642	90843	77	27638	27435	71	66828	64430	75	438	424	0	3819	3637	30	162	574	0	5.43047
155289	134643	86	55057	46922	83	93284	80724	84	912	946	0	4998	4225	36	305	446	0	5.43248
161868	134862	89	57854	48457	83	136055	111070	86	994	890	0	7136	6081	40	1885	1386	20	5.43349
218798	153496	96	89847	61930	94	153099	106206	96	1251	763	0	8177	5747	47	446	542	0	5.44054
172227	158582	84	77048	72275	82	139091	128877	83	1091	1062	6	7796	7174	41	466	669	0	5.44456
44706	44864	69	14529	14633	41	31280	32061	67	383	384	0	1538	1577	16	364	623	0	5.44657
77865	77821	76	19716	19935	47	62743	62304	72	464	569	0	3531	3304	30	55	407	0	5.45462
96000	96579	75	33283	32758	73	75531	74871	75	880	732	0	4132	4104	30	969	1226	7	5.46066
70264	69577	71	34876	35308	70	47961	48134	71	475	484	0	2469	2359	22	170	721	0	5.46871
79315	80114	73	36032	35747	72	56373	56229	73	691	506	0	2928	3036	24	356	427	0	5.47073
118342	108546	82	41093	35195	79	91978	83160	80	908	990	0	5016	4347	34	785	468	0	5.47375
78147	76415	86	37405	36419	74	55445	51992	88	747	688	0	3118	2967	26	-70	276	0	5.47375
98930	93681	79	34077	32117	74	80503	74817	77	598	495	0	4371	3987	31	296	626	0	5.47375
137637	109977	88	49836	40905	82	95768	75615	85	779	630	0	5542	4284	38	400	759	0	5.47777
110150	108453	76	36537	36087	72	75871	73988	75	770	834	0	4089	3914	30	1237	1094	7	5.47978
102361	102240	75	44809	44491	73	74761	73875	75	704	560	0	4366	4199	30	-538	120	0	5.47978
80521	81881	73	36085	36148	71	53102	52068	72	261	487	0	2902	2939	25	-372	260	0	5.4818
151405	117959	89	53260	42266	84	102521	79979	86	808	577	0	5636	4460	39	306	416	0	5.48381
98680	97053	78	31125	30864	71	81546	80878	75	702	650	0	4232	4144	31	1292	1279	8	5.49287
108663	105286	77	36424	34804	75	90348	84971	77	640	700	0	4521	4305	32	203	401	0	5.4979
140395	120540	84	54847	46302	81	119391	102681	84	1047	837	0	6631	5688	39	37	409	0	5.49891
86272	86792	73	27322	27151	69	59903	58724	73	588	593	0	3269	3149	28	127	681	0	5.50092
103542	104831	75	49940	49534	73	76255	75472	74	900	809	0	4290	4102	31	449	674	0	5.50293
132387	110791	84	50628	42446	81	97228	79826	83	652	671	0	5280	4369	37	-214	248	0	5.50293
144681	125146	83	52022	44061	83	119036	102291	85	1001	839	0	6479	5720	39	163	526	0	5.50696
110025	102557	81	32482	29607	77	79415	72967	79	572	746	0	4205	3972	31	223	567	0	5.50998
90782	90370	75	32256	30985	72	73908	71623	75	316	487	0	3781	3585	29	109	664	0	5.514
100426	98773	75	38033	37234	73	93053	89513	76	744	754	0	5085	5060	32	533	704	0	5.52608
73274	75012	71	23397	24012	56	49775	48996	71	497	445	0	2974	2974	24	-160	511	0	5.5301
99107	97791	77	40858	41026	72	70204	68866	74	695	808	0	3834	3688	28	970	822	0	5.53111
173709	142619	88	61354	50043	85	110753	89100	87	996	729	0	5945	4588	40	686	898	0	5.53212
106079	93325	79	42924	37116	77	78680	67286	80	716	696	0	4378	3693	35	239	354	0	5.53312
113006	103512	78	33533	30202	75	89994	80377	79	645	723	0	4595	4189	33	1153	1000	1	5.53514
43343	45282	50	12924	13198	39	28380	28639	68	327	375	0	1558	1517	16	35	259	0	5.53715
73775	74102	70	39072	39446	70	62500	61055	72	750	614	0	3144	3164	26	109	341	0	5.54319
115838	100544	80	43440	37648	78	89987	78355	80	602	668	0	4751	4197	35	-206	271	0	5.54319
86442	86474	72	23526	23326	60	63949	63819	73	305	518	0	3464	3378	29	409	589	0	5.5452
80598	80862	75	25939	25931	68	57036	57092	72	286	348	0	3125	3057	26	65	294	0	5.55023
182162	152187	86	61794	51104	84	123373	103073	86	1031	1022	4	6576	5467	40	-277	324	0	5.55023
61662	62605	71	26306	26909	66	33070	33031	68	286	232	0	1636	1771	17	-66	281	0	5.55325
185814	148153	95	65877	52489	85	120069	94083	87	1061	812	0	6293	5022	41	296	383	0	5.56331
114495	108316	79	38148	35009	77	91402	85655	78	717	713	0	4910	4502	33	780	982	0	5.56533
159517	132590	87	62056	51411	82	116091	95437	85	702	816	0	6383	5317	38	-164	335	0	5.57036
47777	48158	67	22641	23101	53	32388	32142	67	268	309	0	1787	1757	18	-315	76	0	5.57137
162266	132088	86	57893	46619	83	110178	88693	85	794	734	0	5808	4749	39	153	321	0	5.58546
98464	92851	79	43987	40371	75	78800	72722	77	714	585	0	4115	3712	32	265	222	0	5.58546
181580	146345	88	63430	50983	85	120969	94887	87	1177	811	0	6253	4882	39	925	1023	3	5.59049
84383	84477	74	35179	35117	71	67254	66060	73	669	503	0	3439	3418	27	357	421	0	5.59552
37307	38018	66	11921	12119	39	27014	27182	66	192	321	0	1449	1526	15	407	423	0	5.59753
162404	131112	96	57081	46772	85	102086	80553	86	961	706	0	5666	4494	39	531	735	0	5.60156
77314	78086	72	27458	27954	62	54826	54317	73	623	578	0	2870	2812	25	343	688	0	5.60156
306517	231799	102	126268	97413	98	254106	192406	101	2529	1912	27	13098	10186	51	1566	1413	16	5.60357
67065	66774	73	27604	27937	68	44321	44179	70	414	413	0	2223	2299	22	75	696	0	5.60659
70038	71216	70	19211	19334	46	59555	59473	73	567	655	0	3081	3189	26	813	631	0	5.60659
116980	113591	77	32249	31724	74	89388	86162	78	745	769	0	4883	4313	33	581	458	0	5.6086
155046	133708	101	63257	54762	86	128153	108410	101	1103	828	0	6713	5528	38	791	641	0	5.6086
32231	33067	55	9446	9649	36	22186	22309	57	172	212	0	1332	1316	12	-547	0	0	5.61061
166078	130170	99	58286	46723	87	114684	91650	89	812	823	0	5996	4678	39	1064	1078	6	5.61363
109318	105488	75	31120	28053	72	79658	73488	79	862	684	0	4177	3817	31	511	517	0	5.61363
134600	116637	86	43180	36971	79	110669	95027	83	832	698	0	5728	4861	38	1275	1544	13	5.61464
162163	131979	85	57030	46499	83	110182	89250	85	727	753	0	6004	4934	39	603	1214	8	5.61464
80191	77551	89	31226	31232	65	63590	64021	73	351	453	0	3377	3370	26	285	627	0	5.61565
90561	91535	73	48989	48246	74	60726	59101	74	553	565	0	3201	3060	27	466	736	0	5.61565
120859	112911	85	47136	43942	77	92225	85669	79	508	705	0	4995	4700	33	1153	1041	4	5.61665
128960	113563	88	45734	39747	80	101416	89197	82	553	735	0	5318	4703	36	305	851	0	5.61967
73735	74717	71	32051	32180	70	53266	53246	71	250	349	0	2699	2678	25	785	968	0	5.6237
176679	134840	88	65030	50312	87	109245	82440	89	1136	780	0	5790	4215	41	505	640	0	5.6247
164017	148486	81	56226	50229	81	111456	95107	83	861	772	0	6035	5115	39	1024	1143	7	5.6247
71782	69688	74	33891	31555	71	50878	46649	74	406	418	0	2389	2140	23	743	811	0	5.6247
98192	94380	75	38284	36079	75	82474	78714	77	497	451	0	4494	4340	32	-191	241	0	5.62571
87458	87044	81	24020	24154	58	70262	69273	74	377	440	0	3760	3651	28	6	392	0	5.62672
140793	129813	82	51989	46835	79	88092	81320	81	1087	694	0	4829	4526	32	496	630	0	5.63074
81166	81319	74	33706	33762	71	60208	59174	73	431	518	0	3151	3354	26	488	1183	6	5.63074
127613	119015	80	64479	59958	78	90951	83801	79	733	718	0	4932	4615	35	588	549	0	5.63175
105564	102299	76	40314	38283	74	90257	86315	77	659	678	0	4520	4076	33	249	502	0	5.63276
169265	134187	89	66187	52886	85	113983	88231	87	824	729	0	5927	4285	41	-269	406	0	5.63477
115639	101080	81	42333	37421	78	85261	74402	80	868	680	0	4526	3659	34	-46	624	0	5.63477
146767	139363	85	67273	64409	78	99876	95083	79	879	902	0	5785	5592	34	843	622	0	5.6398
177478	148112	86	58860	48761	84	126067	102007	88	1478	1150	9	6693	5608	39	744	472	0	5.6398
90892	88179	86	31599	30162	73	62664	57555	90	413	460	0	3325	3032	28	872	638	0	5.6398
113295	109857	85	30829	30418	73	82820	81797	76	1009	967	0	4681	4447	33	677	640	0	5.64383
122574	113507	79	46450	42575	78	98394	90739	81	747	716	0	5274	4854	34	179	554	0	5.64986
180878	156056	87	57352	49184	83	118253	101820	87	1186	1013	5	6549	5763	38	-28	754	0	5.65389
95545	95374	76	29562	29327	72	73498	72072	75	585	605	0	4086	4097	29	300	533	0	5.65691
87123	88834	71	23710	23839	52	70486	69582	73	562	442	0	3888	3784	29	2	485	0	5.65691
80864	83293	72	23199	23467	50	64670	63879	73	731	486	0	3235	3287	27	1442	1453	11	5.66295
76779	76868	72	18897	19241	46	57417	55748	73	685	676	0	2891	2786	25	-52	432	0	5.66295
127299	111398	82	48383	41221	81	82931	69484	82	754	541	0	4692	3909	35	1111	757	0	5.66295
120342	111013	82	43209	39107	79	81931	73315	81	1002	757	0	4519	4189	33	631	684	0	5.66295
119986	117051	76	39284	38432	74	86632	85361	76	660	525	0	4648	4539	31	754	862	0	5.66496
94924	94542	72	36414	35857	72	67730	66004	74	577	509	0	3674	3715	29	356	789	0	5.66798
105911	106526	73	33892	33746	71	85838	84014	74	750	828	0	4378	4333	31	678	834	0	5.66999
119186	112544	83	43113	39167	78	60725	55295	79	493	488	0	3411	3316	28	472	792	0	5.67704
124001	121740	85	33289	33109	74	102412	100243	78	780	658	0	5210	5203	31	-191	493	0	5.68509
150071	125396	85	54888	45893	81	99192	82162	85	974	563	0	5303	4424	36	633	1033	2	5.6871
277425	200307	97	104403	75477	95	200403	144638	97	1703	1333	19	10830	8453	52	556	689	0	5.6871
82529	80622	74	25938	25924	59	56240	55612	73	693	588	0	2819	2817	25	129	274	0	5.68811
139707	114897	89	43547	36152	80	107592	89292	84	697	593	0	5821	4772	38	-139	445	0	5.68911
122461	107205	82	40605	35048	79	98716	86174	82	722	633	0	5241	4586	35	632	817	0	5.69012
93044	90840	79	30538	29820	72	63991	62286	75	657	650	0	3523	3143	29	732	980	0	5.69314
43876	44084	75	22288	22891	50	20142	20141	45	214	191	0	1124	1098	9	-80	197	0	5.69716
81595	82138	72	27388	27162	62	70714	69935	73	517	533	0	3697	3618	29	-200	144	0	5.69918
137013	125975	97	56908	52514	79	108281	97841	82	1074	943	0	5370	4834	35	656	1028	3	5.70119
112297	108465	86	41468	40061	75	78085	74561	77	619	708	0	4393	4345	31	-83	693	0	5.70522
86706	86992	74	33332	33323	71	66827	65159	73	531	629	0	3766	3538	30	-196	607	0	5.70522
370237	234222	134	128732	80356	130	278561	173473	132	2269	1400	21	15012	9025	62	1755	1817	23	5.71427
152347	133397	86	66277	58751	82	110483	96913	84	909	745	0	5433	4763	37	1410	1319	8	5.71729
145777	134193	85	52372	47757	81	99802	90728	83	781	727	0	5126	4564	34	253	283	0	5.7183
59351	61082	69	33708	34143	69	35755	35768	69	360	246	0	2022	2241	19	-369	105	0	5.71931
152638	124000	85	52773	42552	83	121711	97515	86	842	676	0	6642	5444	40	738	570	0	5.72031
96651	95354	76	34824	35069	72	70722	69475	74	491	560	0	3934	3817	29	303	526	0	5.72232
109971	109019	76	30746	30717	72	80065	78032	75	752	751	0	4563	4431	31	506	833	0	5.72937
87202	86514	77	37398	37022	72	62057	61756	74	549	480	0	3357	3358	27	293	511	0	5.73339
137146	116026	92	47216	38528	81	95512	77071	84	778	676	0	5237	4448	35	-112	228	0	5.73339
33536	36203	50	16270	16832	43	24307	25018	53	271	314	0	1195	1207	9	-298	144	0	5.73339
77665	75867	75	19029	19366	47	42920	43348	72	372	398	0	2181	2244	22	260	438	0	5.73742
121997	105470	82	47028	39895	81	106312	90049	83	545	602	0	5632	4725	38	765	901	0	5.73742
124659	116163	80	50646	46709	78	90081	83082	79	813	740	0	4899	4483	34	116	623	0	5.74044
94946	95798	74	29634	29446	66	67377	66014	73	473	707	0	3629	3459	30	1084	833	0	5.74044
159813	130597	88	52139	42255	84	129964	107791	86	907	900	0	6843	5722	42	421	701	0	5.74245
166376	131573	88	66401	52028	84	121474	93232	86	855	610	0	6669	5184	41	1752	1497	13	5.74446
37336	40047	47	23968	24788	57	26543	27275	59	321	233	0	1530	1651	15	-314	268	0	5.74547
143719	131010	86	51216	45821	79	110022	98880	82	1110	1012	4	5848	5344	36	-568	146	0	5.74849
121938	117553	80	29320	27027	76	92139	87264	79	633	637	0	4727	4672	32	1020	1231	7	5.7495
[truncated: 7,874 more rows]
