# Supplementary material for: Phenotypic heterogeneity follows a growth-viability tradeoff in response to amino acid identity
Source: Nat Commun. 2024 Aug 2;15:6515. doi: 10.1038/s41467-024-50602-8 (PMC11297284; doi:10.1038/s41467-024-50602-8)
Supplement: Supplementary file 6 — Source Data [file 41467_2024_50602_MOESM6_ESM.zip › source_data/fig2ab/231012_1840_NLIMGLN.csv]

FSC-A	FSC-H	FSC-W	SSC-A	SSC-H	SSC-W	BL1-A	BL1-H	BL1-W	VL1-A	VL1-H	VL1-W	VL2-A	VL2-H	VL2-W	YL2-A	YL2-H	YL2-W	Time
81636	76280	84	30183	26955	77	37071	33666	79	248	328	0	2006	1782	23	791	785	0	0.00115407
159175	128448	95	55426	44382	89	82123	64567	92	759	431	0	4393	3406	40	889	1011	2	0.0034622
196859	168978	101	55344	48406	89	99905	85679	91	1112	947	0	5290	4743	38	940	1059	4	0.0034622
63281	63542	74	23476	22898	66	28625	28104	74	415	229	0	1577	1698	16	-14	293	0	0.00461627
195001	153858	113	76799	61404	96	94530	74112	97	1183	905	0	5181	4214	40	791	951	0	0.00461627
116443	109561	94	38037	35250	82	50947	47544	82	526	494	0	2614	2244	28	-23	381	0	0.00577034
85778	86825	78	29628	29543	75	38315	37084	77	411	414	0	2093	1959	23	16	660	0	0.00692441
130935	110642	90	51738	43028	87	61625	50329	88	515	430	0	3342	2721	33	-52	336	0	0.00692441
153445	147108	84	44870	43065	83	87037	81144	86	1189	915	0	4542	4056	36	249	956	0	0.00692441
64755	65596	85	32627	32592	74	32383	32156	74	241	392	0	1858	1900	21	-204	354	0	0.00923254
161027	130858	92	49857	39762	89	80737	63408	91	667	471	0	4446	3548	39	-424	273	0	0.0103866
102237	99194	84	33227	31383	79	52311	49693	81	306	400	0	2632	2257	28	273	534	0	0.0103866
112604	105523	84	37073	34000	81	49241	44460	83	584	661	0	3003	2899	28	48	544	0	0.0115407
192830	162202	95	69019	57325	92	86430	71718	93	1149	857	0	4851	3920	40	6	325	0	0.0115407
114273	112251	84	33304	32888	78	62458	60450	81	745	693	0	3499	3101	33	1087	960	0	0.0126947
99476	90746	83	40053	36316	81	48708	43923	82	459	431	0	2606	2240	28	373	400	0	0.0126947
47917	49575	72	12084	12537	43	21769	22630	54	98	128	0	1190	1212	12	-224	401	0	0.0138488
30106	30360	60	7362	7492	37	13279	13927	45	177	217	0	632	569	0	67	541	0	0.0138488
174691	140620	96	79772	63618	93	79084	64283	94	783	704	0	4153	3290	37	226	944	0	0.0138488
171671	135526	93	57375	45634	90	84484	65809	92	807	532	0	4506	3372	39	464	452	0	0.0138488
57418	59170	73	22208	21826	57	26601	25169	67	146	309	0	1253	1197	12	-166	286	0	0.0150029
98919	83686	99	37480	31531	81	46207	37829	82	87	232	0	2518	2327	26	-375	101	0	0.0150029
234979	188460	107	106882	85721	103	127783	101511	104	975	826	0	6680	5638	43	934	1084	9	0.0150029
103296	97041	80	42900	39404	81	40246	37034	81	483	477	0	2289	2167	24	543	910	0	0.016157
232317	155868	118	80418	55851	105	113576	76211	107	1140	753	0	5820	4189	46	172	368	0	0.016157
95650	81818	99	37733	32142	82	46936	40559	82	638	376	0	2461	2174	27	-311	127	0	0.016157
127630	105605	91	49651	40706	88	61638	50032	89	649	585	0	3206	2531	34	148	468	0	0.016157
130517	121864	85	48709	44013	83	63971	58517	83	799	741	0	3795	3500	33	746	932	0	0.017311
144375	138480	86	33786	32680	81	76120	71395	84	919	637	0	4159	3977	32	292	843	0	0.0184651
55662	55556	76	22229	22148	64	28926	29282	73	258	205	0	1633	1622	17	-589	217	0	0.0184651
95529	96751	79	36746	36150	77	49929	49346	78	563	516	0	2683	2694	25	773	1111	5	0.0196192
392213	274142	150	151602	107069	145	237987	165084	147	2986	1885	33	13230	9007	63	1214	866	0	0.0196192
82986	81473	78	30449	30095	78	33597	33061	78	292	215	0	1783	1762	19	640	797	0	0.0207732
49254	49991	72	17995	17608	54	25393	24452	69	268	286	0	1404	1423	15	28	391	0	0.0230814
137990	132280	97	48363	47219	83	65402	62874	84	485	590	0	3610	3386	32	256	758	0	0.0230814
64209	63715	79	18186	17242	61	35109	33319	76	406	320	0	1671	1533	19	-380	201	0	0.0230814
167201	146876	105	48592	42246	88	97916	85683	90	585	748	0	5039	4534	38	918	1688	14	0.0242354
165051	134654	98	67667	56202	90	89848	73603	92	1082	932	0	4794	4085	39	-49	318	0	0.0242354
127602	106205	90	42172	34817	85	60160	48619	87	515	333	0	3264	2716	33	96	502	0	0.0242354
108783	102132	85	43362	39782	81	51443	47038	81	481	425	0	2697	2502	29	679	520	0	0.0242354
139411	129279	92	49407	43669	86	92228	83785	87	849	966	0	4978	4470	37	137	359	0	0.0242354
110684	103609	83	44163	40015	82	52545	47919	83	485	491	0	2683	2466	28	481	740	0	0.0253895
139074	130163	96	53877	48471	84	64334	56040	85	666	502	0	3321	2921	31	526	648	0	0.0253895
216536	159738	101	85726	63782	99	114262	82555	100	1172	836	0	6008	4197	46	344	931	0	0.0253895
102004	89171	86	36844	31208	83	50205	43164	84	188	329	0	2552	2100	28	402	1371	8	0.0253895
109263	104938	82	38510	34207	82	45615	39922	83	446	531	0	2279	1890	24	232	412	0	0.0265436
70297	69269	89	17129	17442	48	36515	36768	74	263	357	0	1852	1749	21	-170	441	0	0.0265436
154457	123528	107	57199	47440	91	74674	59796	93	680	464	0	3683	2872	36	1219	871	0	0.0265436
229426	182052	105	117399	94197	104	115616	94810	104	1255	917	0	5969	4489	46	1003	856	0	0.0276976
62328	61848	74	23602	23453	71	30007	29103	75	222	155	0	1523	1543	17	774	972	0	0.0288517
173306	137561	111	75218	61024	94	85956	68874	94	481	676	0	4475	3574	37	220	798	0	0.0288517
86020	84263	82	31328	29452	78	44548	41111	80	416	444	0	2389	2386	25	1	747	0	0.0288517
97528	79877	88	28393	23381	82	47107	38130	85	460	372	0	2557	2130	28	-387	435	0	0.0288517
79104	71207	81	35584	32145	79	40545	36074	80	560	579	0	2118	1911	25	-236	517	0	0.0300058
158864	134593	106	60590	50636	91	52334	44507	89	334	390	0	2753	2211	30	1207	640	0	0.0311598
96250	93902	86	30729	29256	79	43297	40545	81	431	501	0	2434	2397	25	103	620	0	0.0311598
239330	161537	121	89304	61708	106	109474	72182	108	1009	726	0	6013	3925	47	394	895	0	0.0311598
84068	80180	80	33234	30057	78	43158	39076	78	495	507	0	2165	2128	24	92	312	0	0.0311598
33286	35632	64	10436	10511	43	20176	20262	62	64	197	0	1245	1244	12	391	484	0	0.0369302
107308	104655	91	42614	42007	79	56600	55574	80	356	516	0	2792	2822	28	809	1170	6	0.0392383
171182	144164	94	64552	54297	92	97928	81552	93	800	725	0	5049	4213	42	1109	979	0	0.0403924
162379	135715	97	72696	61386	91	65682	53753	90	918	806	0	3412	2947	31	479	807	0	0.0415464
152669	128525	93	59126	49184	90	86142	72649	90	648	628	0	4460	3627	38	833	1101	5	0.0427005
138625	115773	88	44088	35477	87	69214	57021	89	472	436	0	4002	3118	37	986	1004	1	0.0450087
100250	86627	84	44568	38470	83	49960	42901	84	420	354	0	2718	2332	30	-115	609	0	0.0450087
71377	70081	76	27333	26078	66	29008	27706	75	42	143	0	1558	1468	18	-206	363	0	0.0450087
74536	67035	80	27163	23885	77	38552	34053	79	331	321	0	2118	1934	24	-262	370	0	0.0484709
117186	102672	85	36805	31443	84	62272	52959	87	271	315	0	2886	2355	31	429	1069	5	0.0496249
407357	261932	151	166758	113091	148	248434	167181	150	2430	1517	29	12626	8527	64	-404	488	0	0.0496249
120570	113541	86	37604	34620	82	60337	56976	82	598	422	0	3147	3091	29	857	786	0	0.050779
90204	81587	84	39718	35787	80	32413	28018	80	447	419	0	1658	1455	19	395	707	0	0.050779
20399	19526	66	12472	12799	45	9831	10279	41	57	167	0	647	644	0	201	827	0	0.0530871
80817	76839	81	23985	22028	75	46220	43639	79	419	337	0	2329	2129	26	-189	332	0	0.0542412
74417	73136	85	27959	27603	74	37639	36638	76	401	339	0	1934	1894	20	485	1015	2	0.0553953
312891	234544	125	144700	108089	122	189525	140055	123	2208	1946	22	10331	7618	56	1217	802	0	0.0577034
73271	74801	77	27455	27559	74	36820	36594	76	321	300	0	1790	1745	20	596	953	0	0.0577034
157897	87321	119	60787	32859	117	73027	34825	118	488	393	0	4089	2053	49	507	796	0	0.0577034
215583	166189	100	66764	50729	96	110911	83672	100	990	748	0	5957	4385	46	989	1087	5	0.0600115
105564	104546	80	31054	30803	77	54042	52549	80	288	475	0	2535	2604	26	8	604	0	0.0600115
167832	138076	100	76711	64680	91	85887	69753	93	747	546	0	4466	3881	37	252	688	0	0.0600115
156535	138519	105	71694	62182	99	76723	66051	105	969	839	0	4056	3388	35	313	796	0	0.0600115
143679	131161	92	50986	45940	85	77763	68965	87	392	492	0	4229	3869	35	335	553	0	0.0611656
105946	91840	85	38279	31915	82	45916	39571	82	344	324	0	2408	1932	26	424	796	0	0.0611656
202669	163606	99	74630	60600	94	75550	60137	94	1069	787	0	4135	3535	38	-117	580	0	0.0623197
129719	113623	89	84133	73638	87	67612	57234	88	812	599	0	3151	2912	30	552	807	0	0.0646278
164116	125202	102	51519	39088	92	91433	68816	94	492	399	0	4766	3502	41	273	547	0	0.0646278
229156	168457	103	68051	49571	100	111642	80426	102	1271	938	0	6118	4419	45	687	794	0	0.06809
116199	106258	87	47160	41954	84	42922	37703	83	419	507	0	2295	2208	26	898	1169	6	0.06809
178348	148586	94	59421	47634	92	97808	80554	95	1016	733	0	5445	4386	42	636	842	0	0.0692441
51512	50721	73	22789	22575	62	22385	22139	68	283	440	0	1154	1206	10	129	527	0	0.0692441
140851	110005	92	53057	41843	89	81415	65216	90	743	512	0	3726	3310	34	282	549	0	0.0703982
142633	131741	87	57189	52778	85	76840	70766	86	933	906	0	3838	3363	35	442	449	0	0.0715522
192299	148625	96	66728	50284	95	102656	78890	97	764	485	0	5449	4024	45	569	561	0	0.0715522
134591	124689	87	74878	67593	85	66999	61293	85	548	588	0	3533	3226	31	236	580	0	0.0727063
101350	96826	82	35204	33498	79	48765	44868	81	584	487	0	2812	2586	28	315	672	0	0.0727063
45407	44471	85	12725	13001	44	15496	15323	51	61	182	0	870	927	0	-239	223	0	0.0750144
207243	166226	98	64032	48489	95	91625	71631	96	1097	869	0	4970	4045	39	-96	244	0	0.0750144
241079	163327	107	93194	61934	104	122376	84189	107	1474	864	0	6747	4467	51	403	526	0	0.0773226
121406	112452	87	42712	38469	82	68544	60996	85	795	812	0	3918	3451	34	-131	350	0	0.0773226
85285	77022	88	33191	29904	79	44267	38523	80	520	452	0	2150	1979	25	333	626	0	0.0784766
46681	49327	62	22259	22321	60	25607	25572	67	-21	138	0	1170	1383	14	-305	255	0	0.0784766
141518	124552	91	62253	53894	86	57413	49737	86	736	651	0	3123	2760	31	980	1300	9	0.0784766
223723	186176	98	107301	90343	97	148809	125846	98	1711	1118	12	8034	6725	48	496	714	0	0.0784766
45170	46889	71	17063	17147	54	18340	19107	52	64	97	0	985	967	0	-221	257	0	0.0819388
31614	31612	61	13364	13444	46	15344	15684	47	209	288	0	914	868	0	48	343	0	0.0819388
239591	174457	108	71634	52274	105	111855	79723	107	1159	856	0	5964	4202	46	67	478	0	0.0830929
47680	50374	65	21657	21865	64	20372	20502	64	292	322	0	1022	936	0	1058	797	0	0.0865551
188032	141969	98	65491	50906	94	101376	79059	96	1016	673	0	5502	4250	45	1014	1439	12	0.0865551
129075	120420	86	40425	36568	84	75471	67974	86	888	707	0	3673	3437	32	967	938	0	0.0865551
81860	72363	86	37165	32284	81	42825	36867	83	454	417	0	2069	1844	22	-161	300	0	0.0865551
61058	62409	75	22163	22143	67	34910	33690	73	407	542	0	1647	1600	18	-423	241	0	0.0877092
136873	119585	90	45502	37239	86	77381	64053	89	705	538	0	3975	3213	37	-53	584	0	0.0888632
56346	56849	71	21000	21140	55	29152	29038	73	44	158	0	1395	1400	15	345	692	0	0.0888632
176403	154023	95	73396	62138	93	81855	70650	91	911	760	0	4296	3780	36	877	865	0	0.0888632
56947	56540	76	22812	23661	61	26794	27005	70	61	205	0	1315	1262	12	-243	292	0	0.0900173
150842	125108	96	53406	43940	90	69462	57830	90	1013	636	0	3677	2847	36	382	609	0	0.0934795
110690	96012	92	36399	31421	84	54981	47011	86	749	547	0	2833	2188	31	-718	15	0	0.0934795
119567	118432	82	37549	36941	79	60680	58349	81	662	523	0	3096	2890	28	320	598	0	0.0934795
204956	157337	97	68324	51760	96	93952	73415	97	736	662	0	5168	3856	42	130	542	0	0.0957876
33230	35022	67	6907	7210	36	16041	16447	50	94	226	0	796	899	0	396	926	0	0.0957876
144482	125903	88	66150	56913	88	64734	53872	88	909	693	0	3412	2998	32	-467	387	0	0.0957876
60928	63880	78	34247	35000	73	37869	38586	73	184	314	0	2016	2024	22	-265	292	0	0.0957876
57698	59099	73	15543	16010	46	26034	25929	72	395	266	0	1222	1222	13	-371	302	0	0.0957876
219120	163159	103	67549	50976	98	114841	83240	100	957	772	0	6270	4360	48	1305	790	0	0.0969417
118403	98633	102	37706	30461	88	62985	50409	102	569	404	0	3489	2620	34	515	543	0	0.0969417
92063	88988	82	31118	28596	79	49546	46546	80	131	344	0	2781	2442	28	807	1035	3	0.0969417
26631	27685	66	10291	10335	42	12555	12337	44	106	143	0	529	494	0	-176	120	0	0.0992499
95199	87155	84	33042	29122	80	36196	32247	81	100	183	0	1910	1638	21	110	296	0	0.100404
46765	48021	78	21296	21901	54	24910	24743	70	224	297	0	1078	1012	4	-402	171	0	0.100404
61176	63691	75	20418	20688	54	34565	34190	74	120	227	0	1680	1759	19	-348	206	0	0.100404
267669	188662	109	98963	70929	107	123370	86417	107	1470	920	0	6393	4524	48	1056	885	0	0.100404
124507	110227	87	52377	45494	86	56076	48372	85	588	376	0	2825	2421	29	1220	572	0	0.101558
196695	148877	97	63887	47461	94	111053	83460	96	898	550	0	5670	4395	43	38	274	0	0.101558
124485	73402	103	42570	26552	100	55133	27869	100	850	502	0	3158	1685	45	607	886	0	0.102712
132736	121026	87	33836	30731	84	72875	66004	87	940	798	0	4054	3249	36	790	713	0	0.10502
48951	50265	75	24244	24446	72	20685	21292	56	324	281	0	1193	1141	11	495	532	0	0.10502
108789	105688	85	38253	36931	78	54892	53082	81	626	532	0	2933	2696	30	406	442	0	0.107328
206540	162432	96	69633	53738	94	98323	73685	95	674	755	0	5192	3864	44	-304	344	0	0.107328
47335	47368	75	11345	11616	42	20040	20486	56	399	370	0	1158	1071	8	-301	312	0	0.108482
104110	89093	87	38386	32349	83	51837	42688	86	532	424	0	2588	2126	28	-584	136	0	0.110791
379561	249482	140	170436	118356	137	225888	157818	137	2475	1528	29	12630	8599	65	939	1084	5	0.111945
207736	162409	107	75008	59513	98	106492	82996	100	1030	1013	4	5856	4500	45	70	654	0	0.113099
120383	103394	98	46424	38880	85	52313	44245	85	172	275	0	2663	2271	28	472	622	0	0.114253
171964	155629	91	80576	73571	88	114073	101276	90	925	916	0	5730	5282	40	277	507	0	0.115407
96844	77670	102	38951	30053	102	56838	43275	102	248	339	0	2780	2337	28	135	500	0	0.115407
64656	66086	75	25222	25670	56	29797	29400	73	279	218	0	1509	1569	19	-365	0	0	0.115407
90010	84562	83	36187	33035	80	46885	43079	81	394	487	0	2463	2346	25	146	691	0	0.116561
189877	156635	99	64043	52781	96	91235	74313	97	914	794	0	5221	4229	41	-772	127	0	0.118869
76298	75177	92	27645	27588	74	39884	38585	75	170	289	0	1938	1889	22	490	660	0	0.120023
236576	173086	108	85994	63012	103	122476	88060	104	1684	1164	18	6196	4358	48	524	380	0	0.120023
182915	146081	98	66342	53118	92	86632	68579	93	1114	912	0	4518	3682	39	-87	296	0	0.120023
135965	128005	92	38640	36692	83	56098	53403	86	728	623	0	3413	3196	31	454	788	0	0.122331
262077	190103	108	123105	100631	105	149045	112197	107	1359	1140	10	7828	5980	49	1337	1748	14	0.123485
95092	91002	88	32738	31613	78	43785	41927	78	559	443	0	2043	1823	25	1019	985	0	0.124639
50149	51053	71	15911	16077	49	26232	26357	71	30	178	0	1360	1312	15	432	646	0	0.125793
151138	133305	93	45629	39117	86	69387	60440	89	912	791	0	3703	3244	34	-16	699	0	0.125793
162027	138910	93	51220	42336	89	87280	72100	92	862	519	0	4694	4103	38	202	910	0	0.126947
80662	72135	81	30106	26257	78	43904	38577	80	165	388	0	2414	2061	29	-328	581	0	0.128102
92079	91486	86	24300	23942	67	34047	31957	76	247	420	0	1817	1957	20	-601	9	0	0.131564
53307	54370	76	10972	10998	43	29992	29585	71	208	267	0	1632	1492	17	101	294	0	0.133872
131168	107386	97	51557	43110	87	59808	49099	87	623	638	0	3004	2650	31	128	685	0	0.138488
90079	81694	83	36186	31704	80	43137	37826	81	38	188	0	2219	1973	22	-406	397	0	0.138488
147748	126240	89	58980	50575	88	78072	65163	90	740	568	0	4219	3737	34	659	658	0	0.140796
111234	109191	81	23630	23174	67	61844	59086	81	580	567	0	2979	2919	29	624	809	0	0.14195
229246	174171	107	80009	59609	104	128904	96802	107	1304	884	0	6957	5166	46	2074	1294	25	0.145413
62227	60602	75	24021	23198	66	30658	29870	73	206	297	0	1707	1553	18	-128	431	0	0.146567
75431	72106	80	28013	26579	75	30874	28974	76	263	273	0	1691	1457	18	96	754	0	0.146567
105953	100592	97	42454	39593	81	45659	42285	82	393	507	0	2425	2067	28	-191	380	0	0.146567
161882	146927	91	56311	52509	87	92155	83124	89	962	828	0	4789	4210	38	949	820	0	0.146567
85659	77624	96	31647	27762	79	49842	44134	81	522	273	0	2584	2193	28	-112	623	0	0.147721
154780	131615	94	54360	44073	90	66606	56678	90	893	921	0	3631	3209	33	286	372	0	0.150029
121044	107206	85	45648	39228	83	68410	57778	86	386	476	0	3799	3303	35	-142	175	0	0.151183
126362	119192	93	39074	36387	81	69314	65698	83	568	588	0	3658	3433	31	849	750	0	0.152337
155243	128726	91	43493	35285	88	72749	59414	91	702	668	0	3762	3338	35	154	471	0	0.153491
119497	100115	100	41986	35856	85	56957	47703	85	581	596	0	3094	2726	30	793	719	0	0.154645
76430	72535	80	28680	27275	76	46704	43754	79	439	458	0	2170	2083	24	31	694	0	0.154645
132810	113684	96	42193	35574	85	70620	58409	87	286	336	0	3845	3281	35	280	657	0	0.154645
44556	45364	74	11845	12418	42	18780	19307	56	-42	94	0	924	762	0	780	725	0	0.155799
98196	85053	85	33200	27781	82	43163	37081	84	473	538	0	2523	2081	29	298	777	0	0.155799
45607	44561	75	10858	10868	42	19751	19510	54	-105	105	0	1005	916	0	-436	354	0	0.158107
59486	60313	82	19723	19735	56	25962	25630	70	102	204	0	1266	1197	11	-494	54	0	0.159261
122326	119072	83	37173	36663	79	67035	65843	83	730	735	0	3476	3467	29	632	644	0	0.160415
228024	171010	112	80635	60931	104	118077	88815	105	1262	890	0	6141	4844	45	611	646	0	0.16157
60687	60470	75	23560	22562	64	27749	26201	75	250	391	0	1374	1436	14	796	617	0	0.16157
175252	148941	108	87830	76773	93	97949	83943	94	936	882	0	5026	4365	39	1299	1296	8	0.162724
133333	111590	91	43504	36187	85	60057	48731	86	96	271	0	3226	2516	33	475	556	0	0.162724
158950	130452	110	65627	51780	95	79828	65770	110	1078	720	0	4126	3594	35	972	618	0	0.162724
76755	70310	79	29449	26788	78	40815	37183	79	42	230	0	2157	2125	23	329	781	0	0.163878
172792	145242	93	65671	55117	92	74137	61304	91	886	645	0	3795	2996	35	628	950	0	0.163878
330719	227864	133	158047	109656	130	265277	183520	132	2263	1656	25	13521	9528	62	55	351	0	0.165032
77116	76585	77	25446	24968	73	39234	37690	76	579	390	0	1950	1908	20	527	537	0	0.166186
64035	65079	89	21676	21830	59	33143	33000	73	256	365	0	1776	1733	20	95	411	0	0.166186
137061	131090	92	31825	30239	81	73682	69966	83	629	594	0	3917	3763	33	449	499	0	0.16734
201284	153095	98	64968	49077	96	110589	84559	100	698	519	0	5890	4240	46	516	790	0	0.168494
55740	56091	76	21930	21985	59	24657	24152	67	336	265	0	1122	1211	10	440	1004	1	0.169648
72232	64641	80	29524	26188	78	39032	35318	79	320	469	0	2038	1888	22	22	248	0	0.170802
58413	58988	73	25420	25490	72	25425	25892	72	374	228	0	1403	1501	16	42	818	0	0.17311
78873	79254	80	27263	27613	75	38939	38067	76	200	309	0	2136	1946	23	233	686	0	0.174264
198623	158718	99	65642	52427	95	88231	68679	96	1172	819	0	4694	3725	42	460	685	0	0.174264
208900	154629	99	71603	53551	99	106383	79618	100	1113	928	0	5594	4112	43	-563	259	0	0.176572
69374	69940	78	26146	25754	74	32443	31343	75	171	290	0	1645	1649	19	-214	270	0	0.177726
146118	120429	95	50202	41162	88	69737	57515	88	846	664	0	3657	2898	36	1110	1006	2	0.181189
142869	128297	92	74738	67355	87	84625	76004	87	720	583	0	4313	3891	36	1044	945	0	0.182343
37756	39167	69	16556	17069	50	16214	16497	49	205	143	0	683	731	0	7	459	0	0.184651
58184	56347	75	25892	24960	74	24599	23586	66	236	285	0	1240	1196	11	-616	150	0	0.184651
82670	78341	79	37330	35085	78	33183	30759	78	278	288	0	1739	1616	18	370	625	0	0.185805
67851	64825	78	28027	26487	75	40168	37421	77	298	299	0	1873	1802	21	95	334	0	0.185805
64970	65632	76	11791	11925	43	41662	41555	75	292	189	0	1898	1853	21	82	318	0	0.185805
68269	68748	76	25953	25737	72	35691	35178	74	489	281	0	1873	1928	21	-186	340	0	0.185805
65773	63035	82	24054	23030	68	32482	30814	76	82	305	0	1741	1679	18	980	944	0	0.186959
60285	61627	74	23949	23046	66	28251	27701	73	364	340	0	1340	1315	12	174	762	0	0.188113
209583	171079	102	112514	89096	100	123251	96671	101	1807	1324	12	6677	5194	47	854	723	0	0.189267
117820	117007	81	55948	55520	80	77657	75910	81	624	552	0	4028	3740	33	1045	2071	13	0.189267
64273	59985	78	23126	20935	75	32099	30439	76	35	194	0	1786	1695	19	-145	393	0	0.190421
98749	86523	88	40572	35822	82	44325	37281	83	468	311	0	2509	2126	27	-14	458	0	0.191575
67585	64114	80	32666	29971	75	31748	29427	75	325	465	0	1633	1486	19	484	1032	3	0.191575
168548	146016	93	61126	51236	90	86050	74160	90	897	775	0	4581	3895	39	321	580	0	0.192729
115969	101469	98	43036	37758	85	53579	46747	86	520	443	0	2913	2558	31	22	538	0	0.193883
183269	147418	97	69088	55483	96	84400	66699	97	655	642	0	4070	3278	37	236	470	0	0.193883
77036	74399	79	32226	31083	74	32836	30317	77	534	451	0	1781	1536	19	-151	191	0	0.193883
69121	70792	77	32793	33106	74	30709	30469	74	202	292	0	1519	1552	17	-610	0	0	0.193883
51190	52173	72	14643	14904	48	22312	22794	62	172	207	0	1312	1392	14	-380	165	0	0.195037
159850	127968	95	51662	40543	91	74209	57639	92	534	531	0	4046	3130	37	235	1192	7	0.196192
82513	74664	82	40745	36685	79	38520	33628	78	555	420	0	1810	1541	21	-655	88	0	0.196192
85732	85268	79	14891	14782	48	48460	46855	77	402	393	0	2568	2410	26	-38	567	0	0.196192
102444	95685	81	34856	32296	79	48901	44291	82	281	581	0	2526	2118	25	55	384	0	0.197346
247459	175745	107	79274	54921	105	118011	84687	107	1171	800	0	6035	4103	47	682	610	0	0.197346
80066	73324	79	35308	31725	78	44089	39856	79	406	423	0	2328	2021	26	-147	468	0	0.1985
85834	77455	83	29129	25597	79	53029	46068	81	277	496	0	2544	2292	25	-217	168	0	0.1985
72089	72115	77	27654	27146	74	32874	32194	74	308	234	0	1705	1764	19	468	657	0	0.199654
50291	52716	74	20132	20272	60	23934	24369	66	284	302	0	1310	1325	14	-46	468	0	0.200808
75396	73814	77	29030	26069	76	43515	40073	79	435	337	0	2439	2151	26	503	667	0	0.203116
90561	86504	85	33076	31741	78	47348	44474	80	224	317	0	2437	2542	25	216	447	0	0.205424
226922	169275	99	75049	55464	97	111081	81647	99	904	755	0	5818	4727	45	197	386	0	0.206578
178901	151451	93	69944	57276	91	98955	84493	95	1070	973	0	4994	4233	40	605	818	0	0.207732
134289	105265	106	42672	32465	106	67697	51766	106	611	606	0	3268	2543	31	332	536	0	0.207732
39994	40899	75	10587	11039	41	17332	17831	49	326	274	0	843	1040	5	376	726	0	0.207732
100580	93177	85	40868	35671	83	44691	39521	83	283	188	0	2570	2177	28	106	356	0	0.207732
79369	75892	80	31461	29458	77	38049	35505	77	403	327	0	2322	2085	26	-80	313	0	0.207732
131070	125524	88	38993	38138	81	78504	74130	84	919	923	0	4298	3971	33	1182	883	0	0.208886
217633	178193	99	109930	93248	98	132663	112636	98	1410	1113	7	7341	6063	47	-210	257	0	0.21004
115742	104912	87	32531	28223	80	60236	53961	83	618	469	0	3122	2616	32	-330	110	0	0.21004
246713	176566	112	97403	72145	104	150960	110152	107	1699	1250	20	8021	6010	53	1763	1772	19	0.213503
140875	134388	91	48573	47672	83	69255	66354	85	920	726	0	3512	3372	31	236	736	0	0.213503
100724	98242	80	39815	39118	80	54045	53361	81	381	404	0	2768	2691	26	-215	156	0	0.215811
109470	107059	89	48179	47644	81	49768	48955	81	573	529	0	2912	2762	28	139	825	0	0.218119
65888	65096	78	26318	26270	74	33695	32215	75	323	292	0	1750	1766	19	-226	371	0	0.220427
93061	83229	83	37251	33125	81	46801	41931	84	509	373	0	2119	1863	24	-22	662	0	0.220427
47876	48607	72	14226	14530	45	26820	26604	72	77	152	0	1378	1492	16	-241	243	0	0.220427
39681	41168	70	13752	13898	45	21046	21120	69	122	242	0	1119	1107	8	1147	1323	7	0.221581
114851	112928	82	37337	36394	80	51583	50742	81	312	662	0	2729	2573	25	167	655	0	0.222735
32075	32416	63	11864	12014	44	18430	18774	50	114	163	0	831	1043	4	405	547	0	0.222735
79961	72557	80	35242	31958	80	39257	34786	81	62	299	0	1865	1574	22	5	271	0	0.223889
332993	219518	136	156100	105748	134	213629	157434	135	2391	1488	30	11425	8416	59	-381	426	0	0.223889
53647	59167	55	19166	20079	50	24117	24515	65	296	203	0	1293	1218	13	-1	497	0	0.223889
58918	59223	75	14028	14378	45	25847	26080	66	250	247	0	1313	1322	12	647	708	0	0.223889
167447	135472	108	65629	54708	90	79815	65634	93	967	768	0	4316	3697	37	601	709	0	0.225043
69299	67607	84	16510	16164	49	34026	32598	75	226	401	0	1724	1877	19	143	617	0	0.225043
223331	162047	105	78320	55842	100	132747	99194	103	1331	841	0	6823	5153	48	-144	332	0	0.226197
110966	66740	101	41739	25313	97	53839	31820	98	396	477	0	2828	1710	35	-184	615	0	0.228505
103782	88421	91	31800	26842	84	53242	44680	85	399	364	0	2887	2348	30	-346	181	0	0.22966
132656	116746	90	38429	32765	84	62283	53322	86	408	338	0	3009	2751	29	166	606	0	0.22966
69381	67581	83	26741	25884	73	31333	30546	75	659	483	0	1651	1473	20	-284	161	0	0.230814
32985	34407	62	9376	9666	40	14884	14764	45	-49	104	0	815	980	0	247	911	0	0.230814
305691	204557	132	99730	65785	125	144907	97959	126	1292	792	0	7730	5304	51	792	669	0	0.231968
130170	111552	92	55827	47770	85	65949	56398	85	672	689	0	3724	3049	36	-432	226	0	0.231968
103913	95496	84	39666	34640	82	53715	47577	82	428	579	0	2754	2416	30	129	470	0	0.233122
190557	150505	96	63293	49173	95	81034	61408	95	1211	886	0	4628	3693	39	1767	1331	10	0.23543
68655	67423	76	25117	22850	66	39290	35962	79	336	285	0	1924	1688	24	322	954	0	0.23543
187571	150588	93	67749	54767	92	88714	70073	92	1277	985	0	4790	3762	40	841	1044	4	0.236584
206752	166193	97	79981	64186	94	92326	72438	96	938	631	0	5270	4170	43	369	486	0	0.236584
43559	45858	65	21707	22265	56	18491	19067	51	132	326	0	927	1000	1	-10	403	0	0.236584
101606	89435	89	38209	34076	81	54722	47217	83	478	367	0	2955	2507	28	857	641	0	0.236584
181410	139946	106	64988	51402	94	74188	56934	95	897	624	0	3960	2969	37	636	508	0	0.237738
91202	83789	82	41877	38117	80	39243	35916	79	290	333	0	1955	1646	23	-31	387	0	0.237738
45244	43646	73	17647	17308	54	19435	19277	60	346	247	0	1002	1076	6	-861	0	0	0.238892
227205	164536	103	74604	53802	99	114569	80325	100	1020	791	0	6081	4292	46	-108	634	0	0.240046
223824	168165	103	112502	88406	97	112197	84367	98	1125	872	0	5734	4352	44	831	698	0	0.240046
113360	109157	92	40329	39152	80	51253	50842	81	440	536	0	2661	2536	27	61	394	0	0.2412
105297	96015	86	39661	35523	83	49109	43829	83	516	477	0	2429	2260	25	-248	748	0	0.2412
134957	110645	90	54526	44725	88	57520	45791	89	362	379	0	2980	2341	32	105	383	0	0.2412
70722	67233	78	27767	24990	77	33073	30509	77	333	202	0	1961	1590	20	95	542	0	0.242354
138177	122760	88	51785	45867	86	58655	52512	86	537	608	0	3108	2681	31	1439	940	0	0.243508
217245	180287	101	125776	108599	100	175989	147810	102	1447	1388	13	9476	8178	50	462	480	0	0.243508
86067	84232	83	32564	30356	79	41958	38374	79	440	403	0	2240	2020	25	-105	343	0	0.244662
51079	51026	82	19475	19358	58	18654	18913	53	48	179	0	940	1055	6	358	840	0	0.245816
256166	180172	132	99723	74229	114	129009	92016	115	1171	846	0	6570	4677	47	-237	148	0	0.245816
111217	96978	86	46954	40599	84	51194	43838	84	423	369	0	2871	2492	30	507	652	0	0.248125
165521	137644	99	56079	47204	90	79098	65404	94	703	561	0	4125	3571	36	-106	368	0	0.250433
59327	54974	79	24465	22234	72	24397	22055	71	200	283	0	1412	1290	14	265	519	0	0.253895
39032	40363	71	21972	22479	58	14674	14789	47	124	135	0	726	686	0	77	344	0	0.253895
112555	109778	90	57300	56710	80	53057	50860	80	590	642	0	2688	2484	28	-113	346	0	0.253895
55055	54646	79	20835	20857	56	28692	28992	71	298	262	0	1481	1533	16	488	707	0	0.255049
244233	169535	112	98991	72476	110	133276	94515	112	1294	909	0	6656	4829	48	-359	198	0	0.257357
91835	81135	94	39884	35600	81	40166	36419	80	374	338	0	1976	1792	22	717	716	0	0.258511
62103	61086	75	24181	23048	66	28516	27205	74	168	323	0	1520	1461	16	-275	362	0	0.259665
115254	112463	86	26923	26564	76	63739	62720	80	930	794	0	3357	3132	30	-34	402	0	0.259665
260845	183703	113	80520	53158	109	134281	95718	111	1158	766	0	7344	5127	53	-45	423	0	0.260819
172465	144778	97	71579	59206	91	65437	54969	92	775	650	0	3648	3016	33	588	655	0	0.261973
164379	140850	93	66219	57261	90	71186	58497	92	712	541	0	3853	3045	36	511	1137	7	0.263128
170958	145792	91	87389	75372	91	76850	63861	91	890	781	0	4089	3433	36	726	918	0	0.264282
141226	120759	88	42667	35736	85	68187	57680	88	417	632	0	3532	3038	34	357	632	0	0.264282
67445	69405	78	17026	16929	51	37057	36241	75	171	240	0	1796	1633	21	-80	352	0	0.264282
65184	65504	74	23614	23446	71	31577	31093	74	204	300	0	1816	1665	21	73	475	0	0.265436
69797	68676	80	25516	25755	68	35367	35140	75	137	261	0	1827	1853	20	474	786	0	0.267744
212143	160407	98	90871	69098	98	118724	87699	100	1128	856	0	6229	4607	45	639	611	0	0.267744
145461	127138	91	55607	47939	89	65083	56340	90	730	557	0	3506	3177	31	111	714	0	0.268898
241071	172440	114	83465	59440	101	134256	94775	104	920	597	0	7038	4661	49	-21	291	0	0.270052
129647	126295	93	51520	50758	82	62988	60120	83	626	785	0	3564	3393	31	615	693	0	0.271206
108589	98119	84	32516	28580	81	58969	51093	84	597	375	0	2993	2757	29	830	799	0	0.27236
55268	57457	83	16695	16863	51	23345	23499	63	290	249	0	1225	1116	10	-424	22	0	0.27236
182595	144885	98	48782	36498	94	82716	63017	96	929	596	0	4461	3452	39	266	479	0	0.273514
250809	179265	116	80215	58094	111	127494	92626	112	1201	892	0	6962	5192	47	288	589	0	0.274668
256439	181862	118	122269	90021	111	144293	102964	113	1279	908	0	7343	5301	48	405	774	0	0.275822
165621	138626	95	43995	35220	89	77962	65037	91	692	667	0	3993	3331	35	394	454	0	0.275822
105899	89122	89	45667	39228	85	56377	47264	85	542	424	0	2937	2524	29	-7	335	0	0.275822
93707	91528	80	28974	27386	77	48966	46382	79	262	357	0	2566	2309	26	-385	100	0	0.279284
79334	73163	87	29462	26546	77	39217	34726	78	425	315	0	1955	1794	24	-134	540	0	0.279284
75728	70805	81	30756	27357	78	36275	32789	79	335	423	0	2080	1825	21	-16	264	0	0.279284
26886	28987	57	15102	15632	48	13702	14367	45	215	251	0	809	814	0	346	790	0	0.281593
278576	203964	115	185568	142355	114	253283	195260	117	1814	1492	22	12592	9789	59	735	771	0	0.281593
96509	98786	78	46482	46072	77	49902	48022	77	158	376	0	2620	2373	26	116	295	0	0.282747
274106	193392	108	122320	89114	107	116734	83609	106	1574	1094	10	6149	4289	46	-192	434	0	0.282747
118619	106196	84	57563	50683	84	49958	41947	82	774	614	0	2731	2321	30	966	695	0	0.282747
108698	95207	84	41923	36360	82	49701	41697	83	376	331	0	2637	2250	28	201	419	0	0.283901
212175	168506	101	76475	59983	100	127408	101109	103	1180	755	0	6835	5563	43	177	474	0	0.283901
145777	133347	99	78800	74684	86	50186	47265	84	951	914	0	2691	2558	26	345	742	0	0.283901
59553	57684	81	16998	16929	51	26265	26097	73	279	293	0	1539	1515	18	326	341	0	0.285055
48285	49594	72	19937	20212	61	22600	22756	64	277	169	0	1045	1102	8	689	778	0	0.286209
275129	203559	118	110103	78858	117	168567	118538	119	1731	1201	12	9300	6746	54	858	789	0	0.286209
209648	181387	98	77347	67246	96	133734	114497	99	1289	1002	1	7066	6203	43	440	635	0	0.286209
66044	65051	78	25352	25177	73	34850	34048	75	338	281	0	1895	1849	20	107	224	0	0.288517
170987	142391	93	68798	57142	92	68890	56489	92	928	757	0	4050	3244	36	403	479	0	0.290825
103242	102540	80	42507	41828	79	61348	59548	80	882	804	0	3102	2945	29	116	505	0	0.290825
50911	52440	83	16628	16946	48	25944	26144	71	21	115	0	1499	1573	16	256	521	0	0.290825
222511	173130	100	80455	63982	99	118208	90336	101	1211	866	0	5919	4930	45	77	337	0	0.290825
176243	152873	96	142403	125831	90	167144	145037	91	2114	1580	21	9022	7760	50	1363	969	0	0.291979
53842	56395	71	14761	15302	46	20718	21367	52	220	155	0	992	973	0	476	692	0	0.291979
68100	66971	76	22159	21859	63	30913	30378	74	272	231	0	1483	1451	17	-84	211	0	0.293133
82527	74001	80	35164	31849	80	36868	33495	80	562	513	0	2256	2020	25	293	851	0	0.294287
175749	137416	96	62900	49323	95	88504	66744	96	673	574	0	4506	3579	38	66	423	0	0.294287
43135	45087	68	6738	6933	36	17467	17421	50	325	379	0	1079	1098	7	-119	304	0	0.294287
73590	70925	73	28483	25740	78	41803	37903	80	565	509	0	2049	1917	23	-184	459	0	0.294287
100784	89411	86	38180	33717	82	56368	50107	83	601	461	0	2778	2588	29	810	1195	7	0.295441
112534	97021	94	35928	29983	84	53966	46163	86	630	434	0	3033	2667	30	258	456	0	0.295441
79730	75968	77	23647	21849	66	39127	36554	77	138	191	0	1877	1868	21	-53	887	0	0.296595
91182	84231	88	31627	29198	79	43362	39921	81	221	452	0	2394	2326	25	199	339	0	0.296595
150151	122247	94	53496	43758	90	71057	56746	91	655	583	0	4051	3214	37	-410	192	0	0.296595
125595	112654	95	65500	58450	87	51213	45717	86	686	583	0	2466	2163	27	41	616	0	0.29775
107648	92673	85	42766	35781	84	58907	48611	86	422	321	0	3161	2686	32	-322	118	0	0.29775
130568	115512	90	43030	36609	86	59733	52022	87	567	609	0	3080	2774	30	-111	603	0	0.29775
391506	262845	158	110467	74171	140	248915	168804	145	2257	1512	30	12767	8757	61	614	664	0	0.298904
146264	125112	104	48344	42027	87	65874	55830	87	396	441	0	3452	2910	33	524	790	0	0.300058
80753	80708	77	28576	28212	75	42499	41460	76	478	429	0	2090	2058	23	-173	118	0	0.301212
73836	74036	77	23100	22943	65	29677	29185	76	223	407	0	1388	1299	14	438	724	0	0.301212
59687	59617	77	12214	12342	44	22369	22841	64	117	230	0	1194	1278	11	-360	94	0	0.302366
101417	85324	92	36469	31131	85	45968	39062	86	550	366	0	2209	1998	24	116	447	0	0.30352
115006	113875	84	47592	46895	81	67476	65762	82	1123	893	0	3857	3777	31	1399	1120	5	0.30352
64277	57192	82	27607	24182	75	31862	28707	76	456	360	0	1819	1651	20	217	693	0	0.30352
109095	88123	97	41528	33998	84	56623	46102	85	372	388	0	3039	2379	32	293	717	0	0.304674
111543	107713	97	30054	27852	82	59985	56460	97	442	477	0	3224	3105	29	525	969	0	0.304674
69850	66160	78	28641	26515	75	35991	33473	76	246	301	0	2068	1801	23	51	420	0	0.308136
67135	68448	74	35414	35461	75	32752	32141	75	161	173	0	1753	1657	20	-240	193	0	0.308136
218955	180423	100	80128	65782	95	96577	78246	96	907	817	0	5562	4451	42	644	746	0	0.308136
252176	187227	115	110674	83014	112	122891	92177	112	1130	889	0	6170	4846	43	1339	1488	16	0.311598
115487	113073	81	37653	36896	79	62572	59121	82	728	658	0	3461	3306	29	767	751	0	0.313907
43465	45550	61	17716	17876	50	24586	24864	68	290	307	0	1525	1625	18	-356	107	0	0.315061
181594	149994	94	75088	61535	92	105837	88527	93	1149	920	0	5753	4891	42	1128	912	0	0.315061
141925	136867	87	71845	70455	83	75063	70996	85	683	644	0	3598	3522	31	-60	308	0	0.315061
158793	124870	100	51225	39810	92	79526	62695	93	819	558	0	3992	3524	36	-53	678	0	0.315061
55682	54077	89	23127	22883	68	22461	22479	65	437	358	0	1280	1101	9	327	455	0	0.317369
110273	90757	92	43676	36047	84	53073	43235	86	498	245	0	2750	2309	30	534	540	0	0.319677
53554	53343	88	18791	18613	57	24165	24005	68	122	223	0	1250	1085	9	87	420	0	0.320831
312542	207270	134	95502	61801	128	168841	113680	130	1726	1294	16	9081	5741	53	1133	1014	2	0.321985
66322	64984	79	22982	22890	65	30111	29937	74	374	405	0	1596	1548	19	1199	1021	2	0.321985
80054	80501	76	38105	37887	75	39448	39273	76	474	504	0	2083	1983	24	161	865	0	0.323139
77027	75274	82	14145	13933	47	42124	40183	78	355	319	0	2205	2023	24	19	554	0	0.325447
51402	51019	72	22770	22616	63	21024	20527	59	32	81	0	1190	1246	11	-43	435	0	0.325447
111771	92804	94	36803	30565	85	53807	43575	87	289	326	0	3008	2337	32	-148	478	0	0.325447
136171	122247	84	53844	45565	85	67884	57357	86	721	575	0	3627	3092	35	606	1081	5	0.325447
66998	65684	79	23019	22174	62	27543	26380	74	289	347	0	1182	1153	9	130	528	0	0.325447
64934	64007	75	27728	26373	75	40379	38708	76	321	399	0	2234	2070	24	815	748	0	0.325447
93020	83077	83	36906	32138	81	40344	34586	81	437	343	0	2138	2026	23	1276	998	0	0.325447
229144	165637	102	78280	55072	101	128322	90914	103	1055	738	0	6636	4807	49	507	680	0	0.325447
113876	98562	92	46118	40010	83	62657	52668	85	680	609	0	3114	2655	34	-411	332	0	0.327755
280079	188867	115	147597	105150	113	141422	97676	112	1539	1101	9	7348	4847	50	798	681	0	0.328909
68246	64305	84	28526	25976	75	39972	35156	77	382	379	0	1872	1790	21	-465	129	0	0.328909
44585	47414	56	16648	17300	47	19774	19691	55	284	471	0	1139	1093	7	-150	604	0	0.328909
58792	58390	79	19162	19415	56	21146	20905	57	94	273	0	1230	1117	10	-35	360	0	0.330063
141989	131006	89	50718	45276	86	77447	69946	86	732	785	0	3935	3832	32	994	1470	19	0.330063
177756	143208	92	55617	43255	90	90457	71979	93	891	773	0	4507	3423	39	301	526	0	0.331218
139522	117440	105	56808	46839	105	67263	53635	105	560	587	0	3774	2915	35	436	638	0	0.331218
120575	107771	86	51691	45057	85	65983	56708	85	683	577	0	3318	2858	34	725	783	0	0.331218
135672	114212	90	40489	33525	85	67796	56299	87	512	582	0	3057	2756	31	-521	193	0	0.332372
334667	189777	130	114748	66662	130	182897	102752	131	1653	836	0	9947	5430	62	921	991	0	0.333526
159870	144138	92	49004	43175	88	93897	83346	91	790	724	0	4746	4119	39	674	733	0	0.33468
79780	72945	82	29188	26889	79	40506	36787	80	220	182	0	2072	1944	25	83	646	0	0.33468
50471	52942	72	16401	16773	48	26638	27131	72	240	221	0	1550	1562	16	-39	377	0	0.33468
216887	162199	101	65429	49158	97	101843	74827	100	914	691	0	5477	3945	44	743	997	0	0.335834
66558	61489	92	27527	24673	77	38000	33860	77	211	301	0	1996	1761	23	219	500	0	0.336988
83819	74814	87	28685	25475	79	45099	40269	81	337	350	0	2227	2007	25	534	754	0	0.338142
140302	134572	93	35397	34204	80	78869	74572	85	597	853	0	4368	4100	34	1289	885	0	0.34045
108767	101723	84	32500	29478	80	57492	52061	82	260	327	0	3124	2815	30	594	384	0	0.34045
65871	66383	74	14870	14942	48	29435	28788	74	130	204	0	1573	1622	16	-170	222	0	0.341604
239199	191684	99	91882	74823	98	154230	120781	102	1336	1037	6	8224	6528	49	-210	377	0	0.341604
201930	170936	101	60567	51927	90	100067	85446	93	1155	1121	8	5294	4399	40	172	642	0	0.342758
278111	213846	125	139769	110077	108	142292	111292	110	2095	1508	21	7745	6097	47	1050	1176	6	0.343912
65625	67108	73	21335	21543	63	24017	24193	63	183	261	0	1342	1423	17	-191	131	0	0.345066
146257	137288	92	65523	60651	87	75580	71371	87	540	665	0	4200	3813	34	251	605	0	0.347374
101946	88343	83	37502	32564	82	50473	43203	84	747	553	0	2876	2291	31	511	560	0	0.348529
262906	190382	116	94526	68674	113	142552	104549	116	745	763	0	7463	5551	50	-102	739	0	0.348529
49108	51121	73	14697	15330	46	19163	18939	54	-81	194	0	1136	1108	8	-157	375	0	0.348529
60776	61763	77	9147	9294	39	34152	33382	74	317	335	0	1729	1602	17	410	733	0	0.350837
127240	113152	86	33221	28546	83	64497	55885	84	815	498	0	3017	2727	30	-329	199	0	0.350837
124279	102507	102	45651	37908	85	61567	51164	87	590	682	0	3122	2631	31	471	650	0	0.350837
79672	79316	78	29415	28291	76	43739	42838	77	175	411	0	2100	2066	23	477	649	0	0.351991
145882	123333	105	53408	44963	86	67954	56476	87	344	354	0	3444	2723	33	333	554	0	0.353145
62317	60539	78	24519	23634	71	29952	28700	75	340	423	0	1406	1424	16	22	415	0	0.354299
95262	91556	81	33489	31559	79	44171	41929	80	585	470	0	2250	2011	25	-318	349	0	0.355453
185567	160700	95	95377	83133	94	110877	95721	95	1203	929	0	5952	5221	42	1276	1308	9	0.355453
163833	137739	89	61299	50721	88	80888	65232	90	752	597	0	4058	3253	36	-416	255	0	0.355453
138559	118495	87	50121	41646	86	72095	60841	87	352	475	0	3704	3093	34	-199	448	0	0.356607
134153	113140	89	50637	41311	88	68509	55334	88	1057	564	0	3611	2996	35	239	784	0	0.356607
64591	63236	78	27249	26270	73	27371	27033	74	390	338	0	1554	1412	18	205	273	0	0.357761
75706	74531	76	30837	30789	74	31420	30684	75	232	249	0	1672	1773	19	47	473	0	0.357761
139213	122721	87	50732	44136	86	62060	52690	88	880	690	0	3320	2802	32	330	571	0	0.358915
146308	129014	91	38072	32475	87	61137	52110	88	859	587	0	3170	2955	31	709	662	0	0.358915
71941	66851	79	33374	29650	79	33997	31352	79	388	294	0	1682	1604	20	-293	253	0	0.361223
76950	70247	80	34550	31201	78	42638	37297	79	204	297	0	2336	2094	27	-25	307	0	0.361223
135769	103711	103	44758	34411	89	71202	55097	91	544	355	0	3948	2835	39	-263	218	0	0.362377
109958	101830	86	32187	28535	79	58324	52293	82	619	437	0	3464	2952	31	263	701	0	0.363531
52001	52059	70	15553	15715	48	25215	25653	62	133	216	0	1337	1373	13	-412	0	0	0.363531
173551	133914	97	66852	52224	94	67496	51893	95	1122	549	0	3620	2862	36	996	757	0	0.36584
258754	175248	109	109262	76219	107	129656	87836	108	1217	670	0	7377	4991	52	1305	722	0	0.366994
249315	175159	105	82321	60516	100	132500	91719	102	1303	803	0	6994	4682	50	-2	854	0	0.366994
330234	187812	192	104823	57352	191	167668	91911	198	1953	991	0	8926	4605	53	-687	225	0	0.366994
225741	188161	93	116651	95850	95	135546	111698	95	1603	1330	17	7502	6070	49	483	717	0	0.366994
110660	108535	85	36485	36528	78	62653	61815	80	850	585	0	3164	2848	31	808	835	0	0.368148
85033	83544	74	28357	26959	70	47079	44606	79	168	372	0	2547	2378	26	567	727	0	0.368148
132186	114810	87	47212	40574	86	51256	44769	85	522	686	0	2845	2542	28	-384	292	0	0.369302
52713	52366	74	24782	24864	67	23159	23340	65	259	287	0	1241	1223	12	0	753	0	0.370456
247323	198001	108	84963	68743	104	156656	123932	107	1633	1439	19	7943	6463	47	286	744	0	0.370456
90388	80958	82	36845	31886	80	50804	43549	81	580	339	0	2570	2409	28	192	510	0	0.37161
224307	175260	107	64207	52112	101	98642	74479	104	907	843	0	4931	4081	40	17	637	0	0.37161
216317	169961	98	82391	64248	96	87156	68533	96	972	770	0	5195	4275	41	-104	594	0	0.373918
30467	31926	63	16524	17159	49	22022	22599	60	107	325	0	1333	1307	13	-43	418	0	0.373918
55154	53785	83	15410	15451	49	22811	22957	64	223	267	0	1257	1184	11	-410	202	0	0.375072
110824	93598	92	45425	37355	85	52662	43171	86	637	538	0	3088	2664	32	-219	357	0	0.376226
233615	178264	108	69961	53184	103	122555	90746	107	858	975	0	6374	4994	47	315	500	0	0.37738
137987	109725	97	59703	49072	88	75118	59358	90	759	533	0	3712	2925	36	65	255	0	0.378534
71841	67766	92	27072	25560	77	38798	36248	79	320	306	0	1793	1706	20	222	604	0	0.379688
166865	140619	98	73162	62472	91	72447	60475	90	907	793	0	4013	3459	36	178	619	0	0.379688
86268	76319	87	29165	25966	79	41493	36857	80	298	264	0	2254	1859	26	125	870	0	0.380842
64158	60762	77	26551	24610	73	31349	29498	76	49	205	0	1538	1344	13	-431	109	0	0.381997
375053	227965	147	109852	66371	134	226623	140966	137	2117	1531	24	12331	7836	62	671	707	0	0.381997
118178	114457	92	36519	35449	79	62456	59934	80	955	786	0	3609	3245	32	290	608	0	0.383151
161255	132517	93	73593	59956	92	86819	71709	91	879	639	0	5016	4076	41	1270	1142	8	0.383151
48860	49933	76	11732	11788	43	19836	19438	54	374	300	0	1114	1228	11	51	604	0	0.383151
71649	72464	76	19658	19730	53	27904	27702	75	167	302	0	1422	1466	18	418	819	0	0.384305
45963	47066	68	11479	11702	43	20762	21092	58	164	271	0	991	1085	7	-577	64	0	0.384305
222612	171597	106	92676	71714	106	103924	77480	106	1161	799	0	5398	4107	43	1194	1096	7	0.386613
76445	73137	93	30054	27997	78	40927	37516	79	275	472	0	1951	1922	22	-444	31	0	0.388921
110448	95763	88	46036	39331	84	57045	47214	86	571	540	0	3303	2741	33	-102	489	0	0.388921
55895	57390	72	14343	14070	47	29396	28914	73	143	381	0	1360	1533	15	-472	131	0	0.390075
152202	122317	92	52378	41065	89	75136	59852	91	809	630	0	4227	3049	39	565	576	0	0.390075
182709	149199	93	79619	64336	91	92295	75688	91	1332	1077	9	4772	4086	39	987	1055	4	0.390075
110489	95741	88	44525	38104	84	53379	46249	85	679	471	0	2648	2055	31	182	550	0	0.390075
61348	61617	79	13874	14181	46	31588	31666	72	121	232	0	1687	1738	18	-297	470	0	0.391229
112284	112164	81	36788	36292	78	66873	64599	81	812	766	0	3300	3132	30	-266	308	0	0.391229
115567	99890	87	39735	33827	85	55647	47066	86	478	540	0	2977	2735	31	-276	152	0	0.392383
78442	73098	84	28598	26755	78	40593	38398	79	173	345	0	1956	1870	22	-214	189	0	0.393537
213027	151566	103	70564	50072	97	104353	75612	99	701	602	0	5771	4293	45	143	454	0	0.393537
61399	61145	83	10110	9395	44	25609	23813	78	513	450	0	1420	1457	14	111	496	0	0.393537
38359	39459	69	12918	13098	44	21446	21465	59	453	346	0	1105	1097	7	246	574	0	0.393537
169068	140342	96	48133	40268	89	83031	67980	91	616	627	0	4092	3374	37	164	510	0	0.394691
57420	56217	81	21819	21524	61	25149	25120	62	270	268	0	1361	1362	14	187	337	0	0.395845
111330	98797	86	49180	42712	83	50780	43484	83	488	439	0	2833	2365	28	373	566	0	0.396999
77008	71318	80	32063	28621	78	44444	39065	79	232	379	0	2243	1995	26	-163	501	0	0.396999
201996	162417	106	68740	54132	98	107806	85685	100	1136	904	0	5527	4384	42	1631	977	0	0.398153
165266	132783	95	63988	50871	92	77355	62999	93	881	596	0	4673	3560	39	-31	389	0	0.399308
84082	77090	86	29500	26107	77	36401	32620	79	298	280	0	1958	1666	24	528	703	0	0.399308
351408	259535	136	180248	140684	134	288905	229389	144	2563	2264	26	14769	11140	63	526	854	0	0.399308
80390	72818	95	26568	24222	79	34994	32507	79	181	182	0	1673	1743	20	113	654	0	0.400462
72494	71332	77	16429	16453	50	36343	36066	76	130	245	0	1791	1659	19	414	464	0	0.400462
97571	81795	92	37592	32760	83	48363	39625	84	403	370	0	2338	1886	27	147	441	0	0.400462
98055	90479	84	37942	34547	80	49817	45310	82	383	556	0	2475	2370	27	-416	271	0	0.401616
199760	166554	107	74839	63150	93	107154	89003	95	1180	1160	10	6042	5153	42	-76	474	0	0.40277
145875	131961	92	70673	63108	87	81578	71982	90	825	748	0	4296	3754	35	23	611	0	0.40277
94941	93027	84	33585	32999	77	40628	39275	78	348	351	0	2273	2269	22	-68	496	0	0.40277
129011	122327	82	39915	34603	81	65713	58434	84	678	630	0	3397	3010	33	-496	838	0	0.403924
231611	164219	106	75741	53632	102	122598	88565	103	961	691	0	6591	4704	49	1296	1104	5	0.406232
63349	62494	77	22622	22285	64	28165	27559	73	301	311	0	1548	1682	18	898	868	0	0.407386
229775	167934	105	89679	64371	104	117051	84562	104	1641	966	0	6161	4543	46	981	1047	5	0.40854
60230	59531	75	13374	13494	46	28583	27983	72	257	283	0	1859	1698	20	-15	521	0	0.409694
102808	94896	86	44524	39699	81	52500	47084	81	398	386	0	2985	2392	30	6	299	0	0.409694
186015	147678	97	86276	71131	94	78261	59383	94	973	726	0	3996	3140	37	-220	322	0	0.409694
146649	136759	87	63238	58254	85	88548	81236	86	723	710	0	4445	3934	37	54	426	0	0.409694
83567	74241	83	27077	23798	74	41014	36579	80	498	352	0	2085	1908	24	-47	325	0	0.410848
79345	75282	79	31186	28139	78	46834	42533	80	417	280	0	2569	2282	28	-282	170	0	0.410848
237819	174944	110	92489	69341	109	133091	99160	110	984	930	0	6655	5268	46	-165	480	0	0.412002
177826	138521	96	65324	50663	93	81772	62865	93	775	761	0	4137	3353	37	380	949	0	0.412002
73589	73268	75	23984	24063	63	37225	36561	76	202	223	0	1695	1588	17	158	734	0	0.412002
180284	152716	101	82904	69134	93	93018	80197	93	761	781	0	4993	4051	39	1027	956	0	0.413156
113234	111990	89	60458	59839	82	65155	63209	82	846	635	0	3754	3414	34	851	844	0	0.413156
87911	88923	85	35277	35640	75	49676	49248	77	288	329	0	2577	2653	25	-198	569	0	0.41431
91492	89213	81	31189	29965	77	41659	39762	78	362	362	0	2145	2130	24	-152	598	0	0.41431
86167	85066	84	28546	28724	76	34583	33547	76	284	329	0	1893	1845	21	217	452	0	0.416619
52076	52260	82	16290	16483	50	20366	20238	53	-29	159	0	1370	1159	11	-317	374	0	0.417773
151090	133168	92	62205	54531	87	87039	76258	89	864	648	0	4680	3899	37	74	627	0	0.418927
181646	149973	100	66276	54641	93	100924	83927	94	778	651	0	5355	4622	40	159	549	0	0.420081
256184	185625	111	101199	72447	106	171503	124860	108	1760	1183	15	9112	6862	52	915	757	0	0.421235
108159	95584	85	42611	37542	83	51884	42925	85	393	467	0	2681	2268	29	59	617	0	0.421235
126746	106135	92	43632	35942	86	58224	47133	86	419	441	0	3236	2829	32	-243	353	0	0.421235
64788	65532	74	27375	26154	74	26138	24682	74	256	362	0	1287	1317	15	12	761	0	0.422389
118733	103806	89	47081	40580	84	51950	45221	84	314	447	0	2787	2558	28	229	527	0	0.423543
119294	99406	102	40730	32423	102	54348	44902	102	262	306	0	2702	2304	27	-385	247	0	0.423543
56359	56137	75	22140	21754	56	28424	26813	74	241	276	0	1363	1359	16	-116	119	0	0.423543
28480	29554	56	9990	10250	41	13236	13585	44	299	165	0	680	775	0	846	819	0	0.423543
85864	78212	88	36191	32750	80	42235	38242	81	132	238	0	2156	1978	24	-204	536	0	0.424697
74086	68961	79	27859	25312	77	39547	35699	79	285	414	0	1902	1854	20	241	686	0	0.424697
49201	44883	76	17251	15989	52	22710	21182	65	424	279	0	1196	1290	13	888	813	0	0.424697
83718	81232	82	27848	27208	76	45131	43480	78	137	268	0	2222	2074	24	-151	639	0	0.425851
201783	162778	98	73727	58301	95	105865	86814	96	1071	1005	2	5903	4775	41	505	997	0	0.425851
197265	155515	97	90228	71862	94	108212	83073	95	858	883	0	5842	4731	43	212	693	0	0.425851
158261	144325	91	48082	41821	88	77221	69560	88	758	762	0	4454	3988	36	944	578	0	0.427005
78541	71732	78	31710	27870	77	35920	31840	78	549	350	0	1847	1672	22	-387	128	0	0.427005
71749	67462	77	32028	29054	76	36126	33062	76	219	245	0	2010	1894	22	-482	383	0	0.429313
78004	79249	78	18460	18511	53	38753	38463	76	374	464	0	1877	1720	22	-228	499	0	0.429313
288240	228636	120	110213	92030	115	114288	91221	116	1864	1288	18	6403	5263	42	545	674	0	0.430467
141458	122887	88	37730	31725	84	64262	53100	87	916	507	0	3525	2799	33	141	548	0	0.430467
30778	31902	67	8056	8112	38	12500	12474	43	62	205	0	749	829	0	-184	236	0	0.432776
182917	152737	95	70975	59302	92	85392	67597	94	734	717	0	4343	3612	37	540	497	0	0.432776
119255	114034	84	44816	42758	81	76971	73538	83	673	724	0	3829	3512	33	-2	344	0	0.432776
109712	106997	83	44754	42538	81	44914	42268	81	873	807	0	2669	2666	27	268	298	0	0.432776
166479	141365	102	61034	51382	90	75168	62224	91	997	693	0	3676	3082	35	348	682	0	0.43393
63585	61853	76	27415	25418	76	28498	26205	75	202	268	0	1494	1222	13	202	702	0	0.435084
151905	144686	88	55790	52618	84	87093	80742	88	1145	989	0	4223	4069	33	1527	1182	9	0.435084
116768	111598	93	38462	36778	81	65301	62080	83	684	697	0	3374	3288	30	212	418	0	0.437392
67720	65488	78	27389	25292	76	34733	31777	77	394	350	0	1851	1683	21	82	283	0	0.437392
347034	186534	204	112983	60808	178	185013	99917	202	2004	919	0	9466	5134	65	789	961	0	0.4397
70464	64356	80	25527	23264	71	33107	29932	77	160	273	0	1799	1634	22	252	547	0	0.4397
61056	58830	89	24037	22866	69	26911	26290	73	436	361	0	1544	1396	15	800	1017	2	0.440854
232093	173372	102	89676	68003	99	100274	73920	100	1053	787	0	5158	4096	42	149	715	0	0.442008
77095	75714	81	24975	23304	66	38043	36443	77	567	468	0	2326	2207	23	-617	221	0	0.442008
374902	223121	172	124074	83654	154	239647	152158	157	1929	1267	18	12890	8546	98	469	777	0	0.442008
111594	109638	83	29260	28956	74	64907	63411	82	783	750	0	3907	3651	32	13	392	0	0.443162
204312	156202	95	74944	56611	94	102757	76625	97	974	815	0	5626	4233	43	568	1384	11	0.443162
47743	50113	70	12671	13081	43	24078	24040	57	209	216	0	1376	1445	13	-301	236	0	0.443162
143382	122301	90	56598	47487	86	62507	51500	87	785	678	0	3370	2793	33	-128	414	0	0.444316
39225	38667	85	14078	13948	48	19217	18554	58	70	199	0	1111	991	0	423	651	0	0.44547
262414	194409	112	77355	58041	105	129329	96474	108	935	919	0	7350	5281	49	716	1407	10	0.448932
68374	66621	80	21266	20340	57	34386	32811	75	699	469	0	1739	1606	20	81	485	0	0.448932
207934	163023	101	64201	49357	97	88799	69403	97	862	816	0	4594	3454	41	359	557	0	0.450087
108833	97402	84	31801	27528	80	63270	53793	84	865	684	0	3251	2832	32	-219	289	0	0.450087
68510	64276	78	29401	27065	77	34613	31957	78	212	190	0	1905	1589	22	278	769	0	0.451241
52250	55507	70	11233	11286	43	25604	26145	71	389	308	0	1440	1293	12	-26	336	0	0.452395
77291	76902	77	20999	20816	59	38334	38216	76	557	342	0	1981	1971	23	359	736	0	0.454703
238604	169569	109	102230	73321	106	133581	93014	107	1571	1091	7	7025	5306	48	466	759	0	0.455857
82232	81210	80	28279	27697	75	39982	38767	78	375	281	0	2086	2097	22	-365	210	0	0.457011
181844	138667	95	58604	44328	94	87459	66184	95	879	753	0	4631	3478	41	760	712	0	0.459319
38958	42603	62	17819	18216	50	23924	25217	61	357	255	0	1348	1309	12	-290	144	0	0.459319
110335	99378	85	38864	34168	83	60865	53872	84	574	459	0	3130	2625	30	596	977	0	0.459319
82532	75332	96	37519	34201	79	33773	29805	79	492	428	0	1646	1360	18	214	393	0	0.461627
47743	50324	69	10789	10913	42	23153	23024	61	-2	273	0	1322	1324	13	942	687	0	0.462781
122649	106686	87	39029	33176	84	67122	56542	86	627	530	0	3585	3029	34	124	876	0	0.465089
129732	116713	90	43466	37906	84	49303	42362	84	804	670	0	2667	2483	28	385	498	0	0.465089
79566	72945	85	32514	29786	78	38908	35052	78	464	431	0	2028	1779	21	343	495	0	0.465089
182344	139270	105	70271	55412	94	101820	78368	96	498	700	0	5237	4091	41	692	749	0	0.467398
237809	190527	114	117594	97285	102	182787	151711	104	1331	1142	9	8767	7472	49	311	490	0	0.469706
103125	102437	80	31769	30967	77	52128	49981	79	887	699	0	2706	2687	27	17	802	0	0.472014
38631	38528	71	9123	9252	40	17280	17132	55	-33	298	0	1062	1042	4	-320	187	0	0.473168
25966	26832	61	10387	10711	42	11189	11651	42	152	192	0	531	600	0	10	398	0	0.474322
345618	212279	142	156105	100573	139	190838	114421	141	1462	1021	4	10570	6379	61	930	827	0	0.474322
76775	74909	77	30106	27739	74	39506	35166	79	425	455	0	2152	1981	25	-145	262	0	0.474322
97535	92361	84	45511	43582	80	44845	42915	78	316	386	0	2308	2176	23	135	346	0	0.47663
105771	105637	82	51213	50915	79	57021	56974	79	746	700	0	2713	2716	28	395	1116	5	0.477784
251723	184029	106	105329	80553	102	137721	102534	102	914	889	0	7447	5529	50	87	488	0	0.477784
120934	120261	80	69984	68646	82	57181	55016	81	514	426	0	3249	2922	31	744	909	0	0.478938
71070	66672	78	29609	27335	71	44730	40730	78	189	217	0	2313	1966	27	56	440	0	0.478938
99712	102380	76	28399	28427	66	56626	56207	78	501	614	0	3051	2965	29	546	1490	10	0.478938
189152	153066	105	98985	83709	94	85884	68150	92	985	738	0	4232	3585	36	1016	1275	7	0.480092
110970	92488	94	42227	35002	83	53911	43925	84	496	516	0	2717	2280	30	208	601	0	0.481246
88465	77252	83	26429	22980	75	37851	33556	81	293	365	0	1424	1390	16	-289	337	0	0.481246
277878	195373	126	99085	70762	111	118607	82996	115	1235	1123	9	6278	4376	45	69	352	0	0.481246
87647	81864	80	33813	32467	78	46842	45202	79	499	484	0	2207	2081	23	223	582	0	0.4824
165483	138198	98	48653	40035	89	76383	64475	90	449	608	0	4078	3152	38	859	783	0	0.4824
123783	121132	84	40229	39313	79	57296	54707	81	606	721	0	3063	2980	29	875	856	0	0.4824
69496	69385	76	24621	24362	67	32343	31648	74	347	202	0	1815	1644	20	-20	197	0	0.483555
58947	55594	78	29961	27405	76	30360	29054	76	196	208	0	1484	1527	17	340	632	0	0.483555
87215	79275	80	29282	26117	81	46034	40422	82	173	223	0	2529	2213	26	847	725	0	0.485863
61983	69197	51	22183	22129	59	34985	33887	73	324	321	0	1785	1678	19	-70	294	0	0.485863
50514	53622	71	18729	18996	55	25349	25571	67	11	218	0	1362	1481	16	-29	350	0	0.485863
34855	34975	72	12450	12632	45	14685	14939	46	191	239	0	900	836	0	-243	353	0	0.487017
122670	117256	84	42291	40416	80	43730	42106	80	1385	1331	15	2594	2620	26	480	516	0	0.487017
84374	82925	80	26723	25683	77	45072	43482	78	390	265	0	2230	2428	23	-454	44	0	0.487017
127824	111600	87	49127	42503	86	51119	43465	86	380	377	0	2758	2437	28	63	492	0	0.487017
185898	153916	94	57676	47815	91	93843	78370	93	828	620	0	5021	4202	42	-9	283	0	0.487017
38541	38861	80	17548	18185	50	21105	21942	54	-65	61	0	1079	1092	9	-327	168	0	0.488171
163254	134107	94	60029	49175	91	72303	59803	92	1027	789	0	3851	3230	35	-188	197	0	0.488171
47726	45678	80	7998	8223	38	24126	24795	68	66	301	0	1166	1162	10	382	390	0	0.488171
87683	76855	85	37006	31835	81	42893	37494	81	463	438	0	2354	2018	25	318	679	0	0.489325
79516	78931	79	18697	18642	58	37571	36968	75	424	319	0	1855	1797	21	-134	198	0	0.489325
227033	182768	104	84014	68277	101	118115	96187	101	830	855	0	6850	5668	45	491	1040	4	0.490479
255289	201508	104	100956	79392	101	204061	159816	104	1695	1434	16	10554	8687	55	438	1084	7	0.490479
68211	66563	76	28752	27454	73	32730	31052	75	303	226	0	1790	1633	21	842	679	0	0.490479
55241	57195	77	13652	13685	46	22921	23143	60	428	257	0	1463	1404	14	-127	274	0	0.491633
71373	63657	78	28654	25414	77	37958	33466	78	306	215	0	2005	1759	23	161	365	0	0.491633
94692	80071	83	34825	29381	82	50917	42914	84	445	440	0	2662	2211	29	-210	398	0	0.493941
138784	116852	91	48298	39820	87	64482	53040	88	815	566	0	3307	2575	34	212	423	0	0.493941
104593	106324	80	39515	38888	79	43208	43037	78	705	632	0	2347	2430	24	260	502	0	0.493941
225508	168776	103	82219	63022	97	92195	69479	97	1285	1005	2	4914	3730	41	382	831	0	0.493941
91995	88214	80	33230	31169	78	44730	41763	80	25	208	0	2595	2289	28	691	636	0	0.496249
123526	110782	91	56807	50765	83	65946	59584	84	497	515	0	3582	3022	34	804	860	0	0.497403
187609	152934	109	62612	50740	93	86484	69651	94	591	593	0	4796	3702	39	50	553	0	0.498557
144315	125120	104	68275	59505	91	57177	47476	92	1011	935	0	3164	2455	32	-72	518	0	0.498557
113952	98156	86	37548	31995	83	46981	39151	84	374	379	0	2571	1944	30	-200	255	0	0.498557
120687	105851	89	46935	40207	83	58549	50291	84	749	399	0	3146	2477	32	-86	545	0	0.498557
189066	151967	93	70358	56133	91	102505	79924	94	1315	668	0	5639	4646	43	-259	327	0	0.498557
132280	108250	104	43257	35835	86	63063	52015	87	447	505	0	3447	3047	31	-227	447	0	0.499711
198737	148258	113	78520	58682	102	89214	65670	116	981	634	0	4484	3430	39	500	901	0	0.499711
111965	97130	86	37803	32521	82	61845	51880	85	565	419	0	3184	2612	33	-187	289	0	0.500866
81302	73264	83	29691	27014	71	47787	41638	79	516	387	0	2467	2132	27	-194	264	0	0.500866
202991	156879	99	67462	50118	95	113023	87018	98	1067	898	0	5955	4820	45	1344	1779	19	0.50202
48259	47632	75	20119	20279	58	20704	20810	55	301	195	0	963	1034	5	276	564	0	0.504328
109587	95132	100	36701	31393	83	43824	38526	83	382	507	0	2596	2326	28	-22	377	0	0.505482
146995	126183	96	62426	51934	91	73323	63390	89	1027	886	0	4007	3238	37	354	545	0	0.506636
110065	95492	86	36838	31713	82	54174	46466	83	705	661	0	2888	2269	31	-493	22	0	0.506636
301512	211214	136	124921	89633	133	185846	134244	134	1893	1614	23	9328	6897	56	-58	707	0	0.506636
60578	63006	75	26243	26472	70	42289	42214	74	264	384	0	2093	2264	22	31	295	0	0.50779
235602	170592	120	81289	60206	103	132196	95589	105	1484	967	0	6994	5282	51	998	1565	13	0.50779
164190	147834	95	50096	44311	87	94715	83990	91	1278	933	0	5332	4481	39	454	616	0	0.508944
376079	266954	148	180600	134215	149	189917	139144	147	2855	1726	30	10296	7753	54	1328	1117	4	0.508944
124816	110703	94	40304	35246	84	58785	50952	86	290	443	0	3055	2980	29	1123	1346	14	0.510098
65439	64578	78	29123	29388	74	25890	25836	73	425	492	0	1512	1630	17	149	775	0	0.511252
54621	54650	74	20054	20063	55	18620	18132	54	199	297	0	844	979	0	-394	173	0	0.511252
210325	130913	142	92369	66383	133	101692	63883	134	1261	715	0	5169	3317	51	618	567	0	0.512406
47620	47399	73	11080	11432	42	23884	24416	70	204	316	0	1335	1310	12	-116	231	0	0.512406
116894	100178	91	39907	33925	85	60603	51871	87	397	413	0	3092	2562	31	1024	932	0	0.51356
164859	136987	93	67569	56503	91	75492	62665	91	795	724	0	3735	3170	34	238	574	0	0.514714
76568	71286	84	28773	26316	78	39354	36619	78	165	224	0	2219	2044	25	403	419	0	0.514714
117889	102066	88	36272	30877	81	61425	53137	83	580	441	0	2963	2428	30	49	877	0	0.515868
138720	131711	91	51002	48176	82	77302	72622	85	616	845	0	3990	3953	33	181	568	0	0.517022
248579	180718	119	77231	56645	101	122510	87057	103	1082	831	0	6370	4738	47	318	654	0	0.517022
101240	102293	79	32527	32135	77	64785	63338	80	603	662	0	3738	3404	33	1060	829	0	0.517022
143221	111216	102	47819	37155	90	73073	55062	92	487	524	0	4091	3156	37	-64	212	0	0.518177
134233	111828	90	54066	45439	87	60193	49919	88	217	417	0	2824	2422	29	161	439	0	0.519331
118418	114738	83	37998	35701	79	58076	53398	82	290	541	0	3135	3205	30	232	333	0	0.519331
112506	95478	95	36183	30415	83	56388	46320	85	586	464	0	3069	2449	30	-62	283	0	0.520485
118625	116106	81	40375	39791	80	64983	63219	82	840	794	0	3490	3373	30	462	703	0	0.520485
242343	175038	105	93811	69222	105	145902	111283	106	1740	1092	10	7684	5478	53	617	699	0	0.522793
237629	179665	104	95623	73533	101	132452	99802	102	1326	845	0	7206	5668	46	1174	869	0	0.522793
118211	96910	103	45926	37811	86	61917	49258	87	435	438	0	3053	2547	31	544	668	0	0.523947
179110	162131	91	80741	71811	89	102270	90919	90	893	801	0	5354	4750	38	1420	1326	9	0.523947
54236	54485	88	22605	22669	68	24225	24319	71	206	191	0	1254	1248	13	613	712	0	0.525101
244940	171698	105	90381	63157	106	120864	86221	107	1172	940	0	6226	4616	47	-344	305	0	0.526255
207744	154367	97	86431	64280	96	97573	71991	96	1016	845	0	5297	3844	43	912	1194	10	0.526255
252162	187813	109	81061	59925	104	135415	99109	106	1234	875	0	7199	5268	48	232	654	0	0.527409
124190	118894	84	60781	57992	83	59721	55539	83	459	528	0	3135	3076	30	203	714	0	0.527409
111208	96478	84	37052	31269	83	61771	53789	84	525	522	0	3125	2856	30	-253	508	0	0.527409
229231	181698	106	80336	62987	101	106750	83438	102	1046	863	0	5638	4363	43	437	711	0	0.528563
224561	173314	119	68287	53200	104	103907	80355	106	963	780	0	5565	4236	44	149	511	0	0.528563
32428	33967	67	11393	11599	43	13971	14148	46	146	153	0	805	850	0	-761	0	0	0.529717
44578	43727	79	15280	15210	48	22270	22240	63	181	177	0	1310	1212	12	66	562	0	0.529717
122441	101747	96	40295	34176	84	63498	52954	86	533	530	0	3365	2612	34	-26	423	0	0.530871
163874	138229	95	55655	46011	91	77769	64129	91	668	708	0	4380	3867	35	7	479	0	0.530871
44660	43886	75	10172	10391	42	18043	18279	51	141	197	0	946	960	0	568	842	0	0.532025
116886	113659	85	41293	40218	79	57542	56454	80	533	618	0	3297	3060	31	584	824	0	0.532025
168824	132497	97	62679	48985	92	91741	72016	93	1076	908	0	5038	3820	40	1055	1002	1	0.532025
59992	59853	89	17145	17457	49	28939	29279	72	341	278	0	1565	1629	17	181	362	0	0.534334
27764	28796	62	12378	12797	44	13380	14010	46	139	157	0	829	754	0	-88	416	0	0.535488
88946	81410	83	36642	32697	78	48957	43631	79	646	492	0	2654	2390	27	416	536	0	0.535488
155339	129284	101	65380	54861	89	59360	49137	89	680	451	0	3264	2657	33	276	647	0	0.536642
74770	70440	79	30400	27748	77	38877	35232	79	426	362	0	2187	1918	24	8	451	0	0.537796
73787	74749	79	26831	26985	74	27658	27268	74	35	155	0	1483	1547	15	122	532	0	0.537796
290769	206093	119	89472	64626	114	136924	95939	116	1342	874	0	7189	5187	51	446	1101	5	0.540104
199663	161792	99	81161	65172	97	97798	79158	97	997	843	0	4879	3839	40	247	619	0	0.540104
369144	241561	154	189091	136600	149	296628	207624	151	2444	1712	31	15348	11188	63	918	565	0	0.540104
80470	72748	84	32032	28577	80	32647	28493	79	403	390	0	1994	1678	23	404	895	0	0.542412
239658	176925	109	92717	67816	103	123984	92817	104	1275	894	0	6437	5044	46	637	794	0	0.542412
110583	109247	81	25095	24755	75	63514	61069	82	209	387	0	3074	3017	29	-128	257	0	0.54472
80546	72671	88	29029	26079	79	37480	33052	80	106	401	0	2020	1740	23	174	522	0	0.54472
185346	151905	92	63411	50052	91	72485	56897	91	926	683	0	3654	2834	36	632	577	0	0.54472
190010	156508	95	57389	46368	93	81728	66679	93	1132	797	0	4568	3864	38	528	901	0	0.545874
242341	164752	122	80431	55104	110	123272	84854	111	1017	796	0	6438	4653	48	70	532	0	0.547028
206513	162345	97	86701	69763	96	96280	75422	96	1517	1001	2	4838	3874	40	292	679	0	0.547028
55426	54203	79	20693	20816	52	26756	26742	66	250	202	0	1236	1397	16	-399	392	0	0.547028
52383	56575	71	26485	27362	61	21016	21836	57	354	315	0	989	1074	7	-279	235	0	0.547028
59748	58947	78	22171	22101	66	25879	25269	72	348	453	0	1249	1285	11	218	545	0	0.548182
188511	147023	112	66825	50488	94	103488	79881	96	1190	705	0	5707	4465	46	1151	1266	10	0.549336
127038	117390	85	32442	28273	82	68153	60503	85	782	608	0	3662	3373	33	619	803	0	0.55049
89906	78682	83	38774	34393	81	47924	43291	81	465	436	0	2513	2186	27	-238	248	0	0.55049
70476	68439	83	23497	23289	65	29334	29026	76	319	262	0	1597	1583	18	-163	119	0	0.551645
328924	208410	133	143297	102839	128	179913	113399	129	1733	1333	15	9647	6251	58	952	862	0	0.552799
54879	57618	69	12870	12848	45	28086	27009	74	359	313	0	1378	1419	15	-237	236	0	0.552799
73158	74007	78	26084	26601	61	32027	31218	74	194	356	0	1731	1655	19	593	1022	5	0.552799
168266	143166	92	65329	55050	93	91408	75948	94	828	739	0	4494	3802	38	923	838	0	0.553953
38570	39925	70	15995	16496	49	17770	18247	52	309	374	0	734	982	0	139	496	0	0.555107
107864	98033	84	39093	34755	80	46698	40166	82	474	594	0	2429	2340	25	15	632	0	0.555107
79566	73958	91	33253	30239	77	39614	35661	77	608	381	0	1911	1711	24	-55	503	0	0.555107
168944	127654	96	76623	61224	93	109780	84999	95	812	926	0	5926	4880	42	185	444	0	0.558569
217042	173189	102	56984	43676	98	116389	92295	99	1275	871	0	6169	4712	43	1130	1277	8	0.559723
66539	65934	74	12458	12520	45	25041	24609	73	247	359	0	1332	1299	13	548	473	0	0.560877
92135	87683	81	35716	33182	79	50140	46096	81	575	495	0	2568	2212	28	138	598	0	0.560877
195078	167901	93	64288	54871	90	99379	84421	93	965	821	0	5174	4552	41	467	929	0	0.560877
206755	163902	97	73186	57015	95	108304	85707	97	1086	804	0	5743	4483	44	1045	1206	19	0.560877
64262	64340	85	13110	13293	46	33979	33833	74	366	462	0	1784	1815	20	-182	153	0	0.562031
76175	74521	78	28054	26732	75	44586	42049	77	376	277	0	2317	2352	24	-71	254	0	0.562031
149185	119745	92	49306	39442	89	80985	64635	91	459	358	0	4551	3602	41	1057	947	0	0.562031
335812	186925	218	133389	77546	191	175221	98636	209	1436	1052	7	9552	5456	72	378	368	0	0.566647
133089	116098	88	48934	42614	86	65550	55177	87	878	514	0	3462	2973	33	-110	312	0	0.566647
85841	77634	83	35947	32895	79	39451	35060	79	298	320	0	1948	1720	23	1035	850	0	0.566647
109752	101929	82	36701	31886	80	39916	35049	81	401	385	0	2264	1908	24	914	921	0	0.568956
87416	78177	88	32865	28794	80	37967	33701	80	207	308	0	1952	1635	22	323	466	0	0.568956
185254	155654	95	59517	49824	92	98307	80663	95	1146	766	0	5246	4239	40	404	736	0	0.568956
89290	87342	80	19001	19200	53	42142	42081	76	550	509	0	2230	2107	25	-134	112	0	0.57011
30368	31126	67	10450	10736	40	13791	14578	44	253	160	0	853	939	0	-323	84	0	0.571264
131036	112466	90	49223	41692	87	53003	44937	87	991	627	0	2753	2324	28	696	384	0	0.572418
150466	128791	99	42517	35096	88	76467	64735	90	784	519	0	4088	3462	36	480	629	0	0.572418
71693	70721	79	26301	26351	70	36201	35981	75	114	200	0	1983	1888	22	-285	168	0	0.573572
114236	103294	86	41755	36611	82	56546	49331	83	315	346	0	2624	2430	28	628	793	0	0.573572
194200	162769	99	52960	43152	95	74681	62239	95	1087	802	0	4046	3440	36	197	519	0	0.574726
94903	89125	82	30334	26923	80	41973	39971	79	621	537	0	2205	1994	23	282	482	0	0.57588
66188	65976	77	30422	28512	75	27454	25045	74	504	487	0	1299	1228	12	-337	160	0	0.57588
104729	96382	85	37314	33958	81	56024	50474	83	222	231	0	3022	2828	28	483	468	0	0.57588
142222	123191	91	55322	48696	87	83413	72337	90	706	592	0	4384	3703	38	83	590	0	0.577034
250752	181712	127	91410	66464	110	114344	82734	112	1106	666	0	6080	4363	45	851	1180	7	0.578188
49859	50569	80	10560	10720	41	26395	26595	71	436	417	0	1214	1179	11	-269	318	0	0.579342
71931	65696	77	26199	23149	76	31437	28103	77	227	252	0	1824	1533	20	215	490	0	0.580496
205824	155912	101	82426	61884	98	111116	83219	100	1279	873	0	5824	4303	45	454	898	0	0.580496
31268	32299	60	6559	6906	35	13352	13593	44	118	183	0	738	917	0	372	566	0	0.580496
137383	128035	87	33831	30783	82	70877	64907	85	604	543	0	3649	3380	32	-771	99	0	0.58165
46341	48706	71	16567	17140	47	17004	17581	49	266	253	0	817	803	0	3	575	0	0.58165
63349	63250	81	32109	32381	73	35046	35267	73	121	210	0	1829	1953	21	-65	461	0	0.58165
232161	191074	105	94044	76276	105	98652	79646	104	1374	1111	14	5370	4298	41	1137	1235	7	0.583958
186851	147629	111	68254	53765	94	84321	65442	95	1092	585	0	4568	3504	41	-229	261	0	0.585113
89807	90762	79	22772	22649	63	46107	45785	77	511	336	0	2549	2615	25	711	607	0	0.585113
117421	113242	85	47517	44601	81	73112	68077	84	628	661	0	3610	3492	31	-74	701	0	0.586267
111160	94572	101	45501	38798	85	46594	38615	85	476	269	0	2451	2210	28	325	424	0	0.586267
92038	80276	83	34214	28985	81	51715	44233	83	207	280	0	2748	2365	28	422	530	0	0.587421
40877	42126	70	15357	15723	47	17604	17313	50	340	304	0	994	881	0	328	719	0	0.587421
32203	35432	50	13821	13904	46	15837	16210	49	251	346	0	945	912	0	270	463	0	0.588575
129073	108387	91	40921	34200	86	66863	54267	89	529	345	0	3286	2659	32	60	368	0	0.589729
76656	75330	76	19937	19447	56	40117	38498	77	89	311	0	1885	1867	21	375	766	0	0.589729
109300	89008	88	43025	35290	86	63620	50909	87	173	206	0	3177	2667	32	447	424	0	0.589729
96333	86651	81	38652	33717	82	56104	48169	84	349	471	0	2949	2656	29	713	624	0	0.590883
68232	69427	82	12996	13233	44	24773	24543	59	279	286	0	1375	1257	12	409	548	0	0.590883
139692	119483	104	52964	45021	88	59462	49754	88	510	438	0	3035	2614	31	-140	382	0	0.590883
183138	147339	101	71006	58572	98	81362	66322	100	781	546	0	4485	3443	38	-272	300	0	0.593191
75788	69752	79	30261	27201	77	41224	37905	79	211	296	0	2392	2199	25	1124	686	0	0.593191
144959	126716	94	56525	46474	94	69245	56596	105	700	605	0	3766	2827	35	908	576	0	0.593191
133410	111295	91	53665	44424	87	66232	55389	88	612	463	0	3175	2815	32	499	1037	4	0.593191
96745	85090	89	35066	31180	82	49056	43587	82	362	356	0	2567	2118	28	447	697	0	0.594345
196121	153214	101	69758	55390	95	88528	67758	96	1481	805	0	4663	3712	40	-41	517	0	0.595499
240552	191046	100	125776	100259	100	153572	120198	102	1721	1264	16	7991	6451	50	1394	1658	14	0.595499
125374	105932	90	49548	42343	85	59839	50171	85	1001	748	0	3166	2663	31	65	327	0	0.596653
73176	71876	81	28355	26208	74	27969	25982	73	145	218	0	1395	1365	14	-310	424	0	0.596653
83577	76457	82	33755	30198	78	45274	41217	79	513	371	0	2142	1913	24	157	716	0	0.597807
44011	43741	75	6998	7282	36	18328	18566	55	37	80	0	780	894	0	59	513	0	0.598961
97251	85324	82	38424	33647	81	48448	42504	82	422	528	0	2690	2274	29	-373	207	0	0.598961
204376	153853	98	71930	54328	98	107662	78832	100	942	734	0	5572	4032	44	-178	359	0	0.598961
126958	124623	82	36452	35660	78	69925	66644	81	335	442	0	3661	3284	33	-51	644	0	0.598961
144235	133709	84	47663	43162	84	85697	77255	86	600	677	0	4405	4124	34	651	604	0	0.600115
100653	95337	90	35654	32484	79	57610	53022	82	537	471	0	3120	2692	29	-254	349	0	0.600115
83294	75563	83	29889	26929	78	46450	42387	80	464	465	0	2632	2404	27	-183	429	0	0.600115
127778	116071	93	62385	58224	84	68311	63444	85	1001	829	0	3727	3486	31	746	852	0	0.601269
160922	134462	97	63917	52035	91	80305	67159	92	1076	745	0	4086	3593	35	1848	1379	18	0.602423
58803	60098	76	18241	18367	50	27951	27564	72	180	224	0	1194	1261	13	205	271	0	0.602423
103345	99825	82	39558	38529	78	41944	40023	78	638	434	0	2162	2253	24	-91	250	0	0.603578
99413	83099	88	38370	32089	85	51881	43283	85	545	414	0	2673	2259	30	-74	319	0	0.603578
88918	82758	82	33066	29663	81	44575	39917	82	542	648	0	2295	2047	26	9	432	0	0.604732
96963	95830	81	37226	36633	78	42998	41583	79	463	484	0	2502	2614	25	98	326	0	0.604732
78546	70423	83	32747	28388	80	40369	35656	80	347	424	0	2177	1890	23	246	757	0	0.605886
48654	48696	79	8829	9050	39	290	498	0	380	476	0	451	428	0	274	700	0	0.605886
171043	133689	101	61172	47476	92	76427	57849	92	913	629	0	4175	3164	38	406	921	0	0.60704
78509	74179	85	31721	28604	78	45080	40522	80	583	414	0	2483	2358	27	1232	1436	9	0.60704
186202	150127	97	93539	78346	93	102500	83906	94	995	873	0	5467	4584	41	103	375	0	0.60704
66481	68590	77	27733	28324	68	32694	33104	73	175	234	0	1692	1797	19	239	565	0	0.608194
171791	144203	94	64050	54452	89	71648	59168	90	737	730	0	3929	3275	36	539	556	0	0.609348
67148	64459	87	25541	24346	72	32032	30701	74	313	239	0	1763	1628	20	283	530	0	0.609348
162166	135490	95	52247	40786	89	68785	55822	89	846	912	0	3564	3210	34	154	568	0	0.610502
71032	67879	71	28963	26303	77	44148	40049	79	265	301	0	2366	2226	24	-156	280	0	0.610502
100072	98111	83	38360	37811	79	51122	50920	79	353	406	0	2666	2374	26	-5	377	0	0.611656
92301	80953	89	29285	25695	80	53024	45104	83	489	462	0	2744	2374	28	44	616	0	0.61281
32038	32440	69	16917	17200	51	14765	15299	47	192	208	0	652	648	0	142	399	0	0.61281
133971	109772	92	47149	38737	88	70842	57552	90	639	424	0	3593	2880	35	-325	190	0	0.61281
127120	120149	84	41707	38110	82	50819	45955	83	670	457	0	2748	2462	27	135	381	0	0.613964
75207	73357	92	28657	26785	78	37620	35573	82	339	373	0	1924	1748	20	204	315	0	0.613964
80317	73183	80	33986	31722	78	45513	41350	78	497	315	0	2509	2352	27	159	570	0	0.613964
218423	162633	101	84782	61421	97	127096	91998	99	920	888	0	6465	4526	46	2012	1752	12	0.613964
68107	66114	75	27099	25843	69	34214	32122	77	174	191	0	1579	1519	20	143	661	0	0.613964
81099	74657	86	30323	27565	79	38903	35719	79	381	267	0	1919	1819	22	148	433	0	0.615118
184077	142428	103	65601	50185	95	78998	60788	95	809	578	0	4338	3283	38	855	1137	5	0.616272
101411	98801	84	35169	34242	78	57104	55229	80	764	451	0	3255	3142	29	316	507	0	0.617426
98409	86483	84	40274	35583	81	49284	42090	83	595	383	0	2805	2446	28	96	500	0	0.617426
108254	100111	88	36991	33101	80	60828	55379	83	623	545	0	2863	2511	29	348	696	0	0.61858
71006	68817	78	31390	29254	75	37843	35326	76	267	241	0	1785	1747	23	229	448	0	0.61858
70464	70252	85	25563	25352	73	36419	36291	76	166	207	0	1934	1894	20	70	337	0	0.619735
88372	81513	81	35836	32350	78	40366	36555	79	507	439	0	2260	1927	25	79	613	0	0.620889
212544	143725	105	107199	72136	103	111196	72281	105	1362	1025	5	6075	3828	51	158	686	0	0.622043
36006	36293	69	12196	12685	43	14221	14674	45	196	319	0	702	705	0	-227	54	0	0.622043
152735	125425	91	65150	52881	90	69277	55672	91	670	696	0	3430	2624	35	106	423	0	0.623197
81618	76333	81	29031	26619	79	40864	38086	79	133	306	0	1978	2042	22	-48	274	0	0.624351
236969	185427	110	93820	73532	107	135067	105840	110	1333	1103	8	7074	5857	46	687	1192	6	0.624351
185435	144357	107	60522	46833	93	93549	73553	95	741	572	0	4966	3856	41	311	827	0	0.625505
108060	104773	83	28587	27769	78	57509	55270	80	379	431	0	2828	2681	27	-9	512	0	0.626659
86322	76421	92	30587	26200	79	42807	36695	81	504	442	0	2113	1723	25	-432	352	0	0.627813
118954	118130	81	39280	38365	79	66842	64498	81	802	719	0	3744	3375	33	723	686	0	0.627813
164417	133944	93	66147	53850	91	87167	70833	92	583	806	0	4576	3683	40	21	683	0	0.628967
62946	60477	80	28542	27747	74	32126	30577	74	13	150	0	1505	1510	17	948	863	0	0.628967
205826	158761	95	65330	50202	92	111956	87937	96	1387	971	0	6282	4916	46	765	1070	4	0.628967
55119	57245	71	21784	21906	56	31009	30166	73	144	200	0	1677	1701	19	-268	360	0	0.628967
37942	39679	60	13920	14519	45	17116	17755	49	267	247	0	656	841	0	-114	407	0	0.630121
180162	146663	94	63166	50015	92	83083	66707	92	904	628	0	4198	3136	40	1130	1009	2	0.630121
179782	156034	106	65649	55786	90	74220	61678	91	1236	792	0	4065	3302	36	540	985	0	0.631275
204230	155328	115	78335	62063	97	93805	72389	97	786	753	0	4682	3496	41	819	975	0	0.632429
171307	140342	92	78789	64130	91	94846	77075	92	666	488	0	5283	4249	42	561	709	0	0.633583
50287	52985	66	18909	19190	53	25561	25496	71	360	349	0	1395	1366	14	196	605	0	0.634737
90891	82757	92	33220	29160	81	52790	46621	82	338	392	0	2591	2299	28	580	636	0	0.634737
61527	60260	83	24530	24489	72	31673	32007	73	128	295	0	1579	1476	18	69	551	0	0.635891
45125	43195	75	17579	17895	52	15097	15333	47	19	231	0	905	854	0	-105	409	0	0.635891
140311	126523	86	46959	41868	85	68034	60476	86	532	524	0	3297	2807	33	501	659	0	0.637046
118157	115922	82	47083	46452	79	65122	63068	81	414	717	0	3732	3476	32	375	667	0	0.6382
293437	214761	122	105227	77581	120	106718	77196	120	1361	928	0	6259	4461	44	-176	335	0	0.6382
215509	171755	96	122045	96568	100	132121	102569	100	1137	1058	7	7125	5555	47	1145	587	0	0.6382
47234	51718	52	20078	20617	50	24292	24300	62	451	375	0	1125	1094	7	-292	403	0	0.6382
74032	72532	78	25271	24790	63	40711	38983	78	141	322	0	2101	1987	22	-445	204	0	0.639354
118906	116885	84	39780	39051	80	69459	67767	82	731	855	0	3462	3390	31	-92	383	0	0.639354
60766	60909	82	17860	18106	50	24374	23985	71	296	326	0	1329	1497	15	614	620	0	0.639354
150994	132534	89	57369	48284	87	72217	63842	88	896	506	0	4088	3621	35	163	552	0	0.639354
180890	146193	98	70305	57461	93	92319	74453	96	1138	780	0	4848	4085	39	1255	1105	5	0.640508
163075	132406	94	66471	53900	90	68077	55430	90	774	750	0	3781	3142	36	625	540	0	0.640508
134434	112891	92	39017	32408	86	60577	49609	86	463	387	0	3116	2569	32	90	366	0	0.641662
65978	66845	78	28222	28120	73	28152	27320	73	274	172	0	1666	1629	18	313	547	0	0.642816
63296	64229	78	20038	20146	56	24742	24873	72	285	312	0	1528	1559	16	44	761	0	0.642816
67942	67496	76	32423	30228	76	39450	35951	77	351	462	0	2193	2005	25	-602	126	0	0.64397
233085	161251	106	87824	63821	105	118757	80293	107	1078	849	0	6307	4509	46	886	730	0	0.646278
276359	188774	115	128462	89263	114	168828	117677	114	1696	1121	15	9137	6862	55	832	1163	5	0.646278
224623	162558	107	71980	52629	101	118781	85121	103	983	893	0	5926	4256	46	412	524	0	0.647432
88665	75758	83	33398	28202	81	42966	35926	81	464	284	0	2284	1838	26	44	603	0	0.64974
197592	164351	106	79939	67786	93	99592	81725	95	1270	855	0	5236	4379	40	725	809	0	0.650894
74160	68199	79	29727	27225	77	38196	34291	78	418	277	0	1862	1767	21	179	351	0	0.652048
122241	105102	97	48278	42181	84	57207	49946	85	496	587	0	2799	2451	30	83	358	0	0.652048
138208	112830	89	49056	40673	87	68847	54692	89	732	378	0	3720	3223	36	309	469	0	0.652048
217830	187630	101	100104	87854	100	132765	112286	102	1635	1484	17	7004	6042	45	714	699	0	0.654357
120572	103212	92	49524	42425	86	47918	40258	86	791	587	0	2662	2232	29	524	784	0	0.654357
82164	75173	88	31702	28033	79	43734	38960	80	287	238	0	2509	2200	27	114	504	0	0.655511
189485	149714	98	65403	51005	94	87796	67285	95	744	835	0	4633	3718	39	1426	960	0	0.655511
25713	28253	48	11817	12160	43	11115	11156	44	168	260	0	580	497	0	-499	0	0	0.656665
153521	138334	94	78530	70760	90	84791	75852	91	943	999	0	4546	4196	36	276	538	0	0.657819
30098	32101	49	10498	10970	41	16681	16570	50	217	276	0	915	1005	2	569	552	0	0.657819
123369	103133	87	52233	43300	87	62531	50561	88	504	337	0	3151	2661	31	339	666	0	0.657819
72362	71050	76	33759	32229	77	32504	31264	75	392	272	0	1524	1526	17	234	787	0	0.658973
70632	67234	79	31490	29245	75	32992	30483	75	154	187	0	1633	1434	18	-374	57	0	0.658973
112113	113030	80	51584	51387	80	60283	59744	79	750	790	0	3435	3354	31	442	448	0	0.658973
87940	88358	80	36699	36641	76	46832	43868	78	476	454	0	2439	2549	25	431	686	0	0.660127
161431	143700	89	66642	58917	89	87184	78472	90	1014	942	0	4948	4192	38	1120	973	0	0.660127
79450	77211	84	17219	17268	52	47724	46830	77	345	296	0	2267	2149	25	-307	241	0	0.660127
71407	70218	90	16135	16216	51	35672	36047	74	364	314	0	1787	1863	20	-74	360	0	0.661281
58131	58172	75	20518	20405	57	25218	24982	70	-23	293	0	1358	1477	15	-645	133	0	0.661281
90691	77174	87	35317	29780	81	38337	32115	81	666	420	0	1935	1715	22	40	310	0	0.661281
141826	120021	92	50390	42225	88	64238	51993	89	738	733	0	3222	2870	31	383	413	0	0.662435
64232	63008	87	23031	23077	60	32290	31848	75	-17	238	0	1782	1730	22	379	439	0	0.662435
181206	138277	103	67323	53316	94	86982	64661	96	1125	814	0	4688	3347	42	6	585	0	0.662435
127689	122262	99	64402	62508	83	69145	66026	84	511	635	0	3454	3329	31	-447	324	0	0.662435
242219	173456	115	112258	80661	114	148479	102316	115	1220	948	0	7753	5569	51	72	510	0	0.663589
56932	57866	74	18296	18212	52	35998	35214	73	169	245	0	1879	1947	21	331	559	0	0.664743
57836	58087	76	18900	18770	56	29130	29072	73	457	411	0	1521	1533	16	-1	401	0	0.664743
189563	149747	94	90292	69746	96	85685	66430	96	955	669	0	4550	3535	39	643	918	0	0.664743
175404	140945	97	67983	55183	92	74591	60507	93	1011	734	0	4038	3139	37	701	738	0	0.665897
189941	157965	96	61258	50466	92	80458	67263	93	705	754	0	4423	3465	39	-35	343	0	0.665897
205798	174642	97	75047	64560	90	111589	94233	92	1349	1348	13	5954	5146	42	1150	839	0	0.668205
144563	113078	90	50732	39299	89	79802	59850	91	618	537	0	4006	3199	36	-162	255	0	0.668205
214657	163904	103	81924	62315	100	105679	80938	101	693	672	0	5451	4224	43	-51	268	0	0.669359
101926	100022	81	46116	45134	82	53540	51526	81	620	549	0	2696	2647	27	922	640	0	0.669359
134416	120446	99	45258	39244	85	62286	54643	86	526	526	0	3383	2820	31	-251	351	0	0.669359
37865	37560	69	16543	16809	51	16583	16224	51	12	146	0	828	807	0	-504	180	0	0.670514
97005	86863	88	35625	30894	81	47670	41660	82	481	335	0	2919	2652	29	652	1156	6	0.670514
54076	57043	67	19318	19387	55	28374	28904	72	365	362	0	1364	1395	15	179	615	0	0.670514
49724	50913	68	16753	16886	50	24691	25088	71	377	417	0	1274	1288	12	78	395	0	0.671668
200561	167205	97	94098	77960	94	98276	81430	94	802	703	0	4915	3979	39	24	788	0	0.671668
120512	116170	88	42881	41511	80	58916	57477	80	517	654	0	3153	3056	29	917	673	0	0.672822
90311	79320	83	33882	29592	81	48965	43795	82	216	444	0	2534	2118	27	-470	170	0	0.672822
120477	97993	101	45262	37069	87	61469	51216	89	716	582	0	3080	2710	33	673	547	0	0.673976
308218	221231	125	117398	86073	125	169408	123057	127	1258	1022	4	8896	6506	56	97	708	0	0.673976
163987	141783	92	172311	158787	95	203636	182016	96	2202	1786	22	10688	9379	56	2542	2225	25	0.67513
156392	122064	93	49806	39255	90	82080	63304	92	720	508	0	4571	3460	40	-482	394	0	0.67513
91484	84723	95	30713	28243	80	47174	43945	81	254	252	0	2641	2560	27	205	462	0	0.67513
107841	101566	84	35192	34336	80	57691	54897	82	946	648	0	3253	3067	29	213	553	0	0.677438
82236	82997	77	23260	23009	64	50162	48680	77	269	472	0	2361	2370	24	-482	356	0	0.677438
24669	26403	64	9991	10322	41	10706	11258	41	103	187	0	489	563	0	619	597	0	0.678592
151434	121350	97	57547	45995	90	60932	47983	90	547	469	0	3017	2335	33	296	889	0	0.678592
123138	109838	84	40470	34084	82	53340	45567	84	278	337	0	2493	2098	28	180	599	0	0.678592
109201	107043	84	36927	34438	78	62976	60266	80	404	538	0	3105	3042	29	203	738	0	0.679746
86683	78464	87	28832	25727	78	43460	40299	80	294	366	0	2326	2219	25	-437	238	0	0.679746
127994	105347	90	50810	41817	87	57016	46499	86	335	249	0	3182	2702	31	503	823	0	0.682054
57942	57750	80	22987	21916	64	26550	25530	73	272	190	0	1394	1313	15	107	558	0	0.682054
78336	72827	80	32481	29972	77	31795	28481	78	571	495	0	1671	1526	20	-277	266	0	0.683208
161467	130046	94	58316	46420	92	74082	59457	93	727	577	0	3669	2987	34	292	467	0	0.684362
62829	65686	73	17842	18041	50	29925	29918	74	216	220	0	1381	1428	16	-308	72	0	0.685516
161078	134161	93	52738	44192	89	80158	65649	91	719	553	0	4091	3228	38	638	930	0	0.685516
140525	118219	89	47157	38763	87	70776	60210	88	508	322	0	3576	2782	36	-403	131	0	0.685516
295624	201947	131	133513	96580	122	168575	116587	123	2032	1337	20	9409	6513	53	237	524	0	0.68667
195017	149599	102	77906	60709	97	92099	71177	98	846	708	0	4964	3832	41	526	659	0	0.687825
58219	58340	73	20563	21249	51	22785	22934	65	322	337	0	1245	1275	13	-315	526	0	0.687825
153053	128727	92	65617	56179	88	76991	63496	89	685	530	0	4225	3565	36	-140	183	0	0.687825
151760	115430	97	61118	47051	93	77653	59059	94	807	478	0	3860	3056	38	-504	279	0	0.687825
115920	113592	92	40087	39059	78	67703	66797	80	773	1002	1	3681	3626	31	-226	659	0	0.688979
40984	42245	69	22448	22806	69	14497	15054	45	234	346	0	709	760	0	484	486	0	0.690133
62574	62959	76	22732	22735	59	33188	32481	74	145	279	0	1655	1539	19	-181	476	0	0.691287
58091	59281	81	19618	19633	58	25801	25434	73	261	299	0	1214	1210	12	158	304	0	0.691287
129613	119751	100	45550	41948	81	56318	53490	82	301	406	0	2845	2613	27	-17	884	0	0.692441
74651	75803	77	22545	22881	59	29515	29592	74	371	496	0	1356	1393	16	676	969	0	0.693595
205622	157700	106	73885	56570	97	108314	80892	98	1098	716	0	5783	4520	45	605	1013	1	0.694749
62733	64647	74	18214	18510	51	34986	35249	73	-2	182	0	1706	1715	19	548	488	0	0.694749
137369	112432	101	48060	39537	89	59970	48617	91	456	683	0	3376	2714	33	239	547	0	0.695903
189806	160159	95	76559	65570	91	75904	64183	93	928	602	0	4281	3454	37	286	600	0	0.695903
75655	71998	78	26520	24398	71	33172	30256	76	359	292	0	1792	1714	20	-67	494	0	0.697057
38457	38379	76	23000	23719	62	16205	16069	49	47	192	0	969	949	0	-243	106	0	0.697057
18789	20647	45	9076	9467	38	8839	8993	39	219	187	0	437	590	0	-14	314	0	0.697057
153339	131899	94	61037	53513	91	91798	76997	92	1115	945	0	4498	3993	37	101	429	0	0.698211
237158	175868	106	86689	63208	104	110670	80465	105	986	935	0	5377	4082	43	1109	1236	8	0.698211
156830	125380	92	62158	49604	90	82379	64814	91	428	491	0	3888	2888	36	-48	253	0	0.699365
61540	61731	81	24221	24259	66	29185	29095	74	587	384	0	1702	1792	19	-468	40	0	0.700519
116001	111504	84	40492	38120	81	58974	56680	82	525	642	0	2966	2865	29	152	727	0	0.700519
68849	66902	81	28881	27039	74	36279	34263	75	626	417	0	1937	1858	21	33	535	0	0.701673
179086	139543	97	61347	48465	94	91441	69253	97	593	557	0	4589	3399	40	536	497	0	0.702827
65942	68556	75	24939	25071	63	33035	33231	73	216	341	0	1607	1717	20	-160	338	0	0.702827
119705	105223	86	37175	31396	85	62420	52309	86	519	430	0	3171	2573	32	-308	390	0	0.702827
132764	114362	85	44790	37505	85	67884	56479	87	381	465	0	3428	2868	33	459	456	0	0.70629
168588	152156	90	73076	64328	89	87204	76284	91	951	783	0	4666	4134	38	1019	841	0	0.70629
72229	71751	83	22559	22543	61	25737	25981	74	370	347	0	1201	1191	11	-91	522	0	0.707444
21527	24179	44	6119	6328	35	11188	11367	43	-24	202	0	594	545	0	-295	301	0	0.709752
132308	116587	88	49422	42489	87	58804	51216	87	635	668	0	3037	2626	30	184	619	0	0.709752
53476	56501	72	17500	17749	50	24705	24385	72	253	248	0	1043	1162	9	492	666	0	0.710906
308055	214010	129	120400	85565	126	155778	110078	127	1494	1050	7	8419	5926	52	119	1017	2	0.71206
97741	87698	87	38444	34172	81	45010	39985	81	396	476	0	2363	2253	25	377	477	0	0.713214
109145	94847	86	45712	38838	85	43555	37139	84	671	455	0	2306	1941	27	580	504	0	0.713214
100200	100590	80	43741	42575	79	47064	45625	80	476	581	0	2448	2428	25	350	490	0	0.713214
243227	190856	102	115093	94894	101	182766	146283	103	1464	1314	13	9857	8082	51	-253	428	0	0.713214
93830	94130	77	31126	30519	72	51457	49106	79	440	469	0	2538	2424	27	67	507	0	0.713214
80759	73545	82	26829	23625	80	46548	42512	81	309	296	0	2382	2077	26	105	496	0	0.714368
93940	93441	85	41251	40950	77	49877	49212	77	775	776	0	2867	2793	27	811	1042	4	0.714368
198944	156881	102	69349	54197	95	91572	72284	97	982	738	0	4401	3552	40	1368	847	0	0.714368
111751	109538	96	32178	31735	78	80426	78593	82	599	499	0	3933	3664	33	1094	897	0	0.715522
110507	97035	82	45923	39730	83	55929	47055	84	340	275	0	2884	2472	30	152	464	0	0.715522
57334	56313	77	21691	20621	61	32751	31597	74	436	558	0	1704	1634	20	226	958	0	0.716676
120547	103982	88	45005	38196	85	54503	45878	84	443	386	0	2824	2210	31	-286	212	0	0.716676
148919	119010	94	53430	42007	90	76221	59959	92	738	523	0	4243	3513	37	-373	267	0	0.71783
168754	140719	90	62668	50984	91	96335	78088	91	926	712	0	4795	3782	41	861	557	0	0.71783
231541	170457	109	83189	59673	100	138934	100682	102	1455	1001	2	7390	5595	50	2088	1285	22	0.71783
40533	41326	61	10403	10830	41	17068	17378	50	304	270	0	972	954	0	-49	478	0	0.718984
117020	113941	84	75246	74504	82	75699	73462	82	528	718	0	3749	3812	31	-26	425	0	0.718984
220898	178075	105	87421	72701	100	117662	95369	102	857	816	0	5961	5043	41	438	541	0	0.718984
91040	89137	80	32522	32218	77	34297	34743	76	104	346	0	2051	2085	21	205	523	0	0.720138
240790	118799	129	71766	35148	125	131960	68840	128	1359	727	0	7104	3888	69	829	955	0	0.720138
96096	87489	84	35232	31417	80	54312	48481	82	553	482	0	2899	2594	29	-210	412	0	0.721293
177558	144900	95	60352	47985	92	98501	80567	93	974	793	0	5031	4050	42	1437	1458	12	0.721293
116626	110142	95	28975	26757	78	57848	54133	82	621	450	0	3091	3022	28	-309	281	0	0.722447
69429	63999	90	30150	27622	76	30944	29351	76	447	454	0	1418	1317	16	-167	411	0	0.722447
194949	148931	95	61009	46510	93	95979	72256	95	1220	1123	9	5057	3480	44	661	710	0	0.722447
128702	121191	97	43877	41212	81	73948	69018	84	654	725	0	3595	3364	31	597	471	0	0.723601
140001	106624	110	53257	39831	110	76814	57095	110	466	517	0	3834	2998	37	-42	414	0	0.723601
199652	144908	101	68901	52524	98	98535	70804	100	912	817	0	5318	3851	41	73	473	0	0.723601
208189	165951	96	92473	73696	95	103384	81915	96	1301	846	0	5705	4422	44	820	1228	10	0.723601
101617	86317	89	44499	38108	82	47516	39822	82	112	242	0	2366	2023	27	-254	437	0	0.724755
260162	174999	113	183406	130135	108	209499	146784	108	2110	1838	22	10615	7528	58	921	839	0	0.727063
70381	72119	75	24670	25479	58	31715	31089	74	359	413	0	1655	1686	20	284	346	0	0.727063
311355	222774	123	174514	131262	120	163728	115049	121	1824	1161	24	8752	6283	55	339	641	0	0.727063
60499	59988	76	24155	24279	59	29628	29492	73	9	95	0	1415	1454	15	-484	162	0	0.728217
182311	149593	102	65552	52641	93	72434	57514	93	1006	663	0	3966	3329	37	-66	261	0	0.728217
93972	87807	90	34074	31213	80	53124	48068	81	500	341	0	2571	2361	26	588	566	0	0.729371
53940	55530	75	14297	14225	48	33125	33715	72	360	279	0	1535	1593	18	-52	577	0	0.730525
192153	154461	98	69772	55240	96	86376	68490	97	856	638	0	4456	3471	40	32	230	0	0.731679
159464	140198	91	76330	67332	90	68694	57680	90	775	815	0	3823	3229	34	597	876	0	0.731679
87489	70312	84	35419	30348	86	731	788	0	731	637	0	637	487	0	145	746	0	0.732833
85144	81949	79	28081	25259	78	38536	34502	79	617	349	0	2017	1824	23	-200	215	0	0.733987
166160	130544	98	55008	43653	91	87890	71325	93	732	692	0	4625	3569	38	78	321	0	0.733987
193675	154041	99	71345	56414	96	92509	71759	97	933	715	0	4795	3845	39	449	400	0	0.735141
24526	26882	63	10943	11662	41	13375	13850	46	89	128	0	834	847	0	382	397	0	0.735141
75295	70925	89	25839	23276	73	33235	30494	77	516	443	0	1664	1723	19	-82	494	0	0.735141
73167	74584	77	19938	20052	53	37995	37519	76	140	206	0	1925	2032	20	-328	152	0	0.735141
120547	118311	82	51532	49898	81	73768	72242	83	681	682	0	3632	3619	30	1348	1178	18	0.736295
56261	54926	76	27352	25555	73	32326	30225	76	216	283	0	1662	1560	19	71	465	0	0.736295
149088	128862	93	41233	34603	86	74749	64095	89	651	724	0	4067	3293	37	1157	1007	1	0.737449
157511	132686	92	54137	44789	88	62601	52261	88	826	803	0	3735	3015	35	59	319	0	0.738604
187676	155080	95	75426	60251	93	95961	77483	94	799	755	0	5139	4236	41	706	799	0	0.738604
64206	67424	72	20942	21272	53	40380	40225	74	443	380	0	1998	1989	21	-360	235	0	0.738604
156580	150352	85	71947	69159	85	92057	87116	86	1163	1018	4	4867	4631	38	1222	669	0	0.738604
92152	83926	82	37011	33136	79	44138	39072	80	223	337	0	2279	1990	25	427	610	0	0.738604
53013	51721	75	21725	19982	62	23739	22498	71	292	214	0	1320	1229	11	-282	201	0	0.740912
100045	97566	81	34268	32350	79	51968	49241	80	622	416	0	2651	2569	27	-126	559	0	0.740912
118574	112945	83	39845	37605	81	44763	41180	82	724	584	0	2744	2435	28	-409	194	0	0.740912
87153	85875	79	39739	39102	76	34497	33224	77	458	317	0	2019	1707	22	448	682	0	0.740912
67125	66688	82	23733	23725	66	32335	32301	74	306	246	0	1613	1628	18	432	656	0	0.742066
137563	125775	87	47234	41111	84	81612	74479	86	748	831	0	4242	3806	34	908	1118	7	0.742066
120775	114343	86	46821	43291	82	57570	52683	82	956	865	0	2893	2647	30	-166	477	0	0.74322
44516	45853	73	14656	15042	47	19756	20142	54	153	222	0	885	1003	2	-178	490	0	0.74322
126082	107352	98	48163	41513	88	58077	48053	90	473	437	0	3305	2525	34	-700	170	0	0.744374
87157	76294	91	33527	29233	80	40648	34598	82	653	349	0	2031	1738	23	362	370	0	0.745528
77698	73633	82	28876	26670	76	45760	43488	78	560	485	0	2313	2444	24	-160	407	0	0.745528
42910	44211	71	10932	10885	42	21891	22412	56	250	201	0	1157	1332	13	-18	427	0	0.746682
93977	77885	88	40510	33464	83	49280	40496	85	397	316	0	2577	2066	29	403	475	0	0.746682
139088	121284	91	55192	46804	86	73244	63073	87	847	652	0	4035	3501	36	914	1228	9	0.750144
25708	28800	46	13485	13944	45	11898	11830	45	79	209	0	430	541	0	-403	205	0	0.750144
281105	185156	115	113748	80459	110	162234	112740	111	1450	888	0	8404	5575	55	-25	431	0	0.751298
171462	149894	97	54786	45658	91	66331	57069	93	1165	981	0	3737	2985	36	642	1097	5	0.751298
140731	132294	89	60729	57401	85	79497	74740	86	694	623	0	4443	4150	35	597	630	0	0.752452
66628	66839	73	21483	21920	53	31537	30957	74	234	434	0	1802	1584	19	264	897	0	0.752452
87756	77725	83	32764	29144	79	35719	31011	81	345	368	0	2043	1767	21	42	377	0	0.755915
117312	116090	81	42719	41822	79	67910	66356	80	409	520	0	3570	3462	31	276	621	0	0.755915
77171	72923	94	27302	24939	94	38781	34248	94	450	305	0	2121	1929	21	465	486	0	0.755915
156832	136182	90	43562	36125	88	72220	61854	90	884	951	0	3829	3262	33	1269	706	0	0.757069
178692	143740	109	57251	47138	92	90547	72734	95	848	654	0	4827	4022	40	-142	238	0	0.757069
122965	101282	88	56082	47119	86	69092	55739	87	754	466	0	3711	3031	34	651	581	0	0.758223
387529	214625	148	152556	88548	145	254724	157305	148	2151	1349	21	12969	7980	66	838	1019	3	0.759377
158718	125665	108	64189	50665	108	82787	62360	108	652	451	0	4187	3052	37	288	345	0	0.759377
113700	110870	81	43853	42171	81	53360	49700	82	431	444	0	2993	2799	29	630	581	0	0.759377
140258	129111	91	55731	51386	84	79410	72400	86	837	500	0	4348	4142	35	640	503	0	0.760531
107242	96089	87	50418	45026	82	39492	34499	81	643	428	0	2018	1949	21	272	1002	1	0.760531
162257	136944	94	71781	59608	91	59919	49915	90	657	410	0	3330	2820	33	791	929	0	0.761685
142580	116017	89	65422	53342	89	72682	58056	90	867	565	0	4114	3125	38	-61	713	0	0.761685
54253	55134	85	23019	23129	67	21295	20872	58	-50	211	0	986	1022	4	-361	159	0	0.762839
231179	163260	105	76632	54086	102	117376	81216	105	584	632	0	6069	4285	48	100	511	0	0.762839
337256	261336	132	166147	127893	130	239119	188251	131	2102	1450	21	12551	9734	59	1026	950	0	0.762839
83847	74728	80	36250	31595	81	32637	28986	80	151	231	0	1601	1532	18	-227	692	0	0.763993
35583	37850	59	15223	15718	48	17128	17158	49	85	196	0	973	1025	4	-527	170	0	0.763993
42172	41195	75	18707	19100	54	20029	19540	56	204	236	0	1105	1201	10	775	822	0	0.763993
73319	67151	80	30476	26953	77	34451	31372	77	361	412	0	1690	1484	18	-278	282	0	0.765147
119151	112907	85	61132	57094	84	44699	41371	83	809	844	0	2707	2737	27	-138	358	0	0.766301
128655	111613	100	48950	42136	86	60784	52332	87	406	371	0	3139	2825	31	-280	187	0	0.769763
65270	66902	70	17150	17188	51	30934	31392	73	371	358	0	1623	1709	18	11	449	0	0.769763
145620	117892	92	49726	39669	90	77470	59956	94	708	572	0	3956	3058	38	34	419	0	0.769763
67359	65967	91	27632	27095	76	32247	30288	91	241	227	0	1556	1493	16	-153	487	0	0.769763
47825	50241	59	12736	13033	43	25174	25359	68	214	287	0	1213	1142	10	292	541	0	0.769763
122828	101636	102	44512	37156	85	62915	52951	86	703	494	0	3709	2986	35	-115	312	0	0.770917
159982	126569	93	55525	43167	89	73581	56717	91	1004	738	0	4394	3308	39	-261	532	0	0.770917
202603	167172	99	90221	72472	97	109727	88125	97	833	737	0	5364	4304	41	116	485	0	0.770917
112032	112466	82	30746	30824	74	48260	46277	79	381	497	0	2560	2586	26	539	697	0	0.772072
130129	120128	86	60047	55026	85	59877	54696	86	632	444	0	3094	2998	29	-140	704	0	0.772072
89223	81002	85	31643	28792	79	41326	37948	80	157	205	0	2301	2028	25	-165	347	0	0.772072
126574	126292	82	45471	44777	80	65112	61435	81	570	505	0	3565	3243	32	575	636	0	0.772072
97806	87635	83	34409	29931	83	43854	38229	83	415	506	0	2395	2109	26	730	609	0	0.773226
54154	52809	79	11716	11839	42	21830	22373	59	260	188	0	1175	1133	10	403	348	0	0.773226
98686	92943	82	34424	31041	80	54444	48266	83	620	550	0	2692	2480	29	403	707	0	0.776688
47172	48328	72	15569	16103	47	20150	20217	53	349	313	0	1116	932	0	-679	0	0	0.777842
111004	98189	87	34699	30026	83	59647	51754	85	659	496	0	3270	2724	33	-95	391	0	0.777842
120071	102209	85	54442	46580	85	56132	49276	85	327	326	0	2878	2571	29	179	593	0	0.778996
213797	169735	100	94632	72943	100	85043	65388	99	1105	901	0	4528	3651	38	786	535	0	0.78015
224896	170190	107	71902	54355	101	114069	86644	103	772	659	0	6369	4813	47	216	386	0	0.781304
186397	146490	95	78313	62905	94	80466	59482	96	884	626	0	4295	3218	39	-209	416	0	0.784766
215935	164763	98	76517	58225	98	113360	85505	99	920	942	0	6106	4529	47	236	860	0	0.784766
149363	122126	91	53392	43847	90	72819	60151	91	555	551	0	3545	2942	34	450	991	0	0.78592
174546	116075	119	66122	43131	101	74149	49760	103	621	614	0	3851	2708	40	806	997	0	0.787074
114511	98271	88	47851	41312	84	59640	51785	84	248	362	0	3010	2709	30	-190	628	0	0.787074
204682	164539	95	85966	67980	95	103541	80279	95	1116	850	0	5518	4011	43	788	1028	3	0.788228
79195	78343	77	21307	21296	59	34375	34134	76	302	258	0	1632	1676	19	44	345	0	0.788228
194745	155273	101	69290	54405	97	97912	78361	98	671	608	0	5294	4362	42	199	652	0	0.789383
149606	135001	90	60691	54297	86	64200	57197	87	683	791	0	3474	3291	31	616	1096	5	0.789383
107443	91292	96	45108	37154	87	66411	56003	88	607	515	0	3374	2866	33	449	543	0	0.789383
87898	85684	81	37307	35222	77	47187	44174	79	396	386	0	2325	2185	26	-200	146	0	0.789383
86292	89287	77	31858	32748	74	48622	49020	77	593	664	0	2881	2633	27	-669	0	0	0.789383
187003	153878	92	90483	75451	92	73690	59019	90	836	793	0	3980	3187	36	371	859	0	0.789383
234284	163063	106	74083	51872	105	113700	78018	107	1135	760	0	5596	3859	46	330	758	0	0.790537
108046	103278	96	33875	33064	77	63593	61693	80	960	629	0	3221	3211	29	-50	653	0	0.791691
37621	38758	69	8310	8574	39	17213	17537	51	62	135	0	898	979	0	810	751	0	0.791691
150600	120329	103	56032	44566	93	54327	43294	93	916	647	0	2838	2173	31	-203	553	0	0.791691
139814	110705	95	53477	42779	91	73072	57096	92	260	394	0	3958	3044	36	164	322	0	0.791691
240678	175273	108	95963	70839	107	112922	81392	108	1302	857	0	5959	4396	45	1063	1427	18	0.792845
125184	117786	87	50862	45991	84	54851	49545	85	294	517	0	3166	2845	31	199	981	0	0.792845
172202	135563	109	71460	57983	91	85140	68031	93	808	582	0	4351	3279	39	286	713	0	0.793999
84868	80574	80	26737	23982	77	45858	41444	78	463	356	0	2313	2255	25	-685	38	0	0.795153
73544	69964	79	31096	29181	77	34703	32408	78	412	526	0	2025	1988	22	247	432	0	0.796307
286185	206965	115	107690	78367	112	179478	129688	113	1899	1076	8	9726	7134	56	-69	466	0	0.797461
83510	74969	84	33873	30149	80	48510	43145	81	516	336	0	2539	2167	28	-126	505	0	0.797461
172849	136774	93	46578	37043	91	93299	71511	94	944	680	0	4721	3778	39	651	811	0	0.797461
91290	84130	82	27661	24655	74	45903	41988	81	664	358	0	2339	2083	25	502	925	0	0.797461
296254	205614	111	104052	71330	112	139136	98183	114	1248	877	0	7089	4877	49	257	623	0	0.797461
28849	33489	48	11439	12525	41	13288	14333	43	299	265	0	609	694	0	359	730	0	0.798615
185654	153461	95	75327	62436	93	101541	80554	94	1102	984	0	5385	4351	43	758	619	0	0.798615
133774	115789	87	54720	46802	86	71163	60173	87	526	620	0	3843	3344	34	831	966	0	0.798615
213207	156581	117	64435	45220	117	112138	78803	117	831	760	0	6038	4229	48	899	925	0	0.798615
63902	65278	57	25333	25539	57	28652	28273	69	515	349	0	1884	1791	19	-51	550	0	0.798615
150004	132927	88	71156	62069	87	71390	61785	87	745	671	0	3908	3439	33	31	321	0	0.799769
244547	185261	105	97472	75263	101	127473	96949	103	1115	965	0	6421	4879	44	-113	276	0	0.800923
172341	156622	95	46204	39579	88	91248	81369	89	732	650	0	4969	4423	39	540	874	0	0.800923
127855	106533	89	41860	35497	87	64729	52005	88	522	568	0	3273	2796	32	206	442	0	0.800923
153835	114615	93	58700	44508	92	80576	55089	93	898	463	0	4095	3014	40	-109	486	0	0.802077
55196	54210	88	18801	18343	60	24460	23385	76	508	294	0	1029	950	0	-225	385	0	0.802077
149738	132709	89	66817	60118	87	67649	59677	87	554	537	0	3440	2973	33	922	1244	11	0.802077
125960	105669	91	36224	29700	84	66829	54878	88	406	345	0	3586	3165	33	42	317	0	0.803231
225691	166135	100	62306	46779	97	127718	92911	101	988	864	0	6315	4481	47	623	1142	5	0.803231
393995	260071	140	157131	96315	140	185462	142230	139	3561	2165	34	10416	8008	57	2780	2357	26	0.803231
109339	95981	85	44393	38677	81	49208	43428	82	425	312	0	2645	2316	28	-217	455	0	0.803231
86767	87296	82	38806	38563	77	42985	43536	76	368	450	0	2118	2192	23	297	607	0	0.805539
98979	85348	88	35654	30239	83	49473	41945	85	218	328	0	2692	2409	28	-486	185	0	0.806694
74262	76172	78	19246	18916	55	43296	42188	76	362	380	0	2198	2139	25	-11	189	0	0.807848
95129	87263	85	36185	32946	80	35626	31001	80	569	336	0	1747	1540	23	547	928	0	0.809002
45391	44329	86	17268	17355	52	18162	18109	52	113	245	0	868	925	0	86	290	0	0.810156
94649	86173	88	29738	26897	80	47928	42703	82	464	290	0	2757	2522	28	-12	355	0	0.810156
114931	111038	89	35447	35035	78	67703	65582	81	599	819	0	3534	3478	31	167	290	0	0.81131
78102	79578	76	30142	29455	75	78941	77736	79	503	505	0	3978	3840	32	661	542	0	0.812464
126369	104240	87	46698	38417	86	66104	54605	88	700	529	0	3339	2807	33	424	455	0	0.813618
230576	181488	116	102767	85974	98	94443	71762	98	1294	943	0	5155	3940	44	261	480	0	0.813618
97443	97139	78	52368	50825	80	41585	40165	78	656	590	0	2241	2272	24	362	601	0	0.813618
53704	58178	70	13249	14017	43	27047	27564	72	454	378	0	1567	1697	17	583	724	0	0.813618
76468	73738	78	30323	27595	75	46007	42924	79	267	329	0	2334	2233	26	194	984	0	0.813618
186606	151220	94	65316	49444	95	80263	62258	94	881	598	0	4584	3748	38	69	254	0	0.815926
96981	93986	95	35845	34558	78	45845	44190	79	695	673	0	2344	2311	26	28	508	0	0.81708
128021	121999	86	43397	41651	81	58911	55197	82	533	463	0	3238	2946	31	-184	329	0	0.818234
33900	35244	63	10539	10986	41	13719	13915	45	176	206	0	734	764	0	782	803	0	0.818234
198060	153454	101	71457	56206	97	109710	83775	99	999	904	0	5452	4131	44	346	632	0	0.819388
173669	141749	95	55304	44114	93	81402	66966	93	659	747	0	4225	3553	37	276	463	0	0.820542
106472	104113	85	45207	43893	81	57412	55053	82	361	382	0	3341	3272	30	687	678	0	0.820542
87265	77737	86	31387	27780	80	40926	35969	80	525	328	0	2218	1818	25	-124	376	0	0.821696
75873	74457	79	42765	42722	75	34864	34430	76	195	257	0	1952	1765	22	450	724	0	0.821696
163392	131921	93	53233	42782	90	80389	62801	93	702	602	0	4077	3236	38	98	421	0	0.821696
48212	50994	63	21915	23028	57	27808	28032	71	279	172	0	1289	1312	13	351	931	0	0.821696
98712	85249	93	33714	28529	82	60983	52425	84	602	332	0	2996	2628	30	-446	158	0	0.821696
40821	40759	70	14130	14266	47	20243	20799	64	127	231	0	901	1017	4	-547	79	0	0.822851
111365	90052	92	45598	37840	86	53816	41481	87	441	404	0	2899	2130	33	263	1033	3	0.822851
218810	170067	106	82779	64458	98	117603	91522	100	1005	946	0	6146	5140	45	390	812	0	0.822851
62233	62720	77	18096	18102	53	31335	31401	74	298	403	0	1494	1564	16	70	495	0	0.824005
195895	150373	105	70694	54362	98	94567	71790	99	803	764	0	4772	3691	39	-195	407	0	0.827467
170549	131355	95	62461	48971	93	79371	60326	93	853	582	0	4426	3276	39	420	569	0	0.827467
129719	103393	98	42198	33647	87	64749	50716	89	494	416	0	3288	2539	35	16	432	0	0.829775
148607	140964	87	51455	48696	82	90518	83734	86	715	575	0	5009	4519	38	690	485	0	0.830929
78010	78791	79	28766	27877	74	42915	41630	76	453	506	0	2250	2316	23	22	314	0	0.832083
73523	71279	80	18375	18205	55	29722	29351	74	165	230	0	1626	1624	16	-271	327	0	0.832083
70700	64925	80	26923	24269	76	38248	35459	77	367	265	0	1890	1570	20	-201	205	0	0.834391
215228	161077	102	78889	56956	96	105344	77629	96	1454	1071	10	5163	3759	43	1123	661	0	0.834391
54078	57725	73	18013	18385	51	28796	29739	72	191	309	0	1210	1422	15	2	321	0	0.835545
115635	107962	86	53108	48301	83	60096	54723	84	146	393	0	3089	3059	30	-120	348	0	0.835545
81118	81077	90	36854	36593	76	39088	38032	77	215	313	0	1963	2166	20	373	636	0	0.836699
214686	156721	115	88348	64281	99	113826	81992	99	1250	954	0	5784	4427	45	1040	1116	7	0.836699
122648	112824	86	51874	47260	83	62979	55511	86	449	637	0	3319	3011	30	89	525	0	0.836699
45022	44637	72	7210	7212	37	21251	21127	56	173	147	0	1050	1037	5	738	826	0	0.839007
63515	63641	75	21168	20944	54	32853	33021	74	434	334	0	1689	1660	19	-248	210	0	0.840162
166926	132538	101	58358	46781	92	82639	64752	93	659	501	0	3994	3176	37	116	544	0	0.841316
62705	62542	77	14276	13986	47	30063	29493	75	343	283	0	1696	1627	18	294	521	0	0.841316
197799	147919	95	63224	46521	94	98594	72132	97	1186	779	0	5189	3880	43	410	682	0	0.841316
26284	26500	59	11530	11798	42	12586	12738	43	447	372	0	751	867	0	800	925	0	0.84247
85550	88253	74	28441	28461	75	50407	50689	77	575	580	0	2642	2616	26	1300	1419	11	0.84247
73433	70087	84	30323	28448	76	27995	25918	75	243	384	0	1570	1483	17	95	373	0	0.84247
145888	138524	87	49374	46773	85	85160	79200	88	621	712	0	4664	4120	35	-131	316	0	0.843624
53077	55334	71	13227	13405	45	27550	28350	72	172	253	0	1499	1336	15	136	234	0	0.843624
95934	80858	84	35977	29783	82	46664	38069	83	436	356	0	2250	1877	27	748	814	0	0.843624
180167	144045	96	57126	44873	94	96089	74993	96	810	577	0	5175	4104	44	313	766	0	0.844778
76988	75329	85	28323	27540	75	34885	33230	77	318	504	0	1815	1817	21	339	523	0	0.844778
142991	123506	94	61214	52717	91	77995	67560	91	764	781	0	3994	3352	37	153	326	0	0.845932
278286	172583	119	96602	63033	114	139856	85326	115	1284	900	0	7539	4617	52	1017	631	0	0.845932
152594	139580	88	59760	53334	87	75000	67118	88	1241	804	0	4200	3804	34	362	591	0	0.845932
167651	148814	93	54781	46166	89	86467	76029	90	949	660	0	4894	3983	41	1065	1081	6	0.845932
295678	206441	116	182548	145971	116	186943	140259	117	1554	1538	19	9525	7382	53	672	720	0	0.845932
102245	101868	79	36254	36220	73	43735	42007	78	787	717	0	2341	2363	24	916	830	0	0.845932
89237	84558	81	31505	29061	77	44794	42698	78	390	405	0	2694	2296	27	577	428	0	0.847086
212666	165284	99	72503	56257	99	103002	80032	101	848	736	0	5505	4199	42	814	562	0	0.84824
28582	29434	60	9019	9222	40	9705	9613	41	-67	129	0	696	683	0	-95	323	0	0.84824
33013	33112	61	8640	8261	41	16241	16068	55	235	208	0	942	1027	4	-95	247	0	0.84824
96835	85693	84	38555	33801	82	38198	33183	83	389	508	0	2069	1655	24	49	316	0	0.84824
316477	204458	127	153139	103718	124	175948	116200	124	1589	1233	15	8960	6133	55	807	838	0	0.849394
59512	60445	79	18294	18650	53	35726	35907	73	117	195	0	1899	1812	22	567	689	0	0.849394
58091	59570	72	14875	15086	46	23039	23070	61	42	195	0	1289	1346	13	-217	344	0	0.850548
56953	57357	77	23312	23271	65	28676	28928	72	147	251	0	1261	1401	14	-455	265	0	0.850548
38821	39804	73	16300	16499	50	18275	18563	51	-111	110	0	837	1109	7	-88	441	0	0.850548
50292	53071	73	19890	20096	55	24727	25303	66	203	214	0	1287	1452	15	-104	363	0	0.850548
91977	90528	94	32177	31718	77	49228	49061	78	279	460	0	2443	2292	25	-20	364	0	0.852856
69701	69249	83	23245	22708	69	33549	32891	74	291	299	0	1449	1472	15	320	755	0	0.85401
259372	148605	116	111006	68583	116	126148	68353	114	1514	819	0	6371	3358	58	24	354	0	0.85401
67361	70872	77	28685	29301	70	30771	31188	74	319	294	0	1610	1681	17	412	519	0	0.85401
238004	178052	107	70193	52340	100	118105	87120	101	1077	644	0	6140	4449	46	-372	404	0	0.855164
124014	121592	83	41578	40351	80	71902	68762	82	997	826	0	4163	3999	32	155	623	0	0.855164
61706	62483	61	26435	24599	70	34834	31944	76	351	226	0	1668	1654	18	-477	229	0	0.855164
98225	84608	92	37640	31725	83	46132	38797	84	413	344	0	2258	2034	24	376	275	0	0.856318
61177	60762	84	16996	17054	50	32886	32817	74	395	331	0	1414	1496	15	257	493	0	0.856318
68807	66712	77	25374	24626	68	32846	31426	76	259	357	0	1815	1848	21	94	624	0	0.856318
63269	65192	75	35066	35345	73	25772	25720	72	176	314	0	1302	1290	12	-1	395	0	0.858627
228427	177128	103	86540	67861	100	114722	89223	100	909	882	0	6221	4678	46	648	752	0	0.858627
97218	92678	83	29198	27723	78	39694	38567	79	484	555	0	1895	1945	21	61	371	0	0.859781
113798	104511	96	41246	38007	81	58825	54070	83	691	646	0	2727	2752	28	-48	835	0	0.859781
219650	175378	108	89501	73120	99	99164	79043	100	1220	876	0	5090	4185	40	248	488	0	0.860935
50695	51467	72	27078	27507	72	20470	21209	56	37	235	0	962	1134	8	243	852	0	0.862089
200806	160608	96	67353	53002	94	99832	78689	95	1041	700	0	5207	3982	43	228	579	0	0.862089
55664	56896	72	27710	28377	72	26019	25255	72	143	378	0	1331	1155	11	367	450	0	0.862089
64006	64377	83	20550	20758	55	33516	33594	73	354	300	0	1756	1767	19	1117	782	0	0.863243
112451	109839	83	44758	44227	81	58153	55647	82	614	688	0	3064	3035	30	255	359	0	0.864397
92282	93072	80	38843	38340	77	50449	50557	79	379	446	0	2635	2608	27	-520	97	0	0.864397
113454	97434	88	39049	32860	84	63369	53339	87	463	336	0	3219	2616	31	1209	1610	13	0.864397
78090	73517	81	25225	22612	71	37580	34183	79	197	222	0	2019	1621	23	346	729	0	0.865551
43585	44303	72	7993	8308	38	21264	21621	58	95	173	0	1162	1085	6	213	573	0	0.865551
89307	81352	90	36413	32205	82	43089	38208	82	445	395	0	2442	2111	27	-45	358	0	0.870167
91085	78646	83	41711	36406	82	41020	35066	83	152	385	0	2212	1957	25	628	677	0	0.870167
118584	101602	88	43898	36691	85	61302	50829	86	430	423	0	3213	2743	31	169	529	0	0.871321
51002	52526	74	17553	17940	50	28582	28365	70	293	246	0	1472	1552	17	374	614	0	0.871321
88934	90365	80	18486	18565	53	47989	47606	77	490	475	0	2497	2535	26	-142	406	0	0.871321
135132	115155	89	47509	39554	88	60467	51005	89	824	457	0	3444	3095	33	-411	323	0	0.87363
97072	85586	83	35699	31190	82	47500	39927	84	260	333	0	2619	2229	26	169	285	0	0.87363
48577	48794	74	14617	14641	48	22804	22726	66	331	390	0	1108	1172	10	143	379	0	0.87363
329564	198379	167	106859	62516	150	152646	95396	151	1882	1171	16	8357	5090	62	1048	992	0	0.874784
95465	97097	79	35862	35634	77	43338	42156	79	417	459	0	2379	2333	23	393	420	0	0.875938
169997	140989	92	56238	45375	91	90790	74084	93	1215	910	0	5155	4284	42	249	555	0	0.875938
187741	155558	107	56912	46440	96	100347	86176	99	1244	1088	9	5448	4453	44	722	841	0	0.875938
215364	177228	94	91923	75061	93	116252	94915	94	1643	1232	12	6561	5284	44	45	354	0	0.875938
199861	159498	100	70504	54536	94	90980	73581	95	787	635	0	4889	3896	41	575	646	0	0.877092
96156	81466	87	35939	30041	84	51150	44049	85	395	338	0	2579	2093	28	-121	515	0	0.877092
33379	34310	53	12151	12452	44	15087	15592	47	333	406	0	768	892	0	157	517	0	0.878246
172617	142436	92	43999	35247	88	85228	69540	93	669	612	0	4558	3653	39	197	743	0	0.8794
74575	72165	77	32383	30252	75	37328	34927	76	209	283	0	1657	1692	21	293	467	0	0.8794
123275	110948	88	42283	36490	85	61337	53899	87	814	765	0	3137	2811	30	-84	550	0	0.880554
193802	147673	98	79737	61350	98	88860	65084	99	966	773	0	4564	3380	41	559	435	0	0.881708
53966	53368	87	23118	23192	65	24265	23875	65	202	390	0	1197	1106	8	122	536	0	0.882862
184886	136749	105	58336	44411	94	91928	67292	97	596	489	0	5276	3592	45	279	630	0	0.882862
38610	41108	67	18714	19224	51	18617	18908	53	128	152	0	978	1068	6	33	401	0	0.884016
58523	59485	75	22352	22719	59	24231	24334	72	103	215	0	1092	1156	9	414	655	0	0.884016
44645	44275	74	12858	13224	44	19631	19946	49	189	178	0	1070	1185	10	-267	89	0	0.884016
104307	96100	83	35770	31922	82	46428	42037	83	84	263	0	2551	2370	26	14	234	0	0.88517
100581	96632	85	31288	29609	78	47614	44696	80	297	366	0	2653	2472	27	349	493	0	0.886324
251491	171350	110	94704	65027	105	111556	76725	105	1351	1072	6	6092	4187	48	618	592	0	0.886324
131201	111652	95	39138	32136	84	61718	51476	86	391	507	0	3485	2844	35	619	727	0	0.886324
178017	142500	94	69877	55610	91	86765	67824	92	749	739	0	5009	3833	41	975	1300	11	0.887478
197361	164714	98	72085	59508	91	77888	62596	92	890	825	0	3907	3199	38	610	851	0	0.887478
194388	144204	114	69218	50486	99	92519	68560	102	821	606	0	4822	3607	41	531	572	0	0.887478
71234	71091	81	13057	13146	45	32648	31818	75	161	327	0	1527	1522	18	-164	218	0	0.888632
169055	135220	93	63453	51253	90	89514	71827	93	1102	815	0	4763	3965	39	927	1529	11	0.888632
126455	110503	89	53460	46734	85	65284	56767	86	652	583	0	3495	3127	33	549	611	0	0.888632
94631	84667	85	34226	29818	81	48437	40870	82	405	542	0	2455	1984	26	-318	315	0	0.889786
147120	123257	96	56024	46128	88	62909	51566	88	565	547	0	3286	2489	34	1102	720	0	0.889786
92651	83580	87	37244	33001	80	49575	43836	81	305	414	0	2438	2373	24	485	645	0	0.890941
59397	60477	75	21008	20807	62	26813	26318	73	278	189	0	1522	1592	17	504	522	0	0.890941
133162	126229	91	54580	50071	83	69179	64489	85	856	720	0	3657	3230	32	507	500	0	0.890941
119183	110924	87	46234	43215	82	64918	59723	84	608	453	0	3558	3513	32	530	1067	4	0.890941
64887	64761	81	14313	14509	47	28369	28278	73	166	193	0	1585	1398	16	631	675	0	0.892095
37404	37062	69	9869	10190	41	15972	16369	48	149	242	0	916	957	0	1037	723	0	0.892095
74593	67918	92	29584	26811	77	37184	33605	77	279	234	0	2066	1893	23	419	810	0	0.892095
112799	103559	84	47986	44652	82	63366	58399	84	490	588	0	3362	3023	32	-311	543	0	0.893249
82425	74336	96	31546	27895	88	43105	37289	96	422	253	0	2389	1904	24	-84	796	0	0.893249
202687	169529	98	80055	66096	97	90203	72979	98	655	728	0	5201	4161	43	903	969	0	0.893249
33361	35584	66	14279	15085	44	17034	17380	47	262	223	0	905	856	0	61	469	0	0.893249
139866	128309	103	54842	49683	87	71885	65178	87	614	609	0	3420	3151	32	117	898	0	0.895557
139605	126286	93	45139	39141	85	71956	64003	86	913	768	0	3875	3347	35	319	607	0	0.895557
71882	66971	77	29249	26372	77	33032	29317	78	92	221	0	1672	1572	18	160	391	0	0.895557
99245	96585	80	39040	35979	81	40667	37609	80	587	890	0	2476	2383	26	251	459	0	0.895557
112083	109971	79	41554	40865	79	50278	48055	79	766	614	0	2927	2762	27	386	560	0	0.895557
152237	123148	93	49407	39127	89	78009	62580	92	794	570	0	3955	3214	38	417	621	0	0.895557
75086	73213	78	26695	24856	75	35586	34329	76	231	327	0	2078	2058	24	-63	414	0	0.896711
107044	104849	82	45542	44439	80	37307	36299	79	824	695	0	2080	2088	21	16	292	0	0.900173
263405	187624	109	85685	60127	107	175212	123737	111	1489	898	0	8657	6666	52	3	464	0	0.900173
76948	71350	84	34710	32041	77	32024	29180	76	332	338	0	1475	1467	19	514	1167	7	0.900173
75077	71822	80	29667	27980	76	44501	41119	78	238	354	0	2266	2093	25	518	1067	3	0.901327
38396	40174	68	15861	16068	49	14548	14669	46	188	162	0	759	737	0	-236	243	0	0.901327
42022	45401	61	8522	8493	39	17146	17139	55	303	183	0	944	953	0	3	203	0	0.904789
131749	127295	83	41508	39956	81	76970	72606	84	861	902	0	4076	3999	33	971	995	0	0.904789
208410	169973	99	97667	80327	97	165291	141175	99	1174	1258	13	8675	7327	50	-8	577	0	0.905943
96413	91978	92	43285	40871	78	47716	44871	80	399	348	0	2539	2413	25	413	821	0	0.905943
72255	69056	78	28336	26687	75	31294	30265	76	228	238	0	1716	1492	19	-340	420	0	0.907097
245651	172075	116	100754	72764	104	114594	83866	104	1015	872	0	6252	4485	47	-98	202	0	0.907097
75618	69602	79	32247	29356	77	36193	33376	77	553	518	0	1864	1780	20	735	1020	2	0.908252
110644	98782	84	40182	35296	83	51800	45184	84	451	638	0	2643	2309	27	-54	467	0	0.909406
109093	96704	94	42127	37570	82	42307	37863	82	585	479	0	2105	1963	24	121	372	0	0.91056
89624	80307	94	28355	25322	78	48016	43029	80	441	483	0	2519	2290	27	541	636	0	0.911714
227445	172331	101	80213	61048	97	114826	86632	100	730	684	0	6051	4451	46	278	645	0	0.911714
120519	118039	83	25620	25406	72	65498	64488	82	557	510	0	3613	3509	30	-92	751	0	0.912868
106016	98376	85	32270	27972	82	58795	52095	85	357	417	0	3117	3118	29	767	819	0	0.912868
154569	127395	93	68287	55332	90	65713	53473	90	786	558	0	3776	2962	35	314	614	0	0.912868
138653	116791	95	53354	44834	87	61378	50748	88	256	424	0	3158	2827	31	858	806	0	0.914022
96424	95522	80	18480	18239	51	48476	47164	78	437	373	0	2718	2756	27	535	879	0	0.914022
169818	148915	96	58898	49302	91	95668	83003	92	1287	881	0	4966	4229	39	316	578	0	0.914022
137645	119474	89	49910	42575	86	66945	55907	88	682	570	0	3647	3072	34	-22	228	0	0.914022
108404	90380	101	38368	30593	101	47241	37391	101	538	526	0	2501	1910	28	-204	228	0	0.914022
196840	144993	98	72166	53243	95	85338	62369	96	585	579	0	4487	3093	41	803	549	0	0.914022
216525	161642	118	77127	58264	100	115561	88574	101	1259	869	0	6125	4629	46	516	526	0	0.915176
189021	148776	102	74345	59407	98	85268	66996	98	963	855	0	4733	3855	40	309	351	0	0.91633
43255	44490	61	17055	17141	51	17813	18128	53	155	262	0	1121	979	0	448	501	0	0.91633
215502	162016	99	86369	63681	98	101404	75175	98	1147	969	0	5426	3723	44	1370	1524	14	0.91633
226748	169223	103	86378	65321	99	107102	81209	99	1125	838	0	5675	4349	42	491	642	0	0.91633
109131	104474	97	38141	37599	78	56791	55438	79	624	570	0	3139	3153	29	77	438	0	0.918638
213180	165767	111	73682	56060	99	93377	73873	100	1053	679	0	5415	3866	43	-501	75	0	0.918638
202489	157931	99	70347	53641	98	101448	78825	98	1151	893	0	5399	4111	41	1661	2378	21	0.919792
101323	91334	84	39947	35659	81	38810	35151	81	353	371	0	1946	1682	22	136	521	0	0.920946
131728	126344	89	38369	36866	81	63588	60863	82	619	536	0	3496	3387	31	354	585	0	0.923254
74773	72258	79	27445	25952	75	36024	33815	76	267	344	0	1959	1658	22	372	664	0	0.923254
151599	141372	86	48790	43677	83	60223	55724	86	470	691	0	3195	2885	31	1302	1039	5	0.923254
117341	105127	86	41037	35626	84	55901	49215	85	383	470	0	2962	2579	31	623	923	0	0.924408
288251	193629	115	89150	60387	110	132785	89247	113	2154	1312	25	7604	5204	50	-61	459	0	0.925563
154470	137091	88	59629	50920	89	79366	68093	90	764	723	0	4064	3478	36	-138	741	0	0.925563
248842	192739	102	148371	116554	102	117716	88270	101	1654	1268	16	6170	4651	45	1146	767	0	0.925563
130180	108972	90	50377	42285	87	78340	64069	90	350	434	0	4128	3328	38	-5	519	0	0.925563
100459	86589	88	38349	33131	83	45614	40177	83	380	298	0	2524	2085	27	-329	241	0	0.926717
168119	145311	91	74028	64632	88	78065	66627	90	858	720	0	4323	3751	35	544	750	0	0.926717
138670	119363	97	47480	41473	86	66930	55770	89	674	613	0	3244	3029	30	-154	639	0	0.926717
107227	100391	81	56091	52168	82	95703	89113	85	1026	846	0	5442	5003	40	388	394	0	0.926717
35949	38201	59	9295	9729	40	17282	17828	48	95	207	0	928	1001	2	42	481	0	0.926717
107424	97177	86	34259	29699	83	50362	44141	82	462	498	0	2645	2234	28	1183	672	0	0.927871
82856	74231	89	31210	27911	78	42243	37800	80	353	348	0	1907	1710	22	185	375	0	0.927871
316591	205397	136	137050	91338	133	147798	97375	133	1280	915	0	7826	5080	55	627	707	0	0.927871
163262	129856	96	62193	50598	92	84346	68200	92	865	738	0	4828	3822	40	-57	520	0	0.929025
131115	115914	95	50156	44218	86	60038	52618	87	491	503	0	3376	2993	31	42	551	0	0.929025
108562	92064	91	44706	37509	85	53506	45315	86	489	409	0	2951	2603	30	-11	545	0	0.930179
52248	51576	77	12354	12501	44	27843	27302	72	-118	115	0	1610	1593	16	641	942	0	0.930179
366447	244818	133	126455	85048	131	255116	183075	133	2395	1548	27	13716	10065	66	98	787	0	0.931333
24377	28153	52	7980	8366	37	12665	13242	43	154	239	0	782	769	0	66	279	0	0.931333
109576	109284	82	41092	40959	79	73270	71318	83	815	715	0	3837	3575	33	361	796	0	0.931333
254079	136466	118	109585	57455	113	126433	68032	114	1303	806	0	6367	3701	56	832	1337	9	0.932487
221539	158553	100	78587	56517	99	110291	76091	101	1185	603	0	5619	4156	45	-254	366	0	0.932487
115809	101792	85	35754	31124	83	60610	51506	84	495	387	0	3115	2671	32	-365	156	0	0.933641
141102	116809	88	50133	41409	86	72947	58714	88	908	807	0	4077	3131	38	13	386	0	0.933641
66932	70971	67	26222	26018	66	38395	37618	74	178	339	0	2243	2036	24	-265	353	0	0.933641
117759	112635	86	33545	31351	80	67341	63556	82	274	461	0	3443	3344	31	56	756	0	0.934795
116390	115202	85	53695	52088	79	70559	67091	81	886	870	0	3764	3656	33	1007	704	0	0.934795
174291	143380	97	59995	49409	91	73840	58813	93	674	767	0	3616	2947	34	69	324	0	0.935949
205636	167974	103	69836	57596	98	102626	83683	100	850	827	0	5277	4253	39	581	741	0	0.937103
95494	89798	79	34981	31558	77	45008	40337	79	666	536	0	2341	2016	26	87	559	0	0.937103
124883	106409	87	49452	42184	84	47501	39824	84	593	350	0	2411	1988	25	392	712	0	0.937103
196748	154895	104	78684	62729	100	81378	64297	101	769	610	0	4488	3458	40	1162	1150	9	0.938257
186980	149515	97	56990	45276	93	86744	67566	95	867	835	0	4894	3666	41	132	514	0	0.938257
127531	119490	83	49832	45610	83	71278	66481	85	847	648	0	3837	3449	33	497	734	0	0.939411
131015	108627	90	51162	41923	87	71553	57343	89	671	546	0	3631	2973	34	430	705	0	0.939411
200027	164716	112	63736	52316	95	93481	78014	95	582	649	0	4807	3755	38	-31	645	0	0.940565
53655	53643	73	21897	21974	60	22270	22428	58	165	228	0	1021	1135	9	193	665	0	0.940565
85058	78189	82	29740	26401	79	46079	42030	80	295	360	0	2229	1957	23	963	1285	8	0.94172
57946	56255	78	25939	24443	72	30173	29118	73	647	486	0	1697	1548	17	20	380	0	0.94172
117204	105944	93	42471	37890	82	49432	43607	83	533	365	0	2737	2267	30	594	1092	5	0.94172
46450	45145	80	12955	12841	45	21055	20852	61	50	157	0	1271	1342	13	-17	769	0	0.942874
77810	74158	80	32834	30580	78	42433	39194	78	434	466	0	2419	2363	24	168	740	0	0.944028
126345	107353	86	52125	43333	86	70500	58082	87	105	349	0	3616	3105	34	-83	288	0	0.944028
218657	163699	107	94403	73511	102	93849	68590	102	816	714	0	5003	3474	43	364	770	0	0.944028
124045	102950	92	41053	32788	87	63643	51757	89	620	512	0	3432	2628	35	148	477	0	0.945182
86570	88112	77	20061	20040	55	40403	40799	75	537	489	0	2046	2058	24	330	863	0	0.946336
144945	119289	95	55911	46037	90	77762	65298	90	843	651	0	4126	3437	37	805	933	0	0.946336
122838	104094	104	50969	42694	104	50466	39869	104	790	479	0	2669	2085	27	55	514	0	0.946336
129355	106708	93	43279	35818	87	49254	42080	87	299	428	0	2731	2340	29	742	1126	7	0.946336
396093	232327	230	200215	133755	196	266298	173658	213	2583	1863	25	13332	8362	76	2218	1070	4	0.94749
100727	97856	84	28663	28421	70	47023	45866	80	472	525	0	2391	2513	24	277	637	0	0.94749
100351	84554	86	45608	38445	84	53070	44210	84	320	294	0	2862	2171	31	-422	98	0	0.94749
153372	125837	98	52047	43348	88	76505	62302	91	760	506	0	3979	3395	35	150	311	0	0.94749
122678	100856	89	42372	34397	87	59888	47667	87	983	654	0	3244	2499	35	-146	355	0	0.948644
196439	151285	100	74186	56086	96	85225	64705	95	656	784	0	4450	3565	38	20	542	0	0.948644
60382	57823	76	25482	23766	74	29408	26805	75	224	277	0	1435	1381	16	-201	384	0	0.948644
60554	58240	84	24124	22958	71	28423	26760	75	465	533	0	1512	1470	15	-241	665	0	0.949798
136716	112715	91	51348	42015	89	59161	47709	89	622	642	0	3287	2618	34	575	637	0	0.949798
41421	43401	60	11193	11609	42	15214	15233	48	97	125	0	729	719	0	451	415	0	0.949798
92890	84697	82	39885	36285	80	40981	36995	79	652	456	0	2430	2231	25	-126	298	0	0.949798
230729	162570	115	81790	56605	106	96466	68797	106	1184	790	0	5001	3563	41	174	427	0	0.949798
109121	92927	86	39006	32399	83	48073	41373	83	493	458	0	2657	2286	28	1336	949	0	0.950952
109853	108611	92	32750	31926	78	62230	59778	80	791	716	0	3160	3201	29	419	493	0	0.952106
64119	63489	85	12702	12669	45	31686	31210	73	-56	163	0	1622	1730	18	215	330	0	0.952106
171668	138493	94	84775	71261	92	92959	75575	92	831	683	0	5130	4167	40	1460	1274	9	0.95326
217477	166543	122	93499	70411	122	91910	69372	122	1027	939	0	4965	3936	40	1074	1169	6	0.95326
95610	82182	82	36644	30917	81	44652	37777	82	441	418	0	2524	2088	30	-97	457	0	0.95326
224214	185562	97	80821	67046	94	166457	137990	98	1400	1218	14	8830	7485	49	890	804	0	0.95326
105525	97531	98	36956	32911	80	55218	49954	81	609	444	0	2983	2863	28	-190	332	0	0.95326
30595	31877	67	8888	8957	41	11796	12099	44	138	188	0	600	702	0	-15	543	0	0.954414
61570	58354	81	26466	25708	73	28532	27810	73	369	309	0	1366	1310	15	-374	399	0	0.955568
100880	83395	84	40822	33628	84	49054	40345	85	391	382	0	2679	2220	29	-486	282	0	0.955568
65241	67267	76	14610	14924	46	37485	36172	75	343	500	0	1896	1902	21	228	589	0	0.955568
75026	70985	79	26700	25984	75	34795	33631	76	-74	103	0	1931	2060	21	245	691	0	0.956722
102549	89759	84	42444	36846	82	36765	32288	82	442	354	0	1933	1699	24	632	991	0	0.957877
77874	72587	83	30988	28578	77	35336	31766	79	374	294	0	1817	1662	22	725	763	0	0.957877
133610	130442	84	51027	49971	82	92583	87991	85	1031	1021	4	4995	4959	37	1501	1164	15	0.957877
71285	71871	78	16641	16944	48	29150	28856	74	337	439	0	1464	1709	17	-309	350	0	0.957877
238397	175423	107	69401	49641	102	116419	87487	104	840	699	0	5904	4473	44	1436	1103	4	0.957877
122852	99584	96	40915	33324	86	72639	58054	88	387	336	0	3759	3011	36	565	565	0	0.959031
124296	110014	91	41288	35108	86	55666	47408	87	341	364	0	2868	2440	31	300	406	0	0.959031
270573	175005	130	88552	57807	117	135163	87175	119	1252	518	0	7089	4518	51	-204	191	0	0.961339
74126	76262	79	34921	35057	75	39174	37981	77	288	321	0	2117	2015	22	488	588	0	0.961339
55048	59126	71	22076	22440	56	27649	27844	71	128	482	0	1624	1563	18	278	444	0	0.961339
106570	97992	82	37205	32394	80	48129	41422	81	541	679	0	2344	2288	25	-315	164	0	0.961339
76493	68643	83	32350	28275	78	40355	35389	79	168	216	0	2123	1729	25	-165	303	0	0.961339
79962	78815	78	27284	26282	75	38281	36813	76	345	322	0	2166	1848	24	243	303	0	0.962493
253522	168362	130	79405	53481	130	124601	81863	130	1549	925	0	6636	4299	49	1017	854	0	0.962493
140851	115632	92	45809	38310	86	70554	58167	88	601	492	0	3879	3048	36	520	1132	5	0.963647
109058	105588	83	39982	37657	83	47209	43796	83	774	598	0	2382	2361	24	245	965	0	0.963647
161652	131171	92	47236	36688	89	75838	60948	92	542	613	0	4171	3457	37	-150	474	0	0.963647
121492	103853	96	34436	29423	84	59734	51421	87	734	593	0	3352	3020	33	295	776	0	0.963647
102577	100595	83	35229	33913	78	38772	36820	79	324	371	0	2071	2092	22	-278	212	0	0.964801
93740	81230	85	36852	31985	81	44953	39467	81	339	429	0	2161	1906	26	347	585	0	0.964801
55703	52585	89	15289	13676	84	30048	27637	89	260	330	0	1641	1481	16	-203	337	0	0.964801
60737	63799	72	27613	27595	73	28958	29551	72	354	299	0	1514	1382	15	-31	317	0	0.965955
146790	116730	106	50110	40166	88	76764	60969	89	662	650	0	4048	3293	37	436	967	0	0.965955
212615	160100	110	74902	57564	97	113465	84940	100	1278	780	0	6386	4535	46	195	769	0	0.967109
227301	121772	119	99362	53493	118	112594	58308	118	887	461	0	6268	3239	66	607	810	0	0.967109
56096	55565	83	20521	20004	58	25331	24934	66	297	230	0	1415	1494	16	-430	212	0	0.968263
108948	95628	84	45954	40387	84	49082	42682	83	515	401	0	2742	2481	28	1059	604	0	0.968263
183681	145383	95	66786	52917	92	98962	75613	94	775	705	0	5213	3988	42	579	460	0	0.969417
256135	183286	111	102132	75197	104	131804	95868	105	1164	823	0	6825	5091	46	1082	725	0	0.970571
103722	92946	85	34890	30238	82	50714	44423	84	370	433	0	2705	2183	29	-198	357	0	0.970571
98173	96741	88	45542	44839	78	51195	50471	79	445	439	0	2686	2662	27	766	1015	4	0.972879
96057	80285	87	41929	35678	83	55442	46772	84	162	435	0	2548	2214	29	-143	457	0	0.974033
55587	55217	75	16620	17024	48	24440	24332	70	327	311	0	1223	1372	14	748	825	0	0.974033
116244	105566	86	51965	46473	84	57788	50585	85	616	527	0	2980	2703	31	334	860	0	0.974033
188201	139325	95	65678	49840	94	86585	61594	95	799	548	0	4633	3024	44	765	608	0	0.974033
235616	192185	98	73065	57350	98	100815	80400	99	1377	1112	9	5548	4253	45	627	770	0	0.974033
34176	39459	46	10159	11256	38	15497	16148	50	175	162	0	926	820	0	381	653	0	0.974033
150364	112598	101	48967	37634	89	83796	61551	92	595	470	0	4734	3511	41	386	610	0	0.974033
217804	166106	99	80679	62167	97	114820	86366	100	1068	829	0	5736	4104	45	184	495	0	0.974033
42715	44340	71	16118	16912	46	21215	21789	53	167	244	0	1256	1319	13	55	468	0	0.975187
49377	50093	74	14207	14644	46	25803	25843	66	490	385	0	1292	1316	15	-514	225	0	0.975187
145147	116306	94	56585	46068	90	77712	62010	91	778	470	0	3802	3241	35	294	364	0	0.975187
64412	64340	76	14863	14537	48	35711	35012	74	454	383	0	1869	2120	21	-5	322	0	0.976342
89486	85478	82	34034	32247	77	42559	40010	79	799	570	0	2397	2222	26	77	369	0	0.976342
82304	74663	82	34070	30743	79	40722	36139	80	271	252	0	2168	1694	26	-195	268	0	0.976342
41698	41889	85	12207	12071	45	21392	21763	57	208	284	0	1025	1118	9	143	541	0	0.97865
199971	155201	110	75324	58833	96	106015	80853	97	908	755	0	5654	4425	44	565	754	0	0.979804
224388	171059	100	98196	73884	99	119123	89653	100	1472	1134	10	6373	4590	48	1333	972	0	0.982112
55222	57602	72	23928	24091	66	23425	22907	64	400	314	0	1230	1227	11	-325	182	0	0.983266
97249	86661	85	34822	30688	81	48803	43953	83	562	465	0	2683	2277	30	305	463	0	0.983266
133363	109800	95	45426	36806	89	64321	51350	91	573	584	0	3548	2647	34	118	269	0	0.98442
94440	84191	85	31121	26743	81	42641	36172	83	596	383	0	2114	1737	26	103	381	0	0.986728
403749	226434	153	157346	89706	150	215350	117202	151	2840	1695	32	11010	6045	69	424	591	0	0.986728
164458	131277	99	50916	39925	92	77741	62089	93	628	515	0	4214	3327	36	437	904	0	0.987882
59283	58379	75	26282	26529	73	29901	30398	73	227	223	0	1584	1643	19	-113	242	0	0.989036
52773	54122	74	11737	11734	43	26108	26017	73	326	299	0	1247	1201	11	-128	291	0	0.989036
321250	214430	130	124645	85593	128	153590	102986	129	1924	1192	16	7981	5613	53	-491	228	0	0.989036
82825	80020	80	26641	25306	69	43305	40388	77	551	557	0	2223	2050	24	-159	257	0	0.989036
137435	116412	89	43845	37135	86	58652	48525	88	530	414	0	2997	2693	30	351	783	0	0.99019
136548	117885	95	44370	37051	87	69820	57971	88	800	601	0	3703	3042	34	146	683	0	0.99019
219917	173697	105	100995	80935	103	102035	82480	102	1376	999	0	5556	4563	41	1121	1138	9	0.991344
203877	155121	98	65610	48868	95	94089	69597	96	877	700	0	4976	3734	42	707	831	0	0.991344
108077	104432	84	47591	44869	79	43875	41646	80	457	439	0	2424	2380	26	209	618	0	0.991344
43392	43200	79	13856	14072	46	19193	19216	52	332	264	0	1017	1208	10	-456	103	0	0.992499
115876	112021	87	43331	41604	81	71391	67810	84	597	770	0	3851	3618	33	512	921	0	0.992499
169379	135826	98	54261	44479	92	86853	70354	93	399	417	0	4382	3583	37	314	825	0	0.992499
93794	81954	86	37427	33143	81	45807	41211	82	715	556	0	2401	2204	27	-320	330	0	0.994807
118788	97674	92	45349	37904	87	53351	43661	88	853	496	0	2981	2510	31	49	502	0	0.994807
135299	117177	89	56565	48419	88	59525	48525	89	701	537	0	3116	2720	31	-6	647	0	0.995961
124648	107286	87	50367	42731	85	65873	57060	86	426	617	0	3564	3046	35	-82	681	0	0.995961
169538	138506	95	70392	56921	91	73606	60451	90	570	394	0	4264	3380	37	532	787	0	0.997115
68538	66050	81	25634	24098	67	38706	36145	78	535	402	0	2060	1937	24	-304	263	0	0.997115
128986	114018	92	57359	50106	85	52998	46951	85	836	698	0	3173	2810	29	482	527	0	0.999423
118298	104484	100	47361	41280	84	58027	52029	84	589	515	0	3173	2818	32	52	528	0	1.00058
137633	115172	96	50162	42034	88	65861	54571	89	405	440	0	3261	2567	33	-83	441	0	1.00173
78193	73091	91	29390	26882	78	37460	34716	79	311	240	0	1899	1698	21	503	483	0	1.00173
48383	48767	70	13502	13745	47	17718	17792	52	355	276	0	977	1025	4	88	379	0	1.00289
149348	119986	99	50262	40052	91	77297	62093	92	561	512	0	4291	3411	37	-333	259	0	1.00404
139669	124589	90	68341	59792	87	54142	46696	87	899	950	0	2851	2578	31	540	601	0	1.00404
59317	60365	74	25795	25987	69	27064	27081	72	340	287	0	1539	1578	16	483	942	0	1.00519
131470	112992	91	46694	41432	85	53144	44309	87	463	450	0	3183	2709	30	664	740	0	1.00635
169572	144134	93	58885	49435	92	80759	66348	93	573	651	0	4410	3528	39	326	292	0	1.00866
104076	92802	84	37179	32869	81	55687	47499	83	379	399	0	3078	2773	30	181	624	0	1.00866
64309	61739	69	27112	24993	75	35097	31454	77	358	361	0	1730	1570	19	-15	238	0	1.00866
84733	83464	79	27237	26410	72	40769	38989	77	358	345	0	2239	2290	23	79	736	0	1.00981
131861	110413	89	50635	41558	88	72231	59772	89	677	412	0	3617	3050	35	11	574	0	1.00981
43945	45030	70	14163	14120	47	20020	19900	54	307	221	0	1170	1146	10	118	589	0	1.01096
160445	138454	93	55322	48260	88	85763	73781	90	811	620	0	4730	3804	37	916	1013	2	1.01096
84905	75987	79	35242	30901	79	34673	30694	78	190	222	0	1639	1540	19	-793	0	0	1.01212
98279	85785	85	39990	34351	82	54073	45493	84	475	543	0	2956	2655	31	-396	217	0	1.01212
60182	61220	74	18527	19039	53	28740	28446	74	259	357	0	1551	1449	16	678	769	0	1.01212
59263	57980	82	23880	24203	61	24168	24489	66	400	317	0	1446	1467	16	-144	211	0	1.01212
175254	143933	103	62837	51140	92	80116	65861	92	680	811	0	4500	3680	38	486	674	0	1.01327
50150	51395	77	27614	28270	71	20990	21606	55	215	238	0	1193	1115	8	514	547	0	1.01327
67833	63015	85	25563	23441	76	32732	29555	76	391	380	0	1769	1603	19	178	741	0	1.01443
117861	103316	89	34461	28919	85	57464	49471	86	340	397	0	3100	2707	31	144	436	0	1.01443
113648	96821	87	42113	35599	84	66893	57555	87	650	325	0	4036	3414	35	657	1205	6	1.01443
118341	99823	93	48098	40689	85	63131	53062	87	873	567	0	3088	2764	30	229	548	0	1.01558
243691	192431	104	107194	85171	101	101833	79324	102	1338	919	0	5712	4502	44	1112	892	0	1.01558
118807	91281	90	42550	32976	89	60448	45300	90	655	454	0	3273	2618	35	-31	409	0	1.01673
230064	166080	105	76468	55471	102	131325	95202	104	791	605	0	6661	4674	47	586	695	0	1.01673
104126	88764	96	38471	32211	83	53291	45230	84	360	255	0	3038	2587	29	-219	358	0	1.01789
66930	68599	75	22037	21947	58	30934	30999	75	209	283	0	1635	1819	18	120	300	0	1.01904
104893	88409	85	41011	33736	84	49196	39624	84	493	354	0	2848	2335	30	3	795	0	1.0202
201119	167194	97	75373	60382	95	88824	72890	95	1036	972	0	4595	3819	37	2204	1783	25	1.0202
62539	64295	67	19264	19672	53	29832	29416	73	260	249	0	1645	1534	17	-734	163	0	1.02135
212126	165273	102	69972	53266	98	85291	65591	100	859	600	0	4552	3701	38	472	472	0	1.02135
76189	71193	82	30167	27513	79	34743	31866	79	303	265	0	1614	1541	17	-65	362	0	1.02366
99695	91764	86	43995	40048	81	45619	42074	81	388	340	0	2438	2290	25	-506	292	0	1.02366
64436	64581	80	24343	24654	65	25226	25360	73	121	178	0	1452	1328	13	-205	198	0	1.02366
80736	73281	88	31985	28053	79	42197	37989	80	326	422	0	2129	1840	22	205	740	0	1.02366
88681	83037	84	30567	28321	77	48019	43641	79	456	323	0	2563	2402	27	-450	171	0	1.02366
123597	111948	89	44732	39617	84	48713	42290	86	546	429	0	2524	2384	26	441	600	0	1.02481
102510	90620	83	36881	31507	83	47983	41189	84	510	501	0	2253	1779	28	90	343	0	1.02481
53629	56842	71	19754	20368	51	22692	23536	59	154	148	0	1043	1114	9	-317	341	0	1.02481
147053	118838	97	49810	39812	89	64663	51806	90	833	479	0	3319	2746	33	768	525	0	1.02481
70837	65654	84	30487	27864	75	34622	32405	75	274	360	0	1635	1569	18	736	873	0	1.02597
145853	126073	96	50065	41892	88	65120	53764	88	658	553	0	3306	2799	32	673	714	0	1.02712
53659	56231	67	19956	20066	58	23852	24122	67	307	276	0	1298	1285	12	-529	86	0	1.02827
70113	70116	64	30427	27516	76	42646	38596	78	288	297	0	2200	2035	26	-161	165	0	1.02827
143827	117510	92	44049	34800	88	75954	60103	90	864	749	0	4184	3395	39	-230	126	0	1.02827
65247	62545	80	22591	21460	64	30729	29883	74	209	266	0	1665	1885	20	-249	366	0	1.02943
46888	48354	71	12335	12268	45	18691	18618	57	237	239	0	955	1077	6	280	574	0	1.03058
114522	96918	91	47550	40479	85	45505	37359	86	150	271	0	2330	1814	28	-2	530	0	1.03174
120486	107675	100	49974	44739	83	45282	41383	82	708	693	0	2382	2286	26	808	663	0	1.03289
61636	60983	75	24204	23435	65	30810	29275	76	347	323	0	1504	1513	17	1083	1231	6	1.03289
134839	120172	86	35370	30430	83	66568	57817	87	648	489	0	3817	3309	35	61	440	0	1.03404
178251	146559	104	82992	69375	93	82978	67714	94	1073	1077	7	4353	3801	35	650	898	0	1.03404
178359	143269	94	82680	66643	92	85900	67620	92	622	683	0	4702	3810	39	-71	323	0	1.03404
111993	93357	101	43812	33966	101	54579	43163	101	263	303	0	2678	2143	29	-381	134	0	1.03404
118440	96134	90	40727	33741	85	67551	54653	87	620	484	0	3521	3092	34	266	698	0	1.03404
196466	164872	96	85830	73123	95	100266	84014	95	849	740	0	5255	4408	40	-319	499	0	1.0352
330112	217617	132	120993	79978	128	164400	108656	130	2081	1374	22	8935	5817	55	906	709	0	1.0352
93525	85881	82	38392	34011	80	51573	43864	82	337	391	0	2611	2115	30	687	1391	4	1.0352
249475	174176	113	85995	60728	109	121722	84294	110	1032	1091	10	5892	4080	46	397	562	0	1.03635
191044	154121	96	77615	62173	94	107426	87417	95	1526	1028	4	5546	4469	44	-107	550	0	1.03635
205568	145873	117	67202	48916	111	111661	78500	117	997	634	0	5781	4046	47	187	601	0	1.03635
271952	189329	106	92578	66156	104	117149	77754	106	1218	871	0	6486	4189	51	112	767	0	1.03751
60028	53690	90	27937	25748	72	30815	27844	75	171	159	0	1526	1426	19	-127	332	0	1.03751
98095	93357	86	34998	33220	79	31143	29652	79	676	689	0	1825	1516	21	258	1253	8	1.03751
191275	132963	113	68736	49267	100	101685	69907	102	757	694	0	5146	3591	45	59	349	0	1.03866
119801	97008	89	40940	33816	86	53658	41671	88	704	427	0	2631	2210	29	266	600	0	1.03866
66241	65744	77	30275	29600	75	29303	28759	74	498	484	0	1649	1740	20	314	810	0	1.03982
39026	40811	71	25143	25739	69	14337	14385	48	233	289	0	573	639	0	-12	179	0	1.04097
68063	64085	78	28114	25855	77	33894	31102	77	281	270	0	1682	1466	18	-43	341	0	1.04212
91127	81705	85	39772	35437	82	36405	31091	81	471	472	0	1890	1556	23	336	626	0	1.04212
50145	50104	73	17703	17914	53	25648	25764	72	138	296	0	1310	1238	13	-326	645	0	1.04212
178762	142043	94	62298	48653	93	71043	55081	92	731	528	0	3790	3085	35	732	665	0	1.04212
207364	161401	97	92315	70946	97	126375	96454	99	1232	1067	6	6689	5020	47	427	582	0	1.04328
226958	172266	104	68550	50957	101	110487	84352	102	1038	857	0	5767	4198	43	860	797	0	1.04328
45555	47071	70	13517	13915	44	21068	21694	52	404	259	0	945	1115	8	264	448	0	1.04328
260178	193837	107	84870	64352	103	134234	101325	105	1514	1118	10	6968	5427	47	-220	488	0	1.04328
138812	118295	90	64667	56030	87	65619	53345	87	732	409	0	3506	2745	35	227	543	0	1.04443
70273	72198	74	29216	29700	74	27466	27173	75	92	248	0	1524	1606	17	656	894	0	1.04443
249848	172350	113	63422	42279	107	115924	78066	110	1685	1031	10	6515	4505	48	518	620	0	1.04443
191569	149071	95	81113	63690	94	94216	73611	95	978	689	0	4831	3782	40	73	293	0	1.04443
93488	93179	82	23877	23821	62	55446	54136	78	359	193	0	2946	3101	27	-240	273	0	1.04443
95962	84253	92	34343	30529	79	50309	43586	82	513	597	0	2932	2598	28	337	541	0	1.04559
258476	183349	121	79164	54254	115	125881	92092	117	1226	885	0	6068	4485	46	324	775	0	1.04559
95403	89591	81	33239	30209	80	51825	46465	82	405	437	0	2713	2389	28	124	581	0	1.04559
34271	35753	66	10676	11068	41	15644	16310	47	130	229	0	772	796	0	-559	7	0	1.04674
69015	69236	83	25585	25248	69	34986	34165	75	276	393	0	1793	1890	20	-195	194	0	1.04674
89125	84041	82	31220	29658	78	39841	37729	79	552	323	0	2300	2214	25	203	346	0	1.04789
261148	181121	127	96569	66699	109	118659	80273	110	1288	882	0	6086	4211	46	1050	1075	12	1.04905
150332	137327	88	47939	41571	87	85448	74495	89	738	671	0	4482	4032	38	1235	979	0	1.04905
84493	82367	79	33897	32023	77	36338	34838	77	542	564	0	1616	1478	19	-240	223	0	1.0502
113284	109837	88	32103	31256	79	61012	59872	81	810	577	0	3372	3137	30	53	559	0	1.05136
187822	150476	98	63238	49567	92	99662	78197	94	712	731	0	4943	3804	41	948	906	0	1.05136
79371	72508	80	32797	28847	77	39079	34374	79	313	383	0	2373	2053	25	-111	288	0	1.05136
119254	99563	100	44799	37396	86	57038	45969	86	421	396	0	2896	2431	31	346	382	0	1.05366
167056	135783	95	52227	41709	88	74092	60956	89	1001	698	0	4003	3177	37	601	1214	8	1.05366
124691	106682	98	61285	52893	87	59447	47852	90	407	397	0	3313	2747	33	643	623	0	1.05366
169307	140618	92	77291	65192	92	96891	81504	93	1296	860	0	5244	4413	40	41	472	0	1.05366
152380	118864	104	44613	34441	89	75685	59680	92	680	749	0	3785	3061	36	45	523	0	1.05482
140988	126937	94	60845	53360	86	74381	65173	87	801	626	0	4133	3541	36	-173	403	0	1.05482
121509	104884	91	41094	34112	87	69068	57301	95	363	399	0	3426	2822	33	-235	138	0	1.05482
241677	184940	98	67036	49620	96	128340	92215	99	1529	1150	16	7080	5313	48	-654	151	0	1.05482
247565	189487	106	139310	109666	106	154756	121282	106	1774	1507	20	8682	6700	52	1132	1454	13	1.05597
227268	172069	105	68271	49407	100	111974	84273	104	993	777	0	5893	4540	44	1129	937	0	1.05597
45658	49040	63	16915	18192	46	25782	26809	58	285	294	0	1019	1139	10	369	393	0	1.05597
124886	106669	89	37159	31098	83	63017	53327	86	737	646	0	2931	2516	32	13	677	0	1.05597
66643	65003	88	25863	25118	74	31248	30841	75	443	302	0	1814	1634	22	311	530	0	1.05713
165310	141932	97	61185	52840	94	99412	87041	95	1030	787	0	4956	4326	39	710	920	0	1.05713
139731	123296	103	44310	38443	85	64733	55954	86	566	443	0	3357	2831	34	-289	465	0	1.05828
106896	91427	87	32496	27438	83	55912	48435	84	748	473	0	2400	2168	27	-448	140	0	1.05828
164191	134560	99	56204	46118	90	68579	54731	90	1090	653	0	3832	3204	36	-691	0	0	1.05943
49722	51810	71	20874	21253	55	20708	21063	52	299	290	0	1288	1305	12	-215	407	0	1.05943
60050	57629	77	25405	24021	71	35742	33231	75	31	338	0	1911	1957	22	-270	300	0	1.05943
94415	86546	87	35296	32314	79	40248	36608	79	385	370	0	2342	1981	24	278	771	0	1.05943
187720	161253	100	57662	46641	92	88880	76023	95	1130	749	0	4992	4253	41	-16	473	0	1.06059
114556	101378	90	49845	44080	85	63809	55270	85	657	524	0	3502	3111	32	175	620	0	1.06174
162672	131039	92	70542	56748	91	84507	68266	92	927	944	0	4126	3328	36	943	918	0	1.06174
97894	87540	83	37374	33092	81	58676	49902	83	513	487	0	3114	2632	32	-145	413	0	1.06174
31010	30913	71	13422	13659	46	13379	13806	46	44	213	0	616	679	0	506	954	0	1.06174
111006	92180	88	42189	34577	84	63197	50981	87	109	218	0	3028	2652	29	472	699	0	1.0629
121346	111561	85	44617	39700	82	67104	60363	84	459	399	0	3473	3274	31	199	429	0	1.0629
138618	130043	94	41555	40484	81	51758	49845	83	583	708	0	2926	2651	30	78	384	0	1.06405
230970	173711	102	79725	59605	99	123977	93373	102	1415	1137	10	6633	5036	48	1230	886	0	1.06405
78171	73829	78	33317	31275	76	32902	29580	76	426	415	0	1722	1479	22	1000	918	0	1.06405
107053	97471	99	34568	31005	82	54520	49589	83	504	492	0	2986	2640	30	-186	389	0	1.0652
75908	75048	77	26603	25385	76	38734	36936	77	312	235	0	2161	1954	23	580	676	0	1.0652
41204	44362	51	10881	11133	41	16367	16792	48	35	110	0	925	929	0	135	472	0	1.0652
60849	58793	80	19160	19152	55	27298	26438	73	18	247	0	1675	1719	18	-178	440	0	1.06636
203901	148080	100	75396	53993	99	109814	77658	99	1037	988	0	5847	4006	45	1766	1815	15	1.06751
81034	73905	81	33174	29524	80	47014	42410	85	325	221	0	2484	2375	26	-116	301	0	1.06751
130996	110868	92	48068	40773	86	69323	57056	87	527	398	0	3348	2806	32	-99	575	0	1.06867
109803	99345	84	40469	35576	83	49918	43142	84	471	345	0	2158	2097	25	202	354	0	1.06867
67739	64596	79	27283	25192	76	33310	31391	76	173	350	0	1928	1875	21	356	703	0	1.06982
146620	132294	90	63246	56804	86	75232	67227	88	759	739	0	4119	3829	35	20	556	0	1.07098
178681	141554	109	63317	50626	94	85248	69752	95	636	544	0	4364	3621	39	-230	271	0	1.07098
43935	47093	63	19456	20118	52	19282	19345	53	232	289	0	1296	1124	11	-422	119	0	1.07213
110865	99589	86	36344	31621	82	48740	42767	83	878	662	0	2312	2248	27	94	557	0	1.07213
60387	57828	82	24914	24241	70	31456	30422	75	301	205	0	1612	1599	18	-279	344	0	1.07328
34342	34702	55	12152	12345	44	13652	13619	47	189	176	0	698	791	0	-383	105	0	1.07328
70564	71201	77	23045	22682	64	34940	33595	74	391	412	0	1907	1765	22	619	549	0	1.07328
171793	137777	93	64389	50859	93	78492	60642	93	712	575	0	4184	3314	38	100	302	0	1.07444
136335	133235	87	46232	44694	82	87447	84744	85	1245	1314	13	4259	4031	35	-425	270	0	1.07444
101855	96607	89	40386	39179	79	44988	43373	79	539	464	0	2301	2209	24	822	624	0	1.07675
218190	171768	105	97243	79778	97	144228	119098	100	1451	1393	15	8215	6749	51	1368	893	0	1.07905
237293	173639	113	87813	65142	101	119084	87948	102	979	743	0	6254	4576	48	513	769	0	1.07905
68671	65067	78	30700	28549	76	36500	33396	77	218	329	0	2053	2079	21	-714	161	0	1.07905
111515	106038	84	33770	30171	83	53687	48816	85	646	451	0	3145	2708	31	-329	169	0	1.07905
263233	189166	114	104128	75110	111	110529	78380	111	1420	901	0	6016	4393	45	681	897	0	1.08136
107302	94571	92	34780	30324	81	47620	41896	82	492	442	0	2594	2067	29	-83	224	0	1.08136
164760	137224	95	63892	51815	91	86069	70914	92	1046	917	0	4538	3649	39	764	460	0	1.08136
31431	31466	69	12311	12562	45	12142	12084	45	337	333	0	610	751	0	276	482	0	1.08252
161358	130320	93	49242	38948	90	91835	72287	91	560	584	0	4781	3783	40	253	749	0	1.08252
336217	207776	132	137204	91732	123	158782	94878	124	1800	856	0	8264	5161	53	940	1223	11	1.08367
193725	155204	101	68937	55071	93	105348	85537	96	1091	865	0	5749	4543	45	202	827	0	1.08367
156157	134118	92	60404	51422	88	74208	62766	89	446	482	0	3791	3540	33	624	525	0	1.08367
45995	47230	73	16308	16451	49	23982	24376	60	10	214	0	1440	1482	15	185	718	0	1.08367
112900	99118	86	34027	29709	81	57128	48998	84	577	570	0	3109	2668	32	108	551	0	1.08482
106475	102227	85	35347	33929	80	49991	48401	81	359	413	0	2635	2663	26	-311	49	0	1.08482
154237	127460	98	57744	47420	91	75256	61374	91	737	477	0	3669	3020	35	-322	950	0	1.08482
80151	71997	94	23292	20305	94	34771	30678	94	420	385	0	1940	1640	20	8	730	0	1.08482
35341	39202	53	10914	10992	42	16219	16153	51	-19	67	0	1007	1085	6	-153	172	0	1.08598
39859	39557	71	14810	15074	46	17012	16862	51	180	223	0	712	694	0	323	655	0	1.08598
152729	123076	97	50073	39503	91	58399	45823	92	733	570	0	3095	2535	31	-16	374	0	1.08713
79898	69769	82	34837	29361	80	38884	33401	79	414	422	0	2042	1767	23	813	732	0	1.08713
119750	111734	87	40237	36945	80	42232	38499	81	830	773	0	2263	2123	25	624	603	0	1.08713
63915	65712	73	14710	15078	45	33443	32944	74	48	314	0	1713	1709	20	278	555	0	1.08829
59988	62847	73	20520	20730	56	26162	26055	73	207	202	0	1340	1406	13	407	336	0	1.08829
111478	110438	82	28536	28260	77	75627	74018	81	716	753	0	3994	3880	33	430	672	0	1.08829
163832	128763	94	58122	45243	92	84993	66836	93	594	554	0	4518	3503	40	753	463	0	1.08829
68337	68764	76	21642	21870	56	33328	32743	75	543	558	0	1506	1394	18	-54	222	0	1.08944
112255	94729	85	38996	32932	84	57794	47236	87	380	366	0	2804	2286	30	152	352	0	1.08944
52445	53453	74	24971	25089	71	19022	19746	52	93	218	0	1154	1092	8	89	654	0	1.09059
117564	100265	94	44246	37915	84	63814	54102	86	762	620	0	3397	3061	33	-75	208	0	1.09059
76705	70877	84	33956	30558	79	39778	35964	78	629	351	0	2032	1761	23	226	490	0	1.09175
110188	108166	84	39145	38436	78	59804	58444	80	714	529	0	3101	3107	28	525	867	0	1.09175
66064	64977	76	21581	21101	60	32736	33067	74	280	390	0	1970	1756	21	353	777	0	1.0929
136902	113944	92	51299	42174	87	70984	58183	88	479	389	0	3716	3025	35	497	530	0	1.0929
140991	137390	83	34818	33960	80	87697	82265	84	630	631	0	4678	4405	36	279	668	0	1.0929
83061	72544	85	33182	29382	81	43255	37753	82	366	327	0	2309	1926	26	286	668	0	1.09406
79394	72060	80	31296	27844	78	27648	23939	78	244	222	0	1608	1428	17	-185	285	0	1.09406
153403	129242	92	59327	49388	90	83667	70097	90	604	568	0	4727	3761	40	4	575	0	1.09521
127224	114798	85	64699	56439	86	61627	55409	85	852	757	0	3076	2728	32	-37	572	0	1.09636
255811	125891	132	90477	44933	116	133388	66432	118	1220	665	0	6879	3575	58	927	675	0	1.09636
147691	131512	94	49800	43950	86	83624	74090	88	523	460	0	4379	4064	36	1508	1486	14	1.09752
127345	108085	89	53588	45428	87	50197	40290	87	575	397	0	2535	2069	30	214	594	0	1.09752
132508	112318	87	42887	35103	87	69186	58068	88	271	559	0	3569	3144	33	-282	344	0	1.09867
107967	96913	90	47675	42355	83	56468	49625	84	462	490	0	3048	2512	30	1166	928	0	1.10098
185642	137350	97	66529	48915	94	87617	61758	96	794	727	0	4964	3597	44	899	864	0	1.10098
161557	139243	92	62801	53005	87	84276	72679	89	1057	685	0	4469	4017	38	396	849	0	1.10098
146327	126477	90	57333	48601	86	68787	58103	87	493	606	0	3492	2896	34	386	492	0	1.10213
104245	91212	88	39090	34805	83	50396	43543	83	541	555	0	2547	2404	27	338	447	0	1.10213
221371	173438	107	96908	78050	99	117271	92079	100	856	990	0	6458	5007	46	745	814	0	1.10213
61027	64158	81	22412	22781	57	32698	31962	72	-30	90	0	1881	1868	19	-10	390	0	1.10329
146315	126287	95	46153	38425	88	75795	66019	88	832	849	0	3569	3093	35	29	487	0	1.10329
106630	101426	82	36400	32620	79	41570	36408	79	627	567	0	2536	2286	27	-194	644	0	1.10329
56251	56855	73	22806	22776	71	22317	22309	65	567	499	0	1375	1324	13	141	706	0	1.10444
255323	190096	110	130646	101036	109	190326	143355	111	2168	1517	26	10033	7680	52	360	406	0	1.1056
94341	93523	82	32559	32056	77	49873	48608	79	395	592	0	2915	2715	29	316	467	0	1.10675
128710	116503	84	43409	38028	83	49808	42867	85	251	454	0	2971	2401	31	284	553	0	1.10675
83285	73031	83	36735	32304	80	44851	39435	80	376	428	0	2491	2043	27	713	656	0	1.10791
224782	174632	107	84108	64719	97	103567	80887	97	1385	1165	12	5292	4240	41	314	555	0	1.10791
90038	74112	100	34544	27147	100	49591	39280	100	441	426	0	2657	1835	28	-213	129	0	1.10791
101028	90159	91	37758	33240	80	48799	44266	82	609	603	0	2503	2298	27	-503	300	0	1.10791
40427	43025	61	10454	10779	42	22052	22058	61	475	385	0	1044	1281	13	437	607	0	1.10906
75964	69824	81	29823	27650	77	37123	34520	78	417	281	0	1985	1948	21	-458	73	0	1.10906
72030	65457	81	32088	28965	77	41195	37753	78	377	434	0	2182	1999	25	192	546	0	1.11021
75446	68578	88	28193	25435	76	33530	30610	78	341	253	0	1751	1608	19	-504	49	0	1.11021
115101	97527	88	40813	34205	84	64530	55226	85	344	557	0	3352	2939	32	-224	305	0	1.11021
151361	124806	93	53708	44460	89	88137	72159	92	833	713	0	4403	3445	40	223	587	0	1.11137
103630	89025	87	39550	33712	83	51598	44127	83	588	381	0	2949	2582	30	452	625	0	1.11137
172151	133107	96	48583	37240	92	82374	61996	94	700	580	0	3889	2935	38	884	782	0	1.11252
165682	128270	108	57475	45609	91	90026	68388	94	428	579	0	4414	3194	41	708	950	0	1.11368
149871	130873	89	52028	44046	89	73375	62302	90	655	621	0	3754	3293	33	894	768	0	1.11483
72600	70330	80	18964	18979	53	29955	29659	74	176	237	0	1526	1475	18	126	633	0	1.11598
146957	123938	90	65181	55345	89	70639	58645	91	884	626	0	3642	3228	34	1008	988	0	1.11598
384039	238419	141	205619	130153	143	238985	146324	144	2477	1538	23	12736	7595	65	644	1028	3	1.11598
41379	41954	61	12467	12679	44	17560	16932	51	105	371	0	974	972	0	326	672	0	1.11714
99865	96998	82	33091	32961	76	54987	54675	79	690	649	0	2811	2866	28	979	629	0	1.11714
52437	52159	75	11317	11408	42	25282	24720	62	168	204	0	1484	1424	15	-560	203	0	1.11714
38455	37542	71	13988	14170	46	17465	17274	53	2	120	0	1104	1035	4	385	662	0	1.11714
177890	138089	94	63724	49763	93	81624	62791	94	854	621	0	4150	3295	38	-182	325	0	1.11829
82935	78590	82	32137	29155	79	41603	39023	80	237	356	0	2241	2171	22	531	1027	3	1.11829
66471	61689	82	29450	27079	76	27780	25559	72	385	325	0	1556	1410	18	-122	528	0	1.11945
99371	88051	86	36989	31899	82	50269	43566	83	605	548	0	2616	2381	28	138	534	0	1.11945
103193	99721	88	38925	38166	78	55291	54171	79	423	389	0	2877	2882	28	535	1499	14	1.1206
236690	177267	110	73142	52802	107	111006	85392	108	1063	873	0	5798	4395	43	566	659	0	1.1206
156937	134887	87	69176	59319	88	75187	63036	88	606	675	0	3805	3225	36	242	727	0	1.1206
76290	78398	76	22664	22971	54	33069	32442	75	423	356	0	1802	1822	20	-37	765	0	1.1206
184486	172993	91	60887	56535	88	93998	86033	89	870	740	0	5068	4893	36	658	661	0	1.1206
48407	49526	71	18087	18345	49	19205	19308	50	116	199	0	967	927	0	161	541	0	1.12175
161647	129807	103	59528	48180	90	73401	58690	91	553	549	0	3972	3214	38	40	606	0	1.12175
113556	100852	83	38807	33329	82	49755	43331	84	668	626	0	2765	2420	30	454	679	0	1.12175
88895	89532	80	24433	24485	58	52759	51930	79	584	488	0	2611	2731	25	-172	232	0	1.12175
87337	83213	59	38266	33352	80	51859	46359	80	415	417	0	2487	2191	28	-384	159	0	1.12175
134598	116690	95	44488	37198	86	63751	55075	87	758	660	0	3355	3037	32	630	897	0	1.12291
80160	82353	76	35243	35363	75	37421	37380	74	379	457	0	1779	1835	20	619	999	0	1.12291
81688	81433	78	27152	26802	75	39265	38299	75	214	410	0	2113	2000	23	21	273	0	1.12291
76309	72512	81	27846	25347	75	37975	34631	77	352	288	0	1937	1792	21	-293	243	0	1.12406
345177	227043	127	104784	71582	123	159855	101717	124	1890	1356	17	8579	5490	54	1350	932	0	1.12406
181654	148457	94	84490	69610	92	106886	85905	94	1307	1103	9	5226	4196	42	1049	1368	11	1.12406
115917	96481	100	36244	30370	84	55371	46334	86	500	499	0	2904	2287	32	640	1251	6	1.12406
177319	140510	99	62263	48916	93	79060	61834	93	589	592	0	4238	3271	40	11	354	0	1.12522
57649	56806	75	21521	21443	58	24235	23792	61	347	298	0	1364	1446	14	-159	280	0	1.12637
151843	127432	96	53995	45676	89	62375	51244	90	793	631	0	3202	2576	33	1212	925	0	1.12637
156104	126895	92	53598	43340	88	75757	59144	89	673	752	0	3819	3175	37	-133	305	0	1.12637
46380	47185	71	11617	11878	42	24570	24557	63	108	294	0	1121	1024	5	771	677	0	1.12637
93080	90436	85	23577	23247	64	50740	49593	79	524	561	0	3050	2978	27	567	510	0	1.12752
106426	103098	81	45920	43221	81	45061	42563	80	201	376	0	2396	2307	25	656	515	0	1.12752
46902	51531	53	14514	14812	47	23908	24445	58	147	365	0	1263	1328	13	119	293	0	1.12752
104644	93262	84	36820	32567	81	53916	46385	83	498	438	0	2733	2416	29	1082	735	0	1.12752
103175	99087	83	34384	32277	78	58422	55070	80	474	521	0	2926	2765	29	151	515	0	1.12868
75944	68320	91	27690	24523	76	35244	31348	77	472	454	0	1694	1520	18	169	324	0	1.12868
163930	128858	97	62310	49784	92	74911	57251	93	607	438	0	4022	3135	36	-125	568	0	1.12983
52740	54145	72	11491	11664	42	22808	22248	71	72	250	0	1108	1247	11	-315	198	0	1.13099
88669	79411	85	35491	31722	81	44711	39512	82	367	513	0	2494	2126	26	-179	556	0	1.13099
283476	178467	133	118541	73072	125	124961	74750	126	1406	864	0	6979	4424	51	253	811	0	1.13214
77954	78330	77	34053	32767	76	36186	33915	77	392	385	0	1870	2016	19	354	639	0	1.13214
97063	84952	95	43295	38255	84	42176	36490	84	449	409	0	2111	1829	24	180	462	0	1.13329
52917	53188	73	11209	11328	42	25827	25879	72	83	211	0	1439	1630	15	-472	352	0	1.1356
109993	107640	81	38152	37242	79	57526	55214	81	571	748	0	3020	2955	29	969	836	0	1.13676
137912	115634	89	51670	43125	87	77321	61858	89	541	414	0	4107	3451	38	-340	357	0	1.13676
125247	106145	87	40530	34234	84	67973	55986	86	375	482	0	3496	2816	34	578	497	0	1.13676
56343	57144	76	21864	21960	62	27162	27685	72	78	256	0	1412	1303	14	-33	264	0	1.13907
46181	48581	74	16373	16495	50	24110	23677	71	279	395	0	1313	1239	12	663	1057	5	1.13907
125218	117614	84	41048	37056	81	72959	65717	83	712	563	0	3958	3480	34	292	464	0	1.14022
75353	70613	88	33112	30931	77	41473	38861	78	285	363	0	2208	1895	25	-583	100	0	1.14137
113313	98437	85	42581	36037	85	52748	45076	86	397	487	0	2613	2271	27	397	478	0	1.14253
91395	89594	88	41951	41939	77	50201	48754	79	913	662	0	2815	2827	27	266	775	0	1.14253
166132	137556	93	54929	43619	92	76521	61997	93	751	796	0	4266	3331	38	666	671	0	1.14368
89346	89250	80	32830	32473	77	45131	44559	77	430	445	0	2195	2049	22	-40	283	0	1.14368
156277	125280	97	57318	45201	89	74212	59607	90	540	449	0	3903	3250	36	-280	257	0	1.14484
101844	92266	99	43660	38848	87	42199	36876	99	359	322	0	2260	2024	23	234	309	0	1.14484
46025	49782	56	18383	19026	50	24124	24810	58	130	326	0	1278	1246	12	-26	358	0	1.14484
250696	177951	125	79684	56711	107	129184	90048	109	1372	942	0	6624	4477	47	773	661	0	1.14484
144703	124167	89	60474	50134	91	58398	47549	90	499	384	0	3155	2532	32	371	608	0	1.14599
166182	132840	110	68957	55977	93	100645	81144	95	1108	1021	3	5543	4330	42	393	1043	4	1.14714
122707	107055	85	46993	39451	86	55264	47066	86	934	720	0	2833	2373	31	-316	309	0	1.14714
99229	95672	80	39698	37450	79	43414	40189	80	346	280	0	2294	2369	25	374	601	0	1.14714
230202	178306	101	105288	80820	100	98906	74247	98	1191	859	0	4986	3567	42	154	384	0	1.14714
57847	59300	75	15868	16238	47	26164	26479	66	332	242	0	1427	1428	16	964	974	0	1.1483
110536	105736	90	48598	46032	81	49100	46336	80	493	541	0	2670	2561	27	638	624	0	1.1483
147351	124862	89	60607	50632	88	78601	66331	90	1158	772	0	4223	3421	38	1258	1719	15	1.1483
144191	134671	85	66819	62411	84	79510	73200	85	889	789	0	3954	3801	33	1587	1814	15	1.1483
162937	140932	90	50323	42281	89	64319	54835	90	1063	757	0	3232	2758	31	371	1053	4	1.1483
109750	100930	91	42128	38507	83	51684	47380	83	590	451	0	2653	2470	27	50	444	0	1.14945
142395	122703	97	40100	32241	89	61066	51647	90	643	630	0	3266	2908	31	-138	535	0	1.14945
147817	140725	88	68267	65613	84	73316	70260	85	748	546	0	3805	3899	32	597	744	0	1.15061
65965	65817	85	25574	24909	73	32643	31540	74	230	347	0	1729	1655	21	102	706	0	1.15061
72473	69810	93	19127	18817	52	34989	34585	77	304	347	0	1715	1855	19	-313	440	0	1.15061
95437	79876	99	43135	36329	84	46592	37677	86	424	363	0	2414	1894	27	-171	347	0	1.15061
200069	148993	97	69371	52215	93	104146	77157	96	813	699	0	5220	3928	43	941	792	0	1.15061
274376	183274	140	111904	80653	123	147886	102206	126	1440	1162	13	7257	5309	49	1586	1540	22	1.15176
242637	176458	113	108829	80099	107	139401	99039	107	1520	1093	18	7245	4983	50	1843	1448	14	1.15176
118624	115363	84	43703	42767	81	46892	45101	81	631	494	0	2643	2336	27	206	536	0	1.15291
125445	103783	97	40858	33126	88	70752	59124	90	761	550	0	3253	2773	32	850	1333	8	1.15291
122991	114827	83	38011	34338	81	68736	62344	84	306	273	0	3562	3255	33	-152	266	0	1.15291
248596	169652	113	77196	52269	107	126765	85653	123	925	693	0	6829	4850	50	-296	341	0	1.15291
171087	134000	98	58221	44940	93	83857	65651	93	651	422	0	4494	3484	40	133	476	0	1.15407
41034	42694	68	11888	12136	43	17290	17846	48	117	170	0	836	777	0	813	608	0	1.15407
30855	30683	70	9844	10115	41	13570	14172	46	177	214	0	694	714	0	-30	279	0	1.15407
68301	67875	75	22156	22385	65	28361	28117	74	228	280	0	1376	1431	17	-115	243	0	1.15522
102463	90906	99	38185	33921	81	55055	48842	83	314	258	0	2827	2548	27	-105	378	0	1.15522
225586	170223	105	105970	83005	101	111586	84742	102	1286	1230	12	5983	4423	45	924	1106	7	1.15522
56302	58078	73	20799	21367	53	22001	21503	58	63	178	0	1230	1275	12	272	599	0	1.15522
87423	83047	79	29745	26627	78	53422	48955	80	446	355	0	3163	2874	31	75	459	0	1.15638
98815	89579	89	36934	32778	82	47273	43313	82	538	275	0	2484	2319	26	-237	119	0	1.15638
80645	79208	76	25755	25218	72	25664	24472	69	582	462	0	1152	1229	11	253	905	0	1.15753
70968	64598	81	34423	31195	77	36301	32976	77	461	355	0	2033	1696	22	262	523	0	1.15984
126720	120322	84	42022	39670	82	62028	57190	85	639	669	0	3060	2833	30	203	448	0	1.16099
61302	57647	89	22928	21339	77	33072	29918	89	184	281	0	1698	1524	19	-687	22	0	1.16099
147426	118454	92	48099	38659	89	69767	54834	92	624	426	0	3551	2715	36	109	444	0	1.16099
104264	105513	78	40235	40083	79	59103	57216	81	789	773	0	3537	3324	32	877	1151	5	1.16099
177822	151607	93	65974	58233	90	73912	62492	92	807	588	0	3737	3057	36	721	1148	6	1.16215
152572	121655	98	57397	45730	91	85076	67020	91	845	688	0	4535	3683	40	103	434	0	1.16215
100064	88005	99	37614	32799	83	52937	45494	84	323	285	0	2661	2331	28	-235	237	0	1.1633
118338	99438	94	42400	34819	84	52722	43549	84	456	459	0	2953	2517	31	364	690	0	1.16445
92858	82986	82	36164	31693	81	48252	41047	82	217	395	0	2642	2233	28	112	384	0	1.16445
72976	69196	78	28658	26183	76	40306	36486	77	224	430	0	2190	2122	25	511	1014	2	1.16445
143699	117612	94	53609	44991	89	76477	61958	92	521	296	0	3730	3229	35	-175	500	0	1.16561
95052	86820	83	35105	31523	81	54220	48706	82	610	389	0	2810	2443	29	718	1019	3	1.16561
179306	142026	97	65344	51151	93	78049	61618	93	1116	753	0	4316	3478	39	-445	447	0	1.16676
84607	78115	79	32117	28289	79	43969	38924	81	546	390	0	2274	2012	24	-49	363	0	1.16676
65327	67305	77	22927	23349	61	32066	31722	74	357	263	0	1719	1665	19	-331	156	0	1.16792
231458	159058	123	93061	65778	110	120533	81550	110	1230	776	0	6297	4244	48	319	673	0	1.16907
117402	112462	86	47083	44766	81	70235	66654	83	842	720	0	4003	4032	32	707	825	0	1.16907
97284	96986	78	29836	29726	76	53118	52489	79	686	625	0	2955	2987	29	1665	960	0	1.16907
38151	38306	74	17072	17366	52	16402	16890	50	-46	191	0	851	881	0	49	456	0	1.17023
328404	180493	197	118122	65658	193	154516	81829	195	1501	985	0	8309	4142	69	1360	869	0	1.17253
57201	59071	72	23177	23099	71	23834	24013	66	135	281	0	1303	1225	11	267	337	0	1.17253
208600	156443	102	71690	54174	99	103773	76265	102	808	632	0	5304	3999	43	1149	815	0	1.17253
96236	81497	90	36520	30739	83	52565	43437	85	247	417	0	2839	2256	30	1473	1366	12	1.17369
192143	149464	96	65074	49499	93	88288	68807	94	926	947	0	4545	3623	39	1266	802	0	1.17369
144602	118898	86	53585	43626	87	82842	66647	89	338	508	0	4236	3607	39	320	533	0	1.17369
32982	33389	59	13232	13475	43	14480	15036	45	75	183	0	843	773	0	-251	309	0	1.17484
123035	106633	102	40331	33859	85	61744	52135	87	429	497	0	3283	2448	34	236	608	0	1.17484
116127	115160	82	45623	44552	79	63076	60867	80	897	666	0	3336	3127	31	50	519	0	1.17484
70067	70185	81	20588	19934	56	30163	29898	74	294	263	0	1766	1534	18	-209	315	0	1.17484
86701	83349	87	26691	26089	71	43176	41123	77	612	483	0	2368	2162	25	144	954	0	1.176
235976	168524	103	87951	63500	101	134638	94897	103	1673	1256	11	7441	5296	50	2211	2344	24	1.176
152374	126465	91	53813	43501	89	65749	54522	89	679	562	0	3572	2932	36	732	772	0	1.176
149039	135591	87	75011	66689	87	92492	82648	88	1156	689	0	4676	4451	36	489	910	0	1.17946
99586	83304	88	44545	37845	84	46826	37029	86	598	381	0	2562	2101	29	552	633	0	1.17946
101135	89547	81	43556	37836	81	63929	52969	84	212	247	0	3298	2690	33	378	803	0	1.18061
171349	152182	96	55387	50332	88	85186	75726	89	742	643	0	4244	3702	36	142	727	0	1.18177
168944	141015	93	71667	59999	91	96853	81116	92	938	777	0	4985	4181	40	1564	1134	11	1.18177
182079	157411	96	80059	69040	91	91004	77945	92	1086	731	0	4771	4025	37	-165	502	0	1.18177
166697	131393	100	57329	44044	92	89441	71526	92	593	467	0	4492	3561	39	-195	307	0	1.18292
235927	175546	103	89783	65281	101	123859	92194	102	1500	1148	13	6219	4764	45	1295	1340	15	1.18292
169960	138743	99	56034	44863	89	84112	66216	91	1020	663	0	4443	3270	41	680	918	0	1.18292
184472	143042	99	73999	58128	95	98358	76273	96	694	599	0	5232	4042	41	967	824	0	1.18523
40764	41382	73	13637	13940	45	20422	20542	57	197	256	0	1086	1082	6	-197	239	0	1.18523
63382	65904	73	28539	28824	72	28313	28298	73	264	272	0	1598	1598	16	-109	411	0	1.18638
108990	94386	89	38774	32768	82	53030	44728	83	494	399	0	2593	2248	29	207	442	0	1.18638
158992	141773	99	46251	40472	87	72853	64917	89	1138	876	0	3910	3563	34	100	482	0	1.18754
86730	78736	93	26971	23904	78	43165	37418	81	221	251	0	2237	1852	24	613	764	0	1.18754
64297	62330	77	16506	16397	52	27480	26511	73	359	260	0	1464	1347	17	-90	454	0	1.18869
91324	79466	82	44999	39568	82	46726	39881	81	241	183	0	2358	2221	25	680	667	0	1.18984
128142	117840	91	50713	45468	85	59714	53394	85	700	746	0	3309	2992	32	161	594	0	1.18984
57626	59949	70	17751	18122	50	28191	27765	72	368	301	0	1629	1485	18	-666	41	0	1.18984
37646	40087	55	17918	18162	51	20219	20422	56	212	294	0	988	981	0	311	352	0	1.191
37122	36219	71	8530	8530	39	18661	18769	55	22	148	0	734	931	0	175	556	0	1.19331
79453	69542	88	29808	26728	79	38989	34654	79	452	269	0	2019	2011	24	467	547	0	1.19446
75095	70414	87	28524	26880	77	41877	39879	78	127	328	0	2211	2032	23	222	461	0	1.19561
108883	101869	89	36619	32818	82	56224	50325	83	313	345	0	3196	2782	32	332	755	0	1.19561
210089	156857	100	86831	64649	100	105700	77903	100	1066	758	0	5617	4021	44	-2	711	0	1.19677
190769	144586	102	74378	55770	96	99779	75140	99	1510	1047	9	5640	4429	42	783	1125	6	1.19677
56757	61282	68	14132	14662	44	29277	29979	72	311	293	0	1366	1451	16	-85	510	0	1.19677
241941	172769	111	86820	60820	109	134273	94277	110	1664	1193	13	7212	5279	50	-175	651	0	1.19792
169790	155138	91	57910	49988	88	79202	70003	88	715	620	0	4324	3987	35	286	682	0	1.19792
97782	84724	85	39331	34119	81	52376	45454	82	238	244	0	2462	2135	27	435	898	0	1.19792
78272	70393	88	31726	29053	77	34003	31088	78	184	299	0	1832	1543	21	1	475	0	1.19908
240029	192435	111	129375	109178	105	124399	99309	105	1391	1073	7	6648	5322	46	1022	1248	9	1.20023
58143	57869	75	19783	19917	54	22302	21685	66	88	187	0	1275	1059	7	247	456	0	1.20138
57485	57148	78	18774	18500	53	23694	23630	70	356	283	0	1181	1220	12	416	983	0	1.20138
60536	60724	73	21442	21135	58	25735	25329	71	277	300	0	1517	1246	14	-352	186	0	1.20254
206199	164291	98	60746	46774	96	102589	81609	99	826	594	0	5480	4640	41	100	583	0	1.20254
75238	75836	80	27362	27754	73	37722	37535	74	222	310	0	1716	1742	19	-503	211	0	1.20254
68193	66721	85	15662	15682	49	34491	34762	75	282	257	0	1868	1653	20	-129	494	0	1.20369
68439	66048	85	22842	21460	68	34878	33584	75	330	387	0	2145	1813	23	189	346	0	1.20369
162907	152625	88	66579	61833	88	69211	62596	87	980	795	0	3947	3653	32	542	597	0	1.20485
216435	168584	102	73957	58795	101	97104	75814	103	1393	1095	11	5058	3698	42	668	690	0	1.206
94152	82105	81	35207	29655	81	51117	43111	82	560	434	0	2342	1986	27	-439	62	0	1.20716
100116	88594	86	31440	27435	81	47323	38825	83	178	393	0	2524	2282	27	-478	244	0	1.20831
67696	67538	76	17356	17493	52	25631	25757	72	294	248	0	1412	1448	15	453	530	0	1.20946
119377	115027	82	44459	43016	81	62494	58545	82	429	406	0	3227	2975	30	-310	441	0	1.21062
159070	128701	94	62208	52196	90	73377	57813	92	395	537	0	3995	3073	37	-182	205	0	1.21177
317744	229416	125	130492	91618	124	185502	139325	126	1311	1149	10	9405	6490	55	810	994	0	1.21177
139182	117022	89	50287	42195	87	64862	52679	88	429	486	0	3291	2501	34	273	722	0	1.21293
49382	50644	70	24652	25091	61	20153	20009	57	232	159	0	971	1088	7	73	361	0	1.21293
165121	139786	94	73109	62069	91	81361	68348	91	1026	723	0	4315	3888	36	1673	1493	14	1.21293
201492	152017	116	74088	56113	116	101817	74527	116	1122	820	0	5364	3951	43	472	617	0	1.21293
77444	75632	77	28823	26480	69	40653	36456	77	282	360	0	2309	2093	24	564	592	0	1.21293
194371	149106	96	100714	76034	97	197840	153953	104	1596	1103	11	9986	7950	54	648	772	0	1.21293
34423	41346	42	3191	4372	28	17137	17687	46	269	246	0	932	863	0	-324	151	0	1.21293
126045	108943	87	36008	30362	84	59610	49323	86	416	412	0	3403	2926	34	-143	235	0	1.21293
90362	80270	83	35274	30865	82	47715	41269	83	584	397	0	2388	2125	26	62	337	0	1.21408
60773	60963	74	25748	25957	72	30298	30533	72	472	359	0	1683	1546	21	197	294	0	1.21408
212178	160669	99	84265	63647	99	108490	81539	100	1191	934	0	5688	4121	45	1143	1403	12	1.21408
103995	103359	79	35707	35815	77	58120	56194	79	725	650	0	3072	2996	30	400	599	0	1.21408
159429	128509	95	56539	45872	89	81243	67002	91	693	565	0	4555	3430	40	-199	292	0	1.21639
179440	147686	93	71913	54762	92	81011	65857	93	880	796	0	4503	3576	39	-447	261	0	1.21639
64741	67785	73	29913	30572	73	34258	34191	73	158	168	0	1833	1761	21	-7	348	0	1.21639
144831	118629	98	51836	42546	88	76249	62081	91	432	415	0	3650	3009	34	91	654	0	1.21754
370051	219537	142	149221	88256	142	169563	103413	143	2187	1353	25	9489	5791	59	1324	1154	16	1.21754
152399	124870	96	59653	48532	89	72364	57082	90	525	386	0	3861	2938	39	113	287	0	1.21754
79356	72566	80	32937	29818	78	38595	34244	79	336	267	0	1988	1753	21	-135	557	0	1.21754
174911	143376	98	66476	54255	94	76577	61341	94	826	680	0	4359	3492	37	94	603	0	1.2187
301963	206917	123	152036	101704	125	183365	127466	125	2572	1450	27	9843	6788	54	116	650	0	1.2187
104007	90368	85	41153	35110	82	52926	45000	83	489	432	0	2570	2068	27	310	344	0	1.2187
85713	74271	97	32630	28221	79	30919	26573	79	342	377	0	1592	1245	19	253	393	0	1.21985
268839	182202	115	96009	61946	108	114802	75081	109	1442	1029	5	6106	4092	48	795	600	0	1.21985
66621	66360	83	17384	17656	50	34272	34128	73	416	333	0	1578	1690	20	-45	275	0	1.221
93821	80034	92	42245	36459	83	46322	38623	84	213	317	0	2498	2207	27	-16	216	0	1.221
86972	74933	98	35545	30290	82	46709	38424	85	401	423	0	2639	2099	28	615	913	0	1.221
317565	193858	120	105288	63368	118	145857	88532	118	1776	1128	11	7961	4753	56	1102	1455	13	1.221
55175	54294	83	23069	23172	71	28235	27690	72	188	189	0	1454	1494	16	87	517	0	1.22331
110812	93054	88	42668	36354	84	48049	39059	86	595	562	0	2653	2089	29	327	430	0	1.22331
92260	84536	82	30273	25956	78	46780	41097	80	387	326	0	2369	2067	28	-169	246	0	1.22447
245561	185463	116	123570	95838	103	119296	90942	102	1219	887	0	6320	4928	47	1434	1007	2	1.22447
102898	93170	86	42713	37333	83	56894	49196	84	532	357	0	2832	2586	29	-521	70	0	1.22677
64228	61310	70	24997	22486	74	32671	29659	75	316	196	0	1632	1526	18	-461	184	0	1.22677
80596	75674	78	30133	26807	77	44009	38566	80	248	217	0	2402	2099	27	-6	377	0	1.22677
267022	171768	112	95872	60995	109	119056	78028	111	1610	1219	17	6400	4216	50	1316	1111	6	1.22677
109759	106524	80	36952	34159	78	46970	43104	80	382	474	0	2619	2585	27	-125	474	0	1.22677
165529	134079	93	64956	53276	89	98758	78205	92	1033	1021	6	4663	3936	38	871	868	0	1.22793
223444	180181	103	86745	69659	99	102192	83319	99	1144	945	0	5442	4763	40	1247	867	0	1.22793
86930	77982	87	34766	31484	80	44787	40306	80	317	476	0	2325	2202	24	123	277	0	1.22793
73949	63494	87	31399	27217	81	37473	32491	81	76	170	0	2042	1886	24	383	537	0	1.22908
136341	126390	102	47206	42820	102	72188	65564	102	864	767	0	3864	3746	33	402	935	0	1.22908
65172	59701	92	24330	21600	92	28040	24657	92	211	363	0	1476	1171	11	24	320	0	1.22908
63895	65825	74	25007	25328	67	28359	28125	73	216	230	0	1625	1475	16	805	1054	3	1.22908
113893	96086	102	40687	33927	84	48573	40207	85	469	484	0	2698	2133	29	753	622	0	1.23254
247337	173097	122	73718	51761	104	142128	100701	107	1141	1090	13	7328	5015	48	149	471	0	1.23254
143238	125149	87	33198	27057	86	73684	61988	89	618	257	0	3836	3450	33	-265	132	0	1.2337
40489	39701	78	11163	11235	42	17704	17803	50	156	201	0	940	1153	9	-564	26	0	1.23485
72250	70674	78	16906	16577	50	25357	25593	73	224	254	0	1329	1331	15	239	617	0	1.23601
36522	34775	78	13635	13407	49	12753	12038	46	245	203	0	523	578	0	3	312	0	1.23601
207237	176211	98	97379	81884	97	105835	87179	98	1498	1160	10	6158	4981	45	407	514	0	1.23601
146152	133132	92	51261	45371	86	86917	77964	86	977	829	0	4728	4170	37	426	699	0	1.23601
307869	195276	145	164835	118230	145	277760	199358	145	2566	1599	31	14415	9947	69	1039	645	0	1.23601
79393	81692	76	21655	21587	54	47545	45301	91	458	314	0	2558	2406	27	706	721	0	1.23601
89557	81087	83	36899	34050	79	46851	42307	79	477	383	0	2441	2080	28	231	457	0	1.23716
102716	92892	86	32605	28989	74	50345	43325	83	631	372	0	2452	2262	27	239	497	0	1.23716
92366	87368	84	31863	29442	79	45071	41387	79	454	313	0	2272	2090	24	-9	203	0	1.23716
73495	68455	80	29087	26044	71	39716	35830	79	297	250	0	1986	1823	22	-20	269	0	1.23831
36171	35642	71	14598	14920	47	14930	15221	46	-9	202	0	811	840	0	187	418	0	1.23831
150630	125809	96	63246	52938	89	66181	55079	89	739	585	0	3396	2896	33	1176	1001	1	1.23831
245032	187790	108	132414	104061	105	122667	94836	104	1362	1239	12	6725	5121	46	532	850	0	1.23831
52837	55801	64	14409	15445	43	21613	22439	54	487	323	0	1161	1200	11	13	414	0	1.23831
120795	105247	91	37006	31569	82	59193	51570	84	397	563	0	3205	2669	31	-167	238	0	1.23947
68801	67235	85	25022	24938	72	36115	35860	74	204	232	0	1966	2074	22	107	222	0	1.23947
99195	84872	93	32063	26962	81	49131	42115	82	125	457	0	2576	2028	30	993	1024	2	1.24062
130149	109267	93	55215	47299	87	62875	52347	88	308	461	0	3260	2859	32	-230	499	0	1.24178
181385	145318	96	66140	52841	93	79034	62118	94	1040	800	0	4493	3479	40	618	1542	9	1.24293
146522	114204	93	52162	42018	89	70159	52946	91	627	450	0	3833	2947	38	4	272	0	1.24293
140765	122032	105	54076	46524	96	61425	51015	105	666	535	0	3142	2836	30	870	582	0	1.24293
94476	81870	87	37467	31997	83	44588	38536	84	358	284	0	2058	1804	23	999	1387	8	1.24409
53560	55126	69	22643	23070	64	18715	18505	55	115	247	0	1058	1119	7	72	597	0	1.24524
66261	66547	76	27924	27905	73	33274	32177	73	270	437	0	1770	1701	20	179	298	0	1.24524
179596	144462	103	69782	56755	97	80166	63823	99	1078	869	0	3832	3034	37	31	816	0	1.24524
72645	72748	76	26380	25786	65	34235	32833	77	464	427	0	1711	1654	19	-244	795	0	1.24639
249751	195721	110	78558	57036	108	151131	113926	110	1539	1139	12	7685	6028	47	211	439	0	1.24755
233083	184756	98	78499	61421	96	133342	103847	99	1147	992	0	6808	5354	46	242	547	0	1.24755
101309	103924	77	49025	48970	78	53766	52681	78	817	677	0	3055	3163	27	760	931	0	1.24755
119398	110363	84	58482	52570	83	50690	46220	82	668	528	0	2780	2515	28	752	851	0	1.24755
87414	86645	80	26726	26456	75	43265	42504	78	426	377	0	2282	2467	24	-322	354	0	1.2487
72274	70145	82	26258	25859	64	38229	37223	75	353	435	0	2036	2008	21	-181	388	0	1.2487
306608	194696	128	155579	107842	118	140088	92905	117	1566	1296	18	7704	5075	53	404	453	0	1.2487
230738	174104	103	105397	79530	99	96415	72176	98	1459	954	0	5511	3981	45	42	802	0	1.2487
74076	70708	80	31649	29432	70	40974	36905	77	360	465	0	2196	2291	23	-120	287	0	1.2487
121542	109232	86	43442	37841	84	43996	38050	84	707	371	0	2387	2190	26	-123	459	0	1.24986
65419	66106	75	18114	17922	57	27861	28261	73	337	398	0	1351	1324	13	-103	166	0	1.25101
84597	81681	86	30665	27841	79	42426	39119	80	279	277	0	2334	2142	24	-136	412	0	1.25101
118580	97565	90	48020	38542	86	65223	52432	87	673	530	0	3609	2905	37	663	563	0	1.25101
70675	65975	93	27247	25354	78	36357	35038	78	776	347	0	2183	2035	24	626	744	0	1.25216
75138	72882	82	15059	14944	47	39763	39052	77	241	334	0	1872	1911	20	-298	610	0	1.25216
83812	81226	84	28860	27149	75	45417	43609	77	268	292	0	2392	2228	25	-40	328	0	1.25332
242354	170338	110	74647	53776	106	120170	86116	108	1140	717	0	5963	4233	45	326	615	0	1.25332
54542	53012	79	18230	18040	54	20376	20436	56	267	231	0	932	1040	6	-150	186	0	1.25447
48400	49450	71	17163	17408	52	19846	19358	58	131	221	0	1155	1178	10	562	424	0	1.25563
158421	136691	93	80115	69297	88	86111	72402	88	764	800	0	4597	3821	37	-75	462	0	1.25678
65378	64984	74	26600	25103	73	33483	32504	74	283	309	0	2049	1912	21	-295	269	0	1.25909
129449	110136	92	46373	38655	86	71577	59009	90	622	432	0	3638	2949	34	316	666	0	1.26024
140809	118504	88	61288	51402	88	69653	55674	90	394	265	0	3797	3044	35	149	567	0	1.26024
50459	51974	64	20268	20617	55	26936	27646	71	416	260	0	1286	1299	13	-310	342	0	1.2614
36863	37907	69	11741	12265	43	15508	15791	47	283	219	0	775	893	0	52	165	0	1.2614
189985	153263	96	75693	63210	93	87701	71844	94	843	754	0	4587	3604	40	509	730	0	1.2614
89096	79535	96	40152	35028	85	50966	42611	96	253	226	0	2922	2345	29	248	584	0	1.2614
314262	219395	139	102244	68655	139	119274	76508	139	1641	1370	18	6488	4446	49	47	424	0	1.2614
65542	65713	78	27731	27694	73	29078	29170	73	356	322	0	1784	1764	19	337	357	0	1.26255
129619	115325	91	50579	44683	85	55176	48005	84	894	552	0	2820	2528	29	349	684	0	1.26255
170979	136104	93	57262	44912	91	85511	66802	92	556	497	0	4400	3594	39	450	885	0	1.2637
55313	54969	77	11481	11550	43	24318	24361	66	435	421	0	1415	1328	14	433	816	0	1.2637
101578	89570	86	37502	32887	81	44999	39730	82	455	291	0	2405	2116	27	685	1258	8	1.26486
197137	173034	95	69852	60188	95	113849	98434	95	1204	1132	11	6117	5651	40	-37	378	0	1.26486
107017	105528	81	33206	32313	77	51725	50382	80	672	617	0	2907	2645	28	520	543	0	1.26601
176682	144557	92	83362	67741	92	90212	74141	92	1193	897	0	4827	3990	38	844	1197	7	1.26601
229445	170027	103	94169	69826	101	99997	70863	103	1472	951	0	5573	3978	45	1612	1361	12	1.26601
221356	161087	95	77769	56467	96	125247	87312	98	1389	932	0	6620	4867	47	970	1552	10	1.26601
160517	129720	103	55747	45601	90	69946	56743	92	752	703	0	3557	2879	35	257	1125	5	1.26601
65306	63408	80	16730	16840	48	22850	22501	61	386	268	0	1299	1181	14	102	584	0	1.26717
124530	101758	89	37742	30283	85	61991	49126	87	611	359	0	3376	2774	33	418	382	0	1.26717
60996	60524	82	22186	22158	71	33761	34112	73	589	284	0	1794	1698	19	472	585	0	1.26832
129366	116087	87	63531	56349	85	65241	58019	85	855	631	0	3414	3347	30	307	681	0	1.26832
243789	177481	105	91551	65792	104	125220	89989	106	1347	1052	7	6426	4775	48	1268	1363	14	1.26947
102678	100978	82	30831	30438	78	55998	55112	80	408	555	0	3066	3016	28	1094	772	0	1.26947
182719	150172	95	53885	42236	92	74117	57608	93	983	922	0	4248	3253	40	142	651	0	1.27063
84124	74680	84	32597	27939	79	34217	29781	79	570	414	0	1830	1711	21	276	346	0	1.27178
107800	95071	83	43616	37428	83	44724	38285	82	212	183	0	2322	2033	24	337	500	0	1.27294
159619	138228	95	57899	49426	88	94131	82476	92	1147	964	0	5046	4609	39	486	803	0	1.27409
57054	57238	74	18772	18592	55	29397	28544	73	268	312	0	1938	1826	21	-71	557	0	1.27409
97280	84244	82	39087	33718	83	48529	41422	86	453	338	0	2446	2018	26	765	1081	5	1.27409
50413	50924	62	21823	21775	59	22481	21575	62	31	282	0	1323	1178	14	653	528	0	1.27409
147059	128865	88	57403	50518	86	67785	58231	87	664	492	0	3715	3291	34	-258	207	0	1.27409
39705	38275	85	18307	16792	85	19358	16529	85	387	321	0	1099	880	0	-356	276	0	1.27409
155460	137446	92	45198	39312	89	81806	70992	90	584	553	0	4447	3662	39	78	419	0	1.27525
54457	55013	77	17521	17609	51	26111	26703	72	23	239	0	1375	1291	14	210	313	0	1.2764
377931	241169	146	134780	87121	145	191775	122389	147	1826	1184	12	10351	6792	57	114	631	0	1.2764
85695	81036	81	39751	36548	80	46612	41532	81	377	407	0	2613	2228	28	-411	138	0	1.2764
56889	56915	76	20708	20447	56	25379	25234	75	124	223	0	1298	1305	13	332	664	0	1.2764
52971	52388	81	18357	17549	56	24843	23167	82	192	241	0	1405	1234	12	103	627	0	1.2764
85779	79896	82	28582	25838	72	46067	42233	80	258	338	0	2533	2201	26	86	511	0	1.2764
97337	97304	80	30600	30784	76	46544	46673	78	511	403	0	2332	2153	25	742	1084	8	1.2764
151691	131888	89	68730	59087	88	71361	60905	89	672	517	0	3727	3142	34	535	397	0	1.2764
94337	93075	92	35864	35452	76	50672	50257	78	891	747	0	2778	2752	27	71	495	0	1.27755
221817	179279	104	87346	70633	99	109919	89219	100	1227	883	0	5478	4404	41	897	603	0	1.27755
74019	70786	79	16091	15963	50	38954	38047	76	337	225	0	1956	1999	21	440	623	0	1.27755
94844	81548	91	31599	27455	79	47983	40767	81	382	283	0	2717	2454	29	602	494	0	1.27871
97432	84396	83	36993	31138	83	45714	39219	83	526	357	0	2443	2003	27	335	432	0	1.27871
110994	95113	87	42277	36043	84	59625	50695	85	361	342	0	3102	2555	31	152	716	0	1.27871
67994	69240	77	25248	24780	73	32211	31721	74	145	300	0	1444	1625	18	943	996	0	1.27986
46738	46531	77	20493	20607	62	18260	18342	50	119	204	0	1058	923	0	252	1086	1	1.28102
150998	126789	93	64133	54538	90	74782	62450	90	928	768	0	3686	3228	34	58	740	0	1.28102
76014	74894	80	20375	20027	58	38469	36898	76	406	375	0	1819	2010	21	196	477	0	1.28217
61345	61404	80	25886	25090	74	22554	21890	68	406	352	0	1066	1087	8	573	762	0	1.28217
66532	68620	74	13896	14054	46	31611	31547	74	-46	154	0	1683	1643	19	557	858	0	1.28217
116684	101429	87	42878	36280	84	57988	48015	85	504	406	0	3050	2475	32	-8	532	0	1.28217
96279	84825	83	40233	34783	83	54062	46576	84	361	524	0	2773	2554	29	-393	139	0	1.28332
127087	122721	87	35920	35147	79	81601	78286	83	879	907	0	4587	4274	36	601	923	0	1.28332
80127	81658	77	23239	23149	72	36562	35718	75	270	305	0	1768	1755	20	382	518	0	1.28448
121633	101404	89	40028	32994	85	65691	53937	88	349	295	0	3327	2517	36	185	474	0	1.28448
159525	130144	95	64102	51402	91	72438	57735	91	741	434	0	3944	3290	36	646	601	0	1.28563
203956	123492	130	69440	43875	126	90444	50093	127	1246	640	0	4977	2659	56	262	548	0	1.28563
109915	104091	83	46509	42240	82	43894	39922	81	577	443	0	2694	2408	29	333	458	0	1.28563
139531	125183	91	62284	55669	87	63227	55066	89	894	717	0	2997	2759	29	-186	432	0	1.28563
112802	95190	90	45651	39011	84	54056	45356	84	295	353	0	2638	2183	28	274	816	0	1.28563
67080	68719	78	24371	24839	61	27668	27660	74	483	445	0	1680	1622	19	-68	256	0	1.28679
34295	35271	65	16667	16794	51	12874	12620	46	105	195	0	866	790	0	234	690	0	1.28794
155294	116755	107	54283	41064	93	85094	63499	96	576	572	0	4504	3500	40	-238	301	0	1.28794
284593	191517	115	89135	59631	113	155937	107430	115	1251	985	0	8183	5548	53	821	1221	7	1.28909
262885	192557	117	117653	89561	113	163931	123663	114	2140	1441	21	8465	6389	54	298	496	0	1.28909
152135	127251	92	54883	45852	87	76697	63549	88	457	351	0	4117	3240	37	-227	524	0	1.29025
191202	154978	95	79551	65034	93	83610	67773	94	888	1016	3	4390	3632	38	793	1009	2	1.29025
139686	116215	102	50706	41952	87	75632	63168	89	838	704	0	3767	3248	35	456	488	0	1.29025
318670	214659	147	106721	73449	130	184570	126334	131	1811	1360	18	9500	6356	54	758	793	0	1.2914
127022	118406	83	53507	47699	83	52235	47030	83	860	546	0	2487	2559	26	50	490	0	1.2914
47700	50200	58	14025	14610	44	18953	19297	52	332	248	0	1057	964	0	-175	233	0	1.2914
135353	111861	89	48837	39756	87	60552	49414	89	655	556	0	3178	2622	33	1384	980	0	1.2914
54593	54339	87	18952	19196	57	23555	23952	63	85	337	0	1326	1300	13	-327	449	0	1.29256
72269	68897	81	28479	26438	75	34794	32384	76	539	474	0	2030	1739	24	227	610	0	1.29256
129550	114627	87	49566	43338	86	57000	48579	87	371	499	0	3391	2887	33	721	1278	8	1.29371
64667	64411	84	24466	23397	68	29435	28432	74	242	317	0	1518	1364	17	-287	327	0	1.29486
256544	177607	115	76270	52308	112	138592	95706	115	1329	1015	4	7173	5168	49	-321	141	0	1.29486
91013	83226	82	44350	40062	81	46264	41677	81	626	518	0	2576	2192	28	213	631	0	1.29486
130634	120596	85	54347	49860	83	54624	49865	82	535	481	0	2935	2845	29	24	419	0	1.29602
120807	115824	87	47941	46909	81	70343	67464	82	644	577	0	3283	3316	29	640	794	0	1.29602
135638	112473	104	50562	43078	87	66132	56289	87	851	639	0	3777	3116	35	619	985	0	1.29717
56790	59582	68	25735	26085	68	20171	20320	56	111	165	0	1122	964	0	598	645	0	1.29717
47067	45972	73	9785	9725	41	24148	24328	70	283	272	0	1191	1341	13	-164	216	0	1.29717
[truncated: 7,762 more rows]
