# Supplementary material for: Phenotypic heterogeneity follows a growth-viability tradeoff in response to amino acid identity
Source: Nat Commun. 2024 Aug 2;15:6515. doi: 10.1038/s41467-024-50602-8 (PMC11297284; doi:10.1038/s41467-024-50602-8)
Supplement: Supplementary file 6 — Source Data [file 41467_2024_50602_MOESM6_ESM.zip › source_data/fig2ab/1630_F3_pRPL28_NLIMGLN.csv]

FSC-A	FSC-H	FSC-W	SSC-A	SSC-H	SSC-W	BL1-A	BL1-H	BL1-W	VL1-A	VL1-H	VL1-W	VL2-A	VL2-H	VL2-W	YL2-A	YL2-H	YL2-W	Time
111396	95399	83	36359	29477	83	79976	65474	86	637	539	0	4074	3517	37	-154	406	0	0
268219	197292	120	123587	91223	103	193810	145436	105	2252	1662	25	10361	7514	57	644	625	0	0
212002	160007	118	62578	46858	98	122480	92179	103	1664	1372	17	6492	5043	46	149	493	0	0.00290818
150711	132284	89	67153	57954	88	96620	82608	89	1604	1371	16	4952	4313	39	701	1485	11	0.00387758
120353	107670	89	53028	46083	85	92406	78973	88	1222	814	0	4782	4318	38	518	377	0	0.00484697
159356	129929	101	63339	50871	90	99570	80702	91	1246	930	0	5164	3986	41	480	800	0	0.00484697
121052	114746	87	42428	40792	81	78466	74529	83	904	869	0	3656	3583	31	360	412	0	0.00484697
115330	101729	86	40568	35195	84	76458	65229	86	684	531	0	4135	3448	36	261	379	0	0.00484697
221694	192658	96	113241	99243	97	161749	139016	98	2520	2117	28	8759	7485	50	1169	675	0	0.00484697
95610	80352	88	36503	31476	82	65288	56151	84	502	578	0	3124	2540	33	202	382	0	0.00581637
209114	159008	103	64708	47624	98	124043	93260	99	2514	1876	27	6580	4640	46	411	460	0	0.00775516
101927	90685	85	38846	33995	81	51521	44807	83	806	549	0	2525	2078	28	40	515	0	0.00872455
159072	132950	89	53887	43717	88	103108	83591	91	1332	1051	5	5500	4688	41	1018	826	0	0.00969395
76621	73780	92	30176	28194	75	43329	41358	77	599	489	0	2196	2006	23	94	391	0	0.00969395
155056	127945	96	59813	47277	90	88403	73405	91	1224	1022	3	4682	3813	41	1025	618	0	0.0106633
44950	47928	58	19316	19152	56	29688	29411	72	324	344	0	1485	1656	17	-252	407	0	0.0106633
196619	161383	96	95924	77162	97	106380	84317	97	1781	1518	20	5978	4726	44	379	479	0	0.0106633
187914	161780	97	78029	67049	92	91302	77630	92	1726	1422	18	4931	4277	39	-61	375	0	0.0106633
222973	165739	100	89024	63646	97	138172	101561	98	1578	1249	15	7132	4929	49	964	849	0	0.0116327
84102	78474	94	24144	23576	65	70327	66622	78	442	529	0	3912	3729	33	-21	298	0	0.0116327
154858	128093	90	65958	55025	88	76240	61847	89	951	855	0	3903	3110	37	535	700	0	0.0145409
49673	50599	76	20354	20971	51	25224	25554	57	160	355	0	1269	1336	14	696	659	0	0.0145409
193884	148924	95	72625	56058	93	130190	96517	97	1427	1041	7	6931	4810	52	190	677	0	0.0145409
124958	106212	90	51905	43652	87	61695	50742	88	368	539	0	3503	2624	35	645	631	0	0.0184185
216764	169295	104	77933	60398	95	129657	98471	96	1372	1004	3	6862	5293	48	882	687	0	0.0184185
62168	62057	73	24649	24684	61	32391	32112	73	165	221	0	1695	1726	19	-301	329	0	0.0184185
89393	86524	83	33808	31425	78	60336	56855	80	421	429	0	3044	2658	31	-507	0	0	0.0193879
172175	138893	94	75273	62714	91	104315	86175	93	1326	1156	11	5746	4529	42	772	901	0	0.0203573
41595	42855	68	13183	12986	46	25198	25165	70	187	170	0	1138	1182	10	252	651	0	0.0203573
68851	71416	74	23884	23252	62	45624	45314	75	469	412	0	2299	2283	24	2	429	0	0.0203573
134964	118536	88	48516	42154	86	81205	70159	88	875	752	0	4047	3450	35	626	1149	7	0.0203573
98855	81182	88	39081	32897	84	58997	49686	85	565	428	0	2838	2411	29	-298	229	0	0.0213267
186974	146995	97	77036	61053	93	99823	78206	93	1354	1343	16	4979	4324	38	1102	858	0	0.0213267
146288	126352	91	61326	52638	87	78028	64871	88	1074	955	0	4204	3465	37	726	566	0	0.0222961
288405	201596	139	93632	66063	121	192076	134662	124	3289	2132	32	10289	7205	56	474	472	0	0.0222961
170408	135473	94	67960	55123	91	98958	75450	93	1400	876	0	4801	4076	39	72	512	0	0.0222961
101009	104485	77	52562	52670	78	68671	67140	79	785	793	0	3777	3332	33	1001	1298	7	0.0232655
91412	84509	83	29670	25951	74	66904	59616	83	598	398	0	3224	2838	32	877	953	0	0.0232655
121706	116322	87	22380	21861	62	89465	86075	84	857	836	0	4495	4280	33	-106	509	0	0.0232655
105861	104245	80	40521	39298	77	51633	48940	78	716	691	0	2844	2621	28	652	643	0	0.0252043
121276	101039	92	43331	35264	85	78102	64067	87	945	754	0	4137	3494	36	-334	301	0	0.0252043
98765	87516	85	37625	32801	83	56506	49185	85	737	517	0	3055	2849	29	189	400	0	0.0252043
26157	26937	64	13700	13675	46	15602	16298	46	-12	94	0	941	873	0	-337	526	0	0.0261737
160148	126140	98	58484	47055	90	75891	59600	93	1033	986	0	3753	2734	37	120	764	0	0.0271431
148283	119699	92	54104	43417	89	90056	69427	91	1097	736	0	4568	3652	39	113	602	0	0.0271431
56642	56249	74	14239	14404	45	34730	34813	74	392	260	0	1884	1879	21	1004	716	0	0.0281124
248474	190569	108	99715	75966	105	124736	94520	105	1963	1557	19	7036	5083	49	-564	267	0	0.0281124
138032	122532	92	61179	55271	86	66170	58163	87	950	729	0	3500	2988	33	667	700	0	0.0290818
44722	43137	77	14845	14844	47	27892	27573	73	442	283	0	1641	1633	15	384	1224	7	0.0310206
178123	159490	97	87719	78817	92	94400	83142	92	2099	2036	22	5070	4433	38	178	384	0	0.0310206
61627	62196	78	23748	23700	72	37982	38018	74	552	359	0	2051	2056	20	-314	234	0	0.03199
197921	150339	98	86678	66856	96	107205	80063	97	1531	1186	15	5492	4135	44	279	424	0	0.03199
75613	71297	93	29485	27091	75	43873	39370	77	539	509	0	2283	2025	25	-150	411	0	0.0339288
67953	67262	80	16769	16824	50	44194	44032	75	402	458	0	2135	1876	24	-205	199	0	0.0339288
63868	65479	75	22457	22398	61	39469	39593	75	288	352	0	1901	1827	21	102	299	0	0.0348982
84577	78107	94	40778	37697	79	35046	32576	78	429	738	0	1969	1756	21	-172	344	0	0.0348982
203863	175496	94	70745	59555	92	157928	132334	97	1858	1690	20	8122	6945	45	391	775	0	0.0358676
196610	151027	97	71868	54208	94	127672	95831	96	1632	1255	13	6413	4857	45	1060	890	0	0.0358676
148794	142454	87	60422	57291	84	71442	66000	85	1877	2041	20	4081	3728	34	855	1700	12	0.0358676
151279	123881	97	59708	48487	88	83170	67481	89	1306	1170	11	4554	3803	37	848	884	0	0.0358676
74596	76539	75	19940	20169	52	57073	57498	76	503	465	0	2932	2951	28	858	695	0	0.036837
60291	61068	74	20347	20692	52	34925	34962	73	171	288	0	1798	1684	20	-321	297	0	0.036837
87421	85466	80	29927	29583	76	62839	60150	79	335	353	0	3272	3111	30	128	673	0	0.036837
178169	141814	97	62783	48161	94	103438	81562	96	1450	1324	16	5712	4571	43	1205	1107	5	0.0378064
98357	93912	86	29153	28765	77	58678	56303	80	944	823	0	3083	3088	28	1105	823	0	0.0378064
212759	179035	97	109666	93190	94	126429	105878	94	2256	2149	26	6901	5852	45	146	541	0	0.0387758
129470	127323	83	52673	51297	80	87603	84089	83	1088	1184	10	4845	4820	36	729	737	0	0.0387758
214740	157740	108	64902	47770	102	142152	105729	105	1792	1470	24	7093	5504	48	337	547	0	0.0387758
245966	173599	114	79779	56308	110	164853	116651	112	1101	831	0	8452	5736	53	404	541	0	0.0397452
105284	87085	86	46251	38033	85	58299	47128	86	827	665	0	3058	2610	31	951	902	0	0.0397452
168790	137521	92	74768	60163	90	92662	76328	90	1603	1387	16	4805	3950	39	584	964	0	0.0397452
219588	156448	101	68865	49275	97	144501	102700	100	1289	902	0	7562	5316	49	750	835	0	0.0397452
251732	171039	122	80045	54075	116	175965	121186	119	2052	1284	21	9150	6241	57	1597	695	0	0.0426534
141444	124875	88	70002	61799	86	87592	76442	87	1110	885	0	4352	3476	41	571	620	0	0.0436228
96279	94581	80	28552	28264	75	62396	60406	79	748	734	0	3037	2846	31	-589	8	0	0.0436228
186446	140623	113	70757	52362	94	94299	68908	96	1349	1070	8	5049	4028	40	-97	574	0	0.0445922
116451	100183	86	44411	38035	83	63067	52686	85	1146	956	0	3508	2976	33	306	525	0	0.0445922
220044	161234	111	85149	62666	99	129318	92238	107	2705	1906	31	7150	5165	47	779	811	0	0.0445922
220779	160633	98	73242	53617	97	156644	110847	101	1349	957	0	7927	5282	50	932	805	0	0.0445922
53503	51776	79	17442	17423	52	29884	29595	73	159	371	0	1638	1617	16	-551	217	0	0.046531
163281	139901	91	63110	52928	90	86463	72140	91	1305	1137	15	4587	3954	37	919	1198	6	0.0484697
61926	63051	74	19402	19660	53	29858	29817	73	528	369	0	1520	1466	16	-247	150	0	0.0484697
169936	134222	96	75145	60842	89	124751	100434	92	1240	908	0	6243	5253	43	1065	780	0	0.0484697
215458	164594	100	87613	66146	96	131214	97895	98	1738	1353	20	6430	4956	45	1132	1066	6	0.0484697
138348	109623	91	50342	41227	87	94683	72569	93	731	519	0	5066	4026	40	7	438	0	0.0484697
111754	115455	73	53219	53166	79	79465	75984	80	1318	1367	15	4321	4398	35	-42	296	0	0.0484697
65001	65155	79	30545	30805	74	42965	42931	75	624	421	0	2147	2120	24	-409	181	0	0.0504085
84123	80467	91	18214	17768	54	55972	53116	78	311	417	0	2747	2716	26	363	964	0	0.0504085
129302	117863	94	62085	56756	85	78988	71699	86	1512	1284	14	3969	3718	31	-213	254	0	0.0513779
74579	74224	79	20982	21193	58	43217	41996	76	503	594	0	2437	2254	25	452	739	0	0.0513779
93000	94153	79	41175	41194	78	50876	50138	79	798	735	0	2781	2713	28	76	542	0	0.0513779
227572	174628	105	120923	95524	102	131593	100844	104	2171	1749	24	6897	5403	44	94	881	0	0.0523473
238600	175924	103	62708	46532	99	148105	106221	104	1668	1199	14	7816	5633	50	449	645	0	0.0523473
52276	54279	66	20798	21140	54	25110	24962	70	167	288	0	1072	1123	8	-286	136	0	0.0523473
130815	108878	90	58021	48383	88	72049	58136	89	925	687	0	3659	3232	34	-55	942	0	0.0552555
123495	119804	94	55456	54514	82	96167	90499	83	1034	1042	6	4817	4500	36	69	349	0	0.0562249
70347	71209	77	16523	16854	47	38571	38320	75	236	319	0	1938	2021	21	706	767	0	0.0571943
95660	85463	84	40134	35583	79	61916	54062	81	318	390	0	3106	2639	31	136	301	0	0.0571943
164043	131033	109	75428	60702	97	103135	83198	109	1357	1245	13	5216	4167	41	-107	234	0	0.0571943
165689	149423	100	48340	43173	88	131263	118899	91	1732	1516	18	6716	6257	41	-299	199	0	0.0581637
49054	47578	79	20104	19267	68	32829	29945	86	225	329	0	2009	1710	21	-177	206	0	0.0581637
167407	129854	98	56676	43811	90	103529	79983	92	716	662	0	5264	4037	42	608	800	0	0.0581637
96537	91853	80	29394	27449	77	61655	57556	80	670	484	0	3105	2934	30	-497	35	0	0.0581637
77832	72403	76	28103	24980	76	51071	45727	78	331	362	0	2521	2257	26	548	647	0	0.0581637
173897	139611	110	81419	66655	92	96740	79126	92	1152	868	0	4895	4164	39	1154	968	0	0.0591331
267671	192133	109	81241	56814	105	158559	111000	108	2272	1708	26	8709	6208	52	610	686	0	0.0591331
165995	128207	102	47169	35586	90	101269	79546	92	1255	1065	8	5459	4360	44	532	532	0	0.0601025
39605	38546	76	10492	10643	41	23859	23465	69	254	205	0	1283	1300	13	287	884	0	0.0601025
125011	99052	91	49507	40078	87	72182	54642	88	828	578	0	3939	3081	38	189	680	0	0.0610719
55673	56411	73	27558	27725	73	27381	27199	72	367	441	0	1549	1481	16	120	407	0	0.0620413
119104	104063	102	38156	32649	83	71012	62100	87	595	612	0	3914	3463	34	265	716	0	0.0620413
174601	147417	96	71289	61125	90	88506	71656	91	1344	1087	8	4889	3714	39	53	980	0	0.0630107
198501	156192	101	71329	55308	95	105662	81211	98	1494	1526	18	5345	4121	41	-492	303	0	0.0630107
168499	133923	96	64539	50405	93	79069	62697	92	1361	1073	6	3706	3242	33	248	773	0	0.0639801
115135	113100	83	47656	46947	79	78082	75623	82	696	811	0	4174	3950	33	1088	794	0	0.0639801
249796	190755	109	67482	50173	97	96631	72911	96	2494	2065	29	5216	3979	42	567	575	0	0.0649495
192022	153309	96	52709	41162	92	113396	87781	96	1730	1346	18	5808	4495	45	66	411	0	0.0649495
91461	81577	83	39247	33220	81	46655	38949	82	637	628	0	2351	2147	27	190	389	0	0.0649495
164422	128369	93	65172	50217	91	105301	79073	93	1334	956	0	5480	4070	45	843	968	0	0.0659188
94668	95920	80	65616	65812	79	64926	63683	78	632	752	0	3470	3393	30	262	655	0	0.0659188
233183	182116	107	116727	91249	104	126361	96908	103	1781	1505	20	6543	4947	46	385	568	0	0.0668882
91404	89743	85	32967	32611	78	62254	60132	80	674	521	0	3451	3408	30	-21	525	0	0.0707658
201772	154285	99	53324	40271	96	140262	110023	99	1440	1117	11	7197	5743	47	-379	297	0	0.0727046
86594	87367	86	32307	32581	76	40060	39360	76	668	738	0	2073	1903	24	201	590	0	0.073674
293358	205643	109	86697	58571	107	225920	156617	111	2118	1475	28	12000	8122	62	-27	524	0	0.073674
80035	81273	79	33646	33095	76	55320	52846	92	704	544	0	2971	2767	28	281	387	0	0.073674
269228	202260	103	127508	97813	102	169932	123199	103	4960	4288	37	8923	6505	53	563	828	0	0.073674
93822	90680	82	21689	21432	60	66080	63887	79	823	682	0	3208	3126	29	91	339	0	0.0746434
151524	141036	84	40558	36644	83	113912	104796	86	1059	937	0	6000	5472	40	382	721	0	0.0746434
123072	109824	92	56669	51100	86	61702	56801	86	1011	853	0	3152	3033	28	123	306	0	0.0756128
209440	162049	106	50099	38710	93	139701	106469	98	1242	1129	8	8262	5979	53	475	650	0	0.0756128
306927	229493	119	88130	67379	112	230795	172536	115	2583	1697	31	12038	9228	61	573	884	0	0.0765822
111488	110254	82	51148	50064	79	56516	54521	80	611	651	0	3190	3180	27	-107	617	0	0.0775516
60713	57902	79	20674	20670	57	28571	28566	73	858	669	0	1411	1361	14	779	835	0	0.0775516
109580	93974	87	46919	40242	83	56203	47467	84	959	733	0	3029	2520	31	-192	598	0	0.078521
186772	145879	95	70841	55996	93	110696	86550	95	1108	917	0	5698	4302	42	407	854	0	0.0794904
222046	177564	97	89500	71578	97	116920	90621	98	1396	1315	17	6380	4994	44	778	973	0	0.0794904
111435	95655	91	38314	31881	84	75399	62761	86	836	807	0	3727	3124	35	-215	161	0	0.0804598
120423	114336	85	45486	42187	82	61678	56375	83	718	787	0	3294	2936	31	293	836	0	0.0804598
179052	162095	88	95780	85777	91	116136	102455	90	1705	1252	17	6022	5418	39	865	716	0	0.0804598
127130	108615	90	52241	43928	86	67034	55893	87	837	770	0	3489	3025	33	602	698	0	0.0804598
57688	57245	66	22613	22843	57	26097	25883	68	318	385	0	1476	1435	14	184	378	0	0.0814292
165703	127594	101	51534	39337	93	100233	75677	95	1016	715	0	5909	4125	46	437	1043	3	0.0814292
225971	162602	105	71899	50899	102	145300	104558	103	1734	1199	23	7717	5515	52	-133	464	0	0.0814292
135326	113173	96	46379	39142	85	83428	68531	87	691	552	0	4274	3462	38	100	312	0	0.0823986
166010	136388	108	81986	67654	94	90190	73034	108	2013	1530	22	4832	3962	38	411	745	0	0.0823986
271908	201848	106	123169	89584	105	183375	133156	107	1920	1390	19	9304	6905	54	416	920	0	0.083368
44091	43524	75	17457	17609	51	20961	20366	58	221	211	0	1199	1234	11	145	430	0	0.0843373
223542	169539	98	79568	61678	96	137604	103379	99	1671	1405	18	6954	5208	46	626	889	0	0.0843373
245604	186355	112	98870	78182	106	156075	118819	108	1737	1285	17	8449	6259	51	807	1413	9	0.0862761
182052	145617	105	62019	50067	91	104305	80952	94	827	807	0	5381	4364	42	215	421	0	0.0862761
113044	109047	82	39536	36271	81	68310	62935	81	1251	1096	9	3605	3446	31	529	621	0	0.0872455
233776	168022	106	88925	64918	103	123679	87089	105	2276	1705	26	6428	4678	46	125	460	0	0.0882149
53102	52497	76	14822	14560	47	31237	30385	73	296	356	0	1707	1794	18	-143	211	0	0.0891843
138147	133636	84	40206	37673	83	99371	93263	86	1000	871	0	5255	4805	36	65	474	0	0.0891843
244110	212667	99	115055	99743	100	211481	177596	104	2728	2426	29	11202	9070	54	1444	1123	7	0.0891843
181770	146039	95	79695	65554	94	87246	67944	95	1713	1468	18	4836	3771	41	434	1114	5	0.0901537
83726	83181	78	24309	23952	69	59614	57442	78	437	670	0	2910	3001	27	716	692	0	0.0901537
118600	112445	84	43740	42083	81	62907	60399	83	1348	1113	8	3237	2950	31	24	577	0	0.0920925
134844	108964	90	48792	39744	87	82652	65311	89	597	667	0	4574	3415	39	591	468	0	0.0920925
188527	145336	104	76543	59560	94	111470	84419	95	1595	1162	14	5733	4576	43	290	491	0	0.0930619
60700	62930	79	15982	15929	49	38423	37664	74	207	218	0	1967	1737	23	226	437	0	0.0959701
245962	190406	103	83279	62990	101	137321	107434	102	2068	1520	24	7273	5716	49	1006	1100	5	0.0979089
165170	130560	93	56785	44723	89	91714	70604	91	1071	753	0	4893	3627	40	429	435	0	0.0979089
121338	104648	86	61514	50372	88	65821	51812	86	905	692	0	3594	2812	34	141	369	0	0.0979089
89123	91915	77	31651	31699	74	51749	52068	77	642	404	0	2679	2561	26	543	520	0	0.0988783
54496	52784	78	27548	27045	72	32028	31214	73	681	591	0	1648	1547	18	471	523	0	0.0998477
105548	104925	82	33006	32841	76	60966	60129	79	922	680	0	3373	3150	30	-54	484	0	0.0998477
105026	103731	87	36018	34706	79	60257	57680	81	688	788	0	3294	3177	29	180	537	0	0.102756
58427	60479	75	25270	25234	71	32810	32308	72	157	373	0	1867	1910	20	217	451	0	0.102756
114598	106154	94	45654	42024	82	58726	54676	82	735	924	0	3171	2598	32	409	682	0	0.103725
203210	153153	116	65618	48218	116	145722	105885	116	901	1024	4	7408	5480	48	368	794	0	0.104695
87023	84013	79	41352	38064	78	44498	40593	78	569	537	0	2106	1856	24	-65	225	0	0.104695
246032	196898	100	98447	78658	98	136515	109373	100	2042	1522	25	7359	5899	48	1114	1646	11	0.106633
156977	139660	93	67040	59251	87	96240	84571	89	1241	1127	10	5297	4471	39	1709	1276	8	0.107603
229597	169731	104	70788	53364	98	130419	94632	102	2152	1728	27	6714	4835	49	-337	201	0	0.107603
278320	198038	108	92239	64547	106	193254	136771	109	1893	1571	24	9537	6542	57	-453	398	0	0.108572
122882	102530	96	45199	38573	83	74529	61361	86	939	523	0	3988	3251	36	1702	1467	11	0.109542
137428	122219	104	58373	52094	87	66539	58862	91	888	772	0	3559	3162	30	83	385	0	0.109542
276746	197974	112	85629	61644	105	186453	130717	109	1996	1525	25	9642	6864	54	637	573	0	0.110511
152594	142419	87	48584	44716	84	116932	106217	88	1073	922	0	6192	5747	41	906	1229	10	0.110511
146861	140970	97	100041	97439	85	114894	109760	86	1569	1410	15	6043	5563	43	201	301	0	0.11148
35115	33644	77	11424	11584	43	19713	20172	61	72	121	0	1049	1100	8	78	402	0	0.11148
145793	120129	96	42268	34641	87	96709	81134	90	957	765	0	4837	4147	38	-337	272	0	0.11245
56447	57409	72	15373	15163	49	34254	33548	73	339	381	0	1792	1827	20	-83	265	0	0.11245
138676	114935	88	55301	45605	87	69916	54542	87	945	963	0	3667	2686	39	969	672	0	0.11245
217114	161960	101	63624	46784	95	128745	92376	98	1617	1282	15	7209	5281	47	-132	451	0	0.113419
207623	153534	101	70525	51352	99	139842	102756	102	1488	1190	11	6737	5012	47	301	519	0	0.115358
112344	99492	89	48133	42134	83	61506	53980	84	691	632	0	3087	2602	30	-124	551	0	0.116327
163832	132663	102	63752	51891	91	103244	83861	93	1164	955	0	5193	4282	41	85	358	0	0.117297
47739	49730	67	17096	17318	49	25855	25546	71	15	169	0	1212	1215	12	-405	111	0	0.117297
95190	85434	82	31660	27860	79	55933	48541	80	521	490	0	2959	2647	28	470	694	0	0.117297
106169	102387	85	36588	34002	79	76515	70833	83	645	679	0	3933	3823	33	-491	185	0	0.117297
131676	113587	89	42936	36658	85	86806	74268	88	825	748	0	4582	3837	40	93	386	0	0.119236
109373	96935	85	45552	39926	83	60994	52650	84	906	634	0	2980	2512	31	518	777	0	0.120205
44759	43118	78	15093	15759	46	26106	26564	69	230	183	0	1322	1319	12	-94	624	0	0.120205
156992	128316	94	57284	47380	90	84382	66486	93	1275	1079	8	4567	3642	40	256	651	0	0.122144
236185	176474	113	88179	67595	102	157508	116865	104	1731	1342	22	8505	6293	53	976	1097	7	0.124083
173892	150021	87	72257	60398	88	122639	99921	92	1977	1878	24	6633	5313	46	29	650	0	0.126021
218976	182954	99	61181	49697	96	138059	116380	98	1533	1448	19	7410	6229	48	594	364	0	0.126021
153063	122672	93	52283	41682	90	76443	61490	91	1114	771	0	4098	3440	35	-571	114	0	0.126991
51211	54931	68	18263	18073	53	27201	27577	71	250	364	0	1467	1279	17	119	299	0	0.12796
216162	167208	111	107362	85383	98	128173	98344	98	1700	1134	18	6427	5251	44	525	1158	6	0.12796
140007	118726	86	55874	47735	85	81844	68024	87	1016	812	0	4159	3242	38	688	637	0	0.12893
120810	100424	103	42262	34584	90	85649	69090	103	478	462	0	4162	3529	36	-32	258	0	0.12893
138750	118895	88	48341	41314	87	94293	78694	90	621	559	0	4786	4082	37	522	829	0	0.12893
134523	127679	86	44034	42001	80	73583	69797	83	964	977	0	3863	3499	34	766	912	0	0.12893
202841	148124	103	63645	46358	96	128310	94501	99	1425	1087	9	6447	4542	46	439	817	0	0.129899
75423	74908	79	20369	20338	60	34530	34213	74	349	356	0	1710	1898	19	268	620	0	0.130868
52451	51206	78	18466	18370	54	26477	26237	71	62	337	0	1254	1222	13	-46	296	0	0.130868
129412	120314	84	35440	31552	82	86310	79404	85	939	628	0	4730	4157	37	969	655	0	0.131838
188239	151943	96	90777	74449	94	103120	80549	94	1360	1066	12	5605	4439	43	998	807	0	0.131838
104997	106345	79	59014	58765	79	68658	67450	80	1122	1167	9	3518	3381	31	841	785	0	0.131838
152495	129171	92	46535	38724	86	93433	76893	90	1595	1430	16	4659	3804	38	681	681	0	0.131838
147856	128258	91	58198	48420	87	87414	74838	89	1400	1099	8	4796	3959	39	-56	413	0	0.133776
178865	164184	91	70465	64920	91	125815	115743	93	1937	1796	20	6801	6115	43	1044	1269	10	0.133776
71109	75014	73	19901	20283	53	53855	53023	76	475	464	0	2627	2571	27	172	412	0	0.133776
25663	26936	68	11349	11835	43	13700	14167	43	5	100	0	655	670	0	4	518	0	0.133776
175404	137629	95	63196	49417	92	115489	88859	95	1264	919	0	5990	4570	45	-1	431	0	0.134746
318808	242850	113	95180	73578	112	232066	176399	114	3659	2928	33	11785	9327	56	355	647	0	0.134746
144569	126433	88	50537	44067	84	88671	77680	86	969	997	0	4640	4026	37	940	939	0	0.135715
43669	41770	77	15497	15445	51	25069	24650	70	414	364	0	1223	1380	12	-78	322	0	0.136685
198352	168159	103	93676	82692	92	147031	126342	95	1629	1548	19	7603	6743	46	-294	183	0	0.136685
141596	118955	93	43689	36004	87	85804	70013	89	792	685	0	4368	3556	39	-40	515	0	0.136685
194196	147816	102	77738	57819	100	106319	80976	101	1408	1167	11	5797	4390	46	943	1010	2	0.137654
247149	198834	108	87136	69866	104	174731	139522	107	1974	1440	21	8938	7065	49	16	569	0	0.138623
220436	167818	104	73932	55509	96	116785	87524	97	1903	1314	19	6502	4881	47	294	601	0	0.138623
86115	76858	82	35259	30674	79	65467	55550	82	678	688	0	3314	2837	32	-557	20	0	0.139593
264567	209288	104	118011	93716	103	185339	149097	105	2349	1732	29	9928	7879	53	1274	950	0	0.139593
44318	46765	52	17302	17644	50	22874	22584	64	352	363	0	1096	1248	11	292	614	0	0.139593
293868	222864	130	123597	97144	115	351857	289276	120	4112	3224	37	18069	15348	70	399	492	0	0.141532
42128	43090	67	13842	14584	44	19760	19730	49	348	288	0	1007	1100	7	-91	196	0	0.141532
122735	118928	82	32281	30959	79	86325	80507	82	809	722	0	4232	4104	34	-624	202	0	0.142501
195329	158909	96	69841	55420	94	115293	93877	96	1332	967	0	5999	4710	42	348	944	0	0.14347
71217	69934	91	17584	17837	50	43434	43556	75	471	693	0	2307	2248	24	453	596	0	0.14347
47887	49771	74	14285	14474	46	33915	35755	71	223	352	0	1692	1624	18	-114	597	0	0.14347
108419	104138	97	27098	26732	78	53618	52158	80	902	877	0	3013	3114	27	557	896	0	0.14347
56656	55980	75	15514	15201	49	31434	31068	73	305	287	0	1642	1701	19	882	956	0	0.146379
291642	229514	118	134568	109499	118	261516	212068	121	4177	3212	36	13958	11154	64	253	662	0	0.147348
45663	47196	61	17646	18097	49	26381	27316	64	386	301	0	1466	1383	15	366	932	0	0.147348
226309	181468	108	128542	107014	104	228443	179172	107	2563	1863	29	11776	9318	57	1021	777	0	0.149287
152960	125638	94	63689	54382	90	78024	62447	90	720	564	0	4235	3310	38	11	247	0	0.151226
160275	143118	92	65308	58211	87	91396	80025	89	1042	1039	5	4928	4220	39	353	731	0	0.151226
83553	83560	76	32167	31891	75	55776	55011	78	497	652	0	2826	2759	26	88	669	0	0.152195
292559	232163	114	127168	101620	112	294632	230074	116	3110	2504	34	15667	13060	63	926	898	0	0.152195
88262	74559	83	35491	29994	81	55744	46937	83	799	642	0	3047	2622	32	-58	262	0	0.152195
213356	157663	103	55425	40720	99	135200	100328	103	1915	1533	22	7106	5428	49	200	516	0	0.153164
250190	185868	108	76776	56879	101	193451	140875	104	1946	1393	21	10261	7783	55	991	992	0	0.153164
89295	86940	80	30885	30465	76	49330	48109	78	663	625	0	2284	2484	23	823	584	0	0.154134
30319	31327	57	7960	8057	38	12942	13059	44	150	175	0	630	492	0	-144	750	0	0.154134
116597	110552	83	41107	38759	82	77909	73716	84	872	738	0	4025	3584	33	382	474	0	0.155103
245450	179998	115	97079	73283	110	137205	98611	112	2139	1633	25	7373	5284	50	614	1296	8	0.156073
283668	209796	123	117864	88253	118	205978	159903	120	2476	1944	28	11058	8340	63	1369	1744	11	0.157042
129157	113099	91	67243	59295	87	72173	60916	88	3495	3229	32	3717	3265	34	-145	598	0	0.158011
77627	75948	92	25249	25496	74	41493	40695	76	153	366	0	2347	2131	23	477	784	0	0.158011
126694	112080	86	57871	51993	84	66987	57004	86	1241	911	0	3542	3177	31	368	911	0	0.158011
162363	137993	100	54527	45075	89	95679	81112	91	1501	1071	7	4981	4416	38	-266	198	0	0.158011
169109	140812	95	53573	44305	89	115730	95432	92	953	641	0	5812	4548	44	156	590	0	0.158981
55435	56859	70	17036	17104	49	31976	31561	71	159	183	0	1409	1583	17	390	546	0	0.15995
242603	179156	113	88883	66018	105	161794	117283	107	1402	1169	13	8433	6184	51	541	683	0	0.15995
58333	57619	78	17380	17338	51	28050	27952	72	184	346	0	1451	1362	16	249	511	0	0.16092
140172	125197	87	57022	51858	85	89849	78447	88	1216	1187	9	4718	4226	36	-6	385	0	0.16092
114957	108725	86	42818	40773	80	90277	84899	83	743	842	0	4674	4099	37	-373	392	0	0.161889
123681	111190	89	56662	50989	85	50829	44212	84	839	835	0	2732	2454	28	713	548	0	0.161889
216677	163043	100	72133	55060	95	144933	108338	98	1849	1469	25	7425	5739	47	528	942	0	0.161889
119089	115069	93	53031	50915	81	80240	74533	83	709	922	0	4316	4167	33	133	505	0	0.163828
187172	153347	96	71079	57959	95	117727	94619	97	1237	879	0	6606	5236	45	620	942	0	0.163828
181909	150676	99	83389	71978	92	89998	73730	93	1728	1525	19	4972	4155	39	511	603	0	0.163828
134748	128873	86	78352	73898	85	77571	70253	85	1555	1164	15	4069	3787	34	1234	954	0	0.163828
157345	132580	92	58707	48236	89	90839	73464	91	1481	1173	15	4581	3677	38	-103	525	0	0.163828
266942	193163	104	91760	67706	102	167622	116980	105	2788	1927	33	8407	5731	54	-411	739	0	0.163828
257836	202893	111	148429	121539	112	265914	217955	114	3235	2739	33	14067	11414	63	769	1090	5	0.164797
135223	122942	92	50979	44198	87	78462	70809	87	974	815	0	4046	3792	34	786	875	0	0.165767
178368	146383	93	61939	49785	91	109881	86903	92	1320	1226	12	6011	4801	44	-295	344	0	0.165767
87991	81033	83	32211	30011	78	56726	52741	81	189	338	0	3152	2648	31	717	900	0	0.166736
101993	89638	95	36500	31598	81	54613	47155	83	772	642	0	2591	2425	28	184	833	0	0.166736
160144	138630	97	55806	45740	92	94257	79631	92	1175	1088	9	5228	4272	40	527	464	0	0.167705
136886	122080	89	48161	42758	85	81491	70187	87	979	882	0	4321	3532	38	1301	1422	9	0.167705
65622	65426	75	27625	27802	67	37532	36817	74	132	107	0	1886	1972	20	-219	237	0	0.167705
159383	128546	103	56637	45596	90	77129	61390	90	1172	915	0	4251	3330	38	29	312	0	0.169644
109637	107451	82	44137	43393	79	60890	58751	79	826	785	0	3256	3179	28	938	624	0	0.170613
183824	151691	102	73737	61962	91	93964	76567	93	1955	1584	22	4933	3961	41	165	809	0	0.170613
123242	109337	87	53372	46842	85	69317	58860	87	988	666	0	3641	3351	33	-55	518	0	0.171583
233037	189916	106	95790	76365	101	164532	132231	103	2254	1863	26	8351	6469	49	761	1130	6	0.171583
116487	113950	92	34537	33875	79	73279	70854	81	995	890	0	3782	3696	30	628	1132	5	0.173522
262110	192929	116	132554	99506	113	189099	139989	115	3145	2213	34	10125	7901	55	1274	970	0	0.173522
104314	105538	78	27842	27532	76	73982	71726	80	751	753	0	3734	3680	31	140	640	0	0.174491
32498	33783	67	11288	11460	42	17638	17719	50	463	315	0	938	840	0	-523	87	0	0.174491
197307	158775	96	69217	55761	94	96784	74299	97	1206	920	0	5239	3989	44	417	268	0	0.17643
154810	126623	90	61212	49077	88	96992	78328	91	1856	1602	22	5292	4192	40	137	384	0	0.177399
245648	186324	103	96643	74754	103	123845	94336	105	3579	2876	34	6881	5160	45	-8	927	0	0.177399
79961	79005	77	26076	25182	63	53939	52375	77	733	613	0	2819	2982	27	238	686	0	0.177399
173028	136271	103	63668	50137	91	90674	70182	93	1168	932	0	4451	3360	37	-41	275	0	0.178369
83997	75490	91	28569	24965	76	58202	52353	80	501	483	0	3235	2745	31	27	301	0	0.178369
117869	96873	89	38109	30254	85	69690	55522	88	775	634	0	3740	2912	36	372	607	0	0.179338
148637	117803	93	50517	40494	87	98311	78938	90	1082	664	0	5328	4399	40	-3	411	0	0.179338
122510	116041	98	38850	35110	98	89014	80679	98	1082	1111	7	4532	3883	36	636	1217	7	0.179338
145722	126399	96	50964	44289	86	97786	83754	89	970	989	0	4767	4090	38	56	489	0	0.179338
153405	118205	104	48405	37998	93	96337	74235	96	1045	739	0	4968	3689	40	518	711	0	0.180307
122221	109876	90	48752	43978	83	60125	53184	84	820	662	0	2986	2761	29	942	568	0	0.181277
118392	109401	90	46400	42362	81	65379	58913	83	1044	731	0	3468	2998	32	-196	244	0	0.181277
246683	196429	104	84475	67853	99	209675	168782	103	2221	2041	25	10453	8216	54	100	878	0	0.182246
292765	195830	111	99809	62776	109	225315	148899	113	3053	2108	37	11684	7877	59	748	1192	6	0.182246
246222	178546	115	87325	65163	105	164525	119250	107	2064	1599	29	8400	6247	52	463	528	0	0.182246
281863	221733	113	113476	89629	110	251100	198374	113	3198	2513	33	12997	10389	62	262	634	0	0.183216
55658	57708	74	20348	21094	51	25022	25489	56	328	243	0	1203	1445	13	-109	343	0	0.183216
65643	66292	77	23150	23264	65	42963	42703	74	508	546	0	2247	2152	24	-112	330	0	0.184185
171066	136926	95	67109	54298	91	110317	86498	94	1143	1076	6	5697	4411	42	-376	98	0	0.185154
174803	140172	93	79301	64154	92	116341	90543	95	1715	1010	4	6149	4550	47	9	807	0	0.185154
199717	151821	105	94420	71884	96	115697	84684	97	2176	1600	27	5846	4553	44	1219	768	0	0.186124
156628	128472	95	44263	35844	88	97327	80082	91	1535	1314	16	5064	4280	40	348	600	0	0.187093
44685	47148	50	14774	14914	46	28505	28351	71	138	305	0	1385	1299	14	175	349	0	0.187093
102985	89267	87	38772	34098	82	46848	40348	85	682	697	0	2663	2413	26	71	673	0	0.187093
103934	94439	82	43027	38552	81	58305	50396	83	690	713	0	2886	2479	31	342	774	0	0.187093
126187	117538	77	49731	42695	82	70631	61280	84	1514	1149	12	3575	2984	33	435	812	0	0.187093
160360	147162	95	55898	50432	84	107795	99011	88	1824	1432	18	5403	4711	38	240	462	0	0.188063
111495	103184	85	40964	38549	80	65720	58224	82	914	809	0	3557	3300	31	274	694	0	0.188063
250038	198085	124	97678	77973	109	203921	160788	113	2030	1695	23	10487	8289	54	895	862	0	0.188063
154911	138082	86	50565	43289	85	93251	79942	87	1140	1173	10	4785	3773	40	112	584	0	0.188063
148210	126336	89	46175	39692	85	76978	64972	88	955	788	0	3995	3619	33	631	713	0	0.189032
202882	161431	100	83240	66055	100	124732	97649	101	2083	1534	22	6154	4922	44	241	879	0	0.189032
101007	92474	87	39806	36541	81	63576	58298	82	673	573	0	3174	2782	30	490	577	0	0.190971
105466	98040	83	34534	31882	81	71422	65827	84	634	757	0	3620	3214	33	337	369	0	0.190971
53079	53264	72	14991	15152	47	32409	32704	72	278	289	0	1612	1703	18	-191	453	0	0.190971
48685	46568	78	19753	19478	59	26737	26320	70	538	446	0	1413	1439	15	-13	331	0	0.19194
78900	78131	93	14957	14569	48	52111	51708	77	416	543	0	2448	2368	24	611	627	0	0.19291
164165	141059	94	51142	42684	88	106507	89726	90	788	845	0	5196	4339	40	1047	647	0	0.19291
85856	86422	81	37724	37736	76	53711	52942	77	749	844	0	2704	2758	27	1315	705	0	0.194848
41838	40734	72	12309	12402	45	24558	24795	64	285	290	0	1183	1271	12	-378	309	0	0.194848
120065	109230	85	41080	38031	83	72010	63741	86	2080	1976	24	3824	3469	33	-135	215	0	0.195818
125483	109950	88	48353	41033	84	55717	48637	84	596	457	0	3088	2765	31	81	594	0	0.197757
94389	92187	84	42694	41219	79	52081	49667	85	475	515	0	2896	2684	27	37	364	0	0.197757
282601	199106	121	111079	80085	111	203620	141082	113	2224	1661	23	10938	7511	57	505	669	0	0.198726
230138	175097	119	92941	73157	100	126654	97176	102	1625	1453	19	6608	5072	48	658	724	0	0.198726
88780	90903	76	37089	37810	75	60624	59955	77	592	600	0	3146	3030	30	347	583	0	0.198726
224241	165746	100	66992	47588	96	133636	97486	99	2213	1523	25	7387	5379	47	327	601	0	0.198726
210025	149781	105	81239	58841	98	129605	93325	100	1198	1058	7	6856	4739	48	-54	649	0	0.199695
58447	57695	74	12338	12286	43	38321	38125	73	464	455	0	2081	2028	21	141	325	0	0.199695
215478	158352	101	85838	62318	99	157259	112993	102	1608	1203	15	8500	6326	54	82	513	0	0.200665
140578	112545	95	51603	41699	90	92853	73176	92	945	752	0	4750	3503	40	-441	321	0	0.200665
68855	65093	83	21773	21353	58	40744	39995	75	335	302	0	2121	2308	23	-96	360	0	0.200665
143585	133008	91	55447	51579	84	67426	63002	84	1020	986	0	3795	3479	33	-184	667	0	0.200665
231941	170749	104	102359	79678	99	147827	110436	100	2361	1762	24	7765	6024	49	138	706	0	0.201634
99976	89681	85	39042	34106	80	52434	46464	81	675	663	0	2725	2457	28	745	554	0	0.201634
270112	198715	118	147462	108957	116	314170	224048	120	3717	2588	38	16340	12083	67	876	1222	8	0.201634
121342	100287	90	47802	40117	84	77661	63572	86	857	762	0	3844	3302	35	-161	488	0	0.202604
157827	132972	95	68352	56198	89	100665	83465	90	1072	1174	9	4808	3995	38	554	921	0	0.204542
62370	65894	73	27518	27187	73	42789	41373	75	366	363	0	2373	2325	25	1307	1519	11	0.204542
146820	122788	93	67243	57451	89	74474	60253	90	829	715	0	4380	3328	37	580	561	0	0.205512
263737	174671	119	181243	120381	112	352459	255007	115	4207	3021	42	19692	13992	80	763	532	0	0.205512
62258	62739	79	23864	24144	62	38347	38411	74	557	427	0	1676	1731	19	330	505	0	0.206481
131360	124782	85	41635	38341	82	92750	85426	85	1471	1381	15	4907	4378	37	-253	245	0	0.206481
138649	127833	87	57183	50240	86	82298	72918	87	954	898	0	4521	4025	35	1468	2500	17	0.206481
67582	65040	82	22413	22256	66	27543	28042	71	559	435	0	1552	1457	17	970	1548	12	0.20745
62544	61426	79	10733	10468	43	32508	32680	73	441	477	0	1534	1657	17	-223	405	0	0.20842
112249	111832	81	45178	44664	80	76324	73421	82	1066	780	0	4144	4090	33	1215	1526	13	0.209389
134694	115151	86	46323	38570	85	87997	73206	88	845	792	0	5113	4194	40	140	413	0	0.209389
51393	51650	73	17978	18200	53	33207	33843	73	347	346	0	1873	1784	19	-9	810	0	0.210359
153032	129692	95	56639	47292	88	92291	75872	92	1056	906	0	4894	3736	40	-85	386	0	0.210359
221202	167077	99	69634	50707	97	144051	105881	100	1810	1294	21	7467	5440	50	140	682	0	0.210359
268071	181199	111	149012	111732	110	189935	128088	111	2780	1837	32	9239	6175	58	445	523	0	0.210359
31942	34650	56	16240	16854	47	19657	19782	53	379	299	0	1021	1192	10	-534	103	0	0.211328
177529	140018	97	126215	111595	92	173559	149144	94	2274	2008	26	9089	7802	49	567	1093	8	0.212297
91118	79483	86	44547	39554	82	46232	39890	81	425	445	0	2509	2157	28	738	855	0	0.213267
193873	141700	101	64076	46286	97	130773	98269	99	1580	1138	11	6866	4899	47	406	420	0	0.214236
56103	59852	72	16067	16539	46	36235	35376	73	440	435	0	1781	1699	21	58	590	0	0.214236
120493	113471	88	37491	34624	82	84834	78709	85	820	765	0	4355	4099	33	105	729	0	0.215206
65674	65004	77	16462	16212	51	39930	39684	75	212	381	0	2036	1965	23	-83	694	0	0.216175
52912	50129	87	17251	17265	49	27783	27637	69	247	199	0	1694	1592	18	575	745	0	0.217144
180643	138018	95	75793	58938	93	105874	80833	94	1765	1349	18	5539	4159	44	177	650	0	0.218114
87621	84762	79	31222	29280	80	62889	57479	86	582	458	0	3130	3062	28	-148	274	0	0.218114
69067	65566	78	24892	23731	64	45740	43648	77	153	390	0	2657	2592	26	-188	290	0	0.218114
285248	223915	113	106597	85884	111	221424	175355	113	2660	1952	29	11543	9377	55	382	506	0	0.218114
111214	109588	87	27581	27033	77	58439	57265	80	638	657	0	3321	3321	29	700	555	0	0.220053
172996	140129	93	63054	50366	92	92687	74820	94	2273	1802	25	5310	4369	41	421	662	0	0.220053
74871	73406	76	24324	23878	74	50558	49950	76	295	652	0	2553	2333	26	-208	252	0	0.221022
156426	132460	91	62704	52486	89	84818	69589	91	1201	860	0	4336	3513	36	294	956	0	0.221022
222419	176467	95	120397	96953	96	160934	126935	99	1669	1323	20	8174	6263	50	1137	1158	9	0.221022
91613	90169	83	27090	27036	75	58305	57255	78	463	604	0	2584	2473	27	779	708	0	0.221022
250710	184871	122	74938	53839	102	151170	108575	106	1387	1327	15	8159	6012	50	607	551	0	0.221022
122165	108396	95	40016	35085	84	82646	72611	87	481	593	0	4839	4274	37	336	899	0	0.221991
179487	164512	93	86584	79806	89	124868	115096	90	2353	2362	23	6799	6269	42	812	710	0	0.221991
78094	72059	81	28104	25643	71	49015	43897	78	248	335	0	2807	2617	28	355	564	0	0.221991
68000	67301	89	23085	22344	72	38930	37963	77	513	408	0	2251	2194	24	91	337	0	0.222961
70530	70402	75	16507	16374	50	43488	42787	75	233	327	0	2210	2245	24	388	470	0	0.222961
226951	181370	100	85349	69820	100	149411	115179	103	2313	2017	26	7941	6168	47	575	930	0	0.222961
194721	154127	97	76975	61337	95	98540	75134	96	881	834	0	5242	4259	40	1003	1089	4	0.2249
230854	195209	102	115713	100602	97	188571	160802	100	2013	1945	21	9759	7896	53	1007	1505	14	0.2249
36224	37229	73	13086	12995	46	20627	20869	57	69	138	0	960	996	0	-83	673	0	0.2249
111205	91594	87	37544	31194	85	70868	57754	88	533	466	0	3538	2882	34	131	721	0	0.225869
81582	79899	78	25940	25701	69	51504	49535	77	437	405	0	2766	2930	26	433	683	0	0.225869
36987	36154	71	14008	14118	46	19608	20072	55	283	312	0	1122	1049	5	-346	275	0	0.226838
167227	142576	108	73967	62808	92	93332	80088	93	2412	2296	25	5418	4703	40	-42	310	0	0.226838
47218	47177	73	18311	18308	51	24066	23324	66	327	371	0	1133	1090	9	186	562	0	0.226838
173349	139369	97	72740	57254	93	103885	81505	95	1068	811	0	5413	4266	42	1186	972	0	0.229747
89622	88540	83	22497	22492	56	58307	57246	78	746	627	0	3022	2997	27	-81	682	0	0.230716
208907	179580	96	82581	69788	93	119603	101806	94	2164	1539	28	6617	5469	45	108	641	0	0.230716
160072	125882	97	69123	54532	90	99769	79455	91	1268	1076	8	5259	4251	41	742	942	0	0.230716
76370	78187	75	24846	25078	60	49189	48700	75	160	499	0	2450	2483	26	728	944	0	0.230716
180149	136730	101	89914	70875	94	90045	67413	95	1788	1643	18	4552	3294	40	1638	1491	21	0.231685
83926	83187	84	19361	19096	54	62560	60458	77	423	408	0	3324	3433	29	-473	255	0	0.232655
120874	118581	85	53708	52195	82	51472	49466	81	1495	1448	15	2638	2514	26	77	336	0	0.232655
278047	208820	114	122598	89829	111	129598	96014	112	2974	2321	30	6988	5135	50	-53	418	0	0.233624
129474	117321	85	57838	52027	85	63620	56260	85	1451	1417	15	3237	2804	31	1145	1156	8	0.233624
242249	169796	129	82116	57614	116	170032	117730	119	2924	1969	29	8528	5847	53	2371	1286	16	0.234594
187874	145312	96	71677	55840	95	120728	94209	96	1528	1205	12	6282	4653	46	95	667	0	0.234594
181594	159752	93	63488	56124	88	103335	89095	89	2010	1857	23	5293	4576	39	638	725	0	0.234594
212544	161034	102	70799	55978	95	135791	102684	100	1806	1434	18	7018	5177	49	547	935	0	0.235563
108454	106970	79	43176	42402	78	69382	66126	80	667	699	0	3921	3621	34	202	640	0	0.235563
62737	64280	73	25794	25968	64	30950	31189	73	302	416	0	1437	1570	16	209	645	0	0.235563
67343	64485	84	19822	19972	57	31272	30976	73	232	304	0	1627	1566	17	36	506	0	0.236532
129045	108591	94	40571	33652	85	80765	67592	88	688	467	0	4303	3611	36	660	595	0	0.236532
172071	145524	95	85791	73726	92	86513	74032	91	1178	985	0	4777	4038	37	-419	124	0	0.236532
188097	151126	100	77140	64572	92	131491	105248	94	1310	1345	13	6425	5310	43	623	742	0	0.239441
167991	137935	92	69612	58394	90	97663	78118	92	1649	1289	14	5261	3956	42	-238	466	0	0.24041
135905	127409	91	38435	36929	79	71327	66497	83	1417	1312	13	3901	3652	33	479	818	0	0.24041
197308	168254	101	74909	63692	96	108710	91971	99	2465	2133	25	5677	4856	41	1132	770	0	0.24041
77191	76790	77	14840	14837	47	51045	50719	76	260	290	0	2542	2529	27	421	432	0	0.241379
220930	172456	101	88626	70924	97	196999	156035	99	2177	1760	24	9694	7472	55	378	551	0	0.242349
292041	192553	113	90168	59989	112	194292	124129	115	2319	1554	28	10344	6500	60	521	945	0	0.242349
106611	96648	85	40295	36131	82	68406	60780	84	822	742	0	3603	3288	32	-540	477	0	0.243318
91675	81644	81	38860	33421	80	48473	42005	80	623	629	0	2326	2110	26	825	963	0	0.243318
218039	183335	97	98182	84470	96	130799	111665	98	1927	1479	23	6961	5983	44	-84	387	0	0.243318
193600	149917	94	90640	70769	91	103947	80187	92	1515	1137	9	5763	4373	42	179	382	0	0.243318
72342	72590	81	18426	18482	50	53387	51891	76	300	464	0	2660	2648	26	-105	408	0	0.244287
196538	162345	94	76860	62903	94	144011	117930	97	1927	1579	22	7426	6154	45	520	585	0	0.244287
144780	131283	88	50812	44434	87	95475	84935	88	1212	1081	7	4723	4356	35	204	424	0	0.245257
117728	105488	84	46145	39868	83	84911	71123	86	758	512	0	4547	4045	38	751	697	0	0.247196
258603	194192	105	98031	73668	103	158612	117832	105	2889	2249	30	8629	6047	51	318	725	0	0.248165
185363	145397	92	79000	63352	93	122351	93333	95	1288	1112	8	6417	4822	45	684	864	0	0.248165
77233	79699	76	44579	44957	75	49790	49767	76	474	310	0	2383	2325	27	-252	550	0	0.249134
191435	155565	96	69645	54183	95	111928	89194	95	1773	1372	16	6209	4774	43	1199	710	0	0.250104
148891	133866	88	55051	47552	87	102814	89913	89	1470	1218	14	5330	4493	40	1206	1040	3	0.250104
77150	74991	82	27865	26947	75	49297	47741	78	652	705	0	2707	2679	26	82	743	0	0.252043
269233	198639	107	103922	79844	106	170275	126183	109	2622	1922	29	8688	6293	52	8	431	0	0.253012
163780	128068	94	48897	36765	90	106020	82671	92	1020	796	0	5464	4229	42	50	985	0	0.253981
229990	170491	101	69193	49163	99	145145	107178	102	1776	1317	19	7318	5281	49	1171	1092	4	0.253981
171023	139688	99	70701	56837	92	92619	74966	93	1061	976	0	4959	4235	38	883	933	0	0.25592
144005	118851	93	53614	44487	88	81954	66428	90	1273	1034	5	4244	3364	39	-47	399	0	0.25592
64266	63089	80	17777	17693	50	34174	33923	75	409	377	0	2033	1788	24	-405	195	0	0.25689
245826	169748	117	87634	63024	102	161409	109546	105	1408	1067	14	8655	6018	52	-11	370	0	0.257859
297900	203762	131	91391	61468	125	227536	152938	129	2800	1949	33	12040	8417	59	1030	883	0	0.257859
123349	109110	88	44032	39145	83	66464	57793	86	376	406	0	3463	3159	31	239	871	0	0.257859
70236	69987	77	24967	24055	72	40545	39469	75	329	523	0	1855	2013	21	251	759	0	0.258828
229082	169486	103	88224	64442	101	132061	95736	104	1568	1098	12	6817	4942	47	839	802	0	0.258828
132854	112762	93	56329	48239	87	69284	57428	89	1455	1119	11	3849	3261	35	-196	265	0	0.260767
266625	184278	114	86394	59273	113	196658	132044	117	2557	1872	29	9841	6766	56	804	702	0	0.261737
113567	113072	80	31172	30520	78	64222	63072	80	710	722	0	3518	3475	30	359	993	0	0.262706
101968	100844	82	35042	34586	77	67010	64676	80	831	884	0	3145	3159	28	-133	510	0	0.262706
77336	77500	83	35667	35789	76	44852	44104	78	477	478	0	2297	2338	26	-154	382	0	0.263675
189371	132578	104	65933	46673	95	122333	83879	100	1192	713	0	6328	4431	48	1109	933	0	0.264645
53845	55876	73	27838	28724	71	26668	26532	70	215	158	0	1658	1554	17	116	458	0	0.264645
39470	41590	56	8314	8548	38	22543	22605	63	-99	188	0	1302	1385	14	-5	381	0	0.265614
39947	38964	67	13635	13799	46	20521	20197	55	253	250	0	1055	1085	7	438	686	0	0.266584
65951	65642	74	21291	21373	58	36285	35317	74	566	616	0	1696	1913	20	343	583	0	0.266584
69993	76070	73	26676	26773	73	46915	46941	76	566	520	0	2387	2366	26	705	774	0	0.266584
147781	126020	89	51392	44309	88	66133	53806	89	1769	1269	20	3720	3200	32	377	833	0	0.266584
235140	168759	103	73822	52674	100	158461	113003	103	1590	1334	18	8012	5669	48	828	702	0	0.267553
129724	107560	98	46514	37661	86	65583	53250	87	880	669	0	3331	2712	33	39	388	0	0.269492
86032	86556	80	34563	34207	76	53140	51913	78	564	598	0	2865	2566	27	8	301	0	0.269492
56373	57282	76	22367	22657	61	33668	33836	72	289	333	0	1625	1759	18	540	844	0	0.270461
263256	192911	110	118780	88012	110	150406	108276	113	1737	1221	20	8211	5763	51	982	1629	11	0.270461
199372	151006	101	79475	58869	98	123641	89745	99	2388	1723	29	6357	4583	46	203	530	0	0.273369
227327	160927	105	70505	49894	98	151232	105896	101	1660	1272	13	7784	5571	53	365	573	0	0.273369
140684	115134	90	54270	44379	88	97986	78483	90	1040	834	0	5123	4010	41	204	469	0	0.273369
115546	112812	80	42632	40317	79	62876	59666	81	1146	895	0	3213	3154	30	48	288	0	0.273369
176167	131175	95	78364	58370	95	106256	78902	97	1709	1164	14	5801	3975	46	761	614	0	0.274339
111122	110421	81	36173	35946	77	64729	62875	80	554	575	0	3305	3119	29	805	1247	6	0.274339
159738	134880	101	56468	46074	93	100319	82402	108	1097	1055	7	5340	4426	40	1173	1323	8	0.274339
184232	156332	98	99366	84137	93	93887	80154	93	1744	1468	21	5150	4404	39	587	654	0	0.276278
80061	77462	92	20647	20385	61	52689	50933	76	433	449	0	2755	2753	27	472	695	0	0.278216
79653	78011	80	24367	23094	66	51149	49315	78	635	406	0	2599	2295	26	90	595	0	0.278216
37893	38915	60	18039	18702	49	23160	23013	68	426	237	0	1213	1269	12	-57	510	0	0.278216
166712	139120	93	64936	53266	91	81500	65759	91	848	708	0	4435	3551	37	-596	397	0	0.278216
134141	117571	91	46430	40198	87	74136	63917	88	1297	986	0	3819	3619	32	982	1371	10	0.278216
31176	31390	74	8816	8959	40	16347	16108	49	191	208	0	771	980	0	5	552	0	0.279186
266951	191703	120	79367	56260	110	192642	134327	114	2023	1573	23	10180	7157	54	-86	412	0	0.280155
137265	108280	91	51896	41025	88	81788	65731	90	788	782	0	4267	3261	38	-186	186	0	0.280155
89316	86461	82	36506	34940	77	46492	44316	78	314	478	0	2563	2387	26	-519	276	0	0.281125
190664	157354	96	59962	47069	94	97505	78606	95	1382	1184	12	5430	4566	41	443	776	0	0.281125
66555	66737	76	23844	23743	69	37554	37320	74	602	517	0	1746	1709	20	89	631	0	0.282094
158138	127331	92	65019	53979	91	75605	59451	93	1440	1000	1	4144	3268	37	915	1075	5	0.282094
103931	97887	88	43749	40937	80	55060	50331	81	608	563	0	2831	2619	29	45	534	0	0.283063
78785	77347	81	28035	27401	71	53739	52463	79	387	646	0	2704	2777	27	-92	224	0	0.283063
189016	147828	96	80475	63480	93	119192	90668	95	1752	1363	22	5813	4532	43	913	403	0	0.283063
191456	147861	101	59954	46815	96	104032	80010	99	1299	963	0	5377	3992	42	438	570	0	0.284033
120626	109414	84	55791	49496	85	67156	59956	86	1091	795	0	3510	3001	32	398	480	0	0.284033
287992	201661	118	110195	79446	117	199948	142574	121	2899	1952	31	10249	7394	56	893	1239	7	0.284033
83184	84379	78	28262	28313	75	62429	60904	78	642	564	0	2963	2985	28	-272	355	0	0.285002
58978	59307	75	13989	14130	45	36622	36641	71	373	303	0	1869	2009	22	-141	428	0	0.285002
150638	134845	92	49677	42780	87	92226	81194	88	692	754	0	4901	4323	38	-41	539	0	0.285971
135352	117850	94	42969	36234	85	87111	72990	88	749	444	0	4401	3698	37	339	538	0	0.285971
112173	103073	84	41274	37375	82	65939	59353	83	790	725	0	3465	3199	31	-142	307	0	0.285971
151454	130161	97	54372	46492	88	76353	63710	90	2039	1819	21	4087	3671	35	310	859	0	0.285971
130946	112516	97	43736	36905	86	83570	68891	87	923	554	0	3999	3422	35	-123	554	0	0.286941
140794	116078	91	54602	45016	87	74319	62482	88	691	781	0	4075	3302	36	1270	1369	10	0.28791
152181	130714	94	62568	54606	90	81019	68347	90	1259	1089	8	4469	3717	38	559	566	0	0.28791
213501	177851	94	99060	81776	95	162878	132751	97	2177	1499	22	8002	7038	45	1069	1613	14	0.28791
145626	121950	92	53611	44471	88	82117	68982	90	1059	843	0	4282	3494	37	1042	1153	6	0.28888
217646	170575	102	91631	73775	97	111460	89710	97	1390	1075	8	5793	4433	43	493	772	0	0.289849
150888	142098	85	48297	44482	82	110099	100331	85	1530	1271	14	5693	5165	39	479	1214	9	0.289849
121270	110629	90	52620	45759	85	54043	46626	85	1118	981	0	2852	2556	30	148	632	0	0.291788
198805	157916	113	62848	49561	96	119817	94089	99	1337	1173	11	6131	4875	44	283	512	0	0.291788
81707	79838	79	25290	24054	72	54048	52086	79	713	542	0	2735	2584	27	-240	244	0	0.295665
135464	116105	92	44751	37682	86	83635	69088	88	822	835	0	4351	3656	37	-299	431	0	0.296635
218907	173722	101	71314	56099	100	121438	93551	102	1955	1641	22	6552	5193	46	619	1175	5	0.297604
85099	77531	80	32576	28928	78	60012	52108	81	730	583	0	2965	2643	28	-13	442	0	0.297604
127997	115044	89	57311	51125	85	55116	47747	85	847	738	0	3054	2887	28	-62	471	0	0.297604
58075	59483	74	23300	23293	61	31037	31105	72	604	485	0	1518	1567	17	269	347	0	0.297604
299664	207682	128	84804	57527	118	200207	136207	121	2230	1629	23	10997	7568	58	1052	784	0	0.297604
83191	81330	86	16776	16537	50	61925	60622	78	517	515	0	3184	3215	28	243	460	0	0.298574
198635	152787	113	83630	67637	96	87187	65504	96	2384	2048	25	4613	3410	39	468	658	0	0.299543
111389	95466	90	39680	33734	84	70917	59377	87	523	427	0	3540	2959	33	-122	640	0	0.299543
159322	129576	92	67608	55036	91	95981	76736	91	1175	895	0	5045	3904	39	159	466	0	0.301482
43022	41586	83	8698	8755	40	22409	22157	62	274	351	0	1119	1108	9	433	715	0	0.302451
108231	95010	85	41677	35929	83	52429	45451	83	588	527	0	2698	2417	28	-69	344	0	0.302451
213119	165126	98	79389	60019	96	119812	89810	98	1440	1147	11	6151	4801	45	473	600	0	0.302451
300529	204069	121	108919	78272	116	194643	132942	119	2684	1803	33	10104	6825	57	780	1222	6	0.302451
156292	127470	94	55343	44902	90	85201	68297	91	1060	876	0	4139	3227	36	-662	394	0	0.303421
56156	57225	72	21312	21206	63	34587	34628	73	262	406	0	1745	1596	19	362	680	0	0.30439
126044	106852	89	37802	30891	86	78277	67300	87	923	778	0	3593	3007	34	399	823	0	0.30439
174585	154906	92	62441	57387	88	76745	65120	89	2684	2240	28	4409	3735	37	1820	1244	8	0.30439
97060	82956	91	37809	32214	81	64205	53393	84	701	556	0	3443	2851	36	281	336	0	0.305359
131310	110925	88	52208	45069	86	61176	50549	87	660	478	0	3510	2889	33	-173	298	0	0.305359
212541	162092	95	74561	57583	94	132943	98327	96	1643	1134	17	7124	5304	48	895	937	0	0.306329
176073	142307	91	54191	43476	89	85861	66720	91	1116	820	0	4887	4018	39	-525	529	0	0.306329
138664	123608	85	66414	57627	86	83763	71068	87	1096	906	0	4380	3792	37	794	562	0	0.306329
63898	64843	75	22670	21575	55	30895	30031	74	601	520	0	1586	1476	17	17	393	0	0.307298
57177	55544	74	20408	20137	59	37122	37636	73	567	604	0	1706	1946	20	87	591	0	0.307298
201403	157456	99	60662	47438	97	141799	110873	100	1324	980	0	7532	5938	49	92	653	0	0.309237
65083	65778	75	31892	32174	75	42105	41859	75	560	834	0	2109	2070	21	145	750	0	0.310206
251358	187864	113	83864	62190	101	165924	120557	104	3858	2835	37	8947	6560	54	1136	807	0	0.310206
195617	156665	101	55239	43788	96	119376	97339	100	1212	913	0	6058	4998	43	156	572	0	0.311176
211112	159789	104	69958	51442	97	128770	97706	98	1785	1461	19	6635	4729	47	39	314	0	0.312145
93225	93146	80	43154	42636	77	55184	53972	78	561	604	0	2966	2826	28	-324	368	0	0.313115
169630	134890	94	68138	54373	93	94914	76371	93	1493	1146	10	4882	4021	41	1851	1468	14	0.313115
55952	55794	72	12572	12592	44	33150	33325	71	145	176	0	1907	2001	21	-93	290	0	0.314084
165650	137042	93	45873	36896	90	94180	76119	91	1518	1206	13	5376	4293	42	343	1007	2	0.316023
300308	207910	123	94435	65782	115	218950	148896	119	2360	1480	33	11203	7401	61	-609	474	0	0.316992
99789	98845	79	49042	48376	78	57915	56611	80	560	847	0	2991	2955	28	560	1135	6	0.317961
152550	131948	90	57575	48888	87	85570	68651	90	1312	882	0	4296	3665	36	759	932	0	0.32087
301295	228736	116	167074	135835	116	329657	269627	118	3923	3258	34	17025	13927	67	1899	1239	10	0.32087
96840	92828	85	35868	35434	77	45659	45116	79	514	583	0	2296	2364	25	733	830	0	0.321839
85066	83684	79	24667	24264	73	53941	53445	77	599	438	0	2701	2651	27	390	488	0	0.322808
141397	125311	92	60609	53498	86	84699	75200	86	963	1002	2	4580	4115	38	334	611	0	0.324747
98813	95282	88	37983	35995	79	47276	44287	79	984	917	0	2712	2658	27	-319	272	0	0.326686
21066	22568	44	8616	8862	40	10571	10999	42	7	97	0	446	630	0	-211	452	0	0.327655
258338	184617	128	80311	56602	111	144131	104125	112	3035	2190	34	7593	5388	48	1481	1252	17	0.328625
60270	60174	82	24202	24487	61	32300	32576	73	311	347	0	1664	1720	19	366	489	0	0.329594
117795	108231	96	53228	48327	83	51768	47459	83	577	528	0	2868	2609	28	1055	972	0	0.329594
150358	125301	92	56749	45811	87	81546	67527	89	1128	1080	7	4144	3535	36	680	863	0	0.331533
163392	140931	104	56909	49220	89	104848	89497	91	1528	1423	17	5831	5142	41	-186	252	0	0.332502
257733	166176	109	101301	67477	106	164070	104656	109	2263	1366	20	8221	4853	57	357	462	0	0.333472
103482	103591	79	36486	36430	76	73510	72358	79	794	998	0	3571	3583	31	364	777	0	0.333472
249621	187680	112	98348	75315	106	203594	155868	110	2227	1899	25	10478	7963	54	316	945	0	0.333472
266789	185575	112	78037	52275	105	186809	127912	109	2131	1611	27	9801	6695	57	260	608	0	0.334441
276776	179288	113	163449	117872	113	346267	250877	116	4388	2943	38	18300	13767	75	819	904	0	0.334441
182138	156786	101	107264	91374	93	114937	91805	107	1626	1489	17	6134	4508	44	186	485	0	0.334441
192669	147467	96	80839	62175	95	104729	80192	96	1757	1408	18	5134	4079	40	620	471	0	0.335411
159495	132675	98	51548	42232	89	84624	68027	90	964	903	0	4427	3650	39	538	645	0	0.33638
33280	35641	63	11396	11783	43	20220	20484	58	82	197	0	826	888	0	-224	124	0	0.33638
111691	96040	86	41324	35275	83	70908	59441	84	654	600	0	3603	3037	35	670	501	0	0.337349
211753	154043	109	82440	59865	99	95133	67877	99	1820	1303	22	5228	3655	45	314	584	0	0.337349
127178	108157	89	59714	50691	86	65989	55302	87	753	783	0	3534	2721	33	-134	561	0	0.338319
127199	114841	86	54489	46798	84	70363	60760	84	1236	1054	7	3744	3057	35	190	452	0	0.339288
133081	114578	88	42098	35142	85	70584	58413	88	728	788	0	3854	3013	36	136	419	0	0.339288
283025	199263	114	89793	61731	110	191382	130877	112	2326	1774	29	10161	6671	56	-75	337	0	0.340258
70444	74065	75	39435	40181	74	38373	38933	73	722	600	0	2083	2181	22	122	559	0	0.340258
151569	119898	90	53931	42541	88	90323	69211	90	1026	844	0	4515	3310	40	497	608	0	0.341227
114122	98822	86	41314	35634	83	68627	57724	85	640	467	0	3551	3109	33	534	719	0	0.341227
150279	119575	95	77498	62046	93	69675	53854	94	969	894	0	3694	3050	34	390	936	0	0.342196
290044	209916	120	150185	120575	118	231038	174976	120	2429	2010	25	11870	8884	60	388	561	0	0.343166
173423	142005	92	99529	82207	94	100588	81971	94	1193	1028	4	5599	4461	41	689	676	0	0.344135
97575	97339	80	39811	39592	77	51894	50661	77	778	799	0	2713	2856	26	-95	570	0	0.345105
177475	163147	91	65194	59503	85	137305	122850	88	1728	1751	19	6721	5856	43	-93	837	0	0.345105
84158	83033	85	21197	20826	59	58929	56556	79	554	518	0	3298	2993	31	436	546	0	0.345105
126735	101090	104	40570	32743	86	65841	53251	87	556	624	0	3453	2820	34	1087	965	0	0.346074
95869	85675	82	30521	26987	79	56378	50487	82	595	550	0	3029	2625	31	294	505	0	0.346074
183705	141832	103	71254	53400	94	114074	89476	95	1238	910	0	5977	4479	44	873	950	0	0.347043
200326	147414	104	88160	64799	96	111211	81673	98	2120	1633	27	5767	3992	45	596	1080	5	0.348013
30570	32346	51	8972	9269	39	17153	17682	49	203	259	0	1025	964	0	-159	445	0	0.348982
172491	136649	96	65871	51109	92	101365	79262	94	1130	895	0	5329	3920	43	709	612	0	0.348982
158938	137244	91	67109	56115	91	105624	89901	92	1178	1108	9	5859	5224	39	1204	600	0	0.348982
52520	52322	85	18087	18007	53	30117	29547	71	442	296	0	1517	1607	16	-51	499	0	0.350921
68546	66378	80	17202	17113	51	47757	46161	75	356	391	0	2383	2447	24	389	565	0	0.350921
181366	147420	95	79042	63866	94	109977	85860	96	1128	1001	2	5911	4691	44	1277	1313	12	0.35286
182581	160855	100	70345	61659	87	135578	120078	91	1274	1311	13	7007	6197	43	1054	509	0	0.35286
196087	154656	93	88741	68470	93	132696	99385	95	1844	1416	20	6960	5120	48	602	1028	3	0.35286
162768	129845	91	61067	47914	89	112449	87996	91	1388	1173	13	5835	4494	45	298	362	0	0.35286
222642	178607	99	87799	73112	98	138594	108277	99	1628	1425	16	7201	5946	44	228	519	0	0.353829
40389	40948	75	10025	10445	40	20928	21734	55	173	228	0	1203	1271	11	-155	242	0	0.353829
178813	155583	97	65436	57040	89	96458	84457	90	2765	2485	27	4877	4525	36	164	325	0	0.353829
51627	49568	74	18284	18453	53	25495	25279	64	383	373	0	1418	1386	15	229	479	0	0.354798
145074	120081	90	45232	36262	87	85945	68867	90	906	823	0	4386	3528	38	564	726	0	0.354798
53471	51183	89	15091	15249	47	29604	29622	72	63	258	0	1677	1735	18	-79	235	0	0.355768
104995	99887	84	38209	35794	80	59876	55564	82	689	604	0	3226	2904	31	-18	344	0	0.356737
160902	133366	99	51611	43059	89	105336	85608	92	826	715	0	5121	4230	41	79	567	0	0.356737
159679	134647	89	48761	40308	87	96661	76302	91	1083	965	0	4943	4127	40	508	828	0	0.357707
109808	107596	86	41434	39940	80	55074	50353	96	579	461	0	2943	2669	28	413	623	0	0.357707
217321	183809	92	115086	96308	93	133030	109823	95	9566	8789	50	7474	6245	47	1017	1705	11	0.357707
88132	94359	67	42703	44285	75	62506	62378	78	695	586	0	3245	3141	30	947	990	0	0.357707
68244	72246	72	20650	21542	48	50797	51125	75	151	266	0	2504	2485	25	175	399	0	0.357707
113631	114985	79	38938	38893	77	78505	76749	80	1137	1008	2	4177	4110	32	-67	766	0	0.357707
197134	169691	99	67813	58201	90	137807	118321	93	1390	1275	16	7198	6240	45	-86	304	0	0.357707
199503	164762	92	98380	79292	93	110936	89028	93	1222	1041	6	5841	4876	43	758	920	0	0.357707
160085	134864	92	54374	44706	89	99108	83674	93	1392	1480	16	5323	4306	41	860	884	0	0.360615
106937	104385	82	35865	35298	79	71126	69427	82	924	664	0	3768	3662	32	733	762	0	0.361584
41845	42899	63	17388	17613	49	25350	26486	64	320	249	0	1120	1290	13	233	505	0	0.361584
211767	190832	97	61795	55526	92	146810	130649	97	2291	1778	27	7827	7185	45	-254	305	0	0.362554
118371	100922	87	44285	36576	84	76790	62929	86	675	476	0	4124	3404	37	254	416	0	0.362554
36105	37598	67	13524	13910	45	15892	16057	47	88	200	0	572	664	0	335	396	0	0.362554
270075	206204	112	171402	135723	112	181976	142378	112	2852	2148	31	9776	7844	51	975	994	0	0.364492
43631	47565	48	17626	17767	52	28730	28196	71	118	300	0	1630	1562	19	-310	191	0	0.365462
181050	147302	93	58545	46306	91	105475	86333	93	1554	1425	17	5788	4632	42	1454	1536	14	0.366431
178972	141626	101	61121	49625	91	113172	89105	94	1162	1017	3	6048	4592	43	497	847	0	0.367401
167698	133325	92	63720	49534	91	97845	78858	93	1137	747	0	5069	4089	41	1207	941	0	0.367401
153574	126146	98	60653	50230	90	79544	63766	92	1233	967	0	4162	3550	36	87	520	0	0.36837
93877	93213	80	43720	43317	76	66103	65687	79	633	514	0	3547	3270	31	417	509	0	0.369339
147975	127215	90	64723	54076	89	89982	72495	90	1926	1573	20	4556	3703	38	401	802	0	0.369339
173246	141734	92	65771	53431	90	101982	80817	92	1447	937	0	5155	4159	39	72	380	0	0.370309
164389	135353	91	74692	62083	90	85839	69623	91	944	714	0	4729	3994	38	52	229	0	0.370309
242755	177694	110	76647	54849	102	128989	92715	105	1481	1344	14	6654	4901	49	359	959	0	0.370309
111172	109979	87	49768	49160	79	63187	60692	80	1036	887	0	3269	3164	29	-74	562	0	0.370309
115684	105356	85	37853	33443	81	66842	58318	83	885	748	0	3587	3229	32	-120	418	0	0.371278
59771	60037	77	23005	23123	63	37405	37152	74	104	401	0	2171	1958	23	925	1078	5	0.371278
59554	58925	77	20312	20396	56	28525	28031	73	416	262	0	1687	1788	20	-27	342	0	0.372248
195677	140249	101	67695	50033	95	132745	92689	97	1673	1009	3	6760	4781	48	455	634	0	0.372248
149499	126659	89	49721	41925	87	93969	77688	91	808	737	0	4623	3944	38	20	184	0	0.373217
225174	170235	97	68560	51920	96	150087	110056	101	1528	1243	13	7925	5569	51	-215	374	0	0.373217
69853	70842	89	25209	25554	65	45958	45566	75	333	386	0	2564	2463	27	47	461	0	0.374186
112625	108172	90	29686	29278	78	69410	68467	82	1319	1143	10	3701	3891	31	-107	524	0	0.374186
63443	64574	74	22273	23069	56	37755	38145	72	420	507	0	1991	1935	21	-210	222	0	0.375156
114836	114181	82	54129	52609	79	79685	76944	81	1094	1222	10	4347	4047	35	676	623	0	0.376125
136807	132101	84	46242	43354	81	88978	83499	85	1389	1247	12	4613	4225	36	547	513	0	0.376125
133861	114003	91	61816	52852	87	72537	60218	87	1032	820	0	3812	3034	36	-202	592	0	0.376125
212001	164575	101	49541	37436	97	132964	102810	101	1307	1072	8	7166	5637	47	622	662	0	0.376125
93008	83353	85	33013	29114	81	62478	54920	83	1293	1169	11	3163	2721	31	568	297	0	0.377095
118184	111507	84	38462	35012	82	84302	77452	85	447	540	0	4383	4068	35	401	563	0	0.377095
154694	129927	93	53644	44269	88	89837	76541	89	1239	1087	8	4840	4159	41	455	682	0	0.378064
82738	81390	79	29847	28393	75	59097	55670	78	433	549	0	3258	2993	31	-5	736	0	0.378064
67407	64160	83	20451	20507	61	35143	36100	74	256	299	0	1974	1959	21	180	390	0	0.379033
115732	95926	90	46301	37901	86	80547	64278	89	696	594	0	4317	3412	37	-147	127	0	0.380003
225318	160810	106	87412	63234	102	104844	73841	103	1842	1213	17	5998	4304	45	1269	743	0	0.380003
130477	122625	84	41533	38202	82	59902	55254	83	553	731	0	3158	2843	30	510	685	0	0.380003
250509	181570	104	112323	83275	104	124854	89091	106	2258	1612	29	6289	4374	47	717	428	0	0.380003
141132	116197	94	55353	46451	87	84225	68505	88	1142	1008	3	4542	3912	38	569	1056	5	0.380972
153217	128348	91	59140	47458	91	92531	76761	92	1301	1237	13	4767	3957	40	233	678	0	0.381942
105980	100479	86	48126	44901	79	51592	48343	79	553	570	0	2727	2464	28	360	425	0	0.381942
138545	115412	106	60372	50193	89	69242	57287	89	946	687	0	3985	3424	36	685	1026	3	0.38388
179282	140068	96	53757	42386	93	105119	82659	96	1351	1114	9	5688	4466	42	299	957	0	0.38485
144922	117569	106	57916	48311	88	73018	58550	87	1444	1297	11	3762	3046	36	179	395	0	0.385819
128750	126357	82	42369	41514	80	85057	82353	82	1294	1374	14	4491	4382	34	1256	962	0	0.385819
43521	43679	70	15581	15525	48	24478	24173	72	326	347	0	1380	1370	13	159	366	0	0.386789
62909	62912	75	16842	16534	53	44045	42367	75	279	343	0	2371	2472	23	-481	253	0	0.386789
142032	134329	97	54893	53176	85	110738	104350	87	1195	1201	10	5545	5202	40	-121	552	0	0.387758
132577	123710	89	50222	46380	84	87232	81830	84	1037	1190	10	4442	4048	36	-232	647	0	0.387758
118997	113843	99	36027	34057	79	92745	87435	83	781	668	0	4681	4078	35	196	532	0	0.387758
148305	124119	94	43711	35240	85	80834	66190	88	1269	1146	10	4287	3727	37	698	905	0	0.389697
295431	227743	118	119704	90983	116	259952	204037	120	4309	3447	38	13352	10649	59	41	441	0	0.390666
48576	48985	73	15334	15631	45	31745	31610	71	316	341	0	1637	1694	19	-17	748	0	0.390666
266110	192070	121	90794	67410	115	170014	122775	117	1758	1443	19	8320	5634	53	592	1062	5	0.391636
155934	130980	95	66434	56150	89	98238	79262	91	1754	1169	16	5088	4220	42	94	732	0	0.391636
100785	98015	85	36990	36175	76	68467	66275	78	515	636	0	3309	3346	30	127	578	0	0.393574
192308	153793	94	97861	79204	92	108009	82735	94	1188	932	0	5746	4216	44	671	865	0	0.393574
62500	64941	68	23939	24193	61	33525	33599	72	324	256	0	1679	1674	19	246	446	0	0.394544
87182	79415	96	30666	26710	96	60467	52001	96	758	657	0	3152	2768	30	880	689	0	0.394544
34930	37376	57	9261	9910	39	16501	17243	47	204	260	0	826	802	0	-20	333	0	0.394544
213482	157267	110	73657	54365	101	118062	85874	103	1369	1096	9	6398	4648	47	1374	1319	12	0.395513
154764	129593	90	76119	63298	89	71029	58404	88	1390	1010	5	3979	3354	36	719	727	0	0.395513
157312	148444	93	44987	42335	84	119708	111922	88	1475	1289	13	6662	6302	41	1236	1063	5	0.396482
99265	97815	81	37331	36993	78	56873	56214	78	768	745	0	2969	2961	27	290	1269	7	0.396482
80888	70125	96	31524	25814	96	50791	40349	96	740	557	0	2767	2217	27	-151	419	0	0.397452
204868	158686	95	56797	42550	93	145724	110068	96	1425	1082	11	7843	5828	49	-208	578	0	0.397452
160420	126604	105	54390	43452	91	102231	80164	93	1367	1003	2	5629	4733	41	581	438	0	0.398421
52161	53716	71	16648	16668	48	32832	32740	72	250	281	0	1556	1594	18	296	638	0	0.398421
193345	154150	96	57289	45301	93	125889	99253	96	1553	1145	16	6523	5161	45	386	717	0	0.398421
134206	124134	84	67390	61100	85	63532	57615	84	1220	888	0	3376	3141	31	201	585	0	0.398421
65429	65729	75	29284	29306	74	28732	29011	73	642	523	0	1815	1784	20	310	379	0	0.399391
74112	74091	81	28010	27954	74	47888	47859	76	443	516	0	2573	2455	27	124	375	0	0.399391
175818	140421	108	67973	55000	91	110256	88887	93	1693	1436	19	5924	4656	43	746	740	0	0.40036
128744	111994	95	51820	45440	87	71162	61042	89	834	812	0	3497	3028	32	477	690	0	0.402299
241804	178965	108	98715	72466	104	144391	105759	104	2847	2204	30	7888	5891	49	823	750	0	0.402299
152558	130919	94	56652	49258	89	83019	71166	90	1363	1032	5	4200	3584	37	1649	840	0	0.403268
80727	78504	86	24166	23117	63	47784	45452	78	788	520	0	2537	2396	26	170	379	0	0.403268
99182	98238	80	33941	33401	77	48552	48395	78	842	581	0	2697	2657	27	191	470	0	0.404238
136455	115164	92	47255	39272	85	88914	73293	89	789	719	0	4511	3474	39	238	452	0	0.404238
117053	111597	91	48632	46829	82	56012	53690	83	1171	884	0	2810	2682	28	415	417	0	0.405207
81812	76149	80	30952	27896	77	57175	51483	80	671	522	0	2865	2528	29	370	535	0	0.406176
256157	195900	108	88184	67542	102	179057	136534	105	2381	1898	25	9454	7217	52	1149	928	0	0.406176
70052	70048	80	30850	30865	73	34305	34022	73	178	498	0	1738	1530	19	47	741	0	0.407146
272546	204007	102	96026	71903	102	200603	149756	103	2157	1501	29	10082	7501	57	113	505	0	0.407146
288845	193053	111	178199	116906	113	217226	145598	115	3807	2403	42	11787	8051	61	857	1039	3	0.407146
236257	181330	98	79197	60811	97	163021	121250	100	1916	1460	22	8544	6565	51	549	757	0	0.407146
266946	177305	106	92450	63440	106	155193	102848	107	2291	1528	29	8125	5213	53	343	610	0	0.407146
123853	118752	83	42947	40556	81	68277	62631	83	1738	1527	18	3694	3586	32	113	348	0	0.408115
186554	153943	91	68706	57555	90	126447	99417	93	1310	968	0	6856	5430	46	1670	1012	1	0.408115
193510	142259	102	67123	50963	97	131130	98242	100	1399	1212	13	6757	4976	48	-526	254	0	0.408115
128801	111268	93	53612	46221	86	65326	57164	87	1215	939	0	3348	2940	32	216	954	0	0.409085
110732	95307	89	49538	43090	85	60793	52043	86	560	541	0	3150	2721	30	613	492	0	0.410054
170312	141986	92	68621	56396	89	100114	80936	92	1261	912	0	5250	4225	40	1356	1559	15	0.411023
271901	197354	110	81992	60193	107	191824	139540	110	1762	1202	20	9904	7258	55	953	862	0	0.412962
50743	49414	74	25293	25548	67	24757	25294	64	342	393	0	1334	1315	13	-9	486	0	0.412962
262345	186295	115	98969	70417	106	130186	91531	106	2288	1691	29	6603	4839	46	278	1055	5	0.412962
216880	176144	96	138245	116711	97	132832	109793	96	2096	1719	25	6961	5804	44	889	844	0	0.412962
306059	219044	113	164683	129795	111	287838	215839	114	3583	2745	33	15180	11632	70	1032	1201	7	0.413932
286362	206531	131	134597	103974	119	204344	153034	119	3342	2622	33	11036	8227	59	190	521	0	0.414901
174017	132698	96	71634	55338	94	85531	63757	95	1243	885	0	4405	3306	40	27	427	0	0.41587
213636	157747	104	75110	55647	99	145938	106172	101	2029	1806	26	7669	5979	48	1218	651	0	0.41684
325050	230062	119	166695	127263	118	201132	159717	120	5536	4300	45	11696	8988	57	2215	1427	33	0.41684
90643	88198	79	45524	42566	77	36458	33598	77	397	512	0	2112	2034	23	-136	368	0	0.417809
52941	57992	48	23174	24103	54	35325	35670	72	235	308	0	1937	1882	21	-121	529	0	0.417809
265212	197939	108	87787	65754	102	182094	130907	106	2427	1781	28	9550	6951	55	1627	1144	5	0.417809
235494	180970	98	101648	78060	98	115125	87218	98	1432	1241	13	6229	4838	43	910	1090	5	0.417809
239954	177861	107	87775	65748	104	153969	115201	106	1962	1221	19	8209	6036	51	-451	265	0	0.418779
165275	140826	99	98961	87792	90	80782	70383	90	1348	794	0	4309	3679	36	620	806	0	0.419748
58655	56134	75	21564	21426	56	28663	28205	74	397	331	0	1575	1363	16	819	872	0	0.419748
62824	61076	75	27850	27869	73	28402	28552	74	443	209	0	1475	1529	16	243	746	0	0.419748
108710	104174	87	30293	29742	78	59872	58727	81	708	791	0	3195	3035	29	349	829	0	0.419748
167045	139694	93	53569	43361	90	99047	82397	93	929	831	0	5367	4264	42	504	876	0	0.420717
62435	60349	80	17012	16825	52	41037	40684	74	341	300	0	2087	1933	22	-104	555	0	0.421687
53377	52839	73	16754	16831	53	28629	28767	73	284	354	0	1500	1531	16	386	473	0	0.421687
231202	164418	103	65961	46482	100	141557	99676	105	1307	1021	5	7132	4747	50	887	819	0	0.421687
137595	119078	90	48079	40525	87	77239	63453	88	1298	1085	8	4090	3548	36	199	478	0	0.422656
228959	178678	109	84477	64965	99	173983	133753	102	1166	1035	6	8405	6574	48	1070	974	0	0.422656
181406	146215	96	87238	74415	96	208976	173395	99	1650	1445	18	11189	8866	60	137	273	0	0.422656
151225	118310	104	51286	40826	89	76784	59986	91	1054	676	0	4253	3090	39	-244	312	0	0.422656
211164	161237	97	72238	53950	96	143456	107965	99	1823	1276	21	6940	5309	48	1156	1194	13	0.424595
132631	114171	86	47513	40297	85	79486	63833	87	667	697	0	4492	3579	39	-295	398	0	0.424595
39713	41909	64	16411	17109	46	21752	22691	55	194	187	0	1154	1243	11	-292	230	0	0.424595
168793	140390	104	59699	49718	92	101872	82018	97	1532	1300	14	5282	4496	39	556	800	0	0.424595
53852	54782	66	20140	20740	54	27247	27951	69	336	274	0	1328	1386	14	-51	608	0	0.425564
103374	101535	81	41985	41290	79	65752	63402	80	949	842	0	3362	3400	30	1104	503	0	0.425564
122349	101475	103	54530	45139	90	62674	50797	103	731	591	0	3275	2755	30	-324	216	0	0.425564
64186	64211	77	20311	20760	55	39018	38918	74	488	345	0	2178	2192	23	-295	247	0	0.425564
55794	55194	83	24742	24541	72	28150	27531	72	281	300	0	1613	1791	19	6	285	0	0.426534
183052	141704	115	74002	58991	97	96901	74881	97	1803	1593	21	5340	4230	41	1388	714	0	0.426534
194488	141986	100	63999	47421	98	132444	94336	99	943	696	0	6730	4849	47	274	438	0	0.426534
35221	33531	79	9929	10018	41	16740	16897	53	194	229	0	906	888	0	88	336	0	0.428473
79209	74842	80	32469	30234	78	45326	42514	79	622	360	0	2413	2285	25	-276	182	0	0.429442
95076	92655	80	33397	30441	77	67599	62819	80	857	656	0	3610	3378	32	545	758	0	0.429442
97774	96327	93	46529	46055	79	56751	55815	79	1457	1279	13	3039	2926	27	496	579	0	0.430411
70205	71776	74	23936	23869	68	39067	38126	76	354	314	0	1901	1985	20	55	503	0	0.430411
208923	152087	100	67937	48595	98	125887	90795	100	1435	839	0	6742	4908	48	75	305	0	0.431381
169431	133013	112	57272	44149	112	114379	88201	112	1291	1231	13	5927	4379	44	366	741	0	0.431381
201097	159213	114	90945	74128	97	109583	85616	98	1380	887	0	6047	4599	45	377	698	0	0.431381
220015	160407	112	70315	51746	100	144588	102763	106	1529	911	0	7550	5191	51	-153	534	0	0.431381
253910	190920	126	93563	73639	126	143326	104010	126	1881	1420	18	7756	5541	50	46	682	0	0.431381
122391	117626	83	49196	45973	82	65067	57976	84	1152	1049	7	3472	3227	32	-93	459	0	0.43235
195371	148508	108	63174	48044	95	133554	99012	96	1130	872	0	6834	5203	46	-118	318	0	0.43235
156398	126371	91	55663	44479	90	82367	64669	91	1111	882	0	4321	3218	39	-159	234	0	0.43235
147660	116599	97	49302	39231	88	92865	71768	91	1027	777	0	4461	3547	40	135	357	0	0.433319
224473	182309	108	96384	81424	101	115174	96657	102	1811	1513	14	5885	4725	43	286	710	0	0.433319
289125	232524	118	115748	93949	114	328002	272994	119	3493	3163	32	17200	14155	83	240	707	0	0.434289
267756	213398	109	200143	160249	105	465135	363377	111	4453	3426	40	23501	18833	85	841	599	0	0.434289
53104	56412	65	19612	20615	49	20489	21000	48	344	403	0	1140	1184	11	356	439	0	0.434289
193684	144710	95	66419	49033	92	129796	95353	95	1669	1324	19	6906	5009	47	1324	1270	14	0.434289
138333	117495	90	54577	46253	87	87073	73156	90	1059	719	0	4532	3658	37	42	430	0	0.434289
175489	141325	94	73522	58252	92	98989	79525	93	1816	1234	18	5207	4101	40	1073	1391	12	0.435258
138824	111893	94	52835	43405	91	66347	53279	93	1178	1038	6	3421	2844	32	-29	654	0	0.435258
165370	141799	94	57036	47874	92	93759	79236	93	1505	1232	15	5195	4348	41	670	625	0	0.435258
179474	142724	98	69351	55364	93	96928	75552	94	1018	904	0	4809	3845	40	1746	1775	16	0.436228
244907	174870	105	72844	51824	100	158416	111863	103	2442	1932	28	8063	5642	51	261	553	0	0.436228
204391	150857	101	88736	65317	98	93311	68314	97	1221	822	0	5080	3898	43	1252	1522	10	0.437197
271544	187703	123	89145	60909	112	183399	124627	114	2177	1323	24	9399	6359	57	42	367	0	0.438166
149087	127892	88	45493	37397	85	83894	71463	89	1411	1092	9	4515	4054	37	302	463	0	0.438166
151004	132648	89	55861	48811	87	90950	78453	89	1213	939	0	4657	3908	37	1005	1039	3	0.440105
50319	52311	71	14889	15012	47	30731	30782	71	371	338	0	1775	1732	19	56	210	0	0.441075
223316	164361	106	86665	64825	99	124370	92164	101	2447	1997	24	6877	5168	47	347	644	0	0.441075
178734	135856	99	55926	40538	93	118245	89434	96	1180	972	0	6052	4501	42	460	554	0	0.442044
132730	122488	84	53801	47964	84	74437	64710	85	1369	1193	11	3901	3328	36	44	453	0	0.442044
43077	41365	86	14350	14402	47	21761	21554	55	284	257	0	1367	1222	11	252	1184	5	0.443013
186592	141674	98	61160	47201	94	106053	79189	97	1603	1497	18	5679	4107	44	1258	1507	12	0.443983
111308	105737	88	39490	36895	80	72256	67020	82	491	633	0	3873	3630	34	99	513	0	0.444952
83104	81514	81	28345	28400	76	49997	49552	79	382	391	0	2902	2635	28	-432	100	0	0.444952
174185	144048	95	73692	63128	91	94509	77411	93	1673	1234	15	4780	4072	37	515	916	0	0.444952
116572	115492	85	57695	56625	80	85344	83445	81	1152	1287	13	4374	4027	35	-256	543	0	0.444952
64111	62839	77	19094	18953	52	35722	34507	73	334	236	0	1652	1900	18	190	401	0	0.445922
205902	149473	100	66625	48018	97	131382	96327	99	1280	1060	7	6856	4873	49	579	817	0	0.446891
80262	78714	76	27064	26700	75	57229	55684	79	369	375	0	2530	2454	26	430	849	0	0.446891
156381	121532	92	65886	50953	91	94090	72571	91	1254	999	0	4980	3869	41	-18	535	0	0.44786
175752	148086	93	67402	55268	91	107412	88820	93	1589	1087	9	5401	4277	42	524	469	0	0.44786
189294	150522	96	67692	53494	93	92812	73840	95	1172	1043	6	5079	3935	41	369	535	0	0.44883
142712	124163	90	61384	53662	88	86671	72186	90	841	700	0	4512	3977	37	1019	1072	4	0.449799
81333	80775	79	23190	22992	62	52518	51542	77	480	533	0	2583	2575	26	29	800	0	0.450769
150355	121395	94	57069	46028	89	96439	77555	91	970	680	0	5143	3975	40	111	419	0	0.451738
228523	175223	101	66936	49512	98	135188	100924	99	3044	2635	27	7040	5155	47	471	588	0	0.451738
316501	225633	128	128768	94747	124	247737	181708	127	2435	1810	27	12583	9381	62	249	680	0	0.453677
69351	70929	74	26274	26365	70	41150	40679	74	502	389	0	1995	1992	22	-101	144	0	0.454646
160542	136384	101	49847	41956	91	106346	90701	92	1032	1020	3	5511	4891	40	808	501	0	0.454646
93437	93681	77	32194	31791	77	59935	58696	78	679	845	0	3417	3291	30	114	519	0	0.454646
204791	164986	95	63716	52367	94	131493	105470	97	2730	2556	28	6844	5374	49	9	394	0	0.455616
186236	136948	97	58697	46588	94	105429	75295	96	825	796	0	5456	3968	43	87	511	0	0.456585
48357	49424	71	12277	12257	44	28378	27319	71	521	358	0	1759	1713	20	899	923	0	0.457554
83538	82432	84	29477	29306	76	53677	51956	78	377	591	0	2925	2772	29	-293	124	0	0.457554
105600	98813	83	42183	38240	80	61563	56199	82	692	720	0	3289	3084	30	774	897	0	0.457554
160374	131822	94	52885	43570	90	77112	62054	91	1241	1093	10	4176	3297	35	758	574	0	0.458524
89902	89248	86	34270	34256	77	56214	54938	79	342	366	0	3003	2786	28	377	506	0	0.458524
58547	58914	74	12776	13177	43	32287	32006	73	326	382	0	1671	1691	20	-132	364	0	0.459493
195968	156103	100	77953	61900	99	108556	85139	99	1196	853	0	5792	4449	44	1055	1641	12	0.460463
194685	166151	98	82315	67634	96	86395	72840	95	3203	2338	29	4971	4182	39	-210	277	0	0.460463
148889	125054	91	59127	50879	89	60446	49896	89	877	836	0	3020	2534	32	-118	309	0	0.461432
118349	110746	86	56048	51582	81	64587	59988	82	942	845	0	3565	3247	32	380	579	0	0.461432
183845	146276	101	73077	58731	98	99060	79616	99	1494	1329	14	5140	4212	39	479	897	0	0.462401
270453	215176	108	191025	148509	110	474641	363767	114	5121	4043	42	25067	19709	87	1203	746	0	0.463371
76831	75418	92	18686	18533	54	48194	48359	76	865	600	0	2501	2315	24	296	470	0	0.46434
113326	114174	78	46283	45138	79	64757	62437	80	850	612	0	3353	3264	31	-89	729	0	0.46531
140094	117068	88	56389	47575	87	67086	56242	88	1092	998	0	3340	2817	33	521	918	0	0.46531
91475	88687	80	31743	30008	77	60954	57798	79	763	523	0	3413	3092	32	315	547	0	0.46531
125513	115990	88	43949	40980	82	59986	55122	84	862	749	0	3160	2978	29	28	487	0	0.466279
173858	155923	98	83114	75531	89	83107	73478	89	1560	1458	17	4664	4309	36	326	445	0	0.467248
115698	113825	83	52580	51823	80	77971	75038	83	905	857	0	3903	3349	35	9	328	0	0.468218
170728	131243	103	56932	43304	91	110586	84978	93	976	752	0	5727	4278	43	642	723	0	0.468218
83457	78651	79	34834	31748	78	46226	40927	78	515	454	0	2351	2011	27	94	545	0	0.468218
90409	91849	84	28496	28793	66	53381	52340	78	672	516	0	3087	3023	27	-50	674	0	0.469187
247849	197028	104	91343	73439	99	172470	135182	102	2441	1740	25	9036	7395	50	166	490	0	0.469187
141860	133972	84	42131	38529	82	82140	74073	85	724	891	0	4245	4009	35	656	547	0	0.469187
121879	100728	97	38140	31482	85	75817	62595	86	601	675	0	3760	3212	33	331	781	0	0.469187
206293	160880	103	88653	69631	93	116068	91590	95	1582	1133	9	6235	4753	44	233	500	0	0.469187
107552	101470	88	31959	30493	80	77562	73216	83	1021	956	0	4069	3900	32	285	440	0	0.470156
326434	239779	120	156980	121131	118	348922	274501	122	3722	2657	36	17922	14479	70	1731	1221	9	0.470156
202921	173984	97	83204	72958	93	137593	117466	95	2144	2043	24	7313	6149	48	124	511	0	0.471126
209635	164970	103	107685	85943	97	119928	94587	97	1896	1522	17	6237	4953	43	490	980	0	0.471126
83770	81116	89	15835	15690	48	54129	53488	76	567	550	0	2833	2880	27	171	861	0	0.472095
238115	184042	113	87759	68060	98	163437	124115	100	1645	1220	14	8413	6640	52	430	657	0	0.472095
134165	113064	88	58475	49022	88	75796	64656	88	1129	995	0	4180	3452	36	909	912	0	0.474034
230669	173880	107	62399	47057	99	156199	118774	102	1460	1282	16	8095	5639	51	156	460	0	0.474034
105053	101962	91	49662	48360	83	60267	54049	97	599	625	0	3344	2993	30	9	328	0	0.474034
74232	74956	60	33475	30491	75	48984	43512	78	618	515	0	2511	2523	25	730	682	0	0.474034
146190	123626	90	40716	33926	85	86252	69159	89	1253	1157	13	4656	3869	40	1078	606	0	0.475003
161634	126593	98	66729	53691	91	93224	72936	93	1419	915	0	4966	4037	41	-351	351	0	0.475003
50117	53241	71	19397	19899	50	35056	34994	72	536	415	0	1799	1878	19	308	462	0	0.475003
246718	185628	106	89520	67943	105	165847	121823	107	2306	1750	26	8775	6603	51	23	468	0	0.475973
174280	138906	94	75126	59576	92	102923	82225	95	1554	1164	15	5028	4054	40	477	688	0	0.476942
204874	161540	95	69161	54361	94	122099	94354	97	1804	1369	19	6483	5039	46	732	871	0	0.476942
118310	114830	85	41150	40001	80	65782	63026	82	591	701	0	3394	3293	31	361	1017	2	0.477912
187492	152813	100	63652	52062	90	125564	103500	93	1007	774	0	6660	5467	42	375	599	0	0.477912
145219	122729	96	64588	54014	89	80385	67722	89	999	930	0	4180	3357	38	162	507	0	0.478881
225568	177348	104	117584	93133	103	127726	99335	103	2150	1738	23	7109	5427	47	493	1302	7	0.47985
47719	48682	74	30837	31864	70	28248	28749	70	324	287	0	1543	1496	15	497	952	0	0.47985
164766	133690	93	60017	49167	90	99053	76373	93	1787	1587	21	5123	3697	42	638	520	0	0.47985
179807	142810	95	64495	51481	92	84628	65607	94	1142	916	0	4303	3394	39	829	637	0	0.47985
217384	167343	100	70069	53967	95	109706	81124	98	1293	1167	10	6274	4735	42	740	958	0	0.47985
156761	136483	91	44488	36772	90	81338	70086	91	2169	1692	25	4483	3758	38	708	914	0	0.481789
201846	159289	99	66087	51261	96	105015	84502	98	2046	1903	24	5794	4585	43	995	1071	5	0.483728
159113	139711	89	58662	49054	90	89956	77585	90	988	980	0	4686	4123	37	397	1058	5	0.483728
148342	127115	87	60579	49953	87	82173	67022	88	1043	797	0	4376	3613	38	-302	426	0	0.484697
190226	155220	98	64935	51543	93	98091	79385	95	972	908	0	5158	4157	41	-407	323	0	0.485667
217293	166177	96	101177	78313	97	127678	93786	98	1638	1315	23	6979	4955	46	796	1262	7	0.485667
53736	51504	80	17289	16998	50	29695	29529	72	652	547	0	1564	1483	17	42	490	0	0.487606
248858	188277	113	121468	96455	105	137911	107673	105	1982	1931	23	7788	5640	51	1178	1355	8	0.488575
140425	127203	86	45543	39911	84	105665	92203	88	1049	894	0	4998	4397	38	1132	1107	6	0.488575
131265	108348	88	53489	43552	87	71556	56729	88	679	543	0	3513	2910	33	-85	436	0	0.489544
99551	99395	79	30917	30805	77	66143	65745	79	782	542	0	3449	3311	30	1142	937	0	0.489544
200089	144565	100	81485	58926	97	130877	91872	99	1447	1181	13	6929	4708	50	955	1222	7	0.489544
107113	98522	88	34608	31198	81	71568	64527	84	580	763	0	3882	3545	34	-204	240	0	0.490514
128713	109005	104	54099	46528	86	66620	54992	86	766	673	0	3418	2928	31	694	881	0	0.490514
66263	67738	75	19583	19217	59	38734	38752	74	283	290	0	1672	1785	19	234	599	0	0.490514
141838	129867	85	58524	53087	85	74826	68894	85	1082	995	0	3980	3669	34	568	446	0	0.491483
205357	155926	104	82400	64368	97	133680	104819	99	1582	1461	16	6946	5628	47	339	631	0	0.491483
72121	72631	78	17826	18186	49	44822	44342	76	349	350	0	2245	2204	23	523	615	0	0.491483
176771	135513	93	60573	46475	91	112223	83776	94	1583	1129	9	5737	4309	43	-49	395	0	0.491483
163562	133622	91	79835	63890	90	109578	85855	91	1324	982	0	5695	4499	43	1345	993	0	0.491483
195118	152909	94	93057	71129	96	105875	77787	102	1731	1268	18	5616	4211	43	1221	977	0	0.492453
87963	85890	83	31470	31009	77	54045	51605	79	665	572	0	2719	2701	26	49	443	0	0.492453
295200	201878	127	103128	70783	119	185335	132070	120	1930	1299	24	9303	6333	58	302	551	0	0.493422
99992	91094	84	36779	31699	83	73307	64539	84	778	720	0	3574	3223	34	252	388	0	0.494391
185338	146908	102	69366	54625	92	103998	82325	93	1345	1055	6	5575	4170	44	82	736	0	0.495361
158511	138072	89	66830	58142	87	90662	78222	89	1786	1298	15	4779	4366	37	1016	837	0	0.495361
176407	150936	92	65475	53218	90	89400	76391	92	1400	962	0	4873	3943	39	326	461	0	0.495361
193519	146502	96	67657	52015	93	115046	87201	96	1497	1093	9	5880	4476	43	94	675	0	0.495361
153155	131231	89	66054	55520	87	73214	58758	88	1219	1001	1	3906	3380	35	844	517	0	0.495361
126033	115593	88	47176	41847	84	77423	68940	85	1322	1251	14	4251	3782	36	-546	90	0	0.49633
238307	181770	102	93137	70682	101	136675	103097	102	1642	1267	14	7159	5270	47	588	734	0	0.49633
49890	54786	67	20355	21436	51	25020	25514	61	255	351	0	1498	1589	18	130	613	0	0.49633
118070	104385	89	60118	52484	86	77220	66387	87	1251	1266	12	4214	3844	35	690	712	0	0.49633
44964	46005	73	14111	14289	44	22549	23219	55	422	256	0	1015	1123	8	336	744	0	0.4973
96397	94708	82	20029	19901	56	52691	51368	78	491	530	0	2764	2897	27	620	1080	4	0.4973
65170	64469	83	22339	22085	63	40442	40058	74	761	767	0	2192	2263	23	-23	270	0	0.4973
139286	116562	89	63180	53351	88	62399	50481	87	906	842	0	3381	2700	35	777	953	0	0.498269
105087	103845	79	30417	30588	77	71945	69965	81	927	795	0	3755	3707	31	31	427	0	0.498269
90984	85161	78	35215	31728	78	45097	41150	80	624	441	0	2683	2310	27	81	593	0	0.499238
190312	148579	97	60236	45962	92	123565	96335	94	1399	1104	16	6347	4878	46	354	674	0	0.500208
189606	155260	92	74741	62365	90	70454	55968	91	1683	1423	16	4270	3359	37	-178	668	0	0.502146
153992	144713	85	50018	46875	82	100736	91969	86	1684	1421	18	5610	5012	40	845	677	0	0.502146
187703	148259	94	64718	50660	92	106831	82237	94	1289	1059	6	5797	4556	44	895	659	0	0.502146
263011	177520	114	148539	109406	105	204230	147153	107	3386	2685	34	11194	7858	64	2300	2648	26	0.502146
150157	146742	85	71697	70059	84	134745	128260	87	1643	1383	16	6907	6274	43	451	607	0	0.502146
160769	140848	98	62714	53011	88	91682	80483	89	1372	1453	15	4759	4245	37	-230	302	0	0.503116
123077	102454	103	51993	43207	90	60402	48620	103	616	581	0	3096	2447	31	493	422	0	0.503116
33899	37226	58	20399	21591	50	18875	19733	48	351	316	0	1031	1294	10	197	397	0	0.503116
302513	207168	130	163722	112681	122	169356	117757	123	2538	1862	32	8896	6322	54	1261	1639	16	0.505055
197701	136842	120	88663	59932	120	90177	59580	120	858	796	0	5124	3377	44	131	693	0	0.505055
283865	193750	121	85427	57013	113	203476	138501	119	2705	1859	31	10721	7103	58	-405	114	0	0.506024
263883	181487	104	97655	62722	104	165305	103384	114	2766	1948	31	8670	5698	54	1082	941	0	0.506024
193081	157499	91	92551	74215	92	108207	85422	93	1294	1149	11	5982	4777	43	965	677	0	0.506024
149148	124494	93	41990	34917	88	95584	79216	91	971	777	0	4675	4038	38	162	256	0	0.506993
96459	90181	81	33512	30751	78	64677	59588	81	287	406	0	3337	3048	31	962	594	0	0.506993
197200	163525	101	69826	58035	93	99507	82084	94	1240	1135	9	5205	4284	39	377	374	0	0.506993
239493	193286	105	83803	69831	103	222372	181419	107	2386	1923	24	11396	9326	59	635	518	0	0.507963
176574	141958	96	78684	62975	92	109672	87483	94	1776	1429	18	5759	4626	42	273	520	0	0.508932
137295	118995	88	54673	47196	85	81849	71064	86	903	950	0	4196	3749	36	383	563	0	0.508932
159610	121131	92	52071	37826	90	91710	68462	91	1259	748	0	4654	3488	41	460	660	0	0.508932
66902	64688	80	19214	19006	57	30686	30701	75	315	444	0	1884	1854	21	1103	738	0	0.509902
91839	82586	83	36001	31822	80	49101	43766	82	577	500	0	2310	2186	25	-70	347	0	0.509902
54731	56111	72	21660	21975	58	29398	30071	71	273	257	0	1458	1571	17	330	743	0	0.509902
160048	144691	93	79347	73806	87	118734	108012	89	1463	1508	17	6154	5603	42	300	547	0	0.510871
91730	92227	79	34631	33977	77	60514	60205	78	578	425	0	3340	3217	31	-4	386	0	0.51184
152687	140751	85	44682	40658	83	107541	96298	86	1453	1414	14	5509	5208	39	-174	431	0	0.51184
84064	82258	84	31515	29697	77	58953	55626	80	476	549	0	3016	2900	27	72	659	0	0.51281
224094	160609	101	70421	49583	96	140785	99781	99	1262	1007	3	7080	4881	50	298	494	0	0.513779
134247	121326	84	58013	51599	85	64130	57242	84	925	939	0	3423	3097	31	866	802	0	0.513779
144722	127580	101	66495	60155	86	55679	47906	86	1291	1147	9	3065	2709	31	112	657	0	0.514749
94098	92968	95	46307	45720	78	37924	37603	77	642	540	0	2340	2486	23	32	542	0	0.514749
118001	116262	84	39308	38710	79	81175	79051	82	964	788	0	4379	4091	34	347	582	0	0.515718
48725	49990	75	17424	17737	49	28366	28954	71	199	283	0	1231	1371	15	-212	298	0	0.515718
202063	163728	97	118910	96302	97	116186	94269	96	2335	1901	24	5933	4679	41	614	1035	3	0.515718
125738	106321	101	61182	52778	87	62502	51288	87	1150	815	0	3186	2751	32	309	576	0	0.516687
110556	92027	92	41444	35377	84	66417	56004	85	781	635	0	3719	3221	33	552	618	0	0.517657
140153	123349	87	42277	36541	84	88594	77352	87	748	728	0	4676	4376	35	374	875	0	0.518626
68066	69504	76	17047	17162	52	50428	49732	76	235	296	0	2562	2386	27	41	567	0	0.518626
132188	108740	91	58989	48266	88	68082	54895	89	817	741	0	3720	3209	35	474	580	0	0.518626
201674	150898	98	91372	68808	97	105009	78597	98	1534	1206	14	5750	4456	44	1013	413	0	0.519596
180054	135594	100	55263	42051	93	108000	81103	94	1183	1107	9	5700	4406	42	553	754	0	0.520565
257368	192626	105	86495	66313	102	196094	148755	106	1876	1509	18	10247	8019	55	370	757	0	0.520565
64853	65514	79	20057	20383	55	35760	35833	73	458	554	0	1715	1897	19	179	518	0	0.521534
150176	121611	90	49953	39391	88	96134	76585	90	680	565	0	5040	3905	40	-139	562	0	0.521534
93215	93935	79	25322	25364	73	52855	52301	78	628	672	0	2643	2576	27	718	1570	9	0.521534
123512	101699	103	45145	37782	86	62370	51259	86	1094	946	0	3440	2656	34	-88	746	0	0.522504
61900	60019	79	17582	17319	55	41725	41247	74	60	249	0	2067	2013	23	459	605	0	0.522504
136275	97099	100	87237	59924	99	7469	6061	45	6326	4659	49	1888	1399	21	2926	2749	34	0.523473
157494	136731	88	59842	50347	88	107105	92593	89	1564	1107	9	5892	4845	41	341	491	0	0.523473
68703	70190	78	24333	24421	64	30373	29741	75	390	482	0	1420	1551	16	-44	240	0	0.523473
100559	97451	96	36488	35823	78	55978	54690	79	506	508	0	2837	2666	27	477	690	0	0.524443
70725	68951	88	30095	29857	73	46162	45624	74	407	543	0	2135	2041	22	-89	229	0	0.524443
298672	215013	125	120338	89277	121	310541	238625	126	2848	2251	34	16320	12643	68	1010	889	0	0.524443
187225	141163	96	61587	46552	93	101082	74629	95	1104	802	0	5407	4087	44	1016	935	0	0.525412
84423	87103	76	26849	26203	74	48831	47419	78	518	738	0	2655	2576	25	-97	293	0	0.525412
58154	60181	66	13052	13619	43	36150	36221	73	200	321	0	1580	1777	18	812	1467	10	0.526381
106798	89176	88	36804	30599	83	72629	59264	86	1079	642	0	3683	3043	35	-39	420	0	0.526381
195297	146583	99	70866	52500	95	110862	81342	97	1353	1136	12	5612	4168	45	-369	209	0	0.527351
92148	92491	80	34470	33994	77	58911	57404	78	534	517	0	3010	2914	27	740	716	0	0.52832
95996	83541	91	33704	28663	80	67278	57528	84	439	375	0	3290	2706	32	5	258	0	0.52929
162796	137643	93	50464	41843	88	79106	67932	89	1037	906	0	4216	3517	36	-320	287	0	0.530259
113708	106291	85	52983	48148	84	64712	59328	84	800	583	0	3529	3025	33	-98	340	0	0.530259
97540	95976	81	35394	34803	77	63122	61873	79	937	576	0	3236	3417	28	1014	1625	13	0.533167
148809	130556	90	44073	35799	89	74733	63869	90	1368	1124	9	3554	3140	34	50	705	0	0.533167
68079	69018	75	20876	21025	57	42222	41934	75	369	325	0	2143	2012	24	34	787	0	0.533167
171772	139551	96	64438	53148	92	95411	78864	93	1034	1019	3	4847	3948	38	106	436	0	0.534137
172132	141357	98	76047	63364	93	96408	78738	95	1988	1567	23	4748	3897	38	1024	764	0	0.534137
138212	122022	87	59044	50473	86	86155	75834	89	2090	1672	23	4718	3935	39	732	814	0	0.535106
129235	124038	83	61629	58046	83	57822	53619	83	894	985	0	3068	3024	29	636	925	0	0.535106
190225	148499	98	67583	54557	92	132639	103778	97	1772	1434	20	7172	5824	46	175	758	0	0.537045
114059	95665	104	54556	45599	104	55506	41399	104	912	532	0	3000	2507	29	227	804	0	0.537045
99514	88258	82	34728	29828	80	69302	58383	83	584	461	0	3575	2935	34	566	491	0	0.537045
192501	150667	95	81161	62915	94	109332	84064	95	1265	1082	7	6020	4483	43	630	729	0	0.537045
35495	34502	73	11380	11635	43	19926	20343	61	266	221	0	955	996	0	125	244	0	0.538014
98513	85375	93	38446	32316	83	47876	41240	84	295	415	0	2482	2036	27	-480	92	0	0.538984
183573	145631	93	68070	52554	91	128470	96966	94	1577	1270	15	6513	4812	46	863	802	0	0.538984
122830	107991	88	59559	52613	85	58015	48378	86	579	583	0	3318	2875	31	129	375	0	0.538984
145401	133378	89	68805	64781	85	77262	69892	86	1332	1187	11	4304	3728	35	573	614	0	0.539953
160941	134191	92	51594	43002	88	77114	61877	91	1218	897	0	3835	3257	35	-537	252	0	0.539953
83510	82784	82	24766	24577	66	57517	55395	78	546	611	0	2951	2956	28	378	514	0	0.539953
102122	101528	77	37149	36529	77	68322	65827	79	669	870	0	3648	3533	31	858	810	0	0.540922
283809	226385	117	126707	102830	105	233627	183870	109	3337	2757	32	12297	9942	58	1181	1731	11	0.541892
152948	141051	87	51222	45137	83	107496	98294	87	1302	1096	8	5567	5143	40	-149	242	0	0.541892
229490	166126	128	75018	55221	109	144122	104530	111	1665	1169	12	7751	5350	50	315	497	0	0.541892
215376	157566	100	68554	50128	98	151763	109740	101	1296	908	0	7940	5788	51	317	728	0	0.542861
259314	188496	106	73647	53782	105	166878	121360	109	1263	957	0	8912	6628	55	588	527	0	0.543831
105356	100003	84	33983	33020	79	60934	57819	81	518	449	0	3276	3089	30	-197	519	0	0.543831
104320	102155	90	46647	46105	81	53057	50285	81	636	588	0	2969	3046	26	311	495	0	0.5448
108130	99425	91	38501	35633	81	54446	49714	83	519	760	0	2525	2458	26	244	779	0	0.5448
213541	167571	103	84888	65716	101	129387	102888	103	1864	1445	21	7001	5563	47	975	1705	10	0.5448
77407	75624	78	16462	16223	49	50537	49194	76	454	385	0	2478	2693	24	276	451	0	0.545769
73524	71589	89	24965	23955	73	49145	47936	76	449	402	0	2606	2372	27	497	515	0	0.545769
95154	91081	85	45424	42559	78	48137	45369	79	1178	1005	2	2674	2378	28	-268	123	0	0.545769
274950	199591	107	103158	76136	105	175609	132758	108	2163	1443	30	9192	7215	54	-304	420	0	0.545769
139005	123823	87	45028	38614	84	66338	57836	86	980	899	0	3567	3173	33	-244	251	0	0.546739
35363	35013	83	13732	13543	49	15859	16002	48	7	166	0	737	843	0	228	717	0	0.548677
231619	173696	114	93797	71307	100	141458	103885	102	1927	1390	22	7433	5470	48	1430	1044	6	0.550616
108749	104170	82	30070	27886	77	54667	51972	80	1615	1527	19	3157	2870	31	568	515	0	0.551586
104197	91685	88	38519	33438	84	70687	62005	86	702	937	0	3914	3422	35	-524	299	0	0.552555
98065	97540	77	37696	37515	77	51264	50288	79	818	798	0	2755	2592	27	-63	246	0	0.553524
81724	81692	78	26477	26190	74	55784	54996	76	457	384	0	3095	3011	29	501	493	0	0.553524
164245	130457	103	65258	51913	90	88684	69403	91	1256	1005	2	4595	3767	39	-148	257	0	0.554494
160730	131757	97	63509	52079	92	96901	79321	93	1037	1083	6	5167	4242	39	-26	269	0	0.555463
174638	135788	93	80596	63261	92	115983	87814	93	1661	1457	20	5829	4461	44	669	711	0	0.555463
217314	160445	108	73617	54821	97	116153	83183	98	1377	1020	3	6291	4624	45	-380	230	0	0.556433
72363	71598	77	21150	21035	56	38542	37477	74	735	627	0	2174	2194	23	482	703	0	0.556433
108884	89521	91	43281	35748	84	65454	54537	86	592	454	0	3354	2689	35	471	1164	6	0.558371
231082	198881	100	142882	127085	99	314320	270710	102	4207	3158	39	17115	14789	67	403	661	0	0.558371
197350	166021	92	69115	56625	91	114968	96205	92	1441	1049	8	6411	5409	43	815	663	0	0.559341
107765	106596	80	29772	30146	65	65610	62477	81	733	924	0	3402	3316	30	430	830	0	0.559341
154287	135174	89	48886	41779	86	103972	89193	88	1166	995	0	5456	4929	40	-435	287	0	0.559341
183559	150594	99	74007	59518	92	93557	74608	93	1175	1052	7	4881	4048	38	8	296	0	0.56031
197598	154917	98	58924	46145	94	111104	87284	99	2053	1562	20	6188	4935	44	208	604	0	0.56031
254438	185281	113	108361	80636	103	125003	90967	103	1982	1499	26	6815	4813	47	-90	430	0	0.563218
206936	173542	98	59939	50179	92	129282	108147	96	1556	1204	17	6985	6028	47	-378	267	0	0.563218
237883	176540	104	94633	71796	102	152795	112294	105	2076	1599	20	8590	6167	55	-369	358	0	0.564188
172542	138666	92	64861	52165	90	87301	68927	91	956	982	0	4742	3887	38	-79	470	0	0.564188
146997	113760	94	57450	44906	90	93302	71627	92	947	709	0	4519	3741	40	-446	101	0	0.565157
152025	121867	108	52695	42255	90	66970	53738	91	691	658	0	3655	2901	35	1558	1430	11	0.566127
151445	125821	88	59242	48822	87	76249	61932	88	1473	1280	14	4360	3570	38	121	320	0	0.566127
307907	216909	128	98363	67111	115	197838	140298	118	2732	1702	29	9809	7174	54	701	876	0	0.566127
123241	103579	90	49448	41082	85	77579	64277	87	1019	726	0	4286	3490	37	-344	276	0	0.566127
38102	40878	56	11568	12041	41	19131	19118	50	233	170	0	1158	1369	13	-384	171	0	0.566127
268236	186897	113	137026	101230	110	161414	114595	111	2773	2104	29	8976	6121	51	751	1013	2	0.568065
140897	113320	91	50473	40901	88	87269	70297	91	968	630	0	4590	3368	41	-603	113	0	0.568065
102675	102857	78	54921	54480	79	67608	66412	79	882	895	0	3583	3567	30	710	832	0	0.569035
270569	197912	122	88452	63651	112	190575	136169	116	2538	1505	27	9573	6894	55	658	939	0	0.569035
216009	160744	106	93076	69437	99	127121	96177	99	1381	1018	4	7062	5128	49	528	598	0	0.570004
178945	146000	92	77380	61796	90	95922	76353	91	1219	1024	6	5402	4254	42	1096	1279	9	0.570974
98276	87040	86	37316	32617	83	62998	55011	86	623	710	0	3155	2758	31	35	599	0	0.570974
181530	146987	102	60762	49354	93	100683	81591	94	1243	1072	8	5244	4195	40	458	698	0	0.570974
165793	142233	91	63246	53444	88	92326	77091	90	1656	1166	14	5192	4374	41	1272	1562	16	0.571943
52916	54054	78	22185	22534	63	28003	28319	71	453	261	0	1442	1419	16	-39	299	0	0.571943
27306	27163	67	10236	10597	41	15091	16001	45	263	224	0	769	866	0	-209	178	0	0.571943
306593	203601	144	126922	84231	127	171191	107951	129	2543	1770	29	9428	6086	57	583	906	0	0.572912
63213	67362	62	24186	23995	69	43171	42706	74	6	216	0	2436	2235	26	-166	385	0	0.572912
69191	72185	74	18541	18524	53	46828	46160	74	330	444	0	2323	2210	24	-671	40	0	0.572912
190437	145624	97	52405	38382	93	117209	89710	96	1741	1340	15	5859	4611	44	66	301	0	0.573882
138612	110029	94	50636	39811	91	85578	67205	93	907	744	0	4644	3741	39	60	607	0	0.575821
198160	168531	92	83341	70821	91	157460	130657	93	1263	1151	9	8125	6905	47	547	1358	8	0.575821
64671	64287	75	23164	22613	61	42468	40273	77	647	636	0	2095	1967	21	-10	273	0	0.575821
217610	162688	104	74917	56547	99	159143	115002	106	1470	1122	12	8040	5739	49	-80	729	0	0.575821
165410	130233	100	67786	54445	93	89826	71986	94	826	751	0	4647	3660	39	571	866	0	0.57679
144951	121881	105	49557	40431	88	59357	48843	91	839	848	0	3207	2693	31	67	688	0	0.57679
201029	161499	101	78462	62910	97	114580	90471	99	1341	1182	13	5990	4874	43	1292	937	0	0.577759
204774	180256	97	71255	62282	93	140374	121364	97	1507	1552	18	7514	6527	47	1102	977	0	0.577759
84747	75701	81	37604	33227	81	44658	38896	81	368	398	0	2339	2181	25	-310	154	0	0.577759
120413	117484	84	35463	34492	79	78716	75057	83	998	1323	12	4271	3946	36	615	776	0	0.578729
99458	93760	83	39697	35950	82	51557	46817	82	757	720	0	2902	2633	29	-753	0	0	0.578729
136660	114375	95	47976	40343	87	94259	78176	89	991	830	0	4807	4033	39	-63	423	0	0.579698
61118	57165	76	26556	24029	74	40195	36262	76	138	270	0	1989	2041	22	-109	512	0	0.579698
57021	57048	81	15503	15340	48	32484	31619	74	289	398	0	1825	1726	21	651	640	0	0.580667
231238	173842	105	79611	59924	97	154511	115799	100	1692	1369	18	7956	5875	48	-428	192	0	0.580667
200025	161514	96	101446	83150	92	98254	77325	93	1340	1141	10	5270	4389	41	390	437	0	0.580667
109991	91732	88	45138	37929	85	70820	58564	87	661	633	0	3823	3181	33	582	719	0	0.581637
266081	194572	110	91291	67368	104	190230	139736	106	2076	1594	24	10005	7119	57	1054	775	0	0.581637
52736	54399	77	17924	18448	49	25206	25496	60	393	347	0	1220	1222	11	86	390	0	0.582606
276089	192117	123	74808	51668	118	188521	132370	121	2140	1492	26	9801	6626	56	716	616	0	0.582606
145873	123047	95	63629	53152	89	62204	51213	89	1270	1062	8	3482	2914	34	654	747	0	0.582606
88139	85557	91	21527	21637	55	57652	57152	77	498	593	0	2820	3011	25	544	491	0	0.583576
140705	114045	94	42017	33902	87	85034	67516	90	802	625	0	4083	3320	38	-7	532	0	0.583576
106680	90189	91	39000	32611	84	71717	59899	86	877	559	0	3752	3249	35	332	391	0	0.585514
45440	46047	72	18664	18829	53	22848	22726	65	222	349	0	1259	1174	9	-122	476	0	0.585514
219034	167581	112	85319	66149	97	114672	89438	98	1682	1201	16	5889	4704	42	855	676	0	0.586484
37623	41410	62	15540	16160	45	22449	22429	57	76	225	0	1035	1160	10	253	538	0	0.586484
147325	141348	85	84436	80777	85	72560	68998	86	1126	1044	5	4094	3915	33	358	582	0	0.586484
88136	83296	78	33835	30428	77	66798	59626	81	476	338	0	3561	2994	34	90	644	0	0.588423
108729	106258	83	34552	34227	77	77465	74925	80	600	583	0	4251	4348	34	633	427	0	0.589392
176715	143833	94	68825	55425	92	106514	84781	95	1347	1056	7	6137	4707	44	26	422	0	0.590361
113444	109324	88	35542	34736	79	75456	72938	81	837	893	0	3929	3856	33	457	719	0	0.591331
90941	89120	86	30628	30492	76	59249	57596	78	813	583	0	3208	2914	29	173	463	0	0.591331
184241	151453	96	71326	57456	91	94170	76625	91	1155	1342	12	5127	4440	40	470	541	0	0.591331
122254	110205	84	40440	34478	84	67882	59976	84	902	847	0	3367	2930	32	568	847	0	0.591331
140899	126802	101	31977	29584	81	88010	80062	86	1102	991	0	4623	4114	36	476	565	0	0.5923
148754	125828	92	63264	53055	90	78172	65924	90	1260	1153	11	4038	3353	35	310	756	0	0.5923
70537	67870	86	18876	18852	53	38376	37559	75	209	437	0	2048	2007	21	-34	580	0	0.59327
161568	138050	91	50792	43506	91	84608	70095	93	1210	1071	8	4806	3982	40	477	595	0	0.594239
99403	95981	85	31283	30137	79	55275	52132	83	735	490	0	2956	2830	27	191	648	0	0.594239
105346	103001	82	49947	47401	80	57183	54112	81	1118	1132	9	3103	2943	28	339	690	0	0.594239
266702	195107	109	83128	58837	107	176904	125314	109	2464	1642	28	9029	6659	52	710	871	0	0.594239
223245	170161	97	63249	47700	94	168293	125349	99	1308	980	0	9018	6440	54	98	523	0	0.594239
269763	189314	113	88004	61493	108	162030	113277	111	1937	1187	17	8735	5954	53	948	855	0	0.595208
196461	151850	108	65322	50558	93	133718	102240	97	1280	1041	5	7038	5354	49	410	608	0	0.595208
97485	86831	81	39105	34119	80	62108	53498	83	579	459	0	3378	2922	32	623	1226	7	0.595208
287770	193997	124	97568	67492	119	162396	111270	121	2210	1787	25	8466	5538	52	807	649	0	0.596178
140026	120750	88	50644	43234	86	96736	81598	88	918	740	0	5043	4246	40	-355	95	0	0.596178
285547	199049	112	83815	57106	108	188669	131460	111	2145	1709	25	10075	7118	56	467	446	0	0.596178
111681	95089	89	38251	32549	82	75703	61862	85	685	653	0	3936	3447	35	415	540	0	0.596178
124296	113078	89	56914	51428	84	76947	68993	84	928	794	0	4307	3849	35	1008	636	0	0.600055
121707	115111	83	45606	41716	82	79296	73001	82	1195	1056	7	4055	3616	34	575	631	0	0.601025
43569	44317	65	13192	13511	44	23931	23901	65	256	271	0	1237	1234	11	109	308	0	0.601025
128521	107945	90	44873	37231	85	83486	67832	88	1025	747	0	4585	3628	39	653	806	0	0.601025
161090	134359	92	62015	50806	89	100023	80219	91	1208	1157	10	5251	4308	41	753	608	0	0.601025
115857	101064	86	52897	45701	85	63659	55279	86	935	755	0	3388	3021	33	-230	293	0	0.601025
181141	140198	111	56694	44190	92	125054	94470	95	1729	1436	18	6050	4455	45	201	522	0	0.601994
151663	143974	86	62044	58430	84	96586	91218	86	1488	1293	13	4929	4710	36	712	662	0	0.601994
153841	132253	89	50561	41947	87	108393	91364	89	1164	1017	4	5448	4689	40	-182	549	0	0.601994
189544	145204	98	72515	54685	94	99118	74640	95	1577	890	0	5384	4002	42	1070	1084	7	0.602964
325830	224260	134	94793	66487	126	215968	148328	130	2312	1589	29	11835	8152	62	444	621	0	0.604902
305791	203824	114	113431	79179	110	191396	125721	112	2988	2101	34	10222	6455	61	0	338	0	0.604902
147366	124239	99	62977	54572	90	66519	54633	90	1157	1052	6	3340	2731	35	1017	872	0	0.605872
87639	87081	91	33270	33019	75	57119	56409	79	589	481	0	2437	2505	26	-44	552	0	0.606841
73386	72673	86	26234	26059	73	41937	41932	75	385	502	0	2167	2114	24	208	334	0	0.606841
202025	168131	109	91188	76010	92	135267	114363	93	1820	1453	18	7182	6221	47	674	1214	8	0.606841
92695	81117	98	34887	30266	82	64760	55958	83	530	696	0	2960	2832	29	1635	943	0	0.607811
165485	133994	99	45144	36393	91	86549	70475	93	1708	1407	18	4655	3750	37	216	468	0	0.607811
64869	63726	76	18080	17879	54	44165	45150	74	294	297	0	2460	2410	25	220	836	0	0.60878
194723	167301	98	79276	69297	92	148128	127567	94	1509	1534	17	7490	6861	43	-551	179	0	0.610719
229942	174636	98	73104	55413	98	130174	95634	100	1784	1366	17	6865	5161	49	259	679	0	0.610719
65868	63322	85	14798	15110	46	34172	33501	75	169	280	0	1798	1899	21	-58	291	0	0.610719
201826	166965	96	68848	56484	91	135029	109378	95	1469	1235	15	6942	5568	46	713	695	0	0.611688
170410	141260	93	53207	42694	90	81817	65667	92	1426	1139	12	4265	3538	38	1232	1567	12	0.611688
213351	164180	99	92115	72476	97	132005	101082	98	1759	1352	20	6734	4935	47	1114	1080	5	0.612658
223866	183812	100	86624	72174	97	212934	180094	101	2167	1721	23	10910	9360	54	587	622	0	0.612658
233359	185879	97	99545	79700	95	194930	149544	99	2201	1449	25	9709	7597	51	464	834	0	0.612658
191123	143492	101	81595	62493	96	122970	92177	97	1217	936	0	6553	5002	45	116	508	0	0.612658
177438	151485	91	59996	50366	89	108407	89664	91	922	718	0	5791	5142	42	714	907	0	0.613627
164752	136354	92	62548	49890	89	101342	81268	91	1007	796	0	5486	4258	41	986	1762	16	0.613627
156808	128458	89	38856	31061	85	94209	74873	89	664	706	0	4827	3668	40	674	992	0	0.614596
52321	54207	73	20755	20841	59	33741	33745	72	220	246	0	1733	1656	21	219	388	0	0.615566
55239	56518	72	23442	23554	72	31454	31407	72	253	212	0	1409	1513	16	-257	492	0	0.616535
212852	170466	113	74167	60123	95	122215	97992	97	1405	1074	8	6291	5044	45	993	853	0	0.616535
114453	101962	86	51581	45393	84	58100	49335	84	831	543	0	3283	2887	31	10	264	0	0.616535
132842	107977	90	49332	40409	86	86804	70880	88	739	731	0	4072	3281	37	228	440	0	0.617504
240099	178131	104	80016	59110	100	157526	113369	103	1683	1390	15	7740	5191	51	843	502	0	0.617504
191113	147436	113	74223	56775	99	86364	62546	113	1019	778	0	4689	3449	41	894	719	0	0.617504
262445	184269	121	72624	50513	113	153031	107190	116	1457	1318	12	7844	5789	49	1235	1235	9	0.618474
140272	127935	86	53799	47365	85	77427	68571	86	1370	1287	14	4224	3765	34	35	939	0	0.618474
136674	127539	84	50223	46996	84	88483	81954	86	1419	1161	12	4539	4335	34	685	1378	11	0.618474
132547	125677	86	59490	55586	82	90419	85730	84	1214	938	0	4716	4392	37	454	493	0	0.619443
231894	167129	111	71814	50594	104	137030	99795	105	2124	1611	27	7371	5495	49	193	451	0	0.619443
124426	107801	91	52714	44862	84	79844	67927	86	833	1047	6	4116	3684	36	-220	225	0	0.620413
178965	160685	91	59247	52241	89	126282	111319	91	1458	1259	14	6225	5511	41	447	525	0	0.621382
166470	156635	90	43775	40630	85	101951	94225	89	1758	1618	17	5274	4917	36	271	395	0	0.621382
49678	50443	73	17878	18281	50	21803	22674	57	177	192	0	1017	1067	7	-253	249	0	0.621382
56732	57408	75	14129	13855	46	31494	31032	72	366	251	0	1727	1652	20	-218	195	0	0.622351
183238	149655	99	73273	60579	95	84161	68654	95	1312	1106	10	4563	3720	39	217	868	0	0.622351
81560	85581	76	35491	35886	75	39943	39938	75	441	439	0	2110	1973	24	771	1344	9	0.623321
203850	159110	94	59814	45742	92	132433	101239	96	1662	1202	17	7059	5570	49	671	480	0	0.623321
158080	132102	90	64664	53841	90	88154	74114	91	1158	1088	8	4585	3694	38	762	1117	8	0.62429
58248	58947	76	17605	17697	53	35604	35553	73	448	300	0	1797	1875	20	174	508	0	0.62526
244761	172270	115	82662	58947	104	166278	115458	107	1282	1192	14	8294	5586	52	48	430	0	0.627198
63218	63935	75	15098	15203	46	37953	38356	74	381	438	0	2000	2095	22	656	681	0	0.627198
56373	57873	69	17111	16955	51	35060	35314	74	413	432	0	1765	1903	19	-74	679	0	0.627198
264195	195586	110	112152	85607	108	115398	85794	108	2479	1601	24	6563	4900	47	-463	457	0	0.628168
39498	39196	56	12268	12591	43	22404	22595	62	300	191	0	1110	1039	5	197	832	0	0.629137
121009	99872	90	47887	38908	86	68643	56726	86	467	491	0	3608	2922	35	930	912	0	0.629137
131076	116318	90	59436	53861	85	80148	68638	87	1122	767	0	4108	3779	35	802	635	0	0.629137
160967	132915	94	55868	45802	90	95509	77914	93	805	655	0	5178	4173	40	-52	304	0	0.630107
161172	126750	92	67954	54653	91	106797	85448	92	1404	1121	11	5279	4241	40	-331	564	0	0.630107
58338	58798	74	22456	22363	64	36701	36718	72	519	470	0	1997	1980	22	-299	154	0	0.631076
58093	58717	73	11070	11234	42	29670	29581	72	594	531	0	1653	1775	18	120	535	0	0.631076
160984	133851	97	55310	44511	91	84213	67707	91	883	825	0	4363	3479	37	731	1359	8	0.632045
168637	154833	99	42683	39670	84	100780	92765	87	1497	1368	14	5612	5250	38	207	396	0	0.633015
187178	149715	97	85463	69387	94	111700	90128	95	1644	1246	16	5631	4646	42	956	1081	5	0.633984
243280	171840	104	89685	65005	102	163518	113718	106	1919	1382	21	8304	5767	52	503	501	0	0.633984
38258	41078	61	9662	10656	39	19063	19463	50	249	353	0	1065	978	0	-110	120	0	0.633984
225955	168339	109	76092	58172	102	154692	116554	103	1531	1045	8	8156	6160	50	476	1155	6	0.634954
103933	101011	83	36574	35501	78	71383	68658	80	512	511	0	3619	3300	33	-173	492	0	0.635923
165265	134137	93	60085	48251	91	91006	71771	93	1251	982	0	4527	3681	38	493	1235	8	0.635923
276425	188462	120	89457	60615	110	187681	127409	112	1871	1567	22	10226	6923	56	-154	332	0	0.635923
76337	78766	74	17859	18254	48	59811	57301	77	634	623	0	2981	2915	28	639	742	0	0.636892
185925	142492	106	76218	58984	94	110596	84568	96	1627	1139	11	5897	4428	42	2159	1655	18	0.636892
202483	150844	110	63018	46903	94	127526	94911	97	1770	1310	16	6338	4722	45	882	552	0	0.637862
176164	135726	98	50919	38564	92	114809	87775	95	1222	1057	7	6016	4566	43	522	504	0	0.637862
226766	165822	109	90101	66217	103	154050	115738	105	2117	1446	25	8294	6382	53	1178	1235	7	0.638831
197588	162015	97	82888	68922	96	113632	92304	97	1636	1532	18	5459	4544	42	761	816	0	0.638831
143847	110770	94	52648	40860	90	92477	72048	92	771	783	0	4572	3507	40	-354	128	0	0.639801
129837	107519	90	50141	41780	87	75235	62289	90	820	797	0	4103	3201	37	-96	396	0	0.639801
74836	74421	77	22846	22040	62	52180	50660	78	544	545	0	2589	2548	25	386	688	0	0.64077
177694	142495	94	75044	60314	92	107077	86280	94	973	885	0	5724	4520	45	459	779	0	0.64077
215571	165604	99	80267	59050	96	137673	106102	99	2732	2297	26	7390	5763	49	713	954	0	0.641739
144323	130833	91	40367	34956	85	79274	69393	87	959	814	0	4160	3658	35	620	793	0	0.641739
309045	223436	128	153632	111624	128	339092	241141	131	3537	2538	34	17456	12343	73	1640	1668	21	0.641739
117146	115078	83	48026	47371	79	78554	76343	81	668	912	0	4324	4080	34	934	796	0	0.642709
154837	133392	88	72616	62674	89	87377	75869	88	1227	1129	8	4547	4100	35	657	1288	8	0.642709
199345	157139	99	88706	70037	94	88335	69000	95	1576	930	0	4505	3468	40	436	629	0	0.642709
98022	84457	85	45147	39129	83	49443	41157	84	554	403	0	2371	2052	26	395	584	0	0.643678
77053	75013	77	26671	25520	68	57372	54107	77	389	375	0	3080	2782	29	293	721	0	0.643678
132846	107734	105	44150	35828	87	77118	62095	89	1046	854	0	4080	3320	36	344	678	0	0.643678
96948	96375	80	20290	19915	56	60373	59107	78	745	619	0	2877	2907	27	161	957	0	0.645617
182463	147241	93	72230	57477	92	84511	63983	92	1708	1350	15	4344	3336	40	1104	1500	11	0.646586
65110	65523	72	25875	24694	72	34523	32940	76	418	505	0	2194	1983	23	-99	145	0	0.646586
94999	93587	88	36709	36477	76	55471	54391	79	953	845	0	2942	2898	28	-525	330	0	0.646586
106812	104967	81	32784	32303	77	54664	53548	79	641	643	0	2910	2983	26	73	499	0	0.646586
68618	70395	73	15742	15892	48	46292	45735	75	252	279	0	2213	2210	23	278	442	0	0.646586
91161	91781	77	30266	29704	67	69125	66728	78	298	455	0	3735	3515	32	0	369	0	0.647556
168553	132038	91	59444	46342	89	116286	88929	92	1196	787	0	5916	4282	45	-440	340	0	0.647556
159852	124655	94	58714	45537	92	97747	75641	94	1312	978	0	5147	3812	43	277	493	0	0.648525
118581	97628	87	42338	34506	84	73152	59185	86	1020	841	0	3614	2588	36	117	613	0	0.649495
198666	161095	99	74598	59223	95	121025	99423	96	2058	2007	23	6489	5593	42	56	1106	5	0.649495
113251	109786	86	39788	38960	79	76037	73050	82	1002	837	0	4027	3890	32	722	905	0	0.650464
333620	260750	121	134062	107413	115	302597	239992	119	3373	2576	33	15615	12267	67	582	541	0	0.651433
119096	103303	87	48587	41262	86	63308	53687	86	1304	1070	8	3340	2698	33	724	1072	4	0.652403
148699	129913	94	42000	35598	86	103605	87146	89	1021	831	0	5379	4796	39	-168	263	0	0.654342
92390	81720	89	34742	30304	79	44465	39230	81	566	552	0	2218	2001	25	1061	995	0	0.655311
28624	29094	59	10125	10451	41	16431	16852	48	265	264	0	828	821	0	647	760	0	0.65725
142692	124698	93	48424	41331	88	91042	78099	89	978	728	0	4842	4035	39	344	647	0	0.65725
151346	147662	85	33201	32228	81	69806	68109	83	3281	3263	29	3719	3642	31	308	587	0	0.658219
97622	96974	81	39488	39181	78	58364	58033	79	609	563	0	3009	3070	28	-554	313	0	0.658219
209501	157264	101	80252	59569	95	136259	97694	98	1959	1346	21	7564	5360	50	771	742	0	0.658219
288794	190727	116	105299	70178	112	182863	119808	115	2693	1557	33	9587	6227	57	605	418	0	0.659188
236328	179921	98	80085	61642	97	148355	111315	98	1979	1472	23	7432	5504	48	101	653	0	0.659188
235124	178568	117	91236	70655	117	135951	97414	117	1754	1198	17	6723	4846	45	-103	461	0	0.659188
154001	128084	92	62350	51807	90	102825	84170	92	1282	908	0	5171	4215	40	9	322	0	0.660158
213798	180801	104	92449	78887	97	133224	110641	99	1625	1339	17	6981	5743	46	-120	170	0	0.661127
113317	114047	79	53258	51748	80	59237	56119	80	1586	1372	14	3322	3299	29	268	506	0	0.662097
74394	73300	82	27416	27574	70	42376	42001	76	167	231	0	2119	2195	22	-379	40	0	0.662097
201366	160455	106	80654	63679	96	120875	95840	97	1528	1160	12	6383	5084	44	302	383	0	0.663066
127546	112368	102	40357	35181	85	83826	75041	88	937	595	0	4073	3586	34	-19	298	0	0.663066
100351	86002	100	31715	26959	81	58365	49806	84	539	507	0	2796	2422	30	-313	237	0	0.663066
125419	111000	88	47434	42072	84	76785	68475	85	686	730	0	4282	3638	38	167	281	0	0.664035
102064	101415	81	38344	38303	77	67486	66033	79	822	1010	3	3261	3319	29	546	1109	5	0.664035
36287	36929	70	9864	9997	40	21906	21439	58	297	476	0	1238	1122	10	1228	1285	21	0.664035
112082	97876	86	50714	44134	85	49834	42830	85	1543	1305	15	2765	2178	29	-77	461	0	0.665005
110631	95610	86	34435	29891	83	66663	56729	86	349	520	0	3672	3249	33	-220	284	0	0.665005
264563	190409	123	105649	78762	109	126317	89503	113	3834	2879	34	7183	5153	49	1455	1199	7	0.665005
197321	150253	98	80799	61455	95	127364	94035	98	1777	1305	16	6742	5142	47	698	869	0	0.665005
137723	115906	100	53188	45242	86	81740	66349	88	1146	797	0	4104	3674	36	419	926	0	0.665974
141813	120664	89	45611	38126	86	91771	76440	88	956	836	0	4610	3607	38	486	893	0	0.665974
68181	65128	88	20671	20502	63	29470	29069	75	451	381	0	1463	1389	16	57	444	0	0.666944
147561	132295	90	58821	52304	86	86886	75323	88	1132	1147	12	4723	4172	38	601	721	0	0.667913
276495	189107	117	81156	55533	109	181808	121745	113	1798	1169	17	9081	5915	54	231	431	0	0.667913
47518	48196	74	13443	12092	56	28530	26180	87	369	278	0	1360	1136	10	-469	237	0	0.667913
97307	93927	86	37646	36888	79	63246	61317	80	749	624	0	3164	3228	29	468	586	0	0.669852
138965	126283	88	70151	62603	86	75820	67613	86	1445	1201	11	4252	3851	34	813	900	0	0.669852
179028	155870	91	69815	59612	91	120114	101971	94	1400	1318	13	6019	4663	47	448	485	0	0.670821
91956	92331	78	33329	33257	76	40047	39597	78	473	429	0	2137	2028	23	94	629	0	0.670821
43186	44549	71	16988	17234	50	25011	25223	68	209	193	0	1290	1260	15	515	709	0	0.670821
75657	74620	79	21283	20516	60	48257	46595	77	441	508	0	2710	2727	26	156	324	0	0.670821
260631	173925	105	117643	80916	106	227073	163287	106	2781	1832	33	12168	8730	60	1548	1347	18	0.671791
174323	143617	95	65637	54035	91	80794	68738	90	1486	1057	9	4188	3637	36	488	598	0	0.673729
95157	90242	84	39383	37012	78	54730	52067	80	1660	1327	15	2791	2666	29	124	308	0	0.673729
107211	94411	83	33825	28274	80	76738	65488	84	656	496	0	3792	3144	35	312	719	0	0.673729
40555	41726	72	10934	10961	42	25327	25042	70	97	203	0	1458	1460	14	379	544	0	0.674699
115707	111047	98	39130	37726	80	73679	70322	84	685	708	0	3605	3641	30	-266	311	0	0.674699
250541	172602	110	77742	55925	100	152445	102293	102	1670	1179	15	7499	5240	51	275	772	0	0.675668
173558	144998	95	60898	51377	90	113655	94715	94	1252	1052	8	5788	4915	42	385	679	0	0.676638
83887	82228	81	27026	27290	74	49722	48689	77	382	528	0	2498	2430	24	-56	487	0	0.676638
238736	179206	106	75534	56957	99	156593	115487	102	2090	1305	24	7995	5716	52	235	490	0	0.676638
88211	88373	76	44495	44315	77	39053	38439	77	856	1091	8	2295	2131	25	248	704	0	0.676638
199723	151639	101	81636	62904	94	127820	95492	97	1458	1343	14	6571	4550	48	1213	1658	11	0.677607
219332	161944	104	65041	47390	98	144803	106311	101	1659	1230	19	7414	5375	49	-424	367	0	0.677607
178010	144104	95	96718	81266	93	84075	67208	92	1651	1266	15	4462	3853	36	541	571	0	0.678576
54001	53423	72	16055	15984	50	30374	29676	72	596	455	0	1572	1627	17	384	515	0	0.679546
257813	173902	119	92037	64711	112	163026	109504	114	2497	1705	25	8338	5931	52	1405	861	0	0.679546
170480	132041	101	72353	56096	92	102554	79097	94	1268	1033	5	5413	4111	41	964	546	0	0.679546
146216	137460	91	56599	52988	85	63674	59479	85	780	772	0	3143	2630	31	258	608	0	0.679546
128751	124854	83	52302	51026	81	82897	78516	83	1077	1058	6	4483	4109	35	64	836	0	0.680515
107970	93331	86	39788	33979	84	71939	60437	86	708	530	0	3814	3030	36	515	657	0	0.680515
178722	145718	94	63646	50693	92	112951	92262	94	1127	850	0	5966	4855	44	510	718	0	0.681485
181474	153030	92	56446	47045	89	95104	77196	92	1529	1262	13	5344	4392	40	42	546	0	0.682454
159074	125547	98	65324	51888	92	95661	74917	93	1431	1034	5	4978	4340	39	491	692	0	0.683423
135340	130201	93	38383	36855	81	97565	92811	84	1092	931	0	5047	4542	37	473	1151	5	0.683423
217561	154094	119	69386	49511	100	147176	104234	104	1466	1015	3	7471	5173	51	549	754	0	0.684393
168735	134680	95	54844	43592	91	103164	81756	94	1561	1306	17	5598	4546	41	538	588	0	0.686332
198270	162490	105	68766	54627	93	137889	112353	96	1655	1224	14	7324	6137	45	750	839	0	0.686332
73749	74509	78	13790	14190	46	45636	45174	77	340	532	0	2411	2270	25	-3	484	0	0.68924
254353	179171	111	69665	47295	106	178692	124343	110	2067	1405	25	9519	6603	57	-84	781	0	0.68924
128268	116955	88	57894	52027	84	60244	55001	84	1013	645	0	3338	2798	31	207	822	0	0.690209
70033	69369	77	19869	19610	52	45777	45274	75	450	487	0	2565	2620	24	278	383	0	0.691179
86712	79859	88	33733	30779	78	54162	49575	80	625	420	0	2901	2569	29	-407	567	0	0.691179
231931	165456	105	82220	61449	99	158562	115220	102	2038	1471	23	8739	6266	52	1195	978	0	0.692148
70481	71679	75	18182	18260	50	38621	38546	75	569	528	0	1963	1981	21	-367	297	0	0.692148
50697	52629	73	19405	19687	52	26042	26954	63	196	251	0	1309	1306	13	-142	396	0	0.692148
167598	137472	91	57989	46802	88	127463	98473	92	1198	1255	11	6871	5663	46	375	467	0	0.692148
249564	184232	119	73281	53080	99	172218	124915	103	1927	1354	19	8827	6250	51	467	719	0	0.692148
129814	123348	91	37089	36292	80	88751	84194	83	970	961	0	4723	4418	35	304	564	0	0.693117
334533	251787	130	109285	85433	118	243106	183230	122	3045	2149	33	13041	9804	62	683	910	0	0.693117
187986	156384	95	71096	60798	90	79747	63346	91	1618	1365	19	4132	3479	36	468	949	0	0.693117
243684	175102	108	103181	73763	105	146640	103062	105	1735	1591	22	7608	5344	50	824	1451	9	0.695056
78500	78377	80	24047	24034	64	51914	51053	76	627	503	0	2478	2594	27	278	831	0	0.695056
164316	137002	91	53419	44067	87	98468	77748	90	1076	800	0	5193	4336	40	292	546	0	0.695056
66461	57388	91	17702	15093	91	40249	33849	91	310	296	0	2203	1739	22	571	574	0	0.695056
273799	196458	122	87316	62722	104	193740	134813	122	2237	1681	25	10067	6937	55	696	480	0	0.695056
71156	72019	76	14538	13994	47	35426	34469	75	279	177	0	1884	1823	21	583	717	0	0.696025
158866	126742	100	67372	53669	92	74625	58998	92	1240	904	0	4048	3142	36	262	534	0	0.696025
238787	173062	104	71020	50438	102	170127	118236	106	1866	1272	20	9096	6199	55	728	827	0	0.696025
225515	170042	101	83379	62392	100	126358	94093	102	1743	1293	17	6679	4907	48	1323	1332	14	0.697964
194816	146353	99	89839	70895	96	113108	84849	98	1587	1019	4	5921	4548	44	891	759	0	0.698934
135537	113643	90	54481	46062	87	78100	64659	88	810	641	0	4133	3348	37	354	463	0	0.698934
238591	175977	105	92216	69329	101	117992	83942	102	2699	2047	28	6279	4444	48	1694	1654	16	0.700872
78312	76621	78	25738	25647	75	51572	50807	78	532	555	0	2901	2602	28	-351	228	0	0.701842
86612	86234	63	33755	30848	77	64287	58694	79	674	513	0	3180	3126	30	841	570	0	0.701842
53430	54899	79	19292	19455	53	31080	31693	72	51	230	0	1495	1520	17	289	469	0	0.702811
79207	78242	89	31250	31133	74	33289	32955	75	155	285	0	1713	1867	20	230	702	0	0.702811
218359	165932	114	76665	58505	98	113813	82550	100	1749	1441	17	6014	4361	46	621	1246	8	0.703781
131084	124825	99	62470	60546	82	73814	68931	82	3812	3411	33	3911	3843	32	-40	344	0	0.70475
313799	232288	128	101524	75281	123	208665	152728	126	3298	2505	32	10630	7753	54	193	591	0	0.705719
158806	126704	96	56889	45777	90	106724	84942	92	964	1031	4	5738	4430	43	-9	718	0	0.706689
81776	83078	75	26004	25641	75	53418	52141	77	790	707	0	2745	2784	27	15	497	0	0.706689
143793	130942	90	64159	58549	86	77151	69224	86	1087	989	0	4223	3827	35	320	413	0	0.708628
86131	75884	84	36608	32548	80	57061	48740	83	554	445	0	2763	2408	28	18	581	0	0.708628
160199	137383	97	83168	72074	90	93781	80205	92	1466	1040	5	5096	4543	38	395	386	0	0.710566
134779	105547	94	53571	42917	88	81505	61710	90	1002	717	0	4366	3503	38	14	419	0	0.711536
101812	93055	93	39323	34606	81	62323	55602	82	857	953	0	3232	2960	32	-226	342	0	0.711536
123810	107507	86	47002	39990	84	57545	49586	85	1410	1293	14	3187	2949	32	-170	559	0	0.713475
187384	162519	94	63596	55017	90	141504	123260	93	1786	1471	20	7508	6236	47	-197	321	0	0.713475
158998	120456	111	61285	46889	111	94204	67807	111	1077	916	0	5119	3530	44	419	618	0	0.713475
235923	186312	114	79072	62829	103	156372	123805	106	1960	1532	19	8176	6144	51	461	509	0	0.715413
123871	109570	86	46106	40286	84	66825	57733	86	1128	981	0	3502	3166	32	-255	171	0	0.716383
147910	122019	94	60983	51500	88	79126	63786	90	865	726	0	3906	3266	37	182	383	0	0.716383
80994	81089	78	19446	19604	56	54206	53688	77	592	523	0	2611	2546	27	-362	97	0	0.716383
122244	117393	94	52497	49985	82	90764	84475	85	1657	1550	19	4521	4127	35	-192	217	0	0.717352
158617	146503	90	73920	68580	86	118458	107685	88	1746	1690	21	5829	5387	39	1478	1139	10	0.718322
153428	127487	92	61320	50034	88	82249	68381	89	1024	885	0	4491	3884	37	416	733	0	0.718322
118038	98945	88	45679	38078	84	77838	64603	87	693	638	0	3980	3506	33	560	666	0	0.718322
152534	128112	97	63689	53745	90	87148	72961	91	1107	799	0	4930	3930	40	904	772	0	0.719291
121107	105833	88	57753	50061	85	55325	47942	85	905	823	0	2783	2387	27	257	460	0	0.719291
139964	117278	101	56167	46957	89	74837	61903	92	1448	1149	17	4262	3457	36	716	712	0	0.719291
135593	114057	91	63064	55053	88	63185	53512	89	1146	824	0	3652	2999	35	859	1049	3	0.719291
34321	35622	56	9686	10204	40	20955	21263	54	376	283	0	1182	1093	8	465	470	0	0.719291
135551	115285	93	55172	46999	86	70207	57496	88	1098	1211	10	3883	3179	36	-51	438	0	0.72026
120262	116899	80	37096	35890	79	72402	71157	81	945	1046	5	4140	4229	32	964	921	0	0.72123
121396	119258	82	30010	29530	78	60540	58890	81	937	891	0	3369	3278	32	420	746	0	0.72123
285584	198615	116	94592	65837	107	208234	144268	110	2000	1337	23	10773	7452	58	768	977	0	0.72123
171634	154901	89	86750	79033	88	123897	110569	90	1297	1210	12	6139	5259	42	171	454	0	0.722199
343149	240413	128	120701	84904	124	284929	204661	128	2496	1848	25	15070	10885	67	803	828	0	0.722199
134640	115178	88	38464	31260	84	95585	78110	88	1192	1191	10	4595	4130	38	283	508	0	0.722199
249103	208853	104	99072	83323	100	272343	228494	104	2970	2607	30	13909	11537	61	1236	2013	14	0.722199
248676	182934	103	80776	58790	101	173286	127854	105	2447	1528	34	8728	6327	53	651	827	0	0.723169
57690	58640	77	18238	18043	54	30625	30308	72	347	406	0	1655	1623	19	-124	514	0	0.724138
112626	110898	81	30498	30092	78	60911	59181	81	936	685	0	3231	3456	28	1173	1496	11	0.724138
165559	131515	93	56454	44338	90	103718	82321	94	1275	1018	4	5158	4004	41	801	608	0	0.725107
170517	137503	95	70704	57170	92	103804	83921	93	1353	1081	8	5791	4719	42	396	472	0	0.725107
52589	51086	75	20280	18950	56	28425	27438	73	320	359	0	1720	1546	19	239	692	0	0.726077
158422	128830	90	59561	47625	88	69557	55831	88	1161	672	0	3587	2931	34	-196	215	0	0.726077
179208	154163	94	58006	48381	91	112845	98499	92	2191	2062	25	5793	5256	40	1426	907	0	0.727046
153690	135336	92	71933	62748	88	102418	88527	88	1770	1448	18	5243	4614	40	128	1040	3	0.727046
146678	125781	94	48320	41473	87	89027	75038	90	909	843	0	4537	3701	38	-581	90	0	0.728015
210361	165389	109	98763	78514	96	121921	95244	98	1072	893	0	6472	5237	45	428	688	0	0.728015
77715	77817	79	19272	19329	55	39893	39345	76	244	231	0	2095	2138	23	428	534	0	0.728985
147906	127097	90	47739	39624	88	101451	84061	91	764	683	0	5192	4582	39	-242	199	0	0.728985
64624	64881	79	17073	17281	49	35185	35810	72	204	355	0	1759	1752	19	-499	235	0	0.728985
129029	123761	83	30157	29156	80	56671	53855	82	1038	1002	1	3199	2929	29	258	448	0	0.728985
134652	108105	93	46115	37501	89	95234	75534	91	852	706	0	4797	3745	40	-309	170	0	0.729954
216265	160027	103	68133	49781	98	151579	109824	100	2110	1384	22	7500	5648	48	471	420	0	0.729954
187795	159768	97	167453	151138	94	249173	221334	95	8491	7599	50	12543	11310	59	508	840	0	0.729954
179497	139279	96	71518	55189	92	110414	84909	93	1794	1488	17	5747	4081	45	738	843	0	0.730924
163254	137043	92	66338	55467	89	81858	67509	90	2350	1858	27	4084	3481	36	198	608	0	0.730924
48342	46164	72	14028	13944	47	27716	27934	71	132	229	0	1354	1334	15	735	879	0	0.731893
129208	105135	89	52925	43603	88	61431	50299	88	504	548	0	3234	2465	36	1047	1222	6	0.732862
94559	90173	84	34435	31981	77	61605	57360	80	590	533	0	3632	3357	32	-84	249	0	0.732862
143484	127279	89	54331	47132	86	87470	76266	88	1122	1038	7	4258	3626	37	-167	265	0	0.733832
136324	131228	89	42324	40902	81	70249	66447	83	1123	980	0	3740	3646	31	-42	705	0	0.733832
60032	59565	74	14097	13919	49	40296	39571	75	401	404	0	2121	2109	23	706	486	0	0.734801
88229	84922	93	26346	24803	75	66452	61556	93	435	596	0	3256	3113	29	215	749	0	0.734801
102790	94594	82	41886	38049	80	59182	54087	82	835	650	0	2764	2642	27	-114	193	0	0.734801
310810	238960	110	165529	131389	111	427532	338124	114	4475	3473	36	21393	16697	79	477	481	0	0.735771
67475	69285	72	25979	26403	58	42753	42020	74	263	271	0	2208	2147	22	-252	228	0	0.735771
242589	183798	99	97117	73693	97	113386	83466	97	3380	2639	34	6248	4490	46	956	965	0	0.735771
126029	112942	87	56940	50925	85	61531	54866	86	1138	1043	5	3166	3035	30	1039	1002	1	0.73674
71791	73126	79	24830	24670	67	42559	42057	76	360	511	0	2243	2270	23	209	565	0	0.73674
129059	113463	103	50648	44423	87	82877	72131	90	1243	1035	5	4665	3888	38	877	727	0	0.73674
152543	129273	90	52754	43689	86	94861	77083	90	1236	1248	14	4859	4033	39	-355	211	0	0.73674
128433	126922	81	31619	30407	78	83154	80200	80	1935	1565	19	4726	4752	34	749	701	0	0.73674
183216	152582	94	78955	65110	92	99406	84103	92	1253	1205	10	5366	4333	42	113	595	0	0.737709
84086	77806	82	31229	28748	78	50260	46803	79	480	470	0	2557	2314	27	60	697	0	0.737709
123040	116853	94	35865	34097	83	68703	66194	85	1020	876	0	3893	3760	32	201	1285	7	0.737709
124091	104013	89	42303	35555	85	76030	63536	87	585	559	0	4066	3236	36	-99	702	0	0.738679
57911	58074	73	16081	15904	52	35999	35528	72	293	280	0	1698	1812	19	-398	92	0	0.739648
69782	66733	84	26507	25175	74	46945	44193	77	543	442	0	2594	2352	27	449	755	0	0.739648
102942	100842	83	26467	25439	76	73641	70960	80	511	611	0	3656	3523	32	-320	144	0	0.740618
109669	97497	100	49931	43716	90	78376	67476	100	1296	1336	11	4119	3337	34	592	831	0	0.740618
100676	97684	82	27928	26380	71	43345	40984	78	724	553	0	2540	2270	26	775	1074	5	0.740618
227122	171730	97	75866	55916	97	130846	95093	99	1585	1403	15	7487	5450	50	627	1007	2	0.741587
99632	96603	80	47355	43637	80	53273	49689	80	602	556	0	3120	2624	31	-386	272	0	0.741587
223865	165796	103	103200	80175	101	168870	130895	104	2153	1595	25	8761	6364	56	1363	1484	13	0.741587
231910	197602	105	100448	89537	95	168714	145618	98	1890	1877	20	8953	7886	49	349	651	0	0.741587
202528	170216	99	78005	64326	96	132957	110965	99	1453	1273	13	6644	5440	45	166	802	0	0.742556
174711	152688	110	68646	59980	110	84794	72154	110	1379	1228	13	4580	3951	36	-186	343	0	0.742556
156116	142506	88	72879	67351	86	92473	83019	87	1280	1377	13	4715	4094	37	354	730	0	0.743526
161031	133275	94	47215	38693	88	84244	68044	90	1115	940	0	4516	3757	39	1259	1225	6	0.744495
135633	118375	96	44059	38367	85	88747	77539	88	623	715	0	4569	4179	37	865	872	0	0.745465
251437	178781	105	82509	58997	103	164659	115578	106	1772	1140	24	9111	6214	54	-3	259	0	0.745465
159807	126151	95	53081	40954	90	96817	75386	93	1089	765	0	4811	3923	39	286	580	0	0.745465
58425	55989	82	17778	17292	54	36130	35576	73	146	279	0	1840	1780	20	900	554	0	0.746434
79713	79595	75	33922	33296	76	38033	36952	77	400	435	0	2077	1820	21	21	494	0	0.746434
293756	204647	118	127094	89753	118	124346	84331	119	3221	2637	32	6974	4686	50	407	412	0	0.746434
128249	110472	88	33042	27615	82	74300	64205	86	2674	2480	28	4009	3546	36	302	873	0	0.747403
265833	186923	107	105831	75385	106	149954	105617	108	2062	1571	19	7827	5685	50	-144	345	0	0.747403
55038	56655	74	21527	22047	55	35285	35023	72	73	275	0	1849	1945	21	129	496	0	0.747403
73280	71854	86	27953	27884	74	54081	52210	77	521	527	0	2641	2667	26	491	495	0	0.747403
22838	21257	60	8737	8862	40	12568	12672	45	-112	202	0	699	621	0	-46	406	0	0.748373
189682	142881	97	79957	60295	97	109177	80744	98	1580	1311	17	6060	4561	43	23	558	0	0.749342
120334	104020	87	50038	42110	86	64085	53751	87	683	633	0	3265	2836	33	22	733	0	0.749342
33914	32775	78	8290	7032	45	21148	19989	83	313	257	0	1248	1147	9	-196	171	0	0.749342
80136	77375	83	27504	27426	76	48537	47207	77	685	495	0	2388	2362	25	-485	101	0	0.750312
98720	97241	83	29405	28874	76	63807	63368	79	805	700	0	3142	3160	30	412	1188	6	0.750312
73709	74601	77	25459	25939	71	51505	50292	77	394	387	0	2560	2585	25	-614	139	0	0.750312
119528	105712	85	52875	44874	85	53099	45770	84	827	548	0	2832	2470	28	-51	299	0	0.75322
165456	138469	91	64796	53565	91	80422	64700	90	1368	1169	11	4506	3353	39	309	545	0	0.75322
140976	112985	96	51786	41289	88	86290	67704	89	958	880	0	4272	3449	38	509	838	0	0.754189
98101	92218	82	43594	38762	81	53773	48313	85	801	727	0	2935	2728	29	150	720	0	0.754189
191479	163201	90	86183	70914	91	135384	110783	92	1733	1180	18	7075	5980	45	271	722	0	0.754189
108047	106085	87	35736	34938	78	71324	68810	81	978	855	0	3765	3627	30	813	967	0	0.755159
175773	136836	98	46212	35766	90	118061	91658	94	1090	904	0	5918	4421	44	485	771	0	0.756128
55118	59009	57	24552	25067	61	27108	27869	71	37	281	0	1478	1334	14	42	405	0	0.756128
255007	186516	111	154204	107769	111	163828	113253	111	2191	1571	23	8622	5753	54	735	818	0	0.758067
181244	143348	93	83839	67330	92	114052	86717	94	1707	1507	18	5727	4409	44	37	293	0	0.758067
152970	126960	92	64155	53830	90	67032	55264	91	1443	1365	15	3609	3098	35	453	720	0	0.760006
91199	89868	83	17190	17268	50	71660	71354	78	1140	1044	5	3547	3490	31	839	923	0	0.760006
139482	116169	97	51541	43136	87	92362	78147	89	783	734	0	4654	3595	39	188	372	0	0.760975
71188	67081	83	23607	23207	63	46507	44954	77	319	261	0	2424	2385	25	32	459	0	0.761944
276368	209885	107	170308	130127	108	210605	156499	109	2916	2233	31	11201	8551	56	2027	1702	26	0.761944
181217	135524	100	57031	43476	94	115475	86709	97	1150	936	0	6182	4332	46	223	629	0	0.762914
123057	120869	81	47916	47314	80	85569	81386	84	1193	923	0	4683	4360	36	514	845	0	0.762914
62343	65359	73	25004	25734	57	42195	42671	73	403	359	0	2094	2097	23	68	507	0	0.762914
76966	78588	76	27695	28040	66	45269	44683	75	315	441	0	2319	2265	26	-317	207	0	0.762914
86399	86350	77	30114	29726	76	55255	54195	78	810	590	0	3062	2905	28	-134	411	0	0.762914
156750	129008	92	62273	50112	90	80005	62944	91	1378	944	0	4262	3445	38	646	561	0	0.762914
64960	64774	78	15176	15228	46	33359	32596	73	358	300	0	1727	1819	19	165	460	0	0.763883
229696	171336	108	101346	74234	99	122857	91151	99	1717	1263	16	6546	5011	46	1396	843	0	0.765822
91262	89860	81	34565	33352	77	48609	46571	78	860	708	0	2744	2573	27	449	469	0	0.766791
69996	67446	77	30684	28311	77	39718	37023	78	525	437	0	2017	1864	24	303	502	0	0.76873
292503	198711	122	101907	70130	119	204026	133278	123	2548	1792	30	10524	7312	55	1444	751	0	0.76873
208365	154379	109	83936	64936	98	186490	140759	102	2529	1890	28	9695	7442	52	1405	1036	3	0.769699
136571	127922	89	39142	36877	83	68822	64681	83	820	950	0	3679	3408	33	654	724	0	0.770669
123543	109018	86	47687	40431	86	75108	62526	87	1239	1149	9	3701	3097	35	203	855	0	0.770669
67429	69676	75	21034	21285	53	36914	36799	75	503	422	0	1907	1752	21	-91	355	0	0.770669
83350	82767	80	20753	20800	56	58095	57275	77	464	425	0	3116	2857	29	182	499	0	0.770669
86770	87691	76	26436	26723	68	46078	45189	76	368	501	0	2374	2125	25	637	620	0	0.770669
261502	192453	122	95181	69631	108	118173	83930	109	2926	2006	29	6898	4866	47	547	803	0	0.771638
106645	104260	83	32830	32193	76	79160	76907	80	1567	1511	16	4192	4185	33	-55	328	0	0.772608
177348	136040	99	63811	48913	93	90262	67784	94	1606	1208	13	4793	3678	39	441	620	0	0.772608
137836	111023	100	49347	40239	88	85130	67210	91	1038	909	0	4148	3463	39	245	462	0	0.773577
73398	73434	85	26492	26548	73	33022	32290	73	222	411	0	1760	1647	18	-446	140	0	0.774546
149271	123779	91	53211	43374	88	102988	81384	92	1080	761	0	5245	4148	42	415	484	0	0.775516
218080	165568	98	90916	67292	97	146529	107435	100	3795	3177	34	7644	5895	47	888	769	0	0.775516
202597	155737	102	62203	48161	97	121297	93035	100	1037	860	0	5842	4491	45	-45	324	0	0.776485
120677	119969	85	30873	30542	78	86232	83253	82	1298	1470	14	4374	4161	34	484	588	0	0.776485
130643	118254	90	52925	46963	86	69446	62341	87	893	857	0	3815	3304	34	739	494	0	0.776485
348886	257546	136	136906	104778	132	325876	243670	135	3448	2343	35	16949	13110	66	548	985	0	0.777455
204677	153238	96	81121	60775	95	134709	99719	97	2731	1767	32	7390	5395	48	877	877	0	0.778424
186541	142694	112	63465	49724	93	113949	88169	96	1589	1077	9	6213	4724	44	1003	669	0	0.778424
258230	184767	111	188221	153020	108	255149	195378	110	3576	2645	34	13952	10656	70	1226	1478	12	0.779393
87745	88381	77	26248	26253	63	60282	60056	78	872	844	0	3306	3202	29	375	604	0	0.779393
210601	159058	106	77871	58644	99	110240	83569	101	1345	928	0	5862	4346	42	939	515	0	0.781332
172620	140467	95	55806	45872	93	87502	68883	98	1225	1093	8	4384	3569	38	7	441	0	0.781332
186139	143886	95	77850	59363	94	124660	93955	98	1450	1241	18	6305	4765	48	1460	1851	13	0.781332
266724	195989	126	90611	65582	111	150964	113202	112	2590	1985	29	8096	6043	51	767	757	0	0.782302
165601	129002	101	57844	44307	91	114161	87523	92	1284	947	0	5952	4577	45	-73	396	0	0.783271
105175	89060	88	37212	31542	83	67901	57580	84	746	643	0	3379	2734	34	230	589	0	0.78521
86599	77589	91	31750	27643	82	63801	56585	83	330	375	0	3174	2839	31	108	687	0	0.786179
158697	130805	108	52809	42529	96	85894	66042	108	1205	1039	5	4716	3917	38	818	836	0	0.786179
180717	136940	94	75984	56685	93	92450	67477	94	1129	959	0	4884	3798	40	668	1277	9	0.787149
46383	46977	73	18744	19109	51	26508	27376	68	409	382	0	1582	1458	17	-238	363	0	0.787149
137154	122573	89	56634	50102	86	72715	63881	89	1140	901	0	4022	3539	34	427	801	0	0.788118
103021	103468	90	43681	43224	78	57256	55841	79	659	719	0	2745	2888	26	-393	261	0	0.788118
215050	152111	99	69009	50515	96	145552	103362	99	2018	1344	19	7632	5623	50	398	888	0	0.789087
144723	131773	98	61254	55760	87	79127	71905	88	1026	978	0	4048	3869	34	587	1065	4	0.790057
103585	91248	98	39753	34682	98	57704	50593	98	529	236	0	3335	3128	30	-169	360	0	0.790057
130696	105859	94	46477	37664	86	84644	67378	88	654	407	0	4385	3713	37	166	357	0	0.790057
278723	199698	108	85988	58102	106	166765	115348	109	2849	2113	30	8637	5859	55	1091	1026	2	0.791026
83111	82586	84	35045	35488	75	47167	46381	76	401	453	0	2188	2105	24	130	640	0	0.791026
61014	61825	75	15572	15358	49	46760	46770	76	397	473	0	2575	2471	26	-5	455	0	0.791996
150128	133273	88	62147	53661	87	93096	78652	89	1606	1397	14	5051	4369	37	64	278	0	0.791996
45161	47865	66	22541	23372	57	21980	22180	55	393	446	0	1285	1401	15	-285	781	0	0.792965
159180	137273	94	60775	51921	89	101813	86165	93	1485	1402	14	5227	4300	40	-30	346	0	0.793934
217787	175998	116	121001	102248	116	91320	70242	116	2355	1547	23	5243	3868	41	254	922	0	0.793934
184100	152259	93	82426	67900	92	100391	82928	94	1029	943	0	5425	4363	41	-186	322	0	0.793934
111535	110071	83	28400	28090	70	72099	69131	81	974	850	0	3698	3460	31	550	984	0	0.794904
85796	85406	79	17935	18007	52	49464	47965	76	728	612	0	2705	2696	27	458	754	0	0.794904
196426	154005	102	78959	62953	92	106777	83753	94	1422	1043	5	5459	4113	43	178	327	0	0.794904
68953	70080	74	24923	24718	64	37303	36445	73	225	446	0	1799	1930	20	150	419	0	0.795873
157923	127400	104	56565	45451	89	94972	75166	92	1290	956	0	5105	4135	41	703	879	0	0.796843
59499	60929	77	16198	16524	48	38239	37108	75	112	332	0	1806	1749	20	102	393	0	0.796843
184303	153445	94	63751	52762	92	90343	73671	92	1368	1088	10	5226	4190	42	-78	410	0	0.797812
102564	103456	77	28730	28435	75	63745	61886	78	597	778	0	3413	3371	30	-85	449	0	0.797812
134141	106502	106	49380	40385	91	78885	61686	106	879	776	0	3815	3175	33	904	1065	5	0.797812
125784	119171	85	40337	37411	80	76803	71851	83	534	728	0	4078	3762	35	-105	416	0	0.798781
91553	88383	84	31162	30522	76	58186	57565	77	714	707	0	3281	3409	29	382	556	0	0.799751
126832	110878	94	39433	32949	83	66813	57801	86	670	565	0	3542	3206	32	-299	268	0	0.80072
92461	92131	78	30437	29971	75	58360	57276	78	909	805	0	3022	2782	29	250	625	0	0.80072
264687	192879	120	94837	70565	117	153430	112698	119	2873	1910	28	8203	5846	49	154	401	0	0.80072
220001	163407	98	99802	73327	96	97689	70690	96	3153	2319	32	5299	3886	44	519	1278	8	0.80072
106097	99193	87	42785	40690	80	59042	55103	80	692	705	0	3267	2828	32	81	385	0	0.80169
306770	202472	122	81386	52613	114	223977	145998	119	2408	1360	28	11457	7587	60	673	948	0	0.802659
143203	134814	101	45997	42965	88	121471	111433	101	1195	1032	4	5962	5554	40	364	659	0	0.802659
132208	111704	86	47446	38393	86	77470	62814	87	1518	1117	15	3834	3128	36	761	861	0	0.803628
92250	93733	79	29353	29634	73	79352	78279	80	566	593	0	3653	3403	30	201	518	0	0.803628
96913	95936	79	29173	29522	76	62900	61711	79	651	709	0	3272	2961	31	366	515	0	0.803628
122298	118730	82	62210	60721	81	65062	62303	82	1089	931	0	3359	3309	29	136	454	0	0.804598
103330	104636	79	42672	42606	78	62391	61043	80	893	735	0	3468	3310	31	249	655	0	0.804598
179142	141112	94	58318	45625	89	113819	88069	93	1459	1157	17	5832	4483	43	-304	315	0	0.804598
138622	110868	89	46836	37552	86	90266	71495	89	1001	711	0	4523	3367	41	141	437	0	0.805567
168735	136615	92	62910	51324	90	117229	93434	92	913	882	0	5858	4698	41	424	552	0	0.805567
180291	146734	93	72868	58016	92	109389	88456	93	2039	1744	22	5327	4342	42	-26	587	0	0.805567
190086	150011	95	74793	58143	95	84495	64490	95	3569	2807	34	4469	3396	40	471	520	0	0.805567
131735	118216	86	65082	57904	85	81400	72414	86	1185	954	0	4496	3735	35	356	705	0	0.806536
72491	64617	93	24554	21260	93	40937	36211	93	551	593	0	2090	1856	21	295	533	0	0.806536
173692	138823	95	53134	41556	90	110434	86159	95	1198	958	0	5503	4431	44	-55	658	0	0.806536
293798	204948	127	85300	58436	120	204601	144646	124	6059	4424	44	10827	7722	57	-173	347	0	0.806536
112119	94668	93	34967	29125	85	72771	61454	86	770	505	0	3546	2990	32	1339	801	0	0.807506
224588	164737	113	76040	57839	103	139568	102792	106	1516	1241	13	6931	5236	48	-244	419	0	0.807506
126787	113736	85	42819	37722	83	67470	58208	85	1104	913	0	3392	3017	31	311	457	0	0.807506
123951	106973	88	45461	38789	83	66110	56065	84	1012	885	0	3809	3239	34	-502	234	0	0.807506
52978	51815	74	20615	20595	66	26237	25936	71	136	373	0	1310	1265	13	49	277	0	0.808475
139425	122120	88	54993	47627	85	83395	73688	87	1259	1180	13	4573	4146	36	-106	427	0	0.809445
168244	137883	96	63684	51972	94	77187	63372	94	1206	1139	11	4283	3468	37	235	338	0	0.809445
128423	125425	85	45713	44044	81	79884	76753	83	1256	1267	15	4453	4050	35	356	476	0	0.810414
107565	99990	83	41415	38361	79	63215	57543	81	269	297	0	3331	3139	32	576	536	0	0.810414
182431	141875	95	63145	47576	91	118462	90631	94	1281	968	0	6022	4403	46	42	584	0	0.810414
254634	177478	135	103311	69042	133	113007	76026	134	1456	1282	14	6036	3951	49	1027	834	0	0.810414
193193	160024	102	92837	80108	92	92744	74217	94	1593	1481	16	4828	3803	40	99	545	0	0.811383
114389	96959	88	43368	36666	85	66323	55517	87	729	576	0	3528	3026	33	564	944	0	0.811383
118201	98125	101	50477	42005	85	63537	50369	86	724	598	0	3308	2660	34	266	769	0	0.812353
70999	70860	77	18501	18435	55	33714	33115	74	534	390	0	1908	1800	20	315	405	0	0.813322
126847	110034	87	54657	46790	87	65101	55407	87	859	937	0	3704	3249	32	419	397	0	0.813322
219461	162407	99	82708	61497	98	118222	88084	100	1776	1440	19	6091	4566	48	960	502	0	0.814292
210574	159635	100	88777	69605	97	120370	90609	99	1390	1230	11	6416	4667	46	694	725	0	0.815261
102302	89093	84	39673	33731	82	59009	50867	83	755	607	0	3056	2554	30	62	378	0	0.815261
277199	196177	113	119949	90740	108	188758	130835	112	3263	2567	35	9923	7043	57	420	756	0	0.81623
85045	82760	85	42730	41182	77	43150	41777	77	905	1027	4	2453	2362	24	649	546	0	0.81623
153441	131836	93	56788	49737	87	90843	76973	89	1811	1637	18	4886	3943	38	1547	968	0	0.8172
36063	37020	58	14873	15210	46	18310	18586	52	402	378	0	1028	917	0	100	327	0	0.8172
101645	88253	87	39010	33710	82	75870	64787	84	589	496	0	3698	3340	35	95	693	0	0.8172
107040	104995	83	30377	30188	77	70025	66777	81	658	768	0	3748	3645	31	-200	529	0	0.8172
137637	112780	91	51950	41989	88	80313	64159	91	758	634	0	4174	3402	36	625	801	0	0.819139
282612	212412	121	98820	75629	109	216018	165077	113	2501	1734	29	11239	8933	58	-31	507	0	0.819139
188032	148279	94	60857	46271	92	121917	95380	95	1904	1415	20	6287	4909	45	420	724	0	0.819139
235054	173754	118	86230	64523	98	123464	93211	101	1919	1478	21	7007	5088	47	643	897	0	0.820108
134927	115136	92	75519	64802	88	77323	63320	88	1302	989	0	3693	3072	34	787	686	0	0.820108
180412	149509	95	67080	56933	90	109389	87440	93	1550	1133	13	5862	4688	44	615	519	0	0.820108
218683	184235	99	85269	73782	95	154920	129730	99	1478	1327	18	8140	6765	47	861	1114	5	0.821077
152036	133341	105	57985	51228	87	85389	74725	89	947	1092	7	4390	4192	35	859	772	0	0.822047
58340	59435	72	15845	15938	47	39211	39240	73	506	321	0	2134	2131	23	-247	245	0	0.822047
175008	146179	98	79802	66909	92	77894	64942	91	1128	1002	1	4502	3836	37	452	688	0	0.822047
128641	112398	89	60956	54486	86	75165	65147	86	1364	1400	14	3916	3419	36	1143	900	0	0.822047
55077	57451	73	13873	14656	43	40180	40497	73	182	417	0	1822	1758	22	-164	344	0	0.822047
77868	78887	77	26464	26414	73	43259	42175	76	553	397	0	2132	2161	22	-39	628	0	0.823016
203340	153074	101	70438	54314	97	133078	95961	99	1149	830	0	7108	5239	51	460	555	0	0.823986
53279	54028	74	10060	10015	41	28746	28208	71	407	371	0	1411	1506	16	588	526	0	0.823986
83744	80481	81	26920	26083	75	52566	50063	77	762	619	0	2569	2426	26	-339	334	0	0.824955
121297	107220	87	55859	49381	85	80034	69699	86	1330	1226	10	4073	3665	35	609	1180	7	0.824955
81221	78189	84	27318	27040	76	48143	47507	78	427	439	0	2645	2328	27	-199	617	0	0.825924
258839	185710	108	76303	53733	106	179558	125185	110	1867	1275	21	9185	6483	52	236	414	0	0.825924
141096	128490	91	45660	40179	85	76512	68394	87	1126	1063	6	4155	3692	35	814	1462	11	0.826894
131608	112732	96	52408	45608	88	83096	73055	88	1036	857	0	4439	3544	38	998	755	0	0.826894
152088	130432	91	59395	50633	87	73028	61885	87	1268	1196	13	3912	3323	35	224	392	0	0.826894
189547	148106	102	73434	56813	93	116137	88105	96	1970	1758	21	5932	4606	44	190	766	0	0.827863
280543	216559	112	129922	104211	109	132587	99789	110	3923	3152	35	7997	5663	51	784	559	0	0.828833
281649	226685	124	151841	125499	109	327138	270700	115	3935	3241	36	16979	13296	70	998	1044	3	0.828833
140864	128741	101	58328	49341	101	103699	83031	101	684	1004	2	5756	4521	39	867	950	0	0.828833
149699	123010	89	50070	41682	87	78026	62850	91	1616	1500	16	4006	3448	35	1086	670	0	0.828833
85380	86695	79	32918	33166	75	57326	56593	77	503	458	0	3187	2986	30	358	1014	2	0.829802
229489	171190	119	92718	70017	102	110647	82189	102	1686	1502	20	6261	4815	44	882	1080	4	0.829802
246564	176709	106	111353	85183	105	119987	86322	107	1924	1249	18	6551	4777	46	397	655	0	0.830771
187890	148983	102	74529	61279	94	125968	100034	97	1732	1487	18	6372	5053	43	91	824	0	0.830771
192566	153758	95	70929	55680	92	100704	78924	92	1069	1040	6	5562	4603	42	788	1047	8	0.830771
84608	81486	82	25553	25325	76	53071	51636	78	216	375	0	2775	2725	27	-242	635	0	0.831741
96694	84111	86	40379	35635	83	54784	47809	85	763	573	0	2932	2337	29	763	1103	6	0.831741
75911	74509	80	18819	18816	58	49050	48253	76	234	416	0	2272	2479	24	-86	533	0	0.83368
221926	178979	98	80576	65021	96	182644	149715	100	2848	2643	29	8838	7310	51	1017	755	0	0.83368
201087	167388	106	115162	100637	97	90730	73617	98	1406	1246	14	4991	4014	40	-383	140	0	0.83368
210801	150177	106	118727	87481	101	196126	155825	103	2556	2060	26	10434	8091	56	516	693	0	0.834649
160753	126301	97	61314	48602	89	106998	83655	92	1240	938	0	5809	4630	44	505	562	0	0.835618
29202	28706	66	12606	12809	44	13392	13830	44	257	197	0	638	781	0	-503	47	0	0.835618
86936	80178	83	32087	28926	80	58912	52877	81	598	578	0	2600	2479	27	215	254	0	0.835618
205797	153736	115	78001	59828	97	138367	102127	100	1551	1029	7	7177	5270	48	403	388	0	0.835618
174634	144878	95	55871	45686	91	80684	67526	92	746	818	0	4293	3577	36	640	810	0	0.836588
77138	76471	78	22275	21975	60	54503	52927	76	378	341	0	2705	2715	27	244	387	0	0.836588
115714	100162	85	43107	36510	84	63030	54033	84	1126	739	0	3747	3154	35	92	565	0	0.836588
53773	53128	85	22200	22630	54	26064	25746	71	151	227	0	1294	1246	12	-208	266	0	0.838526
289747	220375	123	140930	111451	122	288069	229916	125	2436	2196	27	14398	11624	63	493	824	0	0.838526
109534	101105	84	49032	45183	83	52238	48604	82	595	657	0	2782	2525	28	883	1093	5	0.838526
143652	131665	90	46059	40817	84	89548	80566	86	897	886	0	4528	4049	36	-377	316	0	0.840465
97341	86713	89	41022	36693	82	44844	40497	81	660	528	0	2580	2084	29	684	726	0	0.840465
153785	126430	92	54425	43486	89	98032	79929	93	2156	1931	24	5108	4164	41	914	1008	3	0.840465
267694	206570	97	141759	110218	99	164632	122266	101	3312	2473	33	8816	6497	51	749	942	0	0.840465
103362	109164	76	56049	56164	78	81381	79603	80	1302	1224	13	4249	4004	34	257	343	0	0.840465
116586	103111	86	48872	42753	84	61725	53691	85	652	501	0	3097	2849	30	602	689	0	0.841435
174401	136026	103	74735	58171	92	106885	80876	93	1072	926	0	5694	4165	42	224	468	0	0.841435
142782	122820	91	54766	46969	87	71525	59940	89	940	646	0	3785	3280	35	411	885	0	0.842404
196753	163627	110	84389	70705	93	96746	80092	94	1206	1046	6	5477	4550	41	157	719	0	0.842404
121374	115190	100	47396	43760	100	59616	53956	100	617	889	0	3299	2847	28	881	751	0	0.842404
215361	160603	118	99110	71734	118	131277	94416	118	1263	988	0	6713	4769	49	590	815	0	0.842404
130360	120510	87	58304	52157	85	83088	75607	86	879	949	0	4243	3910	34	547	913	0	0.843373
93277	89112	80	37638	35081	78	52852	49311	79	574	414	0	2762	2589	27	-209	347	0	0.844343
222657	167487	97	75602	55640	96	133215	95597	98	1453	1269	16	6928	5180	49	1723	1840	22	0.846282
131090	122890	87	55168	49749	84	65276	58331	84	849	828	0	3451	3084	31	335	906	0	0.846282
87975	88939	79	22382	22618	56	48838	47981	78	763	761	0	2679	2713	25	-22	387	0	0.846282
198039	161481	94	116954	100435	96	323141	273523	101	3256	2576	31	16390	13650	66	174	349	0	0.846282
65825	66351	75	23511	24370	56	36934	37645	73	162	256	0	2098	1867	23	-10	289	0	0.846282
149266	140645	84	57561	52038	83	92245	84180	85	1097	1192	11	4842	4433	37	751	672	0	0.847251
258851	189227	106	117386	86251	103	147711	104176	105	2669	1996	31	7593	5497	51	819	839	0	0.847251
72950	75670	62	24305	25266	53	46854	47021	75	529	368	0	2370	2309	25	373	435	0	0.847251
58218	60073	74	25233	25779	61	30941	31164	71	277	398	0	1700	1557	19	74	916	0	0.847251
283209	206016	126	172670	139110	126	290037	228439	129	2781	2169	28	14662	11662	65	1469	854	0	0.847251
107440	99754	95	32115	28949	78	65964	60387	81	1040	803	0	3548	3546	30	-119	366	0	0.84822
42666	41812	83	15631	16026	49	19223	19500	54	53	178	0	1183	1242	13	-498	235	0	0.84919
88894	87311	90	36903	36244	77	55009	53188	79	731	662	0	2999	2826	29	-42	404	0	0.850159
27280	26186	67	10405	10559	41	13468	13613	46	232	217	0	897	949	0	-150	149	0	0.850159
89232	87709	79	26805	26503	75	41274	41454	76	502	421	0	2366	2320	23	-447	434	0	0.852098
165223	128452	95	60341	49328	91	97228	73798	93	1342	1191	12	5041	3770	42	743	1001	1	0.853067
161418	134786	91	81927	70333	91	85632	69787	90	1428	1230	12	4837	3816	42	530	1126	6	0.853067
82571	83406	77	31155	31268	75	45222	43669	77	398	190	0	2584	2438	26	683	747	0	0.854037
150275	124472	90	45541	36775	87	85431	69288	90	1108	968	0	4364	3639	38	1050	901	0	0.854037
116293	106373	94	61795	56874	84	56286	51300	84	807	978	0	2925	2714	28	352	485	0	0.855006
179067	151329	95	82890	69874	90	115768	94999	93	1736	1445	16	5913	4887	42	1479	1762	17	0.855976
99311	99881	79	38904	38641	76	61186	59678	78	392	468	0	3419	3760	28	1015	1113	6	0.855976
217540	168301	97	55252	40578	94	146379	108510	99	1653	1451	18	7775	6082	51	-497	204	0	0.859853
170283	139923	100	67948	54893	92	101271	83854	93	1533	1147	11	5212	4233	41	1186	1738	16	0.860823
92379	88145	79	37566	34884	78	50471	47112	79	484	610	0	2550	2219	27	13	287	0	0.861792
121061	115985	89	39935	38767	79	59928	56700	81	981	907	0	3286	3075	29	687	837	0	0.861792
281328	204055	117	85740	60664	110	200037	140460	113	1998	1470	24	10305	6970	57	736	923	0	0.861792
189691	154240	100	65711	53701	93	90412	72542	94	1428	1257	14	4669	3685	39	1154	1250	8	0.862761
304767	227630	134	165878	129612	122	332626	257491	124	3887	2981	36	17117	12997	69	988	821	0	0.862761
163633	154442	101	60735	56953	87	107923	100211	89	1840	1603	19	5752	5556	39	407	558	0	0.863731
178780	147035	92	64937	53547	91	99698	79973	92	1362	1069	8	5332	4161	42	-615	167	0	0.863731
74558	72609	86	13461	13294	46	35475	35172	75	392	423	0	1659	2045	20	291	681	0	0.863731
135248	112358	94	47977	39857	87	85841	70326	89	1670	1377	18	4348	3426	37	864	731	0	0.866639
214242	158685	98	64803	47240	97	123480	91226	99	1547	1234	18	6420	4629	46	-347	331	0	0.866639
159383	131656	92	57771	46818	89	96608	76703	91	959	951	0	5104	4153	39	-118	538	0	0.867608
181995	145949	94	65019	51518	92	91853	70136	93	1521	1337	13	5139	3949	39	680	993	0	0.867608
345354	255808	147	173075	132737	147	394886	299429	147	3804	2900	33	20166	14906	79	121	871	0	0.867608
223331	176172	100	95528	73297	97	139022	107978	98	1607	1216	18	7130	5636	45	52	586	0	0.867608
92158	94468	77	22646	23237	53	55840	55138	76	807	678	0	2774	2737	27	146	534	0	0.867608
89356	87546	80	33107	32680	76	40936	40715	77	584	624	0	2562	2753	25	624	696	0	0.868578
241094	204278	107	86868	74026	98	208196	177004	103	2427	2150	28	11226	9080	54	37	507	0	0.868578
96842	81073	92	37164	31665	82	61845	51510	85	518	578	0	3180	2707	30	257	473	0	0.869547
112100	109519	86	56827	55857	81	71007	68677	82	960	1082	7	3471	3442	30	375	475	0	0.869547
75259	72771	80	24387	24345	67	40896	41152	76	398	466	0	2426	2447	24	-239	563	0	0.869547
130358	106417	98	46536	38212	86	77532	61440	88	820	731	0	3990	3065	38	28	501	0	0.869547
241065	199832	103	92826	74113	101	183262	145774	103	1828	1744	21	9736	7930	51	-382	412	0	0.870517
96686	89923	85	35092	32120	81	59801	55213	83	450	513	0	3056	2838	29	-342	85	0	0.870517
145255	122408	93	54239	46391	89	87131	72343	91	2325	2136	26	4896	4229	38	-111	470	0	0.871486
169251	150267	109	53893	47437	91	102305	91794	93	1039	1098	10	5200	4598	42	883	1200	8	0.871486
131426	116628	89	64362	56355	87	71181	61942	86	1563	1082	9	3722	3163	34	355	631	0	0.871486
205155	162722	104	128608	104374	100	212801	162757	103	1959	1858	23	11189	8457	57	4	440	0	0.873425
112259	102462	85	35250	30958	82	77905	69852	85	809	739	0	3945	3610	34	30	879	0	0.874394
140232	118103	90	56063	46988	90	69021	58349	89	863	867	0	3760	3139	36	199	305	0	0.875364
52723	51328	79	22751	23081	61	27833	28231	72	234	158	0	1546	1422	16	-70	400	0	0.876333
220422	168045	104	88068	67201	98	116386	90058	98	1696	1306	16	6207	4587	45	329	912	0	0.877302
85401	82022	93	19932	19545	54	60325	58318	77	520	480	0	3109	3039	29	569	676	0	0.878272
364602	255449	138	160752	119157	137	287597	200917	142	3527	2462	34	14804	10127	64	286	1103	5	0.879241
102520	102062	78	36206	35779	77	69296	67147	80	1179	892	0	3487	3458	30	255	852	0	0.879241
103976	105360	78	36670	36392	77	63450	61453	78	833	910	0	3642	3507	30	1007	632	0	0.88021
155068	131659	93	58519	49414	88	96501	78968	91	1126	859	0	5193	4430	39	60	641	0	0.88021
41340	43450	66	17143	17465	50	18223	18581	49	227	219	0	872	920	0	174	704	0	0.88021
42062	42321	75	16084	16249	49	20910	20747	65	292	276	0	1176	1090	8	112	514	0	0.88118
213694	159622	108	76814	58512	96	114736	83629	99	1392	1121	11	6384	4538	44	228	905	0	0.88118
108088	93057	87	44464	38319	83	57006	48079	84	879	534	0	3213	2795	32	139	372	0	0.88118
110855	104302	82	47512	43408	80	54996	49430	81	492	487	0	2751	2622	29	192	515	0	0.88118
131449	116712	88	58808	51236	86	81967	72075	87	1421	1363	16	4399	3689	37	266	594	0	0.88118
73028	71478	78	29527	28342	74	43575	40872	77	959	875	0	2221	1946	25	-324	134	0	0.88118
228406	169482	102	85075	64177	100	155325	114265	102	2318	1684	26	7856	5708	50	822	897	0	0.882149
36644	38297	57	7733	8376	37	19754	20349	51	1	192	0	923	856	0	-66	413	0	0.882149
85527	84751	78	26306	26654	63	35435	36373	76	474	368	0	1948	1925	20	89	931	0	0.882149
272677	193746	115	105908	76692	105	135634	97436	106	2175	1469	29	6990	4681	49	620	913	0	0.882149
149914	121795	107	57577	47559	89	87685	70777	91	779	778	0	4689	3581	42	385	725	0	0.884088
104762	98315	87	42259	39369	80	58207	53048	80	770	746	0	3043	2738	28	181	488	0	0.884088
165901	126617	95	50841	38673	90	103148	77477	92	1366	1089	9	5408	4214	41	1585	1419	9	0.884088
80033	79085	81	23509	23301	62	56190	55820	76	566	384	0	2965	2992	28	568	675	0	0.884088
122550	108909	91	44198	37799	85	69801	61258	86	885	693	0	4102	3543	35	322	346	0	0.885057
121876	116860	82	42161	40083	80	70747	65959	82	1050	936	0	3875	3599	33	85	539	0	0.885057
104025	101953	83	35653	34814	77	69189	66323	81	641	692	0	3960	3679	32	389	548	0	0.885057
247361	176995	104	78270	54314	99	159602	115365	102	2117	1415	23	8626	6083	53	460	545	0	0.885057
231748	166694	98	77619	55356	98	137433	93688	102	1961	1401	18	7392	5010	50	156	332	0	0.886027
215067	155725	104	69631	50694	100	158334	116326	102	1744	1300	15	7815	5643	50	212	381	0	0.886027
127136	123838	82	39880	39170	80	80213	77204	82	619	663	0	4276	4171	33	-35	446	0	0.886996
101963	87845	96	47165	41832	83	44741	38461	85	527	465	0	2223	1876	25	-504	92	0	0.887966
213127	160957	115	71472	56018	97	163721	131472	101	1773	1576	18	8319	6550	50	-265	316	0	0.887966
144484	127358	89	60292	51919	87	86368	73867	88	1240	944	0	4542	3847	38	725	977	0	0.887966
61469	59893	85	22908	22980	61	33925	34299	74	166	344	0	1884	1821	21	76	249	0	0.888935
37827	38203	71	10535	10788	41	19408	19629	53	356	232	0	995	961	0	222	523	0	0.888935
82255	71235	84	30569	26267	80	50020	43638	81	451	540	0	2484	2126	27	-1	222	0	0.888935
88871	82853	84	33867	30753	79	46670	42788	80	630	480	0	2363	2447	25	1172	1341	9	0.888935
89388	86993	78	26319	25563	73	61403	59095	79	590	581	0	3043	3117	28	422	651	0	0.888935
151022	130243	89	59226	50108	89	78550	67533	88	1981	1699	23	4078	3744	34	1334	1124	8	0.889904
177712	141861	97	83011	68730	93	75690	60487	94	1419	1008	2	4322	3128	40	1025	1062	4	0.889904
81875	77490	81	28979	27211	75	59247	54133	78	448	428	0	2911	2820	28	762	963	0	0.890874
73147	71229	80	15129	15010	48	44218	43707	76	432	565	0	2460	2466	25	-346	290	0	0.891843
139551	115536	95	47608	39421	87	84707	69711	89	1058	800	0	4425	3508	38	254	601	0	0.891843
95427	92162	81	33760	31574	80	70828	65742	82	579	704	0	3721	3449	32	-198	412	0	0.892813
104250	103862	80	33680	33261	78	60049	57057	80	571	606	0	3391	3117	31	512	826	0	0.894751
125517	110010	92	46721	40802	85	62225	53785	86	734	645	0	3472	2903	32	-119	493	0	0.895721
26233	25695	69	8485	9008	37	12047	13005	43	168	260	0	544	599	0	-137	626	0	0.895721
88804	89707	82	39559	39553	76	57175	56095	78	607	718	0	2856	2698	28	260	505	0	0.89669
152965	125719	90	48235	39677	87	110813	88771	90	889	698	0	5302	4185	43	-64	424	0	0.89766
179530	146831	94	64640	50759	93	104256	85381	94	979	871	0	5396	4340	42	791	896	0	0.89766
202304	155935	105	91475	70925	95	135356	102262	96	1533	1279	19	6966	5125	48	1445	1454	12	0.898629
133796	118454	92	53963	47792	87	67314	56931	87	1383	1258	12	3526	3258	31	-142	318	0	0.898629
179506	154312	93	77427	66046	90	118901	101840	91	1518	1161	14	6652	5714	45	268	549	0	0.900568
290915	201675	113	95272	66438	110	206979	142021	115	2135	1361	21	10742	7438	57	-320	344	0	0.901537
136118	112341	101	48042	39721	87	82080	67564	88	940	741	0	4486	3609	38	174	457	0	0.901537
65241	63357	79	14082	14167	46	45094	44251	76	239	383	0	2152	2072	24	429	918	0	0.901537
101024	101023	80	33722	33560	76	66032	63774	79	921	1009	3	3219	3224	30	1022	1023	2	0.902507
175250	137296	96	72029	58934	92	112296	85138	95	1550	986	0	6182	4727	44	1157	623	0	0.902507
109968	106862	84	45247	43894	80	61630	59249	82	898	904	0	3618	3521	30	604	623	0	0.903476
99024	85747	85	32560	28105	80	68839	60627	83	554	392	0	3514	2994	33	659	941	0	0.904445
84528	73188	82	34954	30088	81	52980	44770	82	490	440	0	2816	2476	29	190	288	0	0.904445
67134	66526	78	25807	25705	73	37734	36731	75	459	419	0	1706	1678	20	-240	368	0	0.905415
192445	148885	100	71561	54960	94	110915	85164	96	1662	1147	15	5969	4590	46	-37	481	0	0.905415
275378	196843	106	130783	102032	106	266466	200854	109	3394	2599	34	14297	10889	63	315	728	0	0.905415
177015	147141	96	77993	64243	92	88451	72972	94	2112	1909	24	4917	4264	39	401	536	0	0.906384
170995	136899	97	72050	58732	93	84927	67809	94	1559	1391	16	4519	3436	39	207	702	0	0.906384
173651	133543	111	61839	47490	111	90626	68873	111	1097	825	0	4943	3725	40	666	1117	4	0.907354
130421	115439	90	57665	51905	85	73052	65067	86	540	493	0	3786	3083	35	761	576	0	0.907354
77341	77374	78	25830	25735	74	52537	51275	77	476	381	0	3067	2670	29	-1	344	0	0.908323
161620	139861	92	62612	52911	88	98651	85093	89	1216	954	0	5129	4452	39	499	486	0	0.908323
134196	110221	92	52633	43624	87	83089	65691	88	1028	744	0	4107	3317	38	385	561	0	0.908323
72940	78296	66	28000	26853	73	55710	54328	75	803	553	0	2662	2544	28	625	583	0	0.910262
64882	62644	77	16402	16332	49	32765	32553	74	443	343	0	1712	1559	18	425	801	0	0.910262
141025	124173	91	46526	40167	86	98503	86602	89	950	1069	6	5009	4077	40	244	727	0	0.910262
53715	55708	73	11798	11801	43	36854	36306	72	163	300	0	2077	2155	21	-196	393	0	0.911231
210760	154688	101	63454	45430	98	138992	101553	100	1337	971	0	7265	5449	47	-89	310	0	0.911231
192220	151990	97	81708	65458	94	105995	84291	95	1564	1201	12	5961	4823	42	411	569	0	0.912201
182526	148405	95	85104	68418	94	115398	92304	94	2630	2240	29	6277	5018	45	982	569	0	0.912201
181153	140962	103	52034	41460	93	94374	73839	96	1560	1351	16	5047	3922	41	657	671	0	0.91317
222190	180015	102	63437	51318	96	158123	124738	101	1744	1317	17	8122	6677	49	721	448	0	0.914139
91108	83814	85	32510	29995	80	56998	52996	82	638	513	0	3005	2630	30	121	432	0	0.915109
234743	157467	113	93549	61043	105	119909	78467	105	1613	1069	8	6361	4427	48	1214	928	0	0.915109
92318	91425	79	28186	28181	76	57392	55979	78	857	721	0	3216	3127	29	605	795	0	0.916078
98659	94900	81	35926	33519	78	73492	67317	81	716	605	0	3966	3791	32	174	531	0	0.916078
156746	133624	90	64864	54666	88	85223	70067	90	1475	1271	15	4596	3755	38	410	578	0	0.916078
73745	74733	74	27515	27231	74	45519	44703	76	483	446	0	2482	2280	25	798	566	0	0.918017
289324	193184	111	86254	57016	108	207185	138294	112	2581	1740	32	10722	7109	58	3	285	0	0.918986
110878	111109	80	38135	37140	77	57141	55587	79	1059	1003	2	3088	2889	29	470	412	0	0.918986
218680	185366	95	128677	111188	95	182609	151595	97	2854	2201	32	9608	7782	53	710	772	0	0.918986
72225	69186	78	25130	24273	72	38523	37219	76	603	501	0	2034	1958	21	158	291	0	0.919956
127872	114650	99	58633	53250	84	59999	53329	84	548	624	0	3449	3094	31	-457	322	0	0.919956
114227	99414	86	40559	35471	82	68617	58445	85	633	717	0	3582	3080	33	32	490	0	0.919956
295233	224496	132	128347	99078	119	179518	137316	118	3357	2464	33	9232	6831	53	693	818	0	0.921894
258150	187632	102	81687	59381	100	167987	119770	103	1901	1357	24	8377	5880	51	-2	312	0	0.921894
49761	52008	69	10351	10734	41	27331	27672	69	471	474	0	1352	1291	13	460	696	0	0.921894
61185	60646	74	19660	19691	57	32253	32265	73	574	364	0	1559	1737	18	-392	138	0	0.922864
253115	189154	102	86249	64684	97	159455	117100	100	1865	1462	23	8563	6374	50	932	879	0	0.923833
256635	185870	121	86909	62838	119	175103	129009	121	2199	1684	26	8917	6363	53	21	444	0	0.924803
138614	121563	89	56746	48703	87	92977	81820	88	1115	791	0	4795	4235	38	454	605	0	0.924803
138148	130630	91	35622	34164	81	68396	64450	83	1024	725	0	3357	3254	31	-131	605	0	0.924803
261289	215568	113	84523	69605	106	200271	165564	109	2192	1641	25	10314	8130	53	-48	596	0	0.925772
151647	145651	85	43471	41833	81	89248	82992	85	3154	2902	31	4575	4374	35	252	612	0	0.925772
110054	96079	86	38542	32583	82	75470	62376	85	859	561	0	3841	3527	33	-85	734	0	0.925772
93976	78659	93	33713	28789	81	59657	50859	84	545	391	0	3022	2634	31	8	354	0	0.926741
103486	98444	82	33377	30854	80	58492	56107	80	634	611	0	2852	2841	28	961	890	0	0.926741
142393	121724	97	70335	60783	88	80062	68089	89	1542	1333	13	4094	3720	35	37	432	0	0.92868
112244	106113	80	45142	41550	81	45800	43017	81	558	560	0	2385	2057	27	754	743	0	0.92868
114463	102729	92	43057	37699	81	59372	51056	81	1190	935	0	3079	2756	29	1466	1534	12	0.92868
142155	116825	90	46083	36952	86	94270	75347	90	1203	984	0	5061	3977	42	1338	1038	2	0.92868
98820	98467	81	49909	49277	78	61094	60138	78	686	668	0	3456	3236	30	415	557	0	0.92965
203002	164010	99	63222	51548	95	129572	105186	97	1333	971	0	6712	5283	47	159	447	0	0.92965
248110	177743	108	105534	75278	108	131917	98346	109	2835	2039	29	6628	4944	47	-338	380	0	0.930619
52639	53768	72	17018	17302	49	35467	35086	73	297	333	0	1886	1890	21	-158	186	0	0.930619
133807	116391	89	55389	47766	87	88103	76144	88	1132	883	0	4216	3708	36	-104	517	0	0.931588
92464	85494	87	35520	32006	81	68612	62408	83	616	439	0	3526	3522	30	-116	601	0	0.931588
55150	57067	71	13188	13198	45	33422	33201	72	342	382	0	1574	1701	17	315	463	0	0.932558
211249	162073	103	92157	72656	98	95559	70907	97	1796	1371	20	5035	3986	42	868	840	0	0.933527
207061	157711	107	97283	78019	97	124672	91062	97	2696	2254	28	6599	4752	47	937	768	0	0.934497
94034	78865	86	37154	31750	82	63137	52706	84	584	474	0	3486	3132	32	335	594	0	0.935466
46605	46924	74	6549	6943	36	26122	26131	70	346	256	0	1262	1333	14	-399	112	0	0.935466
143905	119226	91	44293	36377	86	93598	75790	90	907	729	0	4916	3975	40	17	409	0	0.936435
238739	188252	99	82578	63371	98	176165	137018	100	2175	1701	23	9113	7334	52	398	481	0	0.936435
43226	47079	60	16919	17545	48	32613	32941	71	109	372	0	1788	1809	20	156	498	0	0.936435
166372	139612	99	44718	36033	89	83787	67769	91	1050	804	0	4704	4079	38	784	526	0	0.936435
161168	134554	94	71684	61439	90	84288	70707	91	1129	1072	8	4503	3934	36	545	1050	3	0.937405
244219	179167	104	101098	75540	103	239541	175809	108	2795	1748	33	12564	8977	60	428	769	0	0.937405
62134	64584	72	24244	24935	60	31179	32019	72	341	493	0	1731	1673	18	345	427	0	0.937405
56792	56277	77	22619	23207	64	35217	35089	73	254	297	0	2076	2067	24	-217	362	0	0.938374
130358	128676	83	35727	35590	79	97552	94201	84	1130	1122	8	4783	4826	35	-9	560	0	0.938374
76772	76596	80	32753	32886	74	38782	38882	74	63	241	0	1983	1884	22	118	554	0	0.939344
307808	206058	112	99702	67540	111	228729	148961	118	2362	1581	29	12270	7815	61	440	640	0	0.939344
131668	102955	105	45928	37047	86	82990	67836	88	867	798	0	4646	3574	39	-343	88	0	0.939344
183026	149610	106	54335	44187	93	102613	85128	94	1384	1096	7	5579	4446	42	1089	824	0	0.940313
135127	115162	90	48328	40553	88	85408	72619	90	1009	783	0	4695	4210	37	203	929	0	0.940313
161489	134195	106	73935	61874	89	80228	65825	90	1658	1526	18	4413	3662	38	784	731	0	0.940313
254314	181817	110	82787	59949	104	147036	102154	106	1813	1472	20	7769	5261	51	0	448	0	0.941282
84946	86173	79	25974	26340	62	44888	44702	76	612	605	0	2619	2566	26	-208	398	0	0.941282
154446	135746	89	51872	44641	85	94179	79966	88	604	817	0	4765	3958	40	66	528	0	0.941282
199530	151505	106	67384	50133	98	129914	97337	99	1682	1482	19	6501	4746	48	513	886	0	0.941282
115316	111287	97	35703	34076	79	74352	72378	81	690	904	0	3935	3800	34	1207	866	0	0.942252
91586	87304	81	32395	29685	80	66626	61480	82	826	827	0	3686	3248	32	-186	691	0	0.942252
110923	100302	82	50642	44269	83	53948	47389	84	625	552	0	2770	2364	27	83	351	0	0.942252
181288	137067	96	53228	39665	95	105982	78943	98	1585	951	0	5846	4478	46	-78	468	0	0.942252
52852	52365	87	18031	17895	53	32663	32838	71	194	373	0	1859	1728	22	277	398	0	0.943221
101906	94501	84	39138	34973	83	77011	69000	91	570	609	0	4025	3756	32	493	694	0	0.944191
69056	68607	75	28036	27685	74	30770	30675	74	359	300	0	1538	1559	17	122	338	0	0.944191
195866	144223	97	82319	60309	95	107737	78399	96	1318	960	0	5739	4283	44	360	638	0	0.944191
148347	118615	92	51543	40982	89	82887	65768	90	675	531	0	3974	3392	37	24	420	0	0.946129
76293	76747	76	26301	26312	66	54235	52843	77	355	413	0	2810	2893	27	-85	250	0	0.946129
78731	78613	76	25626	25537	69	44534	43794	76	564	585	0	2163	2174	23	22	304	0	0.947099
96932	96543	79	34381	34142	77	58986	58111	78	690	839	0	3223	3147	29	584	888	0	0.947099
173859	136718	98	58211	45604	92	118957	92555	95	1242	987	0	6314	4540	47	564	715	0	0.947099
61961	61778	80	22109	22290	58	37772	36892	75	401	410	0	1806	1902	21	-12	318	0	0.949037
98094	96574	83	27517	27227	76	51059	50627	78	881	783	0	2529	2669	25	61	351	0	0.949037
57578	57054	79	23247	23249	68	34868	34898	73	165	340	0	1758	1642	20	-348	129	0	0.950007
48383	49190	71	19916	20038	57	24554	24889	69	208	218	0	1293	1314	13	-36	730	0	0.950976
227661	186538	101	94873	79565	98	179326	143914	101	2029	1743	24	9231	7544	48	692	1062	4	0.951946
43619	44592	70	17767	17996	51	23584	24192	68	185	227	0	1449	1397	15	-39	522	0	0.951946
181508	143266	98	68447	53430	95	86381	65511	95	1831	1605	21	4477	3342	41	130	545	0	0.952915
71528	71224	76	19729	19860	57	52138	51540	76	461	400	0	2659	2551	27	338	513	0	0.953884
153317	128602	102	60506	49026	92	86997	70439	108	1704	1417	17	4519	3491	38	180	849	0	0.953884
32043	32928	56	18169	18499	51	14626	15417	47	-19	213	0	731	779	0	-519	31	0	0.953884
42645	43814	72	13263	13567	44	22615	22589	59	326	225	0	1397	1551	15	-304	492	0	0.953884
233937	178162	119	83514	65788	101	118970	91626	103	1954	1530	20	6630	5250	46	900	1218	6	0.953884
179908	155898	98	44729	36729	92	102323	88820	94	1568	1276	12	5342	4576	40	98	523	0	0.954854
74234	72426	92	26796	26202	74	34814	33623	76	606	450	0	1876	1812	22	-647	206	0	0.955823
42401	42658	71	14002	13826	46	29189	28699	71	581	355	0	1316	1482	15	542	697	0	0.956793
194951	141430	97	88289	64288	95	91083	66256	96	1403	1188	12	5056	3861	41	305	412	0	0.956793
160396	137659	89	47076	39968	88	87734	74714	90	1536	1251	14	4629	4018	38	1359	1243	7	0.958731
210815	160449	99	66550	50129	96	132779	99872	99	2794	2102	29	7104	5232	49	-336	257	0	0.958731
79094	76796	82	25257	23115	73	47195	43733	78	683	518	0	2450	2064	25	372	457	0	0.959701
100339	99659	80	23384	23630	58	61806	60191	78	649	622	0	3421	3266	30	359	768	0	0.96067
160382	127569	93	70177	55610	89	92248	70615	91	1154	856	0	4937	3889	42	766	723	0	0.96067
134945	113488	91	50363	42608	85	83314	70122	87	833	616	0	4354	3442	39	-187	232	0	0.96164
89053	87993	86	21461	21108	61	66172	64370	79	736	675	0	3470	3256	30	618	701	0	0.96164
339556	238869	136	106529	74488	132	231141	161352	136	3331	2585	34	11461	7917	61	193	630	0	0.962609
169109	139173	101	66627	55032	89	82128	65574	91	1258	861	0	4401	3454	38	380	523	0	0.966487
129902	120557	84	53445	48410	82	74110	67584	84	1460	1185	12	3923	3584	33	182	778	0	0.966487
64930	64784	85	16654	16914	49	42009	42027	75	245	397	0	2297	2337	23	276	670	0	0.967456
229107	165775	109	73411	52081	105	122329	87145	106	2281	1803	26	6443	4597	49	143	497	0	0.967456
277245	217618	111	156547	125801	110	189155	150168	112	3487	2602	32	10028	8021	53	1483	1164	9	0.968425
135738	122676	90	43622	38104	86	72968	65560	88	1367	1134	11	3973	3602	34	292	627	0	0.968425
148297	125411	89	54849	46668	87	82983	68370	89	971	748	0	4469	3689	37	693	495	0	0.968425
174117	134251	100	73551	56395	94	102594	79596	96	1394	1126	10	5599	4222	45	516	812	0	0.968425
46411	48588	59	12021	12462	43	33505	34384	71	344	391	0	1509	1508	17	113	660	0	0.969395
204467	154311	113	98843	76508	98	113988	85094	99	1421	1130	12	5660	4267	43	-250	336	0	0.971334
88822	80459	81	38923	34321	80	39225	34524	81	340	407	0	2278	1868	25	628	767	0	0.971334
79392	78081	78	26748	25515	75	48322	46298	76	499	452	0	2488	2325	25	766	456	0	0.971334
217065	182577	111	80978	68240	102	162960	137361	104	1269	1349	14	8431	7021	47	638	588	0	0.972303
230542	171231	100	88518	66152	98	144988	107227	99	2343	1810	25	7268	4996	50	1595	1228	11	0.973272
220270	164088	99	84542	62537	98	138270	103315	99	1833	1259	22	7835	5963	49	704	889	0	0.975211
217562	161798	98	69711	51044	96	137762	98885	99	2049	1532	20	7154	5076	48	1112	1267	9	0.975211
128250	117357	85	55804	50177	84	76598	69875	86	1637	1448	18	3939	3821	34	-152	382	0	0.976181
188774	151139	104	68780	54009	93	108182	84564	94	2129	1507	24	6036	4618	43	548	650	0	0.976181
35863	38829	49	14430	15245	44	17763	17962	50	285	241	0	920	912	0	-300	218	0	0.978119
251389	190659	117	121336	93192	111	155404	115413	112	2652	1958	28	8548	6103	51	935	1001	1	0.979089
76087	75731	88	27103	26877	68	50796	49627	77	434	493	0	2851	2857	27	251	628	0	0.980058
114208	111398	85	49629	48958	79	70949	69327	80	878	873	0	3716	3394	32	920	992	0	0.980058
116429	106470	84	51304	46067	82	57107	51399	82	827	642	0	3065	2669	31	479	636	0	0.980058
184064	147649	98	74462	59627	93	110484	89806	94	1130	1076	8	5969	4667	44	966	640	0	0.981028
125395	109789	86	53551	47305	84	60728	51429	84	481	361	0	2800	2453	31	484	898	0	0.981028
28422	28054	68	7812	8071	37	15579	15759	46	173	233	0	701	774	0	358	776	0	0.981028
207852	150695	100	65075	48108	97	120239	86029	100	1398	1140	12	6582	4798	47	652	813	0	0.981997
87246	80888	82	32351	29008	78	59796	53609	81	530	452	0	2721	2482	28	163	589	0	0.981997
166601	132890	105	68573	55979	93	80227	62509	93	1355	1302	16	4123	3300	38	-67	405	0	0.981997
145086	130096	87	58225	50577	87	81901	71000	87	1677	1484	18	3975	3469	35	843	840	0	0.981997
117596	114442	85	36252	34936	79	79283	74430	82	811	757	0	4220	4114	33	125	345	0	0.981997
144866	135266	92	51699	49220	84	81334	77689	86	859	962	0	4181	4036	32	607	786	0	0.982966
136019	115099	89	51294	42864	87	73268	60014	88	844	882	0	3796	3115	36	160	263	0	0.982966
59160	59557	75	23434	23790	58	32831	32701	72	310	341	0	1727	1709	19	140	627	0	0.982966
86703	79508	95	28715	24422	95	62728	54778	95	561	367	0	3136	2480	30	-306	164	0	0.983936
68402	71288	75	22916	23220	55	34691	33482	74	479	441	0	1895	1852	20	151	334	0	0.983936
64145	67195	72	25195	26173	56	39031	39393	73	367	394	0	2549	2529	25	207	479	0	0.983936
232028	181896	96	85185	66788	95	306489	231169	102	2045	1666	21	15123	11187	68	440	1189	6	0.983936
184397	141199	94	71839	54733	92	115532	85156	94	2002	1342	21	6324	4758	46	204	415	0	0.983936
190280	146641	111	65062	48959	111	135630	101299	111	1600	1301	14	7147	5269	48	-610	306	0	0.983936
189223	147653	114	79868	61613	114	107336	78780	114	1768	1372	20	5891	4525	43	621	752	0	0.983936
122259	109644	95	45389	40444	84	45227	39520	83	745	668	0	2717	2324	26	291	666	0	0.984905
211214	156659	115	93882	70628	99	120959	88021	99	1889	1392	22	6623	4670	48	570	973	0	0.984905
157646	131675	107	72021	59770	90	96879	81285	91	541	639	0	5102	4186	38	960	966	0	0.985875
85484	82972	82	30668	30660	76	43155	44011	77	572	458	0	2211	2062	24	151	453	0	0.986844
211492	157798	107	63930	47129	105	132378	98262	107	1503	1011	3	7266	5159	47	707	867	0	0.986844
160686	128520	91	72063	56518	91	90391	68760	92	1811	1357	17	5069	3751	43	957	525	0	0.987813
170271	140225	97	62366	50822	89	81388	66156	90	1377	1088	8	4055	3326	37	1114	1461	9	0.987813
34680	36400	72	9380	9662	40	14558	14824	45	59	143	0	824	833	0	-185	370	0	0.987813
150636	126909	92	57237	46781	88	73604	61724	89	1671	1431	18	3998	3315	35	234	405	0	0.988783
133156	115726	91	49305	43432	85	68770	58948	87	1129	833	0	3451	2932	32	750	632	0	0.988783
137122	118123	104	48483	40890	90	89027	74065	96	658	714	0	4595	3937	37	841	588	0	0.988783
158017	128142	105	57277	46164	88	82198	65789	89	762	716	0	4144	3545	36	60	438	0	0.989752
309156	206106	125	178576	134454	124	396578	311654	127	4142	3075	36	21092	16250	80	462	1087	6	0.990722
113083	113647	80	33755	33634	78	76060	73204	81	998	1028	3	3986	3723	33	410	996	0	0.991691
157570	127267	98	58660	47593	92	80674	63934	93	1012	851	0	4030	3258	38	1320	1603	11	0.99266
95522	85651	86	39148	34774	81	69448	61611	83	738	883	0	4031	3407	36	12	281	0	0.99363
176841	135915	93	58530	45475	91	121645	91007	95	1480	1130	10	6421	4804	47	437	878	0	0.99363
153800	132388	95	57024	48330	88	76300	64819	88	800	844	0	3997	3329	35	-156	399	0	0.994599
128754	124337	83	38321	37241	81	56659	54040	83	1042	903	0	3074	3117	28	535	540	0	0.994599
138407	117764	88	55081	46858	86	74221	61573	86	1048	979	0	3824	3251	36	1030	832	0	0.995568
41906	41270	74	11738	11892	43	23691	23720	59	481	457	0	1163	1120	9	-58	615	0	0.995568
91299	92017	78	36820	36199	77	63289	62379	80	1106	940	0	3569	3284	32	521	740	0	0.995568
181864	144620	98	67358	53481	93	198854	163549	97	1951	1361	24	9850	7876	54	-248	613	0	0.996538
138488	112467	93	58999	48913	90	83306	66384	91	982	892	0	4266	3453	37	-108	407	0	0.996538
119364	102143	88	48025	41581	86	67051	56766	87	625	678	0	3743	2967	35	1251	1127	8	0.997507
245717	186813	108	93832	73656	104	153994	119394	107	3008	2373	33	8613	6708	49	1150	781	0	0.998477
118479	97901	90	46646	39283	86	73477	59474	87	628	505	0	3510	2866	35	731	615	0	0.999446
69949	69214	82	20208	20156	58	44487	44907	76	603	535	0	2343	2569	24	-256	364	0	1.00042
80370	79888	77	43620	43504	76	36566	36161	75	412	401	0	1807	1717	21	-414	202	0	1.00138
337601	246712	137	190809	151393	134	357411	282190	136	5412	3620	44	18775	15190	73	1674	1571	16	1.00138
105426	101212	88	28765	28202	77	68237	65762	80	830	796	0	3299	3291	30	625	913	0	1.00235
44853	48366	53	20027	21072	49	20347	20804	52	215	228	0	1086	1094	8	171	684	0	1.00332
32738	36489	47	15300	16106	46	20169	20693	51	365	220	0	898	857	0	-192	378	0	1.00332
77100	76180	78	29376	29729	74	53198	53199	78	291	347	0	2548	2488	26	-88	319	0	1.00332
185180	150926	94	81910	66821	92	91230	72992	92	1282	984	0	5155	4197	40	-114	360	0	1.00429
183307	149152	96	63079	50551	91	104770	87316	93	1592	1171	17	5478	4505	40	318	807	0	1.00429
209355	154371	101	77487	58744	99	124513	89753	101	1424	1130	13	6353	4555	45	-81	353	0	1.00429
68203	68601	82	29757	30106	73	38390	37440	74	365	460	0	1894	2050	20	-578	123	0	1.00429
200324	154405	96	66382	50012	93	126835	96239	96	1374	1062	8	6312	4819	45	-502	151	0	1.00526
300448	205001	113	123509	87742	112	225100	152039	115	2808	1904	30	11116	7538	58	250	640	0	1.00526
220101	180291	97	75532	62208	93	133935	110820	96	2266	1862	22	7052	5536	46	1434	920	0	1.00526
115046	106132	90	45156	41773	81	58140	54307	83	692	628	0	3025	2742	30	433	729	0	1.00623
280104	199917	111	113727	80082	108	315388	238444	112	3333	2375	35	15803	11969	66	1128	737	0	1.00623
201428	154563	96	85650	65203	95	115620	88116	95	1372	1194	15	5910	4406	44	1632	1618	14	1.00623
245938	177310	111	86504	57994	103	210989	146425	107	2824	2180	31	11215	7689	58	567	1506	11	1.0072
228556	185334	99	93427	77162	94	129044	103646	96	1638	1459	18	6549	5554	45	431	691	0	1.00817
107388	96704	99	43771	37905	99	65220	58059	99	624	708	0	3359	3035	30	-21	410	0	1.00817
93975	92855	82	39398	38020	78	44614	42991	79	657	606	0	2301	2453	23	-398	174	0	1.01108
145548	126163	89	60625	52979	87	78236	64625	90	1001	759	0	4062	3528	35	-6	1166	6	1.01108
163872	137018	87	70699	59626	89	100233	80012	90	1101	753	0	5468	4537	40	707	581	0	1.01108
107386	102173	89	32933	31771	79	75915	72781	82	915	832	0	4196	4081	33	498	605	0	1.01205
183378	137814	111	66826	49532	93	112076	83811	97	1247	856	0	5961	4674	42	203	419	0	1.01302
112827	96343	86	42804	36213	85	46165	38315	84	713	654	0	2281	1825	26	171	220	0	1.01399
58995	58266	86	28259	28396	72	21973	22111	61	359	332	0	1337	1327	13	-101	663	0	1.01496
192572	176004	95	61012	56556	90	120997	108330	94	1473	1145	13	6494	5966	42	-202	458	0	1.01496
126823	109549	89	48362	41424	86	64441	54279	87	1084	686	0	3431	2752	34	728	990	0	1.01593
208528	157252	98	71849	53874	96	125224	91032	98	1928	1543	19	6715	5022	48	790	1195	7	1.0169
124064	109022	101	45624	38956	101	81489	68999	101	666	787	0	4005	3414	34	72	666	0	1.0169
99456	100830	78	32407	32307	76	66013	64672	80	978	777	0	3247	3266	31	396	522	0	1.0169
100831	97524	81	32680	30797	78	67919	64075	80	620	466	0	3662	3147	33	56	290	0	1.01883
118715	105445	91	37516	32807	82	58527	50594	83	851	901	0	3427	3007	32	933	644	0	1.0198
99867	99314	79	36017	35337	78	59444	57587	80	484	455	0	3040	2986	29	37	631	0	1.0198
94767	94332	81	24232	23780	70	63530	62262	80	884	1039	4	3549	3475	31	-106	595	0	1.02077
236762	170197	112	86917	61244	106	135218	95983	122	2217	1551	25	7209	5351	47	317	641	0	1.02077
160060	133494	93	66418	55423	89	75634	62010	90	854	996	0	4088	3136	38	746	1001	1	1.02077
102922	90462	81	43168	37826	82	64839	54896	83	1032	1129	8	3433	2852	32	-327	199	0	1.02077
115215	112673	79	39034	36645	80	57643	52965	82	581	696	0	2754	2625	28	150	576	0	1.02077
152642	125703	90	66835	53971	88	98668	79514	91	1424	1337	12	4969	4162	40	537	400	0	1.02077
251471	184148	101	87820	64034	101	172585	124124	104	2309	1711	27	8849	6203	53	750	826	0	1.02174
127184	108869	86	47106	39092	83	81881	67342	85	607	620	0	3942	3401	36	677	663	0	1.02174
150372	125730	94	60624	51003	90	89086	73107	92	1799	1608	18	4714	4150	38	580	700	0	1.02174
149993	134054	95	64152	57920	87	90291	80624	88	2645	2467	28	4894	4528	36	199	473	0	1.02174
180691	141820	100	77393	61520	95	105585	85522	94	1229	960	0	5386	4324	41	-166	558	0	1.02271
185279	142072	98	73650	56881	94	104700	79287	96	1639	1242	16	6018	4790	42	623	752	0	1.02271
255326	185898	128	205011	165112	120	296985	231360	128	4512	3432	38	15436	12248	67	750	986	0	1.02271
164749	142409	90	52331	44765	88	83425	71289	89	824	967	0	4605	3733	38	820	1012	2	1.02271
99681	92019	95	40849	37389	81	52449	48881	81	988	617	0	2953	2489	30	75	279	0	1.02368
207298	157065	108	70802	53471	99	118932	89540	100	1636	1371	16	6310	4416	46	176	967	0	1.02465
231765	169195	103	95557	70834	100	143535	105111	101	1210	907	0	7768	5384	51	-407	346	0	1.02465
101561	101412	80	36422	36374	77	58528	57148	79	1030	965	0	3335	3060	31	105	464	0	1.02465
132704	115323	90	57720	50652	86	78058	66455	88	920	838	0	4140	3853	35	889	819	0	1.02465
226227	194390	104	111598	98106	97	159585	138111	98	1989	1539	22	8651	7484	47	1567	1077	5	1.02562
66116	65888	75	18311	18711	49	35125	34853	74	191	256	0	1654	1771	20	257	446	0	1.02562
73865	78058	73	19395	19554	50	51168	50463	75	454	360	0	2553	2381	28	-247	370	0	1.02562
37143	38574	72	15357	16109	45	18832	18993	48	280	218	0	1047	1107	9	1007	760	0	1.02562
146351	127237	105	54142	46653	87	78696	67780	89	1167	977	0	3893	3477	33	-177	341	0	1.02659
146112	117452	93	47716	37655	88	88034	69788	90	1074	710	0	4279	3314	37	11	462	0	1.02756
207539	170416	99	89493	72842	95	108110	86059	96	1710	1608	21	5887	4695	41	1275	829	0	1.02756
218043	179105	114	91883	77274	97	97184	80002	98	3032	2329	30	5598	4563	40	635	1214	8	1.02853
100443	98791	82	34128	33291	77	51382	50703	79	469	555	0	3099	2822	28	424	587	0	1.0295
120812	116787	86	38398	36748	80	65318	62006	83	829	778	0	2968	3013	27	917	971	0	1.0295
174943	143622	99	69913	56853	91	109912	91175	93	1433	1263	15	6072	4941	43	469	844	0	1.03047
114641	111889	90	31872	30656	78	68648	67014	81	832	833	0	3638	3461	32	574	555	0	1.03241
272621	222533	115	112637	93518	113	234818	191343	116	2353	1738	25	11843	9604	52	-37	559	0	1.03337
84151	81784	80	22614	22441	65	55679	54041	78	430	350	0	3156	3000	29	554	582	0	1.03434
198446	157522	98	120660	100466	96	279968	226232	101	3497	2600	35	14372	11625	63	967	767	0	1.03434
87753	78970	81	31208	27519	80	52301	44740	82	600	551	0	2621	2182	28	-74	771	0	1.03434
90117	88194	81	27342	26938	76	56368	55223	80	469	496	0	2776	2521	29	-536	23	0	1.03531
95213	93787	83	28477	27832	76	57260	54725	77	708	541	0	2852	2797	27	575	506	0	1.03628
154191	125072	102	61525	50805	90	72098	58943	92	951	720	0	3841	3147	36	840	737	0	1.03628
149056	126286	89	36743	30063	86	78501	65102	89	1182	749	0	4279	3452	37	287	446	0	1.03628
166904	137209	94	57342	48047	90	95179	76901	91	1147	1215	11	4974	3903	41	-25	612	0	1.03725
63985	66196	74	14414	14671	44	41240	40486	74	461	390	0	2059	2128	22	140	557	0	1.03725
189528	147947	96	62035	48221	94	123906	95820	97	1704	1317	18	6734	5115	46	-146	575	0	1.03725
248168	173797	127	100337	73807	115	146526	103155	116	1864	1569	26	7547	5331	48	-551	155	0	1.03919
239295	174096	104	92877	67285	101	118096	85136	102	1417	860	0	6753	4721	47	923	823	0	1.03919
57800	58137	84	18937	18944	55	35626	34984	73	643	383	0	1911	1926	20	-428	529	0	1.04113
140437	129693	85	45603	41215	83	93491	84982	86	1961	1400	19	5152	4694	38	210	577	0	1.04113
60812	59882	90	22089	20918	78	27129	23963	90	357	535	0	1520	1321	15	-143	287	0	1.04113
127784	107900	87	47380	40190	85	75526	62378	88	886	762	0	3847	3191	35	677	639	0	1.04113
77417	72795	82	27661	26632	75	50162	48479	78	203	388	0	2624	2384	26	519	1142	5	1.0421
94065	92523	78	35344	33329	77	57484	54547	78	393	509	0	3017	2894	30	-74	277	0	1.0421
53855	54356	73	18314	18539	48	34035	33974	72	433	427	0	1629	1697	19	-113	254	0	1.0421
86503	85650	81	29410	28735	76	53256	51899	79	520	445	0	2841	2932	27	-246	392	0	1.04307
84555	88466	74	26753	27372	68	63354	62681	78	952	782	0	3032	2861	28	52	398	0	1.04307
215749	168187	100	59654	45517	98	149735	117130	101	1302	1015	5	7733	6088	49	1110	846	0	1.04307
157111	128467	91	61693	48786	89	87672	70838	90	1254	1077	7	4555	3622	37	815	940	0	1.04404
70172	68575	91	24724	24580	73	41177	41019	75	715	601	0	2038	2138	22	302	345	0	1.04501
226084	174224	108	89654	69331	101	151397	115164	102	1728	1255	18	7816	6095	49	394	384	0	1.04501
218982	161056	106	83328	59600	99	133802	96829	100	1825	1446	20	7202	5114	46	1705	1187	9	1.04598
110328	96131	87	34346	29208	82	73909	64381	85	420	368	0	3908	3390	34	537	893	0	1.04695
81714	80938	79	30911	30446	76	46892	46579	76	498	592	0	2501	2336	25	-81	449	0	1.04695
98005	85427	86	33443	28288	83	62618	53496	85	515	634	0	3214	2647	33	331	408	0	1.04889
64335	64637	75	14527	14530	47	40063	39787	75	334	273	0	1943	2044	20	259	449	0	1.04889
59591	59421	70	23010	22797	69	38144	37239	74	510	321	0	1973	1866	23	211	895	0	1.04889
202459	159544	95	93190	72655	95	115300	88583	96	1533	1098	10	6142	4701	43	78	577	0	1.04985
113407	109761	84	32914	31240	78	78617	75081	81	935	759	0	4089	3734	34	202	515	0	1.05082
48085	50600	69	13683	14158	46	28402	28367	72	461	518	0	1448	1689	17	-147	596	0	1.05082
125964	105100	97	50457	42384	86	64141	54066	86	570	530	0	3463	2742	33	1367	1183	6	1.05082
167026	133076	110	71772	57259	110	90406	69180	110	1381	1074	6	4430	3355	37	885	750	0	1.05082
109979	109803	81	47979	46567	80	49585	45657	82	1127	943	0	2755	2722	27	27	298	0	1.05179
64072	66635	73	24085	24555	62	44433	43832	74	278	350	0	2310	2161	26	60	351	0	1.05179
107004	104433	79	41832	40548	79	57895	56409	80	893	764	0	2695	2704	27	-49	877	0	1.05179
221127	172609	97	116932	94594	97	197565	161298	98	3233	2550	33	10757	8651	55	877	1051	4	1.05276
77691	79689	75	15795	16159	48	35241	35122	74	547	638	0	1753	1799	20	187	474	0	1.05276
122833	114304	89	43489	39347	84	59004	54327	84	743	790	0	3018	3069	28	394	1138	5	1.05276
78730	76904	79	21522	20495	56	57464	54565	79	375	453	0	2690	2745	27	483	622	0	1.05276
82144	81501	81	27002	26942	74	52782	52116	77	742	702	0	2911	2740	27	1055	503	0	1.05276
229428	183491	96	89891	74708	94	157408	119612	99	1881	1623	18	7782	6188	48	1507	1075	5	1.05373
94230	101843	73	40197	40998	74	63166	62091	78	560	652	0	3364	3296	29	249	396	0	1.05373
142040	124681	86	63482	54575	86	85472	72694	86	892	664	0	4438	3692	38	343	832	0	1.05373
83283	80022	81	28353	26171	75	57098	53266	78	524	739	0	3016	2876	29	448	948	0	1.0547
188051	157186	95	69966	59345	93	92143	76186	93	1485	1201	10	5141	4422	39	438	744	0	1.0547
146065	119046	107	61970	52250	92	79164	63550	96	1299	1254	11	4072	3044	38	1017	730	0	1.0547
142748	131054	87	47880	42564	83	92896	83966	86	1240	1162	12	5094	4568	37	1113	715	0	1.0547
136728	122211	90	76301	71115	86	59422	52741	87	1464	1196	14	3301	2692	32	9	616	0	1.0547
57885	59987	73	23474	24233	55	45142	46182	74	421	450	0	2348	2340	24	67	423	0	1.0547
195241	164576	95	82947	70641	89	121566	101407	92	1485	1036	8	6330	5028	44	194	464	0	1.05567
194783	152846	112	75658	58489	112	94218	71686	112	1483	1087	9	4696	3656	40	770	817	0	1.05567
117902	102944	84	45293	39068	82	77107	65174	85	991	842	0	4040	3384	35	-59	330	0	1.05567
141166	118077	92	57491	47300	89	66981	56354	88	1234	1176	8	3837	3152	34	694	756	0	1.05664
321109	226032	135	127478	92521	135	253115	185724	135	5946	4357	44	13265	9650	68	925	589	0	1.05664
138148	131640	89	40354	38073	83	81444	76415	85	1086	1181	10	4243	3961	34	343	855	0	1.05664
244928	171062	110	74990	51508	108	161348	108476	111	1385	916	0	8796	5858	54	400	436	0	1.05761
142540	129241	103	47043	42184	89	84904	75502	103	2626	2025	27	4612	4135	36	-172	545	0	1.05761
192146	152462	95	67710	52152	94	112169	88347	94	1502	1304	18	5781	4617	41	484	1010	1	1.05858
39004	41160	69	11021	11129	43	22483	23322	59	154	187	0	1188	1207	10	149	691	0	1.05858
59215	59774	75	15702	15891	47	45644	44597	74	267	295	0	2586	2534	26	-179	215	0	1.05858
120492	117189	98	35689	35209	78	72932	70937	81	846	935	0	3769	3705	33	100	817	0	1.05858
211505	170231	101	78399	62094	99	168327	139099	103	1552	1479	16	8539	6859	49	861	925	0	1.05955
262427	177830	119	88862	57355	112	182182	122649	114	1824	1338	18	9507	6208	57	706	873	0	1.05955
199362	148281	107	64137	48628	94	129173	96348	97	1158	1040	4	6903	5182	46	69	457	0	1.05955
151438	126461	90	69633	58256	89	74374	59053	90	1286	1109	10	4046	3487	37	500	692	0	1.05955
306276	212667	130	154754	113868	123	299579	232187	124	3619	2800	32	15384	11848	69	1428	1833	16	1.06052
244877	195080	119	147267	124356	119	177637	139659	119	3516	2806	33	9818	7891	53	-218	449	0	1.06052
106591	109268	79	37774	38608	76	67531	66527	79	1179	1181	9	3503	3531	30	103	246	0	1.06052
219948	160432	101	77381	58307	97	151812	111977	99	1215	952	0	7753	5721	50	274	425	0	1.06052
258459	205432	108	162791	131477	107	292661	246803	108	3598	2653	37	14879	12326	68	618	1456	9	1.06052
141304	116443	90	65387	56439	86	82094	65604	89	1345	1181	11	4347	3664	37	-211	507	0	1.06149
[truncated: 10,718 more rows]
