# Supplementary material for: Phenotypic heterogeneity follows a growth-viability tradeoff in response to amino acid identity
Source: Nat Commun. 2024 Aug 2;15:6515. doi: 10.1038/s41467-024-50602-8 (PMC11297284; doi:10.1038/s41467-024-50602-8)
Supplement: Supplementary file 6 — Source Data [file 41467_2024_50602_MOESM6_ESM.zip › source_data/fig2ab/221121_2030_A2_GLN_GFP.csv]

FSC-A	FSC-H	FSC-W	SSC-A	SSC-H	SSC-W	BL1-A	BL1-H	BL1-W	VL1-A	VL1-H	VL1-W	VL2-A	VL2-H	VL2-W	YL2-A	YL2-H	YL2-W	Time
350229	223716	127	108836	69325	124	236382	148411	126	1945	1079	9	12618	8088	56	1460	1348	8	0.0155583
185281	152878	102	79788	66320	86	78237	64772	86	1031	867	0	4585	3829	33	10	500	0	0.0165955
73473	72720	75	29650	29365	64	30545	29978	70	441	351	0	1645	1472	16	296	930	0	0.047712
188478	153149	85	93238	76947	86	115670	92469	88	982	913	0	6702	5016	43	864	642	0	0.0653447
126382	111841	85	49597	42374	78	53227	46809	78	487	360	0	3062	2514	27	387	1131	5	0.080903
122518	120283	79	53948	53457	76	76826	75142	78	892	662	0	4165	4087	29	339	634	0	0.0881635
62274	64414	70	23354	23571	54	30814	30454	69	520	307	0	1802	1762	19	571	660	0	0.11928
40813	42504	62	13724	13940	40	20515	20974	50	323	228	0	1165	1151	9	103	473	0	0.122392
141414	132794	81	51175	46945	78	61391	56404	79	1374	1172	10	3390	3085	28	-37	917	0	0.124466
99077	97063	74	39340	38575	74	55622	54317	75	601	588	0	3020	2914	26	715	519	0	0.132764
140831	125116	97	58965	53257	80	49136	42458	80	864	728	0	2579	2215	26	778	552	0	0.134838
267393	181755	103	111131	74910	100	145489	97275	100	1242	854	0	7631	5168	45	219	843	0	0.166992
90924	96337	71	38470	38487	71	61794	61333	73	797	661	0	3239	3351	27	316	388	0	0.181513
91010	90729	73	33284	32981	72	55693	54486	74	799	637	0	2886	2989	24	198	418	0	0.186699
57032	57308	79	22350	22831	52	32162	32343	68	244	200	0	1855	1845	20	-52	294	0	0.188774
143533	136663	84	52406	49215	77	64412	59657	77	868	611	0	3477	3350	27	103	633	0	0.196034
112009	99214	89	38558	33821	78	63633	55813	80	717	667	0	3227	2939	28	-293	218	0	0.199146
60704	60691	78	15970	16353	42	28887	28802	69	341	351	0	1395	1375	13	101	284	0	0.20122
220099	173030	108	103364	81474	91	123384	101308	92	1467	1176	11	6897	5809	40	-415	446	0	0.234411
32464	34558	49	18682	19263	47	12742	13175	40	241	137	0	610	776	0	-426	26	0	0.237523
29651	30806	60	14927	15612	41	10382	10564	37	152	229	0	635	732	0	511	536	0	0.237523
120470	118922	77	41130	40617	75	72323	70670	77	524	536	0	4444	4260	31	671	1252	8	0.239597
161014	134902	87	56054	47456	83	73696	60057	83	756	730	0	4068	3388	33	457	833	0	0.246858
71791	70268	82	24553	24515	56	38354	37494	71	262	464	0	2045	2014	21	249	544	0	0.259304
123091	123794	75	35762	35729	73	73882	73171	75	781	769	0	4052	3893	29	307	489	0	0.260342
46049	47216	76	13653	14147	40	23323	23840	55	171	216	0	1275	1309	11	-258	165	0	0.269677
109991	108050	75	38041	37550	74	65383	64018	75	734	646	0	3513	3589	27	290	552	0	0.272788
66612	65754	75	27551	27404	68	34509	34143	69	280	323	0	1800	1733	18	-340	41	0	0.273825
143068	126014	83	58011	52165	81	65784	56038	83	817	654	0	3762	3170	32	491	744	0	0.279012
202424	160654	87	71729	56212	86	115032	90243	87	1123	704	0	6197	5307	37	469	1031	3	0.311165
90532	87645	75	35294	33759	72	47852	45620	73	317	292	0	2489	2317	24	133	443	0	0.315314
40676	43116	66	12846	13134	41	21083	21251	46	191	267	0	1026	1061	7	418	460	0	0.335021
119673	117723	77	41058	40179	74	63744	61790	76	778	610	0	3555	3459	28	43	231	0	0.338133
299857	210841	104	144082	96892	102	195813	129181	103	2192	1317	20	10694	6937	54	1696	1307	9	0.33917
185282	147299	88	88969	71895	87	171306	138419	89	1596	1210	15	9462	7705	46	731	1299	8	0.351617
54009	54118	70	21078	21394	50	17322	17220	46	267	176	0	1024	1053	5	-408	272	0	0.355766
55982	55280	68	22717	22914	54	18028	18480	45	3626	3722	29	1696	1627	16	18319	18237	42	0.35784
145873	131877	83	49291	42367	79	84152	75746	82	667	676	0	4738	4159	33	1552	1281	7	0.35784
133348	121320	81	58851	53453	80	69861	62965	80	444	561	0	3928	3674	30	514	558	0	0.371324
48198	49633	68	21896	22400	50	26214	26471	67	373	319	0	1499	1468	16	294	636	0	0.402441
24663	24868	52	13062	13489	39	12408	12717	39	200	154	0	682	612	0	9	389	0	0.403478
82846	83902	73	35888	35893	71	54867	53892	73	438	385	0	3162	3028	27	119	388	0	0.420073
139825	130916	86	60813	55813	78	75930	69709	79	541	421	0	3976	3505	33	511	628	0	0.42111
389113	226718	137	179296	110053	132	193316	103754	132	2049	1339	23	10562	6024	57	1071	757	0	0.42111
81710	83400	72	27771	27883	70	35642	35500	71	370	455	0	1901	1913	20	173	819	0	0.424222
90654	84763	77	35483	32930	75	56782	52448	77	313	248	0	3053	2835	27	241	595	0	0.426297
112961	110021	92	55295	54782	74	67129	66040	75	887	692	0	3470	3506	28	523	782	0	0.431483
37820	39322	56	13958	14302	40	17187	17110	48	305	266	0	911	992	0	510	450	0	0.440818
151278	133192	82	61264	53733	80	78323	67267	81	554	679	0	4224	3741	32	-40	518	0	0.455339
261060	179269	124	73320	49892	108	157839	110602	124	1297	1034	5	8275	6099	46	1477	1151	7	0.455339
112578	97220	79	40960	35068	78	52720	43080	80	763	651	0	2893	2439	28	286	571	0	0.456376
82968	84154	72	25098	25190	58	48090	47543	71	597	674	0	2875	2696	25	1354	1032	3	0.466748
119619	103999	79	48033	41597	78	66036	55566	79	724	618	0	3348	2820	29	214	451	0	0.468822
127762	111798	82	54567	48256	79	52664	46031	78	570	498	0	3115	2884	27	40	558	0	0.472971
266238	188668	108	84155	59503	93	167452	118642	94	1361	930	0	9060	6652	48	544	854	0	0.47712
185872	147720	90	86200	71066	87	119067	96668	88	1016	789	0	6431	5137	40	827	1000	1	0.483343
136047	123207	82	57016	51730	78	65524	57808	79	641	624	0	3454	2948	29	241	354	0	0.489567
140198	121246	84	48177	41238	81	87495	73884	83	656	517	0	4899	4030	36	711	505	0	0.490604
79851	73594	76	34582	31266	74	42302	37652	76	249	199	0	2223	2005	21	-38	263	0	0.502013
206758	167204	89	68641	54406	87	87352	69027	88	1027	802	0	5239	4252	38	1288	935	0	0.513423
125003	113764	84	41669	36911	78	65257	58563	79	508	519	0	3363	2955	29	625	664	0	0.524832
101943	94541	80	34807	31585	77	65102	59097	78	496	470	0	3331	2985	29	123	505	0	0.53313
121011	104822	81	44763	38590	78	54286	46986	79	487	535	0	2673	2334	26	177	576	0	0.538316
131460	128282	80	45424	44440	75	66594	64832	76	802	810	0	3722	3448	30	255	702	0	0.553874
115696	113828	79	48546	47419	75	72804	71013	76	955	881	0	3990	4019	30	563	719	0	0.55906
87193	81452	87	31152	29387	73	42790	40292	74	344	305	0	2344	2300	21	810	1088	5	0.569433
118416	114554	92	36321	35502	73	65639	63811	76	691	739	0	3848	3820	28	627	1266	8	0.580842
235034	191344	90	68213	53561	88	164184	132664	91	1317	1092	11	8913	6750	48	-147	235	0	0.580842
64214	65412	71	24162	24752	52	27550	28458	58	502	304	0	1498	1316	15	265	706	0	0.580842
107298	90506	82	40141	34826	78	55633	47949	79	494	299	0	3175	2604	29	10	301	0	0.600549
143102	125399	83	47960	42208	81	65313	54751	82	1100	761	0	3750	3267	31	494	521	0	0.606772
115600	114197	82	51938	51487	75	70216	67897	76	703	642	0	3868	3849	28	2291	1868	24	0.60781
95357	96766	74	39084	39299	72	59810	58718	73	602	578	0	3292	3350	26	1312	1296	9	0.618182
112612	104580	81	36052	33035	78	46080	42295	77	423	505	0	2657	2388	25	226	416	0	0.619219
125737	123611	76	50014	48441	76	73539	71038	76	823	653	0	3756	3791	28	527	919	0	0.624405
189505	155781	98	58439	46964	86	98989	79162	88	1024	867	0	5391	4274	38	321	442	0	0.62648
106563	106540	75	44660	44449	73	71076	69210	75	838	747	0	3581	3627	27	1100	1072	5	0.627517
192511	156434	89	61089	49601	85	116336	93335	88	652	613	0	5917	4757	39	376	525	0	0.646187
217130	170224	96	68964	54250	88	123992	93177	90	1285	877	0	6333	4712	40	878	866	0	0.648261
108723	103628	79	42564	39459	77	56976	53322	77	694	515	0	3033	2622	27	863	662	0	0.654484
46473	47671	76	18135	18363	45	22808	23115	55	384	300	0	1184	1257	11	-264	330	0	0.656559
72132	72860	72	20692	20986	47	43005	43083	71	197	377	0	2142	2098	21	178	309	0	0.661745
221779	171381	92	75386	57548	89	120355	89898	90	1754	1135	13	6608	4802	43	789	757	0	0.664857
203143	157625	89	64277	48821	87	118392	89693	89	915	705	0	6775	5305	41	-43	343	0	0.677303
103416	90869	89	38345	34120	76	62381	54973	78	647	488	0	3384	3061	28	978	839	0	0.68975
116928	115520	75	52223	51519	75	76896	74630	77	617	730	0	4233	4236	30	873	705	0	0.691824
134795	118180	85	62172	54221	80	78371	69077	81	696	639	0	3935	3461	31	1370	609	0	0.710494
368136	226887	130	114793	72614	127	232783	143270	131	1899	1122	12	12401	7753	54	597	673	0	0.732276
81377	80453	85	27525	27688	58	46506	46399	72	510	355	0	2341	2327	22	518	715	0	0.740574
244703	181705	108	81419	59907	96	141642	103346	98	1228	1071	6	7533	5481	43	966	1206	12	0.749908
133648	108830	94	52692	43015	81	79628	65195	84	575	547	0	4294	3394	34	926	774	0	0.754057
288597	192931	112	82721	54401	107	176400	120565	110	1896	1272	17	9496	6644	48	381	861	0	0.758206
353204	249099	121	164805	122970	117	305750	225422	120	3188	2295	30	17284	13297	60	1144	1202	7	0.763392
120891	116583	78	41842	40979	75	80209	76947	78	966	1047	4	4655	4592	31	563	700	0	0.763392
105791	99746	81	37832	35057	74	56875	53056	75	215	305	0	3188	2997	27	363	504	0	0.766504
90650	86910	75	34380	32310	74	58535	54094	76	517	449	0	3021	2893	26	-319	250	0	0.772727
137153	120500	89	50461	43177	82	67722	57955	84	820	750	0	3630	3099	30	-179	221	0	0.772727
168473	140788	86	61878	52415	84	99207	83476	84	1055	893	0	5166	4287	36	1418	1301	16	0.773764
210950	162859	94	58732	43649	92	86541	65081	94	1063	973	0	5066	3841	39	891	913	0	0.779988
33488	32234	66	6403	6343	33	668	630	0	-36	68	0	121	111	0	384	390	0	0.784137
119174	115689	77	49177	48289	76	74727	72469	77	790	833	0	3951	3857	30	509	778	0	0.784137
93865	83684	89	33115	29102	75	63037	56477	78	610	606	0	3518	3174	29	282	391	0	0.788285
46911	46578	69	15928	16278	44	24276	24647	61	395	465	0	1353	1347	13	5	558	0	0.801769
84451	78256	77	32536	29456	73	50193	46022	74	198	330	0	2545	2353	25	-79	168	0	0.80903
117762	101853	83	39355	34270	78	69601	59153	80	477	525	0	3680	3051	31	700	552	0	0.812142
108719	106439	80	32171	30524	73	68078	65339	76	659	742	0	3679	3544	28	1103	1205	6	0.814216
97528	87995	77	35653	31862	76	55838	49178	77	553	549	0	2962	2664	27	181	711	0	0.817328
96252	94457	75	37280	36588	72	46853	44997	73	355	384	0	2778	2814	24	658	839	0	0.821477
234667	175325	105	75200	55870	92	128556	92100	94	1370	1185	12	6927	4991	44	-470	162	0	0.821477
80310	73926	75	31905	29345	73	36056	32966	74	366	331	0	1735	1737	18	268	617	0	0.830811
59442	59239	70	23131	23461	54	28658	28361	69	222	359	0	1516	1736	16	1082	857	0	0.837035
43078	43970	69	9955	10430	36	25953	26808	65	238	266	0	1365	1475	14	572	613	0	0.840146
186235	148813	88	68527	54691	85	113490	88085	86	1012	684	0	6154	4761	41	379	554	0	0.842221
122740	118954	77	53902	52304	77	62947	61869	77	756	736	0	3451	3426	28	235	866	0	0.84637
118058	108842	82	38106	34704	77	75007	68004	80	744	716	0	3870	3531	31	364	657	0	0.871263
269298	202432	108	131877	104423	97	146331	113250	97	1851	1108	12	8207	6148	46	1451	1000	1	0.877486
133722	129425	78	57223	54695	77	76935	73531	78	866	900	0	4114	4158	29	408	412	0	0.877486
158169	131769	86	48934	41042	82	98854	80813	85	855	617	0	5200	4162	36	215	538	0	0.878523
136105	113783	84	43822	37182	79	86485	71917	82	738	570	0	4921	3981	35	670	592	0	0.878523
48590	49796	70	14379	14608	41	25163	24809	55	327	360	0	1423	1563	15	150	397	0	0.879561
28177	30576	52	9237	9356	36	14055	14547	40	73	129	0	752	762	0	-258	212	0	0.887858
120573	118597	81	47460	46624	75	64779	62824	76	891	810	0	3545	3487	27	233	398	0	0.894082
160342	131693	102	73341	61034	84	97820	79486	85	1047	718	0	5183	4343	36	-64	664	0	0.904454
185528	153080	87	56870	45610	85	76921	61576	87	985	860	0	4338	3570	34	653	881	0	0.905491
113243	111571	85	43867	43510	74	76206	74102	76	379	600	0	3829	3769	29	167	694	0	0.905491
119096	117387	78	51719	51180	75	84221	81837	77	636	825	0	4618	4470	32	108	414	0	0.908603
42043	43699	67	18016	18296	45	25616	26247	55	163	245	0	1276	1345	12	735	703	0	0.908603
197501	153817	104	72029	55719	86	108733	84040	88	1153	847	0	5633	4457	39	1419	1416	12	0.913789
167167	142715	85	67337	56803	82	96914	80384	84	1136	820	0	4521	4007	34	1229	998	0	0.913789
29893	29777	63	14017	14125	42	13800	14101	41	275	213	0	672	721	0	489	493	0	0.923124
111054	109416	77	43795	43260	73	73065	71364	75	761	674	0	3718	3549	29	904	678	0	0.924161
94475	96274	73	42344	42229	72	54354	53617	73	485	523	0	2934	3020	25	711	681	0	0.924161
36422	36313	55	14475	14918	41	17874	18135	49	253	338	0	1132	1082	6	31	620	0	0.936608
215238	168610	92	93522	74395	89	129365	100124	90	1561	1082	10	6807	5429	40	604	1110	5	0.939719
174529	141072	85	62918	49820	84	98900	79266	86	943	647	0	5719	4686	39	1518	1231	8	0.94698
20788	21557	42	13600	13684	41	14920	14523	43	196	180	0	632	641	0	532	832	0	0.955278
25301	25771	48	10757	11014	38	15723	15423	44	393	273	0	608	806	0	431	604	0	0.962538
120277	117892	79	62959	61311	75	63689	61593	75	765	649	0	3599	3508	27	754	751	0	0.968761
150671	128785	84	58217	49207	82	90582	78612	83	770	680	0	4825	4297	34	-258	194	0	0.973948
156957	135944	82	52805	43682	81	98505	84580	84	844	730	0	5074	4303	35	710	890	0	0.977059
84150	82959	76	36718	36728	71	40034	39676	72	359	384	0	2160	2077	22	372	718	0	0.99158
111071	97952	78	39747	35148	77	69123	60551	79	230	390	0	3566	3228	30	71	607	0	0.99158
153870	120087	94	49334	38963	84	93502	74314	87	744	634	0	4754	4011	35	-257	350	0	0.995729
183976	151317	88	70243	58833	86	94255	76717	88	962	612	0	5050	3985	36	55	353	0	1.01647
105795	103601	76	36079	33371	75	62202	57579	76	313	331	0	3298	3012	28	118	401	0	1.02685
118107	102529	87	44303	38538	78	59463	52594	79	700	405	0	3443	2894	29	-311	178	0	1.03722
119678	104740	80	40706	35055	79	75260	64832	81	457	444	0	3995	3444	33	-366	348	0	1.04033
85639	85581	74	37041	37249	71	38578	38410	71	502	538	0	2238	2249	22	51	301	0	1.04033
110229	94273	80	36625	31164	78	63932	54217	79	562	526	0	3429	2834	31	-119	293	0	1.0424
206113	165129	92	68948	54339	88	109972	86910	90	1165	830	0	6110	4657	41	41	319	0	1.05485
59961	58842	75	24391	23886	62	30310	29833	69	520	520	0	1864	1739	19	50	516	0	1.05589
206204	162036	91	61978	46449	88	100326	77715	90	1137	851	0	5708	4458	39	621	582	0	1.06004
332563	219679	110	104884	69632	106	217664	141666	109	1751	1086	18	11967	7669	55	374	663	0	1.06315
173504	142240	90	56038	45015	85	101429	82979	87	780	690	0	5478	4524	37	646	542	0	1.0673
156517	131681	87	47335	39786	82	77393	64253	84	548	574	0	4333	3771	32	671	617	0	1.06937
67416	70038	68	27447	27472	64	38429	38897	69	407	497	0	2029	2072	20	-350	97	0	1.07248
131190	121827	80	38442	35335	77	81338	73552	80	741	716	0	4350	3940	32	89	420	0	1.07559
188843	147691	100	77412	60655	87	105570	82955	88	865	623	0	5691	4538	40	2348	1503	29	1.07767
113971	112001	80	45192	43273	74	51736	50290	74	717	742	0	2670	2772	24	633	586	0	1.07871
178586	149125	87	65172	54102	86	78884	64845	87	740	607	0	4350	3371	34	249	462	0	1.09323
138579	120875	81	56714	49816	80	64463	55621	81	803	641	0	3667	3225	29	1691	1093	5	1.0953
75006	73839	79	18759	18966	44	34110	34136	70	352	336	0	1803	1816	18	-400	126	0	1.10153
213696	169471	100	73968	57811	89	121442	97557	90	1337	1037	6	6952	5516	42	1837	1462	13	1.1036
139232	111804	93	48222	39333	81	66367	52517	83	638	698	0	3450	2749	31	-589	343	0	1.10464
134544	114100	82	47725	40120	80	71651	60099	82	799	562	0	3993	3433	32	767	694	0	1.1119
209984	163456	89	72696	55932	87	114983	88084	89	1005	714	0	6801	5157	41	668	807	0	1.11605
97327	85569	78	36569	32373	76	57302	50223	78	566	486	0	3153	2600	29	-311	201	0	1.11708
43647	45660	66	16329	16568	43	19241	19855	50	500	444	0	1042	1059	5	-341	140	0	1.12227
127747	118175	86	53888	49971	78	70696	64575	79	829	677	0	3875	3500	30	791	442	0	1.12434
123651	104662	82	45153	38093	80	79558	65693	82	713	672	0	4183	3409	33	-156	281	0	1.12642
81318	81248	72	27765	27128	71	41087	38966	72	410	496	0	2335	2257	23	26	502	0	1.12746
37038	38759	58	15938	16076	42	16526	17115	43	96	143	0	1015	1028	4	287	402	0	1.13057
90869	90316	75	38132	38128	72	39917	39725	72	245	485	0	2310	2110	21	596	638	0	1.13264
217791	166832	91	79673	61184	89	118988	89174	92	1648	1261	13	6372	5022	40	612	505	0	1.13264
128693	120717	81	50808	48842	76	72672	68198	78	755	887	0	3718	3509	29	1273	1223	7	1.13575
62812	64879	69	26948	27064	62	34609	33594	69	197	267	0	1811	1791	19	-311	206	0	1.14094
173386	147390	86	69072	57871	83	105962	90530	83	786	683	0	5356	4614	36	628	457	0	1.14613
69080	65114	75	31462	28327	73	40440	36180	74	257	298	0	2174	2128	22	-326	319	0	1.14613
209050	171954	92	77517	64561	87	128422	105402	90	1015	917	0	6618	5345	39	617	848	0	1.1565
123229	120825	80	52048	51212	74	78548	76323	77	602	731	0	4012	3830	30	1205	1259	8	1.16687
152367	128389	88	52493	43510	83	89059	74045	84	727	615	0	4953	4303	35	975	842	0	1.16998
90984	90515	74	36318	35902	72	40052	38772	72	451	510	0	2230	2254	21	450	546	0	1.17102
281131	196701	112	100503	70980	105	145328	100628	107	1511	1058	10	8609	5949	49	736	664	0	1.17517
116532	114601	76	38961	38627	75	66727	64995	77	873	624	0	3603	3319	29	-216	291	0	1.17724
72362	72273	71	22843	22971	52	38143	38343	69	201	246	0	1994	2087	20	371	432	0	1.18347
150836	131964	84	57586	49534	81	64402	54890	81	936	665	0	3838	3167	32	-468	73	0	1.18554
46314	47706	66	14905	15419	41	23427	23220	54	269	370	0	1157	1283	10	324	723	0	1.18554
126840	119027	82	46004	42946	78	75295	70354	79	532	584	0	4008	3832	30	2178	1887	18	1.18761
112759	102797	83	41166	37754	77	57679	52475	79	727	613	0	3121	2764	28	-409	235	0	1.18865
120884	104318	79	45477	39535	79	66041	55780	81	494	554	0	3724	2981	31	435	851	0	1.19487
115579	102991	78	45272	39573	77	48091	41688	77	631	493	0	2539	2222	26	-11	388	0	1.19902
137458	135092	78	40681	40002	75	87207	84912	77	1148	917	0	4806	4319	32	343	608	0	1.20317
97259	97980	75	45243	45258	72	57352	56580	73	606	562	0	2922	3097	24	801	1158	7	1.20317
243895	179126	111	82482	61059	94	149635	110051	95	969	964	0	8303	6314	44	-436	480	0	1.20525
103760	99732	88	42865	42217	73	56961	55713	75	1022	969	0	2993	2900	27	-138	255	0	1.20732
139305	114927	84	44056	36358	81	79366	64234	83	743	620	0	4361	3694	34	857	407	0	1.20836
327902	223465	117	102830	69671	106	231803	155516	109	2377	1495	25	12825	8818	55	620	570	0	1.20836
67552	65718	77	23580	23811	58	31255	31108	70	310	292	0	1594	1532	16	537	933	0	1.21873
316541	236137	114	139334	106507	112	218491	167256	114	2046	1451	19	11383	8858	50	133	425	0	1.21977
155400	132631	86	67838	57368	83	72923	60140	82	653	550	0	4040	3351	32	412	881	0	1.22184
72838	73596	74	16810	17069	45	52090	51719	71	360	340	0	2686	2762	25	1125	629	0	1.22495
151138	129444	85	61557	52597	83	78612	67463	84	765	643	0	4292	3892	32	357	733	0	1.23221
69053	68721	84	14675	14611	42	31262	31480	69	265	205	0	1598	1578	15	486	446	0	1.2374
95568	96206	74	39372	38847	73	61470	61187	74	742	657	0	3347	3229	28	1316	1553	10	1.23948
186227	149500	96	76355	61325	88	96866	78977	88	992	760	0	5178	4129	37	861	626	0	1.24051
184025	169176	88	59769	56349	82	78632	72162	83	869	806	0	4530	4222	32	349	1020	2	1.24466
254266	196887	95	114805	91091	93	147221	114644	95	1355	1133	9	8326	6613	46	1198	1394	13	1.254
253910	187797	110	96156	73356	101	145068	107529	103	1134	1016	3	8419	6104	46	1370	913	0	1.26644
185365	148387	88	55685	43906	85	114426	88888	87	918	648	0	6316	4998	40	538	586	0	1.27059
309620	230125	102	143465	110676	101	187659	146187	102	1913	1597	20	10732	8389	49	1993	2092	21	1.2737
332756	234709	107	131643	95665	105	147502	103720	106	2044	1269	21	8114	5826	47	793	1113	5	1.2737
47182	48797	68	13092	13243	40	24604	25065	62	67	230	0	1292	1296	11	-237	396	0	1.28408
111918	108791	77	42982	40721	75	54071	50661	76	488	517	0	3217	3060	26	1129	764	0	1.28822
60525	61368	69	22747	23007	52	24363	24383	58	143	289	0	1187	1010	3	266	597	0	1.29549
149110	125164	85	57764	48443	83	67662	55135	84	509	502	0	3921	3138	32	443	598	0	1.2986
59986	59080	77	16888	16964	43	29976	29440	69	349	336	0	1795	1751	18	548	828	0	1.29963
100709	98285	82	31837	31625	73	56308	54255	75	903	642	0	3160	3250	25	806	1088	6	1.30171
153431	144846	86	54253	52097	78	76801	72087	80	1096	1021	3	4289	4154	30	49	470	0	1.30275
270867	197752	101	113565	85228	98	147721	106250	100	1666	1136	10	8231	5939	45	326	326	0	1.31001
107330	100732	80	40607	37286	77	42995	39872	77	753	400	0	2299	2062	23	518	457	0	1.32868
59218	58712	81	24679	25123	64	33248	33215	67	440	357	0	1869	1860	18	185	392	0	1.32971
97073	97181	75	24106	24358	57	63063	63422	73	639	578	0	3097	3051	26	602	1245	7	1.33075
197877	157887	92	76390	61839	88	96688	77342	89	1103	864	0	5073	4068	36	43	494	0	1.33386
203423	163294	89	112966	95583	88	115803	95729	88	1484	1034	5	6331	5321	40	768	529	0	1.34216
62283	62429	69	15699	15719	43	39298	39418	70	104	253	0	1909	1915	20	-189	400	0	1.34423
90935	89314	84	36546	36706	71	43871	44455	72	277	489	0	2368	2449	22	260	356	0	1.35668
186652	148287	97	69299	55502	86	78629	62811	87	1030	832	0	4710	3790	36	783	1379	9	1.35668
57938	57201	70	23984	24158	59	25149	24985	68	186	172	0	1405	1434	13	188	293	0	1.35772
114426	104648	81	51513	47102	76	48775	43956	76	650	429	0	2817	2661	25	368	583	0	1.35876
70824	72958	70	27491	27963	58	32349	32247	70	382	285	0	1750	1773	17	-89	276	0	1.35979
36961	38830	60	19040	19609	48	16272	17201	42	92	160	0	895	884	0	141	453	0	1.36083
105911	92262	84	41288	36851	78	61105	52017	80	350	418	0	3177	2877	29	275	459	0	1.36498
124098	117873	78	35910	32848	75	70117	66227	79	614	613	0	3601	3302	29	359	754	0	1.36913
94687	93420	87	35455	35473	72	48288	47227	73	507	690	0	2616	2514	24	-254	324	0	1.3712
109132	108028	75	32125	31751	73	65102	64676	75	672	720	0	3329	3255	27	763	1128	7	1.38054
108955	102478	79	44293	41822	76	59155	56235	77	894	844	0	3207	3157	26	563	900	0	1.38365
305536	207287	116	103583	69775	112	188043	128422	114	1492	1136	11	10302	6839	51	-98	330	0	1.39195
71024	68769	77	28157	27294	66	33817	32540	72	319	305	0	1735	1573	19	751	1047	5	1.39713
103230	103156	76	27335	27213	65	65128	63466	75	802	858	0	3622	3487	29	398	619	0	1.40128
26237	25163	64	14377	14668	42	14448	14413	42	67	180	0	757	702	0	-332	93	0	1.40854
133068	117562	85	50163	43194	80	74008	64878	82	880	668	0	3949	3382	31	987	1126	7	1.41062
77660	75745	75	30163	30298	70	34678	34544	71	354	314	0	1948	1874	19	17	333	0	1.41684
149554	130751	84	42302	36565	81	77952	65047	83	815	619	0	4261	3734	33	239	762	0	1.4241
106095	105677	85	35593	35712	73	73784	71741	76	656	747	0	4043	4082	29	357	631	0	1.4241
111879	109580	77	42962	42251	74	68032	65625	75	724	605	0	3453	3345	27	904	841	0	1.4241
124297	114139	84	49870	45693	78	59969	53561	80	631	667	0	3415	3167	29	456	1367	8	1.42825
39476	38929	71	12040	12508	38	15549	16137	43	119	199	0	817	805	0	164	867	0	1.4324
81175	78817	88	26262	25158	59	45441	44247	71	542	421	0	2388	2175	23	685	595	0	1.43551
265258	198694	106	83611	60742	100	137715	101305	102	1390	1011	3	6896	5217	42	1226	650	0	1.43655
49211	52385	58	20245	20263	50	23897	23998	58	277	270	0	1346	1458	13	275	677	0	1.43862
221090	181170	92	71181	58099	89	104079	83576	90	1467	1252	10	5918	4643	40	900	1620	13	1.44381
113908	98713	79	36702	31430	78	69409	58759	80	476	464	0	3766	3124	32	289	580	0	1.44381
68656	69211	74	25449	25493	57	33185	32921	71	536	452	0	2004	2016	19	471	953	0	1.44484
124393	107052	93	45245	39595	79	70886	61382	80	559	560	0	4169	3524	33	169	393	0	1.44588
88401	82142	91	33157	30770	73	51031	46825	75	487	399	0	2871	2663	26	1598	791	0	1.44796
102260	100709	77	36553	36162	72	59572	58503	74	753	813	0	3250	3123	27	803	546	0	1.45625
141184	114487	86	52008	42329	83	88190	68546	85	486	528	0	4701	3654	36	-22	479	0	1.45833
257921	185668	98	111888	80123	97	148817	106172	97	1307	847	0	8514	5897	46	1823	1253	7	1.4604
84987	83176	77	29675	28863	71	32616	31578	72	512	459	0	1820	1854	18	40	555	0	1.46144
242407	191352	112	97480	77580	97	109901	85622	97	1277	990	0	5949	4892	38	1142	1370	10	1.47804
156524	141277	82	60465	52287	82	72196	62388	83	1255	907	0	3986	3556	32	-202	442	0	1.48322
161487	142622	82	73250	63776	82	95867	85017	83	855	919	0	5099	4438	36	140	471	0	1.48322
151273	124705	85	66878	56340	84	70850	55498	83	417	517	0	3995	3140	34	370	963	0	1.49982
101787	95513	79	36822	33635	74	48972	44914	75	609	696	0	2499	2189	25	-97	389	0	1.50189
135945	114639	84	48411	38754	81	61461	48566	82	823	502	0	3550	2855	32	77	348	0	1.50397
147576	134149	81	59145	52139	81	69699	61157	81	977	715	0	3638	3324	29	-220	437	0	1.51226
129259	125804	79	49163	47678	77	83187	79276	79	1106	988	0	4213	4235	31	1647	1407	18	1.51641
132962	111687	85	40875	34531	80	77173	64624	83	743	521	0	3782	3191	30	642	912	0	1.52678
112581	108611	78	33569	33381	75	66444	65058	76	604	623	0	3507	3512	28	901	846	0	1.53301
222930	175485	92	70573	56703	88	117853	92726	92	1320	1054	7	7112	5539	42	1229	795	0	1.53508
257952	184815	100	78256	56124	95	152176	106907	97	1224	872	0	8569	6032	48	-926	0	0	1.54753
131417	119695	87	69142	64274	80	76835	69204	80	605	668	0	3972	3581	31	721	734	0	1.54857
67421	68320	71	24246	24683	58	31634	30789	69	245	308	0	1800	1808	18	-382	193	0	1.55064
109833	104306	81	37209	34566	76	49224	45397	76	602	622	0	2708	2591	25	-184	610	0	1.55168
115898	112782	78	60883	60647	75	74173	71518	76	582	597	0	4041	4004	29	630	645	0	1.55686
150545	121801	88	45531	37521	83	88520	72485	85	762	550	0	4814	3948	35	257	397	0	1.5662
100765	98012	79	42758	42115	75	55260	53932	75	820	595	0	3111	3097	25	590	985	0	1.57242
181031	150728	90	60068	50036	85	97415	81463	88	795	838	0	5660	4541	38	619	870	0	1.5745
349162	227953	131	183713	122963	130	172922	112942	131	1783	1203	18	9774	6588	48	2486	1630	21	1.58279
115793	98398	81	39336	33097	78	69398	57251	79	674	590	0	3859	3282	31	293	486	0	1.58487
146260	118033	87	49931	40791	83	84800	67134	86	913	614	0	4679	3592	35	-559	86	0	1.58694
92189	89246	77	34971	34262	72	50516	48925	73	381	374	0	2633	2443	24	-7	464	0	1.59835
74576	74284	72	19088	19321	46	40643	40086	70	225	242	0	2256	2168	21	-186	221	0	1.60043
174406	142043	86	59658	48206	85	89481	73641	85	1121	970	0	5115	4142	37	976	1295	10	1.60458
157556	138485	82	43209	36553	82	90498	79557	82	1257	1015	3	5495	4948	37	380	956	0	1.60872
179851	143578	93	63032	50115	85	98623	77192	87	939	1038	5	5720	4678	38	1109	673	0	1.61391
79262	72038	76	30972	27714	72	41565	37427	74	494	366	0	1987	1877	20	-180	246	0	1.62013
205378	155717	92	84818	65075	92	131769	99186	94	1546	1135	13	6973	5582	42	2238	1277	11	1.63258
105716	103452	91	25220	25428	55	61228	60442	74	743	554	0	3566	3491	28	1382	1590	11	1.63673
69953	69407	75	24938	24329	62	44460	44257	71	361	504	0	2549	2418	24	32	692	0	1.63673
179760	145311	90	78890	63948	87	79819	65263	86	846	631	0	4630	3833	35	1434	1030	4	1.64399
122110	113842	89	46308	42384	78	63221	58128	79	569	661	0	3721	3303	29	283	625	0	1.65955
206374	167157	90	64511	50594	86	117431	94591	87	1211	1072	8	6409	5124	39	1176	975	0	1.66266
148915	121602	84	54495	44436	83	68804	55479	84	914	660	0	3361	2914	29	4	376	0	1.6637
259324	198681	99	73716	54473	96	159753	125774	98	1360	1059	8	8885	6884	46	-16	711	0	1.66785
252150	189557	100	79126	59965	98	149782	113877	100	1419	962	0	8352	6438	45	579	663	0	1.66992
182098	144478	91	67295	53466	85	99310	80059	87	1035	715	0	5396	4232	37	1593	981	0	1.67096
178124	145574	86	75719	63738	86	90498	73989	86	497	694	0	4554	3812	35	287	422	0	1.67407
280648	204694	110	83929	61203	101	181184	130633	104	1391	1113	9	9498	6917	47	777	623	0	1.67718
258287	194002	97	93886	72267	95	143477	107108	97	1212	986	0	7443	5467	43	633	771	0	1.68548
161464	148271	83	50159	44664	82	86198	76641	82	1138	1005	2	4666	4362	32	387	836	0	1.68652
28869	28707	65	13434	13851	40	12061	12642	39	264	244	0	819	824	0	-357	112	0	1.69067
82608	83537	74	44012	44379	71	56238	55475	73	685	568	0	2933	2990	25	110	272	0	1.69067
151249	134330	83	62708	55395	80	75212	65742	82	1093	826	0	4350	3921	33	150	404	0	1.6917
202079	157030	93	81304	63543	89	125648	97745	90	1109	769	0	6892	5373	42	1336	978	0	1.69274
161458	139264	93	72434	63441	83	68059	56866	83	658	433	0	3833	3382	31	177	518	0	1.69585
44481	44421	67	11235	11602	38	24759	25329	63	397	369	0	1259	1357	12	457	738	0	1.69585
87450	81869	79	34276	31784	75	34376	31437	74	509	433	0	2299	2066	22	566	693	0	1.7
205837	161025	93	79965	62847	89	123819	94922	90	1124	754	0	6792	5277	41	1185	1208	13	1.70726
105565	104236	77	33412	32918	72	62583	61856	74	787	737	0	3465	3359	29	1340	1011	1	1.70933
90528	90633	79	36845	36859	71	41121	41540	71	537	457	0	2318	2301	23	593	694	0	1.71556
108572	108703	75	39190	39234	73	75826	74434	75	821	731	0	4002	3905	29	450	1088	5	1.71971
160816	133284	87	60562	50126	83	68849	55905	83	556	505	0	3970	3271	32	-158	458	0	1.73008
124209	118567	78	41197	38183	75	70109	64475	78	573	603	0	3862	3613	31	218	645	0	1.73527
90159	87152	78	33435	31531	73	52072	49742	74	509	407	0	3028	2967	26	-194	477	0	1.74253
69801	69029	74	30725	30041	69	37396	35620	71	477	392	0	2050	1946	21	502	965	0	1.74356
131048	125809	79	51152	49165	76	71895	67607	78	817	857	0	4045	3734	31	122	267	0	1.7446
129566	117917	89	59524	53712	79	66375	60420	80	905	912	0	3492	3094	29	637	718	0	1.75394
109468	107677	92	47522	46681	74	63757	61485	76	476	569	0	3466	3549	27	257	485	0	1.75601
41669	41312	65	17526	17596	45	19350	18773	50	384	240	0	969	1020	3	246	463	0	1.75705
50225	50353	67	15031	15452	41	25772	25251	68	280	288	0	1461	1596	15	513	637	0	1.76949
165621	137397	86	68164	56832	84	69553	57384	85	872	770	0	4049	3307	31	-223	392	0	1.77572
105232	93601	79	35949	31654	76	65588	57881	78	453	468	0	3482	3266	28	172	330	0	1.77675
118850	117367	77	35268	34852	73	70822	69330	76	566	594	0	3810	3686	29	271	753	0	1.77779
104651	102931	76	44135	43851	73	60539	59303	74	687	822	0	3525	3503	28	747	1005	2	1.77779
283371	194778	108	90552	60552	104	204438	142190	108	1662	1443	15	10673	7701	50	988	2267	13	1.77883
233116	179643	105	108488	84632	98	140539	108875	98	1421	957	0	7655	5739	44	756	691	0	1.77883
170233	147945	84	54178	47384	83	99650	87804	84	1234	941	0	5931	5330	37	59	637	0	1.78194
254104	187670	100	90914	68667	97	135279	98584	98	1305	1009	3	6795	5098	42	1210	693	0	1.78298
190421	153366	87	76632	62920	86	84350	66722	87	1129	913	0	4659	3847	36	181	911	0	1.78298
131476	127742	78	63477	62390	76	66021	62959	77	700	682	0	3173	3099	27	-166	101	0	1.78401
270412	198457	112	133840	107570	103	383816	303489	107	3855	2934	31	20682	16115	67	1481	1745	16	1.78505
53397	54224	70	20370	20874	48	23915	23989	56	420	286	0	1243	1312	11	-313	469	0	1.78609
80235	78647	75	26444	25201	69	39449	37489	72	183	312	0	2325	2053	23	1039	860	0	1.78816
107026	91401	95	36509	32151	77	62735	54200	78	707	451	0	3374	3038	28	-44	269	0	1.79024
71839	68921	78	25386	23848	54	43075	41052	72	165	360	0	2319	2141	23	-268	290	0	1.79128
144680	120153	87	60644	51869	82	79045	65631	83	614	497	0	4395	3745	33	-132	372	0	1.79335
176929	143526	99	53940	42931	84	96728	79098	87	1045	817	0	5543	4529	37	611	596	0	1.79439
235488	173451	99	72184	53712	91	146149	108366	93	1343	912	0	7479	5175	45	121	637	0	1.80061
82162	80339	75	28586	28078	70	49274	47677	72	551	571	0	2755	2721	25	-263	132	0	1.80268
234089	176898	97	73292	55710	91	144105	109892	94	894	804	0	7818	6084	43	679	840	0	1.80476
90958	85243	92	36141	33024	74	55435	51125	75	149	203	0	2612	2388	25	10	134	0	1.8058
132289	118735	83	43597	39628	77	65952	58855	79	666	673	0	3436	3139	28	783	455	0	1.80787
165707	138541	87	58400	49424	85	103841	89337	87	1002	693	0	5553	4699	36	955	964	0	1.81721
188529	146519	93	58042	45701	85	115732	87537	88	929	758	0	6493	5213	39	-100	502	0	1.81824
122033	102485	87	37522	31999	79	66717	54702	81	661	606	0	3675	3248	30	259	549	0	1.81928
64252	63764	75	24264	24735	58	27248	27339	70	310	254	0	1675	1625	18	807	651	0	1.82032
70057	69829	70	30552	30880	70	32379	31825	70	357	294	0	1776	1787	17	-151	366	0	1.8255
165072	137636	86	60834	50693	84	88882	75466	85	1094	910	0	4645	3714	35	924	912	0	1.82758
134424	114527	83	42773	36118	80	74638	62984	81	691	614	0	4587	3762	34	416	410	0	1.83276
145073	117947	87	44505	36678	82	77802	62367	85	947	726	0	4057	3292	34	-61	252	0	1.8338
131780	118102	84	40499	35815	78	84507	74837	81	1119	953	0	4518	3863	34	1141	1427	14	1.83899
230513	177008	96	73981	56522	94	132747	102112	96	940	749	0	6940	5230	41	-194	389	0	1.84314
83440	83127	75	35141	35360	71	43308	43377	71	312	299	0	2506	2414	22	517	401	0	1.84625
104856	103084	75	43200	41949	74	64124	62500	76	606	715	0	3675	3593	28	829	966	0	1.84625
206957	167285	108	76964	61236	90	113443	96072	92	1332	1012	3	6461	5277	41	1506	1593	13	1.8504
188130	163288	85	96089	84913	85	96358	84996	85	1171	1140	8	5278	4712	36	1258	1389	10	1.8504
196764	156765	94	66074	52377	89	82580	66811	89	1015	800	0	4353	3527	34	643	651	0	1.85662
59680	59643	74	21742	21701	53	32979	32314	69	142	238	0	1906	1863	18	364	440	0	1.86077
124346	102046	96	50032	41761	83	71095	56952	85	738	408	0	3824	3280	30	1266	754	0	1.86077
112752	112517	76	39992	39544	73	55457	54473	74	458	438	0	3126	2988	27	718	1194	7	1.86388
70895	69980	74	21785	22008	49	36453	36589	71	495	451	0	2127	2158	20	-36	240	0	1.87425
115822	108997	78	35303	32951	76	67136	61305	77	554	555	0	3729	3664	30	241	550	0	1.87425
39356	39147	66	11672	11899	39	18665	18687	44	371	277	0	1023	1009	2	441	545	0	1.88048
59654	61968	68	24201	24701	57	26936	26663	67	359	381	0	1374	1423	14	-505	87	0	1.88151
270537	198543	107	98486	73963	102	158786	118274	103	1356	1165	11	8560	6213	46	352	647	0	1.88774
111112	97864	79	38012	32783	77	62083	53439	79	308	389	0	3543	2806	30	-30	413	0	1.88774
235825	178117	96	86747	68595	92	117784	86637	93	1300	1177	12	6755	5055	44	675	734	0	1.88877
106501	103135	86	45105	43753	74	67142	63643	75	430	501	0	3784	3629	30	-369	158	0	1.89292
128712	111137	83	55767	48965	79	60277	51061	80	647	630	0	3266	2615	30	890	701	0	1.89396
91142	90123	75	30074	30177	71	43220	42901	73	448	472	0	2498	2358	23	1477	990	0	1.89811
83380	82370	73	31895	30869	71	49269	47334	73	436	399	0	2545	2466	24	516	590	0	1.89811
44578	44479	69	17570	17957	44	25327	26370	63	385	291	0	1488	1552	15	330	416	0	1.90122
77847	76808	73	27584	26719	63	38855	38063	71	453	312	0	1978	2038	21	278	344	0	1.90641
77640	81773	71	16802	17419	42	56883	56790	72	426	443	0	3095	3022	25	496	727	0	1.90641
114216	109524	79	33821	33418	75	57466	55292	77	641	659	0	2974	2956	25	103	474	0	1.90744
38294	40744	55	15613	16058	42	15234	15493	41	92	266	0	806	911	0	280	365	0	1.90952
199985	158099	88	63052	49555	87	103478	80733	89	1119	894	0	5462	4258	37	112	483	0	1.91989
196788	160182	90	97622	84539	88	83294	67284	87	1025	705	0	4625	3536	37	711	667	0	1.92196
144917	130916	82	48907	42851	79	59651	52404	80	1057	813	0	3593	3189	29	401	777	0	1.92196
93261	90469	74	37942	35578	72	61662	58651	74	599	439	0	3527	3041	29	-373	331	0	1.92508
198376	154705	92	70073	54075	88	99856	77170	89	816	663	0	5313	4080	39	362	500	0	1.92611
87243	86319	77	27001	26772	67	43899	43415	73	614	396	0	2533	2415	23	540	910	0	1.92715
86351	82276	85	27355	25683	71	52794	49629	74	585	577	0	2611	2705	24	253	426	0	1.9313
221123	171518	91	74293	57638	90	137883	106379	92	1042	836	0	7244	5650	43	1406	948	0	1.93234
72013	73794	70	29998	29845	70	45264	45436	70	476	381	0	2520	2665	22	-73	766	0	1.93545
115152	106118	80	42213	37876	78	76195	68203	79	671	507	0	4162	3830	31	595	906	0	1.93752
74632	69513	76	29740	26576	74	37647	33667	74	360	429	0	1954	1777	20	-140	511	0	1.93856
88210	85801	76	33975	32501	72	39125	38258	73	548	677	0	2200	2023	22	106	583	0	1.94271
85264	84540	73	38115	38415	72	50029	49582	73	696	634	0	2711	2681	23	23	430	0	1.94375
86896	85981	75	30677	30787	71	46080	45600	72	414	326	0	2470	2426	24	385	685	0	1.94478
170092	147658	87	65294	56806	83	80642	69173	85	836	814	0	4549	4103	32	-87	333	0	1.94686
131306	119185	81	59255	52223	80	61206	53413	80	838	613	0	3328	2846	29	-225	345	0	1.95516
120534	117810	83	40199	39512	74	74509	73501	76	630	743	0	4042	3782	29	235	485	0	1.96138
165999	145657	88	42501	37246	81	100140	89876	83	1027	864	0	5389	4820	36	835	1013	2	1.96138
75275	74692	83	24224	23963	59	34585	34559	71	417	330	0	1883	1865	19	-107	207	0	1.96242
224117	173236	98	75712	59045	90	129667	97795	92	1512	1030	8	7361	5608	44	2215	1296	10	1.96968
64011	64605	69	19351	19399	48	27260	26889	62	32	175	0	1524	1599	16	182	676	0	1.97279
204184	158013	96	55411	43963	90	108132	82566	93	832	713	0	6067	4637	40	334	347	0	1.9759
89045	87767	79	29572	28304	72	51734	49763	75	417	370	0	2669	2835	23	53	313	0	1.97797
58044	57918	73	13396	13694	39	26253	26832	56	269	199	0	1378	1393	13	-466	127	0	1.97901
67852	69895	71	20132	20484	46	44020	43656	71	288	373	0	2369	2367	23	-413	56	0	1.97901
158046	135991	96	79186	68890	84	92115	80295	85	905	808	0	4887	4448	34	845	1135	3	1.98005
102928	101316	79	46100	46434	73	54875	53595	75	814	787	0	2986	3068	25	-31	272	0	1.98005
140775	132926	79	50413	47432	79	92031	88880	80	1008	829	0	4787	4549	32	693	642	0	1.9925
146427	120447	83	60611	50391	83	65125	52984	84	671	577	0	3253	2571	32	829	620	0	1.99457
26937	28730	48	9906	10265	37	14272	14867	39	208	211	0	734	683	0	351	464	0	1.99664
236424	171017	113	71369	53028	95	138412	101072	98	1419	947	0	7799	5919	44	206	721	0	1.99768
177831	161658	85	79970	73100	85	76501	68292	85	1125	972	0	4633	4091	33	210	518	0	1.99872
317436	231150	107	96411	69615	105	201723	144966	107	1729	1404	21	10934	7935	50	2148	1517	14	2.00287
109999	95971	88	50341	45847	78	54275	47980	78	346	427	0	2799	2522	26	1119	1027	1	2.00494
188115	148189	87	69270	54851	86	102279	77761	87	957	691	0	5441	4139	39	503	420	0	2.00494
212268	167785	90	67112	52528	90	126414	99818	91	1472	1057	10	7161	5572	41	1066	1038	3	2.00598
166069	132639	100	63161	50276	84	88485	71227	86	1147	845	0	4813	3877	36	1176	1344	11	2.01117
122011	118284	80	44939	43955	74	78767	75777	77	727	615	0	4372	4308	31	415	426	0	2.0122
91068	91828	74	27805	27767	67	53399	51735	73	633	705	0	3224	3138	26	826	815	0	2.01635
92265	85460	77	33803	30923	76	60854	54977	76	580	489	0	3183	2999	27	-308	113	0	2.01635
134325	111002	89	44074	36633	81	75104	61943	83	949	753	0	3973	3392	33	844	726	0	2.01843
131318	121011	81	55198	50459	78	69537	62956	79	854	874	0	3765	3466	30	313	839	0	2.0205
96692	86697	79	37462	34382	75	52024	46089	76	513	468	0	2842	2538	26	219	445	0	2.02154
153605	137995	92	61115	55678	81	73990	64820	82	841	696	0	3880	3333	32	775	488	0	2.02154
73412	74570	73	28520	28623	70	46480	45996	72	165	341	0	2392	2339	23	11	276	0	2.02465
184178	148197	90	63775	49108	85	106925	89586	88	2659	2064	26	6524	5687	38	1437	863	0	2.02465
205608	164335	92	100532	81023	88	122336	95850	90	1220	990	0	6680	5259	41	2091	1867	22	2.02672
179689	155594	88	69450	61153	85	107141	91272	87	1195	1111	8	5380	4863	35	1786	844	0	2.03191
143555	128145	83	61486	55532	81	77488	68260	83	631	583	0	4233	3675	33	1761	1309	10	2.03191
94083	88155	78	45609	41186	76	51485	45913	77	474	510	0	2493	2294	24	252	556	0	2.03191
265083	189497	109	117271	87828	98	174109	127028	99	1744	1465	18	9697	6772	49	954	803	0	2.03502
155663	124891	97	53682	43289	84	67661	52218	84	687	688	0	3808	3056	32	529	763	0	2.03606
135773	128748	81	56044	53162	78	79909	75121	80	1188	1223	11	4375	4123	30	925	1004	1	2.03917
215604	170289	93	89265	71003	92	106719	85602	92	1003	810	0	5686	4595	39	151	397	0	2.03917
136711	127024	83	53272	50517	79	56883	53893	79	681	629	0	3252	3112	28	-182	626	0	2.04021
99590	98917	75	43155	42764	72	46599	46213	72	502	550	0	2566	2525	23	746	668	0	2.04332
164974	146368	85	42604	38533	81	92759	81947	84	933	853	0	5321	4774	35	788	911	0	2.04747
51252	51465	75	24458	24957	59	21341	21492	51	237	197	0	1224	1179	10	-268	470	0	2.05991
123496	117209	80	40692	38184	75	73948	69596	78	609	526	0	4201	4160	29	-10	317	0	2.06199
72271	72733	72	23648	22994	56	32324	31215	70	475	359	0	1917	1935	19	394	624	0	2.06718
93596	84367	78	37407	33844	76	43025	37780	77	473	306	0	2285	2148	23	125	330	0	2.06718
287239	194471	112	83924	57278	107	166064	111762	110	1463	1009	4	9037	6314	49	700	696	0	2.08066
180745	147043	86	75784	61162	84	109582	88861	87	1233	881	0	6151	4853	40	892	586	0	2.0817
124825	123169	77	41496	41453	75	66360	63590	77	572	821	0	3544	3472	29	37	265	0	2.0817
96958	85800	78	40048	35582	77	55217	48071	78	605	483	0	2862	2530	27	145	506	0	2.08999
144130	122588	84	58442	50014	82	74259	61126	84	845	639	0	4118	3224	34	-15	263	0	2.08999
176228	151973	94	72988	63271	87	105154	91115	87	830	657	0	5417	4767	37	425	772	0	2.09103
286604	198530	104	80595	57001	101	189862	129392	105	1863	1217	16	10383	7518	50	1774	1132	7	2.09103
119035	116103	77	71156	70406	77	74489	72154	76	655	686	0	4003	4057	29	1488	1553	12	2.09725
198571	159168	94	72963	58606	86	108289	85455	89	1052	805	0	5751	4516	39	1112	571	0	2.09829
59091	58894	70	17876	17902	43	35537	35320	70	334	448	0	1821	1711	18	348	720	0	2.10037
96485	97399	73	36442	36159	72	60314	59660	75	519	401	0	3200	3122	26	875	826	0	2.10037
132746	125864	80	51944	49920	76	74874	70191	78	668	673	0	4188	3981	31	725	1063	6	2.10555
108972	105874	88	39610	37920	74	43315	41232	74	508	665	0	2807	2560	25	121	436	0	2.11592
57803	59687	70	22678	23056	50	26299	26207	63	353	301	0	1481	1458	14	184	630	0	2.118
129079	111842	80	49206	41876	80	60340	51214	80	642	530	0	3431	2792	31	-18	347	0	2.12215
68076	65602	85	24807	24988	59	29082	28375	69	228	329	0	1543	1452	15	76	381	0	2.12422
43562	44033	66	18168	18352	45	24592	24294	60	352	228	0	1495	1445	15	-62	409	0	2.1263
43305	43035	67	16973	17203	45	17552	17973	44	152	218	0	1031	1089	5	794	786	0	2.13252
130294	125681	81	51850	49536	76	81823	78941	78	881	931	0	4834	4598	32	572	1200	9	2.13356
141484	124020	81	47949	39913	80	97115	84982	81	1102	821	0	5105	4687	35	1481	1824	14	2.13667
85486	86095	73	31925	31926	71	54942	54558	72	703	662	0	2968	3083	24	578	594	0	2.13667
105294	99038	77	53497	50126	75	50045	46658	75	657	664	0	2663	2557	24	-393	86	0	2.13667
59439	60091	69	18145	18137	45	34722	33981	70	209	386	0	1913	1937	19	521	373	0	2.14185
261574	186708	105	108953	82490	103	129994	91164	103	995	965	0	6789	4987	43	712	1178	6	2.14289
167442	139063	89	65373	53879	85	84774	71420	85	969	660	0	4775	4137	34	-215	214	0	2.14497
101701	100024	78	34248	33810	73	65126	62808	75	752	668	0	3666	3438	29	203	841	0	2.16052
139945	124191	82	62877	53704	81	85594	73422	81	1008	826	0	4937	4286	35	1357	1758	11	2.16156
141267	129202	80	58424	52085	80	80060	70417	81	867	787	0	4352	3932	33	-210	199	0	2.16156
134825	129316	78	54782	51010	76	76721	72782	78	679	558	0	4452	4148	31	1080	997	0	2.18231
122610	116434	80	35992	34098	76	78330	74447	78	831	661	0	4258	4038	30	138	962	0	2.18231
151380	130059	85	69359	59862	82	82490	70281	83	813	734	0	4675	4115	34	983	610	0	2.18334
213712	175758	92	81277	68151	89	116010	95771	91	1268	1056	6	6160	5317	38	989	748	0	2.18542
177462	146922	91	64234	53778	85	78270	62148	85	1133	884	0	4622	3870	34	-179	369	0	2.19268
61178	63107	72	23861	24325	53	30258	30081	69	487	309	0	1555	1766	17	511	660	0	2.19786
100248	100826	74	40434	40355	73	58912	58350	74	616	600	0	3423	3284	27	102	778	0	2.19786
87788	85913	74	34987	35108	72	41458	40570	72	210	209	0	2308	2427	22	648	481	0	2.19994
124957	105293	82	44978	38295	78	76335	61998	81	359	430	0	4093	3207	35	322	794	0	2.19994
57504	60706	65	23834	24176	59	30363	30909	67	500	552	0	1526	1614	16	247	453	0	2.19994
89161	82765	80	33402	31572	74	51900	49368	75	378	470	0	2696	2607	25	-108	383	0	2.20305
160880	141325	84	95934	88436	84	77617	67957	83	914	854	0	4528	4001	33	645	982	0	2.20824
41372	41978	66	12048	12314	38	19184	19813	43	158	159	0	998	1104	7	782	480	0	2.21861
215726	166205	93	66999	52038	88	138184	105892	91	1023	947	0	7230	5475	43	853	687	0	2.22379
152426	123163	89	59038	49361	83	76308	62519	83	765	643	0	3991	3576	32	630	771	0	2.22691
409780	252169	135	101459	65866	128	271229	167895	133	2814	1874	30	14886	9713	59	1287	1365	9	2.24143
39028	40412	65	15753	15993	43	17529	17803	42	341	376	0	855	890	0	-443	281	0	2.24246
138446	119246	83	59843	52480	81	72375	61956	81	775	632	0	3995	3455	33	128	574	0	2.24558
113492	105954	77	41593	37199	76	55277	50201	77	587	344	0	3050	2677	26	163	585	0	2.24661
54352	54016	68	20434	20871	49	27106	27258	66	283	316	0	1766	1685	17	255	372	0	2.25076
66211	67700	67	14731	14953	41	37316	38026	70	379	399	0	2289	2240	21	-250	288	0	2.25284
159664	136895	84	64185	53713	83	91847	77899	85	933	709	0	5080	4475	36	1438	1385	9	2.25284
174686	139001	85	63685	49216	85	93567	72671	85	1158	811	0	5225	3886	38	936	1061	4	2.25595
177421	142497	102	58368	47919	84	75662	61387	85	647	752	0	4294	3435	33	-77	363	0	2.25699
237347	160208	110	71616	50494	95	147716	97496	98	959	697	0	8310	5611	48	319	461	0	2.25906
103998	99489	86	37943	36842	74	55934	53587	75	666	544	0	3098	2878	26	222	820	0	2.26425
348881	227880	137	103503	66804	133	232287	153042	135	2331	1688	23	12171	7968	54	300	368	0	2.26736
76282	76327	75	38106	38584	70	38658	38660	71	549	368	0	2136	2161	19	565	481	0	2.27151
169038	153448	83	91127	83240	84	101120	92306	84	974	875	0	5320	4932	34	472	892	0	2.27358
191202	168550	90	66719	59988	86	93979	82345	87	1043	760	0	5347	4683	34	555	790	0	2.27566
173114	140864	88	63769	53249	84	100719	80988	85	678	697	0	5484	4483	37	-401	382	0	2.27773
67379	67090	75	17631	17809	45	33502	33250	69	296	299	0	1911	1916	18	370	620	0	2.28084
143853	128080	96	54239	49312	81	68589	60002	82	1111	711	0	4098	3760	31	861	1030	2	2.28603
165268	136643	95	57697	47017	83	102586	82508	86	1207	1053	5	5724	4420	38	137	539	0	2.29225
167255	141741	96	66540	57123	84	71856	61308	85	919	884	0	4059	3678	31	783	718	0	2.29744
104442	103398	75	29278	28798	72	51627	50960	75	557	688	0	2811	2667	25	983	1371	9	2.30055
45845	47427	61	23221	23519	56	23294	24017	52	170	263	0	1286	1211	11	20	384	0	2.30159
157626	128395	87	59302	48528	84	92708	73919	86	818	733	0	4935	4012	37	59	466	0	2.3047
192638	158629	88	69710	57202	86	82299	67904	88	1038	803	0	4606	3671	36	-88	345	0	2.30781
129700	113867	88	43749	37227	79	67676	57244	82	605	535	0	3748	3106	32	123	697	0	2.30781
192485	159312	88	77324	64612	85	84764	67659	86	1113	930	0	4567	3824	34	313	596	0	2.30781
126768	122467	78	49577	47892	76	62174	58911	77	882	555	0	3438	3384	27	1431	877	0	2.30988
140325	124468	92	52918	47105	79	68628	60598	80	858	674	0	3776	3349	31	-30	336	0	2.32544
139181	126153	84	45839	42301	80	72666	68849	83	790	649	0	3809	3733	29	1135	958	0	2.3327
28544	31252	60	12525	12842	38	17204	17523	43	6	176	0	862	978	0	-49	203	0	2.33374
284855	210903	98	84194	62848	93	166376	118996	96	1624	1040	9	9560	6859	48	-213	488	0	2.33478
118024	97979	85	43572	37507	80	61133	50965	81	293	388	0	2968	2527	28	89	594	0	2.33685
75833	69213	78	32062	29489	73	38575	35819	74	283	303	0	1904	1873	20	759	526	0	2.33789
155556	130566	86	62634	52961	84	82158	69557	85	989	817	0	4679	4207	33	415	651	0	2.33996
170193	150764	89	56788	49199	83	90894	81322	84	870	750	0	5046	4294	36	399	1367	9	2.34204
176803	136178	103	62035	48852	84	104642	79568	86	937	749	0	5443	4352	38	1147	1115	5	2.34308
226025	178056	97	99774	78899	96	117930	94866	96	1555	1080	8	6555	5334	39	1072	1233	7	2.34619
66196	69320	68	24898	25558	53	23768	23264	52	341	406	0	1230	1192	11	-47	1003	1	2.34619
79990	82279	72	33392	33614	70	37912	37522	71	475	494	0	1916	1998	18	1034	1304	8	2.34722
150387	127528	85	49145	41759	81	63458	53153	81	713	701	0	3384	2905	29	-10	329	0	2.35552
153498	135624	84	61766	53567	81	65932	58079	81	798	608	0	3820	3405	31	-216	218	0	2.35552
72066	73800	73	22727	22628	54	40395	40025	71	363	367	0	2220	2139	22	381	708	0	2.35967
385659	268561	130	183038	130323	126	341627	247031	128	3013	2313	30	18624	13665	64	1232	549	0	2.36174
160094	145964	85	63059	56304	80	94732	85159	82	1042	1090	6	5216	4790	34	-407	300	0	2.36174
136295	120583	86	40873	35618	79	72336	65193	81	711	626	0	3759	3358	30	186	446	0	2.36278
149974	136831	99	69821	64480	82	80325	74035	82	913	813	0	4182	3812	31	480	655	0	2.36382
173764	164669	95	51341	49901	81	106360	99318	84	1049	1044	4	5687	5219	34	1691	1452	18	2.36901
55676	57745	69	17725	17893	46	32873	32492	68	269	449	0	1718	1709	18	709	682	0	2.37108
288675	198921	106	107907	75863	106	135431	91883	108	1453	1077	7	7464	5093	47	1593	1354	11	2.37523
205113	172651	111	73234	62331	94	103858	90028	94	872	855	0	5811	4955	37	-30	400	0	2.38041
42172	45222	48	18889	19459	45	21091	21527	48	245	266	0	1181	1245	11	751	441	0	2.38041
121618	108495	81	42957	36858	80	59818	51578	81	912	692	0	3363	2928	29	304	580	0	2.3856
110687	109310	85	52711	52393	74	58362	56680	75	818	749	0	3200	3109	26	565	1003	1	2.38664
96337	97158	73	34020	33801	72	54503	52874	73	326	493	0	3037	2971	25	931	1198	7	2.38768
133918	121976	81	53878	48201	79	73136	63986	80	977	619	0	3978	3308	33	475	643	0	2.3939
120847	117134	79	45104	43961	75	58271	54665	77	693	722	0	3537	3174	29	399	460	0	2.40116
59229	57733	81	21747	21607	50	30283	29536	70	267	403	0	1760	1712	17	8	431	0	2.40946
214147	168333	93	89793	71050	92	103422	82114	92	1453	1134	11	5754	4400	39	1842	1415	25	2.40946
48404	46862	77	18085	18495	45	24641	24885	57	246	198	0	1259	1377	13	-327	91	0	2.41049
107460	107362	76	43261	42814	73	67748	66383	74	724	634	0	3632	3720	27	332	801	0	2.41361
377911	268366	125	218363	160173	122	315622	234700	123	3754	2778	32	17385	12941	61	1606	1541	13	2.41983
82591	81811	73	30926	30712	71	37997	36842	72	433	459	0	1973	1819	20	-207	271	0	2.4219
93634	83939	78	33859	30501	74	47044	41867	75	298	261	0	2469	2206	25	679	667	0	2.42398
171261	140855	96	70732	58691	85	98385	83421	87	1445	1140	10	5417	4774	35	988	1150	6	2.42502
117899	99098	81	39981	33677	79	68022	57531	81	651	522	0	3925	3026	33	-613	93	0	2.42605
80360	75847	74	33684	30030	73	45890	41346	74	475	520	0	2484	2257	24	43	417	0	2.42709
136030	111290	91	42786	35597	81	79884	65071	84	566	511	0	4541	3604	36	544	668	0	2.43228
71557	72572	71	26823	27001	59	39261	39285	71	363	355	0	1992	2090	20	-174	214	0	2.43331
164827	129033	87	58797	47278	84	78075	60102	85	947	786	0	4237	3165	35	1480	1132	6	2.44057
74696	75399	72	38286	38839	70	33056	32763	70	349	176	0	1834	1658	18	-362	95	0	2.44472
98953	82898	91	41452	36578	76	46624	40277	77	448	294	0	2504	2193	26	-8	361	0	2.44576
166995	137572	98	53499	44366	83	98422	80931	85	828	695	0	5249	4320	37	-570	103	0	2.44887
106177	106184	75	60065	59786	74	56281	55148	74	614	675	0	3039	2971	26	137	661	0	2.45406
186248	152881	87	73947	59740	86	89807	70601	88	1297	1106	8	4844	3736	37	455	1173	7	2.45717
118460	115432	80	38435	37857	74	69391	67393	77	813	875	0	3836	3964	28	827	1182	7	2.46028
52941	52776	73	21378	21605	53	20395	20408	48	119	199	0	1147	1073	7	-566	0	0	2.46132
151379	123925	83	54481	43680	82	86968	69415	84	809	787	0	4635	3684	35	664	661	0	2.46236
147047	137418	83	49261	47131	79	73481	69534	80	862	843	0	4162	3777	32	601	486	0	2.46754
60943	61829	71	20836	21221	48	25570	24997	64	158	258	0	1511	1443	14	478	651	0	2.46754
77840	75376	84	27413	27309	70	41947	41928	71	263	356	0	2494	2246	24	-292	188	0	2.46858
173382	143776	90	55064	45374	85	83600	69916	86	986	698	0	4759	3855	35	642	623	0	2.47999
73727	74755	72	23248	23382	55	27711	27830	68	241	309	0	1427	1490	14	-37	271	0	2.4831
213696	154565	93	71780	51612	90	128659	92475	92	995	680	0	6476	4698	42	114	378	0	2.48621
109639	97422	78	42661	37178	77	72102	60313	80	617	530	0	3749	3146	31	452	381	0	2.49347
220503	169394	92	73394	58037	90	143181	110596	93	1165	949	0	7681	5703	45	587	834	0	2.49347
137375	120346	84	48217	42208	80	64574	57133	80	920	687	0	3801	3220	31	-107	169	0	2.49451
109547	106645	77	38070	37520	74	65475	63072	76	935	836	0	3849	3749	29	10	372	0	2.49969
99159	98069	78	34617	34488	72	58623	57093	74	418	487	0	3486	3447	28	155	634	0	2.50592
112166	110432	77	41737	40085	75	68436	66813	76	815	673	0	3612	3503	27	610	828	0	2.50592
139082	122451	87	55193	49436	81	63099	54386	82	776	620	0	3484	2902	30	1462	1486	10	2.50799
102677	101506	73	44954	44296	74	59075	58328	74	1010	771	0	3270	3127	27	524	1115	5	2.51007
140798	124322	82	62929	56267	80	81672	72147	82	825	875	0	4157	3784	31	549	418	0	2.51007
166585	136216	87	66743	54606	85	97941	80217	85	1192	650	0	5429	4478	36	83	565	0	2.51629
214443	168540	98	67660	53179	87	134399	104712	90	862	820	0	7047	5780	41	501	479	0	2.51629
117115	113877	77	54265	51494	76	67226	63216	76	1567	1332	11	3642	3611	27	327	906	0	2.51733
128449	116475	79	42724	37274	79	63768	57039	79	878	639	0	3529	3140	29	141	350	0	2.5194
98822	98146	74	45842	45848	73	59651	58985	74	448	555	0	3414	3312	27	891	995	0	2.52044
140354	135822	79	55271	54099	77	51823	49322	76	859	740	0	3050	2784	27	128	831	0	2.52459
78877	78485	83	24404	24575	52	44839	44745	72	425	413	0	2447	2411	23	103	286	0	2.52666
118651	105562	92	37489	32974	77	62711	56909	78	591	497	0	3430	2880	30	-146	173	0	2.53081
108427	107090	73	44361	43976	74	65353	64435	75	743	683	0	3532	3489	27	201	473	0	2.536
173111	148813	88	68526	58306	84	77563	66891	85	1012	859	0	4621	3876	34	-20	390	0	2.53703
195307	154987	89	79228	62081	86	104466	81229	88	1135	758	0	5884	4665	39	1945	1510	15	2.54326
83217	81463	78	34949	34794	72	40153	40091	72	414	437	0	2264	2255	21	-78	364	0	2.54533
195851	161304	86	77355	64720	85	96452	77136	86	1405	1036	6	5113	3957	36	385	822	0	2.54637
103141	91227	78	45052	39158	78	56229	48117	79	468	337	0	2957	2464	28	-171	211	0	2.54637
120647	102993	83	43641	37276	79	64885	52859	82	626	453	0	3486	2838	31	151	699	0	2.54637
89190	87012	74	27772	26441	72	54328	51530	75	659	600	0	2819	2535	25	303	637	0	2.54844
174748	139731	90	74972	59799	87	95979	74748	88	894	763	0	5351	3943	40	2163	1254	10	2.54948
119073	107806	80	39217	34442	77	72135	66788	79	668	569	0	3821	3526	30	1015	954	0	2.55052
203175	155454	96	66619	50985	90	121814	93193	92	1211	770	0	6379	4628	42	538	777	0	2.55778
328212	233187	116	118556	86308	109	208289	148087	111	2489	1805	25	12037	8597	52	836	688	0	2.55985
91899	90537	74	30818	30830	70	37419	36893	72	279	356	0	2098	1966	20	779	809	0	2.55985
175133	139766	92	67171	54405	85	105235	82752	86	903	750	0	5262	3972	39	88	406	0	2.57023
171831	142685	87	60410	50100	84	100384	81960	85	1129	971	0	5090	4353	36	824	595	0	2.57126
194458	165937	90	68538	57286	85	114604	98064	88	985	846	0	6049	5397	38	312	664	0	2.57126
112039	96506	82	40488	35362	78	72727	61950	81	354	372	0	3987	3492	32	23	228	0	2.57126
127117	114052	83	60977	54798	80	55463	49541	79	618	705	0	3020	2929	26	718	616	0	2.57852
241191	185404	95	89046	68431	93	129806	97041	95	1573	1077	11	7176	5378	43	85	506	0	2.57956
210147	165200	91	66503	53236	87	103896	78601	89	1110	760	0	5578	4191	39	685	1406	10	2.58475
137956	126698	81	63086	57464	79	66177	58444	79	881	797	0	3590	3288	29	242	532	0	2.59304
104849	103792	75	50663	49963	74	46550	45367	74	673	654	0	2582	2606	23	343	525	0	2.60549
239670	173354	97	77051	56254	95	126483	93718	97	1277	930	0	6558	4584	42	748	572	0	2.61171
127870	123779	78	61222	60576	76	57973	55973	76	443	555	0	3280	3170	26	1217	993	0	2.61586
69059	69360	74	30110	30412	69	31748	31299	70	388	393	0	1813	1913	19	-487	26	0	2.62209
203519	161817	98	65098	53361	87	126006	98502	90	1345	941	0	6806	5320	41	928	1411	9	2.62624
79101	80867	71	34228	34575	70	41573	42004	71	383	414	0	2325	2294	22	514	382	0	2.62624
81978	80673	74	33130	31724	73	47935	45233	74	398	482	0	2608	2338	26	-287	141	0	2.62624
120108	116211	93	58283	57260	75	61989	60684	75	662	598	0	3554	3669	27	118	594	0	2.64076
147674	128696	83	52505	45029	81	86595	75849	83	1029	778	0	4717	3976	35	656	1101	5	2.64076
142215	128651	80	67144	60573	81	56740	48350	82	925	733	0	3170	2658	29	154	689	0	2.64283
56114	55848	68	19019	19631	43	25034	25519	59	87	208	0	1178	1270	11	-327	340	0	2.64387
180410	144084	88	67508	54559	86	99105	78506	88	714	439	0	5179	4021	38	22	486	0	2.64905
103962	102744	77	28771	28790	65	55131	53726	75	652	582	0	2869	2791	25	-328	114	0	2.64905
66769	62548	87	21246	20276	64	31750	28907	87	63	222	0	1658	1483	15	336	431	0	2.65009
121117	117855	78	48930	47410	76	71560	68841	77	966	881	0	3837	3803	28	146	373	0	2.65113
79104	74608	75	30492	28084	71	41888	38217	73	357	303	0	2507	2363	24	293	606	0	2.65424
185637	146568	99	65633	53146	86	93289	73021	87	922	927	0	5392	4488	37	819	1284	8	2.65424
46834	52290	42	23722	24088	54	26046	26487	64	382	252	0	1501	1426	14	195	767	0	2.65424
249267	195943	91	88379	68602	90	131392	100325	91	1361	1062	8	7405	5747	44	927	1426	9	2.6615
134336	117983	82	54036	47480	81	51251	43497	81	926	759	0	2941	2566	27	148	620	0	2.6615
112173	94059	85	46116	38531	79	51249	42736	78	437	521	0	2808	2267	29	-225	88	0	2.67084
139689	123677	88	77013	70914	84	77949	68249	83	1129	866	0	4384	4008	33	71	379	0	2.67498
181288	147810	89	80622	67334	85	103987	85586	87	1157	800	0	5792	4692	38	1468	915	0	2.67706
171122	142742	101	65697	55392	84	79231	63106	85	696	590	0	4354	3574	34	223	721	0	2.68951
232462	172192	104	77626	59003	92	122912	91831	93	1496	1081	10	6777	5179	42	1088	965	0	2.69262
56821	62034	68	27367	28244	57	27317	27560	61	343	360	0	1345	1387	14	212	773	0	2.69262
109006	101517	82	53317	49119	76	64351	58591	77	788	571	0	3559	3339	28	-519	90	0	2.69573
53498	53128	71	20162	20469	48	25054	25050	56	416	302	0	1435	1317	14	666	1025	2	2.70092
146051	127727	94	49586	42772	80	65946	57878	81	987	734	0	3789	3346	31	267	363	0	2.7061
37728	39360	60	15983	16335	42	16899	17418	43	176	183	0	1023	957	0	-292	273	0	2.7061
131902	123185	81	55784	51056	79	63189	57388	80	622	537	0	3385	3009	29	102	781	0	2.71232
181527	148651	97	53241	43176	85	81906	66512	87	1116	762	0	4209	3428	34	632	510	0	2.71855
176370	139858	85	54671	43339	85	110128	85475	87	916	683	0	6206	5113	40	351	445	0	2.71958
73727	77842	70	32688	32774	69	30787	30244	69	468	388	0	1833	1683	19	178	496	0	2.71958
74349	73286	74	28489	28067	70	31744	31292	70	300	341	0	1588	1544	17	126	435	0	2.72062
116409	115052	76	53343	52121	75	62492	60245	75	663	650	0	3452	3555	26	1049	1578	13	2.72166
74628	74389	75	25583	25291	67	34656	33677	70	161	302	0	1892	1912	19	353	412	0	2.7227
60626	59005	73	19273	19494	45	31130	31079	69	-8	105	0	1716	1717	17	149	420	0	2.72685
293440	215558	108	101921	74666	104	198240	142538	106	1802	1519	18	11188	8166	53	695	588	0	2.72788
152644	125906	97	58250	48411	83	83809	67855	84	666	581	0	4590	3626	36	263	566	0	2.72788
213801	165554	91	77022	59250	88	130366	98902	90	1308	943	0	6787	5261	41	1218	1036	4	2.73307
46139	46785	68	17299	17670	44	23749	23854	55	-16	115	0	1411	1369	13	543	851	0	2.73514
85479	83790	73	34468	32292	72	46962	44239	74	593	361	0	2489	2196	24	244	601	0	2.73618
66558	67751	71	26255	26574	58	28067	27906	69	409	445	0	1348	1337	14	-105	281	0	2.73618
55831	56946	71	23688	24089	55	31737	31844	68	216	321	0	1685	1750	18	280	497	0	2.73722
219190	180938	90	103130	85722	90	107648	88757	89	1523	1273	14	5803	4770	38	-189	690	0	2.73929
45234	48892	57	15399	15940	40	24128	24399	51	228	239	0	1322	1227	11	-32	494	0	2.73929
56768	57414	73	26678	26846	62	25257	24908	69	204	146	0	1229	1221	11	227	608	0	2.74137
90604	90732	85	32737	32921	71	53171	52254	73	646	695	0	2607	2671	23	1026	833	0	2.74344
159492	150445	81	40490	39574	78	74351	71503	80	806	696	0	4285	4213	30	1067	1858	13	2.74759
52979	53815	68	18926	19174	47	27527	28444	67	301	407	0	1399	1381	13	-399	180	0	2.74863
147069	127016	84	54424	46335	82	52652	44806	81	698	546	0	2842	2418	26	863	548	0	2.76833
102393	91173	78	40698	36061	77	59398	51072	78	570	443	0	3289	2735	30	1045	1259	11	2.77663
212248	166902	109	75284	60637	91	128272	101312	92	1240	1139	8	6421	5261	41	1064	1504	9	2.77663
153124	133438	84	64087	55325	82	75456	62782	83	901	681	0	3967	3543	31	884	820	0	2.78286
116567	115697	76	64046	63682	78	59470	57217	78	716	632	0	3330	3316	26	-23	680	0	2.787
104685	103636	74	31807	31644	73	69191	68234	75	364	545	0	4288	4001	31	1678	1765	14	2.79323
140825	136071	79	68473	65881	78	77542	74143	78	810	870	0	4417	4127	31	445	539	0	2.79738
151527	124735	86	41060	34218	81	89520	72541	85	687	684	0	4695	3824	36	-41	419	0	2.79738
170370	141778	91	62065	52145	85	82965	67565	86	1055	911	0	4643	3632	34	717	732	0	2.79738
203130	186789	88	95954	91243	84	90952	82994	84	1358	1219	12	5151	4630	34	552	889	0	2.80256
222670	169384	101	64740	48900	92	118434	89377	93	1194	985	0	6675	4775	42	267	705	0	2.80671
189556	165263	87	81995	69814	85	107764	94044	87	1158	1042	6	5810	5102	38	1198	1687	14	2.80671
234778	177447	94	71753	53496	90	108908	80555	92	1278	791	0	5997	4615	40	508	776	0	2.80775
150070	126996	84	55335	46887	81	89380	74028	83	629	613	0	4799	3817	36	574	322	0	2.81708
183826	151323	88	81203	66598	86	106699	87400	87	1314	1000	1	5950	4750	38	1182	1280	11	2.81812
97614	96532	73	35774	35373	71	61199	59795	75	603	535	0	2894	2805	26	220	249	0	2.81812
74217	77746	71	19887	20042	49	47950	47737	71	537	413	0	2897	2888	25	803	684	0	2.8202
119405	108090	90	45182	40906	79	68467	63218	79	509	426	0	3434	3172	29	409	621	0	2.8202
98689	91422	78	42024	38743	74	60196	54629	76	712	497	0	3254	2851	29	-310	286	0	2.82123
81264	78831	75	30728	28639	72	45768	43476	74	409	619	0	2564	2209	24	365	572	0	2.82538
149853	136908	83	62271	56187	80	64259	56529	81	653	468	0	3897	3457	31	387	703	0	2.82746
139090	118676	81	54264	45734	80	88972	75797	82	664	586	0	4869	4301	34	1961	1222	17	2.82746
27285	28555	47	15121	15639	41	15585	15528	44	266	272	0	821	876	0	-303	252	0	2.82746
146701	134425	81	74662	68710	80	94776	87005	81	991	894	0	5156	4611	34	80	592	0	2.82849
118477	114653	76	49999	48653	75	60215	57753	76	649	654	0	3163	3045	28	360	548	0	2.83368
229751	173457	93	77882	58822	90	129020	96509	92	1218	937	0	6655	4818	42	1285	1276	10	2.83887
92833	88534	82	35416	32565	75	49023	44825	76	506	326	0	2672	2506	25	14	353	0	2.84094
29195	29416	52	14311	14366	41	16378	16573	45	30	140	0	961	936	0	-132	451	0	2.84509
96960	97737	75	34928	34583	72	52458	52049	74	455	542	0	2736	2868	24	582	463	0	2.84716
226420	168623	100	74687	58192	92	122948	89401	93	1455	1255	12	6529	4609	43	697	786	0	2.85235
101627	87570	86	40213	35235	77	46698	39937	78	341	409	0	2395	2044	23	289	668	0	2.85442
122383	117753	76	40891	39142	74	57511	53722	76	634	673	0	3178	3078	27	472	511	0	2.85546
139325	120840	83	52699	44990	81	67526	56405	82	843	541	0	3528	3117	29	1320	847	0	2.8648
40238	40644	70	15570	15915	42	18733	19014	45	76	184	0	1169	1184	9	565	679	0	2.88035
130647	110049	82	40999	34065	81	68742	56728	83	582	557	0	3578	2872	32	942	1075	4	2.88139
124403	114357	80	45148	40371	79	71069	63483	80	505	434	0	3749	3393	31	610	681	0	2.8845
74516	73643	87	19546	19609	45	28302	27984	70	368	282	0	1703	1657	17	152	490	0	2.88554
115327	110048	79	37516	35240	75	55972	53086	76	729	586	0	3001	2887	26	138	746	0	2.88658
314900	213380	113	113867	77147	112	197570	135558	114	2005	1257	17	10418	6988	50	1164	1237	4	2.89487
157255	137336	93	42290	35887	82	71660	64462	82	1267	1124	7	3928	3396	31	655	1299	11	2.89591
87021	85953	78	30817	30753	72	44974	44157	72	514	357	0	2405	2418	22	494	779	0	2.89591
200306	158387	98	68124	54764	91	119780	93439	94	1297	903	0	6325	4802	41	624	406	0	2.90006
105208	105054	87	49903	49656	74	68767	67051	75	952	739	0	3934	3735	29	913	574	0	2.90732
77773	76784	74	26048	26187	57	45964	45093	72	448	581	0	2468	2384	22	-555	67	0	2.91043
47472	49317	62	16280	16598	42	24898	24321	62	174	185	0	1234	1158	11	-85	270	0	2.91043
111104	96538	84	41213	36202	77	64267	54104	79	786	495	0	3449	3189	29	277	363	0	2.91147
192707	152753	91	71580	57602	88	104320	80084	89	1317	948	0	5806	4388	40	1153	1006	2	2.91458
137824	121330	89	38040	31829	79	69769	60533	81	534	476	0	3711	3158	31	208	465	0	2.92288
253759	184127	105	83510	60227	95	137554	98151	97	1369	1069	7	7668	5343	43	818	1065	4	2.92392
135397	117158	82	50462	43065	81	59057	48960	82	409	601	0	3283	2666	30	-132	439	0	2.92495
112028	112543	78	44999	44742	75	67201	65019	76	625	895	0	3706	3436	29	757	993	0	2.92807
131977	121592	80	50968	45924	78	67266	60058	80	701	492	0	3529	3136	30	1084	655	0	2.9291
110853	108241	76	29110	26829	75	53725	49872	77	605	597	0	2637	2473	24	185	845	0	2.93118
119061	104233	80	51014	44395	79	57353	49005	79	599	385	0	3348	2991	29	-408	267	0	2.93325
87255	79010	77	31107	27248	73	55003	49054	75	260	391	0	3120	2506	28	-392	409	0	2.93636
141828	124055	86	50415	44032	80	64315	57000	80	933	802	0	3747	3275	31	95	284	0	2.93844
167472	138146	88	66932	56639	86	97669	79895	87	764	516	0	5113	4141	37	932	559	0	2.93948
105198	103996	76	32729	32801	72	68203	66386	75	821	755	0	3602	3585	28	-170	360	0	2.93948
176880	143510	86	72878	59276	86	96625	76952	86	826	748	0	5591	4474	39	840	918	0	2.94362
106063	104987	77	60100	59978	76	70910	69967	76	541	557	0	3741	3654	30	456	749	0	2.95088
67796	66669	70	23209	23165	51	30220	30050	69	251	388	0	1526	1492	15	213	557	0	2.95192
84506	83223	73	32550	32500	71	38383	38080	72	314	404	0	2067	1942	19	490	979	0	2.95711
55922	59326	60	21185	21044	50	28390	28273	68	521	390	0	1497	1418	16	274	280	0	2.95711
155500	130268	100	66653	57556	82	73022	59916	84	954	723	0	3817	3127	32	432	619	0	2.95711
137608	117361	86	52163	45014	81	64046	54240	82	590	672	0	3231	2920	29	-13	363	0	2.96437
96411	96237	75	42712	42836	72	56192	55459	72	361	634	0	3192	3065	27	1335	1652	12	2.96541
33424	34141	63	14072	13755	43	15291	14257	49	19	132	0	910	714	0	253	440	0	2.96541
159038	138985	92	64261	56950	82	72660	63906	82	905	875	0	4229	3651	33	157	406	0	2.96644
64563	62676	75	28573	28826	68	27799	28518	70	474	564	0	1446	1615	15	523	827	0	2.98096
110405	98471	95	36403	32399	78	65142	57918	81	426	427	0	3318	3064	28	-277	462	0	2.98304
88756	87311	83	27978	28452	65	41844	40728	71	557	450	0	2283	2304	22	52	531	0	2.98408
100089	101023	78	25307	25372	56	62672	62440	75	633	550	0	3401	3377	27	185	518	0	2.98408
104914	103741	76	40761	40395	73	67802	65715	75	604	699	0	3933	3752	31	606	1002	1	2.98615
143261	131322	81	55526	49835	81	71447	64506	81	904	829	0	3840	3334	31	-136	377	0	2.98719
26088	26929	55	11567	11792	37	12773	13450	39	325	369	0	672	755	0	-127	480	0	2.9903
202006	159602	99	64712	51416	89	104631	81966	91	954	937	0	5736	4471	38	-119	753	0	2.99237
150776	132397	88	64298	56625	82	73928	62988	83	693	552	0	4117	3632	30	1119	866	0	2.99756
176270	151787	103	70123	59339	87	114139	101915	86	873	843	0	5737	5097	36	544	450	0	2.99963
83169	83934	84	30657	30672	71	44566	43963	71	334	273	0	2269	2355	21	-253	135	0	3.00171
50201	50955	72	17263	17867	43	22634	22787	54	242	298	0	1279	1186	10	12	490	0	3.00378
54011	54354	68	19124	18964	47	26276	26956	63	205	305	0	1335	1272	13	-230	375	0	3.00378
125703	120739	79	49201	47102	76	61512	58436	78	632	455	0	3135	3158	26	449	1051	5	3.00897
104648	103777	80	45633	45101	73	55853	55007	74	858	910	0	2865	2677	26	145	469	0	3.01001
142043	140481	78	37734	36965	75	75763	73652	77	1013	840	0	4363	4370	31	981	799	0	3.01623
157015	128818	85	61246	51349	83	67285	54750	84	1050	831	0	4319	3406	34	-217	288	0	3.01623
127943	120250	80	50592	47081	77	41947	39144	76	617	663	0	2235	2150	22	177	609	0	3.01934
151576	128908	85	41322	34314	81	89677	75181	83	774	688	0	4788	4013	34	1113	672	0	3.0266
164834	151043	86	50182	47101	80	89762	82761	82	601	703	0	4860	4272	33	651	768	0	3.03594
239619	176842	109	89404	67956	94	106183	80029	95	1168	844	0	6010	4282	43	631	585	0	3.03801
106308	97439	81	48840	43817	76	49884	43516	77	399	508	0	2859	2665	27	-327	269	0	3.04423
101705	102398	77	34899	34811	73	57032	56493	74	589	576	0	3216	3173	27	167	621	0	3.04423
40974	42406	50	17691	17891	45	19836	20164	49	330	255	0	1190	1218	10	241	477	0	3.04527
81945	72629	87	32039	28913	75	49450	43456	77	618	428	0	2510	2263	26	-418	137	0	3.04527
233568	193005	96	129312	112571	94	178052	148786	95	1932	1490	18	9650	8062	47	117	638	0	3.05357
57669	61141	66	28113	28982	56	27670	27756	63	410	260	0	1338	1372	13	-266	162	0	3.05357
133116	131418	77	57244	56396	76	82508	79369	78	734	744	0	4520	4006	33	2283	1352	20	3.05564
150612	129108	84	50018	40571	82	61248	49910	82	907	835	0	3316	2889	27	144	659	0	3.05979
150271	127985	84	56958	47302	83	87519	74524	84	1054	705	0	4448	3665	35	338	736	0	3.05979
192540	153365	106	74896	60791	88	112639	91299	90	1097	845	0	6534	5416	39	2429	2100	26	3.06394
132983	119320	85	46781	41629	78	68932	62148	80	591	555	0	3731	3283	31	435	655	0	3.06602
125679	120770	93	35043	34132	74	62265	60281	76	595	552	0	3465	3325	27	647	1047	3	3.06913
130912	117469	85	43078	36996	79	65901	57945	82	682	596	0	4014	3626	31	371	884	0	3.07016
103160	101332	75	36040	36125	73	53170	52154	74	691	582	0	2902	2764	26	384	769	0	3.07431
138849	113158	85	54711	45762	81	63915	51313	83	486	498	0	3420	2673	32	914	867	0	3.08157
131619	115049	93	56531	49405	80	58887	50715	79	682	616	0	3573	3054	31	34	458	0	3.08261
106774	106114	76	40064	39404	73	53364	52239	74	494	630	0	2893	2941	25	301	489	0	3.08365
138596	128787	80	58825	55076	79	59583	54493	80	765	676	0	3517	3145	29	703	519	0	3.0878
55119	55203	72	15310	15616	42	24913	25154	67	110	429	0	1360	1386	13	-98	425	0	3.08987
60260	62258	70	14520	15007	41	28425	28852	64	338	257	0	1331	1418	13	1053	712	0	3.08987
101422	95759	87	38384	36205	77	48129	44433	79	657	554	0	2586	2294	24	718	695	0	3.08987
102287	103729	74	39600	39238	72	67947	66317	74	581	424	0	3424	3310	28	915	1014	3	3.08987
68148	71676	66	27800	27533	69	32847	32239	70	348	396	0	1741	1741	19	-357	147	0	3.09298
73340	73085	72	27961	28126	63	40759	41100	71	464	346	0	2127	2103	20	-42	456	0	3.10024
72045	73974	69	29496	28993	69	32969	32319	70	441	341	0	1745	1572	17	-284	160	0	3.10128
106680	106962	74	47320	46895	74	64524	63295	75	725	762	0	3806	3814	28	397	658	0	3.10647
130698	114759	84	42089	37366	79	59057	51223	80	514	475	0	3534	3047	30	543	600	0	3.10647
92226	86668	76	41568	37941	75	42901	37159	77	293	475	0	2251	2128	21	126	1137	5	3.10647
137433	117027	89	54307	47709	80	60741	52517	80	476	493	0	3520	2965	30	1600	1130	8	3.11269
140640	126480	85	49858	44117	80	79341	71778	80	850	807	0	4400	3846	33	179	754	0	3.11373
103316	96194	77	50980	46546	76	48642	43773	77	804	501	0	2603	2360	24	757	664	0	3.11373
19542	20096	49	12550	12720	40	10916	11037	38	0	130	0	475	477	0	-67	225	0	3.11476
105313	92220	84	37653	33083	76	63212	55128	79	635	654	0	3380	2895	29	209	493	0	3.11788
77375	76776	84	26033	25712	61	44997	43272	72	532	390	0	2663	2428	25	-342	122	0	3.11891
218298	160696	95	66579	49507	91	140552	103725	94	1478	1123	10	7436	5657	44	-99	293	0	3.12617
321340	216397	116	97123	65498	112	176833	118606	114	1646	1141	15	9488	6332	50	578	1097	6	3.13136
91518	81051	81	40349	35444	76	40269	35096	76	445	317	0	2593	2130	25	637	1008	3	3.13758
77434	77235	74	24233	24157	53	46685	46699	73	601	511	0	2708	2540	25	1	241	0	3.13758
135930	112821	97	60801	51213	81	62840	51125	81	650	716	0	3311	2785	30	78	686	0	3.13758
61882	61969	72	16867	17087	43	38722	38470	70	416	390	0	1916	2044	21	49	329	0	3.14381
163972	147284	86	60671	53685	81	95467	84833	83	972	749	0	5434	4892	36	792	1446	9	3.14484
97465	97303	76	39872	39765	73	50339	50131	73	481	434	0	2588	2729	24	-96	445	0	3.14484
53715	56874	66	19746	20364	45	24875	25137	57	394	364	0	1515	1559	15	624	747	0	3.14484
89091	85934	76	30336	29642	70	46564	44868	73	397	356	0	2536	2374	24	582	700	0	3.14484
150030	142793	81	61238	56209	79	96784	90638	81	784	760	0	5278	4984	34	1173	1499	13	3.14588
119443	115030	88	43773	40824	77	77803	73768	77	722	872	0	4289	4201	30	814	716	0	3.14796
163584	138973	84	69292	58654	84	98672	82776	86	1082	886	0	5361	4492	36	1178	1027	3	3.15729
96870	96383	75	40061	39576	73	59769	57541	75	340	435	0	3246	3122	27	946	1067	5	3.15729
145770	128484	81	58368	51398	80	83556	73005	81	698	617	0	4350	3799	32	1007	1394	15	3.1604
265321	189860	112	76685	54582	106	149454	105174	108	1629	1264	15	8008	5697	44	1022	747	0	3.17596
106147	103873	84	34626	34623	72	68651	67526	75	847	923	0	3903	3856	29	692	920	0	3.17804
52595	54584	61	20172	20312	49	22970	22795	62	351	315	0	1120	1151	9	-288	289	0	3.18218
396810	246280	139	228427	162214	139	383117	276187	140	3096	2351	28	20829	14679	70	1764	1153	6	3.18944
129914	107836	81	49878	42369	80	61776	51150	81	559	458	0	3188	2659	28	-594	122	0	3.19048
107704	106574	86	37983	37812	72	65109	64436	74	753	646	0	3716	3708	29	739	951	0	3.19048
103811	102399	75	33648	33625	72	65500	64528	74	868	729	0	3560	3776	26	845	931	0	3.19774
79459	81423	72	40171	40801	71	35965	35381	71	206	415	0	1920	1915	19	655	1074	4	3.19774
25505	29399	43	10387	10450	37	13721	13853	41	176	194	0	703	835	0	-73	308	0	3.20189
88527	87568	77	25967	26118	66	55980	55429	74	473	403	0	3147	3084	26	1247	1213	10	3.20293
119908	114422	77	49001	44923	77	70068	64621	78	788	693	0	3885	3620	29	59	419	0	3.20708
194118	158896	88	82471	69480	87	78934	64007	87	878	825	0	4214	3427	33	623	538	0	3.20811
34390	35545	54	15633	15717	43	17622	17808	44	110	270	0	755	867	0	47	556	0	3.23093
81438	77744	78	31172	29024	73	39438	36759	73	606	405	0	2281	1962	23	495	343	0	3.23405
64745	65757	74	24712	24743	55	25875	25730	61	299	361	0	1496	1477	14	152	580	0	3.23508
386825	246081	149	104043	67970	135	279682	176987	139	2104	1404	23	15026	9529	60	756	545	0	3.23612
100084	103815	72	37778	37768	71	61375	59447	74	868	766	0	3308	3038	28	489	557	0	3.23612
47714	48921	65	16640	16928	45	22691	23037	54	449	337	0	1097	1229	10	-268	304	0	3.23923
122532	103652	85	36061	30054	78	71702	59768	80	651	602	0	3883	3208	32	578	326	0	3.24027
285007	205230	105	91743	66251	98	164893	117215	99	1645	1210	15	9328	6487	49	1779	1442	13	3.24338
135601	115210	83	45385	38497	81	77904	64905	82	490	500	0	4291	3574	34	-8	556	0	3.24442
102117	91030	88	37309	33560	77	60478	53691	79	651	432	0	3277	2858	30	888	848	0	3.24857
74813	74766	80	28006	26924	68	41664	40481	72	740	435	0	2090	2046	21	523	596	0	3.2496
170383	137997	85	65488	52057	84	98055	78162	86	1102	1060	6	5501	4592	37	1195	697	0	3.25064
312789	242955	115	119283	97745	106	237836	188815	108	2216	1586	23	12964	10085	53	248	1191	6	3.25064
36241	39083	56	16242	16634	42	19080	19019	47	437	281	0	940	963	0	109	348	0	3.25375
125649	118987	77	34971	31290	75	71340	65664	78	622	679	0	3713	3453	28	-117	347	0	3.25998
96893	96810	76	58242	58498	74	72255	71477	75	771	816	0	3779	3357	30	643	886	0	3.26516
73710	77363	70	21531	21832	47	29450	29061	68	210	360	0	1708	1661	17	340	455	0	3.2662
250676	182292	100	76254	56363	97	150979	108503	100	1196	781	0	8284	5904	47	651	681	0	3.2662
59854	60657	71	19534	19985	46	26328	26524	64	399	218	0	1382	1401	14	495	375	0	3.26724
92849	97010	73	37154	36890	71	58912	58274	73	878	668	0	2883	2975	25	-182	509	0	3.26724
63059	63282	74	21351	21544	48	37590	38337	69	464	326	0	2057	1818	21	369	665	0	3.26827
68040	67225	73	22865	22891	56	39476	38860	70	387	335	0	2388	2253	24	344	437	0	3.2745
171782	140678	86	69554	56816	84	99554	79625	85	978	751	0	5871	4767	38	702	1300	8	3.27553
117106	104409	85	40574	35067	78	72611	63416	80	697	484	0	4074	3734	30	143	284	0	3.27761
133707	112610	93	47225	39339	80	78252	65819	82	738	692	0	4356	3741	33	-140	288	0	3.27968
140927	118637	86	53872	45043	82	58715	48377	82	732	538	0	3456	2873	30	306	566	0	3.28591
97430	98491	75	42559	42453	72	60316	58653	74	756	806	0	3186	3213	26	-42	734	0	3.28591
102153	99538	76	36680	36170	74	46957	45090	75	584	400	0	2688	2601	24	311	704	0	3.28902
101230	101359	75	33040	32865	72	49946	49418	74	635	616	0	2841	2845	25	-399	135	0	3.29005
362237	248352	125	123622	86931	124	194608	127884	125	2381	1627	23	11165	7284	52	-318	497	0	3.29835
88233	89020	73	34659	32925	73	58603	54689	75	268	326	0	3228	3058	27	387	382	0	3.29835
103139	103921	85	35774	36243	71	66666	65652	74	734	749	0	3542	3461	28	505	651	0	3.29939
97144	96217	77	34991	34671	72	53884	52919	74	823	866	0	2624	2632	24	-261	337	0	3.30146
76929	78136	79	35756	35877	70	46998	46858	71	511	550	0	2395	2393	22	194	647	0	3.30872
173426	145275	86	56341	45958	84	93608	78578	86	939	760	0	5099	4118	36	1197	845	0	3.3108
105973	102988	78	49415	48384	74	57811	55268	75	642	805	0	3295	3221	28	51	278	0	3.3108
188179	157825	89	69974	60432	86	97167	79972	86	1308	954	0	5369	4369	38	143	719	0	3.31184
82874	83573	75	29537	29068	71	35312	34583	71	654	627	0	2006	1820	20	-417	122	0	3.31184
51655	50676	71	20165	20213	50	25123	24441	57	276	271	0	1534	1639	16	-157	353	0	3.31495
189402	160407	86	81329	70238	84	100951	85776	86	1154	955	0	5637	4967	36	441	739	0	3.31702
111199	109188	76	42839	40446	74	66999	62733	76	723	723	0	3605	3546	27	208	557	0	3.31806
129607	104670	93	47358	39084	81	72246	57996	82	483	443	0	3932	3070	34	94	421	0	3.31806
37136	38826	64	12880	13268	39	19781	19852	47	342	247	0	1078	1034	5	93	321	0	3.3191
198469	164420	89	126886	109466	88	180806	157750	89	1825	1621	20	10177	8561	47	817	805	0	3.3191
205618	159279	93	78916	60361	88	118308	90060	89	1566	1177	13	6111	4604	40	315	784	0	3.32221
140655	125073	93	62425	54415	81	85877	74187	83	630	591	0	4661	4052	34	688	723	0	3.32532
51417	50187	68	19405	18806	55	29950	28659	70	444	532	0	1695	1532	17	351	610	0	3.32532
98698	99061	75	32962	32975	72	73894	72358	75	494	602	0	3897	3732	28	809	1501	10	3.32636
136549	119458	82	48590	42464	81	62900	53352	82	851	721	0	3449	3011	29	508	566	0	3.32843
91866	84334	79	38091	34842	74	49181	44503	75	498	356	0	2477	2112	25	479	384	0	3.32947
95578	84451	76	37282	32874	76	48412	41521	77	202	305	0	2713	2119	26	-466	212	0	3.33051
196339	152780	93	65950	50738	86	104364	82024	87	1303	991	0	5729	4495	39	678	739	0	3.33466
56802	58522	69	20838	21311	49	21555	21802	48	179	270	0	1326	1411	14	622	434	0	3.3388
158425	129257	97	73603	60967	84	82951	67762	84	1299	1059	7	4577	3957	33	1267	930	0	3.34503
70864	72744	70	21363	21926	47	45352	45062	70	448	366	0	2360	2341	23	-353	241	0	3.34503
133373	123359	88	53393	49429	77	45602	41809	76	805	677	0	2802	2654	26	1100	1211	7	3.34606
109471	103290	80	36809	33964	75	53921	49023	77	450	555	0	2690	2528	25	-9	375	0	3.35333
51882	53716	69	19564	19776	48	26103	26131	67	52	206	0	1408	1459	14	-59	567	0	3.35436
180581	151733	85	54270	44384	83	101249	85218	85	1051	735	0	5565	4997	36	312	568	0	3.36162
29846	30997	46	17280	17561	45	11379	11698	38	157	192	0	406	428	0	264	264	0	3.36266
224396	173394	100	80350	60617	94	119894	91830	95	1457	1100	9	6870	5267	42	1005	496	0	3.36266
22832	24333	47	13127	13418	40	13621	13678	41	-4	135	0	905	838	0	591	863	0	3.3637
177520	149843	101	61816	53916	84	81860	69734	85	1087	872	0	4624	3897	35	113	580	0	3.36473
369778	237075	125	106356	66390	122	223356	140121	124	2136	1482	21	12097	8166	53	1105	998	0	3.36785
56071	57930	71	23795	24364	55	21057	21732	50	340	442	0	1421	1345	13	1120	908	0	3.37511
175828	148509	93	52489	42802	85	84772	68688	86	760	745	0	4571	3888	34	355	804	0	3.37718
85468	86790	75	32990	32801	71	48162	48390	73	480	557	0	2460	2576	22	840	637	0	3.37718
98157	91714	80	38864	35263	75	58553	52882	76	303	262	0	3091	2791	28	301	335	0	3.37822
255125	187448	105	76552	57252	95	126729	92172	96	1982	1385	21	7067	5339	42	209	566	0	3.38237
149196	127732	81	45697	37537	80	93337	78117	83	1050	647	0	4688	4087	36	-142	488	0	3.38444
130862	125001	82	44699	41863	78	52039	49339	78	802	858	0	2850	2746	25	-202	173	0	3.38652
70849	72438	71	25036	25296	62	45659	45437	71	255	343	0	2610	2717	23	235	434	0	3.38755
24000	25756	48	13389	13906	39	13269	13606	41	183	181	0	574	775	0	147	564	0	3.38755
51744	54416	61	19561	19742	48	23569	23604	54	412	365	0	1353	1335	13	50	390	0	3.38859
182320	162179	84	83121	75016	84	96002	86295	85	1301	1144	9	5130	4464	35	142	391	0	3.38963
150829	129716	84	63513	54535	82	70698	60328	82	827	636	0	3769	3153	32	591	536	0	3.38963
98908	96090	91	35670	35410	72	58945	57050	74	672	536	0	3034	2790	27	9	401	0	3.39274
58719	58075	72	22286	22488	51	25366	26112	57	409	276	0	1419	1545	15	31	717	0	3.39481
53750	55364	57	20172	20656	48	18209	18495	47	304	276	0	881	1061	5	658	729	0	3.39896
99705	97731	83	35395	35372	72	58971	58312	73	637	567	0	3130	3066	26	260	412	0	3.40622
94610	93319	91	31624	31644	72	54966	53321	73	977	680	0	2907	2876	24	447	368	0	3.40933
125743	105385	87	45449	38602	79	80974	66778	81	639	633	0	3982	3175	33	278	775	0	3.4166
173808	142179	85	59186	47526	83	98425	77828	86	837	806	0	5433	4476	36	2043	1872	14	3.41763
102370	102575	74	49644	49499	73	63358	61751	74	674	469	0	3174	3194	25	608	1045	4	3.41971
124505	105463	96	46422	40185	80	75266	63665	82	781	486	0	3801	3191	31	-196	409	0	3.42074
104646	108430	66	44385	43511	73	55452	53894	74	717	507	0	2932	2763	26	-206	182	0	3.42074
143169	127020	81	44726	38381	79	57021	49838	80	853	557	0	3312	2750	29	167	407	0	3.42489
140027	116773	84	54242	45031	82	75891	62373	82	569	348	0	4052	3542	32	-194	329	0	3.42489
230319	163883	100	101410	76826	97	155172	119844	99	1229	927	0	8154	6306	45	186	364	0	3.42593
94979	88238	77	38394	34862	76	52956	48381	76	363	410	0	3147	2867	28	740	533	0	3.42697
132408	114640	84	40817	34414	80	79868	66561	82	879	730	0	4345	3794	33	576	435	0	3.43112
126169	122046	82	42944	41949	75	65026	62392	77	659	699	0	3575	3190	28	485	899	0	3.43112
147413	140879	87	65416	62798	78	99311	95288	79	743	855	0	5197	4807	35	2444	1913	24	3.43319
194243	160519	92	67613	54514	87	107703	90425	88	1086	889	0	5998	5037	37	805	730	0	3.4363
30210	31622	54	12834	13133	40	16289	17322	42	175	225	0	903	861	0	331	760	0	3.44045
106454	104889	74	33996	33746	72	63381	61138	75	472	666	0	3738	3491	30	407	1019	2	3.44667
108121	107320	76	30514	30399	73	59484	58957	75	615	562	0	3085	3027	25	1812	2185	17	3.44667
298451	211174	113	101993	75572	104	115672	83633	107	1847	1400	16	6768	4851	44	-29	449	0	3.44875
31781	34545	42	16863	17149	44	17696	18025	43	267	270	0	990	990	0	-413	231	0	3.45186
118926	101236	83	42475	35937	79	70878	59054	80	364	316	0	3894	3078	32	-293	342	0	3.45186
155767	132149	83	57438	47922	82	92990	78503	84	705	717	0	4397	3857	33	803	662	0	3.4529
57262	58465	72	17174	17734	43	26858	27297	63	257	231	0	1410	1318	14	-316	168	0	3.4529
35161	35682	66	14124	14234	42	17296	17543	45	205	313	0	809	882	0	-297	361	0	3.45808
40629	38787	75	8017	8282	34	18152	18495	46	391	273	0	1025	978	0	-75	412	0	3.4612
88519	87804	76	30350	30108	72	56900	56381	74	386	432	0	3031	3043	25	878	859	0	3.46638
100765	96281	77	43419	40544	74	47121	43669	74	478	583	0	2821	2552	26	-804	0	0	3.46638
285402	214476	107	100392	75498	106	225915	168624	109	1998	1611	22	12381	9117	50	1203	951	0	3.46742
105068	104507	76	38187	38077	73	72020	70060	75	545	506	0	3781	3769	28	517	1070	4	3.46846
232140	181157	100	114405	88442	100	210461	158210	103	1648	1398	17	11276	8271	51	1560	1179	6	3.47364
149712	139056	81	62384	58453	79	62126	57216	79	645	525	0	3355	3376	28	43	345	0	3.47364
159324	136702	81	52123	43565	81	91097	76900	84	1020	770	0	5156	4302	37	-311	307	0	3.47364
152648	125049	92	50530	41381	83	86733	70949	85	969	770	0	4925	3859	37	-160	312	0	3.48401
116341	111810	90	45133	43215	75	50455	47795	76	461	439	0	2702	2456	24	658	1058	3	3.48609
89813	80044	77	32488	28623	76	48943	43540	76	508	394	0	2363	2075	24	386	630	0	3.48713
147892	125202	93	70117	60913	83	60617	50854	82	781	652	0	3371	2876	30	90	339	0	3.48816
193063	159492	92	68069	55712	88	89619	71432	89	1097	677	0	4826	3821	35	1801	1296	13	3.49024
236442	173805	126	66836	47318	126	142058	106208	126	1202	696	0	7774	5682	44	130	404	0	3.49024
52227	52026	66	20676	20608	50	23866	24146	61	141	228	0	1278	1353	12	444	534	0	3.49231
52088	50569	70	19397	19785	46	27141	26680	67	265	277	0	1282	1200	11	199	441	0	3.49439
58113	59782	70	15372	15642	41	29236	29581	68	507	412	0	1599	1528	16	585	816	0	3.49439
134723	114526	83	50694	43177	80	60245	50374	80	617	442	0	3511	2930	31	40	679	0	3.49439
220507	168910	109	71149	53526	91	102935	79865	92	1634	1106	10	5653	4403	38	1122	994	0	3.49542
150023	141303	91	56787	54154	77	76005	71926	78	908	790	0	4231	3924	31	2049	1429	14	3.4975
116017	109621	78	47641	44422	76	54029	50038	77	758	691	0	2658	2430	25	213	566	0	3.4975
107175	97221	79	43474	39094	76	47126	42015	76	550	526	0	2741	2501	26	376	565	0	3.4975
262616	220029	100	109573	94256	97	184057	153587	98	1622	1470	15	9730	7933	47	1409	1118	15	3.50165
141398	135031	82	49043	47268	77	71490	69093	79	826	708	0	3760	3665	29	917	1742	12	3.50165
121823	117242	85	49539	48582	75	70062	66393	77	839	1014	3	4123	3962	30	251	595	0	3.50683
228317	174911	95	91440	71093	89	182674	144546	93	1516	1216	13	9826	7793	45	537	476	0	3.50683
37613	37581	67	12171	12572	38	17555	18195	46	10	173	0	849	998	0	-111	648	0	3.50787
110636	110061	80	44165	43937	73	69188	67157	74	785	832	0	3705	3614	28	1902	1401	21	3.51202
84604	84907	74	22567	22899	50	42063	41548	72	229	216	0	2240	2144	21	414	719	0	3.51306
150671	130229	83	59275	50307	82	88145	74694	83	944	700	0	4658	3933	34	920	1456	12	3.51513
68741	68527	70	29002	29491	69	41171	41489	70	90	266	0	1994	1965	20	491	867	0	3.51617
117177	100427	83	42743	36477	78	52650	45262	79	438	569	0	2937	2663	27	373	388	0	3.51617
124175	118502	79	57834	55235	78	45192	43976	76	909	812	0	2660	2531	24	422	627	0	3.51721
256063	192525	96	71836	53125	90	177632	131974	94	1356	1121	9	9566	7153	47	78	501	0	3.51928
112359	107459	93	45518	43391	79	72348	67674	93	767	789	0	3906	3659	29	-72	587	0	3.51928
154679	133767	87	53587	45912	80	93652	80793	83	837	777	0	5070	4476	35	1716	1385	16	3.51928
116947	111220	76	49661	44213	75	64657	57421	77	1104	911	0	3991	3615	30	392	1172	6	3.52239
170707	142189	88	72700	61730	85	84100	70070	86	921	743	0	4781	4171	35	433	727	0	3.52447
25858	27535	61	11539	11858	39	14680	14856	41	275	166	0	702	737	0	-255	244	0	3.52654
77173	75443	79	26381	26395	60	42377	41821	73	517	413	0	2298	2378	21	131	469	0	3.53795
48836	50172	64	14146	14438	41	23408	23477	62	226	141	0	1275	1237	13	555	681	0	3.54106
223368	174072	95	77907	58505	94	120839	93052	96	1256	833	0	6986	5250	45	426	989	0	3.5421
130850	120761	85	50806	46255	77	71445	63258	79	570	551	0	3673	3371	30	282	361	0	3.54314
88978	91067	75	42712	43154	72	50977	50530	72	350	330	0	2842	2949	25	742	667	0	3.54314
75587	78059	72	21395	21790	46	38702	38921	70	393	387	0	1869	2011	20	196	459	0	3.54314
126361	125520	77	49382	48991	75	82444	81221	77	848	998	0	4665	4444	31	668	928	0	3.54417
95709	94847	74	37441	37200	71	45157	45004	72	555	493	0	2461	2430	23	620	536	0	3.54417
30254	30782	63	13556	14058	40	16810	17075	43	92	133	0	813	774	0	-7	187	0	3.54417
131737	111261	86	44812	38459	80	77921	66227	82	612	449	0	4173	3730	32	661	583	0	3.54521
111276	109205	75	37638	37468	73	62002	60971	75	634	748	0	3190	2982	27	1312	1013	2	3.54728
111179	109647	76	43040	42675	73	60273	60092	74	1048	876	0	3445	3403	28	1206	1032	4	3.55143
27695	27681	61	15968	16155	42	14118	14505	41	232	179	0	848	964	0	192	491	0	3.55247
39596	42037	50	17340	17647	44	19231	19634	45	209	339	0	853	992	0	-17	585	0	3.55766
236541	174579	105	73042	53278	94	152515	111300	96	1124	860	0	7912	5873	44	514	433	0	3.56077
81065	82643	72	32968	33214	71	50284	49767	72	590	435	0	2593	2531	24	747	791	0	3.56699
51849	51713	78	20097	20366	47	20644	20808	48	185	251	0	1172	1137	10	-479	140	0	3.56907
217629	127644	118	71500	46616	112	128069	77791	114	1476	850	0	6960	4444	58	827	823	0	3.5701
231166	186625	92	75533	59192	89	124986	100764	92	1260	947	0	6584	5222	40	2156	1913	18	3.5701
111096	107746	82	40982	39691	74	68254	66762	76	796	761	0	3576	3608	27	201	640	0	3.57322
164172	148743	84	66659	58396	82	78816	69813	82	1036	699	0	4581	4100	34	-202	446	0	3.57633
198914	171040	89	57955	47408	87	85254	71513	88	1170	933	0	4949	4162	36	-106	437	0	3.57736
204285	168187	88	60652	50619	86	109660	87969	87	967	859	0	6118	4904	39	47	472	0	3.57736
375004	231809	137	117586	73737	130	256926	164528	131	2004	1330	22	13654	8810	57	994	886	0	3.58048
129987	110762	86	47164	41331	80	66128	55549	82	619	628	0	3629	2925	31	-97	170	0	3.58048
85785	80610	78	31089	28553	74	41778	37397	75	473	450	0	2405	2045	24	152	291	0	3.58048
143794	129902	84	60341	53756	79	94394	85416	82	895	791	0	4886	4507	34	872	1255	8	3.58566
237520	185408	94	118276	94520	92	119601	97559	92	1558	914	0	6760	5391	41	1106	1266	9	3.58566
33699	35357	62	17794	18096	46	18083	18530	45	361	236	0	798	848	0	186	506	0	3.58981
102620	88364	81	34092	29336	76	53064	45508	78	540	329	0	2663	2333	26	840	1200	7	3.59292
45870	47998	70	20046	20351	49	20736	20592	49	186	280	0	1181	1176	9	738	635	0	3.59707
116635	105801	81	55309	50832	78	51305	45940	78	586	692	0	2751	2452	25	-111	330	0	3.60226
86118	87250	84	25063	25297	54	44216	43821	72	652	605	0	2243	2223	22	793	976	0	3.60744
86008	86639	76	29300	29520	71	37558	37223	71	762	461	0	2143	2144	22	341	713	0	3.60952
151564	136566	83	58522	52236	81	84131	74272	82	820	678	0	4641	4052	33	139	675	0	3.61263
99660	99441	78	34853	34677	72	51935	51185	73	752	635	0	2726	2759	24	1111	958	0	3.61678
49550	50042	69	20887	21463	49	26596	26250	67	231	207	0	1384	1260	12	100	498	0	3.61885
233859	176665	93	80531	60011	91	97232	74582	91	1151	777	0	5254	4149	36	-271	603	0	3.61989
116483	115901	77	48892	46307	76	75071	71902	77	943	814	0	4295	3940	31	1366	1434	9	3.61989
167646	134828	87	57457	47708	83	97891	77934	86	968	739	0	5042	3932	37	563	1110	4	3.62093
42675	43186	69	18318	18371	47	16963	16958	45	-63	146	0	932	1024	4	-181	102	0	3.62404
209724	173075	89	76205	63647	87	106781	87621	88	1438	1347	13	5823	4938	37	659	709	0	3.62611
114043	113562	75	43838	43516	73	65201	63386	74	875	703	0	3529	3451	28	1605	1588	17	3.62611
169416	144575	101	53905	44176	87	93373	80507	102	649	613	0	4999	4218	36	502	709	0	3.62611
68104	72229	63	18924	19208	44	43774	44239	71	239	279	0	2380	2209	22	693	1170	8	3.62611
116703	116743	74	44342	43241	74	66181	64668	75	551	558	0	3289	3016	28	1112	1225	9	3.62923
28302	28187	70	10965	11154	38	12536	12386	40	353	292	0	618	687	0	1000	626	0	3.6313
119439	103304	84	42937	36897	78	75540	63220	81	709	770	0	3760	3009	32	108	580	0	3.63545
25351	24887	62	15539	15634	43	15748	15482	42	268	133	0	748	871	0	-168	289	0	3.64997
100065	88617	83	32993	28587	77	55292	48434	79	358	469	0	2797	2393	26	223	404	0	3.64997
77216	78393	70	28107	28183	61	34423	34591	70	540	475	0	1826	1744	17	1106	1545	9	3.65412
81614	82356	75	14857	15277	41	37910	37148	71	525	367	0	2019	1956	20	-3	524	0	3.65516
102120	102065	75	38247	37947	73	61557	60068	75	714	728	0	3034	3092	26	416	709	0	3.65516
87468	87969	75	32062	32126	71	38459	38314	71	477	498	0	2112	1955	21	825	863	0	3.65619
49731	51945	58	19896	20117	49	26629	27392	65	301	381	0	1212	1341	12	-369	45	0	3.65827
122384	118597	83	50049	49368	75	72448	70104	77	832	959	0	3776	3804	29	-265	227	0	3.6593
59496	60136	66	21832	22150	50	31881	32102	69	399	393	0	1616	1567	17	-6	272	0	3.66138
129183	125455	78	36332	35510	75	64388	62032	77	799	786	0	3446	3322	27	397	441	0	3.66138
45328	45575	71	19525	19979	47	20409	20845	47	202	190	0	917	895	0	-229	424	0	3.6676
93254	93754	73	36596	36424	72	43658	43658	73	331	248	0	2417	2424	22	-365	86	0	3.67175
190530	161343	88	62278	51505	86	84300	68307	87	981	834	0	5097	4158	36	569	783	0	3.67279
66190	65356	72	22699	22545	51	37040	35811	70	338	383	0	2041	2013	21	361	760	0	3.67694
43440	44663	69	12922	13189	40	24172	24062	63	144	128	0	1175	1175	9	-289	282	0	3.67797
118276	111389	81	40829	38193	76	61091	57956	77	695	554	0	3245	3059	27	458	508	0	3.68212
172836	142984	99	55868	45869	84	107068	86770	86	981	821	0	5416	4507	37	109	458	0	3.68212
237285	180508	99	91018	68696	92	141865	104603	94	1320	1096	9	7811	5911	43	1386	1381	10	3.6842
167230	145848	93	73638	64787	83	99339	85094	83	1315	823	0	5383	4434	37	467	433	0	3.68523
185459	147459	88	77539	61178	87	97578	76958	87	958	746	0	5759	4497	39	1631	1275	15	3.68835
132171	128788	83	56412	55522	77	80345	78813	77	1109	969	0	4380	4227	31	351	689	0	3.69353
106060	103305	78	39468	39241	74	62884	60464	75	780	804	0	3793	3607	31	-218	299	0	3.69353
99785	99511	74	38269	37320	72	41853	40238	73	286	328	0	2248	2084	21	3	537	0	3.69353
159640	130659	84	46504	38271	82	88491	72061	85	828	698	0	4862	4019	36	-324	259	0	3.69353
157383	131260	84	64676	54493	83	93237	79357	84	772	714	0	4998	3998	36	485	483	0	3.69353
149279	138572	82	56744	52077	80	82912	77228	81	886	777	0	4599	4139	33	588	685	0	3.69976
147494	124134	83	62640	53309	81	82745	68855	82	752	626	0	4574	3957	34	-388	325	0	3.69976
111497	112166	76	46402	46032	74	68054	66416	75	668	427	0	3406	3285	28	336	557	0	3.70079
147959	129264	82	62013	54454	82	70403	59263	82	797	662	0	3707	3318	30	874	765	0	3.7039
59571	60001	72	17632	18138	43	25610	25080	57	598	402	0	1353	1436	13	895	775	0	3.7039
32482	33612	53	8623	8877	34	16286	16794	43	153	191	0	937	845	0	-444	169	0	3.70909
97606	86794	78	35156	32023	76	50770	45062	77	608	563	0	2614	2486	25	581	780	0	3.71117
172206	139256	86	68748	55802	85	90362	72424	87	1033	646	0	4752	3857	34	741	614	0	3.71428
203349	158277	90	66467	52338	88	107302	82203	89	910	688	0	6062	4539	39	-1	387	0	3.71428
71568	71864	75	25585	25348	57	36855	35819	71	711	729	0	1891	1836	20	132	513	0	3.71428
45036	48956	56	19348	19857	44	25551	25226	57	257	210	0	1466	1510	15	822	1126	5	3.71531
129892	129830	76	48842	48191	74	67952	65249	76	605	799	0	3881	3738	29	705	698	0	3.71531
101287	99547	78	43173	42477	73	62593	61369	74	795	669	0	3391	3517	26	967	1130	8	3.71531
405702	264011	154	153202	101584	142	281549	183562	144	2890	1591	29	15315	9849	60	1476	930	0	3.71946
215063	170528	90	61905	49550	86	112982	87832	88	1291	886	0	6127	4724	40	600	619	0	3.71946
95001	83503	78	41133	36355	76	47427	39803	77	500	468	0	2311	1999	23	-225	500	0	3.71946
86764	85568	76	32826	32307	71	39084	37207	72	544	451	0	2306	2176	22	828	817	0	3.72257
94478	94592	78	31523	31449	71	41604	40126	72	607	655	0	2144	2169	21	326	479	0	3.72776
116120	100913	81	51342	46578	78	35754	34841	73	228	354	0	1982	1917	21	586	346	0	3.7288
109829	107891	89	38854	38540	74	68310	66762	76	768	581	0	3736	3693	28	447	755	0	3.73295
42713	43152	77	11767	11902	39	18875	18867	47	320	342	0	973	961	0	-201	362	0	3.73917
116982	98016	86	37152	31146	78	70959	60949	81	802	610	0	3760	3296	30	236	435	0	3.74747
129768	118045	79	55289	49451	79	67589	59853	80	707	674	0	3940	3350	32	107	381	0	3.74954
101479	100538	81	33742	33709	72	56392	55337	75	540	584	0	3159	3045	27	95	566	0	3.74954
57575	58118	70	21419	21870	47	29199	29484	68	307	308	0	1602	1559	15	191	491	0	3.75369
75956	74196	73	31657	30095	72	47933	45500	72	409	287	0	2273	1842	23	-269	246	0	3.75369
54345	55515	72	19060	19283	46	29837	29775	69	405	414	0	1515	1616	16	-5	390	0	3.75473
135973	120561	91	57112	50807	79	78749	69461	79	864	775	0	4367	4022	33	463	616	0	3.75888
26730	26772	62	14811	15062	42	15387	15740	43	101	145	0	665	721	0	161	432	0	3.76095
57234	58020	70	21408	21668	48	32908	33455	68	103	153	0	1539	1588	16	-157	156	0	3.76095
163992	141743	86	56146	46942	84	93196	81008	84	1247	1176	9	5192	4478	36	112	360	0	3.76717
161786	147739	82	41405	36546	78	70815	62936	81	887	777	0	4112	3745	32	147	448	0	3.76925
45256	48193	49	14041	14219	41	23421	23587	50	368	275	0	1315	1439	14	89	434	0	3.77029
102779	101336	76	38266	38188	73	54707	53772	74	643	466	0	2882	2769	25	507	839	0	3.77029
57544	58059	82	14775	14799	42	30761	31289	69	251	250	0	1529	1626	16	275	413	0	3.77236
249148	192538	98	90165	70015	96	135671	101505	98	1625	949	0	7281	5635	43	129	824	0	3.7734
313585	223425	110	91137	63796	108	170389	118412	110	2127	1579	23	8832	6210	47	468	1079	4	3.77651
147678	129850	93	71844	62881	83	86582	76450	83	999	542	0	4699	3898	35	616	899	0	3.77962
130888	122002	80	57930	53292	77	74472	69300	78	821	647	0	4010	3639	30	939	665	0	3.78066
117594	114372	79	46994	45493	74	63435	61765	75	734	749	0	3774	3632	29	516	479	0	3.79311
50952	50431	77	19850	20064	46	20470	20752	51	169	206	0	1242	1184	10	-259	253	0	3.79518
102040	101838	74	41502	40378	73	63815	61912	75	619	666	0	3487	3292	28	408	601	0	3.79518
201998	164581	88	66126	53378	87	81382	65248	88	1095	929	0	4666	3856	36	282	302	0	3.79933
176203	142534	101	63929	52215	84	88930	70942	86	776	858	0	5119	4153	36	508	815	0	3.79933
65877	66445	70	20708	20608	49	34325	33640	70	294	186	0	1832	1667	19	1131	852	0	3.80451
138399	126624	81	63354	56634	80	82724	74511	80	940	706	0	4575	4076	33	950	1587	10	3.81074
138951	126137	88	41743	37150	79	86256	78842	80	628	586	0	5007	4766	33	-81	376	0	3.81281
104451	94536	91	38157	34739	77	66176	60732	78	800	669	0	3488	3128	29	232	946	0	3.81385
95370	96784	72	40762	41060	71	49698	49500	73	591	528	0	2911	2932	24	558	671	0	3.81385
116919	114288	77	42076	41147	75	69563	67079	76	827	891	0	4054	3734	31	-239	360	0	3.818
48618	49871	68	16083	16737	42	20760	20346	49	166	248	0	1207	1229	11	542	516	0	3.81904
138305	126774	81	45044	39653	78	63661	58022	79	927	770	0	3681	3271	30	1360	654	0	3.81904
174694	146567	93	68820	57106	84	103225	85895	86	1163	895	0	5941	4903	40	1247	1369	10	3.82007
143813	124283	84	61331	53130	82	68940	58239	83	745	531	0	3907	3252	32	1194	1587	10	3.82111
136645	126249	80	48249	43704	81	85671	77481	83	638	658	0	4672	4173	33	772	658	0	3.82111
135275	120732	91	55961	49705	79	66320	58481	81	870	886	0	3433	3036	29	-44	504	0	3.82422
77487	74424	74	30299	28431	74	40184	37973	74	699	579	0	2127	2050	21	656	593	0	3.82526
92588	92248	80	18943	19028	48	47105	46057	73	412	521	0	2490	2425	23	947	817	0	3.82733
54049	56163	57	20052	20259	49	22297	21877	51	268	355	0	1319	1385	13	-146	154	0	3.82941
100864	100393	76	41163	40929	73	62795	61240	74	704	559	0	3060	3012	26	250	1057	4	3.83148
124762	122853	80	48327	47265	76	82585	80374	77	1021	946	0	4470	4185	31	456	526	0	3.83252
127427	126409	76	43334	42948	74	78241	75078	75	722	645	0	4245	4033	32	125	429	0	3.83252
129253	126968	76	47738	47174	74	78162	75576	76	992	866	0	4510	4170	32	962	727	0	3.83459
120235	116125	77	36022	33605	76	73663	69271	77	1054	1047	4	4060	3843	30	798	641	0	3.83459
65497	65828	77	22498	22729	54	37123	37282	68	114	159	0	2105	2101	21	287	321	0	3.84082
223831	176043	92	79544	60963	89	122817	95661	91	1252	961	0	6670	5322	42	1525	1569	21	3.84185
67493	68049	71	31533	31611	69	31171	31175	68	255	301	0	1748	1815	19	649	683	0	3.84808
55984	56199	82	13596	13864	41	25848	26341	63	599	359	0	1512	1568	16	104	440	0	3.85223
40996	40202	69	19409	20157	45	19285	20404	44	187	153	0	1094	1049	5	118	331	0	3.85326
320167	216910	111	147327	102166	110	193458	134526	111	2361	1692	23	10769	6994	53	1900	1118	8	3.85638
178575	149476	99	71803	60943	84	87923	70695	86	1351	1008	3	4775	3647	37	629	907	0	3.85638
92064	91267	74	30227	30293	71	51232	50987	72	343	263	0	2868	2822	24	623	873	0	3.85741
228086	181834	91	66410	53121	88	98577	76548	91	1564	1321	13	5821	4515	41	612	463	0	3.85949
105109	106415	80	52829	52627	74	64186	63698	73	719	632	0	3686	3430	29	72	428	0	3.85949
82462	77557	74	32252	28975	73	49857	43606	75	679	501	0	2612	2172	26	617	857	0	3.85949
183843	145981	97	53315	42425	85	95710	77480	87	878	671	0	5161	4234	36	230	336	0	3.8626
134978	122529	82	63209	57051	81	57959	51747	81	873	693	0	3132	2771	29	-299	371	0	3.8709
156046	130683	87	77503	67471	83	85824	72458	84	954	783	0	4690	4131	34	1098	791	0	3.87193
25565	24738	60	14437	14465	42	14447	14789	41	136	278	0	838	891	0	575	737	0	3.87401
105861	98504	86	42699	39113	77	50279	45863	78	560	450	0	2659	2334	26	633	1178	5	3.87608
126098	115334	96	40655	37041	77	70540	63693	79	539	572	0	4012	3937	30	935	1045	4	3.87712
244512	190599	92	92522	72108	89	111097	86073	90	1341	954	0	6178	4611	41	854	676	0	3.87816
141749	131420	82	71647	64792	80	86127	75940	81	1039	1026	3	4326	3992	31	2230	1563	21	3.88438
89697	90584	82	29259	29636	67	40444	40408	72	827	580	0	2200	2350	22	-438	173	0	3.88542
149652	128180	84	56126	48379	81	69672	58213	82	696	681	0	3718	3433	30	454	460	0	3.88542
43155	41861	69	18200	18377	45	19205	19251	48	140	188	0	1145	1061	5	-455	46	0	3.88749
160681	132930	84	56206	46788	83	72361	58862	83	774	637	0	3979	3211	34	327	577	0	3.89475
180753	144879	88	62663	50636	87	82395	63389	88	1039	916	0	4758	3564	37	89	538	0	3.8989
150769	145162	82	95686	93757	80	104844	100081	81	1334	1190	9	5398	5171	33	1166	1204	7	3.90201
129571	113046	84	46591	40926	80	58918	51503	81	826	668	0	3414	2829	30	1334	737	0	3.90305
134778	130252	81	44437	43738	77	70780	68440	78	821	771	0	3994	3643	30	865	1045	4	3.90824
53269	54659	64	22962	22550	52	21913	21016	51	401	367	0	1147	1169	9	26	477	0	3.90927
190053	168657	85	54761	47606	83	111322	101652	84	1007	995	0	6147	5519	36	436	682	0	3.91239
240001	202739	91	98662	82713	88	157012	135091	90	1501	1182	10	8045	7071	41	1257	1433	10	3.91239
91135	84363	76	35943	32545	75	50285	45220	76	501	457	0	2814	2509	26	538	598	0	3.91342
123020	114822	80	50416	45508	76	62916	56967	77	458	537	0	3518	3259	29	724	861	0	3.9155
86447	78723	82	34806	31859	74	41204	38239	74	495	382	0	2143	2110	23	-297	263	0	3.91965
155393	134425	90	73214	64148	83	82757	73274	83	1179	898	0	4569	3978	34	331	563	0	3.92276
152603	124524	84	47015	37628	83	84998	67315	85	521	642	0	4475	3675	33	961	1029	3	3.92276
129812	125485	79	51272	49116	76	78384	75127	77	717	746	0	4330	4096	31	-387	121	0	3.92483
117935	114232	78	49220	47554	76	75571	72303	77	970	924	0	4031	3732	30	27	380	0	3.92587
191256	153032	88	58932	46708	86	112065	86786	88	1158	920	0	5963	4672	39	384	778	0	3.92691
80790	75822	81	30755	27918	73	45019	40650	75	421	474	0	2479	2280	24	553	1092	6	3.92794
130821	119099	90	45321	40549	79	63616	58049	79	892	721	0	3659	3282	30	380	726	0	3.93728
27723	31712	39	6438	6584	32	15827	16208	43	-63	53	0	934	945	0	223	559	0	3.94039
92544	90370	83	36751	36669	72	54629	52658	74	401	407	0	2888	2884	26	446	540	0	3.94143
61341	60535	75	19071	19741	44	38144	38642	69	276	226	0	1963	1865	19	198	578	0	3.94558
152065	124446	86	48702	40632	83	84132	68959	85	837	586	0	4205	3464	33	71	373	0	3.94765
152694	127103	90	59606	50607	83	81654	67443	83	761	660	0	4347	3561	35	362	623	0	3.94869
326721	231937	118	125851	92169	115	236606	170223	117	1574	1027	5	12721	9552	53	527	424	0	3.95076
117133	106041	86	51460	47009	77	68210	62984	78	590	483	0	3495	3092	30	58	717	0	3.95802
177001	147238	99	72511	59959	85	107741	91775	86	1004	665	0	5534	4881	37	413	409	0	3.95802
72720	74236	72	24874	25050	63	45556	45204	71	442	309	0	2433	2332	24	321	603	0	3.95906
152589	137302	88	53356	47348	81	96456	86258	83	716	778	0	5420	4759	35	1193	1048	4	3.96425
152877	145199	82	64203	61235	80	76651	73276	80	1082	969	0	4309	4218	30	348	850	0	3.96528
41672	43986	63	16513	16684	44	20695	21100	46	220	278	0	857	876	0	426	682	0	3.96632
202688	157203	92	67312	52780	89	116519	88950	90	1545	1108	7	6494	4985	40	923	996	0	3.96736
110315	96187	81	41098	36048	78	56035	48219	79	712	472	0	3048	2790	28	301	916	0	3.97462
43141	43967	78	15866	16058	42	19140	19600	46	287	254	0	1050	1048	4	-343	55	0	3.97669
160851	138601	86	70887	60454	84	91297	78017	85	911	745	0	5179	4487	36	470	1218	8	3.97877
155922	126649	87	52015	43357	82	94863	77455	84	552	528	0	4967	3856	37	397	527	0	3.98084
103697	104310	74	43804	43353	73	66376	65392	74	679	575	0	3655	3654	27	133	448	0	3.98603
86771	80270	81	32280	29256	72	50557	46439	74	551	567	0	2930	2482	27	526	710	0	3.98707
105421	91801	88	37931	33585	76	58526	51797	78	735	453	0	3388	2954	28	832	1144	5	3.9881
107985	103120	76	36519	33716	76	57142	53582	76	489	555	0	3175	2764	27	-49	343	0	3.9881
197878	151850	92	66451	51723	89	113205	84969	91	706	735	0	5950	4786	39	29	400	0	3.99121
41296	42202	59	16362	16937	43	19035	19075	50	147	269	0	1044	1083	6	557	742	0	3.99329
134957	125899	80	51709	46163	80	83051	76019	80	747	632	0	4629	4300	32	-50	339	0	3.9964
148812	127101	100	61645	52776	85	73393	60557	97	974	799	0	4064	3376	31	-388	158	0	4.00055
127319	120765	80	47024	44400	76	72808	68988	77	664	751	0	3797	3740	29	1464	1526	10	4.00262
137807	123414	97	52124	47825	79	81437	72209	81	814	724	0	4446	4037	32	474	435	0	4.00366
116015	112164	78	42244	41558	75	65321	62490	76	612	611	0	3569	3428	29	408	875	0	4.0047
116741	113632	82	42584	41019	75	71058	69518	76	666	872	0	3800	3586	29	768	556	0	4.00677
173650	152110	84	56093	47498	83	106947	91742	86	1037	774	0	5854	4953	38	987	495	0	4.00781
175340	159498	84	51832	45481	82	104432	91799	84	1055	818	0	5869	5356	36	128	292	0	4.00885
133772	114367	84	58131	50194	82	66342	54152	83	608	589	0	3252	2673	30	190	713	0	4.00988
103789	102218	76	33113	32991	74	69916	67779	77	506	500	0	3755	3693	28	752	900	0	4.01403
111292	112259	74	47704	46768	74	69060	66833	75	643	894	0	3772	3615	28	1203	1132	6	4.01403
92294	86653	84	34707	31961	75	55971	51542	75	436	372	0	3309	3054	28	3	613	0	4.01922
217007	181815	93	93335	77818	88	101788	83154	88	1273	1136	10	5835	4638	40	858	627	0	4.02441
208957	160044	93	64614	50626	89	122104	91686	92	898	677	0	6666	5018	42	138	304	0	4.03063
79921	82178	72	28722	29145	70	38455	38338	71	611	491	0	2204	2186	22	-532	113	0	4.03063
118820	117835	76	41945	41570	74	77776	74851	77	838	629	0	3880	3673	30	1389	852	0	4.03063
72833	72093	73	26516	26723	62	29208	29373	69	350	285	0	1749	1699	17	-39	348	0	4.03167
77038	77740	89	21771	21068	53	42876	42081	72	416	411	0	2382	2366	22	781	1077	4	4.03374
309618	181030	119	125553	78168	115	340978	229248	119	3316	2117	33	19146	12842	66	1117	897	0	4.03893
139984	119942	99	46019	38952	80	56755	46781	81	680	492	0	3103	2663	29	-171	466	0	4.03996
122795	115574	80	39189	35423	77	68782	63914	77	511	649	0	4011	3610	31	592	814	0	4.041
58319	59937	60	22325	21508	53	31288	30233	71	302	233	0	1794	1779	17	132	793	0	4.04204
242956	178274	92	88061	64028	90	117513	84723	91	1107	951	0	6212	4775	41	54	418	0	4.04204
116475	112132	80	43296	42625	75	55099	53193	76	782	726	0	3288	2986	29	-442	430	0	4.04308
108304	107106	77	42644	42116	74	61226	60208	75	700	669	0	3326	3299	27	878	1266	7	4.04411
97576	96887	76	35585	35777	72	58065	57612	74	733	664	0	3179	3128	26	82	629	0	4.04411
90515	91004	73	24986	24982	59	48660	47932	73	392	429	0	2750	2794	24	855	937	0	4.04619
98235	89505	85	36588	33302	76	46635	41774	77	565	514	0	2794	2407	25	33	385	0	4.04619
140031	129194	81	48775	43018	80	92680	83285	81	679	716	0	4911	4518	33	625	1042	3	4.04722
109259	99851	77	42564	38873	75	38672	33603	75	413	352	0	2165	1908	22	-166	346	0	4.05863
211605	153108	95	78563	61031	92	110979	79798	93	1203	764	0	6049	4319	41	379	1040	3	4.05967
174945	144852	89	63303	52656	84	101441	82504	86	883	785	0	5440	4487	37	-192	292	0	4.06174
93257	88284	77	32262	29326	75	51306	46696	76	577	536	0	2995	2744	26	416	943	0	4.06174
156453	134332	86	76527	65935	85	90371	76847	87	916	746	0	4826	4133	33	838	1002	2	4.06382
39570	39570	80	16668	15310	74	19081	16774	81	326	262	0	944	907	0	512	426	0	4.06382
202996	152256	91	69646	53826	89	112650	84249	91	1142	937	0	6139	4768	40	749	575	0	4.06693
99209	84184	82	34947	30858	76	50413	43812	77	467	459	0	2733	2246	27	-110	386	0	4.06693
243605	177971	93	82838	61836	92	150116	108183	93	1303	983	0	8092	5899	47	209	860	0	4.06797
22666	23729	52	11284	12042	37	10485	10791	37	73	271	0	593	650	0	547	625	0	4.06797
240542	184548	101	98151	77870	94	111903	86243	95	1693	1246	16	6579	5286	40	-222	583	0	4.07212
79664	80138	74	25161	25314	60	38532	38129	72	323	270	0	1925	1912	19	-171	351	0	4.08041
110565	100317	82	44601	38663	78	65972	57010	80	475	530	0	3410	2931	31	739	826	0	4.08145
103468	102953	78	30405	30342	72	61277	59783	75	559	671	0	3620	3502	28	679	1090	5	4.0856
72236	71074	75	32924	31801	71	34042	32442	71	288	316	0	1871	1779	19	881	991	0	4.0856
354693	242479	128	111963	74343	126	269074	182162	128	2060	1407	21	14337	9861	59	439	631	0	4.08664
131917	115857	90	53698	47642	79	66694	56560	81	658	456	0	3715	3240	30	-125	385	0	4.08768
65688	67334	69	23826	23691	59	34325	33656	70	379	314	0	1716	1708	18	85	405	0	4.09182
190987	155804	89	55605	45373	85	93547	75463	87	1054	861	0	5268	4156	38	90	401	0	4.09286
133572	121617	79	56922	50226	80	72912	65797	80	844	709	0	3709	3234	31	823	1976	12	4.09286
141237	132253	86	48850	45996	78	95630	89922	80	826	749	0	5216	5077	33	2678	1724	14	4.09494
251067	207966	91	96417	80056	91	120798	100704	90	1620	1358	17	6980	5952	40	2099	1423	12	4.09597
288487	208961	107	135017	103689	103	208110	158043	106	1916	1631	20	10556	8123	50	1129	1431	10	4.09597
109593	110301	75	39756	39978	73	44927	43311	74	611	450	0	2662	2523	25	1158	936	0	4.09597
83420	85857	72	31178	31895	70	49737	49117	72	482	404	0	2733	2730	24	227	493	0	4.09597
168919	139607	89	61768	49629	84	99965	83906	86	886	781	0	5242	4372	37	467	448	0	4.10842
120080	102900	82	41026	35268	79	69877	59236	81	543	516	0	3780	3231	31	465	529	0	4.11049
39317	42047	57	17651	18053	44	17660	17718	51	105	136	0	933	833	0	91	537	0	4.11361
35091	36316	65	11954	12266	38	21584	21884	54	466	282	0	1074	1038	4	-107	543	0	4.11568
244720	186875	100	100006	76654	95	137218	102544	97	1601	1158	11	7630	5730	46	1452	1879	12	4.11775
168333	137854	94	64509	52335	85	93582	76364	86	859	619	0	5295	4275	36	780	1828	10	4.12294
186653	158808	94	57579	49692	83	120598	99970	85	1049	834	0	6297	5400	39	704	504	0	4.12294
331124	216501	120	111293	72173	117	201788	130438	119	2128	1481	18	10892	7289	51	530	861	0	4.12605
144514	114676	87	60534	48445	83	87600	68055	85	751	605	0	4526	3360	37	863	609	0	4.12916
147680	122941	84	45835	38371	81	73726	60433	83	736	643	0	3752	3163	32	238	445	0	4.13435
233019	177779	92	79085	60528	90	121637	90827	91	1363	969	0	6614	4916	44	772	746	0	4.13435
160081	134307	84	61875	51742	81	100173	80619	84	982	723	0	5278	3901	38	1957	1326	23	4.13435
57007	58800	62	21978	21594	53	29838	29643	69	349	244	0	1882	1832	18	80	834	0	4.13954
180756	153594	86	66671	55188	83	95694	79439	84	1026	635	0	5302	4451	36	859	975	0	4.14161
72826	73387	71	27484	27449	67	37526	37329	71	584	446	0	2166	2055	22	23	412	0	4.14472
280830	209633	106	90456	67101	99	160498	116951	102	1928	1270	18	8696	6357	45	596	483	0	4.1468
60184	65021	53	27778	28775	56	32576	32914	68	342	419	0	1658	1706	16	985	1846	12	4.14783
212816	171890	87	80226	63511	88	120811	95673	90	1271	953	0	6744	5378	41	723	1088	4	4.14783
214697	159632	92	74687	56852	88	103082	77056	90	1234	1038	5	5549	4440	38	1221	666	0	4.14783
122023	108003	90	47227	42040	79	51590	44530	80	459	410	0	2634	2217	25	-168	441	0	4.15198
159889	128306	88	61192	50000	85	82481	63036	85	828	708	0	4618	3669	35	20	491	0	4.15302
97562	97067	76	31408	31607	71	57158	56624	73	565	553	0	3169	3123	27	150	312	0	4.16028
118557	115102	82	44759	43677	75	64453	62861	76	581	686	0	3625	3496	28	219	590	0	4.16028
62241	62327	81	26043	26388	64	26500	26189	68	312	383	0	1326	1278	13	56	428	0	4.1665
117426	98615	81	43496	36221	79	67003	55146	80	634	440	0	3827	3177	32	278	486	0	4.16754
252877	184318	95	74652	54745	94	173568	123199	97	1435	1061	13	9107	6506	48	524	571	0	4.16858
78051	80456	78	20397	20647	46	40049	40570	70	416	346	0	2314	2327	22	-380	171	0	4.17169
102712	102727	78	35630	35155	72	63854	62037	74	891	640	0	3435	3579	26	265	489	0	4.17273
67546	68112	71	25977	24862	69	30942	29501	71	363	269	0	1681	1640	16	91	240	0	4.17273
224011	173958	92	72473	56382	90	124512	94072	91	995	929	0	6561	5001	42	355	422	0	4.1748
194774	159241	90	60809	48127	88	104277	84063	89	1045	847	0	5863	4801	39	366	762	0	4.17584
137910	137341	76	53742	52837	76	86845	84191	77	854	812	0	4771	4458	34	1286	1217	9	4.17584
79958	78580	74	35611	35891	70	35529	35225	70	301	387	0	2153	2158	19	406	845	0	4.18206
128134	117425	91	39714	35275	79	51225	45776	81	573	617	0	3004	2493	27	623	574	0	4.18206
138227	129646	80	42056	37979	77	62607	56569	79	570	602	0	3398	2965	30	469	1004	2	4.18414
100572	100479	76	49237	49044	73	59175	58448	73	746	671	0	3255	3293	27	-283	515	0	4.18829
237861	184560	96	82867	66216	90	117936	89582	93	1206	848	0	6776	5150	42	-44	375	0	4.18829
171673	147189	85	45836	38635	84	81426	68038	85	731	522	0	4301	3661	34	594	451	0	4.19036
92725	92511	74	31491	31730	70	48141	47692	71	475	486	0	2438	2544	22	427	561	0	4.19347
168739	145186	87	61124	51801	82	90682	77411	83	831	784	0	5053	4512	36	43	523	0	4.19347
96745	92120	82	38799	36284	73	53737	49831	74	665	544	0	3077	2622	28	98	463	0	4.19762
108971	107622	79	33818	33772	72	67995	66362	75	652	859	0	3639	3471	28	472	632	0	4.19969
76390	74859	80	31889	30627	73	33781	30501	89	481	445	0	1792	1891	18	130	464	0	4.19969
107601	106936	79	40464	40423	73	69600	68484	76	796	692	0	3835	3839	28	421	516	0	4.19969
112589	111242	92	42174	41136	74	69864	66826	76	999	891	0	3958	4086	29	1941	1284	16	4.20281
201914	155653	100	71940	57231	88	112178	87581	89	1147	771	0	6098	4822	40	790	676	0	4.20384
74678	75350	80	30206	30726	69	32199	31954	69	413	346	0	1798	1749	18	-441	506	0	4.20488
198228	160869	88	59402	47351	86	79159	64060	87	971	802	0	4676	3909	34	309	408	0	4.21318
62215	59900	86	22620	21896	61	27005	26172	71	496	438	0	1451	1460	14	532	596	0	4.21318
150055	135115	82	61433	53921	81	88852	77887	82	711	600	0	4887	4037	35	1445	1253	8	4.21318
66609	66894	73	18888	19324	48	41369	41113	71	174	275	0	2102	2217	21	-380	75	0	4.21733
80057	80878	72	27511	27498	62	28330	28540	67	308	254	0	1561	1556	15	433	543	0	4.2194
162675	136136	87	53354	43359	85	75356	61807	85	543	540	0	4247	3476	34	36	469	0	4.2194
251643	201338	100	101406	84204	95	157336	126429	96	1773	1091	12	8589	6934	45	1038	878	0	4.22251
115671	114723	76	45707	45356	73	67302	65120	74	465	450	0	3255	3196	28	1507	1004	2	4.22251
91716	93292	73	32258	31492	70	59230	57623	73	503	497	0	3413	3311	28	211	441	0	4.22355
208857	161700	106	61298	49003	88	124907	97794	89	930	719	0	6570	4665	45	501	540	0	4.22874
28576	26888	63	15965	16288	41	15161	15162	42	25	100	0	850	772	0	-18	266	0	4.22977
93532	83278	79	32699	28654	74	48762	40970	76	316	333	0	2715	2300	26	419	588	0	4.23185
61944	63425	69	13575	13705	40	23635	23555	56	326	280	0	1369	1446	12	890	652	0	4.23496
116526	103753	86	47808	42448	77	51186	44543	77	644	446	0	2683	2306	27	501	535	0	4.23807
159763	140223	84	73023	61753	82	81133	67702	83	682	770	0	4425	3663	35	539	445	0	4.23911
122793	116589	81	54440	51520	76	74393	69932	77	534	804	0	4397	4019	33	533	505	0	4.24326
339947	242432	121	119051	85603	119	282824	205004	121	2572	1521	28	15059	11255	55	910	592	0	4.24533
112245	97958	83	41744	36196	78	59866	52450	79	413	297	0	3424	2771	30	1326	821	0	4.24637
92695	87854	88	36727	33866	74	55291	51025	76	492	541	0	3337	3010	28	212	250	0	4.24948
58726	61767	62	13969	13911	41	26944	27251	67	262	311	0	1570	1667	17	67	277	0	4.25156
157722	134740	88	61254	50681	83	86268	71945	84	1040	844	0	4655	3766	35	727	1371	11	4.25259
87296	79919	77	33384	29575	76	53384	46903	80	548	602	0	2977	2619	27	603	796	0	4.25259
121106	119742	77	47627	46865	75	62794	61752	77	765	706	0	3268	3090	27	546	523	0	4.25259
111959	110253	76	48624	48396	74	62229	60250	75	738	695	0	3325	3210	27	806	723	0	4.25882
217392	172727	91	73654	58343	88	94550	75157	89	1584	1013	4	5191	4064	37	405	858	0	4.25985
127219	106931	89	40255	33472	80	85720	71651	82	751	613	0	4701	3984	34	-476	91	0	4.25985
129113	118426	81	49614	45132	79	76624	70841	80	680	649	0	3977	3745	29	-367	398	0	4.26297
194524	157502	90	89727	73151	87	103864	83589	88	1230	904	0	5494	4593	38	765	602	0	4.264
203336	162741	93	56541	45102	85	120763	94787	88	944	931	0	6240	5131	40	159	415	0	4.264
99470	89156	84	41110	37084	77	44669	39281	78	696	606	0	2266	2230	22	176	578	0	4.26504
82807	79886	84	26243	25650	63	47576	47012	72	377	414	0	2463	2478	23	-293	196	0	4.26711
139207	116461	85	61971	51922	82	68964	57661	83	646	455	0	3802	3175	31	89	413	0	4.27023
75191	74512	75	22424	22272	53	39643	39488	71	379	375	0	2201	2227	21	655	827	0	4.27126
251388	200147	103	99922	80721	100	132442	106360	101	1508	1233	12	7881	6160	43	1076	871	0	4.27541
125118	114663	80	55564	51679	78	60913	54087	78	609	539	0	3448	3031	29	200	627	0	4.27541
143597	126362	89	56529	50519	81	61183	54170	81	1008	844	0	3136	2811	28	775	868	0	4.27749
160553	134100	98	74995	63694	83	107041	94952	84	1038	772	0	5711	4996	36	420	581	0	4.27749
163594	133506	87	67914	55484	84	77132	61441	85	904	833	0	4319	3493	34	1142	1275	9	4.2806
83742	81680	84	29315	29488	70	34007	33909	71	474	389	0	1922	1838	19	637	571	0	4.28371
177538	144430	94	60838	50301	83	78701	64347	85	1008	710	0	4306	3573	34	891	941	0	4.28993
86682	85789	74	27108	25863	64	62768	60321	74	176	439	0	3147	2997	26	-127	378	0	4.29408
84589	85271	77	38328	38704	70	46996	46734	72	359	399	0	2432	2561	22	533	528	0	4.29719
92242	87665	77	31021	28596	73	54570	50525	76	447	433	0	3020	2760	27	652	507	0	4.29823
121553	105107	81	41729	35898	79	71716	61212	81	938	833	0	3837	3175	32	-1	375	0	4.30238
170331	139855	94	61813	51220	86	93015	76725	88	731	666	0	4984	4048	35	398	739	0	4.30342
100133	98064	80	47463	45403	75	43547	42046	74	595	517	0	2409	2458	23	262	529	0	4.30653
186237	150868	89	71502	57757	86	79739	63819	87	1296	999	0	4455	3762	33	1060	955	0	4.30757
92843	89933	90	25766	25228	59	56820	55681	73	510	481	0	2980	2951	25	-83	348	0	4.31171
123191	121511	80	34470	33799	74	73049	71300	76	628	664	0	3838	3912	28	-101	503	0	4.31379
175093	141855	96	61063	51054	87	94782	79208	88	1148	863	0	5069	4071	36	1087	599	0	4.31483
156863	134716	83	74860	62712	83	89316	74129	84	731	661	0	4611	3759	36	517	995	0	4.31483
142697	138787	80	52660	50755	77	66982	63941	79	808	763	0	3878	3848	29	663	1069	5	4.31794
196061	155828	92	75199	60187	87	117386	92776	89	1244	1008	3	6381	4647	43	1170	504	0	4.31794
115635	112248	77	46372	42646	76	66206	61516	77	713	615	0	3465	3020	29	656	540	0	4.31897
215227	186617	90	132234	116267	90	203918	175264	92	1830	1386	18	10984	9342	50	1844	1861	19	4.32209
151754	131416	85	62097	52937	82	87841	76273	83	809	707	0	4816	4280	33	695	917	0	4.32312
47427	51890	50	19475	20019	46	29296	29805	68	334	293	0	1487	1572	15	182	408	0	4.32312
34229	34093	60	13867	14021	41	14108	14258	41	346	227	0	621	687	0	-202	198	0	4.32416
111020	100839	83	37491	33686	78	57387	52230	79	505	417	0	3056	2798	26	-110	444	0	4.3252
30265	31805	52	11743	12040	39	17564	17785	47	371	379	0	1016	1087	6	268	611	0	4.32624
121254	116469	80	41610	38711	77	57727	53528	77	694	816	0	3043	3068	27	267	524	0	4.32624
53093	54159	69	23626	23961	54	26923	27200	61	174	180	0	1222	1297	12	-160	447	0	4.32727
86659	86243	75	30479	30619	71	49998	50248	72	624	643	0	2699	2926	24	655	719	0	4.32831
28525	30006	54	12276	12552	39	12749	12849	40	-129	161	0	780	721	0	-2	363	0	4.33038
93025	94262	72	22717	22813	52	57814	56849	73	649	680	0	3272	3349	25	852	913	0	4.33038
193539	158451	93	62389	50334	84	112487	91566	87	877	710	0	6142	4993	39	1603	1107	10	4.33038
221504	173545	92	81919	64256	90	127086	99946	91	1283	927	0	6931	5295	42	308	690	0	4.33453
151393	129169	85	57055	49495	82	72803	61420	83	913	649	0	4173	3480	33	364	730	0	4.33557
106673	106206	77	59933	59353	75	72702	71576	75	788	751	0	4010	3904	29	-110	448	0	4.34076
119381	114967	80	38728	37833	75	56342	52521	77	660	555	0	2932	2660	27	399	782	0	4.34387
79049	82143	72	31400	31768	71	35996	34998	71	216	411	0	1939	2088	19	-130	260	0	4.34387
111741	101778	81	46278	42516	77	52851	46382	78	312	484	0	2891	2562	26	152	575	0	4.34905
74857	76148	73	23655	23227	55	42144	41078	70	405	481	0	2513	2389	21	734	656	0	4.35217
206001	157257	91	100563	76925	88	107340	80376	88	1452	984	0	5803	4607	40	780	939	0	4.3532
201803	158431	93	70474	55786	85	127353	99866	87	1225	785	0	6558	5081	40	270	452	0	4.35424
88843	84715	88	33636	32738	72	38540	37537	72	377	410	0	1951	1813	19	481	768	0	4.35528
165515	133516	89	52760	43042	84	99999	77471	87	864	668	0	5589	4351	38	20	177	0	4.35528
95570	87860	77	32285	29442	74	55023	50726	75	732	589	0	3095	2741	27	496	588	0	4.35528
199687	164099	93	63502	51491	88	107216	87240	89	789	654	0	6031	4749	40	-480	435	0	4.35735
79539	80193	71	38549	38875	70	47694	47563	71	397	532	0	2424	2632	22	371	999	0	4.35943
118987	100788	88	45078	38933	78	62485	52609	80	602	391	0	3023	2510	29	-499	139	0	4.35943
43964	44950	67	13488	13776	41	18908	19182	46	202	267	0	1227	1291	12	-254	347	0	4.3615
384199	243660	140	148309	94519	131	250557	158170	133	3044	1868	34	13969	8615	57	3094	1720	40	4.36254
99118	95473	76	26327	25982	69	44213	43102	74	663	545	0	2604	2483	23	302	690	0	4.36461
63243	62593	72	22948	23452	53	24026	24396	52	165	166	0	1224	1158	10	216	591	0	4.36461
104802	104521	75	31216	31387	72	72289	69864	75	730	648	0	4094	4194	29	-226	432	0	4.3698
135716	108522	86	48113	38577	83	73904	57803	84	899	570	0	3577	2558	34	774	744	0	4.3698
77674	83088	71	39228	40204	70	41876	41758	71	409	461	0	2287	2297	22	209	319	0	4.3698
108350	109730	75	26235	26463	55	64560	64150	75	934	709	0	3125	3036	26	58	691	0	4.3698
408649	250476	138	214397	124238	138	283492	169806	138	2811	1892	31	15822	9579	64	150	721	0	4.37706
185286	147636	88	62711	49879	86	111587	88904	88	434	482	0	6251	4902	41	-180	371	0	4.38017
90606	90049	76	35276	34815	72	49488	47436	73	607	548	0	2734	2710	24	278	652	0	4.38225
173204	141105	92	59534	47625	86	74186	57909	87	1172	819	0	4102	3221	34	310	783	0	4.38225
155469	130921	86	68000	58259	84	83193	69833	86	760	690	0	4685	3790	36	456	371	0	4.38847
196714	157150	93	69422	54824	86	116467	89065	87	1195	746	0	6372	4965	40	1136	1296	9	4.38847
207015	160431	92	65541	50376	88	98250	75701	89	1310	887	0	5168	4090	37	569	828	0	4.38951
63202	64778	74	10857	11070	37	27447	27036	68	355	277	0	1477	1399	15	133	641	0	4.39365
90749	90412	74	39564	39191	71	63553	62679	73	285	520	0	3239	3196	26	246	362	0	4.39677
152970	130507	88	68787	58842	82	79740	66029	82	851	624	0	4398	3646	34	45	478	0	4.3978
57224	56397	70	19083	19278	45	28632	28827	68	285	166	0	1793	1789	18	252	520	0	4.39884
155420	124763	91	47272	37736	82	93822	72137	85	786	660	0	5201	4277	37	541	896	0	4.40299
286867	215401	97	89103	68058	93	127474	93888	94	1708	1293	14	6773	5202	42	347	432	0	4.40299
72795	69941	76	31113	29133	72	34437	32106	72	198	252	0	1659	1739	17	28	326	0	4.40714
148856	121217	87	47741	38990	81	90364	73977	84	651	534	0	4555	3496	34	668	965	0	4.40921
40925	43350	56	19726	20279	47	18800	19090	48	202	160	0	1017	1116	7	319	526	0	4.41129
118096	104272	81	47264	42045	79	46665	40423	79	634	581	0	2686	2334	26	-313	213	0	4.41129
141871	136398	79	57895	55272	78	94075	89380	79	905	848	0	4851	4340	34	1213	1757	11	4.41129
244846	190049	94	83831	65708	92	150728	115621	95	1264	997	0	7649	5915	42	1359	786	0	4.41129
162280	139050	87	57050	47829	84	85182	74615	84	860	713	0	4812	4121	35	1001	985	0	4.41232
208466	160801	91	81911	62471	91	130953	99766	92	946	939	0	6731	5062	43	2055	2011	20	4.41751
47673	47934	67	14763	14956	42	20092	20621	48	120	173	0	1083	1065	6	-19	401	0	4.41855
186421	151843	94	49223	38883	84	103078	83078	86	704	423	0	5728	4857	38	438	521	0	4.4227
140213	119031	99	44272	36860	81	83361	70522	82	779	533	0	4580	3797	35	620	474	0	4.42373
132126	115307	82	50660	44100	80	60104	50409	80	632	611	0	3621	3128	30	-83	573	0	4.42685
90497	91724	74	19178	19368	45	51187	50779	72	477	523	0	2829	2666	26	781	911	0	4.42788
26656	27347	52	10004	10437	36	11720	11806	39	179	188	0	616	627	0	244	766	0	4.42996
67966	67446	84	25035	24400	63	33056	31937	69	502	325	0	1758	1755	18	323	619	0	4.42996
142246	117922	94	48184	40162	81	91629	76182	83	766	676	0	4637	3906	34	600	518	0	4.43099
27907	28220	55	14182	14390	41	12276	12661	39	277	178	0	779	655	0	32	335	0	4.43618
68076	69344	75	30691	30833	69	39823	40067	71	602	442	0	1740	1780	18	340	707	0	4.43618
140446	121220	88	54932	47373	80	59994	50359	81	727	607	0	3535	3015	30	837	699	0	4.44033
128805	123333	80	41729	40579	75	79583	76842	79	962	889	0	4347	4154	30	66	378	0	4.44448
104189	102262	87	40909	40692	72	56653	54924	74	863	611	0	3362	3418	26	-83	434	0	4.44552
157685	149417	83	57060	54731	80	79906	76339	80	809	791	0	4544	4367	31	1047	787	0	4.44966
346726	226109	133	101045	66714	129	221708	140590	133	2040	1369	24	11702	7534	51	787	479	0	4.44966
131035	122893	79	46659	43021	78	66969	61659	79	676	802	0	3122	2962	27	390	621	0	4.45174
309827	235750	109	150498	118523	108	223304	175555	109	1870	1474	17	11735	9407	51	915	1147	6	4.45485
161936	133181	87	60304	50804	83	81570	67114	85	1020	850	0	4366	3645	32	-67	248	0	4.45589
117300	110982	76	52048	47726	75	53828	47614	76	638	627	0	2957	2497	29	973	935	0	4.45589
47691	47182	75	15190	15461	42	20557	20876	49	54	147	0	1111	1105	8	-143	356	0	4.459
225403	197280	95	83792	74936	87	116549	100465	89	1261	1051	7	6436	5451	38	413	1167	7	4.46004
150754	129319	82	52290	44159	81	67356	56369	82	516	651	0	3714	3085	33	368	509	0	4.46004
134522	120227	82	49491	43964	80	76626	68709	81	853	777	0	4341	3787	32	1250	1085	5	4.46107
166145	131776	88	52158	41295	83	98730	76377	87	1049	701	0	5444	4095	39	444	548	0	4.46419
89074	80642	78	31537	28248	75	57374	50472	77	565	508	0	2907	2784	27	285	426	0	4.4673
282727	211774	111	86708	63860	97	172571	127180	103	1397	1159	11	9031	6804	46	630	643	0	4.4673
63242	66495	68	26541	27088	57	25052	25811	51	297	219	0	1336	1322	13	124	315	0	4.4673
94482	87016	78	34914	31776	75	60417	55276	77	470	409	0	2969	2940	26	-114	580	0	4.46833
175899	138602	90	69674	56316	85	82413	64408	86	938	700	0	4700	3481	36	92	538	0	4.46833
89677	92561	71	27383	27260	69	52129	51382	73	515	418	0	2562	2501	24	486	1265	7	4.46937
88217	88185	82	27690	27580	70	59299	58531	74	435	539	0	3126	3000	27	332	416	0	4.47145
85571	81176	76	26365	24552	64	52842	49656	75	167	300	0	3047	2730	27	294	473	0	4.47145
103681	88367	91	37084	32026	78	61308	51896	80	575	499	0	3283	2892	29	211	572	0	4.47663
335857	236421	126	135141	100475	119	212489	152961	122	2521	1784	24	11532	8370	51	440	448	0	4.47767
147008	137628	81	78486	72338	80	70543	63334	80	853	635	0	3695	3468	30	328	516	0	4.47767
85758	84666	78	33168	32099	72	53467	51665	74	476	365	0	2602	2403	24	404	661	0	4.47974
126996	121757	78	51014	48131	78	73451	69325	79	837	643	0	3954	3597	31	368	714	0	4.47974
175563	144640	104	79695	67361	86	95455	76937	87	1083	904	0	5290	4457	37	811	1069	3	4.48078
135202	131400	80	46123	44711	75	74670	71769	77	1083	779	0	4276	4216	29	927	766	0	4.48078
76361	73415	65	29662	27570	63	39953	36905	73	499	336	0	2014	1830	22	-145	484	0	4.48182
51562	52708	70	12198	12529	38	28773	28454	67	71	222	0	1465	1520	14	169	553	0	4.48286
165367	139172	86	56276	46950	82	89659	74348	84	619	713	0	4603	3712	34	1449	1759	12	4.48597
44372	44925	70	18570	19010	45	20113	20376	46	35	99	0	1109	1062	6	297	394	0	4.48597
72247	71495	74	23062	23274	51	37511	36221	71	256	241	0	2256	2135	22	-120	376	0	4.48804
178934	98663	126	70161	47031	114	106158	57868	116	893	515	0	5542	3125	49	678	617	0	4.49115
178982	144722	89	52481	41876	84	87825	70957	85	868	559	0	4613	3695	34	174	434	0	4.49323
96674	96402	73	40383	39946	72	56854	55344	74	537	472	0	3495	3437	28	1058	927	0	4.49426
56614	55875	69	21492	21879	53	25202	24648	62	98	166	0	1118	1245	11	-320	159	0	4.49634
88026	87686	77	33670	32889	72	54680	52978	73	272	369	0	2868	2513	25	-60	275	0	4.49945
118214	116647	76	46797	45708	74	66220	64281	76	808	724	0	3527	3271	29	493	528	0	4.50256
211161	181689	92	79480	69773	87	122417	103657	90	1297	1103	8	7056	6016	41	768	950	0	4.50671
130253	126829	79	55845	54269	76	80431	76898	77	655	624	0	4138	4132	30	566	422	0	4.50671
61029	60808	77	23059	23784	51	35106	35220	69	357	470	0	1729	1852	18	231	344	0	4.50775
42858	42454	76	18238	18742	45	13527	13368	40	357	292	0	623	681	0	77	405	0	4.50982
52867	54021	68	21506	21848	50	27253	27320	68	124	186	0	1287	1352	12	-171	274	0	4.51086
59409	61186	58	25324	25206	61	30174	30323	69	58	198	0	1600	1589	16	188	421	0	4.51605
181682	142190	95	61495	48599	86	97176	74413	88	1018	883	0	5776	4249	40	-13	915	0	4.51605
150886	128383	93	48550	40987	79	92328	78082	83	1046	877	0	5211	4319	36	742	786	0	4.51916
183429	150785	86	64831	52997	85	108791	88462	87	962	846	0	5754	4656	38	987	657	0	4.5202
63815	69011	58	20855	21538	46	28733	29268	66	357	344	0	1509	1593	15	-379	56	0	4.5202
198409	158568	88	65451	50839	86	110658	87328	88	1204	978	0	6033	4657	39	545	1045	4	4.52123
115872	114040	79	49592	48684	75	64326	62639	75	683	648	0	3458	3451	28	930	1231	8	4.52331
206281	168564	88	79729	66086	87	110260	87326	90	936	810	0	6094	4860	39	201	926	0	4.52331
31573	33690	60	9310	10074	34	14445	15125	41	246	264	0	760	916	0	-268	226	0	4.52331
86862	87859	75	32711	32626	72	54436	53244	74	506	493	0	2916	2764	26	1013	622	0	4.52642
200919	146441	92	67960	51170	91	120695	85877	95	1114	684	0	6101	4528	41	-84	403	0	4.52642
127003	111864	81	41797	36452	78	67555	56794	80	789	632	0	3279	2924	29	85	672	0	4.5316
149590	142701	78	54773	52371	78	84193	78659	79	780	951	0	4832	4697	32	1735	1202	12	4.5316
114787	111840	80	44312	43525	75	61261	59678	76	866	629	0	3001	3091	25	548	469	0	4.53264
79969	80191	74	24903	24758	63	50027	49705	72	378	422	0	2571	2596	23	-1	629	0	4.53472
113313	112582	77	39440	39113	74	64283	62207	75	516	447	0	3909	3625	30	-14	263	0	4.53887
272908	200518	98	69150	50185	95	156281	115286	97	1648	1012	5	8727	6533	48	1006	812	0	4.53887
104837	104217	91	42838	42247	73	64834	63098	74	575	629	0	3701	3576	28	356	536	0	4.54094
38649	41495	63	16028	16482	44	17866	18170	45	333	318	0	915	868	0	-594	50	0	4.54198
303781	209012	115	111321	78872	113	191712	129982	114	1626	1096	10	10804	7385	48	91	658	0	4.54301
148860	126939	84	48215	40412	82	72646	61763	83	897	831	0	4159	3481	32	517	469	0	4.54509
167854	141825	84	65153	54352	83	66329	56433	83	1090	1046	4	4056	3497	32	1218	1879	13	4.55442
118695	100485	83	41327	34339	79	74381	61262	82	494	479	0	3973	3364	33	-236	228	0	4.55754
100065	99906	75	43787	43410	72	66703	65559	74	809	863	0	3620	3531	28	1690	1277	12	4.55961
67213	64408	81	25188	24007	55	29542	28029	70	263	358	0	1750	1668	18	-21	378	0	4.55961
31552	31036	57	12121	12757	38	13559	14041	39	148	159	0	710	735	0	93	356	0	4.55961
145625	123352	86	44235	36856	80	75448	63264	81	748	561	0	4242	3487	34	-513	134	0	4.56065
177707	141626	91	66294	52789	85	97075	76473	86	933	802	0	5548	4385	38	870	804	0	4.56272
355437	222069	123	141423	84052	120	174655	108269	120	1813	1407	18	9602	6203	50	1483	1136	6	4.5648
92928	91218	85	30561	30245	70	56522	55247	73	295	513	0	2929	3030	26	-439	179	0	4.56583
100597	99840	81	42923	42670	73	54951	54278	75	537	523	0	3038	2879	26	624	1090	5	4.56583
50348	49305	71	22909	23321	52	22948	23178	51	182	268	0	1248	1415	12	189	296	0	4.57102
169044	137131	102	58601	47750	86	79928	63644	87	642	610	0	4180	3166	35	956	586	0	4.57102
102466	105400	74	40112	40077	72	60517	59792	73	559	610	0	3526	3448	28	1565	1319	10	4.57102
93748	91255	75	35427	33558	72	54563	51659	74	421	469	0	2985	2689	27	199	269	0	4.57517
104378	104114	76	33434	33403	72	64639	63088	75	419	489	0	3356	3455	27	534	643	0	4.57517
138556	131205	87	59863	55029	77	83636	76492	79	911	736	0	4393	4192	31	1458	1395	13	4.57828
125975	125422	76	43564	42232	75	83155	81137	78	1004	713	0	4352	4130	30	-419	188	0	4.58865
119771	117883	75	42231	41819	74	66824	64690	75	860	850	0	3710	3713	28	150	789	0	4.58969
143865	122982	82	44217	37450	81	69564	58529	82	782	639	0	3679	3074	32	-260	487	0	4.59384
36984	37594	64	15986	16436	44	17552	17643	44	154	240	0	864	1053	5	-107	373	0	4.59384
70972	71286	70	23479	23655	54	41384	41591	71	204	355	0	2347	2463	22	107	455	0	4.59591
80370	80720	74	27934	28108	70	31053	31048	71	488	423	0	1870	1646	18	-2	528	0	4.59799
148393	135540	81	48527	43969	79	76907	68495	81	795	655	0	4264	3749	31	589	736	0	4.60317
97032	89493	92	36634	33820	92	56668	50270	92	530	520	0	2874	2559	25	584	478	0	4.60317
37704	39276	67	17440	17719	45	20002	19891	49	197	317	0	930	982	0	177	253	0	4.60421
45239	44178	69	19033	19410	45	20067	20420	47	334	275	0	1128	1055	5	107	247	0	4.60628
73380	72466	73	31100	30635	70	37519	36653	71	323	255	0	1925	1893	19	-265	108	0	4.60836
229689	168400	92	87527	67315	92	136646	97925	94	1139	876	0	7339	5183	45	304	733	0	4.61043
139248	114265	88	44099	36942	82	86257	71555	83	401	447	0	4613	3877	33	162	359	0	4.61147
146558	130372	95	77517	69371	81	56223	50221	79	682	522	0	3041	2568	28	120	253	0	4.61147
148379	118804	85	44323	35725	81	80340	63654	84	912	686	0	4336	3454	35	-171	408	0	4.61666
47063	48634	57	9646	10096	35	20100	20500	46	203	293	0	1091	1135	7	-484	61	0	4.61666
111620	101952	77	43571	39683	76	61396	55652	77	622	480	0	3203	2975	27	7	377	0	4.62288
31862	32141	56	13526	13857	41	17093	17467	42	69	171	0	1097	1202	9	384	488	0	4.62495
74148	72853	75	27830	27104	64	36836	36701	72	268	500	0	1933	1912	20	-161	395	0	4.62599
105449	94091	77	40710	35290	76	59149	52070	78	408	367	0	3222	2973	27	492	1043	4	4.6291
32131	31221	60	17269	17445	45	15646	16054	42	100	98	0	979	932	0	630	744	0	4.63325
299445	210332	101	100209	71492	100	168239	115631	102	1506	1133	10	9267	6213	49	1493	1148	6	4.63636
48113	49270	69	18141	19035	42	24477	24656	52	144	327	0	1168	1260	11	8	423	0	4.63636
110513	108620	77	43119	42881	74	61322	59919	75	819	868	0	3447	3423	28	315	623	0	4.63636
276357	200634	108	102964	75769	104	146368	104925	106	1694	1201	10	7771	5591	44	676	878	0	4.64155
198666	179409	84	88336	77886	85	121804	106695	90	1147	931	0	6186	5602	37	590	769	0	4.64155
119024	118685	74	53745	53470	74	64870	62369	75	690	736	0	3441	3466	28	628	876	0	4.64259
47867	50342	67	24309	24886	53	28443	29198	67	567	357	0	1569	1587	15	421	609	0	4.65192
100795	97934	74	30814	29409	72	48680	46600	74	592	612	0	2696	2679	26	-78	438	0	4.65503
149982	120044	93	50592	41275	82	81428	63097	84	784	680	0	4628	3569	35	658	508	0	4.65711
77635	78129	72	24874	24632	54	45835	45381	71	454	437	0	2687	2474	24	799	682	0	4.65711
55469	58099	66	25041	25819	51	30850	30767	68	120	255	0	1602	1567	16	6	614	0	4.65814
26123	26541	56	14345	14692	41	14836	14763	43	217	305	0	837	709	0	297	674	0	4.66333
136902	121866	83	55137	49798	80	63368	54774	81	701	707	0	3821	3197	31	-294	392	0	4.66541
104853	92982	79	36556	31633	75	50158	44269	75	597	561	0	2926	2608	27	33	765	0	4.66644
91742	91040	74	60001	59357	74	71267	69845	74	1021	823	0	3798	3764	29	-113	295	0	4.66644
217582	168508	103	57225	42010	89	111195	83760	91	1199	1000	1	5976	4494	40	711	573	0	4.66852
112296	110375	84	33824	33911	72	75829	73885	75	613	686	0	3746	3768	29	487	428	0	4.67163
71596	73177	71	26546	26746	58	25854	26580	59	223	298	0	1388	1486	13	-286	392	0	4.67474
122739	106786	80	44136	37923	78	71533	60694	79	716	568	0	3893	3128	32	-104	281	0	4.67889
183270	148880	85	70868	56545	84	105196	82788	87	960	716	0	5491	4191	39	1030	1359	12	4.67889
119394	114312	83	44827	43762	75	54336	52064	76	692	592	0	2803	2790	24	-17	587	0	4.67993
66007	67389	70	26527	26780	65	29917	30352	70	342	339	0	1660	1695	18	353	686	0	4.68408
63369	66538	69	20736	21155	46	37933	38385	69	261	294	0	2093	2092	19	-131	500	0	4.68719
29143	31462	49	13839	14242	39	14675	14254	44	331	316	0	880	961	0	257	364	0	4.69134
57218	58318	71	15530	15645	44	32790	32651	70	96	202	0	1798	1694	18	-86	351	0	4.69237
231835	117452	199	81393	36969	191	131926	78413	195	1387	654	0	7046	4403	54	1286	830	0	4.69445
134874	128485	79	49294	45801	76	66281	61348	78	710	596	0	3595	3432	30	-199	408	0	4.69445
109227	105205	77	50580	47492	75	60957	57341	75	685	512	0	3170	2990	27	110	562	0	4.69445
22899	21810	53	13645	13745	40	12979	13351	40	162	218	0	695	710	0	-252	207	0	4.69549
46907	47869	70	16882	17296	43	21773	21925	49	382	331	0	1368	1265	12	59	336	0	4.69963
131009	107263	91	49768	41273	81	58320	47405	81	728	376	0	3367	2874	30	306	495	0	4.70067
201391	158374	108	75319	60081	108	118444	93851	108	1146	882	0	6585	5098	42	470	508	0	4.70067
79377	77594	78	29779	30024	70	52203	50885	72	357	398	0	2782	2737	24	-216	306	0	4.70275
145471	128422	87	56197	48882	80	84131	72818	82	1002	996	0	4648	4111	34	1487	1311	8	4.70275
314358	238067	109	126407	97120	106	205944	157653	107	2218	1734	22	11492	9027	48	475	848	0	4.70275
142584	128018	94	55340	48951	82	86384	76904	82	671	854	0	4562	4122	33	484	530	0	4.70378
116969	114459	76	44509	43654	75	55285	53192	76	758	617	0	2907	2913	24	279	575	0	4.70897
109891	108797	75	38059	38123	74	48854	47260	74	681	534	0	2360	2433	23	1063	1207	8	4.70897
158390	133677	84	47117	39364	81	86530	71590	84	817	489	0	4521	3853	33	97	638	0	4.71104
34871	35496	64	12131	12482	39	18020	18297	45	171	252	0	954	1002	1	1028	882	0	4.71519
40933	47788	44	17677	18512	41	25970	26869	56	273	355	0	1488	1393	15	-287	251	0	4.71623
140954	118427	85	66425	55623	82	57476	47298	82	518	575	0	2971	2642	28	334	706	0	4.71623
347352	247655	107	148565	110034	106	274820	202489	109	2570	1740	26	14559	10481	59	1096	1032	4	4.71727
184690	149987	94	59079	48251	85	101294	81552	87	992	771	0	5170	4163	37	594	1022	2	4.71934
234805	181747	92	77550	59054	88	113732	88600	89	1289	1264	12	6220	4674	41	859	485	0	4.72245
248332	172575	116	80598	54783	116	130087	88163	116	1063	757	0	6979	4654	44	763	686	0	4.72245
60103	63109	56	24182	24844	50	37883	38618	68	131	216	0	2077	1860	19	-223	408	0	4.72349
162264	139035	83	70816	59400	83	108324	91906	94	973	820	0	5615	4727	37	924	921	0	4.72349
149640	149161	76	51809	51470	75	80639	78779	77	953	979	0	4633	4387	32	787	791	0	4.72349
214926	165281	93	63835	47527	88	128766	98898	90	1245	863	0	6932	5353	41	-42	578	0	4.7266
126146	122917	77	40597	39799	76	80413	78849	77	626	666	0	3899	3751	30	793	1244	7	4.72971
146120	126554	93	58222	51988	81	55276	48029	81	605	480	0	3318	2853	30	1093	893	0	4.7349
53054	55686	67	21531	22201	46	24289	23884	63	285	209	0	1249	1338	13	408	374	0	4.7349
230980	174887	90	79809	59238	90	105767	76792	90	906	885	0	5569	4013	40	1118	785	0	4.73594
143740	125658	87	58280	50658	82	73835	61102	83	852	554	0	3776	3216	32	1208	725	0	4.73801
114574	112583	77	43681	42988	73	69579	68017	75	636	702	0	3751	3599	29	564	441	0	4.73801
92520	88265	86	30312	29591	72	54110	52628	74	179	298	0	3118	2909	25	233	677	0	4.74112
122097	109974	93	40336	36724	78	55035	50295	79	446	505	0	3188	2830	27	-276	193	0	4.74112
111942	111697	87	28768	28998	72	72218	71000	75	667	745	0	3977	4084	29	-287	88	0	4.74216
164667	144480	83	60390	53191	82	82564	71514	83	875	656	0	4329	3562	33	-59	311	0	4.74631
165682	139819	84	48574	40254	81	102892	85886	84	712	693	0	5586	4680	38	607	583	0	4.74631
132020	126135	80	39451	37594	76	88834	84432	79	538	537	0	4667	4535	32	321	516	0	4.74838
148546	123382	85	57424	48059	81	65529	54099	82	877	554	0	3380	2810	30	93	544	0	4.75046
66324	67325	71	23901	23889	52	39069	38266	70	393	364	0	2091	2024	21	156	330	0	4.75461
88715	89567	77	35687	35447	70	55228	53911	73	774	552	0	3118	3127	26	-230	81	0	4.75876
100363	99969	74	39099	38532	74	62908	61809	75	765	789	0	3362	3275	27	-348	75	0	4.75979
37564	36782	77	13348	13677	40	16865	17086	43	304	277	0	1086	939	0	-148	84	0	4.7629
55531	53723	71	22926	21853	57	27705	26853	69	267	326	0	1253	1248	11	305	841	0	4.76705
226093	178607	92	66781	51187	90	115286	89983	91	1053	942	0	5936	4467	40	-279	270	0	4.76913
35819	34931	61	18201	17343	53	19439	17718	81	236	123	0	973	830	0	-402	277	0	4.76913
112201	110814	75	41596	40966	73	70903	68328	74	831	987	0	3767	3518	29	647	859	0	4.77535
121453	115534	82	43190	40608	77	77743	74412	78	784	627	0	3930	3882	30	1650	1159	7	4.77846
107869	97680	81	40595	36746	76	43933	38495	77	360	306	0	2525	2348	25	455	884	0	4.77846
104461	100334	79	33795	30673	76	59528	54639	77	543	530	0	3168	2876	28	204	347	0	4.77846
43008	44666	61	14777	15127	41	20369	20746	49	-5	197	0	1155	1154	8	-241	297	0	4.77846
341777	249228	114	157710	120602	108	221742	169523	108	2775	2211	25	12545	9671	53	1851	1751	21	4.78157
95476	93562	81	41785	41010	73	38780	38304	73	501	578	0	2325	2258	22	586	916	0	4.78469
292815	208391	111	113087	82334	106	133746	94121	107	1309	944	0	7424	5192	44	243	444	0	4.78987
126316	125961	75	47468	46628	75	75834	71396	77	818	767	0	4133	4023	31	623	444	0	4.78987
151503	130201	98	66592	57263	81	94899	82781	83	703	543	0	5063	4418	36	753	791	0	4.78987
76107	74559	83	28232	28552	65	41651	42522	71	387	388	0	2225	2172	21	643	751	0	4.79091
78529	79078	75	31203	31424	71	42018	41930	72	471	560	0	2106	2243	19	321	423	0	4.79091
74244	76410	69	40179	40809	70	45399	45107	71	555	550	0	2570	2565	23	-78	528	0	4.79091
103769	100125	84	26318	26398	68	59620	58201	76	857	777	0	3148	3076	27	613	956	0	4.79195
132915	119969	85	64360	56944	80	81275	73650	80	800	740	0	3787	3361	30	575	545	0	4.79298
92667	87582	75	40478	37886	74	36675	33206	74	316	258	0	2091	1869	20	384	644	0	4.79713
69154	66950	75	31837	29916	72	38535	36152	72	284	435	0	2021	1779	22	115	379	0	4.79817
39606	40780	69	18501	18845	46	18180	18852	44	258	282	0	914	886	0	37	261	0	4.80024
318527	226233	110	93819	65487	103	190581	130346	106	2120	1653	23	9983	6844	50	12	370	0	4.80024
302831	218640	128	102008	73440	128	218206	155945	128	1748	1404	16	11869	8733	52	963	683	0	4.80024
136016	129442	82	49227	47141	77	61275	57501	77	569	634	0	3317	3239	27	1598	1371	14	4.80232
88645	88267	73	37558	37291	72	51892	50731	73	304	368	0	3116	2938	27	844	1067	5	4.80439
335147	229997	122	113896	78251	120	195524	133252	122	1791	1505	20	10386	7082	52	907	1227	13	4.8075
63633	63908	55	29382	27570	62	37479	34303	73	336	429	0	2007	1893	21	-283	223	0	4.8075
29054	30266	49	13861	14454	39	12971	13123	39	389	273	0	586	661	0	431	679	0	4.8075
129126	112822	88	51516	45467	79	70434	60364	80	691	709	0	4012	3579	31	390	659	0	4.81062
162223	142766	86	47926	41756	81	99660	84766	83	1245	1053	6	5583	5109	37	504	1226	7	4.8158
140125	119989	82	61475	53728	81	68454	57797	82	483	596	0	3842	3204	30	249	473	0	4.8158
72580	71331	72	29343	27314	65	38367	35996	72	396	316	0	2113	1804	21	974	709	0	4.8158
148062	129002	86	65342	56159	81	66462	55874	80	823	739	0	3600	2867	32	599	751	0	4.8158
99672	97673	73	30067	29495	70	50978	50178	73	282	408	0	2683	2556	25	639	625	0	4.81684
155208	134641	84	50089	42437	81	99960	85202	84	851	865	0	5283	4602	36	541	830	0	4.81891
164571	135568	88	64027	53639	83	70282	56005	85	682	626	0	4151	3365	33	158	459	0	4.81891
157391	140293	87	58389	53242	81	94801	85176	82	959	984	0	5268	4943	34	955	1091	5	4.81891
171445	153258	90	56870	51018	81	97215	86984	84	1053	1065	5	5162	4654	33	872	1545	11	4.82306
126390	118873	79	50404	46911	76	52007	47910	77	845	707	0	3009	2882	27	-5	287	0	4.82306
157316	128675	87	50968	41171	84	87036	70712	85	489	358	0	4621	3672	36	659	676	0	4.8241
102984	98288	87	34184	31960	75	49320	46366	75	604	446	0	2584	2424	25	222	595	0	4.82721
187130	160704	91	74768	64390	84	91634	74615	86	1125	891	0	5287	4568	36	88	654	0	4.83136
106195	106212	76	48983	48771	73	51497	50573	73	800	683	0	2572	2454	24	-114	319	0	4.83136
122026	122725	76	54301	53215	75	73722	70395	76	723	702	0	4047	3981	29	551	1290	10	4.83136
57579	60569	60	20897	21581	47	28543	28511	66	222	236	0	1756	1621	17	93	367	0	4.83136
243682	186214	110	89547	70392	95	122463	94101	96	932	929	0	6693	5311	40	1424	1294	16	4.8324
234404	173125	98	74605	55308	93	124177	91154	94	1662	1337	19	6587	4694	42	248	504	0	4.83655
143654	127119	83	47354	40904	81	51313	44816	80	892	629	0	3146	2546	30	13	468	0	4.83758
144803	127717	93	59250	51941	81	89458	78295	83	868	633	0	4533	4168	32	728	1131	9	4.83862
236600	170060	98	69796	53393	94	90310	65511	95	1886	1245	20	5551	4095	40	-201	395	0	4.84381
71104	72170	72	22343	22776	48	46468	45746	72	256	370	0	2359	2213	22	197	484	0	4.84692
57943	54793	86	20893	19646	70	30098	27048	86	434	286	0	1711	1591	16	112	479	0	4.84692
95504	86759	75	37467	33047	76	56495	50701	78	401	410	0	3085	2679	29	236	487	0	4.8521
26048	29262	47	8475	8797	34	13802	14530	40	-65	64	0	747	824	0	36	343	0	4.85314
116069	111207	87	45634	44684	75	62489	59953	75	812	967	0	3686	3371	29	280	751	0	4.85522
226045	176829	90	66375	51713	87	110816	85048	89	1151	1037	5	6164	4976	40	40	490	0	4.86248
146152	125894	83	49423	41919	80	82355	69840	83	582	502	0	4822	4071	35	273	781	0	4.86559
172263	142027	88	70576	58783	86	103210	86830	87	902	869	0	5435	4679	36	1195	1413	10	4.87077
133095	127758	79	63366	58977	77	86565	81152	78	1037	829	0	5017	4946	33	596	703	0	4.877
160658	137310	89	62742	52710	84	83309	70273	86	1016	840	0	5003	4291	35	1279	1324	13	4.877
153496	144032	82	55127	50656	80	74016	69111	80	886	846	0	4237	3809	32	581	610	0	4.88011
196632	156837	95	73287	57762	86	116730	93790	88	976	822	0	6435	5016	41	330	520	0	4.88322
39930	40364	70	14446	14649	41	19908	20183	50	94	199	0	1049	1056	5	1050	858	0	4.88944
92890	93722	79	29136	28984	71	46726	46439	73	638	501	0	2459	2505	23	963	684	0	4.89048
134116	124532	79	46520	41777	78	69602	62473	79	1010	912	0	3674	3347	29	196	401	0	4.89048
88448	90159	73	34006	34479	71	51385	51527	72	557	535	0	2783	2763	24	-290	114	0	4.89152
113958	101428	79	41159	36217	77	54433	47547	78	584	473	0	2907	2687	28	119	488	0	4.89359
54537	55633	69	16452	16730	43	30633	29801	68	239	391	0	1724	1774	17	195	328	0	4.89774
443905	274726	151	272787	200896	151	484090	340651	153	4453	3344	35	25623	17443	78	124	863	0	4.89982
272731	196010	98	100265	73346	96	147665	103905	97	1283	998	0	7981	5747	46	833	602	0	4.90085
141525	122539	87	51523	44838	81	65498	55996	81	858	770	0	3673	3022	31	376	856	0	4.90708
192003	154258	88	59528	46282	86	97417	75793	88	921	668	0	5087	4056	37	-2	642	0	4.90915
184828	142279	88	60031	45847	86	122417	90651	88	1065	658	0	6487	4919	43	621	788	0	4.90915
170805	141476	85	62786	51504	85	94126	75457	86	990	767	0	4975	4105	35	835	1504	10	4.90915
98943	97900	78	39354	39017	72	43425	43115	73	544	482	0	2343	2294	22	-345	178	0	4.91123
79839	80447	76	31616	31868	70	39039	39622	70	636	449	0	2175	2078	22	-31	328	0	4.91123
169343	142250	86	56711	48193	82	83879	70264	83	922	787	0	4400	3866	33	8	669	0	4.91434
286743	222082	102	108565	88443	94	216459	175114	97	2414	2015	25	11420	9267	51	-106	297	0	4.91641
155269	136861	84	63587	56682	82	78701	67162	83	982	845	0	4270	3637	34	464	794	0	4.91849
109954	106008	78	40633	39530	75	48368	46801	75	655	581	0	2586	2721	23	575	703	0	4.91952
172162	148919	90	66598	56975	82	91665	79726	83	805	750	0	4915	4350	34	930	1083	5	4.91952
194882	156323	89	59504	47106	86	124670	98923	89	1006	695	0	6569	5415	39	133	734	0	4.92264
252135	187543	110	81266	60993	94	150010	109690	97	1142	885	0	7889	5824	45	185	662	0	4.93197
63905	64844	71	24347	24350	57	38492	38452	71	291	424	0	2139	2152	21	120	425	0	4.93197
182386	148490	86	79601	64623	86	108808	87254	86	1179	905	0	5880	4623	39	1306	1079	7	4.93508
210783	163109	97	77608	61644	91	107525	82076	93	1204	872	0	6042	4772	40	477	484	0	4.93612
198228	159355	97	71992	57498	86	107991	87366	87	1284	1034	5	5733	4481	38	629	671	0	4.93716
140923	120477	83	56909	47470	81	62275	51263	81	651	566	0	3462	2850	30	795	719	0	4.93716
247495	189423	95	93363	72504	92	125259	94718	93	1384	1138	10	7118	5570	43	92	321	0	4.94027
90724	89094	75	23162	23161	54	60150	58995	75	603	545	0	2912	3083	25	674	760	0	4.94442
159095	130760	84	51175	41602	82	93536	76116	84	880	778	0	5041	3968	36	-297	543	0	4.94442
167839	147115	85	60860	52654	82	77501	67123	84	1082	886	0	4358	3713	34	379	386	0	4.94442
55785	60153	66	24094	24866	49	24687	25232	57	374	472	0	1448	1552	16	262	856	0	4.94442
69243	69465	71	27488	27272	65	29747	30132	70	246	222	0	1653	1692	17	921	848	0	4.94649
402735	233322	214	178762	108210	180	283506	176968	183	2551	1739	25	15129	9205	64	620	1363	15	4.95168
143268	120470	82	46797	39092	81	80378	65495	83	925	559	0	4059	3078	34	-193	460	0	4.95168
177357	147000	85	61613	49977	84	109031	89266	85	956	798	0	5876	4788	39	1335	1545	10	4.95271
70631	68043	72	29048	26665	71	36890	34273	72	451	450	0	1830	1907	20	-391	124	0	4.95375
62427	59931	78	25696	24405	63	30234	28404	72	11	165	0	1889	1888	18	24	573	0	4.95375
52027	54640	67	20168	20377	49	20730	21011	46	275	331	0	1216	1197	10	202	599	0	4.95686
103356	102537	74	39184	38939	72	58939	57864	73	804	696	0	3254	3128	27	1077	1226	11	4.96101
204727	165507	93	64020	51178	88	114334	92706	91	1415	1068	7	6081	5121	38	576	1323	8	4.97139
136170	121576	82	55711	50665	80	80247	69831	81	759	575	0	4575	4051	33	287	815	0	4.97346
198497	161805	89	65707	51894	86	115872	93921	87	1379	831	0	6229	4995	39	-94	276	0	4.97346
70606	71125	72	26320	26700	54	43414	43158	71	295	377	0	2234	2325	22	485	902	0	4.97346
128767	108780	85	51283	43180	82	61173	50105	84	566	516	0	3344	2705	29	1096	1078	4	4.97346
408972	244518	135	168909	111532	132	283295	176586	135	4676	2844	41	15622	9637	59	1006	1379	10	4.97865
57581	61130	65	21931	21955	49	28241	28274	67	247	360	0	1670	1687	17	-165	329	0	4.97968
160645	132428	84	54924	44835	83	82567	67804	84	766	607	0	4763	3805	35	50	347	0	4.97968
192468	154933	89	79180	64011	86	109586	87549	87	991	929	0	5835	4609	39	1035	1096	5	4.97968
68715	68375	74	15772	15737	43	42749	41783	72	387	363	0	2596	2483	23	123	473	0	4.98176
114321	102273	79	45115	39230	79	54770	46415	79	547	457	0	2871	2736	26	422	636	0	4.98279
101335	100123	79	32439	32314	73	61673	61084	75	890	859	0	3480	3461	27	-362	381	0	4.98694
56223	57927	72	21698	21843	48	28556	28813	66	292	252	0	1615	1582	16	-261	218	0	4.98694
118005	115997	77	46408	45017	74	70567	68203	76	847	637	0	3863	3835	28	321	525	0	4.98694
174632	136740	87	57303	43971	86	108727	85172	87	840	640	0	5689	4453	39	891	978	0	4.98694
164185	142914	100	62163	52759	85	76827	62800	100	1070	880	0	4243	3621	33	876	633	0	4.98694
58269	55938	77	19052	19297	45	28244	28064	60	507	384	0	1311	1429	14	838	639	0	4.98798
102419	99804	81	43333	42917	74	61329	59522	75	508	518	0	3297	3335	25	246	307	0	4.98902
92568	94028	73	33132	33452	71	54599	54389	73	432	492	0	3121	3190	26	934	731	0	4.98902
109189	108744	75	40888	40536	73	68885	66887	75	553	642	0	3570	3515	28	146	581	0	4.99109
47797	50383	66	21168	21365	52	23944	23798	54	309	381	0	1254	1252	11	-61	324	0	4.99524
115968	98902	81	37790	32236	77	73216	61522	80	555	511	0	3768	3021	33	-163	312	0	4.99732
95379	94505	79	26059	25380	66	65990	63781	75	388	436	0	3483	3368	27	695	693	0	4.99939
126719	109116	83	45159	38676	80	59034	49841	81	307	390	0	3121	2690	28	413	610	0	4.99939
179825	149192	90	62175	51076	85	74622	60056	85	1137	796	0	3859	3019	33	192	521	0	5.00354
118887	105321	84	43029	37088	79	61482	52151	81	390	471	0	3124	2632	28	116	750	0	5.00872
94001	86316	81	40255	36353	75	41812	36680	75	666	414	0	2445	2064	24	-182	204	0	5.00976
109319	100090	84	43339	39732	77	51007	46955	77	530	608	0	2991	2676	25	773	573	0	5.01184
152582	133016	84	73303	63942	82	91153	78035	83	1045	984	0	4721	3983	35	1659	1100	7	5.01184
111766	102230	88	45544	41364	75	55718	50396	76	704	723	0	3084	2758	27	982	1177	7	5.01184
117947	116651	75	36087	35824	73	70440	67653	76	615	742	0	3945	3780	30	-4	345	0	5.01287
40688	40937	67	17487	17606	45	21081	20762	50	276	240	0	1165	1231	11	-109	283	0	5.01391
127539	122342	94	45805	44716	75	69230	66166	76	604	596	0	3886	3889	29	813	955	0	5.01702
114920	111183	78	47279	46718	74	72855	70306	76	727	660	0	3796	3727	30	1188	1114	5	5.0191
86061	85849	77	41123	41052	71	49308	48641	71	660	637	0	2849	2840	25	1071	926	0	5.02013
112103	104269	78	39555	35137	77	57100	50694	78	848	673	0	2967	2517	28	370	596	0	5.02117
137887	120974	81	47330	41439	79	84453	73582	81	826	804	0	4479	3857	34	190	603	0	5.02428
217218	177728	92	69098	56269	90	90751	75940	91	1196	1000	1	5305	4310	38	-187	398	0	5.02428
228797	190671	95	72145	60285	89	151348	125773	91	1979	1640	20	8012	6610	42	709	1229	7	5.03154
356173	245717	128	119031	80581	120	162163	111352	121	2414	1781	26	9107	6101	49	782	1358	10	5.03258
180191	157068	87	58333	49215	86	82239	70059	87	904	571	0	4412	3679	34	645	607	0	5.03258
251176	192939	100	83760	62665	93	125604	94587	94	1635	1300	17	6600	4844	42	915	878	0	5.03362
275660	211643	106	100735	78566	101	101563	75615	102	1594	1239	14	5741	4249	40	337	402	0	5.03362
206145	163471	90	92920	73389	88	110115	87323	88	963	664	0	5824	4475	38	0	564	0	5.03362
129260	125410	80	54054	52431	76	78352	75008	78	1124	950	0	4247	4021	31	224	524	0	5.03984
44021	42133	78	22247	20656	82	24045	21104	82	318	274	0	1246	1162	10	223	470	0	5.03984
35594	35959	56	12277	12727	38	15745	16271	42	53	139	0	763	751	0	-245	236	0	5.04088
31980	33554	64	8976	9375	36	17039	17379	44	-98	101	0	1006	907	0	29	298	0	5.04192
90556	90178	74	33156	32676	71	55751	54824	72	337	382	0	3171	3181	26	341	908	0	5.04295
105658	103584	79	38282	37615	74	64323	62076	75	669	699	0	3247	2925	28	120	377	0	5.04295
141495	123066	84	55723	47654	81	71240	60210	82	854	696	0	3974	3276	31	901	478	0	5.04295
253215	198921	100	106547	88019	94	163679	137470	97	1908	1521	19	9214	7651	47	2982	2446	25	5.04606
271319	192420	106	101876	73413	106	146217	102886	107	1431	930	0	7818	5539	46	1024	1372	8	5.05021
190181	154663	87	63229	50624	85	109498	87121	87	945	759	0	6010	5117	38	1100	855	0	5.05125
98805	97179	80	32112	31293	72	57376	55849	74	564	438	0	3032	2977	27	30	463	0	5.05229
101250	99187	75	39098	38507	72	63403	61208	74	382	568	0	3137	3091	26	966	890	0	5.05333
169018	145157	85	60830	51500	83	78557	65710	83	1022	893	0	4349	3526	35	516	498	0	5.05333
167243	139061	89	68052	58969	84	90690	74487	85	869	703	0	4960	4124	36	108	351	0	5.05644
153981	128040	83	54919	45771	81	70296	57550	83	466	571	0	3524	2857	31	-4	317	0	5.05747
163760	130328	96	57151	46701	85	82603	65205	86	926	705	0	4364	3373	35	651	1124	6	5.05747
41293	34883	82	17689	15065	82	19678	15428	82	228	210	0	1000	961	0	707	983	0	5.05747
118423	113976	77	43478	41123	75	69947	65673	76	1166	1039	5	3966	3818	32	166	890	0	5.0637
116198	115888	77	35374	35456	73	64414	63582	75	682	464	0	3688	3403	28	48	391	0	5.06577
260994	194361	96	72597	55416	93	176011	129338	97	1282	943	0	9313	6671	50	1035	875	0	5.06681
140461	134015	83	63016	60821	78	60768	58557	78	918	834	0	3486	3060	29	309	679	0	5.06681
197231	152669	94	76492	59771	89	112477	86903	91	1117	859	0	5881	4494	41	501	413	0	5.07407
146004	123545	83	53776	45046	82	65458	54350	83	663	468	0	3247	2684	29	726	678	0	5.07511
93307	95120	74	29882	30073	71	62364	61570	74	717	626	0	3629	3658	28	98	602	0	5.07614
120287	120147	75	41835	41438	73	70628	68700	76	765	702	0	3570	3604	28	839	733	0	5.07718
132940	127656	82	54940	52579	78	83827	79614	79	1032	1085	7	4385	4259	32	1200	1251	8	5.07822
72742	66897	84	29193	26956	71	36558	33995	72	404	363	0	2015	1900	20	-225	260	0	5.07926
104543	104039	74	37026	36397	72	56436	55285	74	772	471	0	3085	3426	25	695	675	0	5.08755
275605	201933	102	87562	63955	99	134610	96624	100	1210	1123	8	7455	5273	46	1038	1100	6	5.08859
119325	101572	82	39407	33798	77	72221	62321	80	798	591	0	3521	2967	30	-379	259	0	5.09066
174725	143609	95	57554	47432	84	94033	75611	86	865	576	0	5139	4001	37	217	396	0	5.0917
336187	228198	125	119095	80630	124	225588	148337	126	4004	2531	36	12385	8468	54	362	588	0	5.0917
154415	130073	90	61386	51742	83	75131	61902	84	700	631	0	4033	3196	34	1180	772	0	5.09378
93075	90915	74	34516	34521	72	41961	41614	72	544	652	0	2117	2150	20	-318	364	0	5.09481
81775	80182	77	24930	24508	56	49957	47511	73	348	371	0	2878	2823	24	-90	298	0	5.09481
99524	98605	75	29222	29305	67	60718	59217	74	597	608	0	3275	3248	26	333	499	0	5.09481
357513	198924	204	117430	63520	178	197439	117859	178	2047	1175	17	11168	6862	62	2688	948	0	5.09896
260206	199115	112	111794	88475	98	187841	148576	100	1610	1343	16	10201	7688	47	29	604	0	5.1
296765	208633	104	96989	65916	102	189236	133640	103	1875	1272	20	10199	7037	50	1602	1148	6	5.1
164400	132376	90	55422	45521	85	87203	70160	87	1000	878	0	4704	3802	35	-210	281	0	5.10415
72583	70529	73	27865	26257	69	44769	43403	72	347	193	0	2517	2424	23	524	956	0	5.10415
161611	132314	90	49946	40853	84	100041	80991	87	818	573	0	5407	4348	37	452	843	0	5.10622
47683	49319	60	16457	16133	47	25468	24243	70	120	248	0	1302	1317	11	-186	216	0	5.10622
60588	60853	70	18847	19299	45	30371	30130	69	273	242	0	1913	1772	20	18	372	0	5.11245
155806	141889	83	55700	51638	79	76997	70949	81	670	783	0	4311	3868	32	458	584	0	5.11245
228186	174814	92	70880	54229	91	133891	99156	93	1238	870	0	7657	5528	46	584	543	0	5.11452
79711	79811	72	32567	33062	70	44638	44419	71	143	503	0	2275	2352	21	14	248	0	5.11452
316345	224612	101	121143	89512	99	230404	168379	104	2008	1299	15	12058	8993	53	1703	1754	16	5.11452
94021	86563	77	37386	34197	74	45770	42030	74	585	660	0	2413	2040	25	-61	304	0	5.1166
330284	222641	124	103070	69085	121	210753	141635	124	1627	977	0	10989	7590	50	1006	865	0	5.11763
103266	103201	74	41048	40460	73	58804	56956	74	593	642	0	3353	3245	27	366	438	0	5.11867
261681	210592	97	195262	164816	96	308068	254292	97	2795	2403	27	16457	13676	59	457	877	0	5.12074
86566	87587	73	27450	27401	63	42989	42056	72	524	570	0	2334	2218	22	139	473	0	5.12178
121906	109415	80	45600	40428	79	54201	48986	79	679	557	0	2815	2446	27	228	380	0	5.12697
126163	123796	77	49282	48144	76	70970	68367	77	931	680	0	3969	3796	30	446	782	0	5.12697
96038	85113	80	40528	35746	76	48696	41331	77	369	337	0	2582	2175	26	607	394	0	5.13215
49223	50648	61	15862	16308	42	24491	25385	56	399	223	0	1165	1201	10	426	494	0	5.13215
154016	128729	88	55683	46427	82	69148	56753	83	778	618	0	3588	3015	31	613	826	0	5.13319
128689	117241	81	54629	48247	79	70914	62834	81	937	792	0	3963	3553	31	320	1081	4	5.13423
66700	67702	71	33435	33896	70	27320	27804	70	358	310	0	1455	1371	14	297	609	0	5.13423
176410	155647	94	67954	60111	82	70009	60990	81	1263	1046	6	4050	3436	31	851	1067	4	5.13527
123764	106122	83	41020	35444	79	78623	67672	81	712	535	0	4199	3460	32	30	181	0	5.14149
49880	50102	68	18696	18815	47	21691	21780	52	495	287	0	1171	1138	10	-257	227	0	5.14253
146448	127729	84	76515	68180	82	85536	75782	82	792	634	0	4339	3774	33	678	726	0	5.1446
160748	131100	93	67717	57282	83	64519	51898	82	1064	594	0	3564	2909	32	1021	1335	7	5.14564
116418	113590	77	46521	45557	75	68159	66868	76	539	570	0	4003	3840	29	-6	380	0	5.15082
151404	132657	83	54052	46240	81	69060	58522	82	1030	917	0	3787	2895	33	554	840	0	5.15082
62546	64866	71	22447	21872	55	33951	32647	69	394	269	0	1984	1915	21	693	770	0	5.1529
47886	49827	64	18775	19109	46	23572	23302	54	260	342	0	1248	1309	13	-420	229	0	5.1529
117890	101440	86	43798	38347	77	63416	54377	79	661	627	0	3432	2902	31	11	454	0	5.15497
195211	154618	92	70573	55895	89	100157	76860	89	1184	923	0	5656	4371	38	284	935	0	5.15497
113674	113828	78	52731	52050	74	72339	69845	75	390	412	0	4060	3830	30	414	424	0	5.15497
160215	127780	103	64419	51787	84	88264	73254	85	766	726	0	5015	3886	37	420	825	0	5.15705
72599	72296	76	34541	34892	69	33655	33955	69	210	229	0	1878	1909	19	314	345	0	5.15808
233195	190097	93	95790	75559	90	90523	70840	90	961	854	0	5360	4409	36	1436	1001	2	5.15912
51103	53758	66	20295	20561	46	23209	23090	54	465	357	0	1456	1396	13	152	728	0	5.15912
96389	97065	77	25854	25834	67	57966	55922	73	425	407	0	3063	2968	26	238	614	0	5.1612
46295	45677	69	18470	18706	47	24796	25153	65	289	264	0	1423	1429	15	898	910	0	5.16327
158124	138323	82	49722	42878	81	83524	70706	83	786	825	0	4859	4003	35	266	549	0	5.16431
195552	167717	86	64589	54303	85	103540	87343	85	1199	955	0	5242	4395	38	-237	460	0	5.16431
48023	50613	67	11969	12652	38	25599	25928	58	242	310	0	1193	1350	12	391	402	0	5.16431
361907	240894	136	105469	70506	131	205037	136795	136	2381	1662	28	11329	7668	52	2752	2695	27	5.16638
83516	82668	81	29716	29820	71	47733	46535	73	245	350	0	2738	2687	25	-179	396	0	5.16638
122435	104548	82	43548	36844	78	71697	61039	80	515	541	0	3835	3358	31	-36	637	0	5.16949
75043	76262	70	25103	24967	65	42748	42598	71	309	350	0	2221	2176	22	534	731	0	5.17468
112841	99327	80	44183	39141	77	54572	46361	78	401	342	0	2872	2501	27	-36	706	0	5.17572
92161	83158	81	36516	33359	74	51266	46696	74	337	455	0	3011	2728	28	1128	637	0	5.17675
93963	94286	74	33401	33227	73	52885	52006	74	618	502	0	3032	3074	25	600	681	0	5.17883
140689	127618	81	50736	44356	79	68568	59342	79	812	781	0	3933	3431	31	379	807	0	5.17883
66177	66806	71	21813	21975	51	30583	30166	69	452	244	0	1958	1959	18	-211	75	0	5.17987
117800	105072	90	39179	34506	78	51595	45490	79	655	393	0	2709	2458	25	-194	640	0	5.18298
169341	139598	86	62075	50454	83	82129	66408	84	788	647	0	4813	3761	35	805	915	0	5.18298
93265	84486	81	36815	32940	75	39134	35080	76	190	233	0	1890	1848	19	-86	297	0	5.18505
102695	102728	77	41775	41573	73	72408	71455	75	363	360	0	3838	3922	29	614	551	0	5.18609
173739	137323	104	61142	47530	104	94324	72640	104	933	809	0	4908	3781	35	1118	1528	12	5.18609
74277	68579	76	24521	22151	57	35447	32442	73	323	318	0	1836	1518	20	-349	222	0	5.18713
157319	146527	82	70600	65517	79	101534	93532	81	838	872	0	5493	4908	36	1160	877	0	5.18713
124688	119110	84	40742	39894	75	69782	67531	77	762	790	0	3612	3407	29	16	668	0	5.18816
140859	120802	86	50596	43504	81	66220	56121	81	962	672	0	3830	3016	34	465	904	0	5.19542
39278	41528	59	15806	16411	41	21397	22172	48	157	135	0	938	984	0	-27	520	0	5.19542
104928	102283	76	34700	34340	73	58628	57359	75	457	656	0	3247	3070	27	239	715	0	5.19646
57794	60587	63	21717	21710	50	36197	36258	69	299	289	0	2050	2246	20	-417	250	0	5.20061
167397	137568	96	58016	47256	84	87802	69665	86	788	712	0	4723	3921	36	471	540	0	5.20372
128503	109770	82	45752	39305	80	60520	50403	81	611	618	0	2933	2458	28	-268	206	0	5.21098
126486	113054	82	40029	35260	80	69202	62373	81	685	724	0	3899	3220	31	194	522	0	5.21202
156623	127085	89	61281	49994	84	86677	70739	84	638	563	0	4747	3760	35	815	1052	4	5.21617
47358	47251	74	14422	14735	42	24843	25054	61	269	360	0	1122	1163	8	105	296	0	5.21824
276272	201226	111	87587	63021	108	169221	119770	110	1866	1204	14	9414	6704	48	1690	723	0	5.22239
105838	104594	74	31843	31349	73	61843	60798	75	826	639	0	3493	3431	28	-177	102	0	5.22447
141913	133655	81	74142	70452	80	54646	51347	80	1157	868	0	3034	2807	26	291	620	0	5.23173
165298	148928	85	56703	50999	81	78979	71102	83	910	891	0	4170	3803	30	1546	802	0	5.23276
94549	95591	73	35716	35637	72	56552	55524	73	231	538	0	3282	3413	26	611	567	0	5.23484
82399	83192	76	30603	29274	72	47429	45492	73	423	476	0	2779	2688	25	652	962	0	5.23795
40289	40438	72	16991	17417	42	21600	21406	52	370	274	0	1105	1134	8	-242	444	0	5.23899
229603	180797	98	79052	62229	90	132727	106179	92	976	739	0	7235	5683	43	719	675	0	5.24106
102566	91840	81	34826	30925	75	63622	57794	77	410	460	0	3088	2766	28	623	983	0	5.24417
263294	167329	102	97653	64022	100	141744	85526	102	1193	788	0	7893	4884	48	1321	1220	10	5.24417
171611	145443	88	53159	44093	82	72077	61169	83	859	763	0	4117	3412	33	624	814	0	5.24728
91571	81564	79	44087	39877	77	46947	40751	76	249	263	0	2422	2112	23	-40	228	0	5.24832
95032	96285	75	25639	25750	64	44184	43398	73	539	461	0	2283	2319	21	-269	395	0	5.25247
298193	239381	119	163971	138528	112	305505	251461	114	3204	2590	28	16340	13638	57	-105	691	0	5.25247
26523	26886	60	10147	10650	35	12177	12798	38	20	93	0	646	796	0	-242	302	0	5.25351
52456	52352	69	18431	18331	46	29603	28895	68	283	373	0	1603	1677	16	-391	148	0	5.25662
94341	95573	74	35164	34774	72	54167	53087	73	505	549	0	3021	3090	26	448	792	0	5.26077
62418	62827	70	14051	13902	40	34343	34010	71	188	257	0	1686	1706	17	88	538	0	5.26284
107411	103245	89	34350	34166	73	66134	63934	76	490	647	0	3592	3406	27	142	576	0	5.26492
83231	82888	76	42756	42936	72	47280	47400	71	641	573	0	2761	2744	24	301	364	0	5.26595
104163	96464	78	34315	31220	76	63043	56759	79	403	274	0	3262	2902	30	-175	264	0	5.26699
52305	51777	69	21443	21589	49	27062	26749	68	435	492	0	1453	1396	14	-177	336	0	5.26803
81414	75723	77	28196	25631	73	48847	45060	75	465	370	0	2648	2553	26	549	964	0	5.2701
79073	76343	77	26957	25787	66	46780	45669	73	688	448	0	2513	2436	24	157	480	0	5.27218
68185	68331	85	22309	22364	51	37291	37619	71	460	302	0	2079	2156	20	-50	391	0	5.27425
58341	58574	68	20381	20789	50	26031	26061	62	354	380	0	1323	1318	14	425	468	0	5.27425
46098	46431	69	17169	17589	43	18795	18957	49	31	137	0	1134	1118	7	51	304	0	5.27529
96864	96258	77	31475	31484	72	50960	50152	74	508	587	0	2797	2824	25	961	1220	7	5.27633
99990	100834	74	21483	21829	49	61517	60485	74	689	606	0	3218	3106	26	566	554	0	5.27736
172118	141081	91	73713	61132	85	105906	88099	101	1399	1122	9	5741	4891	39	1456	1079	4	5.27736
199775	172487	92	71621	61522	86	106643	92821	87	1024	862	0	5854	5231	36	438	467	0	5.28255
94878	94747	76	38429	38413	71	49259	48497	72	509	586	0	2715	2800	23	-595	18	0	5.28359
144643	128176	86	73655	64906	81	90027	78666	82	703	878	0	4553	4039	33	842	673	0	5.28359
124924	120315	78	58568	57408	77	66036	63964	77	902	738	0	3541	3256	29	1131	821	0	5.28981
242434	168843	104	86329	61287	95	148308	102300	95	1563	996	0	7690	5277	46	880	478	0	5.29396
161155	147410	83	66467	59672	83	76887	69413	83	744	694	0	4240	3590	32	1271	998	0	5.29396
119812	114530	79	47275	44256	75	74343	70327	77	765	728	0	3823	3746	29	662	760	0	5.29707
129104	126075	78	40502	39385	76	70599	67981	78	979	795	0	3713	3561	29	394	331	0	5.29811
34440	34913	65	14320	14569	41	15874	16205	43	126	168	0	1000	994	0	111	461	0	5.29915
96549	90067	77	36646	33696	75	54625	49767	76	288	441	0	2627	2408	24	216	599	0	5.30018
231397	168294	99	75524	56538	91	122051	89027	93	1131	870	0	6560	4659	44	900	700	0	5.30537
237274	173126	106	75917	56084	91	159829	115037	94	1129	894	0	8137	6209	46	-191	369	0	5.30641
51418	53412	66	15019	15770	40	23555	23790	51	128	160	0	1112	1194	10	-27	346	0	5.30744
42363	42051	70	11353	11686	38	19056	19820	45	138	221	0	1119	1115	8	738	679	0	5.30744
136177	119460	88	61227	54835	80	43342	38404	79	567	600	0	2476	2112	25	220	617	0	5.31159
176629	143896	103	64092	52051	86	109668	87641	88	1052	897	0	6091	4936	39	875	870	0	5.31159
54388	53703	79	19287	19534	46	24770	24861	53	302	382	0	1287	1369	12	565	457	0	5.31159
106716	96451	77	40492	35596	77	56149	47514	79	250	366	0	2922	2398	28	691	544	0	5.31159
176665	141560	86	61889	48500	84	107604	84222	87	1080	872	0	5836	4564	40	972	1127	5	5.31159
181691	153008	85	69133	57142	83	109699	90297	86	1043	693	0	6300	5221	39	881	840	0	5.31159
63734	61018	78	24356	22414	60	30864	28639	70	449	335	0	1790	1578	18	111	470	0	5.31263
160246	131090	94	50294	41740	84	97952	80126	85	915	736	0	5204	4183	37	115	577	0	5.31367
299307	234644	122	125233	100989	104	142736	112804	106	1685	1410	18	8194	6395	42	873	776	0	5.3147
94273	95830	74	33516	33261	71	57795	57831	73	706	659	0	3246	3231	27	-283	333	0	5.31782
107212	106637	76	48617	47855	73	63671	62513	74	970	805	0	3389	3264	28	489	489	0	5.31885
134730	125749	85	49187	46505	78	86184	79934	79	1155	910	0	4828	4695	32	1246	1122	6	5.32093
88807	86801	76	28663	27909	71	45753	45127	72	478	561	0	2489	2399	23	724	1135	3	5.32404
166270	129214	88	55525	43052	86	85348	64936	88	854	630	0	4835	3567	38	211	502	0	5.32611
57920	58576	66	23544	23395	59	27191	26289	69	426	368	0	1458	1495	14	-337	336	0	5.32923
183090	147778	88	49695	39717	84	91816	71619	87	987	853	0	5472	4191	39	626	925	0	5.32923
68013	67161	73	25965	25966	66	31528	31217	70	390	248	0	1542	1642	17	-205	246	0	5.3313
161682	127858	88	53932	43969	84	69253	55706	85	937	580	0	3820	3126	31	301	781	0	5.33337
261595	194834	110	91990	67344	100	108557	79666	102	1212	863	0	6390	4920	40	101	446	0	5.33545
135156	118804	82	45544	39381	81	82258	71742	83	449	570	0	4178	3644	32	1243	625	0	5.33752
99235	98946	77	37338	36854	72	59672	57877	73	784	673	0	3305	3144	27	97	815	0	5.33752
25571	25831	62	6915	7201	33	14626	15337	40	84	211	0	703	658	0	-313	116	0	5.33752
72502	69191	81	26635	24946	63	39842	37567	71	209	389	0	2042	1929	21	-179	324	0	5.33856
71826	71408	72	25857	26177	60	25400	24834	63	227	271	0	1333	1333	11	586	561	0	5.34063
90444	85380	80	32738	31637	72	45648	43162	74	418	504	0	2495	2409	23	742	661	0	5.34167
88401	78277	77	33936	29946	75	43868	39016	76	540	383	0	2256	2107	22	299	745	0	5.34167
93923	94717	72	42286	42351	72	46029	44751	73	748	719	0	2652	2418	25	337	490	0	5.34271
203116	164643	88	63032	50177	86	100008	77732	88	1022	742	0	5459	4182	39	331	642	0	5.34478
429341	288729	137	144893	99522	134	308706	204700	137	3188	2107	32	16568	10873	60	1159	859	0	5.34478
136878	115722	85	62616	54288	81	54497	46863	81	537	568	0	3060	2552	29	-212	121	0	5.34478
154595	134796	87	61273	53376	82	79231	67120	83	699	858	0	4451	3682	34	140	355	0	5.34582
103284	90053	93	38744	33974	77	58005	50160	78	362	267	0	3283	2934	29	521	459	0	5.34686
91701	89051	81	22306	22288	49	57881	56612	75	356	475	0	3303	3254	26	858	839	0	5.3479
126162	109185	90	54073	49647	79	42309	36625	79	542	667	0	2623	2361	24	990	768	0	5.34997
208558	162765	91	72984	56091	90	116215	91081	92	1446	1243	11	6400	5203	40	843	1052	4	5.35308
129115	117243	79	51704	45462	77	93481	81401	80	1036	766	0	4835	4260	34	538	521	0	5.35412
365556	217753	185	143173	86733	170	201231	111062	180	2153	1319	17	10731	6277	66	1369	842	0	5.36345
128178	119184	88	43909	39893	78	75968	69536	79	1038	838	0	4346	3889	31	-11	709	0	5.36553
139748	121937	83	45133	38905	79	51569	45213	79	716	704	0	2882	2637	26	-466	118	0	5.36968
266393	193676	102	76786	57139	98	172553	128831	103	1954	1204	16	9278	6838	48	1543	1160	6	5.36968
186100	146557	105	78616	61225	90	114882	88566	105	908	838	0	5895	4481	40	1191	793	0	5.36968
156182	130689	86	58559	49198	83	66170	53327	85	707	677	0	3826	3163	32	-83	314	0	5.37383
35350	34827	69	11521	11916	39	18437	18065	49	79	154	0	985	1002	1	-358	270	0	5.37694
162736	137549	85	57868	48358	82	55056	46119	82	1160	911	0	3256	2601	29	284	322	0	5.37797
78959	76332	77	24606	24393	56	42968	41468	73	483	378	0	2227	2352	21	676	841	0	5.37901
87751	84377	77	34012	32288	72	43951	41807	73	413	449	0	3057	2758	25	292	595	0	5.38109
101957	104466	74	47544	47734	73	58741	58138	74	818	681	0	3195	3112	27	494	947	0	5.38731
282518	202516	114	96071	71104	107	146938	104831	109	1605	1042	7	8342	6006	46	511	433	0	5.38835
112569	103056	92	30360	26915	75	63302	58542	78	417	396	0	3336	3125	28	-182	274	0	5.39042
91757	90016	74	31055	31193	72	49436	49174	74	621	610	0	2400	2272	22	259	613	0	5.39457
137856	135557	79	60649	58798	77	80043	77541	78	1072	878	0	4222	4297	29	1171	1318	13	5.39976
50480	51684	64	21441	21872	49	22670	23045	53	237	308	0	1385	1259	13	681	698	0	5.39976
126890	124948	80	57714	56750	76	84808	82435	77	914	838	0	4841	4715	32	641	1295	9	5.4039
85019	81275	79	31689	29142	73	52852	49123	74	306	347	0	2786	2699	25	496	677	0	5.40494
93355	91775	82	24077	24096	61	53720	52903	73	581	566	0	3145	2948	27	-245	176	0	5.40805
147703	132083	86	53645	47530	80	81676	73174	81	970	952	0	4313	3790	33	827	989	0	5.4122
120741	115624	77	49380	46021	76	72349	68155	78	995	768	0	4170	3917	31	1347	1072	14	5.41428
80744	84058	72	31718	32085	69	46693	46909	71	430	439	0	2396	2419	22	952	970	0	5.41428
88528	86991	83	35192	34936	71	50088	48970	73	329	454	0	2908	2652	25	604	667	0	5.4205
385815	267945	124	156964	111708	123	281509	206976	126	3639	2409	31	15655	11371	59	1400	1097	4	5.4205
95316	97377	73	33028	32813	65	56538	55098	74	393	532	0	3352	3246	27	129	462	0	5.4205
110489	107989	91	35474	35413	73	61463	60739	75	736	657	0	3033	3062	26	266	715	0	5.42776
97169	92824	78	34482	31878	73	44292	41582	74	508	492	0	2557	2346	25	1271	1067	4	5.42984
172029	147187	93	45663	37760	84	85856	72436	86	768	781	0	4637	3881	34	585	1482	10	5.43502
112194	110005	82	37005	36321	74	66839	64726	76	815	617	0	3544	3374	29	1070	1161	11	5.43606
144537	128737	82	53597	46504	82	72329	64215	82	667	642	0	3992	3563	31	317	389	0	5.43606
380824	242331	124	151975	98699	124	247085	153604	125	3159	2021	33	14120	8929	58	2011	1575	27	5.43813
57084	56946	71	31575	32217	68	26381	26549	65	14	107	0	1376	1357	14	1330	962	0	5.44124
68372	68405	72	26779	26851	66	29576	29476	69	179	294	0	1893	1828	19	-16	312	0	5.44539
251184	190968	102	68054	50670	99	131646	100837	101	1538	990	0	7448	5765	44	28	702	0	5.44539
204519	165303	87	164206	141130	88	176170	146758	89	1881	1638	20	10084	8356	47	61	640	0	5.44539
90874	92069	74	33794	33954	72	43098	42518	73	761	737	0	2622	2494	23	-103	346	0	5.44643
424911	243141	230	145773	81826	190	265286	152051	194	3106	1697	28	14440	8780	56	1357	735	0	5.44954
117690	115047	76	45365	43748	74	69106	66912	75	1024	937	0	3924	3629	30	809	1325	7	5.45162
75137	75695	71	27626	26741	67	43774	42941	71	340	331	0	2363	2259	22	118	364	0	5.45265
100978	93913	78	33204	29465	75	52964	48086	77	397	465	0	2845	2443	26	-29	195	0	5.45577
41323	41686	81	15917	16276	43	20219	20361	52	266	241	0	1023	1115	7	-128	294	0	5.46199
79559	78480	75	22974	21847	56	40756	38829	73	298	365	0	2046	1974	20	25	339	0	5.46303
205696	167372	89	109372	92510	88	115615	96270	87	1330	986	0	6237	5174	39	891	1230	8	5.46303
128323	110770	81	38222	33406	77	65080	56199	80	509	571	0	3316	2733	30	23	651	0	5.46406
293575	203762	108	94156	65794	104	187451	132403	107	1628	996	0	10486	7377	49	1432	987	0	5.46406
77589	78281	72	35187	35221	71	30251	30793	70	195	245	0	1755	1759	17	228	398	0	5.46925
113996	113218	76	44970	44763	74	77125	75429	77	1169	957	0	4509	4394	31	465	1066	3	5.47132
150437	133847	86	48035	42248	79	66217	56166	81	636	630	0	3824	3324	30	-227	357	0	5.47132
35790	38641	56	8230	8356	35	18361	18387	45	132	325	0	1111	1108	8	-79	327	0	5.4734
105091	93415	79	35083	30241	76	58211	49764	78	629	396	0	3292	2755	30	-552	109	0	5.47755
173568	140699	85	71424	58003	85	97827	77963	86	902	945	0	5518	4356	37	681	499	0	5.47858
147733	130817	86	52056	45463	82	64222	57602	82	937	870	0	3524	3082	30	1095	938	0	5.4817
98475	88894	82	36894	33616	74	56250	50301	76	572	571	0	3010	2963	26	124	587	0	5.4817
67673	68874	70	22933	23083	53	38002	38204	69	241	349	0	1990	2130	21	838	477	0	5.4817
135500	115673	86	48626	41983	80	65256	54038	82	828	650	0	3914	3162	33	-269	178	0	5.4817
47802	46485	74	13831	13849	41	20320	20367	47	170	175	0	1165	1077	6	601	862	0	5.48377
320160	218583	119	112923	77107	115	155322	106886	116	1838	1478	20	8456	6190	46	556	646	0	5.48377
79115	81321	72	34007	34251	70	38503	38460	70	310	299	0	2194	2132	21	-392	207	0	5.48377
108392	105019	75	41125	39638	75	63252	61128	76	763	740	0	3612	3559	28	448	728	0	5.48688
62523	62751	72	25197	25329	68	25245	25485	67	270	300	0	1453	1604	15	-96	241	0	5.48896
63531	64393	75	17132	17410	45	31348	30617	69	380	449	0	1742	1790	18	147	750	0	5.48999
46404	46334	60	23801	24078	55	20162	20527	46	170	298	0	1336	1376	12	-109	191	0	5.48999
32913	35341	59	12590	12841	39	17313	17669	47	257	174	0	878	960	0	-298	233	0	5.49103
41241	42807	58	12175	12453	39	19639	19593	51	-5	207	0	1207	1281	11	-157	628	0	5.49518
139425	116226	88	49255	41852	80	81958	66365	82	395	393	0	4806	4089	35	-92	401	0	5.50555
298559	214120	109	164889	123284	109	289906	213528	112	3293	2259	30	15280	11679	58	1778	1839	20	5.50659
159333	138015	88	65557	56718	82	92943	79265	84	824	821	0	4684	4099	35	465	608	0	5.50659
123714	120526	82	55930	55043	75	68044	65354	76	1067	918	0	3954	3748	29	287	867	0	5.50763
244094	193844	97	86463	69165	91	116204	92833	92	1590	1512	16	6355	5200	39	494	789	0	5.51074
131618	129686	78	47070	45875	75	69417	67828	76	819	869	0	3758	3717	28	837	837	0	5.51385
110181	109071	74	45837	45245	74	58167	57246	75	789	614	0	3555	3511	27	576	713	0	5.51592
39067	39444	67	20184	19949	48	20869	21148	49	244	348	0	1298	1300	11	81	372	0	5.51904
59266	61264	66	21036	21238	49	27636	27869	68	345	288	0	1360	1376	14	241	376	0	5.51904
176941	147562	90	61785	51826	85	70162	57255	86	581	600	0	3889	3166	32	39	786	0	5.51904
343701	229552	131	102879	66614	118	227611	153705	120	2099	1333	21	12495	7816	56	434	1050	3	5.52837
190925	159854	99	63581	53344	85	116422	96999	88	1096	824	0	6271	5319	38	179	397	0	5.52941
28111	28034	64	13523	13940	39	13570	14068	41	94	121	0	536	525	0	-389	149	0	5.53045
179260	152892	89	75813	65771	85	76501	65466	85	1083	864	0	4249	3636	32	-299	249	0	5.53045
80822	74707	91	33104	28740	91	40275	35302	91	27	164	0	2223	1793	21	559	1397	10	5.53045
129984	116168	81	38275	33288	78	79918	71148	81	753	494	0	4415	3909	34	777	939	0	5.53252
199656	157428	90	75179	59256	87	101902	75992	89	1089	676	0	5795	4415	39	333	759	0	5.53356
202410	171925	91	85607	71786	86	111529	93439	86	1114	863	0	5955	5036	39	-67	442	0	5.53667
180242	146759	86	71501	58073	85	105410	85084	87	823	537	0	5728	4617	39	1076	693	0	5.53667
129268	121188	95	48764	46649	76	61298	57813	78	677	549	0	3007	2964	27	382	907	0	5.54082
117099	109193	79	37771	34072	78	65984	60505	78	752	675	0	3460	3190	27	309	576	0	5.54289
30641	31722	45	15815	16286	42	15256	15320	44	456	303	0	842	779	0	-428	282	0	5.54289
108868	101953	78	44225	40888	77	50204	46390	77	838	746	0	2778	2527	25	791	1350	10	5.54393
65124	66330	69	26429	26822	59	31787	32089	70	135	290	0	1829	1697	20	93	380	0	5.54393
160578	132303	85	48168	39257	82	77369	62384	84	923	658	0	4810	3930	36	886	648	0	5.54393
111567	110659	79	51943	51704	74	61486	59692	75	940	711	0	3373	3103	28	273	936	0	5.54808
117807	105562	87	47220	42647	78	49659	44885	78	682	487	0	2798	2407	26	674	1297	8	5.55015
116114	114214	76	42988	41974	74	66859	64264	75	759	719	0	3615	3467	29	-6	527	0	5.55015
99777	101673	81	27368	27445	62	64037	62965	74	557	567	0	3610	3542	28	854	826	0	5.55015
82221	86942	60	24052	24714	48	53292	52667	72	418	496	0	3018	2738	27	-361	122	0	5.55015
99686	98608	77	38238	37520	72	55557	53994	74	416	402	0	2728	2791	24	-202	333	0	5.55119
192460	155920	88	69890	56203	86	107948	88178	86	1165	952	0	5878	4807	38	1375	977	0	5.55326
94586	90573	91	36326	34207	74	48615	45195	75	535	425	0	2638	2428	25	65	803	0	5.55534
96262	96687	73	33978	34334	72	57619	56661	74	385	473	0	3077	3070	26	26	461	0	5.55845
74740	74968	80	28510	28984	69	31120	31029	70	390	257	0	1618	1646	18	755	845	0	5.5626
55173	55614	68	20942	20965	48	21311	21290	47	143	249	0	1134	1136	7	-382	208	0	5.56364
230135	180216	94	94387	73221	92	96858	74947	92	1361	1116	9	5833	4504	39	383	716	0	5.56467
155259	125456	86	48554	39685	81	92369	71983	84	895	745	0	5112	3992	38	67	736	0	5.56675
186425	139187	105	63745	49361	86	107062	80221	89	1079	664	0	5619	4201	38	1319	1195	7	5.5709
111906	109014	78	34435	34386	74	72433	71514	77	597	679	0	3941	3742	30	263	541	0	5.57193
191618	153982	87	74269	59243	86	110294	86057	87	1277	964	0	5803	4423	40	770	1316	8	5.57193
114056	112735	76	37015	36426	73	67047	65730	75	507	694	0	3532	3481	27	1764	1960	13	5.57297
143617	126696	81	52946	44120	81	81500	68892	83	794	688	0	4583	4110	34	676	761	0	5.57401
225601	174892	100	90155	69470	91	120995	94403	92	1057	835	0	6072	4885	40	925	725	0	5.57505
64417	64850	74	24912	25200	57	34750	34610	69	371	303	0	1909	1837	19	-345	283	0	5.57712
279853	203030	112	91664	66595	109	178613	129935	112	2031	1494	24	9857	7137	47	1653	1054	3	5.57816
114083	102280	88	48005	41907	78	53216	45740	78	561	450	0	2956	2611	27	435	684	0	5.58334
59937	60349	77	23950	24328	53	29322	28859	69	309	187	0	1807	1898	18	341	703	0	5.58438
265810	171441	108	94720	62168	105	140167	93421	106	1463	836	0	7762	5125	48	693	796	0	5.58438
148283	138711	82	45874	41204	78	94319	87880	81	808	890	0	5284	5021	33	1342	1962	14	5.58542
81330	73977	77	31871	28649	74	46071	40974	75	234	178	0	2358	2047	24	333	536	0	5.58957
141563	113400	96	63297	51764	83	72112	58362	84	699	527	0	3697	2828	33	505	688	0	5.58957
157653	143278	79	62771	57192	79	134958	121409	82	1649	1356	15	7713	6866	42	97	549	0	5.58957
163785	143865	83	74092	64625	82	62143	52980	81	799	766	0	3387	2916	28	146	603	0	5.59475
111332	100358	94	49780	44155	94	42458	37201	94	498	453	0	2454	2204	23	598	672	0	5.59475
126276	123327	79	66074	62887	76	86621	82158	77	741	830	0	4800	4483	33	1753	1480	13	5.59475
207896	161006	97	92072	73275	90	122539	94805	91	1323	1066	6	6796	5098	42	1410	1128	10	5.59579
129635	122057	79	45489	41973	76	85688	81377	79	1143	1014	2	4465	4316	31	1050	1166	6	5.59683
137551	133293	90	41585	40547	76	57615	54837	76	992	690	0	2878	2792	25	1343	1197	8	5.5989
81810	82504	74	30251	29370	70	41180	38885	73	271	496	0	2114	2147	20	375	553	0	5.59994
228708	176709	98	65334	51073	90	124256	95130	92	1429	1140	12	6816	5100	42	885	1189	7	5.60409
92409	93854	74	19549	19805	45	43545	43124	72	889	780	0	2217	2103	23	38	272	0	5.60409
175565	141466	87	75516	60889	85	78363	62600	85	840	580	0	4172	3501	32	642	564	0	5.60616
117063	116017	78	40402	39517	74	67854	65690	75	733	615	0	3763	3614	30	707	1274	8	5.6072
102322	88232	83	41158	35665	77	51978	43688	77	399	489	0	2859	2462	27	864	787	0	5.6072
269548	215918	93	159393	133081	94	152824	124832	95	1456	1242	12	7880	6119	45	568	980	0	5.61135
42987	45828	63	19545	20027	45	21068	20363	65	-49	188	0	1320	1356	13	367	640	0	5.61135
[truncated: 7,790 more rows]
