# Supplementary material for: Phenotypic heterogeneity follows a growth-viability tradeoff in response to amino acid identity
Source: Nat Commun. 2024 Aug 2;15:6515. doi: 10.1038/s41467-024-50602-8 (PMC11297284; doi:10.1038/s41467-024-50602-8)
Supplement: Supplementary file 6 — Source Data [file 41467_2024_50602_MOESM6_ESM.zip › source_data/fig2ab/220707_2040_YPD.csv]

FSC-A	FSC-H	FSC-W	SSC-A	SSC-H	SSC-W	BL1-A	BL1-H	BL1-W	VL1-A	VL1-H	VL1-W	VL2-A	VL2-H	VL2-W	YL2-A	YL2-H	YL2-W	Time
290246	190352	103	94709	65054	101	250206	167238	103	2836	1678	30	14036	9363	57	854	907	0	0.00304569
85471	82362	75	22983	22406	53	69319	67236	72	700	830	0	3912	3738	29	-300	262	0	0.00507614
141724	117004	83	41209	33422	81	134396	109691	85	1378	1029	4	7058	5986	41	1164	1078	5	0.0243655
78914	77927	71	23606	22941	52	68660	66803	73	841	1070	4	4359	4072	31	622	601	0	0.0253807
61926	62415	69	17845	17817	43	59178	57587	71	460	714	0	3505	3371	27	72	315	0	0.0274112
145046	124153	82	41895	35392	80	133717	112528	83	1271	1000	1	7566	6346	42	111	464	0	0.0294416
94921	92659	76	21700	20991	51	80922	77894	74	974	1091	7	4538	4402	30	-535	206	0	0.0304569
293852	207661	110	75172	53722	100	230681	159892	104	3082	1942	32	13451	9192	56	-488	142	0	0.0314721
119057	106994	79	35254	31797	77	109499	97191	80	1233	1050	6	6697	5749	37	297	400	0	0.0345178
174240	141854	85	53782	43980	83	151820	121907	86	2037	1312	19	9032	7159	45	1063	644	0	0.0395939
199398	156498	89	53190	41155	86	173091	133025	91	1436	1146	9	9453	7006	46	-376	83	0	0.0477157
115476	103782	81	31595	27728	76	108993	97171	79	1023	760	0	6467	5403	39	-248	277	0	0.0507614
129356	119252	81	40073	37179	77	104879	95739	80	1090	981	0	6056	5502	37	874	1042	4	0.0690355
128025	112920	79	39288	33548	77	118961	99651	81	1085	734	0	6818	5928	39	606	1043	3	0.0690355
343195	222470	126	92456	61228	121	298285	191574	125	2975	1837	31	16980	10775	62	1583	1005	2	0.0730964
75611	73126	74	23395	23227	57	62172	60759	73	384	526	0	3428	3427	25	246	299	0	0.0781726
101246	97067	85	26928	25644	67	87169	82305	76	786	826	0	4854	4689	31	94	691	0	0.0852792
119907	117271	76	32828	32275	74	97095	92154	76	1838	1633	17	5461	5301	34	108	541	0	0.0873096
103829	97452	92	30534	27803	74	92428	84340	78	601	769	0	5826	5158	35	-68	380	0	0.093401
191932	155040	88	69760	56116	87	167753	135845	90	1304	1176	9	8989	7146	46	953	1446	9	0.0954315
112933	102616	81	34977	31662	76	110866	99004	79	1280	866	0	6116	5681	35	331	485	0	0.0984772
170729	137675	91	48936	39727	82	144136	115281	87	1424	975	0	8050	6718	42	49	337	0	0.100508
178296	139314	91	63873	51292	84	154768	118240	87	1681	993	0	8630	6941	45	655	610	0	0.114721
77349	76681	72	23640	23074	57	73377	69908	73	1119	986	0	4316	4160	29	169	950	0	0.115736
54650	55601	69	22161	22012	53	44936	44552	69	458	321	0	2664	2520	23	-267	258	0	0.119797
113494	95985	81	31427	27037	76	94063	78870	80	903	1063	5	4957	4276	33	413	790	0	0.121827
189769	137714	96	52630	39481	88	164619	119186	93	1882	1120	19	9725	6934	46	1074	1278	9	0.122843
176190	145922	86	38799	31711	81	155443	127150	87	1131	1019	4	8869	7129	44	1139	1436	10	0.122843
217484	165593	110	57549	45995	91	207736	155871	110	2309	1468	20	11610	8430	50	1615	1091	5	0.122843
233703	166602	96	76104	56040	95	265413	188069	100	3012	1825	32	15506	11122	58	2465	1365	14	0.13198
136305	119774	86	37241	32840	78	118272	105455	81	1281	1110	10	6380	5635	36	689	730	0	0.13401
273244	210168	100	140637	116500	96	372593	301519	99	3748	2627	30	20713	16940	66	1248	1168	7	0.135025
106174	95449	82	30028	26434	75	97364	86730	79	906	973	0	5564	4814	36	-51	362	0	0.142132
140622	124815	94	39383	34718	78	124797	110505	82	871	932	0	7075	6108	39	259	417	0	0.150254
61289	58254	73	13194	12944	41	52095	50479	71	517	511	0	2563	2490	24	572	663	0	0.154315
155277	128839	90	38791	32445	81	133459	108758	85	1946	1170	15	7292	6047	41	270	575	0	0.165482
70724	70200	73	17867	17822	43	68974	67526	73	406	525	0	4041	3710	31	311	1143	6	0.166497
158457	139472	86	48888	42358	81	132092	114413	84	1507	1188	9	7271	6770	40	1042	670	0	0.170558
189271	148057	92	56521	44643	87	156119	123410	90	1592	1207	13	8883	6939	48	1363	898	0	0.17665
138027	113887	86	35979	29664	81	127589	105515	85	1585	1095	8	6860	5532	40	-40	401	0	0.177665
250489	177134	99	66913	46438	93	223995	159055	97	1809	1463	22	13233	9091	59	-30	541	0	0.189848
120954	112538	78	32489	29644	76	98380	90303	79	1059	1048	5	5763	5157	36	1398	983	0	0.190863
123167	102081	93	30758	26199	73	106894	91218	80	1370	914	0	5942	5145	35	267	518	0	0.191878
115969	101447	82	35121	30784	77	103844	92731	80	603	497	0	5811	5114	35	-475	239	0	0.192893
165573	134757	90	56730	47154	83	144387	114612	86	991	690	0	7565	5996	42	382	739	0	0.192893
107184	103113	79	28344	26873	69	85930	81001	77	1107	975	0	5336	4895	34	1245	762	0	0.203046
107751	101410	77	29862	28414	70	87671	82439	76	1062	1050	5	4836	4876	32	133	922	0	0.203046
90201	89295	71	34679	34464	71	83962	82555	74	968	828	0	4779	4737	31	667	485	0	0.208122
152973	118750	94	36138	28137	81	129230	96840	85	1299	924	0	7715	5812	43	1070	730	0	0.216244
114698	98835	81	33709	28822	77	102788	87098	80	1152	923	0	5539	4665	36	411	593	0	0.217259
186385	155484	87	103288	89464	87	262431	223674	90	2886	2198	28	15146	12166	55	1455	1740	13	0.218274
232711	182982	91	54576	41819	89	188736	145361	93	2334	1561	20	10797	8229	49	96	670	0	0.22335
219682	170040	92	67588	53573	90	201333	156235	94	2221	1571	19	11302	8729	49	537	795	0	0.228426
502612	259363	165	168534	86686	159	509272	259310	164	6855	3431	51	29000	14017	96	1925	914	0	0.233503
224649	176461	95	65645	52633	89	205122	163628	93	2176	1864	22	11506	9128	50	1651	1056	6	0.235533
143648	120936	83	48373	40377	81	121624	100143	83	929	1192	10	7104	5888	42	61	376	0	0.235533
75122	73412	72	20177	19808	52	75262	72898	73	665	518	0	3943	4028	28	-246	254	0	0.238579
186315	152111	88	56908	47171	85	149907	122486	87	1451	1477	14	8715	7070	44	224	593	0	0.256853
49694	51685	55	16347	16168	43	44104	43172	68	344	567	0	2764	2688	25	-335	411	0	0.257868
141017	118094	82	43270	36585	80	112394	92720	84	1342	978	0	6335	5460	38	-39	400	0	0.258883
197805	162975	88	66525	54717	85	229530	186658	89	2088	1588	20	12322	10260	52	9	793	0	0.259898
106285	90104	93	35447	30232	76	92319	77720	80	904	484	0	5102	4069	36	669	708	0	0.260914
120178	103999	81	34888	30067	76	101268	85771	80	1265	895	0	5865	4837	37	448	493	0	0.263959
132596	108995	83	43658	35183	80	121866	97812	82	843	779	0	6900	5376	41	-388	450	0	0.26802
84172	82824	76	27815	27012	62	56830	54996	73	1448	1062	10	3476	3370	27	-47	443	0	0.269036
53830	53674	76	13820	13685	41	44923	44134	70	411	411	0	2196	2361	21	-373	242	0	0.272081
153480	130683	84	41490	34999	81	132564	111846	85	1267	881	0	7403	6141	41	503	705	0	0.273096
144200	131486	85	42631	39531	77	136503	123996	81	1431	1301	13	7942	7018	40	849	692	0	0.274112
231056	176319	91	57710	45194	87	206022	158162	92	2189	1582	23	11745	8962	51	-436	199	0	0.276142
98686	92639	76	30301	27737	74	95450	87421	78	835	761	0	5554	4994	35	-149	510	0	0.277157
75182	75961	76	29500	29401	70	74259	72697	73	797	525	0	4461	4330	31	-615	82	0	0.282234
157400	132705	86	32505	28089	81	141109	120032	86	1611	1208	12	8248	6844	42	-220	156	0	0.292386
110343	102804	84	24248	22072	56	97661	90654	77	1050	966	0	5860	5087	36	657	428	0	0.294416
152317	129401	86	37252	31636	79	138570	116476	85	970	919	0	7875	7022	40	627	879	0	0.314721
174617	140158	88	50025	39735	83	133205	105734	86	1442	957	0	7513	5963	41	23	1165	6	0.316751
57066	54970	73	14710	14630	41	47043	45760	69	332	553	0	2587	2540	23	645	781	0	0.316751
106270	97455	79	30229	27131	76	96367	87748	79	511	902	0	5569	5257	34	1099	720	0	0.318782
259785	203894	92	77410	63899	88	285170	225192	93	2658	2026	25	16434	12615	57	1558	1120	8	0.326904
92637	91169	72	26993	25637	68	76989	72550	74	821	709	0	4668	4064	33	727	800	0	0.33401
129306	114571	80	42678	37896	77	113012	98918	80	1028	910	0	6412	5533	39	63	724	0	0.338071
316083	231887	121	132049	103131	103	431752	338798	107	4357	2921	35	24102	18707	76	-153	325	0	0.351269
119477	108841	80	31566	28344	75	101755	92087	80	991	856	0	6185	5588	39	-291	469	0	0.353299
147863	127892	83	39323	33167	80	117278	98385	84	891	922	0	6717	5492	41	38	271	0	0.35533
109783	99609	77	28970	26048	68	105827	96083	80	1242	822	0	5679	5140	36	33	464	0	0.35533
63011	61791	70	15135	15118	41	59717	58124	71	350	491	0	3233	3247	26	416	498	0	0.35533
121381	111053	78	35091	31855	76	112268	100990	79	1208	723	0	6545	5855	39	-273	266	0	0.35533
72049	68559	73	14227	14009	42	64449	62735	72	809	682	0	3503	3349	27	-20	613	0	0.35736
99037	94197	80	27157	25786	71	78948	74941	75	592	597	0	4620	4401	31	-663	112	0	0.358376
136780	109203	86	40802	32843	80	123875	99359	84	910	907	0	7211	5721	41	363	343	0	0.361421
74157	71859	73	14621	14424	41	60746	58207	72	581	477	0	3436	3315	26	843	781	0	0.366497
163938	140963	89	43907	37519	81	153140	131008	85	1987	1441	18	9015	7474	45	-89	520	0	0.367513
216008	165052	106	66601	52171	89	183851	141356	93	1900	1599	21	10282	7945	48	1365	748	0	0.368528
79164	78107	74	16939	16230	45	78548	74940	73	714	618	0	4366	4045	30	353	608	0	0.370558
74735	74305	70	17363	17269	44	69620	67719	72	979	899	0	4000	3918	29	-64	284	0	0.370558
252741	186007	94	88017	67884	92	270826	211275	95	2987	2036	26	14927	11780	57	301	405	0	0.370558
103491	95643	77	36124	32810	76	87814	78823	79	1005	734	0	5156	4800	33	159	485	0	0.377665
114480	102845	87	31631	28169	75	96845	85889	79	793	697	0	5804	5219	35	193	462	0	0.377665
177629	145660	86	48390	38512	85	151511	123398	88	1677	1197	14	8384	6960	44	680	1155	5	0.377665
150931	118591	97	43968	35480	83	146824	116508	87	1240	953	0	8161	6194	43	115	907	0	0.379695
287590	216932	108	115330	89974	102	290080	221604	106	3595	2574	32	16089	11928	62	1144	1461	11	0.382741
150961	130102	85	44441	38307	81	117933	100953	84	1184	1080	8	6756	5782	39	47	556	0	0.384772
72814	70220	86	16226	15739	44	67703	66317	72	596	541	0	3922	3815	28	-241	247	0	0.386802
229573	181319	99	57694	49011	89	271022	220454	95	1961	1574	22	15039	12018	57	1469	1520	12	0.391878
207041	170068	91	76000	63564	86	233618	191827	90	2380	1791	27	13368	10502	54	346	561	0	0.4
279982	192475	120	72042	48635	103	224200	154255	107	2713	1887	26	12578	8564	53	1627	1575	12	0.40203
303082	199944	111	92093	63774	104	257265	167222	109	2903	1812	30	14521	9201	62	795	1697	15	0.403046
144933	126544	93	40402	35060	79	121408	107702	82	1152	862	0	6664	5900	38	410	731	0	0.408122
161360	127466	90	57194	46523	84	141984	111892	88	1140	838	0	8270	6022	45	223	555	0	0.418274
138745	113294	84	43679	36354	81	109241	88836	84	1206	810	0	6309	5035	39	964	952	0	0.419289
72585	71752	78	20200	20211	45	62655	61114	72	600	686	0	3713	3694	28	1004	800	0	0.420305
145397	114393	86	41954	32901	81	133259	106185	84	1217	904	0	7702	6037	43	408	518	0	0.424365
190612	145519	88	56694	43463	85	169171	126816	89	1398	1022	5	9635	7218	48	451	749	0	0.430457
91528	89062	73	27741	26672	67	85874	82363	75	408	622	0	5098	4823	33	-242	225	0	0.431472
126684	119986	78	32109	30319	75	106583	98247	79	773	715	0	6186	5572	36	438	655	0	0.431472
114588	106214	80	33294	31778	74	101037	95889	77	1147	777	0	5423	5118	34	163	366	0	0.432487
249861	180905	110	76869	57982	97	203352	147810	100	2923	1628	30	11574	7846	53	670	855	0	0.447716
142811	128080	83	38105	33363	78	112585	98034	82	1331	972	0	6237	5383	37	-221	322	0	0.449746
164265	137424	83	44605	37136	81	150331	121375	86	1808	1505	17	8403	6653	44	161	903	0	0.453807
178936	150236	89	38363	31772	82	145497	120885	87	1352	1007	2	8635	7069	44	105	274	0	0.453807
332445	211979	120	99478	67016	117	299606	188893	121	3324	2177	35	16959	10344	61	276	827	0	0.455838
70733	69837	74	14657	14239	42	65565	63613	72	518	501	0	3545	3620	27	-237	523	0	0.459899
106040	97596	78	31951	28387	76	97081	86800	80	902	742	0	5248	4915	33	538	718	0	0.460914
234385	169008	96	59761	43217	91	214812	157019	94	2262	1690	21	12420	8971	53	573	716	0	0.460914
161220	127148	92	42734	34111	83	143596	111819	87	1224	1270	11	8027	6163	43	-43	267	0	0.462944
274140	189016	99	81840	56031	96	240679	166635	99	2594	1686	24	13897	9366	55	881	1345	8	0.463959
78269	77075	74	19923	19735	47	66521	65225	72	1069	938	0	3316	3311	27	-629	213	0	0.464975
113364	109018	78	30764	28541	75	97688	90914	79	1032	998	0	5286	4944	34	57	598	0	0.46599
145666	120586	88	39893	33314	80	127865	105331	83	1393	1231	11	7666	6185	43	121	875	0	0.470051
191087	150308	89	52468	42010	87	144131	113769	90	1295	941	0	8383	6681	43	68	453	0	0.472081
53790	53384	69	20376	20136	50	44556	44108	70	717	377	0	2437	2262	21	147	618	0	0.474112
97196	96697	72	17908	17684	44	89759	86902	74	537	749	0	4506	4310	31	-832	30	0	0.475127
109181	95055	81	31412	26642	76	101221	85268	80	975	890	0	5751	4731	37	679	488	0	0.483249
85411	85316	74	23007	22690	51	76727	73691	74	739	657	0	3970	3920	28	1148	1035	3	0.491371
282343	219530	98	105757	86783	92	387458	315211	97	4060	3056	33	21641	17924	61	942	1178	9	0.491371
125310	109619	80	30435	26357	74	115953	100842	81	1472	1060	6	6731	5676	41	1007	1523	11	0.492386
107939	96049	81	30190	26345	77	93981	83297	81	1255	1026	6	4937	4509	33	706	700	0	0.493401
68298	70210	70	23623	23255	52	62466	60087	71	654	709	0	3634	3414	29	-593	333	0	0.497462
132791	115044	82	33373	28936	79	118072	100877	83	1068	984	0	6545	5642	37	-123	388	0	0.498477
353003	246307	133	107862	78633	127	332376	240515	130	4195	2775	36	18522	13586	59	2531	1742	17	0.499492
143090	126966	82	37000	32089	79	124055	106605	83	1046	1045	4	7400	6438	41	605	864	0	0.501523
110811	105506	76	33551	31245	73	97164	90428	77	998	861	0	5746	5334	35	61	662	0	0.504569
78742	77509	73	20722	20464	49	72221	69631	73	1034	909	0	4106	4027	28	215	579	0	0.505584
211585	166486	93	72320	58163	89	217504	171555	92	2467	1742	21	12097	9470	53	139	414	0	0.511675
199010	156184	100	44772	34599	86	170017	133915	90	2270	1745	22	9698	7668	46	1185	1089	4	0.513706
388826	258953	134	229342	156238	134	786376	481082	139	11345	7875	53	44444	35030	129	3033	3629	25	0.513706
179852	155083	88	63863	54846	83	155666	132007	86	1638	1649	17	9385	7761	47	1847	1371	10	0.513706
170920	141004	97	45421	37713	82	158459	128742	86	1445	1116	11	8846	7113	45	-355	713	0	0.519797
140317	118608	82	40781	34622	79	133238	110259	84	913	855	0	7628	6186	43	82	388	0	0.519797
96381	89384	78	33555	30202	74	93249	83437	76	1473	1074	6	5071	4503	34	289	638	0	0.525888
162687	129103	86	42659	33204	84	139344	107207	88	2026	1456	18	7753	5646	45	89	260	0	0.527919
109394	103402	78	35521	33153	74	101161	92381	77	1000	829	0	5643	5098	37	1592	1130	11	0.528934
137048	121871	86	45878	40479	79	118896	103590	82	1170	1154	11	6646	5981	38	65	622	0	0.532995
192456	155634	89	60240	49479	86	190754	155251	91	2037	1646	23	11270	9245	50	966	605	0	0.536041
182948	146856	91	47820	39021	84	166499	131673	89	1587	1102	13	9502	7447	44	-138	423	0	0.541117
244186	173018	95	62590	43153	93	214274	148350	97	2503	1800	26	12684	8576	52	428	888	0	0.541117
133065	108155	90	37756	30850	80	115570	95067	84	964	833	0	6359	5121	40	317	744	0	0.544162
123142	103280	83	34752	28850	79	112601	93442	82	1495	1368	13	6191	5143	39	1027	1147	8	0.544162
228881	175294	92	57989	44055	88	186340	139514	92	1954	1509	21	10313	7859	47	1168	992	0	0.547208
160547	130766	100	48866	41546	83	138933	112613	87	980	924	0	7490	6318	41	529	460	0	0.548223
151262	127363	84	42028	35395	81	134101	110953	85	1447	998	0	7551	5722	45	296	576	0	0.554315
188137	152008	87	77417	64968	86	163936	130621	88	1645	1286	18	9663	7523	49	1224	1657	9	0.55533
137445	119689	84	39016	33418	79	118089	101400	82	1077	888	0	6236	5172	39	-54	416	0	0.55736
103340	102270	74	25617	24911	64	95121	91021	74	723	982	0	5264	5184	34	-509	260	0	0.562437
77570	77237	71	22825	22877	51	63078	62996	72	559	879	0	3799	3988	28	-168	315	0	0.573604
292327	203802	97	84489	60188	94	267076	181624	97	2308	1734	25	14996	10259	58	189	530	0	0.575635
148440	129293	82	42209	36466	79	124831	107241	84	1337	1131	11	6960	5979	38	631	716	0	0.57665
249399	202352	92	76782	62300	89	228036	183025	92	4105	2408	39	13170	10198	52	985	712	0	0.57868
118469	113581	81	38171	36515	75	116379	111007	78	1226	837	0	6508	6406	34	-33	521	0	0.57868
328302	228634	127	80579	57166	114	301618	208051	119	3615	2150	35	18148	12508	65	409	1045	4	0.580711
166276	131500	102	41176	32636	83	143784	114460	87	1772	1111	9	8749	7025	45	-26	837	0	0.583756
52643	52223	73	12062	11802	39	44412	43632	69	885	428	0	2944	2665	25	-184	373	0	0.587817
163204	132693	91	47789	39154	82	139924	110921	86	1361	902	0	7649	6302	43	1113	846	0	0.590863
405314	217265	157	142789	76394	140	508210	305251	146	6047	3473	45	29296	17470	100	1421	1622	14	0.593909
81577	81361	72	19649	19746	44	81885	79125	73	639	567	0	4807	4855	32	-360	300	0	0.593909
137027	114360	98	30347	25676	75	119878	99827	82	828	781	0	6612	5399	40	928	760	0	0.594924
129159	121675	78	35682	33390	75	101363	95666	78	1131	1216	9	5591	5127	34	387	691	0	0.595939
85233	82273	73	23844	22821	57	76371	73854	74	899	899	0	4471	3748	32	-302	474	0	0.613198
200014	168758	86	59143	50766	84	229477	193068	89	2285	1846	23	12465	10332	56	-136	667	0	0.616244
63632	63647	71	17422	16890	45	58562	56930	71	314	350	0	3038	3233	26	-464	354	0	0.620305
126307	118111	81	39752	36517	76	114688	103905	79	1373	1159	8	6639	6074	39	471	441	0	0.622335
198644	155722	90	59066	47105	87	165424	127612	91	1969	1244	20	9122	7052	47	410	893	0	0.622335
231269	186264	97	124436	106047	90	286783	238149	93	12414	10402	51	17895	14746	57	1712	2150	17	0.62335
98510	88272	81	33218	29463	75	86089	77093	78	733	475	0	4938	4234	34	-153	303	0	0.625381
184980	146471	91	46173	36702	85	163686	128874	89	1256	1121	9	9440	7533	46	524	712	0	0.631472
71348	68041	80	17332	17270	43	61673	60344	71	491	431	0	3417	3328	27	-84	346	0	0.638579
217307	179924	87	45861	38119	85	213648	172016	90	1470	1232	12	12163	9512	53	732	808	0	0.639594
160283	126079	88	54073	43987	83	150109	115178	87	2263	1220	14	8587	6538	43	1412	1003	2	0.64264
116726	103542	79	31210	26701	76	110642	95228	81	894	883	0	6435	5499	37	-423	438	0	0.645685
172268	139663	86	56143	46073	84	142970	115784	87	1426	978	0	8207	6571	43	767	1124	6	0.649746
130344	112829	82	34577	29947	78	117857	101935	82	1562	920	0	6519	5700	38	-293	256	0	0.649746
66669	63459	87	16707	16783	43	53653	52458	72	508	531	0	3090	2992	26	-190	214	0	0.650761
229462	166854	99	53392	39054	91	201719	147882	96	1782	1392	23	11463	8251	50	186	715	0	0.650761
63913	59693	86	16460	15481	49	58281	52196	86	1059	576	0	3050	2758	25	-126	534	0	0.650761
160464	137343	85	55326	47039	83	127902	108684	86	1366	1176	17	7572	6397	41	1116	931	0	0.651777
139441	115575	82	31565	25079	80	137551	114392	84	1236	1081	6	7186	6135	39	668	930	0	0.652792
116556	100271	81	40453	34554	77	107237	91287	82	1134	717	0	5631	4961	36	-172	349	0	0.652792
117689	101307	85	32946	28156	76	99220	84779	80	1226	961	0	5918	4834	38	420	894	0	0.657868
220922	173718	95	65451	52691	90	197329	156326	93	2740	1622	28	11041	8891	48	272	735	0	0.658883
101858	95392	81	28792	27241	73	98737	92912	77	1081	723	0	5557	5149	34	-116	472	0	0.660914
529330	290782	173	242995	141068	167	644803	399639	171	8423	4421	61	37106	22802	125	3774	2438	33	0.661929
103029	95869	89	29208	26915	74	83921	77988	77	1233	748	0	4779	4256	32	448	372	0	0.66802
92470	87551	75	27150	25583	63	84715	79393	77	1064	1056	5	4512	4301	32	283	305	0	0.670051
237164	181062	109	58917	46001	92	202752	152086	97	2366	1634	23	11339	8453	51	1522	1587	17	0.671066
409459	234275	142	127463	80976	138	413820	236893	141	5154	3076	42	24456	13234	78	2981	2242	19	0.677157
170327	142549	88	54803	47554	82	200901	170940	87	2360	1692	19	11502	9645	51	1164	822	0	0.679188
146444	119401	88	45440	38177	80	127113	103631	83	1421	1049	4	6942	5491	41	127	307	0	0.681218
189184	151300	89	49990	39332	85	173647	135767	89	1589	1194	20	9605	7363	46	-735	253	0	0.685279
55071	53209	84	12666	12514	40	44301	43125	70	698	388	0	2577	2669	23	20	356	0	0.686294
71186	70925	69	20305	20460	46	59955	59844	72	878	608	0	3494	3219	28	346	577	0	0.688325
172312	138725	89	50787	42490	83	166060	133852	88	1316	1163	12	9470	7543	44	376	544	0	0.692386
246296	185854	91	85840	65303	88	231842	167217	92	2553	1538	23	12790	9279	52	235	613	0	0.692386
64822	64936	71	15669	15446	43	66609	64297	72	307	412	0	3689	3842	27	318	528	0	0.701523
112210	95070	88	29265	24611	77	104688	89146	81	892	603	0	6218	5331	38	19	538	0	0.701523
153582	122085	91	43638	34772	82	140126	109750	85	1499	949	0	7952	6321	42	402	760	0	0.702538
199820	160192	88	53363	43101	86	156570	125299	90	2111	1567	20	8732	6568	47	2024	1124	8	0.703553
243274	183982	97	62338	46779	89	200317	148769	93	2897	2024	29	11730	8589	52	311	473	0	0.706599
134053	123445	79	51396	46629	77	122687	109803	80	1215	1251	12	6674	6184	37	148	434	0	0.707614
243462	193254	96	82990	66836	93	278044	221384	97	3517	2747	29	16468	12657	67	206	655	0	0.709645
234864	179186	96	73707	57555	91	201527	151602	94	2858	1786	30	11337	8499	48	1058	857	0	0.71269
138445	113404	84	42863	35681	79	120945	97495	84	1154	958	0	7225	5826	42	645	529	0	0.714721
209706	163053	105	55789	43350	86	188214	145792	91	1792	1473	17	9952	7947	47	375	585	0	0.718782
153329	128888	85	36895	30983	80	147294	122293	84	1253	1012	3	7855	6593	41	322	522	0	0.728934
203876	163350	98	55185	44827	89	191699	152898	94	2021	1407	18	10556	8195	47	-376	234	0	0.728934
278621	210834	101	65285	48704	97	241838	180635	101	2324	1931	25	13519	10208	53	1988	1305	11	0.736041
294793	214294	112	105611	83122	101	276251	197756	104	3489	2429	32	15502	11283	58	833	1421	10	0.736041
83310	83180	71	16083	16075	43	71008	68763	74	908	630	0	3875	3654	29	253	438	0	0.737056
254699	202227	101	64733	51532	96	304784	251146	101	3449	2502	27	17584	14395	59	889	877	0	0.737056
113283	102288	84	30239	26918	71	109137	97437	78	1461	1344	15	6493	5779	37	-591	250	0	0.738071
175658	139849	87	47888	38326	84	123547	97880	87	1582	1052	12	7442	5877	42	438	570	0	0.740102
265330	219099	99	70772	60128	94	286901	236728	99	2827	2357	29	16510	13631	55	2205	1329	14	0.742132
154547	134551	83	44296	36973	81	79883	67446	82	1325	1090	14	4689	4071	33	-466	315	0	0.742132
140133	124243	85	33565	28804	79	117832	103763	82	1776	1249	12	6951	6281	38	435	614	0	0.750254
178344	143413	88	45991	36223	85	160951	129753	89	2084	1581	20	8646	6663	43	589	1122	6	0.751269
148879	127613	82	41764	35387	80	132795	110395	83	1420	946	0	7014	5953	40	-504	305	0	0.751269
83900	83140	73	17470	17335	44	73267	71577	74	1057	611	0	4012	3960	29	246	756	0	0.754315
120960	106722	81	33760	29547	77	109298	96401	81	317	877	0	6553	5700	38	-377	270	0	0.754315
146800	125211	84	42164	35711	80	136111	111925	84	1838	1179	12	7322	6129	41	525	562	0	0.760406
162318	123805	96	43580	32548	85	139171	106468	88	1312	913	0	7826	6013	45	82	731	0	0.761421
124396	114446	92	33577	31069	76	114480	103553	79	1009	860	0	6224	5738	35	-41	292	0	0.764467
67855	66181	83	16421	16091	44	62580	59949	81	486	743	0	3542	3483	27	-66	339	0	0.764467
137902	115656	83	35121	29661	79	128001	106596	83	1868	1082	9	6545	5627	38	1596	1150	6	0.767513
176943	139181	89	50397	40096	84	157362	122594	89	1153	1215	12	8329	6789	43	-349	575	0	0.768528
197414	158610	88	41826	32658	86	177557	140293	90	1872	1575	24	10510	8256	48	111	617	0	0.769543
179476	145729	88	52092	41925	83	152672	124600	87	1722	1371	17	8673	7317	44	-98	377	0	0.770558
144145	118545	84	37242	30714	79	126271	101132	84	1357	924	0	6523	5152	41	617	1199	8	0.773604
118905	101839	86	34497	29501	79	104755	88959	82	1006	1036	3	5884	5146	38	293	327	0	0.774619
146752	113064	86	40036	31448	83	133018	103569	87	1196	916	0	7091	5439	42	657	601	0	0.77868
304713	210422	98	81990	56924	97	350090	246448	102	3932	2282	36	20757	14160	80	503	741	0	0.781726
177322	143150	89	46727	37984	85	158209	127676	89	1867	1410	17	8883	6841	43	369	486	0	0.782741
211554	164400	92	67346	54405	87	195979	150132	90	1834	1190	26	11359	8272	52	1270	1069	8	0.783756
120108	103113	80	33045	28139	77	113510	94620	81	1226	1141	8	6349	5360	40	-258	278	0	0.785787
96557	91198	79	28535	26215	70	99219	90450	76	581	795	0	5864	5464	36	519	749	0	0.790863
63052	60337	71	21429	21373	48	51508	50183	71	374	407	0	2673	2740	24	457	1147	2	0.796954
206192	153747	98	44155	33042	87	185026	140831	91	2427	1541	19	10980	7987	50	-35	398	0	0.79797
98197	94055	75	33531	32222	73	91518	89024	76	932	869	0	5259	5025	33	429	720	0	0.798985
144928	125873	84	51432	44139	80	116580	99340	83	1502	1121	7	6652	5651	40	1435	1280	13	0.8
159704	152125	81	34413	32740	76	153042	143068	81	1712	1642	13	9250	8321	42	900	889	0	0.804061
63219	64012	64	16509	16242	43	58378	58435	71	822	522	0	3301	3237	27	51	578	0	0.810152
232539	175649	92	67925	51108	88	208999	156183	93	1824	1216	21	11234	8610	50	667	641	0	0.813198
118162	109496	85	35259	32474	73	107122	99097	77	1060	772	0	6383	5812	36	257	1025	2	0.814213
91063	87168	86	26486	25525	62	81833	78273	76	431	468	0	4456	4176	32	-39	354	0	0.814213
191013	151393	87	51807	41281	85	169496	133163	88	1681	1362	13	9219	7302	45	-58	379	0	0.818274
170917	138292	86	53058	43830	83	126840	102364	85	1210	1456	14	7387	5990	46	1001	1127	6	0.82132
151370	129139	83	35764	30187	79	134584	110526	84	948	1264	11	7487	6184	41	-68	734	0	0.82132
103712	97630	77	26206	24588	58	102139	96604	78	923	941	0	5939	5755	35	452	674	0	0.822335
452920	242531	157	145788	81300	145	523301	287410	150	6514	3141	55	29445	16055	95	2616	1988	16	0.827411
137581	117772	81	46340	39410	79	125165	104435	83	1635	1124	13	6894	5899	38	1195	898	0	0.833503
95746	92630	76	32323	31683	73	87083	83889	75	546	773	0	4697	4835	31	-255	470	0	0.834518
93233	86163	77	25671	22710	62	84220	76121	76	738	526	0	5136	4503	35	117	578	0	0.837563
166643	135909	87	40643	33441	81	149078	121190	86	821	1251	13	8479	6776	43	25	494	0	0.84264
252453	183828	104	61413	44613	94	209424	150900	98	2628	1900	25	13170	9529	57	740	636	0	0.850761
161290	135152	93	51745	43659	82	144845	117242	86	1016	934	0	8144	6359	43	536	847	0	0.851777
208470	164811	92	58177	45520	86	172444	133623	89	1608	1491	18	9778	7244	46	663	895	0	0.852792
174044	159606	83	54178	49651	80	138193	123783	84	2078	1457	20	7888	7030	40	129	604	0	0.854822
125847	111664	79	32433	27598	77	109489	95745	81	1124	765	0	6019	5079	37	1002	492	0	0.856853
171813	142513	85	43104	35619	81	145438	117029	85	1537	1057	6	8605	7154	41	86	379	0	0.856853
99893	93725	80	26542	24311	63	89376	82008	77	441	636	0	4777	4508	32	1426	1129	6	0.856853
93307	88549	77	28852	27716	65	83903	80672	75	710	700	0	5044	4582	32	-381	214	0	0.857868
126676	104663	84	39928	33564	80	110597	90887	83	618	664	0	6058	5056	38	109	644	0	0.858883
67243	67543	70	22292	22259	51	64674	63276	72	742	650	0	3949	3658	29	-242	469	0	0.864975
152911	130983	84	51365	43580	82	95143	78923	85	895	751	0	5446	4489	37	-281	388	0	0.867005
96204	87402	80	28492	25668	71	82113	74241	78	561	566	0	4769	4099	32	-490	121	0	0.86802
139137	121350	82	32252	27293	77	120664	104461	81	1697	1682	15	7092	6229	38	-168	400	0	0.86802
106285	97910	79	31652	28047	75	97569	85426	80	820	879	0	5687	5026	35	-251	466	0	0.869036
207919	165265	91	59036	46804	88	195216	156691	91	1943	1204	18	11203	8710	48	440	960	0	0.870051
136652	126417	80	48713	44760	78	122230	113594	80	1460	836	0	6498	6155	35	-263	676	0	0.870051
244592	176836	99	71360	54502	93	209251	149282	96	2531	1729	24	11752	8044	51	812	1362	9	0.871066
320510	210535	119	113087	77570	118	371372	260540	122	4046	2434	33	21561	14774	71	938	731	0	0.874112
99386	93730	76	29783	27102	72	89888	82300	77	567	428	0	5092	4949	34	718	704	0	0.874112
141817	118910	83	40671	33609	79	123215	102428	83	1156	929	0	7070	6007	39	598	1002	1	0.878173
178624	153091	85	55242	46938	83	149054	124505	86	1827	1657	18	8367	6934	43	-112	942	0	0.879188
90234	86455	74	24905	23927	59	78019	74720	74	791	1016	3	4038	3884	28	45	325	0	0.884264
173759	139107	87	46403	37099	84	156614	124535	88	1575	1140	11	8579	6851	44	344	744	0	0.886294
246509	191942	93	62630	48293	89	216361	167384	93	2693	1830	26	12123	9063	53	210	575	0	0.88731
158863	134456	86	39466	33140	82	141017	118134	86	813	871	0	7734	6411	42	700	744	0	0.888325
90571	83601	85	23748	22971	52	76328	71310	75	587	854	0	4398	4029	31	27	434	0	0.888325
243891	182234	95	95351	74467	95	312218	238850	98	3292	2545	29	17345	13593	59	1095	1736	12	0.890355
203362	162349	91	62844	50503	87	205011	165403	90	1560	1562	18	11541	9620	51	230	549	0	0.893401
230847	175332	95	81881	59372	94	297779	221075	98	2493	2150	26	15990	11433	62	-453	309	0	0.895432
86837	83431	74	19862	19068	50	86297	83924	75	1032	578	0	4954	4854	31	300	550	0	0.897462
67548	66498	80	21284	20838	49	59566	56925	72	1003	925	0	3272	3284	26	-107	581	0	0.899492
175865	145570	88	46557	38500	83	160573	130253	87	1613	1026	10	8925	7380	44	368	1021	2	0.901523
174412	148605	88	42389	34725	84	137597	116672	87	1336	1086	8	7905	6726	44	708	1046	3	0.905584
118629	111378	78	33277	30293	76	108190	97127	79	915	1159	7	6071	5478	38	45	455	0	0.906599
157145	134293	83	53300	45509	82	130130	109134	85	968	1251	12	7174	6343	38	990	1675	11	0.906599
213936	166382	92	62819	50489	88	171186	131314	91	1578	1224	16	10353	7741	48	724	611	0	0.908629
156888	119507	103	40553	29540	87	147138	111253	103	1475	1182	9	8891	6499	46	119	728	0	0.908629
165518	137669	86	35826	28924	81	149859	121657	85	1667	1405	15	8943	7163	45	1347	764	0	0.909645
198701	164923	86	60593	50504	84	189029	153325	88	2004	1796	21	10688	9114	44	796	1060	4	0.909645
154063	123712	86	51622	40991	82	137292	107496	85	1697	1275	13	7420	5691	44	-116	574	0	0.911675
117102	98983	97	30528	24441	97	113432	92350	97	770	689	0	6296	5257	39	-459	437	0	0.911675
195919	152220	91	60820	48910	88	174409	132682	92	1809	1174	12	9663	7377	47	839	1281	8	0.914721
106486	102363	76	21859	21277	49	120470	115238	76	1177	928	0	6833	6203	37	969	780	0	0.915736
209464	174129	89	61989	52153	84	261931	222274	90	2364	1782	23	14769	12636	54	754	849	0	0.916751
338351	225485	119	204968	152816	117	583642	414079	120	6708	3820	41	32938	23824	105	3004	1542	19	0.918782
151047	120761	96	38112	30669	82	136614	111653	87	1478	970	0	7298	6135	42	705	859	0	0.920812
78376	76219	72	21702	21094	51	72367	69551	74	456	668	0	4433	4049	33	442	647	0	0.923858
89674	87921	77	27078	26609	69	76119	73681	74	797	588	0	4267	4163	30	-288	281	0	0.93401
155650	123541	92	44945	36019	83	135635	107532	87	939	1222	8	7794	5978	45	1186	999	0	0.935025
105705	96104	77	27765	24783	70	94287	84495	79	1159	667	0	5539	5261	34	411	497	0	0.935025
60379	60050	83	19434	19059	46	48712	49102	69	368	421	0	2712	2563	23	469	705	0	0.939086
145879	123475	84	37330	31131	81	119116	96347	85	955	815	0	6853	5347	40	759	774	0	0.939086
350207	243953	118	134503	104395	114	366738	268838	119	3195	2533	26	20699	15131	66	1022	1507	12	0.940102
64519	63574	71	12372	12221	40	49448	48334	70	583	818	0	2833	2915	24	-220	257	0	0.944162
104474	89246	96	34148	29591	77	83577	68863	96	853	792	0	4615	4004	33	213	674	0	0.944162
89139	85488	78	23251	22199	54	86348	81924	75	706	951	0	5042	4838	32	684	427	0	0.946193
370991	244561	134	162727	119831	132	610665	447776	137	6436	4303	45	34647	25047	107	361	1103	5	0.947208
209186	166117	92	68430	55155	87	183463	145720	90	1763	1087	13	10828	8511	50	1243	1237	10	0.951269
371204	239025	138	115303	78696	133	524315	375974	138	5270	3358	37	29713	20697	88	2283	1725	19	0.951269
71979	70642	73	16477	16279	44	63869	62686	71	814	573	0	3649	3399	28	-525	341	0	0.9533
82462	75248	91	26765	25357	73	73987	68477	91	932	804	0	4171	3783	30	-146	714	0	0.9533
219523	165433	95	52786	39490	92	194449	145779	95	1813	1542	16	11032	8117	51	1504	872	0	0.954315
172739	138662	94	47890	39136	83	139742	112656	88	889	1011	3	8344	6259	43	191	573	0	0.962437
200838	158008	89	55832	43780	87	164585	124958	92	1455	1393	13	9788	7567	48	1194	922	0	0.965482
173955	143925	88	36395	29951	83	147590	120966	86	1516	964	0	8805	6624	43	203	388	0	0.966497
98544	96030	75	23469	22584	53	92815	88637	75	1244	1043	5	5641	5276	33	119	1172	5	0.968528
169036	152532	100	54905	49656	81	130751	116218	84	1400	1073	4	7291	6427	37	556	712	0	0.968528
137931	115072	85	38963	32309	80	129709	106746	84	989	937	0	7307	6190	42	-727	133	0	0.969543
219358	164674	93	60049	45116	89	207460	151677	94	1601	1090	14	11673	8555	53	58	299	0	0.970558
359577	242221	134	123086	89714	123	383498	269181	128	3523	2264	33	21575	15018	75	1716	1173	6	0.972589
144851	124058	82	35782	30039	80	123795	101378	84	1850	1629	18	6759	5731	40	627	505	0	0.972589
92590	86265	76	32651	30207	72	84735	79042	76	1031	925	0	4870	4347	33	-88	404	0	0.973604
277818	191599	107	64655	44274	97	242214	168516	100	1972	1330	24	13639	9567	61	427	671	0	0.975635
134231	110140	85	44049	36327	81	111286	87810	84	1661	887	0	6755	5305	41	819	663	0	0.97665
122581	115088	77	32432	29938	75	112798	102521	80	684	775	0	6594	6041	37	-238	427	0	0.977665
118788	103838	80	32337	27886	76	110775	96784	80	1497	1266	13	6637	5643	39	-253	455	0	0.981726
176235	137948	92	51444	40866	85	144668	112601	88	1235	1137	8	8119	6300	44	-173	572	0	0.982741
117375	101176	83	32178	27103	76	118220	99260	81	954	785	0	6571	5441	40	1328	1051	5	0.983756
270316	196159	109	71996	52026	97	250421	185413	102	2453	2074	26	13933	10080	55	319	719	0	0.985787
244413	184235	101	76155	58608	98	227329	170840	102	2438	1588	23	12746	9617	58	662	573	0	0.987817
73367	72606	72	25046	25099	59	67768	66326	73	448	377	0	3713	3648	27	563	863	0	0.988833
210268	164773	92	56997	44161	87	189193	146065	91	2052	1283	15	10909	8364	48	-105	629	0	0.991878
166106	135520	87	48232	39538	83	127039	103163	86	1794	1158	12	6992	5673	41	1847	1032	3	0.995939
119830	103533	81	31724	26816	77	112861	96906	81	785	1024	4	6715	5794	40	1490	1616	16	0.996954
92268	85166	75	34291	30622	75	51341	44556	76	956	809	0	2717	2618	26	447	719	0	1
154096	141723	81	45293	41333	77	127216	117629	80	773	1010	3	7353	6609	37	-781	201	0	1.00203
169880	141007	94	38931	31856	82	149293	126027	85	1519	1021	6	8512	7433	41	1767	1640	11	1.00406
178005	140128	89	49040	38926	84	159948	123189	88	1642	1295	11	9270	7093	48	612	810	0	1.00609
169499	130342	90	45373	34684	83	144450	110065	88	2198	1320	16	8271	6386	43	919	961	0	1.00711
284954	229981	94	95819	78260	93	359058	291289	96	3376	2550	29	20867	16793	73	180	1067	4	1.01421
135189	113131	93	39663	33175	78	107126	90840	81	1201	973	0	6595	5158	41	264	662	0	1.01421
63582	60941	75	12981	12721	40	56089	54210	71	623	577	0	2941	3231	25	-525	222	0	1.0203
143925	118736	85	40538	32962	81	135130	110305	85	1466	947	0	7835	6263	42	405	671	0	1.0264
106624	104383	74	29770	28963	69	78557	74969	75	777	964	0	5070	4671	33	-268	422	0	1.02843
68003	67939	70	14766	14726	41	63236	61701	71	1146	666	0	3647	3497	27	382	321	0	1.02843
252608	187356	114	74778	56449	99	215422	159523	103	2922	1567	28	11959	8600	52	925	687	0	1.02944
98285	94815	75	25073	24143	60	76783	73634	74	723	773	0	4312	4067	30	730	531	0	1.0335
112800	98843	82	30477	26242	77	102874	89811	80	628	884	0	5630	4766	35	598	701	0	1.03756
324096	227332	112	110095	84109	111	308764	218565	114	3945	2591	34	18818	13485	66	1298	1118	7	1.03756
139863	125908	97	46051	40730	78	114245	101431	80	1270	858	0	6234	5498	37	877	746	0	1.04162
168301	130954	86	50720	39607	84	142758	110418	88	1746	1063	7	8321	6422	44	-25	681	0	1.04162
120425	114294	77	33993	32535	73	99227	93010	77	787	960	0	5368	5217	33	-192	601	0	1.04467
195296	158430	87	56617	45679	84	159544	128516	88	2355	1316	12	9473	7594	47	597	612	0	1.04467
147082	111913	104	36272	27485	104	142593	107828	104	1337	1077	7	7951	5879	43	12	478	0	1.04467
81984	79656	82	27961	26513	69	69592	66089	74	829	569	0	4019	3937	30	573	956	0	1.04772
161127	134157	85	41995	34561	80	142855	115406	84	1124	990	0	7466	6076	42	230	700	0	1.04772
97065	95094	77	32580	31263	71	82358	78473	74	501	644	0	4421	4016	31	367	460	0	1.04873
213489	166163	98	73643	62685	86	187798	143577	91	2572	1851	27	9895	7821	46	378	1141	6	1.04873
134505	114172	91	44564	38060	79	118359	98328	82	1070	989	0	6595	5614	38	-224	360	0	1.05076
140515	122736	83	34271	29225	79	126279	107459	83	1624	1437	16	7269	5879	47	61	362	0	1.05279
82050	82119	72	16999	16655	43	74043	70792	72	515	757	0	4224	4206	29	110	377	0	1.05279
222740	166921	98	68627	51498	89	188264	138669	92	1595	1326	15	10441	7721	48	126	515	0	1.05381
221290	172650	92	67094	54342	89	287486	226629	94	2484	1943	26	16910	13061	60	1016	1242	11	1.05482
146289	122040	83	43297	35505	80	139378	115482	85	1217	807	0	7378	6160	39	-35	315	0	1.05584
122901	117932	77	36291	33776	75	87020	80838	78	1841	1373	16	4838	4541	32	-108	521	0	1.05685
188844	145257	105	56933	44692	86	150880	115682	105	1553	1002	1	8643	6366	45	732	938	0	1.05685
152997	126671	93	36010	29804	81	144673	119774	85	1809	1422	21	8514	6844	44	347	423	0	1.05787
78616	75893	80	22242	21630	54	71005	67792	72	1290	886	0	3885	3742	29	821	873	0	1.05888
86718	80675	75	24546	22541	58	82135	75575	76	605	697	0	4642	4169	31	114	872	0	1.05888
81702	80923	73	28246	27725	67	77803	76307	73	1155	1161	7	3908	4135	27	106	548	0	1.05888
112042	103080	88	32889	29764	74	106789	95832	79	1237	885	0	6141	5781	35	-252	730	0	1.06091
107509	96200	80	32667	28056	77	103067	90835	80	1054	1014	3	6170	5294	37	-346	530	0	1.06294
141058	115164	85	43232	35397	81	119853	98616	84	1193	1147	9	6882	5455	41	277	316	0	1.06294
163698	127859	91	46477	37442	82	138864	106162	87	1274	628	0	7931	5977	43	-126	483	0	1.06396
84269	82438	72	22376	21875	54	72914	69228	73	823	680	0	3633	3988	26	56	207	0	1.06599
82982	80816	75	22412	21554	50	70802	67828	74	883	620	0	4306	3885	32	860	849	0	1.07005
72554	70538	79	15928	15668	43	66873	64781	72	620	613	0	3414	3524	27	256	616	0	1.0731
126893	116082	80	31177	27621	69	115340	104543	79	1713	989	0	5877	5552	36	-91	618	0	1.07513
141925	131997	83	41825	38296	78	117020	106615	82	1398	1199	12	6482	6111	36	-511	170	0	1.07513
175007	142950	90	44360	35708	82	138556	113749	86	2000	1385	17	7818	6103	42	2124	1759	20	1.07716
167595	136063	87	48387	39347	83	157193	126370	88	1361	1194	10	8402	6885	44	-83	434	0	1.07919
275065	192509	110	81458	58108	97	226836	153298	100	2065	1367	27	12360	8474	53	280	941	0	1.08426
138776	115257	85	38366	31677	81	122826	100519	84	1609	981	0	7001	5813	41	39	1091	5	1.08528
117839	99393	79	36662	30756	78	107033	89458	81	950	725	0	5486	4509	38	407	591	0	1.08629
205436	157811	91	55672	43412	87	176586	133914	90	1521	1696	18	10046	7569	48	354	613	0	1.09239
310940	224177	112	125837	96595	109	289511	205044	112	3169	2033	29	16323	11649	57	2298	1710	14	1.09442
82609	80496	73	22172	21603	53	73873	72089	73	445	578	0	4241	4108	30	360	564	0	1.09543
53364	52033	72	10315	10256	37	45099	44138	70	342	680	0	2807	2423	22	488	583	0	1.09543
73468	70706	73	12719	12608	39	70116	68033	71	593	752	0	3936	3863	29	-182	420	0	1.09848
74410	74404	72	15988	15852	43	73841	71894	71	577	353	0	4108	4180	28	354	678	0	1.09848
127930	106510	85	38964	32414	79	112550	92824	83	1378	990	0	6148	5031	39	-393	493	0	1.10457
127217	120977	78	27887	25792	68	105867	98282	79	1617	1204	11	5563	5142	35	130	518	0	1.10964
122715	103292	88	34367	29345	78	113964	95704	82	1067	817	0	6437	5205	38	1133	822	0	1.11066
68267	65293	72	20331	20164	50	66174	64681	72	282	366	0	3821	3726	29	-160	540	0	1.11168
95568	92132	80	26784	25661	61	79483	75678	76	394	679	0	4673	4234	32	-598	348	0	1.11168
242326	181765	95	64009	47913	91	202305	150017	94	1737	1280	19	11731	8946	50	302	413	0	1.11472
209078	170137	89	60773	48820	86	199194	161661	90	1696	1728	20	11256	9155	49	620	655	0	1.11472
186370	151974	93	60093	49561	83	174488	142117	87	1088	1276	16	9563	7912	44	79	755	0	1.11675
126889	113622	83	30781	27325	76	122751	110090	82	1195	809	0	6707	5865	37	67	398	0	1.11878
252749	187984	99	70914	53621	94	209552	152546	98	2283	1554	21	11712	8622	51	1551	1020	3	1.12386
91358	88581	74	26264	25374	58	78966	74451	75	308	674	0	4440	4132	31	1188	818	0	1.12487
225390	189951	92	89092	76938	89	300952	254271	93	2727	2305	25	16486	14031	60	50	1034	3	1.1269
140869	117165	87	40308	34135	81	118256	98326	85	995	784	0	7099	5461	40	365	744	0	1.12792
348572	250096	121	103188	73776	116	331667	239407	121	3389	2568	30	18708	13812	59	2481	1140	13	1.12893
206854	177032	88	64257	53748	86	194909	166385	88	1729	1611	17	11669	9603	49	451	902	0	1.13503
215495	167928	91	69116	54773	87	200848	158677	92	1921	1294	21	11155	8314	55	754	568	0	1.13706
241860	191186	101	74921	60886	89	232859	183530	91	2341	1850	23	12903	9912	53	650	864	0	1.13807
114702	106629	77	37381	33798	75	106357	96728	79	1354	1144	8	6014	5440	37	1417	1099	5	1.13909
192052	152151	90	73532	59288	88	187768	146379	105	1730	1259	16	10334	7799	50	761	924	0	1.13909
125446	105023	89	31261	26356	78	109898	92252	83	650	720	0	6331	5254	39	-613	464	0	1.1401
161224	129231	87	47477	39030	83	147598	121392	87	1343	1026	5	8173	6397	45	294	917	0	1.1401
63389	63428	73	15863	15469	43	61798	60384	71	933	726	0	3485	3192	28	708	857	0	1.14213
170682	137370	87	57947	47472	85	144285	114208	88	1750	1139	18	8042	5929	44	687	642	0	1.14213
93240	88353	81	27081	26242	63	83864	79607	76	248	625	0	4534	4337	31	-719	92	0	1.14315
174039	138744	85	54101	43904	84	144856	114470	87	1812	1343	15	8179	6603	41	694	871	0	1.14619
247259	187644	95	79749	61905	91	290092	228223	95	3450	2775	28	16930	13605	63	1396	837	0	1.14822
141051	121331	89	34277	29105	80	125660	107367	84	919	688	0	7224	5999	39	-393	269	0	1.15025
152332	127784	85	50547	43345	81	133371	110579	85	1070	1004	2	7709	6154	42	8	379	0	1.15127
150494	122509	87	39349	31811	80	143923	115628	85	951	762	0	8093	6445	43	137	517	0	1.15228
148862	122824	86	46649	39419	81	125057	106805	84	1341	1230	10	7241	5925	42	-252	558	0	1.1533
160662	134718	91	49430	41738	82	146927	122437	86	955	948	0	7688	6357	42	358	608	0	1.15431
119660	104082	82	36097	31170	77	116724	98530	81	1252	959	0	5864	5178	35	733	1080	5	1.15431
187979	168252	88	84980	77620	83	203412	183433	85	2473	2247	25	10907	9643	48	608	1081	5	1.15838
204523	166962	88	63800	52484	85	168710	136891	89	2153	1915	20	9738	7850	45	152	524	0	1.16142
151649	135900	82	52577	47610	79	147528	130389	82	1913	1184	15	8567	7510	43	501	345	0	1.16244
277904	210626	100	60541	46719	96	263665	198771	100	2854	2239	30	14209	10823	55	-52	584	0	1.16548
91847	88122	75	26964	25400	68	80614	75681	77	872	803	0	5146	4507	35	70	688	0	1.1665
110423	98517	80	34725	30744	77	103730	90388	80	1173	929	0	6245	5333	36	386	523	0	1.16954
85237	82090	75	21611	20830	48	77942	75285	76	405	882	0	4410	4366	30	-782	406	0	1.16954
161222	135042	92	55211	47506	83	147682	123422	92	1242	1170	9	8212	6874	43	-162	454	0	1.16954
60535	60751	70	18390	18146	47	54475	52500	71	694	719	0	2942	3358	24	356	1332	6	1.17157
157304	141190	85	35363	30349	81	129253	114237	84	752	1026	4	7203	6347	40	487	1235	6	1.17259
91089	88518	73	22990	22017	58	88923	85747	75	636	701	0	5139	4802	32	350	940	0	1.17665
187540	149056	86	55983	43962	85	157618	122535	89	1080	790	0	8796	6886	47	384	1248	8	1.17665
129661	118021	82	32515	28579	75	124674	111673	81	876	748	0	6512	5970	38	306	438	0	1.17665
92826	87664	74	22875	22126	52	88222	84626	76	752	691	0	5024	4916	30	309	740	0	1.17868
180795	139785	88	52964	41833	84	152314	114518	88	1288	924	0	8458	6283	45	293	512	0	1.17868
343145	227383	122	132742	96115	118	584223	440190	122	5487	3479	38	31939	23851	88	1629	1586	14	1.18173
166741	135963	88	39365	32542	81	149140	119600	86	1380	1106	8	8815	7255	45	381	457	0	1.18274
105921	103358	74	25034	23828	55	96807	90408	77	858	803	0	5833	5617	34	1070	826	0	1.18274
171290	135470	87	44543	34956	83	157354	125049	87	1737	1141	18	8737	6962	46	546	809	0	1.18376
188335	147598	88	51177	40614	85	156881	120939	89	2132	1581	19	9043	6678	47	799	931	0	1.18477
117083	110506	79	38958	35903	75	105516	97338	77	803	858	0	5780	5287	36	800	756	0	1.18477
198281	157065	101	51187	41199	86	164908	129734	91	2006	1268	14	9243	7161	45	218	908	0	1.18579
219308	162413	101	63139	46728	96	173027	125765	99	2292	1631	23	9953	7093	50	531	940	0	1.1868
100236	95887	77	21847	21321	50	89787	86488	77	1257	902	0	4867	4491	32	-158	508	0	1.18782
208137	157622	94	73883	57609	89	188734	140278	93	1520	1169	8	10012	7235	50	1076	1070	10	1.18985
264375	197057	101	81094	61473	99	214240	156741	103	2295	1553	23	11606	8414	51	2316	2358	16	1.19391
222888	172825	90	56713	43984	88	202292	155426	92	1870	1594	21	11588	8672	50	1885	1003	1	1.19391
67124	64778	72	19995	19799	46	56313	54379	72	222	632	0	3195	3018	25	-499	394	0	1.19492
176963	140088	88	42228	33515	82	163186	127334	88	1999	1552	23	9495	7501	47	-44	602	0	1.19492
84273	82344	74	24102	23785	57	74743	72371	73	801	786	0	4095	3890	30	159	454	0	1.19695
129400	109022	82	36821	30903	78	120998	99605	82	1321	868	0	7061	5729	40	390	450	0	1.19898
173575	160412	83	69411	63585	80	237837	218027	84	2450	2144	24	12834	11437	49	1197	1063	4	1.19898
175933	142315	86	46389	37692	82	164738	134891	87	1932	1370	18	9730	7907	49	1984	1555	11	1.2
180117	142566	93	52814	42375	83	136209	107076	86	1480	1091	14	7930	5964	42	496	904	0	1.20305
73810	70548	73	21018	20832	50	65032	62383	72	1089	775	0	3600	3462	27	-217	422	0	1.20406
115743	99729	79	32701	27143	76	103918	87923	81	1170	873	0	6269	4789	39	28	374	0	1.20812
179183	134815	91	51550	39560	85	162946	123296	89	1362	1024	4	9500	6846	51	168	763	0	1.20812
160330	130349	95	40592	33042	83	127405	103863	87	1974	1129	10	6841	5563	41	-354	319	0	1.2132
324098	250316	119	145767	115062	112	474160	373297	116	4881	3651	36	26538	20787	89	2321	1128	9	1.21421
186461	154613	86	66210	54423	83	220477	181810	87	2315	1942	22	12836	10559	54	-369	390	0	1.21726
67720	65044	80	11171	9953	41	65380	59465	88	782	661	0	4041	3601	30	28	399	0	1.21726
390932	255727	129	120326	82854	124	354255	234631	127	4237	2971	33	19673	13101	63	633	1391	8	1.21726
188267	140482	89	49792	38718	86	172731	127207	91	1492	1092	11	9611	6756	50	675	450	0	1.21827
52198	51236	75	18856	18546	47	45143	44437	70	380	501	0	2271	2235	21	-119	293	0	1.21929
143581	115557	85	36140	29242	82	129625	102754	86	923	869	0	7075	5584	39	652	1325	9	1.22335
106016	101037	76	29951	28281	73	105598	99076	78	1188	1204	9	6403	5947	36	-484	346	0	1.2264
173081	137648	88	53466	43304	83	135915	107917	87	1390	1207	17	7660	5843	45	525	836	0	1.22741
150518	133789	84	41252	36329	80	136146	120962	83	1058	1147	9	7364	6447	39	296	500	0	1.22741
183854	150059	87	54667	45598	84	149012	120218	87	1670	1359	19	8078	6408	43	434	559	0	1.22843
136654	123849	81	43371	38557	79	100319	88958	81	946	1200	10	5760	4830	37	496	377	0	1.22843
125637	115215	81	36173	33893	76	108143	100538	79	1057	837	0	5974	5021	38	1061	985	0	1.22944
73019	72665	72	18342	18087	46	68083	66043	71	134	422	0	3934	3875	29	155	554	0	1.22944
245924	184095	106	97266	76599	99	221276	165255	102	2371	1456	21	12293	8968	57	296	1145	8	1.23452
427502	218049	136	224212	132069	135	793232	505421	140	8506	4367	51	43663	27658	132	4194	2450	35	1.23553
93658	91187	80	30154	28942	72	81172	77860	75	1009	833	0	4677	4600	31	-481	135	0	1.23858
201861	154214	92	66510	53022	89	153849	117539	93	1626	1441	16	8694	6289	48	489	744	0	1.24061
229628	180244	97	71400	57124	91	223195	178519	95	1644	1214	12	13588	10860	59	1161	858	0	1.24162
120589	113115	77	36063	33710	74	100124	93575	77	1453	1286	11	5551	5470	34	615	686	0	1.24569
193762	163737	89	50861	44259	83	170042	143232	87	1798	1250	18	9429	7853	45	932	569	0	1.24772
206198	166632	88	61733	49598	85	197897	160394	89	2110	1648	22	11030	8650	48	439	987	0	1.25076
206925	160059	95	64357	50679	88	180173	139666	91	1824	1361	16	9611	7383	47	705	767	0	1.25178
112881	107988	84	32692	31257	73	99192	94606	76	1420	1186	9	5900	5482	35	-516	208	0	1.25482
67107	65116	70	14087	13947	41	55764	53313	71	335	525	0	2962	2865	26	-200	601	0	1.25787
130450	108065	82	39562	32924	79	119941	100450	82	532	755	0	6907	5547	42	-395	245	0	1.25888
76550	74465	73	26227	25698	60	64332	62854	74	1073	902	0	3656	3775	28	360	537	0	1.26091
119939	102850	81	38923	33442	77	109891	89972	82	1273	649	0	6208	5251	37	-61	681	0	1.26091
127961	109129	81	34203	28582	79	121880	101747	83	1855	1162	10	7292	5860	43	427	1299	7	1.26091
105852	97458	87	25797	23416	59	92115	85414	76	531	883	0	5632	5380	34	1509	1003	1	1.26193
172615	143340	84	56566	48535	83	153574	126483	85	1796	1271	19	8543	6820	44	623	988	0	1.26193
201409	162507	95	45662	36501	86	177499	142171	89	2243	1358	24	10475	8480	49	1457	1064	5	1.26396
84145	82986	71	28681	28507	70	68871	67749	72	472	1012	2	3842	3619	28	190	733	0	1.26396
66679	62984	88	18636	18382	45	55193	53922	72	361	425	0	2807	2908	25	-653	192	0	1.26497
95007	93318	74	19922	19320	48	105439	99520	77	1206	1103	8	6078	5998	36	-477	567	0	1.27005
292457	201410	106	77452	53867	100	250063	169150	104	2840	1882	33	14503	9860	58	825	1100	4	1.27208
217807	163719	95	59965	47414	88	190564	140064	92	2083	1853	17	10508	7822	49	1286	937	0	1.27411
189197	156012	88	44289	36616	84	167676	132527	88	2292	1487	17	9452	7766	46	43	804	0	1.27411
328754	238178	124	131375	100655	120	343907	260191	124	4092	2695	36	19743	14653	63	1018	1114	5	1.27513
159320	130674	87	48576	40516	82	128228	103486	86	1040	709	0	7260	5978	41	-115	393	0	1.27817
312272	232346	107	85838	65121	104	344268	262421	108	3873	2670	31	20241	15390	65	519	494	0	1.27817
180086	143562	87	60315	49832	85	152395	121332	89	2163	1369	16	9139	7278	46	-136	327	0	1.27919
122482	111654	81	33139	30095	77	96786	88164	81	556	820	0	5061	4310	33	-295	720	0	1.2802
210386	165431	94	57256	45549	88	192758	149426	91	1359	1001	1	10959	8367	50	847	1299	9	1.28122
151171	124337	86	36288	29891	80	125781	101220	84	1117	856	0	6928	5573	42	844	1031	1	1.28426
184843	150858	87	56400	47457	84	150758	122432	88	1665	1150	10	8399	6654	43	-446	393	0	1.28426
83811	83368	72	21906	21603	47	77873	73259	74	58	376	0	4008	3884	30	229	1126	6	1.28426
124428	108195	81	37777	32939	77	115532	98498	80	833	846	0	6792	5370	43	-173	431	0	1.28426
299354	235640	98	140519	108735	99	387055	298048	104	4192	3082	34	21324	15992	78	1137	2098	14	1.28426
126900	105179	95	38816	33064	80	116058	95829	84	1102	934	0	6504	5379	38	-261	281	0	1.28528
131756	111500	81	44431	37703	80	113595	96071	83	1355	869	0	6540	5538	39	-33	365	0	1.28832
130003	123495	78	40311	37933	76	110392	103373	78	693	988	0	6558	6004	36	349	1191	7	1.29036
115494	98946	81	36952	31807	78	100627	84830	81	884	1051	5	5670	4675	35	346	696	0	1.29036
147689	122258	82	42085	34272	80	136896	109236	84	681	875	0	8257	6739	43	-331	428	0	1.29036
333567	224297	112	85144	57811	104	309756	206079	109	3270	2294	35	17517	11408	70	1677	1331	14	1.29137
104887	98884	78	29610	27353	73	100025	93116	78	424	822	0	5453	5323	32	-617	517	0	1.29239
251599	199359	91	82876	66122	90	289217	226722	95	2728	2204	31	16213	13161	58	673	698	0	1.29442
151609	130152	92	38988	32939	81	134695	113147	85	1401	1308	11	7387	6203	41	469	493	0	1.29645
266063	200012	103	90195	71148	98	258688	199950	106	3496	2225	30	14442	11293	57	145	830	0	1.29645
106460	101004	80	31458	29429	74	95112	89380	77	552	849	0	5252	5054	32	-32	329	0	1.29645
300505	217767	116	107236	78667	110	387384	283920	114	4817	3081	39	22040	15890	64	2331	1999	18	1.29848
174162	131023	101	52135	39967	86	155639	118527	89	2163	1330	17	8900	6665	47	482	832	0	1.29949
145944	119903	87	48540	41052	81	127885	103127	86	1058	1073	8	7445	5755	42	102	660	0	1.30051
62461	63222	69	20318	20097	47	55939	54449	70	429	474	0	3407	3307	28	-536	202	0	1.30558
292303	195809	113	126890	96726	111	380364	271857	115	3812	2696	37	21975	15579	74	2128	2462	17	1.31168
166831	133776	87	50383	40386	83	150931	121653	86	1182	1209	12	8421	6698	44	-305	384	0	1.31371
186625	142896	96	49182	37270	85	156434	118042	89	1714	994	0	8907	7014	43	-189	686	0	1.32081
192396	150942	86	54574	42339	85	170075	129034	89	1494	1010	3	9387	7069	49	-77	556	0	1.32081
203465	153262	93	45196	34199	88	182723	138307	91	1925	1389	19	9666	7599	44	55	595	0	1.32284
122449	104919	81	29649	25408	76	104181	89489	80	1596	1140	10	6176	4765	42	185	517	0	1.32284
182103	142950	89	51340	40315	86	161457	124792	91	1687	839	0	9526	6979	48	149	437	0	1.32589
88033	85038	73	23235	21670	59	80075	75593	74	379	589	0	5033	4560	34	967	840	0	1.32893
62343	60436	77	20800	20433	48	51592	50460	72	554	354	0	2895	2648	24	67	320	0	1.33198
172426	143308	86	50924	42580	84	164323	133189	87	1359	1068	11	9322	7621	42	-775	249	0	1.33198
163560	130617	87	48528	39434	84	144765	113889	89	1030	1130	9	8215	6362	44	531	972	0	1.33299
100482	98844	74	21575	21111	51	98574	95083	76	329	678	0	5520	5424	32	844	658	0	1.33706
174750	146465	92	41324	34171	83	159956	134979	87	1677	1183	18	9581	8238	45	59	849	0	1.33807
137886	113305	83	46832	38905	80	125500	101030	84	1436	1125	8	6911	5731	39	373	927	0	1.33807
217941	166960	100	63387	48714	88	177185	137560	91	2249	1492	18	10294	7778	51	-74	793	0	1.33909
62687	60423	77	13305	12796	41	55896	54696	71	484	620	0	3235	3118	24	641	418	0	1.3401
59716	59773	70	23562	23118	65	52931	52495	70	435	271	0	2600	2620	22	847	777	0	1.34213
175319	139829	88	55503	45089	85	144440	113381	87	1639	1191	10	8116	6508	42	668	953	0	1.34416
79065	75416	81	19364	19041	46	69497	66012	73	815	729	0	3725	3830	27	-266	249	0	1.34619
112845	100843	85	29778	26258	73	98209	86876	79	508	572	0	5907	5330	35	-925	0	0	1.34822
170545	138477	85	44515	35534	83	155047	122651	86	1877	1472	23	9551	7551	43	692	769	0	1.34822
186963	148360	88	61573	50016	85	165856	129794	88	1624	1273	14	9821	7151	48	839	1533	9	1.34924
155725	130170	92	37899	31666	80	131129	111156	85	1660	1042	6	7830	6272	44	1213	885	0	1.34924
198656	147713	90	51412	38376	85	168898	123129	89	1545	1261	10	9430	6717	50	411	1080	4	1.34924
120360	100349	84	39359	33275	78	108626	89586	82	566	764	0	6312	5128	40	181	593	0	1.35025
97191	91250	75	29247	26416	74	98441	91173	77	1191	1202	8	5303	4933	33	912	803	0	1.35127
131435	114072	84	31921	27664	79	112709	98665	83	1316	1127	7	6446	5639	36	-108	287	0	1.35228
156985	130219	86	42570	35001	81	128718	107239	85	2230	1232	14	7889	6164	43	118	562	0	1.35228
192938	150713	93	56665	45235	86	153791	119106	89	1747	1392	18	8728	7019	43	201	653	0	1.3533
190182	145459	92	46274	35428	86	169140	130388	90	1870	1383	22	9626	7430	47	1520	1180	8	1.3533
162163	134645	87	55449	46797	82	147555	122566	84	1245	1259	11	8630	7021	43	189	930	0	1.35939
125646	108252	86	34116	29333	78	103478	89781	81	900	901	0	5842	5071	37	1039	1024	3	1.36041
78504	76368	78	26722	25853	59	69400	67555	74	934	746	0	3908	3608	29	116	474	0	1.36345
136048	118603	84	36863	31957	78	139598	119050	84	1315	1259	10	7477	6371	40	139	289	0	1.3665
123131	102258	85	37308	31562	79	112099	92634	82	1116	708	0	5990	4825	39	924	1175	7	1.36751
219347	174889	93	59025	47669	86	201376	160691	91	1866	1506	19	11183	8366	51	499	584	0	1.36954
123737	109306	83	30755	26635	78	105879	93635	81	795	993	0	6313	5634	37	564	809	0	1.37157
342030	225649	126	113304	78450	123	280944	182205	126	3002	2049	31	15606	10018	62	200	556	0	1.3736
239964	181348	96	112456	90198	94	319373	250742	97	3953	3198	32	19410	15325	64	-26	294	0	1.37462
156849	132587	84	55015	46957	82	123008	99888	85	914	1131	8	7189	5862	41	2187	1331	11	1.37462
238275	185661	93	59118	45060	91	257479	198433	96	2435	1700	23	15038	11617	55	-201	377	0	1.37563
200214	153373	94	58193	45106	86	154738	118352	88	1667	1141	10	8860	6554	46	976	821	0	1.37665
141130	128039	79	40325	35905	78	126935	112124	82	2150	1266	15	7128	6179	40	985	982	0	1.38071
149888	122460	100	51049	42372	81	121792	99570	85	1324	1073	7	7200	5871	40	34	817	0	1.38071
131173	106533	87	41627	34401	79	118033	96670	82	1027	835	0	6537	5082	41	384	1055	5	1.38274
160972	136652	84	42432	35587	80	119917	100631	84	1100	986	0	6956	5372	40	-347	359	0	1.38274
200531	155680	90	58055	43346	88	245950	190899	92	2107	1527	25	14082	10905	56	519	601	0	1.38477
374396	252816	129	119574	83907	124	370170	263961	128	4390	2931	37	21765	15368	76	1233	1169	12	1.3868
103344	98176	64	30901	28050	65	103730	92857	79	64	450	0	5537	4831	37	352	912	0	1.3868
312642	236135	110	180968	144241	109	535185	406886	113	5735	4183	37	30224	23502	87	815	1518	20	1.38782
197707	156377	108	53652	42408	88	148095	119259	91	2046	1322	15	8595	6454	45	607	481	0	1.38883
157036	124397	90	48169	38857	83	137408	110333	87	2085	1246	20	8056	6250	43	332	708	0	1.38883
82516	81162	76	21857	21430	49	78405	75493	72	400	744	0	4695	4477	31	-218	281	0	1.38883
166930	136860	91	46843	38130	83	136970	109658	86	1416	958	0	7638	5951	43	456	787	0	1.39492
147939	122049	86	41616	34309	81	137333	110966	86	1494	1073	5	7782	6187	43	261	679	0	1.39594
164198	132604	87	48256	38558	82	143877	114257	85	1163	1251	12	8182	6413	45	661	799	0	1.39898
234263	175616	91	61596	46917	86	205252	151619	90	1948	1556	17	11009	8136	51	852	860	0	1.4
101532	92293	79	31012	27477	75	94373	83861	79	509	480	0	4916	4403	34	-152	429	0	1.40406
185093	146808	87	51676	41294	85	140794	111654	88	1514	1741	21	8464	6863	42	165	518	0	1.40711
123425	109868	83	34228	29075	78	108255	93775	81	1177	896	0	6474	5471	36	475	644	0	1.40812
129620	120734	79	34883	32138	77	122496	111383	81	1135	1304	10	6627	6287	36	1030	596	0	1.40812
107926	94975	80	32719	28175	77	88268	76554	81	1101	826	0	4734	4123	32	1232	911	0	1.41015
70374	68814	73	16124	15816	43	62438	61285	71	409	510	0	3466	3525	27	-151	310	0	1.41726
139719	120809	86	36287	31201	79	113059	97073	82	1429	1158	9	6821	5716	38	534	960	0	1.41726
185661	143403	91	47667	37462	86	149524	116651	89	1554	1263	10	8885	6740	44	476	459	0	1.41827
94839	91654	75	29542	28016	72	88986	84163	76	1178	920	0	4924	4772	31	651	571	0	1.4203
57374	55439	71	17319	17112	44	49691	47957	70	295	436	0	2935	2841	24	-352	338	0	1.42132
314291	216467	112	87362	60470	106	276841	188754	111	3452	2338	27	15561	10718	59	1148	841	0	1.42234
156319	125873	84	45954	36222	83	149470	119232	87	1350	1061	8	8041	6373	42	832	820	0	1.42335
60037	61306	68	20314	20279	46	52745	50986	70	662	500	0	3147	2962	24	736	752	0	1.42944
91962	86793	90	27783	26231	65	86974	81408	76	1168	730	0	4781	4691	32	-558	23	0	1.42944
285133	199961	110	76164	52400	98	245803	171736	102	3792	2306	29	13613	9285	55	523	828	0	1.43046
229838	168880	93	67751	52350	90	185591	132515	96	2406	1825	26	10862	7796	50	1850	1366	8	1.43046
181825	144364	91	47242	38228	84	159050	123031	90	1779	1288	15	9086	7138	44	612	1038	3	1.43452
349046	254576	113	129177	99408	105	372632	278187	108	3449	2907	30	21851	15599	77	1293	878	0	1.43756
151489	130841	82	50083	43321	79	140224	116184	85	1437	993	0	7537	6040	41	-68	562	0	1.43756
70624	69792	65	25399	24465	66	62035	59785	73	352	687	0	3430	3517	27	143	949	0	1.43959
192521	142459	89	103795	80242	88	313101	237175	92	3100	2177	29	17363	13010	68	639	1214	6	1.44162
208160	162927	89	57851	44920	87	153790	118162	90	1935	1370	17	8648	6592	46	1702	1872	17	1.44264
205855	156684	93	55345	42079	88	155270	119830	92	2417	1423	20	8709	6664	44	1707	975	0	1.44467
155196	133681	85	43082	37274	80	126627	106063	85	1397	937	0	7495	5937	41	-122	332	0	1.44467
128989	118484	86	39066	35637	76	102908	94503	79	1404	1121	8	6310	5646	37	237	407	0	1.4467
169950	143478	92	49482	41415	84	148327	121804	87	1971	1287	15	8121	7027	41	404	680	0	1.44975
77926	75207	80	24967	24521	56	70892	68896	74	395	639	0	3994	3816	29	-5	402	0	1.45482
96730	95291	73	28038	27469	62	78042	74561	74	720	645	0	4542	4337	30	-197	327	0	1.45584
71809	70576	73	22108	22007	50	63675	61548	73	723	640	0	3802	3699	27	66	596	0	1.45685
93661	90614	74	26852	25805	65	84026	80825	75	689	821	0	4511	4287	30	116	1087	5	1.45685
79756	76494	74	17725	17216	44	67181	65603	72	798	889	0	3908	3921	27	1115	764	0	1.4599
148584	125877	88	43262	36891	80	133872	111913	84	1644	1149	10	7538	6341	41	-218	286	0	1.46091
100787	94158	80	28914	26366	73	98775	90193	78	1323	1049	7	5451	4886	34	-237	352	0	1.46193
200072	155337	89	57996	44667	86	160459	123150	89	1762	1481	19	8770	6688	45	638	734	0	1.46294
159820	137540	83	56295	48508	81	139916	116749	85	1765	1306	13	7541	6611	40	315	573	0	1.46294
233188	171708	92	76854	58527	90	208758	154598	93	2488	1458	26	12595	9269	53	697	786	0	1.46294
75332	75088	73	24695	24657	53	65947	63897	73	519	767	0	4014	3823	30	-803	42	0	1.46396
251613	191992	95	61297	46636	94	247698	185822	98	1927	1568	20	13716	10210	53	353	685	0	1.46497
124753	106102	82	31420	26398	77	123844	103456	82	884	894	0	7648	6120	41	-466	159	0	1.46599
129007	113530	80	29717	25207	72	125971	107462	82	1483	973	0	7028	5898	40	270	651	0	1.46599
218321	180249	91	70241	59198	86	240392	200437	89	2412	2034	23	13901	11089	52	220	279	0	1.46701
109686	98774	79	31044	27671	75	102388	91941	79	976	1012	2	5987	5060	37	-302	326	0	1.47107
151659	125094	95	40859	33817	80	114613	94218	84	1873	1379	17	6350	5083	41	299	519	0	1.47208
79218	75603	86	20341	19826	46	62597	61023	72	1074	591	0	3796	3336	29	-209	605	0	1.4731
201723	158328	91	51049	40046	86	177545	138410	90	1835	1427	18	10389	8147	47	1281	1373	14	1.47817
116427	106500	91	25683	22888	56	108010	97081	80	942	1116	7	6075	5510	35	249	686	0	1.47817
136136	122991	81	39068	34157	78	138010	121313	81	1146	1292	10	8012	6852	41	-79	353	0	1.47817
179036	144817	86	58293	47784	84	153049	121262	88	2012	1273	16	8249	6684	41	738	909	0	1.48223
161948	131834	88	47297	38540	82	127621	103063	86	2227	1233	15	7743	6347	41	-794	84	0	1.48325
66845	65579	72	14156	14094	40	61366	59323	72	205	723	0	3626	3836	26	-183	374	0	1.48325
192248	149551	95	56496	44551	87	161090	123631	90	2764	1463	24	9312	7001	46	-44	489	0	1.48528
66611	64848	70	16288	16147	43	59340	58406	71	931	652	0	3807	3567	28	491	623	0	1.48629
66240	64805	79	14731	14530	42	60570	58180	70	824	718	0	3264	3138	27	-15	394	0	1.48832
130699	109859	83	39304	32534	80	114434	94528	84	579	809	0	6435	4923	39	293	302	0	1.48934
154760	125530	96	38461	31032	82	138825	113008	87	1253	1305	15	7889	6130	44	836	1210	11	1.49036
160131	130422	86	51480	42695	83	120954	98749	86	1486	1130	8	6775	5704	40	-138	339	0	1.49239
126337	106385	82	32856	27323	79	117066	98015	82	928	1194	8	6594	5420	41	252	574	0	1.4934
168518	138002	85	42002	34181	81	147462	118830	85	1634	1347	16	8788	6612	48	135	532	0	1.49442
187301	151516	88	47721	37954	84	149611	118758	87	1624	1127	11	8597	6428	44	155	693	0	1.49442
89673	88027	76	20905	20572	50	86931	85152	74	843	689	0	4720	4588	31	27	624	0	1.49746
164358	135336	87	48170	39153	83	132969	108154	87	718	949	0	7181	5720	41	-190	167	0	1.49848
55152	54784	70	16084	16008	44	48375	47249	70	761	716	0	2922	2963	23	710	843	0	1.50051
290763	224328	98	133694	105460	96	381823	303608	99	4755	3868	38	22045	17332	72	92	853	0	1.50152
211654	165777	93	56368	45262	87	170061	135746	91	2512	1648	30	9480	7388	46	2458	1452	17	1.50457
73993	72376	71	21411	20885	51	66418	64744	72	542	549	0	4093	3743	29	257	383	0	1.50558
169939	137303	87	51310	42528	83	154415	125434	87	2476	1458	25	8482	6762	44	-290	440	0	1.5066
95927	91596	74	25248	24529	56	88136	84147	76	1223	745	0	5427	5039	35	753	1339	7	1.51066
83398	81149	75	25755	25301	65	85477	82268	75	718	651	0	5106	4792	31	425	647	0	1.51168
68601	69047	71	16154	15932	43	59861	58196	71	502	614	0	2977	3287	25	279	745	0	1.51878
199927	149390	92	47490	35519	87	171466	125881	91	2044	1407	19	9248	6926	47	807	1085	5	1.5198
124716	106118	81	33461	28078	78	114596	94765	81	599	651	0	6584	5245	40	691	445	0	1.5198
178211	143488	87	51708	42229	84	151884	124020	88	1095	800	0	8109	6435	45	223	653	0	1.52081
141911	124827	85	45491	39759	79	111185	95512	82	1501	1053	5	6283	5230	38	270	940	0	1.52183
45020	42909	72	9931	10101	36	16136	16030	44	199	334	0	1170	1090	8	-382	335	0	1.52284
107598	101781	88	32232	29589	74	95985	87777	77	1247	852	0	5249	4676	33	-631	390	0	1.52487
160889	131426	85	37417	29889	82	138081	107907	87	2007	1229	10	7841	5948	45	398	510	0	1.52487
199324	156206	95	44318	35273	87	169048	135791	91	1628	1259	13	9491	7740	45	369	1526	10	1.52893
47418	47434	70	11772	11752	39	42750	40956	68	305	391	0	2521	2362	22	-130	433	0	1.53096
118281	101598	86	41934	36157	77	114908	95472	81	1171	712	0	6708	5547	39	129	540	0	1.53198
86666	83706	75	27161	26331	63	78911	75976	74	659	607	0	4769	4535	30	399	749	0	1.53299
151461	124481	86	47657	38747	82	134621	107692	85	1572	1230	10	7798	6390	42	1279	973	0	1.53604
153607	119242	88	43897	34871	83	131882	102483	87	991	888	0	7519	5917	41	106	711	0	1.53706
437637	259244	141	181557	116136	138	436544	261110	142	5033	2672	42	24665	14366	83	2486	1531	19	1.5401
204819	165402	102	61864	51059	86	163325	131811	89	3014	1665	23	8989	7029	45	-40	1229	2	1.54315
144904	127846	81	31017	25645	80	127933	108403	83	1137	1001	2	7362	6205	40	151	648	0	1.54518
97104	92861	75	23020	21965	54	78846	74095	74	1113	695	0	4478	4342	30	438	674	0	1.54619
264120	196060	103	66483	48709	94	243473	179790	97	2340	1926	26	13671	10193	60	1034	1421	10	1.55025
209727	155947	95	57606	41646	89	192543	141917	93	2106	1163	11	10758	7860	49	952	561	0	1.55127
117708	98920	81	33894	28877	78	116718	97339	83	594	579	0	6288	5189	38	-383	508	0	1.55127
141462	132091	79	34133	31355	77	129818	121075	80	1900	1418	12	7167	6520	39	260	791	0	1.55127
165042	133599	87	44732	36326	83	128827	104150	87	1800	1291	17	7577	5887	43	602	508	0	1.55228
238929	178150	95	59289	43662	91	211242	154250	95	2226	1608	23	11953	8766	55	-648	175	0	1.55635
297306	224237	108	98873	76570	102	309375	240672	106	2675	2020	26	17022	13271	61	1377	1556	19	1.55635
67664	70510	58	21096	21244	47	67985	65427	72	792	792	0	3738	3443	30	825	875	0	1.55736
273066	210738	100	92649	75936	96	316924	250045	100	3029	2166	28	17825	14102	62	1160	1091	6	1.55838
148776	135608	88	31268	28004	76	131246	119818	81	1364	1282	12	7703	6537	47	1350	1184	6	1.55939
202356	146748	92	55861	40619	89	187449	134328	93	1964	1417	20	10628	7514	48	390	685	0	1.55939
162027	136964	85	42713	36138	81	147812	122303	85	1759	1540	18	8687	7436	43	664	900	0	1.56041
187098	151518	95	57656	47935	84	155559	122892	90	1822	1405	18	8713	6784	44	70	611	0	1.56041
308288	214238	111	92375	64262	104	252739	173159	108	2509	1570	32	14086	9663	58	1044	955	0	1.56142
240680	183114	97	96452	77401	90	276555	221539	93	2253	1738	25	15136	12314	55	1128	1144	7	1.56142
65327	64529	70	20863	20292	46	59822	57780	71	467	272	0	3507	3561	27	666	827	0	1.56142
210060	160890	92	76013	61122	90	189736	142139	94	2167	1718	22	10700	8310	47	592	689	0	1.56244
208828	157779	96	62276	47209	88	174902	132665	92	1734	1094	13	10019	7689	48	444	630	0	1.56244
72289	68973	84	21446	19987	57	62754	58614	89	1042	897	0	3829	3577	28	-129	648	0	1.56244
148296	125589	83	37627	31623	80	143011	119466	84	1251	1142	10	8314	6809	43	675	773	0	1.56244
123431	107011	89	35042	30900	78	111788	98763	81	925	918	0	5970	5413	36	46	775	0	1.56548
151263	127363	86	41700	35428	82	64064	54168	82	2188	2131	24	4551	3578	33	-277	519	0	1.5665
143129	117054	92	50658	42638	82	123701	101818	85	1574	1305	14	7128	5572	42	55	342	0	1.57157
135996	114282	85	46238	39060	80	108482	89848	82	1209	783	0	6492	5116	38	717	710	0	1.57157
154425	131395	86	42665	36052	83	138039	117008	86	1200	1016	3	7916	6595	40	-152	669	0	1.57157
147280	119060	84	40865	32920	82	130194	106630	86	1947	1255	19	7264	5702	43	-139	394	0	1.57462
64553	62471	81	19406	19186	46	58602	56800	72	816	857	0	3184	3091	26	106	739	0	1.57665
271123	187463	107	90509	63770	102	304907	224008	105	3919	2201	34	17143	12791	64	2633	1610	20	1.57868
53734	54126	69	13925	13723	40	47912	46784	70	145	202	0	2502	2296	24	-35	974	0	1.58376
181402	157798	94	53877	46611	82	156984	133710	86	1635	1305	16	8551	7495	44	124	607	0	1.58477
287017	202675	102	94939	67161	100	290443	203915	103	2967	2716	31	16916	11865	58	665	566	0	1.58782
77893	75246	74	23111	22513	55	74427	72440	73	135	571	0	4209	4119	29	-284	373	0	1.58985
120376	113134	81	28688	27530	73	108697	103155	79	1345	801	0	5903	5429	34	-245	411	0	1.59188
234251	171190	95	62734	46753	91	198256	141388	95	2038	1234	16	11969	8201	55	1122	889	0	1.59492
92745	85845	76	25865	23341	69	87848	80150	78	747	675	0	4796	4565	32	-312	231	0	1.59594
136368	119740	95	52789	47549	79	115645	101898	83	1364	831	0	6387	5773	37	703	924	0	1.59695
233036	173312	107	79726	62547	91	215526	158347	96	1829	1389	19	12173	9153	53	248	416	0	1.59898
98242	95647	74	28914	27485	62	92380	86849	75	950	718	0	4831	4499	33	1472	1213	9	1.59898
94240	83202	82	26865	23509	64	83397	73983	78	518	771	0	4250	3730	32	1616	1499	17	1.59898
197722	154366	99	56382	45226	87	158444	124434	91	2027	982	0	9142	6862	48	50	517	0	1.60102
117320	106108	78	31577	27677	75	101445	89358	79	677	841	0	6162	5297	37	175	509	0	1.60203
92344	88020	76	23355	22278	58	82360	78583	76	620	743	0	4688	4406	32	-786	0	0	1.60305
112328	101803	78	31048	27027	76	98847	86781	79	1117	1058	4	5573	4978	35	388	537	0	1.61218
203699	158827	89	56128	44110	86	166906	127237	89	1746	1327	14	9884	7446	47	593	1328	10	1.61523
287654	213911	106	88382	65918	100	315326	237996	103	3484	2251	33	17964	13641	64	787	660	0	1.61523
55805	56011	61	16920	16375	44	51162	49675	70	355	448	0	3169	2994	26	-439	282	0	1.61624
135897	118073	83	33467	28455	79	113148	96408	82	954	1012	2	5603	4781	36	2	493	0	1.61726
225032	168646	95	60353	46235	90	190678	138586	94	2265	1678	24	10757	7544	51	228	729	0	1.61827
364466	228425	134	86218	52021	130	332146	208240	134	4363	2464	37	19056	11896	69	1510	1340	13	1.6203
228534	171672	93	67960	51919	90	207942	156685	94	2262	1669	26	11460	8305	52	1419	1063	4	1.62437
51711	50680	72	14852	14900	41	39890	39488	69	124	434	0	2045	2286	21	-8	401	0	1.62741
162583	131101	103	42060	34652	83	142619	115141	88	1185	1183	9	7470	6272	41	410	1051	4	1.62741
125110	108820	83	36945	31427	78	112201	96714	82	837	784	0	6420	5290	39	998	928	0	1.62843
69015	70485	69	21781	21767	49	64224	64097	71	230	518	0	3472	3079	28	109	577	0	1.62944
89371	86101	74	19620	18949	49	80465	77094	74	333	698	0	4757	4730	31	547	539	0	1.63046
189454	160383	85	80428	68429	85	211973	175129	88	2036	1585	24	11842	9753	50	1173	1907	17	1.63756
120029	107631	80	40225	36455	76	88799	77194	79	1368	920	0	5097	4534	35	-312	200	0	1.64061
279628	201605	110	64855	44951	100	257073	183218	105	2033	1381	17	14516	9958	63	136	533	0	1.64061
180700	144554	90	51517	41096	83	157282	124364	88	2188	1265	18	8843	7007	46	600	593	0	1.64569
152631	126320	84	41891	34616	80	136022	110568	84	1565	1128	14	8190	6626	44	66	467	0	1.64772
183401	150679	88	52344	42816	83	139846	114980	86	1957	1191	16	8044	6387	42	1176	1000	1	1.64772
174929	142837	90	57236	47580	85	149257	121704	88	1078	790	0	8570	6927	43	544	991	0	1.64772
293598	208680	107	68575	49126	99	247803	173775	104	2593	1637	24	14899	10435	54	1163	1018	4	1.64975
256308	186059	99	67266	48983	94	248020	181222	98	2819	2340	26	14112	10235	61	447	760	0	1.64975
314356	217769	102	88799	61688	99	297891	199021	103	2828	1784	28	16487	10714	61	1407	1124	7	1.65076
139577	115909	84	42141	34146	82	91927	74241	84	1228	1103	6	4937	4336	35	-462	385	0	1.65279
62712	61284	66	16446	16316	43	60160	59269	71	592	831	0	3248	3406	26	81	490	0	1.66193
165390	129636	88	68069	56917	83	261124	219177	87	2490	1987	23	14396	12038	55	-366	422	0	1.66294
121360	102839	81	30495	25790	78	109247	90946	82	709	897	0	6251	5025	39	270	339	0	1.66497
107642	92391	83	30214	25964	76	82245	68923	79	1268	985	0	4813	4058	34	355	553	0	1.66701
54621	55526	60	17571	17181	44	52134	50563	69	-125	221	0	2742	2695	24	671	918	0	1.66802
168834	141922	85	33106	28493	81	147815	122350	86	1789	1356	14	7796	6440	42	1895	1394	11	1.67208
115263	104786	78	36574	32293	77	98660	88815	80	1104	978	0	5690	5243	35	520	846	0	1.67208
207565	163176	93	46659	37096	86	170171	131180	90	1385	1129	14	9700	7527	46	-40	431	0	1.67411
56104	55372	69	15399	15505	42	43015	41652	69	607	563	0	2376	2444	23	293	1179	7	1.67411
146896	123915	89	40721	34493	81	126437	105259	85	1360	1474	16	7150	5760	42	1210	1144	6	1.67513
115831	101795	80	31539	27144	76	119338	103630	81	1099	748	0	6403	5531	37	629	777	0	1.67513
172340	140277	95	52929	43774	84	149931	122143	87	1661	1238	12	7941	6677	41	-35	628	0	1.67513
173607	140180	96	57030	47631	83	128052	103031	85	1261	1667	15	7417	5868	43	-85	938	0	1.67513
91585	86968	78	20457	19915	49	82537	79265	74	1543	861	0	4577	4719	31	365	483	0	1.67614
178453	141896	87	51838	41570	84	154519	121985	88	1866	1150	9	8978	7006	47	9	406	0	1.67614
147326	120742	87	37170	30004	82	130351	106951	85	1345	844	0	7256	5966	40	100	522	0	1.67817
190639	151038	88	49786	38987	85	163125	127292	89	1757	1293	19	9377	7150	47	395	482	0	1.6802
161312	130634	85	49138	40275	82	137285	109764	86	1882	1392	24	7591	6158	42	317	895	0	1.68122
66330	63527	74	11869	11745	38	53879	53243	71	677	704	0	2819	2738	26	449	1022	2	1.68223
278735	203556	111	87719	63744	105	185353	136759	108	2771	1718	18	11100	8498	47	651	722	0	1.68325
87860	85456	77	22198	22187	49	83175	80922	74	1423	989	0	4378	4395	31	64	267	0	1.68325
141806	116701	83	44420	36745	81	128463	102201	84	1306	1157	8	7252	5906	41	501	881	0	1.68426
117346	108843	79	31332	28320	75	92728	83378	78	828	883	0	5335	4871	35	398	592	0	1.69137
178164	139702	88	57749	46024	83	148753	116455	87	1491	1215	10	8393	6353	44	179	568	0	1.69137
226345	182156	91	80868	65872	88	247634	204989	92	2443	2058	24	14340	11666	53	150	706	0	1.69442
162053	127169	97	48765	39252	83	151641	120638	88	1558	1105	7	9442	7397	50	1258	1213	5	1.69543
120341	104951	83	34265	29355	76	104250	87670	80	940	959	0	6098	5389	36	-19	745	0	1.69746
117112	99609	84	37535	31976	77	109960	93276	80	1462	1018	3	6220	5236	37	155	819	0	1.69848
51281	49911	70	7056	7234	33	43704	42945	68	930	697	0	2682	2904	23	-60	289	0	1.69848
90680	85950	75	24715	22404	60	74996	69723	75	1442	1065	7	4163	3660	31	-24	760	0	1.70051
136422	126040	80	37947	34648	77	115703	105870	80	1668	941	0	6396	5875	35	-475	155	0	1.70152
303723	157813	144	71438	34301	134	280595	147539	140	3793	1804	26	16177	8245	94	864	785	0	1.70254
138070	115395	85	41447	34570	80	117901	95965	82	1309	1065	10	6190	4579	39	-433	290	0	1.70254
117411	100727	83	35059	30313	78	103064	90081	82	1090	1280	11	5509	5073	35	610	794	0	1.70355
246061	188874	104	68202	53528	95	224898	173799	99	2639	2277	23	13151	9886	52	-140	1029	2	1.70457
113989	100764	85	28480	25569	68	102193	92019	79	455	857	0	5391	4735	34	111	336	0	1.70964
142226	120841	83	40937	35271	79	115118	96843	83	1060	910	0	6475	5562	38	-14	398	0	1.70964
179948	144964	89	69504	58297	84	149185	118309	87	1746	1367	13	8517	6614	44	336	946	0	1.71066
175870	151065	83	70662	62631	81	217788	185914	86	2598	1609	26	12248	10192	49	506	606	0	1.71269
204195	161495	89	51424	40201	86	179850	138299	90	2123	1171	17	10200	8018	46	121	396	0	1.71269
104359	101255	75	25499	23926	53	103925	97819	76	1336	988	0	5489	5301	33	-56	515	0	1.71269
90550	85331	75	27431	25638	65	83421	78588	75	447	787	0	4643	4498	31	140	344	0	1.71371
277546	203436	103	93189	67318	97	251405	185072	101	3072	2291	26	15261	10786	64	475	791	0	1.71472
171284	134741	91	51101	40725	85	143767	109554	89	1927	1616	17	7891	5652	45	-189	675	0	1.71777
147783	121205	88	46862	39037	81	116143	93826	84	1271	1384	15	6154	4840	40	-387	274	0	1.7198
172319	139990	91	40400	32408	82	157781	126349	88	1356	1120	7	9083	6782	47	391	1014	2	1.7198
192299	160654	85	74678	62381	85	168421	138738	87	1752	1645	20	9846	8256	44	602	818	0	1.72081
354048	202837	131	133382	87260	126	430035	287529	130	4299	2928	36	25185	16055	94	430	444	0	1.72081
186708	149644	104	48372	38893	84	156249	124305	88	2455	1132	12	9001	7279	43	203	752	0	1.72386
148187	126528	89	52707	46416	80	131747	110683	84	953	1121	14	7571	6065	42	961	1079	5	1.72589
63612	63845	69	14134	13779	41	61168	58273	70	488	696	0	3386	3379	27	-650	147	0	1.72792
205543	154046	92	63828	49524	87	177361	132674	90	1513	1100	10	10300	7595	49	486	974	0	1.72995
205257	157805	93	53523	41842	88	187148	144151	93	1539	1054	7	10390	7862	47	1888	1828	17	1.73198
141142	120933	83	34727	28756	79	126637	105905	83	1479	980	0	7195	6113	39	600	723	0	1.73401
427088	252494	151	186261	121378	140	541438	348381	143	6307	3367	46	30682	19079	104	1619	1814	15	1.73706
162595	131307	85	50041	40876	82	136496	110742	85	1352	1393	16	8453	6974	44	-446	198	0	1.73807
183434	145773	96	57900	46342	86	142774	110947	89	1514	1431	16	8488	6768	47	1231	870	0	1.73909
175808	155227	87	47760	42770	81	173636	153916	84	1705	1133	12	9905	8518	46	321	1124	5	1.73909
116254	107222	80	37446	33988	76	107235	96795	79	1159	1136	7	6248	5757	37	526	940	0	1.74213
177449	139769	86	60786	48790	85	155986	120066	90	1925	1210	19	9145	6634	46	110	853	0	1.74315
114306	104260	85	35391	32098	77	109930	100101	80	799	683	0	6204	5927	35	1174	1119	5	1.74619
243620	176262	93	73060	55206	92	211287	150896	96	1850	1667	24	11634	8562	53	197	443	0	1.74619
211588	160322	92	58666	44263	88	187478	139640	93	2480	1547	24	10108	7500	47	600	782	0	1.74822
77222	74278	76	22505	20591	55	69508	64407	74	1006	726	0	4130	3606	33	-49	375	0	1.74822
162171	138519	82	45693	38222	82	145306	119863	86	1483	1370	13	8584	6812	44	243	1099	5	1.75025
76583	74354	83	21365	21022	49	66508	64813	73	352	467	0	3614	3523	28	487	539	0	1.75127
88637	85534	78	21315	20559	50	79326	75593	73	877	717	0	4562	4365	32	71	528	0	1.75127
62655	63423	78	11645	11666	39	51602	50219	70	46	568	0	2708	2908	24	-342	695	0	1.75228
179721	148663	86	56687	47345	84	154811	127570	88	1651	1389	20	8851	7106	43	388	505	0	1.7533
129739	115995	89	27572	24104	68	112287	98764	81	805	907	0	6440	5483	38	869	1063	5	1.75431
60589	59838	73	14695	14623	41	24272	23746	59	91	701	0	1319	1227	11	-590	195	0	1.75635
187037	144760	88	58725	45891	85	157967	118343	88	1820	1396	16	8918	6649	45	836	1250	8	1.75635
258481	181132	98	70253	49002	94	208864	145583	99	1988	1536	16	11777	7885	53	649	1377	9	1.75736
111382	103715	83	34679	30824	76	99813	87173	94	1392	988	0	5218	4470	35	372	550	0	1.75736
232475	173710	90	69792	53037	88	205155	147446	92	2048	1276	25	11555	8240	54	757	671	0	1.75736
135323	111929	83	36396	30120	80	117183	95621	84	813	650	0	6337	5374	39	-752	207	0	1.75736
103254	92790	78	29739	25921	74	100718	88981	79	1467	939	0	5789	5106	37	438	873	0	1.76041
191023	156497	91	58058	47821	85	166370	135505	89	1751	1419	23	10114	8673	48	377	570	0	1.76244
145604	127157	82	49615	43878	79	129973	113257	81	1691	1035	8	7228	5993	39	531	751	0	1.76548
140808	119717	84	34945	30613	80	111389	93147	84	921	1220	9	6145	5254	37	-587	242	0	1.76548
69458	67692	79	16121	15781	44	57500	55305	71	847	575	0	3276	3038	27	641	442	0	1.76853
79209	75427	75	24800	23669	59	69126	66795	74	710	661	0	4006	3644	32	314	324	0	1.7736
116965	96959	84	35095	29879	78	98309	82063	81	1516	885	0	5563	4649	37	514	551	0	1.7736
201353	145836	94	56332	41828	88	186280	136978	93	1926	1525	22	10334	7239	52	434	978	0	1.7736
143633	112870	86	42748	34532	82	137553	109200	85	1575	1033	4	7301	5706	41	288	535	0	1.77563
251437	196058	104	73829	58268	95	253368	194972	99	2855	2101	25	14493	10511	61	1222	1013	3	1.77665
406296	265827	136	170967	122669	133	529229	360231	137	6657	3918	50	30685	20478	91	733	757	0	1.77767
155955	128642	82	36411	29879	80	135089	109703	85	1506	1308	11	7846	6014	43	864	603	0	1.77767
131089	121153	81	48530	43932	77	107226	96859	79	1744	1911	17	6206	5567	37	85	408	0	1.77767
229752	183024	91	68590	56459	88	200031	157972	91	1737	1419	16	11437	8856	50	1016	921	0	1.77868
71506	68363	80	20494	20042	51	60569	59125	72	670	733	0	3313	3353	27	-28	390	0	1.7797
158708	125812	92	35580	27699	83	142016	112363	87	1709	1298	15	7666	6233	43	70	415	0	1.7797
67633	66809	71	8491	8597	34	61833	60907	71	300	478	0	3483	3405	27	429	474	0	1.7797
214501	164005	101	52710	40889	87	186741	141031	92	1890	1430	17	11293	8519	49	-102	317	0	1.78376
81389	83034	71	26619	26370	58	79793	78029	74	966	663	0	4006	4092	29	401	1029	4	1.78376
191547	156187	103	43312	35010	83	181910	146090	88	1914	1429	16	9839	8010	49	468	1070	4	1.78579
121937	108110	80	38238	33087	78	105877	92313	81	1394	677	0	5816	4697	39	82	362	0	1.78985
117500	104364	84	29155	25599	75	98860	87708	79	938	732	0	5673	4854	34	-51	374	0	1.79188
112862	103139	81	32100	28882	75	102866	92479	78	967	1065	8	5693	4862	37	1308	790	0	1.79594
156741	126113	85	46016	36606	81	129631	101031	84	1343	1218	12	7157	5719	43	289	364	0	1.79797
199979	161453	90	63265	52503	85	155071	121952	89	1656	1457	15	8751	6833	46	1423	957	0	1.79898
81409	79287	73	20861	20526	48	70955	68450	73	1146	727	0	3815	3806	29	-52	364	0	1.8
120148	108299	83	34887	31019	76	115039	101389	81	1216	896	0	7001	6167	40	400	959	0	1.80406
207493	161564	95	68010	54699	90	173772	134510	93	2129	1207	20	10009	7463	46	271	592	0	1.80609
206722	164890	92	68744	55775	88	192182	153090	92	1866	1318	17	10956	8726	45	-16	423	0	1.80609
45697	46904	67	15709	15504	43	45381	44765	68	198	423	0	2298	2133	23	324	581	0	1.80914
156277	136199	83	37944	32323	80	137988	118285	83	1477	1105	6	8213	6881	43	575	955	0	1.81015
178928	143491	103	55119	46015	83	151432	121173	87	1792	1490	19	9069	7003	46	-18	545	0	1.81015
129249	119128	83	36890	34739	74	95426	89701	79	1054	1066	5	5498	4934	34	626	813	0	1.81218
351998	248675	124	133481	101455	121	396959	294028	125	4329	3092	32	21874	16157	70	1223	1266	7	1.81523
181543	147035	95	47466	38560	83	148896	119804	87	1616	1046	11	9049	6958	46	-479	294	0	1.82234
96715	92582	79	24248	23852	53	79110	76275	74	822	708	0	4476	4042	32	325	712	0	1.82335
98243	90514	77	31958	29426	75	94748	86902	78	569	754	0	5218	4644	34	-193	218	0	1.82538
220395	166470	98	60902	46263	88	192207	145767	92	2016	1515	16	10422	7782	49	1654	1836	13	1.8264
177981	144884	89	56617	47552	83	142313	116954	87	1484	1127	11	8017	6679	44	535	437	0	1.82741
257652	210681	100	100254	80002	97	352555	287167	100	3582	2577	35	19871	16355	66	1169	1208	7	1.83147
152031	123003	90	48359	39964	81	141101	113569	86	1491	1103	7	8021	6443	43	-326	266	0	1.83147
191352	156133	90	54233	44475	85	203294	166823	88	2057	1681	22	11466	9527	53	469	760	0	1.83249
171765	138749	87	35690	28205	81	150062	119584	87	1220	736	0	9053	7033	45	-203	165	0	1.84162
220128	173286	94	77053	62472	88	226258	177585	93	2354	1772	26	12800	9738	52	414	634	0	1.8467
164473	135497	87	52233	42873	83	132164	106428	86	2144	1756	21	7701	5980	42	430	877	0	1.85178
295589	210608	116	92939	67743	101	249631	174563	106	1998	1500	22	14849	10631	60	252	832	0	1.85482
198322	154067	89	56931	43615	85	185186	141743	88	2133	1834	20	10741	7555	51	156	773	0	1.85482
139530	111068	84	39287	31534	82	122512	97423	85	1260	782	0	7061	5210	41	-55	708	0	1.85584
162773	128226	85	51006	39956	84	130883	101489	86	1128	1122	10	7089	5450	41	114	371	0	1.85685
189234	149457	88	58471	46922	87	161059	126852	89	1500	1021	4	9425	7444	48	210	898	0	1.85888
147707	120733	92	41276	34786	81	126545	102824	85	1028	914	0	7353	5936	42	-403	623	0	1.86193
164539	128386	86	43003	33723	83	150219	116763	87	1505	1344	12	8533	6431	46	-322	755	0	1.86599
165467	138977	87	40227	33896	81	144374	117418	85	1522	998	0	8605	6916	46	-466	161	0	1.87107
364709	259618	127	121031	87254	124	343609	251415	128	4724	3090	34	19349	13808	61	2074	1071	7	1.87107
200271	154159	95	55907	43199	86	174531	134636	90	2223	1392	20	10000	7606	46	1227	918	0	1.8731
105115	90331	96	34847	30736	77	99332	87470	80	919	731	0	5558	4725	35	157	396	0	1.87513
84134	80257	73	21449	21167	48	71690	68877	74	783	1105	7	3521	3557	29	-692	192	0	1.87817
95299	86703	85	30321	27110	72	85973	77375	78	1218	960	0	4603	4260	34	-535	229	0	1.87919
76111	76177	70	24509	23928	63	70389	68450	73	1066	742	0	3988	3807	28	846	1220	6	1.8802
154764	127499	85	45780	38098	82	139037	113346	86	1938	1325	15	7774	6375	43	193	590	0	1.88122
210136	164949	91	56298	44282	87	181269	144462	91	2329	1578	23	10497	8527	48	-277	498	0	1.88426
103691	99027	74	32635	30966	73	89209	83242	76	1548	1190	11	5339	5233	33	-53	410	0	1.88731
210890	164101	90	52043	42456	88	201000	151622	92	1486	1278	13	11018	8231	50	593	1223	9	1.89137
159129	130786	84	47028	39454	81	127556	104471	85	1338	1335	12	7374	5571	41	69	516	0	1.89442
172262	135903	89	42044	33016	83	149692	115222	88	2128	1247	14	8640	6917	44	205	328	0	1.89442
197972	159299	89	63657	52143	86	178140	141864	89	1763	1311	13	10454	8209	48	1083	1267	8	1.89442
72589	71028	72	25326	24468	54	60505	58311	71	325	615	0	3435	3594	27	269	331	0	1.89543
130002	112616	80	42589	37084	80	111614	95730	83	911	854	0	6330	5611	39	-71	798	0	1.89543
137333	113446	84	52236	45230	80	129931	107746	83	1412	1087	9	7272	6108	40	1133	1426	11	1.89746
78397	76754	73	24452	23648	53	71495	68706	73	604	557	0	3561	3631	28	1110	753	0	1.89949
55668	55289	70	12702	12528	40	46654	46146	70	780	443	0	2414	2439	23	-157	276	0	1.89949
106853	101686	76	32069	30177	75	86057	80591	78	1294	1096	8	5253	4560	33	507	927	0	1.90152
95110	90268	78	24361	22874	54	84551	79282	75	854	826	0	4988	4654	32	-177	807	0	1.90152
157752	130935	86	47618	39580	82	130849	105889	85	875	1041	9	7590	5908	42	321	593	0	1.90457
147326	130934	81	29092	24564	67	146723	128239	84	1424	1152	8	8618	7727	41	236	592	0	1.90558
214066	171451	95	63188	53102	88	211773	169117	93	2833	1896	24	12014	9800	49	1111	887	0	1.9066
95149	87628	81	22798	20874	53	74984	68613	76	973	905	0	3966	3716	30	-535	99	0	1.90761
170063	142635	93	45219	38385	82	132593	112595	86	664	877	0	7745	6677	42	605	690	0	1.91066
280710	208282	108	78007	59182	100	253279	186655	104	2311	1768	27	14632	10881	57	-190	550	0	1.91168
168720	137089	88	46600	37224	82	159624	126189	86	954	1017	5	8544	6833	42	681	815	0	1.91168
143178	120128	83	44575	37674	80	117248	97691	83	980	821	0	6709	5499	39	230	740	0	1.91269
111769	101577	82	31207	28316	75	92091	83895	77	529	514	0	5608	4798	36	-28	872	0	1.91371
258454	205369	95	108308	89196	92	302303	238270	96	3366	2758	28	17569	13903	59	318	744	0	1.91371
204576	159523	90	59436	46644	87	154903	119159	90	1957	1373	18	9188	7097	47	199	566	0	1.91371
81098	81933	71	23981	24022	49	82813	79937	73	916	633	0	4634	4435	32	-334	461	0	1.91472
118341	110938	84	33162	30669	76	112642	103885	78	1191	1573	14	6244	5962	36	-55	528	0	1.91472
184827	150971	90	53051	43369	84	165572	135125	88	1848	1789	20	9357	7633	50	273	830	0	1.91574
174380	142723	100	46728	38341	83	149758	121688	86	1253	1405	13	8662	7225	43	94	319	0	1.91675
150100	136461	82	31371	27175	79	128800	116949	83	1265	1089	10	6816	6089	39	1731	919	0	1.91777
72336	72452	76	20980	20610	52	62932	61891	72	1222	882	0	3432	3420	27	-128	263	0	1.91777
113154	100647	84	31601	27669	76	106749	93396	80	1048	962	0	6346	5352	38	493	1179	5	1.91878
62055	61234	73	17889	17977	44	57049	56882	71	501	361	0	3199	3254	26	-267	222	0	1.92081
169754	137592	99	39120	31796	82	150828	121621	87	1965	1282	15	8266	6454	44	693	953	0	1.92081
130289	109837	82	38613	32913	78	115074	96766	82	1171	1086	6	6368	5674	37	708	731	0	1.92081
122674	114828	80	36117	33084	76	102068	93227	79	1223	1265	11	6139	5441	36	872	1490	10	1.92183
250463	199007	102	72830	57355	95	228940	179423	98	2769	1924	26	13465	10145	54	808	1138	8	1.92284
91926	87404	76	25931	25055	60	82996	79092	74	828	634	0	4392	4414	30	1	732	0	1.92487
234838	177837	94	74576	59152	89	215057	166376	93	3022	2172	32	12478	9398	51	897	757	0	1.92487
319912	227489	131	92807	66381	121	264900	190353	125	3066	2311	32	15498	11091	58	1073	897	0	1.92792
229877	170768	93	83959	64301	92	197284	146046	94	1846	1334	17	11211	8331	53	1076	1153	6	1.93706
253664	178390	103	85868	64447	96	176229	123757	98	1831	1416	22	9972	6965	49	1012	873	0	1.93909
165921	134886	90	45159	36681	82	155960	124797	86	1545	1104	8	8701	6736	45	1965	1349	16	1.93909
133629	115344	89	40208	34238	80	112276	93782	99	1912	1438	18	6498	5200	38	-512	177	0	1.93909
140772	113664	100	40878	32902	82	118629	94365	85	623	834	0	6925	5562	40	245	653	0	1.9401
94835	88725	74	30074	27555	73	88533	81433	77	1054	746	0	5030	4661	35	-582	472	0	1.9401
183519	150474	88	51306	41933	84	152074	123751	88	1659	1174	11	8712	6717	49	-91	506	0	1.94112
128067	116948	79	35216	31060	77	109934	97279	81	764	1070	5	6054	5561	37	998	789	0	1.94518
287563	223694	99	135116	112887	94	323199	260019	98	4001	2828	35	18457	15209	66	1454	1013	3	1.94518
94187	92425	72	18690	18410	44	87306	84374	74	180	649	0	4750	4580	31	987	817	0	1.94518
91175	86954	76	25595	24331	61	86912	82331	76	1122	626	0	4710	4587	31	116	513	0	1.94721
82918	80824	85	26071	25616	67	72570	69337	75	1445	676	0	4133	4304	28	349	904	0	1.9533
171540	133364	86	47969	38023	84	152223	115740	88	1785	1359	14	8837	6608	48	-695	161	0	1.95838
199889	156740	91	59157	45870	87	174587	136235	90	2052	1331	17	9832	8233	45	-372	454	0	1.96041
238953	173958	98	66947	48781	91	214396	157291	95	2242	1627	22	12194	8767	52	179	253	0	1.96142
169332	132291	90	54206	43880	86	132043	100724	89	1160	1169	8	6950	5500	42	-65	450	0	1.96345
56159	56338	76	20137	20006	48	43862	43348	69	469	469	0	2632	2561	25	488	630	0	1.96447
87657	86294	77	30572	30589	70	83893	82083	73	344	903	0	4549	4305	31	719	610	0	1.96447
225703	173553	102	111320	92758	94	401707	326632	98	3998	2875	32	22277	17810	65	2088	1868	21	1.96447
151606	125012	85	46183	38634	82	131208	108500	85	1715	936	0	7260	5989	42	703	780	0	1.9665
90320	87009	80	25908	24527	63	89853	84042	75	701	781	0	5052	4537	33	288	658	0	1.9665
139642	112433	84	42361	33856	81	126967	100629	86	1144	1077	7	7129	5821	41	-96	744	0	1.96853
157966	134192	87	47720	40204	80	122617	102220	82	1403	1269	10	6855	6019	39	-407	447	0	1.96853
178429	149015	89	49774	41763	83	152098	126262	87	1382	1046	6	8468	7022	44	-355	324	0	1.97056
86837	84794	72	24224	23466	57	74008	71773	75	-78	454	0	4391	4254	30	298	1115	4	1.97462
82540	81176	73	22346	21768	57	83020	79967	74	557	691	0	4716	4819	31	-171	420	0	1.97462
89921	84176	83	26633	25281	62	78716	73065	75	658	566	0	5105	4659	33	540	611	0	1.97563
160808	129294	88	52848	43751	82	128256	104152	85	1695	1025	5	7126	5883	40	521	926	0	1.97665
214971	166451	99	58113	45963	86	217567	173148	90	2486	1833	24	12739	9718	53	1072	722	0	1.97767
120066	110771	84	40932	37607	75	104646	93826	79	1256	1166	7	5962	4913	37	-91	555	0	1.98071
170914	133654	87	48978	38326	84	142701	109797	88	1177	1143	13	8494	6343	46	-249	228	0	1.98376
184154	144268	92	44931	34277	85	152158	116042	88	1059	1196	14	8808	6671	45	224	776	0	1.98477
72244	70100	72	21117	20633	49	61246	59381	72	515	515	0	3640	3515	28	108	488	0	1.98477
180818	143859	88	51701	41901	84	135461	104828	88	2326	1407	21	7771	6094	44	595	700	0	1.98477
84855	82783	77	22945	22891	51	74199	71724	74	674	635	0	3881	3895	28	-40	312	0	1.9868
150245	122327	89	45080	36768	82	127000	103021	85	1077	709	0	6700	5336	39	515	477	0	1.9868
91477	82661	78	25803	22809	60	81737	71528	78	882	678	0	4887	4431	33	-240	348	0	1.98782
129225	113790	81	36251	31421	78	124767	106815	82	1176	825	0	6844	5835	37	1116	1321	10	1.98883
245965	176172	100	63337	46066	93	223687	157019	96	2679	1500	27	12870	8944	54	739	1147	7	1.98883
162147	138692	83	52283	45143	81	202420	171311	85	2005	1527	16	11521	9290	54	1780	1045	3	1.99086
185988	151810	88	36629	29969	83	154219	125741	87	1479	1065	14	7938	6507	43	524	1002	2	1.99086
212437	167814	91	54446	41476	85	178486	137284	89	1796	1509	19	10280	7738	50	744	1044	3	1.99188
69731	68195	72	24196	23556	55	70188	68084	73	387	363	0	3764	3715	27	641	542	0	1.99695
122321	103538	81	33732	28106	78	108985	91786	82	1061	764	0	6087	4973	39	188	510	0	1.99797
114112	102132	79	32109	28558	76	108945	96613	80	650	1009	2	5936	5161	37	-444	321	0	1.99797
149520	137134	85	36930	32729	79	140928	126576	82	1307	1405	13	8178	7431	42	392	860	0	1.99797
174122	141716	87	46319	37728	84	155377	124912	88	2078	1343	23	8768	6866	44	1888	1163	6	1.99898
121671	104230	80	38754	33123	77	105715	87644	81	1167	1082	5	5886	4899	37	173	681	0	2
110553	101738	77	27355	24902	65	93853	86702	78	274	841	0	5058	4517	33	324	522	0	2.00102
134843	124306	82	30448	27078	74	118022	107905	81	1315	1285	13	6927	5978	37	38	638	0	2.00406
176823	140434	94	41300	33292	84	135244	105665	88	1674	1391	17	7586	6082	45	217	707	0	2.00508
226081	179261	92	77611	59653	91	218346	173116	93	1993	1709	25	13071	10445	51	87	690	0	2.00914
166303	126661	92	54636	42598	85	137201	103201	87	1323	1022	4	7519	5728	42	588	735	0	2.01015
211064	158702	94	64194	49595	90	175080	132238	92	1530	1419	20	10409	7524	48	-166	407	0	2.01117
116625	105739	83	41210	37259	78	100737	89712	80	1217	916	0	5474	4973	36	1	464	0	2.0132
105076	92855	80	35017	30787	75	86929	74549	78	782	798	0	4986	4273	34	855	867	0	2.01421
276022	197670	99	103313	72432	95	314750	225233	99	4189	2564	37	16802	12372	58	1043	1005	2	2.01421
218704	170317	91	56446	44413	88	183158	142346	91	2208	1528	20	10497	7716	50	1245	1338	10	2.01421
63103	60774	73	21879	21291	50	50385	48394	71	717	753	0	2756	2690	23	224	553	0	2.01523
205231	156556	93	45181	33308	88	172972	128119	92	2007	1613	16	10211	7151	49	921	798	0	2.01726
203588	157389	90	47937	36941	87	165455	127480	91	2667	1757	22	9702	7518	46	738	639	0	2.01827
268077	209411	110	86299	71024	92	323357	259107	110	3796	2883	33	17917	14216	63	967	1150	8	2.01827
93852	91643	76	30037	28852	70	89987	85018	75	1264	621	0	5130	4733	32	-175	400	0	2.0203
116114	100224	81	31041	26626	76	94862	78892	80	1560	929	0	5372	4631	36	643	372	0	2.02234
201654	162056	91	54463	43997	86	194322	154773	90	2276	1603	17	10730	8596	45	-123	926	0	2.02234
288816	184602	101	184668	123070	100	528201	358746	105	6493	3823	47	29866	20827	89	2249	2650	24	2.02335
323853	243473	106	135750	106641	104	330745	254898	106	3472	2571	26	18424	14089	63	566	549	0	2.03046
146488	125357	89	39533	33550	79	128718	109059	83	1188	657	0	7193	5970	40	486	809	0	2.03249
140646	116350	93	40643	34435	79	127669	105645	83	1007	1146	9	6926	5802	38	-496	364	0	2.03452
72301	69422	87	16734	16425	44	57601	54924	71	810	538	0	3150	2998	26	302	496	0	2.03655
135797	127529	81	39812	36598	77	103443	94493	79	1259	1081	8	5922	5459	37	-84	658	0	2.03655
60143	58852	62	19635	19291	45	52778	51890	71	231	532	0	2915	2736	25	-776	0	0	2.03756
74921	73562	71	18029	17965	44	60896	59334	71	929	578	0	3729	3529	29	-83	353	0	2.03858
118563	115503	84	38269	37510	74	78712	77506	75	1612	1141	8	4646	4636	31	214	620	0	2.03959
146822	125398	84	35180	29278	79	156202	134114	83	1705	1128	10	8424	7098	41	868	602	0	2.03959
233215	168883	112	68008	51234	92	192992	144472	95	2228	1308	16	11175	8127	54	22	576	0	2.04061
98309	92815	83	27167	25340	71	88187	83147	76	988	903	0	4829	4563	31	1100	985	0	2.04162
117371	99311	81	33043	28206	78	108650	91903	81	702	742	0	6074	5195	36	831	655	0	2.04467
118098	100082	80	35100	30358	78	118558	101309	82	891	1140	8	6363	5610	36	167	444	0	2.04569
322872	242198	126	191672	150973	119	490041	376958	124	5210	3635	35	27670	20979	90	2138	1424	22	2.0467
193186	155282	93	55561	44429	85	177048	141036	88	1382	1291	11	10225	7790	47	690	880	0	2.0467
152798	127304	83	34804	28240	76	129612	103382	84	486	963	0	7955	6358	43	-577	234	0	2.0467
193516	152411	93	55526	44532	87	151978	118300	90	1560	1335	16	8617	6527	42	910	703	0	2.04873
320820	222034	119	79339	57200	122	272097	191750	119	2439	1696	22	15498	10499	62	1469	1503	13	2.05178
114689	104514	85	29953	27320	76	96667	88523	78	1287	948	0	5558	5081	33	-65	615	0	2.05279
146163	120117	85	44183	36802	81	122126	98525	85	1518	937	0	6898	5626	41	-79	389	0	2.05685
97103	93165	77	25594	24682	53	90507	86876	75	1308	927	0	5177	4964	31	565	1055	3	2.05888
258889	195905	111	65507	50373	91	227802	169582	95	2851	2094	32	12226	9274	50	134	874	0	2.06091
231795	173458	89	69547	52004	88	209277	150627	91	2371	1526	27	12322	8661	56	395	695	0	2.06091
254058	180079	101	64624	46485	93	212479	149879	97	1792	1329	16	11377	8150	52	745	916	0	2.06091
337466	231015	110	168447	126382	111	420844	275030	114	5087	3389	44	24888	16630	75	1523	1216	8	2.06193
138238	125204	84	43522	39262	77	118358	105311	80	1927	1529	14	6843	6032	39	236	581	0	2.07005
142769	128370	81	37864	32620	78	121875	106994	82	1179	963	0	6843	6142	39	37	614	0	2.07005
145890	126977	99	54914	49047	80	137950	121903	83	451	682	0	7492	6428	41	189	403	0	2.07107
162787	140478	98	47549	41747	83	142223	123767	86	1278	1300	12	8175	7408	39	36	469	0	2.0731
156342	131346	85	50640	42193	82	141907	116850	85	990	956	0	7999	6827	43	-245	456	0	2.0731
167031	136755	86	45819	37698	82	142440	112651	86	1714	1157	13	8526	6582	45	284	834	0	2.07411
224107	166306	103	71859	54646	95	313036	238025	100	3810	1947	38	17953	13781	60	791	543	0	2.07411
117385	99748	89	36733	31896	78	114984	97559	82	1000	679	0	6204	5121	42	722	684	0	2.07513
150570	128488	82	37011	31063	79	120633	101934	83	743	667	0	6364	5156	39	750	665	0	2.07614
224848	172988	95	68975	52966	93	184816	142318	96	2246	1583	19	9926	7564	50	206	662	0	2.07716
245900	175438	99	69931	50301	93	215562	151930	96	2854	1522	28	11983	8481	55	1102	1424	12	2.08122
73747	72483	75	16089	16109	42	65973	65079	72	334	776	0	3558	3513	28	58	458	0	2.08122
145176	121234	85	30837	25771	78	123867	104608	83	1751	850	0	7234	6236	40	173	1128	8	2.08223
194179	159022	89	64864	54459	85	180988	146554	88	1883	1565	20	9954	8196	45	-153	574	0	2.08325
109476	104918	84	33517	32038	72	102376	97847	75	1234	1267	11	5336	5244	32	-555	678	0	2.08426
100720	87949	79	26405	23149	72	88340	77433	79	478	757	0	4856	4233	35	601	778	0	2.08629
213399	163275	92	68521	53887	87	199116	152250	90	1825	1132	23	11615	8530	58	159	940	0	2.08731
268017	207299	105	114796	92108	101	312019	246147	106	3646	2644	32	17698	13861	63	444	775	0	2.08934
86958	72509	92	22500	16025	92	80700	61382	92	965	711	0	4888	3468	39	625	658	0	2.08934
110806	99857	76	33553	29292	75	84096	73587	79	864	544	0	4740	4374	33	-831	428	0	2.0934
128446	118960	78	29895	27435	76	119146	108467	79	1219	1176	10	6599	6070	37	329	573	0	2.09543
89411	86526	77	22519	21142	51	85135	79157	76	242	478	0	4848	4780	30	1449	644	0	2.09848
211298	168384	94	44083	35370	88	195530	154396	92	2049	1582	17	10825	8756	47	487	594	0	2.09949
189838	147720	87	55838	43290	84	153432	117843	88	2055	1434	18	9048	6830	48	1541	1084	10	2.09949
125765	113265	81	30816	26724	78	105141	94448	81	1271	936	0	5549	5386	34	222	900	0	2.10355
301917	200401	113	78443	51464	109	336082	235904	114	2356	2152	27	19558	12866	68	355	1130	5	2.10457
101953	92183	78	33425	29085	77	96693	84184	80	821	644	0	5304	4723	34	481	875	0	2.10558
97257	87383	81	26895	23690	73	96430	85092	80	964	1061	5	5286	4548	35	-31	650	0	2.1066
244404	185924	97	54611	42681	88	210705	160115	92	2227	1366	21	12018	9086	50	575	516	0	2.10761
78920	78004	72	19888	19402	49	73712	70034	73	685	510	0	4162	4108	29	508	1009	2	2.10863
95064	88074	81	25929	24292	62	87655	83178	76	271	431	0	4825	4673	32	-165	418	0	2.11066
149781	122033	85	39329	31439	80	128040	101248	85	1435	1147	10	6871	5774	41	1057	865	0	2.11066
225427	183371	90	98757	81073	88	241803	193922	92	2721	1861	24	13447	10813	51	1302	1256	8	2.11168
303675	222698	111	102133	73218	109	381878	277648	112	4580	2841	39	21046	15162	67	79	426	0	2.11269
151563	124776	84	39202	32025	80	134885	109171	85	1467	1470	16	7360	6047	41	281	701	0	2.11269
153501	140370	80	33358	29855	76	145928	131725	81	1464	1348	13	8376	7325	42	-230	258	0	2.11269
160205	136405	87	53444	45798	83	133824	115126	86	967	1117	6	8062	7114	41	-919	314	0	2.11472
138677	122807	80	41112	35585	78	120330	105628	82	1044	999	0	6689	5872	39	-305	611	0	2.11472
189021	152851	94	54104	43898	84	169421	137611	88	1596	1335	16	9861	7828	51	-97	533	0	2.11878
142425	124883	83	36308	30786	79	123998	110029	82	530	756	0	6995	6063	39	-578	493	0	2.1198
201640	164685	89	59366	48366	85	248423	206347	89	2080	1938	24	13121	11540	48	-24	1137	6	2.12487
124519	110715	80	34422	30502	77	107090	94814	81	1476	906	0	5599	5028	35	-373	503	0	2.12589
134632	121078	82	34295	30038	78	118822	102505	82	1355	930	0	6787	5812	39	559	774	0	2.12995
177342	138457	91	44470	34119	85	150766	116324	89	2103	1605	18	8782	6197	46	576	669	0	2.13096
86946	77638	88	27276	24912	66	76638	67635	78	415	549	0	4131	3474	31	127	509	0	2.13096
206105	156493	93	52608	40645	90	175776	131559	94	2273	1468	25	9921	7545	45	-17	1005	1	2.13198
92371	86167	76	25667	23528	60	75801	69516	75	743	737	0	4462	3962	31	-346	461	0	2.13299
168883	145491	89	33911	29081	81	150024	128976	86	1285	1168	7	8809	7490	44	1248	888	0	2.13401
171392	140234	89	48313	39766	83	143387	115408	86	2165	1665	23	8261	7019	44	592	934	0	2.13604
98223	94770	78	28680	27454	72	88243	82792	76	776	785	0	4631	4549	31	112	694	0	2.13706
145463	130654	83	41953	37013	78	132221	113989	83	2251	1575	24	7377	6752	38	47	561	0	2.13807
181209	142738	104	50316	40217	84	156452	119916	88	1633	1097	10	9064	7029	44	356	1210	10	2.14112
181735	152371	85	58782	49360	82	172760	142935	87	1329	1164	19	9627	7973	45	521	844	0	2.14416
89969	87627	74	23589	22601	52	83718	79708	75	1219	902	0	4818	4621	31	1031	1173	6	2.14518
182165	148836	88	47224	38316	83	167472	134535	88	1871	1087	12	9279	7342	46	-376	327	0	2.14518
261757	210458	95	99981	82050	91	350137	283233	95	3531	2733	33	19274	15439	64	350	531	0	2.15127
155239	142956	82	54474	49813	78	149077	134414	81	1859	1199	11	7926	7411	41	816	567	0	2.15127
292160	211527	98	112845	79955	97	371709	251134	102	4036	2583	37	20572	13454	78	1117	879	0	2.15127
192244	155095	88	41889	33081	84	162794	129797	88	2068	1787	24	9264	7527	45	2783	2167	26	2.15431
175444	150015	84	47721	39232	83	146249	123677	86	1586	1118	6	8531	7199	45	601	1020	2	2.15431
95118	92754	76	17551	17686	44	102940	100369	75	821	787	0	5440	5515	32	96	780	0	2.15431
94482	88210	91	26098	24526	66	84367	79938	76	945	568	0	4745	4558	31	327	646	0	2.15838
122567	103430	83	38563	32708	78	111567	93870	82	779	679	0	6465	5193	39	914	854	0	2.15939
174105	142159	89	54734	44190	85	141369	115059	88	1041	1528	14	8610	7046	43	967	756	0	2.16345
171771	138210	88	50351	40386	85	149098	119019	90	1800	1133	10	8594	6583	45	1241	990	0	2.16345
51930	51459	82	12439	12292	40	45583	44191	68	1337	895	0	2374	2431	22	-565	313	0	2.16853
68807	69507	69	13912	13857	41	59524	58494	72	521	404	0	3765	3555	28	830	1089	6	2.17157
238922	171410	97	67858	49616	92	195576	139663	97	1689	1290	15	10597	7408	52	-36	525	0	2.17157
166394	135345	85	47757	38535	83	149824	120105	87	1790	1427	16	8139	6601	43	258	466	0	2.17157
82044	76267	75	22706	20685	53	74153	67808	76	396	562	0	4287	3693	32	413	691	0	2.1736
198883	152957	107	56475	45533	87	195187	152681	91	2020	1689	19	11627	8740	53	164	380	0	2.1736
343096	259008	112	187039	156851	108	496348	394354	112	3925	2970	33	26670	21650	78	1526	1827	16	2.1736
183541	153091	92	41843	34276	83	138225	111103	86	2125	1263	13	8258	6677	43	533	652	0	2.17462
154691	126254	101	42875	35832	81	147519	122401	85	1715	1252	16	8718	6773	45	44	606	0	2.17665
111409	109484	76	41428	39933	73	101053	97611	76	1374	1112	8	5733	5520	34	463	722	0	2.17766
199922	159158	89	52754	41700	86	179235	139344	90	2034	1800	20	10970	8430	49	613	466	0	2.17868
350116	236533	119	104258	72379	113	294416	200997	117	4595	2781	37	16318	10868	62	2113	1686	15	2.18274
71441	70862	71	19961	19238	47	67185	64154	72	968	936	0	3541	3771	27	-735	301	0	2.18477
57566	55833	71	13635	13589	39	47750	46526	70	954	917	0	2595	2790	25	370	711	0	2.18883
108373	97182	78	28625	25317	74	100331	87352	78	928	760	0	5503	4481	36	-465	308	0	2.19188
300288	215637	110	74901	51180	106	263099	188370	110	2928	2354	25	16646	11578	59	504	636	0	2.19391
267774	204422	100	80951	61721	98	226811	170821	101	2989	2211	25	13037	9621	55	2294	1469	29	2.19492
119528	104392	82	30856	26721	77	107373	92824	81	850	800	0	6614	5571	40	276	395	0	2.19695
189652	155879	90	58724	48241	84	184200	150033	88	1839	1413	18	10844	8797	49	569	1323	9	2.20203
108388	96798	77	30728	26806	76	102348	88995	80	1423	1222	11	6195	5385	36	-124	616	0	2.20305
208051	160883	93	54670	43047	87	201274	154620	92	2233	1354	28	11493	8423	51	845	715	0	2.20305
227767	178197	95	75136	60512	90	193581	153332	93	2681	1506	22	10665	8431	48	809	1454	11	2.20508
121613	103926	84	34222	29263	79	112271	95488	83	1102	1043	4	6013	5152	37	130	543	0	2.20711
104950	98316	75	26525	23970	60	100673	91993	78	1521	862	0	5826	5142	36	572	653	0	2.20812
173664	144595	87	43274	35185	84	148112	123102	87	932	1189	8	8074	6997	40	370	1078	4	2.21015
88990	86615	76	26643	25377	61	74357	71553	75	1071	759	0	4728	3988	32	1093	1256	8	2.21015
136608	119625	81	47400	41812	79	117673	102193	82	1645	1107	9	6721	5598	40	540	546	0	2.21421
337882	247880	119	131339	94878	117	379651	276858	122	4985	2837	33	21453	15975	66	606	668	0	2.21421
122661	113124	81	38955	35169	79	102659	94264	80	554	866	0	5133	4370	34	119	622	0	2.21523
131919	121263	81	39591	35459	77	108179	97379	81	1513	900	0	5515	5295	34	-232	325	0	2.21827
147375	122884	83	37260	30165	80	133364	108096	85	1245	1331	14	7172	5420	41	594	586	0	2.21827
113382	100984	77	37764	32800	76	112830	98554	79	498	757	0	6014	5336	38	520	521	0	2.22335
216080	168960	92	68390	54302	88	183110	142877	91	1847	1606	24	10675	8526	48	263	910	0	2.22437
93697	88594	79	25614	23890	61	75775	69646	77	1313	876	0	4402	4133	32	280	592	0	2.22437
161517	140899	84	39431	33221	80	146639	126976	85	1576	1117	13	8136	6945	43	35	519	0	2.23046
84700	83166	73	24382	23588	60	74875	72821	73	503	393	0	4268	4118	31	398	790	0	2.23147
174253	141901	89	55192	45926	82	152574	123528	85	2087	1235	17	8620	6749	50	999	1220	4	2.23249
82201	83623	71	14853	14926	42	84942	84069	73	1215	1067	6	5287	4801	33	469	517	0	2.23249
149548	121342	84	43976	36133	82	130401	104411	86	1612	1070	7	7247	5595	41	764	670	0	2.23452
73464	72764	73	20529	20335	50	66862	64781	72	191	317	0	3789	3770	28	541	541	0	2.23553
212845	161305	91	58826	44860	87	194081	147853	91	1936	1712	18	11029	8141	51	455	1200	7	2.23553
127212	114771	82	35150	31367	77	121802	109314	81	1537	920	0	7094	6327	40	615	745	0	2.23655
134180	108922	99	35927	28780	82	136303	107642	99	1840	980	0	7637	6162	41	172	370	0	2.23655
56861	56750	70	13969	14089	40	47895	46880	71	805	634	0	2531	2527	24	162	745	0	2.23655
96897	91608	77	24693	23597	57	82704	78109	77	1386	740	0	4304	4192	30	-454	400	0	2.23756
282003	212525	111	102526	78417	97	298871	229266	100	2297	2141	26	17036	13180	58	1331	839	0	2.23756
69002	65270	84	17045	16890	44	62395	60779	71	699	454	0	3133	3246	25	684	1039	3	2.23858
66655	65527	76	18104	17749	45	61016	59805	72	296	513	0	3568	3257	28	644	869	0	2.24061
203597	160056	93	51518	40968	85	181115	142764	90	2046	1471	16	10160	7593	46	312	682	0	2.24162
87256	84978	73	26083	25322	62	77764	74625	75	596	701	0	4433	3882	32	-382	469	0	2.24264
243421	187333	94	73439	59786	90	255929	194642	96	1995	1686	19	13830	10768	51	-243	638	0	2.24264
409094	219274	141	144084	83742	137	526571	298737	141	5883	2915	45	30585	17476	100	2272	2208	19	2.24467
465312	266870	150	154671	101066	145	450107	245569	150	5408	2986	41	24887	13687	84	2666	1940	28	2.24467
329641	209728	115	76889	46676	110	326862	198811	115	3216	2405	35	18690	11010	65	1875	1446	11	2.24772
159093	141495	80	50523	42754	80	211476	180978	84	2053	1557	18	11521	9684	51	1753	982	0	2.24772
93189	88330	80	29885	29076	71	91920	88418	74	494	840	0	5541	5256	33	805	596	0	2.24873
171451	142693	87	53033	44788	84	154933	130102	86	1367	1375	18	8375	6807	41	837	741	0	2.25178
124715	104348	91	34186	29324	78	113567	94886	81	1081	1001	1	5787	5172	37	314	571	0	2.25279
260195	192541	99	73724	54464	94	226015	161100	98	2684	1877	25	11927	8982	51	383	752	0	2.25381
242354	187965	93	52527	40350	92	224372	176320	96	2755	1989	29	12509	9914	52	314	895	0	2.25482
69324	67228	75	19737	19425	47	57288	55918	71	620	682	0	3474	3276	29	142	787	0	2.25482
155721	133304	83	45034	38568	81	124471	104710	84	1663	1200	11	6681	5824	38	1450	1377	10	2.25584
207868	175446	92	79791	70672	87	181761	155614	91	2845	1659	24	10729	9427	45	691	1179	10	2.25787
214842	168860	94	49987	39032	87	155127	118218	91	2505	1686	25	9015	6778	44	1023	741	0	2.25787
149586	136778	88	45798	40821	80	132476	119636	82	1803	1189	10	7763	7031	39	-212	412	0	2.25888
123459	108228	80	45918	40315	77	101386	87465	80	1157	513	0	5720	4742	37	-122	559	0	2.26294
88993	84733	75	23812	21763	54	76337	70067	76	1513	1177	12	4605	4221	31	1	900	0	2.26294
189161	145025	90	47978	37244	85	145585	112115	89	1101	1298	13	8265	6247	45	642	1405	6	2.26396
161232	127657	88	41720	32200	82	144757	113652	86	1675	1037	8	8190	6365	44	775	940	0	2.26497
230296	184491	99	75050	62894	88	239067	196663	91	3097	2043	30	13683	11187	52	650	847	0	2.26701
117606	100822	84	35723	30199	78	105818	87659	82	508	943	0	6116	5024	38	395	546	0	2.27005
101017	97484	75	23715	23119	55	83938	80465	76	745	1309	9	4376	4226	31	434	888	0	2.27208
68727	65364	73	13877	13610	41	61311	59656	72	115	437	0	3760	3460	28	374	461	0	2.27208
152061	125277	83	46711	38887	82	128690	105949	84	1220	833	0	7245	6117	41	-348	950	0	2.2731
173662	138415	92	52347	42333	85	149469	118562	88	1517	1211	15	8690	6412	43	862	1345	8	2.27716
133228	115105	89	34443	29538	80	116408	100034	84	1104	988	0	6098	5495	36	1253	1139	8	2.27716
251730	199953	102	82891	65413	92	273417	213959	96	2968	2452	29	15335	11822	57	-138	1237	6	2.27919
185993	145948	89	48563	38492	84	165671	130022	89	1795	1841	17	9318	7085	48	687	1586	11	2.28122
92707	88942	79	27633	26494	64	79193	75444	75	934	902	0	4560	4289	32	157	542	0	2.28223
206925	166430	91	63323	53297	85	178305	144543	91	2337	1478	22	10211	7855	48	451	643	0	2.28325
91470	87417	77	25283	24247	60	74956	71499	75	719	969	0	4252	4194	29	-13	477	0	2.28426
96751	92036	76	30597	28968	74	91741	86374	78	708	840	0	4932	4738	34	816	524	0	2.28528
84377	81652	73	28134	26456	72	77997	72370	76	454	502	0	4421	3944	32	-4	557	0	2.28629
188195	144305	94	49742	38372	87	160698	123758	92	1295	1191	11	8807	6401	49	362	902	0	2.28731
105271	100048	76	30279	27886	73	100051	91311	78	1280	982	0	5410	5201	33	1155	1380	11	2.28731
101152	96516	78	28615	26756	73	94740	88744	77	776	627	0	5396	5270	33	-683	199	0	2.28832
272873	182459	134	84813	58129	115	231688	155575	118	2728	1707	23	12741	8338	57	1558	558	0	2.28934
119076	98696	83	37116	31612	78	102615	84675	82	798	764	0	5381	4368	35	302	638	0	2.28934
159691	129441	85	44335	36049	82	142954	114681	86	654	1012	2	8063	6320	42	-313	358	0	2.28934
234342	173002	98	68149	50458	90	200999	148210	94	2433	1512	25	10674	8072	49	243	679	0	2.29036
136849	116763	85	36332	31090	80	113170	98284	84	1137	1263	15	6500	5798	37	181	369	0	2.29137
191338	157183	86	62082	51376	84	190460	156800	87	2241	1790	23	10295	8582	45	493	512	0	2.29442
94827	88352	78	30189	28155	72	84470	79558	76	1605	1084	6	4712	4329	32	500	709	0	2.29848
309252	137655	141	91493	48177	123	263426	118139	128	2101	928	0	15181	6644	75	778	1140	5	2.29949
91740	85396	78	22720	20710	55	81981	77311	76	897	968	0	4441	4129	30	-96	279	0	2.30254
125919	113920	83	41757	37514	77	120764	106248	81	852	1023	3	6640	5985	38	847	691	0	2.3066
201073	155212	90	45463	35208	85	185639	142257	90	2347	1614	28	10580	8151	50	913	849	0	2.30761
135437	114090	81	40317	34227	80	129315	105008	84	849	891	0	6736	5782	39	1160	608	0	2.30761
191426	148540	91	50578	39815	85	142935	110645	88	910	1205	9	8815	6252	47	-472	374	0	2.30863
135453	128049	82	33750	31906	74	90340	84703	78	709	877	0	5568	5079	34	-280	384	0	2.30863
194794	152498	98	46478	35597	88	175869	137634	93	2255	1647	23	9844	7622	50	-744	284	0	2.31066
169003	127153	87	48824	36659	85	144198	108203	88	1905	1128	20	7763	5971	45	-688	322	0	2.31168
121285	116550	78	30167	28504	74	93624	87966	78	994	1014	3	5410	4842	34	372	434	0	2.31168
189181	148224	94	53771	44075	87	155508	119101	90	1965	1533	19	8348	6232	44	639	1178	7	2.31269
106194	96539	78	33384	30652	74	80595	73283	77	1159	1045	7	4370	4052	31	-16	861	0	2.31371
111492	99424	80	31262	26661	77	103512	90439	80	813	1036	6	5653	5334	34	421	796	0	2.31472
51100	52885	64	16236	16054	42	47049	45960	69	620	654	0	2661	2594	24	-278	483	0	2.31472
110105	95401	83	27266	23416	66	95017	83253	80	820	856	0	5256	4488	37	123	253	0	2.31675
110109	101543	77	32471	29264	75	104326	93037	79	980	887	0	5803	5134	36	-121	322	0	2.31675
232695	178269	93	101633	82881	89	271731	219920	93	2494	2431	28	14969	12391	56	652	1223	9	2.31675
146401	119312	85	36585	29180	80	129064	104712	85	847	754	0	7176	5870	40	411	802	0	2.32589
133278	117479	82	45948	40242	79	113902	99224	81	1688	777	0	6356	5489	38	-68	721	0	2.33096
138313	126230	80	39730	35800	78	122562	110795	81	931	1052	4	7497	6476	40	-15	473	0	2.33096
78135	75398	73	19896	19433	48	69338	66022	73	506	384	0	3931	3784	29	270	593	0	2.33198
71080	68125	74	25134	24651	54	63784	61656	72	595	488	0	3795	3759	27	1313	1022	3	2.33198
163316	137114	87	36753	30275	82	128407	107609	85	2487	1481	20	6981	6068	39	473	516	0	2.33401
125754	101343	90	31861	26136	79	112631	90833	83	635	920	0	6074	5429	37	1112	1085	4	2.33503
78445	76571	68	22492	22134	51	70611	66497	74	718	700	0	3948	3754	30	-502	407	0	2.33706
90751	84809	75	25997	24807	57	78788	74655	74	769	509	0	4306	4052	30	196	938	0	2.3401
97149	95013	75	22332	21955	51	96922	91303	76	1451	979	0	5190	5075	32	-251	225	0	2.34213
210738	166209	92	54284	42753	86	168850	132388	89	1708	1232	15	9918	7809	47	668	1065	4	2.34213
129254	110153	83	37426	31419	78	116251	96961	82	1312	1036	4	6282	5335	40	-106	463	0	2.34315
68331	66981	76	15926	15797	43	57585	56475	71	253	643	0	2889	2962	24	631	680	0	2.34315
112049	100483	79	32757	29315	76	103100	91155	79	1354	1069	5	6194	5411	38	882	878	0	2.34518
139109	121314	81	39217	33473	79	129435	113063	83	667	675	0	7313	6195	41	661	823	0	2.34518
219643	155644	95	59359	42513	91	182162	127389	94	2115	1347	14	10292	7619	51	41	602	0	2.34619
112721	103548	78	26528	23831	59	92675	83934	78	209	560	0	4911	4133	34	301	486	0	2.34619
199064	153120	95	44011	34379	87	159905	123489	90	2046	1354	20	8886	6526	45	209	653	0	2.34619
173918	148410	101	62098	52905	84	202152	171039	101	2334	1582	18	11706	10024	48	1285	793	0	2.34619
110678	95163	96	29887	26208	71	92633	79815	82	1178	1019	2	5700	4680	37	781	690	0	2.34721
170544	137694	87	44751	36106	83	168467	136795	86	795	799	0	9163	7313	48	1059	930	0	2.34822
76610	74650	78	16382	16186	43	70400	67327	73	392	682	0	3931	3740	30	-328	468	0	2.34924
223241	168275	95	66251	49648	93	176758	134312	95	2135	1243	17	10075	7749	48	897	746	0	2.35025
158812	130143	98	41822	34394	82	142328	114141	86	1270	934	0	7882	6173	44	1482	943	0	2.35228
132554	111684	90	36917	31013	78	119601	100929	82	1106	934	0	6527	5482	41	-392	286	0	2.35431
334417	208907	129	121585	79681	116	341426	218997	119	5005	3344	35	20410	12851	76	882	2554	17	2.35533
135513	126802	78	41069	37845	76	127232	113508	80	1238	1057	5	6862	5970	38	-334	107	0	2.35533
119463	109641	79	31271	27925	70	112361	98180	80	1443	1001	2	6568	5173	39	126	892	0	2.35533
131249	115137	80	40693	35665	78	117252	99268	81	1567	1019	4	6471	5360	38	1276	1221	8	2.35533
143407	115872	84	41539	34519	81	124768	101833	84	1931	1421	19	7330	5755	43	236	475	0	2.35533
153406	133854	82	50005	42993	80	123032	106596	83	1877	1597	19	6666	6107	36	581	1007	2	2.35838
209051	163652	91	46185	36513	85	189173	148369	90	2394	1409	20	11266	8606	49	-757	545	0	2.35838
60110	57965	75	15403	15240	42	53475	52809	71	377	540	0	3193	3320	26	-71	515	0	2.35939
76723	76100	75	16294	16020	43	72595	69397	73	488	824	0	3853	3783	29	-391	180	0	2.36142
157195	131498	87	41225	34602	80	141533	118209	84	675	965	0	8470	6653	45	574	572	0	2.36244
59843	56797	82	17026	16879	44	53523	52633	71	88	642	0	2882	2583	23	67	530	0	2.36447
180342	141833	87	52255	40679	84	159097	123472	87	1541	1226	14	8849	6654	44	208	368	0	2.3665
116057	100218	81	34806	30242	78	94248	81469	82	1266	1104	7	4938	4097	34	32	477	0	2.36751
166182	132459	89	43773	34919	83	151130	118142	88	2472	1167	8	8652	7032	42	846	555	0	2.36853
186217	143921	89	52435	40426	85	159156	122759	88	2021	1159	11	9034	6900	45	-547	360	0	2.36954
112009	101782	78	30138	26134	75	104318	91658	79	1291	1027	4	5580	5092	35	-129	505	0	2.36954
51928	52418	67	12985	12875	40	45882	45263	69	371	689	0	2563	2457	24	247	566	0	2.37259
140230	117015	83	36569	29673	81	135186	111190	84	1554	1124	12	7285	6025	39	-36	468	0	2.3736
170034	135472	89	55921	45597	84	160415	129497	87	1141	792	0	9053	6898	45	1053	914	0	2.37462
92564	88690	75	18475	18003	45	73899	71076	74	1079	935	0	3942	3947	29	-7	478	0	2.37767
258767	200865	110	91355	74087	96	190090	151033	100	1952	1602	19	11092	8825	52	1050	1578	12	2.3797
186412	149238	88	61844	50833	85	153951	119047	90	1758	1098	12	8852	6993	46	634	1042	4	2.3797
200714	157129	100	70092	56392	87	182853	145066	90	1883	1533	19	10182	8126	48	316	471	0	2.38173
139769	130725	78	53006	47510	77	146237	134355	79	2082	1757	16	8223	7102	40	233	785	0	2.38274
290390	203749	105	97246	70449	101	268184	188430	105	2711	1875	32	15537	10799	63	-118	254	0	2.38376
148575	121441	87	40292	32950	82	123905	97570	85	1218	1057	6	7308	5979	41	2120	1146	7	2.38579
92680	91481	74	30362	30039	71	80034	78321	74	866	786	0	4745	4138	33	-312	318	0	2.38579
70057	69724	66	18867	18430	47	68993	65704	73	368	640	0	3878	3728	27	37	410	0	2.38579
121466	104582	86	28633	24129	76	115337	97992	82	1484	895	0	6425	5178	39	-362	216	0	2.38985
133291	108563	85	37061	30513	79	126577	103641	83	1737	1109	8	7677	5615	43	-8	232	0	2.39086
325180	220217	117	101214	69785	112	303965	207803	115	3646	2511	34	17472	11795	66	1847	1169	18	2.39086
91156	87055	73	24969	23207	68	77238	71272	76	589	602	0	4541	3949	34	96	613	0	2.39289
131618	117982	81	34562	30600	77	112260	101397	80	1378	1156	9	5742	5392	35	-417	257	0	2.39289
119926	107111	81	35288	31686	77	109184	96098	82	1364	1174	10	6567	5654	37	-343	185	0	2.39492
88879	86034	86	29495	28783	71	83342	80024	75	688	647	0	4387	4230	30	-453	437	0	2.39695
149506	126319	89	44438	38259	81	116258	98152	84	1379	1437	16	7008	5601	40	419	783	0	2.39695
132793	112532	83	40413	34808	79	117397	98101	82	833	783	0	6320	5501	39	1396	838	0	2.39695
116294	97430	83	32916	27855	78	96998	80677	81	193	564	0	5139	4325	38	-498	307	0	2.39898
113727	103459	81	31205	27739	76	104677	93607	79	1496	1246	10	5945	5520	34	-331	448	0	2.39898
177097	147006	85	40923	33854	82	153316	123199	87	1559	1202	11	8689	6996	43	-85	484	0	2.39898
110933	102645	79	32344	29324	74	100192	90233	78	662	592	0	5793	5602	35	550	546	0	2.4
219954	171981	95	82064	65073	91	241085	193076	94	2028	1392	24	13055	10143	55	1128	1219	9	2.40102
61313	60634	76	12829	12818	40	55776	53855	72	-149	274	0	3161	3203	25	262	536	0	2.40203
97965	89374	77	29483	25652	76	86144	76396	80	1099	632	0	5044	4263	34	-256	799	0	2.40305
74411	70631	86	17299	17195	44	67898	65427	74	202	522	0	3524	3393	28	353	779	0	2.40711
100344	97518	75	31280	30042	72	86654	82332	76	735	731	0	4751	4350	33	736	905	0	2.40711
190898	138063	102	53907	40548	87	168711	124128	91	2444	1456	27	9724	7040	47	159	531	0	2.40914
217145	161851	94	59267	45288	88	166908	119456	92	1657	1356	18	9832	6880	48	-30	509	0	2.41015
192201	157477	87	74645	62936	85	157835	131453	88	2500	1371	17	9047	7339	46	1545	1377	19	2.41218
236975	172850	94	63896	46708	90	203689	147963	94	2577	1733	20	11433	8591	53	128	809	0	2.4132
82855	76406	83	28234	26369	65	68609	62430	74	823	567	0	3779	3290	30	-35	783	0	2.4132
120603	104199	80	34652	29581	77	111254	94217	81	1097	1111	8	6127	5060	39	-191	596	0	2.4132
201979	153790	105	44203	33447	85	163078	123399	90	2288	1713	19	9340	6778	50	1771	1059	5	2.41421
190986	147151	108	61062	48977	89	153286	117973	91	2409	1577	25	8312	6078	44	-114	375	0	2.41421
84478	83541	72	35553	34918	71	53033	51149	72	869	796	0	3013	2842	25	218	996	0	2.41421
133246	108824	96	30784	25372	79	122157	100573	83	1666	1204	13	7194	5481	43	-551	202	0	2.41624
230033	180696	97	75895	60712	92	221255	172605	96	2235	1711	19	12642	9820	52	649	606	0	2.41929
146438	119725	82	45420	38035	81	136112	109651	85	1453	991	0	7378	5850	41	832	931	0	2.42538
135486	116764	81	37135	31339	79	121066	102205	82	1175	1097	7	6761	5694	38	63	898	0	2.42741
145444	115528	94	47216	38571	83	129658	103761	87	1545	1084	11	7500	5968	41	88	563	0	2.42843
106482	98879	84	30053	27755	74	108035	99161	78	1548	1140	11	5697	5460	33	972	783	0	2.42944
258873	196790	98	75147	57761	94	296947	228466	99	3647	2186	29	16884	12828	60	1037	1263	8	2.42944
132166	107769	90	44975	37294	79	109278	89542	81	1566	1148	9	6344	4977	38	452	694	0	2.43147
182468	143044	93	40349	31958	86	159240	124456	90	1934	1259	11	9387	7330	45	898	662	0	2.4335
149728	127561	85	42980	35790	81	119865	99947	84	1130	913	0	6964	5661	38	336	873	0	2.4335
274928	205381	114	68049	51404	98	232168	176485	102	3183	2182	31	13147	9632	56	1290	1073	4	2.43553
125098	120833	78	36738	35189	75	109145	102550	78	1678	1287	15	6327	5930	38	-569	151	0	2.43553
417456	209077	201	134178	71890	194	370657	191401	201	4184	2243	39	21363	10639	96	1242	1420	11	2.43756
198816	157383	95	56448	44536	86	164310	128771	89	2565	1438	26	8971	7129	44	1471	1116	6	2.43756
87712	82995	75	24672	22586	56	80094	73948	75	832	850	0	4465	3940	33	-106	470	0	2.43756
208562	160047	94	43731	34415	88	185767	138960	93	1527	1572	18	10696	8217	49	-516	395	0	2.43858
229384	173293	96	67520	52451	91	196798	147021	95	2913	1898	27	10797	8388	49	-651	287	0	2.43959
81417	79405	71	25057	24295	59	77739	75311	75	773	918	0	4014	4005	31	1756	1148	13	2.44264
139646	124739	90	40605	35936	79	115912	102847	82	1399	1287	11	7008	6243	37	-261	322	0	2.44467
67337	64250	72	22911	22505	55	55164	53558	71	733	528	0	3377	3189	26	-96	441	0	2.44467
71144	70288	74	28954	28683	69	62977	61105	72	465	804	0	3753	3937	28	1018	857	0	2.44467
160295	135489	85	40688	33617	80	134591	111300	84	1371	963	0	7346	6074	41	956	1297	7	2.44569
130931	121957	82	24781	22612	58	121701	112678	79	1815	1050	5	6500	5746	38	990	827	0	2.4467
70440	70727	70	21539	21413	48	71352	69481	73	572	723	0	4074	4058	31	-449	165	0	2.4467
138104	116178	82	42493	35373	80	135279	109531	83	1634	1414	16	7535	6160	40	151	477	0	2.4467
102615	99689	75	26207	25398	64	87013	83826	76	1036	731	0	4884	4485	33	150	659	0	2.44873
194508	154623	89	43259	34309	85	157866	124646	89	1887	1329	13	9493	6982	49	198	713	0	2.45381
139233	113618	90	45938	37562	82	117110	93174	85	1166	890	0	7206	5313	43	-305	486	0	2.45584
102145	92442	78	30804	27504	74	87562	78719	77	737	661	0	5620	4519	36	-920	65	0	2.45685
131463	114082	83	36225	30947	78	119680	98037	82	1781	1427	13	6860	5671	39	-165	353	0	2.45685
57562	56684	72	15786	15773	42	45085	43647	69	508	733	0	2433	2417	23	998	948	0	2.46193
88010	83331	75	27119	25178	68	79659	73303	76	1392	1099	8	4805	4324	32	-90	425	0	2.46193
206387	167095	88	64558	53114	85	157675	125830	89	1647	1212	12	8485	7012	45	1961	1187	15	2.46294
86504	86016	75	26931	26744	53	86090	82788	73	513	370	0	5316	5427	31	-715	464	0	2.46294
89916	85885	74	24994	23790	57	72330	68078	75	227	443	0	4260	3910	30	640	559	0	2.46294
144618	122411	83	42983	36571	81	125256	106480	84	1083	1217	10	7312	6182	40	344	658	0	2.46396
81225	81746	71	14932	14895	41	79191	77079	74	430	640	0	4088	4178	30	-470	231	0	2.46396
68117	64863	81	19066	18929	44	58140	56113	71	545	637	0	3187	3145	25	533	650	0	2.46497
82635	78706	87	20736	20354	50	68837	67177	74	-23	553	0	3864	3913	28	-584	153	0	2.46599
292884	206996	112	114042	84370	110	332247	250036	114	4005	2830	39	19092	14065	72	4	769	0	2.46599
173455	83331	132	40367	20327	109	167867	90333	116	1755	1085	8	9919	4845	73	526	719	0	2.46701
70790	70987	73	22666	22251	53	58275	56269	71	1236	1060	9	3343	3188	26	-190	647	0	2.4731
160303	136231	88	43846	37174	81	133763	112347	84	1032	1227	11	7542	6061	41	16	374	0	2.47411
403760	197335	211	138405	82364	185	346351	158224	206	3722	1937	26	19635	8717	96	2011	1432	16	2.47513
293337	226419	106	92216	72058	104	310293	243801	107	3006	2072	27	17734	13608	57	530	782	0	2.47513
202856	158989	89	81372	62504	88	308877	241352	93	3561	3051	31	16807	13095	66	189	494	0	2.47513
203735	158260	90	59341	47261	87	170354	131417	90	2395	1713	20	9317	7466	45	583	761	0	2.47513
199454	159660	88	66102	53817	85	160096	127865	88	1630	1641	22	9239	6806	47	1379	1195	8	2.47614
134772	111563	84	35872	29341	81	128705	104446	85	1478	1296	9	6721	5111	41	414	928	0	2.47919
263280	203192	107	85371	68017	92	256953	202869	96	3755	2478	29	14244	11297	56	-961	178	0	2.4802
321453	230836	110	96002	69743	107	268855	185132	111	3307	2009	30	15281	10721	55	2668	1302	15	2.4802
113737	105609	79	37534	34151	76	96363	87387	79	1082	1296	11	5317	5121	33	296	587	0	2.48223
258781	186330	97	70998	52282	93	226771	160594	96	2785	1708	28	13061	8746	55	1203	1073	5	2.48325
148644	132475	89	32908	28907	76	127552	112942	83	1866	1388	16	7913	6746	42	375	971	0	2.48325
128814	107479	98	41693	35625	81	123264	101165	98	1834	1103	12	6904	5978	39	-398	565	0	2.48325
134636	119858	79	38109	33292	77	120966	104331	82	410	558	0	7150	6221	38	630	1174	6	2.48325
207230	162105	87	59476	45501	85	199229	149510	89	1583	1441	19	10732	8241	50	-120	570	0	2.48325
149797	126245	96	42607	35925	80	130548	109611	83	1629	1074	9	7604	6418	39	3	877	0	2.48426
212461	165153	93	50424	39122	88	170042	130044	92	2260	1209	25	9832	7268	47	-385	691	0	2.48528
127390	108246	85	39780	33359	80	103226	85347	83	1056	858	0	5569	4875	35	1014	1033	4	2.48629
127949	116391	83	38719	34651	76	112613	101846	80	1199	1174	9	6539	6019	38	390	712	0	2.49036
170338	136859	86	45453	36847	82	145253	115882	87	1532	1373	18	8440	6858	44	768	1516	9	2.49137
128896	115550	90	31876	28072	75	111217	99317	79	1459	1315	13	5555	4938	34	717	754	0	2.49137
88272	85562	76	28434	27591	70	71136	68791	73	810	726	0	4304	4036	30	359	377	0	2.4934
43952	44815	61	12268	12320	39	40910	40926	68	575	591	0	2280	2345	22	706	1024	3	2.49442
122604	83713	94	552958	358296	104	9021	5414	48	20329	12278	78	7667	4657	49	19788	12868	65	2.49543
202491	160136	89	51218	39904	86	170933	133508	90	2008	1379	25	10568	8367	45	325	529	0	2.49645
166570	101033	99	49126	29979	91	157725	95382	94	1606	786	0	8433	5270	49	1068	1179	8	2.49848
306696	130515	253	91098	46765	175	263401	109339	243	2732	1355	17	15109	6091	96	-267	717	0	2.50152
73456	70890	72	21105	20561	49	55976	54056	72	576	561	0	3120	2998	26	-321	318	0	2.50254
170084	136478	103	40093	31145	85	150355	118595	89	1749	1233	16	8663	6617	43	-201	552	0	2.50457
158871	131357	84	53298	43681	82	122310	99815	84	789	908	0	7199	5890	41	1568	761	0	2.50558
150905	126976	89	43199	36478	81	121906	99900	85	1880	1279	13	7074	5712	39	861	1106	5	2.50761
59541	55444	86	16850	15411	55	52408	47720	86	696	453	0	3293	2853	26	559	737	0	2.50761
117262	113637	76	26465	25407	62	107399	102280	79	818	819	0	6057	5792	35	-113	207	0	2.50863
90132	85638	73	31633	29388	73	73981	68804	75	1182	781	0	4343	3887	31	102	571	0	2.50863
186332	149609	100	61117	50608	84	181224	143179	88	2089	1149	21	10861	8134	48	977	1280	17	2.50964
94417	89766	84	32005	30151	71	78016	73727	75	694	713	0	4304	3928	29	558	630	0	2.50964
200346	142531	95	77314	61123	92	303680	246780	95	3707	2781	28	17290	13900	62	220	819	0	2.51066
118251	113892	77	33420	31841	73	95020	89868	76	1062	922	0	5078	4893	33	548	822	0	2.51168
68975	67495	80	12669	12469	39	69215	68076	71	209	474	0	3922	3888	27	-327	308	0	2.51168
129424	112242	82	31989	27186	78	106006	88815	81	1771	1351	18	5993	4848	39	-85	572	0	2.51168
104886	94426	77	32906	28625	75	92104	79603	80	850	1039	4	5238	4580	35	96	502	0	2.51168
118034	107389	94	29958	27140	76	113827	103555	80	621	1040	4	5500	5103	37	985	799	0	2.51371
114291	104104	79	37955	33430	75	98821	87043	79	813	949	0	6716	5476	41	89	1063	3	2.51777
171566	145789	86	52336	44235	81	155330	129684	85	1908	1106	7	9629	7830	44	425	880	0	2.51777
253014	187390	101	69452	50420	92	203599	148978	111	2660	1675	19	11508	8243	50	436	657	0	2.51777
271891	191161	99	97417	70962	97	239961	167675	101	2269	1522	29	13756	9352	56	2018	1525	11	2.51878
228281	168722	90	61379	46074	88	200970	144996	91	1794	1002	3	11497	8420	49	570	779	0	2.51878
226054	185987	92	79688	64486	89	249391	202131	94	2403	1718	26	14195	11939	54	1834	1354	10	2.52183
117381	105591	82	32858	29149	76	99155	87184	80	1220	921	0	5555	4776	35	252	470	0	2.52183
101372	96471	74	25806	24665	68	83205	80013	75	56	235	0	4540	4445	30	780	674	0	2.52284
171334	139698	91	45061	36686	84	147501	118423	88	1753	1436	15	8739	6880	46	1482	880	0	2.52284
69100	68646	65	21049	20640	48	62724	59856	73	82	465	0	3411	3271	26	282	1153	5	2.52589
141043	117127	89	42678	35840	80	115090	94020	83	711	753	0	6602	5469	40	-139	636	0	2.5269
75476	73908	74	17627	17073	46	71740	70253	73	955	821	0	3603	3873	28	-70	437	0	2.52792
92387	87795	81	29121	27305	73	84045	79277	75	935	924	0	4129	4131	31	1115	1015	1	2.52995
192764	150447	92	60571	48764	86	137903	108352	90	1716	1135	20	8354	6618	45	198	797	0	2.53198
113039	103460	78	33330	29625	76	101181	90173	79	352	630	0	5625	5318	35	783	405	0	2.53299
132065	127949	77	43827	42036	74	81913	77663	77	1111	1312	12	4790	4401	32	1478	797	0	2.53401
158378	131158	85	45202	37294	82	137737	112923	86	1142	734	0	8509	6929	42	147	353	0	2.53503
87590	85083	73	27837	26745	62	76772	73160	74	706	700	0	4339	4495	30	482	799	0	2.53503
102597	96574	75	31714	28843	73	104029	94710	77	1338	1003	1	5802	5333	35	95	711	0	2.5401
133140	123539	79	41153	38390	76	105974	96270	80	1259	1005	2	5700	5283	34	1173	808	0	2.54112
156014	123800	96	42841	35062	82	139169	111503	86	1661	1479	14	8102	6368	44	-101	219	0	2.54315
127402	121133	78	55360	52180	76	109343	102597	78	1642	1285	15	6222	5931	35	-267	336	0	2.54619
130672	109366	83	39227	32337	79	122681	100362	84	1159	1231	11	7203	6086	41	-856	219	0	2.54822
137690	114898	81	37231	30650	80	114642	93916	83	2017	1239	11	6306	5303	39	507	922	0	2.55025
179322	149612	85	73773	62674	84	243150	205947	88	2504	1700	22	13958	11692	52	737	1077	8	2.55127
90425	86221	79	24641	23547	53	78080	74318	75	1063	783	0	4536	4219	31	-249	521	0	2.55127
104434	94434	78	28071	24620	72	95287	85061	79	876	575	0	5074	4803	35	-72	342	0	2.55228
67552	64976	73	39395	38620	70	3125	2833	27	4493	4550	33	1651	1882	18	3707	4196	28	2.55635
109846	96732	84	30882	26667	76	109676	94134	80	840	599	0	6055	5315	38	-246	353	0	2.55838
169783	141445	87	50402	41609	84	149023	123007	87	1800	1500	14	8367	6640	43	359	607	0	2.55838
75696	77726	67	15140	15128	41	74081	73060	72	976	787	0	4045	4090	28	273	918	0	2.55838
137455	128412	81	46576	43478	78	115494	106306	80	1188	1302	15	6472	5845	38	1043	1254	9	2.56041
197597	158671	104	39856	31350	83	183018	144527	88	1471	1132	12	10000	7942	49	979	1137	2	2.56142
71692	71096	71	21858	21435	54	65273	64456	71	622	695	0	3719	3748	29	485	782	0	2.56142
125233	108464	80	32034	27468	77	107348	92831	81	1223	692	0	5291	4661	34	673	691	0	2.56244
92877	89273	77	21624	20978	50	82114	78351	74	653	674	0	4814	4657	33	964	951	0	2.56447
386205	255149	135	160138	104508	123	481782	322150	140	5343	3477	35	27370	18378	83	3173	2320	35	2.56447
97952	89962	78	30972	28462	74	86249	78199	77	268	865	0	4864	4386	34	703	761	0	2.56548
153308	123658	90	37986	29897	82	133264	103582	87	1793	1122	19	7402	5804	43	-660	351	0	2.56548
97583	92547	74	28278	27273	72	83102	79007	75	1439	951	0	5144	4676	33	-107	408	0	2.5665
265560	182994	99	138419	92409	97	412475	258835	101	5366	3190	39	22532	13918	78	2665	2984	22	2.5665
214096	168534	99	48438	38112	89	198941	156585	95	2234	1391	25	10649	8580	50	101	680	0	2.56954
101123	92694	77	32053	28600	74	92720	82255	78	745	541	0	5032	4625	34	899	664	0	2.57157
199970	168816	90	65204	55772	86	223972	190004	89	2430	1888	29	12388	10615	47	550	677	0	2.57157
191156	152188	88	47183	37379	84	162737	127480	88	1986	1498	21	8819	6908	46	357	722	0	2.5736
108376	95913	78	31958	27661	75	88020	77043	81	622	901	0	5083	4433	35	845	555	0	2.5736
150665	129236	82	46179	39513	80	117138	96763	84	1643	1142	13	6658	5383	40	-13	549	0	2.5736
94037	89398	76	26896	24891	71	85744	80189	76	772	635	0	4372	4306	31	330	838	0	2.57767
172621	132103	91	46973	36559	84	146689	113071	88	1415	1174	11	8406	6394	44	53	718	0	2.57868
81224	77903	76	30559	29749	71	68997	65738	80	548	581	0	3682	3692	28	146	768	0	2.57868
265081	199512	96	76659	57521	92	246027	181585	96	1951	1553	22	14534	10322	58	1580	1033	3	2.57868
96725	90470	91	25469	24420	61	86180	81670	75	152	635	0	4929	4920	33	1096	954	0	2.5797
58059	56534	85	15852	15626	43	51468	50482	70	836	733	0	3024	2781	26	159	544	0	2.58071
501379	267473	234	183579	116724	212	635123	371390	226	7107	3694	50	36130	21578	118	1169	1053	4	2.58477
73415	73368	71	20512	19797	50	72286	69040	72	288	754	0	4325	4024	31	328	417	0	2.58579
116372	108235	78	38573	35437	76	104690	95904	79	1001	921	0	5905	5132	36	-292	382	0	2.5868
114799	108210	85	32155	30359	74	94482	87960	77	1053	775	0	5335	4606	33	137	695	0	2.58985
175644	143250	86	42291	33722	83	153729	122948	86	1227	933	0	8745	6715	45	324	409	0	2.59086
109968	101078	78	28043	25068	72	100398	91913	80	771	871	0	5477	4976	36	591	796	0	2.59289
128751	110313	87	35283	29722	77	121925	102618	82	1344	1260	12	6738	6078	39	1941	1046	4	2.59391
74743	75377	70	20194	20017	47	70706	68467	71	697	708	0	3770	3885	28	-186	448	0	2.59391
162134	137409	91	55492	47719	82	132524	110956	84	2112	1605	19	7433	6594	40	170	663	0	2.59391
180698	139966	90	51821	42082	86	151895	118837	91	2309	1429	24	8421	6700	44	744	670	0	2.59391
148402	124102	84	47491	40223	80	137655	111722	85	1464	891	0	8122	6500	42	3125	1965	27	2.59695
107372	103651	76	28908	27663	73	95811	89826	77	1237	977	0	5907	5551	34	-250	340	0	2.59695
114701	105132	79	32344	29227	76	93049	82654	79	1657	1454	16	5876	5086	36	65	712	0	2.59797
99111	92083	80	29329	26994	74	88663	82454	77	725	924	0	4697	4281	33	596	601	0	2.60102
176549	144424	86	65704	56260	85	161018	129339	88	988	783	0	8927	6930	46	-541	232	0	2.60102
165576	138617	89	40704	33585	81	139296	115226	84	1694	983	0	7961	6789	42	-167	835	0	2.60203
155544	122176	88	40389	32308	84	141231	110834	88	523	851	0	8452	6590	46	660	1349	7	2.60406
99442	97655	79	17602	17463	43	94115	90454	75	1292	552	0	4889	4990	30	781	850	0	2.60406
111719	92394	86	32827	27123	78	100326	83696	81	1158	1000	1	5524	4547	37	404	749	0	2.60406
129399	112155	83	34483	29674	78	113854	99490	82	879	1113	8	5977	5747	35	544	945	0	2.60508
174611	138445	95	54346	43819	85	136085	107821	88	1927	1117	10	7663	6205	42	515	805	0	2.60508
142730	112499	91	38698	31483	81	127743	101305	84	1747	995	0	6855	5438	42	-136	399	0	2.60609
95567	91502	82	29422	27508	69	89720	83507	75	828	624	0	5610	4902	34	-412	235	0	2.60609
192417	147949	89	54831	42604	86	170423	128513	90	1617	1227	13	9491	7022	47	383	1031	3	2.60609
136224	114662	82	38354	32301	80	115505	94917	84	1196	1190	17	6781	5234	41	-127	812	0	2.60711
61245	59155	70	18202	18042	44	52904	51567	71	615	686	0	2775	2633	25	-22	584	0	2.60711
169382	145974	85	57544	49892	83	149373	128503	86	1908	1440	16	8851	7637	42	212	669	0	2.60711
149050	131446	87	36593	32240	79	119169	104810	84	1917	1834	20	6975	5967	39	855	1207	11	2.60914
131008	112290	87	39850	34070	80	123773	105229	84	1090	1098	6	7169	6103	39	87	561	0	2.61015
114401	97623	81	33715	28419	77	102825	85401	83	352	633	0	5478	4579	36	-258	331	0	2.61015
116067	98217	92	33128	28923	77	101520	87410	81	265	348	0	6005	4906	39	-439	484	0	2.61015
84651	83945	72	28940	28397	70	71541	69822	74	1192	844	0	3739	3735	29	446	650	0	2.61218
107203	100927	77	32108	30029	74	100608	93855	78	678	567	0	5150	5100	33	-202	153	0	2.61218
191505	151331	89	48923	38457	86	166441	129188	90	1945	1227	11	9723	7227	50	43	569	0	2.61624
149000	132748	99	49127	43499	81	124476	110369	83	1491	1011	9	6912	6412	39	349	555	0	2.61624
162539	131921	87	49480	40489	84	133848	106061	87	1278	1061	6	7969	6057	47	355	403	0	2.61726
91510	86881	80	29023	27136	65	83080	78843	75	568	706	0	4645	4695	30	-441	212	0	2.61726
171355	140534	92	42618	34374	83	165882	134477	86	1556	1397	13	8856	7297	45	1646	1327	16	2.61929
135539	116989	83	46132	40377	79	103454	87457	82	1939	1381	15	5592	5062	35	279	605	0	2.61929
113907	99275	79	37535	32317	77	105321	89265	80	1268	887	0	5907	5081	36	-113	511	0	2.6203
154367	124629	94	46445	38969	82	136897	110238	86	851	905	0	8107	6244	44	-13	820	0	2.62132
177179	147285	86	53497	44321	84	159106	131489	87	1490	1265	11	9666	7858	44	835	886	0	2.62132
122532	110580	79	40522	36789	77	102814	91589	80	1250	1119	8	5906	5387	35	-117	722	0	2.62234
177641	145294	88	59291	48672	83	170444	140627	86	2393	1802	21	9743	7585	48	618	934	0	2.62234
72777	72089	73	21549	21035	49	67473	64416	72	1025	747	0	3599	3632	26	-492	488	0	2.6264
97857	90324	75	31324	27866	69	94955	84072	78	855	500	0	5332	4701	34	-138	655	0	2.6264
101658	97685	72	27065	25501	63	98099	91789	76	1270	928	0	5655	4960	35	693	742	0	2.6264
102177	94344	85	28588	26292	68	80736	73267	78	928	1288	11	4786	4316	34	-133	480	0	2.62843
101913	86177	95	34225	29149	77	94811	79825	89	1288	914	0	5298	4453	35	227	824	0	2.62843
161238	141279	83	47066	40610	81	135677	118251	84	1430	1281	13	7759	6329	43	588	716	0	2.62843
114149	108695	76	34593	31675	72	108616	98826	79	1188	1073	6	5634	5083	35	120	1208	7	2.62843
190621	155089	95	57748	48296	85	159351	126975	89	2576	1784	26	8833	7222	43	1678	1772	11	2.62843
77625	73416	81	21686	21442	51	65730	63305	73	720	651	0	3591	3742	26	-48	753	0	2.63046
194684	158874	89	39577	31689	83	175591	141795	88	1860	1580	23	9501	7811	45	790	827	0	2.64162
120588	113815	77	33923	31227	75	108088	99375	80	1872	1214	11	6205	5703	36	-552	182	0	2.64569
116730	109504	81	29684	27386	73	118575	108061	78	1281	1005	1	6880	6364	38	-52	386	0	2.64569
98800	96155	74	28182	26590	72	91831	88419	75	1057	1075	6	5067	5193	31	-211	596	0	2.64772
305066	219099	110	85776	62722	108	286901	201124	114	2407	1918	25	15345	10941	56	126	694	0	2.64772
392168	262658	124	147511	108495	121	473223	340655	126	3957	2551	36	27220	19706	87	1073	1449	12	2.64772
137308	117706	80	34530	29101	69	120631	101498	82	1747	1203	16	6491	5448	39	703	702	0	2.64772
122783	111861	78	35297	30984	69	118343	103043	80	928	1049	5	6901	5465	40	958	481	0	2.64772
74237	71835	78	22886	22511	49	65111	63863	71	153	229	0	3669	3482	28	193	802	0	2.64873
164284	133849	90	42370	35656	82	144578	115787	85	1269	908	0	8087	6395	41	404	733	0	2.64873
57398	57008	70	13735	13855	40	53537	52585	69	425	485	0	3169	3007	26	-670	138	0	2.65279
156193	132088	94	51489	45024	80	137533	115371	84	1578	964	0	7723	6523	40	-180	443	0	2.65381
106819	104109	73	28335	27419	72	108877	101915	79	877	907	0	6230	5665	37	507	691	0	2.65381
295798	219852	113	109450	85568	108	399373	310984	112	4164	2653	33	22706	17833	79	1294	1309	9	2.65381
192044	150993	92	61749	48448	88	148970	114473	91	2182	1243	11	8374	6084	46	-260	342	0	2.65482
115667	106322	79	35847	32269	77	104012	94490	81	1436	1206	14	5889	5352	35	-156	266	0	2.65787
61991	59563	78	16769	16649	44	52912	51618	70	674	666	0	2796	2750	25	1915	1583	11	2.6599
141806	132068	80	36623	33518	78	122291	112178	81	1695	1128	11	7177	6773	36	8	688	0	2.66091
118852	103246	81	34407	29759	77	113785	97309	81	1893	1100	11	6682	5568	40	403	692	0	2.66193
71634	71572	77	19085	18730	46	58313	57751	72	22	318	0	3429	3478	27	239	438	0	2.66193
174135	138954	86	42772	35127	84	150061	118783	89	1647	1324	15	8908	7113	46	646	782	0	2.66294
230146	181348	98	82231	67263	93	201275	156445	96	2478	1627	25	11285	8969	48	1240	1157	6	2.66497
87372	83434	82	21705	21421	50	78808	75086	75	502	613	0	4288	4177	30	497	801	0	2.66599
131668	113220	81	33802	28781	78	119218	100734	82	740	701	0	6859	5628	41	-351	506	0	2.67005
173887	159792	82	53049	48244	78	157578	142971	82	1539	1462	15	8507	8123	39	-190	864	0	2.67005
129954	120796	83	46047	42774	76	110590	101332	79	1008	996	0	6102	5717	36	475	935	0	2.67005
97258	95131	74	25868	25246	56	85431	81446	75	1401	902	0	4550	4159	34	702	950	0	2.67107
79029	77569	75	19301	19140	46	68842	67436	72	665	549	0	4145	3835	30	-244	322	0	2.67107
112864	99756	96	34192	30044	77	105061	92261	81	1247	1188	9	5936	5190	37	341	537	0	2.67107
192185	148327	91	65067	51451	87	154918	118403	90	1771	1196	18	8817	7011	42	885	1045	3	2.6731
145968	134776	83	33951	30425	80	126837	115288	83	1405	958	0	7373	6148	40	1455	1586	12	2.67614
220701	187867	92	76387	67349	86	204936	176585	90	2837	2061	29	11676	10051	51	226	552	0	2.67614
126150	108811	81	37757	32290	79	117086	101490	83	1163	1481	12	6750	5467	42	559	815	0	2.67716
64832	61234	75	17666	17134	44	57797	55831	73	269	473	0	3097	3224	24	656	962	0	2.6802
118874	106027	79	35972	31526	76	108197	94458	79	2029	1541	15	6240	5340	37	55	507	0	2.68122
228645	165397	95	61712	45551	91	211391	151420	95	1888	1455	16	12184	8388	52	-273	381	0	2.68629
87096	84174	74	24538	23953	57	82753	78470	74	808	563	0	4685	4656	32	319	543	0	2.68629
75421	71558	84	21379	20878	49	65636	61589	75	792	682	0	3855	3675	28	-73	255	0	2.68629
239320	182890	91	100625	77835	92	292471	224440	97	3022	2239	32	17244	12810	65	1485	1744	18	2.68934
100664	92388	85	33367	30305	75	90537	82161	78	903	944	0	4951	4747	31	501	565	0	2.69239
152035	134688	84	47264	41627	79	144360	124753	82	1875	1458	14	8195	7137	41	-774	263	0	2.69746
99005	97803	74	33669	33112	72	90600	87131	74	1040	718	0	4800	4674	32	-146	266	0	2.70051
223271	161414	93	60425	43552	88	200606	144974	92	2527	1294	23	10556	8055	52	319	761	0	2.70152
60303	60347	70	22224	22005	49	52743	51390	71	885	746	0	3443	3161	26	-325	282	0	2.70152
76940	76398	71	19835	19225	47	69427	66887	73	1031	871	0	4009	4091	29	415	450	0	2.70254
135800	122163	84	33792	30397	78	110030	99629	81	1170	1440	14	6164	5682	37	1603	1012	2	2.70457
174960	141838	93	39807	32473	82	161791	130008	86	2330	1690	19	9006	6870	46	654	946	0	2.70558
198023	160701	89	55500	45139	84	190601	152882	88	1228	1345	12	10525	8690	47	914	1126	6	2.70964
77771	74606	72	23104	22960	49	70718	69055	73	415	774	0	4115	3799	30	-109	481	0	2.71066
106947	95584	82	25937	23055	66	91712	81647	80	1131	893	0	5452	4764	36	854	802	0	2.71168
87908	84977	74	27226	26744	65	79165	77384	73	990	687	0	4417	4358	30	-576	327	0	2.71269
191697	153103	92	53919	43859	85	159644	127284	90	1746	1245	13	9764	7115	48	669	720	0	2.71269
129245	107698	84	34185	28539	79	113726	93611	83	1630	923	0	6821	5183	40	23	242	0	2.71371
154567	121348	84	47506	38589	82	131742	102981	86	2030	1031	8	7641	6014	42	-219	458	0	2.71371
137385	122506	98	47903	42837	78	114812	102526	82	1458	1190	8	6126	5592	38	509	550	0	2.71472
194853	149463	91	55037	42761	87	179299	139970	92	2270	1566	20	10292	7755	46	-359	290	0	2.71472
64191	62929	72	23082	23101	53	53241	52301	72	578	863	0	3368	3012	24	-180	419	0	2.71574
66125	65779	70	16526	16248	46	47151	45116	71	642	478	0	2776	2927	24	554	545	0	2.71777
245305	187182	98	75268	57553	95	238696	181833	100	1282	1095	12	13331	9736	56	337	514	0	2.7198
165849	140597	87	62505	55005	83	130232	108482	85	1268	1170	8	7649	6444	41	811	719	0	2.7198
230631	149751	99	108197	82382	95	296005	221489	100	4065	2216	36	16791	12247	61	890	639	0	2.72081
170863	144631	87	47677	40268	82	134017	110335	87	1162	972	0	7421	6213	39	1224	1067	3	2.72183
124963	108139	80	40338	34837	79	112150	97765	83	630	970	0	6283	5360	37	-50	419	0	2.7269
178332	143570	89	45957	36332	86	159575	125640	89	1429	1130	11	9516	7610	46	154	470	0	2.72792
105532	100360	76	32383	29823	75	91233	85068	78	983	939	0	4930	4439	34	139	1106	5	2.72792
167274	136783	91	47393	39742	83	130226	106344	87	937	1448	11	7536	5801	42	874	1161	7	2.73096
139621	113715	97	37199	30323	81	125687	103562	85	1893	1335	13	6974	5792	38	582	698	0	2.73198
152330	132713	83	51859	45019	81	148269	124039	85	1551	1308	12	7946	6723	42	-236	179	0	2.73198
122324	115948	80	34539	33031	73	105218	97889	76	1127	1096	7	5653	5464	35	79	352	0	2.73401
156104	132169	91	42612	35990	82	137236	116522	87	1391	828	0	7409	6173	41	47	761	0	2.73503
90551	87647	76	24836	23104	55	76693	72432	75	408	551	0	4531	4192	31	-42	458	0	2.73503
167040	141025	85	46653	39548	81	135439	112038	85	1324	1288	13	7607	6216	42	633	562	0	2.73604
105104	90821	87	29533	25636	73	84602	73820	80	456	729	0	4932	4054	34	825	716	0	2.73604
146374	135848	78	56587	52178	78	137468	127968	80	1161	1186	9	7622	7463	40	914	669	0	2.73706
254505	210409	106	71170	60018	89	276123	235785	93	2077	2371	22	16190	13723	59	512	1094	5	2.73706
165713	130566	102	42143	33594	83	140767	111926	85	1713	1253	15	7825	6319	41	82	769	0	2.73807
183292	147458	105	55029	45161	86	166565	132543	105	1961	1765	18	9556	7531	48	751	1206	6	2.73807
88132	83189	81	19481	19079	47	81154	77096	75	1001	713	0	4471	4280	31	-74	527	0	2.73909
145759	124170	84	42734	36189	80	116072	96982	84	1560	1108	11	6636	5298	40	158	509	0	2.74315
75349	74702	73	23862	23284	55	70331	67836	72	746	772	0	4091	3749	30	430	786	0	2.74315
141299	120400	89	38184	32626	80	114691	95223	83	1165	905	0	6436	5462	36	487	835	0	2.74416
162668	127486	88	54480	43116	85	143539	113244	88	1581	1367	13	8386	6540	44	1208	1274	8	2.74518
80478	80927	71	24687	24000	54	76416	73020	73	1037	902	0	4334	4220	31	224	533	0	2.74619
204979	157439	89	78934	63983	86	192988	148775	90	1677	1545	15	11031	8488	46	599	693	0	2.74619
127933	117993	83	35064	30993	77	118355	105750	81	606	1094	7	7276	6313	39	109	770	0	2.74822
110106	93732	89	28003	23921	75	105468	89588	80	996	1245	10	6179	5270	37	-192	346	0	2.74822
246125	185868	94	69224	52372	91	207798	159448	94	1688	1623	17	12077	8925	53	1025	934	0	2.74924
119753	105256	82	35083	30692	77	111541	94104	83	2037	942	0	6293	5294	39	931	1127	5	2.74924
211638	157354	108	62558	46701	89	180845	134081	94	1930	1514	24	10155	7390	51	-609	542	0	2.74924
174404	138648	87	51730	40796	83	134432	106721	85	1226	1037	4	7903	6190	41	-1061	0	0	2.74924
124753	109482	83	39231	34798	79	100543	86965	82	910	1074	6	5887	5418	36	77	804	0	2.75025
114397	97262	84	30865	26128	71	97782	82635	80	163	1059	4	5211	4492	34	-586	329	0	2.75025
287864	203913	121	108018	78967	112	287528	206088	117	4127	2418	36	16110	11243	59	878	808	0	2.75127
169920	138917	94	55937	46753	84	159222	131342	87	1182	1307	11	8786	7085	48	798	554	0	2.75127
210002	160952	92	67464	53408	90	178847	133591	94	2003	1764	20	10353	7629	54	37	460	0	2.75228
200142	158905	92	63689	50961	88	134344	108657	91	1230	1037	5	7981	6575	41	698	1146	5	2.75228
145548	131689	82	34468	30425	79	129971	116413	83	1413	1120	9	7219	6558	38	901	781	0	2.7533
118693	102925	79	29799	25372	77	116108	100484	80	1091	958	0	6479	5590	41	481	645	0	2.75431
192706	150142	92	50842	39123	87	164987	127154	91	2524	1160	18	9722	7121	47	-630	319	0	2.75838
104537	88725	96	28062	23240	79	99779	83182	96	1600	901	0	5797	4964	36	-451	695	0	2.75838
156391	127342	84	47719	38476	81	139553	110148	84	1627	1234	11	7543	5844	42	-106	1201	6	2.75838
66380	64969	72	14245	14034	41	55211	53567	71	1	464	0	3109	2768	26	-102	647	0	2.76041
152677	123090	84	44286	36488	81	136905	109029	85	1225	946	0	7939	6034	42	710	698	0	2.76142
155257	131848	89	48216	41761	80	131535	111741	83	775	1204	7	7748	6482	41	806	756	0	2.76244
111220	103877	79	35885	32715	76	93679	85820	79	379	915	0	5538	5096	36	273	799	0	2.76244
56084	55008	70	12286	11976	40	54498	53216	70	-26	417	0	2779	2631	25	216	326	0	2.76447
215084	170476	95	62262	49767	88	196398	155293	92	2577	1384	17	11527	9127	48	472	726	0	2.7665
69995	69659	72	20942	20971	49	54125	53305	70	414	464	0	3112	2875	26	143	402	0	2.7665
159191	132255	89	43225	35598	81	146909	122584	85	1894	1284	16	8206	6708	41	-121	200	0	2.77157
208916	153687	99	64713	47684	89	179155	129747	92	1613	1012	4	10397	7708	53	445	1057	3	2.77563
170999	140159	102	42084	34846	81	147995	121122	86	1568	1270	14	8628	6912	43	1243	693	0	2.77563
179967	141559	104	57892	45564	86	208149	165383	91	1930	1479	15	12387	9440	52	-349	242	0	2.77767
176649	134114	97	41952	31621	85	147883	113018	89	1596	1280	15	8294	6458	46	-192	368	0	2.77868
140392	119210	84	46765	39787	81	115985	96321	83	970	868	0	6298	5271	39	381	660	0	2.78071
268832	198454	94	75150	54662	93	245720	179892	98	3004	2224	30	14030	10418	56	-8	339	0	2.78071
144993	116143	93	43625	35155	82	117181	95596	85	1024	1273	9	6505	5123	39	544	759	0	2.78477
96897	93276	75	23433	22197	53	86491	81427	76	1101	1177	7	4969	4485	33	312	744	0	2.78477
162255	130869	84	56501	44604	84	142605	110562	88	1429	1183	11	8202	6236	46	104	785	0	2.78782
231563	180200	94	74846	59394	90	206046	159957	94	2280	1937	23	12028	9266	50	378	856	0	2.78985
332868	241180	121	106127	77940	119	328066	236064	123	3385	2165	33	18046	12893	59	755	1122	4	2.79188
102382	100291	74	22006	22003	48	95563	93129	76	627	831	0	5631	5566	33	-38	596	0	2.79188
61014	59902	71	15862	15825	42	55735	54549	71	1053	676	0	3096	2853	26	1012	720	0	2.79188
161569	130912	94	40927	32926	82	125142	99743	85	1975	1589	22	7360	6000	41	132	468	0	2.79289
75365	71204	80	22493	22380	51	62052	60253	74	1650	919	0	3560	3474	29	650	435	0	2.79289
141521	119164	83	39460	32833	79	116557	96569	84	1197	954	0	6073	5015	38	811	699	0	2.79289
144474	123975	85	39438	34457	80	120918	105375	84	1848	1323	24	7413	6346	38	973	893	0	2.79391
171431	140461	84	35941	29263	81	160809	128007	86	2043	1091	8	9470	7553	47	86	602	0	2.79391
175000	142446	87	49092	39936	83	150995	120156	87	2409	1896	20	8780	6852	46	754	784	0	2.79492
127957	113725	84	41547	36750	78	109443	97553	81	1112	1127	7	6404	5758	36	-380	424	0	2.79594
87873	83480	76	23507	22087	56	65316	61255	74	482	659	0	3865	3675	30	105	626	0	2.79898
86208	84719	73	26021	25459	58	70061	68102	74	887	792	0	3766	3913	27	216	589	0	2.79898
211107	160519	97	56239	43262	92	177449	133488	95	2096	1178	20	10723	7854	51	16	607	0	2.79898
100518	91205	77	28255	24936	68	98596	88518	77	995	940	0	5665	4893	36	354	506	0	2.79898
152793	122391	90	45937	36417	84	135281	107727	90	1929	1433	26	7697	6021	44	-116	746	0	2.8
98441	94737	81	22805	21830	51	94695	89906	76	413	603	0	5511	5511	33	61	642	0	2.8
104478	96938	79	31178	28235	73	89608	82805	77	385	428	0	4755	4397	33	341	923	0	2.80102
139730	118737	89	32767	27907	79	120688	102751	83	1311	836	0	6956	6068	40	1054	745	0	2.80102
187939	147317	89	59230	47959	87	155330	120004	91	1290	896	0	8342	6719	44	-160	293	0	2.80305
203340	180248	85	71042	63517	82	239473	211769	86	2212	2105	23	14074	12474	59	437	675	0	2.80406
118369	108704	79	36963	32814	76	106295	96709	79	1753	940	0	5699	5204	35	543	835	0	2.80609
77228	75672	73	22902	22523	51	74104	71518	73	550	830	0	4109	4024	31	287	509	0	2.80609
222673	177443	103	61835	48906	89	184611	145547	92	2038	1366	23	10136	8061	47	496	1045	4	2.80711
149904	128072	100	44947	39297	81	119971	103093	84	1012	752	0	6509	5614	37	393	468	0	2.80914
120036	101929	80	32258	27165	78	104851	87278	83	1032	921	0	6074	5025	39	-151	482	0	2.80914
328782	190381	139	88267	49722	120	277800	154670	132	3169	1981	31	15979	8841	65	-608	1074	3	2.80914
72598	72752	71	18939	18729	45	73022	70396	73	1120	824	0	4136	3833	28	604	953	0	2.81218
204830	159564	107	55049	44527	86	172301	131771	90	2527	1506	16	9903	7306	48	332	1135	5	2.81624
133862	112526	82	44392	36866	80	121103	99247	84	1130	1234	11	6565	5045	40	269	716	0	2.81624
90106	87107	73	24538	23329	61	77874	73648	76	982	839	0	4699	4525	30	-281	726	0	2.81726
88320	82875	86	24922	23717	55	76544	73867	74	375	638	0	4049	3738	29	-436	723	0	2.81726
234701	180199	95	78488	61675	92	207660	156541	95	2014	1278	25	11338	8259	49	83	512	0	2.81726
63347	63445	72	16615	16374	43	50552	49412	71	1099	568	0	2636	2565	24	338	860	0	2.81827
109780	99313	80	31731	28080	74	97350	85437	78	764	864	0	4966	4317	34	-8	609	0	2.82132
141499	132495	93	37103	34963	77	105688	99525	79	1545	1068	5	6178	5608	35	-593	121	0	2.82944
138101	126310	80	45001	41016	79	110311	97587	82	704	953	0	6451	5753	39	1092	1021	3	2.83147
113119	107231	79	33612	31667	73	90326	84840	77	850	1022	3	4866	4520	31	437	874	0	2.83249
63684	61595	74	17633	17495	44	55182	54377	70	124	490	0	3166	3293	25	145	747	0	2.83553
53417	54623	69	12456	12433	38	53447	52897	70	765	793	0	3085	2728	27	21	590	0	2.83553
170067	139286	85	49602	39958	84	145857	115560	88	1926	1099	6	8417	6743	44	526	1015	2	2.83553
387629	247874	139	110880	73814	134	383414	255107	137	5303	3007	41	22211	15085	74	1234	1121	5	2.83655
144831	129286	80	44463	38781	78	144043	124643	82	2302	1280	19	8105	6887	41	256	706	0	2.83655
117344	104236	80	29614	25128	69	117600	103576	81	696	870	0	6837	5840	39	322	685	0	2.83756
146080	123388	85	51302	43831	82	123799	102560	86	1714	1529	19	7098	6061	39	-446	771	0	2.83756
202098	163262	99	45433	36369	87	163751	131035	90	1764	1427	17	9200	7224	45	105	382	0	2.83858
280959	204076	114	94765	72189	111	246251	175499	116	3017	1916	34	14191	10100	55	290	1618	13	2.84061
446014	274352	154	130677	83190	149	533230	347679	154	4972	3350	33	30332	19595	100	2075	1439	22	2.84162
61586	59534	81	18355	17894	46	57044	55299	71	915	821	0	2432	2790	23	-442	133	0	2.84264
231631	197644	90	90005	76548	88	261482	223015	91	3239	2184	28	15194	12744	59	1269	1009	1	2.84365
210747	169894	98	64396	52728	88	221206	180352	91	2921	1895	26	12314	10139	53	138	540	0	2.84365
176970	146708	98	59605	50722	84	186817	156123	87	1894	1605	15	10456	8747	49	444	1125	5	2.84467
117626	109135	81	35811	32561	77	112615	101776	80	1349	962	0	6685	5971	38	891	453	0	2.84467
82624	80450	74	15021	14852	42	73202	71234	74	892	601	0	3932	3795	29	-45	466	0	2.85178
147157	132964	83	39638	35243	78	135310	120168	83	864	786	0	7652	6917	39	782	770	0	2.85584
92486	89782	74	27583	26829	65	81286	77897	74	683	831	0	4318	3912	32	874	826	0	2.85584
48869	50629	52	14683	14623	41	43670	43882	69	229	590	0	2655	2779	23	-754	312	0	2.85685
376871	243888	148	95116	61011	135	311292	201004	139	4919	2847	33	18410	12095	65	1240	1800	16	2.85787
106993	97946	77	38317	33785	77	99064	86942	80	977	953	0	5614	4578	37	294	569	0	2.85787
114420	103652	79	30852	28232	74	88076	79387	78	956	753	0	4900	4288	33	968	812	0	2.8599
164162	131725	87	44728	35826	84	134371	107185	87	2058	1387	19	7796	6045	43	-288	742	0	2.8599
115003	100690	81	32176	28280	77	101468	87896	80	995	950	0	5115	4609	32	1415	1032	3	2.86091
103156	100240	83	33147	32709	72	100368	96169	76	561	545	0	5810	5322	35	48	281	0	2.86091
125212	111669	82	31923	27675	76	121706	106065	81	726	967	0	6784	5693	39	206	384	0	2.86294
77070	74560	81	20593	20268	49	72824	69521	74	1200	962	0	4089	3780	31	439	1333	6	2.86396
138586	122346	82	46837	41646	79	130201	114330	82	1451	1124	10	7770	6705	42	138	664	0	2.86396
45913	45649	71	7062	7085	33	46696	47420	68	582	611	0	2981	2750	25	-51	258	0	2.86599
119731	105377	83	30464	26399	76	106160	94923	81	516	538	0	5781	5017	36	-221	224	0	2.86599
118210	114580	76	39151	37600	74	102519	95617	79	1095	1019	4	5588	5370	35	1002	913	0	2.86599
197577	163680	89	56771	47202	87	171033	142280	91	1863	1818	23	9931	8332	48	747	786	0	2.86701
71577	67587	88	21028	20845	49	66723	64772	72	-111	324	0	3508	3594	26	-285	375	0	2.86802
85547	83788	84	19367	19113	48	79567	76900	74	734	600	0	4241	3993	30	-269	298	0	2.86904
89595	87041	74	21376	20769	51	72943	70589	74	764	748	0	3944	3816	29	651	912	0	2.87107
361437	251649	126	112967	82715	123	371221	261604	129	4859	3290	39	21296	14807	68	862	935	0	2.87107
150199	124412	82	47355	39144	80	135439	109133	84	1781	1120	13	7418	5766	42	562	1104	6	2.87208
52337	53088	68	18598	18812	44	48868	47355	70	315	683	0	2875	2648	24	1908	1352	11	2.87208
106611	96260	84	27699	24755	68	101439	90213	79	240	683	0	5683	5098	35	388	560	0	2.8731
237362	180245	102	62768	50224	96	200286	150869	100	1063	1216	13	11194	8095	53	-505	471	0	2.87513
127214	110986	80	43775	37166	80	104335	86470	82	1675	1001	1	5953	4743	38	-431	913	0	2.8802
103642	99561	78	28061	27214	66	93473	89477	76	996	832	0	4908	4914	32	372	905	0	2.8802
177302	146606	97	46738	38995	83	135116	110854	87	1991	1269	21	7602	6422	41	-1072	0	0	2.88122
64752	62077	74	21017	20691	50	55347	53850	71	636	718	0	3087	3068	26	-909	53	0	2.88325
137308	120323	82	31228	26162	78	119409	100609	83	1086	1166	7	6409	5876	36	1207	1085	4	2.88325
151834	128011	82	41044	34167	81	137852	111767	86	1558	1085	6	7378	6428	39	744	479	0	2.88325
120256	112249	80	33242	30181	76	108272	99046	80	809	1008	2	6462	5805	37	643	1121	5	2.88731
124803	105604	85	31842	26822	77	109314	91625	81	1343	1229	9	6503	5175	38	692	734	0	2.88731
114089	108775	75	33899	32840	73	90799	85419	76	1024	1067	5	5216	4837	34	79	489	0	2.88832
149330	127909	87	37077	30782	81	129078	107350	99	866	1184	10	7423	6063	42	-172	763	0	2.88832
208693	169576	88	51557	40043	86	180208	145245	90	2244	2016	22	10566	8217	51	1200	1317	10	2.88832
152490	118934	100	48259	38454	85	131579	101960	103	1289	1049	6	7443	5645	43	479	550	0	2.88934
257943	191498	105	73230	53248	97	294230	219497	100	3748	2077	37	17752	13089	69	797	1300	8	2.89036
143934	114994	87	44482	35981	81	125443	98388	85	1731	1262	23	6623	5398	39	835	938	0	2.89036
266092	203390	97	89150	69506	96	214454	161360	103	2210	2250	21	12563	9474	52	-298	413	0	2.89036
120915	105240	90	33665	29759	76	103153	91342	81	1446	1015	4	5878	5118	36	405	576	0	2.89137
91828	88831	74	27771	26899	71	84199	79848	76	380	471	0	4689	4500	30	-278	386	0	2.89442
246724	182224	94	65049	49306	92	204732	149866	99	2331	1577	23	12046	8571	53	437	517	0	2.89645
206725	164503	102	67590	54459	86	165005	131204	89	1733	1404	18	9332	6907	48	-730	143	0	2.89746
105102	89183	79	31505	27453	76	95555	81610	80	822	407	0	5279	4410	36	255	773	0	2.89949
215218	165262	109	59385	45742	89	205060	162956	93	1962	1672	21	11731	9112	56	-595	902	0	2.90558
84197	84269	70	29564	28322	70	74333	71346	73	591	526	0	4428	4478	31	369	574	0	2.90558
165282	136769	86	37390	30646	83	154458	124686	87	1887	1489	15	8507	6911	45	46	308	0	2.9066
123972	114412	84	38453	34775	77	102920	93948	79	1113	1296	14	5836	5142	34	-199	463	0	2.9066
369672	260524	129	156997	124723	122	497466	369302	126	5093	3882	38	28007	20871	90	375	708	0	2.90761
176516	144558	111	49808	38092	111	172309	129861	111	1655	1120	17	9908	7166	53	225	1050	4	2.90761
145018	120696	82	34596	28269	80	129659	106986	84	1151	819	0	7201	5757	41	-71	787	0	2.90863
142227	124824	81	42228	37014	79	117005	100258	82	1249	1068	9	6955	5886	41	423	526	0	2.90964
62394	62418	70	19425	18813	47	56772	53942	75	-36	295	0	3208	3007	27	235	565	0	2.90964
157938	133956	89	48772	41687	81	138627	116045	84	1313	840	0	7449	6286	42	636	1165	10	2.91269
145235	122223	89	40702	34550	81	108590	90715	83	1934	1000	2	6481	5199	39	203	1071	3	2.91675
120053	104046	80	34076	29079	77	119374	102076	81	1651	840	0	6354	5637	38	538	541	0	2.91675
286482	201413	100	80553	58155	94	258284	182606	98	2649	2248	30	14400	10040	59	2192	1627	15	2.91777
120637	105546	79	39004	34123	77	119364	99408	82	1565	1083	8	6242	5013	39	431	709	0	2.91777
120322	115087	77	22917	21830	50	99191	92888	77	1363	1233	9	6107	5828	34	442	879	0	2.91777
103718	100618	75	29228	28440	66	97811	94098	75	1920	1284	11	5822	4953	36	-95	433	0	2.91777
228059	181317	92	77981	63000	90	271381	218211	94	2513	1886	23	15524	11897	66	97	1033	1	2.92183
147765	119863	84	41629	33477	81	122905	97104	86	2016	1372	14	6567	5044	40	21	522	0	2.92183
153756	122536	84	40713	32767	82	135356	105230	86	2034	1347	24	7585	5878	41	-54	825	0	2.92183
271992	204467	97	76869	57789	95	271742	209062	98	3491	2143	31	15732	11786	65	134	870	0	2.92386
93260	87683	79	25547	23022	56	89065	82247	77	695	713	0	4708	4312	32	835	1197	6	2.92386
265888	176243	119	64534	45470	119	269363	176339	119	3789	2103	33	15082	9729	66	1770	1283	17	2.93604
54266	53801	68	13706	13844	40	45198	44087	69	231	608	0	2765	2537	24	264	988	0	2.9401
71738	71516	71	16788	16691	43	62799	61728	71	517	703	0	3291	3416	25	27	362	0	2.9401
218903	166370	93	61051	45352	89	187956	139602	105	2213	1469	23	10972	8087	48	-252	432	0	2.9401
82002	81583	72	22466	22051	54	65418	62215	73	1056	752	0	3555	3532	28	350	549	0	2.94112
271700	208250	97	105706	79703	96	254919	188381	97	2956	1918	26	14309	10476	56	286	465	0	2.94112
386142	259476	138	142401	100429	133	449315	311168	138	5667	3428	43	25800	17557	88	691	935	0	2.94416
90376	86969	79	25166	23373	55	87169	82844	74	323	504	0	4811	4662	34	1548	1001	1	2.94416
72347	69238	79	23047	22367	54	62015	59146	73	852	942	0	3431	3369	27	426	861	0	2.94518
213091	159458	93	61079	45993	91	195784	146495	94	1994	1702	23	11687	8034	54	251	595	0	2.94721
211372	172325	88	73435	60229	84	241057	198047	88	2149	1885	20	13007	10858	51	771	638	0	2.94721
84046	83649	73	26446	24742	65	81917	76903	75	439	809	0	4365	4530	30	1085	1389	7	2.94822
115075	100444	81	33217	28691	77	115209	100090	81	945	1138	8	6598	5303	39	3	458	0	2.94924
92357	89282	74	26748	25366	64	79013	75736	75	109	765	0	4606	4415	31	731	914	0	2.95025
119987	105649	79	39238	34258	77	98371	83172	80	1661	829	0	5792	4896	37	-270	688	0	2.95127
182094	146246	87	76767	61660	85	229693	182550	89	2183	1993	22	13247	10415	51	879	456	0	2.95127
433835	268974	149	191713	123482	144	489354	316589	148	5958	3880	50	27858	17319	87	3893	3030	41	2.95228
81329	79956	72	18844	18179	48	68006	65579	73	308	531	0	4219	4217	29	154	438	0	2.95431
273512	195318	101	72643	51816	96	215059	149295	100	2229	1732	26	11976	8458	56	1014	1271	7	2.95635
175471	141137	85	49265	39887	83	147911	117617	87	1223	1290	12	8361	6697	45	-349	531	0	2.95736
202362	158707	90	66164	52831	88	177021	136403	91	1668	1345	19	10264	7437	53	-278	464	0	2.95939
216655	167422	94	57981	43555	88	182678	142044	92	1426	1473	24	10580	8064	50	1579	1396	13	2.96041
82778	83712	65	24617	23198	53	84725	80661	74	1302	655	0	5054	4454	33	1138	843	0	2.96142
47220	47272	68	11162	11256	37	46383	45576	68	585	765	0	2692	2217	25	-144	536	0	2.96142
156550	134819	83	37142	30446	81	129150	108012	84	1495	1095	9	7383	5962	40	-230	408	0	2.96345
158288	125808	88	48939	40264	83	137421	106637	88	1321	1052	10	8313	6437	43	-55	803	0	2.96345
176873	142424	96	54523	42843	90	148949	115312	105	2326	1418	14	8630	6453	49	835	664	0	2.96345
68808	65553	88	14353	14034	41	64794	63307	72	400	1075	4	3846	3919	27	1117	1672	10	2.9665
94859	93538	84	45446	45029	71	112343	108960	74	1248	1226	11	6137	6215	36	1106	692	0	2.96751
75308	73694	74	20722	19565	48	66647	63278	73	845	695	0	3878	3453	30	441	768	0	2.96954
113355	100026	93	33171	29243	77	109501	96471	82	1104	900	0	6365	5716	37	279	501	0	2.97157
183647	147533	85	51731	40920	84	159397	125976	88	1686	1432	20	9317	7330	46	336	568	0	2.97259
430883	287303	131	163893	113627	130	423224	287771	134	5624	3100	42	24948	16819	82	2412	1386	12	2.97259
101875	97167	77	26342	24833	57	89169	83115	76	760	1111	7	5363	4877	35	-294	229	0	2.9736
121576	111455	88	35688	32905	75	97310	89957	78	1211	710	0	5548	5309	33	850	1085	5	2.9736
78624	75686	75	25822	25652	63	59149	57355	72	778	539	0	3076	3035	26	792	748	0	2.9736
64409	64949	71	15252	15166	44	58970	57680	70	501	544	0	3136	3273	26	904	936	0	2.97462
271892	202533	117	67080	48188	105	216928	160518	108	3199	2318	24	11868	9146	52	1590	1457	20	2.97462
137987	133930	86	38505	36351	75	132615	124918	78	1282	1529	13	7088	6704	36	425	1033	4	2.97563
113051	99317	80	33381	29293	77	102760	89769	81	951	1054	4	6145	5602	36	484	657	0	2.97868
105495	98751	80	31128	29362	74	92709	85946	79	1658	935	0	5131	4749	33	-156	542	0	2.97868
170763	133490	103	48312	36287	88	145646	109952	103	2149	1068	6	7799	5882	44	1086	1168	6	2.97868
129772	123232	89	48907	46039	75	115023	106583	78	1518	1479	14	6450	6007	37	51	450	0	2.9797
212563	164874	91	47595	37663	87	195101	149316	92	2328	1446	25	10373	8110	46	989	897	0	2.98376
56223	56129	72	17194	16844	45	48473	47178	70	36	403	0	2847	2948	24	-164	374	0	2.98579
158965	133484	87	45421	38152	82	148447	123217	85	1602	1293	15	8805	6762	46	1253	1450	15	2.98579
118493	111659	85	35134	32939	74	101038	94522	78	1765	814	0	5779	5203	35	-167	449	0	2.9868
163709	132415	88	49684	39792	83	142045	111874	86	1364	1194	13	7798	6526	42	-215	492	0	2.98883
71787	71996	75	17293	17058	44	65380	64121	72	792	649	0	4189	3846	29	1260	1365	9	2.98985
261325	201545	96	65824	50929	93	254723	199099	98	3285	2121	22	13647	10352	54	587	895	0	2.99086
264289	191012	94	77501	58079	93	227295	162613	96	2457	1988	24	13146	9402	51	866	1281	8	2.99086
214090	174195	92	62980	51385	84	180572	143904	87	2258	1592	22	10249	7781	51	-246	234	0	2.99086
166295	134781	102	45894	35442	102	142132	106956	102	660	1352	16	8097	6456	41	130	643	0	2.99086
270812	202485	110	88969	65681	103	271236	196607	107	2865	2213	25	15295	10878	69	143	478	0	2.99391
145123	118828	88	41431	34175	81	131412	105004	84	1808	1490	19	8173	6338	43	1253	1239	8	2.99492
79834	79760	77	27690	27226	67	97595	94658	73	795	755	0	5484	5324	33	658	818	0	2.99695
66098	64438	71	20709	20330	47	59967	58571	72	758	958	0	3675	3234	26	737	718	0	2.99797
80820	79859	74	22730	21937	53	71131	67816	74	950	877	0	4341	3942	28	-27	236	0	2.99898
291957	193670	123	72716	48925	103	254572	171903	107	2219	1702	26	14584	9321	56	1553	1245	7	2.99898
76101	78498	63	16563	16855	41	78662	75263	73	16	308	0	4388	4052	30	-134	895	0	2.99898
182099	149832	89	53697	43954	83	139767	111782	86	1877	1876	18	7976	6382	43	-115	348	0	2.99898
143970	128373	80	42667	37519	79	126151	108150	82	1732	1320	13	7201	6046	41	757	939	0	2.99898
150927	134501	97	51138	45855	79	115352	103672	81	1548	1535	15	6564	5854	37	870	1420	11	3
192041	143891	106	50656	38750	85	159916	119608	90	1734	1273	16	9119	6793	45	-590	587	0	3.00102
102599	92600	81	26557	23606	65	94930	84996	78	740	673	0	5455	4637	37	-66	748	0	3.00305
92656	89860	75	28482	26272	72	91841	84592	76	775	668	0	5064	4567	33	-317	432	0	3.00305
203009	163065	89	60367	48196	86	189045	152523	90	2361	1809	23	11048	8544	48	-61	421	0	3.00305
256258	194990	97	76381	59042	94	253173	192778	97	3523	2263	32	14509	11544	50	522	980	0	3.00406
221097	173315	89	61799	47279	87	242536	186827	91	3634	2653	30	13721	10577	54	1180	821	0	3.00406
115186	100842	80	23146	19763	61	87415	75953	79	910	688	0	5417	4445	38	-229	553	0	3.00508
95078	88335	77	25952	23477	65	92243	83406	79	800	770	0	5348	4645	36	-173	797	0	3.01015
120614	108912	87	37114	33782	76	112229	101599	80	1049	852	0	6269	5857	37	418	388	0	3.01421
105803	94316	78	31803	27378	75	97830	85727	79	1190	996	0	4995	4410	35	334	635	0	3.01523
130838	111824	81	36908	31071	78	109200	89415	82	1584	1312	15	6544	4991	42	1282	1066	6	3.01523
88884	86086	73	20810	20410	49	82472	79398	73	991	921	0	5089	4767	35	-439	324	0	3.01624
291588	209543	113	95595	71962	106	307121	233707	110	2970	2361	32	17065	12510	65	2126	2525	17	3.01726
105490	99444	77	35542	32978	74	90095	84282	77	550	857	0	5021	5245	31	356	802	0	3.02234
115932	110537	76	35833	33770	74	111567	105087	77	1112	1040	4	6843	6349	36	508	833	0	3.02538
93113	91463	73	26071	25527	66	78437	74847	74	744	948	0	4305	4349	30	977	944	0	3.0264
107422	94678	92	28898	25225	75	97417	85356	88	741	817	0	5245	4829	33	296	705	0	3.0264
321830	159596	128	97219	54512	125	281657	141370	130	2832	1653	20	16015	8310	72	1832	1074	3	3.02741
139633	117828	83	40480	34280	79	126460	104173	83	1635	1066	9	7389	5957	42	-430	420	0	3.02741
162497	132968	88	45559	37603	82	137409	112866	87	1108	930	0	7875	6432	42	-219	325	0	3.03046
183736	146830	88	52626	42357	84	141584	112418	89	1854	1403	15	8348	6673	43	494	661	0	3.03046
65956	64771	72	17660	17623	45	54157	52739	71	1108	590	0	2906	2623	25	-585	611	0	3.03147
203937	161705	92	71225	58028	86	201626	162641	90	1834	1377	21	11266	8884	47	-114	495	0	3.03147
65330	65464	74	15810	15852	42	58766	57768	70	181	576	0	3347	3182	28	603	772	0	3.03147
186407	147665	91	48134	37788	85	158330	127308	90	1916	1419	13	8894	6963	46	608	1299	7	3.0335
71223	70208	74	22054	21526	51	60517	58360	72	656	499	0	3346	3025	28	-125	531	0	3.03452
163390	137683	98	46217	37597	83	143636	117988	101	2216	1234	27	8414	6730	46	230	556	0	3.03452
146445	120553	85	43105	35885	81	122781	99430	85	1189	902	0	6781	5523	41	265	394	0	3.03452
168989	137731	99	37428	30356	82	149462	122495	87	1637	1088	8	8582	6724	44	72	644	0	3.03553
144633	123124	90	40829	34078	79	107306	88826	82	1284	1100	6	5675	5169	36	1147	890	0	3.03655
95378	89990	88	21720	21103	52	79443	75992	75	559	632	0	3837	4013	28	923	925	0	3.03756
302359	217886	109	88480	66100	103	333630	248365	108	3122	2045	33	19430	14144	70	1005	935	0	3.03756
167273	141789	85	44316	37368	82	139376	115950	86	1853	1885	19	8311	6725	42	-205	711	0	3.04467
167152	133215	87	49373	39589	84	151407	119474	88	1422	1400	15	9142	7007	47	422	835	0	3.0467
131119	109384	83	40183	33432	80	118706	98321	84	1064	1097	7	6686	5444	41	1485	753	0	3.0467
68051	67438	72	13145	13167	40	59943	58836	71	680	545	0	3312	3307	27	708	931	0	3.0467
305131	199253	122	107278	77493	118	357047	240004	123	3892	2282	38	20474	13299	72	1577	1339	18	3.04772
259172	179778	107	74146	52541	92	218912	150252	95	1764	1622	19	12719	8226	55	980	727	0	3.05279
55655	55069	69	8902	8890	36	41924	41462	70	46	278	0	2552	2328	22	-345	510	0	3.05381
179242	143019	88	47342	38074	84	168449	132366	88	1694	1051	12	9073	7546	44	1174	852	0	3.05482
78503	76313	74	20770	20241	49	76087	73402	72	319	610	0	4090	4023	29	264	601	0	3.05787
176532	143677	88	53534	42096	84	145071	117104	86	2267	1257	12	8437	6784	44	449	729	0	3.05787
83718	85837	71	27054	26337	61	77045	72154	73	619	889	0	4733	4278	32	1291	897	0	3.05787
125200	116210	79	34460	30834	76	116837	103106	80	813	943	0	7127	5776	42	676	541	0	3.05888
159529	136370	94	34887	29011	81	137561	116032	85	677	1226	10	8092	6919	41	1054	1327	8	3.05888
112366	99954	85	28035	24747	70	97060	87645	80	1404	1061	5	5302	5227	33	240	373	0	3.06091
206341	153936	97	61312	46596	88	180118	132115	91	1764	1245	13	10244	7247	53	386	755	0	3.06193
132659	111966	84	33165	27596	78	105912	87310	81	1449	1016	5	6526	5267	41	442	974	0	3.06294
174650	140792	88	52197	42678	84	144696	114566	87	1142	938	0	8216	6408	44	523	981	0	3.06396
65379	63742	81	18521	18431	47	58442	57448	72	895	734	0	2976	3162	26	97	784	0	3.06497
59145	56603	76	12011	11851	39	48068	47663	70	451	531	0	2371	2486	23	316	717	0	3.06599
212199	175212	90	69972	59639	87	150576	123838	90	1768	1479	27	8442	6952	44	153	1066	3	3.06701
165222	134851	87	42793	34118	83	145151	116481	87	1833	1255	13	7692	6381	43	319	1019	3	3.06802
268492	192148	102	102412	78972	97	314576	244076	100	4002	2829	30	17558	13522	61	340	589	0	3.06802
129065	111270	82	33948	28868	77	128027	105996	82	1253	1139	9	7152	5947	40	1137	914	0	3.06904
175939	147527	87	47964	40128	84	158557	133578	87	2565	1410	21	8630	7956	45	-466	225	0	3.06904
212511	167712	88	64664	51331	86	182955	141904	90	2551	1561	25	10545	7380	54	-49	537	0	3.07208
341027	232423	119	130290	92338	116	325490	221194	119	3785	2749	32	17531	12130	65	323	617	0	3.0731
352660	237150	118	81621	56256	115	335674	230680	120	4027	2378	36	19044	13000	72	-174	400	0	3.07411
107867	103151	72	31490	29278	69	92061	84604	76	1021	1238	11	5089	4881	32	178	318	0	3.07411
348226	238541	126	113572	77791	122	372503	262974	125	3229	2267	35	20514	14706	73	215	518	0	3.07411
88144	86790	72	27454	27106	56	83421	80797	73	902	509	0	4581	4408	32	-61	509	0	3.07411
119883	108637	79	39231	34644	76	105046	93019	79	806	904	0	6004	5220	36	-60	609	0	3.07716
70326	69790	72	22948	21307	69	60845	59725	72	661	469	0	3582	3378	27	-318	834	0	3.07817
232063	180640	97	61408	47950	90	242554	190050	94	2480	2309	24	13876	10567	60	-26	777	0	3.08528
101754	96560	91	29442	27935	71	92000	86791	76	794	951	0	5347	4993	33	185	220	0	3.08833
83650	81445	77	20223	19827	47	75732	72843	75	1001	1020	3	4337	4107	30	-16	464	0	3.08934
110212	94317	79	31645	27340	76	97596	84013	80	1158	1040	5	5446	4527	36	-425	487	0	3.08934
137497	119496	80	44019	38281	78	108973	92281	82	900	724	0	6281	5482	38	1492	1295	14	3.09036
171957	136505	85	52930	42416	83	158311	125286	87	1464	1215	12	8626	6858	48	315	454	0	3.09036
161237	82643	113	50288	27934	111	142715	74300	114	1297	608	0	7953	4157	62	146	790	0	3.09442
117068	107298	80	28544	25400	67	101550	89815	80	801	819	0	6330	5612	36	97	603	0	3.09442
117005	98684	83	36657	31388	78	105913	90799	82	1737	1398	11	5986	5212	37	-253	328	0	3.09645
228050	171834	93	70157	53917	89	182145	136766	93	1567	1292	13	10302	7386	52	-238	432	0	3.09645
227020	190873	91	97243	84699	88	306341	259670	92	2926	2664	24	16861	14217	56	828	1242	6	3.09746
161051	132003	90	46784	38701	80	151025	122581	85	1576	1259	11	8551	6753	45	493	516	0	3.09746
165789	136237	90	42517	35050	82	139767	113430	85	1941	1280	15	7862	6039	44	1654	1242	7	3.09949
165451	127274	104	42588	32452	86	136622	103514	104	1536	1268	11	7548	5794	45	722	999	0	3.09949
137568	110644	91	43731	36746	79	119380	100122	83	1112	742	0	6826	5371	43	355	770	0	3.10254
108227	98557	82	29047	26428	75	106386	97517	78	1357	911	0	5937	5429	34	1185	1086	5	3.10355
95044	91473	77	30593	28840	73	97359	90508	76	872	607	0	5039	4896	32	348	849	0	3.10558
124112	111548	95	35914	31752	76	119184	104766	80	1153	875	0	6615	5660	40	-509	336	0	3.10558
219921	169465	92	44729	35738	87	193390	146381	92	2626	1384	20	11134	8096	52	644	742	0	3.10558
160934	123056	88	50281	39369	85	134045	101803	89	1278	988	0	8030	6095	45	-12	631	0	3.1066
283711	227922	107	71353	59209	98	322632	259356	104	2537	2165	24	18633	14579	62	870	1249	7	3.1066
200758	159899	102	54233	44572	86	167268	135939	89	1255	1108	10	9350	7421	47	-638	368	0	3.10761
143911	141209	76	50513	48942	75	84695	81082	76	939	958	0	4843	4744	32	285	885	0	3.10761
103057	97155	79	29412	27586	72	83622	78555	75	813	679	0	4019	4273	29	213	897	0	3.10863
102733	88400	82	29452	25894	76	90860	78772	80	513	742	0	5315	4427	35	182	394	0	3.10964
66199	67545	68	19458	19060	47	63580	62078	72	481	319	0	3474	3807	27	-123	637	0	3.11269
67825	68072	72	20387	20080	48	60711	58889	70	1467	779	0	3371	3013	28	-191	439	0	3.11269
162754	130233	97	41574	33201	81	137029	108539	85	1021	981	0	7953	5797	45	-131	563	0	3.11371
176260	144342	88	65558	55076	84	152688	121703	88	1693	1256	17	8406	6368	43	411	782	0	3.11371
66701	66617	73	14866	14867	41	65437	63772	71	790	794	0	3980	3831	28	187	609	0	3.11371
142629	119593	87	36430	30780	79	118809	101221	83	2108	1200	9	7280	6053	43	237	469	0	3.11574
330918	209090	135	111306	70675	135	323037	195775	135	4017	2054	37	18203	11464	64	2249	1208	12	3.11574
205571	165954	90	63403	51250	86	250759	201361	92	1954	1564	22	14193	11563	53	373	424	0	3.11675
162679	135413	84	41470	34019	81	154874	125651	86	1655	1728	19	9115	7236	45	1006	1087	6	3.11777
154038	134129	86	44413	39019	80	137420	118096	84	1985	1774	18	7275	6120	38	-178	460	0	3.11777
101501	99455	88	16630	16352	44	103361	101072	74	567	956	0	5478	5399	32	-490	467	0	3.11878
130415	120309	83	39120	35151	77	104638	95456	79	427	749	0	6325	5464	40	1529	1407	11	3.11878
68142	66462	71	16008	15981	42	59024	57554	72	410	527	0	3718	3634	28	593	749	0	3.1198
60504	59273	70	17058	16888	45	52270	51495	71	372	703	0	2539	2507	23	530	532	0	3.1198
113410	101881	79	34702	30513	76	97049	84193	79	1245	1042	6	5410	4811	35	-762	290	0	3.12284
188240	151828	87	34340	27874	83	146378	116954	88	2366	1490	22	8536	6372	44	1225	728	0	3.12386
341396	224029	112	176821	127813	112	504143	355875	115	4660	2823	39	28081	19584	87	380	622	0	3.12487
133479	115981	84	36986	32464	77	126942	109389	81	667	886	0	6485	5669	35	380	748	0	3.12487
167550	137038	85	44658	36832	83	148597	117516	86	1756	1594	14	8640	6935	48	-857	393	0	3.12487
186272	152590	94	63256	54038	84	133263	111672	87	1789	1423	14	8106	6445	45	687	1247	7	3.12589
154511	121494	93	43325	34113	83	131622	105246	87	2170	1241	20	7301	5808	41	-172	577	0	3.12792
143606	121333	83	42573	35606	80	137428	115389	84	1795	1370	17	7311	6106	42	-233	438	0	3.12792
79535	69642	79	26014	22317	68	57765	48967	75	1021	863	0	3355	2816	30	-63	693	0	3.13096
183561	150659	88	59696	50190	84	159422	126759	88	1492	906	0	9061	6833	48	-644	241	0	3.13503
95146	92290	74	37174	36359	72	103238	98681	74	1406	1196	10	5906	5490	36	791	829	0	3.13503
140557	115236	83	35592	28910	79	121289	97704	83	1148	1284	10	7453	6028	42	-549	261	0	3.13503
191014	164966	86	83099	71821	85	244919	212566	88	2003	2156	23	13831	11549	59	1485	849	0	3.13604
239695	173375	101	62222	45938	95	199164	145364	98	1889	1862	19	11743	7829	54	-260	247	0	3.13807
326155	240367	118	114914	86398	115	395036	301034	118	4021	3192	32	22300	16963	69	322	900	0	3.1401
142371	123039	85	38964	33839	79	130252	110134	82	678	703	0	7584	6809	40	1155	1654	13	3.14112
185956	144337	90	51573	40864	84	182421	140472	89	1978	1694	24	10482	7996	49	1101	854	0	3.14112
231236	179440	94	69627	53504	89	232342	178680	93	3621	2017	35	13056	9495	55	1094	699	0	3.14112
199311	157681	99	52744	41600	88	171742	133576	92	1741	1423	20	9766	7632	48	2389	1678	28	3.14213
149614	120549	85	39110	31784	82	128971	104424	86	1007	1242	11	7428	5829	44	677	902	0	3.14315
169407	137149	89	41786	33801	82	144831	115757	87	1840	1373	13	8737	6656	44	578	1660	13	3.14416
152950	124268	83	36141	28765	80	128265	102890	85	1387	1246	13	7362	6182	40	334	988	0	3.14822
98871	88628	80	32197	28221	75	87268	75963	79	1430	634	0	5046	4437	34	588	691	0	3.14822
98313	90088	86	28311	25604	74	83802	75228	79	460	583	0	5033	4524	33	261	764	0	3.15228
94173	92312	77	27098	26644	71	82948	80673	74	683	446	0	5010	4931	31	-180	536	0	3.1533
345323	262370	124	181581	138502	123	571825	442463	127	6685	4760	49	31651	24690	99	1660	1304	22	3.1533
190827	166163	90	48972	41344	84	161086	137676	88	1864	1390	14	8648	7454	42	699	793	0	3.15431
342051	234588	107	74067	51965	103	291393	201096	106	4425	2659	34	16697	11456	65	1014	1002	2	3.15431
218108	164848	95	70999	57427	90	173799	131924	92	1904	1476	23	9863	7807	45	827	691	0	3.15431
338946	224533	121	114663	82518	115	382425	271170	118	4815	2876	40	22268	15655	74	623	1138	9	3.15431
196232	159555	96	60150	48840	86	172745	139966	88	2110	1119	20	9791	7682	48	-614	528	0	3.15533
85084	81411	88	24594	23630	53	76315	72856	75	1112	890	0	4504	4095	30	-31	505	0	3.15533
204550	163922	88	65059	53067	85	195797	154908	89	1961	1402	15	11710	8916	49	1927	864	0	3.15533
235265	183555	98	64877	50835	90	204235	156079	94	2239	1283	16	11544	8462	56	-57	568	0	3.15533
149438	124835	88	39600	32467	82	132724	108563	85	578	768	0	7209	5933	41	346	552	0	3.15635
310920	209469	112	114231	81811	110	246366	161654	113	2901	2017	33	13823	9030	57	1971	1793	17	3.16142
109315	100910	79	28294	26096	70	99444	90952	79	1242	1346	13	5118	4745	34	820	768	0	3.16244
143239	130239	97	54902	50477	78	128356	117545	81	1149	823	0	7213	6933	38	-299	226	0	3.16244
64284	64241	70	24185	23582	62	46075	43982	71	-27	436	0	2422	2502	22	132	707	0	3.16548
146080	123668	83	36106	30207	78	124584	103391	82	1736	1400	19	7323	6377	41	1168	1131	5	3.16954
82704	82022	74	19050	18790	44	77384	75351	73	927	628	0	4482	4135	30	206	536	0	3.17056
221220	170116	91	79322	62570	89	208179	159620	93	2462	1369	22	10961	8132	48	151	614	0	3.17157
141697	115556	91	44519	36625	81	118772	96507	84	962	1041	4	6465	5161	39	1370	1709	16	3.17665
150324	131390	84	42991	36978	82	126818	108194	87	1568	1395	13	6665	5921	37	-282	487	0	3.17665
70653	68262	74	21489	21414	48	63046	61262	72	382	749	0	3896	3605	28	317	501	0	3.17665
125436	108822	81	32473	27414	77	123441	104871	82	1229	799	0	7186	5753	44	-55	673	0	3.17665
78672	77583	74	23950	23751	53	68421	65947	74	1133	857	0	3903	3970	29	296	788	0	3.17766
171135	141571	95	39730	32247	84	144907	116476	103	1102	966	0	8290	6959	42	1563	699	0	3.17766
170359	141334	85	52595	43573	83	142746	115780	87	1430	1264	17	8475	6496	47	153	983	0	3.17766
182492	146933	88	55474	45189	86	160280	131052	88	1882	1392	16	9471	7347	49	-570	597	0	3.18071
284011	210358	107	85602	63345	96	297385	226516	99	2575	2043	24	16732	12590	67	1402	1278	9	3.18274
123054	104604	82	36831	31810	77	115171	98291	82	1219	1014	3	6423	5392	38	557	525	0	3.18477
201148	156205	92	52945	41976	89	177173	136535	93	1508	1222	12	9287	7062	45	-110	673	0	3.18579
144145	116209	91	37719	30054	81	123995	98663	84	1752	799	0	6657	5368	39	-126	547	0	3.18579
141603	119134	81	44144	36220	80	121751	100456	84	1486	1292	12	7101	5626	45	-175	422	0	3.18579
159767	131494	84	48059	39253	81	135133	108528	85	1908	1080	7	7192	5961	42	1316	874	0	3.1868
93244	88141	78	25778	24434	63	79286	75140	75	831	900	0	4925	4808	31	9	539	0	3.18782
132933	127817	80	50812	49135	76	128543	121502	79	1487	1008	2	7181	7201	37	413	803	0	3.18883
100567	97200	75	26703	25935	66	87060	83418	74	572	977	0	4768	4643	31	-175	280	0	3.18883
205109	175023	88	105144	92287	86	282261	242945	89	2677	2060	27	16080	13741	60	864	1033	5	3.18985
87970	87282	72	25390	25313	50	80739	77694	73	1401	865	0	4351	4395	31	-166	475	0	3.18985
149360	125422	84	41590	34808	79	134628	109355	83	1465	871	0	6986	5909	41	87	768	0	3.18985
54257	54912	67	9468	10027	35	41319	41608	68	-227	245	0	2425	2129	21	258	344	0	3.18985
152095	120307	89	39328	31541	81	130453	103486	85	1622	1121	13	7251	5551	42	46	591	0	3.18985
208934	180114	88	56687	48982	82	202635	170490	87	2787	1877	26	11580	10167	49	107	732	0	3.18985
69599	72271	68	20887	20863	45	58062	57469	72	596	579	0	2911	3204	25	-56	330	0	3.18985
75410	71007	80	20007	19996	45	58269	56835	72	205	644	0	3302	3261	26	1418	1392	10	3.19086
391218	246675	133	115142	72791	129	348119	215133	134	5180	2817	38	20340	12698	73	2061	2201	15	3.19289
150090	123377	85	44074	36214	82	131079	103914	85	1090	1007	2	7383	5864	39	189	449	0	3.19289
223997	175987	92	68994	56667	88	265245	216068	91	2796	2026	29	15419	12310	61	254	501	0	3.19289
149386	121857	84	43470	35714	81	119993	95596	84	1141	1219	11	7225	5549	44	-105	531	0	3.19391
58280	56873	70	16739	16538	43	48376	48144	70	854	1027	4	2577	3049	24	-348	473	0	3.19391
74326	71118	77	16803	16499	43	63805	60899	73	627	958	0	3927	3420	28	931	911	0	3.19492
107581	99850	78	28996	26543	74	93149	85393	79	1038	757	0	5308	4890	33	408	1167	5	3.19492
320302	148471	220	83832	40675	181	283345	137438	212	2938	1372	11	16701	7771	98	584	1018	2	3.19695
163785	145177	88	41613	37441	79	130628	114079	84	1344	1238	11	7130	6223	43	583	1053	3	3.20203
134588	112412	84	37917	31630	80	113361	94240	84	1948	940	0	6441	5291	39	1367	1366	8	3.20305
134433	110541	81	40560	33335	80	111484	92266	82	728	1013	2	6383	5011	40	1225	1065	5	3.20406
104841	100684	77	21862	21496	50	102237	97886	76	1098	708	0	5799	5338	37	562	1092	5	3.20609
170961	136509	88	46906	38334	85	143204	114263	88	1103	944	0	8421	6777	46	396	548	0	3.20609
84735	85224	72	18616	18310	44	76374	74084	73	1072	778	0	4171	4205	27	-574	253	0	3.20609
83599	82362	75	26239	25811	66	70486	67731	73	362	574	0	4050	3956	29	846	1233	8	3.20711
104515	101456	74	32524	29791	72	94968	87947	75	491	437	0	4986	4805	32	-618	488	0	3.20812
185224	151500	87	48766	39800	83	141899	115621	86	2002	1532	25	8512	6572	45	831	1004	2	3.20812
172224	147038	85	65939	56921	81	145735	120534	85	2132	1326	15	7907	6519	42	-234	901	0	3.20914
67237	69427	69	15636	16148	40	65659	63586	70	866	476	0	3597	3182	30	-354	242	0	3.20914
132841	109975	81	34328	28433	75	108022	87796	82	1080	598	0	5823	4842	37	-351	235	0	3.20914
202977	167210	88	83102	68776	88	265341	214192	91	1776	1727	24	15612	12439	60	638	829	0	3.20914
87566	87476	71	17899	18219	41	77893	75145	72	662	680	0	4201	4388	27	537	930	0	3.20914
203955	159341	91	69671	57152	86	177819	136888	90	1933	1444	15	9558	7576	46	1652	1691	13	3.21015
149816	127844	88	40790	34853	80	124897	105236	84	1552	1112	8	7040	5915	39	635	683	0	3.21117
79208	77898	74	22333	21668	53	66589	65485	72	118	880	0	3754	3697	27	870	1048	6	3.21117
107836	103575	75	33121	31905	72	92479	86803	74	660	973	0	5119	4828	33	360	928	0	3.21117
144154	116622	101	41524	33746	83	125956	100030	101	1613	941	0	7257	5907	40	1010	773	0	3.21117
224149	163447	98	59497	44597	92	192482	137310	96	2189	1430	18	10763	7531	48	285	831	0	3.21523
92411	88415	76	26328	24893	62	79876	74455	75	811	909	0	4382	3926	32	39	609	0	3.21726
243479	195797	101	88777	74003	88	270506	215288	91	2905	2148	22	15782	12117	63	554	693	0	3.21726
114345	88680	100	39587	29215	100	103057	72957	100	1898	1026	4	6077	4168	40	-129	802	0	3.21726
155310	133730	83	53577	46718	80	141225	117887	84	2207	1519	17	8629	7222	45	-8	966	0	3.21726
86984	83617	76	27584	25683	56	91063	83229	77	1569	1225	8	4604	4284	31	80	666	0	3.21726
149358	120834	99	43516	35540	82	136579	108816	101	1426	1173	15	7561	5802	42	1354	938	0	3.21726
182510	150980	86	44801	36794	83	152486	124131	87	1435	1431	13	8550	6929	44	-294	152	0	3.21827
53009	51147	72	13713	13573	39	49136	47652	69	230	564	0	2711	2703	23	-493	305	0	3.21929
142615	128443	81	39468	35156	78	122414	108887	80	1876	1463	23	6626	6062	38	248	924	0	3.2203
115759	100633	95	34915	30385	79	98891	85194	95	783	669	0	5662	5110	34	185	710	0	3.2203
224137	160046	92	63996	46197	89	190408	133410	93	2939	1904	21	10525	7612	48	-1071	89	0	3.22234
182435	152466	85	64528	54610	83	164938	137438	87	1233	1299	10	9416	7420	48	1237	783	0	3.22234
140677	124979	81	48081	41734	80	101502	85746	82	853	1066	5	6117	4925	41	-559	392	0	3.22234
72837	69886	88	25544	22845	88	66687	58811	88	961	715	0	4146	3678	29	-104	450	0	3.22234
265050	207373	100	91235	71605	95	272385	209411	99	2485	2186	24	14735	10528	57	565	465	0	3.22538
106074	90985	86	24698	21122	59	103160	89060	80	1092	1014	2	5865	4907	36	-142	750	0	3.2264
106664	101644	78	30874	28952	74	102725	95280	77	767	936	0	6285	5498	41	-59	271	0	3.2264
95645	92254	84	28664	27942	72	92121	89664	75	923	879	0	5199	4568	34	415	970	0	3.22741
119864	109577	80	25493	22510	63	108547	97891	80	787	1054	5	5987	5455	34	1545	1239	14	3.22741
95866	94606	72	26643	25591	59	86482	82613	74	952	1052	5	4988	4879	31	276	640	0	3.22741
309432	210963	115	67678	45721	108	254195	172232	113	3597	1716	35	14316	9812	55	1021	699	0	3.23046
236327	190668	91	129229	109431	89	427679	365077	93	3926	3447	31	24705	20831	81	2504	2223	18	3.23046
63308	60058	76	15349	15071	41	57728	56771	71	-44	426	0	3519	3095	28	-393	490	0	3.23147
72100	65296	86	24156	22305	57	58956	54884	74	1059	806	0	3200	3025	28	-784	232	0	3.23249
107307	96221	79	35317	31836	76	95279	84223	79	312	686	0	5182	4557	35	1016	838	0	3.23249
57892	57741	70	14330	14351	41	49163	49762	70	-62	333	0	3073	2811	25	-184	651	0	3.2335
264698	190414	98	69987	52754	94	232799	165750	98	2892	1297	25	12822	8824	56	741	1140	8	3.2335
213615	161779	92	68101	53088	89	171474	129573	92	1438	1704	24	10207	7320	51	-456	546	0	3.2335
108125	101365	76	30714	27548	65	106583	95473	78	736	803	0	5856	4977	36	-515	57	0	3.2335
90030	85248	75	25250	23365	59	86194	81194	76	861	754	0	4579	4428	31	-133	529	0	3.23756
68610	68113	72	12716	12662	39	57196	55720	71	931	958	0	2946	2995	26	167	321	0	3.23858
86927	81823	82	21995	20897	51	71578	68959	74	488	558	0	4259	3969	31	178	913	0	3.23959
125187	115456	78	29408	25931	73	114147	103017	78	780	803	0	5963	5564	34	-513	468	0	3.24061
203923	160332	89	58683	46522	86	173808	133318	90	1700	1580	17	10123	7361	47	-666	456	0	3.24061
62889	61381	65	14341	14360	41	57356	56980	71	143	427	0	3403	3185	26	46	630	0	3.24162
77163	76441	71	18645	18397	45	75326	73028	72	129	710	0	4061	3917	29	27	991	0	3.24162
248936	182554	99	77892	59106	94	246558	185090	98	2991	1627	29	13945	10227	54	1012	1038	10	3.24264
[truncated: 7,721 more rows]
