# Supplementary material for: Phenotypic heterogeneity follows a growth-viability tradeoff in response to amino acid identity
Source: Nat Commun. 2024 Aug 2;15:6515. doi: 10.1038/s41467-024-50602-8 (PMC11297284; doi:10.1038/s41467-024-50602-8)
Supplement: Supplementary file 6 — Source Data [file 41467_2024_50602_MOESM6_ESM.zip › source_data/fig2ab/1430_C3_pRPL28_NLIMGLN.csv]

FSC-A	FSC-H	FSC-W	SSC-A	SSC-H	SSC-W	BL1-A	BL1-H	BL1-W	VL1-A	VL1-H	VL1-W	VL2-A	VL2-H	VL2-W	YL2-A	YL2-H	YL2-W	Time
97717	95823	81	40581	39450	79	66560	63220	81	480	502	0	3340	3120	30	630	708	0	0.00403204
140744	116141	93	50512	41220	88	88604	72630	91	751	740	0	4583	3703	38	419	662	0	0.00504006
86285	87109	77	32161	32399	75	60623	59596	78	700	691	0	3209	3171	29	-194	239	0	0.00806409
232133	163989	107	91111	66402	101	153078	107897	103	1204	718	0	8155	5586	51	812	803	0	0.0241923
91461	91184	85	43384	43183	77	57740	56941	78	552	397	0	2923	2736	26	-274	156	0	0.0262083
82557	83946	78	24675	24666	65	49597	49070	76	469	536	0	2382	2412	25	-168	200	0	0.0272163
176968	139621	98	65101	50385	93	130479	103251	96	1173	863	0	6860	5503	46	844	767	0	0.0272163
116854	99409	87	46520	39322	87	91212	75761	89	999	570	0	4511	3868	36	643	640	0	0.0282243
134930	130755	86	57316	54610	82	95875	89772	84	920	872	0	5042	4822	37	513	819	0	0.0292323
110600	110010	80	28750	28208	76	76729	74620	82	581	862	0	3713	3792	31	947	1363	9	0.0322564
79632	80969	75	34159	34073	74	55168	54331	77	707	464	0	3058	2766	29	40	703	0	0.0322564
143772	111538	97	66079	52329	90	105215	80357	92	736	565	0	5004	3764	42	941	826	0	0.0342724
105212	101541	82	43647	41865	78	66042	63496	81	645	460	0	3309	3108	29	314	567	0	0.0352804
118981	102197	85	45977	39324	84	81585	68374	87	492	675	0	4248	3459	37	1202	783	0	0.0383044
181653	143785	95	75087	59575	93	125108	98790	97	1137	842	0	6403	4894	45	135	391	0	0.0413285
90274	88925	85	33397	33062	78	59619	58520	80	225	333	0	2972	2830	28	529	455	0	0.0423365
179690	131517	109	71131	53714	95	122252	87531	98	758	565	0	6370	4466	46	769	625	0	0.0433445
181552	128955	97	153314	108435	99	234051	174319	100	1931	1255	21	11713	8478	63	302	477	0	0.0483845
82341	75207	87	31309	28640	79	44850	39861	81	567	270	0	2220	2293	23	-159	420	0	0.0554406
179823	139086	102	64553	50106	92	114099	86703	95	852	644	0	6051	4712	44	595	731	0	0.0564486
290096	191497	118	94819	63680	114	171776	110222	118	1096	989	0	8820	5947	56	160	425	0	0.0574566
161337	136210	92	65605	55701	91	103184	85241	93	645	775	0	5334	4213	43	519	665	0	0.0584646
132886	114648	91	37290	31274	86	92666	78531	88	495	620	0	4738	3985	38	400	722	0	0.0594727
241103	166822	110	82176	58111	105	142185	99829	109	1371	966	0	7373	5024	52	764	1038	3	0.0614887
104160	103789	84	28724	28438	77	67784	66036	80	554	606	0	3485	3180	31	184	474	0	0.0624967
99365	97215	78	31110	30608	76	56921	55870	79	531	586	0	2800	2754	27	-332	178	0	0.0624967
127094	120006	85	56859	54307	82	88737	84222	84	789	786	0	4707	4328	37	716	922	0	0.0635047
91744	89250	81	25971	25908	69	60560	58431	80	568	465	0	2850	2758	28	34	241	0	0.0675367
204411	162966	104	62403	48707	97	113733	87773	99	1056	795	0	6091	4536	45	696	614	0	0.0705608
77013	79103	76	20915	20964	59	53800	53104	76	477	274	0	2646	2775	26	-36	495	0	0.0715688
107290	105551	80	47115	46461	79	54303	53497	80	250	391	0	2779	2758	26	249	308	0	0.0715688
138826	123630	89	65655	58121	89	89371	75980	90	828	650	0	4664	3630	40	-101	616	0	0.0725768
138829	115572	106	53741	44634	90	93428	80878	91	878	612	0	4911	3967	40	355	734	0	0.0766088
88105	87896	77	23205	22768	64	55063	53974	77	562	433	0	2680	2744	26	477	1143	6	0.0816489
102083	98898	82	26378	25844	70	76823	74330	80	573	499	0	4293	4231	33	88	478	0	0.086689
149461	121476	92	59594	48032	90	109482	87081	91	772	682	0	5730	4643	43	394	732	0	0.086689
182249	148185	100	89720	76071	91	193145	161337	93	1629	1567	20	9950	8453	54	-12	418	0	0.088705
67849	66838	76	49617	46618	77	85601	79440	80	239	357	0	4190	4038	33	731	955	0	0.088705
190063	147493	98	68520	53902	94	123027	92037	97	1370	976	0	6138	4550	47	753	1016	2	0.090721
105377	102034	84	37000	34856	79	80426	76738	81	542	540	0	3775	3626	32	-169	464	0	0.0967691
84453	78977	80	51940	46431	82	97819	88603	85	411	592	0	4229	3897	35	176	335	0	0.100801
90952	90072	80	28004	27839	77	66876	66713	79	346	300	0	3657	3514	30	-52	299	0	0.102817
154554	121828	96	53291	42451	90	102227	82077	92	1074	990	0	4992	4120	39	854	661	0	0.104833
158480	130176	99	61970	50374	88	99180	80078	91	834	657	0	5379	4298	42	-105	141	0	0.106849
80662	81542	77	28294	28238	75	53764	52401	77	190	299	0	2930	2856	27	193	557	0	0.108865
209338	170427	100	90139	75515	98	144924	114729	100	1335	1227	13	7598	6095	49	1264	1665	19	0.108865
215331	161586	103	83782	64561	98	127486	96673	101	1314	1081	7	6925	5122	48	59	536	0	0.113905
105121	103859	82	43720	43248	79	69690	67797	81	480	564	0	3411	3406	29	648	790	0	0.117937
175890	134902	97	63675	49870	93	108348	80364	96	861	740	0	5498	4100	44	314	373	0	0.119953
101686	98439	81	43279	41931	79	67947	64884	81	396	454	0	3449	3319	30	20	582	0	0.122977
163171	130476	96	70411	56973	92	97785	79795	94	836	594	0	4952	3942	41	694	500	0	0.122977
109973	110169	81	27515	27516	71	74970	73219	81	439	435	0	3870	3906	31	116	376	0	0.122977
262952	181417	103	129572	99159	103	245637	190519	105	2712	2236	25	12798	9310	59	1123	882	0	0.123985
103718	103580	79	44761	43590	78	63400	62057	79	514	563	0	3500	3576	30	840	1110	7	0.124993
143297	124457	92	53156	46067	87	92045	77629	89	747	713	0	4879	4271	38	-14	276	0	0.127009
172456	140000	108	51655	42331	89	118720	95146	93	1066	767	0	6211	4754	45	411	609	0	0.127009
166800	138560	100	63316	53459	89	104153	84043	91	954	1028	4	5620	4304	45	-118	300	0	0.129025
157872	125656	93	49996	39202	92	101863	79594	107	852	881	0	5307	4133	41	-65	186	0	0.129025
103261	95953	86	42798	38814	80	67115	60890	82	705	457	0	3316	2975	31	144	487	0	0.131041
182902	144255	110	65838	52616	100	118965	94823	102	1079	673	0	5871	4867	43	680	1008	1	0.135073
166515	133472	107	68401	54212	91	115196	91019	95	1077	656	0	5911	4645	45	770	545	0	0.136081
131973	113919	93	60691	51835	89	90894	79025	89	849	660	0	4272	3733	35	252	466	0	0.13709
192772	153940	95	83888	66950	94	138705	108897	96	1126	935	0	6787	5380	45	234	873	0	0.138098
132636	111837	89	46193	37504	86	90961	74185	89	533	489	0	4553	3909	38	598	627	0	0.141122
102325	99429	84	35209	34541	77	65156	62427	79	410	506	0	3380	3174	30	-499	6	0	0.146162
277878	200190	113	107185	75750	110	196503	139665	112	1643	1232	18	10153	7160	56	1749	1682	16	0.146162
242351	179137	100	88306	65307	98	160110	119201	100	1123	888	0	8470	6484	51	17	678	0	0.146162
78192	77248	91	32611	31825	75	38618	38077	77	678	581	0	1915	1789	20	838	730	0	0.149186
151606	125168	88	62258	50526	88	97654	77548	90	905	666	0	5237	3989	43	333	776	0	0.153218
181304	137875	99	71069	54998	95	118202	89380	97	940	777	0	6230	4757	45	837	685	0	0.154226
166659	155401	88	75072	70148	86	121532	108372	89	931	738	0	6212	5627	42	103	521	0	0.154226
134868	120953	85	38751	34207	84	114430	98656	88	789	580	0	5599	4657	41	48	376	0	0.155234
134966	112811	89	53714	44845	88	93918	74737	92	688	534	0	4588	3824	38	696	613	0	0.15725
326772	235227	138	211141	160359	127	354926	254625	130	4022	2748	37	18345	12847	71	1459	1385	19	0.15725
93234	90514	85	33553	32975	77	56537	55107	79	734	526	0	3305	3195	30	431	386	0	0.158258
89028	89340	78	35328	34790	76	49794	48691	78	430	328	0	2745	2668	26	-233	370	0	0.160274
70179	68552	80	28961	28962	73	44045	41793	75	231	351	0	2295	2185	25	595	596	0	0.161282
175323	150221	92	67038	56163	91	116351	96279	94	1223	798	0	5380	4364	39	151	590	0	0.163298
94834	93148	88	40396	40001	78	63298	61576	80	599	404	0	3022	2815	29	432	432	0	0.163298
85592	84012	80	34854	33545	77	49590	47724	79	196	261	0	2496	2352	25	958	1120	4	0.165314
103828	103688	81	44595	44569	78	65123	64041	79	467	478	0	3531	3364	30	3	438	0	0.169346
77553	76160	89	28350	28145	75	46145	45773	77	373	443	0	2244	2226	22	-442	68	0	0.175394
111532	106624	87	35863	34187	81	72148	68168	86	404	429	0	3650	3570	31	-425	140	0	0.175394
167638	132780	93	66996	52404	91	112501	85001	93	733	673	0	5902	4620	45	1027	849	0	0.17741
102406	102931	85	64616	64389	80	48828	47860	78	619	679	0	2732	2499	27	521	662	0	0.178418
94018	85013	83	44148	39701	81	43462	38487	81	455	369	0	2306	2030	25	-336	603	0	0.179426
159034	133181	94	56542	46964	90	95167	82314	93	923	839	0	5217	4216	41	-95	540	0	0.181442
126493	120876	85	44993	42276	83	89030	83330	86	661	597	0	4583	4215	37	-46	503	0	0.183458
86638	85458	79	29582	29284	75	58531	56521	78	335	430	0	2821	2836	26	-451	90	0	0.186482
173086	140011	97	55022	43694	92	107675	87650	95	739	533	0	6365	4765	45	375	681	0	0.18749
96622	93090	86	35431	33994	78	67490	64225	79	550	526	0	3626	3204	32	1394	1000	1	0.189506
159507	127997	96	60949	47950	90	87255	68202	92	847	448	0	4673	3745	38	98	277	0	0.190514
146748	121603	93	63056	51973	90	98083	79444	93	640	472	0	4891	3937	38	292	965	0	0.19253
89503	91460	79	32913	33129	75	57302	57147	77	569	693	0	3011	2985	29	1117	1118	7	0.19253
133892	120613	94	65420	59545	85	79587	70264	86	786	791	0	4328	3764	36	552	660	0	0.19253
198581	162277	97	61702	49887	93	131872	106125	96	1104	1004	2	6777	5500	44	-83	495	0	0.194546
102809	101296	80	49722	49484	78	68996	67079	80	632	560	0	3271	3166	31	194	507	0	0.196562
104591	94104	83	45701	39709	82	77076	66065	84	511	411	0	4135	3555	36	562	639	0	0.198578
142812	130496	89	43877	40020	84	95059	85415	86	813	651	0	4965	4786	36	566	672	0	0.199586
167741	132849	95	59300	46811	91	105625	83380	94	854	708	0	5404	4405	42	-120	411	0	0.201602
276780	217410	106	144901	113332	106	287845	227995	111	2492	2098	24	14799	11603	68	1004	765	0	0.201602
221693	167344	106	87847	66015	100	126880	94097	101	1123	913	0	6772	5007	47	675	878	0	0.203618
253573	184968	113	92509	68401	108	170902	124038	109	1579	1049	16	8614	6487	52	373	660	0	0.208658
104428	98643	84	39919	38042	79	57675	55131	81	549	495	0	3151	2858	30	793	1033	2	0.211682
106464	104350	82	51180	49830	79	67217	64055	81	718	742	0	3655	3641	30	93	773	0	0.211682
116943	113817	80	46656	44451	79	78539	73938	82	590	754	0	3789	3447	32	341	662	0	0.21269
139487	119457	96	58126	50568	88	100130	83760	90	754	761	0	5021	4359	38	320	633	0	0.213698
147483	126968	105	55249	47062	88	85621	72674	89	654	492	0	4329	3727	36	-60	407	0	0.214706
179036	135104	96	75630	57214	95	106393	80573	97	948	715	0	5408	3742	45	309	751	0	0.215714
179883	146522	108	62182	50315	91	105235	83766	96	1117	836	0	5215	4102	43	740	637	0	0.216722
187589	146569	97	72052	55199	95	107041	82545	97	1055	782	0	5526	4192	43	48	486	0	0.21773
206398	149740	110	88342	65973	98	136004	97139	101	1186	901	0	6651	5092	45	420	476	0	0.21773
164846	132560	95	65790	52881	91	107243	85170	93	869	550	0	5607	4474	43	1177	958	0	0.219746
87343	86247	79	37613	37521	75	55099	54359	77	377	444	0	2785	2806	26	-71	363	0	0.219746
178026	148146	94	72117	59618	93	109626	89245	94	704	516	0	5594	4421	40	178	588	0	0.221762
226815	170793	109	83556	63755	108	144964	107930	111	1600	1005	3	7490	5464	48	911	854	0	0.22277
123906	117345	86	39411	38114	81	75703	72804	83	483	462	0	4077	3902	33	196	583	0	0.225794
106576	103910	83	33528	32783	79	81358	78887	82	612	551	0	4202	4200	32	204	531	0	0.227811
220238	159457	115	88585	67129	98	131359	95143	100	1347	900	0	6869	4979	47	-103	317	0	0.228819
175748	142182	96	68711	54959	93	121293	97415	96	1108	671	0	6883	5507	46	879	858	0	0.229827
204356	157234	113	81527	61596	96	126734	97058	99	1449	1056	7	6801	5423	44	353	1138	6	0.229827
89757	92668	78	47141	47578	77	54977	54918	77	396	344	0	2988	3069	28	190	415	0	0.229827
146768	123646	107	73457	62984	107	86778	70728	107	835	736	0	4655	3899	36	730	853	0	0.229827
200137	152138	97	71183	52989	96	120521	89851	98	931	675	0	5957	4690	43	-109	249	0	0.235875
117563	114648	84	42884	41171	81	80236	77096	83	427	484	0	3964	3874	33	859	982	0	0.235875
120951	109719	89	47062	41647	84	82197	71995	85	508	550	0	4393	3938	35	-438	127	0	0.237891
160223	133014	90	72108	59734	90	112966	90534	93	849	710	0	6008	4561	45	182	424	0	0.237891
132350	113630	88	51862	44181	85	82392	67168	87	522	588	0	4062	3300	36	15	506	0	0.240915
202051	160536	102	75241	59731	97	116338	91457	100	1177	824	0	6155	4986	43	1088	1198	8	0.240915
159262	150661	88	54405	51851	85	96583	91740	87	1008	931	0	4992	5085	34	739	876	0	0.241923
98319	95277	84	34530	33176	77	57079	55587	79	595	463	0	2967	2711	28	38	860	0	0.242931
130304	107336	88	53029	43058	86	95735	76431	89	634	507	0	5022	3849	40	-226	304	0	0.249987
87763	85022	82	35650	35050	78	59483	57334	80	403	404	0	3011	2950	27	502	832	0	0.250995
156921	142268	104	53687	48482	86	120000	110162	89	992	795	0	6183	5799	42	-72	537	0	0.253011
85619	82271	80	27398	25243	78	46257	42362	79	300	433	0	2396	2263	26	506	881	0	0.258051
111559	110029	81	33168	32108	78	74068	71364	81	674	566	0	3748	3425	32	560	761	0	0.262083
143062	116308	91	57484	47336	88	80793	62410	91	730	809	0	4291	3292	38	128	456	0	0.265107
180043	142398	95	64610	49530	92	116533	88866	95	1119	875	0	6086	4722	44	-281	375	0	0.265107
104812	104711	81	28799	28926	76	71077	69815	80	507	477	0	3527	3527	30	359	871	0	0.266115
151116	144036	87	56750	54048	84	98558	93522	87	826	1000	1	5163	4964	37	529	874	0	0.266115
131893	119936	86	49383	44481	83	98773	91076	86	622	669	0	5246	4597	38	127	806	0	0.267123
62933	63335	76	17201	17352	50	31924	31923	73	328	432	0	1837	1667	20	275	502	0	0.269139
279329	218485	118	184650	153183	119	258541	207590	120	1843	1573	19	13191	11088	58	58	633	0	0.269139
97397	93838	80	40408	37221	78	53188	48918	80	693	488	0	2600	2273	27	280	646	0	0.269139
181877	145191	97	78035	61890	95	112857	88943	97	966	590	0	5488	4410	41	-22	397	0	0.270147
190830	145807	104	70066	52999	94	121221	92642	96	1010	862	0	6673	4953	47	282	349	0	0.272163
183839	142149	98	69413	52942	94	75865	58251	94	695	606	0	4049	2909	39	726	868	0	0.278211
77944	76671	81	17961	17875	51	50979	50169	76	406	328	0	2653	2743	27	122	456	0	0.279219
93856	93721	79	43369	43027	79	62030	61112	80	552	491	0	3105	3031	29	433	788	0	0.279219
208539	160376	114	76172	59615	96	119359	92187	97	1296	888	0	6295	5000	45	-94	604	0	0.280227
155583	132129	92	59405	49848	90	95114	79141	92	760	767	0	5059	4260	39	908	661	0	0.280227
114595	102884	83	47369	40592	83	81259	70770	85	676	674	0	4320	3670	36	853	617	0	0.281235
108827	95739	84	41925	36948	82	76442	67416	85	781	653	0	3987	3465	35	70	575	0	0.282243
102016	100892	80	43481	42659	78	64527	63317	80	566	555	0	3480	3470	30	86	695	0	0.285267
162041	128299	95	69701	55689	91	110980	85512	95	648	574	0	5330	4102	42	1106	925	0	0.288291
83663	83282	81	27325	27270	75	61020	59625	78	656	714	0	3075	2977	30	1240	1053	3	0.290307
167192	143567	94	59519	50148	89	99525	83864	90	1169	641	0	5370	4380	40	919	1040	4	0.291315
147986	117932	99	43409	33913	89	89710	69548	92	842	726	0	4859	3840	40	200	648	0	0.294339
135405	113637	91	45154	36522	86	90438	73705	89	550	458	0	4830	3977	39	259	647	0	0.294339
88995	87987	79	27742	27380	76	53893	52209	79	547	548	0	2890	2832	27	356	625	0	0.298371
98181	95745	83	27961	27771	76	67392	65154	80	453	619	0	3587	3313	31	293	418	0	0.298371
184681	153191	93	65340	53820	92	119770	98487	96	831	636	0	5882	4770	41	-111	543	0	0.299379
267701	193795	114	110489	82183	111	142768	101575	113	1833	1423	16	7936	5712	53	43	470	0	0.301395
49526	49771	72	20585	20438	58	28532	28258	72	285	264	0	1517	1404	16	248	482	0	0.304419
183253	141293	101	68819	53125	93	115156	89748	96	1079	839	0	6230	5040	45	140	561	0	0.306435
81102	81870	77	30406	30893	75	50468	51456	77	570	415	0	2584	2554	24	196	434	0	0.306435
127820	109960	91	62712	53493	87	82586	69505	88	490	449	0	4504	3537	39	867	648	0	0.307443
156756	149681	88	44428	42998	84	125868	118467	87	981	805	0	6544	6043	42	984	793	0	0.309459
67103	66551	75	23777	23531	62	48640	47396	75	280	423	0	2554	2587	23	18	442	0	0.310467
203563	160426	103	83286	67404	97	112903	91038	97	1288	912	0	6045	4922	43	61	253	0	0.313491
137065	114025	89	49877	41578	87	88659	73062	90	962	690	0	4501	3799	37	-222	100	0	0.313491
110816	97437	87	46582	40888	84	71291	60148	85	1102	744	0	3617	3317	34	-164	308	0	0.313491
73314	74541	75	27887	27741	74	52314	51643	77	274	184	0	2537	2697	25	982	816	0	0.315507
122709	114499	84	40877	36415	84	63503	57805	85	426	538	0	3560	3069	33	307	690	0	0.315507
115349	114352	81	33729	32701	78	88661	85513	83	479	676	0	4481	4318	35	-275	370	0	0.31954
190389	171383	95	42561	39153	88	94171	84062	91	1166	1058	5	5078	4773	35	366	574	0	0.320548
127322	121401	90	39555	37514	79	84501	80125	84	657	561	0	4445	4264	35	275	520	0	0.323572
105089	86496	102	46506	37332	102	69786	55128	102	564	583	0	3577	3024	33	739	708	0	0.323572
135568	116213	97	54217	45924	90	98431	81756	103	753	567	0	4808	4155	36	130	795	0	0.323572
116726	105227	84	55248	48280	85	85249	75640	85	794	585	0	4402	4237	36	234	609	0	0.323572
138469	123274	91	46732	40782	85	88325	76786	87	933	644	0	4706	4147	36	873	652	0	0.326596
135758	120443	88	39433	33524	86	85580	74408	88	536	677	0	4291	3873	35	298	411	0	0.327604
301636	205939	131	109073	75525	127	172855	118963	129	1187	933	0	9098	6119	53	387	642	0	0.32962
145987	124258	105	69901	59427	89	97076	83465	90	825	465	0	5482	4808	40	779	807	0	0.331636
127657	107281	88	53384	43962	86	93567	78345	89	896	542	0	4955	3980	40	449	533	0	0.333652
131211	117152	87	50803	44548	86	82466	74115	87	450	552	0	4308	3817	35	462	633	0	0.336676
130114	115406	102	56773	49692	85	65061	57233	86	569	518	0	3115	2835	32	-24	271	0	0.3397
125814	111444	86	40869	33507	87	73173	63594	89	758	663	0	3856	3310	33	-124	525	0	0.3397
241017	184481	105	90668	70438	103	157516	120596	106	1187	850	0	8136	6519	50	1012	1189	11	0.341716
150216	132854	89	54385	47794	87	97079	83756	91	750	805	0	5350	4628	38	410	878	0	0.342724
167960	128181	105	73263	56607	92	89742	67945	92	674	525	0	4750	3723	39	-417	404	0	0.34474
139597	124108	89	49671	42190	87	91826	80646	88	992	802	0	4988	4360	39	186	671	0	0.348772
135773	128518	83	68814	65195	83	86488	80376	84	1140	665	0	4051	4137	32	286	422	0	0.352804
174522	136473	96	54639	42383	93	110967	87511	95	995	725	0	5737	4503	44	521	668	0	0.358852
116686	100549	89	37254	32117	84	75729	63975	88	861	609	0	4072	3407	37	183	484	0	0.35986
72797	73324	76	34444	34551	74	612	724	0	700	767	0	328	334	0	77619	77814	82	0.363892
233668	168447	105	84686	60785	100	135365	97993	102	1223	904	0	6899	4800	49	-23	462	0	0.366916
141938	120774	89	50026	41523	86	93652	75760	89	593	554	0	4975	3943	40	413	518	0	0.366916
96976	99333	77	21741	22041	54	75115	73528	80	438	563	0	3597	3618	30	340	459	0	0.366916
189311	146955	94	75018	58417	93	114090	89063	96	655	604	0	5867	4679	42	-287	842	0	0.367924
103636	101197	83	34561	34131	78	78397	75062	80	677	549	0	4125	3917	33	338	505	0	0.370948
135199	120014	86	33894	28268	84	82839	72592	86	687	525	0	4392	3825	37	9	285	0	0.371956
199159	151968	96	67498	51414	95	130031	98337	97	894	638	0	6638	4954	48	558	714	0	0.373972
113618	100158	86	53904	45947	84	76250	66156	86	615	551	0	3894	3449	35	461	601	0	0.37498
134363	112465	89	50401	41591	86	89233	73226	88	590	492	0	4550	3668	39	-259	321	0	0.378004
194399	153279	99	74870	59655	95	126284	97157	98	853	752	0	6392	4538	45	782	735	0	0.378004
272258	201455	106	89396	67766	103	162780	117513	105	1457	1165	13	8221	5999	50	161	833	0	0.378004
104842	100954	82	38170	35693	79	73454	69104	81	507	599	0	3660	3430	32	868	1384	15	0.381028
53340	56155	70	12364	12320	44	32881	32384	72	284	257	0	1614	1387	19	518	891	0	0.389092
122957	114539	96	49568	46295	83	80766	75835	84	664	689	0	4100	3674	35	500	982	0	0.3901
113480	99962	94	45568	39757	84	78904	67058	86	668	506	0	4217	3632	36	121	445	0	0.391108
126406	109552	88	45119	38443	85	83838	73288	88	340	493	0	4204	3493	38	289	703	0	0.392116
229208	171425	106	99866	75514	104	145342	110921	106	1248	1068	9	7605	5841	47	462	567	0	0.39514
147506	125285	95	55305	46097	89	85123	71871	90	621	591	0	4138	3527	35	653	840	0	0.396148
95675	95094	80	27209	26838	75	69713	69051	80	535	408	0	3602	3501	30	-98	181	0	0.399172
128706	110539	93	55377	48026	86	67427	57753	87	677	402	0	3544	3016	33	647	903	0	0.40018
195717	153157	97	63729	49515	95	128857	99625	98	849	951	0	6616	5011	45	482	513	0	0.402196
139219	125171	90	70568	63498	87	72844	64055	88	774	570	0	3759	3004	36	1302	1504	14	0.403204
345255	246116	135	134600	95845	127	225267	164919	130	2414	1657	26	11306	8564	54	844	606	0	0.403204
90402	91657	79	43279	42696	78	64675	62851	80	356	405	0	3130	3243	29	162	717	0	0.40522
155943	117061	109	48650	38481	90	968	687	0	468	288	0	584	456	0	835	957	0	0.406228
85473	85297	80	29048	29347	75	60108	59248	78	431	449	0	3169	3096	28	484	740	0	0.407236
115095	105974	88	54780	50398	82	108003	99337	85	903	790	0	5336	4671	40	-281	229	0	0.409252
255312	181427	111	105033	76980	107	146700	100348	108	1037	868	0	7801	5250	52	-118	421	0	0.41026
158002	128948	92	68103	55770	89	97331	76153	91	741	763	0	5194	4067	41	-315	361	0	0.412277
115362	106976	85	47118	42564	81	82534	77447	86	639	560	0	4384	4149	35	1052	788	0	0.413285
228911	171193	108	79123	58703	108	139966	102831	110	1338	823	0	7230	5470	48	1328	697	0	0.415301
162422	141814	91	72257	62900	89	102974	88781	91	883	922	0	5429	4386	42	57	564	0	0.416309
105542	89688	85	49148	42330	84	54361	44549	85	699	649	0	3112	2721	31	991	1069	6	0.417317
115367	109260	85	44301	42094	80	76697	71896	82	744	761	0	4054	3737	35	-35	296	0	0.418325
164705	134018	94	51841	41477	90	108018	86087	92	898	674	0	5265	4424	43	535	816	0	0.420341
94371	94704	81	39047	37277	77	68782	66309	79	451	539	0	3776	3796	32	96	366	0	0.422357
138908	113994	88	47886	39066	87	91800	73617	90	816	646	0	4892	3809	41	-214	401	0	0.423365
137451	124643	83	55238	49655	84	89915	80584	85	672	618	0	4456	3697	37	-191	301	0	0.431429
178808	137952	101	71193	56422	95	116705	87810	98	677	604	0	5706	4318	44	29	396	0	0.432437
115945	103985	88	43009	37970	83	80244	68553	86	556	399	0	4081	3437	36	389	690	0	0.432437
143375	126116	97	66890	59187	88	104510	91283	90	761	725	0	5459	4791	41	553	448	0	0.433445
185156	153483	97	95333	82350	95	116160	95104	96	1002	689	0	5857	5121	40	423	716	0	0.437477
179791	136011	101	72693	55029	94	129693	95559	96	985	817	0	6667	4852	46	235	390	0	0.438485
130151	108386	96	55959	46738	88	92849	76417	89	244	387	0	4697	4064	38	486	726	0	0.439493
93863	92397	82	27611	26842	76	63505	61364	79	1111	979	0	3141	3052	29	77	606	0	0.441509
196561	157357	95	73678	59515	93	131507	102861	96	803	668	0	6989	5280	48	-60	461	0	0.442517
106695	103351	86	38046	36633	78	75644	71736	81	509	410	0	3721	3451	32	411	733	0	0.446549
163948	134919	94	55523	46121	94	95025	74192	96	1032	883	0	4834	3890	40	-412	118	0	0.446549
126860	121309	90	49314	47873	82	82953	79844	84	621	639	0	4476	4364	35	1210	1027	3	0.453605
140788	116011	104	67050	56723	88	83187	69781	89	1199	668	0	4415	3391	38	253	843	0	0.455621
196919	158497	100	98473	82605	96	144532	113418	96	1096	1000	1	7426	6126	47	515	579	0	0.458645
181931	143159	97	57883	46027	92	118746	92789	96	718	570	0	6328	4808	46	156	432	0	0.459653
107566	105223	80	34676	34210	77	81588	79666	81	599	593	0	4081	3675	33	558	1039	3	0.459653
113112	109459	85	58161	56543	80	77964	74097	81	798	740	0	3722	3583	32	382	713	0	0.460661
84810	85034	82	34589	34623	75	56011	54560	77	423	534	0	3041	2783	30	487	621	0	0.461669
160814	134005	96	60273	51170	90	94415	78417	92	770	727	0	4630	3608	38	142	700	0	0.465701
149952	123162	96	59316	49311	90	98107	78531	93	940	650	0	5257	4399	40	-92	450	0	0.467717
166048	131188	102	72162	56420	92	92241	72248	93	923	879	0	4970	4009	41	832	1691	14	0.468725
91399	87308	81	36288	33888	79	48766	45726	80	337	553	0	2423	2333	25	288	532	0	0.469733
160363	139008	90	55504	47327	90	106334	91094	92	983	915	0	5962	4826	43	839	1003	1	0.469733
223373	169164	97	77759	56831	96	142389	106249	99	1005	691	0	7276	5545	47	1822	1894	21	0.469733
87143	83109	79	38441	35245	78	51297	47675	79	553	552	0	2503	2474	25	272	486	0	0.469733
120259	111028	85	62367	56082	83	85492	78025	85	482	566	0	4333	3984	36	695	750	0	0.472757
170611	137191	99	59733	47648	91	101970	80804	93	984	1003	1	4926	4045	40	428	496	0	0.477797
200922	148966	112	71250	54508	95	126960	92102	99	1185	938	0	6460	4524	47	437	470	0	0.478805
145995	120460	90	60959	50318	88	89502	71868	90	820	638	0	4465	3645	39	20	691	0	0.478805
152309	124209	108	65756	53343	90	106588	86138	93	884	628	0	5229	4026	41	770	777	0	0.479813
96229	96764	79	46820	46638	79	66361	65536	80	379	334	0	3075	3021	29	269	875	0	0.480821
177269	143675	108	60609	48747	91	116124	93655	92	1222	1044	5	6091	4925	43	480	1316	7	0.481829
134143	110236	93	57201	47520	87	80803	64722	88	795	658	0	4329	3379	40	300	506	0	0.483845
40585	42285	57	14534	14404	49	26288	26218	70	185	271	0	1407	1319	13	334	401	0	0.485861
89739	88861	79	37029	36469	76	51138	49233	78	297	400	0	2507	2435	25	543	724	0	0.485861
99379	98063	88	38033	37711	77	76124	75188	81	424	528	0	4074	3951	33	-288	237	0	0.487877
129693	111659	89	47887	39335	86	70134	60231	86	409	619	0	3915	3366	33	964	1372	8	0.490901
91780	93409	77	28334	27899	76	63927	61279	79	605	567	0	3393	3358	30	222	1094	5	0.497957
155512	124924	108	59639	48214	90	101496	79983	93	582	476	0	5433	4508	42	204	379	0	0.497957
184290	153829	99	86117	72412	92	76101	63481	91	981	895	0	4318	3560	39	-315	146	0	0.498965
150882	120544	92	55482	43788	89	86186	67563	92	766	742	0	4360	3488	38	736	544	0	0.500982
121035	116412	84	49759	47462	83	85794	80921	84	375	665	0	4212	4118	32	-91	566	0	0.501989
137081	111133	94	56946	47166	88	88070	69247	91	757	748	0	4432	3414	39	314	632	0	0.501989
108101	93298	85	45748	38676	83	68770	55983	85	566	455	0	3583	2880	33	-159	600	0	0.502998
91253	89441	82	21611	21218	59	58891	57822	78	296	383	0	3212	3402	28	385	583	0	0.504006
127776	121634	84	48032	45172	81	77282	71443	84	596	701	0	4058	3489	35	536	524	0	0.50703
211606	154403	101	93548	71150	99	147406	108459	102	1384	1019	6	7443	5618	49	435	415	0	0.508038
199312	143462	115	75793	55023	102	124594	87466	115	1169	896	0	6755	4527	47	511	779	0	0.508038
217153	161057	103	69176	51870	99	141173	101931	102	1297	1020	3	7014	5522	47	175	540	0	0.509046
133992	117256	88	56194	48746	87	91704	78181	90	517	523	0	4771	4066	39	-87	315	0	0.511062
147910	139672	87	62730	59384	83	86636	79577	85	1041	692	0	4479	3945	35	382	609	0	0.511062
114703	110814	84	38321	37262	79	70571	68487	81	415	410	0	3617	3447	31	354	339	0	0.51207
137200	117354	90	56116	48472	86	84739	72666	88	828	728	0	4373	3858	36	871	970	0	0.51207
112659	100641	84	45007	39872	83	79166	69858	85	342	426	0	3794	3232	35	54	429	0	0.514086
68571	66915	77	26024	25269	74	41405	39741	77	245	291	0	1972	1880	21	-306	245	0	0.516102
209567	160825	100	72519	57088	97	123964	90852	99	1078	711	0	6675	4912	47	396	746	0	0.51711
113232	109866	84	35219	34260	79	84133	81760	82	829	564	0	3973	3999	33	38	565	0	0.520134
163778	128931	106	66498	52173	90	97056	74371	92	700	655	0	5113	3774	41	122	487	0	0.520134
72172	74223	79	33283	33239	74	46241	45347	75	305	361	0	2359	2457	24	-191	132	0	0.520134
160579	144153	89	59763	52869	88	105993	93133	90	1016	739	0	5366	4654	40	-382	614	0	0.520134
179881	146975	97	75933	61119	95	101205	82707	95	904	955	0	5175	4425	41	-41	418	0	0.521142
74977	73180	80	23294	22989	64	39709	38205	76	88	327	0	2057	2139	21	445	1273	4	0.52215
172422	136597	93	75297	60193	93	110560	86301	95	1111	1005	2	5959	4550	43	245	413	0	0.523158
106142	92085	90	39769	34519	82	68741	59753	84	538	437	0	3258	2830	32	498	639	0	0.523158
266921	183560	111	91202	63223	106	176377	120170	108	1806	1090	18	9187	6031	56	1148	828	0	0.526182
150932	126249	106	47697	39929	88	86792	74857	90	1031	651	0	4558	3748	38	843	493	0	0.52719
180830	143686	98	71901	57776	94	105938	81060	97	991	838	0	5675	4070	45	403	488	0	0.528198
119834	113902	85	44603	41842	82	77726	73528	83	817	767	0	3911	3579	33	199	439	0	0.528198
49145	51031	76	21475	21704	58	28603	28989	72	211	225	0	1397	1309	13	525	627	0	0.530214
134481	119232	91	57274	50264	86	83887	71701	88	688	666	0	4187	3695	35	449	478	0	0.53223
68847	69166	76	17063	17455	51	50702	50567	76	346	247	0	2266	2277	24	176	484	0	0.533238
128598	111921	86	49527	42607	84	70308	59633	86	906	620	0	3952	3628	34	234	355	0	0.534246
119546	112500	86	45195	42627	81	56951	51443	82	331	493	0	2977	2867	27	15	353	0	0.535254
162419	135895	91	80911	68777	90	98551	80238	91	839	849	0	4797	3903	41	483	1054	3	0.536262
103669	102039	80	35216	34892	77	86823	84514	81	377	530	0	4608	4309	37	452	672	0	0.53727
163864	132816	96	65323	53411	91	102259	81948	93	921	734	0	5090	3983	39	800	438	0	0.53727
162812	133399	105	65010	52933	92	98962	81643	94	869	666	0	4878	4090	38	289	802	0	0.539286
187614	153421	95	70343	55887	93	123704	101742	94	1117	924	0	6020	4834	44	148	417	0	0.541302
146367	122129	95	61153	50170	90	95578	78869	90	827	611	0	4757	3992	39	175	213	0	0.54231
98204	97590	83	59644	59271	80	77579	76278	81	362	640	0	3722	3765	31	46	316	0	0.54231
156791	123299	99	64888	50059	92	102823	78613	94	411	539	0	5198	4008	42	-233	342	0	0.54735
124107	107692	89	44586	38072	86	82074	69070	89	834	771	0	4357	3798	34	360	789	0	0.548358
108841	104894	83	40864	39524	79	66144	63436	81	546	554	0	3253	2894	30	1603	973	0	0.549366
217469	177844	99	91509	74538	96	144873	116944	99	1378	986	0	7350	5990	48	1146	905	0	0.553398
164060	149913	90	58007	53660	88	86896	78851	89	1107	936	0	4633	4043	36	574	821	0	0.554406
145017	121309	91	44984	36620	86	70637	58311	88	607	639	0	3626	3057	33	364	566	0	0.554406
170990	134240	96	60700	47338	93	105788	79108	96	1208	1134	9	5851	4133	44	394	745	0	0.556422
73182	70275	80	30258	29580	75	36214	35308	76	271	179	0	1756	1841	19	-3	421	0	0.561462
174368	142599	93	56460	44905	89	105891	85521	92	1007	487	0	5777	4634	42	462	490	0	0.56247
80361	78914	79	36651	36485	77	56966	56339	78	217	343	0	2877	2889	26	173	538	0	0.564486
158792	135752	98	65468	55317	89	86234	72235	92	788	799	0	4784	4075	38	170	460	0	0.573558
128792	108148	94	53092	45617	86	79583	66396	89	785	689	0	4000	3416	35	292	759	0	0.574566
98873	87025	86	39557	34391	82	59450	50581	84	531	508	0	3151	2569	32	531	1088	4	0.574566
178946	138848	94	84991	66979	92	111964	84654	94	986	1007	2	5767	4429	44	1241	813	0	0.574566
101497	100467	78	34491	34035	77	70716	68512	80	652	560	0	2995	2827	30	479	839	0	0.575574
58302	57627	74	19909	19861	56	31758	31378	74	398	310	0	1529	1722	18	33	391	0	0.576582
264182	177471	124	88312	59250	105	178320	120962	108	1124	764	0	9127	5959	55	-70	441	0	0.578598
262648	216724	103	117440	96167	102	188269	154662	103	2079	1570	21	9778	8119	54	618	1059	5	0.580614
165394	127236	100	72450	56708	92	114457	85812	94	630	607	0	5840	4372	44	-252	128	0	0.580614
124190	104804	91	49322	41701	87	71901	59853	88	517	497	0	3473	2948	34	868	596	0	0.580614
136565	111456	100	47338	38600	88	93221	76785	91	705	575	0	5124	4337	40	1033	1007	2	0.581622
160851	127772	94	67962	53965	93	108681	86907	94	814	516	0	5206	4246	41	215	532	0	0.583638
119659	106506	88	44437	38947	86	76252	68581	87	437	466	0	4211	3783	36	304	636	0	0.586662
175186	134867	110	75048	58061	93	124566	95603	95	830	731	0	6278	4823	45	593	916	0	0.58767
163590	135714	102	54151	44413	90	104182	84060	93	893	725	0	5265	4369	40	277	565	0	0.58767
100297	91602	85	51456	45386	82	54036	48312	84	308	587	0	2602	2492	26	958	790	0	0.588678
94503	91649	87	31563	31464	76	56993	56119	79	168	274	0	3122	2898	28	144	399	0	0.588678
122427	108053	89	47624	41564	85	67530	57221	86	689	514	0	3746	3108	35	35	687	0	0.588678
114787	108105	96	49058	45492	81	80600	75536	84	872	724	0	4068	4072	33	41	326	0	0.588678
253457	177099	114	91481	64693	106	161246	112978	107	1615	909	0	8594	6127	51	454	640	0	0.589686
104866	101978	82	36720	35221	79	68703	66551	81	336	642	0	3501	3415	31	183	462	0	0.596743
232172	180676	102	93150	72429	99	165811	126173	101	1529	1076	8	8751	6900	51	274	497	0	0.601783
140277	119235	94	69819	60169	88	84387	70334	89	965	675	0	4309	3610	37	563	551	0	0.603799
81205	79190	77	32400	31637	75	51086	49007	77	241	319	0	2608	2301	27	154	485	0	0.603799
146003	122270	95	45677	38510	87	91818	77627	90	709	510	0	5108	4142	38	476	688	0	0.604807
89533	89530	87	30318	30269	75	51276	50802	77	359	552	0	2554	2638	25	911	827	0	0.607831
219548	159914	101	66159	47369	99	153061	111323	102	1150	795	0	7775	5568	52	334	520	0	0.607831
134922	116272	89	47141	39726	87	91139	74239	89	401	474	0	4694	3854	39	278	1044	3	0.607831
139299	117735	93	68762	59668	86	78850	64222	89	501	515	0	4080	3224	38	-370	239	0	0.609847
101324	99277	83	34481	33828	79	62335	60419	80	514	459	0	3136	3045	29	-37	317	0	0.610855
211323	167076	109	106744	85019	99	146686	112406	101	1192	929	0	7811	6151	46	941	1097	6	0.610855
255293	169431	114	104703	71749	111	163908	108510	113	1248	840	0	8433	5983	53	1566	1234	9	0.612871
174881	136067	97	74484	58737	94	112294	85149	95	1085	928	0	5838	4503	43	244	557	0	0.613879
264981	191826	114	91953	68784	109	157962	116701	111	1300	962	0	8131	6171	49	1379	730	0	0.614887
231698	173792	106	71241	52797	101	144495	106855	103	1273	1036	5	7374	5573	46	1095	1298	11	0.615895
92665	91662	95	24143	24005	69	66023	64172	79	350	484	0	3740	3639	31	407	523	0	0.619927
83889	84068	80	35160	35169	75	46958	45535	77	556	484	0	2462	2325	25	-459	253	0	0.620935
154788	139983	94	52102	47491	86	119135	107228	90	818	913	0	6139	5553	42	698	1118	6	0.621943
94915	96281	80	42497	42153	77	61634	59773	78	584	586	0	3096	3033	29	-132	400	0	0.624967
208737	155749	104	81504	60697	97	132541	97264	100	1046	893	0	6697	4772	48	400	763	0	0.626983
202785	145600	99	76454	54411	98	125318	89246	101	971	670	0	6482	4556	51	774	823	0	0.626983
123637	108804	87	45797	39895	83	79851	67613	86	801	702	0	3960	3425	34	299	724	0	0.627991
126105	118742	88	52199	46876	83	83653	77603	84	605	633	0	4524	4082	37	28	489	0	0.630007
113065	108251	92	48348	45442	83	78656	72930	87	414	637	0	4350	3914	35	790	627	0	0.630007
124471	116577	85	52335	48732	83	78186	71060	85	650	697	0	4124	3694	34	-4	492	0	0.630007
245228	189003	104	111140	87110	103	126524	96332	103	1299	1112	12	6846	5203	47	148	376	0	0.633031
173092	145279	93	81230	68512	91	116812	97181	92	770	877	0	5952	5114	41	363	380	0	0.633031
156712	132954	105	49939	40891	87	95728	81595	90	808	772	0	4846	4085	38	464	647	0	0.636055
163617	128216	101	56242	46935	93	101500	78329	97	753	777	0	5311	3865	44	13	513	0	0.636055
136291	113779	89	44047	36227	85	75262	61543	88	681	602	0	4044	3302	36	301	673	0	0.637063
111905	102988	87	46364	41058	82	67980	61940	83	456	310	0	3371	2958	31	-175	336	0	0.638071
111872	99710	87	38950	34133	83	83605	75335	86	381	371	0	4309	3819	37	1104	979	0	0.638071
125151	113889	92	52128	46303	86	85484	77038	86	808	550	0	4446	4080	36	496	769	0	0.639079
141241	119102	91	44647	37040	88	86484	72414	91	945	823	0	4554	3731	38	-165	598	0	0.640087
140819	111203	93	58539	47052	90	89948	70304	91	422	518	0	4799	3806	40	42	483	0	0.640087
180425	136233	97	70823	53513	94	119286	89809	96	816	649	0	6216	4810	46	245	799	0	0.641095
184603	144598	103	74437	59249	95	88514	69239	96	1264	830	0	4427	3366	38	506	699	0	0.641095
188347	145825	94	65484	50590	93	111832	82895	97	1259	823	0	6071	4749	44	748	805	0	0.642103
161200	127714	92	66014	51266	92	115856	89655	93	889	721	0	5824	4474	43	871	930	0	0.643111
43942	43514	75	17394	17780	51	23989	23836	63	137	322	0	1512	1377	16	228	519	0	0.645127
40502	40043	74	12007	12186	43	25559	25902	69	64	166	0	1247	1273	14	788	1065	4	0.646135
126194	123400	87	48611	47448	81	80930	77359	82	739	834	0	4154	4066	32	329	507	0	0.646135
122572	106380	88	44945	38145	84	65768	56561	87	616	503	0	3465	2824	34	-135	303	0	0.648151
181627	137793	98	65210	51034	95	108227	79367	98	782	688	0	5619	4034	44	1150	1695	10	0.649159
88433	87495	80	23725	23631	60	68928	67255	81	398	640	0	3421	3012	32	108	392	0	0.649159
216702	175490	104	80322	65124	97	159635	129519	99	1282	895	0	8048	6591	51	880	633	0	0.650167
150338	121455	92	47318	38187	89	91000	72801	91	649	485	0	4512	3982	37	173	700	0	0.650167
77350	77367	79	28241	28028	74	53756	52902	76	255	456	0	2894	2882	27	-95	278	0	0.651175
163009	130348	95	68107	53409	91	114607	89320	92	1086	966	0	5849	4630	44	129	636	0	0.652183
178560	158193	100	79423	70199	93	95550	84368	93	1097	915	0	5045	4504	38	1048	1050	6	0.653191
241627	166400	116	98456	66896	103	163175	109529	104	818	779	0	8065	5252	52	722	823	0	0.658231
151381	127461	94	59346	50342	88	100068	85573	90	581	580	0	5566	4766	43	666	927	0	0.660247
37134	35803	82	10080	9965	43	25292	25363	64	25	183	0	1417	1275	14	497	855	0	0.662263
193355	150242	97	70302	54028	96	118763	90360	97	974	766	0	5760	4516	43	27	547	0	0.662263
61100	70008	47	25715	25480	72	47408	46666	76	44	381	0	2395	2303	25	393	1049	4	0.662263
170229	139586	96	73468	60945	90	103776	84843	92	701	762	0	5408	4457	42	126	1654	7	0.663271
105744	104887	82	55052	53144	79	68375	65959	81	404	621	0	3535	3197	32	944	643	0	0.663271
250308	179247	108	105869	77618	107	170872	119908	109	1158	807	0	8490	5902	51	63	659	0	0.664279
109471	101996	86	41055	37919	82	79613	74808	83	571	593	0	3993	3817	33	519	691	0	0.666295
150352	128694	91	50310	43369	89	100671	83774	91	1036	803	0	5352	4410	38	95	609	0	0.667303
103652	102656	78	45885	44957	79	79369	77275	81	589	749	0	3986	3826	34	244	1124	4	0.667303
81730	82056	77	30830	30644	75	49659	48887	77	525	555	0	2746	2735	26	-180	343	0	0.668311
145982	119968	92	59263	49104	89	99247	78253	92	648	729	0	5186	4122	41	590	850	0	0.669319
57985	58523	77	22368	22894	59	29724	29870	73	484	395	0	1540	1531	16	1021	763	0	0.670327
138793	121656	87	58654	49310	85	92401	77101	88	785	680	0	4664	3624	42	506	462	0	0.670327
239343	189136	97	141605	119885	99	227646	189391	101	2252	1804	26	11860	9991	62	395	511	0	0.673351
106002	98373	87	36830	33621	80	55614	51228	82	548	457	0	2742	2299	29	-308	322	0	0.674359
172182	133484	98	64992	48816	94	109367	84334	95	962	832	0	5561	4249	43	-81	699	0	0.675367
58037	59155	74	17207	17397	50	33802	33543	73	91	202	0	1634	1748	19	-7	609	0	0.676375
100286	98142	85	45508	45245	79	72454	70844	82	474	334	0	3606	3370	32	324	555	0	0.676375
81243	81767	77	25746	25682	74	68238	67076	77	665	353	0	3605	3480	31	492	678	0	0.678391
152236	128826	92	57446	48938	87	97548	83770	89	912	809	0	5103	4498	39	943	737	0	0.678391
180239	138364	96	72379	56160	95	95375	70907	95	1019	956	0	5102	3720	42	893	987	0	0.680407
117026	102567	89	48756	42113	85	62587	53853	85	511	530	0	3115	2708	30	861	783	0	0.680407
84833	85497	79	34248	34032	77	53292	51626	80	249	346	0	2668	2518	27	253	414	0	0.685448
136447	126824	85	54864	50001	85	87381	79934	86	650	733	0	4704	4370	36	90	603	0	0.686456
102463	99532	95	28406	27667	76	63986	61622	80	411	478	0	3532	3404	31	423	499	0	0.690488
169947	136729	96	65005	52459	91	97670	75289	93	791	690	0	4994	3748	42	916	1134	5	0.690488
88586	89349	76	21760	21947	56	64837	64398	77	596	588	0	3576	3679	29	112	645	0	0.690488
107128	105326	86	41895	41356	79	74782	72255	82	488	642	0	3782	3612	33	216	1009	1	0.693512
147685	119480	91	62678	51383	90	86167	69178	91	883	839	0	4831	3733	41	52	389	0	0.697544
186173	147497	96	71917	54254	95	104300	81958	96	871	714	0	5217	4150	42	-223	443	0	0.698552
205341	172449	100	91330	79399	94	217307	186345	99	1553	1517	19	11950	10806	59	159	516	0	0.700568
137268	121930	89	50412	44063	88	94227	82287	90	633	468	0	4870	4264	38	582	1036	2	0.701576
173980	139081	97	60210	47820	93	104697	83407	95	1027	932	0	5416	4126	43	52	320	0	0.702584
95999	96300	80	38230	37783	76	56134	54671	78	472	498	0	2945	2765	29	294	359	0	0.7046
122929	112550	89	51978	47042	82	82473	75521	85	734	761	0	4421	4017	36	980	1180	7	0.708632
93517	92421	84	30726	30411	76	65491	63461	78	310	317	0	3386	3340	30	410	579	0	0.712664
100543	98677	89	35310	34625	77	61624	60021	79	575	667	0	3272	3123	30	144	646	0	0.716696
130438	110174	87	43110	35625	84	78946	64266	88	813	603	0	4177	3327	36	784	1159	7	0.718712
117223	107000	85	50537	45935	84	76986	71194	84	562	682	0	4059	3463	35	355	595	0	0.722744
124341	102874	87	50203	41574	87	76331	61887	88	879	668	0	3784	2951	37	539	806	0	0.723752
207975	182817	97	121426	110336	97	124934	110076	96	1358	1093	9	6474	5511	43	1030	707	0	0.723752
85076	84196	78	33886	33165	76	50093	49449	77	94	191	0	2563	2493	25	216	477	0	0.72476
153676	122858	91	58062	45516	89	97726	76464	91	829	557	0	5361	4133	44	435	739	0	0.725768
97488	94751	82	31184	29545	78	58548	55100	81	428	435	0	2949	2815	28	698	851	0	0.725768
133257	109552	97	46234	38653	88	78201	63727	90	750	580	0	4023	3457	35	117	316	0	0.727784
71257	71046	81	19570	19607	55	50125	48646	76	444	343	0	2653	2558	26	-462	310	0	0.728792
100170	98383	82	31649	31318	76	63858	60957	79	492	516	0	3459	3530	30	-46	351	0	0.73484
181841	144872	98	58106	45121	91	109964	87038	95	706	543	0	6048	4448	45	248	588	0	0.737864
109824	101197	84	44341	39811	81	73866	67595	84	642	623	0	3779	3432	33	288	523	0	0.73988
175677	133959	97	70784	54214	95	115928	85173	98	1037	829	0	6166	4697	44	814	938	0	0.740888
222850	164104	105	79361	59037	103	146130	103375	105	1197	740	0	7845	5443	50	884	1028	2	0.741896
218866	160930	109	82124	60765	102	130760	96129	105	888	744	0	6974	4921	48	705	521	0	0.743912
136003	118668	88	59163	52588	86	85722	72868	88	677	593	0	3668	3275	33	556	1059	4	0.74492
207678	150769	100	79367	58466	99	125063	90784	100	999	987	0	6550	4695	47	776	913	0	0.74492
90994	90583	81	44416	44921	76	64460	63639	78	598	458	0	3517	3430	31	113	399	0	0.74492
176906	142920	109	76427	61200	93	118340	93309	95	1389	943	0	6227	5152	43	1022	1165	6	0.746936
142188	115939	95	52993	42727	90	99790	80075	92	997	776	0	5219	3997	42	-417	159	0	0.74996
51097	50890	75	15509	15577	46	25869	25194	70	232	219	0	1036	1069	8	-70	244	0	0.74996
102351	89765	92	43337	37568	81	64081	54608	82	502	439	0	3480	2681	33	488	621	0	0.750968
230002	177727	103	94037	72591	98	122847	94383	99	1147	1015	3	6934	5225	47	-391	157	0	0.751976
271788	181049	130	98625	66007	119	161382	106386	121	1519	1106	10	8475	5395	55	176	493	0	0.752984
119956	112419	87	46952	43017	82	84628	78251	84	734	716	0	4372	4021	36	585	577	0	0.752984
120731	100868	100	48877	40186	84	80615	66774	86	905	658	0	4052	3372	35	529	578	0	0.755
137935	114166	90	56347	47109	88	86661	71990	91	758	523	0	4566	3798	38	773	669	0	0.756008
166269	147112	91	59330	52020	90	89092	76788	91	939	814	0	4952	4235	36	326	307	0	0.758024
173313	139032	101	56363	45136	92	112815	88561	96	1136	743	0	5839	4404	43	-300	143	0	0.759032
211078	162386	102	85951	66881	101	131741	94976	104	949	662	0	7085	5096	46	1018	967	0	0.759032
95791	94594	84	24944	24987	66	53941	52289	77	425	557	0	3054	3155	27	335	377	0	0.76004
171272	143450	96	56315	45973	90	108355	91837	92	1053	839	0	5795	4876	42	975	842	0	0.762056
195290	143783	101	72882	54507	95	124777	91360	99	852	665	0	6642	4712	47	282	495	0	0.763064
108831	99784	98	45764	40509	98	72902	64914	98	449	549	0	3972	3446	33	550	564	0	0.763064
183891	137475	98	50844	37432	93	110463	80858	96	1261	738	0	5604	4383	42	162	569	0	0.764072
45381	48068	61	16701	17048	49	25854	25568	61	202	299	0	1129	1311	11	626	490	0	0.76508
62609	61618	82	29041	29132	74	29949	29419	74	227	242	0	1614	1531	18	503	531	0	0.771128
121577	111927	87	33458	29690	81	79725	70637	85	591	740	0	4083	3638	35	1063	919	0	0.774153
123361	113234	85	55599	48790	83	82987	74302	85	413	523	0	4362	4075	35	497	714	0	0.776169
231858	176794	115	82290	63832	102	154220	116043	105	1155	951	0	7670	5903	47	45	364	0	0.777176
190611	152422	102	60894	50530	97	123407	99111	101	831	704	0	6182	5032	43	-73	686	0	0.780201
201502	169399	102	98390	84899	101	110296	90922	102	1118	1074	6	5845	4792	41	508	764	0	0.781209
193726	150416	99	79222	63832	95	119650	93522	97	1048	614	0	6711	5556	45	48	248	0	0.782217
156794	132909	100	57549	47736	89	107891	89578	91	616	544	0	5727	4917	41	873	876	0	0.785241
89636	90213	85	37012	36840	77	57899	56225	79	219	331	0	3032	3003	28	108	637	0	0.786249
140053	130063	91	89736	82860	85	91880	82804	87	895	803	0	4831	4394	36	586	521	0	0.786249
110775	107014	82	45481	43063	81	81511	76691	81	551	466	0	4039	3669	34	838	780	0	0.791289
207105	176437	101	105828	90852	93	120453	101155	95	951	834	0	6185	5058	44	339	568	0	0.792297
98525	98688	81	38720	38255	78	67190	63956	80	576	530	0	3363	3306	31	-146	482	0	0.792297
92748	91492	83	35478	34814	78	57924	57409	79	573	513	0	3069	3023	29	66	834	0	0.793305
130959	104818	94	52855	42861	89	80842	61095	92	802	601	0	4138	3318	38	394	524	0	0.796329
165025	131224	97	51554	39732	92	94652	74835	95	1063	958	0	4833	3865	40	447	695	0	0.802377
191645	147106	100	73128	56402	93	119418	90991	96	1011	692	0	6121	4397	44	73	504	0	0.805401
246135	178056	110	99833	74234	105	136767	99378	107	1324	1045	6	7309	5385	47	1389	893	0	0.806409
125377	119684	83	30194	26720	83	77113	70966	85	597	623	0	4091	3773	33	523	848	0	0.812457
123200	100081	93	51240	42013	87	82005	66643	87	711	442	0	4174	3213	39	-283	294	0	0.814473
101165	86432	89	41825	35838	83	47629	40717	84	443	419	0	2447	2178	27	706	762	0	0.820521
130843	112693	95	51813	44901	86	85136	72229	88	613	501	0	4564	3856	36	-255	364	0	0.821529
161245	141189	90	63460	55579	89	87232	76065	90	1007	944	0	4800	3858	40	360	502	0	0.821529
237972	188808	108	89843	72106	102	137231	105541	104	1128	1184	9	7227	5910	45	1115	918	0	0.823545
103802	100349	95	41604	40790	78	60539	58065	80	368	537	0	3257	3162	29	275	643	0	0.824553
109418	106559	90	41299	40047	78	75529	72770	81	449	531	0	3771	3676	32	1	665	0	0.824553
284824	201607	124	121863	91760	119	166771	116345	122	1349	980	0	8972	6152	53	789	528	0	0.825561
96808	95262	86	31398	30788	77	73706	70892	81	564	547	0	3724	3662	30	671	621	0	0.826569
163548	134599	96	69571	57052	91	113887	91387	91	862	598	0	5898	4793	44	896	522	0	0.826569
92582	90632	80	26372	25947	76	65238	63401	79	267	367	0	3433	3232	31	151	443	0	0.827577
141143	116957	101	65599	56753	89	88347	75983	91	971	607	0	4852	4223	39	97	560	0	0.828585
75256	75971	74	19157	19157	53	48969	47997	76	451	537	0	2523	2494	25	-107	419	0	0.835641
129282	112472	86	59089	50643	87	76859	64348	88	779	584	0	4073	3351	34	124	310	0	0.836649
175182	136272	95	76106	59720	92	120244	92534	94	621	538	0	6407	5005	45	755	902	0	0.838665
81865	81575	80	24576	24545	65	58513	58250	77	360	582	0	3098	3034	29	91	728	0	0.838665
148006	134753	87	80042	73381	86	124707	114875	87	1221	913	0	6507	5958	41	-83	362	0	0.844713
138135	129066	92	50010	45248	84	81440	74964	86	809	790	0	4572	3974	39	629	499	0	0.844713
185592	147794	95	72721	58708	95	114302	91897	98	1109	854	0	6121	4809	43	107	325	0	0.845721
111910	110115	84	35871	35048	78	69643	67061	82	633	640	0	3610	3344	31	36	503	0	0.845721
117665	112750	87	42166	40390	79	77999	73734	83	409	515	0	4366	4076	35	764	880	0	0.846729
212675	176117	99	70477	57074	96	129744	105195	98	1179	1080	7	6622	5391	44	416	819	0	0.846729
164748	139236	95	68229	56824	91	74576	62653	91	777	810	0	3947	3256	35	-46	504	0	0.848745
125734	120262	84	44618	42987	81	73594	68670	83	573	688	0	3909	3706	32	-323	197	0	0.848745
187509	138650	102	71725	51739	95	117072	84227	98	962	891	0	6397	4758	46	1361	1075	4	0.849753
229789	166626	102	85432	61363	100	135589	98861	102	1205	755	0	7225	5212	48	1144	1350	11	0.851769
130311	128043	83	43429	42716	80	104800	99220	85	764	640	0	5400	5188	37	161	546	0	0.851769
143304	119148	88	58027	47535	88	111875	92204	91	812	581	0	5624	4655	42	416	641	0	0.852777
189355	150193	97	54409	42041	95	112801	88199	98	838	714	0	5849	4591	43	1517	1275	11	0.853785
125590	112149	89	55298	49382	85	72651	64507	86	723	655	0	3977	3328	36	87	382	0	0.854793
165831	131267	100	57218	45813	92	107906	84145	97	875	762	0	5774	4352	44	-288	357	0	0.859833
118387	111218	95	43807	42253	80	79788	76299	82	663	666	0	3908	3977	31	191	673	0	0.859833
124358	113966	93	41790	38105	82	69539	62855	84	606	520	0	3592	3218	31	410	612	0	0.861849
144801	136434	90	46502	44461	86	86969	81438	89	686	507	0	4527	4278	33	931	892	0	0.861849
152924	129906	94	50215	41867	90	111279	93860	91	757	515	0	5298	4407	42	534	922	0	0.862857
156746	126963	91	67978	54396	89	109837	85019	92	555	585	0	5631	4362	44	552	578	0	0.862857
292473	223576	117	136245	104609	111	265430	205093	113	2159	1807	25	13821	11012	65	1668	1499	19	0.863865
168328	131572	93	67096	52203	91	109208	85025	93	878	585	0	5523	4225	42	45	700	0	0.865882
154207	127875	94	58969	48185	90	109121	88517	93	711	759	0	5671	4397	44	62	742	0	0.865882
161428	127905	96	61122	48283	91	99581	77603	93	1003	697	0	5587	4256	42	157	409	0	0.866889
104366	101976	85	37592	36791	78	60334	58060	81	454	442	0	2852	2726	28	-125	363	0	0.866889
209058	162169	109	92856	73285	97	120822	90997	99	910	860	0	6520	4887	46	337	1363	4	0.867898
205467	152156	105	77721	59748	98	135018	99052	100	1190	911	0	7021	5335	48	1074	973	0	0.867898
71808	72210	82	28322	28561	73	45205	44925	75	358	396	0	2448	2414	24	507	528	0	0.870922
208576	153227	99	78884	57549	98	125693	90144	100	1185	895	0	6678	4792	47	1418	1522	18	0.87193
168455	131508	109	68214	54139	93	119607	94484	95	453	418	0	5829	4767	42	348	918	0	0.87193
166224	133337	100	58815	47618	91	106353	83999	93	810	815	0	5590	4606	42	195	913	0	0.872938
114811	111816	85	32950	31848	79	84320	82339	83	684	673	0	4380	4192	34	254	352	0	0.874954
85765	83540	82	37152	36715	76	58128	56589	78	313	475	0	2825	2710	28	106	350	0	0.875962
43059	44291	77	14949	15384	46	22284	22197	56	76	253	0	1094	1108	7	-441	225	0	0.875962
122977	116235	91	45702	42854	82	78070	73247	84	828	668	0	4118	3925	34	669	584	0	0.877978
64199	64182	76	15468	15512	48	44117	43021	74	478	394	0	2045	1938	22	530	913	0	0.881002
171620	142707	96	70462	58469	94	104800	86847	95	1081	1002	2	5250	4437	39	572	627	0	0.883018
98348	96159	84	42361	41701	78	55059	53340	79	532	515	0	2807	2594	27	146	698	0	0.884026
130595	110710	89	46634	38621	88	77005	63066	92	635	668	0	4261	3221	38	269	633	0	0.886042
155242	123099	92	64416	50635	91	92093	73641	93	575	491	0	4804	3880	40	814	676	0	0.886042
219753	171539	101	107619	86637	96	128452	100260	98	1217	834	0	6260	5004	45	36	343	0	0.88705
148318	127562	90	65776	55021	89	85699	72556	91	1050	758	0	4533	3663	37	-392	258	0	0.888058
161709	140703	91	63718	53761	87	68302	57731	88	792	824	0	3652	2957	35	804	1286	7	0.891082
151847	125858	98	65154	53411	90	105442	85816	92	994	905	0	4806	4156	39	352	548	0	0.894106
156886	125962	94	63713	50353	90	102159	80403	92	850	768	0	5535	4241	42	312	564	0	0.894106
158588	139332	91	50748	43020	88	120730	104879	90	984	875	0	6458	5733	43	-354	175	0	0.895114
52802	54667	72	21898	22330	56	37050	37208	73	283	226	0	1795	1685	20	156	788	0	0.895114
47355	47767	72	13400	13319	46	30190	30077	71	177	318	0	1498	1471	18	388	945	0	0.90721
203220	152358	114	71273	53597	95	125415	92760	100	771	625	0	6055	4384	45	786	1101	4	0.90721
164591	133776	91	51395	40218	90	105797	84701	92	863	768	0	5419	4359	42	-81	502	0	0.908218
79904	80004	77	35947	35561	75	53434	52712	77	146	257	0	2875	2682	28	-151	146	0	0.911242
156914	129913	91	54654	45190	89	94535	76959	92	864	741	0	4728	3686	39	-551	268	0	0.911242
223504	183513	101	81544	66769	98	148578	119996	101	1728	1134	14	7662	6078	46	1065	1147	6	0.913258
117898	104973	87	46985	41033	84	89035	76808	87	584	519	0	4380	3690	36	953	661	0	0.913258
129697	115901	87	42272	36671	86	86554	76383	87	593	604	0	4683	4289	38	429	664	0	0.914266
267487	196066	129	102174	75926	118	163571	120396	121	1323	963	0	8599	6021	52	365	681	0	0.915274
121475	103304	87	45690	38164	86	78074	65609	88	828	576	0	3794	3085	37	1006	1447	11	0.918298
191644	152468	99	76960	61932	94	102671	80667	96	1138	734	0	5302	3781	44	840	445	0	0.918298
113784	110596	88	26975	26365	78	75465	72969	81	711	847	0	4113	4154	33	467	689	0	0.920314
56646	57894	73	21346	21599	56	32475	32074	72	388	294	0	1790	1706	19	-175	161	0	0.920314
238440	177784	107	88618	66424	104	162716	122818	106	1446	1174	11	8184	6150	48	1068	928	0	0.920314
156869	126553	94	56086	45128	89	98113	79155	92	907	685	0	4969	3961	41	470	788	0	0.92233
209575	155567	97	77100	56390	96	131888	95883	98	925	947	0	6892	5133	46	230	805	0	0.92233
20413	21694	53	7999	8326	37	10690	11342	41	-86	42	0	457	490	0	-155	156	0	0.92233
82363	82908	79	32742	32878	74	52205	51597	77	377	576	0	2674	2518	28	742	944	0	0.92233
77468	79409	77	29338	29254	74	52978	52831	76	580	281	0	2796	2604	28	10	247	0	0.92233
165132	123709	103	68571	52298	93	110505	80785	96	689	632	0	5671	4044	45	454	347	0	0.924346
87704	88491	79	33861	33450	76	55220	53457	79	346	573	0	2848	2662	27	1074	1298	6	0.92737
122312	116886	82	47621	45789	80	81957	77819	83	648	538	0	4126	3883	34	314	698	0	0.92737
108027	101648	84	43589	39945	82	67575	61645	84	540	472	0	3525	3121	32	-48	397	0	0.928378
108462	106697	87	36192	35457	79	69748	68393	81	596	711	0	3684	3319	31	-234	319	0	0.931402
66828	67493	76	15788	15863	48	39122	38802	75	60	182	0	2014	2062	21	506	473	0	0.934426
66239	62978	90	25964	25370	75	42626	41021	82	383	405	0	2243	2141	23	463	567	0	0.934426
97420	95416	87	32282	31967	77	60142	58997	79	390	519	0	2924	2965	27	-243	279	0	0.935434
145283	120549	95	49858	40191	88	100021	82905	91	559	661	0	5162	4388	40	65	286	0	0.935434
178324	148434	102	55427	45968	92	97952	81073	94	865	633	0	4981	3990	39	-181	368	0	0.938458
232869	166464	106	91336	67077	100	161299	118191	103	1307	958	0	8834	6485	55	451	676	0	0.939466
98619	87440	88	41805	37091	83	52135	44381	84	462	335	0	2780	2417	29	549	1064	5	0.94249
114185	100414	86	55887	48898	84	71140	59420	86	652	535	0	3656	3146	34	376	578	0	0.94249
88590	89040	80	29688	29335	75	57099	54630	79	249	300	0	2929	3022	27	-374	209	0	0.944506
159725	130554	93	57954	46537	91	88658	70774	92	807	637	0	4827	3862	38	-221	406	0	0.945514
206864	173581	100	101712	88816	98	150741	124969	99	1339	1148	10	7616	6548	47	125	663	0	0.94753
102643	100614	81	36570	35542	78	72602	69837	81	711	528	0	3615	3470	32	-22	851	0	0.950554
334357	244268	131	149706	111842	129	249947	185755	131	2432	1853	26	13214	9899	60	1009	1029	3	0.951562
124712	120764	93	51491	49829	82	80585	76929	83	778	748	0	4130	3776	34	539	1117	3	0.95257
141532	126712	87	64206	57557	88	84334	73446	90	742	544	0	4480	3704	38	1016	1014	2	0.953578
54781	56126	75	18333	18774	51	31993	31952	72	283	302	0	1648	1548	18	319	489	0	0.955594
178037	147694	98	69609	58236	93	103788	84801	95	1005	708	0	5678	4601	43	1058	1129	6	0.955594
176236	139300	97	65580	52254	95	110598	83909	97	1112	868	0	5832	4555	44	612	492	0	0.956603
199768	164857	96	75536	60804	93	107949	88297	93	998	867	0	5847	4689	41	293	713	0	0.95761
167654	134681	93	60891	49469	90	101537	79337	92	752	497	0	5418	4084	44	1085	735	0	0.958619
193376	140015	101	62418	42552	97	62098	58382	87	601	502	0	3516	3175	33	-75	697	0	0.959626
173409	139496	116	67551	54958	116	96575	78386	116	981	717	0	5294	4190	41	358	773	0	0.959626
203217	153883	103	73179	55780	95	125257	94498	98	1002	597	0	6694	5357	45	942	937	0	0.960635
108076	107255	83	36019	35336	77	80719	78538	80	591	524	0	3966	3769	32	-114	223	0	0.961643
84775	84093	92	30942	30868	75	60018	57590	77	520	479	0	3051	2999	28	779	907	0	0.967691
157606	125571	92	60655	47636	90	98671	76579	93	991	848	0	5202	4073	40	258	1376	8	0.967691
154136	126468	90	59477	48886	91	86536	70429	91	1009	749	0	4117	3368	37	485	428	0	0.968699
79451	80030	83	30530	30545	74	49187	48871	76	480	322	0	2653	2753	26	-173	289	0	0.969707
133485	117341	89	46138	39197	84	94952	82311	88	646	629	0	4945	4211	40	195	854	0	0.973739
134707	109987	90	55748	44373	88	84147	65976	90	670	529	0	4223	3089	39	663	1031	2	0.973739
235657	176449	113	103302	79719	101	138841	103720	103	1121	870	0	7139	5467	47	-225	301	0	0.975755
159433	132515	99	71937	60209	89	101128	83294	91	1031	885	0	5348	4408	41	524	912	0	0.977771
141898	123010	87	59872	49765	85	88298	75639	87	863	641	0	4404	3835	37	209	647	0	0.978779
268609	203384	112	101692	75719	111	163780	120049	113	1978	1359	18	8471	6467	50	-64	553	0	0.978779
165275	142185	94	74213	64351	92	102977	87022	92	967	782	0	5352	4615	41	242	581	0	0.979787
145065	123894	92	45895	38280	89	82854	68280	92	843	658	0	4470	3562	38	166	345	0	0.980795
71443	72391	83	29649	29378	73	53826	52907	75	361	378	0	2794	2764	27	321	573	0	0.982811
216543	166626	101	77806	58394	97	134693	102204	100	1018	768	0	7127	5487	48	-27	315	0	0.984827
120194	108736	88	49877	43342	86	90308	82718	86	977	618	0	4312	3815	36	822	723	0	0.986843
235400	178621	113	85419	65427	108	140029	105248	108	1019	840	0	7096	5178	46	872	753	0	0.987851
103521	95781	87	42059	38050	82	54999	50075	81	731	508	0	3113	2915	29	115	590	0	0.988859
102204	88652	89	41127	35685	84	58542	51127	86	585	404	0	2752	2459	28	502	652	0	0.988859
126176	106174	89	49562	42718	86	78046	63898	88	546	563	0	4170	3516	35	263	642	0	0.988859
149381	117231	94	52607	41870	90	86772	64750	91	852	781	0	4763	3493	43	18	312	0	0.988859
101008	99812	82	48194	48012	79	74708	72748	81	913	735	0	3938	3835	33	-157	276	0	0.989867
278485	197995	109	74543	51260	105	162335	112832	108	1153	1088	10	8375	5927	51	33	377	0	0.989867
112389	107842	83	43078	40903	80	61262	58040	82	873	781	0	3277	2935	30	-69	255	0	0.990875
105686	103759	85	34943	34330	79	77237	75020	81	712	602	0	4350	3874	34	-36	393	0	0.991883
157697	130278	95	57984	48208	88	110864	91263	91	665	693	0	5700	4511	42	518	585	0	0.992891
83791	83653	81	38658	38835	76	50291	49323	77	267	462	0	2804	2815	26	-149	479	0	0.994907
119566	103761	92	46777	40338	85	67927	57897	87	509	482	0	3577	3249	32	-42	436	0	0.995915
121780	115016	98	52588	49704	83	72716	68282	85	817	621	0	3935	3695	34	-160	258	0	0.999947
119581	111166	90	38915	35886	82	77729	73569	84	611	726	0	3807	3372	33	778	870	0	0.999947
117998	104740	89	44794	38296	82	79850	69447	86	705	683	0	4247	3824	37	632	1030	3	1.00297
87283	88827	78	27768	27604	75	58861	58799	77	473	469	0	3023	2986	29	88	530	0	1.00297
104763	95226	85	38480	33517	81	62569	54244	84	363	325	0	3428	3152	32	193	493	0	1.007
115672	113085	80	34372	33047	78	76432	71666	82	581	785	0	3730	3538	31	478	639	0	1.00801
54754	56522	74	16135	16302	48	31171	31068	73	345	514	0	1594	1785	19	303	429	0	1.00902
142959	120594	87	51074	42480	87	84581	69540	89	773	820	0	4493	3637	37	1480	839	0	1.00902
205186	146772	101	62957	44563	98	119083	83885	100	1172	773	0	6123	4344	46	940	793	0	1.01003
250716	182675	127	86373	62973	110	141731	104219	112	1420	1103	12	7151	4945	49	-396	438	0	1.01104
111317	98202	100	43986	39598	82	59854	53849	85	642	436	0	3379	2946	31	107	431	0	1.01305
147659	120738	93	60420	49637	89	95154	75875	90	810	632	0	4733	3880	38	1463	960	0	1.01406
99177	98744	80	33447	32951	77	74445	72279	83	359	543	0	3905	3745	34	198	349	0	1.01406
151346	132783	93	50925	44221	88	84702	72428	89	885	639	0	4199	3912	35	131	396	0	1.01708
128186	115265	100	47325	41674	83	74655	65652	86	706	610	0	4242	3695	35	551	774	0	1.0191
189091	147221	98	71830	56203	95	129033	98054	97	665	565	0	6664	5141	46	830	565	0	1.02011
85994	84759	85	20838	20656	59	56577	56018	77	465	417	0	3141	3077	29	-400	148	0	1.02212
87094	87725	78	28680	28598	74	70928	69367	79	365	418	0	3536	3268	32	675	863	0	1.02313
161885	136353	92	61675	51738	89	95110	80300	91	783	784	0	4760	4085	37	1121	978	0	1.02414
140000	121478	90	64834	54794	87	84473	67679	89	708	761	0	4437	3698	38	302	1145	6	1.02414
85108	82077	80	36230	33395	79	53662	49776	80	450	582	0	2724	2576	28	278	505	0	1.02414
158478	130845	108	68235	56538	91	95026	76953	93	655	724	0	4671	3786	37	560	836	0	1.02515
214358	164521	101	99775	79090	97	134435	101018	101	1165	960	0	7290	5924	47	659	757	0	1.02616
182910	142045	97	67460	51703	92	111999	86679	94	1048	730	0	5851	4446	45	952	1052	3	1.02616
115132	102730	88	48521	42812	84	67562	59090	84	723	584	0	3503	3103	33	78	424	0	1.02716
98959	88819	88	43980	39136	84	55020	48029	84	542	411	0	2903	2610	29	176	464	0	1.02817
226342	164816	106	82934	60284	102	125866	91890	104	920	672	0	6562	4534	46	449	712	0	1.02918
63431	66455	72	16412	16557	48	39997	39945	73	369	332	0	2202	2220	24	-210	259	0	1.02918
162317	140819	91	59726	52035	89	105988	88580	93	774	502	0	5280	4701	37	57	602	0	1.02918
133425	117722	90	65060	56792	87	92553	79185	89	360	357	0	4957	4207	40	866	629	0	1.03019
126966	120625	90	50722	47865	83	88776	83768	84	834	759	0	4444	4057	36	721	904	0	1.03019
249447	199487	110	136373	112538	103	222445	183117	105	1805	1661	19	11444	9590	58	530	627	0	1.03019
121608	115784	83	44837	42262	82	90524	85534	84	658	834	0	4697	4414	35	992	1383	10	1.0312
173495	139195	91	80385	62818	91	111118	89141	92	795	749	0	5748	4762	43	-14	418	0	1.0312
108810	104869	94	43288	41709	80	78920	75384	81	498	433	0	3894	3536	34	298	937	0	1.0322
91199	89342	83	26709	26244	74	62536	61317	77	572	522	0	3408	3134	31	322	597	0	1.03321
29526	29861	70	11847	12063	43	18191	18319	55	93	174	0	1036	944	0	412	562	0	1.03422
141251	119964	94	48472	40967	87	83524	69791	88	978	772	0	4430	3785	37	101	408	0	1.03523
138389	119631	102	51288	43574	86	92906	79909	89	722	651	0	4665	4250	37	1465	1178	6	1.03624
114434	111385	81	42605	40766	80	75656	71821	81	769	526	0	4087	3961	32	364	411	0	1.03724
158079	143062	89	36357	32328	86	99617	87469	90	712	708	0	4991	4144	39	-407	347	0	1.04128
90096	88118	84	30437	30303	76	64636	62985	78	496	520	0	3610	3497	31	524	684	0	1.04228
155848	127311	94	65515	52600	90	96619	74840	92	736	800	0	5274	3928	42	727	1230	7	1.04228
121531	108014	100	49484	42249	86	87284	76442	88	713	893	0	4840	3974	39	414	334	0	1.04531
85683	86903	79	37162	37189	76	60031	58818	78	329	459	0	3051	2944	29	104	413	0	1.04531
169378	136540	97	72441	57495	93	106368	84587	94	956	683	0	5409	4498	40	51	423	0	1.04732
144701	120522	88	49760	40761	87	83755	69251	89	458	525	0	4383	3793	36	-440	171	0	1.04934
101876	97025	90	38012	36593	80	65892	63676	81	485	498	0	3289	2970	30	549	652	0	1.05035
132401	117172	88	58837	52531	86	101236	87336	88	888	584	0	5110	4533	38	139	426	0	1.05136
57111	56222	84	19156	19487	54	30384	30827	72	377	384	0	1716	1698	19	330	722	0	1.05337
100195	100594	80	45509	45047	78	69021	65925	81	303	339	0	3327	3176	30	1007	1182	12	1.05539
86054	85422	81	30758	30496	75	50066	49443	78	483	651	0	2425	2494	25	-108	292	0	1.0564
106860	102157	81	42554	39658	81	82073	75063	84	648	602	0	4172	3991	34	156	531	0	1.0574
184888	150849	92	61816	48996	91	114369	89068	93	890	808	0	5808	4605	42	125	652	0	1.0574
229982	175085	105	74555	56684	98	134620	101798	100	1447	948	0	7112	5220	48	1067	603	0	1.05841
262633	191743	107	153781	116791	106	204498	147607	106	1729	1239	21	11032	7986	56	850	1073	15	1.05942
167441	141602	96	78893	64648	91	112439	93979	92	737	715	0	5963	4928	42	1768	1810	21	1.05942
231430	176951	110	79450	60506	106	154418	115487	108	928	825	0	7468	5833	47	69	511	0	1.06043
245292	175176	109	102483	73267	109	154789	110154	109	1522	1002	2	8472	5871	52	767	834	0	1.06144
148468	115636	92	58029	46231	91	94220	71772	96	869	648	0	5087	3850	42	827	659	0	1.06144
182558	143218	99	74624	60478	94	115048	88328	95	870	600	0	5923	4533	46	-36	328	0	1.06144
104404	96955	84	40242	36084	82	67266	60453	83	629	617	0	3328	3247	31	-251	407	0	1.06144
147185	120892	90	61770	50318	88	86866	70645	88	799	559	0	4479	3581	38	-249	576	0	1.06345
184381	149603	106	60063	48168	91	110527	87128	93	832	621	0	5655	4427	42	473	1073	3	1.06446
259201	189455	115	88412	65250	106	162403	118424	109	1747	1350	21	8433	6271	51	82	601	0	1.06446
120740	116322	82	41269	39191	81	78279	75000	83	816	776	0	3825	3641	32	412	609	0	1.06446
247670	195025	110	73128	58301	107	156311	122160	111	1040	1034	5	8226	6447	50	918	770	0	1.06547
260258	185480	116	111260	82945	116	149599	105536	118	1540	1166	14	7792	5737	48	99	426	0	1.06648
174797	147023	93	67932	56307	91	86561	70344	92	1060	615	0	4586	3794	38	428	528	0	1.07051
132925	114923	88	48006	40549	85	75952	63537	87	632	585	0	4393	3538	38	278	656	0	1.07656
247939	182580	108	87976	63026	105	153554	111217	108	1221	926	0	7658	5594	51	-2	298	0	1.07857
234344	186067	102	86398	69311	99	131149	103803	101	1339	1185	13	6949	5524	45	304	740	0	1.07958
123436	102712	89	50836	42125	87	89368	71645	89	898	557	0	5071	3942	41	437	481	0	1.0816
160701	133912	96	72159	60248	89	111448	92012	92	821	701	0	5918	4758	42	1239	1073	6	1.08563
322607	252543	127	149553	116624	121	318213	250900	124	3217	2336	33	16096	13177	65	707	769	0	1.08664
134754	122802	103	53849	47480	93	88516	76061	103	532	451	0	4824	4156	37	860	774	0	1.08664
104431	102237	79	31791	31408	77	67800	66353	79	422	489	0	3272	3135	30	554	650	0	1.08764
68936	70483	75	29734	29629	74	52241	52242	76	106	280	0	2527	2550	25	128	520	0	1.09067
83064	81636	81	23952	23760	64	51303	50848	78	81	195	0	2679	2598	27	482	359	0	1.09168
116796	101934	86	52399	45643	83	72616	61071	84	670	657	0	3676	3014	35	774	1605	10	1.09369
135037	127935	86	62510	57600	84	87288	79010	85	592	459	0	4417	4186	34	1007	849	0	1.09571
211207	165757	102	65015	51177	96	116027	89462	98	1323	932	0	6156	4752	45	853	460	0	1.09672
163687	125673	98	71497	55510	91	79630	59938	92	825	729	0	4087	3319	36	181	367	0	1.09672
141017	118055	88	52884	43520	87	90860	74519	89	715	598	0	4345	3439	39	766	1009	1	1.09672
148149	128293	91	63407	54018	88	92604	78244	90	836	859	0	4774	3966	39	-97	962	0	1.09772
105150	95070	83	45555	40701	81	73388	66403	85	457	457	0	3788	3356	34	400	562	0	1.09974
143057	117703	92	62128	50924	89	78577	63115	89	432	588	0	4176	3338	37	336	415	0	1.09974
300513	213901	119	115693	88087	111	166314	114061	113	1774	1229	22	8793	6103	53	1631	2166	13	1.10377
198423	171082	93	105155	90753	93	142105	120675	94	1514	1037	5	7135	5942	47	-230	316	0	1.10478
157646	124510	96	62289	48182	90	111353	89327	93	964	869	0	6010	4526	45	376	610	0	1.1078
105667	102576	86	33428	32699	78	71379	68616	81	383	410	0	3851	3618	33	550	982	0	1.10881
277399	182711	117	89667	57763	112	166759	109456	114	1846	934	0	8944	5930	57	4	697	0	1.11083
135965	113575	89	56408	46708	87	83653	68402	88	684	552	0	4502	3476	39	369	623	0	1.11486
133521	119299	100	62991	55404	86	90386	80516	88	918	762	0	4635	4159	36	376	1212	8	1.11587
281500	202646	133	136557	104915	120	210513	155534	123	1889	1466	20	11053	7898	57	403	912	0	1.11587
119364	107967	86	51407	45565	83	80906	72347	85	515	350	0	3791	3309	34	685	1068	4	1.11889
165515	127158	99	64898	50090	92	119110	90131	93	1122	797	0	6384	4610	46	1073	758	0	1.1199
291880	203079	123	105002	71895	120	209886	150970	122	1660	1597	17	11286	7937	60	1667	1072	3	1.1199
223512	169337	103	84842	64626	100	130452	97483	102	1370	1036	5	7247	5410	49	-143	593	0	1.12393
151598	123492	97	56010	46582	90	93085	75380	92	836	685	0	4981	4169	40	352	338	0	1.12393
208483	148609	112	74482	51472	102	130943	92637	103	934	772	0	6664	4632	47	345	929	0	1.12696
241796	189189	102	90715	70164	99	160073	124336	102	1409	1088	9	8326	6226	50	-95	322	0	1.12696
146793	117878	108	61351	48413	108	94213	71371	108	753	616	0	5137	3940	39	-283	611	0	1.12696
36935	39262	64	12707	12681	45	22746	22952	65	195	294	0	1028	1080	7	324	655	0	1.12796
98616	97273	80	45523	44472	79	68019	64860	79	327	486	0	3702	3400	33	613	918	0	1.12897
208448	166380	94	78646	62250	94	111472	87813	95	809	702	0	5900	4412	44	1303	1255	10	1.13401
106702	105455	79	42932	41405	78	60486	58142	80	439	581	0	3217	3100	28	295	457	0	1.13401
133780	123194	86	46292	40903	83	94469	86075	88	533	580	0	4866	4719	37	638	846	0	1.13401
87092	86716	83	24054	24439	59	69191	67927	78	577	458	0	3560	3551	31	136	579	0	1.13401
87831	88420	80	49502	49081	78	58875	57294	79	239	424	0	2836	2634	28	128	575	0	1.13502
105720	105425	79	27756	27563	77	66649	65261	81	708	613	0	3477	3319	30	68	520	0	1.13603
260829	170209	110	100551	67098	109	135801	87430	111	1412	750	0	7070	4589	49	369	351	0	1.13603
154732	128797	93	43531	35373	89	99403	81164	91	566	477	0	5193	4054	41	1373	706	0	1.13704
41209	39971	84	14499	14642	48	22469	22411	61	60	159	0	1230	1192	11	944	800	0	1.13804
150212	127820	89	56348	47726	88	105611	87747	90	884	755	0	5618	4608	41	240	526	0	1.14006
169208	132439	101	65993	54015	92	110067	86406	92	976	712	0	5823	4494	43	640	705	0	1.1451
98696	96295	81	40580	39027	79	74685	71864	82	554	428	0	3501	3283	32	648	982	0	1.15216
158889	132062	92	68486	56162	91	91408	74261	92	841	828	0	4990	4103	39	56	365	0	1.15316
276613	201822	115	130721	98122	116	158872	117410	117	1550	1248	15	7938	5943	50	182	479	0	1.15417
121751	106908	100	49778	43583	85	79003	69711	86	614	508	0	3963	3586	33	48	366	0	1.1572
96604	95622	84	25352	25290	69	63088	62185	78	358	493	0	3265	3222	29	66	595	0	1.16022
83117	82643	78	20238	20350	56	54769	53645	77	580	547	0	3171	3110	28	304	862	0	1.16022
152321	122999	94	62987	51104	91	84520	66037	93	851	685	0	4228	3315	38	631	574	0	1.16022
144826	121118	96	55000	46058	89	100604	85728	91	938	739	0	5132	4650	40	392	545	0	1.16123
88524	83244	85	40368	37766	80	50011	45482	86	401	363	0	2322	2184	23	38	347	0	1.16123
157057	124043	94	73248	57933	94	109706	84273	96	848	645	0	5840	4574	44	717	561	0	1.16123
86007	82660	80	32380	30230	77	50899	47531	80	568	407	0	2715	2613	26	-218	247	0	1.16123
109451	106972	83	43287	42113	79	71606	67816	82	481	524	0	3706	3476	32	1246	801	0	1.16627
130793	117646	88	56466	51242	84	91556	82562	87	674	595	0	4656	4068	37	208	274	0	1.16828
195435	154701	95	73067	58225	95	124137	95552	100	1088	677	0	6386	4734	46	-102	508	0	1.16828
214477	160797	101	78041	57725	98	127050	91074	100	1329	839	0	6653	4877	47	1064	898	0	1.16929
230459	166349	112	120307	93105	101	185257	137957	102	1368	1241	16	9975	7259	57	948	829	0	1.17131
129960	119147	84	59471	54054	84	84519	77353	85	591	793	0	3966	3610	32	45	492	0	1.17433
143501	118584	94	58613	49561	89	84784	68883	90	716	563	0	4531	3684	39	473	697	0	1.17433
93829	93165	79	27403	27444	76	57794	57393	78	574	693	0	2909	2960	27	34	306	0	1.17534
192819	143648	98	82508	62983	96	122378	87628	99	1046	738	0	6402	4604	47	515	693	0	1.17736
84644	85875	76	20801	20843	52	49368	48410	77	66	350	0	2636	2655	27	31	327	0	1.17836
40781	41645	63	15665	16053	48	22341	21860	66	251	149	0	1114	1323	13	268	534	0	1.17937
109515	107770	82	41974	41217	78	82525	78798	81	847	711	0	4096	3723	33	-184	363	0	1.17937
107977	91595	85	45204	39328	83	62406	52133	84	674	512	0	3269	2610	32	227	437	0	1.18038
101608	99162	80	29733	29568	76	55451	53538	78	533	726	0	3000	2790	28	-51	486	0	1.18139
145058	124747	89	54227	45425	87	81960	66318	89	847	597	0	4331	3480	38	708	581	0	1.1824
91126	90324	83	29841	28827	77	56570	55366	79	722	530	0	3135	2858	29	76	632	0	1.18643
204082	146720	102	77663	55931	98	126933	91611	99	1180	763	0	6399	4545	49	-325	358	0	1.18643
190507	146701	107	65906	51124	94	105674	81637	95	1082	962	0	5516	4255	42	158	781	0	1.18643
90632	91736	80	36550	35973	77	54072	53735	77	585	714	0	2707	2738	27	202	351	0	1.19248
160693	131591	96	61291	49684	90	105358	84810	93	728	890	0	5162	4064	41	-158	346	0	1.19349
169283	149027	92	64937	56499	91	118373	103737	92	1129	997	0	6184	5524	42	1658	1097	5	1.19449
99984	99110	84	34386	33998	76	63249	62002	79	684	593	0	3048	2819	29	-274	354	0	1.19651
165474	128735	99	66149	52353	92	95520	74326	94	759	707	0	4850	3845	40	1470	1250	16	1.19752
192746	147104	93	67566	49632	93	123152	88811	96	883	681	0	6574	4816	46	663	651	0	1.19752
123283	110021	85	52909	46158	84	75651	65896	86	669	646	0	4078	3627	34	398	819	0	1.19853
154066	130416	91	64521	52983	91	102414	84893	91	1130	705	0	5365	4718	41	403	826	0	1.19853
166418	142016	98	59164	50516	87	102861	85050	90	863	667	0	5365	4484	40	-29	518	0	1.19953
91327	85656	91	35861	33302	80	53035	50752	81	777	546	0	2818	2453	27	618	730	0	1.20054
113983	106397	87	46890	44384	81	85551	80321	83	346	554	0	4488	4208	35	105	781	0	1.20155
131237	117072	92	50487	43690	86	87001	75516	87	424	500	0	4643	3932	37	-17	501	0	1.20155
147177	119442	90	56032	45766	89	92359	75799	91	1102	692	0	4954	3923	40	100	437	0	1.20256
280568	195294	112	102747	73580	111	186911	129547	115	1436	1254	15	9565	6776	53	1066	1084	5	1.20357
95989	95657	79	29259	29620	75	73088	71487	79	692	617	0	3962	3770	33	-199	561	0	1.20357
89128	87490	77	36888	34905	79	55401	53309	80	454	421	0	2800	2725	27	475	877	0	1.20457
193163	142673	98	80987	61276	96	118544	85874	98	737	729	0	6172	4420	47	454	1064	4	1.20558
41128	43404	50	11763	11866	43	28288	27764	71	288	227	0	1532	1429	17	-191	248	0	1.20558
159257	124311	93	54431	43722	92	88461	69178	94	772	745	0	4610	3374	39	358	566	0	1.20659
135424	119379	99	47693	41546	86	78049	67381	88	491	677	0	4174	3480	37	965	1426	6	1.20861
169020	144343	96	52148	44472	89	103966	88678	91	1196	923	0	5736	4622	43	230	367	0	1.20961
97742	96570	92	42585	41989	77	66919	66111	78	426	325	0	3338	3321	29	120	680	0	1.21264
145630	121906	88	45420	36372	87	94260	74784	90	570	524	0	4743	3718	40	-78	320	0	1.21264
173998	141281	97	54428	42809	91	119917	94537	94	880	934	0	6097	4916	44	624	697	0	1.21365
153650	128677	96	45362	37212	89	96889	81511	91	567	822	0	5173	4391	40	1325	820	0	1.21465
154641	124268	90	61084	48444	88	105978	83078	91	858	698	0	5368	4196	43	269	624	0	1.21465
156008	133970	94	55241	46520	90	115916	99916	93	999	691	0	5919	4934	42	-94	796	0	1.21667
221794	156767	101	77200	56544	99	132358	91013	102	1216	991	0	7123	4876	52	303	655	0	1.21969
109515	96235	85	47200	40275	83	73930	61463	85	483	488	0	3828	3239	34	65	624	0	1.22171
113651	104923	84	42584	39274	82	82246	74260	84	609	738	0	4350	4089	35	541	378	0	1.22373
143589	118398	92	50958	42050	88	90940	72499	91	783	604	0	4853	3784	40	441	1017	3	1.22473
205007	154849	98	83142	63408	97	140273	105364	99	1277	808	0	7280	5351	48	1851	1645	20	1.22574
140720	126850	90	48806	42757	84	85358	75547	88	780	467	0	4474	3950	36	610	516	0	1.22574
73811	72624	78	18178	18304	53	43023	42561	75	467	365	0	2160	2201	23	235	355	0	1.22776
178155	138126	95	58941	44920	94	103275	78726	97	1112	726	0	5438	4060	44	-122	703	0	1.22877
120856	115737	83	42453	40061	82	75874	71529	83	890	820	0	3889	3689	31	727	788	0	1.22977
211084	167180	97	73016	56601	95	135981	107589	98	1015	809	0	7140	5439	46	208	947	0	1.23179
47548	47331	73	14882	14726	49	29648	29395	72	163	247	0	1565	1648	17	102	334	0	1.2328
196330	149231	98	71665	54463	94	120133	90812	97	1049	590	0	6204	4646	45	197	857	0	1.23481
90376	91853	81	41331	41233	77	72494	71187	79	565	474	0	3616	3481	31	334	566	0	1.23683
91393	88080	84	36322	34457	78	51396	48971	80	254	195	0	2935	3019	27	86	592	0	1.23683
121589	108547	86	52920	47038	84	74911	65844	86	545	480	0	3895	3333	34	375	499	0	1.23683
72599	71603	77	19336	19581	53	37398	36677	75	544	394	0	2073	2053	22	-48	675	0	1.23784
216788	164248	108	78935	62074	96	118428	85849	98	1197	770	0	6082	4468	46	176	590	0	1.23784
93159	92293	88	33561	33061	77	64311	62325	80	534	526	0	3245	3157	30	-236	262	0	1.23885
179747	139972	100	71150	57221	93	105361	81811	95	1066	800	0	5243	4111	41	193	623	0	1.23985
270747	200662	127	114336	89210	123	226563	173856	126	1605	1403	19	11784	9202	57	247	866	0	1.24086
197351	153053	97	103035	83206	96	112386	86307	97	1181	867	0	5873	4510	43	832	1550	10	1.24389
156617	128219	93	66909	54668	89	91323	73970	90	679	782	0	4681	3731	40	393	355	0	1.24792
225360	168336	104	79329	59352	98	122350	90674	98	1238	990	0	5995	4487	45	1635	1652	17	1.24993
105254	102400	81	32471	31780	78	73736	71602	81	478	517	0	4149	3875	32	401	607	0	1.24993
127067	114040	97	50329	43872	85	86448	74917	87	657	607	0	4622	3708	38	341	671	0	1.25094
77737	79287	77	25469	25676	69	56857	57710	77	346	485	0	2911	2971	28	-33	424	0	1.25094
154834	125901	97	66149	52598	91	109133	87102	91	900	745	0	5780	4616	43	-21	1108	4	1.25195
132690	112713	103	49247	40595	87	86512	73358	88	667	582	0	4463	3633	38	754	1165	9	1.25296
69979	69311	77	22011	21813	57	45195	44667	76	259	386	0	2315	2179	24	-153	469	0	1.25397
187788	144552	96	66849	50580	94	112522	84557	96	951	812	0	5828	4531	44	-198	562	0	1.25497
85857	85422	79	18023	17846	54	55122	54092	78	488	331	0	3148	3124	29	876	577	0	1.25699
238588	186019	109	132158	100978	102	137511	106905	102	1615	1258	17	7340	5675	45	21	266	0	1.258
82325	81251	78	34184	33513	75	52615	50079	78	371	254	0	2916	2771	29	148	597	0	1.258
256306	177305	113	98931	71181	108	149508	103143	110	1261	840	0	7613	5080	51	1069	797	0	1.25901
196792	157342	112	125434	104556	98	193576	162157	101	1496	1243	16	10078	8388	52	1163	1630	18	1.26001
135764	117518	93	49624	43163	85	80318	68732	87	847	814	0	3882	3247	35	192	559	0	1.26001
291724	220317	123	124687	97192	121	172237	127569	124	2070	1501	22	9571	7181	53	593	878	0	1.26001
75163	73088	77	23653	23424	69	51556	50374	76	112	154	0	2418	2420	25	1100	1179	7	1.26102
125156	111399	91	43253	37740	84	90504	80092	88	611	646	0	4673	4194	36	1383	842	0	1.26102
166312	128523	96	63364	49285	91	92805	69056	92	582	421	0	5024	3860	41	66	818	0	1.26203
216613	174701	102	68989	54090	100	141128	114457	102	1156	1033	6	7046	5833	42	1092	1190	7	1.26808
84332	85577	79	27493	27565	75	57857	56979	78	540	366	0	3181	3140	28	-207	263	0	1.27009
167535	133564	97	57098	45159	94	83762	65418	95	692	565	0	4435	3425	39	295	732	0	1.2711
274927	191004	115	111373	81034	108	223704	162889	111	1743	1401	18	11324	8040	60	-23	709	0	1.2711
167745	137256	95	65659	52819	92	96766	77771	93	912	701	0	4946	3844	41	692	768	0	1.27211
188688	150470	95	67923	53494	93	108009	85408	94	1114	801	0	5719	4499	43	667	398	0	1.27211
177301	136713	110	63567	48705	92	109471	84471	94	1075	630	0	5299	4113	42	810	596	0	1.27312
193210	147199	107	53631	40996	94	113957	85671	98	1151	890	0	5782	4375	44	-4	941	0	1.27312
265839	180729	111	92339	64447	107	172299	114753	111	1905	1248	21	8861	5813	55	1777	1197	7	1.27513
80364	80500	80	19149	18901	56	47711	47560	76	443	321	0	2278	2105	25	1209	1022	2	1.27715
195691	162169	110	45760	37198	91	106140	85025	94	932	882	0	5618	4411	42	463	849	0	1.27816
97755	98500	81	28137	27334	77	56499	54583	79	450	336	0	2918	2829	28	-232	259	0	1.27816
157187	125450	92	65395	52400	90	101397	78998	91	790	660	0	5312	4090	43	257	596	0	1.27917
119805	115896	82	43414	41507	79	70441	67755	81	993	737	0	3969	3693	33	454	653	0	1.27917
212926	155952	111	76592	56742	99	132062	95908	101	1177	968	0	6807	4644	48	818	1072	5	1.28017
97339	94762	87	35174	33812	78	65165	62210	80	748	598	0	3604	3154	32	11	479	0	1.28421
57115	57645	73	15068	15334	47	34572	34322	73	230	437	0	1802	1767	21	580	804	0	1.28521
186721	146791	110	61103	47328	92	136459	104105	95	964	717	0	6850	5246	46	451	540	0	1.28622
129364	115824	84	43849	37464	83	88377	76622	86	661	640	0	4632	4134	36	68	633	0	1.28723
200735	162782	96	69245	56177	91	124614	100025	96	1425	1039	6	6273	5049	44	659	1017	2	1.28723
104106	97719	84	38593	36296	79	75023	70716	82	657	792	0	3680	3469	32	-332	95	0	1.28723
135055	114189	93	49407	41724	86	80524	67044	89	685	605	0	4056	3486	36	342	396	0	1.28824
213700	182787	98	97753	83701	95	172994	145399	98	1518	1328	13	8922	7878	47	475	972	0	1.28824
241488	173500	110	71773	50509	106	153812	109797	110	1431	890	0	7894	5804	49	942	734	0	1.28824
189371	151090	94	74780	59631	94	117487	91132	97	822	802	0	6060	4703	44	416	695	0	1.28925
108707	103535	83	49564	45247	81	65327	61200	82	400	468	0	3289	3141	30	1030	931	0	1.29126
105453	98072	87	40702	37418	81	70700	63882	83	491	374	0	3992	3343	35	62	826	0	1.29126
285958	202617	117	126929	87321	114	226674	163235	116	2228	1475	21	11866	8485	62	1393	1096	7	1.2963
119464	112189	82	53716	49207	82	78603	72639	83	607	627	0	3987	3577	35	1260	862	0	1.29731
133256	118436	88	58128	51356	86	81716	71988	87	1118	775	0	4084	3474	36	272	649	0	1.30033
159334	135758	89	72852	61801	90	108635	89731	91	1059	860	0	5718	4940	41	183	561	0	1.30336
194984	161147	96	86150	70497	97	148150	117900	100	1113	882	0	7684	5971	49	701	897	0	1.30336
73313	74257	75	31996	32650	73	51804	50515	76	293	367	0	2583	2442	26	204	421	0	1.30336
163487	133210	91	73261	58966	90	108470	88052	92	871	631	0	5321	4276	41	58	569	0	1.30336
194536	145189	97	74684	54688	95	130555	96769	98	871	641	0	6836	4778	49	554	568	0	1.30336
150694	126539	91	58132	47959	89	89304	74475	90	638	586	0	4593	3828	38	832	677	0	1.30437
143190	117747	95	56753	46603	88	82668	67402	90	769	632	0	4601	3745	38	654	716	0	1.30638
156163	119171	99	63379	48409	93	94607	71696	94	717	677	0	5073	3692	42	-6	332	0	1.3084
166713	146957	93	60194	51732	90	110913	97014	92	969	646	0	5502	4743	39	505	595	0	1.3084
91579	91209	83	27426	27134	74	68092	66746	79	707	639	0	3589	3439	29	-159	291	0	1.3084
216840	166648	106	90508	68478	96	163027	125564	100	1616	1260	16	8332	6341	49	408	643	0	1.30941
176126	135418	97	63072	47183	94	112765	85488	95	1180	712	0	6074	4601	44	1046	995	0	1.31041
136657	110833	93	45721	37620	89	84358	67844	92	1017	582	0	4254	3362	38	364	587	0	1.31142
142015	118180	89	61576	51750	88	91059	74679	89	646	510	0	4638	3894	39	488	740	0	1.31142
101475	100673	82	39124	37631	79	66626	64769	81	405	525	0	3474	3249	31	1256	992	0	1.31142
58090	57622	74	24222	24628	63	27316	27578	73	34	296	0	1386	1418	15	121	315	0	1.31243
197824	145946	108	74769	56469	96	121901	91264	98	1030	760	0	6046	4335	46	241	699	0	1.31344
46241	46190	77	22263	22620	61	20919	20747	61	147	237	0	1261	1210	12	-133	550	0	1.31646
198142	155071	97	77973	60077	94	129193	99517	97	1513	1228	11	6520	4925	45	436	637	0	1.31646
146963	133834	88	48013	43251	85	94396	85313	87	728	671	0	5229	4469	39	-85	706	0	1.31646
225375	158317	103	83380	59297	100	134892	96675	103	1168	861	0	7387	5586	48	340	767	0	1.31646
81539	83836	76	27319	28247	59	56663	55694	78	685	373	0	3132	2862	30	344	621	0	1.31646
152767	134938	92	54975	47003	86	105463	89870	91	833	843	0	5792	4867	42	-58	263	0	1.31646
144104	125321	89	52859	45004	87	88146	77136	89	1044	748	0	4691	4051	38	417	669	0	1.31747
122822	116907	83	37222	34406	80	84400	80458	83	682	603	0	4542	4354	35	662	626	0	1.31747
279464	219329	110	114698	92656	104	207706	165009	106	1916	1646	20	11186	9030	58	1623	1283	7	1.31949
117924	105296	86	45373	39625	84	78798	68607	87	775	569	0	4139	3419	37	1246	919	0	1.32352
315806	247014	124	151587	121289	123	306392	241779	127	2782	2421	27	15870	12905	65	-5	938	0	1.32453
147098	122398	99	65710	56146	88	94844	79762	89	681	601	0	5145	4080	42	46	384	0	1.32856
123578	112656	88	56248	52026	84	69848	62793	84	805	517	0	3616	3192	32	1090	679	0	1.33057
105324	103581	80	51364	49746	79	64621	61993	80	301	416	0	3398	3184	29	601	503	0	1.33057
130935	113216	103	51219	45102	85	85167	73890	88	738	533	0	4624	3950	38	310	483	0	1.33259
88397	88368	76	36231	36081	75	64216	63755	78	572	534	0	3055	3148	29	539	829	0	1.33259
111147	99305	99	44039	38243	83	83002	74240	84	583	562	0	4133	3576	34	-274	146	0	1.33461
173622	139802	98	69474	56279	93	108601	84188	95	1035	786	0	5483	4144	42	194	759	0	1.33662
105875	100823	81	46956	43713	80	75355	68593	83	791	492	0	3669	3563	31	1211	704	0	1.33763
122803	108123	86	49880	43866	85	75812	64133	87	775	634	0	4104	3434	35	705	926	0	1.34166
208090	172268	109	70144	57287	95	145919	120859	98	1325	1069	8	7302	6040	49	122	723	0	1.34267
80533	79351	81	32928	32292	75	51372	49001	78	300	261	0	2442	2285	25	430	899	0	1.34267
136137	111344	90	56367	45985	87	89642	73165	89	660	732	0	4676	3782	40	-338	324	0	1.34569
126032	113175	88	56151	50277	85	86770	77462	86	798	675	0	4602	4378	36	255	500	0	1.34771
265022	202212	110	107809	85301	103	185096	139215	106	1391	1207	12	9355	7358	52	579	669	0	1.34771
181204	144765	102	64774	51949	91	116742	92764	92	916	874	0	6440	5362	45	793	717	0	1.34872
213481	157218	106	83251	61790	99	129167	94012	101	979	821	0	7455	5373	48	151	661	0	1.34872
233573	172629	119	89504	67597	105	145075	106874	108	1279	943	0	7630	5488	50	346	569	0	1.34973
128513	123961	82	42637	40323	82	81739	77384	85	425	724	0	4490	4261	35	5	342	0	1.34973
134716	113572	91	38141	30600	88	82824	70463	89	740	576	0	4247	3344	39	36	621	0	1.35376
144420	130107	91	53945	47726	85	89899	79314	86	681	949	0	4366	3837	35	1434	1548	14	1.35678
197565	154016	95	76253	58517	95	132631	100555	99	843	854	0	7174	5516	47	1948	1379	10	1.35678
117138	109489	88	44571	41786	81	67955	62469	84	491	445	0	3529	3381	32	-606	151	0	1.35678
142948	119589	99	52299	44174	88	91127	75032	91	480	464	0	4819	4151	40	-31	391	0	1.35779
100502	93925	85	38940	36222	81	63316	58417	83	422	523	0	3379	3057	31	423	622	0	1.35981
173833	145755	98	59450	49522	90	96863	78825	93	1014	738	0	5195	4067	43	323	512	0	1.36081
95811	91185	88	36564	36137	79	70932	69518	81	551	531	0	3461	3375	30	418	547	0	1.36283
90633	91121	80	27994	27885	75	59556	58107	79	433	381	0	3007	2951	27	-52	465	0	1.36283
94271	94046	87	45649	45346	77	58242	57107	79	645	446	0	3073	3026	29	177	487	0	1.36384
103267	95932	83	40004	36132	81	59576	54718	82	645	563	0	2876	2638	27	340	778	0	1.36384
107497	105237	82	38168	37421	79	71075	69258	81	601	547	0	3887	3557	32	1024	732	0	1.36485
140030	115278	90	61285	51295	89	78978	64948	90	739	625	0	4255	3526	37	-330	173	0	1.36787
88828	87768	80	23053	22741	61	51758	50392	78	498	384	0	2685	2716	27	-361	229	0	1.36888
132886	111664	90	47669	40147	86	79748	65575	88	627	457	0	4189	3206	39	-347	135	0	1.36989
255246	191443	108	99247	73982	101	161757	120765	104	1141	1093	8	8455	6218	51	590	951	0	1.3709
104598	98049	83	44135	39690	82	69893	64005	84	491	348	0	3392	3149	32	622	534	0	1.3709
249091	186945	106	95787	71882	103	177956	133401	106	1605	1285	17	8982	6829	53	882	602	0	1.3709
104095	91651	85	43777	37271	83	56481	48421	85	519	603	0	3006	2352	31	-400	128	0	1.3709
110592	107536	96	38821	36534	96	76310	70420	96	663	512	0	3758	3510	31	556	565	0	1.3709
297042	202639	117	98050	68066	112	189278	130043	116	1836	1115	20	9525	6428	58	1267	1621	15	1.3719
129679	122872	100	68341	66056	82	73461	70236	84	703	649	0	3919	3718	31	-428	315	0	1.37291
178935	140454	110	65236	52276	92	96108	74288	94	702	675	0	5190	4240	42	-104	450	0	1.37291
90981	86428	82	37366	34818	80	58088	55013	81	360	490	0	3126	3059	30	-20	487	0	1.37392
95311	95562	77	40082	39501	76	63983	62277	79	313	596	0	3331	2961	32	-43	349	0	1.38198
152620	122276	98	59331	47105	90	103464	81593	92	1013	644	0	5580	4301	42	-112	310	0	1.38299
72637	72483	77	13313	13442	46	35149	34697	76	302	246	0	1885	1651	22	341	487	0	1.38299
139882	118667	91	46242	37872	87	90674	75805	89	376	603	0	4670	3921	39	95	535	0	1.38501
236588	182703	116	94497	74425	102	148248	114323	104	1442	902	0	7740	6088	48	165	401	0	1.38602
238051	170184	108	94483	69062	106	168379	120980	108	1491	989	0	8749	6340	51	569	655	0	1.38602
146224	124183	88	52057	44080	86	97330	80285	90	794	737	0	4892	4186	39	1264	1498	9	1.38602
198319	149028	98	73796	55172	96	121176	90226	99	916	724	0	6014	4556	46	548	838	0	1.38602
53369	54307	73	13316	13658	42	32624	32318	71	352	437	0	1747	1610	20	538	407	0	1.38602
117573	96430	95	48742	40511	87	76449	60590	88	460	692	0	4350	3601	36	726	661	0	1.38702
100250	97580	90	40975	40025	78	63782	62002	79	324	526	0	3487	3172	31	-73	297	0	1.38803
61728	64035	74	14712	14913	46	40690	40441	74	58	182	0	2240	2405	23	-483	266	0	1.38803
129823	109244	90	56040	46443	88	72177	61339	88	909	582	0	3880	3604	33	298	943	0	1.38904
164712	135809	92	56699	46319	88	112295	90444	91	1240	1009	3	5755	4750	42	346	802	0	1.39307
207479	157310	96	72147	55434	95	142223	104425	97	1185	855	0	7138	5220	48	38	647	0	1.39408
85373	84158	87	24321	24178	64	47093	46333	76	560	610	0	2391	2379	23	-338	372	0	1.39408
74706	74155	79	24187	24123	62	48165	47664	77	362	487	0	2294	2426	24	87	369	0	1.39509
97461	91209	86	35660	33010	80	65308	60913	82	835	689	0	3418	2976	32	-87	146	0	1.3961
125889	114192	86	47820	43387	83	82507	74820	85	590	559	0	4019	3676	34	646	772	0	1.3961
87460	88803	79	27590	27376	75	66705	64106	78	513	471	0	3239	3029	32	369	742	0	1.3971
119082	108730	84	48921	43744	83	72367	63660	85	489	758	0	3747	3346	32	816	561	0	1.3971
217274	172365	101	79976	62803	97	165558	128146	101	1410	1096	8	8433	6664	51	678	715	0	1.40114
148465	118706	90	60709	47903	89	103692	78628	93	735	724	0	5423	4242	41	457	1119	6	1.40114
204909	157815	101	84377	64802	98	132924	99810	100	895	801	0	6920	5048	48	488	930	0	1.40214
71191	69573	77	21116	21021	55	48508	48532	75	274	335	0	2244	2405	23	523	958	0	1.40315
252294	182617	101	106526	80470	101	167724	120125	104	1911	1148	16	8528	6288	51	26	485	0	1.40416
144168	113677	94	52510	41369	92	86603	68139	93	781	545	0	4535	3391	40	271	774	0	1.40517
198380	156551	98	64147	48472	98	131245	101309	101	1162	825	0	7157	5604	46	-98	764	0	1.40517
149159	124242	91	60001	49991	88	90955	77341	91	802	731	0	4667	3904	38	288	433	0	1.40618
239533	184394	103	126841	99090	106	195882	148617	106	2081	1471	23	9721	7413	52	197	964	0	1.40618
132739	112774	92	57262	49372	87	87596	72838	90	931	619	0	4407	3696	38	832	599	0	1.40718
122873	103770	99	46073	40176	86	76683	64785	87	319	360	0	3832	3171	34	376	462	0	1.40718
97785	93540	84	36363	34888	78	68580	65344	81	525	587	0	3570	3533	31	-448	71	0	1.41222
98890	97842	81	39384	38609	79	54373	53406	80	578	776	0	2611	2383	27	-238	697	0	1.41424
200980	146464	107	78453	59587	102	110424	78509	105	891	901	0	5592	4078	43	490	764	0	1.41424
137040	115828	90	56668	47725	88	89163	73961	92	594	501	0	4188	3414	36	241	891	0	1.41424
242031	179111	110	92842	69585	107	129261	92134	108	1217	833	0	6966	5177	48	454	635	0	1.41525
137099	112939	91	49168	39425	87	83002	66017	90	681	480	0	4230	3165	38	300	1005	1	1.41525
91431	90880	79	28098	27723	76	71569	69425	80	546	476	0	3539	3375	31	-69	452	0	1.41525
193106	161073	104	67354	56013	97	122853	101028	113	1130	735	0	6501	5505	44	441	717	0	1.41525
135949	122294	85	45918	38609	86	90006	78337	87	723	621	0	4791	3888	40	727	680	0	1.41525
111496	95993	84	41629	35318	83	62040	52643	86	465	374	0	3159	2664	32	-317	336	0	1.41626
76975	76734	81	20587	21172	51	48690	49203	76	493	416	0	2520	2543	24	643	700	0	1.41626
151188	123397	93	61734	50420	89	91992	73879	91	947	745	0	5124	4131	41	328	884	0	1.41626
206517	157219	112	72867	53715	94	125975	94603	96	1137	815	0	6404	4751	47	258	740	0	1.41626
92128	90032	81	30978	30782	76	60878	59719	79	626	467	0	3067	2951	29	-366	169	0	1.41726
125358	109364	93	50516	44470	85	81885	71279	88	774	607	0	4356	3692	37	489	887	0	1.41726
105572	100147	96	34557	32714	78	62831	59657	81	830	625	0	3164	3053	30	4	645	0	1.42029
189023	145991	95	71196	54676	94	94578	72677	94	886	736	0	5035	3930	41	457	544	0	1.42029
254788	184088	106	88325	63773	104	168735	122052	107	1405	989	0	8403	6324	50	181	676	0	1.42432
92289	92408	82	31163	31129	76	64995	64066	78	493	604	0	3600	3172	32	429	739	0	1.42634
99329	91149	90	40548	36452	80	54668	49882	81	674	451	0	2836	2630	27	272	607	0	1.42634
166218	136620	98	56800	46479	89	109044	90835	93	948	672	0	5620	4757	41	-482	82	0	1.42734
175974	143468	91	58373	47333	89	101202	80255	91	743	692	0	5077	4263	41	163	646	0	1.42734
54055	55187	81	16461	16614	49	31713	31181	71	149	163	0	1715	1685	19	-169	452	0	1.42835
100322	98102	81	26383	26370	76	66675	64801	81	415	378	0	3489	3458	30	448	737	0	1.42835
172906	137304	93	71927	57164	92	118319	92113	95	958	712	0	6269	4732	46	105	856	0	1.42936
176551	138584	95	61606	47713	93	122792	95247	94	915	807	0	6176	4684	45	135	294	0	1.42936
135748	116672	94	65783	58441	85	77321	66523	87	606	536	0	4109	3573	36	352	640	0	1.43037
189875	148011	98	74822	58193	93	115999	86911	96	939	887	0	6072	4483	46	758	866	0	1.43037
72168	72055	90	27849	27685	74	31781	32377	76	340	312	0	1736	1821	20	-103	260	0	1.43138
107072	100464	88	53253	49452	81	74692	68343	83	419	386	0	3990	3562	34	564	509	0	1.43238
131299	120483	87	60546	53964	85	82038	74220	87	1041	715	0	4246	3868	34	870	836	0	1.43238
238338	179783	109	87197	66398	103	157569	117376	105	1167	939	0	7824	5922	48	1912	1575	12	1.43339
148024	123863	92	59615	50515	88	92207	76768	90	854	619	0	4827	3869	40	269	923	0	1.43742
82813	82586	79	26482	26088	75	61028	59437	78	276	494	0	3068	3086	29	258	701	0	1.43944
211224	159459	100	73981	56722	98	135887	101087	100	947	925	0	7204	5016	50	405	532	0	1.43944
188425	149924	93	74594	59483	92	112038	87323	94	824	648	0	5566	4224	44	369	525	0	1.43944
85165	83124	81	34408	34058	76	50395	49562	78	382	443	0	2517	2475	27	-401	420	0	1.44045
152251	124851	104	56625	47067	90	88717	72208	91	939	693	0	4768	4096	39	-346	628	0	1.44146
157450	121741	96	58510	45261	92	102050	77310	94	812	535	0	5114	3985	42	90	366	0	1.44448
154307	132664	94	66082	56981	89	98367	81757	90	900	731	0	4967	4027	39	-537	186	0	1.4475
112614	96789	87	46267	40208	84	75505	64447	87	592	541	0	4016	3476	35	-58	401	0	1.44851
176961	147620	97	61078	51277	92	95430	77267	95	1196	857	0	4823	3699	41	1064	920	0	1.45254
125695	103062	90	52695	42693	87	77528	62684	87	685	588	0	4115	3267	37	434	715	0	1.45355
75215	74934	83	30931	30939	75	38978	38731	77	492	293	0	2080	2276	21	421	643	0	1.45557
150805	120921	94	62370	49697	90	84814	65734	91	852	458	0	4491	3227	41	16	509	0	1.45859
126405	116525	89	41440	38237	82	84605	77568	85	604	687	0	4509	4257	37	312	903	0	1.46061
219468	176788	95	83356	67421	96	151229	120994	98	1446	1137	12	7524	5917	50	21	406	0	1.46162
93828	92811	87	39124	38740	77	54984	54001	78	583	430	0	2991	3003	28	277	652	0	1.46262
74586	74269	76	26574	26728	68	55088	53852	76	573	432	0	2722	2741	26	-29	369	0	1.46262
121371	108829	90	52413	45541	86	79752	70903	87	780	651	0	4413	3696	37	-191	314	0	1.46363
109655	98342	82	45013	39592	82	65470	57455	83	543	452	0	3487	2957	34	46	633	0	1.46464
119691	113480	84	56725	52271	82	84389	78031	84	458	601	0	4556	4204	37	226	689	0	1.46867
168435	130879	104	70898	54626	92	121900	93521	94	847	608	0	6267	4619	48	-287	363	0	1.4727
212426	144880	114	85114	60116	102	132689	89340	103	776	618	0	7135	4673	51	1016	959	0	1.47674
163391	130384	92	62754	52000	91	96820	74947	93	829	651	0	5158	3922	41	-15	340	0	1.47674
166497	133177	113	54990	42623	113	115165	93623	113	750	616	0	6054	4700	43	857	870	0	1.47674
82949	84233	76	37139	37190	75	59507	58998	77	452	380	0	3109	3153	29	142	496	0	1.47774
192051	155011	95	78484	63687	93	112031	88771	94	902	860	0	5555	4388	44	984	768	0	1.47774
163279	135655	90	67769	55743	88	110151	87829	90	639	570	0	5528	4498	41	668	889	0	1.47774
168243	131473	94	68876	52561	91	102906	78458	93	1091	885	0	5421	4052	44	660	816	0	1.47774
152290	130357	88	43299	35909	87	90983	75223	91	702	641	0	4461	3591	38	762	741	0	1.47774
144642	120989	89	48782	40631	88	95531	77737	90	748	721	0	5177	4086	41	404	410	0	1.47875
262108	188578	123	101025	72075	112	186767	138455	123	1637	1273	18	9643	7104	55	856	1009	2	1.47875
106377	102442	85	39474	38921	78	77879	75870	81	509	678	0	4260	4246	32	-336	191	0	1.47875
141492	124002	104	56643	50036	86	86882	76368	88	1064	807	0	4514	4061	35	-170	466	0	1.47976
151006	117148	93	67839	52800	91	98993	76738	94	580	599	0	5293	4026	41	432	411	0	1.47976
86455	84060	86	25009	24782	76	52652	51615	79	310	393	0	2776	2516	27	884	1280	8	1.48178
98098	96803	81	24482	24042	69	64419	62549	80	788	532	0	3626	3613	31	1715	1056	4	1.48178
154565	133828	99	66889	56809	87	107583	92123	90	1070	809	0	5327	4734	41	528	860	0	1.4848
77618	76612	90	27772	27582	73	49013	48326	76	452	429	0	2822	2653	29	276	497	0	1.48581
97446	95860	88	39409	38261	79	65950	63774	80	639	827	0	3453	3338	30	-412	68	0	1.48782
131732	110725	103	43814	36434	85	81226	66410	87	679	417	0	4507	3603	37	312	692	0	1.48782
102765	102438	82	40951	40631	78	66428	64219	79	806	591	0	3564	3565	31	-115	228	0	1.48883
174037	134897	96	63020	49510	93	110481	85907	95	965	658	0	6039	4440	43	17	566	0	1.48883
166245	139828	97	89234	76820	89	103493	87785	90	712	802	0	5443	4500	42	-103	594	0	1.48984
92511	91169	84	25236	25352	70	60989	60093	79	426	537	0	2875	2859	28	29	529	0	1.48984
187812	153102	93	79942	65310	92	122325	96201	94	1198	723	0	6270	5268	43	250	358	0	1.49085
159325	135345	107	52588	44362	88	97335	83741	90	874	700	0	5010	4474	38	178	683	0	1.49085
107826	103638	85	44904	42929	79	75929	72288	82	297	631	0	3937	3780	33	901	1095	4	1.49186
101802	100173	81	31490	30923	78	84076	82295	81	532	613	0	4339	4162	35	-103	288	0	1.49488
134870	116252	91	53686	46602	88	85121	73541	88	687	522	0	4594	3803	38	758	527	0	1.49589
168341	137140	93	49833	39612	90	102313	81664	93	855	811	0	5087	4001	41	-468	262	0	1.49589
125583	108357	102	53413	46778	85	75825	65543	86	472	554	0	3913	3295	35	181	744	0	1.49589
106738	100096	94	37155	35391	79	72539	68846	82	772	712	0	3596	3440	30	81	330	0	1.4979
185244	145851	99	80787	63855	93	115042	87322	94	672	547	0	5785	4186	45	146	382	0	1.4979
286021	196231	132	110074	77907	114	179248	124763	116	1546	1076	11	9436	6924	53	1171	858	0	1.49891
56295	58029	73	16621	16850	51	35926	35573	73	206	327	0	2120	1947	23	399	762	0	1.49992
74102	75408	81	33447	33612	75	45455	45263	77	246	326	0	2463	2444	24	76	563	0	1.50093
39523	39473	70	14980	15299	48	24582	25366	63	87	170	0	1108	1144	10	-248	314	0	1.50194
99243	97978	81	31855	31483	76	59834	59070	79	462	520	0	2933	2739	28	60	475	0	1.50194
176827	139907	97	70558	56686	93	120840	93341	95	938	667	0	6424	5125	44	814	537	0	1.50698
119934	112159	84	53052	49006	82	73336	67015	84	595	663	0	3689	3612	32	107	353	0	1.50798
184653	148481	101	71469	57592	95	111385	89786	97	949	863	0	5844	4610	43	352	932	0	1.50899
182185	145638	96	62462	49817	92	107974	87691	94	1009	859	0	5861	4685	44	101	770	0	1.50899
106346	102908	81	48648	45855	81	69911	66846	81	434	448	0	3588	3293	32	356	505	0	1.51
235322	163156	110	83083	57840	108	143709	98860	111	1145	897	0	7626	5267	52	690	1213	6	1.51
159646	132005	97	54095	44386	90	100741	81170	92	699	708	0	5299	4181	41	81	394	0	1.51101
120151	100441	89	50077	41868	86	79647	64438	88	635	590	0	4429	3513	39	517	942	0	1.51202
142222	115987	106	52839	44072	89	87265	70931	90	583	453	0	4375	3492	38	53	277	0	1.51403
106222	105411	79	32225	31781	77	78472	75517	82	476	580	0	4096	3900	34	953	1152	10	1.51605
210793	165702	100	85822	69695	98	109326	82882	101	1120	944	0	5726	4725	42	908	614	0	1.51907
107438	97323	87	48345	42668	84	71393	65008	85	539	484	0	4117	3508	35	-78	230	0	1.52008
136517	114932	92	49363	40679	88	66152	54956	89	848	726	0	3549	2961	34	-113	291	0	1.52008
204759	162823	103	102854	86775	96	115036	90319	98	1142	867	0	6039	4625	43	115	777	0	1.52109
108652	108198	81	31734	31499	77	69996	68337	80	652	544	0	3573	3477	30	306	473	0	1.5221
110141	102305	83	46365	41031	84	83748	74703	86	819	465	0	4533	3889	38	-91	554	0	1.52512
73664	72564	82	28926	28440	75	45752	44785	76	556	399	0	2580	2589	26	-307	651	0	1.52613
106605	95107	85	50693	44337	83	57989	49294	84	471	504	0	3152	2537	29	268	519	0	1.52915
216602	153724	99	74289	53296	99	122913	87176	101	1097	708	0	6624	4955	48	352	547	0	1.52915
69372	69495	79	30082	29690	74	33053	33147	74	246	207	0	1749	1600	20	157	1057	4	1.53117
134899	122684	93	45056	40375	83	84278	77000	86	970	892	0	4465	4163	35	1150	968	0	1.53117
66144	66951	75	24975	25023	72	37509	37429	74	387	335	0	1861	1857	19	165	313	0	1.53318
207546	159352	100	80725	62739	96	109741	82865	98	969	897	0	5631	4132	44	-293	407	0	1.53318
209020	155405	115	70756	53287	97	124039	90934	100	1247	932	0	6782	5101	47	-109	281	0	1.5352
84590	83538	79	29174	28856	75	52755	50246	78	353	425	0	2729	2665	26	357	379	0	1.53621
73114	73829	78	23549	23393	64	50720	50484	76	458	340	0	2487	2311	26	345	479	0	1.53822
107283	100395	90	46966	43237	80	70658	66533	83	773	628	0	3821	3547	33	-76	351	0	1.54226
227950	168520	111	78621	56853	107	146769	108704	110	1233	944	0	8084	6095	51	-109	627	0	1.54528
228558	169797	102	83658	64086	100	151031	110219	103	1226	914	0	7790	5776	51	95	589	0	1.54831
81278	81556	77	28682	28219	75	46957	46287	77	340	327	0	2528	2490	26	-277	443	0	1.55435
220869	157513	110	72189	50922	108	140542	103697	111	1310	933	0	7080	5065	49	659	980	0	1.55435
153746	130937	93	51652	43301	89	103226	85202	90	800	622	0	5309	4323	43	641	597	0	1.55435
136065	127963	85	61369	58670	83	114988	108205	86	981	1188	8	5661	5173	39	97	467	0	1.55839
182619	147731	98	68067	55563	92	104173	82032	94	1010	822	0	5369	4321	41	397	490	0	1.55939
104106	102220	79	30977	31045	77	65038	62904	80	298	468	0	3377	3259	29	800	782	0	1.56343
131297	111848	89	60487	50904	86	84222	71397	88	505	550	0	4385	3602	37	718	729	0	1.56746
159894	128235	107	61468	50728	89	100559	80132	93	1059	643	0	4925	4129	39	149	768	0	1.56847
146551	131813	90	50402	44513	86	98938	87274	89	580	628	0	5110	4444	39	593	616	0	1.57048
211854	166001	100	85006	65773	97	97560	74536	98	1116	940	0	5382	3945	45	816	1015	4	1.57048
279361	196474	126	117665	86793	117	180703	130866	119	1411	1108	13	10126	7081	56	-264	448	0	1.57149
65899	66362	74	22449	22819	59	31178	30439	73	209	278	0	1681	1703	18	-237	667	0	1.5725
81504	80901	79	23364	23133	63	59687	59394	77	485	665	0	3256	3156	28	-122	362	0	1.5725
107687	103191	82	41026	38829	81	73712	68669	83	736	505	0	3432	3074	31	206	380	0	1.57451
91532	90886	94	35308	35304	76	53694	52089	77	428	513	0	2621	2486	26	374	400	0	1.57451
208496	170774	102	68818	55959	95	128066	105817	98	1431	956	0	6921	5607	47	347	408	0	1.57552
171466	138087	95	61920	49112	91	92399	74964	92	920	815	0	4922	3942	40	286	319	0	1.57855
238898	192053	102	110474	90546	100	154253	126357	101	1661	1058	8	8441	6784	48	1165	867	0	1.57855
114915	115537	80	36625	35665	79	65542	63240	82	570	667	0	3255	3064	29	616	435	0	1.57955
154259	122726	95	69474	55130	90	98956	77847	92	611	601	0	5252	4096	41	252	500	0	1.57955
152294	125263	91	63139	51787	89	91554	73617	91	895	507	0	4653	3773	39	-37	539	0	1.57955
130181	115081	85	49504	42589	84	80401	67184	86	628	633	0	4260	3499	37	-527	206	0	1.57955
167662	130703	94	65424	51303	92	105263	80164	94	918	805	0	4963	3480	42	293	938	0	1.57955
186727	156694	98	62617	52519	92	127880	106949	95	968	909	0	6652	5667	44	990	1172	12	1.58056
209342	158922	99	59183	44762	96	109332	81725	100	815	670	0	5969	4516	43	879	802	0	1.58056
161527	129077	92	56771	45330	90	95954	77005	91	1075	862	0	5461	4220	44	160	633	0	1.58157
172796	139002	99	64471	51470	90	120283	95687	94	1020	898	0	6222	4650	47	1193	1487	13	1.58661
77640	77809	81	35099	34729	75	49048	48323	76	400	358	0	2740	2693	28	581	384	0	1.58963
102745	101289	80	33767	33243	77	75547	73539	80	620	520	0	4052	3879	33	220	852	0	1.59266
122470	104440	88	34824	28337	84	75948	64540	86	583	682	0	4011	3231	35	675	1051	4	1.59467
167809	131790	97	68734	54825	93	105553	80898	95	714	603	0	5198	4305	42	168	824	0	1.59669
182704	143674	102	80377	65203	95	114728	90975	97	1036	752	0	6134	4717	45	1092	1083	5	1.5977
287981	208489	122	150462	110284	119	184364	134445	119	2398	1774	24	9591	6872	56	1358	997	0	1.59871
180883	144125	91	65033	51298	91	107292	83269	93	738	574	0	5358	4353	40	515	540	0	1.59871
97112	94141	83	26436	25854	76	60601	58934	78	489	462	0	3208	3311	29	246	538	0	1.60072
90632	91574	76	29047	28561	75	64240	63463	79	566	697	0	3031	3180	27	775	600	0	1.60576
113131	99814	87	45003	38743	83	73737	62228	85	600	547	0	3752	3140	33	1186	1108	6	1.60677
126624	112341	87	56783	49523	88	72202	62939	89	636	531	0	3651	3397	33	1595	971	0	1.60677
196068	152548	99	75228	61024	96	108959	80910	99	1306	949	0	5709	4364	44	879	1315	12	1.60677
173940	137254	96	62878	48558	93	127668	99290	96	1139	848	0	6323	4842	45	112	551	0	1.60979
197433	148696	98	63823	47546	96	124213	90706	98	893	846	0	5895	4166	44	463	612	0	1.61181
104372	103221	81	39880	39065	78	76991	74062	81	585	523	0	3664	3644	31	721	593	0	1.61786
161059	124516	95	64377	50683	92	103760	78640	95	686	449	0	5059	3985	41	377	636	0	1.61987
83684	82235	82	27309	27171	73	53712	53229	79	465	419	0	2682	2542	28	121	396	0	1.62088
255321	201487	120	103705	80884	103	177681	139553	105	1578	1372	14	9258	7596	48	460	497	0	1.62088
92807	92673	79	30591	30356	76	67613	67232	80	491	418	0	3524	3473	29	209	332	0	1.62189
129701	108070	96	48442	40004	87	76944	61808	88	640	534	0	3892	2947	37	357	495	0	1.6229
165216	129954	102	56611	44286	92	89937	70820	94	892	819	0	4904	3891	40	1	818	0	1.6229
88937	89448	78	30230	30044	75	62806	61539	78	790	518	0	2967	2779	28	-72	364	0	1.6229
126106	105935	88	42828	35621	86	82417	69348	89	631	743	0	4087	3396	36	-507	272	0	1.62391
77947	77521	80	27287	26950	75	49335	47341	77	275	353	0	2341	2269	26	-458	82	0	1.62693
103504	100147	81	36011	33590	79	58743	54661	81	467	416	0	3074	2761	29	-34	326	0	1.62794
134369	110800	91	47882	39426	87	75262	61599	90	506	369	0	4135	3441	37	1219	1301	7	1.62895
199490	154348	95	67687	51047	94	128625	96152	97	999	752	0	6893	5145	48	558	852	0	1.63298
152528	127608	90	64343	52354	89	98727	83367	91	963	660	0	4984	4129	40	353	607	0	1.63298
178518	138868	95	73175	56749	95	115105	89023	96	1363	945	0	6047	4747	43	233	812	0	1.63399
217826	151706	106	85872	61338	101	131811	89234	104	1224	815	0	7158	4740	51	-217	250	0	1.63701
203233	151949	103	71406	53061	95	121370	89576	98	1130	795	0	6132	4453	45	201	672	0	1.63701
127533	103380	87	54478	44238	88	85460	68110	90	579	483	0	4358	3447	39	-347	479	0	1.63802
104600	91374	88	45328	39084	84	70400	60886	85	748	703	0	3824	3193	34	710	819	0	1.64104
131707	124276	89	48003	45006	82	81624	76596	84	389	548	0	4462	3869	36	424	611	0	1.64205
322596	229950	129	136832	95361	120	202796	141819	123	2145	1385	26	10901	7763	59	-33	509	0	1.64205
185108	142762	107	74287	58126	94	113518	84090	97	1039	745	0	5858	4065	45	625	1048	4	1.64306
192823	149875	96	75373	58956	94	121297	94241	96	1116	894	0	6015	4880	45	823	1310	10	1.64407
163965	143289	98	79992	70909	90	114063	100091	91	805	788	0	5784	4986	42	787	976	0	1.64608
81769	81415	76	25530	25149	75	58395	57896	78	630	521	0	2942	3035	27	7	787	0	1.64709
165963	147505	90	66823	58377	88	111530	94162	89	1092	1002	1	5868	4999	41	642	602	0	1.6481
124001	119939	85	44512	42857	82	82797	78356	86	786	756	0	4304	4084	33	1288	1081	5	1.65011
252380	172095	122	90528	62221	113	162517	109199	115	1308	963	0	8210	5573	53	690	558	0	1.65112
200221	165168	95	76068	62200	91	150330	123456	93	1252	852	0	8005	6454	48	592	927	0	1.65112
278444	224410	116	177777	152595	115	268591	223595	117	2717	2212	25	14042	11868	61	910	1089	5	1.65213
122416	114320	85	63066	58872	84	80432	76053	85	634	443	0	4186	3958	33	826	712	0	1.65415
96127	95472	80	28740	28457	76	66047	64571	79	696	622	0	3357	3105	32	163	485	0	1.65415
154378	128149	95	58703	48766	89	93947	77597	92	873	693	0	5009	4370	37	753	565	0	1.65717
206194	151896	98	66768	48287	96	135775	98102	100	963	728	0	6715	4567	49	342	1201	6	1.65818
172778	138994	107	67336	56053	93	112764	90306	96	997	832	0	6031	4707	44	-445	56	0	1.65919
203926	144081	99	77389	56328	96	129193	87444	99	1097	870	0	6876	4280	51	628	752	0	1.65919
60053	60275	77	13467	13456	45	25642	25726	72	379	330	0	1317	1343	16	548	614	0	1.66221
196066	152459	104	59636	45573	92	113246	87919	94	952	693	0	6011	4738	43	727	797	0	1.66423
123784	118814	85	44319	43201	81	71048	67863	82	942	798	0	3836	3572	32	166	601	0	1.66423
191857	130957	99	79010	54660	97	118394	79354	99	988	609	0	5498	4005	45	95	555	0	1.66523
75376	75513	78	37597	37687	74	50543	49768	76	331	369	0	2649	2665	26	580	497	0	1.66523
107870	108688	80	26945	26807	73	71673	68880	80	509	675	0	3448	3269	31	1198	1021	2	1.66523
123174	108441	87	49382	43014	85	80826	70029	86	793	536	0	4109	3651	34	291	671	0	1.66725
247739	204095	117	134745	111938	107	215400	177336	108	1709	1276	17	10994	9382	55	254	928	0	1.66826
183726	140275	96	74652	57134	92	118945	85894	96	1061	950	0	5566	4074	45	1	511	0	1.66826
209136	160767	103	98484	77796	102	119661	92175	102	1095	911	0	6113	4403	44	315	765	0	1.66927
147901	120941	98	67987	56633	89	84865	70032	90	870	587	0	4518	3564	37	-213	574	0	1.67229
86708	87445	77	23770	23736	65	68215	66058	79	570	477	0	3405	3315	29	399	715	0	1.67531
120844	102838	86	51220	43003	85	63174	52652	85	366	408	0	3322	2790	32	-208	414	0	1.67531
156892	128756	93	61261	50670	90	101663	81896	93	904	738	0	5141	4140	40	8	442	0	1.67632
236611	169297	107	81113	57932	100	143767	102158	102	1354	1059	6	7143	4934	49	259	594	0	1.67733
87075	88312	78	35047	35319	75	57517	56965	77	527	603	0	2934	3042	27	141	623	0	1.67733
83923	84625	79	16683	17164	49	62680	61698	77	326	482	0	3209	3330	28	595	708	0	1.67733
202304	157532	97	66884	51654	94	136942	103889	98	1226	1021	4	6717	5387	46	-102	502	0	1.67733
176999	153039	93	55008	47831	89	122379	104231	93	900	840	0	6292	5182	44	30	872	0	1.67834
81130	80424	78	27746	27737	75	52194	50944	78	290	389	0	2820	2718	27	43	198	0	1.67834
76272	78814	75	32008	31895	75	35218	34010	75	579	477	0	1943	2070	22	577	570	0	1.68237
89651	81435	87	40378	35828	82	46502	40650	83	436	411	0	2470	2284	25	90	390	0	1.68338
175174	141136	92	75804	61352	92	108374	87020	94	735	757	0	5488	4379	42	371	756	0	1.68539
96171	93667	84	35210	33439	79	63069	59363	80	470	456	0	3179	3021	29	606	810	0	1.68741
111299	98368	87	46914	41207	85	67295	57415	86	680	397	0	3527	3001	34	222	950	0	1.69144
140033	129320	87	55335	49645	85	86137	76768	86	438	581	0	4426	4202	35	80	189	0	1.69144
121992	110905	89	43402	38542	85	75928	67674	86	666	594	0	3864	3756	33	-532	118	0	1.69749
95479	90479	81	34549	31222	80	62868	58288	81	644	487	0	3434	2922	33	-345	182	0	1.69749
110573	101820	86	49082	42889	86	76669	69614	86	480	489	0	3593	3250	33	965	653	0	1.69749
162337	134491	93	75226	62946	91	81655	66475	91	906	641	0	4280	3493	37	315	713	0	1.6985
211397	171211	98	106589	92556	96	136384	112460	96	1496	1272	15	7169	5623	46	399	583	0	1.6985
174131	136842	94	70245	54408	93	108532	84280	95	967	761	0	5523	4309	42	36	427	0	1.6985
104035	91303	85	42279	36688	83	59450	51086	84	579	466	0	3088	2662	32	538	735	0	1.70152
196898	145251	98	73150	53790	95	123415	89410	98	1019	852	0	6313	4544	46	85	348	0	1.70354
140454	117429	90	52127	42472	87	92964	77330	91	847	745	0	4793	3835	40	830	780	0	1.70354
63885	66845	75	21175	22301	49	42003	43458	74	753	581	0	2306	2511	23	1609	1539	10	1.70455
110300	100918	85	45334	41373	83	70384	63371	84	433	443	0	3749	3279	35	185	509	0	1.70455
99598	94573	88	43919	40674	81	68006	64591	81	752	598	0	3468	3527	32	260	473	0	1.70555
185344	138247	100	68963	51407	97	111000	83832	98	725	607	0	5702	4150	43	1466	1477	12	1.70555
87505	89003	76	39563	39616	76	47969	47590	76	286	397	0	2666	2825	26	1824	1316	8	1.70656
199615	141930	114	65109	47375	96	115293	80277	102	1302	792	0	6336	4124	48	174	751	0	1.70656
182599	145678	93	65877	51562	93	126364	99588	96	1135	774	0	6348	4846	45	-414	411	0	1.70656
199922	157440	96	62931	47529	95	127073	100501	99	1119	868	0	6490	5227	44	89	646	0	1.70656
168262	135447	94	62212	49591	90	106462	85632	94	905	680	0	5798	4562	44	1468	923	0	1.70656
173184	140459	92	74880	62376	89	94819	76334	90	860	733	0	5137	4228	41	78	409	0	1.70757
86925	86661	78	32333	32215	76	52056	51263	78	271	487	0	2999	3023	28	173	627	0	1.70757
109803	104598	92	44135	41092	82	78281	74869	82	1002	714	0	4007	3805	32	769	1216	7	1.70757
76382	74771	76	14226	14258	46	39940	39382	76	236	313	0	2018	1928	21	17	308	0	1.70858
100208	98826	89	31948	31286	77	71392	68512	80	456	356	0	3615	3620	30	-96	340	0	1.71059
195548	146588	98	74089	54808	98	123523	94461	99	910	614	0	6227	4698	46	754	892	0	1.71059
102499	98029	80	43557	40487	79	67396	63276	82	713	530	0	3302	2952	31	362	890	0	1.71362
247802	203580	109	117428	98147	105	205592	168563	109	1497	1104	12	10949	9071	59	-474	237	0	1.71463
136142	117155	90	59137	52028	86	74139	60525	89	526	437	0	3943	3243	36	233	443	0	1.71664
149450	126489	100	49956	41768	87	90343	74700	89	1001	856	0	4633	3864	37	907	688	0	1.71664
89439	84300	79	35897	33208	78	49930	45541	80	586	503	0	2383	2280	26	177	452	0	1.71664
182034	144708	97	76282	61004	94	121363	96851	96	998	809	0	6369	5287	44	1169	790	0	1.71967
139223	112869	91	57251	45912	88	83603	65806	90	1030	737	0	4079	3223	36	728	512	0	1.71967
78198	76974	92	34960	33969	76	53169	51345	78	768	629	0	2833	2699	25	-271	241	0	1.72067
114003	94140	102	45216	37607	84	74111	61262	86	720	689	0	3693	3070	35	775	650	0	1.72168
179990	154743	92	58151	48847	89	153806	126294	93	1463	1233	13	7845	6444	48	823	942	0	1.72168
205833	155242	99	77667	58774	95	129823	96565	98	1242	706	0	6661	4862	48	731	671	0	1.72269
55506	58438	72	23415	23872	54	31455	31374	73	183	233	0	1738	1733	20	-255	166	0	1.72269
221545	172769	104	87313	68285	98	105547	80343	98	1070	912	0	5513	4284	43	91	527	0	1.72269
158485	127678	93	61214	49895	89	85686	67397	91	708	674	0	4307	3461	39	212	441	0	1.72269
172962	142795	96	75094	64546	90	103713	82643	92	703	639	0	5319	4560	41	674	1163	7	1.7237
331856	239956	121	237105	183292	121	352724	269298	123	3380	2497	33	19048	14612	74	2295	1538	17	1.7237
190798	149449	99	53250	40561	93	101805	79025	96	1080	858	0	5645	4466	43	99	602	0	1.72471
110641	105735	83	46327	43713	81	71003	67413	82	633	465	0	3666	3499	32	208	668	0	1.72571
96633	92764	89	36377	34108	79	64890	60675	81	894	767	0	3572	3471	31	252	460	0	1.72874
180709	152848	92	71777	60655	92	110417	89827	93	1242	877	0	6066	4809	43	977	830	0	1.73176
134286	120942	89	54967	49352	85	97363	87066	87	794	768	0	4558	4183	37	293	462	0	1.73277
93206	90806	87	28511	27925	75	55078	55093	78	584	400	0	2963	2740	27	-287	171	0	1.73277
100730	97278	80	41210	38464	79	78247	73378	82	411	542	0	4021	3724	34	-459	496	0	1.73378
136833	116378	89	52709	43834	88	92304	75298	90	1194	968	0	5171	4413	40	-14	211	0	1.7358
124060	104154	93	52453	43863	87	78362	63760	90	543	672	0	4263	3548	36	766	861	0	1.7368
155538	131890	93	56923	47238	89	113467	92549	91	738	661	0	5636	4581	41	793	975	0	1.73781
79893	78794	79	30674	30530	76	49202	48264	78	445	558	0	2593	2354	25	82	495	0	1.73882
83466	82701	90	29875	29449	76	63330	62008	79	547	468	0	3326	3363	28	145	810	0	1.74084
45626	48079	70	14881	15757	44	34722	35399	71	219	181	0	1663	1856	19	873	686	0	1.74184
117254	100447	89	53392	45120	85	64313	54296	85	856	659	0	3710	3061	34	531	1024	2	1.74386
166747	130857	96	65357	51003	95	97201	74240	97	800	649	0	4986	3824	41	238	706	0	1.74588
138556	135081	85	43110	41958	81	94853	91067	83	669	736	0	4984	4487	36	152	380	0	1.74688
77118	74862	85	31158	29978	75	42167	39647	77	504	398	0	2014	2144	22	-356	269	0	1.74789
207417	167642	113	68357	55326	96	139042	112788	99	897	858	0	7362	5761	48	433	610	0	1.75092
111249	100753	88	42033	37963	82	72645	63309	85	869	554	0	3684	3199	34	-164	362	0	1.75394
105798	98656	84	48466	43688	80	68882	62491	83	526	386	0	3664	3349	32	464	902	0	1.75495
112791	101792	85	36755	33021	81	77015	67574	85	554	682	0	3687	3150	34	270	536	0	1.75495
209539	179823	94	119620	101748	95	186953	156533	96	1566	1111	18	9869	8115	51	684	939	0	1.75495
93093	92374	84	30907	30334	77	53731	52088	80	500	462	0	2929	2941	28	-55	679	0	1.75797
265221	172497	109	96611	64703	109	169180	110340	111	1368	908	0	9090	5875	54	396	1045	3	1.75797
87027	86022	79	31933	31400	76	54383	53143	78	471	471	0	2795	2730	26	-26	424	0	1.76402
209886	159196	101	65493	49087	98	133717	100752	102	1107	702	0	6896	5233	47	374	658	0	1.76402
110243	98847	82	108380	102273	85	178488	161907	89	2628	2486	26	9330	8637	49	1359	1550	12	1.76402
170040	135718	93	59701	48440	90	135029	108622	93	841	1043	5	6743	5398	45	520	719	0	1.76503
191319	152596	94	69118	54582	92	106981	86749	94	703	789	0	5898	4969	43	540	751	0	1.76503
172571	134563	94	72198	55340	93	110638	81936	97	819	625	0	5933	4736	43	161	1065	4	1.76503
95626	93157	85	36841	36084	77	56939	56425	78	686	786	0	2978	2910	28	-79	392	0	1.76604
170557	128698	107	52732	39944	92	95145	70476	93	998	701	0	4864	3757	41	343	704	0	1.76604
236923	160192	107	93533	63099	103	148997	100292	105	1143	894	0	8008	5285	53	624	1109	7	1.76604
209308	156083	116	80411	61391	98	127865	91300	101	1212	739	0	6509	4691	47	574	854	0	1.76704
176187	144417	97	57795	46243	89	119781	96781	92	1303	765	0	6066	4832	45	-163	221	0	1.77208
85315	84469	83	28040	27782	74	50127	49875	78	563	684	0	2632	2577	28	104	612	0	1.77208
203543	159924	96	65665	51409	93	106289	81278	96	951	805	0	5704	4339	43	215	384	0	1.77309
86315	87565	82	26805	27093	66	54116	53624	76	521	491	0	2802	2966	25	192	440	0	1.77309
180578	136063	96	57076	42431	93	118032	88943	95	784	680	0	5854	4607	44	206	457	0	1.77309
150090	121295	91	56776	46433	88	89585	71494	91	620	653	0	4613	3745	38	1038	907	0	1.77309
119515	101144	91	45374	37915	86	81115	67177	89	456	342	0	4259	3383	36	-567	77	0	1.77511
285264	203248	112	116086	82419	111	191048	141547	113	1559	996	0	9858	7586	56	-243	336	0	1.77813
125827	121652	85	51805	49904	82	90803	86711	84	963	896	0	4669	4402	35	608	614	0	1.77813
146226	113364	98	59535	46512	90	93561	75488	91	756	563	0	4712	3633	40	106	612	0	1.78216
200899	155110	100	56618	42570	95	114821	89408	98	902	780	0	6273	4725	47	37	403	0	1.78317
189449	149231	96	77398	60129	95	123979	93228	96	852	783	0	6624	5057	47	201	464	0	1.78317
122109	107925	90	42440	37327	84	89787	79175	87	817	632	0	4918	4338	38	22	379	0	1.78317
130784	118066	87	44814	38423	85	87880	77099	87	717	609	0	4407	3956	36	23	448	0	1.79124
185452	158743	93	106629	92439	93	118291	98251	93	1148	770	0	6213	5039	45	-73	268	0	1.79224
234756	179433	116	84813	66105	99	134360	101933	102	1192	1055	6	7026	5673	47	-60	896	0	1.79426
135984	127689	85	53143	48874	83	109206	102137	86	866	727	0	5618	5335	37	1261	931	0	1.79527
104032	102146	80	36937	36412	78	77473	74902	82	557	574	0	4212	4309	32	824	844	0	1.79527
206888	164286	97	67894	53636	93	117422	93235	96	1176	839	0	6763	5035	46	372	791	0	1.79527
141704	126649	89	44861	38483	86	91724	81075	89	979	1005	1	4617	4292	36	-428	349	0	1.79628
64249	65037	87	25326	25541	69	33585	33285	74	210	300	0	1771	1618	18	177	620	0	1.79628
88511	88861	79	42272	41960	77	58964	57671	78	566	616	0	2963	2738	27	684	970	0	1.79829
145022	119129	90	59491	49767	88	91386	75105	90	837	747	0	4886	3933	40	895	743	0	1.79829
81209	80071	79	24477	24565	65	53029	52356	77	128	321	0	2938	2831	27	1107	1113	5	1.79829
190066	134133	110	70106	49346	98	122751	88677	99	1133	691	0	6024	4248	47	771	995	0	1.80031
164879	138488	94	67967	56375	90	107448	88379	94	854	598	0	5072	4163	41	408	630	0	1.80333
113738	102958	91	36014	32211	81	77508	69165	86	617	513	0	4198	3776	35	1291	1149	13	1.80434
60144	58835	79	23865	24515	73	35906	35485	75	488	547	0	1843	1751	22	199	663	0	1.80938
85351	85109	83	34036	33607	76	50446	49508	77	397	346	0	2616	2565	28	-313	815	0	1.81039
193178	153660	96	77129	61171	93	112110	87649	95	1160	720	0	5393	4444	41	-256	191	0	1.8114
219066	163986	101	87263	68679	98	122706	89168	100	1233	940	0	6483	4755	46	393	592	0	1.8114
88909	88260	78	26785	26555	76	51361	50254	78	318	470	0	2537	2573	26	-88	251	0	1.8124
106242	100035	82	42634	39715	82	57796	53335	83	357	339	0	3069	2809	29	779	1180	5	1.81341
95838	91049	89	38709	35959	85	66124	62072	96	556	652	0	3548	3283	31	288	363	0	1.81341
91666	92466	78	39299	38819	78	64217	62998	79	583	603	0	3566	3391	31	-184	307	0	1.81543
111019	101233	84	45870	40843	82	68779	60921	83	451	421	0	3869	3335	35	99	417	0	1.81644
168043	131216	96	67727	52647	94	111248	87322	96	884	574	0	5918	4415	43	1047	765	0	1.81644
79525	78402	92	31387	31423	75	48322	47043	77	515	368	0	2228	2320	23	-35	364	0	1.81744
275034	190361	125	112095	77898	121	166733	116340	122	1662	1209	19	8785	6282	54	33	335	0	1.81946
90779	91888	79	12725	12879	43	61764	60420	78	469	432	0	3321	3211	29	64	431	0	1.81946
53317	54215	72	19579	19824	56	33589	33498	71	277	290	0	1859	1734	20	838	776	0	1.8245
94074	92498	92	34634	34599	76	55545	55279	78	356	368	0	3365	3258	30	-277	608	0	1.82853
72350	71954	83	21662	21677	59	44084	43195	76	524	396	0	2359	2472	24	452	972	0	1.82954
121106	102589	88	53035	43923	85	84128	71690	87	514	630	0	4774	3751	42	157	343	0	1.83156
281422	193838	119	117173	80132	115	169874	120788	116	1300	1037	6	9245	6636	54	-365	431	0	1.83156
197636	156186	94	63780	50534	93	111894	85094	95	1260	980	0	5766	4228	44	409	450	0	1.83156
143003	113549	96	57172	45556	90	87714	69430	92	684	752	0	4464	3511	39	390	471	0	1.83357
106016	101607	83	41706	39395	79	67415	63244	82	534	579	0	3325	3123	30	598	721	0	1.83458
65981	66035	76	12299	12502	44	44899	44119	76	313	307	0	2200	2233	24	-662	119	0	1.83559
74652	74393	78	24186	24174	70	51792	51023	77	132	348	0	2810	2995	27	-152	362	0	1.83962
79864	81239	77	22521	22382	61	57952	56128	77	304	550	0	2699	2489	27	-389	173	0	1.83962
146997	124528	105	56543	48393	86	88638	74935	89	800	613	0	4543	3739	38	395	797	0	1.84063
161581	130586	98	64171	52251	93	104494	81952	95	771	643	0	5228	4224	40	47	490	0	1.84063
120026	112505	92	44310	41998	82	79172	73748	84	511	635	0	4186	4054	34	-291	421	0	1.84164
119742	116079	86	60734	58107	82	84895	80737	84	533	490	0	4498	4073	36	1344	1050	4	1.84264
107532	97313	94	36769	31697	82	61309	54781	84	627	491	0	3264	2865	31	-225	327	0	1.84567
159350	122980	98	58243	45394	92	96524	74594	94	1016	619	0	4750	3715	40	-193	248	0	1.85071
233937	163946	106	86528	60217	106	141595	97533	109	1061	803	0	7507	5137	52	846	511	0	1.85071
147466	120990	89	63651	52260	88	104232	80850	90	1125	669	0	5253	4202	42	910	818	0	1.85071
121245	105933	88	44887	39378	85	73696	62255	87	559	377	0	3779	3139	35	86	346	0	1.85071
131104	115309	86	46757	40577	84	79664	71100	87	889	615	0	4102	3579	35	-64	290	0	1.85172
140057	119531	91	66603	58385	86	80505	68677	88	798	746	0	4330	3855	36	84	223	0	1.85776
174612	131051	99	65317	49838	93	107633	81399	96	1015	864	0	5503	4294	43	231	899	0	1.85978
124374	113834	87	36019	31821	82	80595	74002	87	262	576	0	4270	3752	36	17	301	0	1.85978
99040	97945	82	31856	31576	77	67563	64844	81	526	386	0	3393	3305	30	26	202	0	1.86583
113962	105314	83	43080	38300	84	82949	76100	85	923	511	0	3794	3408	33	-49	306	0	1.86684
155392	127188	90	61863	50522	90	101418	80380	92	617	683	0	5173	4223	41	569	949	0	1.86885
100044	96098	80	44350	42045	80	67461	62735	82	337	402	0	3635	3338	32	75	375	0	1.87288
128497	117032	87	42540	36530	86	87981	78138	87	492	445	0	4616	4223	37	-225	184	0	1.8749
122759	112418	100	49795	45014	85	87570	77935	100	655	581	0	4499	3941	35	394	1005	2	1.8749
70736	68028	80	14375	14486	46	39885	39301	75	353	257	0	1991	1871	21	-706	0	0	1.87692
119921	115220	88	51545	47884	82	88751	82765	83	460	559	0	4757	4366	36	476	631	0	1.87792
93023	92393	80	35417	34816	77	60933	60935	79	350	338	0	2852	2801	28	-218	357	0	1.87893
147426	135538	88	47102	42725	84	95319	85006	88	694	860	0	5027	4478	39	468	654	0	1.87893
108066	94945	88	42616	36446	82	59528	50729	84	543	564	0	3053	2572	30	-172	424	0	1.88095
76236	77722	74	22646	22836	58	41035	41410	76	660	565	0	2340	2357	25	573	376	0	1.88196
169926	145975	94	76357	66265	90	100834	86366	91	805	709	0	5605	4831	42	551	1026	3	1.88196
155826	129813	90	59305	48502	89	105704	86277	92	588	519	0	5256	4155	41	318	741	0	1.88296
153964	125902	94	51305	41081	90	90559	72443	92	1067	639	0	4837	3968	37	470	714	0	1.88397
219380	165790	118	87680	67842	101	168528	127288	103	1517	1148	11	8628	6790	51	306	939	0	1.888
120565	109948	84	38322	33900	82	82041	73176	86	451	496	0	4240	3783	36	147	454	0	1.888
123334	108258	102	53985	45524	94	83606	69476	102	847	649	0	4305	3842	35	860	602	0	1.888
196485	150183	100	63492	49126	96	113827	88684	97	924	851	0	5858	4327	45	610	928	0	1.88901
145255	135899	89	65799	63183	86	114157	106996	88	1146	893	0	6027	5643	40	215	512	0	1.88901
163409	138499	89	61663	51533	89	100596	82936	90	1200	850	0	5240	4640	39	121	272	0	1.89103
217551	164931	98	75136	56545	95	124477	92955	97	1025	911	0	6307	4668	44	341	923	0	1.89103
151984	128911	90	62089	51977	89	97767	82013	91	796	585	0	5286	4133	42	812	450	0	1.89506
94902	92442	80	20912	21062	57	69343	68038	80	487	430	0	3556	3478	30	856	732	0	1.89506
47720	47550	75	17269	17489	49	29108	29285	70	328	359	0	1569	1475	17	423	550	0	1.89607
129109	110192	88	57628	48543	87	78635	66291	89	671	492	0	4354	3412	37	429	514	0	1.89708
139476	130246	101	66594	63011	85	88488	83011	85	700	669	0	4813	4576	36	467	557	0	1.89808
196712	144060	99	78088	56560	95	131954	94688	97	1067	738	0	6976	5032	48	-13	177	0	1.89909
111455	101278	88	44615	39114	85	74183	66568	87	696	616	0	3630	3256	32	-67	303	0	1.90212
107662	100103	93	60470	56525	82	67733	62190	82	551	621	0	3443	3347	30	772	813	0	1.90312
76033	76482	76	32556	32772	74	43766	43279	76	368	501	0	2254	2182	23	235	511	0	1.90312
168395	141775	93	52317	43788	89	108788	89670	93	792	821	0	5708	4625	41	-74	298	0	1.90413
101178	88654	92	40251	35094	83	60484	52881	84	424	364	0	2873	2587	28	293	572	0	1.90514
153444	125484	93	53665	42503	88	99647	80625	91	994	837	0	5574	4458	42	1360	862	0	1.90615
116347	107705	85	49032	44691	84	56184	50621	84	667	580	0	2905	2598	29	14	196	0	1.90716
213020	173963	98	91859	75772	96	139260	112018	98	940	966	0	7239	5949	46	227	429	0	1.91018
136093	111799	89	50237	41458	87	75247	62321	89	681	479	0	4170	3601	36	562	488	0	1.91421
167413	130932	95	60524	47464	92	98864	76394	94	912	793	0	5251	3915	43	179	483	0	1.91421
83629	82451	83	34066	33506	75	62389	60393	77	359	544	0	3271	3334	29	-133	307	0	1.91522
136654	112645	93	49332	41790	87	76461	62494	90	997	673	0	4113	3283	38	67	739	0	1.91925
138562	116190	89	52275	43744	87	96503	78406	89	915	821	0	4786	4067	39	53	766	0	1.91925
202071	154029	96	73204	55918	95	110404	82314	98	911	762	0	5663	3874	44	1866	1291	16	1.92026
135562	113474	92	57377	46700	88	96406	78238	91	811	633	0	4844	3883	39	783	1047	3	1.92026
161104	139090	92	57243	47338	88	116308	99700	94	762	728	0	5946	5131	41	-56	187	0	1.92026
143539	135345	93	55768	50968	86	93531	82968	102	619	482	0	4590	3972	35	147	330	0	1.92026
79386	79251	86	29253	29058	75	42333	41501	76	469	373	0	2236	2188	23	132	599	0	1.92228
169640	134592	95	60634	48788	91	103111	80390	94	651	685	0	5909	4317	45	83	515	0	1.92228
185666	161480	100	98963	89368	92	93335	78507	95	1166	903	0	5171	4424	39	566	759	0	1.92228
119466	116352	82	38414	37168	81	79458	75795	84	730	670	0	4091	3905	33	861	980	0	1.92228
146610	123736	99	64419	54102	90	95096	77963	92	569	665	0	4829	3939	38	46	458	0	1.92631
94174	94132	82	36631	36419	77	61349	58802	80	491	418	0	2964	2978	27	636	730	0	1.93538
151705	128578	96	57171	48745	88	94048	77559	90	797	554	0	4421	3569	38	538	827	0	1.93538
125054	108926	102	54760	48568	85	95313	82642	87	448	523	0	4658	3880	37	1113	764	0	1.9374
216528	179047	107	194345	171146	98	173711	149314	99	1484	1175	13	9229	7758	51	366	419	0	1.9374
168208	136986	92	53390	43444	88	105024	81596	93	1024	672	0	5289	3976	44	124	321	0	1.9374
113807	110657	84	33149	32325	80	55779	54738	83	467	528	0	2737	2599	27	457	534	0	1.94042
97108	94880	81	38753	38536	78	75322	72608	82	425	485	0	3822	3600	31	140	807	0	1.94244
65928	66316	74	18972	18956	52	39764	39655	75	202	205	0	1962	1801	20	-509	527	0	1.94345
135280	117409	89	54318	46522	86	82724	69580	87	1000	730	0	4444	3966	37	254	467	0	1.94345
80505	79804	80	16817	16924	51	52422	52106	76	416	297	0	2878	2800	27	-170	340	0	1.94647
178462	147508	99	68215	56420	91	107751	88809	93	928	856	0	5831	4511	43	314	450	0	1.94748
175835	137773	93	74295	58736	93	99456	76761	94	1111	911	0	5551	4310	42	560	828	0	1.9505
231905	168366	107	97276	71659	104	143128	105294	106	1173	774	0	7628	5440	49	1032	740	0	1.95151
108464	93629	99	43938	35793	99	76227	63843	99	550	638	0	4013	3266	35	-62	468	0	1.95151
113708	99892	100	38921	33593	82	69392	59371	85	562	616	0	3546	2945	35	659	876	0	1.95252
43380	43411	72	12640	12828	44	27659	27186	72	148	201	0	1167	1351	12	-113	429	0	1.95554
139568	118740	94	54889	45971	86	90986	78285	88	913	647	0	4857	4171	37	-8	500	0	1.95857
175068	145188	93	49032	38627	91	81172	65568	93	628	622	0	4618	3490	39	15	390	0	1.96058
272323	216680	113	151096	127078	111	241438	197998	113	1915	1536	19	12388	9577	60	370	1092	5	1.96058
138152	115296	90	48759	40608	87	87308	73032	90	444	449	0	4721	3729	40	413	606	0	1.96159
133959	109043	89	56085	46551	87	84662	69573	88	847	686	0	4916	3696	40	-54	356	0	1.96159
194447	147770	98	74221	56536	97	124037	93690	100	1048	855	0	6626	4900	47	62	568	0	1.96159
210070	157297	104	75101	58122	96	136569	101965	100	1208	952	0	7213	5398	50	1071	753	0	1.96562
162456	128715	94	55463	44468	89	98294	77917	93	814	594	0	5155	4048	39	330	666	0	1.96562
234725	166956	103	99275	71378	100	147757	99371	103	1158	794	0	7745	5456	49	665	818	0	1.96562
174129	140682	94	65492	51994	92	113461	91160	94	1010	767	0	5705	4650	43	330	434	0	1.96663
132180	112311	87	42388	35378	84	61515	52928	86	735	679	0	3343	2772	31	-120	399	0	1.96663
123382	107849	88	47605	41491	85	83479	73047	87	747	572	0	4457	3813	38	1453	1362	13	1.96764
43115	42789	72	8522	8379	40	27237	27714	71	146	248	0	1370	1382	16	511	530	0	1.97066
214384	162258	116	85049	65401	100	131277	100540	102	1130	968	0	6717	5238	47	-248	223	0	1.97167
114083	113289	79	51214	50168	78	73537	69560	82	423	568	0	3854	3476	32	1121	1077	5	1.97167
50000	50709	74	17102	17632	47	28938	29422	71	160	183	0	1359	1229	13	-167	183	0	1.97167
77833	77489	78	21475	21459	61	54528	53671	77	280	419	0	2741	2750	26	-354	257	0	1.97268
150159	121002	91	48120	37518	89	99043	79673	91	665	522	0	5045	4041	41	576	484	0	1.9757
168154	136014	101	67088	55377	92	95663	77263	93	826	536	0	4853	3938	41	-413	124	0	1.97772
144043	123226	88	53552	45567	87	81107	70229	88	533	642	0	4287	3642	37	461	575	0	1.97772
62336	65331	67	19702	19866	52	38603	37484	74	544	381	0	2262	2133	23	171	670	0	1.97873
124515	119035	82	44214	42047	82	87114	82824	84	390	574	0	4300	3936	35	611	668	0	1.97973
55529	56309	75	16753	17266	50	30384	30385	73	327	210	0	1514	1565	18	1239	1292	8	1.97973
111467	109494	82	44482	43711	79	90053	85703	83	690	483	0	4775	4485	37	-250	226	0	1.98578
94087	95388	78	32507	32311	77	59638	57299	79	557	356	0	3235	3191	31	320	493	0	1.98578
134320	115818	91	53671	46683	87	96742	83079	89	658	580	0	4566	4102	36	635	625	0	1.98679
153204	125035	103	61662	50740	89	88712	72946	90	879	746	0	4489	3567	40	111	515	0	1.9878
105021	90182	87	45784	38653	84	65974	55666	85	729	472	0	3263	2836	32	363	626	0	1.99082
97268	94997	81	38334	36970	79	68772	65467	81	684	619	0	3361	3192	30	175	485	0	1.99586
157232	132445	94	73273	61443	91	104699	84902	92	649	622	0	5210	4258	39	-511	181	0	1.99586
241543	177802	102	122315	93047	99	166954	119543	102	1451	1239	14	8793	6172	54	750	609	0	1.99989
208242	161799	96	69822	54256	93	130079	100977	97	1499	932	0	6859	5453	45	350	511	0	1.99989
148581	119808	97	58769	46863	89	97572	77838	91	782	567	0	5299	4381	39	997	669	0	2.0009
75453	75100	78	26316	26158	74	52596	51553	78	463	523	0	2647	2732	25	150	683	0	2.00292
90469	89798	81	28204	27968	76	64272	62813	79	20	351	0	3336	3245	30	427	672	0	2.00393
149765	124032	94	56289	46828	89	94638	77957	91	667	607	0	4773	4079	39	-196	335	0	2.00393
182155	148119	93	74340	62118	93	107722	86790	95	1172	1008	2	5650	4644	41	35	389	0	2.00393
291581	220206	108	127897	99706	108	239106	182653	112	1986	1547	18	12091	9416	56	666	730	0	2.00393
116573	108003	89	54764	50100	84	77978	73062	84	665	503	0	4010	3636	34	188	272	0	2.00594
116354	106058	86	48723	44269	83	66941	59611	85	698	604	0	3572	3345	33	357	900	0	2.00594
98582	96877	80	36000	35415	76	66929	65446	79	399	463	0	3540	3447	30	433	474	0	2.00594
160040	130706	92	40485	31940	86	94890	75048	90	738	495	0	5039	3739	39	-66	327	0	2.00594
109439	106650	82	35424	35004	77	79363	78120	81	643	746	0	4077	3725	33	607	1042	3	2.00695
110242	98663	86	41117	36646	84	85460	75356	86	813	616	0	4640	3825	39	-399	286	0	2.00695
246892	169752	111	97053	67145	106	156411	106898	108	1216	934	0	8136	5502	49	160	588	0	2.00897
74654	73369	83	22309	22354	67	45221	45371	76	422	450	0	2453	2251	27	690	758	0	2.01401
131928	112312	102	46592	39943	86	70184	58233	89	703	598	0	3737	3195	35	-229	673	0	2.01602
168514	151605	89	59061	52945	87	123520	107774	90	857	876	0	6299	5498	42	204	618	0	2.01602
84385	87492	75	23435	23413	56	57193	56170	77	571	588	0	3008	2930	28	186	714	0	2.01602
61209	60561	77	22326	22371	62	42393	42330	74	373	412	0	2131	2142	23	348	478	0	2.02409
88153	88620	77	22891	22987	59	68686	67228	81	495	407	0	3333	3361	30	291	521	0	2.02711
169617	132774	107	65239	52447	90	109245	85463	93	1000	930	0	5768	4633	43	1096	1195	8	2.02711
231123	157435	125	79376	55735	108	128257	87085	110	1172	833	0	6800	4607	51	1060	691	0	2.03215
178699	138816	112	76434	59217	112	112795	82908	112	935	636	0	5876	4242	45	-48	264	0	2.03316
42566	43592	65	10402	10447	42	28743	28725	71	408	380	0	1457	1340	19	-6	256	0	2.03417
263588	203995	118	112378	89103	108	180649	139894	109	1906	1451	19	9047	7118	52	215	316	0	2.03417
170804	129514	96	70069	52672	93	104872	78123	95	610	514	0	5591	4085	44	343	876	0	2.03417
251382	191175	108	89224	69264	107	163748	121847	111	1422	1216	17	8339	6266	50	624	583	0	2.04626
79838	80637	80	23888	24387	60	59375	58526	76	723	574	0	3490	3319	30	131	420	0	2.04727
196640	152940	97	52993	41362	91	102426	79429	95	1296	845	0	5722	4311	44	626	505	0	2.04727
121172	113548	84	47037	42610	83	85074	77293	85	461	487	0	4555	4002	36	170	367	0	2.04727
177111	142128	98	59329	48123	90	103899	82355	92	976	856	0	5137	4228	40	1077	1144	7	2.04828
146809	128360	95	45146	40397	86	96633	84656	89	796	635	0	5147	4572	38	438	677	0	2.05231
186046	145629	97	68844	55007	94	113952	87341	97	1194	828	0	5796	4718	43	607	739	0	2.05231
146839	126910	90	63896	54219	87	92344	77049	89	1061	815	0	4937	3775	40	603	667	0	2.05231
162413	136199	91	61605	50581	89	98970	80252	92	798	833	0	5628	4256	44	690	590	0	2.05332
217849	171080	96	74347	59051	94	152235	115031	98	1233	1012	3	8011	6147	50	-201	501	0	2.05332
160795	130618	93	56263	45218	91	99662	81046	93	811	737	0	5329	4180	42	-209	190	0	2.05332
112645	107144	86	46432	43656	82	72377	68158	83	768	590	0	3422	3196	32	99	519	0	2.05634
96296	94642	82	47404	46950	78	69580	68249	80	428	301	0	3501	3482	30	-37	240	0	2.05937
234214	184305	104	80935	62876	102	167196	134685	105	1541	1246	16	8935	6750	54	896	1091	6	2.06743
69825	70260	76	23205	23376	61	44231	43686	75	332	285	0	2221	2134	24	180	348	0	2.07348
80422	81273	80	25853	25791	71	54619	53796	77	427	362	0	2396	2301	23	123	337	0	2.07348
141654	113526	94	53836	43645	89	86251	69150	92	733	849	0	4625	3615	39	272	421	0	2.07348
140789	120474	91	64125	54191	89	93268	77310	91	690	588	0	4924	3996	40	610	715	0	2.07449
155410	127487	108	69517	55396	108	93977	74369	108	880	630	0	4736	3770	39	791	890	0	2.07449
182864	139264	95	66670	50667	93	117412	85742	95	1094	731	0	6190	4661	46	160	582	0	2.07449
77975	78206	83	28977	29018	75	38071	37872	76	346	353	0	1892	1946	22	-122	345	0	2.07549
155885	130007	94	53971	45030	86	88636	72236	90	1116	988	0	4431	3607	37	544	386	0	2.07852
138899	130998	89	58763	55409	84	70417	65108	84	855	746	0	3800	3817	32	412	1026	3	2.08053
75166	76915	76	34590	34642	75	57997	56820	76	269	319	0	3167	3279	28	-298	122	0	2.08053
153860	128322	92	59621	48233	88	104988	84114	91	1000	626	0	5164	4364	41	-86	740	0	2.08053
153549	125152	91	60191	48192	91	101985	81174	93	609	697	0	5317	4279	40	756	841	0	2.08053
214518	174155	97	93512	74456	97	146049	118327	99	1149	967	0	7396	5910	47	1943	1178	12	2.08053
190801	158218	95	66097	54303	92	112488	93332	94	1153	957	0	5585	4358	43	293	607	0	2.08154
171309	141519	103	70759	58312	92	97389	78810	93	904	756	0	5101	4277	40	308	364	0	2.08255
190983	155467	96	63141	49852	94	123674	101757	96	1476	1001	2	6311	4903	46	744	721	0	2.08658
146708	120661	97	54047	45089	90	95655	76714	93	756	793	0	5070	3982	42	-617	339	0	2.09364
249348	187913	113	94491	72176	101	148951	110592	104	1338	977	0	7614	5908	48	249	484	0	2.09364
77347	76826	76	33590	32417	76	42386	40040	77	152	352	0	2269	2333	24	-4	321	0	2.09465
159267	129317	95	59364	49061	90	99397	81206	92	843	884	0	5465	4306	42	-229	453	0	2.09565
130105	118110	86	45278	40101	84	86398	76472	87	588	534	0	4481	3888	35	164	493	0	2.09565
255111	182138	107	87980	63155	105	174258	122823	107	1377	1030	5	9039	6367	52	330	586	0	2.09666
113732	93511	99	49106	41717	85	70640	56970	87	450	532	0	3983	2915	38	592	1395	8	2.09868
160766	142466	92	68091	58709	89	99701	85221	89	509	571	0	5067	4346	39	1092	947	0	2.09868
173236	136077	95	77177	63054	94	103315	80156	94	1235	1106	10	5387	4517	43	253	483	0	2.09868
175022	135740	98	62281	48456	94	110568	84349	95	1005	667	0	6002	4583	44	297	768	0	2.1007
64471	65284	73	24226	24385	62	29088	28711	73	264	248	0	1379	1423	16	-116	304	0	2.1017
146107	115229	96	50108	38825	91	85224	66133	94	782	594	0	4581	3450	40	858	624	0	2.1017
153425	123056	92	55762	44162	90	93298	73348	92	1089	808	0	4671	3728	42	645	988	0	2.1017
148502	127128	89	61891	52954	88	89643	76362	89	703	526	0	4574	3803	38	102	692	0	2.10473
96437	93971	81	30723	29847	78	61152	58661	80	528	432	0	3080	2928	28	125	442	0	2.10674
250831	193305	111	125810	100522	108	180533	138008	110	1645	1424	19	9695	7425	55	614	1394	8	2.10775
103733	98463	85	44258	41471	80	78513	72777	82	630	494	0	4232	3786	35	1637	1285	9	2.11481
284342	207519	124	113051	82465	121	211324	158259	123	1911	1614	20	11364	8628	61	495	542	0	2.11481
138195	119393	91	47266	40394	86	80768	68855	90	559	547	0	4622	3667	39	22	240	0	2.11481
140357	131306	88	41382	37768	84	70943	67219	85	965	691	0	3551	3264	32	1155	691	0	2.11582
113165	111624	80	39789	38651	80	81527	79120	82	671	571	0	3812	3725	31	218	474	0	2.11682
85739	83741	78	29516	28517	78	60565	58683	80	388	457	0	3168	2982	30	-223	532	0	2.11682
153350	127452	100	64116	52923	90	98366	82378	92	695	692	0	5206	4266	39	306	732	0	2.12086
173852	133102	96	68735	52230	94	115022	85384	97	546	542	0	5564	4040	45	776	771	0	2.12086
144455	124783	88	58236	49673	86	82443	71980	88	1035	718	0	4522	3886	38	-334	198	0	2.12086
153096	125053	95	46898	37710	90	93816	77657	93	817	795	0	5019	3836	41	244	798	0	2.12086
156142	124872	92	63487	49739	89	110893	86315	92	1183	711	0	5503	4410	42	198	603	0	2.12086
192419	158611	97	77113	64271	93	99029	79699	94	902	717	0	5303	4117	42	147	442	0	2.12388
201004	144795	99	63118	45650	97	121043	86254	100	1349	848	0	6449	4710	49	-46	385	0	2.12489
264944	193910	109	59397	43111	102	159250	114114	109	1486	1096	13	8632	6240	51	616	954	0	2.12489
106487	101783	81	41459	37874	79	65717	60878	82	394	533	0	3560	3286	32	599	859	0	2.12489
178146	150844	93	72280	62049	89	110358	92266	93	875	820	0	5623	4677	42	316	973	0	2.13598
90206	90470	93	24705	24828	68	67482	66504	79	549	508	0	3450	3238	31	171	476	0	2.13799
145865	133369	92	58919	53882	84	86440	78770	87	802	709	0	4394	3817	35	-36	255	0	2.13799
192729	151513	110	70409	54088	96	122359	95132	112	1236	1154	8	6273	4762	45	700	890	0	2.13799
99656	95618	81	39525	35401	82	81815	75048	83	420	534	0	4337	3991	35	551	534	0	2.139
85243	89269	77	32789	32989	75	58714	58126	77	573	583	0	3140	3035	28	-62	410	0	2.139
95051	93070	83	38825	38892	77	68601	67656	78	347	451	0	3529	3538	29	936	1122	6	2.14202
123747	111677	88	44469	39630	83	88204	77288	87	972	777	0	4335	3882	36	425	805	0	2.14303
36286	37641	75	14362	14694	47	21728	21968	63	184	336	0	1118	1027	4	560	388	0	2.14505
202064	162537	97	78317	62018	96	118446	89699	99	1143	932	0	6130	4643	44	672	473	0	2.1511
149806	124341	91	69573	57514	88	93210	75446	90	641	463	0	4758	3972	38	449	926	0	2.1511
114583	99427	101	48546	41632	85	73050	63016	87	733	865	0	3782	3280	33	-93	369	0	2.1521
245159	185129	103	99293	79173	98	174410	131826	102	1289	983	0	9475	6932	51	-182	529	0	2.15412
121271	110234	94	47783	43401	84	73311	67299	85	481	481	0	3603	3368	32	-206	284	0	2.15513
299513	205062	124	103738	70982	117	209140	142500	121	1919	1442	21	10896	7498	56	1275	921	0	2.15815
76457	78744	79	22946	23006	63	47356	47870	75	624	492	0	2399	2304	25	572	1019	2	2.16319
149059	131716	91	52841	47243	85	93505	81537	87	870	816	0	4582	4099	37	695	1448	10	2.16521
203216	159304	96	92601	72740	96	141829	109056	97	966	931	0	7383	5491	49	50	548	0	2.16521
147263	131273	89	60820	52325	86	91221	78092	89	594	602	0	4990	4437	38	-70	250	0	2.16622
148304	119791	104	46648	37948	88	81928	66777	91	695	546	0	4805	3689	42	10	409	0	2.17025
119939	117225	83	56705	55301	82	75703	72424	82	640	558	0	4180	4038	34	516	670	0	2.17025
117283	105416	85	54485	47851	85	76114	67009	87	727	639	0	3950	3566	35	80	285	0	2.17226
121288	106309	84	42839	37195	83	77799	66877	85	750	657	0	3887	3159	35	650	804	0	2.17327
76875	77147	79	23278	23838	65	48550	48218	75	189	204	0	2390	2237	25	184	289	0	2.17428
135956	112530	91	50138	41773	87	98959	81220	90	857	830	0	4999	4211	40	3	630	0	2.17529
174067	143873	95	76595	64231	91	96251	80035	92	1049	632	0	4993	4068	40	618	636	0	2.17831
83180	82715	76	28189	28125	73	51260	49977	77	311	251	0	2719	2749	25	384	830	0	2.17932
122198	119845	81	34415	33716	79	80143	76994	83	567	693	0	4124	4004	32	-229	376	0	2.18134
145305	122645	90	53892	44645	88	82313	67004	90	568	641	0	4587	3686	39	847	756	0	2.18335
178571	148445	92	66760	53406	91	115377	92177	94	1079	1107	7	6057	5009	43	-305	475	0	2.18537
181942	137949	94	62377	47159	93	119278	89759	96	986	656	0	5929	4454	44	365	531	0	2.18537
92693	85063	82	40856	36472	80	56320	49189	81	744	446	0	2856	2494	29	83	381	0	2.18638
211549	149594	110	79622	56097	99	146055	100440	102	1241	785	0	8057	5459	52	425	739	0	2.1894
84980	83770	85	34751	34264	76	56462	55480	78	644	496	0	2939	2833	27	521	593	0	2.19041
136510	107282	92	52522	40304	89	96170	73969	93	617	646	0	5176	3968	43	249	404	0	2.19142
225549	173359	99	98983	78723	98	113865	85410	100	1117	851	0	6126	4501	46	482	744	0	2.19343
117412	109349	95	50544	46806	83	87376	82037	84	450	506	0	4175	3806	35	-444	155	0	2.19444
203860	151758	112	72381	54501	100	131369	95417	112	1059	818	0	6994	5121	47	-67	369	0	2.19545
138035	121878	86	54075	46830	86	84908	72933	88	795	616	0	4144	3594	35	1275	919	0	2.19545
193555	143289	105	79337	59757	96	126422	91729	100	1149	854	0	6575	4764	47	642	910	0	2.19948
143941	135133	86	69424	66519	84	97726	91533	87	798	902	0	4966	4527	38	-198	421	0	2.19948
92814	92051	79	32223	32098	76	64909	64165	79	550	360	0	3231	3108	30	510	845	0	2.2015
163915	131654	94	49413	37974	90	106991	85142	93	713	757	0	5435	4387	43	553	703	0	2.2015
133307	116756	92	52157	45660	84	94050	80789	87	889	694	0	5066	4427	39	683	624	0	2.2015
182249	141574	95	60108	46119	91	114121	86547	95	806	654	0	6006	4702	46	1314	811	0	2.20452
93771	91228	79	38978	38574	76	64551	62520	79	416	575	0	3545	3315	31	442	524	0	2.20654
255365	207110	108	130260	107660	106	240082	198147	109	2352	2005	25	12953	10718	60	1745	1131	15	2.20754
73842	71915	84	29227	27375	92	48373	43508	92	551	533	0	2488	2298	24	474	664	0	2.20754
235365	171139	108	84965	65238	103	129479	91510	105	1223	819	0	6888	4757	48	75	333	0	2.20754
150635	127397	93	53274	44427	87	75886	63559	88	642	648	0	4045	3115	36	315	647	0	2.21863
182949	151046	94	73022	59887	93	109566	87898	95	833	649	0	5932	4839	44	1052	1299	11	2.21964
112817	108848	92	47985	45024	82	68857	64500	84	714	618	0	3379	3191	29	321	483	0	2.22065
113083	101994	84	49244	42992	84	68511	59925	87	594	743	0	3792	3488	34	123	683	0	2.22166
134353	119550	87	43133	37852	85	80161	68900	88	700	608	0	4105	3520	34	224	1175	7	2.2277
95908	98439	78	31975	31956	76	65452	63669	80	458	476	0	3361	3294	29	-51	315	0	2.2277
81890	82801	77	34409	34855	74	52988	52149	76	486	409	0	2973	3044	28	-205	454	0	2.2277
126629	111634	94	50314	44289	86	76196	64612	88	886	1031	4	4293	3551	36	68	456	0	2.22871
72225	74591	76	27561	27548	68	46543	46439	75	370	216	0	2621	2559	26	-179	177	0	2.22871
131893	120942	94	46268	41762	84	73094	65923	85	427	629	0	3895	3432	35	775	860	0	2.22871
49934	49876	82	20185	20460	54	28142	29186	70	151	342	0	1378	1484	16	-174	287	0	2.22972
136164	111714	92	58464	46947	89	83729	66466	90	861	514	0	4220	3432	38	558	872	0	2.23174
93986	93289	80	33461	33048	77	52967	50799	78	523	517	0	2684	2718	26	-281	447	0	2.23778
133569	119247	93	53399	46893	85	72630	65171	86	568	727	0	3997	3457	34	1104	665	0	2.23778
60809	61262	78	16026	16408	48	42483	42705	75	387	325	0	2267	2397	23	345	498	0	2.23778
82859	80846	77	33697	32706	75	46494	43831	77	616	345	0	2294	2429	25	630	736	0	2.23778
115975	115257	83	32134	31515	79	71629	70330	82	677	559	0	3887	3647	33	303	822	0	2.24585
69191	68725	78	31193	31544	74	38349	37815	75	346	353	0	2108	2061	23	45	515	0	2.2519
67542	66779	77	19466	19141	56	46786	47586	76	551	483	0	2442	2382	24	1082	1180	6	2.25391
140342	116724	91	56850	46816	88	79879	65706	90	912	893	0	4255	3572	38	73	563	0	2.25391
177434	132523	108	68945	50097	113	114336	80846	113	911	728	0	5953	4149	46	839	725	0	2.25391
75093	76549	74	30415	29985	74	47152	45739	77	596	318	0	2478	2367	25	14	344	0	2.25492
120568	108921	92	42783	37166	83	72555	66060	86	787	686	0	3544	3175	31	895	680	0	2.25492
303152	226788	124	178018	135043	123	254627	198682	125	2863	2235	27	12790	10117	64	1157	913	0	2.25492
109614	108011	80	45516	44987	79	69699	66937	82	721	717	0	3816	3682	32	959	921	0	2.25492
133910	116796	92	66976	59528	85	88098	74422	87	816	649	0	4327	3694	38	299	575	0	2.25593
170626	132912	94	55841	42884	90	120561	91673	94	887	707	0	6268	4848	45	979	723	0	2.25895
114189	97472	94	50055	42360	83	81870	68294	87	732	593	0	4477	3460	38	-342	626	0	2.25996
268599	191503	108	81954	58380	105	166970	117620	109	1205	909	0	8567	5952	53	798	654	0	2.26097
78184	77544	86	22329	22355	63	52950	51529	77	235	396	0	2629	2821	25	-170	525	0	2.26198
101387	97103	81	37557	35101	79	59170	55454	81	548	563	0	3299	2978	29	295	871	0	2.26399
243252	183868	106	93495	70162	106	172800	129277	108	1212	935	0	8835	6736	51	875	1228	10	2.26601
94217	91384	80	39233	38380	78	63088	59955	80	638	509	0	3331	3096	30	-60	322	0	2.26601
193065	153059	96	72160	57639	96	117959	93017	97	1140	922	0	6112	4609	43	-37	521	0	2.26802
289888	201394	123	106126	73911	123	208332	143490	125	1542	1110	8	10421	7091	56	1272	1399	9	2.27004
181912	149464	95	60554	50291	90	124678	101354	93	896	660	0	6176	5035	44	516	496	0	2.27105
154187	127096	91	54797	44416	88	101964	80498	91	921	721	0	5412	4426	42	438	445	0	2.27105
242308	180708	103	92462	68808	102	138489	98431	105	1532	824	0	7065	4873	50	91	1129	5	2.27105
87141	85091	85	22495	22231	67	54725	53415	78	620	485	0	2931	2957	27	870	533	0	2.27306
101916	88238	89	42177	36976	83	67371	59268	84	608	436	0	3654	3203	32	-413	58	0	2.27811
213899	162669	110	74603	56954	97	125819	95362	99	787	887	0	6503	5245	45	47	500	0	2.27811
170298	141564	92	84007	70012	90	105738	85735	91	643	739	0	5232	4226	42	1310	1006	2	2.27911
162885	147669	86	77964	70633	86	136276	119717	89	1266	1020	7	6848	6252	42	506	1208	7	2.27911
101187	98444	86	34259	33602	77	62131	60569	79	643	351	0	3366	3208	31	-34	423	0	2.28012
161094	122478	98	64117	49216	94	94913	70323	96	741	622	0	5071	3901	42	879	1148	4	2.28012
104825	94805	89	39800	34733	84	78406	71889	84	637	709	0	3689	3511	32	15	532	0	2.28617
238472	176564	108	99386	74611	104	137727	101875	106	1182	765	0	7254	5243	50	403	867	0	2.28718
82282	84958	74	28731	29154	70	56681	55389	77	527	567	0	2643	2935	25	1138	1525	10	2.28718
138966	114628	94	52571	43477	90	88437	72128	92	741	625	0	4573	3699	39	-303	106	0	2.28819
159120	128381	92	48459	38935	91	109608	85473	94	916	841	0	5736	4511	41	939	811	0	2.28819
137553	124107	88	67992	61154	87	87779	79598	87	723	647	0	4754	4270	36	255	613	0	2.28819
35868	35836	73	9166	9549	40	18797	19355	53	336	210	0	1097	1135	10	-28	168	0	2.28919
139561	109032	95	57578	46500	91	89048	69429	94	880	760	0	4444	3444	40	234	766	0	2.28919
137771	117781	87	54773	46047	87	62394	52040	88	649	375	0	3072	2461	31	1141	1006	1	2.29222
167301	140161	92	67591	57616	89	92222	78023	90	550	793	0	4698	3921	38	281	927	0	2.29625
158861	134211	92	62615	51874	91	96347	76857	92	735	719	0	5131	4212	42	344	623	0	2.29625
46564	49844	54	11460	11863	42	30844	30362	75	396	346	0	1523	1586	16	169	430	0	2.29625
90013	91624	77	40865	41396	76	59184	58456	79	571	478	0	2731	2938	26	-419	166	0	2.29625
96285	93569	81	36735	35226	80	51239	48359	81	657	528	0	2626	2514	27	271	439	0	2.29726
55220	54858	81	21917	22275	55	28126	28642	70	163	255	0	1485	1410	16	-601	96	0	2.29726
162533	133666	96	52326	42643	90	90826	72734	92	1057	938	0	5318	4430	40	209	568	0	2.29726
121642	107897	88	42138	36670	84	77460	67467	88	469	551	0	4124	3738	34	338	457	0	2.30028
117270	108331	84	44942	41064	81	72562	66572	84	486	553	0	3684	3273	32	493	860	0	2.30028
79587	79941	75	36937	36903	76	47766	47765	76	322	340	0	2394	2394	25	514	790	0	2.30129
146288	123167	93	59855	50356	88	90746	75242	90	470	496	0	4789	3886	42	1507	2078	14	2.30633
76111	76196	91	28205	28401	74	50106	48627	77	445	521	0	2766	2570	26	58	321	0	2.30633
273519	209070	129	105483	79879	129	212151	164499	129	1963	1310	20	10864	8848	58	838	787	0	2.30633
202932	152916	108	78636	59447	98	141254	106177	101	1248	741	0	7546	5828	48	1124	1025	2	2.30935
102213	99093	84	38811	36250	78	63214	58975	80	204	649	0	3130	2886	31	-480	166	0	2.30935
189877	144148	96	70436	52498	94	132822	99437	97	878	646	0	6949	5193	48	558	392	0	2.31137
92650	92710	78	35279	34882	76	49153	49573	77	194	439	0	2577	2558	26	606	551	0	2.31137
43719	45241	64	19732	20518	51	23755	24207	61	300	203	0	999	1159	9	1	346	0	2.31238
108758	102055	83	44218	39820	81	81032	74860	85	612	568	0	3887	3698	33	-265	319	0	2.3154
97419	96057	80	36603	36084	77	59436	58535	79	569	523	0	3067	3032	28	441	700	0	2.3154
226879	155260	124	81901	55215	114	152635	106040	124	1172	772	0	7841	5615	51	110	401	0	2.31641
154589	145401	85	70072	66542	85	81126	78547	86	1067	1131	9	4362	4310	32	-24	364	0	2.31641
146137	115745	92	62016	49630	91	85073	65209	93	1001	756	0	4035	3219	37	770	1034	3	2.31742
119646	109395	89	49565	44430	85	79207	71677	86	524	415	0	4014	3848	33	843	1143	5	2.32044
121406	105552	88	47592	41182	85	74916	63988	88	646	694	0	4118	3425	36	-409	413	0	2.32044
155821	123484	91	54363	42749	91	101863	78186	93	727	766	0	5500	4176	43	73	361	0	2.32044
169665	134059	96	66577	52014	92	118136	91682	94	1068	783	0	6246	4624	46	1752	1533	19	2.32145
82884	82338	77	29957	29750	76	44565	42734	77	285	420	0	2437	2337	25	571	492	0	2.32145
81680	79478	66	32702	30376	72	46655	42401	78	484	460	0	2361	2164	25	452	532	0	2.32246
141139	125041	95	63344	57334	87	90355	80873	89	748	692	0	4441	4268	35	-503	274	0	2.32347
79757	78810	79	20685	20388	62	46934	45706	77	312	382	0	2348	2305	24	-276	638	0	2.32447
115811	110335	86	50194	47245	81	71319	67244	83	351	329	0	3683	3603	32	-240	253	0	2.32649
87813	88344	79	27863	27564	76	60687	59078	79	224	331	0	2969	2851	28	-209	363	0	2.33052
221031	165624	103	84423	64370	99	153230	113052	101	1331	880	0	8102	5927	51	-278	399	0	2.33052
41719	41129	69	13790	13721	46	23331	23586	67	332	249	0	1089	1219	11	191	806	0	2.33355
186175	150000	91	73492	58196	91	126899	100001	94	1188	955	0	6772	5111	45	677	674	0	2.33556
76230	75996	76	35599	36049	75	40158	39589	75	352	436	0	2346	2215	24	184	375	0	2.33959
173593	131412	93	72190	52995	94	88098	64591	93	1121	896	0	4674	3516	42	281	781	0	2.33959
164330	133360	105	66248	56197	91	98356	79074	93	965	770	0	4812	4031	39	416	545	0	2.34262
135329	124678	85	52658	48665	85	85374	77025	87	861	723	0	4365	3982	36	-192	200	0	2.34564
130238	113346	91	37099	30595	85	93365	80331	88	813	549	0	4623	3994	37	250	673	0	2.34665
180255	138300	97	68830	52409	92	121446	89248	96	988	596	0	6395	4961	47	-319	405	0	2.34665
311281	229447	120	123357	90624	115	248682	190963	118	2368	1641	23	13214	10297	60	1002	921	0	2.34665
155114	129364	92	48253	38455	88	91063	72762	91	988	888	0	4676	3915	38	269	329	0	2.34967
71128	71162	77	17034	16900	52	39108	38046	76	559	486	0	1910	1979	23	114	630	0	2.35068
121291	106053	93	46605	40254	83	87167	73288	86	393	527	0	4340	3783	36	846	790	0	2.35169
162856	125244	110	63673	47831	110	106282	77165	110	1187	775	0	5555	3925	44	516	555	0	2.35572
274379	200561	117	132298	100472	115	200544	150494	117	1732	1410	15	10345	7738	58	576	505	0	2.35875
159950	141808	94	64107	56485	88	77245	69433	88	854	777	0	4262	3829	34	233	383	0	2.36076
264444	196074	114	112122	85527	102	195807	147237	106	1677	1057	15	9973	7254	55	427	988	0	2.36379
312765	231804	116	156410	116996	115	237514	183733	117	2114	1678	23	12810	9582	58	-112	462	0	2.36379
82322	84681	79	31884	31935	75	62268	61453	77	513	296	0	3429	3253	30	-686	117	0	2.3658
64874	66647	73	18866	19167	53	36968	36685	74	219	296	0	2034	1848	23	-555	131	0	2.36681
259994	200027	116	100043	79467	109	159772	124401	111	1466	980	0	8815	6954	50	289	449	0	2.36681
86907	85350	79	31222	29976	77	61113	58455	78	359	513	0	3158	3070	29	958	665	0	2.36983
253298	183543	106	109844	86226	104	147199	101343	107	1801	1329	18	8304	5557	51	1742	1337	12	2.37286
213322	185110	95	109293	94469	95	114284	98213	95	1092	1030	5	6192	4979	43	206	808	0	2.37286
211902	160381	104	77607	58716	97	134086	98380	99	859	823	0	7128	5362	48	55	370	0	2.37991
179145	141412	95	53595	42048	92	95479	72423	95	1320	1096	7	5064	3821	42	26	533	0	2.37991
87237	87953	79	36122	35694	75	53888	52355	76	613	409	0	3069	3135	29	-308	257	0	2.37991
133228	114080	87	57803	48157	86	97776	80733	88	967	826	0	5037	4073	39	361	643	0	2.37991
120690	101789	86	51829	42955	87	68481	56400	88	555	489	0	3673	2981	34	964	666	0	2.38092
134194	112929	92	52555	43177	86	85843	70561	88	851	568	0	3947	3327	35	208	402	0	2.38697
85878	80329	80	33633	31322	78	47184	42893	79	169	305	0	2480	2281	27	432	500	0	2.38999
272838	189846	111	88688	60851	108	164419	117521	110	1218	962	0	8504	5913	52	838	998	0	2.391
124029	119444	82	48822	45348	81	90583	84211	84	730	720	0	4260	3962	34	385	615	0	2.391
120352	107682	84	50189	41640	83	94413	78129	87	777	538	0	5048	4159	41	164	469	0	2.391
85803	83605	80	35159	32980	80	48692	45981	80	382	321	0	2556	2251	27	1493	689	0	2.39302
113233	108246	88	41163	39271	81	67937	64747	83	787	599	0	3593	3364	31	226	428	0	2.39503
91932	92242	80	24322	24068	70	72789	71905	79	703	637	0	3359	3377	29	549	898	0	2.39604
91486	90517	79	41458	41454	78	57097	56283	79	754	475	0	2810	2836	25	874	673	0	2.39604
149330	134733	101	56612	50928	87	97079	85683	90	503	539	0	5123	4427	37	748	852	0	2.39806
196095	149281	99	64623	48429	95	111883	85528	97	1129	809	0	5950	4307	46	274	976	0	2.39806
208902	150237	112	80791	58714	100	115365	83905	101	977	710	0	6169	4638	45	630	658	0	2.4031
144833	122275	92	61415	51183	87	93740	77149	90	821	600	0	5089	4239	40	762	819	0	2.40915
48223	48035	75	9944	10090	41	24951	24713	70	313	262	0	1088	1146	11	425	576	0	2.41015
172037	139561	107	60965	49469	91	113877	91907	94	829	544	0	5930	4663	43	741	875	0	2.41116
301972	210296	129	103746	71599	123	167665	111089	126	1456	1124	12	8955	5890	53	1078	930	0	2.41419
100712	89208	84	47016	40456	83	45784	38430	84	488	389	0	2555	2072	29	83	484	0	2.41419
262598	207043	109	119920	96505	105	177401	138680	108	1828	1255	17	9479	7321	50	648	478	0	2.41519
117248	102427	87	52440	45294	86	74854	64003	87	704	494	0	3707	3280	33	-190	276	0	2.41519
215929	159618	99	67042	48063	97	127753	95272	98	953	744	0	6596	4657	48	-203	436	0	2.42326
150328	128269	103	61475	52848	88	77163	65237	89	597	588	0	3951	3222	36	545	648	0	2.42527
127860	104225	93	49735	40833	88	79757	65819	91	1001	670	0	4339	3531	39	73	537	0	2.42628
86806	87732	79	25385	25393	65	53439	52013	77	607	375	0	2835	2797	27	628	694	0	2.42729
117318	105409	87	50555	44708	82	91303	80244	86	686	640	0	4456	4066	36	-44	421	0	2.42931
192758	156664	98	81744	67412	95	97433	75991	96	1125	949	0	4995	3834	42	1023	1243	9	2.42931
142382	119003	90	51162	42165	88	97039	79523	91	533	479	0	4918	3983	41	530	576	0	2.43031
187667	146210	95	65665	50912	94	110466	84885	97	992	700	0	5782	4356	43	325	1212	6	2.43636
219828	162638	99	85403	63994	97	150768	110884	100	1280	729	0	7884	5492	54	1490	1203	7	2.43737
149464	129944	98	60444	52036	87	80410	68129	88	787	711	0	4178	3739	35	-288	374	0	2.43737
146645	132932	89	57339	50706	87	76540	67740	89	851	859	0	4189	3750	34	768	1393	10	2.43737
114096	110094	93	42418	40841	80	77228	73823	82	629	839	0	3874	3922	31	278	595	0	2.43838
123662	100259	98	52553	43061	86	77046	63465	88	526	405	0	4219	3299	38	-378	67	0	2.43838
87341	84571	80	36612	34260	78	55088	51462	81	235	382	0	2711	2491	27	917	1092	5	2.43838
87067	88765	78	26134	26416	64	66169	64649	78	490	498	0	3327	3114	31	-93	377	0	2.43838
69534	70366	73	21163	21070	64	48776	48674	76	518	305	0	2445	2324	25	273	751	0	2.44241
336368	237817	129	222498	166839	128	382168	282950	130	3197	2630	31	19319	14503	71	4	343	0	2.44543
249594	169994	106	87566	61152	102	137647	91732	105	1429	995	0	7099	4722	49	616	642	0	2.44644
200685	152654	95	80132	59836	94	115655	86178	95	1180	831	0	6425	4685	47	85	478	0	2.44644
231250	188656	100	106407	87000	96	240071	196016	100	1875	1384	18	12549	10182	56	1049	814	0	2.44644
104171	91056	82	48360	41547	82	65250	53790	84	586	398	0	3465	2819	34	720	786	0	2.45249
146791	120797	93	59862	49718	90	82480	66734	92	1041	775	0	4413	3485	38	-83	459	0	2.45249
159961	130283	94	55635	45537	91	106356	85427	95	1060	928	0	5538	4283	41	498	1135	5	2.45854
97349	96781	83	35722	35263	77	60274	57902	80	728	564	0	3155	2921	29	549	415	0	2.46156
158122	138348	95	82566	74015	88	93479	79894	90	887	969	0	4971	4186	37	1117	898	0	2.46156
146782	130955	89	55770	49297	86	90321	77380	88	972	792	0	4447	3987	37	-35	334	0	2.46156
97540	95585	81	30943	30766	77	69580	67269	80	515	432	0	3401	3461	31	316	579	0	2.46358
187853	147031	98	66177	51730	91	122667	96557	95	992	724	0	6871	4987	48	561	442	0	2.46862
135703	114263	91	52542	45218	87	83055	69509	90	790	480	0	4370	3543	38	-215	440	0	2.47164
115486	108210	99	41216	38287	81	82869	76994	84	744	588	0	4016	3412	35	260	524	0	2.47265
106384	101304	97	38477	37765	78	77347	72988	81	812	469	0	4020	3987	33	-50	424	0	2.47366
68806	69468	77	16476	16401	52	36443	35932	75	332	360	0	1955	1821	22	305	516	0	2.47467
146384	123397	91	40463	32891	88	92122	77492	90	888	810	0	5109	4328	38	265	536	0	2.47467
221650	157108	104	79997	56621	99	130083	95112	100	1004	707	0	6644	4837	48	-39	264	0	2.47467
127335	112038	91	49646	42920	86	79122	68549	88	950	729	0	3989	3535	34	150	549	0	2.47769
86024	85002	78	31445	30607	77	43718	41710	78	277	423	0	2303	2172	23	-28	460	0	2.4787
155105	130359	105	72194	60038	89	97296	80115	91	987	741	0	5015	4398	38	-91	302	0	2.47971
142122	117974	105	54676	45398	91	87599	70626	99	777	598	0	4433	3540	39	636	1095	4	2.47971
131290	114059	86	58573	50050	86	78377	65470	88	721	626	0	3995	3414	34	195	379	0	2.47971
88545	87850	80	25902	26204	66	56764	56156	78	395	299	0	2868	2804	28	184	724	0	2.47971
133398	113878	88	47639	40315	86	85591	72092	92	632	572	0	4399	3751	36	119	380	0	2.47971
255696	184569	115	97446	72038	114	167870	124874	117	1552	1113	17	8530	6314	51	499	554	0	2.48172
188378	142464	105	76238	58302	96	112335	82774	97	735	430	0	5583	4116	44	1351	1020	3	2.48273
169367	135810	105	63813	52478	92	101647	80731	94	827	741	0	5427	4200	42	-103	259	0	2.48475
146823	126718	94	48730	40890	89	100138	86041	91	622	772	0	5068	4116	39	284	596	0	2.48777
133599	116726	104	61091	54385	91	87989	74419	104	837	615	0	4618	4225	36	451	626	0	2.48777
201494	148705	102	71494	52732	96	121457	91134	97	1052	932	0	6761	5092	45	379	334	0	2.4918
157841	127107	100	62323	49676	89	94657	74006	91	976	820	0	5198	3928	41	765	725	0	2.4918
173250	148126	92	78402	65641	91	110526	93679	93	1085	802	0	5921	5107	42	838	501	0	2.49684
51912	54082	71	17598	17872	49	27413	27033	71	228	248	0	1339	1393	16	-206	173	0	2.49684
241505	176180	125	82450	59522	110	151090	110121	111	1159	897	0	7551	5471	48	1321	1240	11	2.49785
109981	98614	84	47434	41263	84	76673	65976	87	335	510	0	4155	3560	37	174	451	0	2.49886
116193	110969	85	34680	33477	81	78971	75485	84	517	585	0	4161	4097	33	810	878	0	2.49886
109993	93828	88	35284	30457	84	73831	62791	88	761	536	0	4105	3534	35	800	923	0	2.49886
145032	122335	94	54669	46526	89	91972	78034	91	763	745	0	4936	4381	38	693	1068	6	2.49987
104445	104560	81	37880	37336	77	73939	71296	80	638	468	0	3862	3681	34	1725	1140	7	2.49987
160996	135443	91	50271	41107	88	90403	73618	90	637	624	0	5048	3900	41	-203	247	0	2.49987
93112	90771	79	27044	26825	76	55444	54169	78	455	748	0	3093	2980	28	338	545	0	2.50088
78279	79168	76	20561	20669	55	59374	58199	78	315	449	0	2906	2799	28	-32	519	0	2.50088
148157	118574	92	58621	48008	89	75368	58445	92	794	512	0	4240	3428	39	-63	395	0	2.50088
113234	104580	86	48536	42554	82	84088	75453	86	537	588	0	4231	3749	34	1652	1199	10	2.50188
124507	109766	94	46983	41858	85	67644	59055	86	919	780	0	3575	3219	33	-289	222	0	2.50188
159513	132993	92	52362	42591	89	103395	85201	91	846	667	0	5064	4146	42	-860	8	0	2.50289
114875	112368	87	45435	44235	78	70130	66592	81	630	574	0	3772	3465	32	12	573	0	2.50289
190111	156312	112	66839	53658	112	111859	91805	112	1447	999	0	6001	4900	43	452	622	0	2.50289
173504	135929	93	61132	46955	90	114776	87630	92	702	613	0	5567	4099	43	176	461	0	2.50289
118762	105536	86	32894	28618	82	85340	74673	87	712	708	0	4459	3876	36	787	710	0	2.50692
133628	122414	91	62180	56805	86	79349	70810	87	627	688	0	4155	3621	35	446	560	0	2.51096
14007	13790	52	26564	26070	61	50	91	0	-24	83	0	-91	63	0	-6	306	0	2.51196
210996	160278	99	69236	52260	98	131230	96365	101	925	692	0	6444	4711	46	1135	1077	4	2.51398
250545	162886	114	80812	52829	105	150776	99249	107	1171	753	0	8112	5182	53	1164	1723	13	2.51499
211633	157155	100	77455	58385	98	124910	89350	99	1049	713	0	6639	4875	48	892	573	0	2.51499
78406	81811	75	30832	30879	74	57838	56534	77	275	303	0	3011	2732	28	217	497	0	2.51801
33064	35227	51	14513	14799	47	18861	18667	57	187	231	0	951	963	0	-110	357	0	2.51801
103739	100590	88	39551	37720	79	77211	73442	82	813	888	0	3910	3680	33	130	679	0	2.51902
143233	112790	93	55831	44026	90	88454	67073	92	822	505	0	4853	3636	41	17	355	0	2.52003
84629	79317	84	35032	32593	78	48410	44278	79	409	348	0	2484	2194	26	560	495	0	2.52003
188587	155003	99	93445	78270	92	134066	111438	94	1125	934	0	7081	5892	46	693	739	0	2.52204
207935	152116	101	70760	52274	99	126060	92289	100	1319	855	0	6383	4616	48	167	597	0	2.52204
157534	129590	94	56001	45654	89	96414	78102	91	968	651	0	4839	3822	41	590	911	0	2.52204
133909	121938	101	50101	45723	83	79325	72709	85	600	685	0	4383	3876	36	287	709	0	2.52507
162463	126199	94	62379	47775	93	105062	81096	95	810	585	0	5514	4163	44	1139	1065	5	2.52507
110548	94147	92	41630	34531	83	75313	62115	85	406	537	0	3731	3253	35	494	535	0	2.52608
99515	95042	86	38827	36468	78	56668	53552	79	545	667	0	2912	2826	27	-136	472	0	2.52608
86745	85408	82	37211	36878	76	60886	60334	79	548	523	0	2976	2889	28	264	461	0	2.52809
219352	174032	103	120287	96998	104	147605	116361	105	1118	991	0	7666	5870	49	204	1045	3	2.5291
87459	87817	78	27376	27759	68	61197	59369	79	420	394	0	3049	3083	27	258	588	0	2.5291
129902	115549	91	56236	49675	86	93433	85419	88	729	688	0	4450	3907	36	806	915	0	2.5291
60374	61803	77	27765	28161	72	34164	34429	73	165	192	0	1963	1822	22	84	468	0	2.53212
121239	115061	93	40052	37582	81	84227	79141	83	509	489	0	4112	3987	33	207	406	0	2.53414
220326	161991	99	82165	60262	97	132716	96262	100	1080	765	0	6721	4886	46	868	733	0	2.53515
170633	136341	97	52145	42587	91	94666	76176	95	1252	888	0	5276	4276	40	247	534	0	2.5422
96347	96800	81	28649	28136	76	74266	72123	80	551	530	0	3828	3829	32	867	566	0	2.54523
128222	116907	86	50792	45733	82	77922	69748	85	897	777	0	4003	3459	36	-170	155	0	2.54825
89122	88649	81	35235	35168	77	64520	63532	80	514	369	0	3542	3469	29	1017	800	0	2.55027
138577	123128	89	60565	53698	86	87896	76445	88	523	604	0	4592	3907	37	1386	1713	12	2.55027
167259	134914	98	66649	54688	90	104857	82542	92	825	522	0	5098	4144	41	677	756	0	2.55329
101981	100994	78	34067	33404	77	70222	67974	80	314	464	0	3961	4018	30	-20	527	0	2.55329
73006	71933	92	22470	22687	59	56701	56119	77	228	368	0	2998	2831	28	851	773	0	2.55329
214126	157236	99	84558	61636	99	131423	97835	100	887	710	0	6761	4975	47	941	1077	6	2.55531
88465	86740	90	24484	24666	71	50669	50404	77	416	452	0	2641	2409	26	1157	1177	7	2.55632
191143	148892	95	87356	68306	95	127798	97867	96	827	826	0	6571	5104	45	1297	823	0	2.56236
139368	119156	88	49104	41066	88	92520	77514	88	769	683	0	4628	4030	37	198	508	0	2.56539
85453	85422	79	28101	27948	75	56173	54983	78	580	479	0	2679	2601	27	477	651	0	2.5664
111350	108335	90	43213	42430	80	85292	81928	83	670	818	0	4565	4066	36	365	709	0	2.57244
148002	124673	89	68716	58517	90	99243	80610	92	998	687	0	4871	4080	39	190	467	0	2.57244
104987	105417	83	18761	18285	55	68450	66568	81	272	379	0	3541	3410	31	158	388	0	2.57547
345230	247980	135	160528	122835	131	315505	240730	135	2802	2285	30	16241	12178	68	2644	2145	36	2.57748
291141	206562	118	120804	86767	117	228073	162093	132	1919	1357	21	11986	8837	65	316	732	0	2.57748
83721	87009	74	31736	32480	63	55024	54377	77	525	526	0	2819	2793	28	123	445	0	2.57748
77100	79198	77	31062	30349	75	45025	44677	76	415	452	0	2335	2364	25	0	419	0	2.57748
261444	195078	105	123911	94627	104	175123	130491	107	1926	1601	21	9093	6785	56	1080	789	0	2.58051
255876	170567	110	78470	51609	104	150260	98335	107	1510	859	0	8318	5573	52	904	857	0	2.58051
215559	159279	112	80709	62143	98	140906	105569	101	1050	894	0	7463	5543	48	1524	2209	15	2.58252
178541	144898	94	65280	53541	91	122029	98891	94	1231	813	0	6333	5153	46	482	587	0	2.58353
90322	88498	82	32054	31819	76	69699	68269	79	454	453	0	3392	3211	30	334	622	0	2.58555
87412	91100	76	32567	32331	75	61980	60351	77	534	441	0	3201	3258	27	-108	487	0	2.58656
97019	93757	91	36051	35502	77	69039	67609	79	282	313	0	3741	3822	32	19	462	0	2.58958
228835	173243	99	87038	65839	98	143422	106025	101	1076	870	0	7605	5786	47	127	464	0	2.58958
95333	96804	77	50220	50233	78	69378	67925	78	459	396	0	3611	3582	29	-359	165	0	2.58958
122355	107256	87	44681	38358	84	79199	66185	88	782	627	0	3952	3333	35	2	345	0	2.58958
89325	93569	76	38932	39099	76	60048	60393	77	276	256	0	2934	2883	28	-171	229	0	2.58958
188677	145129	100	71886	55406	95	111893	88013	97	1039	596	0	5855	4409	44	545	950	0	2.59059
144588	113459	90	52016	39773	90	91481	70424	94	714	472	0	4798	3755	39	-275	429	0	2.59059
89880	88306	82	42455	40503	80	62279	59595	81	492	297	0	3080	3019	29	6	661	0	2.59462
199539	159511	105	72798	57385	94	122135	98885	96	1474	973	0	6200	5082	45	103	799	0	2.59563
189259	139978	99	68294	53646	95	119353	88761	99	1005	726	0	6217	4583	45	1518	1328	12	2.59563
178994	142989	101	75346	59928	92	78074	61346	93	830	650	0	4639	3660	39	1772	1101	7	2.60067
250731	206116	105	108863	89795	104	210443	176266	107	1932	1780	21	10587	8809	53	1557	1257	17	2.60168
111367	108046	81	40305	40012	78	70187	68301	81	640	847	0	3605	3327	31	-350	507	0	2.60168
96355	93649	81	29094	29035	77	69683	67975	81	850	574	0	3498	3313	30	399	450	0	2.6047
100437	100760	79	45834	45460	79	84456	81381	80	398	476	0	4433	4260	34	115	711	0	2.60571
56397	55367	89	18472	18609	54	28145	27380	73	398	356	0	1671	1707	18	-289	186	0	2.61075
229724	173244	109	102590	78343	101	134116	101861	104	1259	907	0	6959	5109	49	766	1035	3	2.61276
177855	163772	89	74309	69613	87	90841	81517	90	1111	1083	7	4931	4484	36	-18	710	0	2.61276
176628	133445	96	65251	49354	92	125521	95294	95	1372	913	0	5948	4382	45	285	527	0	2.62284
207796	166640	99	78647	63639	95	122865	96586	96	1213	1019	3	6539	4983	45	190	936	0	2.62486
174211	143853	91	56561	45672	89	105118	83888	92	1085	832	0	5407	4238	42	-365	163	0	2.62486
124985	99086	94	56077	45093	90	74167	58529	91	545	443	0	3728	2827	35	1121	636	0	2.63091
137966	110216	99	58284	45893	89	88427	70884	90	613	405	0	4392	3698	38	196	458	0	2.63192
108649	104107	97	46856	44971	79	65276	62229	80	542	715	0	3570	3391	33	278	535	0	2.63292
188118	147844	96	67992	52131	92	117106	92491	94	997	1005	1	5843	4353	44	1465	1508	13	2.63696
157767	132908	89	68578	58366	88	95182	76726	90	816	746	0	5063	3746	41	730	903	0	2.63796
195305	157899	99	63172	53038	95	122049	98175	98	975	760	0	6325	5240	44	776	497	0	2.63796
125461	109066	86	53062	45511	85	93733	77132	89	632	713	0	5021	4295	40	1115	761	0	2.63796
146502	125966	96	57052	48930	91	91444	79141	93	643	585	0	4859	3912	39	1373	777	0	2.63998
94646	93852	79	30141	29931	77	64600	63512	80	653	522	0	3177	3246	29	-46	658	0	2.64603
235758	169504	116	79921	57837	102	147207	106053	104	1336	1004	2	7718	5508	50	1037	802	0	2.65006
157108	133451	93	65349	56456	88	85297	70566	90	870	765	0	4367	3550	37	772	1055	4	2.65006
60298	64268	63	28901	29905	64	34601	35302	72	145	230	0	1696	1840	18	479	559	0	2.65006
91369	94728	76	37083	37215	76	61043	59310	79	452	296	0	3081	3129	27	772	1020	3	2.65006
222790	159811	104	80271	59595	99	142420	101112	102	1268	827	0	7376	5191	49	1215	445	0	2.65712
263859	183780	114	106846	76812	111	158712	111618	112	1564	1019	4	8187	5889	51	257	422	0	2.65712
158968	124891	98	68215	55162	94	103615	79149	97	909	838	0	5138	4013	41	-22	397	0	2.66216
127035	112027	86	53821	47679	84	72238	59622	86	720	584	0	3844	3097	35	-180	258	0	2.66216
76557	77607	77	28489	28167	74	50920	49710	77	240	469	0	2645	2746	25	62	295	0	2.66417
111996	104049	83	39737	36459	80	73950	67066	84	590	641	0	4164	3583	36	382	701	0	2.67224
131329	109907	90	54486	44400	86	93860	76788	89	878	887	0	4917	4031	41	668	918	0	2.67224
113732	96401	87	41933	35672	84	70230	59406	86	455	512	0	3553	2981	34	444	726	0	2.67627
144410	122911	91	61290	52827	86	88573	74295	88	830	595	0	4591	4073	38	50	418	0	2.67627
179304	138618	98	63179	49239	93	116195	87830	96	726	739	0	6147	4446	46	853	1069	3	2.67728
306642	238483	123	187297	151497	123	303753	243311	125	2461	1813	28	15564	12377	68	1277	1475	13	2.67728
107729	107158	82	36281	35891	78	63521	61254	80	673	638	0	3190	3150	29	229	546	0	2.67829
86847	86375	81	41772	41585	77	52677	52176	77	600	593	0	2724	2702	26	711	852	0	2.67929
226815	175021	105	86132	66219	104	144805	111861	106	1609	1080	11	7556	5876	47	1406	1443	18	2.6803
89305	79763	83	35821	30636	80	62270	53635	82	388	357	0	3365	2821	32	-64	358	0	2.6803
113796	97763	90	47272	41422	85	72032	61232	88	252	356	0	3750	3294	33	329	448	0	2.6803
85184	84446	83	34842	34321	76	56840	55576	78	431	388	0	2820	2492	28	1144	1046	3	2.68232
98863	96330	83	45099	44869	78	67239	65744	81	679	390	0	3621	3404	30	314	798	0	2.68333
226604	171774	104	74297	55333	97	129866	99501	98	973	697	0	6347	4649	45	1447	1093	5	2.68433
194734	154206	99	74736	60137	94	97693	74726	96	975	1045	5	4897	3804	42	417	442	0	2.68433
62926	65801	65	23356	23198	57	42647	41791	75	187	272	0	2133	2168	23	511	664	0	2.68433
143387	118338	91	57103	47455	89	75909	61486	91	828	802	0	4232	3206	37	64	652	0	2.68635
61831	62570	76	26122	26275	72	35720	36037	73	218	347	0	1867	1917	21	590	1037	3	2.68837
170080	142147	94	69805	58001	94	85125	70335	95	1254	1050	6	4610	3623	37	70	368	0	2.68937
135073	122045	87	43737	37131	85	85559	75023	86	773	668	0	4862	4164	38	350	623	0	2.68937
110468	95404	92	39023	33705	83	70974	61211	86	719	480	0	3761	3107	35	541	991	0	2.70046
140915	133345	87	43536	41090	83	91135	83812	86	654	614	0	4525	4120	35	80	866	0	2.70147
96810	92968	81	38034	36333	80	62415	56848	84	446	571	0	3359	3044	30	482	624	0	2.70147
159086	132997	92	48378	40368	88	116587	96400	92	688	634	0	5876	4763	42	414	544	0	2.70248
294839	213069	122	102832	73498	118	222576	167873	121	2089	1604	26	11558	8930	58	482	485	0	2.70349
83507	81326	94	30942	28885	94	69674	63252	94	488	590	0	3651	3420	31	-16	657	0	2.70349
116632	106107	89	59594	54266	84	77266	71015	86	639	493	0	4423	3938	35	333	866	0	2.70651
194676	147340	97	72177	54163	95	123690	91516	97	1188	902	0	6530	5038	44	353	640	0	2.70651
104348	92962	84	45165	39005	82	50880	43357	83	493	347	0	2765	2437	28	629	1280	9	2.70752
98946	97685	81	37906	37369	78	74529	71142	81	687	614	0	3864	3766	33	96	444	0	2.71256
82091	80860	77	34279	32870	76	48289	46250	77	377	338	0	2346	2399	25	1047	699	0	2.71357
194587	141046	98	72849	53079	96	137414	96948	101	948	718	0	7249	5039	49	1004	712	0	2.71357
84995	87418	81	38816	39955	74	69475	69492	76	319	338	0	3705	3747	31	-166	525	0	2.71357
97205	95479	78	32982	32433	77	59260	57300	79	616	400	0	3182	2902	29	-138	211	0	2.71457
140176	119106	88	61831	50759	88	82918	68963	88	588	417	0	4293	3479	37	-253	303	0	2.71457
121891	112657	88	40923	38851	83	79613	74012	85	520	531	0	4284	3967	33	586	680	0	2.72566
121816	117554	85	42654	39689	82	72098	66682	84	800	720	0	3962	3567	34	590	461	0	2.73272
190902	146921	103	58387	45370	95	125456	97374	99	681	728	0	6480	4615	46	546	751	0	2.73373
134550	111117	95	48959	40525	88	81379	68523	89	853	578	0	4338	3440	38	-103	462	0	2.73675
259082	185155	122	105218	77231	108	175900	128669	110	1605	1183	19	8911	6476	54	1139	881	0	2.73776
183504	142346	98	63282	49262	92	109816	83726	95	1113	900	0	5287	4412	39	541	824	0	2.73877
99385	97965	83	33777	33481	77	64304	62804	80	637	544	0	3439	3284	31	-88	671	0	2.73977
191014	151233	104	72821	57890	100	113657	89870	102	983	581	0	5707	4445	43	89	554	0	2.7428
99883	99672	78	34856	34488	76	73977	71611	80	745	552	0	3863	3789	31	158	369	0	2.7428
100104	98659	95	34995	33269	80	64916	60048	95	743	604	0	3408	3358	30	556	771	0	2.7428
190313	141071	102	75570	56189	98	124215	91397	101	969	573	0	6393	4514	46	703	1435	12	2.74481
208163	155024	114	76774	56581	114	118560	85481	114	846	706	0	6356	4364	48	-47	458	0	2.74481
44128	46687	63	16140	16269	50	25631	25475	71	360	404	0	1322	1303	14	-71	379	0	2.74784
105662	102324	82	35572	34273	78	67725	64657	82	681	516	0	3461	3418	29	389	364	0	2.74985
209332	164594	101	77876	60903	97	149388	116538	101	1119	897	0	7894	5903	49	-84	377	0	2.74985
50005	51407	71	19598	19783	55	24647	24785	70	286	346	0	1350	1207	12	184	749	0	2.7559
109107	98958	82	47556	41856	83	73934	66541	84	600	383	0	3906	3496	34	96	529	0	2.76094
200809	156851	100	78964	61330	97	131709	98039	100	1298	831	0	6872	5054	47	918	884	0	2.76094
97548	96740	78	38451	38241	77	65753	63080	79	549	565	0	3415	3015	30	890	680	0	2.76094
156590	133178	91	52354	43648	90	97349	83558	91	610	661	0	4893	4032	39	56	441	0	2.76296
283592	207765	115	104836	77951	114	223127	165765	116	1864	1321	18	11923	9305	58	2169	1049	5	2.76296
277586	203778	107	104812	76207	108	220256	168689	109	1695	1525	18	11459	8612	58	902	1102	7	2.76397
353459	257468	139	140420	106060	127	329175	248317	130	2940	2071	29	17318	13543	68	953	913	0	2.76699
194979	158072	96	84666	70219	95	122765	98764	97	741	615	0	6536	5410	44	-247	384	0	2.77505
141169	118528	92	46732	39125	88	93612	77741	90	593	553	0	4747	3716	40	-319	327	0	2.7811
236681	169395	122	85434	61155	118	143154	100131	122	1285	890	0	7261	5089	47	342	597	0	2.7811
74824	76745	76	33156	33139	75	57176	54944	77	516	596	0	3075	3093	28	1212	1060	5	2.78211
166123	139063	98	54397	44578	91	98132	83518	92	844	675	0	5149	4243	40	775	604	0	2.78513
81508	81113	77	25648	25817	74	59558	58308	77	516	544	0	3082	2976	29	330	416	0	2.78614
87767	89739	77	39580	39772	76	56391	54554	78	397	476	0	2947	2827	29	1023	1122	5	2.78614
223211	162247	123	91810	65777	123	139694	102516	123	1092	650	0	7112	4716	50	631	588	0	2.78614
192213	146133	104	71357	55798	97	125741	95820	99	820	595	0	6581	4965	48	547	881	0	2.79118
142024	129204	85	62567	56024	87	106643	96074	88	786	876	0	5527	4784	39	170	522	0	2.79118
272486	180538	112	103950	74930	110	170047	107015	114	1613	1023	5	8943	5667	55	-207	390	0	2.79219
192442	150012	100	77333	60449	98	106608	80850	99	1068	804	0	5481	4415	42	-68	404	0	2.79521
89049	89379	80	29994	29702	75	65251	63980	79	545	401	0	3341	3430	30	-353	118	0	2.79723
138173	123824	86	63148	56399	87	91770	80257	89	476	663	0	4416	4053	35	78	493	0	2.79824
159737	121888	93	71236	54158	93	101942	77368	93	771	600	0	5463	4058	43	115	436	0	2.79824
123046	102427	89	48896	40841	86	80931	66278	89	623	509	0	4070	3219	36	463	582	0	2.80227
214138	166656	116	76819	59637	99	139711	106491	101	969	854	0	7211	5330	48	-262	274	0	2.80529
125032	109092	89	46855	39909	86	74806	61373	87	658	659	0	4202	3758	34	163	424	0	2.80529
241702	195044	114	91498	74108	106	119381	95695	107	1103	815	0	6418	5376	44	1929	1185	6	2.80832
100501	97877	80	39090	38429	79	61930	60711	81	559	547	0	3611	3522	31	621	1535	9	2.81033
140859	117218	93	61609	50731	90	100372	84761	92	1146	847	0	5360	4632	40	274	889	0	2.81336
197098	154527	96	74729	58003	94	117539	91199	96	782	604	0	6510	5196	44	152	351	0	2.81336
173557	133463	109	54161	42421	93	107467	83499	96	1118	708	0	5461	4262	43	880	792	0	2.81537
137994	113376	95	48494	40133	87	85979	70649	89	923	680	0	4366	3456	38	374	372	0	2.81537
81054	77466	81	37911	35946	77	47175	45393	79	708	484	0	2773	2564	29	208	486	0	2.82042
295078	210090	118	123788	90273	117	194660	144718	118	2039	1330	21	10526	7806	55	1094	721	0	2.82142
113114	103591	84	51242	46128	83	71968	62806	84	806	805	0	3557	3182	31	-133	259	0	2.82142
285869	211643	111	146538	109066	108	239900	177378	109	2059	1513	21	12456	8948	60	969	663	0	2.82747
262571	197300	120	90797	68200	111	195544	149640	115	1411	1354	15	9908	7305	55	961	865	0	2.82747
136282	124695	88	47882	43519	83	79301	71670	85	762	718	0	4015	3278	35	-99	391	0	2.82848
120539	102984	93	47951	40416	86	89277	73796	88	567	471	0	4591	3684	40	883	903	0	2.82949
110931	98850	90	37933	32971	81	78081	69023	84	752	562	0	3925	3395	35	439	337	0	2.82949
70894	71110	78	22884	22674	62	47100	45715	77	397	283	0	2482	2509	26	563	669	0	2.83352
192898	153390	98	69173	54122	96	111505	88194	97	970	835	0	5795	4492	45	737	987	0	2.83856
155181	140741	89	63241	56863	86	96616	84924	90	1027	780	0	5191	4551	38	578	1187	6	2.83856
88672	87292	80	28414	27486	76	63923	60613	80	747	655	0	3161	3101	28	347	562	0	2.83957
105662	104039	85	44369	43694	79	80323	78386	80	419	543	0	3969	3726	32	928	975	0	2.84864
106541	102973	83	36950	35242	79	64778	62364	81	560	608	0	3473	3260	32	395	477	0	2.84864
125030	113154	84	46623	40816	84	87982	77412	86	625	435	0	4274	3826	36	-7	269	0	2.84864
75898	75738	76	31747	30917	75	44519	43709	76	288	480	0	2675	2434	28	1225	1003	1	2.85166
204759	151044	102	69857	50803	100	142718	99428	104	1080	794	0	7213	5067	50	236	899	0	2.85267
69158	71813	74	34360	34492	74	50158	51032	76	403	291	0	2622	2588	25	510	632	0	2.85267
146096	126126	88	64757	55763	87	95172	81480	90	652	438	0	5265	4321	40	-250	461	0	2.85368
153827	133224	105	62912	52737	105	103297	86609	105	702	644	0	5424	4667	39	248	821	0	2.85368
118209	103447	87	47853	41034	85	79663	66391	87	582	628	0	4370	3901	37	265	758	0	2.85368
266544	202370	112	117530	89237	110	171992	130885	111	1908	1287	18	8835	6750	51	444	953	0	2.85469
93816	86217	97	34020	31530	80	60382	56802	81	562	497	0	3176	2990	30	330	634	0	2.8557
55175	54957	77	21014	21145	63	39768	40199	74	59	367	0	1988	1984	22	-334	283	0	2.8567
117172	109659	93	38523	35163	81	82702	78312	83	641	724	0	4529	4152	35	261	732	0	2.85872
237499	168339	109	92445	67923	106	129162	92237	107	1237	985	0	6760	4903	47	1326	1591	12	2.86174
48220	51391	62	19950	20207	55	23059	23350	66	250	363	0	1278	1298	14	402	423	0	2.86376
130382	117172	89	46541	40608	85	77567	67305	86	523	518	0	4204	3691	37	197	570	0	2.86376
234354	172618	106	81869	60807	102	127209	93147	104	1645	1202	11	6757	4855	50	-36	861	0	2.86678
158551	114747	113	59230	42440	113	107968	78246	113	684	652	0	5779	4080	43	656	995	0	2.86678
208979	169375	96	84828	67833	94	123451	100443	95	1200	1163	8	6740	5569	43	1045	662	0	2.86779
149085	125502	92	57654	49262	90	93384	76565	92	864	724	0	4494	3608	39	542	497	0	2.87283
112091	104723	83	43071	38926	83	77008	71568	84	580	536	0	3844	3335	35	1963	1414	23	2.87283
206021	159537	112	54605	38808	106	120911	92077	121	950	1024	4	6329	4671	46	434	975	0	2.87283
189155	155478	92	56412	44789	89	103650	84534	92	1084	854	0	5248	4279	41	728	745	0	2.87283
164570	125333	109	64717	50092	94	104766	80387	96	870	779	0	5467	4153	42	3	248	0	2.87485
262028	174270	113	87749	58297	107	173708	114506	110	1507	1103	12	8995	6068	54	333	644	0	2.87586
163019	133633	93	66443	55021	91	100656	82488	93	1048	803	0	5095	4194	39	809	613	0	2.87989
124594	119482	85	47764	45490	80	71751	67316	81	681	587	0	3554	3284	31	-33	487	0	2.88795
122053	111097	82	37926	32608	81	86161	75674	85	845	836	0	4638	4092	36	313	506	0	2.88795
130465	115174	90	61504	53118	86	80449	70357	87	832	674	0	4212	3675	36	315	409	0	2.88896
157621	133082	100	64536	53694	90	112658	95631	91	865	853	0	5209	4163	43	712	787	0	2.90206
222834	163058	102	91172	68103	100	136072	96105	102	1431	1161	11	7344	5193	48	-89	428	0	2.90408
174899	152340	94	64293	55356	89	113597	97538	93	925	588	0	5646	4638	42	33	312	0	2.9061
224956	156773	122	107150	77684	105	174375	128739	107	1455	1013	4	9127	6724	52	698	1021	2	2.90811
101605	99342	85	26490	26072	71	78571	77077	80	563	603	0	4105	3812	34	449	1070	4	2.90811
98975	97945	78	35881	35396	78	58079	56801	80	551	521	0	2891	2817	28	-391	254	0	2.90811
117588	105420	88	45418	39320	84	84355	73082	86	790	574	0	4318	3651	36	337	800	0	2.90811
114007	108694	93	43339	41270	79	73357	68972	81	685	599	0	4220	3881	35	427	594	0	2.90912
168965	136821	93	53094	42859	91	122524	98917	95	773	726	0	6622	4962	48	177	348	0	2.91214
43453	43196	72	17394	17726	50	24032	24127	66	333	316	0	1163	1249	13	-198	295	0	2.91517
179844	144522	101	41430	32614	92	104561	82795	96	1096	935	0	5533	4037	45	-59	334	0	2.91618
174561	145744	95	67591	55899	92	107998	88197	95	1011	939	0	5640	4733	42	561	744	0	2.91618
84332	83277	82	24322	24025	68	58811	58035	78	522	474	0	2894	2938	28	-342	315	0	2.9192
247867	176991	120	95775	68650	114	144387	103598	117	1243	855	0	7463	5316	50	636	680	0	2.9192
143139	121149	90	34742	28924	86	84050	67549	89	877	717	0	4555	3720	38	181	390	0	2.9192
164092	137689	93	63980	53160	88	82666	67835	91	1029	828	0	4282	3342	38	1209	1030	3	2.9192
159027	146404	86	49008	44260	86	68961	62444	86	1192	970	0	3786	3490	32	489	1049	4	2.9192
68704	68794	78	27778	28024	73	36629	36205	75	401	360	0	2293	2271	24	514	633	0	2.92323
103627	103525	78	41607	41532	77	84156	81367	81	654	595	0	4219	4119	33	-176	206	0	2.92928
103211	93331	85	40952	35379	84	70166	61842	86	478	493	0	3576	3199	32	309	447	0	2.9313
171737	140454	98	60882	50269	93	103188	83736	96	784	602	0	5596	4456	43	369	463	0	2.93533
136632	113668	91	45521	37056	87	94575	77051	90	792	687	0	4928	3918	41	-161	445	0	2.93533
107478	98813	98	31990	28919	81	66030	59922	82	592	646	0	3084	2994	29	739	675	0	2.93734
[truncated: 11,165 more rows]
