# Supplementary material for: Phenotypic heterogeneity follows a growth-viability tradeoff in response to amino acid identity
Source: Nat Commun. 2024 Aug 2;15:6515. doi: 10.1038/s41467-024-50602-8 (PMC11297284; doi:10.1038/s41467-024-50602-8)
Supplement: Supplementary file 6 — Source Data [file 41467_2024_50602_MOESM6_ESM.zip › source_data/fig2ab/231012_2040_NLIMGLN.csv]

FSC-A	FSC-H	FSC-W	SSC-A	SSC-H	SSC-W	BL1-A	BL1-H	BL1-W	VL1-A	VL1-H	VL1-W	VL2-A	VL2-H	VL2-W	YL2-A	YL2-H	YL2-W	Time
21685	22035	46	10401	10832	41	8373	8557	39	24	167	0	559	631	0	357	523	0	0
61097	62555	77	10534	10787	42	20344	19924	63	62	157	0	1145	1337	13	362	614	0	0
79897	80611	78	20193	20201	56	29476	29059	75	201	201	0	1778	1735	19	710	603	0	0.00115696
135413	114761	91	49866	43076	88	47581	40035	87	292	341	0	2380	1863	27	-130	625	0	0.00115696
226792	165890	102	80916	58269	100	84279	62367	100	1014	683	0	4504	3389	43	134	579	0	0.00115696
76811	74285	79	33414	31299	77	30565	28017	76	369	358	0	1474	1550	17	25	490	0	0.00115696
40272	40933	71	18033	18596	51	14648	15193	45	126	210	0	802	902	0	618	728	0	0.00231392
131554	112920	96	34043	28983	85	53055	44890	86	641	462	0	2837	2471	29	170	591	0	0.00231392
49338	49035	70	12445	12809	44	17742	17387	54	177	272	0	766	637	0	195	626	0	0.00231392
93451	86652	91	31698	29588	77	31465	29184	77	641	430	0	1561	1493	18	26	319	0	0.00347088
42061	43513	67	22578	22814	63	15153	15415	48	289	205	0	682	830	0	35	350	0	0.00347088
57433	59446	67	17589	18088	53	17913	18211	50	11	116	0	856	786	0	10	390	0	0.00462784
134549	126060	86	60769	55075	85	71507	64024	85	570	671	0	3666	3364	32	1138	992	0	0.00578481
95250	94365	92	33295	32951	77	35035	34097	77	463	295	0	1695	1697	18	-266	229	0	0.00578481
76968	77457	76	19627	19418	53	31111	30908	75	351	316	0	1891	1852	22	-383	109	0	0.00578481
67019	69120	74	18540	18706	53	26590	27051	72	174	372	0	1263	1222	12	-181	406	0	0.00578481
229958	172663	106	76371	57281	102	89117	68425	102	1186	757	0	4483	3509	39	611	495	0	0.00694177
64464	64227	83	22254	22519	60	23977	23132	66	223	224	0	1366	1350	14	-460	280	0	0.00694177
97175	88240	89	33325	29961	82	37735	33901	82	214	162	0	1839	1670	20	244	360	0	0.00809873
80991	73226	95	30256	27684	78	34153	31677	79	451	456	0	1845	1726	20	641	609	0	0.00809873
123392	106266	87	36648	30320	83	54408	45864	85	355	525	0	2930	2434	32	81	688	0	0.00925569
102884	89540	90	41622	35479	82	41225	35941	83	479	482	0	2290	2101	26	595	683	0	0.00925569
179604	155328	100	70282	60113	92	66511	57083	92	703	659	0	3435	3008	33	1308	1373	9	0.00925569
58905	58042	83	19288	19440	56	20787	20949	54	368	365	0	1071	1048	5	-347	169	0	0.0104127
56021	57241	76	26763	27000	73	19178	19373	54	-30	145	0	980	1066	7	207	450	0	0.0104127
117216	103087	95	34786	29553	83	49229	43121	84	528	567	0	2531	2360	26	-531	103	0	0.0104127
255851	195929	115	114754	90844	111	99733	76642	110	1147	937	0	5275	4100	41	248	609	0	0.0104127
34914	38857	65	9874	10602	39	16855	17057	49	123	203	0	949	832	0	842	843	0	0.0104127
28219	31713	61	9924	10526	40	11313	11625	43	113	157	0	600	699	0	-361	166	0	0.0115696
191696	149993	112	82530	66267	97	70190	53994	97	504	458	0	4001	2882	38	214	449	0	0.0115696
71298	75278	71	30885	31648	74	28801	29151	74	180	229	0	1557	1564	17	-155	813	0	0.0115696
220460	176972	108	75535	61704	103	74350	58917	102	1119	859	0	4090	3207	35	1181	997	0	0.0115696
120811	102712	90	44295	37279	85	41231	34567	85	266	277	0	2133	1867	24	850	1004	1	0.0127266
151780	139407	88	53319	47403	85	74467	67105	87	771	787	0	3985	3499	35	-37	866	0	0.0127266
76290	73458	79	29724	28551	75	29481	27929	75	357	352	0	1611	1509	16	60	433	0	0.0127266
128340	122767	85	33094	31982	80	45435	43358	80	484	384	0	2377	2285	25	32	496	0	0.0127266
170519	139400	95	83524	68830	93	66814	54185	93	727	507	0	3450	2748	33	-192	524	0	0.0127266
302674	194909	129	136345	91373	127	116984	74245	126	1552	847	0	6172	4003	48	1109	1047	3	0.0138835
24908	25131	57	10954	11644	41	9089	8980	40	-135	116	0	281	361	0	-113	344	0	0.0138835
83286	83675	78	24585	24427	64	34491	33533	75	94	257	0	1650	1563	19	-381	62	0	0.0138835
201201	160171	102	88424	70861	98	67477	53340	97	892	718	0	3872	3212	35	558	1388	9	0.0161975
63297	65015	73	19233	19672	54	26158	26332	73	315	304	0	1536	1447	16	87	527	0	0.0161975
90697	81639	81	30513	25858	80	35523	30666	80	213	329	0	1801	1418	21	-70	253	0	0.0161975
101120	95085	82	57296	52451	82	38131	33894	80	503	726	0	2086	1918	24	321	667	0	0.0161975
169195	149091	92	48879	39798	91	63618	53583	91	668	763	0	3463	2891	33	438	734	0	0.0173544
158223	130588	95	70911	59802	90	63057	50212	90	438	432	0	3316	2703	32	162	557	0	0.0173544
59233	59190	65	27940	25458	71	25088	22911	67	387	305	0	1323	1133	10	262	427	0	0.0173544
46510	45953	74	10209	10252	42	18245	18087	50	273	306	0	1067	1037	4	122	321	0	0.0173544
127154	104390	95	45563	37770	86	48927	40813	86	655	450	0	2774	2171	30	722	738	0	0.0173544
140460	134835	93	57591	56007	84	59546	56901	85	401	361	0	3158	2654	30	384	463	0	0.0196683
61092	64074	82	30913	31265	73	20090	20564	58	354	338	0	832	931	0	144	364	0	0.0196683
52516	53627	71	11241	10977	44	22192	21890	58	165	307	0	1105	1037	6	312	346	0	0.0196683
124257	120831	83	50159	48296	82	60162	56805	82	634	730	0	3327	3107	31	679	601	0	0.0196683
38771	41100	54	9762	10284	41	15875	15731	50	169	188	0	829	754	0	388	728	0	0.0208253
39543	41808	64	11883	12094	44	18245	18552	51	343	238	0	1004	868	0	-209	485	0	0.0219823
62502	60132	89	17787	18097	51	21381	21233	68	222	299	0	1147	1279	11	197	344	0	0.0219823
113252	110471	84	37447	37054	81	60923	59481	82	751	692	0	3127	3112	30	1072	947	0	0.0219823
118401	109260	83	44599	39383	83	43311	39274	81	384	373	0	2321	1974	25	232	384	0	0.0242962
35099	36698	59	14062	14244	47	15776	15317	47	220	228	0	947	847	0	322	634	0	0.0242962
102998	92734	83	38338	33437	81	39153	33819	81	503	436	0	1986	1803	23	107	424	0	0.0242962
144683	122124	90	39636	32590	87	53961	46359	87	560	479	0	2742	2413	29	294	778	0	0.0254531
177900	146587	94	79308	65581	92	73854	59723	92	1207	1019	3	3951	3351	35	-58	426	0	0.0266101
107533	106834	82	40935	40426	79	51335	51467	81	686	491	0	2733	2578	27	1166	994	0	0.0266101
188185	166464	93	67880	59435	90	83367	72671	91	930	678	0	4308	3730	36	-292	249	0	0.0266101
46202	45282	77	20049	20276	57	18528	18738	56	369	220	0	829	807	0	-301	67	0	0.0277671
108832	94647	89	36212	31171	83	39685	33706	84	522	428	0	2073	1999	23	602	760	0	0.0277671
71831	73461	76	22303	22456	60	27406	27381	74	385	448	0	1565	1653	18	580	637	0	0.0277671
54335	56415	72	13677	13698	47	18847	18372	55	20	206	0	942	932	0	233	645	0	0.028924
201567	168930	97	98925	82699	96	121227	100875	96	1251	1199	11	6850	5285	47	1308	1639	20	0.030081
59438	62488	70	24183	25100	59	20220	21316	53	16	182	0	1088	1061	5	230	496	0	0.030081
217369	161583	100	71092	51106	99	79204	56047	101	936	580	0	4578	3347	41	-10	377	0	0.030081
150867	132436	87	65682	55480	87	74037	62427	87	450	603	0	4032	3520	36	230	318	0	0.030081
46925	47658	74	20406	19956	66	18668	17744	69	191	224	0	869	840	0	13	241	0	0.030081
196994	162878	96	72360	60396	96	74448	61364	97	780	709	0	4097	3513	37	841	1111	6	0.030081
183437	141959	95	57202	43501	92	72145	56782	93	556	618	0	4274	3199	39	904	1020	1	0.0312379
227359	177832	104	53639	40446	102	84350	66814	102	1050	707	0	4490	3545	40	57	564	0	0.0312379
51112	54084	68	17354	17563	48	17117	17502	46	120	249	0	770	843	0	-261	188	0	0.0323949
120140	117636	88	31068	30157	78	42167	41422	80	238	547	0	2057	2039	21	70	514	0	0.0323949
103101	102561	82	39973	39399	78	37153	36894	78	488	535	0	2184	2122	23	-326	343	0	0.0323949
245494	178488	106	90868	64732	103	104333	75484	103	1182	868	0	5538	4081	46	216	679	0	0.0323949
75072	74706	77	20142	19926	57	29834	30013	74	210	171	0	1613	1583	18	-67	540	0	0.0335519
95221	92514	82	32496	32132	77	32570	32145	78	366	345	0	1753	1716	20	810	1119	5	0.0335519
40963	41210	73	10234	10484	41	16668	16866	50	177	218	0	760	925	0	258	667	0	0.0335519
127346	120687	95	51089	48713	82	45568	41478	81	646	418	0	2289	2203	24	805	784	0	0.0347088
245548	175418	112	89526	64783	105	92036	64904	105	821	649	0	5145	3695	43	198	610	0	0.0347088
114436	110772	84	30108	29346	79	35327	34438	79	576	484	0	2067	1893	21	4	296	0	0.0358658
82560	75565	82	27041	24634	77	31799	28308	78	315	257	0	1480	1359	15	-170	463	0	0.0358658
194056	156539	113	95920	79417	99	95741	80347	98	1033	1039	4	5394	4538	40	941	1217	7	0.0358658
74583	73842	79	30330	30588	75	24487	24117	71	457	433	0	1405	1386	15	434	991	0	0.0370228
56085	57019	76	17053	17292	50	18949	18504	53	60	285	0	1024	1059	7	93	646	0	0.0370228
173622	147718	92	56128	44760	89	84970	70766	92	918	995	0	4449	3710	37	1125	1560	11	0.0381797
81875	84676	78	27035	26956	73	31815	31039	75	97	271	0	1704	1808	19	-4	621	0	0.0381797
224776	171297	106	85677	65095	107	121447	93196	108	1400	924	0	6422	4944	44	883	1122	5	0.0381797
136118	119007	92	54409	48073	86	44152	37697	85	666	457	0	2164	1804	21	493	683	0	0.0381797
92612	81070	99	31790	26480	99	34744	29854	86	371	323	0	1939	1482	21	661	820	0	0.0381797
220957	175041	103	111640	87721	103	100189	80901	100	1062	671	0	5234	4303	44	35	729	0	0.0393367
51972	54414	74	9590	10231	38	18353	18327	52	181	198	0	1039	1035	4	-80	222	0	0.0393367
106683	96680	95	33731	29956	81	39702	35682	81	539	568	0	2102	1882	25	59	321	0	0.0393367
93679	83059	83	29020	24896	80	39442	35125	81	276	341	0	2193	1924	24	121	303	0	0.0393367
351348	216041	135	119335	71950	134	151424	93174	135	1568	1059	7	8062	5212	52	212	923	0	0.0404936
106341	93961	82	43785	37841	83	34971	29065	82	417	268	0	2117	1623	27	-101	761	0	0.0404936
274078	183594	105	104383	68860	104	123873	82352	105	1555	1106	9	6183	4124	52	927	770	0	0.0416506
59873	61518	74	23816	24501	59	20008	20254	54	-112	48	0	1054	1182	10	-482	43	0	0.0416506
58103	55209	78	26845	25015	75	25552	23869	73	263	161	0	1380	1302	13	-85	348	0	0.0416506
73570	72568	84	20607	20463	58	26505	26247	74	-18	206	0	1168	1194	10	335	515	0	0.0428076
87301	79391	86	34879	30840	81	28975	25875	80	481	396	0	1488	1484	18	-34	342	0	0.0428076
20111	21050	53	9758	10082	41	8604	9195	38	146	124	0	264	425	0	-13	639	0	0.0428076
82822	82139	85	20720	20713	57	29879	28999	77	283	251	0	1862	1748	19	311	380	0	0.0439645
171453	151739	95	78664	71173	90	66243	57353	89	825	533	0	3686	2983	35	-219	420	0	0.0439645
94453	94372	77	26627	26095	76	26961	26493	75	242	227	0	1572	1500	17	434	535	0	0.0439645
205334	161827	103	80239	64988	95	85014	66959	95	475	445	0	4674	3771	39	493	564	0	0.0439645
19613	21582	48	8228	8608	38	8368	8460	40	239	130	0	532	558	0	-624	0	0	0.0451215
83326	76970	81	35696	32323	81	28000	24802	79	420	372	0	1508	1354	17	1163	1005	1	0.0451215
93592	92789	81	22696	22691	61	30899	29789	77	403	388	0	1700	1783	20	33	345	0	0.0451215
36185	38466	62	11903	12187	43	12009	12596	42	141	200	0	634	642	0	345	461	0	0.0451215
69019	46092	93	23742	17363	78	29050	17950	89	-165	183	0	1403	892	0	890	984	0	0.0462784
180838	147732	95	76965	63577	92	77256	63100	93	655	674	0	4205	3433	35	400	485	0	0.0462784
182227	146795	99	59024	46278	90	63758	50176	92	837	557	0	3105	2571	32	220	843	0	0.0474354
83201	75657	82	23722	21537	69	33674	30764	79	14	240	0	1696	1527	20	-327	172	0	0.0474354
21439	21178	49	11124	11474	42	10060	10363	40	15	183	0	563	519	0	3	493	0	0.0474354
43835	46243	57	12894	13176	44	15506	15788	47	245	209	0	864	705	0	286	361	0	0.0474354
96882	93849	94	36011	35897	77	32009	31249	77	343	415	0	1971	1826	21	248	653	0	0.0474354
81594	71590	90	33077	29134	79	32364	28318	80	354	467	0	1687	1321	16	-161	245	0	0.0485924
60683	64498	74	28183	28336	73	20853	21001	57	125	165	0	1080	1053	6	-512	158	0	0.0485924
24260	24685	64	7022	7210	37	8004	8027	39	142	265	0	491	444	0	-227	404	0	0.0485924
214598	169466	99	85148	66013	98	94080	71688	99	1169	713	0	5350	4144	43	273	361	0	0.0497493
53413	49674	77	21783	20142	60	22911	20840	62	451	373	0	1304	1151	11	547	1077	6	0.0497493
205089	160280	102	82911	65801	96	87677	68228	96	997	680	0	4715	3720	41	366	511	0	0.0497493
148483	124286	100	59817	50665	89	51788	42938	89	925	696	0	2794	2302	30	694	879	0	0.0509063
209881	156092	112	78894	60399	98	101259	75740	98	1132	937	0	5540	4299	43	333	1188	7	0.0509063
109702	99164	84	36958	32581	81	47887	41252	82	356	279	0	2377	2057	27	101	456	0	0.0520632
89306	81625	90	38297	34484	80	37308	34284	79	356	315	0	2249	2073	24	561	637	0	0.0520632
53297	53158	74	19653	19789	56	22897	22798	67	167	180	0	1215	1333	14	1	624	0	0.0532202
50781	50903	74	18655	18714	55	16863	17299	51	120	332	0	915	933	0	11	252	0	0.0543772
143054	120498	92	40692	33217	86	64147	53810	89	569	433	0	3310	2812	33	-232	266	0	0.0543772
61417	61634	74	24706	24937	66	20056	20297	54	380	234	0	1172	1187	9	-72	465	0	0.0543772
92570	87154	80	43830	40340	79	31569	28816	77	465	379	0	1808	1440	19	313	492	0	0.0555341
79439	79276	76	18474	18930	52	30885	30465	75	198	262	0	1516	1519	15	-253	86	0	0.0555341
232664	163678	112	98187	70948	107	76395	51133	109	959	534	0	4299	2869	41	1502	1084	5	0.0566911
144162	123842	90	57007	47959	87	67976	56898	89	533	394	0	3661	2949	36	114	609	0	0.0566911
32573	32531	63	15077	15640	45	12323	12349	47	151	180	0	791	822	0	69	503	0	0.0566911
189090	140391	101	61737	44314	97	61458	43891	96	745	534	0	3783	2959	38	-54	271	0	0.0566911
94422	84695	83	41807	38196	81	29562	27355	79	151	289	0	1585	1606	17	-32	551	0	0.0566911
121400	104225	101	48774	42604	85	49714	43229	85	447	389	0	2744	2479	28	-96	446	0	0.0578481
83907	72121	85	35709	30832	82	35484	30071	83	342	334	0	1857	1588	22	121	300	0	0.0578481
53302	54257	74	18305	18383	52	19815	19497	53	74	130	0	925	978	0	503	496	0	0.0578481
110276	107858	83	42826	42197	79	57334	56828	79	585	609	0	2752	2976	26	1326	1371	19	0.0578481
81424	71861	82	31504	27624	80	31924	28565	80	653	289	0	1618	1430	18	-596	193	0	0.059005
82948	82466	77	38696	37745	77	32612	31035	78	238	409	0	1952	1790	21	721	659	0	0.059005
78663	77224	79	19242	19005	53	35152	35137	77	89	314	0	1825	1829	19	95	1064	4	0.060162
56795	58173	66	22111	22318	64	22269	22076	67	199	286	0	1262	1450	14	-383	158	0	0.060162
84530	76248	85	39252	34995	81	32033	27774	80	497	514	0	1724	1574	20	-630	31	0	0.060162
235969	163393	121	84569	59291	113	96366	66343	113	1087	846	0	5181	3476	44	-124	355	0	0.0613189
117944	116809	86	48480	47501	81	70559	68471	83	850	748	0	3620	3558	31	930	629	0	0.0636329
118678	118239	84	34533	34101	78	69144	67081	82	753	823	0	3561	3432	32	528	991	0	0.0636329
68099	68897	75	23909	24026	65	29308	28822	74	328	255	0	1417	1318	14	424	791	0	0.0636329
207113	152059	103	76826	56819	99	86896	64183	99	717	602	0	4395	3276	41	818	691	0	0.0647898
172911	145090	98	78936	65418	93	62922	51542	94	689	663	0	3423	2690	33	1535	1138	7	0.0647898
179127	144726	93	68175	56251	92	55942	44126	92	829	862	0	2927	2418	30	606	614	0	0.0647898
101831	93754	91	34850	31430	80	42529	39619	81	357	357	0	2385	2120	25	-9	273	0	0.0659468
154823	126833	93	55870	45255	90	55284	45283	90	284	288	0	2927	2537	30	148	515	0	0.0659468
80244	73881	82	30778	27701	79	27699	24544	79	40	343	0	1551	1450	15	-412	533	0	0.0659468
195827	160138	99	77835	63034	94	103972	84205	95	649	718	0	5605	4706	42	909	1078	5	0.0671037
47960	50163	70	16253	16754	48	18176	18208	53	168	250	0	809	906	0	-277	299	0	0.0671037
92371	92142	85	26359	26517	75	51274	50346	78	697	651	0	2961	2904	28	411	619	0	0.0671037
64858	67680	77	24310	24442	61	22893	22986	62	130	236	0	1337	1381	15	-49	367	0	0.0671037
74807	77531	75	28722	29089	73	27971	27761	73	94	147	0	1357	1350	14	591	852	0	0.0671037
163489	140399	94	63051	52471	94	57204	47385	94	673	526	0	3329	2717	32	331	438	0	0.0682607
64595	66395	76	30135	30607	73	23858	24210	73	126	214	0	1183	1202	10	392	1005	2	0.0694177
22189	25003	47	10895	11326	41	10733	10851	43	30	124	0	593	657	0	-118	310	0	0.0694177
33325	34595	68	9390	9632	40	13865	14426	46	204	187	0	588	660	0	-386	174	0	0.0694177
116006	111760	87	31201	30090	78	41648	39810	80	530	583	0	2074	1916	24	377	444	0	0.0705746
119989	103845	88	49690	42915	85	45973	39321	84	294	319	0	2515	2277	28	588	871	0	0.0705746
152819	124286	95	56677	45845	91	65499	53967	91	489	347	0	3458	2943	33	-160	185	0	0.0705746
32909	34333	67	14057	14663	45	12783	13524	43	72	231	0	682	821	0	-181	332	0	0.0705746
124145	103294	89	48148	39024	87	44348	35156	86	384	331	0	2432	2041	28	86	630	0	0.0705746
135921	128282	86	50240	47752	85	54330	50388	85	730	567	0	2791	2676	28	46	347	0	0.0717316
32787	33963	67	14079	14466	46	13620	14335	45	98	126	0	686	680	0	240	326	0	0.0717316
159838	139420	105	60164	53692	90	76000	66800	90	1133	766	0	4017	3704	34	703	1104	5	0.0728885
128061	112748	94	46028	39107	85	42608	36827	85	252	416	0	2522	2129	28	161	442	0	0.0728885
114569	95354	102	47798	39056	94	46992	37914	97	535	352	0	2405	1979	25	-24	536	0	0.0728885
134301	121674	94	50337	46960	83	41347	38086	83	392	671	0	2466	2131	27	343	654	0	0.0740455
37073	36692	75	11489	11627	43	15977	15884	51	256	238	0	1032	995	0	-155	248	0	0.0740455
63007	62695	76	24186	24328	73	23068	23050	63	175	244	0	1408	1264	14	-49	285	0	0.0752025
219000	169767	106	84963	66413	102	84624	64798	102	795	532	0	4187	3200	38	631	857	0	0.0752025
68953	62356	84	22449	20367	64	29143	25540	77	320	391	0	1507	1434	17	533	801	0	0.0763594
93777	92726	81	40014	39309	79	28239	27368	77	508	481	0	1464	1402	14	-514	57	0	0.0763594
39805	42271	63	17481	17482	56	13974	13677	49	339	259	0	808	724	0	-58	342	0	0.0763594
87182	78132	88	33072	27849	82	35617	30706	83	463	355	0	2191	1964	24	751	858	0	0.0763594
56706	55417	75	26061	24643	63	27652	25679	73	152	298	0	1481	1409	16	351	550	0	0.0763594
30943	30633	65	17661	17857	54	12032	12269	43	213	209	0	562	631	0	-63	195	0	0.0775164
176529	147483	97	65477	53441	95	54987	45651	94	763	488	0	2899	2387	31	48	689	0	0.0775164
64000	62742	89	18735	18711	55	23993	23985	61	247	169	0	986	1243	11	-686	0	0	0.0775164
90480	91951	84	35852	35756	76	35268	35411	75	212	288	0	1659	1548	21	-322	403	0	0.0786734
94627	83362	89	36326	31601	84	32711	28409	82	400	416	0	1773	1463	21	-234	305	0	0.0786734
35452	35079	69	11182	11142	44	12924	12877	48	-25	149	0	683	789	0	325	631	0	0.0798303
119972	107001	84	37489	31785	83	52380	43736	84	363	295	0	2900	2551	31	-385	209	0	0.0798303
104063	97861	84	45798	43198	82	32801	30392	82	399	505	0	1772	1484	20	248	724	0	0.0798303
116412	99292	93	41117	34758	84	44925	38784	83	481	465	0	2199	1995	24	505	908	0	0.0798303
22154	23334	52	12974	13448	44	9344	9554	40	132	178	0	456	448	0	90	441	0	0.0798303
225964	173317	102	99604	78848	100	89643	69963	99	1007	862	0	4712	3736	40	595	527	0	0.0809873
42725	45497	52	16040	16478	46	15094	15573	46	3	101	0	796	677	0	-566	72	0	0.0809873
49972	53099	72	23780	24401	62	16572	17167	51	55	191	0	828	862	0	-137	354	0	0.0809873
131392	120826	90	56375	50331	86	49394	44143	85	782	714	0	2801	2619	28	-62	452	0	0.0809873
167963	138562	94	66508	53825	91	57370	45986	91	991	893	0	3139	2441	32	760	674	0	0.0821442
129195	107915	89	51937	43008	87	49625	40172	87	442	400	0	2528	2043	28	694	671	0	0.0821442
80343	71162	81	28391	24645	80	32795	28267	80	351	272	0	1775	1503	17	-382	142	0	0.0833012
215301	164838	105	83275	64660	102	104477	81768	101	1215	1061	7	5519	4659	43	688	609	0	0.0833012
112650	112188	81	33959	33953	78	60685	59167	80	993	1028	4	3145	2998	30	317	541	0	0.0833012
123849	119626	99	39768	38990	80	61580	59539	83	521	624	0	3204	3326	29	904	886	0	0.0833012
121991	110859	85	70504	63272	85	68612	62389	84	433	599	0	3548	3230	33	-68	590	0	0.0844582
82303	74837	88	39296	34900	79	30488	27081	78	281	302	0	1788	1664	20	-63	239	0	0.0844582
34865	34604	77	12244	12414	44	11422	11790	43	246	258	0	765	730	0	561	798	0	0.0844582
201287	166594	102	94487	81469	94	118872	102472	95	1294	1206	11	5806	4975	44	-189	223	0	0.0856151
198989	172137	92	92525	80020	92	114773	98135	94	1172	849	0	5946	4877	42	-221	265	0	0.0856151
36932	38522	68	17682	18351	46	13597	14262	45	168	168	0	815	799	0	17	437	0	0.0856151
77977	75153	78	32784	29715	78	37182	34320	77	513	422	0	1927	1660	23	-77	441	0	0.0856151
174251	119366	99	58987	40141	96	59408	39890	97	453	262	0	2986	2024	35	72	391	0	0.0856151
119486	116698	85	43296	42676	81	61960	59908	83	555	728	0	3438	3329	30	416	592	0	0.0856151
224743	181261	116	104455	86557	100	94685	75423	100	1192	932	0	5122	4222	41	1063	1048	4	0.0867721
35007	37317	58	12429	12754	42	16516	17557	47	236	194	0	1019	905	0	-189	519	0	0.0867721
103995	101198	82	45306	44590	81	36611	35252	80	475	402	0	1999	1996	24	7	470	0	0.087929
189368	156080	94	62850	51457	92	67685	54796	93	601	504	0	3594	2901	34	495	802	0	0.087929
64196	64278	76	17562	17945	49	25134	24716	65	111	333	0	1298	1218	11	186	464	0	0.087929
49619	50059	72	16444	16466	51	17520	18064	50	115	263	0	994	1001	1	-568	98	0	0.089086
102535	95150	86	35283	32541	83	37364	34775	82	243	255	0	1940	1825	23	-174	256	0	0.089086
133644	130842	83	31636	30778	79	53692	51533	81	743	539	0	2944	2841	28	288	564	0	0.089086
251521	157823	121	105749	71064	107	102285	64947	108	1078	774	0	5578	3601	48	984	554	0	0.090243
137927	122524	102	45493	39633	85	62321	55562	86	614	465	0	3260	2919	31	-204	298	0	0.0913999
33030	34996	58	13816	14120	45	13296	13623	45	64	195	0	800	822	0	287	659	0	0.0913999
39811	39992	70	14148	14448	45	15950	15972	48	136	160	0	898	837	0	315	669	0	0.0913999
110511	97837	87	43181	38152	84	43827	38076	84	552	435	0	2011	1746	23	628	687	0	0.0925569
108061	96474	92	48306	42211	84	37476	32760	83	174	138	0	1974	1712	23	366	751	0	0.0925569
71004	71870	78	20420	20367	60	24227	23902	72	321	228	0	1234	1260	12	-426	204	0	0.0925569
36834	38038	72	7937	8034	38	14855	14352	48	137	228	0	708	714	0	224	474	0	0.0937138
71176	66753	84	32033	29843	77	27329	24565	77	441	265	0	1303	1086	9	372	1280	7	0.0937138
163789	136831	90	53989	44574	88	65385	54108	90	1050	634	0	3608	3099	33	-32	236	0	0.0948708
133557	121037	86	47654	43427	84	45495	40375	84	617	460	0	2454	2118	26	1061	1190	6	0.0960278
38457	40207	69	14648	15154	48	15437	15392	48	362	173	0	847	873	0	408	570	0	0.0960278
145425	126684	86	57056	46551	87	58523	46609	88	462	433	0	2624	2012	30	386	773	0	0.0971847
158314	137363	91	56584	50318	88	76364	66525	91	621	532	0	4040	3523	34	503	894	0	0.0983417
41123	42418	68	16300	15934	50	15698	15592	49	18	122	0	883	831	0	248	616	0	0.0983417
102292	101357	81	34308	33955	78	47633	46728	80	478	494	0	2441	2428	24	320	784	0	0.0983417
62148	62531	76	26426	26368	73	9357	8801	42	1771	1618	20	6778	6523	42	8398	8927	41	0.0994987
57155	57105	83	10754	10946	42	19173	19360	57	263	246	0	1152	914	0	-643	41	0	0.0994987
86478	85356	82	27915	27901	76	34304	33776	77	306	372	0	1779	1738	19	85	385	0	0.0994987
153768	142184	89	64129	59230	85	59328	52811	85	933	785	0	3115	2873	32	731	819	0	0.100656
97509	85613	87	36548	32750	81	41200	36257	82	343	464	0	2159	2109	25	604	647	0	0.101813
92860	87068	85	35839	33606	80	31515	29575	79	300	325	0	1777	1527	18	453	732	0	0.10297
85188	80417	80	37119	34551	78	28505	26622	77	323	283	0	1552	1329	16	302	1061	3	0.10297
62984	63849	86	18623	18928	52	21168	21748	57	365	229	0	1172	1116	8	246	508	0	0.10297
122721	119758	82	31717	31084	80	52899	51993	82	675	580	0	2845	2629	28	764	834	0	0.104126
121585	108435	92	38596	33628	84	45489	40509	83	228	245	0	2496	2161	26	309	493	0	0.104126
86799	77750	86	30676	27170	80	30190	27063	78	586	313	0	1303	1210	11	-372	89	0	0.105283
171037	138502	112	64836	51019	112	58684	45546	112	825	583	0	3036	2401	31	768	778	0	0.105283
85640	79749	82	39463	37182	79	33916	31165	79	313	253	0	1602	1456	18	-50	267	0	0.105283
90559	81698	92	37590	33309	80	36823	31478	81	531	419	0	1898	1490	19	478	970	0	0.105283
122390	121770	84	34871	34718	79	44507	43281	81	389	402	0	2072	2313	22	-154	1023	1	0.105283
47933	49124	65	13621	14486	43	15407	15165	50	308	328	0	981	1010	2	422	802	0	0.105283
91615	81664	98	28864	25178	79	33806	28318	80	264	306	0	1666	1377	19	808	990	0	0.10644
284300	193601	110	101048	69361	109	110205	76193	109	1050	795	0	5435	3943	46	420	618	0	0.10644
192154	153729	96	68827	55050	93	75442	58592	93	815	713	0	3988	3241	36	349	779	0	0.10644
213811	179324	107	89750	76096	97	90000	75417	98	1076	929	0	4539	3759	38	924	855	0	0.107597
28284	30395	51	8748	9359	39	10399	10925	40	177	179	0	420	503	0	-373	81	0	0.107597
187751	155264	110	78449	67680	92	90083	73819	94	942	872	0	4807	3849	39	776	849	0	0.107597
61309	61287	82	18499	19073	51	20661	21329	55	103	295	0	986	1030	3	455	503	0	0.107597
81403	77528	93	23317	23084	68	32708	32693	76	43	347	0	1769	1743	20	-452	38	0	0.108754
71626	71093	78	19215	19124	55	25752	25519	71	277	242	0	1332	1267	13	-3	435	0	0.109911
102770	90021	99	42860	36840	82	36962	31929	81	355	246	0	2273	1940	25	65	399	0	0.109911
99301	90523	86	41076	37171	80	43692	39865	81	322	394	0	2144	1983	24	-264	161	0	0.109911
199099	176388	108	79687	71750	97	84831	76057	97	1042	821	0	4534	4077	37	-272	190	0	0.111068
43533	41979	79	15460	15771	47	15657	15895	48	-37	217	0	791	726	0	187	720	0	0.112225
32777	32969	70	13767	14053	45	11485	11278	45	195	192	0	599	588	0	-255	504	0	0.112225
136543	130775	87	43800	41380	83	63222	59861	84	716	783	0	3510	3269	31	17	308	0	0.112225
45898	45746	75	17023	16962	53	17996	18025	53	199	204	0	1114	1151	9	-48	426	0	0.113382
28577	27744	68	14149	14414	46	10437	10833	43	12	109	0	541	543	0	124	363	0	0.114539
61818	61651	83	18236	18261	55	20860	20456	56	332	302	0	980	1036	5	-2	410	0	0.114539
160635	122375	96	56332	44028	92	54036	39247	92	274	363	0	2887	2291	32	409	708	0	0.115696
46572	48022	69	13431	13787	46	20634	20182	61	310	324	0	1138	1097	8	162	339	0	0.115696
19078	21463	42	10082	10412	41	10701	11371	41	167	285	0	536	577	0	954	586	0	0.115696
60408	61618	75	20169	20960	51	21004	20541	56	129	239	0	1042	1197	10	700	658	0	0.116853
261831	175843	121	83939	56301	106	100534	67942	107	814	544	0	5575	3739	46	285	685	0	0.11801
43039	46339	59	12773	13177	43	18724	18843	50	26	142	0	830	905	0	-135	493	0	0.11801
62204	59662	90	27922	27493	74	25950	24736	72	192	185	0	1335	1288	13	-130	371	0	0.11801
93106	83004	93	37644	33304	81	30538	27123	79	239	222	0	1915	1659	24	-235	381	0	0.11801
96441	87327	85	39174	34728	81	32756	28446	81	416	401	0	1853	1699	20	647	440	0	0.11801
102674	89507	99	43901	37944	83	34988	29384	83	531	470	0	1936	1743	22	84	504	0	0.119167
56331	55597	80	9518	9531	41	19034	19103	53	277	204	0	1062	1047	6	200	336	0	0.119167
75502	71083	85	29142	27407	77	25911	24925	75	214	178	0	1378	1187	10	266	622	0	0.120324
39129	36559	85	11863	11091	48	11989	11211	51	62	149	0	706	672	0	286	623	0	0.120324
100180	100080	80	34966	34343	78	38974	38404	77	374	483	0	2012	1937	23	-85	332	0	0.120324
213081	164011	108	70336	54044	97	72690	55307	97	1109	731	0	3888	3078	37	768	864	0	0.121481
111980	105845	84	49910	47164	82	35607	32795	81	250	413	0	1901	1843	21	451	378	0	0.121481
405736	259905	146	187897	128343	145	200615	133661	145	2047	1321	16	10331	7036	58	891	1081	9	0.121481
79699	71534	80	29539	26181	78	34567	31202	79	302	289	0	1595	1457	18	103	383	0	0.121481
191298	144038	103	85466	63490	101	76436	56922	100	916	780	0	4235	3057	40	494	500	0	0.122638
73976	68234	82	29468	26871	77	32771	29744	77	386	438	0	1802	1672	23	1219	1036	3	0.122638
117347	112232	83	44925	42083	82	53065	49529	82	330	532	0	2861	2896	28	-352	185	0	0.122638
156775	144208	88	52730	48677	87	79996	72232	88	890	943	0	4468	4138	35	722	647	0	0.122638
176920	161807	105	68701	62511	88	73302	66389	88	1080	1085	7	3979	3772	33	52	786	0	0.122638
31711	32959	59	11339	11774	41	12803	12958	43	-93	142	0	716	788	0	440	754	0	0.123795
327673	213994	130	131455	84893	128	152700	96630	129	2144	1342	23	8339	5355	53	129	1030	4	0.123795
42063	41784	77	14888	14929	47	17173	17611	48	194	235	0	1040	1029	4	-136	237	0	0.124952
109046	98495	86	41189	35654	84	40814	36179	84	426	444	0	2280	2110	24	173	432	0	0.124952
108380	101460	98	27482	24769	75	44499	41828	81	704	591	0	2447	2172	25	-59	296	0	0.124952
190543	146185	99	64794	49401	95	71794	56308	95	820	583	0	3844	3092	37	1029	746	0	0.124952
86939	77209	91	34971	29687	80	30832	26029	80	427	331	0	1541	1173	18	302	342	0	0.124952
91027	80989	90	30440	26642	79	36505	33025	79	221	310	0	1897	1633	22	62	638	0	0.126109
96635	83090	99	34830	30146	82	30607	26630	82	550	385	0	1579	1416	19	-179	584	0	0.127266
75293	75227	85	19325	19199	55	27298	27348	75	416	315	0	1295	1288	12	109	474	0	0.127266
124180	120218	85	49892	49169	82	56834	54661	83	665	618	0	3019	2831	28	301	562	0	0.127266
83753	75851	82	35963	31990	80	33818	30590	79	360	263	0	1983	1629	22	-93	464	0	0.127266
64800	65636	76	17391	17657	51	23704	24074	66	-102	166	0	1072	1250	10	391	777	0	0.128423
24855	25733	54	9236	9371	40	9455	9704	40	27	249	0	539	524	0	-226	458	0	0.128423
137612	119178	89	52780	44430	88	50075	41037	88	518	383	0	2653	2256	29	-455	341	0	0.128423
48805	51768	70	25888	26269	71	16473	16553	51	245	345	0	1027	992	0	114	534	0	0.12958
109143	94595	85	38019	32035	84	44949	37371	85	436	431	0	2403	1994	24	-805	18	0	0.130737
100259	85948	99	40770	34484	86	39558	33934	85	291	233	0	2180	1696	22	353	824	0	0.130737
208254	161291	95	74081	56343	93	94751	73578	94	1242	783	0	4917	3759	41	92	561	0	0.130737
263630	184971	107	88581	61638	102	127426	86945	104	1228	1032	6	6817	4488	49	1257	1117	6	0.130737
67845	71693	67	26842	27322	68	25829	26100	66	192	359	0	1456	1433	17	-221	208	0	0.130737
139333	122011	98	62102	54379	87	49491	43517	86	766	681	0	2735	2235	28	811	788	0	0.131894
63434	64277	75	16911	16802	53	26427	26012	74	113	315	0	1256	1166	10	593	394	0	0.131894
137554	127386	87	50613	45772	85	52643	47472	85	646	507	0	2885	2583	30	254	478	0	0.133051
55554	55560	80	16409	16387	52	20135	19218	59	-26	63	0	998	1032	4	-579	0	0	0.133051
170414	134987	95	53253	42410	91	70922	56007	92	907	666	0	3798	3129	36	234	519	0	0.133051
150501	138192	92	58646	54028	86	59925	55140	86	914	766	0	2963	2701	29	1432	1141	7	0.133051
153172	124407	93	49627	40499	91	54064	44576	91	577	582	0	2908	2407	30	-186	305	0	0.133051
207754	175037	95	91108	75434	95	83414	69915	94	1009	849	0	4331	3586	37	69	522	0	0.134207
94479	83440	84	40679	35408	81	39793	35164	83	397	413	0	2139	1867	25	-23	528	0	0.134207
71316	72928	75	20461	21257	51	29343	29469	73	295	261	0	1413	1569	17	-11	421	0	0.134207
51880	51693	77	15332	15679	48	19678	20379	50	200	238	0	870	876	0	-83	378	0	0.134207
188538	143835	106	77308	60322	97	66495	50476	96	647	516	0	3722	2814	36	1183	644	0	0.134207
118804	103484	88	44914	38318	84	49580	43800	86	547	342	0	2629	2262	28	144	647	0	0.134207
124193	107720	90	51005	42904	86	42279	34533	87	402	390	0	2203	1850	27	762	586	0	0.134207
83893	78987	79	38464	35334	79	27155	24911	76	184	181	0	1709	1372	15	487	665	0	0.134207
108051	104132	81	41380	39345	80	43635	41632	80	346	291	0	2249	2259	23	1072	1386	12	0.134207
167479	141438	92	60613	51346	89	77458	62647	92	565	549	0	4102	3012	38	428	575	0	0.135364
249741	194065	105	128467	99942	104	123826	94879	105	796	1027	3	6454	4937	46	82	390	0	0.135364
179081	143527	96	68287	54514	93	88555	71816	94	667	683	0	4613	3614	40	-158	507	0	0.135364
94156	87057	91	32523	29651	80	32717	29639	80	254	250	0	1936	1723	22	170	598	0	0.136521
115471	110577	96	42632	41517	80	62400	60690	82	759	789	0	3494	3345	31	138	626	0	0.136521
152100	131630	106	54151	47035	89	55205	47519	89	757	755	0	3238	2703	33	464	460	0	0.136521
40956	35970	85	10244	7864	76	3652	1394	53	246	202	0	186	131	0	431	1003	2	0.136521
60697	63064	66	20720	20763	56	24866	24827	71	54	139	0	1417	1445	16	180	621	0	0.136521
102554	100299	83	35694	34866	79	36453	35421	79	432	481	0	2164	1925	21	-444	43	0	0.137678
309708	209274	141	100203	71473	122	133818	90769	124	972	1003	1	7039	4814	48	457	865	0	0.137678
90578	78533	98	34986	31310	81	30179	26947	80	611	372	0	1604	1266	17	9	374	0	0.138835
122994	121912	85	62854	61598	82	66084	63427	82	914	904	0	3402	3296	31	555	516	0	0.138835
132445	113777	99	46646	39944	85	62116	54240	86	752	593	0	3274	2839	32	701	862	0	0.138835
170582	141693	106	71633	59554	93	60670	50434	92	687	500	0	3333	2956	32	1032	1062	4	0.139992
205086	163701	100	65824	52390	95	73353	59570	96	734	543	0	3845	3135	38	-262	254	0	0.139992
77458	79097	75	30902	31076	75	27039	27355	68	67	111	0	1424	1447	15	-316	215	0	0.141149
254316	185706	119	98724	72319	107	106348	79596	107	843	680	0	5219	3777	44	737	716	0	0.141149
76671	68895	85	24249	21557	64	31245	28606	79	216	303	0	1710	1554	18	111	456	0	0.141149
65155	65348	76	21116	21530	55	23970	24665	62	331	304	0	1000	1274	13	99	259	0	0.141149
88706	79813	86	31947	28034	80	29874	26772	79	303	300	0	1537	1315	17	-267	474	0	0.142306
75689	76241	77	21363	21205	57	29215	29026	74	166	212	0	1364	1375	15	-118	335	0	0.142306
122218	105852	89	42382	36164	85	42929	37342	85	406	539	0	2293	2022	26	369	688	0	0.143463
35354	37016	65	8939	9005	40	12791	12597	45	141	185	0	766	822	0	215	466	0	0.143463
93744	90492	95	55785	55229	80	76923	73362	83	828	691	0	3071	2902	29	651	593	0	0.14462
60075	60832	73	15322	15429	47	21900	22283	58	387	331	0	1111	1293	11	35	364	0	0.145777
29264	30542	61	13169	13740	45	11492	11332	45	124	157	0	548	563	0	-15	422	0	0.145777
141785	76629	103	50926	29229	98	58542	29300	99	470	402	0	3067	1648	42	-34	429	0	0.145777
66749	70023	75	33204	33822	74	21928	21967	61	48	162	0	1176	1180	10	-161	408	0	0.145777
77246	76647	79	21738	21941	55	27279	27353	74	161	283	0	1457	1371	14	534	445	0	0.145777
44005	46028	70	16535	17143	47	18834	19295	58	237	421	0	1095	1047	7	-120	191	0	0.145777
80448	82263	76	23918	24075	59	30484	30524	74	570	401	0	1608	1682	19	-95	240	0	0.146934
121954	120149	88	30082	29437	79	61278	59873	81	415	493	0	3021	3079	30	515	783	0	0.148091
147827	125520	93	57535	48853	88	55689	47568	88	642	406	0	2787	2468	30	20	343	0	0.148091
153461	123122	95	61154	49457	92	56201	46087	93	278	380	0	3061	2440	30	562	412	0	0.149248
125952	113401	88	34377	29075	81	51357	44109	84	690	446	0	2649	2473	27	247	440	0	0.149248
153598	138889	87	68110	61317	87	65584	58887	88	1136	833	0	3302	3129	30	724	1033	3	0.149248
168424	134158	97	64950	52484	90	70321	57801	91	236	373	0	3591	2930	36	207	459	0	0.150405
94627	84974	95	33542	29292	79	33330	29777	80	412	432	0	1621	1426	18	903	661	0	0.150405
40544	39184	73	12581	12999	43	13876	14195	47	-4	147	0	800	792	0	269	526	0	0.150405
110196	107514	89	31271	30740	78	37594	35490	79	543	508	0	1779	1665	19	1013	920	0	0.150405
193496	149330	112	59032	45899	92	73668	58863	94	1112	814	0	3864	3007	37	690	574	0	0.151562
90593	81513	83	37338	33059	81	37954	32648	82	507	416	0	2067	1806	23	-436	247	0	0.151562
184391	147350	103	68345	54740	98	66244	52604	99	731	469	0	3695	3050	34	-44	398	0	0.151562
139118	118675	94	59782	50836	88	56452	47857	89	549	623	0	2966	2500	32	228	635	0	0.151562
73332	66136	81	32436	29017	78	27114	24326	77	184	261	0	1194	1153	11	-367	148	0	0.151562
174314	138502	101	71244	57163	94	59187	47211	93	949	781	0	3660	2699	36	748	503	0	0.152719
63394	65895	72	27693	27962	73	37901	36627	75	199	299	0	1924	1774	22	685	870	0	0.152719
111874	110009	81	43368	41871	80	44140	43279	79	378	467	0	2364	2232	25	34	461	0	0.152719
108881	91992	102	43612	37173	84	39207	34676	83	296	324	0	2374	2017	25	-347	521	0	0.153876
43865	44456	73	13719	13946	47	14071	13960	47	309	282	0	701	668	0	195	551	0	0.155033
187022	151386	99	79068	64675	93	95328	77158	95	924	896	0	4942	3943	39	567	650	0	0.155033
166554	156009	87	48456	44620	85	67909	62959	88	848	764	0	3695	3443	31	1358	1304	11	0.155033
74795	68781	81	32203	28677	79	30148	26866	78	-60	118	0	1543	1267	13	-250	336	0	0.155033
210703	105316	203	77796	31778	182	92896	53541	186	1139	845	0	5041	2811	34	39	351	0	0.155033
34761	35482	71	11971	12239	43	13400	13987	45	162	322	0	768	771	0	71	247	0	0.15619
143627	132578	87	67672	62893	86	67867	61793	85	736	571	0	3704	3346	34	617	1416	10	0.15619
163534	135040	94	68363	58205	90	68256	54502	92	601	487	0	3862	3295	37	-25	942	0	0.15619
52787	52885	82	30321	30726	73	16967	16686	52	308	309	0	827	762	0	221	439	0	0.15619
62114	58396	81	24978	23032	69	26380	24270	77	252	363	0	1464	1423	16	200	842	0	0.157347
75810	75439	78	19670	19191	59	33807	32426	77	360	306	0	1436	1345	15	108	558	0	0.157347
131088	106444	92	45272	36664	87	43482	35866	87	418	433	0	2217	1798	27	-373	344	0	0.157347
40581	40293	72	12236	12523	44	18622	18466	53	176	291	0	1063	943	0	-245	494	0	0.157347
47661	46889	84	12371	12515	44	18176	17921	55	242	235	0	905	1093	7	-73	180	0	0.158504
33070	33231	68	9792	9842	40	13135	13150	44	-11	161	0	751	733	0	411	949	0	0.159661
47738	47410	80	22547	22306	64	16155	16037	51	237	283	0	806	727	0	-25	444	0	0.159661
92545	84154	82	36528	31824	82	30900	26950	81	101	402	0	1619	1514	18	21	486	0	0.159661
65241	65320	78	18264	18716	51	23001	22983	62	220	265	0	1352	1186	10	-22	139	0	0.159661
84583	83816	81	20402	20133	60	32081	31536	78	225	316	0	1886	1816	19	164	540	0	0.159661
58941	60153	74	18741	19211	53	22000	21998	62	55	224	0	1027	1127	9	57	462	0	0.160818
19888	20398	63	12569	12744	44	8125	7945	40	-71	194	0	478	580	0	344	649	0	0.161975
25800	25311	72	12318	12586	44	12231	12345	45	78	176	0	755	738	0	-293	296	0	0.161975
101937	90794	83	37827	32969	84	33776	28589	83	835	595	0	1809	1667	19	378	989	0	0.161975
61370	62516	76	27704	27890	72	20391	20308	61	233	172	0	1203	1285	10	126	494	0	0.163132
40619	39916	80	13854	13839	47	17034	16759	50	163	302	0	926	975	0	183	481	0	0.163132
287583	145692	142	88736	56395	141	132898	67541	141	1674	897	0	7055	3547	65	1232	988	0	0.163132
269829	134412	245	137533	69682	242	130314	63860	244	1484	902	0	7067	3325	63	1103	679	0	0.163132
80266	78151	79	34023	32146	78	31582	29254	79	344	379	0	1625	1544	18	548	476	0	0.163132
34037	36398	64	12881	13834	43	14110	14189	48	45	111	0	674	795	0	-360	128	0	0.163132
147527	132844	87	57780	51163	87	60849	52800	87	574	654	0	3298	2917	31	866	814	0	0.163132
219395	165941	105	87244	66292	100	108201	81999	103	1311	928	0	5659	4061	44	1492	1017	2	0.164288
59308	60158	77	17731	18118	52	20618	21035	54	542	270	0	1110	1046	6	171	440	0	0.164288
36774	37644	68	11135	11024	44	13370	13858	44	69	104	0	642	542	0	-83	573	0	0.165445
347243	222504	143	128503	82856	135	139763	91579	134	1780	1594	17	7519	4872	51	1426	1726	13	0.165445
47280	51093	69	19259	19549	51	16948	17472	50	119	182	0	878	909	0	-20	278	0	0.165445
273191	202674	119	127963	103136	115	135391	105471	115	1481	1144	12	7213	5544	48	399	732	0	0.166602
138570	123062	89	49906	42985	87	56613	48870	87	430	469	0	2826	2453	30	37	376	0	0.166602
67372	66387	76	25123	25161	71	24828	25109	70	115	121	0	1251	1146	10	290	427	0	0.167759
202678	160065	99	73296	57409	96	94164	74874	96	1459	1306	15	5397	4253	44	491	884	0	0.167759
177092	145990	110	69463	56838	92	62663	51095	92	459	419	0	3406	2862	34	-2	417	0	0.167759
59519	61191	75	14642	15224	46	17346	17250	51	231	182	0	893	869	0	-625	100	0	0.167759
71607	67007	78	27456	24140	74	27566	25738	78	476	368	0	1339	1376	16	216	358	0	0.168916
20319	21637	52	10587	11181	42	8595	9070	39	41	115	0	267	436	0	-114	111	0	0.168916
55668	56672	73	25882	26218	72	18948	19304	53	180	185	0	1127	1112	7	-14	363	0	0.168916
107326	98379	84	38141	33872	83	40947	36319	84	419	382	0	2119	1991	25	163	420	0	0.168916
47073	44840	76	12813	13133	45	16512	16861	49	217	223	0	799	842	0	323	582	0	0.168916
118922	100091	95	42469	36108	85	44341	37694	85	345	417	0	2300	1818	27	-201	344	0	0.168916
129173	121095	91	50514	46142	83	58204	53160	84	759	581	0	3187	3099	29	101	351	0	0.17123
33512	35456	66	11581	11731	43	11780	11722	44	25	168	0	539	478	0	468	383	0	0.172387
116444	110732	98	41085	38304	81	44773	42319	80	817	575	0	2230	2308	24	53	667	0	0.173544
111228	109713	84	45368	44427	80	52580	50820	80	768	548	0	3014	2923	28	1367	968	0	0.173544
97738	86233	96	41570	36479	82	31959	27803	83	531	363	0	2101	1751	23	-150	742	0	0.174701
43483	44106	74	13059	13158	44	18007	18385	52	134	232	0	999	1114	8	73	400	0	0.174701
98222	89942	84	31975	28381	79	35509	32464	81	353	339	0	1874	1717	19	-367	275	0	0.174701
99827	97455	82	29136	28601	77	34233	34228	77	562	465	0	1665	1542	20	102	362	0	0.177015
89245	78793	85	28208	24607	80	37050	32309	82	508	436	0	1744	1515	21	-123	387	0	0.177015
149083	127467	89	65372	55570	87	55444	46093	87	686	437	0	3027	2765	29	-28	435	0	0.177015
117298	114169	96	31866	31032	79	60406	58869	81	569	708	0	3097	3059	28	457	1119	5	0.177015
226459	166481	103	84484	62347	101	83858	60838	100	877	674	0	4345	3283	39	601	621	0	0.177015
108508	110432	79	44602	44488	79	53750	52407	80	696	629	0	2848	2514	29	547	1010	2	0.177015
134101	119312	87	48915	42864	84	53749	46031	84	725	543	0	2771	2387	28	469	462	0	0.178172
36017	35448	70	15747	15981	50	12969	12992	44	170	206	0	477	582	0	15	496	0	0.178172
220395	148834	109	87701	59160	105	83910	57131	105	882	517	0	4611	3256	42	-114	1284	8	0.178172
45235	48975	66	12957	13057	45	15968	15726	50	186	250	0	962	856	0	-284	234	0	0.179329
131542	113947	93	50608	43439	89	40605	35678	87	442	479	0	2496	2190	24	629	1190	6	0.180486
142334	122082	90	50080	43228	87	53581	45921	88	389	426	0	2955	2657	31	-183	528	0	0.180486
65398	60414	78	28244	25560	76	22839	21566	65	330	274	0	1086	1118	8	-211	154	0	0.180486
171718	147077	106	83956	72058	91	95295	81748	91	923	912	0	5063	4586	38	768	2050	13	0.181643
143971	126879	90	60571	52925	87	47138	40814	85	447	368	0	2418	2075	27	505	765	0	0.181643
61376	64081	75	22501	22991	56	19734	19409	56	322	311	0	1064	1015	3	106	543	0	0.181643
258742	187295	105	91244	65378	103	143137	103006	105	1784	1339	16	7631	5441	49	285	401	0	0.1828
29318	29159	69	12959	12390	50	15789	14474	81	390	221	0	775	699	0	228	518	0	0.1828
47750	48901	73	14173	14582	47	15634	16442	46	2	289	0	940	832	0	-195	393	0	0.1828
65781	61919	77	30710	28735	75	26723	23813	74	543	542	0	1412	1377	14	1291	938	0	0.1828
89382	80084	85	35680	31341	80	33823	29954	80	408	556	0	1674	1528	19	109	670	0	0.183957
99582	91054	84	44520	39958	81	41625	36659	82	315	334	0	2088	1947	23	2	316	0	0.183957
70560	66888	78	28653	26612	77	30000	27296	77	423	265	0	1469	1473	17	159	343	0	0.185114
234174	172023	105	83552	61233	102	86142	62863	101	932	675	0	5150	3852	43	147	728	0	0.185114
201235	125006	123	73931	48784	120	66933	39424	119	700	393	0	3292	2133	26	1014	957	0	0.185114
39100	42282	63	9859	10394	40	16407	17369	48	122	195	0	818	911	0	231	614	0	0.185114
147629	122344	100	69870	61363	89	47109	38461	87	404	516	0	2522	2099	28	216	419	0	0.186271
72433	73124	81	20997	21203	58	29397	29290	74	171	295	0	1402	1616	16	608	613	0	0.186271
208815	152785	99	74127	53378	99	85608	62258	99	702	585	0	4586	3372	40	593	946	0	0.186271
187718	150425	94	65335	51542	93	79362	61388	95	706	438	0	4413	3188	39	719	702	0	0.186271
151660	143642	88	42097	40115	86	53251	50475	86	695	390	0	3000	2818	28	-87	346	0	0.186271
254699	183712	115	77174	56406	106	93819	68084	106	1184	822	0	4996	3605	42	520	1007	2	0.187428
182146	137280	120	63851	49213	120	61328	44553	120	547	488	0	3215	2578	31	300	494	0	0.187428
50590	51882	73	27853	28463	72	18914	18939	55	319	387	0	1109	1137	8	-13	670	0	0.187428
121666	112405	87	46449	41956	83	50405	46447	83	634	435	0	2707	2337	28	-179	282	0	0.188585
71263	73231	80	24281	23880	74	28019	27641	75	222	278	0	1459	1485	16	-399	294	0	0.189742
75496	73776	91	29994	29144	77	26843	25361	78	134	241	0	1419	1302	14	360	742	0	0.189742
93068	91590	83	29300	28812	76	37994	38053	78	545	448	0	1990	1839	23	280	630	0	0.189742
71204	68310	80	30186	28967	76	27001	26095	76	382	421	0	1476	1326	17	-197	200	0	0.189742
105177	105178	81	37420	36805	78	55059	54276	79	825	674	0	3127	2862	30	807	842	0	0.189742
74018	74635	77	21038	21009	55	24611	24739	68	337	309	0	1283	1429	14	0	281	0	0.189742
254627	190934	106	89068	65857	103	94120	72048	103	806	703	0	5380	3947	43	350	281	0	0.190899
72131	70205	78	31830	30040	75	26434	24170	66	295	324	0	1412	1317	13	452	343	0	0.190899
165418	138572	92	56653	47669	87	77068	62225	89	530	632	0	4209	3610	36	-39	246	0	0.190899
120723	106094	89	38192	31832	86	48130	40849	86	477	399	0	2519	2089	27	601	687	0	0.190899
206090	164830	98	86397	70472	95	75282	58100	96	686	615	0	4211	3014	41	-118	349	0	0.190899
31554	33774	62	13083	13933	42	13630	14445	45	0	183	0	1043	849	0	-213	374	0	0.190899
179068	140478	95	63491	49815	91	75574	58106	92	1271	776	0	4083	3310	39	-258	176	0	0.190899
54206	53326	80	11635	12008	41	17030	16993	50	202	233	0	846	970	0	-653	117	0	0.192056
166384	141739	92	56784	47043	89	53760	45371	88	705	383	0	2920	2308	31	-40	457	0	0.192056
92814	90788	80	38317	37487	79	36774	35746	78	368	348	0	2036	1936	22	209	536	0	0.193212
43011	44031	71	15475	15810	50	15386	16315	46	308	156	0	720	761	0	66	396	0	0.193212
47699	48150	74	17403	17387	53	18467	18672	60	162	175	0	833	919	0	338	666	0	0.193212
45357	44155	74	20039	20299	59	16271	16340	51	-93	135	0	956	953	0	-604	30	0	0.194369
109633	107763	80	40552	39142	78	33969	32357	78	405	430	0	1840	1890	20	108	462	0	0.194369
222718	169578	98	91160	69197	97	118330	90941	99	1484	1208	15	6567	5131	45	1502	2227	17	0.194369
115600	107488	82	47346	43012	82	36568	33606	82	660	420	0	2081	1824	24	88	491	0	0.194369
53816	55578	65	11495	11799	43	19620	19669	55	259	308	0	1014	831	0	310	408	0	0.195526
143374	118136	90	53388	44355	87	41996	35581	87	535	439	0	2455	2092	27	471	1042	4	0.195526
216935	150619	107	78245	56777	102	84508	59099	103	1146	822	0	4461	3209	41	-217	230	0	0.195526
163651	133466	90	52088	42886	88	68414	54167	90	467	536	0	3813	3080	35	-35	312	0	0.195526
124921	120893	89	36308	35391	80	63125	60994	83	731	647	0	3181	3189	29	568	585	0	0.196683
99952	90113	84	39176	34188	82	44693	39873	81	637	412	0	2286	2053	26	-62	353	0	0.196683
47419	47676	73	18664	19234	52	18621	18285	52	238	222	0	1004	1058	6	-300	330	0	0.196683
81477	80489	80	25272	25320	74	27275	27397	72	319	423	0	1357	1270	11	89	1243	7	0.19784
67005	65212	83	31219	31197	76	23881	23235	75	306	366	0	1195	1246	12	782	906	0	0.19784
45662	47358	64	14146	14317	47	17613	17396	55	338	260	0	1006	902	0	573	807	0	0.19784
181077	150179	104	82766	69909	93	91992	76206	93	1253	1105	7	5361	4599	44	1441	1237	8	0.19784
58743	56274	77	28382	26127	75	23815	21842	67	275	347	0	1249	1093	12	457	788	0	0.19784
86363	84113	79	39600	39099	78	29984	29402	76	428	253	0	1624	1583	19	581	597	0	0.198997
65188	61898	82	27318	25233	74	26776	24903	71	378	250	0	1388	1383	16	55	701	0	0.198997
207860	159377	100	96831	74330	100	75092	56121	98	862	627	0	3923	2906	39	289	318	0	0.198997
46173	49017	55	14729	15174	46	21048	20767	64	82	212	0	1085	1083	8	-3	326	0	0.198997
93629	83830	88	41210	37237	81	32834	29246	80	320	431	0	1995	1782	22	453	956	0	0.198997
48678	47752	77	13859	13888	47	18105	18782	50	62	174	0	966	810	0	293	631	0	0.200154
36312	33931	76	12011	11810	46	16652	16759	55	200	260	0	873	980	0	-111	328	0	0.200154
225669	182814	118	86723	71114	102	103677	86694	102	1063	824	0	6054	4861	45	164	477	0	0.200154
95165	95699	79	51313	50724	79	37959	36489	78	277	386	0	1967	1869	23	15	438	0	0.200154
137241	132063	90	42640	41632	80	50529	48258	82	558	365	0	2599	2481	27	-8	414	0	0.200154
81791	82698	91	30623	30625	74	26982	26659	67	280	477	0	1407	1393	15	-93	572	0	0.201311
27966	29275	53	13841	14397	46	11753	12039	44	-25	138	0	573	727	0	-338	102	0	0.201311
177534	144044	96	64498	50420	93	91100	73353	93	707	868	0	5128	4126	41	1406	1257	14	0.201311
62045	64798	73	26970	27550	64	24541	24603	63	289	341	0	1250	1412	13	-294	142	0	0.201311
172217	145410	90	54716	45175	89	62021	50682	90	610	668	0	3505	3066	33	-218	211	0	0.201311
116311	103257	88	52200	46284	83	44355	39841	83	199	278	0	2193	2164	23	700	648	0	0.201311
192604	158645	96	92226	78829	96	99410	82593	96	1004	676	0	5255	4716	38	-52	328	0	0.201311
123681	105709	94	44287	37602	85	43003	36754	84	358	307	0	2325	1962	26	359	538	0	0.202468
142009	130256	89	54973	50440	86	50689	47266	86	462	602	0	2783	2275	29	869	1377	9	0.202468
51525	52199	78	21562	21732	58	21522	21940	55	-124	48	0	1075	1113	8	237	509	0	0.202468
95741	101217	76	48305	47751	79	54167	53298	78	306	349	0	3003	2798	28	204	421	0	0.203625
101278	92488	82	39138	33657	83	38877	33268	83	522	515	0	2059	1630	25	81	287	0	0.203625
70310	68991	77	30841	31565	74	21730	22176	58	164	222	0	1265	1264	14	67	657	0	0.203625
127646	123714	100	48551	47392	82	55081	52777	83	523	424	0	2895	2655	28	306	552	0	0.203625
28495	28927	64	13572	13748	46	11669	11867	44	186	247	0	631	786	0	450	637	0	0.204782
89863	78440	85	37973	33184	81	39437	35757	81	231	292	0	2044	1892	22	-142	238	0	0.204782
110980	98580	85	42810	36770	84	37994	33109	84	694	377	0	1688	1484	20	815	623	0	0.205939
88689	84343	81	35256	34128	80	25270	23850	78	426	459	0	1259	1222	11	515	901	0	0.205939
83413	84318	83	21878	22093	63	36926	36524	76	296	270	0	1909	1934	20	-194	600	0	0.205939
25170	26211	50	13945	14522	46	10344	10726	41	100	163	0	636	578	0	-249	172	0	0.207096
135935	125280	85	50514	44694	86	72023	63624	87	993	826	0	3572	3217	34	791	811	0	0.207096
46627	49751	69	18247	18698	53	19053	19787	54	212	315	0	1123	1141	9	-300	225	0	0.207096
40288	40780	74	14727	15050	48	13147	13059	45	312	206	0	657	666	0	61	507	0	0.207096
112860	111255	88	46382	45763	80	35598	34509	79	418	337	0	1863	1835	21	575	630	0	0.208253
33128	33849	64	9528	10102	39	12640	12776	44	60	204	0	789	741	0	-398	368	0	0.208253
158744	132899	89	57192	46160	89	58119	47414	90	825	548	0	3297	2628	35	-360	286	0	0.208253
45964	47662	70	19553	19912	52	15325	16261	46	105	246	0	647	812	0	1153	824	0	0.208253
67298	70079	73	19670	19717	57	22328	21925	59	222	305	0	1040	1103	8	51	513	0	0.208253
36889	38310	70	18230	18852	52	12718	13371	44	168	193	0	701	613	0	308	358	0	0.20941
184018	150517	100	61814	50052	95	66850	55127	95	489	423	0	3261	2627	34	359	629	0	0.20941
84812	80125	95	33856	31558	95	32216	28757	95	504	385	0	1556	1498	16	-182	603	0	0.20941
67516	66339	81	24235	23963	69	24224	23303	69	290	289	0	1323	1283	12	-224	506	0	0.210567
100441	88367	100	48977	43190	83	39126	34543	82	99	315	0	1963	1745	24	-260	145	0	0.210567
69699	69529	76	19853	19716	55	24706	24215	69	298	321	0	1279	1266	13	37	691	0	0.211724
70470	71702	83	27758	27395	74	25844	25236	74	117	285	0	1367	1380	13	-643	0	0	0.211724
253342	184650	115	109049	83284	108	109881	79971	109	1096	861	0	5882	4402	45	285	418	0	0.212881
176481	142775	100	64768	52609	91	86958	69324	93	890	756	0	4557	3586	41	1702	1613	13	0.212881
113516	103722	86	38255	34189	81	46621	40607	82	341	382	0	2494	2239	27	168	467	0	0.212881
108826	95887	85	38410	33055	83	46092	38527	85	421	602	0	2469	2138	27	862	1129	5	0.212881
80548	82685	76	32794	32086	69	33357	32048	77	291	371	0	1566	1514	17	472	521	0	0.212881
82197	77847	83	29294	26941	69	32869	30451	79	83	216	0	1758	1583	19	-198	271	0	0.214038
106500	90941	86	40042	34543	82	40949	33596	83	28	157	0	2144	1880	22	603	732	0	0.214038
86840	88282	78	25689	25511	75	28289	28365	76	87	298	0	1649	1611	18	803	1135	7	0.214038
54515	57510	72	19237	19502	52	21435	21490	64	200	359	0	1211	1115	11	90	268	0	0.214038
118946	99966	92	37968	31359	85	37787	31668	86	462	378	0	2055	1598	24	72	463	0	0.215195
194518	151671	102	68320	54007	96	71555	55987	97	588	400	0	3990	2858	39	850	909	0	0.215195
65436	67107	73	33450	33965	74	23041	22731	60	257	215	0	1405	1421	13	178	631	0	0.216352
316690	197812	135	167444	116015	130	153510	104200	129	1786	1288	25	8142	5619	52	875	817	0	0.216352
184093	152714	95	56605	45866	92	96444	81683	93	1353	1144	10	5013	4147	39	555	857	0	0.216352
105883	104484	84	40745	40645	78	40977	39692	79	411	468	0	2416	2362	24	747	745	0	0.216352
47460	47884	72	21143	21218	63	16231	16431	50	176	160	0	867	930	0	291	693	0	0.217509
60749	59058	89	25123	24705	73	23293	23377	65	164	166	0	1201	1180	10	280	461	0	0.217509
55057	54788	81	18715	18828	54	20284	20369	58	119	150	0	1101	1255	12	250	396	0	0.217509
71777	69613	82	22345	22013	64	26747	25527	75	204	304	0	1305	1290	15	-232	238	0	0.218666
87151	79888	81	38068	33067	81	33749	29163	82	352	370	0	1778	1444	20	-312	221	0	0.218666
25450	25006	67	13599	13894	47	8690	9209	39	126	215	0	525	581	0	198	612	0	0.218666
37068	37348	84	15625	15700	50	11813	12014	43	44	236	0	687	759	0	-305	380	0	0.218666
104418	90249	100	38149	32875	82	37522	31422	83	300	375	0	2167	1952	25	-285	346	0	0.218666
71352	71884	76	28504	28571	75	22753	22573	64	308	288	0	1368	1465	14	-102	388	0	0.219823
127027	109099	88	41775	35742	85	43669	37935	86	348	256	0	2138	1865	25	95	626	0	0.219823
58930	60531	75	32123	32614	74	25727	25589	73	265	309	0	1253	1211	13	-11	381	0	0.22098
202822	166043	102	79693	65801	95	97978	79752	96	1308	1039	5	5297	4482	41	777	661	0	0.22098
143662	131244	86	46063	41252	85	45667	40384	86	431	606	0	2822	2400	28	938	627	0	0.22098
93681	86287	80	32135	28572	79	34122	30065	79	258	270	0	1827	1600	20	314	458	0	0.222137
96431	97512	85	37734	37736	77	43478	42900	78	370	373	0	2246	2255	24	383	529	0	0.222137
57323	57120	79	20554	20660	58	21963	22522	56	147	265	0	1069	1135	9	-45	291	0	0.222137
58349	59710	72	22677	23042	64	22468	22472	59	328	235	0	1101	1247	10	-453	1	0	0.222137
42894	44405	61	9293	9815	39	19305	19760	52	156	159	0	923	948	0	-118	414	0	0.222137
65484	65517	77	23839	23910	65	25879	26445	67	188	187	0	1235	1299	13	-312	163	0	0.223293
69940	66884	81	31176	28798	76	30079	28335	76	151	322	0	1593	1703	18	-522	27	0	0.223293
230212	177660	108	73625	56091	101	92195	71212	102	871	996	0	4985	3835	41	522	896	0	0.223293
103028	102935	80	28953	28945	77	45257	44871	79	372	437	0	2439	2322	25	306	548	0	0.223293
74396	75834	77	14843	14612	47	29166	27718	78	205	430	0	1500	1499	16	235	1280	7	0.223293
95186	96426	76	22868	23029	59	41330	40787	78	267	437	0	2647	2439	27	-60	458	0	0.223293
273728	203642	123	74702	55502	107	112223	84776	109	1394	925	0	5868	4441	43	948	925	0	0.22445
73392	70101	90	25515	23554	76	29951	28480	77	226	346	0	1622	1573	18	-28	222	0	0.22445
316333	214001	121	133322	93915	118	116073	80086	117	1129	1040	6	6503	4564	49	140	495	0	0.225607
66567	62520	91	16778	14223	91	23942	21588	91	156	264	0	1250	1146	9	735	1027	3	0.225607
187951	153250	91	68349	55613	89	78505	63449	91	502	421	0	4148	3557	36	715	801	0	0.225607
46065	48048	75	14481	14636	47	15626	16096	49	264	230	0	723	696	0	167	703	0	0.225607
48176	48036	70	20321	20253	57	19912	19999	55	149	200	0	1008	1021	3	-256	216	0	0.226764
46003	47634	72	16633	16765	53	18802	18925	54	187	201	0	1192	1080	7	56	492	0	0.226764
65984	63878	85	17395	17342	52	22705	22261	59	55	242	0	995	1098	7	462	577	0	0.226764
126075	104931	92	46486	39303	87	46596	38676	87	661	382	0	2413	1980	29	803	769	0	0.227921
152992	140426	90	53100	48234	85	52269	47698	86	483	299	0	2763	2674	28	381	698	0	0.227921
60876	60488	87	16376	16681	47	21936	22254	52	134	192	0	1237	1347	13	-610	0	0	0.227921
15174	17615	37	8594	9094	38	8777	8754	39	305	214	0	416	483	0	142	428	0	0.227921
174505	142085	95	77676	64476	95	61090	49347	93	980	509	0	3358	2929	32	379	762	0	0.227921
31571	32802	51	12995	13690	43	11441	11578	43	497	444	0	616	686	0	-101	425	0	0.227921
55165	55872	77	28577	28465	72	22024	21818	58	185	202	0	1160	1264	11	303	926	0	0.229078
133819	106693	91	65454	52077	89	51941	40560	89	513	724	0	2752	2197	29	1181	887	0	0.230235
36133	36234	70	14980	15042	47	12553	13181	44	21	206	0	675	681	0	297	487	0	0.230235
64748	59711	84	30020	27275	76	25610	23611	73	288	446	0	1504	1335	15	400	814	0	0.230235
130034	107518	93	44480	38033	87	50988	41016	88	513	525	0	2758	2086	29	549	762	0	0.231392
90117	90173	81	16066	15930	49	33022	32390	77	99	231	0	1729	1853	17	326	587	0	0.232549
23772	25229	55	7755	8081	38	8937	9265	38	119	223	0	500	652	0	-184	162	0	0.232549
177059	141924	93	64844	51278	91	67554	53589	92	659	547	0	3413	2654	34	711	680	0	0.232549
74459	75000	78	22389	22517	60	27358	26626	74	181	202	0	1660	1446	16	-380	252	0	0.232549
152481	121680	108	50960	40594	97	61712	48727	108	537	472	0	3364	2686	35	-14	368	0	0.232549
72285	72245	76	25619	24880	70	22684	21689	64	368	355	0	1373	1360	13	452	735	0	0.232549
219485	156453	100	88827	63846	99	85864	60316	100	689	459	0	4351	3161	41	671	806	0	0.232549
57752	58113	89	12793	13327	43	21764	22427	57	186	164	0	1166	1103	10	602	702	0	0.233706
66013	61099	84	30754	28783	76	20518	19081	59	106	272	0	1154	1133	9	-315	389	0	0.233706
85997	82843	89	30942	31151	75	26185	26033	73	249	254	0	1453	1350	15	300	1085	4	0.233706
116299	114154	81	47343	46584	79	62475	61660	81	850	873	0	3255	3179	28	1098	1105	17	0.233706
124365	112917	89	47179	41452	84	46742	41240	85	513	478	0	2164	1968	24	236	506	0	0.233706
127354	121209	88	39977	38710	81	51199	47707	82	387	528	0	2611	2457	27	-646	0	0	0.233706
104020	105469	80	32687	32325	77	48299	46931	78	650	663	0	2589	2450	25	-93	275	0	0.234863
27447	29042	58	9712	10442	40	11149	11871	40	150	210	0	566	658	0	15	365	0	0.234863
97993	94087	82	35114	32534	79	36302	33045	80	464	270	0	1956	1817	19	906	1057	3	0.234863
37476	39833	52	12033	12525	42	13319	13738	43	195	164	0	723	782	0	-93	253	0	0.234863
125778	102728	92	47539	39426	87	50720	41879	88	584	589	0	2387	2113	27	97	415	0	0.234863
77262	76907	80	24649	24783	64	29675	30282	75	351	271	0	1631	1647	17	-44	409	0	0.23602
83725	80731	81	24615	24282	76	32408	31457	78	227	420	0	1583	1623	18	2	581	0	0.23602
167168	135344	97	54882	42994	94	58623	46666	94	1043	549	0	2828	2035	32	-338	387	0	0.237177
88783	85337	80	36551	35140	78	34773	32464	78	472	420	0	2000	2014	20	354	1032	3	0.238334
231551	117486	124	76314	44752	122	114796	56037	122	1629	758	0	6273	3338	67	501	533	0	0.238334
279408	193773	111	127182	94285	110	158338	114863	112	1231	1107	8	8573	6476	55	518	749	0	0.238334
65485	72020	53	25818	26518	59	29978	29497	72	482	366	0	1389	1472	14	458	1007	1	0.238334
89055	85863	84	30756	28732	77	32530	30944	77	462	395	0	1705	1690	17	189	760	0	0.239491
47687	49696	72	24708	25533	59	19225	19049	53	103	147	0	1206	1100	9	372	738	0	0.239491
131312	115831	85	43438	37370	83	48369	41626	85	477	500	0	2557	2148	28	-363	136	0	0.239491
104634	95616	83	34749	29840	83	34703	30621	82	710	666	0	1882	1605	21	-317	410	0	0.239491
34124	33909	81	9363	9552	40	10523	10513	42	278	178	0	724	637	0	-480	56	0	0.240648
252246	184532	110	99673	73157	107	100293	73934	105	902	762	0	5349	3895	42	25	455	0	0.240648
85692	85089	88	26873	25759	79	33131	30987	86	464	266	0	1751	1614	18	-41	388	0	0.240648
194778	162514	95	67413	56608	94	86493	70613	95	1041	982	0	4557	3770	39	868	995	0	0.240648
76316	68145	84	27378	24336	79	30233	26665	78	430	468	0	1614	1464	18	-516	199	0	0.241805
112226	101816	83	50681	45540	83	38540	34523	82	304	326	0	2250	2271	25	-333	129	0	0.241805
105507	89120	91	41393	34278	84	32389	26382	82	95	269	0	1704	1158	19	-243	247	0	0.241805
188973	157082	97	95322	77549	96	77914	64452	95	1072	651	0	4246	3646	35	663	763	0	0.241805
46571	47463	73	15663	16009	48	15489	15892	46	159	240	0	880	838	0	-322	179	0	0.242962
178755	144466	109	60624	48764	93	73911	58637	93	499	514	0	4249	3220	38	-108	496	0	0.242962
159676	137071	91	69254	56191	89	71377	59762	90	701	772	0	4088	3315	37	636	936	0	0.242962
134533	120676	99	59079	52305	98	72114	63128	103	785	864	0	3562	3199	32	255	367	0	0.242962
69486	63719	80	32808	29503	79	26070	23623	72	251	172	0	1473	1296	15	-137	273	0	0.242962
112183	109744	82	31629	31102	78	61282	60000	81	645	574	0	3472	3305	30	612	956	0	0.244119
28344	29417	58	11699	11924	43	11488	11385	46	171	184	0	642	457	0	141	418	0	0.245276
224904	169260	114	70652	53533	104	91621	69463	105	870	701	0	4765	3851	39	136	349	0	0.245276
94102	87113	81	38953	35019	80	31700	27795	79	165	353	0	1729	1627	20	83	830	0	0.245276
41993	42461	71	23683	24080	69	14404	14589	47	239	234	0	707	746	0	-166	451	0	0.246433
48339	50159	65	17360	17681	50	20068	20301	54	598	307	0	1093	969	0	-90	475	0	0.246433
179562	151289	97	60693	51736	92	74833	63192	94	507	468	0	4031	3605	35	922	688	0	0.246433
147814	122106	90	57224	47019	89	58205	46879	90	752	634	0	2944	2395	30	201	516	0	0.24759
184340	144483	95	63974	49665	92	92083	70104	94	1026	722	0	4976	3845	41	725	983	0	0.24759
275722	134353	218	100803	42439	216	124760	65594	235	1459	950	0	6442	3232	57	-11	593	0	0.24759
105772	94208	86	37125	31976	82	35874	30841	82	187	242	0	1985	1597	23	-452	163	0	0.24759
147240	129713	91	55844	47627	88	51724	44197	88	561	637	0	2334	2042	25	62	284	0	0.24759
55300	55225	77	22729	23137	61	20688	21424	53	459	264	0	1037	1016	3	339	489	0	0.24759
77880	80260	75	27153	27378	64	27620	27424	74	240	397	0	1504	1501	18	599	892	0	0.248747
283858	194271	124	105826	73327	113	107709	73031	113	1099	571	0	5413	3775	46	284	586	0	0.248747
63226	59692	73	26933	25630	65	26605	25106	67	385	324	0	1250	1288	14	-116	261	0	0.248747
167494	139217	92	52552	43071	89	66679	54429	91	780	583	0	3442	2670	35	-227	506	0	0.248747
171892	143871	95	62449	52391	93	56515	46797	91	693	509	0	3212	2510	32	440	633	0	0.248747
241645	172402	105	92724	70063	100	143217	105303	101	1334	1211	16	7733	5768	50	3174	2974	25	0.248747
69566	71966	75	30234	30959	73	24590	24629	68	311	219	0	1186	1300	12	451	556	0	0.249904
33921	35534	67	11559	11485	43	15826	16081	49	341	396	0	753	928	0	-199	384	0	0.249904
283203	187141	120	145503	103200	114	135468	96409	115	1564	1070	9	7566	5417	50	-18	404	0	0.251061
78011	77345	78	28232	28293	75	31558	30963	75	172	334	0	1711	1584	20	-122	598	0	0.252218
60093	55170	79	24664	22297	76	30081	28256	75	6	200	0	1444	1391	16	-252	76	0	0.253374
168537	147555	92	82295	71258	90	91345	78035	90	708	519	0	4830	4192	39	58	750	0	0.253374
84802	86748	77	29603	29576	72	28472	27674	76	326	421	0	1664	1560	19	158	532	0	0.253374
56670	57992	75	17826	17969	53	20571	20931	55	323	325	0	910	1015	3	16	329	0	0.253374
200317	150082	108	82188	60164	101	85487	63059	102	693	609	0	4598	3594	42	591	715	0	0.254531
51191	50754	73	15974	16060	48	16682	16840	49	3	154	0	1026	990	0	164	401	0	0.254531
158005	139606	96	59318	52355	87	64601	57209	88	490	635	0	3089	2520	32	475	608	0	0.254531
63027	61754	75	21752	21601	59	21081	20877	60	493	438	0	1138	1214	12	116	532	0	0.255688
26243	28318	50	6577	6851	36	9463	9756	40	9	142	0	510	556	0	440	552	0	0.255688
60106	60398	77	25690	25831	72	24638	24408	72	429	428	0	1376	1267	12	1535	938	0	0.255688
108327	97646	83	40006	35350	82	36312	31665	82	105	261	0	1911	1716	22	-119	268	0	0.255688
58398	55669	75	25807	23935	75	19874	18559	62	14	261	0	1043	1001	1	1009	953	0	0.255688
32089	31245	70	9988	9954	41	13347	13608	46	105	264	0	641	575	0	-613	57	0	0.256845
71482	66835	83	29495	26944	77	29653	26997	77	368	340	0	1542	1415	17	-184	390	0	0.258002
75655	66784	93	36055	31934	78	30709	28284	78	452	335	0	1725	1568	19	885	827	0	0.258002
173940	147533	103	59206	49613	88	58404	48638	88	671	647	0	2836	2409	31	674	950	0	0.259159
114307	101484	87	41278	36214	83	41206	36191	84	458	408	0	2069	1597	24	514	551	0	0.259159
79048	79950	91	32922	32350	76	31872	30986	77	360	253	0	1923	1829	21	-118	410	0	0.259159
68940	70123	76	22366	22160	61	27446	25850	75	209	249	0	1460	1395	15	466	554	0	0.259159
245320	185525	101	85098	62905	99	111361	80468	101	1296	843	0	5942	4436	44	452	1101	5	0.259159
207352	167403	115	74420	59637	98	80410	67121	98	843	769	0	4315	3409	37	390	510	0	0.260316
52780	54056	83	17746	18267	53	20043	20218	65	290	314	0	994	954	0	349	428	0	0.261473
174917	148714	94	53576	44953	91	85452	76191	91	854	779	0	4469	3819	36	182	600	0	0.26263
28731	32827	50	13965	14503	45	11486	11766	43	58	137	0	591	715	0	92	264	0	0.26263
342711	211224	124	184008	111273	123	149918	86974	122	1316	1016	4	8375	5482	57	623	546	0	0.26263
80151	75676	84	31351	29697	77	30704	28543	79	157	194	0	1733	1494	20	-220	237	0	0.26263
87154	79307	86	28371	25103	78	30341	28072	79	-37	97	0	1673	1411	17	-199	307	0	0.263787
215193	163304	103	82153	60412	97	106486	78584	98	964	858	0	5760	4512	45	448	1030	2	0.263787
121177	117811	81	53566	51579	82	70707	67985	82	595	694	0	3693	3467	32	2438	1341	30	0.264944
130064	110842	93	48240	40849	88	41712	36443	87	424	474	0	2220	1903	25	409	661	0	0.266101
133237	108590	88	54413	44649	87	65389	53024	87	935	582	0	3416	2631	35	312	859	0	0.266101
167506	133259	92	60248	46728	90	61749	47838	90	776	629	0	3085	2390	32	631	693	0	0.266101
194886	146865	100	67959	52396	96	77054	57783	97	592	686	0	4123	3120	37	423	414	0	0.267258
68583	67819	80	21288	20953	60	23345	23301	63	221	250	0	941	1157	8	-253	439	0	0.268415
100632	89330	85	38837	34461	81	38598	34812	82	135	222	0	2253	1889	26	222	449	0	0.269572
57999	53666	86	21371	20066	74	21518	19812	74	483	257	0	1192	1041	5	-54	384	0	0.269572
37265	41339	53	14998	15422	46	17207	17293	50	255	211	0	962	814	0	1088	767	0	0.269572
97086	89044	82	39452	34774	81	38617	34678	80	608	532	0	2097	1824	23	482	659	0	0.269572
34710	36504	64	11985	12338	43	12807	12940	43	242	324	0	739	688	0	-273	379	0	0.270729
128518	122598	99	50472	49002	82	70235	68172	82	883	922	0	3548	3319	31	2036	2233	20	0.270729
52709	52341	79	19949	20031	55	19514	19424	52	406	373	0	911	917	0	431	489	0	0.271886
189709	154391	107	85332	73062	96	57718	47826	95	700	566	0	3168	2514	32	156	625	0	0.273043
176682	135246	96	55509	41939	91	69801	51711	94	548	408	0	3461	2762	37	225	397	0	0.273043
223762	166444	99	91818	69599	99	80789	60672	101	1291	684	0	4624	3424	42	446	889	0	0.273043
214536	165110	98	91748	72516	98	90920	72594	97	899	909	0	5089	4171	42	639	665	0	0.2742
145592	120440	90	54233	44406	88	56964	45941	88	815	461	0	2961	2454	31	603	854	0	0.2742
82021	73929	84	34439	31503	79	33198	30006	80	130	384	0	1577	1445	19	-525	76	0	0.2742
121574	118486	83	43717	42321	80	48397	46458	81	759	772	0	2455	2352	26	-200	303	0	0.276514
121824	103249	90	47383	39722	85	43704	36537	85	572	540	0	2531	2290	26	1036	683	0	0.276514
32978	33772	72	16086	16731	48	12635	12645	46	223	183	0	683	629	0	-187	292	0	0.276514
25212	25200	58	11041	11528	42	9397	9674	40	279	265	0	533	589	0	-236	394	0	0.276514
73761	73106	84	13251	13235	45	27406	27402	73	165	307	0	1430	1503	16	459	840	0	0.277671
190782	155048	101	76151	62742	98	67302	55596	97	631	694	0	3806	3051	34	798	923	0	0.277671
159594	138834	95	63210	54092	90	75998	65361	92	863	733	0	4190	3806	34	1193	1618	12	0.278828
93230	91575	82	34974	34161	77	40138	39142	78	289	360	0	2177	2170	23	615	459	0	0.278828
256771	163262	130	85521	53289	127	111242	67165	129	1047	764	0	5842	3599	49	331	306	0	0.278828
105891	97299	82	38880	34321	81	41236	36460	81	502	390	0	2353	1929	26	664	719	0	0.278828
79267	78542	76	27861	26567	72	34191	32972	75	446	498	0	1781	1618	20	-26	266	0	0.278828
111225	110024	79	37191	37197	78	47007	46088	79	423	516	0	2357	2216	26	-280	354	0	0.278828
88812	81905	83	36776	32188	80	28684	25091	79	560	438	0	1471	1353	17	134	749	0	0.279985
77763	71842	82	24841	22902	70	37079	33751	80	28	192	0	1892	1778	22	-340	412	0	0.279985
201754	158870	112	110665	93467	95	86252	72004	93	963	1091	7	4393	3651	38	358	517	0	0.279985
151128	134065	91	50458	43316	89	50682	43354	88	441	365	0	2550	2166	28	13	1169	6	0.281142
135504	125296	91	55460	50645	86	69381	63169	86	902	871	0	3910	3664	32	1161	1141	7	0.281142
95401	95560	83	23432	23806	58	40267	40271	77	126	266	0	2131	2104	22	-74	299	0	0.281142
85984	87705	77	30622	30789	76	38339	38513	76	433	341	0	2106	1904	23	469	656	0	0.281142
78253	78752	78	24273	24448	65	27616	28206	74	352	244	0	1649	1553	18	907	984	0	0.282299
145785	121874	95	50426	42397	87	46356	38807	87	757	506	0	2649	2259	30	-89	934	0	0.282299
155379	124049	97	56607	45988	90	58610	46820	89	799	626	0	3126	2421	32	628	678	0	0.282299
108803	98146	90	36251	31863	82	43678	38806	82	269	391	0	2203	1920	22	184	798	0	0.282299
73398	75890	75	28362	28820	73	30292	29905	74	348	221	0	1531	1615	18	1	1095	1	0.282299
62230	59203	81	22105	20997	56	25220	23318	66	365	415	0	1445	1287	14	-221	284	0	0.282299
189940	151050	94	77196	61609	93	86220	68305	93	1213	924	0	4467	3420	40	1136	1265	9	0.282299
92895	85106	84	31105	28605	80	38365	34819	81	582	424	0	1738	1396	20	-433	117	0	0.283455
147667	138529	86	46921	42336	83	74763	68371	85	924	898	0	4079	3796	34	619	789	0	0.283455
83065	81828	83	41365	41432	77	28019	27893	72	741	461	0	1581	1437	19	251	431	0	0.283455
223532	150752	106	165629	119144	104	135827	101514	101	1885	1360	21	7787	5754	50	1007	839	0	0.284612
240625	175132	121	90275	65856	103	115133	83515	106	1421	1091	7	6368	4951	46	714	617	0	0.284612
40188	39397	74	11805	11838	44	16989	16533	53	76	210	0	1102	1068	6	624	566	0	0.285769
142981	125850	90	61162	53148	88	46320	39740	87	475	467	0	2852	2158	29	680	960	0	0.285769
47420	49742	71	9978	10151	41	15795	16118	49	430	330	0	876	867	0	-402	88	0	0.285769
112200	97338	88	42278	36700	83	38602	33056	83	347	386	0	1912	1626	22	216	562	0	0.285769
135270	118914	92	52140	44913	86	38984	33059	84	484	519	0	2402	2016	27	175	321	0	0.285769
135247	125160	85	48603	45082	84	69161	62226	86	924	850	0	3505	2993	33	309	1107	6	0.285769
85235	78511	89	35035	32668	80	31831	29586	80	411	402	0	1866	1614	19	823	729	0	0.285769
134430	120399	87	44464	38530	83	51993	46000	85	911	460	0	2681	2567	28	19	710	0	0.286926
49629	49588	81	19142	19307	57	17590	18040	55	196	230	0	727	856	0	79	390	0	0.286926
68563	69441	90	19067	18728	58	27780	28236	73	59	239	0	1469	1317	14	-407	119	0	0.286926
89574	87218	80	28694	27618	77	35146	33454	78	278	448	0	1928	1964	21	246	746	0	0.288083
110962	109601	79	21530	21490	61	50665	48707	79	500	457	0	2576	2365	26	171	440	0	0.288083
27914	30202	56	13227	13556	46	10845	11221	43	118	141	0	504	543	0	-342	56	0	0.288083
92029	87715	81	30325	27940	81	30414	28737	79	406	218	0	1680	1435	17	-371	182	0	0.28924
171459	153630	99	61690	54536	89	76176	67264	90	969	870	0	3907	3467	34	249	986	0	0.28924
36883	38932	63	15754	16011	50	13995	13724	46	405	351	0	779	675	0	-371	403	0	0.28924
198654	158440	100	64763	51357	93	71335	57484	93	676	477	0	3811	2992	37	68	600	0	0.28924
134297	120472	86	48057	41023	83	49576	42814	84	625	474	0	2507	2258	28	73	406	0	0.28924
182370	154854	100	69436	57091	94	66194	54472	93	1409	978	0	3577	2816	34	329	762	0	0.293868
101899	91650	83	42552	36278	83	36124	31512	84	585	369	0	2129	1940	22	127	446	0	0.293868
158108	131776	91	64443	53737	89	56505	45426	89	906	660	0	2803	2319	31	463	916	0	0.293868
168413	143905	92	63632	53741	90	87769	74711	91	1003	841	0	4375	3963	37	1068	1314	9	0.293868
120293	102774	86	19208	16687	55	3392	3281	32	1036	1001	1	1044	770	0	2271	1894	31	0.295025
144478	139428	89	59704	58507	83	54136	52345	83	594	509	0	2727	2607	27	671	1027	2	0.296182
171296	148199	89	84117	72110	90	69966	59315	89	805	830	0	3925	3455	34	1009	860	0	0.296182
166804	142955	91	54898	46427	89	56109	45239	90	532	350	0	3104	2577	31	96	580	0	0.296182
172550	139228	107	60332	50272	89	63473	50504	90	751	558	0	3258	2500	34	507	809	0	0.297339
123753	105476	91	39400	33247	85	52685	44602	86	454	497	0	2463	2065	27	105	653	0	0.299653
106293	103170	85	43963	43365	79	57645	56298	79	576	619	0	3083	2996	29	258	682	0	0.299653
70585	71082	77	28089	28124	73	24322	24324	62	140	177	0	1272	1293	15	618	980	0	0.299653
63180	64637	73	24744	25038	72	28391	28845	72	397	416	0	1534	1389	15	610	808	0	0.30081
35448	35304	71	12649	12712	45	13299	13751	46	77	168	0	824	783	0	475	811	0	0.30081
101934	91078	86	26241	23413	72	45367	41091	83	485	471	0	2400	2240	26	439	585	0	0.30081
43459	43644	74	10777	11067	42	17478	17865	50	127	160	0	906	959	0	-80	389	0	0.30081
125804	108165	86	43954	36795	85	56650	48892	86	789	640	0	2823	2465	30	295	687	0	0.301967
138046	130487	86	50596	47643	83	65537	61294	85	289	562	0	3361	3309	29	-117	251	0	0.301967
254421	189204	121	71734	52819	102	105218	79641	104	770	903	0	5790	4586	43	285	608	0	0.301967
44967	47505	71	14014	14513	46	16523	16960	49	296	315	0	854	957	0	-398	717	0	0.303124
180026	153018	94	75595	62254	93	68623	56870	93	999	697	0	3473	3072	33	367	504	0	0.303124
207618	172964	102	93639	80543	96	93255	77516	95	1231	986	0	4744	3880	37	-112	457	0	0.303124
73288	70848	78	28766	28172	75	26895	25677	75	396	308	0	1274	1186	11	-391	108	0	0.304281
62730	64054	74	17465	17761	50	23252	23186	69	52	130	0	1446	1407	15	91	749	0	0.304281
34212	33743	69	14166	14270	47	14341	14898	46	-29	130	0	676	635	0	-124	290	0	0.304281
59637	60253	84	18571	18176	65	22425	21939	66	153	162	0	1388	1338	13	-243	255	0	0.304281
27577	29576	59	10579	10842	42	11127	11528	41	310	219	0	631	571	0	-372	131	0	0.305438
200313	168375	101	114217	98922	96	105011	87708	97	1285	982	0	5339	4488	39	659	887	0	0.306595
208138	174669	92	98113	81726	95	98019	79806	94	1151	834	0	5529	4531	42	440	683	0	0.306595
164589	137637	89	57548	48076	89	60186	49822	90	853	739	0	3324	2883	32	737	541	0	0.306595
59038	60266	74	22581	23091	54	22366	21751	67	553	337	0	1306	1231	12	-430	140	0	0.306595
61915	65534	77	20434	21071	51	22927	22929	59	310	495	0	1028	1192	10	-212	277	0	0.306595
86718	80555	82	34961	31115	79	33222	30300	79	690	417	0	1778	1729	20	225	612	0	0.307752
66087	66761	80	15684	16133	46	23558	23366	64	-73	161	0	1177	1127	10	386	401	0	0.307752
119846	102250	88	47148	39388	84	38129	32235	83	588	472	0	2178	1887	23	386	639	0	0.307752
126071	106174	90	42689	36154	85	42450	36412	86	640	373	0	2330	1786	27	412	355	0	0.307752
57802	59446	81	35232	36093	74	23984	24669	65	37	176	0	1297	1471	15	314	555	0	0.308909
258164	188658	121	99797	75384	118	91407	67685	118	1057	763	0	4593	3595	42	-89	524	0	0.308909
249862	186576	106	84394	63665	103	112462	86787	105	941	926	0	5848	4253	43	1349	957	0	0.308909
199940	166055	101	77300	63333	98	91794	75013	99	808	685	0	4558	3575	39	553	536	0	0.308909
85729	90391	75	42344	42770	75	36189	36351	75	388	271	0	1815	1754	22	68	240	0	0.308909
53699	54159	76	15699	15934	47	22173	22016	57	297	298	0	1007	996	0	297	544	0	0.310066
189098	156230	92	85809	70977	92	69647	55659	93	788	678	0	3801	3252	35	546	616	0	0.310066
87287	85050	86	29460	28699	76	36364	35261	77	195	142	0	1722	1701	19	422	640	0	0.310066
110355	106373	97	25846	25266	78	57148	56226	81	791	839	0	3142	3052	30	1070	1120	6	0.311223
43528	45250	64	20537	20964	62	14628	15055	45	104	185	0	793	823	0	7	223	0	0.311223
46829	49348	69	6484	6404	37	18805	19178	56	174	357	0	993	1016	3	329	846	0	0.311223
123671	101794	90	42965	34953	89	45381	36620	89	486	344	0	2723	2017	30	623	631	0	0.312379
42768	44162	61	17151	17599	50	15127	15697	46	157	180	0	798	902	0	405	456	0	0.312379
113721	104022	89	40781	36999	82	51203	45707	83	445	410	0	2916	2727	28	826	628	0	0.314693
28890	31538	65	12237	12614	43	11793	12008	42	-10	112	0	363	601	0	-449	0	0	0.314693
211441	162649	101	60928	47112	95	85652	64618	96	712	825	0	4639	3407	39	857	762	0	0.314693
112557	114027	80	35669	35732	78	62003	61650	80	740	612	0	3261	3181	29	732	832	0	0.314693
159317	129375	90	63660	52733	89	67838	55734	89	983	627	0	3499	2807	35	675	547	0	0.314693
70346	69486	72	28796	27055	67	30641	27426	76	403	346	0	1416	1377	16	241	812	0	0.314693
83801	77191	84	32820	30580	78	27511	25280	76	134	224	0	1836	1568	20	-139	601	0	0.31585
66334	67800	78	21535	21965	58	20732	21865	56	334	447	0	1041	1113	8	153	617	0	0.31585
117318	116434	81	25587	25437	68	59769	58038	82	653	669	0	3369	3093	29	758	789	0	0.31585
65459	66673	74	24786	25438	65	26851	27177	71	465	298	0	1509	1463	14	-435	251	0	0.31585
67307	68079	74	25335	25865	64	27483	26637	70	-16	96	0	1437	1368	14	169	470	0	0.31585
298826	198276	129	97973	64611	124	133569	86504	124	1162	816	0	6682	4334	50	306	533	0	0.317007
96632	89188	83	40694	35783	81	33442	29194	81	445	364	0	1765	1367	22	875	586	0	0.317007
96009	89569	82	38246	35238	81	36083	33209	80	358	372	0	1943	1930	23	-425	201	0	0.317007
102228	94266	86	38065	33981	82	40515	36880	81	203	213	0	1985	1890	22	-161	239	0	0.317007
109046	106273	86	19622	19517	54	33872	33688	79	274	458	0	1947	2010	20	-263	418	0	0.318164
159174	125301	96	65401	51294	92	56541	44236	91	559	356	0	2880	2296	31	-102	431	0	0.318164
62773	58814	82	27956	25446	69	23904	21012	64	119	308	0	1287	1095	11	-321	67	0	0.318164
101984	99154	83	38818	36428	79	52144	48239	81	691	633	0	2999	2754	30	-83	389	0	0.318164
108231	96188	90	43361	38317	81	38975	34606	81	550	373	0	1933	1604	22	21	496	0	0.319321
191272	160394	93	76169	62824	92	96650	80809	92	950	957	0	5381	4405	41	699	719	0	0.319321
122234	101751	90	50802	43792	85	44437	38452	84	700	413	0	2250	1920	25	-209	351	0	0.319321
179412	144822	95	64815	52330	93	60012	48846	93	283	322	0	3163	2416	34	1057	1183	9	0.319321
71551	71230	84	20126	19957	58	21705	20904	67	259	357	0	1039	1135	9	-397	390	0	0.319321
98842	97899	85	20845	20599	60	41073	40515	78	684	426	0	2215	2111	24	97	420	0	0.320478
79961	77993	82	35814	35147	77	27544	27451	75	284	236	0	1555	1617	17	214	513	0	0.321635
97886	98151	79	25586	25329	75	40196	39960	76	487	509	0	2229	2431	24	2	443	0	0.321635
90161	78592	83	31800	27214	80	33946	29179	81	163	330	0	1653	1386	19	503	592	0	0.321635
125478	122667	88	35980	35613	81	53720	51931	82	724	528	0	3097	2987	29	-366	203	0	0.322792
107764	107370	91	38218	37902	79	54870	53903	81	487	484	0	2917	2897	28	-357	82	0	0.322792
87952	87651	78	22793	22369	61	36709	35169	77	362	360	0	1665	1714	19	26	513	0	0.322792
189036	153597	100	75953	62275	96	62204	51349	94	450	363	0	3408	2807	33	100	330	0	0.323949
52637	53546	73	26973	27568	71	20214	21331	54	229	339	0	968	1059	5	219	480	0	0.325106
83061	82834	82	36242	36391	76	30725	29808	76	573	499	0	1406	1470	15	146	529	0	0.325106
58212	58354	77	19842	19741	59	19461	19097	58	297	362	0	998	962	0	332	1068	4	0.326263
129779	105320	104	47385	38487	87	46983	37038	86	578	434	0	2104	1685	27	-28	386	0	0.326263
221627	179900	98	118801	101517	97	108689	90331	98	1297	1010	3	6181	5120	43	444	566	0	0.326263
128559	118622	89	30653	28586	81	49717	46577	84	402	478	0	2824	2862	26	207	905	0	0.32742
54158	56257	75	18453	18822	52	20899	21224	58	324	220	0	1127	1259	12	-270	279	0	0.32742
167146	145384	94	79090	70320	89	58764	49332	88	521	511	0	2897	2594	30	141	363	0	0.32742
110873	95061	85	48410	41762	84	47558	39279	84	436	411	0	2442	2108	27	48	581	0	0.32742
42689	44456	70	17863	18177	51	15033	15363	48	50	142	0	641	676	0	-35	431	0	0.328577
208477	164036	99	90421	72473	98	78371	62250	98	956	800	0	4450	3564	37	837	663	0	0.328577
115516	98813	87	43902	38397	83	44553	38686	84	232	370	0	2375	2029	26	-41	632	0	0.328577
122902	107848	89	45910	39493	86	48669	40648	86	498	424	0	2695	2375	28	-205	430	0	0.329734
93932	88205	82	39074	35577	82	33088	30198	80	451	309	0	1600	1515	19	493	747	0	0.329734
99738	99374	80	37792	36990	78	57034	55166	80	526	547	0	3013	3001	28	813	1070	6	0.330891
186479	142509	100	70945	54385	94	66841	51549	93	776	581	0	3516	2873	36	125	570	0	0.330891
76360	76370	77	23660	24071	57	32210	32457	74	349	282	0	1816	1801	20	312	796	0	0.330891
115253	112182	90	51562	50145	81	57450	56476	82	446	351	0	3149	2844	30	758	1604	10	0.332048
33020	31866	82	10599	10935	41	15051	15610	48	96	198	0	975	953	0	-123	394	0	0.332048
197686	98036	126	82204	39648	123	74702	39140	121	862	469	0	4162	2052	51	274	713	0	0.332048
109887	98002	84	41040	35380	82	36342	31140	82	231	301	0	2060	1781	23	-153	468	0	0.332048
74110	73993	77	46034	45995	77	23550	23195	65	425	382	0	1481	1267	14	336	310	0	0.333205
76699	69437	85	28307	25938	77	32408	28876	79	374	334	0	1756	1590	20	764	706	0	0.334362
221923	141139	111	85428	53455	107	75908	46052	106	737	591	0	3863	2389	41	350	494	0	0.335519
63776	59784	88	27875	26036	74	23491	22442	59	185	325	0	1104	1094	9	-111	153	0	0.335519
60610	61483	77	23012	23280	63	22280	22246	59	172	188	0	1047	1164	9	186	520	0	0.335519
74215	71520	80	29966	28635	75	25713	24110	70	107	174	0	1359	1362	16	-97	225	0	0.336676
112962	97421	87	43205	37953	83	40452	34480	84	457	452	0	2123	1751	24	661	469	0	0.336676
77527	72605	78	33465	31202	76	30300	27764	76	297	410	0	1424	1210	13	487	874	0	0.337833
109895	110514	82	40747	40346	78	53672	51957	79	490	766	0	2830	2568	29	161	501	0	0.337833
188667	151811	101	71816	58111	94	62567	51083	94	821	516	0	3138	2494	32	168	320	0	0.337833
19579	20855	45	6587	6730	36	8089	7686	41	94	87	0	384	394	0	-97	287	0	0.337833
33913	34870	64	12737	12954	44	12356	12690	43	244	277	0	712	842	0	26	364	0	0.337833
100712	100377	80	31336	30395	78	39105	37626	79	550	446	0	2118	2076	23	679	621	0	0.337833
286697	193178	113	125770	89798	111	106145	70247	110	1198	752	0	5923	3970	47	1291	1478	12	0.33899
221170	161863	100	82716	60529	98	96149	68068	98	666	460	0	5177	3651	43	704	750	0	0.33899
31970	34924	57	13639	14171	44	11013	10614	44	-21	98	0	730	742	0	-325	148	0	0.33899
175999	135764	99	72220	56614	95	59377	45446	93	724	506	0	3278	2451	34	107	355	0	0.340147
64866	59092	81	30378	27550	76	23004	21111	64	137	276	0	1352	1218	14	-92	323	0	0.340147
82888	75267	84	34885	31504	79	28315	24640	78	519	309	0	1540	1468	17	-96	358	0	0.340147
102945	90303	90	40649	34987	82	38298	34295	81	203	246	0	1993	1714	23	-235	237	0	0.341304
326025	230435	152	102395	72491	134	126161	89265	135	1450	1286	14	6475	4704	46	1737	1647	11	0.341304
20238	23248	49	9386	9865	40	8953	9108	40	216	208	0	355	430	0	-137	367	0	0.341304
71094	72766	78	21744	22265	57	29602	30145	76	208	289	0	1710	1585	21	291	835	0	0.341304
96394	83975	87	36537	31453	82	41469	35842	82	315	246	0	2224	1574	27	-674	102	0	0.34246
140274	127748	92	62651	57147	87	54317	48648	87	808	708	0	2801	2572	28	356	450	0	0.34246
34446	33325	71	7477	7788	38	13532	13742	46	-49	219	0	765	715	0	210	622	0	0.34246
60819	60050	78	25687	25400	74	25818	25028	72	302	317	0	1597	1490	15	90	383	0	0.343617
121771	102177	95	47680	40224	86	46886	38913	85	573	547	0	2701	2231	29	-213	358	0	0.343617
38394	39401	72	18389	18688	53	13190	13189	45	-1	117	0	695	795	0	148	595	0	0.344774
221277	165557	110	173804	135727	103	165724	124340	104	2144	1512	23	9081	6869	51	1537	1082	4	0.345931
49438	49366	79	19784	20559	50	16494	16441	47	223	227	0	835	806	0	-122	257	0	0.345931
78484	71217	85	35372	32597	78	30744	28727	78	293	238	0	1782	1504	20	632	669	0	0.345931
131153	103023	97	52573	42733	89	48127	37160	90	529	585	0	2479	2167	28	278	581	0	0.347088
61102	62964	80	19431	19630	53	24261	24298	64	522	349	0	1358	1294	15	-285	92	0	0.347088
105931	101607	96	26153	24354	80	42665	40565	84	567	282	0	2063	2174	23	-275	426	0	0.347088
212403	160070	102	67935	50381	97	85183	64003	98	1041	695	0	4437	3217	40	-161	365	0	0.347088
26467	28079	58	10307	10988	40	13473	13687	45	396	192	0	607	608	0	-14	284	0	0.347088
182360	146183	99	87953	70498	96	59390	46588	94	887	562	0	3192	2421	32	380	661	0	0.347088
44370	37998	86	14057	10037	86	17402	14508	86	328	172	0	848	767	0	80	677	0	0.347088
198769	153684	98	82166	65289	96	73654	56673	96	884	601	0	4095	3188	37	-40	474	0	0.348245
58923	61469	72	17967	18626	49	23471	23337	61	323	252	0	1544	1364	17	-435	127	0	0.348245
100982	88736	83	40910	35851	82	36642	31961	82	555	463	0	1919	1437	22	481	567	0	0.348245
185910	172624	97	53521	50936	88	83044	76997	90	1053	994	0	4151	3981	34	-224	275	0	0.348245
20919	20415	62	13454	14210	44	7475	8097	36	-55	104	0	485	450	0	-53	349	0	0.348245
89291	90265	77	28174	28342	74	31268	30732	75	161	205	0	1730	1501	19	356	448	0	0.348245
204891	158931	111	54194	41299	101	83971	66311	104	769	671	0	4790	3698	41	37	437	0	0.349402
52926	53286	77	19936	20145	56	21325	20753	60	140	163	0	1011	1074	7	-718	48	0	0.349402
114233	104679	86	48805	44224	84	42582	37433	85	455	358	0	2194	1973	25	-434	80	0	0.350559
166388	153522	95	64212	59983	87	62079	56441	86	710	470	0	3478	3123	32	299	524	0	0.350559
58621	59585	78	20174	20249	59	26319	25896	72	314	230	0	1321	1424	14	308	753	0	0.351716
215988	161017	112	77268	57379	97	98430	73083	98	1208	864	0	5450	4254	42	415	713	0	0.351716
75608	70364	81	31445	28638	77	28652	26222	76	294	322	0	1207	1224	11	-160	224	0	0.351716
73388	75457	81	14192	14582	46	26741	26605	65	27	121	0	1613	1652	19	296	524	0	0.351716
189468	144910	113	69509	56131	94	70142	54110	94	379	438	0	3849	2931	36	527	632	0	0.352873
108537	100558	82	38721	35333	78	35792	32436	79	707	428	0	2079	1785	23	190	849	0	0.352873
108786	102531	89	51453	47328	80	65152	61148	81	784	599	0	3071	2816	31	-20	372	0	0.352873
117940	111123	91	40646	37577	80	49707	46193	81	527	428	0	2620	2428	27	373	474	0	0.352873
100425	98400	82	33614	33320	78	39325	37761	79	363	306	0	2065	2043	22	283	391	0	0.35403
97102	86059	86	39795	35116	80	33175	29407	80	382	429	0	1765	1383	19	388	872	0	0.35403
116720	99203	93	38374	32700	83	42400	36199	84	385	344	0	1930	1746	20	924	725	0	0.35403
147480	138182	84	41286	38473	84	83322	76369	87	1095	796	0	4145	3928	33	946	725	0	0.35403
155629	124605	93	53285	42905	90	57732	44766	90	559	532	0	3045	2366	34	447	966	0	0.355187
91679	82594	93	37462	33354	82	34309	30249	81	283	334	0	1992	1636	23	318	511	0	0.355187
83011	76936	80	34661	31552	78	34540	31730	78	131	172	0	1968	1584	22	690	689	0	0.355187
66278	64876	78	21871	22052	57	20078	19645	57	162	338	0	925	1024	4	18	514	0	0.355187
177472	152718	100	67124	57798	94	94785	81509	95	829	893	0	5020	4325	38	1088	1238	7	0.355187
149006	130502	92	89287	78606	88	50933	43764	88	459	436	0	2803	2498	29	658	775	0	0.355187
105161	95617	82	41326	36613	80	36843	31682	81	351	322	0	2047	1745	23	-77	554	0	0.356344
106957	108757	78	43789	44025	78	56181	54137	80	832	618	0	2861	2792	28	969	757	0	0.356344
110908	95935	93	47902	42155	83	44033	39495	82	270	299	0	2377	2111	25	83	520	0	0.356344
165262	138958	91	70118	59065	90	69411	57683	90	658	534	0	3704	2888	36	788	833	0	0.356344
120970	120800	85	54881	53859	81	61593	59137	81	521	724	0	3465	3460	29	814	953	0	0.356344
159056	121441	98	50412	38757	93	58925	45454	93	634	608	0	3223	2689	32	-69	484	0	0.357501
239319	186556	107	67427	52604	101	104340	81971	104	849	623	0	5426	4248	44	540	698	0	0.357501
105771	95495	91	41914	37276	83	36521	32477	82	358	396	0	1750	1654	20	217	766	0	0.357501
194960	151191	102	70040	54294	95	70886	53844	95	819	614	0	3645	2771	36	700	513	0	0.358658
21096	20866	56	8853	9114	40	9024	9446	39	253	178	0	456	382	0	-121	105	0	0.358658
169424	139585	99	71488	56575	90	54617	44969	90	774	637	0	3140	2620	32	622	602	0	0.358658
56060	57362	72	20753	20910	55	19732	19997	60	492	360	0	1124	949	0	88	779	0	0.358658
265189	196029	121	113970	84197	106	112445	82259	105	1319	955	0	5726	4343	45	514	927	0	0.359815
140570	134194	91	44497	42947	83	58021	54926	85	769	737	0	3043	2642	31	-562	228	0	0.360972
55680	54049	80	20939	20034	59	24024	22963	68	177	190	0	1257	1190	10	-198	142	0	0.360972
140032	114691	91	53990	44021	89	56895	46159	90	407	438	0	2880	2505	32	-48	865	0	0.360972
205505	167996	98	70894	57538	97	72435	56453	98	935	751	0	3994	3101	38	583	569	0	0.360972
182438	146820	101	70268	56940	95	103370	81563	110	976	791	0	5343	4087	43	620	538	0	0.360972
162999	133986	99	41898	34375	90	59234	49368	91	613	489	0	3221	2596	32	-108	293	0	0.362129
211883	152053	103	69970	49875	100	88270	62779	101	621	648	0	5076	3635	44	594	721	0	0.362129
20362	21292	49	10346	10868	40	7543	7850	37	-12	50	0	495	575	0	-318	214	0	0.362129
76343	70386	79	31961	29670	77	26854	24021	77	258	179	0	1721	1338	20	156	683	0	0.362129
136793	122268	94	60872	54454	84	48894	44248	83	600	453	0	2821	2363	30	40	838	0	0.362129
125933	108063	93	50240	42462	88	46690	38756	88	198	229	0	2565	1936	29	214	451	0	0.362129
137660	113102	106	56809	47335	90	49211	39746	89	513	461	0	2581	2151	28	832	788	0	0.362129
83395	79424	78	24581	23271	58	31110	28117	74	359	407	0	1452	1315	16	152	480	0	0.362129
160678	131358	91	57839	47289	91	58470	47511	90	616	463	0	3070	2284	33	430	700	0	0.363286
50124	49282	78	19167	19424	53	15283	15273	46	-20	135	0	834	760	0	68	366	0	0.363286
109570	96914	96	45498	40319	84	40171	34313	83	379	411	0	2341	1885	27	594	590	0	0.364443
58067	53776	84	26849	25004	74	22042	20332	62	-31	120	0	839	902	0	197	451	0	0.364443
98371	96547	83	24011	23727	72	32325	31836	75	183	317	0	1769	1651	21	91	619	0	0.364443
108253	102288	97	52058	49745	83	67793	64719	94	1095	878	0	3468	3297	31	1044	625	0	0.364443
216896	171539	104	68301	54074	99	76813	61724	100	941	775	0	4057	3133	38	1513	1075	4	0.364443
149423	130611	86	59713	50901	87	59153	49703	87	645	445	0	3127	2922	30	573	671	0	0.364443
135212	112355	95	46849	38226	88	51653	40509	88	578	410	0	2579	1873	32	-268	383	0	0.366757
105565	103485	80	43083	41820	80	53518	51607	80	537	445	0	2836	2931	28	870	791	0	0.366757
52799	53281	72	14708	15046	47	15935	15824	48	269	220	0	770	790	0	-199	318	0	0.366757
32470	34044	60	12151	12413	43	13686	13651	45	323	242	0	709	761	0	-274	279	0	0.366757
164642	144910	89	77965	68380	90	75975	65347	90	889	844	0	4104	3729	34	480	556	0	0.367914
216905	162888	110	83718	63166	99	83150	62581	100	740	730	0	4396	3108	41	173	436	0	0.367914
248392	180692	113	91382	66446	109	121956	88907	109	1366	1076	8	6340	4508	46	-233	406	0	0.369071
182419	142438	99	70986	55472	96	55770	43406	93	682	606	0	3117	2307	34	-197	305	0	0.369071
149832	145850	85	33499	32559	81	60804	58284	83	724	697	0	3285	3050	30	34	298	0	0.369071
114600	98285	89	46282	38395	85	43484	36709	86	505	481	0	2160	1898	26	-676	228	0	0.369071
66853	64329	79	31266	29754	75	25459	24960	60	122	300	0	1458	1325	13	299	414	0	0.370228
162793	129784	94	56461	44651	91	73219	58751	92	627	434	0	3753	2985	35	122	788	0	0.370228
86354	78248	94	34524	29334	84	34268	29415	90	436	336	0	1614	1368	20	-55	120	0	0.370228
73531	72944	90	20965	21141	62	22226	21814	61	101	254	0	1244	1284	12	25	387	0	0.371385
151392	144512	88	59233	56943	84	94882	90395	87	1016	769	0	4893	4647	36	361	365	0	0.371385
251907	189818	107	113214	88594	106	117009	87650	105	1127	942	0	6111	4648	45	44	313	0	0.372541
89747	89194	86	38294	38119	77	44263	43768	77	311	406	0	2458	2427	26	680	886	0	0.372541
224244	173212	99	111081	87160	98	111075	83475	98	1351	760	0	6052	4667	46	1441	1734	18	0.372541
126021	122901	85	48254	47351	80	57500	55568	81	474	406	0	3165	2956	29	-252	274	0	0.372541
108589	93467	84	43051	37227	84	36417	31277	84	489	454	0	2210	1695	26	-106	244	0	0.372541
143206	137590	85	46697	43855	83	60193	55240	85	628	551	0	3069	2871	29	350	399	0	0.373698
118941	116480	84	35566	35143	80	61453	60042	82	1060	709	0	3449	3450	28	-371	425	0	0.373698
38112	39072	68	10839	10964	42	14980	15354	47	155	237	0	893	1007	2	174	456	0	0.374855
161032	129999	98	88656	73392	93	86422	73280	93	1067	785	0	4704	3973	39	869	1128	8	0.374855
113040	110662	84	22258	22149	65	41478	40771	82	481	372	0	2259	2288	22	-36	302	0	0.376012
294228	215609	135	106314	76848	122	118488	86888	122	1608	1100	10	6517	4947	45	328	533	0	0.376012
131622	117246	95	49351	44013	85	61279	55076	85	421	488	0	3242	2797	33	497	596	0	0.376012
38740	38210	81	11335	11413	43	15311	15560	47	244	273	0	751	871	0	669	591	0	0.376012
48610	49095	72	22003	22140	59	18437	18499	51	140	168	0	926	833	0	-364	368	0	0.377169
272040	142217	213	135968	89348	198	119440	66016	206	1269	672	0	6265	3622	42	284	806	0	0.377169
22522	21477	61	8971	8274	44	7907	7119	45	-16	136	0	423	355	0	-192	377	0	0.377169
21095	21572	48	5464	5963	33	10030	10278	41	-210	70	0	740	610	0	-230	279	0	0.377169
200833	162026	104	80854	64729	96	73679	60364	95	658	607	0	3711	3026	35	582	483	0	0.378326
78792	76189	84	17903	18026	52	28733	28670	71	386	394	0	1902	1800	20	-12	256	0	0.378326
156890	143734	92	51863	46344	86	71389	65071	88	650	694	0	3880	3646	33	-95	351	0	0.378326
84400	83421	79	35342	35092	78	33891	32581	77	379	536	0	1869	1651	20	980	768	0	0.378326
77971	78799	79	19748	19856	54	27316	26802	73	330	339	0	1319	1419	14	95	457	0	0.379483
147967	126642	92	54342	45753	88	45614	38806	87	1008	582	0	2404	2150	25	1040	1283	8	0.379483
119748	119176	80	39879	39399	79	65243	63933	84	750	532	0	3450	3387	31	1117	862	0	0.379483
112405	97138	89	49531	43354	83	40931	35667	84	581	368	0	2050	1746	26	776	930	0	0.379483
110970	91118	92	45512	36828	85	41879	34491	85	443	316	0	2187	1912	27	626	660	0	0.379483
88947	90429	77	34980	35216	76	42899	41585	78	210	296	0	2079	2205	22	70	672	0	0.38064
64561	64313	77	17895	18038	53	23016	23079	63	192	198	0	1157	1179	9	195	422	0	0.38064
75262	74337	78	32373	32271	76	27481	27399	70	309	268	0	1548	1467	15	-151	282	0	0.381797
289454	194929	115	155924	115813	114	151204	103754	115	2150	1329	23	8128	5710	50	1132	1658	13	0.381797
24254	25239	54	14546	14789	46	11664	11402	44	-89	211	0	712	569	0	-242	241	0	0.381797
92743	91800	82	39672	38957	77	32981	32994	76	495	457	0	1809	1790	20	29	472	0	0.384111
258203	196800	131	77783	58279	113	106597	81908	115	597	615	0	5206	4057	43	251	423	0	0.384111
36417	38211	64	18861	19289	53	13893	14077	46	261	223	0	634	607	0	424	832	0	0.385268
34712	36407	51	8315	8408	39	17432	17263	51	-101	28	0	898	1033	4	-346	180	0	0.385268
101480	95147	96	27270	23901	81	28996	25685	81	398	312	0	1655	1407	18	481	714	0	0.385268
149469	144975	84	60553	58165	83	50809	47578	82	534	631	0	2453	2516	26	-93	328	0	0.385268
89599	85670	86	33234	31052	79	34136	33062	78	526	408	0	1794	1608	19	812	806	0	0.386425
152793	138197	90	58974	52992	88	61697	53796	88	990	599	0	3180	2593	32	24	331	0	0.386425
45888	45314	68	11946	12036	44	18388	18340	51	321	226	0	942	1087	7	645	826	0	0.387582
46660	47356	82	22966	23091	69	17827	18311	50	392	266	0	893	949	0	-309	144	0	0.387582
208564	174702	97	63595	52783	94	64985	54583	94	617	547	0	3501	2968	33	-125	397	0	0.388739
124445	121295	85	32386	31726	79	40290	38177	81	508	486	0	2188	2142	23	334	501	0	0.388739
78409	72015	81	23839	21636	63	27346	24794	77	151	299	0	1606	1707	19	-172	231	0	0.388739
166902	147070	89	69033	57199	88	90106	78094	90	1081	863	0	4817	4210	38	258	1228	6	0.388739
75504	71453	78	31812	28785	77	29407	26023	76	380	262	0	1600	1384	16	-146	308	0	0.389896
66497	66281	83	17658	17655	51	23504	23229	65	92	163	0	1197	1143	9	-343	125	0	0.391053
82358	81112	81	21592	21363	59	35134	34636	76	254	286	0	1814	2044	19	-141	539	0	0.391053
86334	84847	79	38190	37773	77	30356	29866	76	318	347	0	1693	1669	19	-591	1	0	0.391053
79167	73176	80	31805	27943	80	29069	26315	79	215	337	0	1233	1182	11	-134	450	0	0.391053
85122	76744	96	34193	32089	79	27658	25886	76	290	267	0	1643	1449	18	552	520	0	0.39221
119072	117726	82	56517	55521	81	68847	67271	81	592	824	0	3604	3504	30	131	462	0	0.393367
125662	109532	88	52421	46314	85	47018	40179	85	342	453	0	2453	1930	27	1242	928	0	0.393367
49377	48914	76	14350	14588	47	17804	17806	54	69	196	0	875	860	0	104	511	0	0.393367
186799	159598	95	76105	62649	92	86940	74937	91	1153	752	0	4562	3863	39	447	692	0	0.393367
62036	56429	92	27136	25402	75	22151	20150	61	249	260	0	1142	1098	7	316	853	0	0.394524
57284	56600	78	21929	21919	60	18538	18301	54	401	309	0	1043	988	0	730	1061	4	0.394524
71695	69048	71	27145	24802	77	29276	26475	77	-31	190	0	1591	1414	19	-130	441	0	0.394524
100151	90348	85	39681	34613	83	39208	35344	83	323	406	0	1917	1861	22	296	585	0	0.395681
109279	96047	85	45268	39022	83	37515	31995	83	667	368	0	1934	1688	21	-205	361	0	0.395681
84393	78691	81	38110	34928	80	34755	31032	80	297	336	0	1618	1367	19	-113	215	0	0.395681
117455	103803	89	46825	39468	84	43067	37799	83	600	559	0	2277	1927	24	23	369	0	0.396838
186130	143454	93	70221	56087	92	85112	63029	95	533	490	0	4790	3887	39	-198	321	0	0.396838
45853	46582	85	14481	14248	50	14830	13636	56	102	211	0	964	884	0	645	853	0	0.396838
46914	48411	57	15591	15988	46	17149	17151	53	145	308	0	962	1086	6	228	646	0	0.396838
286536	218336	113	134568	99796	114	120227	91920	113	1170	946	0	6546	4753	47	827	1078	5	0.396838
117523	106622	85	49335	43858	83	46996	39677	83	574	444	0	2631	2213	27	139	514	0	0.396838
176751	139384	107	69146	55562	95	66783	54786	95	667	396	0	3261	2691	33	-68	485	0	0.396838
339245	205421	137	138713	80773	134	133460	85880	134	1514	1124	8	7516	4518	53	1274	862	0	0.397995
144819	120779	88	78250	66552	87	62820	51128	88	928	586	0	3255	2837	31	-527	220	0	0.397995
21841	20821	75	8615	8583	40	8597	8890	39	252	282	0	349	367	0	-114	160	0	0.399152
122053	104208	92	48871	42066	86	46526	40626	85	391	413	0	2228	1776	25	285	608	0	0.399152
133989	112417	89	52503	44079	87	46257	38754	86	639	445	0	2370	2097	25	-35	372	0	0.399152
154295	125735	109	62510	51103	109	50851	39745	109	587	404	0	2754	2238	29	621	923	0	0.399152
111614	97207	88	40957	34676	83	46698	40156	83	570	522	0	2516	2201	26	-150	226	0	0.399152
26963	27773	55	10235	10549	40	11230	10787	44	290	322	0	629	707	0	494	714	0	0.400309
135485	118055	89	50540	43184	87	43606	37234	86	445	301	0	2373	1962	27	760	642	0	0.400309
41102	42311	69	25283	25776	70	15729	15930	46	330	308	0	778	721	0	-462	63	0	0.400309
84929	75666	87	32804	29696	79	32482	29501	78	347	300	0	1468	1261	14	540	565	0	0.401466
193903	145350	98	209428	152937	102	225534	166945	101	2586	1952	30	11824	8666	64	2684	1427	37	0.401466
270523	190417	114	116560	83636	111	110499	78744	111	1275	695	0	5945	4350	43	227	773	0	0.401466
82943	84446	77	41751	41834	76	30919	30723	75	-29	262	0	1570	1528	16	-12	493	0	0.401466
236938	182326	111	86584	68223	101	102125	77094	102	1238	980	0	5185	3927	40	80	514	0	0.401466
65346	63252	75	23647	21804	58	21260	19844	67	256	282	0	1122	1035	6	607	767	0	0.401466
92795	80037	95	33481	29459	80	36633	32002	82	430	293	0	1832	1653	21	903	1480	10	0.402622
42920	41826	71	16933	17286	53	14130	14207	49	62	164	0	807	733	0	1123	1099	6	0.402622
62280	63414	77	22413	22314	68	21317	21342	58	298	208	0	1006	931	0	-845	68	0	0.403779
55889	57103	79	14973	15128	48	17205	17671	49	204	165	0	883	965	0	-456	245	0	0.403779
217255	165856	97	84280	62698	98	102453	74789	98	1411	1045	9	5099	3978	41	1232	1447	19	0.403779
79744	74161	79	41996	39126	78	24896	22857	76	137	242	0	1347	1191	13	428	423	0	0.404936
114589	113831	81	44674	44405	79	59559	58071	81	580	727	0	2899	2763	28	951	709	0	0.404936
57094	57367	89	18647	18780	56	20853	21026	58	147	148	0	1045	939	0	475	898	0	0.406093
73612	65227	90	31832	27656	81	30845	27062	79	376	370	0	1750	1590	19	-369	6	0	0.40725
33392	33936	64	15469	15736	48	13288	13523	46	112	172	0	690	843	0	563	484	0	0.408407
104536	93784	87	40404	36077	82	38541	33210	82	337	356	0	1912	1680	23	54	295	0	0.409564
144645	139089	85	79186	75625	84	47958	44398	83	1053	864	0	2811	2693	28	38	680	0	0.409564
21178	25979	40	7354	8591	35	9163	9879	40	-15	196	0	424	609	0	232	525	0	0.409564
14901	19111	39	8471	9480	37	7951	8790	37	292	229	0	364	306	0	32	501	0	0.409564
148309	141427	93	88764	85666	85	63997	60325	84	728	691	0	3322	3094	32	519	807	0	0.410721
79868	79953	77	33011	32771	75	28400	28064	73	130	184	0	1715	1740	18	-176	486	0	0.411878
232729	176440	104	71554	52599	101	86814	66877	101	933	686	0	4852	3794	41	234	572	0	0.411878
164140	138185	92	58029	47944	89	77954	62905	90	801	753	0	4370	3605	38	714	1048	3	0.411878
30607	34810	56	8345	9382	37	12012	12357	43	120	111	0	625	719	0	-465	140	0	0.411878
129063	126517	88	61459	59470	84	67013	66283	84	682	720	0	3358	3260	29	770	852	0	0.413035
94624	90203	85	34453	32835	78	33696	31539	78	258	236	0	1985	1835	22	119	495	0	0.413035
65648	61498	76	31634	28923	76	25860	23753	63	239	342	0	1295	1185	13	163	495	0	0.413035
73254	70609	80	24322	22532	74	30902	27982	76	448	263	0	1676	1633	19	-415	172	0	0.413035
182751	155685	100	54815	46011	94	96655	81690	96	1175	886	0	5131	4357	39	1006	1732	11	0.414192
134405	107247	108	49663	37808	95	47725	36695	108	656	398	0	2444	1891	27	392	530	0	0.414192
227025	172011	106	91821	69072	100	88732	65565	101	1092	795	0	4627	3707	39	343	598	0	0.415349
35810	37829	57	19001	19643	51	15852	16372	48	364	363	0	858	901	0	424	1052	5	0.415349
137429	112431	95	49567	41597	88	47928	38906	88	672	446	0	2399	1943	28	105	382	0	0.415349
67737	67490	78	16809	16702	50	26415	26567	70	190	195	0	1608	1540	17	-52	352	0	0.416506
170918	144469	106	78544	68876	90	61766	52407	88	1021	698	0	3236	2803	31	-201	311	0	0.416506
94868	93800	78	14812	14636	48	35877	35405	77	158	299	0	2044	1990	22	-363	276	0	0.417663
114025	106937	84	41125	38667	81	43893	41240	81	504	455	0	2270	1832	25	369	459	0	0.417663
51106	51026	73	18029	18096	56	18442	18233	57	428	279	0	997	1046	5	333	343	0	0.417663
50377	51778	72	16263	16545	49	22427	23070	61	267	247	0	1078	1032	4	-385	394	0	0.417663
113111	104814	84	24332	21597	68	41440	36909	82	286	251	0	2314	2144	25	-47	535	0	0.417663
62778	65030	72	15397	15422	48	19109	19084	56	35	289	0	1213	1131	11	86	579	0	0.41882
82948	73758	84	39855	35346	79	30484	26797	77	147	269	0	1589	1431	16	445	1014	2	0.41882
150258	122784	96	60268	49917	89	55991	45584	89	641	490	0	2935	2382	32	209	884	0	0.419977
173730	136199	111	78143	60062	111	58589	45050	111	573	460	0	3539	2598	35	182	732	0	0.419977
61256	60837	89	18635	17182	76	24780	23751	77	292	170	0	1179	1349	13	15	442	0	0.419977
182848	149904	104	51826	40629	91	58285	47054	93	642	460	0	3473	2809	33	79	412	0	0.419977
15558	18939	41	9284	10069	39	8207	8386	39	166	206	0	481	454	0	111	460	0	0.419977
50533	53300	71	28165	29040	70	19491	20535	54	317	337	0	927	1043	4	-85	409	0	0.419977
68305	70365	74	17756	18215	49	25643	26245	70	154	148	0	1412	1426	15	-137	313	0	0.419977
49677	49650	82	12014	12374	44	18599	18238	51	281	258	0	939	842	0	450	648	0	0.419977
51338	52444	76	23334	23595	66	18638	18681	56	271	349	0	915	949	0	268	512	0	0.419977
61926	63506	74	17830	17804	53	22615	22421	66	252	220	0	1250	1275	12	-8	196	0	0.421134
269073	196856	122	95202	70168	117	120280	87930	119	1056	803	0	6218	4564	44	969	1009	3	0.421134
139091	115517	89	46062	38285	86	57062	46933	86	589	421	0	2982	2414	32	232	836	0	0.422291
93144	86885	86	37616	35870	80	33340	31077	78	125	245	0	1713	1599	20	-97	451	0	0.422291
132223	114105	103	46354	40435	86	48242	41151	86	248	306	0	2650	2455	27	383	581	0	0.423448
101815	91564	82	43369	38694	82	39905	35428	82	457	380	0	2165	1860	24	424	548	0	0.423448
47295	48724	72	17929	17798	54	16559	16607	47	190	231	0	999	917	0	483	475	0	0.424605
119145	111068	96	37329	35802	80	41848	40078	82	266	414	0	2053	2108	24	542	842	0	0.425762
188210	149641	92	71199	55609	93	88472	69196	94	990	748	0	4768	3628	39	615	767	0	0.425762
81374	78052	83	22734	21182	64	28272	26559	77	429	431	0	1565	1465	17	316	637	0	0.425762
42315	41349	71	15110	15245	49	12656	12231	45	190	206	0	632	578	0	467	639	0	0.426919
157236	134209	100	50973	42722	89	62978	53354	89	810	515	0	3230	2568	32	124	643	0	0.426919
42933	44090	71	12052	12345	44	19709	20174	53	313	192	0	873	1042	5	675	753	0	0.426919
81593	74395	82	30095	26703	78	29936	26887	77	295	424	0	1468	1375	16	-375	141	0	0.426919
151461	138073	91	51584	46393	88	66035	59684	89	720	617	0	3502	3265	33	44	388	0	0.428076
144740	118128	104	68595	57615	90	43470	35663	88	659	446	0	2492	2218	27	131	551	0	0.428076
47259	48409	72	15319	15514	49	20307	19925	62	277	181	0	852	752	0	-328	469	0	0.429233
56368	56902	75	11433	11174	43	25232	25183	72	219	182	0	1233	1370	14	87	415	0	0.43039
92987	91198	81	22334	22187	59	34463	35074	76	131	348	0	2099	1826	22	251	521	0	0.43039
34761	36741	67	13558	13902	46	13332	13332	45	280	219	0	566	682	0	919	906	0	0.43039
119600	116345	82	47010	45850	81	40299	39056	79	450	386	0	2170	2020	25	-539	188	0	0.431546
57329	57909	73	19247	19147	55	21732	22039	63	376	276	0	1149	1213	11	412	1118	6	0.432703
114724	113763	81	48736	47908	82	58432	57055	82	576	618	0	3026	3111	30	379	671	0	0.432703
17865	16809	67	6068	6401	34	8342	8625	38	108	199	0	481	529	0	-357	103	0	0.432703
105229	93173	85	48834	42529	83	38497	34265	81	289	281	0	2303	1807	25	676	577	0	0.432703
46680	48479	72	11134	11870	41	17741	17822	52	130	137	0	753	796	0	758	775	0	0.43386
68989	68201	82	18390	18277	53	25175	25240	70	183	283	0	1370	1400	16	782	713	0	0.43386
59820	60526	76	12770	12898	44	29675	28919	73	362	297	0	1692	1644	19	22	377	0	0.435017
214414	165256	100	72834	56077	96	105695	81470	97	1074	767	0	5948	4455	46	1850	1937	20	0.435017
30152	29758	73	9870	10392	40	11136	10648	43	278	332	0	555	619	0	428	732	0	0.435017
43442	44741	72	10690	11006	41	14103	14655	46	77	109	0	920	792	0	-227	393	0	0.435017
117660	109784	82	49643	44555	82	41317	36663	81	152	302	0	2102	1998	22	425	407	0	0.435017
155468	134866	90	51578	43364	88	54458	46562	88	307	489	0	2615	2257	27	228	849	0	0.435017
61558	63476	74	20232	20860	51	22148	22450	62	370	391	0	1215	1177	11	1327	903	0	0.435017
112161	97968	92	51910	45889	84	39935	34682	83	567	261	0	2316	1885	25	-220	154	0	0.435017
75909	76601	76	33671	33957	75	28677	28993	72	387	260	0	1785	1800	20	185	389	0	0.436174
66447	60338	79	29495	26496	76	28366	25727	76	375	268	0	1302	1328	13	218	338	0	0.436174
136282	126245	87	53046	48177	84	77586	70026	86	775	699	0	4038	3632	34	1116	1625	10	0.436174
100189	87902	88	37188	32220	82	32954	28138	81	530	293	0	1688	1344	18	757	888	0	0.437331
122774	111205	86	37867	33902	82	40118	35687	83	355	383	0	2202	2175	24	286	451	0	0.437331
136514	111230	107	57513	47605	99	61090	50199	107	479	447	0	3440	2704	33	-602	105	0	0.437331
285309	210787	122	128662	100666	114	126997	94522	115	1763	1101	15	7153	5272	49	337	861	0	0.437331
185480	155310	97	74038	63877	94	67265	52986	95	836	480	0	3829	3006	36	361	650	0	0.438488
66231	64212	73	28850	27257	75	24151	23026	72	223	316	0	1473	1459	15	233	561	0	0.438488
153914	125637	91	55467	44194	89	63932	50255	90	572	630	0	3525	2657	36	-456	144	0	0.438488
42942	43394	73	16247	16344	50	12017	11913	45	52	187	0	636	772	0	-42	318	0	0.439645
49015	43236	87	13048	12407	51	16911	16619	56	148	159	0	676	803	0	437	420	0	0.439645
94709	87768	88	36038	32289	81	31181	28714	79	356	246	0	1695	1600	18	-222	426	0	0.439645
32660	32856	69	10939	11318	42	11245	11899	42	-74	174	0	695	783	0	-109	309	0	0.439645
155455	132749	94	53177	43608	89	55639	46325	88	783	754	0	3033	2367	32	274	518	0	0.440802
188563	148526	96	66461	52813	92	67037	52859	92	765	578	0	3651	2760	37	88	682	0	0.440802
139933	126157	97	61782	55848	88	66180	59528	89	1032	874	0	3612	3240	33	723	1392	9	0.440802
45733	49777	58	15186	15959	46	18314	18382	52	229	237	0	1073	1128	9	-337	205	0	0.440802
77668	78061	76	31685	32105	75	28479	27848	71	290	361	0	1682	1532	19	579	585	0	0.440802
71242	71670	76	17880	17932	51	24238	24022	68	288	327	0	1122	1153	11	14	224	0	0.441959
221795	159182	102	78956	57193	100	72422	48151	101	1002	717	0	4011	2603	41	777	1082	3	0.441959
63184	62894	75	23951	22447	65	22687	20994	58	237	238	0	926	1096	8	-130	537	0	0.441959
39878	42665	69	16562	17095	48	14442	14659	45	91	175	0	742	701	0	-126	311	0	0.441959
71675	65777	80	30635	27594	79	26742	23563	78	210	369	0	1352	1180	12	1061	798	0	0.441959
55179	56760	74	22221	22614	57	19203	19094	55	115	225	0	1177	1085	7	256	1168	5	0.441959
44062	43499	71	11542	11614	42	16891	17075	52	310	364	0	883	1019	3	82	338	0	0.441959
64421	65461	76	9899	9942	41	26928	27381	71	-3	234	0	1499	1391	15	-71	304	0	0.443116
66431	65953	77	27728	27824	73	27480	27356	73	304	414	0	1443	1389	16	-553	54	0	0.443116
266788	196269	116	169053	123651	116	129290	96516	114	1283	953	0	6978	4878	49	302	905	0	0.443116
51651	54683	73	17628	18188	48	17316	17352	49	204	219	0	970	859	0	298	530	0	0.443116
135595	130418	87	50979	49608	83	47818	45495	83	677	595	0	2519	2570	26	-113	222	0	0.443116
82322	83778	76	22950	23153	56	31906	30930	74	96	124	0	1789	1675	19	276	493	0	0.443116
79140	72416	82	36084	33069	79	26391	23936	70	272	326	0	1471	1276	15	442	937	0	0.444273
213787	162640	112	94352	73279	101	89300	66313	103	854	556	0	4621	3459	41	521	445	0	0.444273
125052	119150	84	48597	46714	81	44249	42925	81	540	516	0	2509	2127	27	466	531	0	0.444273
64036	65715	78	14364	14798	45	22691	23239	59	254	257	0	1435	1448	15	-282	162	0	0.444273
13515	14165	55	5487	5930	33	6691	6858	36	0	155	0	327	395	0	647	1127	6	0.44543
61717	62857	76	22786	22952	62	20424	20330	54	293	272	0	1016	988	0	-260	359	0	0.44543
68430	68329	76	18132	18074	52	24121	24289	72	433	420	0	1280	1387	14	147	487	0	0.44543
18538	17422	71	5342	5476	34	8752	8885	40	17	200	0	436	446	0	12	390	0	0.44543
113861	99414	102	29245	24640	81	34922	30186	83	311	270	0	1797	1550	23	169	821	0	0.446587
56150	56647	76	23935	24136	71	18248	17915	57	230	223	0	904	987	0	-362	190	0	0.446587
148642	129185	98	71152	61310	90	51942	43798	90	729	631	0	2907	2362	31	719	1112	6	0.447744
263701	192875	112	89197	65833	107	108096	76814	110	1130	684	0	5557	4009	45	469	1213	7	0.447744
90205	82625	83	31457	28328	78	41265	37285	81	589	315	0	2226	1883	23	614	1090	4	0.447744
100193	90428	84	41841	36847	82	31460	27396	82	268	236	0	1396	1174	13	-327	287	0	0.447744
250238	179900	114	85937	61475	105	104393	75318	106	1420	1189	11	5671	3925	46	1283	1591	17	0.448901
91151	90897	79	20676	21018	52	39064	39467	76	289	450	0	1900	1887	22	142	741	0	0.448901
42452	44641	70	8085	8476	38	15601	16433	47	149	200	0	850	792	0	137	568	0	0.448901
178981	161050	107	82433	74473	91	71588	63329	90	782	645	0	3693	3518	32	354	578	0	0.448901
92233	84303	86	25912	22495	70	35854	31779	79	370	444	0	2164	1996	24	6	355	0	0.450058
180259	149494	100	55248	45405	91	90577	75802	93	1006	683	0	5002	4001	40	851	1745	11	0.450058
122352	108524	89	49902	44197	85	40817	34860	83	311	289	0	1947	1848	22	-322	153	0	0.450058
142977	136806	86	50079	46610	85	58231	54542	85	567	479	0	3225	2938	32	-356	498	0	0.450058
42754	43275	70	12991	13715	43	14095	14124	47	213	227	0	603	656	0	-367	317	0	0.450058
85342	80430	82	31701	28753	80	35369	31615	80	250	405	0	1813	1513	20	8	694	0	0.451215
182323	153313	95	64591	53237	92	71337	59732	92	960	598	0	3705	3222	33	-148	293	0	0.451215
81292	83996	75	31138	30860	76	28096	27968	75	211	263	0	1388	1256	14	-119	693	0	0.451215
198223	154494	97	66160	51153	96	81492	63402	97	1049	742	0	4477	3347	40	630	881	0	0.451215
121146	114045	93	34972	34069	79	41577	39594	81	218	254	0	2211	2326	24	-297	430	0	0.452372
106313	95070	84	41685	36411	83	46876	41985	83	210	295	0	2589	2246	27	898	705	0	0.452372
84001	81721	86	34239	32943	77	31218	30298	76	176	271	0	1428	1329	15	657	883	0	0.452372
206730	162412	107	65197	51311	100	76845	60347	101	662	466	0	3807	2994	36	649	529	0	0.453529
80566	79057	78	24278	24596	62	33546	32738	78	36	128	0	1555	1572	19	704	712	0	0.453529
37565	39377	69	17008	17275	48	13327	13430	45	179	207	0	859	798	0	-339	81	0	0.453529
63786	58216	79	32606	29505	77	21482	19265	58	263	257	0	872	871	0	-15	383	0	0.453529
73017	67558	82	30780	28606	77	25202	24221	71	436	238	0	1162	1133	11	300	589	0	0.454686
150229	116410	96	51182	40874	91	56405	43332	90	397	336	0	3034	2490	32	34	499	0	0.454686
197684	154688	99	76437	60504	95	66276	51416	94	708	546	0	4010	2936	39	884	1516	10	0.454686
86082	87636	79	39481	39100	77	31583	30790	76	209	239	0	1871	1915	19	541	757	0	0.454686
146010	123199	92	50104	41953	89	56803	46592	89	644	490	0	3225	2558	32	-494	292	0	0.455843
71531	73068	75	35333	35612	74	26133	26585	69	323	290	0	1378	1462	16	841	722	0	0.455843
47574	50079	73	15097	15380	46	15266	15224	48	431	304	0	829	793	0	-57	583	0	0.455843
205850	155253	108	81290	61151	102	90033	67168	105	935	811	0	4584	3502	40	1126	805	0	0.455843
130067	126911	84	52229	51039	81	60318	57663	83	620	610	0	3608	3568	32	169	287	0	0.455843
56213	56299	76	24969	25348	68	18760	19243	55	195	214	0	951	823	0	64	277	0	0.457
54880	55505	76	21449	21691	58	20601	20585	62	137	216	0	992	987	0	-66	816	0	0.457
119715	116366	84	33508	32453	80	41266	39516	80	388	371	0	2279	1988	24	22	375	0	0.457
307222	206980	114	132842	91927	110	114010	73931	109	1515	982	0	6000	4173	49	2436	1461	16	0.458157
61999	57465	81	25469	23591	62	25644	23415	76	227	467	0	1317	1313	15	-416	200	0	0.458157
106758	107048	79	47677	47602	78	38407	36999	78	353	343	0	2118	2181	21	181	575	0	0.458157
75338	70345	93	28468	26805	77	26735	24508	75	152	210	0	1455	1358	15	1108	1205	7	0.458157
192280	152451	102	72115	56858	93	94003	73097	93	956	832	0	5089	3901	41	456	652	0	0.458157
41952	39712	75	11839	12062	42	14361	14726	46	-27	119	0	832	753	0	145	553	0	0.459314
115194	103639	91	42557	37340	82	40144	35063	82	238	367	0	2306	2037	26	373	415	0	0.46047
129511	113211	102	44491	38853	85	49364	41491	85	846	523	0	3141	2389	32	419	728	0	0.46047
307656	213776	113	92252	62646	111	134596	93603	112	1179	989	0	7100	4872	48	709	762	0	0.46047
129767	115769	87	46502	40063	86	50018	43210	85	599	442	0	2514	2151	26	29	536	0	0.46047
15603	16854	54	6589	7072	35	8215	8525	38	28	110	0	553	529	0	-351	201	0	0.46047
96046	87031	97	35216	32239	79	30199	27407	78	368	238	0	1493	1293	17	657	752	0	0.461627
105413	96865	89	41025	37418	83	34224	31055	81	141	370	0	1760	1700	22	210	474	0	0.461627
89027	87893	81	30036	30180	75	36051	35458	78	219	219	0	1986	1902	21	204	493	0	0.462784
271268	200982	113	93678	69403	111	93202	67236	110	1112	977	0	5280	3849	43	1341	1081	5	0.462784
51750	50707	78	15283	15152	50	17345	17593	50	141	167	0	809	870	0	-101	635	0	0.463941
81285	81680	76	20006	19725	57	31869	31034	76	379	364	0	1727	1670	21	467	831	0	0.463941
92659	81881	98	34747	30077	87	36670	30675	98	74	257	0	1991	1639	23	-245	571	0	0.463941
157585	126154	96	54997	44780	89	65025	52673	90	540	453	0	3257	2497	33	190	919	0	0.465098
130291	109705	88	47202	39310	85	39823	32606	87	514	416	0	2198	1712	26	340	665	0	0.465098
210656	181988	110	79773	69465	93	72106	62388	94	1288	932	0	4352	3837	35	890	711	0	0.466255
55602	51710	89	23503	21504	89	19226	17106	89	514	394	0	917	751	0	639	546	0	0.466255
33445	35479	52	7874	8140	36	12815	13615	43	17	94	0	599	600	0	785	982	0	0.466255
197442	163849	114	61943	48553	97	87666	71821	99	960	859	0	4718	4108	38	1349	985	0	0.466255
104307	92086	85	39311	34426	82	49506	43188	83	224	248	0	2639	2414	27	453	498	0	0.466255
161153	134592	94	69044	57253	93	55877	45350	92	700	534	0	2985	2375	33	-132	646	0	0.466255
91749	82622	82	41488	36771	82	36704	32405	81	249	293	0	1877	1576	23	743	664	0	0.466255
110705	100564	81	46905	41292	82	37339	33212	81	250	315	0	1793	1612	23	215	398	0	0.466255
103420	95209	85	39090	35779	81	41228	36910	81	306	249	0	2117	2066	24	-109	255	0	0.467412
117049	102594	87	41931	35732	84	49241	41855	84	678	496	0	2831	2121	31	38	504	0	0.467412
111820	111358	87	39594	40428	77	45685	45331	79	470	497	0	2368	2391	26	-750	33	0	0.467412
65750	66720	84	30324	30835	74	24316	24703	60	284	347	0	1196	1220	11	446	691	0	0.468569
122396	116079	93	40173	38651	81	42495	40554	81	266	423	0	2348	2129	24	1225	1140	7	0.468569
167406	144090	100	54249	45680	89	73052	62762	89	893	737	0	3799	3350	33	522	983	0	0.469726
105116	103781	80	46139	45772	78	43102	42989	79	590	526	0	2351	2296	25	72	352	0	0.470883
113164	98233	87	43615	37484	84	45049	38425	84	404	372	0	2205	1925	25	384	890	0	0.470883
101821	93364	84	35227	31735	80	41207	37722	81	833	584	0	1792	1716	20	428	561	0	0.470883
127535	124942	89	36428	35193	79	49531	47397	81	498	574	0	3120	2823	29	276	434	0	0.47204
65327	60313	92	26521	25044	76	25406	22502	77	-23	208	0	1336	1216	13	535	965	0	0.47204
35002	33753	78	13903	14216	46	13908	14744	45	280	242	0	719	733	0	571	728	0	0.473197
170396	146197	98	62502	53189	89	56785	48685	88	533	529	0	3030	2519	31	-1	283	0	0.473197
62336	64166	74	17010	17135	50	20408	20516	58	228	370	0	1050	1122	9	103	272	0	0.473197
55214	58283	66	17003	17029	52	20785	21410	56	59	193	0	1054	1080	6	345	487	0	0.473197
56496	56454	73	20443	20652	54	18274	17528	54	150	319	0	848	866	0	418	807	0	0.473197
122540	108341	86	44955	37986	84	45652	39364	84	707	516	0	2429	1902	25	438	630	0	0.473197
133265	114821	93	46383	39490	85	46519	39499	86	214	258	0	2597	2288	27	164	439	0	0.474354
42031	44331	57	15573	16241	48	14653	14539	48	149	125	0	722	768	0	-495	58	0	0.474354
78536	71382	80	34753	31646	79	31121	28004	77	174	287	0	1646	1343	17	-84	314	0	0.474354
129138	112171	86	42312	36475	84	46509	39146	84	628	443	0	2550	1992	27	-162	493	0	0.474354
111096	101390	90	41197	36268	83	44299	40293	83	381	466	0	2336	2139	24	77	216	0	0.474354
82325	82995	78	27218	27354	67	30540	30183	75	155	180	0	1650	1505	18	62	571	0	0.474354
141824	127863	93	57623	51413	85	61499	53056	86	742	582	0	3107	2759	31	-60	495	0	0.474354
108359	110547	81	49849	49632	80	52152	51208	79	485	294	0	3087	2879	28	-133	642	0	0.474354
83602	88210	75	37140	38205	75	30906	30850	75	512	363	0	1695	1795	19	-219	343	0	0.474354
147417	118894	92	54525	44967	88	50500	41056	88	733	450	0	2592	2187	29	-471	145	0	0.475511
129215	125753	84	30765	30301	78	49826	47926	80	425	533	0	2806	2729	27	-253	184	0	0.475511
288580	178462	136	116053	75697	130	176633	123123	129	2038	1471	20	9622	6524	57	783	930	0	0.475511
77010	79291	76	15215	15723	47	23963	24390	61	322	523	0	1023	1030	4	312	660	0	0.475511
68029	68543	82	13922	14187	46	23686	23990	64	194	446	0	1249	1189	10	408	561	0	0.476668
48253	47806	73	21261	21413	59	17482	17346	51	187	210	0	850	966	0	476	761	0	0.476668
142901	129722	93	46586	42005	86	79682	72542	89	906	736	0	4222	3679	37	486	1301	7	0.476668
195614	155304	106	70844	56337	99	98204	78805	100	936	835	0	5273	4181	41	1110	1085	8	0.477825
68428	64627	87	25271	22967	74	23368	22183	68	313	347	0	1138	1096	8	-324	231	0	0.478982
175200	151356	92	76218	68097	92	91663	80311	92	1261	827	0	4479	4028	36	1870	1447	20	0.478982
134885	129431	86	64133	62094	83	47096	44687	83	408	561	0	2586	2693	24	698	777	0	0.478982
156277	141314	91	50176	46027	88	84794	76573	89	1062	921	0	4634	4042	38	196	462	0	0.478982
209961	171207	98	73569	59409	95	108972	90118	96	1267	1102	7	6079	4812	43	84	662	0	0.480139
95051	92595	91	46055	46167	78	50137	51023	79	616	507	0	2512	2595	24	69	470	0	0.480139
27902	30254	55	7544	7994	38	11851	12236	42	430	294	0	595	739	0	-24	208	0	0.480139
26987	27782	57	14890	15059	48	11753	11968	44	-28	75	0	569	564	0	-187	229	0	0.482453
150290	134694	90	76923	69320	88	60642	51625	88	760	562	0	3001	2793	30	126	565	0	0.482453
72269	68175	84	27306	24818	78	26249	23599	75	257	217	0	1365	1282	14	215	566	0	0.482453
217455	162078	103	83052	61655	102	93201	68412	102	914	554	0	4878	3872	41	495	529	0	0.48361
50803	55998	56	30581	31558	71	19228	19275	54	-45	99	0	989	901	0	1035	1207	6	0.48361
39166	40808	69	10725	11409	40	13122	13373	47	49	334	0	698	749	0	482	509	0	0.48361
116570	105236	88	35269	30513	81	38376	33370	83	585	476	0	1881	1736	22	484	803	0	0.48361
181327	152869	94	63871	52939	92	72131	61062	93	799	654	0	3759	3134	35	210	540	0	0.48361
87322	88447	78	33011	33105	76	28043	27427	75	334	347	0	1792	1615	19	-176	252	0	0.484767
364920	225583	141	124174	82282	141	173609	109847	141	1623	1315	12	9175	5696	57	1332	1475	11	0.484767
248807	176147	102	97118	70537	101	106722	75467	102	1290	803	0	5586	4055	45	673	1189	6	0.484767
321097	178632	217	145126	85235	199	134325	82809	181	1151	564	0	7424	4915	55	-22	733	0	0.484767
67763	67531	78	19636	19921	53	26395	26359	65	114	214	0	1261	1396	14	305	951	0	0.485924
259917	182169	133	83131	58039	115	108585	75897	116	934	702	0	6085	4394	47	-457	322	0	0.485924
90568	87723	82	51164	49501	80	46850	44627	81	871	744	0	2635	2540	27	645	599	0	0.485924
119597	101851	91	44116	38302	86	35964	31081	84	566	479	0	2158	1784	23	262	516	0	0.487081
178893	150585	109	78749	66088	94	80222	69700	94	850	669	0	4004	3468	36	1213	1640	17	0.487081
190259	159111	103	86388	73065	92	96953	81797	93	1550	1091	12	5308	4582	41	521	787	0	0.487081
68937	72193	73	25286	25749	67	32684	31725	73	276	286	0	1894	1809	21	584	468	0	0.488238
332283	215683	132	120769	80998	129	155462	101721	130	1548	825	0	8382	5543	52	1283	1451	10	0.488238
35750	35175	74	12458	13139	43	14534	14608	45	228	226	0	588	711	0	33	259	0	0.488238
16306	18551	39	8042	8589	38	8478	8941	38	263	203	0	358	473	0	-233	92	0	0.488238
155947	139080	90	46674	39494	88	80858	71770	90	1168	934	0	4203	3875	35	1031	775	0	0.488238
100516	99347	77	44804	43968	78	39547	39326	77	397	338	0	2265	2174	24	-327	185	0	0.488238
152289	129398	94	64284	54746	91	60947	51980	91	343	523	0	3190	2865	32	220	495	0	0.489395
56372	52080	90	19240	18137	79	23279	21563	76	253	274	0	1038	1181	10	160	429	0	0.489395
94972	90003	79	36734	34608	79	34992	32716	79	333	354	0	1819	1547	20	403	650	0	0.489395
211136	160835	104	75106	55936	102	83916	63157	102	594	830	0	4076	3114	38	-79	1008	1	0.489395
80291	71375	82	28570	24754	79	34826	30373	80	294	205	0	1524	1482	16	-612	69	0	0.489395
84114	74819	88	44642	39765	81	28123	24491	80	342	398	0	1705	1326	20	-92	385	0	0.490552
180075	134126	115	66451	49779	102	72608	55340	100	677	394	0	3726	2822	37	493	486	0	0.490552
123374	111385	84	47189	40248	84	44269	38396	84	438	396	0	2566	2028	29	-28	523	0	0.490552
72496	67040	79	30199	27885	76	27499	24961	76	480	416	0	1467	1374	14	218	493	0	0.490552
169823	142743	102	67750	57164	90	56777	45869	90	596	662	0	3136	2648	31	194	475	0	0.490552
155468	129015	91	58807	49039	90	71401	59780	90	783	836	0	3746	3138	35	69	379	0	0.491708
211583	157848	116	85038	64147	101	116585	85945	106	1374	1271	12	6013	4329	45	799	691	0	0.491708
44616	47175	57	12779	13401	44	16884	16938	48	190	180	0	953	1062	5	-43	542	0	0.491708
246412	188010	104	85019	66115	101	99700	74236	102	988	611	0	5711	4312	48	768	749	0	0.491708
74553	66378	89	31972	27909	80	26482	23899	76	194	202	0	1387	1267	13	401	469	0	0.492865
139536	124203	100	50697	44844	86	67402	60895	86	808	714	0	3615	3327	33	907	740	0	0.494022
77407	68205	85	33916	29663	79	28080	24006	76	359	297	0	1406	1215	14	399	846	0	0.494022
224414	171019	103	74289	57101	100	83047	63863	101	944	810	0	4548	3607	40	587	869	0	0.494022
229775	192079	97	73514	60369	94	94786	78906	95	1212	1063	6	5105	4184	40	646	1219	7	0.494022
56711	57781	74	19927	19974	56	18184	18490	56	-46	90	0	877	784	0	-151	317	0	0.495179
49061	47530	76	9510	9484	41	15794	15647	47	147	159	0	857	820	0	-226	300	0	0.495179
40478	42571	75	17812	18100	54	17218	17212	52	242	306	0	947	935	0	291	502	0	0.495179
76964	64877	89	32025	27671	81	30449	26688	81	266	183	0	1696	1634	18	591	455	0	0.495179
145347	137132	102	42613	40738	84	55187	53458	84	241	408	0	2830	2754	27	-207	269	0	0.496336
80669	72575	79	34770	31013	79	29614	25296	79	447	267	0	1539	1362	18	69	816	0	0.496336
169288	146380	90	75791	65129	90	89421	76840	90	1013	773	0	4595	4048	37	845	734	0	0.496336
125335	122856	83	48259	46788	82	55160	53639	81	447	468	0	2928	2972	28	28	638	0	0.497493
130594	68613	108	49487	31390	102	45836	24146	103	769	293	0	2545	1334	28	279	662	0	0.497493
143675	130257	88	61844	55653	86	76992	69837	86	1233	930	0	4290	3646	37	1654	1713	12	0.497493
112966	96297	88	42755	36518	84	42622	35395	84	54	197	0	2223	1951	26	175	445	0	0.497493
219160	163768	105	68671	50673	99	83507	61251	99	939	571	0	4559	3376	40	925	720	0	0.49865
107391	97874	99	44118	39917	83	44647	41211	81	868	759	0	2439	2043	26	622	538	0	0.49865
93417	85921	84	39802	34934	80	32142	28689	80	214	328	0	1661	1604	19	767	942	0	0.49865
21052	22788	51	8927	9457	39	9093	9250	39	312	223	0	494	653	0	639	970	0	0.499807
63511	61023	76	23893	21569	73	22549	20809	65	406	366	0	1236	1024	4	-179	427	0	0.500964
229122	175149	103	117645	89500	101	102223	77356	100	792	935	0	5543	4405	43	-554	69	0	0.500964
137404	119664	86	61271	53176	85	53654	46342	86	440	425	0	2723	2327	29	-454	323	0	0.500964
139161	125715	91	43601	38647	83	63824	56268	85	566	542	0	3481	2967	33	341	928	0	0.500964
68452	67579	77	19642	19415	55	24387	24113	61	163	251	0	1272	1358	13	280	533	0	0.502121
137543	115151	91	42807	35060	87	55589	45926	89	655	416	0	3229	2735	33	-62	670	0	0.502121
202704	158447	100	73632	56554	94	84717	67532	94	764	789	0	4559	3600	40	1211	745	0	0.502121
139352	116063	94	54245	44149	88	54108	44289	88	647	525	0	2723	2163	31	1209	1505	11	0.502121
65935	67437	74	26904	27150	72	23059	23613	59	113	228	0	1262	1169	11	1227	1475	11	0.502121
231163	176680	102	68412	51934	99	93357	70914	101	771	747	0	4963	3748	42	109	505	0	0.503278
213861	159904	116	86114	67183	101	85190	62079	102	956	881	0	4699	3482	40	137	597	0	0.504435
265143	186434	113	107321	77124	109	93143	68026	110	750	626	0	5012	3360	45	-7	757	0	0.504435
226813	188358	108	82866	67276	104	105651	86742	106	1057	1028	4	5646	4661	41	376	1190	7	0.504435
103790	90890	88	46091	41168	85	35644	30146	85	131	175	0	1788	1652	20	890	970	0	0.504435
69582	61985	90	30978	28028	77	24764	22266	67	193	320	0	1473	1127	15	-373	250	0	0.505592
126991	119376	85	26980	25056	76	65699	59519	86	879	750	0	3318	3073	31	938	955	0	0.505592
47029	49810	61	17729	17709	54	16292	17318	46	259	176	0	775	756	0	68	607	0	0.505592
32774	32991	69	15697	15994	49	11165	11613	42	227	145	0	525	549	0	259	576	0	0.506749
88206	82669	82	27984	25680	78	38757	35955	79	115	249	0	2036	1627	24	404	719	0	0.506749
89278	85095	83	26357	23884	71	34189	32211	78	245	330	0	1703	1883	20	672	1099	6	0.506749
171307	132843	97	65564	48387	93	60082	45394	92	766	728	0	3103	2175	34	-149	709	0	0.507906
113316	110738	83	32611	32144	78	62701	60869	82	646	525	0	3260	3320	30	-162	493	0	0.507906
76649	70831	79	28563	25429	76	30719	28015	78	472	366	0	1681	1670	19	-71	351	0	0.509063
135803	118493	85	52544	44746	85	52203	43618	85	714	511	0	2402	2067	27	283	875	0	0.509063
136249	119086	87	52775	45929	84	55215	47057	85	538	680	0	3018	2388	32	19	301	0	0.509063
168480	139913	91	64313	52678	90	65057	52032	90	699	519	0	3612	3141	34	624	804	0	0.509063
56769	57330	78	20084	20374	53	19567	19504	54	406	312	0	1197	1201	9	-209	270	0	0.509063
15384	15165	49	8673	9130	40	6408	6422	36	45	167	0	287	381	0	264	400	0	0.51022
72695	71219	80	25585	25322	71	23561	23288	68	305	204	0	1150	1327	12	-247	345	0	0.51022
55837	52093	78	26339	24509	74	23743	22117	61	234	292	0	1543	1331	17	236	687	0	0.51022
60804	61677	74	22498	23244	59	23152	23475	63	146	281	0	1171	1162	10	219	414	0	0.51022
72942	68713	93	27178	24286	78	30133	28095	81	218	346	0	1801	1554	19	-196	219	0	0.51022
187652	157920	96	59904	50001	91	64117	53231	92	804	704	0	3410	2871	33	-30	892	0	0.51022
217895	163722	101	74255	55951	95	108617	81223	98	1377	1135	11	5668	4423	43	1191	1239	8	0.51022
79663	82497	77	13595	14480	43	32344	32311	75	443	313	0	1723	1519	18	501	650	0	0.51022
90426	88451	83	31535	31604	72	33066	32767	76	403	391	0	1633	1686	18	76	419	0	0.51022
64656	60641	79	25240	23443	62	22353	20714	62	436	286	0	1308	1300	14	-311	304	0	0.51022
158325	126387	103	60132	49280	88	52903	43247	88	613	453	0	3042	2288	34	379	515	0	0.511377
152100	136728	94	56676	50545	86	70137	62096	87	1065	879	0	3986	3425	36	807	680	0	0.511377
94237	83808	85	37280	31890	81	38318	33499	81	88	274	0	2258	1948	25	340	777	0	0.511377
105788	93808	99	39708	34861	82	42295	36652	83	577	613	0	2040	1876	22	-24	320	0	0.511377
203371	162979	103	79345	63616	94	66107	53340	94	881	716	0	3267	2689	32	836	1076	5	0.511377
176475	158211	90	66218	57988	88	75714	66844	89	796	704	0	3930	3255	35	-1	423	0	0.511377
97666	87397	83	35413	31287	82	33180	30307	83	501	434	0	1727	1501	20	20	394	0	0.512534
71494	70929	82	22086	22407	57	26628	25449	75	206	233	0	1290	1386	14	-480	387	0	0.512534
67096	64337	75	26863	25223	70	26166	23758	72	183	295	0	1463	1361	16	411	831	0	0.512534
98154	99525	82	26219	26309	73	32777	32655	77	347	522	0	1937	1832	22	793	589	0	0.512534
57344	53784	90	17125	16068	68	21080	18996	90	220	178	0	971	953	0	550	743	0	0.512534
275968	193470	115	111588	82353	111	103025	70931	110	1382	1030	5	5645	4122	44	392	570	0	0.512534
136177	122354	87	50300	43797	84	55459	49519	84	367	327	0	2839	2314	30	-338	313	0	0.512534
56662	56210	74	14673	14734	47	18004	18181	52	252	219	0	1015	925	0	-45	370	0	0.513691
52650	52707	77	18571	18209	58	20573	20074	71	135	237	0	893	923	0	316	579	0	0.513691
109264	112074	78	45963	45683	78	49849	48789	79	620	525	0	2762	2801	28	-276	471	0	0.513691
64084	56705	93	25820	23651	76	23622	21197	64	3	191	0	1203	1096	8	287	446	0	0.514848
265618	182619	116	156472	106201	116	130077	90755	116	1882	1120	13	7078	5133	48	714	754	0	0.514848
117640	114495	86	31811	31294	79	60733	59328	81	632	645	0	3212	3145	30	249	620	0	0.516005
64722	66075	74	21021	21143	60	24078	23495	59	94	280	0	1285	1289	14	-363	289	0	0.516005
148510	118822	97	55182	43463	90	58891	46734	90	588	382	0	3048	2391	33	-40	233	0	0.516005
140467	131908	86	52474	46984	85	59944	54343	85	395	511	0	3085	2906	30	543	1253	6	0.516005
141491	126483	86	57499	49211	86	59946	50812	87	639	508	0	3373	2947	32	539	873	0	0.516005
53076	55241	72	20729	21214	56	19757	20213	54	385	274	0	1004	1143	8	120	302	0	0.517162
15095	15443	58	6758	7034	36	7360	7945	36	61	158	0	323	281	0	188	292	0	0.517162
66103	65709	82	25612	25602	74	25002	24672	72	466	315	0	1158	1302	11	-362	189	0	0.517162
128377	120322	87	41425	37623	83	54235	49589	84	737	589	0	3007	2715	30	571	879	0	0.517162
20177	21719	48	11579	11766	45	9888	10021	41	-98	151	0	480	540	0	-233	507	0	0.518319
41342	40385	86	18131	18113	56	16318	16826	49	411	241	0	894	777	0	-76	378	0	0.518319
253666	191931	107	103999	78792	104	134725	101232	105	1701	1285	16	6736	5012	46	1329	1403	10	0.518319
260261	195074	108	105475	80114	107	95335	69497	106	1154	844	0	4940	3692	43	1789	1078	4	0.518319
32438	32533	75	12643	12963	45	10995	10857	43	313	185	0	702	617	0	-587	262	0	0.519476
55389	53287	85	18240	18408	56	18787	18648	57	271	194	0	933	995	0	-89	473	0	0.519476
179922	141677	96	73237	58507	93	71892	56490	92	691	596	0	3780	3044	36	591	349	0	0.520633
73007	70999	89	15008	13925	53	29551	28101	76	167	269	0	1495	1575	15	252	643	0	0.520633
166584	145909	94	51947	43073	92	61355	52997	91	759	713	0	3312	2935	32	-287	507	0	0.520633
38697	40156	69	16086	15896	53	17298	16768	51	191	187	0	943	964	0	-288	163	0	0.521789
71731	65705	88	26791	24808	77	24502	23094	68	120	257	0	1282	1237	11	59	518	0	0.521789
164293	146526	93	61323	54505	89	55478	49108	88	552	501	0	3112	3037	29	845	945	0	0.522946
64645	61397	79	31580	28894	76	28440	25487	76	199	221	0	1523	1400	16	25	271	0	0.522946
126705	115268	95	47875	43551	84	63884	57814	85	1062	940	0	3738	3349	33	1033	788	0	0.524103
118286	102461	86	46719	39132	83	42827	35557	84	216	357	0	2206	1926	26	14	502	0	0.524103
234117	178364	104	96025	73955	102	89196	66716	103	873	839	0	4946	3665	44	582	540	0	0.524103
147345	122172	88	52260	42044	87	59075	46537	89	318	255	0	3039	2509	32	249	518	0	0.524103
140110	124762	87	44588	38855	85	69596	61463	87	1078	794	0	3980	3515	32	576	673	0	0.52526
162530	131894	94	58227	47129	93	61255	50453	93	822	595	0	3259	2600	32	-109	414	0	0.52526
190290	159188	112	65909	54440	112	98899	82782	112	1131	1041	5	5543	4659	42	644	948	0	0.52526
81279	79366	78	27021	24696	68	28370	25612	76	352	363	0	1634	1359	19	849	946	0	0.52526
183828	148062	94	58193	47825	91	73741	56508	93	825	484	0	4051	3219	38	168	483	0	0.52526
51453	51576	73	21410	21302	57	17993	17558	54	270	364	0	830	782	0	353	674	0	0.526417
62605	62761	83	24433	24444	73	25690	24988	73	262	242	0	1491	1278	14	338	484	0	0.527574
107519	107155	83	27729	27330	76	45843	44542	78	275	353	0	2498	2469	25	-53	372	0	0.528731
91016	80196	85	37367	33485	81	37213	33393	80	293	272	0	1970	1852	20	310	895	0	0.528731
103583	101644	79	37660	36658	79	34778	33097	78	424	426	0	1728	1695	20	-400	227	0	0.528731
44580	45813	67	27059	27341	72	15558	16189	46	33	183	0	859	662	0	-275	385	0	0.528731
32216	32871	67	12457	12969	44	12684	13467	43	2	128	0	630	609	0	-337	533	0	0.529888
44657	42090	79	16776	16911	49	17448	17337	48	283	243	0	877	855	0	-206	434	0	0.529888
62264	63680	76	28893	28936	73	23783	23292	73	195	387	0	1270	1279	12	-331	346	0	0.529888
58532	55022	89	15662	14520	60	22704	21807	75	152	225	0	1326	1155	11	340	472	0	0.529888
177962	145627	95	64918	53041	92	68253	55442	91	789	461	0	3802	3060	35	455	1584	9	0.529888
197178	163909	97	91942	76876	93	72475	59226	93	763	688	0	3708	3056	35	-52	297	0	0.529888
163906	136551	91	77456	65642	90	66744	54608	90	811	601	0	3341	2972	31	887	988	0	0.531045
50289	49571	84	12937	11820	52	17356	16510	73	59	209	0	1018	915	0	-382	105	0	0.531045
178285	144267	96	80152	66324	92	68817	55062	92	1007	673	0	3959	2963	37	434	520	0	0.531045
96376	96266	81	72530	72244	80	49894	48894	78	580	765	0	2824	2832	27	428	813	0	0.531045
66383	64927	85	28883	28983	73	27208	27361	64	399	287	0	1522	1530	18	705	573	0	0.532202
244241	176024	113	89874	65493	103	101634	73153	104	661	584	0	5413	3996	44	772	1100	6	0.533359
181353	147808	101	60892	47269	94	61330	48478	94	751	516	0	3487	2645	35	622	1250	6	0.533359
85462	86115	77	29078	28650	76	36517	35907	77	257	227	0	1869	1919	21	25	315	0	0.533359
179563	149973	90	67156	54148	91	80305	68195	91	970	914	0	4186	3588	36	451	1000	1	0.534516
64539	65697	82	31745	32264	73	23696	23901	61	302	257	0	1171	1158	12	-108	185	0	0.534516
137040	111796	92	47048	38727	87	49849	40586	88	472	419	0	2573	2123	29	204	303	0	0.534516
236797	178661	114	70439	51741	102	114944	89736	104	1360	980	0	6012	4717	44	1693	1174	12	0.534516
137939	131344	84	50423	46114	84	78913	72944	85	941	724	0	4216	3861	35	524	471	0	0.534516
95931	94153	85	46150	45463	79	46763	46298	79	771	592	0	2961	2941	28	690	868	0	0.535673
157019	127274	110	59158	49129	94	60003	49112	94	375	485	0	2909	2294	31	-159	629	0	0.535673
235576	183504	116	112630	89416	102	76020	56130	100	1213	1034	5	4606	3424	40	207	420	0	0.535673
107255	89822	101	46057	36437	101	43030	33933	94	350	456	0	2568	2136	27	155	555	0	0.535673
128450	120741	85	44994	41042	83	65224	60424	84	740	623	0	3540	3369	33	196	460	0	0.535673
24139	25233	62	13675	14204	47	8052	8720	37	230	159	0	416	501	0	376	507	0	0.535673
181426	151042	103	65286	53875	92	90518	76083	92	822	844	0	4890	4196	40	1546	1563	15	0.53683
124593	108388	95	51915	44890	85	48142	40163	86	356	363	0	2507	2084	27	60	693	0	0.53683
58622	59854	71	22908	23590	55	21400	21121	57	326	404	0	1328	1259	13	732	668	0	0.53683
60320	63214	69	26840	26916	69	23127	23526	63	161	284	0	1434	1512	15	573	642	0	0.53683
133565	125386	100	34169	33092	81	39237	37639	82	311	202	0	2267	2150	24	452	564	0	0.53683
64491	64317	88	21148	21313	58	23180	23000	64	443	382	0	1338	1322	14	41	486	0	0.53683
137022	123208	100	50920	45141	88	59100	53214	87	711	692	0	2917	2638	28	386	704	0	0.537987
112013	97144	90	49445	43694	83	45441	40168	83	688	387	0	2419	2232	25	284	514	0	0.537987
167110	142936	92	66083	55639	89	59108	50443	88	1111	1069	6	3184	2784	32	656	1468	11	0.537987
39845	39392	74	14098	14172	46	13316	13448	45	185	237	0	753	742	0	239	521	0	0.537987
119840	103789	89	46926	40019	84	35066	30551	82	436	482	0	2083	1537	25	-280	342	0	0.537987
155236	131534	92	65426	56109	91	57176	48125	92	734	674	0	3260	2748	31	311	658	0	0.539144
146145	119777	101	55675	45234	90	52915	42970	90	495	459	0	3062	2563	30	535	531	0	0.539144
135043	123331	100	69934	63616	86	65061	58820	85	908	720	0	3440	3111	31	1146	1158	7	0.540301
164628	142137	93	57350	47143	92	64673	55946	91	663	526	0	3528	2858	33	281	844	0	0.540301
125046	117824	97	37599	35079	82	61755	56239	85	622	659	0	3329	3151	31	248	828	0	0.540301
206448	161106	100	95569	75234	97	74976	58547	96	931	738	0	3782	2930	36	424	581	0	0.541458
55317	55555	76	14283	14491	47	19943	20312	54	460	246	0	1172	1104	8	-548	159	0	0.541458
69773	69716	77	12989	13118	45	23571	24240	66	290	345	0	1188	1374	14	41	465	0	0.541458
70931	69878	77	21017	20963	62	26438	26051	66	408	319	0	1629	1479	17	3	167	0	0.542615
51563	52146	87	14404	14368	47	19214	19201	54	10	145	0	952	946	0	684	643	0	0.542615
57563	59359	74	16941	17114	51	26144	26357	72	115	223	0	1324	1367	14	-202	75	0	0.543772
133891	113486	94	55169	47283	87	49925	43245	88	256	321	0	2652	2287	29	-170	329	0	0.543772
212252	163777	98	81361	61502	97	77289	58447	97	907	622	0	4283	3211	39	1068	733	0	0.544929
52685	53106	69	24975	24515	64	23589	23253	62	88	272	0	1370	1249	13	335	383	0	0.544929
87808	89014	88	34907	35152	76	35260	35683	77	314	336	0	1839	1757	20	-611	133	0	0.544929
24561	25967	49	9950	10377	40	12362	12734	46	138	177	0	595	660	0	308	754	0	0.544929
44694	44867	80	15349	16021	47	15845	15906	51	257	186	0	760	811	0	112	927	0	0.544929
44989	42985	83	10705	10718	42	18027	18444	50	-167	95	0	962	976	0	-199	220	0	0.546086
109713	108658	81	41841	40936	79	48313	47118	79	593	709	0	2754	2591	27	60	197	0	0.546086
225739	172892	103	86564	67125	98	116083	90530	99	1132	791	0	6220	4795	45	1474	1413	12	0.546086
39972	42909	58	16470	17024	48	18771	19314	51	86	128	0	1071	1161	10	-234	197	0	0.547243
33367	33442	61	10339	10494	41	13364	14079	44	-25	225	0	743	740	0	-322	94	0	0.547243
147193	125452	94	42177	34465	87	56524	47479	88	389	452	0	2754	2404	30	119	412	0	0.547243
122042	118309	87	38568	36999	80	42046	39479	81	95	413	0	2200	2345	23	349	545	0	0.5484
78417	79154	80	32458	32376	75	29571	29714	74	439	355	0	1723	1713	19	-186	245	0	0.5484
69976	69120	91	13898	14009	46	24900	25865	73	110	359	0	1065	1076	7	344	476	0	0.549556
54298	53365	83	24650	24762	68	19146	19266	55	122	234	0	918	995	0	623	851	0	0.549556
176867	151564	92	60913	51885	91	63229	52000	91	765	614	0	3472	3075	32	48	352	0	0.550713
171431	161481	90	76587	72849	90	92933	86614	91	1121	972	0	4847	4413	36	-139	278	0	0.550713
94555	81803	83	37313	31900	82	40720	35016	83	337	234	0	2237	1988	24	-275	100	0	0.550713
191220	150861	96	71848	53972	96	85308	68262	96	781	606	0	4523	3677	40	659	875	0	0.55187
49620	50123	76	20062	20430	54	19805	19837	54	97	303	0	1044	1149	10	-862	0	0	0.55187
188061	154503	107	81094	69287	93	64605	51864	94	980	759	0	3555	2763	34	182	600	0	0.55187
112901	98201	91	43574	37012	84	40285	34228	84	344	419	0	2086	1797	25	625	609	0	0.55187
279498	216310	105	134397	103330	106	129339	101015	106	1671	1327	13	7201	5756	45	750	838	0	0.55187
34531	36881	53	14508	15512	43	13908	13903	49	363	366	0	546	611	0	-74	494	0	0.55187
30892	32489	55	11835	12348	41	13736	13926	44	181	170	0	1020	850	0	-247	210	0	0.553027
123054	121246	93	40667	38718	80	51927	49982	80	626	735	0	2901	2713	29	399	546	0	0.553027
75456	76563	77	28995	29172	74	28720	28583	75	328	289	0	1567	1488	18	358	870	0	0.553027
117814	104482	99	46201	40972	83	53154	47357	84	390	375	0	2709	2404	29	187	583	0	0.553027
202396	157373	114	80851	64746	102	75830	60381	102	754	627	0	4162	3323	37	-168	323	0	0.554184
59846	59542	66	20793	18926	57	28190	25325	74	351	260	0	1497	1507	17	-261	367	0	0.554184
88548	80310	83	39258	35425	81	33798	30089	80	471	274	0	1983	1951	21	-77	811	0	0.555341
71551	67939	78	28666	26238	76	23286	21341	69	16	173	0	1193	1197	12	545	783	0	0.556498
132931	111146	97	47912	40513	87	48293	38417	87	475	368	0	2421	2016	29	176	316	0	0.557655
17941	18139	64	9301	9564	41	8166	7944	41	132	215	0	426	414	0	367	853	0	0.557655
35085	34021	71	13985	14241	45	14025	13968	48	144	175	0	697	658	0	7	342	0	0.557655
110126	94465	87	46885	39718	86	42818	36837	85	398	365	0	2153	1876	24	-37	277	0	0.558812
179013	153211	95	88078	73719	95	89347	78091	96	1043	1051	5	5003	4308	40	695	980	0	0.558812
58843	60810	72	19030	19394	50	20014	19633	54	19	175	0	1270	1137	9	54	693	0	0.558812
122159	110661	87	46443	40906	85	48283	42358	85	441	484	0	2743	2544	27	268	464	0	0.558812
55066	52739	76	27090	25167	67	22417	20610	58	272	277	0	1250	1284	14	-359	312	0	0.559969
264596	180770	109	91737	63317	106	99731	67857	105	1012	617	0	5440	3790	46	650	1015	3	0.559969
73024	72846	76	30495	30438	75	27753	27383	74	137	345	0	1433	1608	16	-43	494	0	0.561126
152724	127998	92	50894	42527	88	54481	45283	89	459	598	0	2942	2638	29	-382	542	0	0.561126
62737	59130	81	28127	25746	76	24356	21485	76	245	277	0	1224	1096	9	483	836	0	0.561126
123274	118939	86	48168	46825	81	55811	54605	81	330	359	0	3095	2854	29	377	666	0	0.561126
89353	89862	78	22386	22564	61	34817	34494	76	362	507	0	2108	2020	22	-20	201	0	0.562283
99334	98111	81	35399	35316	78	36035	35812	77	188	339	0	1807	1849	21	150	690	0	0.562283
39650	41844	67	13215	13595	45	16325	17281	48	52	186	0	895	1016	3	114	463	0	0.562283
100484	99239	80	40243	39723	78	45724	44343	78	512	658	0	2495	2362	26	133	747	0	0.562283
78571	79360	77	21471	21386	61	30484	30535	75	193	261	0	1452	1471	16	142	764	0	0.562283
45252	47303	68	9378	9669	39	18236	19030	51	266	213	0	918	877	0	-336	180	0	0.562283
68305	70824	75	21505	21985	57	24792	25475	62	198	307	0	1392	1460	16	474	582	0	0.562283
77510	74241	79	26326	24711	67	34256	30932	77	491	346	0	1694	1528	18	11	691	0	0.562283
86388	75765	98	34798	29387	86	35363	29059	98	456	460	0	1798	1450	18	751	710	0	0.562283
218086	159379	104	81440	59093	99	113056	82715	100	1141	799	0	5540	3895	46	821	980	0	0.56344
118734	104715	88	45213	39489	83	38710	33234	82	542	473	0	2204	2039	25	-549	0	0	0.56344
54222	55898	87	23133	23611	63	19605	19725	55	143	225	0	887	1014	3	-77	615	0	0.56344
176234	138867	99	65543	51752	93	70793	55864	94	222	359	0	3769	3041	36	1192	990	0	0.56344
58301	60417	68	15336	15229	50	20381	20467	53	441	359	0	1125	1008	2	-48	555	0	0.564597
74427	71588	75	34788	31985	76	27261	25623	75	54	215	0	1479	1483	16	-314	403	0	0.564597
111763	98963	87	46205	40489	84	41974	36947	83	357	452	0	2413	2177	26	267	683	0	0.565754
193532	153393	99	61889	47669	96	96596	77672	99	642	695	0	5043	4180	41	569	466	0	0.565754
23910	23310	66	16626	17117	52	8580	8915	39	255	202	0	476	520	0	-96	444	0	0.565754
203739	139380	113	76100	53081	99	85224	58236	99	802	442	0	4301	2963	41	37	396	0	0.566911
246744	125261	152	90500	49389	143	87419	44308	142	1365	430	0	4631	2186	52	1040	1094	7	0.568068
105327	105068	85	30241	29774	76	54884	53792	78	438	514	0	2863	2929	27	536	837	0	0.568068
29057	31271	57	13225	13601	45	12420	12572	44	102	324	0	809	700	0	-234	357	0	0.568068
106662	95873	84	62202	56303	84	36820	33059	81	691	563	0	2350	2101	23	-274	183	0	0.568068
227298	182539	108	104464	85160	100	91063	74300	99	1313	942	0	4639	3799	39	129	1137	6	0.569225
100222	91713	83	34503	30661	79	35296	30956	80	307	286	0	1682	1554	21	205	384	0	0.569225
74559	75925	79	30237	30408	73	27377	27874	67	162	159	0	1448	1452	14	8	652	0	0.569225
142054	134765	101	47082	45178	84	46787	44313	84	771	657	0	2249	2242	23	498	403	0	0.569225
44807	48878	58	16173	17034	46	18631	19029	49	131	364	0	934	1042	6	-445	247	0	0.569225
37190	41146	64	12049	12855	41	12521	13213	44	337	309	0	698	671	0	-142	319	0	0.569225
34641	34401	73	11919	12450	43	12554	12848	44	-1	213	0	626	665	0	251	478	0	0.569225
138515	120877	103	55433	49319	87	52682	45214	87	576	527	0	2924	2477	31	382	299	0	0.569225
35384	34621	72	15874	16457	47	9578	10111	39	-159	83	0	558	645	0	133	400	0	0.569225
107193	89502	96	43170	36655	85	43247	36147	85	192	239	0	1904	1672	23	296	702	0	0.570382
129969	116730	86	46116	40325	84	52725	45899	84	597	364	0	2888	2465	29	221	519	0	0.570382
144309	124351	90	63464	53755	88	45920	39697	86	557	465	0	2416	1963	29	588	1114	5	0.570382
74449	76408	76	34580	34880	74	26063	26288	74	179	247	0	1587	1474	17	-4	589	0	0.571539
80723	79946	79	21585	21571	59	29605	29566	75	431	392	0	1596	1536	17	381	661	0	0.571539
60686	58466	83	23699	23816	72	20818	20623	57	316	259	0	1082	962	0	64	863	0	0.571539
55111	56356	75	12297	12701	44	20256	20446	60	329	317	0	928	817	0	143	631	0	0.571539
154168	125528	102	56807	43438	93	58474	46933	91	437	439	0	3289	2572	35	744	674	0	0.572696
222939	154268	102	79014	55203	99	90816	60399	100	1015	696	0	4829	3267	45	552	812	0	0.572696
176673	152080	92	59127	52348	89	87411	74354	92	999	863	0	4450	3776	38	791	633	0	0.572696
67107	66933	64	27930	26502	70	27548	26198	67	570	459	0	1353	1436	14	127	316	0	0.572696
67195	66437	84	24159	24451	62	23716	23101	63	142	279	0	990	986	0	483	623	0	0.573853
92422	77602	88	43165	36892	85	41294	33778	86	483	324	0	2060	1685	25	448	693	0	0.573853
132707	115611	88	47955	42505	86	57072	49621	87	425	447	0	3090	2911	30	-211	359	0	0.573853
69058	72222	70	21253	21625	52	24504	24525	68	389	326	0	1354	1408	14	-99	497	0	0.573853
75983	71571	78	29973	27778	76	34847	31452	77	354	273	0	1768	1544	19	-37	414	0	0.573853
243855	180107	116	92624	67396	102	130529	95935	104	1254	942	0	7079	4863	48	1114	1084	8	0.57501
34468	33763	76	11320	11449	44	13046	13135	47	-88	161	0	708	835	0	59	250	0	0.57501
306573	188862	203	121482	80989	169	113023	71808	177	1072	869	0	6012	3942	48	-72	753	0	0.576167
76669	66297	97	31683	28267	80	31900	28823	80	523	281	0	1712	1581	18	281	474	0	0.577324
78243	71950	85	32549	29070	77	29446	26668	77	121	185	0	1647	1414	19	972	1340	8	0.577324
130487	116658	90	43952	36633	84	43592	37601	84	125	377	0	2457	2106	26	991	812	0	0.577324
251883	184436	110	76023	53373	105	127727	93273	108	1564	1128	12	6915	4902	48	1073	920	0	0.577324
48816	49158	80	14536	14727	48	16143	16030	49	164	215	0	771	872	0	147	598	0	0.578481
109369	108470	84	48291	46490	79	40575	39580	78	260	293	0	2095	2070	24	139	617	0	0.578481
79661	79505	80	28918	29075	74	35604	33951	75	279	330	0	1703	1706	18	122	489	0	0.578481
66780	62628	92	21255	19874	81	25628	23343	92	-51	232	0	1494	1212	14	1032	1162	5	0.578481
215952	154394	102	75819	54199	98	83970	60907	98	772	555	0	4675	3287	43	386	743	0	0.578481
60784	61019	77	26024	25913	73	20846	20308	60	395	224	0	1280	1141	9	-236	300	0	0.579638
298560	157092	150	134445	59831	149	115888	60229	149	1038	508	0	6230	3180	63	-257	627	0	0.579638
139376	111977	95	46961	37045	87	51877	39617	88	793	483	0	2823	2133	31	-82	469	0	0.579638
60190	61569	71	21329	21630	53	23800	23959	63	34	131	0	1129	1037	5	-183	318	0	0.579638
64534	65456	75	17845	18252	49	22656	22490	61	245	309	0	1144	1169	10	-70	343	0	0.579638
78749	72632	79	26523	23969	70	32873	29879	78	313	281	0	1845	1725	21	-226	158	0	0.580794
124838	105557	88	56307	46702	86	45929	39065	86	406	430	0	2481	2025	27	-198	257	0	0.580794
54539	57620	71	17031	16981	53	19745	20402	55	178	266	0	1011	982	0	544	670	0	0.580794
33482	32235	77	13147	13387	46	11101	11465	43	74	250	0	638	598	0	689	1261	3	0.581951
154727	145875	95	53103	50924	84	55110	52275	84	732	538	0	3088	2977	29	-63	644	0	0.581951
51684	48141	79	27468	25007	75	21279	19428	67	375	295	0	1214	980	0	494	645	0	0.583108
64916	64463	78	19951	19742	59	20068	19914	58	432	344	0	1110	1113	9	580	781	0	0.583108
151171	132202	90	45756	37974	87	67661	57561	88	782	863	0	3624	3012	34	469	465	0	0.583108
106512	95058	84	34706	29439	81	34680	29953	80	236	304	0	1903	1607	22	451	419	0	0.583108
267699	194011	116	99678	74276	108	101987	75848	110	1222	1007	2	5171	3692	41	1731	792	0	0.583108
67164	68948	76	21394	21776	57	25518	25633	65	249	195	0	1355	1424	13	145	776	0	0.584265
103396	100998	80	27508	27235	76	37743	37292	78	170	389	0	2078	2076	21	-259	662	0	0.584265
19241	19964	51	11128	11399	42	8431	8598	39	-186	141	0	416	494	0	154	467	0	0.584265
68884	70794	79	20785	20972	59	25344	24855	72	258	292	0	1567	1454	17	504	462	0	0.584265
102763	97339	83	32638	31459	79	37971	36138	79	461	424	0	1811	1879	19	-346	227	0	0.585422
108547	107809	79	33631	32805	78	39341	37528	78	457	388	0	2087	2106	22	-114	299	0	0.585422
86438	76119	84	37005	32348	81	36551	32046	81	173	294	0	1840	1601	22	-490	150	0	0.585422
108803	106445	82	28991	28845	77	42985	41722	80	501	368	0	2248	2195	23	45	373	0	0.585422
208732	186605	95	63082	55414	93	66147	58865	92	1477	1145	16	3934	3269	35	467	895	0	0.586579
65147	65624	82	29102	29244	75	21109	21505	65	316	344	0	1210	1115	8	-352	167	0	0.586579
134060	114913	88	61346	52442	86	49178	40870	85	691	514	0	2920	2364	29	388	555	0	0.586579
127942	111055	97	38603	32746	87	47599	41608	87	339	490	0	2504	2262	26	620	489	0	0.588893
212714	176238	104	91541	75787	96	99550	84211	96	1223	1039	6	5195	4214	39	1592	921	0	0.588893
81238	76735	78	31858	29637	77	28224	25757	70	397	290	0	1542	1360	18	748	961	0	0.588893
85691	82604	81	20905	20531	60	35029	33911	77	485	363	0	1876	1828	20	-241	143	0	0.591207
28065	28141	67	9024	9102	40	12549	12893	44	170	246	0	738	708	0	-59	545	0	0.591207
74130	74361	77	17880	17724	51	29357	28904	75	134	171	0	1675	1565	19	-74	592	0	0.591207
32856	35765	56	12514	12805	45	12081	12196	45	103	154	0	720	828	0	97	307	0	0.591207
112858	99476	86	45310	38460	85	45816	38253	85	712	562	0	2336	2166	26	904	833	0	0.591207
63138	63148	79	21640	21787	57	23747	23970	66	173	440	0	1061	1088	8	-42	395	0	0.591207
36963	37618	60	20140	20783	53	13777	14019	45	-34	90	0	375	551	0	631	544	0	0.592364
188040	151359	98	65382	52333	94	91364	72047	95	981	753	0	4892	3802	42	1029	772	0	0.592364
176406	158073	92	74578	65715	88	70999	61465	89	1009	856	0	3534	3175	32	-163	119	0	0.592364
96423	99155	76	34465	34246	76	43713	42967	77	296	297	0	2320	2259	26	-99	301	0	0.592364
126030	112261	85	55921	49847	84	53754	46676	84	490	565	0	2828	2700	27	333	585	0	0.592364
71664	69027	79	28278	26861	76	29223	27412	76	451	288	0	1468	1482	16	-77	737	0	0.592364
82926	74990	85	29902	26972	78	32787	28627	80	334	371	0	1713	1612	18	554	675	0	0.592364
398407	219744	150	156677	86729	147	165006	84885	147	1702	962	0	9308	4911	63	122	1035	4	0.593521
214325	175604	93	72497	59180	92	75636	63384	94	1044	811	0	4131	3186	37	747	915	0	0.593521
80456	80785	75	27175	25880	61	28819	27506	75	377	358	0	1496	1532	16	136	453	0	0.593521
68044	68114	77	30789	31148	74	23606	24310	63	323	380	0	1335	1473	16	260	375	0	0.593521
74568	73846	79	32441	32692	75	31120	31676	74	483	397	0	1458	1407	17	430	686	0	0.593521
232596	166480	112	120344	96993	101	116868	88673	102	1344	1187	15	6148	4777	44	434	612	0	0.593521
138782	132488	85	51235	49358	82	65275	61819	83	568	651	0	3890	3771	31	904	1465	9	0.594678
192797	150785	103	71861	56806	94	75664	58868	94	844	597	0	4233	3342	38	252	917	0	0.594678
52489	54188	73	13099	13535	44	20688	20089	53	-138	202	0	702	970	0	-49	705	0	0.594678
157557	132151	98	63901	52839	94	54446	44947	93	654	651	0	2964	2257	32	1217	1172	7	0.594678
90434	85051	83	33640	30977	78	32405	29164	78	338	459	0	1680	1615	17	-283	494	0	0.594678
24626	25497	52	9698	10398	39	10246	10472	43	379	278	0	639	571	0	-283	196	0	0.594678
85902	77284	83	31264	27325	79	26246	23169	79	251	322	0	1405	1279	16	-351	207	0	0.594678
47952	46425	80	18254	18364	52	16568	16385	48	246	376	0	806	840	0	611	474	0	0.595835
57084	56246	82	15453	15578	48	21729	22154	59	153	277	0	1273	1294	13	454	571	0	0.595835
79842	72536	85	34890	30772	79	26567	22903	74	650	424	0	1298	1187	13	-40	842	0	0.595835
25390	25060	68	7894	7972	38	12446	12561	44	130	209	0	623	661	0	-345	60	0	0.596992
251366	181905	109	80563	57085	105	129753	93279	107	1381	1113	10	6808	4993	48	947	1181	11	0.596992
220514	169229	105	83525	65344	101	82857	65841	101	936	767	0	4730	3612	40	399	849	0	0.598149
132155	108959	95	44967	36560	87	48831	40471	86	466	435	0	2490	2084	27	-79	342	0	0.598149
55464	57252	73	18821	19091	54	16797	17025	52	142	186	0	1018	1017	3	865	685	0	0.599306
76395	76419	76	27683	27361	75	32141	31707	77	41	191	0	1632	1555	20	142	471	0	0.599306
70564	68906	70	28131	25646	77	31234	28969	76	561	350	0	1650	1531	20	-255	364	0	0.599306
83435	77382	80	30145	27383	76	27863	25010	76	91	199	0	1493	1196	15	-69	439	0	0.600463
72814	73147	78	18807	19121	54	27524	27411	75	251	444	0	1464	1333	16	166	489	0	0.600463
177221	140266	98	59304	46081	92	63394	49418	92	398	362	0	3542	2720	36	418	387	0	0.600463
72507	72521	77	28453	28559	74	29948	29279	75	236	314	0	1661	1758	18	207	708	0	0.60162
62244	64460	74	16739	16735	51	25265	24959	72	115	161	0	1251	1172	12	-110	395	0	0.60162
80813	74384	86	26935	24430	78	27950	25870	80	296	250	0	1370	1143	11	153	349	0	0.60162
73593	69162	77	29562	27215	75	29872	27564	75	266	374	0	1678	1729	18	-312	432	0	0.602777
55815	57187	74	18379	18486	52	22862	22910	65	91	290	0	998	1027	4	646	727	0	0.602777
95398	87063	83	34742	30192	80	33168	30525	80	351	353	0	1604	1484	19	80	814	0	0.602777
142397	119131	91	61311	51200	88	56000	45851	88	687	548	0	3240	2599	32	252	394	0	0.602777
76222	70397	84	34318	32752	76	29421	27712	76	91	131	0	1466	1384	14	-13	557	0	0.602777
154932	131005	91	54732	45458	89	54473	45187	90	460	529	0	3122	2540	32	-64	621	0	0.603934
35551	39106	62	7685	8163	37	13744	14171	44	-121	120	0	742	819	0	355	559	0	0.603934
173109	139821	95	63004	51764	93	62893	50307	93	782	586	0	3237	2586	34	-225	316	0	0.605091
150714	123269	105	55882	46687	90	55391	45727	90	520	369	0	2903	2514	31	646	892	0	0.605091
111068	103570	84	39809	35720	82	40219	35535	82	386	280	0	2294	2070	27	495	412	0	0.605091
107441	103791	83	42395	39528	80	34041	31483	80	569	486	0	1794	1855	18	126	272	0	0.606248
38539	39745	71	16042	16477	49	13764	14393	44	136	211	0	861	747	0	454	753	0	0.606248
146302	126412	94	39380	34042	86	60496	51796	87	613	440	0	3278	2858	32	221	317	0	0.607405
216617	166268	104	62341	46203	98	83532	63369	102	785	600	0	4387	3403	39	-82	393	0	0.607405
166445	145079	107	104110	92605	107	96473	83196	107	760	872	0	4942	4722	37	884	1485	10	0.607405
206087	159945	107	54605	42725	95	76028	58581	97	754	666	0	4327	3220	40	1145	1139	6	0.608562
90495	80933	88	31736	27785	79	32336	28411	79	222	266	0	1857	1555	19	563	799	0	0.608562
73701	66460	91	34731	31453	78	23774	21659	61	372	387	0	1309	1045	7	152	511	0	0.609719
254323	187584	106	105342	80430	104	128424	97890	104	1301	1019	4	7193	5501	48	427	706	0	0.609719
133903	124081	87	55540	51035	84	61757	57416	84	1006	561	0	3195	3025	31	816	815	0	0.609719
99008	88214	94	37026	32432	83	45898	40119	83	396	296	0	2510	2208	26	563	705	0	0.610875
249823	174094	126	90231	63534	109	92378	66198	108	1108	734	0	5432	3754	45	1033	972	0	0.610875
127739	107984	86	52880	43901	86	52226	42824	87	587	506	0	3022	2515	32	-499	78	0	0.610875
131303	110754	89	49007	41572	85	48271	39346	86	447	288	0	2478	2080	27	-183	331	0	0.610875
106182	93576	87	42803	37523	83	37822	32597	82	290	256	0	1893	1703	21	205	540	0	0.612032
100171	88198	99	37548	33106	83	35474	31082	82	317	296	0	1796	1440	23	730	1097	5	0.612032
35609	36396	70	19539	19841	57	12872	12967	43	-2	124	0	744	778	0	-125	347	0	0.612032
60056	59831	77	19361	19552	58	16869	16347	51	104	208	0	810	847	0	326	398	0	0.613189
135570	131534	94	36189	35490	82	73092	69988	85	987	789	0	3824	3553	32	872	775	0	0.613189
95095	97169	77	52555	52291	79	32784	32698	76	460	432	0	1729	1647	20	147	571	0	0.613189
37120	35307	84	14461	14771	48	15545	15070	49	446	326	0	750	636	0	30	366	0	0.613189
49833	50619	73	14157	14125	47	17036	16624	51	188	292	0	904	950	0	218	550	0	0.614346
58745	61413	73	18230	18450	52	21282	21567	56	235	186	0	1157	1073	8	-522	164	0	0.614346
156750	128958	94	63506	52080	89	58545	48228	89	731	653	0	3182	2294	35	370	542	0	0.614346
53302	56112	73	10112	10432	42	17680	17730	51	111	191	0	879	900	0	446	499	0	0.614346
112943	110666	80	44443	43468	80	41157	39682	82	548	521	0	2135	2089	23	708	1014	2	0.615503
155373	137696	90	57837	50741	88	60922	53309	89	810	800	0	3181	2840	30	718	599	0	0.615503
88302	81956	85	33323	31042	78	36285	33930	78	372	367	0	1999	1863	21	-315	242	0	0.615503
35328	35737	67	11561	11775	43	13920	13976	48	-36	151	0	680	586	0	145	662	0	0.615503
56174	57405	72	19775	19990	56	17842	17889	51	-13	152	0	1052	1133	8	805	981	0	0.615503
122338	109934	85	44099	39009	83	45501	39293	84	673	400	0	2404	2151	26	537	1101	5	0.61666
104039	89221	87	34276	28916	84	38642	33121	85	327	254	0	1835	1555	21	576	900	0	0.617817
212342	157137	113	72973	54490	102	84296	61436	103	1026	774	0	4384	3245	40	-547	130	0	0.617817
123229	103592	96	43078	36405	86	47679	39037	86	561	396	0	2504	1958	29	-70	384	0	0.618974
234047	176223	100	92798	72388	100	90571	68970	100	906	856	0	4889	3566	42	794	1179	12	0.618974
184153	152368	92	91775	75260	92	74373	59611	91	1053	833	0	4278	3555	37	4	660	0	0.618974
123730	119930	82	43241	41851	80	45240	43214	80	776	602	0	2746	2592	27	466	519	0	0.620131
123066	109333	102	44167	38536	102	50294	43334	102	379	214	0	2865	2383	29	-151	267	0	0.620131
114036	113998	81	37587	37441	79	47458	45941	80	465	429	0	2237	2108	23	221	789	0	0.620131
155698	137969	99	36586	32073	86	86097	76870	91	803	783	0	4475	3863	37	1476	984	0	0.621288
91346	85426	89	35466	32412	81	37992	35033	80	237	333	0	1868	1729	22	281	685	0	0.621288
72669	72469	91	18745	18656	54	23752	23743	57	274	371	0	1145	1169	10	597	875	0	0.621288
231165	177435	105	89427	68290	104	93873	73507	104	1080	816	0	4956	3809	41	100	923	0	0.621288
56937	58143	88	28583	29127	72	19799	20192	52	301	267	0	1141	1092	7	-55	609	0	0.622445
35609	37366	69	15097	15094	49	12534	12637	45	93	108	0	840	798	0	-356	58	0	0.622445
255706	187643	117	85363	62708	107	101000	73843	109	806	683	0	5564	4040	43	-385	314	0	0.622445
180616	147564	93	67030	57284	92	57436	47441	89	729	531	0	3138	2703	33	1218	1030	3	0.623602
34646	34809	68	7841	8116	38	11467	11678	41	247	188	0	561	629	0	498	548	0	0.623602
218794	167903	102	69741	52363	97	90808	71325	97	823	710	0	4765	3866	38	-45	591	0	0.623602
56361	56449	79	17991	17618	56	22509	21998	74	205	220	0	1239	1030	5	348	647	0	0.623602
234633	170678	104	134463	94767	104	96534	67179	103	1292	822	0	5378	3628	46	680	1002	1	0.624759
135907	116668	93	58567	50185	87	51393	43779	87	859	550	0	2824	2173	31	853	760	0	0.624759
64056	61773	82	24645	23254	67	20353	19053	56	48	111	0	1157	1099	10	-192	424	0	0.624759
116917	106864	91	52202	46548	85	43416	38020	84	448	489	0	2430	2143	26	687	1102	4	0.625916
63047	66366	73	27943	28246	72	20702	21257	59	163	172	0	1202	1073	7	258	942	0	0.625916
123586	118944	83	34678	34130	79	54409	52994	82	420	568	0	3026	2783	28	-37	286	0	0.625916
80110	81121	77	27416	27228	75	29881	29607	75	172	292	0	1564	1611	18	386	488	0	0.627073
136877	128228	97	45712	43599	83	41800	39860	82	474	506	0	2122	2054	24	535	448	0	0.627073
36605	38454	69	10045	10323	41	15754	15955	47	-71	141	0	960	970	0	-264	402	0	0.627073
199441	166023	101	111416	95988	99	77450	64885	98	793	972	0	4190	3607	36	1257	760	0	0.62823
381418	255739	126	180493	114540	127	225303	142181	128	2580	1789	29	12188	7814	63	1109	816	0	0.62823
110707	109303	86	36228	35051	80	60425	56110	97	588	683	0	2999	2996	28	205	816	0	0.62823
111780	105822	79	46428	41533	80	38644	34277	81	358	254	0	2224	1841	27	33	293	0	0.62823
110492	111080	79	29498	29095	78	63355	61980	81	665	715	0	3203	3267	30	261	678	0	0.62823
70348	67370	84	18591	18325	54	24085	24249	68	299	407	0	1408	1314	13	125	391	0	0.629387
76099	66982	82	34709	31211	79	33251	29851	78	219	298	0	1620	1519	17	483	771	0	0.629387
98241	93197	89	31471	29778	78	30215	29195	77	396	234	0	1425	1302	15	-15	425	0	0.630544
265132	169697	131	137366	89913	116	144280	95095	116	1371	1027	4	7897	5194	51	986	524	0	0.630544
170977	138054	96	64290	51441	94	71409	56915	94	1001	965	0	3712	2877	37	760	659	0	0.630544
32625	32977	64	14649	15037	46	11974	11801	44	142	226	0	582	588	0	181	384	0	0.630544
58962	52917	91	15469	11421	91	27932	20633	91	-26	178	0	1631	1206	13	-436	324	0	0.631701
81266	81602	71	33940	31765	76	35651	32594	77	329	383	0	2055	1829	23	-355	103	0	0.631701
154970	132465	90	60630	52158	89	59699	50079	89	719	524	0	2992	2462	30	606	536	0	0.631701
39307	41424	67	19281	20084	50	13201	13283	45	354	290	0	789	818	0	636	684	0	0.631701
21831	21357	59	10644	10167	45	9918	9386	45	147	258	0	510	501	0	-27	251	0	0.631701
117179	98265	88	42814	35181	85	47576	39288	84	564	371	0	2461	1805	30	-54	372	0	0.631701
137758	122500	95	62688	55727	88	51056	45450	87	810	759	0	3153	3016	28	342	662	0	0.632858
161139	135645	95	64360	54497	89	56764	48264	90	480	480	0	3086	2462	30	166	303	0	0.632858
47801	50570	62	13583	13975	45	15962	15731	49	186	231	0	779	857	0	92	566	0	0.632858
108200	107483	79	16633	16635	49	66837	65335	80	628	648	0	3585	3546	30	1021	902	0	0.632858
121345	103927	95	43901	37048	89	45389	38101	88	511	333	0	2722	2308	29	573	399	0	0.634015
123939	114105	88	43104	38349	83	53627	48512	85	564	484	0	3183	2880	31	345	460	0	0.634015
129830	117232	86	59682	54765	85	50745	45289	83	388	835	0	2734	2423	28	277	594	0	0.634015
173883	154171	92	72719	63520	89	64084	55326	88	603	567	0	3372	2959	33	-241	240	0	0.635172
72036	72719	80	22654	22822	61	23747	24217	65	67	168	0	1306	1385	14	-493	36	0	0.635172
114897	106282	90	40391	36088	83	34818	32255	82	486	340	0	1760	1702	22	-533	541	0	0.636329
36871	36222	72	15963	16459	48	14190	14538	47	77	221	0	737	942	0	385	810	0	0.636329
124502	107183	92	56794	48989	87	35908	30973	85	578	564	0	2255	2048	26	-121	362	0	0.636329
274314	189185	143	101085	68632	137	119133	80924	137	1353	788	0	6696	4309	44	-39	492	0	0.636329
39055	41766	68	17052	17523	48	16656	16415	53	273	214	0	697	799	0	331	466	0	0.636329
110479	110784	79	32058	32272	76	49872	47825	79	675	535	0	2319	2386	24	195	582	0	0.636329
141746	121528	87	68737	56068	89	51298	41893	87	301	598	0	2667	2075	31	177	467	0	0.636329
151624	123010	93	52801	42485	91	60740	49444	91	577	426	0	3228	2746	32	-333	714	0	0.637486
41674	42284	72	6672	6871	36	12646	12538	46	125	198	0	580	743	0	180	822	0	0.637486
120746	117712	83	37213	36488	79	51328	50406	81	618	511	0	2632	2504	27	63	350	0	0.637486
153944	129599	88	50693	41895	85	66257	54930	86	1038	532	0	3389	2799	33	168	783	0	0.638642
45577	48843	63	12159	12785	42	17167	17617	52	281	184	0	928	1013	2	131	549	0	0.638642
106871	94443	94	41583	36828	81	33537	29855	81	446	360	0	1740	1862	18	-73	268	0	0.638642
97925	91323	83	37638	34233	82	43606	39423	82	457	358	0	2515	2504	25	-49	446	0	0.638642
112130	101381	84	46904	41362	83	38612	34083	81	612	489	0	2041	1893	24	894	719	0	0.639799
199466	147921	104	63780	47941	95	83543	63203	97	550	472	0	4711	3589	40	-600	138	0	0.639799
67207	67151	76	24906	25172	67	20661	20448	54	19	206	0	1248	1099	7	-58	399	0	0.639799
228994	176430	106	82813	64191	98	76407	58679	99	945	741	0	4097	3067	38	401	652	0	0.640956
184189	141108	104	62137	48173	96	62053	47214	95	866	706	0	3321	2512	34	-283	286	0	0.640956
168806	138226	111	58265	47461	111	46736	37577	111	550	498	0	2857	2321	28	-5	534	0	0.640956
58802	59115	73	26144	26764	70	23216	23930	64	78	230	0	1051	1093	8	-97	461	0	0.640956
147186	122972	92	56073	46808	89	50175	41108	88	425	410	0	2758	2288	31	695	739	0	0.642113
77180	70953	84	34160	30802	79	34051	30914	79	372	381	0	2051	1826	22	296	1052	4	0.642113
127294	125669	83	31978	31254	79	63492	63110	81	829	916	0	3506	3307	32	-19	343	0	0.642113
158324	136935	91	77996	68045	89	82413	70222	90	1022	838	0	4201	3473	37	-299	248	0	0.642113
176408	140944	106	65258	52412	91	66396	53269	91	681	685	0	3628	2920	35	13	299	0	0.64327
107895	105449	81	31131	30401	78	44363	43708	79	224	329	0	2493	2290	27	243	662	0	0.64327
110555	97486	99	41804	36657	82	42870	38443	81	361	412	0	2133	1771	23	-191	246	0	0.644427
76798	73233	82	33512	31350	77	32609	30438	78	689	578	0	1654	1621	17	437	538	0	0.644427
73676	75381	77	22330	22922	56	28085	27517	73	349	306	0	1446	1487	16	-71	288	0	0.644427
202586	168415	99	65044	54167	95	74411	57808	97	832	715	0	4128	3237	38	885	836	0	0.644427
94951	90863	90	27548	27138	75	35394	33919	77	479	552	0	1830	2029	20	532	572	0	0.645584
203555	149756	101	79313	60008	100	92238	68969	100	969	815	0	4616	3056	42	-281	516	0	0.645584
35130	35225	70	10967	10945	44	12873	13151	45	231	305	0	599	639	0	494	458	0	0.646741
288630	199132	122	129499	90415	119	127657	93453	118	1583	1506	19	6917	5377	46	850	1791	15	0.647898
50284	53097	78	14121	14432	45	19732	20614	50	53	153	0	894	924	0	-396	341	0	0.647898
28545	30159	54	12534	13068	43	11687	12102	43	343	281	0	631	592	0	-439	141	0	0.647898
137009	125196	90	48582	44374	84	64879	58616	87	863	763	0	3312	3134	31	681	511	0	0.649055
79561	80067	78	26760	26213	75	31582	30700	75	164	299	0	1834	1754	22	468	985	0	0.649055
282505	199132	131	133413	99019	115	140177	99205	116	1644	1229	20	7226	5003	50	390	1190	6	0.649055
62411	65025	74	23959	24200	58	26268	26123	66	77	230	0	1485	1475	17	502	958	0	0.649055
351989	207108	140	155672	106694	137	176444	117269	138	1391	1166	9	9105	6070	65	513	497	0	0.649055
99215	85046	86	38907	33245	83	38404	31884	83	464	352	0	1996	1612	24	-94	535	0	0.650212
76511	69297	82	29626	26263	78	24526	20765	76	95	283	0	1449	1335	16	383	792	0	0.650212
58615	52715	84	24112	22003	74	25080	22827	71	298	292	0	1234	1354	14	116	373	0	0.651369
211268	163109	113	81423	62954	98	102687	79484	99	1159	788	0	5673	4613	41	716	829	0	0.651369
252916	187976	117	106879	82440	116	88893	68046	115	971	874	0	4732	3620	40	1138	702	0	0.651369
20812	20676	64	8138	8311	39	9486	9725	39	-36	74	0	615	635	0	275	367	0	0.652526
249908	170160	106	95818	65074	104	104959	72471	105	1192	790	0	5483	3803	44	125	357	0	0.653683
150875	139071	90	53613	47661	87	74179	67240	88	880	949	0	4024	3849	34	1867	1760	24	0.653683
139265	113245	92	44557	35054	87	55839	43136	90	316	462	0	3105	2389	33	2075	976	0	0.653683
47779	48010	56	23495	22068	61	22961	21007	65	41	170	0	1224	1088	8	-228	188	0	0.653683
115696	100581	87	42676	36785	85	43725	35329	86	322	404	0	2342	1815	26	-43	492	0	0.653683
114497	112839	81	31925	31509	77	46513	44841	79	392	335	0	2466	2496	24	-306	329	0	0.65484
147344	129897	87	68627	59866	87	52318	45627	85	544	468	0	2980	2496	31	-465	133	0	0.65484
84842	87021	78	24561	24727	64	36357	35335	75	328	297	0	1684	1763	18	-31	469	0	0.65484
66280	66832	75	25524	25745	69	23006	22897	67	390	331	0	1253	1323	13	609	720	0	0.655997
138384	113977	92	51983	43471	88	53140	44873	88	661	490	0	3029	2558	30	294	576	0	0.655997
76637	76668	76	42160	42118	77	27584	27921	74	352	337	0	1451	1426	15	714	913	0	0.655997
87479	80158	82	38716	35039	80	36867	33386	79	468	464	0	1806	1644	22	-109	378	0	0.657154
71581	72313	77	31142	31144	74	28353	27403	74	456	418	0	1502	1607	17	372	546	0	0.657154
86693	77847	91	34081	29975	80	27604	24319	79	390	350	0	1676	1504	18	-231	157	0	0.658311
126552	111718	89	44440	38545	84	39367	34334	84	535	372	0	2037	1700	23	-61	595	0	0.659468
198378	149382	103	72227	55605	97	72752	54859	97	1147	634	0	4092	3298	37	648	1046	3	0.659468
83317	85642	80	21357	21819	59	34311	34025	75	361	229	0	1776	1902	20	-70	371	0	0.659468
63088	67139	71	24905	25103	65	22731	22919	63	524	474	0	1285	1289	14	-105	286	0	0.659468
111024	113445	78	37004	37045	77	66004	64583	81	927	865	0	3546	3188	33	1006	969	0	0.659468
109665	110230	79	77310	76779	81	41023	40275	79	830	534	0	2337	2297	24	736	863	0	0.660625
34812	36394	62	14778	15416	45	12824	12985	44	20	88	0	706	805	0	-170	469	0	0.660625
74184	71382	92	28888	27801	75	23575	22115	65	92	248	0	1470	1474	17	536	830	0	0.660625
43579	44331	71	15460	15623	47	13981	14483	48	128	183	0	865	844	0	32	439	0	0.660625
19519	19450	62	7063	7563	37	9016	9269	40	301	324	0	382	361	0	-154	209	0	0.660625
225742	171754	106	95433	75565	100	89548	67251	100	1408	927	0	4758	3530	43	71	861	0	0.661782
113518	97546	90	43125	36232	85	43267	36861	85	377	428	0	2149	1789	23	317	441	0	0.661782
179114	154919	98	61760	53051	94	71775	63139	93	492	509	0	3890	3294	34	486	657	0	0.662939
198891	155723	95	82614	64222	96	71759	54879	93	1023	823	0	3961	3187	36	-322	374	0	0.662939
60367	52993	91	23942	19625	91	23028	19130	91	346	222	0	1166	809	0	-462	52	0	0.662939
318693	218538	144	118495	81757	144	134389	92276	144	1536	796	0	7301	5210	48	124	610	0	0.662939
95927	97208	82	40360	40225	77	35284	34660	77	444	301	0	1680	1740	20	-297	233	0	0.662939
171830	136505	110	82122	63311	93	62428	47844	91	1143	717	0	3854	3143	36	-65	452	0	0.662939
132760	115817	90	56115	47669	86	55185	45111	86	353	378	0	2960	2695	31	262	612	0	0.662939
142064	127139	88	54814	48704	87	64064	56176	87	819	726	0	3390	3049	35	592	539	0	0.664096
59845	56994	80	31280	29030	75	25826	24264	64	183	343	0	1407	1477	16	151	710	0	0.664096
220963	168770	99	86445	65313	97	100690	75937	98	1462	1095	17	5259	3988	42	754	1032	5	0.664096
226287	177806	106	89565	72440	100	90715	70493	100	598	618	0	4956	3963	41	309	449	0	0.664096
193611	135600	119	74536	51907	119	75197	51277	119	747	533	0	3761	2543	36	29	854	0	0.664096
110049	100154	83	43791	39556	82	43961	37629	83	789	496	0	2150	1950	25	12	690	0	0.664096
125209	106499	98	42150	35733	85	45270	37694	86	285	322	0	2236	1875	25	-23	613	0	0.664096
132804	124352	93	36406	34297	84	56182	53068	84	567	553	0	2987	2972	28	138	420	0	0.665253
29903	28920	66	15515	15570	50	10831	10701	42	128	251	0	614	652	0	-114	354	0	0.665253
77516	67260	82	31744	27125	79	31045	25762	80	346	363	0	1777	1278	17	944	996	0	0.66641
144065	134091	87	64891	58854	85	45983	40769	85	765	539	0	2710	2573	28	385	479	0	0.66641
66852	68200	85	33768	33457	76	24498	23834	75	441	435	0	1376	1535	15	-59	474	0	0.66641
141449	122613	92	51918	43192	86	49284	41535	87	374	515	0	2643	2242	29	458	888	0	0.66641
179004	143989	101	64837	52277	94	56599	45978	91	851	664	0	3253	2638	33	-325	238	0	0.667567
57157	55448	74	20533	20523	54	20068	19447	53	266	202	0	1020	1074	7	-436	556	0	0.667567
157496	147780	86	49215	47101	85	67610	63245	86	474	584	0	3541	3463	31	-337	126	0	0.667567
39883	39226	70	6545	6472	36	13870	13658	48	162	176	0	788	787	0	-54	448	0	0.667567
67807	65923	84	28532	28544	75	21678	21434	60	333	312	0	1113	1214	11	63	549	0	0.668724
128655	114988	92	52924	46295	84	57105	50568	85	377	548	0	3111	2768	30	-203	214	0	0.66988
170113	134291	94	63518	49748	91	69970	53407	91	799	590	0	3795	2936	37	129	571	0	0.66988
34938	35146	67	11795	12023	44	11253	11280	42	160	130	0	526	623	0	-441	0	0	0.671037
150313	140090	90	62990	57120	88	75709	69596	86	1195	1322	12	4025	3938	33	156	469	0	0.672194
68314	69469	75	15224	15352	46	25201	25123	66	228	384	0	1269	1333	13	70	308	0	0.672194
49784	49677	74	15140	15095	49	16267	16056	49	211	197	0	1003	1117	8	638	1001	1	0.673351
34947	37203	58	9984	10119	42	13417	13675	44	90	248	0	747	704	0	-456	62	0	0.673351
21828	23013	50	9350	9575	41	11484	12004	42	-96	119	0	616	660	0	144	526	0	0.673351
52957	54518	73	18111	18217	52	21762	21824	62	-4	195	0	1076	1119	9	-182	219	0	0.673351
67054	67959	78	17977	17139	63	23699	22638	75	183	202	0	1324	1231	11	-572	7	0	0.673351
71132	69406	83	23216	22911	68	26012	25750	75	-105	125	0	1545	1491	15	-576	128	0	0.673351
97369	93920	83	38991	38533	78	46652	45691	79	484	428	0	2512	2482	25	817	1123	5	0.673351
72433	71329	81	25245	24914	73	25166	25530	73	21	170	0	1310	1210	13	-126	204	0	0.674508
37743	38240	72	16334	16648	51	14230	13997	48	77	151	0	815	816	0	189	400	0	0.674508
189002	153780	97	72285	59195	94	68623	55080	93	914	845	0	3691	3067	35	365	615	0	0.674508
88920	85558	80	31368	30098	78	38133	36289	79	443	438	0	1985	1953	23	301	626	0	0.674508
161921	130052	91	58992	45924	89	62929	48700	90	510	614	0	3136	2447	34	-120	528	0	0.674508
137712	118538	86	57916	50085	86	48783	41305	85	618	541	0	2398	2233	26	565	662	0	0.675665
197385	160485	96	112088	92026	95	99818	80975	96	1018	898	0	5275	4503	42	625	781	0	0.675665
165383	139872	92	63242	54228	88	53841	44512	89	512	477	0	3054	2471	33	250	639	0	0.675665
93960	85308	85	41391	37514	82	31992	28518	80	221	241	0	1738	1612	19	-340	322	0	0.676822
68514	67334	81	24625	24501	74	27034	26861	75	292	261	0	1424	1374	14	337	635	0	0.677979
55674	58005	73	16869	17061	49	18316	18326	51	240	234	0	1143	1142	9	582	669	0	0.677979
278353	170599	143	153366	104790	139	149015	96667	139	1916	1169	18	8129	5368	50	1601	1288	15	0.677979
144282	129737	88	64559	56954	87	69162	62630	86	740	659	0	3779	3492	32	1160	936	0	0.679136
117762	106088	85	46911	41894	84	46745	41815	83	519	341	0	2250	1897	27	617	1378	11	0.679136
45402	46901	73	14799	15303	47	17180	16777	54	272	247	0	871	960	0	-30	376	0	0.680293
85545	84084	82	33273	33247	76	34434	34406	76	266	365	0	1904	1918	22	-13	531	0	0.680293
78120	70440	88	36793	33475	79	31223	28041	78	432	313	0	1816	1659	21	1049	1322	7	0.680293
200042	161138	96	103817	86615	95	90897	76221	95	872	702	0	4251	3500	37	1070	983	0	0.680293
47744	47717	75	18375	19066	51	18178	18141	51	305	244	0	1113	1138	9	-252	440	0	0.680293
135272	121993	98	46391	40557	86	51807	44417	86	479	419	0	2650	2275	28	471	1029	3	0.68145
108504	99694	84	37539	32909	82	35825	31455	82	593	442	0	2006	1872	24	-126	368	0	0.68145
153256	140234	89	61227	54141	87	77868	70116	88	906	742	0	4018	3507	36	493	984	0	0.68145
61800	57667	78	24000	22040	66	25111	23998	64	457	465	0	1447	1225	15	176	576	0	0.68145
174960	154888	92	78787	69455	89	89711	79083	90	779	670	0	4491	4077	37	1150	1307	10	0.68145
98168	96270	94	38792	37679	78	41529	39941	78	373	357	0	2102	2154	24	-103	283	0	0.68145
59160	61845	64	25231	25719	60	21988	22149	55	299	394	0	1152	1109	8	263	507	0	0.68145
113702	99324	91	43273	38099	83	36917	32525	82	486	302	0	2219	1635	26	455	708	0	0.68145
65494	64298	76	26657	25345	65	26040	24588	71	389	198	0	1413	1246	13	628	383	0	0.682607
98106	89468	84	33606	30548	79	38479	33683	80	627	421	0	1765	1506	22	95	555	0	0.682607
64926	61567	86	29650	27579	75	22302	20938	58	232	199	0	1209	1183	11	154	585	0	0.682607
88811	82285	92	38051	35515	80	31784	28786	80	188	206	0	1630	1516	16	-34	507	0	0.682607
153837	133513	106	58932	51408	89	48613	42173	88	359	350	0	2551	2259	28	978	1315	11	0.682607
232527	178909	106	105825	84072	100	109570	86877	101	845	778	0	5739	4849	40	767	1037	3	0.682607
194366	166992	109	78171	67829	91	90094	76034	93	1033	784	0	5182	4337	42	151	303	0	0.683764
157602	137565	100	58239	50971	90	61359	52627	90	670	656	0	3185	2686	30	1025	889	0	0.683764
124887	119527	90	42231	40283	82	68157	65047	85	657	597	0	3402	3526	29	1768	2063	18	0.684921
112476	110601	83	41105	40178	80	60708	58777	82	833	603	0	3241	3213	29	335	793	0	0.684921
106640	106412	83	59354	58908	80	58413	57974	81	774	720	0	3323	3187	31	467	877	0	0.686078
79334	78130	92	26061	25576	75	26422	26332	73	256	368	0	1366	1361	15	385	522	0	0.687235
90542	92152	80	30315	30433	76	31973	31093	77	291	399	0	1689	1836	19	-1	264	0	0.687235
120907	117521	89	32556	31990	80	66455	64283	83	524	613	0	3710	3602	32	457	1044	3	0.687235
73518	77553	67	21466	21469	63	25728	25806	64	289	273	0	1525	1442	16	-397	216	0	0.687235
92814	86973	85	29177	27428	77	30332	26792	77	413	366	0	1481	1429	18	51	270	0	0.688392
235390	192314	101	78393	64958	98	69818	54246	98	1191	1110	9	3747	2985	36	1084	870	0	0.688392
241489	177607	118	82210	60133	103	125830	91634	104	1242	953	0	6407	4692	46	816	881	0	0.688392
51303	51129	76	17446	17604	53	18486	18526	53	-4	96	0	924	872	0	71	379	0	0.689549
173203	129007	97	58748	43818	94	67410	50232	94	365	545	0	3348	2565	33	-252	306	0	0.689549
134446	130764	84	55403	53367	82	72326	68518	84	928	902	0	3951	3873	33	187	245	0	0.691863
177818	150501	93	50722	41523	89	65162	56259	91	831	703	0	3576	3174	33	337	596	0	0.691863
59977	60993	79	24919	25339	71	20678	21202	55	400	393	0	1321	1328	14	417	465	0	0.69302
96338	87397	94	35822	32498	79	36100	32814	79	454	532	0	1896	1832	22	555	1012	2	0.69302
246032	172806	111	89946	61950	107	86627	60785	107	1053	791	0	4726	3045	46	401	325	0	0.694177
88034	78847	93	37933	33389	80	29694	26333	79	95	235	0	1371	1207	16	-39	305	0	0.694177
210934	162573	98	75737	57792	98	85684	64233	97	1015	773	0	4698	3499	41	1075	1053	6	0.694177
95852	89277	82	34709	31715	79	36111	33158	80	299	269	0	1912	1579	21	-74	248	0	0.694177
58180	59534	79	15381	15844	46	25598	26029	67	142	218	0	1396	1301	14	-189	231	0	0.695334
66450	65568	75	13532	13652	45	23457	23641	59	191	300	0	1272	1321	13	416	969	0	0.695334
95811	99167	77	26342	27123	60	41138	40978	77	506	594	0	2485	2303	25	912	707	0	0.695334
184656	164127	90	112119	101731	90	71829	63508	88	1104	733	0	4085	3716	34	1675	2036	16	0.695334
89062	84039	84	29806	26743	72	33282	30123	79	278	297	0	1867	1614	24	-154	381	0	0.696491
189972	150673	106	72185	56869	93	90436	70685	94	990	668	0	4815	3718	39	923	732	0	0.696491
52287	52727	72	17367	17679	50	18920	19126	54	315	226	0	1081	1160	10	111	382	0	0.696491
174187	147861	95	97856	86288	92	85901	72671	91	1354	949	0	4723	4419	37	1463	996	0	0.696491
151740	139916	95	51895	47603	84	58369	53779	84	401	424	0	3175	2970	30	-431	291	0	0.697648
101990	100447	81	34342	33469	76	37354	36541	77	392	377	0	1690	1677	20	764	1232	7	0.697648
52949	50362	83	18660	17978	67	18759	17551	64	246	272	0	1218	1072	7	-137	314	0	0.697648
196999	155095	112	64060	50494	94	92633	73233	95	894	726	0	5181	4118	42	948	1074	4	0.698804
176032	137088	95	56999	44215	92	66821	51452	93	916	622	0	3358	2474	36	-97	376	0	0.698804
102306	101625	79	37928	37265	78	43300	41289	79	392	352	0	2341	2341	24	-413	490	0	0.698804
35557	35584	69	9331	8986	42	15748	15169	52	128	244	0	1068	1008	2	677	530	0	0.698804
130424	109274	90	54383	45914	86	56352	46361	88	441	360	0	2943	2361	31	-120	306	0	0.698804
219078	168609	97	86338	66843	95	110808	83288	96	1050	1027	4	5901	4515	44	734	1158	6	0.698804
80450	84010	69	30970	31764	73	29326	28907	75	492	418	0	1489	1573	16	353	305	0	0.698804
108362	99229	83	35015	30896	82	41345	35640	83	707	473	0	2000	1666	22	319	897	0	0.698804
148937	127419	92	65913	56356	88	58301	47989	87	398	392	0	3110	2728	31	1184	1040	4	0.699961
108058	107774	80	42770	42546	79	51830	51139	80	389	537	0	2665	2444	27	401	479	0	0.699961
31630	33514	50	11391	11858	42	11804	12024	43	169	202	0	733	820	0	-132	439	0	0.699961
68417	68563	76	14783	14956	48	24043	24181	62	137	223	0	1143	1213	11	-678	0	0	0.701118
317148	209796	133	149329	101962	130	187574	133833	131	2074	1203	21	10573	7731	57	322	727	0	0.701118
63782	64327	75	11519	11960	42	25348	25467	66	468	311	0	1409	1414	13	-310	244	0	0.701118
164624	134389	91	71726	58574	91	55149	44297	90	823	727	0	2928	2376	32	732	632	0	0.702275
260106	189785	111	117561	85806	108	94795	66510	109	1285	772	0	5168	3766	45	740	1109	6	0.702275
217426	181397	98	116930	98787	99	94817	78744	97	1149	826	0	5255	4732	40	455	967	0	0.702275
43891	47175	61	16443	17625	45	18007	18804	48	248	212	0	1011	1073	7	434	447	0	0.702275
151827	136421	89	58198	50717	85	69131	62318	88	1120	910	0	3926	3353	33	128	482	0	0.702275
83889	75660	96	27245	24460	79	28423	26184	75	289	389	0	1301	1167	10	227	375	0	0.702275
195531	149078	97	63469	47726	95	81713	63304	95	770	565	0	4508	3526	41	286	917	0	0.703432
53519	53680	72	19785	20004	54	17846	18369	51	338	249	0	983	985	0	87	581	0	0.703432
108539	92650	100	43440	37874	84	38189	32693	82	503	427	0	2084	1613	23	289	679	0	0.703432
108461	94892	88	38616	33032	84	42996	37493	84	448	280	0	2242	1938	24	-528	110	0	0.703432
49970	46771	87	20850	19288	77	18862	16746	87	171	203	0	907	1012	3	252	468	0	0.703432
127057	107757	87	41880	34908	86	47830	39489	86	681	473	0	2523	2038	29	1124	1388	11	0.703432
157545	128018	106	55570	47036	90	68188	57312	92	903	728	0	3782	3101	35	183	565	0	0.704589
66143	67635	76	26134	26515	73	20509	20057	62	149	210	0	1015	1079	7	941	717	0	0.705746
171364	144710	93	62539	52930	91	74019	62987	91	877	610	0	3818	3319	34	91	586	0	0.705746
59985	60544	76	18848	18990	51	21269	21443	55	310	213	0	1166	1115	8	47	403	0	0.705746
92478	88423	95	29248	27948	79	35466	33351	81	339	260	0	1946	1757	19	-30	197	0	0.705746
137164	111813	105	50995	43188	88	60125	49805	88	556	390	0	3263	2607	32	73	287	0	0.706903
217185	163960	100	70327	52177	98	112305	84074	100	1212	843	0	5987	4500	45	1838	1298	12	0.706903
145877	118043	90	52695	41932	88	62674	50592	89	515	494	0	3118	2504	32	-403	915	0	0.706903
117003	109958	88	37725	34626	81	49624	45915	81	568	338	0	2580	2495	27	408	561	0	0.706903
136458	134858	83	47184	46048	82	43961	41963	83	686	735	0	2264	2254	24	-162	419	0	0.706903
93590	85707	84	33219	30097	80	37957	33544	81	447	308	0	2159	2033	23	-729	65	0	0.706903
160112	132424	90	64017	52373	90	59084	48754	90	653	445	0	3063	2490	32	347	429	0	0.70806
225124	176409	118	78236	60716	104	84650	66461	104	1038	660	0	4682	3445	40	724	714	0	0.70806
255921	188944	105	92956	67878	104	115809	84833	106	1140	865	0	6122	4718	44	844	725	0	0.709217
112100	111953	83	42036	41683	78	66985	65511	81	1140	894	0	3649	3512	31	715	1384	9	0.709217
197930	160373	97	66610	52106	93	61049	47567	93	405	378	0	3240	2465	33	634	655	0	0.710374
77728	69344	84	27119	24235	69	29827	25814	78	396	311	0	1826	1667	21	-349	226	0	0.710374
60755	62887	74	21467	22156	57	24164	24327	58	105	200	0	1432	1330	14	568	668	0	0.710374
45861	46698	72	20596	21016	58	15112	15656	47	124	263	0	847	964	0	-227	371	0	0.711531
92445	88007	92	33196	32703	76	36719	36022	78	176	345	0	1630	1666	20	571	755	0	0.711531
62153	60125	84	23982	24113	66	18493	19065	53	365	329	0	924	841	0	724	861	0	0.712688
87876	86849	81	29515	29193	76	29654	29713	76	462	510	0	1707	1666	18	162	627	0	0.712688
64579	64103	83	24385	24192	73	20528	20068	57	321	362	0	1055	1125	8	-162	146	0	0.713845
[truncated: 7,660 more rows]
