# Supplementary material for: Phenotypic heterogeneity follows a growth-viability tradeoff in response to amino acid identity
Source: Nat Commun. 2024 Aug 2;15:6515. doi: 10.1038/s41467-024-50602-8 (PMC11297284; doi:10.1038/s41467-024-50602-8)
Supplement: Supplementary file 6 — Source Data [file 41467_2024_50602_MOESM6_ESM.zip › source_data/fig2ab/231012_preshift_1.csv]

FSC-A	FSC-H	FSC-W	SSC-A	SSC-H	SSC-W	BL1-A	BL1-H	BL1-W	VL1-A	VL1-H	VL1-W	VL2-A	VL2-H	VL2-W	YL2-A	YL2-H	YL2-W	Time
93494	90468	84	14157	13865	48	87547	84209	80	1179	672	0	4459	4351	34	-490	453	0	0.00198881
70968	69984	83	14763	14815	47	59378	57063	76	223	553	0	2953	3020	28	233	753	0	0.00994406
117869	104000	86	35563	30935	83	101665	87860	88	728	995	0	5318	4780	38	202	1332	9	0.0109385
192188	145895	103	69900	55143	95	172695	127117	113	1268	839	0	8698	6610	51	737	519	0	0.0109385
156942	121706	92	47087	37475	89	120617	91492	92	1040	747	0	6942	5037	50	12	591	0	0.0149161
106677	104915	84	35582	34699	77	94059	91040	82	928	680	0	4726	4473	37	877	952	0	0.0149161
209875	165635	95	80397	64072	95	273287	211903	100	2552	1913	30	14714	11799	66	943	1023	3	0.0169049
111501	107279	86	39421	37160	79	88986	83206	82	921	871	0	4540	4313	34	573	606	0	0.0178993
167040	138525	95	49844	41268	89	127257	101537	92	1265	1299	12	6277	5104	41	1689	1393	13	0.0218769
193068	152424	97	64640	50947	94	166850	132037	96	1384	916	0	8286	6572	50	1108	732	0	0.0218769
216861	166046	102	88046	69931	98	180582	133948	102	2049	1276	13	9253	6828	54	141	937	0	0.0228713
157538	128080	102	55804	45668	89	126538	99775	93	1185	887	0	6635	5180	46	-400	736	0	0.0288378
124084	101716	102	35866	29896	86	99925	81186	90	941	593	0	4951	4432	38	272	715	0	0.0298322
85629	83225	87	16356	15966	50	78286	75560	78	297	498	0	4311	4000	34	602	916	0	0.031821
130903	106320	95	32736	27579	85	2686	2562	30	6486	5166	47	2121	1728	24	2340	2915	21	0.0348042
114420	107932	83	36041	33110	80	90002	82632	85	712	823	0	4285	4033	35	-165	300	0	0.0357986
198629	140892	101	52399	37367	95	160701	116860	100	1199	1011	2	8906	6414	52	455	793	0	0.0377874
204483	174271	94	91443	77455	93	178776	149623	96	1818	1579	21	8623	7611	50	51	520	0	0.0407707
157850	124451	95	46539	36737	90	135117	107037	93	1363	1159	9	7098	5623	49	519	1022	3	0.0437539
89483	87262	83	42895	42690	77	74390	72796	80	640	673	0	4058	3924	33	281	468	0	0.0457427
183170	148443	109	66935	55230	91	171113	140288	94	1383	1524	17	8632	6913	53	1594	1812	14	0.0467371
170857	130108	109	45409	33971	89	136768	104499	93	1193	939	0	7147	5341	55	1144	881	0	0.0477315
238719	174836	107	72951	53662	102	197121	143664	106	1829	989	0	9745	7469	54	674	1074	4	0.0517091
86577	83191	78	27358	25775	76	76861	72285	80	1156	981	0	4176	4022	34	364	870	0	0.0536979
291054	190477	119	74991	51976	108	232979	149214	112	2528	1604	31	12421	7731	68	433	789	0	0.0536979
183564	155080	95	51633	45020	91	180787	155681	95	553	1053	8	8899	7600	52	2215	1432	14	0.0566812
94646	92508	81	26161	24756	69	81531	78871	81	601	559	0	4079	4154	33	-140	639	0	0.0616532
205616	152763	99	59867	44217	96	179411	130911	101	1555	1338	20	9210	6979	57	-65	815	0	0.0616532
109513	97630	84	38510	32460	84	91125	77874	87	719	819	0	4749	4051	39	11	617	0	0.0616532
128618	107941	91	47402	39139	85	101491	83354	87	546	561	0	5154	4260	40	-1010	204	0	0.0656308
243020	172324	108	65338	45674	103	199791	142495	108	1171	895	0	10738	7508	57	800	700	0	0.0656308
196234	167891	97	81385	70436	95	214497	185101	98	2228	1691	20	11365	9901	61	1152	1008	2	0.0666252
146366	114342	90	47290	36982	89	131365	98494	93	1185	737	0	6929	5500	49	133	474	0	0.0676196
113091	104107	90	36372	32732	83	92514	85323	85	1097	590	0	4785	4725	35	35	389	0	0.0676196
214405	182609	101	78477	67824	95	231161	197516	101	1735	1569	17	11798	10018	57	906	981	0	0.0676196
202941	144978	103	57125	40644	96	171593	119334	100	1587	1112	10	9125	6370	53	299	767	0	0.0765693
146118	120371	104	42249	34441	86	112293	92306	92	842	645	0	5297	4698	39	2366	1798	19	0.0775637
109213	102698	83	34523	31304	81	98571	90533	85	1561	1239	11	5036	4593	39	-133	351	0	0.0795525
305488	205042	124	90539	58354	119	328940	238334	127	3829	2278	30	17325	11892	69	-419	608	0	0.0815413
100230	91999	86	33280	29980	78	84767	76035	83	908	715	0	4202	4003	34	196	715	0	0.0865134
142677	114692	94	43208	33984	88	117229	91322	93	1283	1146	9	6037	5039	43	-108	569	0	0.0924798
164599	126576	96	51016	39614	91	140326	107904	95	1386	993	0	7225	5569	48	33	709	0	0.0934742
119329	100851	100	41258	33871	85	105742	88599	88	815	534	0	5362	4442	39	-233	381	0	0.0964574
162032	126051	106	38022	30109	88	132023	101037	94	1044	1133	6	6722	5408	45	68	625	0	0.0974518
83898	81792	83	30678	30434	75	69188	67277	80	236	454	0	3741	3702	31	602	845	0	0.0984462
229461	174618	103	84583	64090	100	189210	140243	104	1950	1135	10	9972	7839	62	1199	756	0	0.10839
291041	200866	116	78735	51572	114	211886	142299	119	2513	1670	24	11734	7804	70	586	1240	6	0.124301
241003	184856	109	87662	69099	100	216461	170177	104	2211	1849	24	10841	8775	54	373	1081	5	0.124301
229543	160257	115	66751	46921	102	164107	116943	104	1567	1199	10	8331	5983	50	-644	478	0	0.127284
206154	156852	100	70501	54097	96	155485	115107	101	1469	1020	5	8251	6250	52	1346	1104	5	0.137228
142681	116656	92	37782	30101	86	104661	82455	90	1257	1010	11	5588	4505	42	296	791	0	0.147172
291983	197949	127	114506	75073	124	426277	298687	133	4642	2653	44	21979	15635	79	738	1294	10	0.15115
236902	189071	114	106020	88000	103	307930	252550	108	3158	2387	31	15415	12873	65	477	1183	5	0.152144
177936	133517	96	51845	38499	94	152734	112638	100	1274	868	0	7914	5866	56	244	557	0	0.153139
261650	172991	133	116907	88492	118	308513	223825	124	2905	2018	29	15506	11195	72	868	799	0	0.154133
187954	163221	109	56428	48678	91	201006	173757	96	2391	1967	26	10558	9187	55	377	684	0	0.160099
233272	162324	105	74278	52991	102	197547	138183	107	1795	1094	11	9917	7020	54	858	795	0	0.163083
153140	115672	102	45372	34097	91	129932	97886	97	211	341	0	6982	5257	48	762	851	0	0.171038
215308	162715	116	66810	52155	98	168430	127553	103	2464	1452	25	9413	7236	60	-777	751	0	0.175016
204020	162436	97	73891	60087	96	164493	129775	101	2102	1152	26	8794	6960	53	473	759	0	0.17601
167870	125491	99	59879	45618	94	138037	102233	99	1092	713	0	7494	5389	50	-595	747	0	0.179988
88296	86072	81	18769	18324	52	72858	70603	79	402	504	0	3305	3601	30	1903	1978	15	0.182971
149073	127025	91	36227	30949	87	122229	104100	93	431	682	0	6167	5361	42	118	1033	3	0.185954
104623	97938	95	35254	31972	78	92790	82757	84	778	942	0	4953	5061	38	-50	857	0	0.190926
123902	104369	86	41452	33786	84	103520	87022	88	1149	809	0	5265	4314	42	738	977	0	0.19192
133661	108560	94	37005	29304	85	100442	80053	89	1256	1032	5	5138	4197	41	945	922	0	0.193909
139738	104949	103	40262	30157	89	118601	87325	93	1971	1168	10	6281	4474	48	-206	1351	10	0.194904
181279	147152	97	63923	51765	93	144755	114290	96	1694	1250	11	7216	5961	45	-162	433	0	0.194904
181113	139950	103	60005	48112	93	140439	106092	97	587	784	0	7267	5385	49	-434	857	0	0.196892
128219	106326	89	39570	32299	86	103558	86401	89	1168	728	0	5237	4249	43	-46	558	0	0.198881
130534	105197	93	38217	31173	86	95405	76766	90	731	617	0	4972	4074	38	80	846	0	0.199876
150168	123070	91	50906	41084	88	132101	103082	94	1375	961	0	6877	5183	50	869	1348	13	0.20087
205855	147561	99	78874	59129	99	159202	112549	103	1616	1487	17	7932	5680	49	787	794	0	0.20087
128575	120697	88	48734	45820	83	115654	106725	87	1502	1290	11	6193	5601	43	161	781	0	0.205842
87019	86449	79	18979	18519	51	74866	71694	82	898	946	0	3753	3466	32	-64	1267	6	0.205842
166778	127458	96	54397	42251	91	114928	86408	95	1433	1002	2	6068	4604	44	1180	1375	9	0.205842
203613	155216	113	54654	41356	94	166559	122406	99	1462	1237	16	8502	6178	60	1151	1061	13	0.20982
112837	105854	89	35673	32834	81	93621	86567	84	914	654	0	5196	4698	39	350	1252	6	0.210814
114071	107323	87	35482	32729	80	97377	90369	84	1069	1129	8	4913	4625	34	141	672	0	0.210814
63910	64342	86	18844	19038	50	58880	57913	75	-21	330	0	2914	2776	28	155	615	0	0.212803
312299	210055	130	133404	100013	118	276434	185802	122	2516	1965	37	14381	9588	78	1146	1229	11	0.213797
128236	120877	100	46684	44049	81	100301	94670	85	557	683	0	5730	5215	43	932	879	0	0.214792
175475	129156	110	51214	38053	91	143357	106406	95	660	581	0	7771	5765	53	-1062	221	0	0.216781
140675	114808	88	43440	34620	86	117744	91243	91	633	633	0	6526	4911	46	-565	381	0	0.219764
297671	179759	150	123095	85721	149	296558	187005	153	2491	1628	21	15521	9796	102	-116	656	0	0.220758
244837	171688	114	76582	54110	111	199278	140212	115	1622	990	0	10577	7473	54	-441	660	0	0.222747
100148	94298	86	26365	24186	72	86914	80604	82	315	660	0	4439	4459	33	272	509	0	0.227719
145538	116629	89	47635	38119	87	104925	81670	91	1777	1196	13	6056	4705	44	10	514	0	0.231697
214939	160189	98	64538	47396	95	166152	123914	99	1012	1191	7	8849	6588	52	803	881	0	0.232691
229724	166149	102	61499	45555	100	197332	143833	105	2291	1777	29	10064	7626	54	543	766	0	0.235674
185855	151042	95	55004	44426	93	144361	116223	97	1440	808	0	7507	6574	46	24	462	0	0.242635
305507	230760	116	133454	105762	115	368097	284544	121	3458	2640	32	18952	15451	72	384	1189	10	0.24363
152519	122839	99	51952	42807	88	134679	104686	92	902	964	0	6791	5306	46	1083	1338	8	0.244624
150949	117085	94	47594	37518	90	128287	97028	94	498	921	0	6631	5367	44	306	807	0	0.249596
312347	206141	118	111574	74743	117	299411	203037	120	2814	1991	27	15501	10340	72	693	568	0	0.249596
95143	92624	85	39012	38418	78	86415	83107	80	1216	1011	4	4710	4795	34	-72	359	0	0.25059
321091	194136	133	111809	67763	122	267485	162208	126	3006	1628	21	14152	8196	69	590	523	0	0.252579
174431	130051	99	50741	38454	94	141602	104043	98	1696	1410	19	7145	5362	44	100	685	0	0.253574
171454	131907	93	55108	42676	90	131349	98505	94	1396	1004	2	6685	4881	48	651	952	0	0.254568
156292	125499	95	45789	36551	88	133658	103631	96	1129	1039	5	6812	5460	46	387	475	0	0.263518
92228	88689	77	30189	28437	76	87143	82940	81	733	799	0	4359	3960	36	-620	490	0	0.266501
86264	86194	81	31362	30723	76	75594	72679	80	436	731	0	3885	3565	35	41	650	0	0.267495
165175	137158	95	51686	41124	93	132514	106724	96	1303	915	0	6897	5596	47	-259	1090	4	0.26849
335412	242285	132	150649	115079	127	487607	365659	132	5083	3403	53	26120	20016	93	1693	1682	16	0.272467
130448	110377	87	35895	30021	84	113343	93384	90	1372	1084	10	6290	5152	46	1614	898	0	0.272467
194791	152142	97	57454	45575	93	156671	120000	102	1600	1132	13	8458	6379	57	722	1347	8	0.276445
142578	109942	92	44512	34461	88	118955	89545	92	1612	1163	14	6462	4893	46	911	1161	6	0.283406
297747	203271	115	97235	67433	111	235532	164570	116	2591	1444	32	12446	9188	65	1050	1625	11	0.285395
86496	83227	93	26766	26075	75	69354	66958	79	211	570	0	3665	3364	32	1076	797	0	0.290367
120109	108298	93	35749	31643	84	93853	83035	87	146	336	0	5406	4501	41	1010	1324	9	0.291361
87810	87040	77	16970	16830	49	78921	76603	80	644	531	0	4091	4019	33	-118	300	0	0.296333
363853	253490	133	205685	156085	133	486005	363190	136	4700	3396	41	25049	19465	79	1635	982	0	0.298322
170356	140502	94	56396	46344	92	125935	101917	97	1128	1133	13	6865	5421	47	106	639	0	0.300311
113898	101191	85	42897	37517	83	99866	88293	86	1311	1232	10	5111	4367	39	1056	1907	16	0.3023
129418	110735	89	29678	24164	86	105502	88251	91	808	456	0	6113	5077	41	335	966	0	0.304288
130023	118291	94	41065	36390	83	97659	88639	87	868	735	0	5069	4440	38	473	890	0	0.305283
208628	179733	102	67639	58793	92	243642	211609	97	1947	1757	22	12271	11176	55	877	1111	5	0.317216
201310	145084	100	65914	49295	96	166945	122328	100	860	1129	9	8932	6553	51	17	831	0	0.320199
362302	231540	154	121016	83617	137	339149	235035	142	3998	2476	40	18543	12997	75	105	789	0	0.325171
74122	72994	79	24802	24197	65	57011	54400	78	526	455	0	2998	2658	29	-581	107	0	0.326165
187735	133541	97	60040	42496	97	147689	105899	100	736	572	0	7618	5624	49	209	534	0	0.332132
218219	184031	103	72298	61874	97	224640	189734	103	2122	1847	26	11612	10047	65	503	1150	6	0.332132
128961	100920	93	39516	31089	87	114712	85648	94	1423	1250	8	5989	4390	48	180	471	0	0.339093
167337	128450	101	49521	39958	90	134768	101654	95	773	919	0	7476	5382	50	304	808	0	0.340087
200482	154604	95	72498	57278	94	154373	115916	98	654	620	0	8659	6260	57	675	1554	10	0.340087
78082	77581	79	16907	16793	51	67030	65404	77	166	243	0	3942	3580	33	661	714	0	0.34307
261424	175420	117	81826	56781	114	201659	133667	117	2156	1517	28	10127	6597	59	1254	985	0	0.34307
243463	181450	119	107210	85387	108	274609	213411	112	1479	1806	24	14416	11970	62	798	1553	24	0.344065
293861	207363	120	80416	59719	116	249970	175949	123	2534	1150	19	12995	9105	60	487	1125	7	0.345059
67200	65878	77	17969	17713	51	61346	60473	78	584	537	0	2789	3172	25	125	674	0	0.349037
112702	97636	87	38191	31999	84	92122	79245	86	1094	792	0	4366	3631	40	-641	609	0	0.350031
252775	170989	118	106904	83410	108	247639	178610	112	2077	1550	30	12944	9052	66	-138	570	0	0.351025
177055	147522	99	70995	60916	92	131324	110415	94	727	837	0	6701	5533	45	243	573	0	0.35202
212763	169556	116	94607	78232	99	312281	265337	103	2387	1932	27	16243	14292	67	256	1101	4	0.354009
208709	166015	95	90034	73379	94	234667	190217	97	1218	1453	16	12374	10016	62	1015	598	0	0.354009
69293	68465	79	14817	14911	46	55578	53823	76	874	702	0	2909	3157	28	-108	861	0	0.355003
191864	149938	101	68489	54634	94	192801	152831	99	1656	1233	14	10039	8100	58	990	1342	16	0.356992
186866	163288	98	61885	54763	91	206351	182715	95	1242	1541	19	10688	9404	62	1097	717	0	0.357986
294657	206829	119	127407	99062	113	315580	242839	117	2938	2049	32	16463	12754	76	-770	431	0	0.358981
278806	179489	114	99887	68796	107	318761	224376	113	3793	2567	40	16484	11939	72	306	453	0	0.359975
146171	120283	94	50475	41998	87	112515	91504	89	793	458	0	5585	4560	42	852	727	0	0.36097
171336	133226	109	53242	40784	91	136689	104947	94	1064	953	0	7628	5875	49	885	1032	1	0.362958
216480	162631	101	56780	41902	95	163406	120826	99	2069	1434	17	8565	6356	51	1119	1540	9	0.362958
165345	126222	97	52400	40081	91	138823	107815	93	682	816	0	7149	5173	52	1127	1055	3	0.369919
154911	128860	96	37134	29841	90	112972	94606	93	941	834	0	5588	4995	39	-752	292	0	0.374891
146102	115955	91	47892	38476	89	121595	96236	93	1454	1208	17	6649	5432	45	529	514	0	0.37688
242604	194723	100	90446	74502	97	242384	195165	102	1716	1630	19	12772	10087	64	391	403	0	0.377874
217779	171449	102	57529	46538	97	176832	136505	103	1726	1534	20	9289	6833	52	-837	409	0	0.377874
220464	180030	106	81409	65996	97	215195	175529	101	1742	1497	24	10970	9122	58	-238	287	0	0.378869
209149	148193	114	69219	49718	97	188831	133145	99	1408	1004	2	9047	6696	57	309	931	0	0.382846
110763	99760	86	38555	34674	84	89660	79160	87	1220	1100	10	4561	4192	37	-571	418	0	0.382846
215177	178881	110	77500	64717	96	271066	227622	100	2050	1899	24	13912	11805	67	1089	662	0	0.384835
245816	203815	107	129787	112478	103	328883	276561	108	2837	2678	28	17530	14849	68	186	831	0	0.38583
200057	165686	94	77044	64856	93	180644	148815	98	1961	1199	19	9861	8377	56	272	934	0	0.386824
228623	170632	103	71867	54133	100	192163	141864	106	1208	1134	8	9949	7304	53	912	1143	6	0.389807
211259	150861	101	59101	42524	97	175254	125937	103	1632	1375	12	9788	6621	60	821	1137	6	0.389807
129539	101973	90	36818	28591	86	112335	87643	91	1248	916	0	5771	4425	43	518	716	0	0.391796
165698	132499	95	37164	29406	88	130787	101889	94	990	786	0	6735	5242	46	-251	386	0	0.391796
70569	70421	77	16817	17039	48	57595	55205	77	292	603	0	2679	2512	28	-107	385	0	0.393785
180167	140958	96	55668	43589	93	142971	111465	96	1372	992	0	7693	5830	54	-299	527	0	0.395774
216838	160436	109	72446	53353	96	191181	139884	100	2312	1364	22	10123	7786	58	982	888	0	0.395774
171332	137440	98	57421	45335	92	122990	96710	96	1166	978	0	6150	4498	47	1913	1535	16	0.404723
197909	147301	114	62182	47481	95	162743	122433	99	1589	1406	18	8433	6373	50	-18	781	0	0.404723
135070	107286	92	37699	29944	88	112204	87362	93	1189	1018	3	5907	4533	44	526	708	0	0.406712
286494	204830	124	97914	72389	111	298478	212873	116	3171	2352	35	15886	11267	79	1283	649	0	0.408701
103952	86652	86	35450	29458	83	87555	71762	87	648	634	0	4579	3869	39	460	774	0	0.409695
211165	169332	101	84323	68588	96	193459	157474	101	1699	1358	20	9781	8455	54	-88	871	0	0.41069
203497	162089	97	64165	52595	95	154493	121459	98	2006	1419	16	8402	6508	53	289	951	0	0.41069
166907	130406	92	53348	41497	90	122960	92944	94	670	800	0	5639	4435	43	1801	1435	12	0.411684
202220	154424	95	55839	41840	91	180863	137896	95	2099	1590	18	8862	6945	52	-327	189	0	0.411684
80866	76832	89	17622	17102	53	63777	62142	79	310	578	0	3188	3329	29	575	784	0	0.412679
120249	101646	89	39419	33086	86	96168	79595	90	824	905	0	4661	4073	37	134	667	0	0.413673
175434	140469	92	53683	42471	90	164002	131986	95	2054	1571	19	8934	7493	54	1356	1055	4	0.414667
247163	189820	106	92655	72366	104	251983	195389	108	2715	1896	29	12685	9873	56	1408	1551	12	0.415662
111361	102863	93	36279	32555	79	94643	86711	83	564	775	0	4681	4257	34	97	759	0	0.416656
182028	137355	107	49906	37971	92	144851	108723	97	853	810	0	7514	5730	48	708	1097	6	0.422623
326349	249458	127	128606	95786	122	378323	295186	128	2757	1985	35	19612	15710	76	25	1335	10	0.423617
105200	103427	81	26542	25581	76	85070	82473	83	1148	1013	3	4390	4364	34	-501	272	0	0.427595
111049	97729	100	36040	31330	83	87090	75455	88	771	761	0	4585	3986	36	524	761	0	0.427595
94145	91391	90	42107	41630	78	77877	76676	82	707	495	0	4007	3772	36	564	889	0	0.428589
214619	172241	104	50551	41839	99	217335	177655	106	1706	1470	18	11619	9186	64	50	578	0	0.429584
121194	106249	88	34462	28577	85	105385	90936	87	412	911	0	5704	4385	45	-824	445	0	0.429584
154924	125619	94	35022	27726	86	114836	89411	93	603	788	0	5917	4593	46	438	735	0	0.43555
192890	149880	103	56335	44730	95	194338	154843	99	1939	1477	20	10081	8003	56	-372	824	0	0.439528
285650	206888	118	121488	92922	116	374106	282765	121	3890	2428	33	18831	14520	81	-461	341	0	0.439528
135070	116296	89	49027	41667	86	123947	104373	89	803	713	0	6235	5105	46	-150	458	0	0.440522
76134	75762	77	33167	32725	75	61436	59115	79	1308	1182	12	3731	3745	31	-409	338	0	0.4445
229768	167948	104	70451	50842	99	161061	115981	102	1609	1216	11	8466	5927	51	2657	1674	17	0.4445
78387	79432	77	18295	18105	56	71039	70742	79	245	405	0	3399	3470	30	571	846	0	0.450466
238515	118705	141	67279	31529	134	200696	100666	139	1687	898	0	10473	5327	91	69	1020	3	0.451461
193311	140129	97	49915	34899	95	148361	104365	100	493	993	0	7523	5690	50	-437	677	0	0.451461
156066	122548	94	53890	42887	91	117884	94078	93	1038	1068	5	6034	4759	45	-729	616	0	0.452455
95533	92458	81	30886	29226	77	79425	76343	82	754	639	0	4203	3828	36	-702	694	0	0.452455
243496	172584	116	99609	74498	102	205986	145880	106	2958	2001	32	10770	7817	56	643	898	0	0.453449
212167	155754	103	53402	39756	96	184712	133579	100	1936	1697	12	9253	6623	48	692	777	0	0.454444
309882	195251	135	99433	65457	123	228857	144524	125	2521	1525	36	12253	7474	64	284	813	0	0.454444
90604	90249	78	18712	17831	55	89109	85740	81	591	940	0	5031	4635	38	151	707	0	0.457427
173857	132832	94	48499	36793	91	127327	93256	94	1450	945	0	6366	4607	47	732	604	0	0.458421
114898	103607	86	33030	28846	82	93654	83445	86	228	873	0	4857	4403	37	-282	357	0	0.459416
156548	117462	97	221439	173082	100	86333	76962	92	19793	16841	94	12399	11274	54	10930	10824	55	0.46041
252699	183652	104	58675	44478	100	199068	140076	106	2754	1833	31	10702	7760	55	-479	1054	4	0.461405
67267	69267	73	19391	19467	53	56786	55934	77	51	452	0	3148	3219	29	164	541	0	0.466377
147221	116305	101	37638	29374	90	126559	95421	96	741	767	0	6898	5236	47	-227	389	0	0.467371
179397	131247	99	55856	41953	92	136173	96932	97	1754	1143	11	6795	5128	48	-1510	0	0	0.468365
343307	262350	138	188474	153131	121	405680	316052	126	4494	3766	41	21012	16232	84	1654	1207	16	0.471349
223258	170634	98	109335	87875	98	328967	248011	105	3474	2522	43	17224	13686	75	-836	226	0	0.473337
260469	180953	117	72678	49833	115	197472	137363	117	1176	1153	8	10444	7639	58	655	1204	6	0.474332
283485	227898	133	132824	107531	117	419846	349664	120	3073	2536	29	22463	18719	83	1085	1557	9	0.475326
311211	237117	133	176384	145213	130	437746	345768	136	3936	3224	30	22612	17776	94	570	785	0	0.477315
160553	129610	91	51042	39636	89	113568	89054	93	1413	914	0	6127	4827	42	-160	520	0	0.478309
177951	151483	110	78110	67380	110	174432	147336	110	2017	1614	15	8860	7462	52	636	737	0	0.478309
240320	175579	121	47164	33928	115	187647	136779	122	1902	1075	14	9418	7146	53	-965	761	0	0.484276
206680	158060	108	67231	52516	99	151496	112439	103	1358	1191	8	8150	5926	55	1299	1270	11	0.484276
180078	141499	95	44449	35102	90	156235	121278	96	1058	912	0	7934	6127	50	622	565	0	0.484276
226449	191838	102	86124	75138	98	253576	214746	103	2384	1670	23	12200	10717	56	1508	1423	19	0.48527
133087	108329	89	37608	29659	86	101740	80778	90	1679	1205	11	5086	3891	41	1571	1537	19	0.486265
77387	74880	85	25901	25607	69	62175	60518	77	524	813	0	2996	2945	29	314	473	0	0.488254
253084	200606	116	133038	110507	103	451831	382622	110	3877	3235	40	22594	19062	92	80	875	0	0.491237
85757	85598	81	26945	26438	76	76862	74838	79	764	613	0	3948	3794	32	268	653	0	0.49422
202963	157129	102	56035	43056	95	181660	140148	100	1374	1012	2	9771	7603	54	1937	1422	14	0.495214
218343	172778	102	70463	57363	96	222055	172838	99	2335	1690	22	11866	9415	64	1013	1196	8	0.496209
252247	188929	113	90177	70820	103	256262	202355	108	3445	2582	28	13359	10664	65	956	1065	5	0.496209
263836	210460	114	114700	93354	112	320119	251065	117	3306	2770	39	16760	12932	66	1077	1077	5	0.499192
209484	151143	115	68674	49875	96	152343	106064	100	1293	1261	12	8526	5581	52	1055	851	0	0.500186
191422	140641	101	63093	45852	96	159824	114241	100	489	608	0	8650	6199	58	836	864	0	0.501181
93379	91292	84	18273	18134	51	84817	81198	81	697	524	0	4681	4545	35	484	674	0	0.502175
199862	152097	100	50433	39232	94	176947	134680	98	1590	1136	15	8905	7059	49	440	781	0	0.502175
151067	117385	92	51409	39554	91	112381	84623	94	838	840	0	5900	4983	43	104	667	0	0.50317
140219	109575	94	44611	34837	90	121600	92131	92	1119	544	0	6193	5122	43	601	808	0	0.50317
122898	103429	88	40834	33929	86	95422	79033	92	1134	991	0	5018	4025	40	92	536	0	0.505158
154699	127304	100	61209	51369	88	113100	90085	89	1079	997	0	5904	4810	43	-107	596	0	0.506153
153528	130082	94	29809	23911	82	123545	104092	92	2032	1209	19	6408	5471	46	-167	632	0	0.506153
95659	94844	80	32355	31532	77	76819	73341	81	636	707	0	4330	3758	34	-963	427	0	0.506153
119321	97356	90	37700	30730	86	98814	81056	90	583	665	0	5088	4161	40	-98	374	0	0.508142
196138	140197	106	63489	45771	97	161601	118770	100	1781	1073	19	8643	6398	52	-360	293	0	0.509136
118349	113567	84	43753	41676	81	75316	71746	84	31	545	0	4516	4215	36	913	1009	2	0.51013
353497	212479	160	168095	118898	158	406135	250782	162	3195	2435	28	20254	12732	109	863	1434	11	0.514108
208330	166030	101	69923	57161	96	202873	168761	101	1632	1471	14	10900	9422	52	1129	1333	10	0.514108
154764	125345	91	40102	32402	88	118162	93203	93	1815	867	0	6292	4805	45	846	1143	8	0.514108
100496	96332	83	34249	31995	78	96346	89483	85	750	1055	5	4891	4639	38	1256	909	0	0.515103
111524	102730	89	32145	28353	83	87492	79787	87	1294	898	0	4321	3892	36	487	794	0	0.516097
234659	198179	96	90425	75051	94	230732	193714	97	2755	1682	27	11877	10156	59	263	533	0	0.516097
251394	167535	116	76357	52971	107	208064	139899	111	1971	1042	9	9830	6526	58	531	1832	12	0.51908
263264	192766	111	73363	53531	107	240066	181813	110	1922	1423	16	12997	9352	64	2330	1661	20	0.520075
115079	106144	99	30693	27904	81	93407	83074	85	766	669	0	4808	4344	37	1137	954	0	0.521069
148279	121191	95	51641	43054	89	113649	92185	91	717	680	0	5887	4925	42	492	769	0	0.523058
93756	89201	82	27752	26907	77	76255	72207	82	690	1007	2	4149	3620	39	226	841	0	0.525047
204179	172097	111	36112	27568	95	169279	139950	111	1739	1175	10	9400	7600	54	524	887	0	0.525047
134148	111098	93	45289	36802	85	96039	75587	88	1276	781	0	5257	4294	42	296	664	0	0.527035
257919	185238	123	83768	58769	106	222459	155520	123	2262	1512	30	11416	8463	62	1518	1055	4	0.527035
239462	195559	110	94866	77104	97	246186	197701	99	2049	1491	22	12202	9988	59	2302	2163	24	0.530019
134452	113918	88	45651	37915	86	114951	96571	91	1272	763	0	6029	4897	43	435	568	0	0.530019
112732	107834	84	41315	38793	81	97554	88650	84	927	858	0	4781	4303	40	-245	393	0	0.532007
262242	214861	106	100693	83901	103	345562	288166	109	3941	3476	40	18023	15053	79	2317	1206	22	0.532007
211844	173427	103	57350	47232	94	195520	158813	98	1594	1371	20	10353	8082	59	-2	418	0	0.533002
81618	78404	94	23247	22564	64	60045	58146	79	672	512	0	3016	2843	30	1516	2123	13	0.533002
102204	85890	98	30887	25660	82	82284	70328	86	507	594	0	4116	3703	36	391	1016	2	0.534991
77874	77962	78	20165	19676	56	58403	56320	77	-94	411	0	3210	2920	30	622	732	0	0.541951
209094	153157	101	85737	63795	99	163932	120185	102	2468	1349	24	8734	6411	55	1295	923	0	0.544935
196101	169778	101	90534	79849	91	292450	255707	95	2333	1982	24	15146	13654	67	-363	331	0	0.546924
89525	88095	79	13509	13259	46	80872	78501	79	603	390	0	4014	3953	32	1176	1469	10	0.546924
121474	108061	86	43400	37182	83	103313	89043	87	203	396	0	5159	4220	38	58	263	0	0.547918
171769	143434	92	51369	42737	87	146652	118374	91	1474	1197	12	7823	6313	51	462	1053	3	0.549907
298438	203101	119	66828	43749	113	216127	148073	116	2143	1587	25	11767	7790	65	1285	1362	10	0.549907
183778	138476	97	60079	45072	94	138441	104681	97	2409	1196	12	6845	5259	46	316	749	0	0.551896
208836	171154	95	86361	71546	94	172887	140663	97	2559	1623	27	8922	7109	52	1067	1085	5	0.55289
154441	125183	92	43814	35984	90	125335	99786	94	1673	914	0	6395	5027	45	100	824	0	0.553884
65407	66121	79	12142	12324	43	54504	54883	74	243	651	0	2523	2670	27	520	574	0	0.556868
126211	109396	87	31350	26424	81	108688	94944	87	617	539	0	5982	5412	41	387	1035	1	0.557862
174536	132465	96	45500	34054	92	128008	95629	96	1200	1076	8	6354	5103	45	-369	534	0	0.562834
145880	116566	96	42459	33504	87	118544	92716	92	1248	764	0	5993	4725	47	14	931	0	0.562834
185441	148873	93	45330	35647	90	141282	110479	95	1247	1300	15	7279	6096	46	488	725	0	0.562834
145380	116496	96	49229	40208	88	118954	95392	92	1203	1125	9	6459	4848	45	-512	542	0	0.563828
144624	114015	91	45714	34902	89	123197	92942	106	1545	983	0	6673	4851	47	313	834	0	0.563828
272623	195685	119	102581	77568	113	195299	136710	118	2150	1954	20	10470	7296	60	598	898	0	0.563828
168394	127634	96	51444	38971	92	138853	102044	99	1112	663	0	6945	5480	46	88	468	0	0.566812
323273	219103	126	121851	91683	125	365462	263473	131	3901	3024	37	18833	14082	75	549	1406	9	0.572778
161401	133709	91	62171	52351	89	129029	105491	92	1544	1105	11	6307	4915	50	-72	463	0	0.572778
340920	225950	133	97716	64583	130	289380	187245	135	2212	1679	31	14895	9800	69	-590	741	0	0.573772
120628	113786	85	19959	19081	58	105343	98128	85	1381	1224	14	5787	5210	39	1084	885	0	0.574767
94099	92818	78	29417	27876	77	76011	72412	80	1473	840	0	4376	3874	36	250	1317	8	0.576756
274951	211623	121	94989	74874	105	355178	277645	111	2645	2259	27	18309	14749	74	1425	801	0	0.57775
372217	221460	135	92695	57607	132	349924	206238	140	4010	2336	42	18556	11089	91	600	784	0	0.57775
117344	98409	90	33685	27277	83	100575	82359	88	960	750	0	5045	4151	39	1777	1782	17	0.580733
165911	138125	105	76810	67524	89	228086	197558	94	1799	1250	21	11703	10281	57	978	890	0	0.581728
221405	155836	107	65066	45633	102	168991	120943	106	1540	1072	18	9435	6903	60	-405	559	0	0.582722
169835	131443	104	57482	45607	91	140185	106263	95	719	897	0	7251	5852	49	164	1039	3	0.583717
275913	209915	124	82530	62801	113	248341	184051	117	2095	1498	17	12563	9374	71	-326	400	0	0.5867
173108	136780	95	45635	35981	88	140875	107650	94	1042	805	0	7405	5531	49	304	874	0	0.5867
103655	98440	89	31561	28781	80	81463	75067	82	1138	847	0	3950	3900	31	941	1360	9	0.5867
247832	180253	106	57652	42108	101	192103	136739	106	1276	1112	7	10199	7365	60	-41	540	0	0.587694
112241	100840	89	52753	48455	83	94529	83717	86	455	758	0	4761	4411	38	945	804	0	0.587694
113681	105305	84	35447	31072	83	103130	89368	88	1253	706	0	5076	4640	40	-51	613	0	0.591672
333960	216488	127	133073	89351	122	372464	252615	128	3485	2218	42	19061	13013	92	297	577	0	0.591672
132514	116239	91	43352	36121	85	115470	98289	90	1064	1007	3	5960	5400	42	-857	569	0	0.594655
165104	126819	100	52536	40696	89	135227	103604	93	1211	911	0	6609	5348	49	-1106	74	0	0.594655
195851	142105	99	60958	44817	95	167957	122980	100	1704	1144	7	8456	5950	55	601	723	0	0.595649
227776	165113	106	69886	51633	100	190640	135060	103	1971	1094	7	9192	6558	56	1014	1614	11	0.597638
162498	131954	91	57045	47074	89	112465	90301	93	1229	1006	2	6354	4572	48	-435	499	0	0.599627
211189	159542	102	57208	44756	98	181017	134962	103	1579	1481	22	9302	7387	54	435	726	0	0.599627
224119	185473	100	98235	82791	98	220986	184828	101	2354	1506	14	11033	9728	58	1047	1220	7	0.60261
140233	106830	91	41653	32276	90	117714	88304	94	1143	999	0	5701	4567	44	143	489	0	0.603605
146582	125725	91	49868	42235	89	116849	98489	92	794	1054	5	5594	4639	44	557	1111	5	0.604599
215126	163744	96	57008	42935	94	168869	124754	98	1205	1335	14	8536	6430	52	920	956	0	0.605594
137118	111770	102	38547	31666	86	100664	82493	91	1254	1174	9	5701	4437	44	-113	508	0	0.605594
180171	143932	94	62430	50340	90	141013	109449	94	1934	1344	25	7700	5781	48	752	931	0	0.606588
101379	93429	88	24843	22342	64	76754	69527	81	744	697	0	3929	3675	34	326	732	0	0.606588
111264	104733	98	27976	26417	78	88819	83316	83	700	572	0	3945	4295	32	-52	565	0	0.606588
79431	78210	81	23090	22482	63	67024	64834	79	75	398	0	3822	3520	34	415	700	0	0.612554
144666	113633	92	47291	37390	88	127526	98776	91	1003	1032	4	7051	5804	47	-147	504	0	0.613549
140527	118214	91	46424	39584	86	110560	91808	89	816	763	0	6129	4846	41	1085	748	0	0.614543
129772	103778	94	34217	27840	87	105060	84041	91	275	446	0	5489	4658	41	-149	766	0	0.614543
218324	145852	113	67232	44362	99	164060	106179	103	2528	1396	30	9030	6111	62	829	861	0	0.616532
265039	178490	107	71738	49320	104	204695	134239	108	1962	1433	16	10796	7055	60	-352	480	0	0.616532
167087	132023	93	49792	38394	89	131833	98561	94	1416	1138	7	6470	5152	43	347	825	0	0.616532
171411	142895	89	40547	32714	86	146850	116109	91	1050	952	0	7519	6053	52	-7	743	0	0.616532
338220	243232	141	90526	67962	137	388288	284633	141	4636	2617	41	19646	15766	69	51	634	0	0.617526
236457	186229	104	75775	59921	99	176058	135654	103	1325	862	0	9058	7175	52	96	944	0	0.62051
102113	88795	85	30769	25454	82	89618	76277	86	324	609	0	4652	4160	36	955	762	0	0.623493
229894	175587	118	65157	51990	100	221159	173166	105	2170	1637	20	11846	9516	58	-790	934	0	0.624487
214925	168586	100	90023	74742	98	204013	163448	101	2222	1880	23	10972	8423	62	255	806	0	0.624487
163878	130949	93	50026	38985	90	119176	92616	95	1247	1208	14	6276	4695	46	1271	1253	7	0.625482
150091	123038	92	42371	35333	87	113763	92804	92	1279	783	0	5611	4397	45	808	1053	4	0.625482
118574	99855	89	39611	33036	85	101547	84740	87	844	645	0	5341	4328	41	287	798	0	0.629459
108053	100452	82	36684	32094	80	100653	90095	84	924	990	0	5062	4575	38	-1070	15	0	0.630454
169935	126537	98	46694	34452	91	140855	101701	95	1762	1256	13	7819	5598	57	50	699	0	0.637415
130678	105693	88	42036	34335	86	101988	85267	89	958	610	0	5420	4320	38	-268	206	0	0.637415
83245	81109	85	26970	26540	74	68244	65435	78	779	683	0	3625	3685	29	135	524	0	0.638409
114845	110226	97	24193	23645	65	76648	72655	83	836	709	0	4140	3987	34	-739	522	0	0.639403
254437	165567	109	74916	49854	106	199835	129273	110	2394	1274	28	10768	7104	66	17	512	0	0.641392
124916	109262	88	77488	70529	85	239959	215714	89	3182	2119	26	12613	11094	56	735	790	0	0.642387
186301	141240	98	47582	36558	92	152562	110100	97	692	700	0	7682	5736	50	1569	2031	15	0.644375
207384	177051	103	73886	64589	97	273907	235387	103	2556	2172	29	13133	11725	55	1954	1320	17	0.646364
198306	144004	106	58921	43790	94	165953	122214	99	1629	1404	23	9348	6640	54	396	570	0	0.647359
201232	144895	100	64993	47122	95	172784	125583	101	1696	1072	8	9183	6703	53	316	774	0	0.648353
95916	92641	81	23565	22576	67	81986	77476	82	1282	919	0	4191	3862	35	694	947	0	0.649347
87656	83535	78	23032	21957	63	75271	71838	80	885	655	0	3977	4077	32	-192	764	0	0.650342
90571	85993	80	29227	27111	79	79747	74260	83	787	762	0	3915	3900	34	1262	1120	6	0.650342
78168	76786	91	22213	21858	58	68483	65743	79	734	560	0	3679	3343	32	500	692	0	0.651336
100304	95458	85	26411	24359	74	90418	84410	82	1783	852	0	4409	3800	37	730	1012	2	0.652331
167350	131868	109	56219	45742	90	126608	97791	94	1165	1279	12	6235	5158	45	1013	979	0	0.656308
217712	156075	105	54559	39785	99	171692	122815	103	1231	1167	12	9063	6579	57	-507	273	0	0.656308
204501	154253	98	69925	54649	96	241598	188623	101	1757	1246	19	12780	9809	64	17	1186	10	0.658297
103956	98411	85	31794	29654	78	88271	81570	83	440	648	0	4579	4100	38	200	483	0	0.659291
98103	86198	86	37694	33198	82	75519	65831	85	1192	782	0	3700	3410	34	1800	1285	12	0.662275
247671	189493	109	96693	76668	106	244746	183821	112	1840	1391	24	12515	9805	60	-83	1097	4	0.662275
175803	139849	109	62150	48373	92	149596	115287	94	1633	940	0	8553	6655	56	404	1389	7	0.665258
212226	166853	103	78435	63254	101	193853	151818	104	1873	1322	17	10615	7953	61	392	839	0	0.666252
168483	130070	91	53181	41159	91	135239	101346	95	600	872	0	6854	5464	45	235	500	0	0.666252
214286	158159	114	43686	29938	94	156666	111725	100	1415	1071	5	7612	5750	52	1590	2374	13	0.669236
208835	147434	102	153505	120034	97	449151	355233	101	3434	2698	38	23103	18158	80	940	1304	20	0.67023
189885	141243	99	54385	40374	94	144578	104879	98	1094	1198	9	7603	5408	53	-594	530	0	0.671224
115678	112404	82	38579	36184	81	95684	89481	84	517	859	0	4973	4455	38	-820	680	0	0.674208
329214	223586	128	117501	81349	124	317253	216586	130	4339	2324	43	16473	11548	73	599	774	0	0.678185
247377	212129	98	92468	79139	97	286608	243055	100	3078	2253	37	15130	12658	72	27	555	0	0.67918
162139	118696	106	50830	36858	92	136449	98648	97	1733	1111	7	7400	5595	48	741	964	0	0.682163
96572	89438	83	28656	24984	80	86413	77791	83	471	505	0	4840	4120	38	-893	413	0	0.685146
201649	142887	100	60700	45198	97	149585	103992	102	1449	1199	15	7872	5547	50	163	488	0	0.687135
215022	159908	109	50372	35643	96	180976	134860	101	2130	1432	25	9655	7289	52	-140	763	0	0.687135
186039	139436	95	65652	49101	94	137651	102360	96	1432	920	0	7268	5561	51	198	470	0	0.690118
145453	116327	91	43782	35530	87	125637	99719	91	740	637	0	6339	5550	42	749	1839	13	0.693101
91789	81708	85	29525	26047	80	79242	69086	84	1131	601	0	4381	3734	41	673	721	0	0.693101
196136	150143	97	55134	43123	94	194364	152107	99	980	920	0	10732	8286	63	604	1060	3	0.69509
183491	149956	94	50187	41640	91	163767	132840	95	1682	1466	22	8831	7424	49	183	697	0	0.696084
91484	83087	85	28711	25573	77	81185	72170	82	527	772	0	3938	3770	36	549	677	0	0.697079
261510	197490	114	90559	69643	111	232837	173656	115	2458	1559	22	11933	9478	60	730	1085	5	0.697079
302184	223865	116	136425	102144	114	377277	292432	117	3040	2325	33	19894	15638	75	1415	1702	13	0.700062
195140	149167	98	63092	47320	94	126925	95144	97	2050	1117	10	6566	5039	45	1018	915	0	0.702051
85381	84025	82	24707	23941	71	73371	70794	79	156	434	0	3457	3601	32	479	851	0	0.703045
88727	86648	92	18857	18281	55	68779	65626	78	511	647	0	3715	3470	33	-223	328	0	0.70404
118592	98665	87	31155	25665	84	95561	78779	88	903	738	0	5366	4242	41	-645	304	0	0.705034
227902	180960	99	134506	115614	97	349193	292964	103	3943	2661	40	17746	15176	69	2002	1444	18	0.709012
159142	128060	92	41449	33990	88	135865	108268	93	1118	1208	8	7103	5841	47	-180	748	0	0.709012
171119	143039	93	45731	37982	87	162006	133392	92	966	1005	2	8094	6637	46	-281	619	0	0.709012
150779	117369	101	47432	37053	89	121240	94920	93	1374	899	0	5973	4575	44	439	1092	4	0.712989
155978	126180	92	51899	42247	89	117105	90670	93	1854	1008	2	5914	4504	44	887	985	0	0.712989
201932	150847	114	60522	44269	101	148576	110491	104	904	1303	13	7608	5467	50	1412	1208	8	0.717961
135902	111296	87	46218	37166	87	112450	91238	90	1448	1129	12	5795	4322	45	-647	223	0	0.717961
281645	187852	123	99304	69964	112	205241	137160	116	924	1070	6	10829	7302	61	624	1378	10	0.722933
99638	94121	82	34269	31326	79	84074	76399	83	1358	995	0	4127	3933	34	374	608	0	0.726911
173356	126783	97	54123	40161	92	151186	107643	97	612	633	0	6960	5198	51	-654	283	0	0.7289
273320	173811	124	82469	53081	120	229770	148912	124	2246	1699	33	12481	8043	66	9	791	0	0.732877
223594	165163	103	81533	61347	100	177713	126885	104	1501	1089	9	9352	6440	60	1171	1097	6	0.735861
107388	97270	84	37634	33737	82	88900	78981	86	948	654	0	4388	4177	34	-199	1099	4	0.736855
71140	69144	76	10023	9853	42	60409	60104	77	223	303	0	3196	3046	28	-62	776	0	0.739838
120892	100407	89	32777	26559	84	102057	82598	88	630	627	0	5619	4427	45	390	680	0	0.740833
145810	114633	91	32503	25979	87	113472	89486	93	139	596	0	6131	4881	45	635	860	0	0.740833
241505	188026	102	94183	73457	100	216189	172297	104	2810	1585	25	11401	8995	57	251	790	0	0.741827
190025	156332	95	69094	56887	91	208509	174979	96	2062	1355	26	10504	9023	58	-167	1013	2	0.741827
149785	129087	107	48823	40576	88	114873	94902	93	1708	934	0	6093	5327	44	-123	1004	1	0.742822
342581	247142	127	201035	158517	118	407569	316250	122	3608	3009	36	21155	16799	80	710	1575	14	0.74481
303026	203418	131	124215	81890	129	245463	157415	133	4487	2179	45	13993	9051	70	1652	966	0	0.745805
325419	232438	124	156249	118595	123	414440	322469	127	4349	2621	44	21297	16695	85	2359	1586	25	0.746799
84107	82262	78	25119	23814	69	74865	68978	93	746	601	0	3787	3403	34	396	900	0	0.746799
123779	113264	89	34022	30111	81	105366	96566	85	702	864	0	6015	5391	43	6	1117	7	0.748788
121353	114642	83	26986	24307	74	107218	97306	84	581	803	0	5863	5277	43	1390	1240	9	0.748788
134300	112925	99	35250	29532	85	112114	93503	89	1164	1100	13	5893	5160	41	-644	367	0	0.748788
165653	123024	93	50671	37847	92	136026	96946	97	1434	887	0	7533	5425	55	1182	1245	7	0.751771
77870	80451	74	24723	24511	61	70481	68499	77	49	650	0	3263	3362	32	651	1151	5	0.751771
200038	146045	114	53246	39743	94	155773	113783	99	1557	1330	16	8007	6003	49	138	1032	3	0.751771
103893	87678	86	39519	32930	83	82912	68730	86	837	565	0	4452	3263	40	1420	1109	5	0.75376
126649	103285	90	42581	35121	86	99305	82876	89	1977	1059	5	5225	4201	40	1241	1544	16	0.755749
161436	135324	89	61196	51190	89	104243	85898	91	1161	938	0	5576	4776	39	10	617	0	0.755749
219179	152750	109	59907	41499	101	184652	129113	105	1941	1515	21	9337	6454	56	204	1383	7	0.756743
157003	124791	94	42851	34135	88	130230	102868	93	783	697	0	6822	5196	46	906	603	0	0.759727
81989	78644	93	20449	19967	57	72606	70534	80	592	633	0	3864	3501	32	-821	553	0	0.761715
359367	193542	219	162151	91704	215	470854	300278	218	4684	2788	49	24222	15329	118	1833	1622	17	0.761715
82054	78306	81	23235	22339	63	61649	59156	78	1053	631	0	3143	2968	30	433	638	0	0.76271
76270	73925	89	14670	14361	47	68650	66190	77	-41	653	0	3091	3282	28	77	547	0	0.763704
217758	172551	111	68603	54255	99	183941	143927	103	1442	1517	20	9833	7974	52	-184	499	0	0.764699
147139	119930	91	45908	37158	87	121197	94086	93	905	684	0	6621	5106	47	-282	679	0	0.764699
248579	192313	101	93782	72820	99	256598	192410	104	2728	2114	36	13344	10374	60	1744	1614	10	0.767682
246652	176089	119	81334	59446	109	210916	154028	114	2474	1355	21	11112	8321	57	1602	1588	10	0.768676
164017	128216	96	42298	33186	89	122948	92553	94	1640	1055	6	6069	4562	42	-808	621	0	0.768676
229217	173060	116	58518	42569	102	163727	119467	104	1252	1224	12	9050	6802	52	-610	109	0	0.770665
335289	219819	125	125895	84264	123	317036	206928	127	3758	2099	37	16972	11370	77	356	587	0	0.772654
232576	180623	101	62741	50437	96	250152	194137	104	2309	1831	30	13587	10635	66	-506	642	0	0.773648
111252	104931	86	32514	29556	79	96289	89216	84	608	765	0	5148	4783	36	-56	566	0	0.774643
84973	83658	76	28788	28357	75	77107	75197	80	692	443	0	4131	3861	32	-27	367	0	0.775637
146643	113400	93	45561	35493	90	121471	94280	94	1926	1177	10	6041	4711	42	880	794	0	0.776631
207227	150577	100	58002	42149	96	154634	112288	103	1244	1390	16	9042	6580	64	-651	435	0	0.777626
206287	152142	115	68852	53394	97	165451	121571	100	1632	1279	10	9146	6302	54	771	1204	14	0.77862
269927	192987	111	93099	68685	106	204010	139892	110	2621	1939	33	11039	7452	61	1785	1047	4	0.77862
141454	113620	91	41978	33178	86	109742	87756	90	1089	769	0	5417	4458	45	409	846	0	0.77862
144845	116131	97	44258	35678	88	111527	86124	92	953	830	0	5629	4675	42	162	555	0	0.77862
129968	108131	101	31855	26129	84	102432	85143	89	1332	1015	2	5388	4480	40	-966	41	0	0.779615
139262	117615	103	50503	42993	85	104919	88084	89	1188	753	0	5246	4537	41	-692	246	0	0.783592
80420	78645	80	30095	29061	76	64663	61842	80	85	311	0	3267	3081	30	633	1388	9	0.785581
201847	152239	100	55484	42681	96	160703	118103	101	1472	1077	10	8760	6505	61	-276	1083	4	0.788564
173416	133980	107	63487	50812	91	151869	114330	97	1253	978	0	8337	6150	50	1269	821	0	0.789559
316123	202116	142	91708	58108	123	264371	165462	126	2542	1510	26	14197	8933	67	-732	221	0	0.791547
76313	74084	80	19460	19269	56	61235	59378	78	202	541	0	3017	2855	28	683	592	0	0.792542
94227	90997	81	28502	27358	76	75781	71558	81	935	725	0	4035	3977	32	142	841	0	0.793536
224979	166351	99	69618	50725	98	195507	142313	102	2082	1172	23	9819	7063	53	-1074	121	0	0.795525
202047	145816	97	63226	45295	95	175379	120909	100	1160	963	0	8743	6366	55	-979	172	0	0.795525
152494	118602	92	46680	36513	89	137252	104773	96	189	360	0	6893	4923	48	413	623	0	0.79652
362365	262988	149	211516	167716	131	513573	394909	137	5120	3971	41	26582	20164	101	3264	3096	40	0.79652
149803	118219	100	44257	34955	88	130351	102435	92	1411	1195	9	6541	5012	48	706	1299	8	0.800497
135773	111444	88	45382	36241	86	122715	98624	89	639	709	0	6089	5191	45	34	640	0	0.805469
227537	180386	106	99123	81704	98	200929	159344	104	2891	1690	26	10391	8391	59	812	1062	3	0.809447
262632	204550	109	83215	65524	108	243877	185920	112	2366	1915	24	12686	9973	64	1443	1112	9	0.81243
166934	133642	93	51309	40642	90	128897	101700	94	1512	1267	13	6563	5285	44	1450	1217	11	0.81243
116971	112981	81	55032	52407	80	196413	184802	85	1805	1853	23	9811	9262	51	90	803	0	0.81243
211408	165193	109	86608	68204	94	233706	188277	97	2133	1691	25	12026	9877	57	873	746	0	0.814419
169727	138838	101	37831	29232	90	132183	106591	96	952	796	0	6591	5473	47	-850	433	0	0.815413
210894	147968	100	69119	48589	98	172821	120823	102	1963	1077	11	9113	6198	57	1224	1208	8	0.818396
142331	110006	93	43464	33066	90	118429	93259	94	502	876	0	6463	5129	47	505	1307	7	0.82138
162542	134184	94	49588	40196	90	136581	111689	96	979	893	0	7013	5739	45	798	698	0	0.822374
225573	196130	100	93659	81573	92	273775	238949	97	2794	2101	25	14013	12525	63	230	875	0	0.822374
218643	166109	101	65155	48029	98	163819	122431	102	1762	1254	23	8809	6801	53	-659	321	0	0.825357
98956	97128	83	33746	32122	77	67206	62681	82	309	589	0	3522	3370	28	202	541	0	0.826352
146274	113133	90	49415	38657	89	121665	93725	92	1590	932	0	6074	4685	45	546	971	0	0.826352
72963	72770	83	20708	20549	60	61495	60450	76	653	517	0	2966	3029	30	267	620	0	0.827346
138665	109114	93	42952	33393	88	102003	82560	92	1052	726	0	4991	4669	38	-356	848	0	0.827346
141126	124932	90	43360	37734	85	104127	89624	87	770	949	0	5132	4783	38	1027	1412	10	0.828341
315786	244065	136	119795	93094	123	388206	302827	127	3599	3211	33	20645	15776	80	1942	1287	19	0.829335
126695	108815	87	31286	26736	83	99485	86059	90	1224	798	0	4615	3994	39	-873	276	0	0.831324
141520	115963	91	34853	28182	85	113873	88951	91	1508	1001	1	6404	4988	46	-117	578	0	0.831324
210020	179826	94	58710	49552	93	248359	214004	100	1639	1733	23	13585	11540	61	902	1353	14	0.832318
166322	136355	93	49111	39183	90	117054	92551	94	737	855	0	5929	4638	42	14	543	0	0.834307
295565	206665	119	92464	65220	115	240038	166641	120	1988	1712	20	12328	8595	65	-6	633	0	0.836296
337488	211609	145	137123	87578	143	436830	297336	149	4803	2708	43	22765	15259	95	209	612	0	0.842262
207502	149158	100	76144	56568	98	165969	121641	100	1175	845	0	8842	6527	57	6	622	0	0.842262
74113	74016	77	21475	20959	60	57813	56171	77	24	232	0	3098	2875	31	-196	299	0	0.843257
154297	123179	108	42914	33581	89	119766	92392	92	678	557	0	6498	4685	47	616	1059	4	0.844251
252929	183961	116	99181	76195	107	221775	163923	112	1858	1970	31	11342	8027	57	1320	1176	7	0.845245
180374	144729	92	63450	51070	92	135563	104950	94	346	977	0	7213	5699	52	765	985	0	0.84624
150210	117021	95	43215	33251	90	133264	103897	96	773	1093	5	6824	5606	48	669	1118	5	0.848229
167457	127617	94	49309	36732	90	129332	95533	95	416	589	0	6556	5167	43	684	1002	1	0.848229
151126	126736	94	37002	31298	86	130017	107873	92	1696	760	0	6576	5581	44	1065	1330	8	0.851212
177470	142974	96	50992	40046	91	137219	109188	94	1030	779	0	7444	5780	46	594	1245	13	0.854195
262431	167161	122	84802	52389	111	191464	122467	114	2221	1124	8	8778	6198	54	657	770	0	0.856184
147799	125342	90	35499	29315	87	123585	103606	91	1493	986	0	5989	5110	45	505	665	0	0.856184
130779	108076	87	40581	32889	85	111383	88994	90	1265	923	0	6035	4931	45	1493	969	0	0.860162
147756	106017	99	46238	33851	90	117377	85211	94	1285	791	0	6030	4157	49	160	714	0	0.86215
158350	127164	89	70030	59399	90	232680	197633	97	2153	1638	18	11757	10194	58	-383	568	0	0.86215
75026	74289	82	22076	21865	62	61367	60647	76	474	553	0	3390	3141	31	243	548	0	0.864139
161405	122116	95	54322	41167	91	124420	93409	94	428	600	0	6060	4597	44	912	969	0	0.864139
207170	174192	96	78732	67420	95	195558	167525	99	2564	1577	26	9878	8446	53	-1214	160	0	0.865134
262986	192977	116	59494	44975	107	231203	166259	116	2742	1512	23	11775	9031	58	659	904	0	0.866128
106031	96809	89	35973	32490	79	87222	78881	84	717	720	0	5115	4627	37	559	791	0	0.866128
296948	193932	126	103998	68917	116	283268	189502	122	2917	2132	34	15514	10231	77	693	1032	2	0.8711
200670	170654	93	53732	46275	90	226485	197273	94	2592	1843	27	11520	9794	59	1452	1511	12	0.8711
255732	161841	108	74925	49394	104	204368	130488	109	1662	1315	25	10133	6925	61	452	553	0	0.872094
288050	182602	124	84576	53810	120	239694	153977	123	1452	1319	15	12325	7678	60	-278	645	0	0.872094
228621	168808	116	52628	37377	99	160114	116096	105	1092	1234	10	8031	6003	50	-487	783	0	0.875078
298216	201153	126	94047	62633	122	264647	175511	126	2924	1768	31	13795	8708	65	597	811	0	0.877066
170073	126138	99	55348	40493	91	135050	96924	96	1720	1273	13	7366	4984	53	705	1154	6	0.878061
280377	200324	115	81987	57110	111	258466	185372	117	2695	1829	34	14125	10381	66	589	601	0	0.879055
263837	172127	110	73422	50852	102	212656	138589	108	2610	1840	30	11214	7142	57	7	577	0	0.88005
305086	213984	122	120442	85059	119	316511	234323	123	3819	2240	45	16300	11800	71	-254	535	0	0.88005
239673	191545	106	89449	70698	107	247292	195543	110	2605	1768	28	12869	9852	59	-465	330	0	0.88005
116833	112599	81	35526	32664	81	109633	100295	85	1346	908	0	5646	5250	38	-339	579	0	0.88005
216366	161330	106	70545	54337	99	151248	109315	104	2371	1357	19	7533	5883	48	42	946	0	0.882038
250815	207658	104	133192	113859	100	335712	282523	105	3149	2970	29	17208	14304	70	1814	1534	10	0.883033
165214	121755	114	57590	40229	114	146290	99121	114	2012	1619	16	7893	5507	57	74	418	0	0.883033
229370	178078	99	82129	64044	97	212649	161004	101	1715	1249	18	10410	7689	57	193	598	0	0.887011
120205	114129	87	44608	42709	81	112859	107468	85	499	718	0	5827	5611	37	-480	450	0	0.888999
100700	95695	83	28292	27214	77	84171	78297	81	1113	906	0	4036	4008	32	-1008	377	0	0.890988
117654	105708	86	40470	35506	83	97770	86519	87	1351	872	0	4795	4207	38	602	1254	7	0.891983
203275	151600	97	59100	43656	95	179201	133604	100	1645	1361	19	9700	7132	55	258	1155	4	0.891983
108895	93734	100	31051	25856	81	87777	74674	85	225	825	0	4665	4170	35	886	881	0	0.893971
197564	131731	103	57606	38799	98	162323	109727	103	1816	1441	13	8370	5573	57	-331	308	0	0.894966
177229	132003	95	44751	32612	92	143655	102643	96	926	964	0	7271	5225	53	703	814	0	0.89596
185517	151476	91	46673	37413	90	163988	130949	95	1410	1226	19	8211	6740	51	1197	859	0	0.89596
284439	209424	111	80409	58284	109	254461	193737	113	2557	1641	21	13244	9698	73	779	1304	7	0.89596
176836	127376	96	51604	37124	92	145574	104908	98	933	1018	3	7366	5868	47	-418	555	0	0.89596
237462	165247	105	73272	51146	102	184047	126690	104	2090	1111	12	9054	6619	56	1425	1156	8	0.896955
118614	95286	98	36499	29410	86	89145	72480	88	1098	617	0	4959	3883	43	-418	332	0	0.897949
249762	204825	127	127884	109177	127	290343	242974	127	3428	2157	35	15324	12662	71	-420	497	0	0.897949
170479	126396	101	53528	40529	91	143662	107241	94	818	789	0	7591	5895	51	-273	222	0	0.898943
208968	157631	102	71723	55181	96	171597	127585	100	1671	1305	13	8654	6861	50	480	725	0	0.901927
156044	123197	93	54397	42756	88	125391	96147	92	457	780	0	6007	5072	43	678	601	0	0.901927
63153	62967	73	19368	19142	57	44305	43549	75	434	402	0	2643	2666	27	449	941	0	0.90491
66036	67233	77	24374	24301	70	56709	56002	75	630	701	0	2692	2746	26	967	838	0	0.906899
133891	124724	88	36201	33067	81	116779	106592	85	801	941	0	5773	5444	41	565	565	0	0.908887
144266	113988	100	51991	41010	89	119403	91343	92	1037	1456	12	6516	5039	45	-215	397	0	0.908887
85529	84286	77	26485	26031	63	72414	68056	79	502	490	0	3796	3633	31	671	894	0	0.908887
137984	111289	99	46677	37518	87	107084	85897	89	979	508	0	4899	4292	41	301	1140	5	0.909882
88938	90314	76	15131	14876	46	81647	79122	80	687	428	0	4227	3784	36	564	751	0	0.909882
184132	153134	95	71399	58772	94	251579	214661	101	2140	1935	30	13960	12464	62	615	1420	9	0.909882
173257	129722	97	48774	36869	92	120464	89818	95	1351	1226	20	6252	4248	45	1091	959	0	0.910876
185596	141361	93	57154	42895	90	152956	114029	96	1584	1218	12	8361	6380	50	298	808	0	0.910876
126695	107110	90	40004	34505	84	110133	92810	89	788	1184	10	5611	4700	41	45	483	0	0.910876
218365	162534	108	52675	39015	98	174402	130761	101	1436	1247	10	9534	7169	54	-296	657	0	0.910876
162975	120174	95	47536	35124	92	130835	95858	98	939	780	0	6831	4936	48	1305	876	0	0.910876
100063	93675	81	38699	35485	81	83826	76188	83	890	822	0	4296	4069	35	687	444	0	0.912865
165469	131928	96	52031	41807	92	130701	101433	97	665	716	0	7229	5541	55	572	555	0	0.913859
87128	82312	88	26022	24822	76	72876	67880	81	1030	858	0	3532	3235	33	264	461	0	0.913859
137285	110904	97	49042	39505	89	120319	97965	93	604	561	0	5866	5017	43	-752	493	0	0.915848
77791	78017	76	15580	15477	48	77999	76375	81	215	645	0	3742	3357	33	-67	701	0	0.916843
309682	226769	118	117187	86638	116	356900	255324	121	3827	2192	39	18850	14162	76	406	838	0	0.919826
107638	100256	99	30147	28190	81	89567	82002	84	1075	882	0	4651	4486	37	388	863	0	0.92082
190896	146315	98	63426	49769	93	139386	103780	96	1052	918	0	7910	5961	53	1121	952	0	0.92082
154061	122382	95	57375	45810	91	117035	92628	93	1251	976	0	6402	4890	47	598	1130	7	0.92082
225506	164107	105	80777	65257	100	252402	195833	105	3540	2060	33	12881	10153	64	842	1023	2	0.92082
103993	96674	85	30706	27858	78	89781	80602	84	876	508	0	4371	3852	37	793	1030	1	0.923804
201743	150704	110	58975	45541	95	160949	117159	100	1589	1364	15	8182	6037	53	283	1621	11	0.924798
355579	228419	139	90606	57584	136	297791	186313	142	2668	1497	35	16273	10509	73	1225	1272	12	0.925792
176959	146540	91	81324	68931	92	196157	167025	95	1768	1288	16	9826	8240	50	1501	1104	5	0.926787
86793	82532	87	14408	14024	47	72475	70046	79	276	542	0	3657	3555	31	197	1108	8	0.927781
137111	114633	94	41740	34814	86	97465	78542	90	1066	990	0	5356	4534	41	724	1002	1	0.927781
197186	150087	104	100613	81170	97	222591	176178	99	1952	1291	23	11758	9819	62	809	1031	3	0.92977
162224	138411	90	64296	55682	88	112797	97322	91	1416	901	0	5675	4542	42	287	869	0	0.930764
198208	161305	96	68019	53630	92	185059	145307	95	1707	1152	9	9653	7470	53	545	1290	8	0.931759
96895	94216	82	20968	20181	56	84307	79554	81	453	851	0	4787	4528	35	-327	503	0	0.931759
189216	139509	104	56568	41865	95	146515	106331	98	1013	1040	5	7440	5326	48	1181	1565	16	0.935736
105064	100376	90	41160	38588	80	85911	81194	82	926	626	0	4658	4699	34	519	576	0	0.936731
117541	98077	86	41457	34164	83	112228	94035	88	1173	733	0	5917	4987	43	-250	617	0	0.937725
359014	256966	143	163517	118610	143	448333	327588	147	5613	3185	46	22556	17297	80	1672	1199	6	0.941703
238013	188414	105	74666	59541	102	208106	165448	105	1591	1511	21	10106	8183	57	349	1648	11	0.942697
113618	98878	89	33946	29266	82	86372	73066	87	1168	693	0	4828	3780	41	1356	1553	17	0.946675
123108	94527	92	29304	22614	82	3340	2500	35	8148	6016	52	2670	1754	25	3047	2768	31	0.946675
209612	157060	104	64655	48893	99	178029	133362	105	1552	1058	8	9324	6640	62	1067	1141	6	0.951647
154198	122303	91	39242	31277	87	114975	88824	92	595	1141	8	6354	4807	45	620	496	0	0.952641
93563	93520	81	27821	26792	74	82058	80428	80	809	858	0	4413	4224	35	806	1144	5	0.952641
237596	175264	102	79931	58986	101	202080	144983	107	3314	1684	30	10392	7548	58	563	974	0	0.953636
210662	168767	104	62170	49949	96	192543	153995	101	1428	1364	12	9710	7672	52	1872	2256	16	0.955625
140776	108579	95	41927	31775	90	112642	88277	94	991	888	0	6103	4804	43	304	759	0	0.955625
260254	187000	113	97549	71479	109	244035	175220	113	2671	1718	30	12212	8358	61	803	705	0	0.956619
122101	111713	86	40242	35464	84	95974	84903	87	541	671	0	5125	4351	40	-122	579	0	0.962585
195456	136605	100	60336	42568	97	157051	106783	101	1351	794	0	8320	5523	54	596	837	0	0.96358
135557	106360	89	48746	37868	87	113493	87138	93	1182	744	0	5648	4666	41	145	846	0	0.964574
70677	71252	76	16749	16716	49	61151	59372	77	325	350	0	3305	3406	30	84	443	0	0.964574
195225	164297	91	76033	64422	90	209951	178695	94	1743	1151	25	11720	9916	58	-600	337	0	0.964574
42962	45331	58	15358	15705	46	15643	16304	47	-135	477	0	801	749	0	43	1079	3	0.965569
179546	136002	94	41653	31064	91	153239	113663	95	913	981	0	8104	5853	51	252	945	0	0.965569
190379	146248	112	51478	38330	95	148927	115756	99	1536	1179	9	7753	5977	48	295	928	0	0.966563
254032	189043	119	83325	63242	115	284885	214759	120	2677	1928	27	14788	11421	71	978	1751	14	0.967557
108141	103223	93	29917	27530	78	93854	87948	83	983	602	0	4974	4610	36	16	572	0	0.968552
139839	116758	93	35505	29034	87	99758	81188	92	644	742	0	5376	4461	41	848	998	0	0.970541
270028	189859	123	143757	96597	109	479575	342645	114	4964	2921	45	25784	18312	102	304	1109	2	0.971535
66451	66303	74	21124	20601	59	55324	53989	77	1060	680	0	2893	2945	26	-5	422	0	0.972529
66375	67803	76	22108	22237	63	54434	54297	76	782	740	0	2728	2773	28	-70	1020	3	0.972529
206387	153090	105	61558	46075	97	165081	122357	102	1335	831	0	8544	6069	51	715	654	0	0.973524
185618	144073	98	64188	50549	96	144266	110635	99	968	1006	2	8137	6073	49	-368	403	0	0.974518
91707	89056	80	14900	14515	48	72513	71077	79	445	904	0	3917	3999	30	855	877	0	0.975513
290882	188700	117	83240	53843	113	236509	153406	116	2618	1700	30	12133	8013	60	1141	862	0	0.976507
187904	148796	100	67318	54708	97	151408	118725	100	982	981	0	7808	6181	52	117	564	0	0.977502
205556	149987	102	62335	45310	97	182747	131986	102	1707	1166	12	9684	7031	62	503	567	0	0.97949
107592	101007	84	34232	30555	79	92456	82560	85	1104	756	0	4915	4139	40	561	899	0	0.97949
194051	150917	102	57301	44035	92	137758	102504	95	1207	929	0	7235	5397	49	-383	496	0	0.980485
99569	94802	83	24756	22463	67	90623	83722	84	741	1016	3	5374	4681	45	-437	476	0	0.980485
190861	146908	110	64886	50507	95	179532	140383	99	1325	929	0	10034	7945	54	66	1280	8	0.981479
218674	176238	110	71628	57112	97	243986	200867	102	3103	2064	34	12471	10348	60	1487	1489	13	0.983468
217393	174479	98	93589	75271	97	288653	233262	101	2578	1672	25	14732	12481	64	1338	1155	8	0.983468
100081	94301	82	30432	27482	77	88291	80035	83	1267	1044	6	4591	4427	35	-177	1235	6	0.984462
151306	120389	91	49886	39037	90	116379	91640	94	1024	633	0	5842	4881	42	404	629	0	0.984462
161767	131276	93	45459	36390	90	123146	99103	94	1039	591	0	6159	4916	44	-360	567	0	0.986451
88128	87806	79	12638	12349	44	80304	77280	80	753	830	0	4409	4191	34	1107	1152	8	0.986451
243514	126667	114	79570	41693	109	187881	95092	114	1765	892	0	9959	5292	63	670	1127	5	0.98844
122892	103270	91	50924	44457	84	107733	89820	88	813	821	0	5303	4366	40	-158	1096	4	0.98844
207541	155966	114	86043	67471	97	289516	237117	101	4011	2087	41	14873	11566	70	521	1242	7	0.991423
112959	101514	100	35782	31897	81	93142	84167	84	926	612	0	4972	4465	37	817	892	0	0.992418
279417	180047	114	78615	51493	109	231716	147664	113	2689	1479	25	11865	7870	66	990	773	0	0.992418
117823	104358	95	37142	32063	85	97939	86698	87	1457	693	0	5079	4199	39	-249	586	0	0.993412
169418	143497	101	70260	62229	89	208980	177486	95	2301	1869	33	11030	9459	59	1271	1063	4	0.993412
244263	182160	110	85428	64566	105	206363	158809	109	2867	1380	32	10467	8630	55	-1101	735	0	0.994406
237282	198022	115	70635	61152	100	281710	238805	106	1849	1726	26	13712	11736	61	311	920	0	0.994406
222777	166960	109	54702	39672	100	193895	142437	105	1647	1503	23	10317	7176	63	1839	965	0	0.994406
93343	89125	84	26506	25275	78	76343	72315	83	785	826	0	4317	3915	36	455	784	0	0.996395
97151	92879	83	26612	25050	70	85293	79984	82	662	640	0	3849	4057	32	191	487	0	0.99739
190855	152338	94	43477	34837	90	159056	122347	97	1857	1161	22	8462	6779	54	1211	899	0	0.998384
342064	234094	134	130025	89604	124	364916	255941	127	3874	2268	40	18826	13547	73	-1405	370	0	0.999378
79967	78786	83	14172	13838	46	67953	65769	78	210	486	0	3339	3490	30	-338	589	0	1.00336
245327	185155	108	106009	84434	106	243414	188714	110	3156	1819	37	12484	9636	64	229	704	0	1.00435
172247	146779	91	60791	51630	89	133581	109316	92	1040	627	0	7224	5706	49	36	654	0	1.00435
200803	151051	100	60963	46314	97	160641	116236	102	1807	1335	21	8892	6350	58	171	628	0	1.00534
299216	207540	135	92100	62580	126	250048	172895	130	3262	2042	35	12685	8744	61	759	928	0	1.00634
73865	74729	74	25655	25794	69	65446	64071	76	127	475	0	3513	3427	32	821	759	0	1.00634
101883	93053	88	27218	24441	76	92877	80695	84	469	644	0	4922	4099	37	-959	363	0	1.00634
309531	198331	117	89740	54088	114	250016	153924	121	2736	1875	35	13234	8031	67	781	1248	7	1.00733
288114	188597	129	83512	54489	118	235264	152475	121	2477	1441	29	11920	7569	59	187	713	0	1.00932
123769	103895	88	40300	32317	84	104926	82702	89	1318	984	0	5555	4302	41	471	534	0	1.00932
223571	195124	100	48217	39426	98	168676	148614	101	2286	1154	11	9344	8191	50	-14	798	0	1.01231
102263	91196	95	34775	30496	82	91680	78953	98	891	860	0	4966	4082	38	208	1438	7	1.01231
150795	121235	98	50354	40905	89	126487	100150	94	1884	1058	7	6523	5306	45	899	998	0	1.0133
235062	166101	100	97428	73191	99	301274	234299	102	3379	2642	33	15097	12006	72	705	1010	2	1.0133
195482	139908	99	58118	41894	98	175901	123771	101	1298	928	0	8946	6141	54	1291	1071	4	1.01429
77157	78062	76	23167	22814	62	70688	69370	77	806	548	0	3602	3666	31	-223	247	0	1.01529
184678	140368	113	51100	39704	94	156604	117185	100	1687	957	0	8166	6491	54	1002	777	0	1.01529
147488	117930	106	46837	37244	89	125104	97650	92	1081	1122	12	7343	5180	50	1320	901	0	1.01628
109416	101144	82	34050	29529	80	97317	85691	84	895	608	0	5173	4610	40	-348	353	0	1.01628
209881	160203	97	59618	45084	93	199143	147520	99	1723	1278	18	9860	7345	52	1122	1004	1	1.01628
204881	155809	101	63292	49320	96	195434	154736	99	1911	1264	32	9833	8048	56	577	1230	15	1.01728
273752	193401	122	85429	62466	115	284775	211749	121	2723	1953	36	15074	10956	75	846	1654	14	1.01728
160532	122340	96	56258	43417	91	131077	97893	94	1487	1372	15	6624	5197	48	115	649	0	1.01827
208680	153126	101	76242	57127	97	169775	121104	100	1914	1059	7	8906	6429	60	730	811	0	1.01927
303026	198789	126	97978	63277	121	236955	152740	125	3087	1564	36	12664	8287	64	839	809	0	1.01927
192299	141017	106	52964	38347	97	148954	110726	104	1820	1075	6	7052	4960	48	1224	862	0	1.02126
122779	101792	88	40777	32768	84	109536	88571	88	485	499	0	5139	4367	42	437	1327	9	1.02126
257818	195407	109	151662	122606	107	373903	301002	111	3800	2778	37	19117	15078	82	2016	1843	16	1.02225
104558	97579	83	35466	32835	81	83784	77634	84	624	1079	6	4638	4336	38	-89	664	0	1.02324
79863	78758	77	31812	31435	76	68769	67851	79	897	615	0	3457	3223	30	203	734	0	1.02424
235629	166728	104	77770	55063	102	184151	126789	104	1796	1603	19	9522	6320	64	1090	1363	20	1.02424
258929	170643	124	103393	70409	109	212323	144449	111	2657	1860	34	10865	7194	63	509	945	0	1.02921
276374	169371	114	90198	56810	111	220936	134974	115	1420	1210	31	11482	7124	64	-151	756	0	1.03021
72420	72084	77	25856	25547	74	59803	58322	76	127	275	0	3300	3126	30	-217	328	0	1.03219
102875	97737	83	26156	23629	71	87347	80631	82	951	1102	6	3926	3780	35	276	617	0	1.03518
75280	75848	78	12595	12543	44	64949	63168	78	502	735	0	3195	3488	29	302	1168	5	1.03617
65370	65154	78	15261	14861	49	57706	56252	76	603	978	0	3121	3069	28	-343	517	0	1.03816
147685	109078	94	44185	33709	89	124520	91380	95	1236	1019	4	6650	4773	47	1063	847	0	1.03915
74798	74119	76	17212	17352	50	73049	70842	78	520	505	0	4047	3797	34	802	1174	8	1.03915
341264	214002	129	155509	102313	128	332990	207955	130	2445	1701	32	17326	10850	78	918	1250	7	1.04114
98881	97324	78	31338	29282	76	85210	78364	81	-141	547	0	4420	3828	35	-578	188	0	1.04313
172039	138279	98	53718	43246	90	134289	104493	95	1183	847	0	7375	5690	46	585	885	0	1.04413
119948	99338	88	33530	26980	83	95961	78145	87	1435	1096	7	5122	4449	38	384	656	0	1.04413
115374	100157	86	36472	31243	83	106657	91639	87	1019	1127	7	5625	4878	42	300	624	0	1.04512
206842	148830	107	59250	42110	99	223370	163110	102	1858	1550	21	11586	8254	62	733	949	0	1.0481
118967	104034	86	41660	35497	83	96750	81407	90	679	1006	2	5298	4452	41	616	570	0	1.0481
194561	148912	98	59927	44986	93	140769	104385	95	2652	1362	24	7594	5685	51	1280	1122	5	1.0481
155006	116507	94	48736	36331	90	130963	97757	93	1501	1346	14	6315	4793	45	71	676	0	1.0481
77199	75465	93	28638	28584	75	69574	68215	79	624	532	0	3404	3398	29	93	840	0	1.0491
229972	169373	101	62029	44620	98	157432	111073	102	1746	960	0	8184	6079	51	-169	531	0	1.05009
106288	98619	86	32891	29294	80	89316	80718	84	750	638	0	4842	4011	42	126	744	0	1.05208
250829	196478	105	101796	80166	102	260506	201240	106	2436	1782	31	13493	9705	70	217	581	0	1.05308
227007	168751	102	87846	67894	97	162993	118537	108	2092	1266	15	8564	6278	52	987	852	0	1.05308
145660	118396	93	44732	36660	86	111432	88024	89	1567	906	0	6445	4739	49	193	500	0	1.05308
180484	133798	103	47180	34486	94	162992	118721	99	1638	982	0	8461	6065	56	778	775	0	1.05507
102889	98146	81	23579	21687	69	84691	80352	81	688	1143	7	4494	4454	33	-312	947	0	1.05507
98713	97391	82	28752	28095	76	89040	86911	81	511	572	0	4384	4358	34	2071	1295	10	1.05507
218664	153477	104	71734	50363	99	172062	121868	101	1270	1343	10	9050	6566	53	213	1239	8	1.05705
141130	130385	89	45793	42119	82	114269	104505	85	1098	1081	8	5861	5442	39	520	895	0	1.05805
94650	92694	81	33845	32210	77	87020	82508	81	847	525	0	4225	4215	34	-400	838	0	1.06004
242157	187707	111	125900	104346	103	321825	258850	109	2756	2057	35	16743	13467	73	-19	470	0	1.06203
247295	179391	106	88294	65970	105	218519	157961	109	2534	1656	24	11867	8383	64	1387	1455	10	1.06302
134645	107492	93	42500	33256	86	125103	94685	91	987	1244	12	7029	4983	59	112	1157	9	1.06302
81036	79040	80	30462	28984	75	72462	69080	79	412	728	0	3848	3715	34	147	494	0	1.06401
227113	163836	101	60364	45873	97	206267	150507	103	1774	1209	16	10494	7587	57	945	1220	7	1.06501
307224	208102	113	89824	60326	110	246219	164669	113	2255	1215	27	13304	8559	63	-89	1307	6	1.06501
312476	193881	118	129881	87986	118	254222	153304	121	3939	2281	37	12631	7772	68	-1966	58	0	1.066
256479	199441	113	95502	77692	109	211270	161875	112	2214	1226	24	10901	8548	56	-746	344	0	1.067
123996	114053	85	39863	36254	83	101316	92300	86	893	1058	4	4571	4426	34	494	1525	14	1.067
252304	174537	123	69842	47992	103	209476	144370	109	2634	1527	26	11315	7736	62	932	755	0	1.06799
80504	77503	83	16277	16040	48	72602	69699	78	1064	801	0	3888	3636	34	1488	1382	17	1.06899
203864	154512	101	64948	49948	98	164737	126767	102	1504	802	0	9173	7225	54	513	1332	9	1.06899
96323	88186	84	30026	26911	77	85771	78219	83	621	738	0	4601	4377	35	-761	387	0	1.07098
74948	74589	79	29809	29360	75	56652	54793	77	-126	320	0	2757	2766	25	1333	1511	10	1.07197
86156	84765	82	25538	24970	72	73012	70941	78	397	692	0	3753	3298	38	140	995	0	1.07495
166751	124784	96	59639	46106	93	133196	99286	98	1415	864	0	6765	4771	47	-67	454	0	1.07495
186563	134054	99	62920	45630	94	149777	107904	100	1307	811	0	7901	5450	55	456	1080	3	1.07495
101712	96418	85	23415	22992	69	90588	87185	81	596	628	0	4683	4662	34	261	659	0	1.07595
145340	113381	94	44517	34687	87	120506	93129	91	565	604	0	6033	4842	43	1588	1673	11	1.07794
185180	141303	99	54708	41816	97	146922	108749	101	863	999	0	7570	5173	52	372	972	0	1.07893
191947	139216	109	58975	43223	98	150807	108066	106	932	546	0	7593	5719	49	270	717	0	1.08092
153067	119010	96	46986	36735	90	127142	96607	93	1322	1134	7	6502	4868	47	72	596	0	1.08291
168389	133070	92	55166	42766	91	128976	101257	94	1382	895	0	6501	5210	45	-759	782	0	1.0849
252864	180193	110	98290	71275	105	183398	129764	109	2171	1778	24	9282	6873	58	1180	743	0	1.08589
138935	106256	101	43135	33376	89	119983	90787	93	1706	957	0	6189	4940	44	880	1016	2	1.08689
188958	147251	95	53373	42127	91	141502	107677	95	1135	1250	10	6829	5381	47	-494	460	0	1.08689
260465	195761	116	84230	61908	114	243945	181723	118	2477	1978	29	12999	10132	64	1566	699	0	1.08689
182115	136939	103	43167	32820	91	132474	100643	96	1418	1480	19	6758	5129	48	-775	518	0	1.08888
122654	105722	87	40906	34830	85	92723	77393	87	715	391	0	4768	4391	39	174	1052	4	1.09086
142613	135603	86	47510	45292	84	107954	103099	87	635	539	0	5555	5003	40	740	725	0	1.09186
108819	98739	88	44830	40348	82	93888	83957	85	1019	733	0	4824	4307	36	-804	394	0	1.09186
80506	78272	77	16177	15891	50	63258	61280	77	697	729	0	3440	2949	31	-450	711	0	1.09186
266947	209136	110	92349	72626	109	265344	207930	112	2774	1838	22	13587	10433	65	359	663	0	1.09285
167360	135185	92	38069	30689	88	131633	101867	93	1811	809	0	6952	5410	47	596	878	0	1.09285
195735	159780	97	68312	55920	93	209592	165079	98	1952	1210	15	10963	8641	58	-590	447	0	1.09385
168501	131933	93	53334	41274	90	136672	103825	94	1660	1068	8	7123	5069	50	65	564	0	1.09385
96446	92163	91	27125	25985	71	81125	77850	81	815	998	0	4192	3756	35	-833	313	0	1.09385
106377	100882	82	32642	29831	78	94546	86150	83	1338	913	0	5019	4609	35	-110	750	0	1.09683
195610	142452	109	55690	41812	95	153601	114039	99	1044	1498	17	7997	6100	51	587	813	0	1.09782
164544	151096	104	49406	44744	87	117410	106214	90	2296	1441	16	6253	5672	40	384	1007	2	1.09882
157781	114712	115	57601	41150	115	135196	92508	115	1457	1296	17	7244	4929	49	309	928	0	1.09882
257252	184947	107	140427	110036	105	336589	258237	109	1834	2326	28	16879	13528	69	-34	709	0	1.09882
146142	115682	100	42539	34031	88	114398	89917	91	569	752	0	6520	5080	47	-722	452	0	1.09981
265898	201676	106	105462	83218	106	197926	151346	109	1529	1190	12	10390	7756	55	1400	1178	11	1.10081
77578	76663	78	23955	23209	74	71537	69974	78	702	526	0	4109	4148	34	409	1045	3	1.1018
209383	166308	103	110209	92354	97	158347	122770	100	2215	1276	18	8269	6269	51	914	664	0	1.10379
278276	197590	125	88650	65294	118	257813	185897	123	1937	1850	26	13166	9523	73	-202	592	0	1.10479
181486	130240	98	49003	35924	94	156911	110201	99	1550	857	0	8296	6238	51	548	781	0	1.10876
164378	125484	99	54417	41682	91	135454	103530	96	1089	635	0	6871	5360	47	-188	830	0	1.10976
172590	136619	94	68061	54585	89	136263	104287	95	1603	816	0	7214	5338	48	-718	623	0	1.10976
379384	230824	150	226714	142076	149	726460	475771	154	7674	4235	62	37835	25372	127	1659	950	0	1.11075
175482	132195	95	58212	44407	94	141955	108084	97	1354	1118	7	7733	5559	49	407	891	0	1.11572
186173	131921	99	56669	40811	95	146215	100970	99	598	1254	9	8127	5727	53	1794	832	0	1.11572
215252	156526	98	71563	51841	96	166199	115522	99	2176	1127	22	8948	6263	53	1040	1190	7	1.11572
169099	129021	94	56985	43499	91	129279	97285	94	538	766	0	6877	5273	47	140	601	0	1.11672
185925	144235	100	51668	39879	96	149981	114211	100	1685	1102	12	8013	6031	52	922	1253	8	1.11871
173886	136054	101	38593	30049	91	128822	99848	96	1629	1106	7	6695	5103	46	659	1311	13	1.1197
82388	80617	80	26843	24663	75	76050	69931	78	258	591	0	3642	3490	33	-5	452	0	1.1197
163844	126142	93	50491	37762	90	134004	100715	95	1678	1058	4	6116	4954	44	158	879	0	1.12169
319450	212415	125	135244	95754	121	290777	193986	126	2777	2126	31	15791	10877	76	1389	1127	9	1.12169
100044	93161	84	31826	28087	79	77126	68966	84	1294	662	0	3902	3677	33	-623	375	0	1.12368
94831	91989	82	32052	29915	79	84382	78692	82	937	533	0	4534	3866	38	-406	352	0	1.12567
117834	112257	85	29967	27921	79	99711	90598	84	811	827	0	4829	4421	38	388	646	0	1.12666
167508	130898	93	51482	40310	90	131935	99318	95	1609	1021	13	6638	4900	47	713	1074	6	1.12865
150364	120682	90	43446	34587	88	124053	95318	93	774	932	0	6327	4909	46	230	1139	6	1.12965
92912	89864	85	27099	25196	78	78701	73929	81	1309	690	0	4091	4293	34	996	575	0	1.12965
224192	177497	109	172706	144512	107	279519	224220	109	3144	2242	33	14479	11609	63	1320	960	0	1.13064
105126	91378	87	33217	29062	76	97886	84340	86	1026	799	0	5222	4081	41	-103	1460	3	1.13064
162561	123785	94	44108	32975	92	129825	95917	95	1279	1300	22	7284	5241	49	-522	234	0	1.13163
131770	117014	87	40209	33966	85	101202	89112	87	443	589	0	5420	4672	41	-549	537	0	1.13561
141084	125151	95	42388	37333	86	116012	101503	90	853	815	0	5820	5058	39	196	391	0	1.13661
227219	161199	103	68270	48511	98	170627	122431	101	1711	1019	4	8981	6452	58	1076	1191	6	1.13661
116126	98118	98	31677	26131	83	92017	76808	88	2253	1125	7	4918	4074	41	539	786	0	1.1386
214347	159741	100	46513	34187	97	166434	123065	102	1526	1576	14	9324	6542	52	163	1015	2	1.14158
172096	151543	88	54291	45438	88	134011	112839	91	1573	935	0	6993	5917	45	-321	650	0	1.14158
130924	108212	102	42558	35049	86	101218	83499	89	1099	634	0	5154	4301	43	-231	221	0	1.14357
64310	61873	83	20375	20156	57	56157	55012	76	623	574	0	2513	2654	25	-229	818	0	1.14456
164712	127123	95	46047	35788	90	134867	103787	95	1393	1000	2	7140	5093	50	1484	1205	10	1.14456
335822	208505	149	104648	64829	149	267767	161941	149	4206	1635	54	14969	8670	75	1012	1208	6	1.14456
125362	100930	100	38898	31858	86	104081	83502	90	764	809	0	4990	4321	39	672	725	0	1.14556
67492	66861	79	18082	17932	52	56625	56263	76	416	531	0	3031	2792	34	1111	1112	5	1.14556
360104	249772	135	136298	96909	132	349793	250395	137	4219	2945	31	17878	12696	80	2041	980	0	1.14556
125177	104755	89	39801	33156	85	96151	79942	87	1262	1079	7	4860	4046	38	203	478	0	1.14953
177613	133217	111	60714	45714	94	147826	108427	97	2000	1264	14	7302	5374	49	1022	1075	4	1.15053
135401	115733	86	37485	31520	84	105907	86833	89	526	608	0	5511	4419	40	265	747	0	1.15252
90920	87794	87	25785	24568	71	75236	70237	80	847	1028	3	3754	3721	29	942	1382	8	1.15649
177148	141159	92	52112	41342	90	141098	108702	95	1551	1122	11	7121	5065	49	687	1358	9	1.15948
104031	90850	83	38005	32947	82	89735	78164	84	1474	881	0	4571	3844	38	422	964	0	1.15948
133290	129159	83	34303	32797	78	89659	84178	82	1209	1088	6	4566	4560	36	1387	1349	16	1.15948
309247	210357	139	107782	80476	120	341389	249395	124	2989	2040	36	17934	13391	71	812	1141	6	1.16047
160480	129192	93	49197	39466	91	129147	103486	95	1205	1269	17	6700	5441	43	825	827	0	1.16147
187403	136955	116	59261	42755	97	156584	113393	102	1117	996	0	7561	5623	49	1418	711	0	1.16246
167160	129105	103	52384	40637	91	131161	96683	95	931	1133	7	6547	5208	47	1130	1972	15	1.16246
218140	147377	119	64413	43085	101	166931	113054	104	1730	1055	14	8645	6434	51	-689	204	0	1.16445
75858	75380	84	17537	17351	50	66343	64465	78	171	425	0	3829	3359	32	-259	581	0	1.16644
116464	101590	87	32591	28304	83	103573	90869	88	533	798	0	5182	4555	40	153	966	0	1.16743
183984	127353	98	59108	41074	96	150280	105757	98	942	731	0	7705	5472	53	-6	852	0	1.16843
205997	156238	105	43998	31982	95	166977	124005	101	1876	1780	20	8756	6673	51	175	696	0	1.16942
279241	188661	118	84218	56855	109	214714	139668	113	2252	1333	30	10762	7355	63	-591	511	0	1.17042
104097	97213	89	28797	26415	78	86086	80278	84	1036	750	0	4121	4313	33	227	887	0	1.17042
172049	137611	96	41638	31548	91	127761	99255	94	1812	1252	15	6847	5309	45	-151	669	0	1.17439
123817	115513	85	36876	33153	81	102804	93424	86	803	741	0	5548	5336	40	-744	631	0	1.17539
62326	62384	75	24422	24570	66	52597	51629	76	557	714	0	2600	2618	26	233	700	0	1.17837
213516	160956	103	44596	31047	99	172296	127985	104	1843	1373	13	9013	6399	54	1409	1452	11	1.17837
225805	168038	100	73227	53541	96	205209	148235	99	1167	1348	11	11130	8345	57	193	902	0	1.18334
208584	165590	95	57161	47687	92	185325	142085	97	1862	1500	15	9266	7731	50	494	1104	2	1.18334
137743	120721	87	54372	46209	85	111522	95892	87	1101	1022	5	6165	5088	44	-251	513	0	1.18434
239570	174192	111	76343	62020	99	210282	155061	104	1736	1470	17	10901	8307	56	1725	1259	14	1.18434
360636	227949	138	107065	68327	135	299638	183428	139	2779	2179	28	16037	9945	75	364	981	0	1.18832
108541	103715	81	40172	38262	78	82026	76872	82	743	714	0	4369	4125	35	988	946	0	1.1903
148572	119633	93	44521	36816	87	105284	83179	95	1139	976	0	5159	4478	40	17	1006	1	1.1913
152058	127961	96	49507	40853	89	120688	99015	93	1119	890	0	6502	5335	44	-127	909	0	1.1913
159138	122503	100	44305	34092	88	136162	102970	92	1229	1084	7	7041	5501	45	128	914	0	1.19329
94811	87180	85	31076	27931	80	79138	71719	83	-117	523	0	4009	3627	33	223	1240	6	1.19428
84080	81981	79	29999	29185	76	68244	64654	80	41	813	0	3545	3454	30	-918	86	0	1.19727
299212	192822	131	84256	55217	129	249450	161429	133	2339	1341	26	13087	8913	67	363	687	0	1.19925
150514	113486	94	43531	31972	89	127456	94770	94	556	733	0	7311	5139	50	1096	1650	13	1.20124
128019	115089	88	45522	39922	85	101733	88702	89	1210	1255	10	5491	4617	44	-411	317	0	1.20522
183569	146136	91	56061	45045	89	132076	102146	94	1727	925	0	7014	5561	46	-162	645	0	1.20522
245807	177568	109	70108	51025	102	201864	145648	107	2276	1325	21	10266	7434	62	307	726	0	1.20622
199957	160622	99	62881	50661	94	190996	152008	102	1436	1516	18	10262	7908	67	-209	586	0	1.20622
294775	212258	133	117585	83533	117	236341	170366	119	2388	1543	26	12872	9756	60	936	1222	9	1.20721
70617	69169	78	19822	19719	54	62269	59876	76	-241	376	0	3116	3300	27	-304	671	0	1.2082
125956	107304	94	39761	33333	85	108693	91051	89	1059	765	0	6013	4646	46	-299	364	0	1.2082
283333	208964	109	102469	74586	109	278714	206677	111	2959	2051	37	13775	10179	71	743	1363	11	1.2082
115125	107142	87	42037	39784	81	101775	96942	84	532	760	0	4911	4791	37	-236	625	0	1.2092
175637	134268	101	55336	42779	92	134031	100185	96	1832	807	0	6699	5001	48	-276	563	0	1.2092
175742	141955	95	83989	70866	91	127472	99281	93	1291	779	0	6838	5664	43	597	680	0	1.21119
80139	80604	77	33870	33480	76	65473	63988	79	137	651	0	3644	3345	32	-261	296	0	1.21119
216102	155436	106	69740	50726	95	179815	128823	100	889	1234	12	9466	6935	58	162	592	0	1.21218
359463	215505	146	110157	69404	145	316207	183592	149	3622	2083	37	17651	10677	81	562	903	0	1.21516
69231	69720	76	10373	10500	42	58555	58368	75	206	657	0	3205	3198	30	-258	320	0	1.21616
248908	205998	109	90526	75694	103	244268	206693	107	2076	1809	30	12828	10958	61	126	1104	5	1.21715
397316	254832	130	224017	168117	130	411751	270193	133	3814	2639	35	21186	14483	86	776	989	0	1.21715
188014	155798	93	60938	51663	92	182659	149562	97	1374	1873	19	9923	8602	52	987	830	0	1.22113
89610	86672	79	25383	24182	72	76761	72180	81	786	651	0	4253	4165	37	-390	414	0	1.22213
159607	122521	92	50512	38480	90	121976	93103	94	879	1448	14	6415	4370	49	420	560	0	1.22312
267647	206035	111	141320	110021	109	344047	264575	112	3638	2160	42	17885	14044	69	1697	1282	16	1.22411
169329	126849	100	50569	38837	92	138531	100429	95	905	1014	3	8175	5818	50	1568	1197	16	1.2261
145264	111521	97	43980	33663	89	121220	92340	93	1142	819	0	5988	4649	44	611	743	0	1.22909
250719	188962	113	117553	97183	111	307895	242494	115	1878	1957	28	16636	12572	71	127	722	0	1.23207
185908	132959	100	57267	42561	93	144841	100105	99	1531	1347	18	7875	5770	50	1114	1087	4	1.23306
254171	204887	107	103625	85397	105	267949	220278	108	2332	1977	26	13433	11074	65	81	1585	10	1.23306
174081	130398	96	41853	30622	91	153733	115129	98	2445	1182	32	7927	5856	55	-599	462	0	1.23406
112877	99365	85	41792	36168	83	99993	85808	86	846	1042	4	5514	4652	43	-329	615	0	1.23406
258480	174144	114	73558	49402	106	211523	139090	111	2151	1482	23	11383	7933	62	1080	1787	13	1.23704
185743	140114	101	73892	55896	96	130068	98211	97	1777	1311	13	6932	5080	46	940	874	0	1.23704
104440	95895	83	33392	29720	81	90397	79342	85	641	508	0	4037	4040	33	346	637	0	1.23704
187885	146589	96	56638	44538	92	156933	120904	96	1338	1403	16	8092	6110	49	1527	1542	12	1.23804
305445	242122	130	90047	72468	111	307613	247690	115	2571	1950	30	17286	14126	72	-405	405	0	1.23903
283695	195152	120	80559	55943	113	247403	171122	119	2360	1162	19	12521	8701	56	403	957	0	1.24002
237942	189578	112	88980	73280	107	245720	202926	110	2329	1796	24	13086	10529	75	-499	584	0	1.24201
245347	190392	119	116854	96681	115	285994	230455	117	2501	2097	29	15012	12130	64	835	1174	10	1.24301
189531	137435	115	59847	42101	115	158258	108293	115	1767	974	0	7810	5439	50	2	690	0	1.24301
209981	160988	100	79247	62412	97	158907	119380	100	1367	1256	12	7988	6431	49	1308	692	0	1.24301
281291	197198	114	70300	53089	105	260978	180491	114	1568	1636	17	13404	9032	71	820	965	0	1.24301
207577	155853	101	55936	43124	94	158791	115680	99	2139	1302	15	8364	6075	52	-706	501	0	1.244
167203	127724	112	55435	43105	95	140584	108718	99	1301	739	0	7234	5580	46	148	659	0	1.245
183959	153144	94	72431	61656	90	162161	134027	95	907	1091	11	8379	6911	47	141	858	0	1.245
243057	169021	116	67611	48198	110	182385	125243	115	1233	1134	15	9466	6893	54	674	1150	6	1.245
111228	103762	86	36399	32617	80	88624	80006	83	1298	624	0	4708	4106	41	-692	599	0	1.24599
227035	164869	114	77447	57580	111	163742	116411	115	1504	1328	25	8980	6575	53	1162	1153	6	1.24599
189019	149222	96	67873	53345	93	149535	116884	96	2041	1002	1	8083	5774	58	701	778	0	1.24798
138544	108459	92	39433	30793	88	112757	88682	92	1243	1189	11	5853	4623	45	1038	1318	8	1.24897
212940	171869	97	87507	71646	97	229471	183516	102	2385	1587	31	12095	9608	65	1417	1459	10	1.24897
233478	175441	113	85507	63356	101	277644	220082	105	3114	1759	30	14529	11340	62	1973	1565	18	1.25196
173339	132092	94	50919	38804	91	138724	104399	95	2140	1475	16	7211	5433	49	1238	1291	11	1.25196
161332	125930	92	55769	44176	91	129764	97767	95	498	569	0	6696	4765	52	752	921	0	1.25295
172967	133912	98	50330	39222	90	142766	109008	96	1604	981	0	7554	5644	50	-39	699	0	1.25395
173358	132822	98	53285	42117	92	129340	100352	96	1397	889	0	6157	5289	42	456	711	0	1.25395
103927	94993	83	30195	26761	81	92998	83563	85	848	748	0	4148	3816	35	1082	1003	1	1.25395
267172	197296	109	104259	74125	108	325359	237799	115	3378	2165	46	16604	12422	67	967	872	0	1.25494
269043	176627	108	77730	51649	106	218917	147296	110	2735	1895	30	11565	8002	64	12	544	0	1.25594
108004	101841	83	32253	29431	79	80632	74308	82	621	835	0	4151	3734	35	4	363	0	1.25594
77041	74880	93	21088	20769	59	63823	62595	77	222	691	0	3588	3195	29	1018	870	0	1.25594
203645	152837	100	64632	49540	94	161316	116064	98	1260	1121	9	8777	6301	57	1003	1299	14	1.25594
166926	141978	93	52288	43059	89	135312	113628	94	1125	1215	8	7126	5978	46	1198	1310	19	1.25792
118526	97265	101	43006	35801	84	91930	74738	87	586	634	0	4751	3928	41	161	675	0	1.25892
221427	153912	119	69776	49189	100	185333	127821	104	1368	1120	17	9813	6726	59	1542	1555	12	1.25991
191746	144783	94	62514	47706	93	154144	114306	97	1078	908	0	7869	5887	47	803	1178	6	1.25991
85167	83862	78	28228	27267	75	54829	53032	78	297	386	0	3060	2481	31	1089	1096	7	1.2629
194100	139165	109	60737	43489	94	159124	115047	97	1266	944	0	8078	5703	58	285	1042	1	1.26687
157168	118965	94	50693	38702	91	133196	99321	94	953	743	0	6900	4919	52	1932	1153	14	1.26787
290073	195399	120	126501	92638	118	273643	191581	122	3160	2033	27	14579	10007	63	202	721	0	1.26886
76123	73685	81	16890	16895	52	61777	59453	78	190	370	0	3184	3066	29	180	447	0	1.26986
90241	88855	83	22358	21663	63	78920	75957	80	989	621	0	3885	3917	34	677	673	0	1.26986
288214	207090	117	130163	103497	115	274077	197795	117	3221	2207	36	14211	10429	65	1193	1023	2	1.27284
123326	101019	89	47319	38998	86	99798	80682	89	429	693	0	5079	4036	43	517	1195	7	1.27284
150753	115887	110	47752	36655	91	117484	90456	96	1203	892	0	5999	4915	42	915	775	0	1.27483
89459	87565	79	21752	21116	59	78596	75110	80	464	606	0	4126	4056	32	-90	806	0	1.27483
108997	104508	81	33276	30435	79	86138	79949	84	1215	691	0	4655	3926	36	620	576	0	1.27582
298770	209024	125	122779	88783	124	300772	219481	128	4533	2655	36	15419	11140	71	-378	917	0	1.27682
98061	97538	83	33352	32971	77	86292	83709	81	1360	788	0	4178	4233	33	866	484	0	1.27781
167171	128844	109	52575	40533	91	132149	100355	94	2155	1310	16	6531	5064	46	482	542	0	1.27781
145125	112844	98	48009	37889	91	118367	91550	93	1153	766	0	5565	4215	42	827	929	0	1.2798
153030	123986	92	48759	39372	89	128296	101385	92	368	888	0	6470	4883	48	1457	1815	18	1.2808
60413	61245	75	16464	16451	48	48668	48586	75	808	645	0	2181	2396	23	1084	1111	5	1.2808
296092	207705	115	113947	81043	116	307139	203827	118	2982	1667	34	15616	10339	71	1818	1906	33	1.2808
382317	255657	144	165941	113410	141	431992	297666	144	5572	3475	47	22573	15337	88	1876	1026	3	1.28179
244403	182094	119	76228	57853	103	267318	198877	108	2672	1573	25	13372	10478	62	-152	1157	6	1.28278
142392	112729	95	45828	36063	87	124983	94866	91	710	914	0	6397	4853	45	1995	1520	17	1.28278
157935	124425	94	54067	42824	90	129877	98759	93	1622	817	0	6496	5099	44	290	977	0	1.28278
187667	136175	96	64128	46860	94	134301	95515	97	1800	881	0	7160	5268	51	70	889	0	1.28378
211520	152036	98	69844	50960	95	165362	117524	99	1806	1173	8	8775	6455	57	596	906	0	1.28378
284645	199374	116	82471	58576	114	246075	168880	117	2880	1798	32	13390	8966	65	1368	1021	6	1.28378
135002	110568	89	44069	35500	87	123250	98756	91	885	792	0	6316	4711	45	154	831	0	1.28577
120216	106111	86	36944	31873	84	99970	84627	88	293	442	0	5612	4620	42	885	1636	12	1.28676
209449	155500	115	46532	36924	95	170910	127662	104	3089	1455	21	9384	6467	60	180	700	0	1.28776
339796	233852	134	69001	47302	124	277846	187958	130	3340	2069	37	14174	9907	62	1499	1159	4	1.28875
204263	152400	101	68036	50048	99	160951	119452	101	1488	1074	10	8930	6909	52	905	1083	4	1.28975
101205	94296	85	26219	22844	81	83382	75338	84	1898	1123	7	4847	4171	39	-63	749	0	1.29074
153271	113504	96	50682	39395	90	118931	87556	94	963	926	0	6339	4716	42	-408	393	0	1.29671
183725	141849	103	59708	46145	92	139277	102522	97	1237	924	0	7015	5302	48	56	901	0	1.29671
145809	116278	94	39284	31328	86	124714	96720	91	583	671	0	6381	5177	42	133	819	0	1.29671
181748	139370	98	64895	49719	95	138905	107243	98	1011	1013	3	6719	5338	46	-341	316	0	1.29869
102365	90970	84	34852	29942	82	88433	77551	85	714	402	0	4547	3919	36	121	687	0	1.29969
156444	127845	94	47762	39505	89	124708	101453	95	465	975	0	6555	5355	45	521	841	0	1.30068
392622	224244	151	127766	74149	141	385336	228575	146	3423	2273	42	20284	12076	91	595	944	0	1.30068
176870	140231	105	46503	36852	93	145740	115279	99	1573	1019	3	7508	5818	49	-249	289	0	1.30267
153849	124689	91	37727	30137	89	116242	92058	93	839	1067	5	5715	4836	41	52	583	0	1.30566
103585	93609	84	29611	25425	78	87942	77234	85	923	788	0	4238	3761	34	-1205	279	0	1.30963
101485	97961	81	40046	38730	78	71240	69022	79	1290	861	0	3765	3456	31	-146	967	0	1.31063
168774	130554	97	52991	42612	90	130532	98537	95	1043	757	0	6877	5077	48	-383	285	0	1.31063
130769	110515	89	44737	37753	84	104462	84748	89	616	661	0	4528	3596	39	-397	343	0	1.31063
99559	94124	85	32602	30774	79	77460	72059	83	1174	1185	6	3993	4139	32	951	1211	8	1.31461
92639	91894	83	29485	28865	76	88091	84313	81	934	643	0	4157	3914	33	928	1299	8	1.3156
391766	214712	146	114506	63409	141	316491	173955	145	4202	2405	39	16540	9229	77	1542	1415	9	1.31858
273675	181810	130	81200	54352	122	198374	132526	126	2298	985	0	10670	7086	62	-754	933	0	1.31958
129868	108269	102	35232	28901	85	102812	84897	90	1316	1211	10	5004	4527	39	583	704	0	1.32057
68691	66517	82	10787	10954	41	57150	55656	76	244	508	0	2601	2797	24	93	832	0	1.32057
289901	193186	121	83156	55210	117	243775	158334	122	2517	1845	30	13265	8462	72	1027	1105	6	1.32057
141774	113916	89	44028	35032	88	115999	90945	90	836	579	0	5926	4575	43	-140	835	0	1.32157
242207	181182	120	55987	42516	103	184129	136921	107	2429	1690	24	9515	7882	52	-213	601	0	1.32157
249135	208413	109	79611	66086	106	273560	226671	124	1999	1624	20	14485	11749	71	1229	1347	8	1.32157
113730	94391	96	44715	37460	85	65263	53184	86	1071	846	0	3393	2780	33	421	825	0	1.32256
133145	123059	86	74954	68494	87	112919	103280	88	850	1109	6	5281	4431	41	-32	758	0	1.32455
218214	162652	109	62269	46643	95	167058	122170	100	2123	1416	15	8664	6391	55	850	846	0	1.32455
81915	80183	88	15033	15110	47	62326	61235	77	558	743	0	3019	3165	29	-78	783	0	1.32455
252547	174484	108	67303	48354	103	206707	142057	109	973	1238	16	10602	7489	56	872	880	0	1.32455
165041	142618	91	46118	39154	86	122648	99890	90	470	363	0	6023	5197	43	919	1309	18	1.32554
237499	175542	101	67455	49537	98	185037	133081	102	2175	1568	19	10035	6991	55	57	1600	13	1.32554
166449	127183	96	52328	40684	92	139072	104691	96	976	763	0	7123	5655	48	1006	1398	9	1.32654
101015	102391	78	33038	30614	78	81471	77096	80	736	683	0	4270	4276	35	74	1063	3	1.32654
151853	112108	96	47616	35471	91	117369	88481	96	324	359	0	6388	4854	48	-447	398	0	1.32753
244345	186167	116	103957	82791	113	255349	201035	116	3366	1815	33	12929	10432	65	2062	1077	5	1.32753
150251	117405	91	49689	38367	88	138790	106063	91	1643	1197	12	6480	4729	50	403	627	0	1.32753
153915	119382	90	48301	37520	88	120587	91038	93	1527	1102	7	6334	5194	48	71	1011	2	1.32853
206914	178550	95	63229	54858	91	201124	171577	98	1606	1570	19	10979	9589	57	1041	1189	15	1.32952
163896	125543	96	51491	38974	92	115322	87494	95	1654	843	0	6376	4736	47	984	1007	2	1.33052
194967	153866	110	80604	66237	92	188821	150136	96	798	1290	14	10076	8138	58	1313	1457	10	1.33052
174126	152158	99	59510	52434	88	176036	157003	92	946	784	0	9645	8674	53	475	789	0	1.3325
162196	127576	93	53534	42734	89	140467	107344	93	1835	1279	10	7477	5981	48	-115	241	0	1.3325
123068	112089	85	41871	37225	84	96275	87551	86	411	748	0	4479	4267	36	646	1357	7	1.33449
67592	67637	74	15031	15097	46	58317	57270	75	993	1045	4	2915	2775	29	-158	930	0	1.33449
199087	170488	103	76582	64982	93	208906	176921	98	1462	1105	10	10602	8867	56	574	864	0	1.33748
129151	107667	90	39970	33023	85	118189	97516	89	1425	1181	7	5883	5124	44	192	876	0	1.33748
144734	121747	89	41949	33410	87	124773	103014	89	1563	1001	2	6289	5310	46	-605	690	0	1.33847
144388	118454	90	46074	37947	88	133823	106629	92	1343	925	0	6765	5447	48	359	844	0	1.34046
135999	111087	89	40544	32938	86	111422	88838	90	1474	1210	13	5341	4391	45	300	677	0	1.34046
272910	182985	113	74480	50330	108	219061	146269	114	1339	1022	4	11260	7369	62	-453	370	0	1.34145
182459	157170	93	73734	63896	91	207982	180232	95	2897	1763	28	10495	9345	58	756	884	0	1.34145
115365	101455	91	33030	28751	83	100808	88141	87	453	1120	6	4938	4198	39	154	975	0	1.34145
89468	89141	77	28331	28302	69	80404	78056	79	664	659	0	4338	4015	34	1986	1410	24	1.34145
158613	127657	97	54935	45083	90	116156	92361	94	541	637	0	6275	4926	49	22	594	0	1.34444
296129	199648	120	104847	72984	117	257324	174952	123	3311	2028	40	13683	9505	68	-976	711	0	1.34543
185269	131389	99	59539	42440	93	151132	104568	97	1565	999	0	7823	5489	53	120	1184	7	1.34543
304015	214785	127	130726	97162	126	281622	203283	129	3757	2144	46	14418	10299	67	406	871	0	1.34643
131781	108985	101	43827	35018	88	108524	88394	92	545	1183	7	5073	4290	40	670	1204	9	1.34643
141980	115526	99	40798	33650	86	108513	87795	91	1878	1237	15	5658	4612	44	49	767	0	1.34643
123902	103252	90	43442	36363	87	94814	77819	90	496	871	0	5252	4391	40	38	743	0	1.3514
219348	163208	98	75097	57533	96	181962	131666	103	1383	1076	6	9562	7402	59	101	938	0	1.3514
210041	152564	101	65782	47777	99	169069	118599	103	2013	1468	24	8821	6203	55	-29	436	0	1.3514
266693	188539	112	105257	80533	107	213905	153319	111	1941	1559	26	11170	8156	60	599	923	0	1.35239
113759	102112	84	33672	29140	82	96755	85313	85	1379	1110	7	5156	4720	38	-76	416	0	1.35339
125707	98398	92	47828	37553	89	96152	73420	92	1056	708	0	4730	3708	40	-215	418	0	1.35438
86985	82826	86	24662	22874	71	73758	69556	81	479	681	0	3933	3901	33	59	681	0	1.35736
184076	143146	105	86232	68723	94	188816	148897	99	1319	1140	9	10034	7529	55	168	470	0	1.35935
135343	112481	90	36573	29534	85	117614	95825	90	1306	729	0	6582	5225	44	607	1332	7	1.35935
92637	88589	83	29443	27706	74	85649	78756	82	1491	717	0	4996	4567	42	-529	347	0	1.35935
176572	139393	97	58635	46651	93	122294	95238	97	1852	1292	21	6082	4703	45	637	439	0	1.36134
198303	158335	97	59446	48325	93	150798	117723	98	1454	1327	13	7261	5890	45	1005	873	0	1.36234
114070	97544	99	35298	29706	82	103819	87228	89	-17	460	0	5063	4507	41	1366	1695	12	1.36333
186078	130732	102	56954	40518	95	153429	105476	99	1518	1333	16	8055	5708	50	715	1258	10	1.36333
191630	150422	94	61867	48371	92	172286	132631	97	2415	1721	17	9307	7182	52	28	595	0	1.36333
230402	167281	106	87602	66636	101	176895	123297	104	1220	1279	14	9561	6832	57	762	812	0	1.36333
110654	98571	82	34926	29670	81	101647	88057	85	496	819	0	4879	4580	39	482	571	0	1.36433
320710	222625	134	158401	121329	123	379541	280159	125	3819	2310	36	19644	15095	68	1020	1310	9	1.36433
189681	158160	110	76657	64625	92	205298	172351	99	1515	1137	16	11044	9188	59	-85	577	0	1.36532
385503	266365	164	177995	125529	156	448447	319003	160	5177	3830	38	23082	16657	90	1501	974	0	1.36631
203097	148793	98	65566	47816	96	162410	115508	100	1069	1138	8	8521	6274	51	1179	705	0	1.36631
101643	97516	86	18832	18292	53	89310	85539	82	846	612	0	4557	4693	33	1406	1484	11	1.36731
171500	130959	108	50659	40009	91	133805	100694	94	1012	951	0	7084	5557	50	403	617	0	1.36731
310673	227074	132	124088	92492	119	327319	243241	124	3499	2627	34	17059	12883	84	1430	1089	7	1.3683
213344	186697	95	125262	111837	97	291784	254183	102	3124	2432	35	15425	13297	70	1976	1155	11	1.3683
83973	82854	78	28997	28856	73	70753	69048	78	1146	865	0	4030	3672	32	414	674	0	1.3683
211885	176656	96	110939	92802	95	203597	166175	95	1557	1381	19	10236	8536	49	1089	1253	7	1.3683
166587	126126	106	51615	39949	93	125039	95164	96	1408	1349	13	6686	5081	47	162	816	0	1.3693
71598	71280	79	17205	16901	50	61763	58170	80	-512	315	0	3078	2971	27	-94	971	0	1.37427
203931	156689	97	61392	46565	94	162762	120845	98	1573	1106	11	8266	6498	50	-1021	316	0	1.37626
320719	226692	130	72843	51529	123	297910	208623	130	3568	2356	40	16955	11300	96	894	1218	7	1.37626
405141	236285	140	106250	57915	138	375311	217321	143	4469	2237	51	19847	11247	86	-249	795	0	1.37626
86562	83833	79	27092	25224	67	79674	73168	81	794	488	0	3627	3650	34	289	503	0	1.37626
78547	76857	83	10587	10782	41	65097	63634	78	446	452	0	2941	2957	27	-173	991	0	1.37725
245764	158269	126	72578	47197	112	185909	116760	117	2117	1170	14	10119	6535	62	-288	521	0	1.37825
336548	222209	140	137855	93336	132	381668	271934	135	3885	2566	33	20321	15148	80	2338	1256	16	1.37825
328385	239902	129	139546	102949	124	438255	319634	130	4953	3588	44	23581	17700	100	894	987	0	1.38123
96127	91642	82	31160	28706	79	80891	74958	82	981	676	0	4403	4348	35	-11	941	0	1.38123
216521	183900	98	117534	102144	99	343152	290979	103	2979	2581	30	17296	14630	72	162	518	0	1.38222
173751	133519	97	48896	37532	91	143840	108158	96	1206	1096	6	7320	5570	53	-137	512	0	1.38222
120358	113682	86	30324	28263	81	101891	95818	85	439	767	0	5209	4779	40	-426	347	0	1.38322
137522	109351	106	39809	31957	87	121457	94925	92	639	654	0	6012	4870	43	245	980	0	1.38421
255321	184661	111	168180	139430	110	428920	346545	114	4591	3112	39	22257	17407	86	-341	551	0	1.38521
331498	204473	125	99864	64161	120	260700	157859	126	3176	1905	24	14226	8190	72	1216	893	0	1.38521
133872	103601	93	39599	30682	88	111829	86432	95	884	1164	7	5384	3941	41	386	1499	12	1.3872
125409	103906	96	31528	25648	85	104150	83822	89	1034	884	0	5506	4334	40	-775	261	0	1.3872
184706	145911	94	54996	43204	93	138766	105161	96	1527	970	0	7327	5415	48	522	990	0	1.3872
198170	176423	96	56500	50491	91	264909	233653	98	1905	2119	21	13743	12378	60	-213	552	0	1.38919
284793	216767	118	107452	82640	108	285438	222645	112	2375	1722	31	14879	11871	67	2009	1232	9	1.38919
235192	174000	106	75006	56067	101	197011	143022	105	2631	1752	32	10637	7739	56	562	1086	4	1.39018
379086	229546	154	105269	64216	138	345391	206481	144	4078	2268	36	18705	11073	78	46	692	0	1.39018
234771	167378	102	87004	65210	98	207146	149141	101	2574	1529	24	10017	7916	59	1674	1458	15	1.39018
165869	136285	89	53663	43189	88	133702	103781	91	1535	1267	10	7377	5673	50	754	720	0	1.39018
108351	93969	84	35619	30225	82	97355	83709	85	1471	856	0	5038	4306	40	1016	1151	11	1.39117
106975	96844	95	32057	28665	82	95462	85548	86	917	869	0	4764	4363	36	-205	794	0	1.39217
417897	260842	165	160269	97928	147	419069	262445	150	6211	3073	57	22176	13568	82	2207	1476	13	1.39217
175294	126232	99	46625	31543	93	135892	97818	98	2236	1609	16	7336	5082	49	733	1037	3	1.39316
219042	163680	106	95557	72291	102	249105	187949	107	3246	1697	34	13124	10137	65	-403	758	0	1.39515
167943	127700	96	50127	37984	92	131898	98558	96	1624	916	0	7163	5185	49	1200	1160	6	1.39714
173762	136840	94	45890	35464	91	139766	105173	96	1548	1255	9	6932	5518	50	227	1075	4	1.39714
188197	136141	99	53673	38642	93	145739	108263	99	1068	898	0	7383	5691	49	-308	644	0	1.39814
155214	120103	103	53387	41686	89	120718	92184	92	1361	1125	7	6282	4656	45	1461	1468	12	1.39913
179775	146371	96	63598	51557	91	137850	107648	94	996	786	0	7231	5676	47	944	1106	7	1.39913
96494	95254	80	31237	29608	77	86289	80857	82	385	707	0	4412	3971	36	873	809	0	1.39913
403771	258235	154	203322	129580	153	558460	372439	157	6295	4068	54	29495	20365	120	974	968	0	1.40112
172276	129206	99	60083	45191	92	134817	100610	96	934	1395	14	6839	5020	49	1012	1149	8	1.40112
98272	94069	88	32087	30832	78	78318	74358	82	805	775	0	4306	3750	34	99	483	0	1.40112
146853	131849	90	50345	44487	88	81915	72781	90	1578	1172	8	4723	3849	36	1380	783	0	1.40211
162698	129421	93	52947	41867	89	123833	96810	93	1614	1018	3	6038	4638	45	-269	753	0	1.40211
258788	181368	110	55261	39355	106	190967	134466	111	1750	1430	16	10097	7071	54	330	716	0	1.4041
199064	149151	112	60824	45148	98	156012	116264	102	1556	1154	11	8264	5967	53	1686	1287	11	1.4051
95380	91941	81	27856	26482	72	85178	81245	82	482	425	0	4197	3976	32	277	941	0	1.4051
265902	207918	110	102194	82242	104	260695	214488	106	2021	2294	29	13691	11565	60	470	1021	1	1.40609
154261	124475	90	45527	35588	88	129683	99848	93	943	841	0	6717	5416	47	835	1039	3	1.40609
86265	81987	91	20287	19914	58	78174	75852	79	997	530	0	4173	4029	33	474	813	0	1.40808
104293	97701	84	34564	32295	79	83937	77794	83	939	996	0	4487	3605	40	1400	1418	17	1.40808
157207	121733	92	50660	40226	90	122649	95750	94	1016	711	0	7293	5433	50	-319	813	0	1.41007
86393	84712	79	30627	30063	76	76437	74107	80	995	718	0	3828	4128	30	996	1170	6	1.41106
107283	105113	84	40333	39501	79	81125	78001	82	-423	460	0	4703	4461	36	813	768	0	1.41206
237418	181265	106	64110	48901	102	192602	145212	109	1570	1669	21	9975	7357	54	-130	718	0	1.41305
237884	182796	102	136094	102949	100	282419	204621	104	2876	2191	28	13905	10537	62	611	896	0	1.41305
268389	214229	105	152202	123935	104	425989	340553	109	4211	2962	48	21753	17726	84	1019	903	0	1.41405
159708	125028	91	50925	41620	88	132772	99341	94	1481	1292	13	6993	5453	47	374	813	0	1.41802
76312	74331	77	14565	14356	47	65627	64646	78	55	372	0	3306	3247	30	544	1332	9	1.41802
173359	136090	96	51312	40095	92	134119	101687	96	1727	1063	7	6632	5023	45	230	794	0	1.42001
66920	68442	75	15580	15874	49	60593	59402	74	646	758	0	3553	3441	31	370	617	0	1.422
158783	125240	93	53483	41763	89	132329	103472	93	1359	1430	13	7115	5827	47	-169	894	0	1.423
133304	109480	94	40593	33779	85	114622	94637	89	1354	997	0	6375	4970	44	-212	575	0	1.42399
231944	178723	104	79180	61572	101	225973	173923	105	2433	1582	31	11799	9545	56	1987	1956	22	1.42498
139806	112964	91	44982	35576	86	111685	87504	89	1499	823	0	5402	4484	41	-501	843	0	1.42498
135294	108234	100	44447	36323	87	108426	86084	93	745	1001	1	5323	4591	40	-33	1237	8	1.42598
159403	121121	101	49755	36979	92	125583	92254	96	777	665	0	6837	5047	50	-199	898	0	1.42697
133658	104472	92	43144	33234	87	116386	88164	91	1298	816	0	6415	4760	46	-642	276	0	1.42697
120188	101363	89	44197	37740	85	97899	82069	88	1284	839	0	4380	4128	36	23	770	0	1.42797
193395	145280	94	57638	42432	93	160775	117780	97	1727	1043	7	7419	5918	48	764	736	0	1.42797
159633	128554	103	36408	28292	90	124852	98227	94	745	932	0	6235	5490	42	628	845	0	1.42896
101448	91203	85	27544	23791	80	87475	76808	85	1290	898	0	4198	3828	36	1090	1749	15	1.43095
202784	161935	103	90467	73374	101	233070	184989	105	2422	1443	20	11922	9772	55	314	1045	3	1.43095
110529	97256	90	36358	30834	84	89419	78055	88	782	711	0	4412	3866	38	228	776	0	1.43294
123229	102367	88	38282	31145	84	106960	87290	89	985	741	0	5397	4275	41	-344	727	0	1.43294
86529	82991	84	27955	26584	76	63983	58647	80	359	879	0	3009	3077	28	-1167	376	0	1.43493
126933	113860	89	33104	29295	82	118506	107131	87	1195	916	0	5835	5420	43	-218	916	0	1.43592
102556	89277	86	34250	29062	83	99060	83966	86	708	505	0	5039	4417	40	76	624	0	1.43692
158073	124865	92	55754	43843	90	124407	96635	93	784	771	0	6149	4852	43	803	1084	4	1.43692
119242	110329	97	33293	31440	80	92589	84771	83	-229	298	0	4581	4967	35	-494	652	0	1.43791
200175	144386	101	60913	44478	98	163547	113284	101	1318	1250	11	8204	5897	61	480	1063	4	1.43891
224040	164145	103	61246	44790	100	201943	147858	107	635	744	0	10251	7609	56	-507	782	0	1.4399
99670	85852	89	29400	25073	81	86339	72514	85	574	547	0	4323	3706	37	332	1240	3	1.44089
358673	201872	164	139764	87913	147	289062	158154	150	3730	2232	38	14844	8671	66	3973	1563	28	1.44288
73478	73369	80	19012	18904	53	68020	65366	79	556	730	0	2826	2746	28	250	608	0	1.44686
163762	126730	99	38791	29248	91	129057	98203	98	1030	940	0	6764	5299	48	-892	676	0	1.44786
212698	155505	110	85499	65799	98	162400	116724	102	2991	1853	31	8792	6424	53	22	1239	5	1.44984
193392	173247	92	92363	82097	93	259850	227430	97	3111	2337	32	13727	12403	59	570	1144	5	1.44984
151766	128398	92	54209	45527	88	116564	96718	92	971	775	0	5856	4998	42	285	827	0	1.45183
183391	143529	108	73578	60103	96	105672	81602	97	1408	660	0	5789	4574	43	1387	1468	13	1.45283
169410	126632	98	56933	43896	93	139957	104445	96	1481	1156	15	7530	5601	49	1794	956	0	1.45382
266588	193967	108	97035	73310	106	238442	175970	110	1636	1647	22	12529	9553	60	363	792	0	1.45382
83345	81807	79	11284	10969	44	77636	76566	80	72	377	0	3851	3835	32	886	939	0	1.45482
307890	195945	129	99543	63099	123	242854	154762	127	2494	1137	24	12635	8121	62	428	1613	10	1.45581
87162	85037	87	21102	20788	62	75391	73053	81	819	695	0	3590	4005	30	74	662	0	1.45681
150083	118580	93	44985	34984	90	123615	94992	95	1126	753	0	6630	4948	46	1749	2109	22	1.4578
123717	114327	83	46416	42101	82	101167	90655	85	855	948	0	4548	4586	38	-500	405	0	1.4578
141070	108938	94	44181	34887	89	123041	94988	93	1070	620	0	5626	4843	43	765	610	0	1.45879
124271	100182	87	38968	30932	86	94207	73646	89	1412	999	0	5034	4107	38	308	632	0	1.45979
172342	133079	92	54179	41694	90	71813	55935	91	7430	6359	54	5843	4299	50	3391	2845	34	1.45979
124834	104977	90	48913	40251	86	98953	81756	88	-91	545	0	5220	4281	42	725	860	0	1.45979
104828	102100	82	21934	21222	63	90460	86180	83	885	724	0	4620	4181	38	1293	1212	7	1.46178
99444	96645	82	29629	28490	77	86916	83978	81	153	569	0	4392	4317	33	1192	1032	2	1.46377
343967	209905	145	147682	102574	137	369144	230027	142	3298	2205	39	19803	12278	86	3101	1288	30	1.46874
273379	198641	132	100111	76840	114	248331	184623	118	1673	1874	18	12336	9566	60	2240	1443	14	1.46973
157673	123710	94	49684	38652	92	130050	98411	96	687	1084	6	6954	5531	50	411	515	0	1.47073
236548	177874	115	62532	48862	107	217246	166362	110	1947	1449	22	11247	8381	65	1698	1345	9	1.47172
141985	121514	88	41493	34347	85	116088	97698	89	1677	999	0	6211	5412	49	197	807	0	1.47371
181892	135131	100	56982	43899	93	145012	106626	96	924	785	0	7304	5564	47	293	584	0	1.4747
142810	113711	93	40898	32413	87	116798	93410	92	792	611	0	6026	4953	46	-559	172	0	1.47669
122719	102949	90	38202	31171	86	107981	86988	91	1776	982	0	5197	4555	39	-74	695	0	1.47769
89238	85927	92	30283	29422	76	75401	73733	78	2	590	0	3706	3865	30	-138	710	0	1.47868
424780	257503	161	138706	94143	149	442256	280778	155	5509	3063	44	23396	15014	87	985	803	0	1.47968
98579	94685	81	32246	29936	79	93985	86147	82	329	628	0	4735	4584	37	-296	618	0	1.48067
109550	99955	85	35591	31622	83	93992	84790	85	782	710	0	4728	4333	35	19	519	0	1.48067
117199	105035	100	30246	26093	100	106326	93196	100	1010	943	0	5329	4686	40	-943	333	0	1.48067
171660	127884	109	52932	41186	97	133389	97970	101	849	902	0	7169	5367	49	-172	522	0	1.48167
195714	165020	104	78526	64209	94	225779	194119	98	2306	1563	26	12437	10347	62	1700	1535	12	1.48266
98958	92011	81	29125	25929	80	90718	79882	85	717	897	0	4381	4100	37	170	793	0	1.48266
169467	125532	100	47554	35438	91	139114	102617	97	1522	1077	6	6455	4942	46	-1407	103	0	1.48365
104954	98917	92	31061	28082	80	84142	78231	83	707	660	0	4360	4053	33	268	603	0	1.48564
366673	272445	134	113339	86902	121	397633	296000	126	4094	3177	38	21384	15721	89	-267	901	0	1.48763
118602	108940	87	37631	33306	83	100779	88468	86	1000	1116	5	5268	4446	39	-715	964	0	1.48763
88417	81442	91	25631	22934	72	84694	76344	83	224	739	0	4127	3922	35	592	795	0	1.48863
95480	91828	80	24840	24081	68	83269	79624	82	224	457	0	4160	3896	35	1372	1265	14	1.49062
327763	245973	127	146106	105199	125	369948	272312	129	3546	2428	35	19036	14036	78	434	1204	10	1.49062
166955	129693	95	42899	33255	89	132619	98186	94	1216	748	0	6935	5202	50	291	701	0	1.49062
131332	123522	84	40972	36737	84	113388	103205	87	1369	807	0	5843	5216	40	142	826	0	1.49062
196931	170807	94	92735	81555	92	231115	198548	96	2033	1576	28	11497	10328	55	487	421	0	1.49062
173149	139411	99	53874	41971	92	122843	97345	95	642	719	0	6575	5048	48	921	2075	15	1.4936
184655	138827	101	61804	46143	97	140931	106598	99	1083	947	0	7478	5733	49	1687	1163	8	1.4936
117686	106973	91	39096	34666	83	95925	88068	86	1799	1273	14	4712	4274	38	-1266	128	0	1.49459
111247	102900	87	33041	30721	80	93095	86413	84	724	809	0	4587	4319	35	248	484	0	1.49559
131269	103055	99	45088	36030	87	106116	83350	91	1698	1187	9	5719	4654	43	539	1200	11	1.49658
102722	99225	82	31509	30495	77	84460	80912	80	848	583	0	4399	4231	33	-252	474	0	1.49658
267129	183514	113	108196	77099	112	188317	127345	114	2855	1694	17	9915	6962	61	350	862	0	1.49857
104824	98363	83	33829	30372	79	95196	86466	84	290	610	0	4446	4237	36	282	926	0	1.50056
276021	212628	106	121955	97324	104	284962	221053	107	3126	2192	32	14102	11077	66	-971	572	0	1.50056
123155	106925	88	41155	35124	84	91398	75208	86	786	697	0	4865	3939	40	430	1092	5	1.50056
240498	182489	117	103021	81032	108	246785	196650	111	2751	1804	34	12701	10155	64	1545	882	0	1.50354
144430	137377	85	38035	36555	80	143996	134772	85	1034	1348	13	7526	6916	49	93	989	0	1.50354
111771	100353	83	34021	30162	81	106256	94038	86	1163	903	0	5356	4661	40	-155	406	0	1.50454
221561	168677	115	83312	66297	100	195197	149561	104	1274	1122	12	10586	8188	54	-782	448	0	1.50454
214209	169769	104	79147	64160	96	224844	177439	99	1409	1330	20	11705	9605	62	483	650	0	1.50454
267609	187327	110	81108	56526	107	235217	162055	111	1942	1180	12	12030	8337	70	1470	1869	15	1.50553
161420	134896	92	55400	46631	90	136775	111876	94	1325	996	0	7076	5736	48	1088	1152	5	1.50653
239558	177167	100	69555	51919	97	203085	146611	104	2175	1709	25	10534	7650	60	-285	935	0	1.50653
135008	107140	106	47465	38211	87	107761	83752	91	1484	855	0	5331	4211	41	1078	1018	2	1.50752
265410	203736	113	90121	68711	108	257623	199336	112	2306	1354	24	13705	10655	68	430	562	0	1.5115
121685	114165	83	30322	28549	81	97445	88996	84	870	857	0	5475	5061	37	433	750	0	1.51249
87293	85150	84	24270	23882	62	75727	73661	78	297	621	0	3455	3640	32	327	475	0	1.51249
293040	195275	123	100722	67199	119	237826	156146	122	3125	2153	31	11703	7951	58	1196	1234	7	1.51249
122396	106730	85	38441	32926	83	98532	85540	87	340	696	0	5471	4416	40	106	860	0	1.51349
139360	110152	90	52027	41270	88	115927	89995	91	935	571	0	6587	4879	51	-434	241	0	1.51349
129747	103057	98	38934	31778	86	94793	76590	89	1047	1262	9	5362	4363	43	-914	270	0	1.51349
123649	113294	100	36554	32618	84	109104	96530	100	844	985	0	5493	5072	39	-404	307	0	1.51349
98736	88073	85	29702	26221	79	86300	77179	85	476	526	0	4600	3824	40	-51	639	0	1.51448
186626	143000	98	51663	39226	93	146907	109383	97	1041	1044	4	7562	5607	47	404	550	0	1.51746
165000	122569	110	45080	33202	93	133853	96796	110	797	436	0	6877	4640	52	615	1656	10	1.51746
347800	213197	140	126324	78409	135	289734	182132	139	4203	2313	46	15817	9320	78	930	688	0	1.51846
158609	130907	92	55766	46075	88	174439	147027	93	1870	1342	17	9162	7797	49	-311	599	0	1.51846
220652	173425	95	67051	52991	92	199809	150558	102	1659	985	0	10386	7663	54	1244	2302	7	1.51846
106494	102281	79	46909	44027	78	86314	80987	80	925	792	0	4243	3813	37	522	825	0	1.51846
167009	150141	91	44459	38976	88	128815	113912	90	1687	1529	20	7264	6438	43	-901	308	0	1.51846
187658	138706	97	59377	44158	95	151458	109077	99	1586	1259	19	8006	5763	56	764	984	0	1.51945
124030	107260	92	34806	29494	83	102970	88947	88	1088	1109	7	4655	4404	36	-660	284	0	1.51945
261298	182990	112	63499	42891	107	208849	142237	112	2544	1860	27	11432	7887	61	950	1068	4	1.51945
152697	120643	94	42658	33879	89	126704	97851	93	1311	763	0	6479	5221	44	310	940	0	1.52244
107953	99179	83	30015	26492	79	104457	94277	86	1466	857	0	5260	4736	41	1500	1063	3	1.52343
377735	235588	139	169981	110112	135	335450	214360	136	5393	3105	49	18080	11436	80	907	1654	11	1.52343
127640	106028	91	39439	32528	85	98120	78299	89	958	844	0	4780	4105	40	-340	225	0	1.52443
150783	120409	97	51313	41005	88	113454	89679	91	556	823	0	5932	4563	43	491	1161	9	1.52443
240251	167841	111	90610	69358	105	295188	219180	112	2859	1899	36	15219	11570	65	775	817	0	1.52542
103475	99684	83	32164	30411	78	87496	83783	80	1391	915	0	4272	3637	36	581	711	0	1.52641
129103	120821	86	35845	32706	83	106091	98438	85	1530	1307	14	5458	4604	40	-126	534	0	1.52641
144095	111287	93	42541	32810	90	111134	82627	94	1087	850	0	6020	4582	43	218	1107	4	1.52741
316065	201443	128	99968	63625	121	239595	154510	124	2842	2161	24	12400	8662	66	328	556	0	1.52741
205842	163354	103	59922	46321	94	205968	164160	101	1182	1543	16	10977	8520	55	2007	1737	25	1.5284
350875	230710	138	133142	99422	136	446748	320229	144	4608	3234	46	23910	17155	97	97	762	0	1.5284
78238	76909	76	23128	22486	71	66954	65356	79	29	201	0	3429	3557	29	533	668	0	1.53139
112025	98052	85	45336	40092	83	98083	84702	87	875	920	0	4886	4332	38	678	737	0	1.53238
234740	173446	114	72365	53137	102	182197	135644	107	2327	1589	27	9064	6777	49	225	476	0	1.53337
165188	138495	92	58494	50961	88	132343	109162	91	1840	1336	16	6565	5627	45	-1027	310	0	1.53337
173692	137399	98	43807	33884	91	163687	127853	96	1551	1130	20	8166	6862	47	482	647	0	1.53536
177622	129915	103	52653	39303	95	151081	109930	100	2014	1256	13	7346	5297	48	401	774	0	1.53536
227123	165303	104	64196	46552	100	213703	153506	106	1851	987	0	11112	7989	56	-163	485	0	1.53636
78917	78679	87	21608	21760	53	62507	61345	78	185	350	0	3058	3021	30	259	791	0	1.53636
132008	111585	87	35581	29234	85	106622	86268	90	1049	1019	3	5464	4269	42	-441	341	0	1.53636
185916	136142	95	55963	40517	94	144071	102523	97	2166	1603	20	7298	4864	49	-98	482	0	1.53735
83909	81970	80	22660	22931	59	77251	75560	79	670	658	0	3866	3735	35	483	841	0	1.53735
98746	83984	92	33036	27840	84	94470	81203	87	732	706	0	4321	3904	38	981	693	0	1.53735
185951	159213	101	67402	57607	92	174164	146327	95	1898	1516	16	8754	7723	52	2133	1151	13	1.53835
222626	168805	105	63035	47279	100	177978	132711	105	2350	1090	9	9369	7024	56	314	851	0	1.53934
99229	89079	84	31850	27777	79	82566	72826	83	675	799	0	4348	3759	37	29	938	0	1.53934
103475	87152	84	31991	26457	81	97811	80585	85	714	917	0	4821	3656	40	1086	992	0	1.54034
150375	122400	94	50606	41909	88	109226	88191	91	512	648	0	5360	4453	42	1267	773	0	1.54034
212854	160474	105	65997	50626	98	178866	134281	102	1721	1268	15	10054	7585	54	1299	1466	8	1.54034
174995	133330	94	49291	37243	91	140484	106399	95	1734	1076	5	7442	5476	55	1583	1026	2	1.54431
172423	133914	99	49002	39376	90	143266	110917	95	1123	818	0	7761	6138	51	686	886	0	1.54431
122500	106303	93	40201	34356	85	98175	83221	87	1108	1011	2	4636	4337	36	743	792	0	1.54431
205950	160567	115	91338	71157	104	254654	201629	115	2920	1852	27	13262	10383	69	757	1297	15	1.54531
191714	143230	105	50058	36759	95	159986	118323	102	1587	886	0	8603	6627	51	1130	1229	7	1.54929
87868	85342	79	21249	20521	60	73427	70154	82	213	592	0	4365	4388	32	26	617	0	1.55326
114017	103971	85	42976	37576	83	86788	75054	86	1538	905	0	4604	4359	39	40	530	0	1.55525
227641	168865	105	55502	40228	103	174726	125931	106	1922	1598	18	9740	6988	59	1014	1205	8	1.55525
205542	164943	97	63316	50937	93	189667	149656	100	1919	1036	5	9528	7707	53	1544	1371	9	1.55525
219527	157478	100	73210	52542	98	189817	130548	102	999	1125	6	9812	6641	61	-20	1049	3	1.55525
197653	156057	100	45360	33748	94	144977	111888	99	2097	902	0	7556	6270	49	114	1097	4	1.55823
92510	82517	97	20249	17389	97	80733	70629	97	1025	601	0	4050	3533	36	-538	686	0	1.55823
210691	143834	116	70535	49737	105	174949	118774	108	1607	1180	15	8759	5766	55	-142	547	0	1.55923
109193	94990	89	33281	28172	84	93979	81546	88	615	941	0	4553	3962	37	877	802	0	1.56022
189050	144886	98	58070	44849	92	156474	119546	97	1073	1019	3	8011	6074	49	163	722	0	1.56122
196600	156108	98	68250	55505	94	163709	129311	100	935	1087	7	8702	6611	54	1085	1217	6	1.56221
91229	89300	82	26928	25768	73	73432	71767	80	266	775	0	3919	3813	34	510	1030	2	1.56321
162178	130636	92	41634	32843	88	121646	96640	92	1374	1258	13	6626	5434	46	27	950	0	1.5642
290187	212086	108	84812	60831	105	265519	190723	109	2586	1702	25	14249	10516	64	999	1084	4	1.5642
225206	169812	102	85932	69518	99	287365	232303	105	3318	2080	39	15688	12558	76	277	617	0	1.5642
228241	164023	108	57483	42143	100	194783	140946	104	1711	1219	14	10171	7114	63	-57	686	0	1.5652
193977	136479	98	57406	39819	93	177336	122099	98	1209	1405	23	8939	6198	55	-562	684	0	1.5652
128687	106844	86	38546	31388	83	109758	88443	87	984	886	0	5954	4818	46	-872	433	0	1.5652
158718	125568	95	37255	29003	88	120605	92049	94	1731	1148	11	6309	5291	43	-533	501	0	1.56619
163638	126062	94	40817	30966	89	132687	98192	93	361	1113	6	6913	5284	46	984	836	0	1.56718
248479	208005	104	103734	87199	102	283336	238874	105	2092	1875	27	14630	12470	67	-686	450	0	1.56718
153853	121627	92	49570	39950	88	117643	93293	91	490	495	0	6204	4986	44	313	1016	2	1.56718
167762	130230	93	43554	33255	90	135727	102023	96	1345	1578	13	7255	5363	51	310	1001	1	1.56818
281573	214165	121	130923	104610	115	276977	224022	119	2996	2054	33	13900	11171	62	1117	1819	13	1.56917
381516	246504	135	113244	72058	132	315602	197370	137	4120	2058	40	16072	10034	78	-935	997	0	1.57017
181897	143256	97	62174	49428	92	130807	100125	95	1062	753	0	6806	5433	48	873	1312	9	1.57514
143364	114415	94	46200	36823	89	111251	84342	93	1140	1164	8	6063	4657	46	-481	385	0	1.57713
105217	102390	85	34033	32777	78	89090	84727	81	432	854	0	5070	4319	39	894	604	0	1.57812
85233	83334	79	26959	26493	75	68504	66635	79	147	521	0	3904	3807	34	221	938	0	1.57912
163094	125260	99	50754	39522	91	138203	105524	97	1274	716	0	7531	5667	55	-39	394	0	1.57912
136577	118165	87	51757	44963	86	109535	92149	89	1445	1014	2	5219	4480	41	234	572	0	1.5821
90793	87962	81	26309	25348	70	72842	68892	81	-121	391	0	3751	3929	32	1578	1477	14	1.58309
159990	119836	92	45696	34279	90	131030	98581	93	1527	1317	10	6508	4974	47	710	986	0	1.58309
258056	163729	118	82732	54908	109	206893	131172	112	2264	1739	21	11073	7257	61	364	993	0	1.58409
177660	130694	96	57152	41297	92	138724	96995	94	908	1148	19	6940	5271	48	1267	685	0	1.58409
136018	110593	89	48828	39850	88	108570	86911	90	1157	994	0	5705	4685	40	518	1013	2	1.58409
69684	72106	69	26830	26667	70	64104	63493	77	553	1020	3	3519	3538	30	-1019	223	0	1.58409
94198	93650	82	28294	27886	72	83656	81150	80	737	940	0	4538	3984	43	-989	543	0	1.58409
125444	107729	87	33948	29125	85	100582	86073	90	1085	1039	4	5109	4490	42	728	1051	3	1.58508
225031	174645	113	62972	49781	98	174049	135010	102	1746	1260	19	9143	6759	52	-808	323	0	1.58508
131836	105529	90	36582	28595	86	109132	86032	90	707	1136	8	5900	4510	47	499	672	0	1.58508
244648	162683	107	100574	74016	103	302687	227025	107	2893	2118	33	15350	11217	78	1190	1879	12	1.58608
80301	79781	76	18120	18009	50	71023	69042	79	559	580	0	3361	3286	30	550	979	0	1.58608
77579	76306	81	24455	23906	71	64537	61659	79	729	547	0	3559	3632	32	-835	510	0	1.58707
99462	86739	85	33408	28941	83	82070	70519	85	347	555	0	3975	3409	37	-652	512	0	1.58906
241977	174532	109	83060	62814	103	198562	137516	107	2267	1388	24	10093	7045	56	2208	1248	9	1.59006
125299	108009	91	38229	32324	85	93964	80588	88	568	638	0	4501	4015	38	564	970	0	1.59006
215493	153763	103	71298	52780	99	248630	192377	103	2227	1890	29	12942	10152	66	589	722	0	1.59006
129844	107032	97	36397	29614	85	107725	87921	88	1789	1170	7	5777	4869	46	13	635	0	1.59105
121349	107766	96	42519	36575	85	99756	86895	87	192	552	0	5589	4997	44	1063	1115	5	1.59105
79983	79961	76	16143	16097	48	71243	68681	78	1232	785	0	3677	3639	33	2007	1668	23	1.59204
98367	91155	84	29968	26893	78	88409	81727	84	1229	1073	6	5095	4594	38	1168	829	0	1.59204
160052	122053	97	54564	43434	90	125421	96455	96	1131	959	0	6920	4924	48	-78	855	0	1.59304
220968	163052	102	95412	79045	97	219828	172828	99	2863	1908	28	11122	8894	54	646	972	0	1.59304
311408	209184	125	83796	57220	123	250103	165485	126	3275	1512	29	13064	8700	73	827	1108	4	1.59503
116391	102159	85	38654	33565	83	101967	88614	86	1487	1075	8	5826	4902	46	-220	948	0	1.59503
220079	149044	108	69632	47349	103	163471	111470	106	1767	1632	18	8637	6242	56	454	765	0	1.59602
143602	115241	93	38704	30965	88	119307	95084	93	966	948	0	6274	5233	43	860	1156	5	1.59602
170851	129764	101	45581	34545	93	145391	108704	98	596	544	0	7703	6016	46	233	417	0	1.59702
144919	109635	92	49628	38036	89	114143	86650	92	825	799	0	6733	4707	47	1052	1480	8	1.59901
230864	169839	105	66738	49980	98	204039	150186	103	2258	1727	18	9855	7781	50	556	1354	7	1.59901
208013	165957	105	82813	68132	99	176479	141333	102	2415	1625	22	8803	7230	53	1024	2096	15	1.6
103097	98809	87	31678	29591	78	75385	69586	84	731	1283	11	4003	3664	33	966	820	0	1.60099
155082	122803	98	55188	44226	88	116606	89197	91	694	601	0	5962	4499	44	764	708	0	1.60199
84794	83329	79	25008	24540	72	72975	70770	78	687	828	0	3594	3589	32	-987	717	0	1.60298
209625	149073	105	62090	44996	97	189988	133280	106	2172	1293	34	10542	7353	61	-127	672	0	1.60298
305701	205953	121	90961	60658	116	269736	178815	120	2490	1628	16	14037	9282	77	2078	1268	15	1.60298
277923	230512	112	97779	81300	108	303094	250454	114	3173	2160	33	16284	14099	65	372	1454	7	1.60298
155909	128045	91	63278	53608	89	124609	98801	92	1043	872	0	6465	5263	45	476	746	0	1.60398
117843	97446	98	39969	32702	84	97757	78286	87	454	743	0	4907	3922	40	-393	314	0	1.60398
185160	140162	97	59237	44918	94	144367	105567	98	1054	855	0	8231	5862	53	507	895	0	1.60597
162049	136593	94	64629	54906	89	114555	94560	91	1191	808	0	6128	5231	42	-46	578	0	1.60696
141639	113352	92	45381	36312	86	115911	89908	90	829	615	0	5863	5099	43	1092	875	0	1.60696
141220	113686	90	43310	34646	87	112545	89828	92	1130	735	0	6356	4828	44	-360	404	0	1.60994
182783	135469	98	47437	35107	94	149576	111987	99	1943	1219	20	7674	5775	50	882	571	0	1.61094
173366	123709	98	55231	39492	93	139537	99780	96	1545	1162	9	7141	4936	50	528	1587	7	1.61193
159961	125120	95	43712	33823	88	128248	98230	93	882	730	0	7007	5532	50	564	723	0	1.61293
165462	132902	92	59614	49299	92	134597	104812	95	1303	1098	6	7051	5685	44	585	1030	3	1.61293
146787	118612	91	49135	39844	88	122052	94284	92	504	818	0	6534	5249	44	386	714	0	1.61392
98777	93071	83	32679	30003	81	85582	77726	83	1584	1032	4	4177	3948	35	402	1322	9	1.61392
297171	201033	132	96250	67038	115	241655	160156	118	2431	1809	27	12542	8311	66	573	1083	5	1.61492
201999	161862	95	71730	57601	93	196801	155507	99	1677	1621	21	10126	8075	56	-772	733	0	1.61492
112138	101245	86	34380	30695	82	100669	89833	86	1248	840	0	5204	5041	37	778	666	0	1.61492
85680	84586	87	30051	29655	75	73373	71606	78	142	589	0	3952	3699	33	-132	518	0	1.6169
124668	106152	90	33381	27670	85	106564	90134	89	926	1276	11	5171	4468	40	1490	1127	5	1.6169
206980	164256	98	61373	49052	94	180026	143079	98	1731	1505	16	9333	7253	57	166	426	0	1.6179
158764	116752	103	52796	39532	93	120921	88844	95	1367	1001	1	6066	4782	44	101	642	0	1.61889
199874	143275	113	54655	39317	95	172560	120189	101	1957	1332	14	8364	6544	51	1899	1306	23	1.61889
156424	130983	88	32576	26076	83	139935	113959	91	2269	1636	26	7255	6280	46	672	908	0	1.61889
89249	87591	80	30393	29377	72	71765	67860	79	1324	913	0	3736	3817	30	-807	239	0	1.61889
319228	206244	128	98053	62761	123	265534	170162	127	3009	1569	26	13881	8237	79	423	669	0	1.61989
95218	92497	89	26216	25150	75	82667	79753	80	356	710	0	4253	4436	34	-75	757	0	1.61989
71938	71757	87	23512	23395	66	59647	58369	78	773	663	0	3495	3118	32	-733	347	0	1.62188
182044	145302	113	54502	44663	97	194884	156860	113	2728	1445	30	10129	7817	57	-1313	561	0	1.62188
188238	144333	100	59284	45469	92	163801	120607	97	1197	935	0	8095	5975	53	781	1259	7	1.62287
133604	122444	86	44299	39647	84	102605	91492	86	804	773	0	5875	5239	40	249	686	0	1.62387
154562	127325	89	48030	39751	87	117206	90389	90	594	659	0	5787	4689	45	-913	589	0	1.62387
94590	87868	92	30461	28227	80	82859	75224	83	32	368	0	3801	3708	32	-44	578	0	1.62585
285734	191822	127	79665	54582	117	241567	159469	122	2894	1808	25	12683	8573	63	-455	915	0	1.62685
141742	113985	92	49875	41583	87	100440	79873	92	858	812	0	5237	4861	39	-222	688	0	1.62884
181019	144139	96	46472	35441	94	138414	106226	99	977	853	0	7437	5807	45	1105	1170	7	1.62884
70253	71187	79	23538	23376	66	61420	59622	77	1323	632	0	3065	3239	28	595	902	0	1.62983
167411	131613	96	41408	31823	91	139853	108999	96	1854	1078	6	7212	5406	48	274	636	0	1.62983
182714	154928	90	70681	58979	89	216262	181515	93	1856	2194	26	11070	9342	61	722	1248	6	1.63083
293643	198075	120	87600	60688	113	262479	175774	117	2647	1181	10	13874	9120	80	347	967	0	1.63083
205452	147962	104	64224	46841	96	172776	121775	101	1659	1135	18	9127	6602	54	1453	1521	23	1.63381
198993	159756	97	60486	48497	94	182714	145196	98	1556	1819	18	8826	7110	53	680	1238	6	1.63381
267001	218734	102	96487	78935	100	340130	277362	104	2241	2083	33	17300	14460	74	837	1084	4	1.63381
256290	212659	110	102546	86889	103	352726	295278	109	3582	2737	28	18068	15926	66	270	438	0	1.6348
101199	94842	81	30720	28505	81	91179	84371	85	914	704	0	4257	4036	34	1850	1472	28	1.63679
138948	110341	91	47795	38470	87	109336	83296	91	1190	879	0	5384	4335	43	0	386	0	1.63978
184315	139605	98	62650	47709	93	146518	109682	96	1206	1200	11	6890	5198	48	-68	1142	8	1.63978
130673	104784	89	42487	34104	87	117840	94122	92	1252	942	0	5922	5196	44	-1011	522	0	1.64276
73922	72975	91	17536	17199	51	61733	59903	79	1513	850	0	3116	3061	31	-296	754	0	1.64375
137097	110372	90	38265	30404	87	130638	101295	93	953	743	0	6827	5113	50	-721	399	0	1.64674
127226	115235	87	41008	36383	83	99616	89559	87	1257	742	0	5500	4790	39	-674	387	0	1.64873
234941	170168	104	88731	67244	102	175767	123657	104	1970	1322	15	9290	6489	55	480	1675	11	1.64972
84182	82655	85	23263	22148	71	76209	71698	93	345	550	0	3876	3639	31	864	1017	2	1.64972
167121	127662	93	60405	45310	92	125033	91817	96	1010	1077	5	6570	4593	51	2106	1679	27	1.65171
174289	152049	92	45879	39432	88	124789	105335	92	818	1348	12	6396	5253	49	-91	866	0	1.6537
230513	172964	100	69857	54251	99	182325	135010	102	1296	1099	9	9543	7425	55	330	726	0	1.6537
77154	75300	77	14599	14222	47	70676	69493	79	1065	690	0	3637	3610	29	213	588	0	1.65469
103161	96632	83	28847	25706	80	97358	88190	85	-252	424	0	4633	4131	38	-634	733	0	1.65469
148244	116259	91	41846	32727	88	126734	97220	93	1380	1136	7	6744	5343	46	197	1182	7	1.65569
112044	97416	84	30697	25854	81	101913	86760	86	494	483	0	4566	4146	39	323	1083	5	1.65569
114598	96195	91	36896	31118	83	93657	78715	87	1126	838	0	5028	4452	39	110	645	0	1.65668
177199	133680	98	51307	38693	94	137568	101034	99	1034	724	0	6637	5061	45	-807	801	0	1.65867
171976	133413	94	50156	37920	92	131755	99595	96	601	634	0	7245	5463	47	-983	143	0	1.65966
165718	128650	93	53749	42149	89	129431	98950	95	990	819	0	6436	4921	47	502	658	0	1.66066
189767	141590	109	46976	35371	92	145347	106523	97	1039	944	0	7472	5862	49	-23	844	0	1.66165
181122	143388	95	60530	48568	93	123652	95361	96	1060	864	0	6748	5035	45	443	544	0	1.66165
250745	200900	109	83081	66438	100	205854	161604	104	2007	1465	25	11008	8350	55	1291	962	0	1.66165
179893	134724	97	53576	40466	91	137695	99306	96	1639	1192	9	6969	5257	49	756	1496	11	1.66265
122493	104700	87	38859	32825	84	109045	92740	90	757	954	0	5397	4464	40	328	762	0	1.66265
90952	87132	79	28827	26586	77	80214	76129	81	603	665	0	4327	3976	34	1075	1322	14	1.66364
112794	106477	85	40879	38273	80	89215	82903	84	950	779	0	4917	4325	36	325	779	0	1.66464
407950	259848	145	166077	113135	143	432122	284517	146	4884	2954	43	23106	15256	105	667	858	0	1.66464
80070	77702	85	18659	18064	54	70485	67532	78	644	1101	6	3813	3802	32	149	827	0	1.66663
397144	230243	153	128082	75120	150	198489	117274	152	3052	1761	33	10352	6082	67	1986	1519	13	1.66762
128513	120396	97	45163	42685	82	121560	112419	85	764	636	0	5850	5148	40	-581	508	0	1.66861
168281	125743	99	50599	38425	93	140368	101782	98	532	863	0	7086	5166	49	946	1422	10	1.66961
224323	116566	115	71156	37290	115	194037	98778	116	1138	993	0	10258	5376	68	-318	1203	3	1.6706
334280	209075	127	116482	77559	127	264379	164941	131	3531	1791	47	13945	9263	68	439	720	0	1.6706
157281	122853	98	38800	30064	90	131115	101383	94	1183	1015	2	6738	5268	50	-133	481	0	1.67359
152288	132212	91	49865	42686	86	121070	105465	90	820	951	0	6591	5900	47	-59	1029	4	1.67458
230857	151042	106	68747	45087	102	184323	122121	104	2453	1579	24	10423	6878	59	1057	998	0	1.67458
314190	191439	122	91673	55170	120	240199	146617	124	2499	1897	31	13675	8054	76	2160	1580	26	1.67657
155485	125346	90	42000	32828	88	137044	105660	96	1869	1251	15	7019	5317	49	251	980	0	1.67657
167883	145672	89	86903	75066	90	225803	192548	94	1835	1548	15	11857	10484	62	455	1047	6	1.67657
93755	85853	81	31373	27891	80	91360	81981	83	593	660	0	4844	4106	40	-990	222	0	1.68055
213020	164248	104	47499	36936	94	178188	133203	100	1371	1143	14	9185	7234	53	527	932	0	1.68254
86762	88850	75	29932	29503	75	75393	73134	79	1200	912	0	3925	4173	30	-637	535	0	1.68254
111231	101662	91	32458	28621	80	108345	98486	85	209	476	0	5541	4892	40	703	1732	10	1.68651
96486	86983	95	31363	27824	80	83746	76362	83	1102	839	0	4566	3825	38	430	1589	9	1.68751
209927	165534	105	125123	110555	96	194468	154598	102	2073	1293	20	10375	7951	59	-329	839	0	1.6895
292150	188178	118	93508	60527	115	233752	145521	119	2963	1811	27	12470	8035	70	1787	1652	19	1.6895
106637	101222	85	33264	30935	79	91909	84093	83	-115	776	0	4898	3985	41	-559	264	0	1.69248
136383	112613	89	41025	33121	86	109625	89365	89	1331	1052	4	5657	4615	40	21	927	0	1.69248
108158	93617	84	37648	31966	83	95524	80489	88	30	556	0	5201	4139	41	660	1156	6	1.69447
157370	119545	101	47854	35523	90	132513	99592	95	2161	1670	17	6676	4713	46	787	809	0	1.69845
100526	95018	87	28342	25949	77	91249	84552	84	353	499	0	4433	4120	35	766	1381	9	1.69845
75771	74669	79	17618	17372	52	70542	68285	79	362	557	0	3987	3886	34	-838	453	0	1.69944
96664	82162	88	34563	29643	82	79436	68318	84	567	645	0	4284	3789	38	-805	234	0	1.70143
76481	75884	89	26420	26005	74	66141	64474	76	-145	556	0	3216	3448	28	-492	833	0	1.70342
123487	113622	86	45650	41694	83	100145	91141	86	385	514	0	5333	5016	38	22	602	0	1.70441
124519	107723	91	40130	34265	86	100910	86644	87	1145	740	0	4760	3701	40	-63	398	0	1.70541
187522	131272	106	58241	43200	95	149418	105766	100	1297	1014	3	7727	5718	51	528	1624	3	1.70541
87302	88216	76	28981	28397	74	74782	72322	78	916	734	0	3815	3552	35	-117	502	0	1.70541
118788	111447	84	30875	27328	80	98166	88259	85	409	663	0	5115	4584	37	-163	984	0	1.70541
170714	143973	92	71803	58946	90	194039	164136	93	1589	1356	19	9738	8295	50	458	1313	14	1.7064
90776	91304	78	30505	29752	61	78350	73209	79	594	538	0	4005	3979	34	-42	353	0	1.7064
312680	203719	131	91235	60350	128	281349	179482	133	3429	1963	33	14790	9760	71	664	837	0	1.7064
97173	87349	88	32580	28860	81	82773	73389	84	1195	950	0	4292	3910	37	-129	347	0	1.70938
96908	91944	95	28183	25827	79	82020	75171	81	87	586	0	4162	4151	34	-39	534	0	1.70938
182334	136940	98	56185	42521	95	158568	113547	100	1535	1154	11	8452	6115	58	1840	1338	7	1.71038
147022	117183	95	44282	35927	87	115422	90752	93	1504	950	0	6311	5176	43	58	516	0	1.71038
215587	176886	98	83595	70062	94	177325	144518	97	2085	1222	12	8691	7249	48	428	850	0	1.71038
129661	114377	86	34227	29013	83	103244	89413	87	1676	964	0	5988	4810	44	186	465	0	1.71137
77898	78143	76	21407	20923	59	60542	60025	78	1001	797	0	2985	2856	28	1066	1530	10	1.71137
75098	74262	78	17397	17395	53	63728	62149	78	1005	693	0	3623	3343	33	1515	1821	14	1.71137
197034	146644	101	73641	56799	96	157610	116596	99	579	776	0	8409	6158	51	-311	492	0	1.71137
117570	109430	86	33779	31108	82	96449	88852	85	300	596	0	5063	4945	37	-8	568	0	1.71237
105443	97960	81	34959	31159	82	87317	79596	86	1113	825	0	4398	4105	35	-1451	0	0	1.71237
181430	140187	98	60510	48727	91	134171	101575	96	2024	1413	13	6727	4734	48	128	792	0	1.71237
150625	121161	98	40736	31718	88	124589	100174	91	952	713	0	6163	4832	48	276	633	0	1.71336
106195	99025	82	25337	22149	76	91223	81374	84	393	809	0	4756	4158	38	-261	674	0	1.71436
171573	136185	99	49983	39502	90	134902	105571	95	1391	981	0	7271	5655	50	943	692	0	1.71436
115140	100873	86	40260	34423	83	93406	79600	86	1448	820	0	5215	4444	43	350	535	0	1.71436
155194	127883	98	42646	34661	89	114272	93965	92	1362	1142	10	5504	5088	40	269	816	0	1.71535
159861	123046	91	49331	37911	90	143287	105888	95	1397	1069	5	7289	5411	47	252	1030	2	1.71535
193165	147602	99	72302	58816	95	150192	112175	100	2530	1014	3	7756	5520	50	279	900	0	1.71535
280341	221461	114	106912	88655	110	364222	297229	115	3881	2668	38	18481	14993	79	2025	1740	21	1.71535
156234	126406	91	51478	41603	87	123571	94925	92	2002	1163	12	6569	5130	43	302	430	0	1.71535
195200	150399	93	83573	66257	93	259913	207898	98	2242	1791	29	13374	10947	67	151	806	0	1.71535
79397	78276	77	27709	27086	73	70147	68294	77	682	458	0	3509	3333	30	-491	641	0	1.71734
188199	143703	98	65396	50766	94	145309	109978	97	935	751	0	8275	5670	52	1963	1237	15	1.71833
176274	123126	102	54766	38478	94	139149	96649	98	1461	1126	20	7891	5082	57	1872	1453	12	1.71933
143341	122530	89	54751	45664	86	118675	97579	89	1060	923	0	5884	4977	43	627	849	0	1.72231
152229	111847	96	50699	38508	91	116976	86109	94	2156	907	0	6578	5010	50	729	968	0	1.7243
174110	131428	95	52827	39310	93	148979	110273	97	1741	1046	5	8513	5650	56	-640	518	0	1.72828
229752	184352	103	71480	56498	96	233215	190420	101	2200	1471	21	12082	9851	55	575	745	0	1.72927
305484	203965	120	92454	61266	114	274978	178669	120	2639	1645	36	14265	9035	65	-1211	345	0	1.72927
73168	76598	73	17086	17719	45	60198	59051	76	928	556	0	3370	3312	30	542	550	0	1.72927
140131	109720	90	45015	35148	88	116838	91243	92	1597	1102	8	6184	4365	47	83	798	0	1.72927
160251	133446	98	37422	31279	89	132561	108412	93	1631	884	0	7172	5572	47	-52	390	0	1.73027
169009	138753	102	46070	38226	89	131999	106959	94	1001	732	0	6609	5300	45	-401	471	0	1.73126
189324	144475	97	68268	52008	93	150196	114392	97	1031	1000	1	7551	6117	47	808	961	0	1.73126
241026	170383	107	111715	84021	107	288723	228086	109	3193	2258	31	15050	11587	69	1325	972	0	1.73226
95137	98139	78	19733	19651	52	78794	76375	78	627	887	0	4103	3836	34	-184	551	0	1.73226
88767	83140	85	29895	28150	76	73517	69832	80	504	768	0	3566	3279	33	85	880	0	1.73325
238625	184079	110	97792	79373	104	233253	183569	111	2015	1491	17	11926	9250	66	2153	1682	23	1.73524
169331	126122	99	51883	38560	91	134578	98642	96	1463	1167	11	6646	4821	48	1035	1177	5	1.73524
176876	138569	95	56704	44449	93	138028	103932	96	1569	1031	11	7481	5383	52	-154	448	0	1.73623
336164	210361	131	124391	82630	126	326595	203399	138	9307	6366	63	18901	12279	91	3091	3908	22	1.73623
81303	81595	76	18848	18761	49	71572	69148	78	364	536	0	3597	3476	31	-270	350	0	1.73623
198585	135535	101	56030	37377	95	156997	107723	100	1966	1052	4	8348	5853	49	132	764	0	1.73623
85049	84509	78	14271	14408	45	85127	83660	78	488	635	0	4381	4061	36	713	875	0	1.73623
182243	141171	96	49443	38344	93	149460	114745	98	1474	950	0	7546	5894	48	-359	755	0	1.73822
89703	87128	80	27149	26053	77	77077	73571	81	1018	821	0	3840	3946	30	161	834	0	1.73922
216182	160437	105	59082	43671	98	164538	121195	102	1843	1140	8	8500	6177	54	1199	1047	3	1.73922
116092	104382	87	36272	32112	82	104262	92663	87	732	881	0	5308	4651	44	-290	725	0	1.74021
126732	101122	93	41042	33094	86	106338	82591	90	919	624	0	5367	4670	41	-1027	108	0	1.74121
194574	159629	102	59252	48117	96	145752	118483	100	871	515	0	7862	6387	50	-4	789	0	1.74121
118979	98059	90	37187	30831	84	95783	78647	88	111	349	0	4862	3791	42	-707	176	0	1.74121
100954	95383	83	30984	28981	79	82134	76759	83	387	689	0	4774	4231	37	-321	743	0	1.7422
293555	213429	140	128282	96232	129	338610	261632	132	4025	2381	37	17823	13749	68	1448	1103	7	1.74319
112462	98949	92	36325	31240	82	94751	81610	85	872	521	0	4921	4401	43	-37	906	0	1.74518
199715	148276	114	63958	48729	99	176972	135119	105	2081	1335	15	9956	7340	54	-86	713	0	1.74817
235359	185204	104	109651	87141	103	338483	277319	118	3327	2695	30	17315	14533	75	2630	2414	15	1.74817
179566	136270	93	60538	45200	92	141708	104036	96	1526	1180	15	7462	5821	49	-440	446	0	1.75115
193636	143865	100	109867	88839	97	211940	163594	101	2647	1803	36	10311	8147	58	912	1731	16	1.75214
135258	106505	92	40323	31675	87	116015	92254	92	1633	924	0	5882	4532	45	10	410	0	1.75214
156054	119410	97	51822	39325	90	120296	92544	93	854	959	0	6782	4668	50	361	626	0	1.75314
259658	196967	111	90109	66182	108	263021	199995	111	2639	1174	17	13815	10769	64	799	1223	15	1.75513
154269	120609	93	42622	32969	87	129024	99696	92	1279	1029	4	6514	4837	45	810	1138	5	1.75612
173183	129788	95	51905	39073	92	123003	91083	95	767	948	0	7275	5230	49	-244	489	0	1.75612
244643	193685	107	90631	73044	100	241816	193167	104	2806	1810	27	12496	10229	54	1017	958	0	1.75811
149607	127154	89	44911	37861	87	119029	94733	91	1570	1036	5	6134	4807	42	218	967	0	1.7601
116003	111912	81	44051	42045	81	88078	83285	83	491	581	0	5099	4726	38	921	1420	10	1.76109
172817	130068	101	48032	36105	91	135022	99919	94	1713	1057	5	7083	5293	49	-96	320	0	1.76109
234916	187426	103	87844	73497	100	227261	185205	105	2547	1506	33	11109	9195	54	537	801	0	1.76308
290743	192059	120	105003	74299	113	238889	155595	116	2891	1756	38	12806	8236	65	-117	1006	2	1.76408
114053	109243	84	36314	34066	79	92797	86314	83	1774	1335	18	4652	4309	38	1510	996	0	1.76408
188980	148199	100	46431	35567	94	147744	114632	100	1600	1326	13	7873	6242	47	345	770	0	1.76607
149460	123928	102	48392	39973	88	119577	98424	92	947	715	0	6536	5129	47	-550	284	0	1.76706
176621	144754	93	70123	57702	91	185348	152460	94	1759	1339	19	9049	7596	52	198	756	0	1.76706
187812	143227	97	60061	46530	94	148439	113875	99	1150	1027	4	7881	5715	53	587	821	0	1.76805
286278	183326	118	172970	119207	114	490985	334093	119	6050	3225	59	25575	17884	97	2078	1678	13	1.77004
227555	178129	99	71567	55742	96	193623	151886	101	1984	1664	31	9680	7296	52	246	1500	9	1.77104
203568	148131	105	56646	42018	94	161230	117942	100	2351	1372	25	8105	5908	50	-690	964	0	1.77104
86691	87365	78	21202	20978	59	71228	69903	79	894	823	0	3332	3292	30	702	1322	10	1.77203
180415	144791	100	41370	31632	92	150935	117689	98	1181	1008	2	8208	6381	46	287	679	0	1.77303
125194	106642	86	36339	30647	83	101820	85441	88	504	630	0	4956	4193	38	772	742	0	1.77502
98497	93599	79	29147	27250	78	84030	80076	81	1371	903	0	4375	4333	33	-595	176	0	1.77502
80465	78857	81	24259	23604	67	67602	65396	77	595	1002	1	3426	3411	31	186	636	0	1.77601
187881	157414	95	94343	83263	91	255804	221430	95	1737	1716	20	13905	11997	64	126	700	0	1.777
90596	89048	78	28642	27505	73	71798	67604	80	415	897	0	3937	3322	34	168	548	0	1.777
264769	178403	108	69682	44839	102	206235	135422	106	1653	1046	6	10606	7283	56	465	1084	5	1.777
107275	97037	82	31442	27453	79	93249	81973	84	1113	897	0	5162	4544	38	1463	1315	9	1.778
303297	199487	119	94059	63298	115	235921	152951	119	3012	1387	23	12325	8433	70	690	760	0	1.77899
71739	69719	76	16968	16832	49	58109	55874	76	406	438	0	2892	2836	26	-435	330	0	1.77999
164199	139291	92	69647	59636	91	201490	172551	96	1465	1841	20	9672	8506	51	854	1289	10	1.78098
106290	103650	81	25643	24656	67	96462	93331	82	1471	764	0	4913	4638	36	1445	962	0	1.78098
235420	166298	107	68835	49241	102	181683	130066	107	1581	1137	8	9743	7172	60	470	787	0	1.78198
123568	114569	86	40315	37824	81	96990	90779	85	1692	1394	16	5164	4393	40	747	822	0	1.78198
156471	124999	99	46225	36259	90	123592	97128	98	1075	908	0	6493	5078	50	719	1066	4	1.78198
171892	131281	99	49725	37497	91	148190	108875	96	1777	981	0	8523	6213	53	-371	561	0	1.78496
137360	110320	94	47755	38309	87	109339	88484	90	924	906	0	5884	4815	50	-248	1379	10	1.78496
93478	90416	86	21938	20546	78	84916	78944	95	643	433	0	4310	4201	33	-1192	172	0	1.78496
105398	91332	86	32534	28075	81	89055	77199	86	240	514	0	4285	3914	37	-606	518	0	1.78695
98549	95248	81	29343	28476	77	80382	76852	81	420	513	0	4038	3954	36	47	690	0	1.78794
154990	117549	104	45132	34267	90	131884	99099	96	1957	987	0	6983	5004	49	1195	703	0	1.78794
132063	116631	85	49775	40812	84	109350	94382	88	1594	958	0	5506	4715	39	-787	308	0	1.78894
105500	99411	84	24143	22954	71	90314	85525	82	932	755	0	5133	4636	38	-518	739	0	1.78993
200112	153598	99	38285	29959	93	169910	126034	101	1101	975	0	8466	6459	54	1064	1420	10	1.79192
80608	77114	85	23807	22498	67	64000	60817	80	669	646	0	3364	2949	34	455	814	0	1.79291
165002	128841	94	51725	40125	91	127984	96676	96	1656	1185	20	7454	5614	48	347	1005	3	1.79291
151675	118312	95	45904	36642	90	104683	80392	93	1215	881	0	5692	4371	44	-333	348	0	1.79291
133760	115383	92	34578	28233	84	111721	94631	89	980	1004	2	6101	5425	42	46	645	0	1.7949
327775	235409	120	93948	67263	116	260692	181647	119	2780	2208	37	14303	9854	69	841	1504	13	1.7959
128024	108258	90	39611	31931	86	107968	87671	89	504	452	0	5164	4340	38	318	1420	7	1.7959
344366	214848	129	84030	52988	126	295042	178439	130	2242	1431	31	14886	9318	70	-303	799	0	1.7959
274523	193358	117	85547	59182	113	194407	134196	118	1789	1338	16	10818	7109	64	-288	1229	5	1.79689
91826	83679	97	31155	27071	88	78589	69036	97	190	418	0	3998	3659	34	1197	1045	3	1.79689
237858	168450	115	85036	62939	107	178513	122761	110	1833	1324	17	9637	6644	55	-662	502	0	1.79888
215191	162021	110	74061	56539	97	170877	130867	101	1062	988	0	8441	6463	53	-96	992	0	1.79888
169227	127475	100	50366	38460	92	140267	105622	98	1921	1120	12	7315	5740	48	-886	271	0	1.79988
193226	156458	95	62685	49918	92	183122	148352	95	2310	1573	20	10369	8252	60	537	869	0	1.80087
96986	87569	97	31698	28376	80	80443	70534	83	929	611	0	3931	3428	34	241	582	0	1.80087
139384	114826	94	43070	35072	86	108825	89599	92	1624	1176	10	5342	4746	40	-19	892	0	1.80186
206733	165705	99	61675	48571	93	193906	156960	98	1839	1576	19	10150	8029	58	1488	916	0	1.80286
173653	147490	95	49690	43671	86	153432	128558	93	2902	1699	23	7277	6315	44	-843	1342	8	1.80385
112057	96259	89	33724	28609	83	97438	82480	87	779	1071	7	5108	4044	40	-307	249	0	1.80385
124209	100211	97	40965	34360	85	94606	76023	88	1017	949	0	5096	3934	39	-756	262	0	1.80385
168097	136516	104	44379	34832	90	119984	96086	93	1484	1094	7	6541	4919	43	1056	1481	12	1.80584
231827	175809	116	80685	62423	99	167473	124788	101	1541	1089	12	9006	6816	54	1250	926	0	1.80584
166992	126479	98	46546	34994	91	145173	105584	95	1184	721	0	7334	5207	51	1229	1531	12	1.80684
299086	223688	122	141954	110173	117	382083	295266	122	4126	2935	39	19363	15651	85	2297	1491	26	1.80783
91310	86782	81	26122	24857	68	80802	75707	81	-303	415	0	4277	4176	34	-483	282	0	1.80783
99118	98058	79	18950	18746	54	86182	83022	81	407	779	0	4365	4180	34	-81	650	0	1.80883
138180	124759	102	56178	51099	85	104122	92540	88	1313	1319	14	5078	4813	37	1421	2055	15	1.80883
117971	102788	86	36986	31653	84	110491	95166	88	1351	909	0	5666	5241	42	349	589	0	1.80883
166115	124857	94	51652	38795	91	132889	97363	94	1924	1146	15	6832	5056	49	-848	333	0	1.80982
126085	107492	88	42786	35598	84	110545	93452	88	557	622	0	6105	5215	42	28	397	0	1.80982
72662	74692	72	18442	18713	49	70296	69548	75	1024	1091	4	3435	3421	31	190	641	0	1.80982
221474	189804	98	74972	65648	92	223644	191443	99	1581	1244	20	11992	10028	58	12	736	0	1.80982
163182	123782	98	47674	37524	90	130976	97813	93	1543	863	0	7027	5587	48	-1015	425	0	1.80982
279101	193722	112	96311	69269	109	212779	139934	112	2858	1360	17	11784	7694	70	-472	596	0	1.8128
158647	122871	91	49968	37788	90	133910	98343	100	1559	1014	3	7284	5402	53	797	1165	9	1.8128
141178	123342	89	68024	61265	88	105143	89408	88	966	778	0	5795	4882	42	824	1435	12	1.8138
241974	172346	104	70195	49466	102	192442	131718	105	2287	1431	25	10399	7135	63	101	765	0	1.8138
142576	114570	92	53130	43818	88	118853	95810	91	1113	844	0	5681	4739	42	-219	975	0	1.8138
112447	109644	83	38266	36672	78	84986	80480	83	843	1057	4	4902	4233	36	779	902	0	1.81579
261089	205242	113	107498	84549	112	307276	239685	115	2980	2278	27	16631	12770	80	-274	358	0	1.81579
171622	136189	91	65767	52344	91	171489	135782	100	1644	1489	18	8631	6778	51	831	852	0	1.81579
345895	206244	129	110161	65422	128	289975	172258	132	4096	2035	51	15724	9141	87	-740	347	0	1.81579
141377	114695	91	46190	37658	89	122030	96020	94	923	1229	9	5830	4718	43	-455	447	0	1.81877
99705	96012	79	34410	32117	78	87743	80947	83	1022	893	0	4865	4374	37	1732	1007	2	1.81877
110642	106495	88	31685	30281	77	84843	81606	81	1278	966	0	4510	4540	34	1413	1038	4	1.81877
147936	120627	93	44870	36348	87	123651	95702	92	801	868	0	6761	5735	45	1760	1083	5	1.81877
227544	166227	98	87711	65869	95	170251	117090	99	2590	1715	22	9111	6767	57	-867	769	0	1.82076
225032	158032	101	76571	55754	98	173779	118432	104	2762	1779	35	9549	6367	53	558	1060	5	1.82175
231733	167428	111	70757	51578	101	183238	133320	104	1623	1289	20	9924	7203	59	-108	842	0	1.82275
234011	187622	112	66065	52794	103	239115	196149	109	2672	1938	26	12164	9808	60	257	646	0	1.82474
208368	176735	98	67667	58022	92	186693	159709	96	2009	1083	16	9263	8281	48	1054	1086	4	1.82474
277278	184051	123	79876	53413	120	243323	160742	125	2404	1708	22	12632	8118	66	611	749	0	1.82672
111510	103073	84	35145	31485	81	89001	79439	85	844	777	0	4699	4404	37	765	1013	2	1.82672
139741	115261	95	42604	34674	86	122636	102055	91	1511	1198	10	6780	5299	49	362	930	0	1.8307
196675	167023	102	82441	71758	98	254052	220582	102	2094	1356	24	12641	11352	59	-530	700	0	1.8317
169193	133658	93	49822	38650	91	124181	94846	94	1472	1290	16	6746	5330	44	461	833	0	1.8317
204441	161901	103	79106	64339	94	192994	154809	97	1807	1952	18	10023	8545	53	438	1307	7	1.83369
197312	154587	114	89380	74195	95	147049	112510	100	1626	1171	13	7400	5722	50	428	1202	7	1.83468
179649	129854	96	59616	45137	92	154902	111548	97	1558	1037	5	7341	5505	50	1053	1246	6	1.83468
134189	115169	86	44051	36773	86	109258	85295	91	460	734	0	5524	4205	40	947	1162	6	1.83468
113039	93623	89	41257	33834	84	84756	68918	88	758	492	0	4313	3463	36	131	841	0	1.83468
121728	97780	101	41566	33757	86	71961	57199	89	1394	982	0	3857	3087	37	344	992	0	1.83667
147763	119962	93	49203	39038	89	113959	91073	93	855	874	0	5731	4400	45	-349	903	0	1.83667
165030	131478	96	38390	30087	88	118155	93349	94	1551	1195	9	6263	5214	45	355	1067	4	1.83766
152377	119997	91	51155	39744	88	117781	91636	91	1492	941	0	6662	5183	48	324	470	0	1.83766
132649	108071	92	42149	33536	88	116503	93397	92	1526	1330	12	5954	4537	43	-227	967	0	1.84065
321113	210408	111	100907	63700	110	331989	231200	127	2998	2619	31	17328	12344	81	1038	1263	7	1.84065
150721	121118	92	39945	31463	88	117558	93058	93	685	760	0	6251	4930	46	1265	838	0	1.84264
117577	100075	92	39098	33435	85	106228	91147	88	524	899	0	5475	4652	43	111	879	0	1.84462
96028	94597	79	26195	25443	69	76242	73551	81	245	469	0	3781	3635	31	555	1626	5	1.84562
150661	128886	92	36609	30256	85	113136	96075	91	1795	1259	13	5953	4919	43	-367	719	0	1.84562
72902	73476	73	21044	20777	58	60628	60340	76	259	713	0	3212	3395	29	673	841	0	1.84562
70232	69024	83	21189	21160	58	60148	58914	77	1217	826	0	3198	3520	27	842	1658	11	1.84661
142652	118368	92	42288	35235	86	112462	92789	90	2	930	0	5909	5150	43	1519	1489	14	1.84761
65857	64552	78	14421	14492	45	60291	60128	76	356	386	0	2811	2898	28	49	933	0	1.8486
274854	193327	113	80185	58064	108	248320	181813	113	1572	1690	14	12924	9697	68	223	514	0	1.8496
229568	195384	104	92413	79035	97	254824	217722	105	1989	1906	30	13442	11586	56	2062	1187	14	1.85158
234543	191819	111	113764	96179	99	305141	248244	103	2813	2037	31	15740	13459	70	1458	1720	15	1.85457
161375	125926	94	54638	41319	89	119371	87512	94	1219	1023	2	6100	4475	48	768	872	0	1.85457
164851	127191	94	42047	32240	90	139407	104500	95	1548	1051	6	7293	5114	48	-82	578	0	1.85556
353427	223266	143	125372	83090	141	284547	178210	145	3545	1780	46	15081	8953	73	275	1135	5	1.85556
115075	110615	84	42600	39419	79	110632	101454	84	1038	1200	8	5801	5167	42	-372	493	0	1.85556
239494	184220	112	87279	68941	107	213033	164929	111	1504	1148	17	10886	8844	55	438	874	0	1.85755
72130	71762	75	21105	20782	60	59313	56936	77	-84	286	0	2889	2934	28	-972	57	0	1.85954
110846	107000	86	34673	32735	79	92994	87534	84	697	949	0	4808	4436	35	-379	544	0	1.86053
73475	73906	82	14179	14178	46	61708	59800	77	1073	651	0	3043	3497	26	375	791	0	1.86053
268707	182062	108	87137	58501	105	213414	142778	110	3124	1692	36	10918	7401	58	736	1021	2	1.86053
154973	125084	90	43375	35143	87	116973	90584	95	960	892	0	6369	5261	46	1489	1056	3	1.86252
221892	162409	109	53761	38378	99	174158	123132	104	1912	1104	9	8686	6142	55	-440	535	0	1.86352
187517	142584	102	68066	52639	94	134761	100110	97	1238	809	0	6766	5236	48	1245	1154	6	1.86352
101569	89381	91	30220	26380	81	73722	65379	85	632	583	0	3881	3104	37	197	533	0	1.86451
128336	108016	96	41348	35638	84	105946	87082	89	1025	671	0	5557	4488	42	-515	754	0	1.8675
194055	157032	97	70026	56140	92	149776	120483	94	1099	1172	18	7107	5838	47	623	1517	13	1.8675
371191	217743	148	122307	73143	143	309079	174465	147	4449	2381	43	16904	9625	82	1826	1156	20	1.86849
189071	152747	95	56176	46052	91	163634	131107	96	1910	1732	19	9276	7228	53	12	639	0	1.87048
101414	98959	84	30713	29969	76	89528	87123	80	-34	368	0	4482	4305	35	1080	699	0	1.87147
98446	91966	82	27490	25150	77	81878	76774	81	530	976	0	4464	3909	39	515	1258	7	1.87247
176379	130956	97	54242	40426	93	142096	104952	97	2204	1441	18	7252	5174	49	-572	508	0	1.87545
257755	177115	117	59931	43642	104	199275	137280	111	2350	1218	13	10820	7823	61	1687	798	0	1.87545
96167	94683	78	31739	31069	76	80194	75874	80	794	449	0	4511	4144	38	856	846	0	1.87644
324801	214309	142	181739	138845	140	436599	328774	142	5018	2796	55	22548	16803	97	151	1119	6	1.87644
217766	160318	100	71192	51427	100	169652	125340	105	1259	1251	10	8840	6341	59	-59	931	0	1.87843
101773	92595	83	32139	27905	80	85201	76051	84	-584	175	0	4113	3885	36	262	839	0	1.87943
100212	90708	84	33405	29754	80	92309	82158	84	1005	670	0	4660	4161	38	-831	148	0	1.87943
224445	190930	104	110262	93863	99	265229	223335	103	1554	1376	19	13898	11920	61	538	968	0	1.88042
205428	157215	97	69620	53696	92	158947	120462	96	1309	943	0	8030	6054	52	1552	1151	5	1.88142
163465	133423	88	58188	46718	88	120454	95451	90	1067	865	0	6213	4979	43	368	594	0	1.88142
169951	134393	98	51670	41610	91	129531	100648	94	1684	1113	9	6715	5247	47	417	956	0	1.88241
71290	69203	81	23928	23524	72	64224	62127	76	665	726	0	3122	2929	30	469	981	0	1.88341
128058	101051	94	40336	31780	88	106107	82791	93	98	864	0	5113	4535	40	-316	447	0	1.88341
127647	125549	81	45800	41361	83	98231	89981	86	1022	871	0	4975	4860	37	-156	816	0	1.8844
102796	101177	81	14858	14604	48	99381	98000	80	-8	368	0	5036	4920	40	-271	238	0	1.8844
154872	123496	93	46234	36558	89	131562	103778	94	659	644	0	6653	5196	45	373	640	0	1.88738
205026	158974	95	57920	44635	92	172598	128818	97	1570	1242	11	8745	6092	52	471	1508	8	1.88738
271097	220200	108	102042	84358	108	301642	247588	111	3524	2412	37	15525	12623	65	1498	1930	14	1.88738
322571	229589	113	114977	82917	111	335526	250970	115	4721	2723	54	16614	12454	73	1399	970	0	1.88738
121072	102604	102	35672	27767	102	106541	79824	102	1143	814	0	6246	4679	54	1260	1306	7	1.88738
195268	155581	92	70365	56016	92	180955	143333	95	2068	1470	18	10145	8397	56	1067	833	0	1.88838
166921	131365	109	49025	38592	91	108053	82552	93	1109	743	0	5415	4413	40	962	910	0	1.88838
241168	195874	110	86149	72325	100	237496	197684	105	2538	1526	25	12583	10431	66	-254	656	0	1.88937
111875	106460	83	44423	41389	82	101702	93876	84	945	648	0	4600	4505	36	-163	351	0	1.88937
150282	109318	101	53602	39692	91	115713	86708	94	1840	1248	11	5940	4313	45	278	1346	8	1.89136
158805	125662	91	47402	36792	89	128651	99618	94	1439	1161	8	6096	4708	47	77	839	0	1.89335
123200	112147	84	32321	27766	83	106300	93250	88	867	680	0	6397	5310	44	-246	769	0	1.89335
105623	100934	86	37565	36541	79	73150	70509	81	1298	1071	7	3949	3870	34	-1446	199	0	1.89534
133840	125879	83	43807	41207	81	115539	106882	84	674	771	0	5537	5291	38	-281	396	0	1.89534
191961	145127	96	54211	41051	93	166536	125193	97	831	661	0	8208	6169	50	824	1125	7	1.89534
175127	134906	94	55651	43746	92	144370	110285	96	1681	689	0	8118	5909	54	652	972	0	1.89534
105399	98493	84	48296	45363	80	94834	87018	82	1262	971	0	4590	4698	35	198	517	0	1.89633
280784	177424	125	101250	68757	116	214578	134085	119	3279	1921	35	11687	7113	62	531	795	0	1.90329
199550	154473	99	61841	47612	95	146733	111938	98	1442	1099	16	7160	5579	47	495	910	0	1.90429
232313	171306	101	156314	116567	101	327105	236671	107	3321	2070	46	16581	12373	68	190	773	0	1.90528
162987	124552	90	47125	35852	89	138414	103119	93	2037	1596	22	7712	5697	49	984	1544	17	1.90528
148099	126776	91	67341	58047	87	111893	90890	90	740	1005	2	5619	4660	44	828	691	0	1.90528
174937	139705	92	46896	36945	87	133688	104940	92	1141	1235	8	6794	5194	48	55	801	0	1.90528
264874	173586	115	80894	55354	107	219889	144502	113	1716	1054	6	11182	7210	70	443	664	0	1.90727
106651	98439	90	24986	21966	75	77371	70627	84	773	479	0	3923	3413	34	-546	283	0	1.90827
165382	123727	94	47131	35876	92	132243	98662	97	1613	1051	5	7425	5160	52	1394	1193	11	1.90827
336668	219439	133	137902	95410	130	310309	200058	133	3027	2177	29	15886	10562	78	-230	358	0	1.90926
178432	144038	99	53412	42828	91	136763	109952	95	1005	990	0	7488	5929	47	1060	1268	7	1.90926
161808	125757	95	53315	41879	92	119302	89874	94	1008	1004	2	6087	4416	50	-250	670	0	1.91025
290908	189075	112	83680	54404	109	237217	150544	114	1968	1255	30	12442	7990	63	-414	597	0	1.91025
134020	121866	88	37197	33337	82	112243	101855	86	947	540	0	5739	5366	41	238	719	0	1.91025
180509	137829	97	60445	46761	92	162809	125449	96	1328	1113	6	8890	7050	53	-78	510	0	1.91125
169078	135690	93	74026	61798	91	122394	94190	94	1392	835	0	6835	5129	47	-6	493	0	1.91423
87368	87419	79	15888	16011	48	83949	82218	79	338	622	0	3998	3801	32	155	484	0	1.91423
111892	104998	84	31582	28639	77	101185	93348	83	708	607	0	5128	4735	40	298	1714	12	1.91423
203692	152204	106	62597	48871	96	158788	116417	99	1157	1035	8	8238	6006	55	482	528	0	1.91523
93697	89732	79	25163	24091	66	80009	76990	83	898	647	0	4204	4230	30	599	1311	8	1.91523
104885	88650	86	39618	33009	82	76040	64820	85	667	661	0	3969	3214	39	82	387	0	1.91622
116362	105248	94	34469	30187	82	94989	83777	86	1275	876	0	4475	4119	39	164	1162	4	1.91722
107077	100793	88	32200	29425	81	92669	85247	85	1132	649	0	5209	4628	38	717	1156	6	1.91821
278432	209094	109	107206	81551	106	308755	240859	110	2910	2301	35	15776	12093	70	1076	1364	13	1.9192
160542	130756	90	44209	35031	87	102063	78796	93	2209	1252	18	5705	4829	43	550	696	0	1.9192
215056	164632	111	69505	54017	98	145531	107207	102	1720	1647	15	7453	5659	48	-1090	109	0	1.9202
306747	200252	142	90312	59151	135	248758	158239	140	2138	1457	32	13010	8277	64	1353	1667	26	1.9202
152115	124019	89	35178	27351	85	121773	94259	90	823	778	0	5811	4600	45	-246	502	0	1.9202
364618	244257	146	154826	112895	140	451859	317460	146	5209	3084	42	23333	16597	93	-12	998	0	1.92119
334259	221028	142	112046	75206	133	297137	200321	138	1636	1686	23	15433	9995	69	1894	1302	27	1.92219
192632	127114	107	67030	44945	97	151113	102140	101	1735	1348	14	8039	5461	54	2677	2223	16	1.92418
249522	191129	121	92188	69248	112	265579	210584	115	1725	1517	19	14069	11227	63	226	704	0	1.92517
173327	136686	97	57140	45887	92	129613	102835	96	938	1131	8	6533	5095	53	-238	413	0	1.92517
163986	125832	97	47144	35933	90	136012	101692	97	1601	916	0	7076	5215	48	170	921	0	1.92815
78207	77104	84	19973	19970	54	72855	70012	79	65	547	0	3382	3608	30	967	1171	8	1.92915
183424	143236	97	57747	44458	93	134203	101538	98	1321	1010	2	6622	5143	47	-685	451	0	1.93014
203967	149928	101	64542	48150	98	193871	141325	104	2108	1566	22	10407	7867	54	932	1568	14	1.93114
221179	175281	102	84686	70037	100	213273	170964	104	1413	1501	13	10657	8854	53	7	671	0	1.93114
262488	182170	105	82488	55859	101	183129	123870	105	1561	1016	3	9027	6553	51	983	1230	8	1.93114
270436	179318	112	138698	105069	107	304333	221916	111	2162	2041	28	15929	11562	80	837	960	0	1.93114
142305	105330	109	47123	31542	109	137033	95005	109	2422	1259	19	7456	4983	54	994	1085	4	1.93114
252653	213957	109	92131	76549	105	301999	251842	109	2931	2380	30	15659	13680	66	762	1276	8	1.93213
214515	166942	101	57557	44987	95	175601	136886	99	2032	1059	8	9376	6943	56	483	757	0	1.93412
146895	116671	93	44103	35091	89	121716	92940	95	1029	850	0	6367	4920	46	517	775	0	1.93511
190410	143349	98	63610	48666	93	144763	106666	97	1716	1083	6	7614	5879	49	-201	748	0	1.94108
181244	137970	103	55521	42850	92	136620	102457	98	1628	1452	15	7015	5616	46	-521	415	0	1.94208
136253	109624	95	38706	30872	86	91448	73330	88	591	769	0	5031	4147	42	1116	933	0	1.94307
405410	250865	163	120619	75591	151	298648	183354	155	4936	2298	51	15460	10346	77	431	690	0	1.94406
90071	88236	78	21350	21019	56	73400	69760	79	1163	850	0	3617	3378	32	-379	687	0	1.94506
87414	85393	78	15455	15251	47	85332	82351	80	748	504	0	4151	3988	35	393	638	0	1.94506
137444	126983	89	36040	32514	82	122254	111951	87	1130	1235	15	6070	5515	48	144	946	0	1.94605
169619	135485	93	38468	30100	88	137235	108800	94	1606	1390	12	7516	5563	52	1212	759	0	1.94605
166460	143303	90	51754	45048	88	142830	121576	92	1733	1071	11	7178	6062	48	889	1023	2	1.94605
197014	150844	100	58781	46834	94	173262	136346	99	1665	1163	18	8673	6890	53	776	908	0	1.94605
169835	133372	93	55288	44272	89	141563	107580	94	1988	1265	13	7602	5629	55	-1112	87	0	1.94705
272045	181273	119	95188	63739	108	199409	124758	110	1964	1094	17	9683	6750	55	788	889	0	1.94904
102166	84838	86	32963	27018	84	92942	77712	88	1314	815	0	5077	4044	41	1384	967	0	1.95003
87626	83388	90	26210	25309	71	72622	69666	79	413	832	0	3567	3684	33	164	548	0	1.95003
175256	136914	94	48697	38023	90	137610	106369	94	1183	1440	16	6929	5465	52	1164	1242	13	1.95003
124581	105954	91	44730	36646	87	106846	89023	90	148	710	0	5118	4213	41	-93	330	0	1.95003
70344	67037	80	18744	18326	56	55965	53721	76	428	803	0	3051	2987	28	1024	1231	7	1.95202
124528	115104	86	43109	39081	83	104137	93314	85	1067	905	0	5258	4859	36	885	779	0	1.95202
204412	172632	94	71962	61969	92	204400	168335	96	2383	1439	28	10125	8964	54	791	1748	15	1.95301
104564	99803	92	26849	25832	76	89604	86603	81	625	1194	10	4660	4610	35	9	405	0	1.95401
93209	91193	84	26133	25362	73	78236	75653	78	330	709	0	4040	3848	35	340	791	0	1.955
165289	127817	91	50141	38851	89	129480	97432	92	1879	1226	21	6890	5443	44	-365	318	0	1.955
128735	108583	87	36207	29942	84	110226	89517	90	1416	1436	13	5807	4965	41	195	609	0	1.956
144062	136289	97	57833	54608	83	156674	148015	88	1147	1270	10	8222	7461	49	957	1163	9	1.95699
105680	100480	81	36040	33064	80	89481	82519	83	1053	872	0	4796	4524	36	251	782	0	1.95799
163697	126393	94	52302	39345	91	129458	98620	95	1256	1161	10	6558	5260	44	1531	993	0	1.95799
180555	141031	93	66091	52025	92	168806	129219	95	1066	1219	9	8767	6968	54	130	722	0	1.95799
142190	114990	94	41411	33351	85	121309	93625	90	1118	1166	10	6731	4997	43	-240	484	0	1.95799
319806	240176	126	136575	107748	126	369759	278812	131	2890	2497	38	17858	14100	69	636	782	0	1.95898
148360	124576	89	38701	31693	86	130183	105082	93	1465	884	0	6424	5706	43	-481	531	0	1.95898
291753	195749	109	105907	73529	106	276081	190037	110	2014	1296	15	13825	9943	70	1968	1735	26	1.95898
83343	82206	79	20220	19886	56	71940	69514	79	389	403	0	3763	3467	33	424	1122	5	1.96196
118694	111622	87	35151	32111	81	99602	90702	87	415	790	0	5423	4824	41	1337	1094	1	1.96196
104892	105868	78	23044	22575	54	93664	89864	80	1239	915	0	5158	4755	40	-634	612	0	1.96395
74241	74341	76	23596	23189	62	65112	62664	77	246	738	0	3430	3594	29	-136	912	0	1.96395
167230	128917	95	55935	43865	91	138899	104336	95	1621	1047	6	7397	5577	49	809	1310	11	1.96495
185336	160213	103	79214	69088	91	189998	162117	94	1851	1668	15	9824	9062	47	1675	1062	4	1.96694
96733	90244	84	29945	26618	78	80856	73762	83	1195	755	0	4396	3770	36	1278	973	0	1.96892
239090	189647	109	103355	84936	101	251332	204118	105	2348	1214	33	13039	10565	64	721	1227	12	1.96992
145511	117194	91	46875	38008	87	122940	94724	91	1183	1456	13	6959	4851	47	196	600	0	1.96992
213295	177609	95	87265	73347	92	220339	184411	95	2255	1685	20	11705	10209	61	137	401	0	1.96992
104976	91738	84	37926	33089	80	87448	74519	83	1466	764	0	4154	3270	36	-255	605	0	1.96992
166890	126305	95	51910	39674	92	125426	93028	96	776	712	0	6461	4816	46	528	726	0	1.97091
151614	115941	94	40299	29733	88	130643	99189	92	2633	1200	9	6650	5208	47	837	1118	5	1.97091
146920	117373	96	50991	40630	90	116093	90777	94	1200	787	0	6177	5121	44	1077	951	0	1.97091
109200	107661	80	37011	35159	79	88839	84376	81	726	1011	2	5071	4899	40	305	651	0	1.97091
228928	166515	103	73494	52003	99	186954	134571	104	3208	1489	40	10377	6797	62	1305	1063	4	1.97191
192987	140823	98	67859	52348	96	152336	109842	100	1243	1137	7	7756	5483	51	518	1284	9	1.97191
106704	99290	83	31933	29077	79	93896	85860	85	1124	613	0	4491	4183	37	192	734	0	1.9739
107097	101459	84	20739	19698	55	97212	94108	82	232	824	0	4970	4974	38	-28	500	0	1.97489
105305	99286	90	31572	28901	77	97094	90281	83	1497	1081	9	4764	4510	39	-734	852	0	1.97589
191967	159787	97	61646	51371	92	165231	137040	97	1283	1235	11	9174	7480	60	1696	1406	10	1.97589
132883	116573	87	102782	97497	88	261470	237540	92	1839	1846	27	13311	12487	61	13	743	0	1.97688
146804	115844	99	40487	31891	89	115926	90484	94	187	582	0	5538	4341	41	593	669	0	1.97787
166679	139543	93	56293	45210	91	135173	110153	94	1152	1262	10	7012	6022	48	1545	1258	9	1.97787
292343	210590	109	134202	102707	110	222355	156787	110	1658	1468	28	12019	8810	69	691	1144	7	1.97787
180094	135282	94	52913	39814	91	146913	104243	95	1065	830	0	7658	5739	54	1102	1027	2	1.97787
76981	74978	79	22762	22328	63	62962	62006	78	49	676	0	3713	3492	33	33	499	0	1.97887
76156	74011	81	20665	20063	56	68166	68028	76	642	1086	5	3384	3301	30	604	1088	5	1.97887
246110	177899	109	71814	50454	102	163750	112997	106	1791	1460	15	8501	5942	51	180	844	0	1.98086
180632	144023	94	33882	26843	88	144066	113193	95	1046	945	0	7929	5950	50	1155	1826	13	1.98086
258418	219072	98	107014	91661	98	321131	268658	103	3231	2288	38	17428	14531	74	553	717	0	1.98086
159269	119785	106	47937	36350	91	120164	90732	94	1651	1405	18	6078	4720	46	-789	602	0	1.98185
110427	100641	81	32284	28328	79	99133	87386	85	1350	1043	3	5478	4412	39	-208	884	0	1.98384
215294	163207	98	61381	48339	96	183714	136391	100	979	978	0	9997	7355	53	330	694	0	1.98384
201854	150085	97	74829	54865	95	159467	112129	98	2154	1136	13	8587	5780	63	448	611	0	1.98484
272457	192384	112	68266	48166	108	217928	149228	112	2673	1348	13	11768	8157	58	235	1045	3	1.98881
85462	82208	80	29337	27082	76	77989	71927	81	964	999	0	4234	3886	35	155	1034	1	1.98981
96896	95865	81	24702	24180	68	78646	76151	79	1119	1009	3	4771	4197	36	-446	447	0	1.98981
182210	98424	123	53781	35548	115	151284	81599	121	670	764	0	7551	4045	75	871	889	0	1.9908
197750	154696	109	47898	37480	94	163438	125004	99	2438	1158	19	7942	6750	48	-201	669	0	1.99378
179101	144049	92	34121	27492	88	148549	115913	95	1041	942	0	7826	6103	52	-704	647	0	1.99378
174173	133694	94	66115	50712	93	131849	99145	95	1290	1006	1	7258	5382	59	189	838	0	1.99378
157749	125324	95	42785	33555	89	135194	104194	94	1206	820	0	7233	5767	48	641	849	0	1.99577
262580	186778	103	81169	55975	104	196265	135376	107	1719	1119	7	11029	7696	63	205	727	0	1.99577
117548	110162	88	26849	25101	72	97112	91250	85	425	872	0	5527	4907	37	136	530	0	1.99776
152139	137144	90	52259	47162	86	170141	154782	91	1828	1588	23	8457	7551	49	-502	549	0	1.99776
135208	111890	98	40676	33302	84	95783	79980	87	1200	847	0	5026	4609	41	81	875	0	1.99876
330375	196516	142	111064	69943	126	302706	190140	144	4456	2460	42	16090	10396	70	1772	1684	20	1.99876
129547	117752	87	36344	31928	83	114446	101867	87	2	789	0	5971	5570	38	1268	1044	4	1.99876
207960	170498	97	54396	44277	92	222243	182433	98	2590	2198	26	12009	9537	59	2010	1138	7	1.99975
189433	135492	106	62203	45267	97	163287	118300	101	701	674	0	9109	6411	57	439	895	0	2.00075
186557	135226	98	143123	117383	97	347069	280580	102	3532	2583	36	18577	15890	73	-430	391	0	2.00273
262055	185530	115	104043	74084	102	256849	177642	110	2790	2031	26	13541	9911	68	85	1034	4	2.00373
205155	148407	106	60174	44477	102	156692	112705	105	2025	1387	17	8890	6145	60	714	1123	5	2.00572
118614	102402	87	41626	34800	84	98720	83468	88	529	950	0	4986	4160	40	430	534	0	2.00572
333461	209143	139	132046	82333	130	393080	268436	139	3724	2604	46	21068	14362	74	-178	663	0	2.00771
167888	129339	93	56899	43232	91	145525	105825	108	2244	1235	12	7682	5678	51	-336	264	0	2.0087
269265	186509	120	86140	59594	112	220424	151477	117	2645	1684	31	11333	7628	57	425	838	0	2.0087
226499	166346	107	81073	62484	98	179388	131517	102	1317	1333	20	9319	6877	50	258	691	0	2.0097
159492	121012	96	51448	39489	90	139279	106012	95	1560	1369	13	6949	5312	46	1174	707	0	2.0097
152386	124332	93	35378	28479	86	110935	86767	92	1272	1132	10	5673	4546	45	-30	519	0	2.0097
101545	90150	98	25232	22660	84	82827	72421	98	754	792	0	4567	4071	38	514	919	0	2.0097
130550	113490	88	47033	40373	85	107649	89446	89	2023	1103	7	5210	4440	38	-502	413	0	2.01268
146548	119734	105	51396	42506	88	110173	87821	90	1723	1083	7	5627	4543	44	322	962	0	2.01268
212025	162775	97	63315	48827	93	172435	130708	98	1593	1524	20	9183	7454	55	-277	687	0	2.01367
85406	82127	83	28410	27509	77	74608	72556	81	127	481	0	4106	3670	34	-374	828	0	2.01666
271386	135014	128	77209	38453	124	227293	108600	127	2990	1291	32	11651	5931	67	881	1097	8	2.01765
184943	141905	109	59139	46118	93	139939	106236	96	2449	1203	16	7736	5765	52	31	589	0	2.01964
198485	163935	103	67917	57723	93	209343	177175	98	1561	1343	18	10812	9501	58	-311	421	0	2.02063
63207	63670	77	20797	20739	57	54397	52761	74	557	455	0	2694	2750	26	-735	285	0	2.02063
103482	97305	87	29402	26460	80	86020	78541	83	1080	870	0	4351	4142	35	165	772	0	2.02163
105927	102818	91	23300	22489	65	81882	76238	81	914	698	0	4601	4157	38	-321	608	0	2.02163
223926	172643	102	68112	53022	94	182798	141638	99	1358	1177	11	9220	6704	56	-325	576	0	2.02262
196888	145222	97	128363	100314	100	339827	265360	103	3271	2077	28	17502	13527	76	1143	1195	8	2.02262
209558	154874	111	57669	42790	94	168964	124244	99	1459	1184	7	8688	6460	53	1027	779	0	2.02362
315451	239825	131	92959	71034	119	342043	262818	123	3812	2643	38	17600	14162	82	998	1130	6	2.02461
133787	109697	92	40715	33205	85	106834	84454	89	889	1089	9	4966	4416	38	479	666	0	2.0266
96299	91416	95	25243	24596	71	77220	74016	81	815	594	0	4073	4036	33	625	656	0	2.0266
287682	223701	118	118940	93394	118	316762	246905	122	2887	1946	32	16467	12425	76	2181	1154	11	2.02759
129803	118035	86	33477	28874	79	105606	94192	87	591	718	0	5598	5130	39	360	669	0	2.02759
154163	124062	91	54117	43926	90	127229	98472	94	1490	1044	6	6577	5284	45	-729	298	0	2.02759
82803	81746	83	27580	27079	76	74953	72663	80	1192	829	0	3777	3437	31	272	693	0	2.03157
274063	188190	112	87185	59974	110	213853	144480	118	1209	1266	10	10892	7645	59	-390	573	0	2.03456
99310	90662	91	28931	25672	80	93645	83873	83	780	529	0	4646	3992	39	474	917	0	2.03555
89574	84443	80	29874	27757	76	71853	67975	79	528	564	0	3504	3196	31	1183	1983	15	2.03555
233504	170947	105	74504	55050	101	177748	125398	104	2369	1751	25	9052	6386	54	918	1039	3	2.03654
169964	132966	95	54335	42314	91	133647	101649	96	1980	928	0	7215	5020	52	152	793	0	2.03654
323883	178968	125	101219	58653	119	263834	149348	121	3417	1868	37	13990	8211	70	1027	1172	8	2.03953
170176	127115	98	60120	47612	92	152813	116085	97	553	603	0	7441	5974	46	453	683	0	2.04052
164557	124915	95	49770	38235	91	136989	101326	96	1650	1048	10	6851	4966	46	759	1075	4	2.04052
77651	76452	78	16263	16178	49	65381	64459	77	127	524	0	3036	3112	31	-132	256	0	2.04152
237133	194888	106	99912	81462	98	257995	210803	105	2462	1867	24	13237	10563	62	1536	1017	2	2.04152
140252	117351	87	45188	37504	86	110183	91055	88	922	1113	6	5482	4381	42	-799	765	0	2.04351
201705	157318	103	62202	49702	96	165515	127572	103	2405	1736	25	9040	7330	50	401	626	0	2.04549
210957	165997	99	63321	48727	97	201502	160670	100	2201	1639	20	10446	8336	58	510	672	0	2.04549
95694	92953	85	26945	26573	69	82464	79626	83	77	568	0	3860	3891	31	128	1126	5	2.04848
113128	98606	87	34688	28790	84	75609	65295	88	62	743	0	4106	3773	37	-93	745	0	2.04947
99328	92068	83	30077	26939	79	84741	76784	83	856	874	0	4007	3723	36	650	1032	5	2.05047
117985	108379	86	41357	38345	82	111828	100302	86	1458	1333	10	5877	5434	41	1637	1035	15	2.05146
195573	150549	99	65864	51236	93	141774	108930	96	1901	1370	14	7407	5764	47	990	1208	6	2.05245
87996	86507	77	20504	19892	57	77234	73284	82	1329	986	0	3571	3587	32	821	850	0	2.05345
149883	132385	97	42677	35524	85	128851	109523	89	1146	1297	10	6158	5363	44	435	847	0	2.05345
113887	100597	84	36289	31006	82	107191	90690	87	1387	898	0	5333	4693	40	-227	482	0	2.05345
132340	108328	91	42632	34436	87	101670	79648	91	850	983	0	5019	3787	43	-800	822	0	2.05544
108750	94213	100	39174	34036	86	90882	80691	100	473	632	0	4531	4051	39	50	852	0	2.05643
104776	99789	82	30265	29054	78	90049	84221	82	1019	1241	10	4651	4303	35	84	811	0	2.05743
90404	82865	84	31289	28102	80	78252	70966	83	346	779	0	4228	3834	37	997	1383	9	2.05842
85015	86050	80	31288	30871	76	68259	66380	79	270	695	0	3301	2973	30	444	569	0	2.05842
190540	139585	95	58343	43236	93	156747	111860	99	1815	1383	25	8259	5974	55	234	764	0	2.05842
224916	162379	102	49397	38183	98	180617	127749	102	1741	1130	14	9860	7154	57	904	1044	4	2.05842
328910	223520	116	111168	73281	116	295354	189274	119	3013	2074	34	15744	10242	75	540	1216	6	2.05842
95453	96018	76	27649	26809	62	75830	73281	78	908	624	0	3773	3713	33	1286	2973	16	2.05842
98657	90617	87	28455	24694	81	84167	76727	87	-48	646	0	4403	3793	34	-590	278	0	2.06041
326142	196200	128	94906	59457	127	263090	162840	129	2079	1619	24	13671	8659	65	1533	1430	9	2.0614
146901	115206	102	48826	38641	89	127173	97029	93	1060	1277	10	5679	4448	45	-480	833	0	2.0614
73999	72402	80	24096	23674	70	57403	55875	79	891	843	0	2806	2916	27	435	589	0	2.06439
300601	195456	130	142943	103438	119	364347	259144	124	2936	2443	33	19395	14112	94	-294	415	0	2.06439
173903	131530	106	54653	42102	94	134034	102769	98	1458	1252	8	6873	5145	45	-414	431	0	2.06538
317674	194963	136	122745	86591	126	363481	239144	133	3295	1844	38	18802	12860	79	-765	215	0	2.06638
142161	115392	92	41858	33447	87	118155	93333	93	871	996	0	6061	4810	47	1	709	0	2.06737
105534	94038	88	36499	31888	81	89608	78402	84	726	884	0	4238	3853	36	7	659	0	2.06936
162735	123611	101	52610	40400	90	133882	102055	94	1597	974	0	6747	5324	50	282	622	0	2.07135
135119	106384	93	40834	32311	88	110586	86249	91	2028	1167	9	5861	4542	47	-243	859	0	2.07135
122182	101820	88	36013	29658	83	94244	77039	87	1204	816	0	4392	3798	38	-320	337	0	2.07234
171807	133388	100	43079	34496	90	137413	106135	96	707	1061	7	6805	5458	46	1154	1407	10	2.07234
170125	128532	94	54394	41776	90	138010	102430	95	514	699	0	6411	4699	47	683	927	0	2.07334
103896	98518	85	32361	29500	81	84917	78359	83	538	557	0	4213	3915	34	-179	296	0	2.07334
91625	89410	81	30549	29985	76	74509	70912	78	1252	737	0	3660	3882	31	156	1068	1	2.07632
69956	71151	76	15915	15717	48	65155	63943	78	153	381	0	3520	3301	31	1703	1561	11	2.07632
138394	108243	107	45400	35030	93	125578	95133	107	1715	1090	11	6816	5513	46	27	942	0	2.07732
103328	91408	82	42534	36240	82	92032	78475	84	685	688	0	4878	4193	41	-383	567	0	2.07831
182937	140508	94	61759	46868	92	161121	119678	97	961	1178	12	8439	6679	48	1109	1341	10	2.07831
137713	115905	88	38293	31730	85	108519	87607	88	683	696	0	5221	4365	40	-130	1021	2	2.07831
176680	130228	99	61427	45808	96	142692	105966	99	961	679	0	7510	5712	50	518	637	0	2.0793
103814	97013	83	31405	28623	80	86125	78793	83	77	764	0	4716	4099	38	527	1080	4	2.0803
144618	113720	102	49428	38948	88	113154	87179	90	1167	1085	5	5606	4543	44	442	924	0	2.08229
177025	136434	93	53642	41370	91	145157	107489	97	928	656	0	7443	5940	50	745	1153	6	2.08527
207742	174249	100	64587	57048	91	194020	159990	96	1019	1043	14	10059	8394	63	264	948	0	2.08527
66528	66039	76	11554	11389	44	57383	56177	77	921	467	0	2766	2601	26	582	753	0	2.08626
115484	105925	85	35948	31719	81	104862	92138	86	1936	1192	14	5513	4885	42	96	818	0	2.08626
93512	88559	86	28150	26708	77	82506	78305	81	494	527	0	3764	3826	31	-183	919	0	2.08726
64392	64046	76	25000	24500	69	40915	40013	76	-162	360	0	2177	2145	25	-362	561	0	2.08925
187611	140739	106	55957	41909	94	147406	108825	100	1872	779	0	7638	5247	53	-557	481	0	2.09024
137324	109470	92	43796	35277	88	112812	89034	93	1249	1410	13	5974	4648	43	-1135	457	0	2.09124
140876	114684	88	45911	36349	86	111041	87259	90	1266	774	0	5871	4704	44	147	624	0	2.09223
158572	126037	97	43421	34178	89	132446	103861	96	1620	737	0	6213	5034	48	-6	598	0	2.09521
245124	152592	113	72231	44572	105	202013	124883	112	3068	1879	37	10532	6408	60	537	702	0	2.09621
194166	147690	97	91784	73620	95	221215	175145	100	2291	1610	27	11347	9322	58	-109	797	0	2.0972
190397	152592	93	52209	41300	90	159761	124605	95	1875	1435	17	8564	6895	51	648	1214	10	2.0972
135791	109271	91	42091	33452	87	117916	93351	91	1352	1305	12	6587	5004	46	-42	744	0	2.0972
137733	128300	86	30456	28025	73	88496	80779	85	471	560	0	4938	4439	38	-345	665	0	2.0972
202170	152861	108	78764	61532	97	122428	92778	100	1349	1140	8	6594	5295	45	386	514	0	2.0982
153307	119361	100	48547	38238	89	134138	101883	94	1146	828	0	7001	4998	48	849	1174	8	2.0982
159912	121044	95	40145	30030	90	123537	92825	93	1838	1158	19	6343	5357	45	-288	657	0	2.09919
277669	224386	112	138879	112209	110	382658	303687	114	3276	2368	41	19913	15618	94	1113	1026	2	2.10019
93565	90739	80	24940	23488	76	80285	75439	82	449	681	0	3871	3785	35	-23	445	0	2.10317
239147	169213	108	69073	49329	105	191329	132033	108	1875	1149	13	10049	7056	59	513	1035	3	2.10416
92765	93071	71	36372	35222	77	68207	64476	80	507	724	0	3451	3539	31	-1372	128	0	2.10416
212763	167167	99	58712	45248	94	170397	130461	98	1673	1157	9	8717	6849	49	189	1121	4	2.10715
81379	81329	77	18197	18041	52	71841	69077	79	748	499	0	3726	3644	32	699	978	0	2.10715
219224	153385	112	65779	46675	101	171163	120430	104	784	1121	8	8587	5952	54	-484	1029	4	2.10814
128754	111471	90	36740	31073	87	109920	94586	91	1391	746	0	5337	4884	37	-488	349	0	2.10914
127276	104700	87	43313	34978	86	105442	84050	90	534	820	0	5137	4567	40	110	742	0	2.11013
224775	165606	99	65961	48938	96	256398	194947	102	1866	1269	21	13203	10405	64	648	721	0	2.11013
125570	110198	87	42250	35801	85	105175	89231	89	1214	1126	8	5416	4425	41	910	787	0	2.11212
73109	71956	87	19662	19417	54	62437	59813	79	306	499	0	3152	3132	27	333	942	0	2.11311
70395	71741	74	18681	18636	52	58308	57889	76	934	599	0	2926	2469	30	545	868	0	2.11311
257149	197103	104	79719	60681	101	232888	177149	107	2984	2256	30	12119	9538	57	-287	472	0	2.11411
230027	186488	114	68436	55208	97	251040	202633	103	1896	1668	29	13250	10253	65	1989	1121	9	2.1151
180973	137241	105	58550	45355	95	139936	103921	98	1153	1091	10	6538	4740	50	1557	929	0	2.1161
91950	88977	84	27199	25809	75	84784	81076	80	803	611	0	4685	4315	38	369	639	0	2.11709
166507	135068	93	53717	42865	91	132713	108146	94	923	643	0	7023	5625	48	-837	500	0	2.11709
278922	189769	122	77456	52773	115	230430	158114	118	2345	1522	24	11498	7963	60	2133	1142	7	2.11709
233352	190855	108	85774	69479	98	226790	181568	102	1898	2120	24	11851	9801	55	1489	1476	10	2.11809
146429	116513	91	42687	33758	88	117347	90477	92	487	786	0	6353	4629	48	506	703	0	2.11809
212781	165049	103	93975	78643	97	312584	253869	101	2937	2015	40	15927	13000	71	-59	561	0	2.11908
85132	87856	76	14007	14246	45	68332	67961	78	1150	702	0	3081	3529	27	611	525	0	2.11908
162534	125321	94	47301	36201	90	127083	96116	92	982	965	0	6622	4892	48	722	839	0	2.11908
224316	189925	100	106249	89715	101	297895	242691	106	3143	2339	30	14907	12279	68	-251	1185	6	2.12007
233690	156299	112	66329	45135	102	183942	125252	106	2326	1645	30	9732	6808	58	-517	434	0	2.12107
282513	220144	113	68573	50923	109	277456	222927	114	3078	1969	36	14921	12216	64	-172	849	0	2.12107
101194	91017	89	30056	26870	80	87532	77792	84	156	896	0	4547	4104	37	-93	390	0	2.12107
156183	127203	94	53564	43087	89	115091	93083	91	767	791	0	5899	4658	45	527	1041	3	2.12306
80859	79272	80	23723	23081	70	62204	60374	79	622	683	0	3353	3293	30	827	883	0	2.12306
81835	81624	82	17945	17545	51	82198	79069	79	55	506	0	3942	3735	34	-187	830	0	2.12306
292769	234996	126	145513	118155	123	359081	291672	125	1754	1877	28	18276	14743	72	759	873	0	2.12405
110115	104417	85	28858	26525	79	76690	71230	84	754	743	0	3902	3187	37	1140	948	0	2.12405
165877	132212	93	49225	39882	90	129290	101960	94	1439	843	0	6976	5161	51	436	2008	5	2.12505
161973	129286	97	59841	49446	91	139566	109547	95	1670	866	0	7307	5999	52	-423	519	0	2.12803
213104	157591	107	74365	55822	96	173290	129666	100	2620	1647	30	9693	6916	62	804	1159	9	2.12902
83492	80918	79	30398	29563	77	62860	60193	79	842	772	0	3269	3212	31	47	594	0	2.13002
174647	134446	94	54143	42125	92	138383	103570	95	1077	735	0	7741	5688	48	440	921	0	2.13002
159282	122914	94	52059	41423	91	130566	104242	94	1134	1233	18	6581	5021	49	1213	1152	6	2.13201
212115	149159	107	59778	43060	98	178379	120592	107	1669	1218	24	9460	6571	64	-55	693	0	2.13201
53330	52873	78	20379	19981	59	37515	36341	73	291	607	0	1621	2056	19	-681	437	0	2.13499
169199	125848	111	57834	43793	95	147202	107878	111	1927	1093	8	7432	5454	49	-500	660	0	2.13499
280401	188875	111	78913	55772	108	227180	144308	114	2525	1435	38	12422	8068	72	-217	941	0	2.13897
148772	121560	88	45049	36791	87	113794	87555	90	1389	759	0	6336	5096	50	1838	1409	30	2.13897
109966	99183	96	21792	18746	66	93113	82886	86	1070	1014	3	4808	4405	36	610	930	0	2.13996
176956	149809	98	40160	31230	91	135952	113466	97	2003	1768	23	7356	6275	49	1223	1081	5	2.14295
95629	91556	81	30383	28683	78	73983	70198	80	268	433	0	4177	3740	33	280	682	0	2.14394
214715	163918	103	64758	48714	98	176682	133045	103	1132	1441	17	9679	7173	57	-245	537	0	2.14394
127113	114298	88	32640	28781	84	90020	81383	87	687	1012	2	4718	4266	41	471	1910	13	2.14493
145085	118586	92	50064	41323	88	88121	69841	91	1085	1080	6	4378	3755	38	-37	975	0	2.14891
111519	100490	93	34983	31225	82	92353	83513	85	1104	862	0	4813	4302	38	333	1040	3	2.14991
83813	84302	77	20735	20432	54	75596	72983	78	182	520	0	3875	3891	32	677	1105	5	2.1509
209761	153494	101	59058	43876	100	174372	127708	104	1705	872	0	8946	6961	54	676	1266	7	2.15388
144003	112747	91	42261	32680	88	125454	98015	95	1433	856	0	6167	4818	43	517	610	0	2.15388
273153	177112	115	86273	57259	109	229250	148592	113	1746	1272	23	12124	8061	71	842	969	0	2.15388
155319	124355	99	44818	36319	89	112542	89041	94	1236	726	0	5966	4525	46	785	975	0	2.15587
150530	126951	93	53722	45237	88	117921	99336	92	1247	959	0	6275	4969	48	42	924	0	2.15687
196086	159708	97	56793	47492	94	188638	155363	98	2100	1500	22	9830	8333	52	-70	706	0	2.15786
104718	101722	82	41315	40097	79	111434	106794	82	1227	1436	14	5935	5555	39	-1003	262	0	2.15786
196384	135302	98	59018	40451	96	177090	118536	101	2149	1240	12	9082	6314	53	784	829	0	2.15786
88131	85986	79	29719	29243	75	74490	73273	78	239	490	0	3130	3482	30	-656	278	0	2.15886
93884	90613	81	26887	25965	77	69804	65307	81	789	750	0	4518	3985	35	-95	484	0	2.16085
153464	129423	97	50659	43745	88	157899	136423	93	1905	1429	19	7875	6659	51	1121	808	0	2.16085
184857	145379	94	52120	40025	92	154320	116908	96	1494	1100	14	8302	6048	60	-14	1675	9	2.16085
154108	121445	91	46736	37192	89	123557	95839	93	1203	1251	11	6764	5307	51	-44	409	0	2.16482
145693	114023	95	43755	33848	90	119177	89470	95	1220	1267	12	6540	4660	47	341	781	0	2.16482
95930	89965	82	29788	26088	80	90252	80599	86	665	615	0	4833	4282	38	-193	677	0	2.16482
210652	170180	96	87546	70360	95	284374	233068	99	3399	2550	29	14871	12253	74	-755	218	0	2.16482
127607	105459	87	45553	37954	86	102515	82662	90	1167	845	0	4967	4179	40	519	1343	7	2.16482
194825	138205	98	59726	42527	96	155585	107553	99	1399	1373	10	7720	5566	52	1784	1168	8	2.16482
133755	121322	84	41644	37033	82	105453	93162	86	1358	919	0	5845	4928	47	-100	485	0	2.16582
323128	220921	122	134069	96038	114	427195	331929	117	3765	2663	44	22372	16453	101	627	1031	2	2.16582
223629	150361	108	61193	41379	100	172331	114833	105	1532	1205	11	9453	6359	58	-57	1163	6	2.16681
147235	118528	93	50484	40559	89	126773	99752	92	969	1011	3	6763	5401	50	1190	1059	12	2.16781
71604	70355	81	20283	20031	60	59060	58566	77	427	571	0	2784	2933	29	944	1190	6	2.1688
115537	99732	88	36270	30826	82	99364	85671	86	721	628	0	4927	4487	37	124	346	0	2.16979
198008	167081	100	88504	76720	97	219433	184912	113	2197	1971	27	10854	9635	52	205	980	0	2.16979
252723	183751	108	60446	43908	106	210912	149393	111	401	1096	7	11245	7929	57	1635	1185	11	2.16979
106980	101380	94	40459	37037	82	86748	82571	83	1391	1368	12	4844	4146	40	-42	381	0	2.17079
216486	157741	107	68849	49984	104	185752	132035	109	1984	1434	18	9532	7129	56	1297	859	0	2.17377
189314	153485	104	41295	34458	89	148170	115505	97	689	584	0	7406	5986	46	-37	781	0	2.17775
120848	116892	83	46571	44140	80	98618	94133	84	487	723	0	4839	4679	37	86	654	0	2.17974
75004	72396	81	14403	14224	48	58220	56393	79	-64	383	0	3005	3024	27	1171	920	0	2.18073
68213	68595	77	15542	15428	49	58717	57558	76	579	492	0	3216	2794	32	138	695	0	2.18073
80318	77306	80	12924	12740	46	75548	72397	78	665	525	0	3856	4009	31	-668	392	0	2.18073
94362	91993	86	20943	20384	59	82362	78915	80	614	1099	7	4199	4250	35	385	803	0	2.18173
144547	121437	88	46328	38522	86	109392	90572	91	1536	889	0	5709	4713	45	1337	1146	6	2.18272
198521	153858	99	77347	62112	94	165555	126082	97	2041	1053	9	8880	6454	59	-203	380	0	2.18272
195149	137209	108	62142	44577	98	159491	112347	100	1114	1056	6	8438	5657	51	342	947	0	2.18471
192105	144236	97	63281	47570	93	152307	117337	95	1956	963	0	7624	5796	51	-219	398	0	2.18471
141418	113621	92	39401	30426	87	109332	85083	93	635	807	0	5804	4486	47	-874	401	0	2.18769
130804	116226	87	28559	23891	81	108919	93556	89	1141	1248	11	5560	4725	42	705	1487	10	2.18869
55811	57221	71	20772	20522	61	42830	41948	73	356	653	0	1600	1983	20	-757	423	0	2.18869
342331	183644	137	141117	94881	132	380049	232672	138	3181	1873	51	19199	11693	76	-867	479	0	2.18869
88669	86833	85	22182	22085	56	69038	65561	79	874	675	0	3951	4022	30	-298	705	0	2.18968
168986	127833	96	54345	41105	92	146679	107923	96	774	1106	10	7722	5511	55	253	870	0	2.19068
198342	150021	107	55846	41915	93	168187	121798	100	1531	892	0	8876	6437	51	16	1074	4	2.19167
183955	137500	97	54591	41495	92	160116	117152	97	2383	1381	28	8718	6197	63	412	1355	10	2.19167
207797	152835	115	72325	55135	99	162912	117767	104	1951	1027	10	8503	6180	56	1497	1633	12	2.19167
180079	143303	97	43037	34795	88	168690	134266	95	2028	1243	13	8793	6991	52	140	572	0	2.19465
128319	112311	97	40129	34879	84	96824	82730	87	986	669	0	5587	4496	39	-119	296	0	2.19565
178704	136868	94	49267	36638	90	151242	110259	96	1486	1111	8	8096	5666	52	-649	280	0	2.19565
95826	93857	80	22900	21971	59	82199	78759	78	310	775	0	5080	4626	36	1742	1293	21	2.19565
340018	233746	139	178272	130441	135	482620	336456	140	6031	3283	58	25031	16387	98	1850	1338	11	2.19565
156854	119591	97	46755	35637	90	124992	94676	94	1154	930	0	6432	4784	50	671	979	0	2.19664
147816	116147	93	51236	41667	89	119183	93196	93	1244	1011	2	6119	4847	45	-62	797	0	2.19664
130557	101087	94	41816	33165	87	98754	77213	90	852	566	0	5305	3953	43	435	1316	5	2.19764
187006	133729	111	58660	43456	93	148282	105482	98	1401	1100	7	7606	5222	53	-683	645	0	2.19863
128915	112251	91	37509	32089	86	103332	89764	88	1142	948	0	5919	5107	41	421	1130	5	2.20062
116195	107271	86	37777	33258	80	97105	87590	87	699	710	0	4990	4288	38	534	813	0	2.20659
201064	152964	98	51992	39460	94	171138	127538	100	1628	1486	16	9402	7440	59	-519	605	0	2.20659
186558	145780	97	49528	38480	92	145757	110433	98	1608	1336	14	7563	6357	45	363	635	0	2.20758
94201	87751	83	34037	30288	80	59075	53555	81	1326	1114	8	3187	3156	30	-161	704	0	2.20758
131315	107585	95	40566	32493	86	105807	84449	89	41	699	0	5080	4288	39	467	1117	4	2.20758
130663	104350	98	41733	33678	86	104214	84185	89	926	651	0	5560	4226	42	1717	1168	11	2.20858
185553	140377	106	68961	53016	95	191806	145414	99	1236	1000	1	9778	7566	60	1074	758	0	2.21057
76338	75965	77	24683	23426	68	68113	63650	78	763	494	0	3114	3614	30	-796	137	0	2.21057
252610	195631	108	107028	82556	107	295154	224187	111	4089	2748	34	15174	11707	69	1496	1783	18	2.21156
253042	175176	107	82393	57281	103	178165	120996	106	1619	1334	16	9012	6398	54	897	766	0	2.21156
149205	130096	89	33755	28079	80	117116	100498	89	748	776	0	5954	5135	42	446	783	0	2.21156
131649	106709	97	39692	32192	85	102013	82126	88	1942	728	0	5583	4513	42	1454	1483	23	2.21355
159451	120183	110	51323	38743	92	117297	87523	95	943	824	0	6098	4599	47	-653	670	0	2.21355
231545	183891	97	87735	70742	98	218357	177090	101	2445	1736	27	11748	9345	58	597	1126	8	2.21554
380305	229074	137	120005	72803	134	298123	180462	139	3008	1454	35	15528	9416	68	422	1703	19	2.21554
171179	138366	108	62767	51576	90	106969	82666	92	1252	1174	6	5880	4542	49	956	1619	10	2.21653
124336	104829	103	34782	29342	85	102386	85344	89	977	813	0	5074	4795	37	-916	270	0	2.21952
120363	103430	88	35062	29553	84	102197	86143	88	696	1155	7	5944	4999	44	-428	409	0	2.21952
138229	110851	89	46234	37153	87	108712	86267	90	1913	1201	8	5418	4258	43	-354	455	0	2.2215
185740	143725	98	64895	50487	94	151918	112892	98	1715	1532	20	7334	5642	47	3	981	0	2.22747
381454	254038	143	156705	109991	139	464212	337490	143	6139	3568	43	24735	18686	93	89	1352	10	2.22846
110653	96095	86	33912	29167	83	87378	74118	86	183	696	0	4471	3976	37	409	1313	8	2.22846
173220	139112	96	71393	59424	95	134933	106099	98	859	732	0	6636	5472	46	1561	737	0	2.22846
130713	114175	94	35756	30823	83	102388	89514	90	504	664	0	5518	4210	45	-260	658	0	2.22946
134968	115574	88	41955	35369	85	117666	99497	90	1554	1067	5	5747	5243	40	981	889	0	2.23145
164299	129644	94	40487	31508	90	124113	97058	94	1413	1033	4	6441	5113	46	1048	874	0	2.23145
274103	201126	129	88494	66058	118	271534	198843	122	3157	2222	29	13617	9946	68	-346	979	0	2.23244
186138	130396	99	60310	41949	94	140733	97775	99	2245	1300	19	7303	5436	48	539	642	0	2.23841
96807	92415	85	30867	29076	78	80526	75917	82	205	481	0	4479	4066	36	-102	424	0	2.2404
104735	98884	85	27270	24977	79	93782	86785	85	1121	1302	11	5221	4818	39	664	1290	7	2.2404
192924	151348	94	57044	44066	92	164262	125809	96	1911	1350	20	8382	6893	48	1007	1056	3	2.2404
211693	160134	99	73221	57617	95	160092	120525	99	2072	1693	16	7701	6192	47	-1080	115	0	2.24139
329903	202406	131	95256	59274	125	262492	162943	130	2951	1877	39	13290	8027	65	200	679	0	2.24239
223016	154142	122	99007	71410	105	314102	228050	111	3783	1935	34	17032	12285	84	377	658	0	2.24338
98628	95832	83	24124	24014	59	80035	74822	82	1213	1236	12	4065	4004	34	38	1028	2	2.24438
98017	92925	91	29130	26635	80	80925	75676	83	204	594	0	4007	3881	32	809	876	0	2.24636
145562	116402	93	36741	28920	86	116746	92725	93	1153	915	0	5609	4746	45	131	835	0	2.24736
121698	113188	89	40309	36641	80	102528	93391	85	501	986	0	4689	4591	37	1763	1085	4	2.24835
99346	95375	80	30615	28631	77	86570	80528	81	334	515	0	4041	4009	32	-1270	487	0	2.24935
210591	159835	98	82550	65329	96	191793	145556	100	2407	1530	24	9861	7064	63	468	1006	1	2.24935
234791	177209	106	78401	61207	104	215225	159589	108	1093	1286	25	11766	8372	74	391	1078	5	2.24935
149137	130195	90	43721	37575	85	112930	97911	89	317	1098	9	5626	4885	39	-101	486	0	2.24935
139122	117417	96	39885	32817	85	109685	91339	88	1626	1229	10	5643	4527	39	-150	940	0	2.25034
114500	96664	87	33951	27960	83	96474	79805	87	1191	770	0	5308	4765	39	-173	599	0	2.25034
218647	160238	102	60704	44185	98	154962	114323	102	1324	904	0	8423	5820	59	717	882	0	2.25233
185771	141394	94	56656	43275	91	152908	113986	95	1104	1116	16	8566	6499	54	-377	371	0	2.25233
114848	99578	86	39577	34146	83	104822	86864	87	679	972	0	5478	4584	42	-25	723	0	2.25233
205658	167355	98	81300	66570	95	196980	156833	99	1850	1402	19	10653	8590	61	311	794	0	2.25233
130966	107584	94	38539	30960	87	120421	95590	104	1097	639	0	6361	4606	46	477	767	0	2.25233
142831	112691	91	44235	35223	88	119529	93590	92	1381	1165	13	6118	4942	43	1319	757	0	2.25332
187915	155631	93	71793	58763	92	152510	117614	97	1864	1315	15	7890	6494	46	-878	325	0	2.25332
72717	74424	78	13714	13460	47	73960	71922	91	770	421	0	4640	3820	40	664	901	0	2.25332
233084	172883	104	71067	52123	98	166760	119035	101	1327	1089	7	9396	6318	67	-606	254	0	2.25332
105997	102117	76	41120	38971	79	130274	119434	83	1217	935	0	7434	6650	44	388	889	0	2.25332
173916	132510	93	56495	42479	92	155016	114270	98	2284	1191	10	7815	5727	51	626	1050	4	2.25332
280459	190496	111	89141	60871	108	298648	218067	112	2813	1720	36	15540	11072	77	1888	2018	19	2.25531
200384	157603	104	57751	46133	94	154897	119092	97	912	911	0	8332	6183	56	-183	532	0	2.25531
114873	110029	91	42047	40903	80	131084	125174	85	355	1471	10	6527	5856	40	-519	495	0	2.2583
115868	104657	86	39977	34644	83	97382	84367	88	871	766	0	5177	4601	38	397	579	0	2.2583
262840	200838	118	126631	99981	111	297093	238862	115	4112	2824	34	14173	11780	64	748	1025	3	2.2583
167134	129706	96	47642	37783	90	126207	98090	96	1244	699	0	6187	5107	45	255	820	0	2.25929
181470	133689	105	65650	50216	96	125235	92280	101	1905	989	0	7334	5119	49	1116	926	0	2.26029
120421	109206	86	31209	27278	84	96015	86467	87	690	579	0	4941	4588	38	-400	615	0	2.26128
141018	113771	89	44990	35845	87	114015	89150	90	1239	900	0	5941	4881	42	-297	455	0	2.26227
135490	125229	85	38559	33954	83	120904	108156	88	1023	913	0	6709	5890	44	-107	543	0	2.26227
78104	78247	76	25289	24980	64	65504	61433	84	116	485	0	3128	3269	28	-506	478	0	2.26227
245349	175630	105	87454	64541	102	278078	205563	108	2614	2024	28	14076	10427	61	448	737	0	2.26227
109826	100081	86	37843	33993	82	96607	85392	85	555	525	0	5145	4560	41	-1	1197	6	2.26725
161703	125013	91	52074	39146	89	133954	99930	95	1568	1249	9	7369	5141	62	-172	663	0	2.26725
351136	250459	136	104310	77333	126	337185	246985	132	3341	2845	36	17243	13304	73	1046	1353	15	2.27122
289632	219114	116	68449	51341	110	277541	207741	117	1481	1736	32	14451	11228	62	1140	1114	6	2.27122
135363	111297	91	38422	30928	87	115207	89586	96	908	757	0	5954	4468	45	-959	1138	2	2.27122
148812	120919	91	36516	29389	87	111840	88752	90	852	734	0	5962	4521	42	88	559	0	2.27122
208154	154519	115	61607	45143	101	177545	126705	115	1631	1468	15	9575	7190	64	584	621	0	2.27122
145839	118118	95	44625	36064	88	122048	96533	93	1289	713	0	6243	4947	45	-414	788	0	2.27222
292015	212434	112	91388	63809	112	250625	180569	115	2161	1641	20	13445	9448	69	-79	667	0	2.27222
197840	159404	105	38761	30017	91	145259	115247	99	1658	1178	10	7484	6168	50	-1048	260	0	2.2762
283250	213172	116	97090	73007	112	269687	207139	118	2875	2149	35	13577	10296	68	4	536	0	2.2762
134746	119533	89	52198	45373	84	107422	92871	86	1058	1087	5	6007	5080	47	436	675	0	2.27719
222403	165690	111	67540	51690	98	176033	128267	102	2727	1787	23	8688	6793	55	-337	839	0	2.27719
92587	88943	83	28138	27149	76	71665	68411	80	117	370	0	3542	3629	29	922	1004	1	2.27819
180846	138010	98	54288	41902	93	164680	123025	99	1517	1067	7	8619	6082	59	1521	1270	13	2.27918
227122	188660	98	101386	86131	95	282921	242901	100	2088	2050	29	14855	12473	68	1371	1167	9	2.27918
240398	175937	106	110190	89441	101	227362	171084	105	2097	1422	25	12730	9641	63	770	746	0	2.28017
147393	114138	93	41502	31933	89	125459	97710	96	1166	839	0	6839	5411	45	618	779	0	2.28017
179778	140547	105	77954	65737	92	150520	117629	96	1430	972	0	7180	5824	45	-730	486	0	2.28117
199353	153964	98	46610	36112	91	160728	121045	97	1481	1465	24	8606	6603	57	374	831	0	2.28117
107069	98035	84	30124	27306	80	91254	83938	84	2106	1090	7	4387	4093	35	-980	105	0	2.28216
76962	75161	87	15214	15249	47	65453	64934	77	829	705	0	3109	3282	29	-405	472	0	2.28415
123430	105914	90	41180	35803	85	99045	84547	91	740	860	0	5068	4286	40	-123	575	0	2.28515
192047	146864	110	60731	46101	92	152340	116800	98	-62	706	0	7626	6019	51	1111	1458	8	2.28515
371377	251469	134	124235	82505	132	419616	297170	136	5546	3012	47	22902	16214	89	1049	1770	14	2.28614
245978	191112	102	75363	57203	100	200041	154509	103	2171	1845	23	9860	7580	54	715	1050	3	2.28614
234997	171676	99	67207	48936	96	213346	151499	100	2357	1272	22	10838	8213	58	1360	1042	4	2.28614
100169	95927	82	30452	28671	78	79382	74195	83	306	709	0	3694	3504	33	-469	557	0	2.29012
224921	171171	101	77174	59841	98	212640	160204	104	2033	1594	20	11008	9106	53	246	881	0	2.29012
352607	220107	125	154539	108464	124	392355	249751	130	5738	2828	79	20656	13666	91	811	1105	4	2.29111
205032	156069	95	66519	49970	93	163863	121399	96	2233	1655	21	8398	6432	51	685	1099	5	2.29111
[truncated: 7,466 more rows]
