# Supplementary material for: Phenotypic heterogeneity follows a growth-viability tradeoff in response to amino acid identity
Source: Nat Commun. 2024 Aug 2;15:6515. doi: 10.1038/s41467-024-50602-8 (PMC11297284; doi:10.1038/s41467-024-50602-8)
Supplement: Supplementary file 6 — Source Data [file 41467_2024_50602_MOESM6_ESM.zip › source_data/fig2ab/231012_1640_NLIMPRO.csv]

FSC-A	FSC-H	FSC-W	SSC-A	SSC-H	SSC-W	BL1-A	BL1-H	BL1-W	VL1-A	VL1-H	VL1-W	VL2-A	VL2-H	VL2-W	YL2-A	YL2-H	YL2-W	Time
226833	165962	112	92079	69359	110	128791	93192	112	1319	1081	11	6718	4886	47	275	711	0	0.00516796
170434	133885	100	71067	58973	93	76522	59695	94	687	629	0	4521	3709	39	1374	1202	11	0.00620155
166265	136946	91	68360	56200	90	75347	61403	91	817	878	0	3983	3262	39	223	844	0	0.00723514
218303	166803	109	79675	61246	102	95945	74141	104	966	1009	2	4828	3661	41	1099	1381	9	0.00723514
207433	159387	109	79850	58684	99	119667	93263	100	1018	723	0	5918	4538	46	201	309	0	0.0113695
48907	51489	69	14825	15122	47	23782	23536	69	123	173	0	1397	1397	14	0	279	0	0.0113695
191949	169198	89	70094	58816	89	126678	105054	92	1557	1262	17	6943	6084	44	1111	881	0	0.0124031
41787	42655	72	13723	14045	45	20922	21007	58	333	300	0	1087	996	0	16	320	0	0.0134367
164797	141070	94	55735	46483	88	93039	78605	91	707	832	0	4607	3891	40	293	828	0	0.0196382
72778	71863	86	25181	25014	69	29844	29494	76	223	297	0	1664	1635	19	-111	323	0	0.0217054
37327	36632	75	19621	19982	54	15462	15888	45	113	111	0	883	841	0	472	738	0	0.0237726
177175	137236	95	67823	52639	93	86978	67116	94	926	888	0	4859	3751	42	856	1016	3	0.0299742
69513	72031	76	23685	23753	71	28779	28292	73	307	398	0	1574	1407	18	322	689	0	0.0341085
30692	33820	53	16038	16472	50	17611	17726	57	155	266	0	728	684	0	270	632	0	0.0341085
234815	178327	104	97592	75238	101	98856	74908	101	1118	956	0	5569	4552	42	950	1071	5	0.0351421
266506	198672	115	92386	67478	111	119374	84928	113	1353	1049	5	6404	4655	45	274	387	0	0.0382429
38382	40080	68	10282	10275	42	17753	17670	53	146	128	0	774	801	0	-172	164	0	0.0392765
95049	94488	78	47167	46561	78	50199	48922	78	662	471	0	2692	2587	26	-167	395	0	0.0423773
29995	30573	51	29044	28570	70	27404	27485	70	60	241	0	1083	1346	12	-117	291	0	0.0434109
310299	209942	133	184537	138475	126	193739	137579	127	2018	1428	22	10459	7341	58	1012	521	0	0.0444444
165292	140152	92	74604	62340	90	72146	60099	91	679	455	0	3808	2975	36	398	945	0	0.0485788
145561	121557	90	58719	48033	88	71157	59321	89	530	378	0	3903	3092	36	944	736	0	0.0485788
202724	160676	105	82634	67189	94	80914	64222	94	851	807	0	4373	3373	39	873	951	0	0.0496124
131553	120793	86	49336	43489	85	68788	60746	87	408	428	0	3625	3099	33	411	466	0	0.0496124
182524	153270	97	81847	70468	91	97138	81248	93	1121	868	0	4837	4038	40	-154	292	0	0.0527132
114226	112650	83	42878	42069	81	60236	59118	82	521	580	0	3350	3218	30	-39	434	0	0.0537468
208587	160477	104	95090	72967	100	105412	82800	101	1292	870	0	5310	4149	41	368	1066	4	0.0558139
56201	58150	73	27348	28104	71	23401	24174	58	206	218	0	1230	1226	11	53	229	0	0.0558139
101313	100154	87	27031	26528	77	50207	48623	79	475	585	0	3093	2956	28	69	645	0	0.0558139
303237	209958	119	110414	73854	119	149921	101848	120	1808	1097	9	7728	5377	51	1401	1066	5	0.0589147
125913	111133	87	51144	44445	85	72142	61375	86	782	699	0	3874	3378	35	553	791	0	0.0609819
181613	150919	94	93502	80460	93	81913	66406	92	1228	1071	8	4541	3531	39	198	498	0	0.0630491
54444	53913	74	25399	25218	73	22532	21825	63	398	271	0	1104	1082	7	660	628	0	0.0661499
171835	142015	104	67459	56423	94	75019	61920	94	804	824	0	4069	3407	35	-458	119	0	0.0682171
266434	198420	111	93516	69736	105	124094	90488	106	1364	1037	5	6702	5352	44	662	770	0	0.0692506
191582	165745	100	59499	49650	95	49609	42958	92	20396	18681	76	35634	30646	99	1915	2424	23	0.073385
91546	91739	79	29810	29136	76	61694	60517	79	410	547	0	3196	3334	29	274	515	0	0.073385
173834	144958	92	67683	54740	90	96457	78487	92	1186	921	0	5151	4439	39	262	812	0	0.0744186
162353	140759	91	77337	67468	90	73077	63448	90	780	755	0	3999	3328	36	699	528	0	0.0764858
31843	32571	81	16204	16521	50	15269	15383	49	182	292	0	776	897	0	576	778	0	0.0816537
17206	18609	43	7130	7356	37	11365	10951	44	196	253	0	475	484	0	1339	1009	3	0.0868217
107484	104343	88	38695	38226	78	58852	56275	80	573	454	0	3127	2853	30	285	497	0	0.0878553
330693	211630	141	135451	92560	131	152761	100113	132	1946	1157	21	8426	5679	55	1757	1029	3	0.0878553
112471	107560	82	59396	56579	82	56747	52845	82	534	509	0	2951	2680	29	324	406	0	0.0888889
200856	168329	95	83521	68014	93	102913	83446	96	1090	864	0	5721	4565	43	647	639	0	0.0940568
57276	57223	75	26758	26791	73	25508	26532	72	138	167	0	1207	1264	12	-31	324	0	0.0971576
154403	104812	123	44187	28752	110	74071	52399	112	786	652	0	4087	2741	46	496	1467	9	0.0981912
93619	83193	85	33644	29283	80	46602	39685	82	237	373	0	2501	2035	29	248	418	0	0.102326
119367	112548	86	39604	35977	80	74212	69440	83	822	841	0	4177	3732	34	195	756	0	0.104393
255716	184824	106	97783	71477	107	145494	101180	109	1472	1164	13	7683	5625	50	126	568	0	0.104393
130812	117320	102	50768	45254	86	67435	60060	87	622	621	0	3551	3434	30	600	604	0	0.105426
150370	126856	92	70151	58833	90	79838	67617	90	828	719	0	4225	3618	36	1126	910	0	0.10646
91199	90924	80	32795	32509	76	46037	45720	78	554	410	0	2560	2596	25	290	486	0	0.108527
167040	135424	93	78710	63126	91	73828	60176	91	783	781	0	3994	3232	36	764	952	0	0.110594
36485	39397	63	12749	13075	45	15602	15655	49	78	151	0	841	777	0	-118	422	0	0.116796
178659	148640	96	74130	63029	92	100165	83675	94	916	788	0	5023	4243	41	625	483	0	0.118863
31830	31064	69	13907	14123	46	13627	13311	46	221	155	0	684	701	0	201	472	0	0.121964
126129	112028	87	43198	37549	85	55863	49174	85	657	631	0	2818	2637	28	-83	434	0	0.121964
152511	129608	97	62563	52881	89	68770	59357	89	914	686	0	3530	3000	33	207	681	0	0.122997
183293	151050	98	54728	43324	95	95657	78476	96	875	741	0	4833	4020	39	1370	1241	8	0.131266
54950	54534	79	23815	23999	61	22681	22294	65	194	206	0	1152	1104	8	9	291	0	0.1323
269642	208712	121	151905	127195	111	209903	175259	113	1716	1498	19	10578	9255	53	289	670	0	0.138501
224894	172855	102	94801	73986	97	120586	91122	99	1138	981	0	6684	5167	46	785	1308	9	0.138501
113754	112521	81	36833	35820	78	61444	59437	80	732	647	0	2980	3115	28	501	647	0	0.138501
188421	150975	106	70544	56919	93	92509	75276	94	844	701	0	4835	3898	40	352	728	0	0.140568
51343	52158	72	21871	21960	61	21121	21612	60	362	358	0	825	895	0	54	224	0	0.141602
65819	68050	74	30920	31125	74	27711	27545	73	401	359	0	1578	1533	17	470	465	0	0.145736
320782	213625	129	115443	74550	126	144711	92436	128	1397	990	0	7868	5012	52	1242	1113	6	0.14677
225126	169417	100	82593	60766	97	127186	92606	99	1268	1012	4	6343	4759	44	1236	1167	14	0.14677
195080	158188	105	82108	66911	94	97491	77998	94	1150	1190	10	4947	4086	38	377	991	0	0.150904
163993	139271	97	66916	54775	91	76944	64937	90	815	750	0	3937	3354	36	524	643	0	0.151938
81933	77290	82	34224	31311	77	35159	32228	77	225	336	0	1756	1668	20	240	693	0	0.154005
88437	88228	78	29110	28208	75	45062	43696	77	566	558	0	2298	2164	24	546	924	0	0.157106
30903	31169	71	16018	16253	49	14231	13889	49	180	260	0	744	806	0	-68	448	0	0.15814
124669	114675	83	48671	42798	83	63227	55876	84	698	582	0	3585	3080	32	1308	956	0	0.15814
142002	124975	89	65970	58633	87	76568	68354	88	997	659	0	4256	3847	35	795	521	0	0.159173
165231	141285	94	72141	60865	89	69512	56854	90	1054	769	0	3608	3134	34	189	714	0	0.160207
279196	159905	120	125428	79304	116	201844	129873	117	2080	1225	17	10313	6449	61	515	443	0	0.16124
175640	144060	100	72031	58626	92	90287	73932	93	827	555	0	4797	3948	40	1066	984	0	0.16124
176559	151287	93	66210	55577	91	101004	86000	93	1288	990	0	5271	4664	41	2137	2173	20	0.16124
154252	131720	92	44091	36797	86	78316	67060	88	769	646	0	4313	3728	37	30	370	0	0.162274
129488	109687	89	62045	52345	87	45926	38344	86	601	492	0	2597	2034	28	-37	271	0	0.166408
144619	127940	88	42709	36394	87	72110	62821	88	652	702	0	4157	3499	36	848	592	0	0.166408
186901	145022	96	64904	49007	93	94274	71487	94	753	558	0	4873	3757	40	-72	289	0	0.169509
186471	147112	98	70626	54974	94	64999	50836	93	795	923	0	3319	2771	34	535	755	0	0.170543
204990	157829	99	64180	47905	97	118015	90300	99	1024	972	0	6391	5324	44	576	1147	5	0.171576
117464	112712	84	36836	36022	79	54504	52341	82	465	636	0	2824	2741	27	-55	323	0	0.174677
163162	138844	103	66445	58410	90	81693	69135	91	842	833	0	4444	3974	36	69	1057	4	0.176744
176618	149710	97	60412	49977	92	86059	74114	91	849	817	0	4943	4083	40	291	571	0	0.177778
174730	142283	103	74099	58650	98	92984	72967	104	1304	1008	2	5297	4147	42	-112	542	0	0.177778
86312	78450	80	39273	35486	79	32242	28202	78	386	377	0	1767	1428	20	550	1485	9	0.177778
54030	55819	74	13248	13176	45	24541	24472	70	191	205	0	1512	1523	16	-14	520	0	0.179845
237483	178344	114	95866	73971	105	122019	91454	106	1772	1123	14	6481	5122	44	71	378	0	0.180879
144961	130755	92	59869	52821	86	60639	53041	87	811	777	0	3189	2814	31	-173	276	0	0.185013
222091	172169	99	99315	76149	99	121662	91347	99	1081	809	0	6155	5019	43	715	630	0	0.186047
208926	158913	97	82680	62853	95	98888	73514	95	868	876	0	4894	3557	43	1566	1431	14	0.18708
97554	93659	81	40648	37879	79	58545	54969	80	593	520	0	3123	2808	29	569	745	0	0.18708
44122	45205	72	15197	15199	49	18252	18250	57	95	240	0	1145	1063	6	-36	634	0	0.191214
364342	246217	136	208664	148151	135	219886	153998	135	2576	1689	25	11250	8140	58	1714	1023	4	0.191214
421814	250336	147	209595	133619	144	248493	158681	145	2609	1525	28	12857	8127	64	1148	780	0	0.191214
86939	85972	79	24615	24200	75	50011	48586	78	267	481	0	2765	2589	27	516	1091	5	0.192248
101687	98219	84	40619	39751	78	52800	50743	80	615	610	0	2706	2629	26	288	363	0	0.193282
61019	61176	79	28927	28975	73	28455	28220	73	111	131	0	1458	1531	16	-123	269	0	0.193282
113163	107560	94	35517	34552	79	54093	51702	80	443	392	0	2708	2843	27	337	686	0	0.194315
171025	142079	92	73169	59548	92	86149	70072	93	1095	947	0	4658	3813	39	707	882	0	0.194315
126317	110399	86	54546	47944	85	58748	50331	85	658	526	0	3253	2682	32	-378	448	0	0.194315
105000	103575	79	33516	32891	79	58210	56373	80	427	427	0	2872	2761	28	429	419	0	0.196382
241237	181223	106	97864	73817	102	126095	92750	103	1340	932	0	6827	4845	48	19	420	0	0.20155
31969	32100	62	7139	7362	37	14911	14655	47	-15	150	0	881	927	0	77	597	0	0.202584
163175	140622	93	63166	53171	89	74814	63020	90	1188	818	0	3757	3437	33	859	647	0	0.204651
108316	105894	85	33798	32937	78	52407	50758	80	587	667	0	2572	2405	26	221	532	0	0.207752
259043	200502	109	89622	70933	104	113815	86772	106	1379	976	0	5651	4724	42	516	585	0	0.207752
142673	127060	101	52307	45785	87	56383	49474	87	851	690	0	2910	2721	30	-34	525	0	0.209819
257770	192372	114	122083	94563	110	130544	99625	109	1342	1216	13	7086	5666	46	387	618	0	0.210853
99582	96490	82	56443	54190	81	54615	51543	81	640	635	0	2577	2659	26	-201	701	0	0.211886
155642	139099	101	79145	71415	91	76339	69067	91	647	719	0	3936	3290	35	89	265	0	0.211886
160791	130453	101	65555	52823	93	83124	67337	94	497	587	0	4534	3848	38	556	705	0	0.219121
102017	99006	85	46595	44565	79	47620	45637	79	380	447	0	2644	2234	27	238	686	0	0.222222
247793	183476	108	71212	55808	101	121915	92562	104	1208	821	0	6677	4903	48	1130	1024	3	0.22739
124086	112601	84	50645	43585	84	43992	38809	83	484	388	0	2308	2012	26	520	454	0	0.22739
109985	105351	84	40982	38640	81	59553	56110	84	366	496	0	3205	3010	32	1126	1141	8	0.230491
116103	112024	83	43820	41956	82	63418	59475	85	764	641	0	2978	3046	29	144	643	0	0.231525
181176	144498	101	71112	57371	95	97086	78905	96	851	868	0	5144	4090	41	629	804	0	0.231525
38945	39524	81	17181	17446	55	15112	15181	50	-42	144	0	830	850	0	379	342	0	0.232558
28882	28513	68	10734	10952	42	14893	14994	47	102	121	0	664	775	0	-150	283	0	0.234625
17387	17762	48	9854	9945	41	10184	10461	42	-7	105	0	582	535	0	-170	437	0	0.239793
165742	133349	93	65476	52198	94	73938	60178	93	727	616	0	3546	2876	34	102	520	0	0.24186
32861	34577	65	12906	13181	45	15574	15690	49	147	265	0	601	597	0	167	750	0	0.242894
163338	144539	94	74707	66463	89	83744	72945	88	540	592	0	4673	4217	38	903	693	0	0.244961
83442	73065	96	38804	35333	80	31595	28656	79	216	219	0	1604	1450	18	141	518	0	0.245995
236591	181814	114	79609	61502	100	101306	80039	101	1409	996	0	5329	4320	42	-96	326	0	0.245995
131302	117123	94	49867	43420	86	53433	47457	86	12	341	0	2967	2367	32	564	918	0	0.248062
167561	139867	96	63884	52224	89	89377	74960	90	718	630	0	4863	4015	38	364	539	0	0.248062
119068	106897	86	52581	47167	83	62438	54226	85	396	493	0	3443	2864	34	122	344	0	0.249096
228957	167057	103	81515	58406	101	114442	81857	103	1080	815	0	6077	4221	45	377	724	0	0.250129
413784	251044	152	209834	142698	154	240402	156375	154	2806	1917	32	12458	8133	62	316	667	0	0.251163
88406	87016	77	38703	38353	76	37923	36707	76	467	490	0	2164	2144	24	450	789	0	0.251163
161556	139007	91	45204	37267	88	76731	66667	89	951	611	0	4433	3793	37	550	1033	4	0.252196
36618	35195	79	23145	23942	62	13738	14374	45	54	196	0	781	672	0	693	668	0	0.25323
133464	112333	94	52235	43287	87	64931	54660	89	753	647	0	3505	2822	35	1578	1286	9	0.258398
205225	168324	101	80908	65739	99	108966	90648	100	1252	1292	13	5863	5225	40	986	748	0	0.260465
50878	52547	75	20125	20446	57	23088	22991	62	168	305	0	1307	1268	12	186	422	0	0.260465
96317	93377	85	44239	43542	78	53022	51891	78	527	527	0	2620	2444	27	186	471	0	0.262532
179842	136983	99	67624	48277	97	86115	66292	97	799	816	0	4379	3389	39	814	867	0	0.264599
40370	43388	62	25205	26164	69	21098	21207	55	209	234	0	941	1166	7	-200	116	0	0.264599
182704	139755	98	80694	63688	93	85747	64618	94	661	639	0	4775	3483	42	1118	1722	11	0.264599
114895	105407	87	34167	29370	81	58362	52651	82	635	608	0	3623	2816	34	1513	1590	14	0.265633
149565	125205	93	62411	51729	89	77384	63962	89	999	816	0	4167	3335	37	790	780	0	0.266667
343316	178203	248	146715	77289	242	163312	88896	233	1463	1013	3	8614	4952	62	1509	843	0	0.274935
116694	110485	85	51216	46975	82	65158	59341	83	464	424	0	3580	3102	33	46	366	0	0.274935
72799	74771	76	24402	24936	57	32935	32354	75	230	249	0	1499	1433	17	2	277	0	0.274935
102712	92972	85	35277	31614	82	52627	47707	83	808	548	0	2750	2689	27	405	618	0	0.274935
122501	119249	91	37593	36344	80	63257	61296	81	888	711	0	3498	3241	31	527	656	0	0.278036
160076	129219	100	62674	49563	93	81657	65884	94	947	688	0	4317	3648	37	-18	332	0	0.280103
236620	169035	111	109973	75372	109	149551	103490	112	1728	1234	22	7962	5616	51	-177	682	0	0.280103
142110	123960	89	56108	47673	86	64343	54142	87	761	684	0	3331	3016	32	566	567	0	0.281137
41100	42938	70	19652	20232	53	18923	19168	53	237	284	0	950	967	0	-44	248	0	0.281137
204923	162046	101	57586	44889	99	105355	84843	99	1162	1029	6	6027	5166	41	520	575	0	0.283204
199941	162749	95	77747	63706	94	88810	71917	95	1069	953	0	4554	3897	38	855	771	0	0.284238
186828	158841	97	165657	146931	97	169028	149764	96	1863	1618	20	8300	7021	49	441	1407	8	0.285271
94356	93221	84	43972	43558	78	54711	54555	80	611	576	0	2775	2740	27	539	1210	6	0.285271
119629	114426	95	36754	34944	81	60455	57837	82	469	431	0	3318	2984	31	132	672	0	0.286305
179982	152868	109	60803	49333	92	105019	90042	92	1244	1047	8	5598	4990	40	475	926	0	0.287338
105626	105559	79	47630	46725	79	50991	50276	79	480	516	0	2672	2657	26	101	374	0	0.292506
250206	179038	113	90757	64188	106	137572	97696	107	1215	1044	6	7034	5140	49	1171	661	0	0.294574
93763	81618	91	34089	29016	81	42390	35853	82	93	235	0	2373	2214	25	273	593	0	0.296641
57403	58087	79	22007	22332	58	24611	23463	72	378	225	0	1312	1471	14	-24	587	0	0.296641
138055	130571	88	60846	57926	83	80385	76371	85	688	698	0	3874	3658	32	964	812	0	0.298708
208629	161207	104	88268	69559	95	97792	75075	96	1120	928	0	5241	3986	42	1315	1236	9	0.298708
92621	86311	83	32974	29475	80	43398	38978	80	329	333	0	2197	1978	25	185	465	0	0.298708
36604	35881	77	9007	9103	40	15962	16213	48	303	236	0	853	945	0	-31	565	0	0.303876
111355	109897	92	31013	30309	78	52323	50844	79	545	453	0	2769	2607	26	-269	184	0	0.303876
66192	68951	73	23991	23892	69	30856	30084	74	272	331	0	1616	1486	18	278	564	0	0.305943
196757	158905	107	91075	76413	97	82258	65872	98	1102	915	0	4582	3659	41	803	977	0	0.306977
283856	198118	134	97639	66601	125	130029	94174	126	1633	1224	14	6928	5023	47	841	562	0	0.310078
163979	136787	91	72834	59697	90	86182	72068	90	771	672	0	4434	3896	36	243	521	0	0.310078
117842	115712	83	38494	37742	79	64969	63108	81	816	652	0	3232	3085	29	895	845	0	0.310078
22293	23469	51	12827	13129	46	11765	12531	45	36	114	0	862	811	0	959	963	0	0.311111
170956	138281	109	57124	45803	92	90558	74112	94	906	810	0	4984	4238	38	350	443	0	0.313178
192401	157762	100	78467	64467	94	96465	78134	94	1191	853	0	4983	3919	39	1015	1109	5	0.317313
96337	97070	81	41731	41210	77	57088	56590	80	211	424	0	3104	3004	29	-198	415	0	0.317313
122798	120505	78	46071	44307	79	62011	58251	81	777	687	0	3287	3252	29	921	704	0	0.317313
119238	111912	85	45107	41345	82	76996	70007	86	760	684	0	3799	3548	34	-18	486	0	0.31938
61869	60144	74	21931	21842	60	27950	27764	72	422	275	0	1379	1476	15	-141	414	0	0.325581
60933	59724	81	17269	17138	51	26707	25683	74	350	348	0	1180	1255	12	-295	106	0	0.328682
101700	95820	97	53657	49565	80	49173	45329	80	563	439	0	2676	2572	27	191	665	0	0.329716
156689	142085	90	44518	40710	86	73671	64834	89	783	688	0	3654	3485	33	785	789	0	0.331783
136729	129954	92	48395	46739	83	66866	63534	83	919	856	0	3596	3486	30	1334	1264	8	0.332817
175191	141035	97	67045	54293	93	83603	67798	95	951	864	0	4621	3582	39	437	394	0	0.332817
102447	101960	78	43435	42435	78	60579	58928	79	488	541	0	3079	3220	27	1009	877	0	0.33385
114417	103834	85	45909	40801	82	54509	48244	83	482	454	0	2802	2451	30	-298	248	0	0.334884
127288	115214	87	56453	51251	84	64235	58078	84	569	531	0	3551	3196	32	-127	600	0	0.335917
194667	142793	107	82496	61768	100	93738	67948	100	974	818	0	4912	3507	41	428	730	0	0.336951
36429	36756	79	17755	18369	51	16020	16516	49	89	245	0	832	706	0	-288	330	0	0.336951
214956	182457	97	92098	78546	96	105191	89102	96	869	702	0	5360	4517	39	872	720	0	0.339018
124733	122203	84	57124	55743	80	54908	53410	80	733	504	0	2767	2792	26	-34	823	0	0.342119
234624	180896	112	102949	78554	110	107591	79851	110	1590	1314	16	5733	4415	42	989	767	0	0.344186
216868	166274	98	71541	53608	96	116020	85529	99	1237	1105	8	5943	4356	45	918	1080	5	0.34522
110927	103364	86	46868	42477	81	55521	51267	83	744	626	0	3075	2898	29	997	945	0	0.34832
194165	161023	98	75811	62900	95	87375	71887	95	873	837	0	4804	4199	37	522	583	0	0.350388
153133	124811	93	65407	53332	91	81539	66573	91	960	772	0	4406	3398	39	353	579	0	0.354522
117472	113104	83	46413	45199	79	60925	58812	81	674	763	0	3265	3124	29	205	386	0	0.354522
107178	105936	81	41906	40584	79	60266	57606	80	535	645	0	2916	3021	28	244	696	0	0.355556
219464	170426	102	77085	60043	97	111539	88673	99	935	853	0	5560	4614	42	745	583	0	0.357623
212478	165531	99	95172	73718	97	83482	62500	96	998	659	0	4326	3430	40	742	421	0	0.358656
39732	39314	65	12100	12051	44	16664	17113	48	60	143	0	836	997	0	147	383	0	0.358656
132533	119299	88	63686	54811	88	65113	56623	88	796	616	0	3425	3177	31	332	463	0	0.35969
154201	132557	93	47904	39165	86	75903	64043	88	906	776	0	4256	3615	38	677	806	0	0.35969
175410	144629	95	84892	70908	90	79654	64817	91	732	777	0	4087	3259	36	853	1018	2	0.360723
25343	25725	53	10411	10636	41	13025	12810	46	332	308	0	659	671	0	-160	115	0	0.362791
33436	32889	69	17064	17252	51	14229	14118	48	77	142	0	848	864	0	183	648	0	0.362791
32837	30909	79	12326	12725	43	13647	14083	44	292	251	0	719	716	0	-377	64	0	0.362791
148473	129563	93	61361	54113	87	73475	63780	89	487	665	0	3768	3342	34	425	579	0	0.365891
159821	129126	94	60686	48654	90	73380	58508	91	608	494	0	3859	3127	36	972	1126	6	0.365891
109887	99510	85	44445	40293	83	54666	49358	83	707	728	0	2965	2715	28	22	274	0	0.366925
85495	82714	82	26653	25959	72	36242	34370	76	164	392	0	2216	2095	23	1080	567	0	0.366925
150844	144440	88	62666	60690	85	91442	86393	86	1070	1067	6	4932	4974	35	-219	298	0	0.366925
234709	179954	108	82319	62311	105	106345	81131	106	946	988	0	5664	4378	43	408	503	0	0.371059
120387	117068	89	42875	41088	81	66581	63334	83	589	591	0	3470	3197	33	634	1027	2	0.372093
162260	141094	93	67575	58582	89	73975	63436	89	805	596	0	3947	3539	33	665	582	0	0.372093
359385	217049	137	192023	114445	137	201612	123863	136	2450	1554	29	10632	6401	62	1372	728	0	0.375194
147053	132623	88	68099	59409	86	73768	64721	87	758	654	0	3523	3207	33	471	846	0	0.375194
201662	175775	94	84123	72819	92	106475	91750	93	914	882	0	5670	5114	40	891	1066	5	0.375194
162871	127503	92	68923	53777	90	82129	61990	94	999	589	0	4217	3383	38	641	824	0	0.375194
114201	110160	83	43394	42888	79	63665	61807	81	458	584	0	3361	3381	30	677	925	0	0.375194
266815	181592	110	112937	75338	109	120884	80909	108	1236	890	0	6064	3979	50	938	721	0	0.377261
173059	149498	93	89274	77293	92	103406	89300	93	964	900	0	5171	4527	40	729	591	0	0.377261
123093	116546	86	35053	31692	81	55118	51839	82	535	518	0	2934	2755	29	580	569	0	0.379328
159324	135151	96	61245	50683	91	82946	68535	92	868	923	0	4496	3878	38	597	760	0	0.381395
99942	100447	81	43545	43016	77	49560	49042	79	236	408	0	2390	2443	25	-246	238	0	0.383463
212553	160362	98	85676	64201	97	109449	81447	98	1209	805	0	5931	4439	45	179	549	0	0.38553
133601	117379	91	46675	40707	85	76039	66512	87	668	593	0	4021	3406	37	259	639	0	0.386563
158208	141016	89	50802	44829	85	80327	71028	87	1071	834	0	4357	3891	36	1066	747	0	0.387597
238091	175965	108	85223	63067	105	142698	103662	107	1496	1158	13	7622	5699	51	1788	1475	15	0.38863
36399	37123	71	19861	20159	58	16887	17003	53	-91	179	0	880	953	0	-269	311	0	0.389664
162276	146106	92	56206	49998	88	91541	82298	90	1107	946	0	5149	4602	38	958	1675	16	0.389664
229120	171397	100	99577	75460	100	115806	84678	101	1191	944	0	6038	4516	45	656	608	0	0.390698
62168	63727	73	23845	24280	60	25633	25154	69	218	156	0	1347	1265	16	332	1005	1	0.390698
165428	139948	92	64516	55324	90	82931	71797	91	691	478	0	4512	3975	37	296	521	0	0.391731
93023	92382	82	24516	24566	63	57207	55379	80	522	500	0	3056	3062	29	560	635	0	0.392765
198293	174903	96	89754	81532	93	110233	96315	93	1409	1203	12	5982	5215	41	279	733	0	0.398966
109552	101933	85	45598	40814	81	46290	41491	84	406	384	0	2428	2158	25	539	695	0	0.398966
103932	96730	84	45182	40912	83	49931	45429	83	318	431	0	2670	2294	28	31	545	0	0.401034
128424	120058	89	64348	61661	83	78325	73029	85	1075	1144	10	4150	3962	34	437	956	0	0.406202
182199	152860	103	58169	48287	89	106926	90253	93	1057	711	0	5591	4815	41	928	584	0	0.407235
137697	117871	90	56309	47156	87	69490	58563	88	894	842	0	3713	3047	34	598	1119	5	0.409302
26634	26699	66	10411	10770	42	13402	13617	46	-137	116	0	663	567	0	60	414	0	0.410336
237277	179676	103	105594	82041	102	127110	93324	104	1176	1071	7	6602	5094	45	1145	1236	8	0.41137
48121	47423	87	18795	19417	49	20390	20758	54	238	278	0	1150	986	0	-34	383	0	0.41137
240063	183592	109	93500	71163	107	126031	95775	108	1742	998	0	6640	5154	44	772	607	0	0.41447
141699	126580	100	58141	51108	87	71816	63178	86	821	779	0	3650	3157	34	298	788	0	0.41447
131727	118318	92	58993	51452	85	67571	59585	85	657	688	0	3648	3371	34	1211	1373	13	0.415504
51367	50649	80	12077	12207	43	26503	27017	72	66	264	0	1472	1454	15	122	587	0	0.419638
89919	91262	78	30172	30597	75	50394	49550	77	460	502	0	2688	2517	26	302	885	0	0.420672
184211	165668	93	113471	105205	91	126658	116328	91	1566	1264	15	6420	5488	44	776	898	0	0.423773
104655	104603	82	45654	44729	79	48295	47742	79	300	460	0	2468	2495	25	553	1135	5	0.427907
169233	133648	92	78917	61634	92	87148	68456	92	1007	748	0	4742	3740	41	1067	1220	8	0.428941
46120	47268	62	9309	9829	39	20886	21183	51	130	230	0	933	939	0	230	475	0	0.428941
169437	146013	91	67845	57260	89	78769	67052	90	958	666	0	4286	3820	35	1326	1382	12	0.428941
190081	149751	97	76366	60228	94	94232	73915	94	885	663	0	5252	3964	43	-6	429	0	0.432041
186929	150507	98	73936	59122	95	85098	68660	96	1067	878	0	4595	3619	40	518	551	0	0.435142
118596	110928	81	48702	43808	81	65975	60272	82	607	478	0	3454	3242	30	387	489	0	0.435142
223015	169834	99	83050	60950	99	119294	87878	100	1236	883	0	6691	5078	50	779	1167	8	0.435142
149724	132493	90	72087	63869	87	89931	79453	87	1216	1040	4	4668	4055	39	1273	1128	7	0.439276
152646	124978	92	62828	50533	92	94474	77872	93	987	924	0	5243	4332	40	771	777	0	0.444444
26976	25598	76	12299	12516	44	13134	12995	49	199	256	0	519	574	0	-58	163	0	0.445478
38541	39705	70	20157	20266	59	14788	15063	46	292	281	0	972	915	0	520	763	0	0.446512
200654	162788	97	91013	73665	96	98983	79921	97	1136	746	0	5377	4354	39	1436	949	0	0.448579
125888	111148	85	42492	37950	84	58072	50543	85	419	594	0	2958	2690	29	595	563	0	0.448579
215036	163478	105	89786	69533	97	110846	83616	99	982	855	0	5776	4188	45	906	866	0	0.45168
264811	186617	115	101926	70339	115	132648	93089	116	1784	1288	18	6990	4985	48	748	984	0	0.453747
95010	95475	78	27523	27709	69	52366	51481	77	544	591	0	2578	2517	26	692	1123	6	0.453747
88637	88039	83	23153	22989	66	53489	52001	77	277	419	0	2633	2717	26	-130	123	0	0.45478
111636	100765	83	45136	39385	83	57407	50500	84	586	476	0	2999	2511	31	-22	398	0	0.458915
75879	75104	79	20104	20021	56	28366	28212	74	238	319	0	1434	1391	16	275	573	0	0.459948
133063	124027	86	55525	51658	84	61367	54716	85	669	622	0	3447	3340	31	361	628	0	0.459948
63319	63074	80	22201	22252	59	27549	27622	73	350	300	0	1419	1424	15	322	583	0	0.460982
41792	40577	85	14553	14600	49	19420	19928	62	470	358	0	895	834	0	330	571	0	0.460982
37526	37914	73	12114	12473	43	17449	17338	50	288	306	0	878	977	0	-135	200	0	0.462015
200451	161043	102	87594	68210	96	101574	77214	98	1511	955	0	5715	4462	42	83	478	0	0.463049
109010	105634	91	42711	40540	81	54275	52887	81	511	375	0	2861	2674	29	118	651	0	0.463049
49740	51599	71	25666	26069	65	19730	20116	61	-28	156	0	953	905	0	259	688	0	0.463049
117327	105697	85	46941	41324	82	55136	47706	82	621	640	0	2787	2464	30	262	371	0	0.464083
44081	42597	78	13220	13467	44	17834	17813	50	197	273	0	923	907	0	203	480	0	0.464083
42589	41582	77	16969	17174	51	17111	17317	49	224	188	0	949	902	0	-201	392	0	0.464083
303310	218408	139	150102	113234	125	172994	128971	126	2011	1602	22	9087	7036	53	1488	1271	7	0.465116
154922	127620	94	59878	49243	91	63149	51732	91	601	481	0	3100	2526	33	-77	381	0	0.46615
62816	63469	75	26743	27143	65	25897	26266	67	104	382	0	1414	1301	15	89	452	0	0.46615
41626	41546	74	13991	13989	46	18625	18731	55	142	114	0	1049	986	0	-25	460	0	0.467183
103976	103470	92	68253	67595	81	64085	62744	81	537	615	0	3222	3359	28	187	315	0	0.469251
206118	164448	106	102312	83936	99	91729	72577	99	1029	927	0	4543	3772	39	1740	1111	10	0.474419
103846	100395	89	32033	31606	77	44225	41959	79	334	479	0	2392	2410	24	-24	417	0	0.475452
98813	99152	78	42863	42287	78	55526	55002	79	403	516	0	2681	2765	26	-137	208	0	0.476486
82220	82407	78	36841	36963	76	30786	31177	75	267	309	0	1573	1457	17	-265	383	0	0.476486
123239	116063	85	50135	46142	84	66823	60973	84	641	700	0	3456	3144	31	582	980	0	0.477519
98714	96450	80	44464	42279	79	45518	42754	79	492	355	0	2573	2593	26	573	1073	4	0.478553
128646	116124	89	49010	43929	84	67151	58358	85	775	455	0	3318	2849	33	1061	1526	10	0.48062
176779	144239	102	68597	56516	92	94392	79813	93	1258	871	0	4799	4001	37	237	565	0	0.481654
188685	146559	100	83592	66400	93	91836	70520	94	835	733	0	4995	3632	42	401	975	0	0.484755
99870	101639	78	32932	32495	77	60411	57945	79	579	460	0	3183	3138	29	300	812	0	0.487855
186827	152952	94	93606	77331	94	103658	83372	95	978	769	0	5571	4315	42	405	790	0	0.489922
109996	110062	79	44221	43872	77	66835	64172	80	704	504	0	3173	3239	29	852	735	0	0.490956
143239	129451	87	51198	45197	85	62731	55118	86	725	761	0	3306	2908	32	604	475	0	0.494057
111630	104449	83	38633	36380	80	57001	54142	81	642	469	0	2578	2592	25	538	523	0	0.496124
98428	85065	88	38470	31862	82	42735	35806	83	533	473	0	2258	1769	27	505	779	0	0.496124
142869	119919	104	58829	49312	87	75758	62116	89	928	730	0	4396	3853	37	760	518	0	0.497158
64822	65671	75	30689	30736	74	27286	27523	73	174	475	0	1503	1492	17	-41	582	0	0.498191
91586	91563	79	22802	22221	63	49241	47017	79	211	345	0	2855	2646	28	-185	569	0	0.500258
167571	141595	94	67069	56623	91	81039	68023	92	880	851	0	4314	3561	38	-141	553	0	0.503359
143621	126433	89	57254	49638	87	64319	55286	88	636	537	0	3523	3048	33	-228	470	0	0.503359
106913	104865	88	49557	48729	80	61639	61019	80	653	654	0	3327	3108	32	810	1359	10	0.505426
100500	99268	80	32863	32606	77	62123	60882	80	611	476	0	3226	3115	29	-221	246	0	0.505426
235765	176509	102	109095	81874	101	128818	96362	102	1398	809	0	6805	5085	47	390	965	0	0.509561
158377	133018	94	55248	46306	89	74379	62092	90	829	780	0	3911	3311	36	221	532	0	0.512661
35951	39822	52	12717	12989	44	17628	17992	53	142	141	0	915	893	0	248	621	0	0.513695
116095	107539	99	53175	49490	82	60607	54929	83	311	420	0	2842	2535	30	330	673	0	0.514729
158464	136577	90	48779	41382	88	85111	72545	90	708	782	0	4467	3784	36	1115	1156	7	0.515762
198486	153017	100	94175	72300	96	100637	76700	96	1038	780	0	5304	4073	41	395	603	0	0.515762
110035	109955	80	47224	46462	80	64333	63014	81	621	662	0	3365	3232	30	1198	1119	16	0.515762
138147	125630	96	56611	50905	86	62978	56409	86	657	659	0	3409	3029	32	-167	689	0	0.517829
96168	95430	82	37171	36828	78	51003	50036	78	552	489	0	2500	2450	25	880	939	0	0.517829
137928	117665	89	71129	62079	89	66702	55789	88	766	574	0	3710	3052	36	-506	73	0	0.518863
43291	48018	63	17349	17549	52	18566	18400	55	201	178	0	1052	1108	8	510	809	0	0.518863
127666	124770	83	57358	55467	81	61510	58822	82	590	619	0	3232	3080	29	-172	181	0	0.521964
74205	74217	84	28659	28983	74	32112	32374	74	326	368	0	1869	1877	22	-241	474	0	0.522997
86276	85895	79	32350	31516	75	39328	38495	76	272	288	0	1940	1956	22	-105	312	0	0.525065
204849	154693	104	85184	65414	95	94718	72878	96	1070	824	0	5238	4363	42	1227	1618	12	0.526098
50614	49019	74	15742	15948	47	19148	18982	59	280	290	0	1066	1289	10	-518	134	0	0.527132
218652	162062	98	119581	90399	99	124604	90101	100	1203	782	0	6861	5036	49	790	598	0	0.528165
138874	117552	94	50428	43315	88	67174	55763	89	781	663	0	3501	3098	34	-7	315	0	0.530233
77378	73131	81	27223	25208	78	35849	33333	79	156	212	0	1907	1883	21	709	988	0	0.531266
160237	131316	93	62350	50881	91	65888	54254	90	649	535	0	3418	2852	33	55	320	0	0.5323
134839	130099	85	77890	75570	84	79271	73316	84	699	673	0	4506	4051	35	62	633	0	0.5323
189812	142160	104	71703	54110	97	91996	68479	97	909	720	0	5066	3676	43	429	379	0	0.534367
97621	96366	81	36743	36773	78	51377	50650	80	558	624	0	2699	2906	27	-343	363	0	0.535401
24151	25591	45	10231	10652	41	11556	12254	43	147	200	0	494	614	0	-348	36	0	0.535401
106011	105128	83	30234	29596	77	51116	49776	79	467	555	0	2882	2900	27	-289	323	0	0.537468
127777	109990	86	33541	27585	84	52677	45056	86	485	359	0	2930	2224	31	-539	139	0	0.537468
68924	69172	76	24839	24867	71	27100	27275	74	235	322	0	1680	1664	19	313	569	0	0.539535
132051	123633	86	62615	58163	83	61453	57374	84	757	881	0	3277	2998	31	555	807	0	0.539535
168359	135634	97	63996	51521	91	74111	57794	93	939	705	0	3794	3049	36	1155	1367	8	0.539535
215732	161143	105	83607	62099	104	96767	72669	104	1136	862	0	5262	4137	41	1241	884	0	0.541602
48894	50026	72	16974	17138	50	18243	18285	52	239	432	0	907	967	0	261	459	0	0.542636
185789	164980	93	61540	54614	90	82072	72718	90	612	692	0	4256	3644	36	-348	161	0	0.542636
239048	164433	125	98195	69285	107	120213	83086	107	1593	1128	13	6719	4632	47	673	698	0	0.543669
25541	27069	66	6862	6858	37	12961	13290	44	37	137	0	663	722	0	318	385	0	0.543669
157585	129055	93	58730	48755	91	73579	59530	92	789	513	0	3659	3166	33	652	747	0	0.545736
96750	94365	79	36970	36330	77	51520	49599	79	602	508	0	2842	2729	27	111	744	0	0.54677
181764	145787	94	73128	57389	92	76700	59393	92	737	673	0	4098	3147	38	1342	915	0	0.54677
157896	136956	89	59160	50051	87	81985	69796	89	789	662	0	4367	3729	38	-303	506	0	0.548837
93943	92797	95	19426	19407	52	39735	39214	78	677	539	0	2160	2112	23	312	298	0	0.548837
141116	136082	82	76388	72400	83	78228	72996	83	965	925	0	4108	3906	34	794	981	0	0.550904
91910	90661	89	44505	44280	78	43262	42702	77	249	253	0	2238	2319	23	-64	279	0	0.550904
133914	120775	93	51781	45513	85	64827	57838	87	495	476	0	3455	3188	32	763	770	0	0.551938
55149	56657	71	17414	17327	52	22345	22630	62	-54	179	0	959	945	0	14	413	0	0.552972
163354	140159	92	65944	56436	89	77695	64405	90	918	707	0	4032	3456	35	1172	961	0	0.552972
84368	75527	82	35818	31417	80	33482	29508	80	-26	151	0	2085	1921	22	257	385	0	0.554005
140352	128184	88	34177	29351	86	71941	64391	87	717	577	0	3736	3315	33	-163	186	0	0.554005
104352	103702	80	20838	21502	50	56049	55666	79	512	676	0	2862	3074	26	23	682	0	0.555039
67127	68468	75	18616	19253	49	29577	29794	73	398	359	0	1382	1430	14	64	545	0	0.555039
162639	145126	92	73715	66302	89	82265	72421	90	768	695	0	3872	3497	33	599	704	0	0.557106
198317	150236	100	76585	57925	97	103184	76468	98	974	674	0	5346	3851	43	493	851	0	0.560207
119337	113585	86	44539	42932	82	57847	55504	83	694	441	0	2942	2876	28	133	494	0	0.56124
111817	111227	82	59354	57961	80	58373	56419	81	624	498	0	3152	2893	29	97	607	0	0.56124
140598	122579	90	61548	52739	87	59037	50340	87	654	472	0	3120	2696	31	703	952	0	0.562274
153002	139643	91	50017	44433	87	79575	70818	90	679	487	0	4023	3539	34	-238	387	0	0.564341
52613	52575	73	24199	24352	72	25194	24970	73	223	233	0	1279	1373	14	-213	332	0	0.566408
360035	183435	143	163358	76761	143	189826	82336	145	1950	980	0	9985	4607	68	1915	1144	7	0.571576
92201	92019	82	48371	48344	78	54330	52867	80	332	531	0	2796	2761	27	844	1040	4	0.57261
205052	154806	103	90996	69044	98	112930	84985	99	1337	951	0	5866	4588	43	1152	1142	6	0.573643
86747	85392	87	36867	36961	76	39135	38246	76	389	326	0	1968	1971	22	7	672	0	0.573643
165092	142268	93	65116	54643	90	91069	77786	91	1021	828	0	5086	4398	39	613	791	0	0.575711
218009	156312	105	84285	61601	98	116421	80890	100	1347	909	0	6069	4195	48	192	518	0	0.575711
120635	119593	89	42344	41718	80	77575	74920	83	744	885	0	3776	3687	32	87	242	0	0.575711
147265	136693	102	68449	64160	86	76771	70445	85	1001	862	0	3875	3449	34	620	622	0	0.578811
24223	26029	47	10840	11231	41	13404	14074	44	128	217	0	683	776	0	503	530	0	0.580879
219641	159972	103	80241	58821	101	112764	82071	101	1237	820	0	5810	4316	45	965	1000	1	0.581912
52820	54322	68	23746	23798	71	22007	22036	67	55	246	0	1102	1069	6	143	589	0	0.583979
196609	157097	98	62418	47228	96	97462	78927	99	1182	978	0	5300	4374	42	605	1293	9	0.583979
241032	182616	113	99999	78555	100	119192	89024	101	1194	1020	3	6465	4746	46	605	1488	14	0.585013
95964	95286	78	31047	31094	75	55496	53690	78	548	638	0	2875	2642	28	111	438	0	0.586047
172314	156272	90	62881	55409	87	91465	81910	90	977	674	0	4723	4103	38	252	682	0	0.586047
216660	166642	100	94156	73368	95	119060	89109	96	1539	1273	13	6516	4763	46	1045	1679	20	0.586047
339342	222324	141	154111	109783	128	164152	104458	129	1756	1222	20	9120	5912	57	910	832	0	0.58708
195558	160042	93	86703	70404	91	108893	86761	92	1075	758	0	5886	4475	44	1442	1100	6	0.58708
64467	65180	73	19309	19779	49	27190	26969	70	251	317	0	1552	1627	18	-145	737	0	0.58708
190122	159310	102	81444	68474	93	76832	63987	91	1092	1267	11	4425	3760	38	1459	1210	12	0.588114
171358	150394	97	91715	83317	90	73985	63578	90	581	884	0	4142	3613	35	840	991	0	0.588114
71461	71164	78	26711	26546	74	29268	28399	74	269	363	0	1529	1516	18	-305	237	0	0.591214
48814	49654	74	14493	14642	47	20600	21030	56	290	356	0	1071	1080	7	-400	55	0	0.591214
129774	123421	89	62475	60503	85	68084	65533	84	608	755	0	3587	3527	31	482	454	0	0.593282
36603	38955	60	23135	23553	60	16812	16959	52	67	176	0	959	1017	4	-271	398	0	0.593282
151941	130926	91	68817	58730	88	69039	58187	87	981	804	0	3451	3229	32	324	619	0	0.594315
132906	112645	89	46161	38857	86	64317	53160	89	814	538	0	3700	3005	36	820	543	0	0.596382
167778	143368	94	70678	59931	90	76414	63894	89	789	716	0	4329	3502	38	94	480	0	0.596382
195536	154277	93	79630	61861	94	95046	72513	95	1240	836	0	5372	4042	43	1312	987	0	0.596382
133532	119424	89	43096	37161	85	68070	59807	87	673	609	0	3460	3070	32	534	798	0	0.597416
73052	71831	77	16199	16307	50	28174	26995	74	127	303	0	1604	1587	19	-417	194	0	0.597416
196158	152098	101	86937	67853	94	90225	68369	95	868	850	0	4962	3769	41	-304	360	0	0.59845
37711	38309	71	10005	10218	41	17042	17429	50	73	149	0	745	963	0	327	258	0	0.59845
97767	91326	86	45484	41750	81	46417	43967	79	372	429	0	2349	2163	26	207	516	0	0.600517
59472	60294	75	24414	24479	69	23471	22739	64	344	180	0	1323	1331	13	-199	206	0	0.600517
91048	92023	76	47070	46706	78	50491	49775	77	586	315	0	2546	2422	26	490	715	0	0.603618
143926	123839	91	64145	54029	90	61381	52296	89	749	597	0	3041	2754	30	152	342	0	0.603618
96037	95345	81	31150	30656	77	50918	49919	79	701	549	0	2585	2610	26	50	735	0	0.605685
121264	109587	93	50520	45176	84	62492	56802	86	620	758	0	3327	2980	31	932	1035	3	0.606718
134764	112718	92	55853	46725	87	59050	50127	86	700	515	0	3023	2636	31	231	479	0	0.606718
127042	117592	85	48738	44826	82	69787	62969	84	510	516	0	3783	3711	32	828	596	0	0.607752
184114	145477	108	75054	59666	94	104386	78276	95	1254	927	0	5152	3991	41	242	948	0	0.609819
166624	134004	95	73902	59932	92	74933	59949	93	847	622	0	3855	3197	35	344	717	0	0.609819
206716	154408	103	74652	55225	98	101360	75301	98	1115	742	0	5621	4052	43	375	767	0	0.61292
61881	64463	72	24304	24535	67	27307	27699	71	289	254	0	1591	1420	15	387	872	0	0.61292
133246	118454	93	41592	35746	87	66832	60286	88	799	781	0	3425	3071	32	-59	299	0	0.613953
202629	150404	118	79827	59985	102	99419	73672	104	1063	881	0	5347	4137	42	1282	1099	6	0.613953
159800	129663	100	64504	52663	90	64703	52260	90	736	635	0	3328	2715	34	242	443	0	0.616021
146850	125937	93	47026	38544	89	77917	67505	90	687	729	0	4266	3617	36	-550	326	0	0.617054
46097	44683	76	11835	11465	46	22602	21456	73	330	196	0	1256	1187	11	-265	278	0	0.617054
187210	144606	105	76411	59922	95	86888	67385	95	777	643	0	4742	3782	40	71	564	0	0.619121
42211	41774	80	9112	8986	40	17129	16652	54	214	273	0	942	852	0	813	902	0	0.619121
220994	166426	106	96126	72648	99	91319	67585	99	1054	673	0	5085	3660	45	1712	1453	12	0.622222
186046	145052	96	80632	59625	96	86960	65108	96	872	615	0	4473	3410	38	52	368	0	0.623256
49982	49483	73	16341	16414	48	22852	21730	60	264	227	0	1337	1204	12	270	997	0	0.623256
156438	132677	91	62690	52121	91	86160	71759	93	838	751	0	4759	4005	39	959	805	0	0.623256
160197	135882	91	81543	69046	90	96129	81223	91	1093	980	0	5138	4393	39	607	1340	9	0.62739
152523	129596	92	63685	52438	89	77846	65148	91	892	720	0	4059	3406	36	682	832	0	0.628424
192596	147440	104	72206	55620	96	106486	81106	98	786	570	0	5855	4351	44	1714	1386	19	0.629457
71361	71376	76	39102	39428	74	24580	24638	65	404	330	0	1359	1291	14	207	472	0	0.630491
53972	55235	72	24047	23911	69	23762	23674	66	157	256	0	1115	1330	13	-89	368	0	0.631525
172239	138256	93	68033	55574	92	77150	63421	93	1021	749	0	4218	3770	38	654	863	0	0.631525
161105	139458	93	72210	62370	89	81627	69527	90	1050	959	0	4149	3697	35	706	968	0	0.632558
122723	104869	97	50876	43730	85	55291	47133	85	463	364	0	2795	2335	30	897	879	0	0.634625
92570	93604	77	38929	38756	77	49592	49713	77	425	445	0	2644	2643	26	-229	235	0	0.634625
125137	112525	86	43142	38811	83	60233	52718	85	459	470	0	3402	3000	32	647	1017	2	0.637726
149289	132451	90	53905	47141	87	78519	70346	88	905	765	0	4196	3772	35	491	833	0	0.642894
207327	161120	95	92830	72760	96	102322	77851	97	1093	922	0	6009	4481	45	505	1003	2	0.643928
131428	111846	105	61469	53168	89	75519	64041	90	637	605	0	4213	3344	36	821	898	0	0.643928
32661	32753	65	10518	10776	41	15124	15376	49	275	274	0	635	674	0	-748	0	0	0.644961
207792	170023	110	65299	52803	98	80465	64995	98	1040	816	0	4336	3678	39	1926	1078	5	0.645995
38044	39088	63	11356	11512	43	18677	19228	54	358	291	0	681	728	0	312	499	0	0.647028
163189	143172	91	65064	57606	88	82713	72311	89	724	782	0	4172	3309	38	401	530	0	0.649096
150123	141758	94	62863	60285	84	82844	78784	86	706	654	0	4334	3897	35	786	645	0	0.650129
247129	182772	108	94027	70738	102	115771	87751	104	1275	1104	7	6021	4483	44	754	509	0	0.655297
159004	144619	93	67352	60455	85	76663	67185	87	1069	959	0	3714	3282	35	812	802	0	0.655297
249528	185246	107	100293	76037	102	109356	83208	102	1444	985	0	5866	4617	43	524	862	0	0.656331
161320	139649	96	59468	51701	87	84486	72853	89	586	432	0	4137	3358	37	383	753	0	0.656331
170575	135989	97	67435	52459	92	85451	67686	94	762	571	0	4437	3644	41	1080	1143	5	0.656331
119525	113217	90	31700	30376	80	62407	59378	82	511	586	0	2993	2994	27	1000	1404	10	0.657364
177314	145644	93	93540	75292	90	129196	103744	92	1557	1286	14	7115	5717	47	1157	917	0	0.658398
215619	168813	97	86830	69089	95	136790	106934	98	1343	970	0	7552	5804	49	432	1086	6	0.658398
59219	59203	75	34749	34737	72	23913	24082	71	124	348	0	1358	1241	12	695	778	0	0.660465
164945	141022	92	94544	81871	91	79022	67056	90	707	746	0	4278	3626	37	-160	377	0	0.662532
181759	143711	95	76623	61227	94	89050	68934	95	1139	968	0	4804	3797	39	616	1313	7	0.664599
43132	44131	70	20522	20872	52	17493	18080	47	246	197	0	937	986	0	100	574	0	0.664599
77889	80223	76	24510	24880	61	34300	34210	74	166	184	0	1777	1717	21	612	656	0	0.664599
24175	25303	67	13771	14100	45	13282	13488	47	189	212	0	816	661	0	647	496	0	0.664599
47075	47435	79	20593	20762	55	21567	21923	63	178	305	0	1388	1245	12	57	301	0	0.664599
215887	162293	99	96073	74920	94	133355	100840	96	1346	1078	6	6822	5279	47	1545	1635	15	0.665633
148823	130576	89	68402	58594	89	61201	51614	88	503	540	0	3160	2784	29	806	868	0	0.666667
124914	109724	90	49790	44561	86	64841	56891	88	516	572	0	3505	2869	33	-66	260	0	0.6677
31613	32587	69	21633	22303	57	14693	15145	49	263	220	0	855	808	0	-444	24	0	0.6677
35710	36567	68	10186	10223	42	16178	16107	52	95	166	0	838	965	0	-164	243	0	0.668734
211489	159767	100	79766	60004	97	103125	76076	98	953	847	0	5336	3850	43	288	833	0	0.669767
64750	65913	74	17456	17441	50	35668	35619	74	143	323	0	2006	2051	22	544	677	0	0.672868
167666	142618	94	75195	64974	90	88662	74852	91	895	681	0	4819	4116	40	738	836	0	0.672868
47391	44345	78	17674	18249	49	18408	17895	52	251	388	0	1059	1003	2	-111	343	0	0.673902
174198	148480	96	82409	70442	92	80353	68335	93	1005	622	0	4403	3791	35	152	228	0	0.675969
262016	192823	130	86341	59594	130	116709	85820	130	1383	1103	8	6275	4737	44	-21	481	0	0.675969
34078	33827	69	11324	11628	42	16686	17012	50	30	119	0	898	853	0	-338	413	0	0.677003
180454	146106	95	78292	64929	93	82656	67981	92	824	627	0	4428	3926	36	480	592	0	0.678036
199215	155141	102	90161	71896	96	105297	84637	97	1303	807	0	5490	4226	43	191	555	0	0.67907
158393	149622	89	54197	52055	84	77813	70801	86	826	657	0	4469	3906	37	-343	92	0	0.680103
149488	126745	92	63589	53457	91	79933	68507	91	883	696	0	4373	3818	35	254	492	0	0.680103
172314	140202	92	77144	61733	92	86001	68649	92	764	620	0	4302	3414	39	703	425	0	0.681137
147249	121580	95	57863	47159	88	72784	59756	89	715	686	0	3681	3102	35	708	868	0	0.682171
158973	136983	98	64162	54768	90	78628	66627	91	788	665	0	4285	3536	37	1313	1319	8	0.683204
135450	120994	88	60553	51328	85	68233	59119	86	631	676	0	3522	3003	34	887	735	0	0.685271
149042	142361	88	80500	78046	87	86530	83783	87	557	566	0	4557	4451	35	947	1132	7	0.686305
327868	214479	129	132619	90809	127	144338	92876	127	1974	1250	17	7671	4800	51	755	1677	13	0.689406
68160	69207	75	21792	22212	55	27021	27747	69	143	172	0	1451	1322	16	-127	331	0	0.689406
99206	97747	81	33816	33639	77	49736	48858	79	431	373	0	2438	2417	25	309	680	0	0.689406
195067	152334	99	76832	58963	97	101111	78766	99	946	815	0	5546	4339	42	1545	978	0	0.692506
258709	155560	127	105658	60070	126	132045	81677	127	1170	936	0	7379	4583	74	-54	378	0	0.692506
123557	118968	87	36102	34742	79	51464	48969	80	641	644	0	2784	2690	27	243	455	0	0.692506
56256	56229	82	13210	13191	46	21631	21242	66	350	290	0	1118	994	0	-173	382	0	0.694574
188197	152378	94	77627	62916	94	93078	74390	95	664	778	0	4533	3648	40	1465	980	0	0.695607
160120	142056	90	64195	55703	88	86661	75999	88	969	897	0	4820	4209	38	1062	1307	9	0.695607
131834	117288	89	63368	57191	86	56189	49586	86	493	633	0	2982	2627	30	-18	531	0	0.696641
222391	160988	118	89596	66266	103	97936	69853	104	993	843	0	5238	3481	45	2293	827	0	0.697674
144166	123553	89	60281	52448	87	72539	60466	87	673	685	0	3823	3097	35	748	805	0	0.697674
62628	61451	82	36636	37005	75	25465	25818	73	342	198	0	1378	1438	14	-71	500	0	0.698708
159138	131271	90	61875	49982	88	90214	72797	90	708	677	0	5283	4358	41	-334	615	0	0.698708
47318	47428	76	21400	21593	65	21284	21613	62	140	166	0	1027	1063	5	809	1177	6	0.699742
78933	72323	80	39101	34564	79	32962	28733	77	609	523	0	1697	1520	20	-123	311	0	0.701809
23592	23611	64	12448	12902	44	10053	10489	42	241	183	0	443	523	0	-341	75	0	0.703876
211106	166360	101	75166	59309	99	94333	73296	102	1229	952	0	5209	3817	44	331	602	0	0.705943
202282	163810	95	76201	62440	93	95055	75447	94	942	709	0	5013	3792	43	703	863	0	0.706977
49994	51491	71	18359	18245	53	24989	24329	70	364	415	0	1387	1291	13	329	734	0	0.70801
239596	179458	104	87511	66365	104	106824	80919	104	1139	986	0	5785	4321	44	943	1317	8	0.709044
134815	117036	91	61559	52198	87	70297	59528	88	765	622	0	3964	3389	36	892	1341	8	0.709044
99647	95378	80	40138	38091	78	44271	40728	80	353	430	0	2286	2146	24	420	410	0	0.709044
115497	113471	83	68795	66940	83	59646	56823	83	515	537	0	3298	3300	30	18	298	0	0.710077
129531	111170	91	74332	65154	87	123918	111860	88	1364	1347	14	6070	5118	43	1459	1130	6	0.712145
147412	126544	92	61497	53196	88	80990	66995	89	834	674	0	4101	3684	35	336	995	0	0.714212
151270	135494	87	59648	53106	87	26557	23246	84	445	503	0	25400	22321	87	-332	298	0	0.714212
46267	46273	74	20342	20427	60	19194	19180	56	75	242	0	1076	1033	5	363	360	0	0.716279
122861	110938	91	47863	42491	83	64925	58199	84	509	465	0	3494	3158	32	-179	208	0	0.718346
170974	143592	92	70903	59880	91	97813	81983	92	1055	703	0	5227	4286	41	355	555	0	0.718346
62498	62241	84	27047	25770	82	25665	22888	90	240	340	0	1512	1467	16	331	586	0	0.718346
161053	133799	100	70199	58752	91	67870	57706	90	947	888	0	3819	3354	35	2579	1680	25	0.71938
59342	65798	51	25024	25252	71	30995	31074	72	168	339	0	1771	1893	19	119	322	0	0.71938
118530	105653	88	51334	44711	86	63253	53596	87	827	786	0	3426	3028	32	365	585	0	0.71938
124011	115798	87	65523	59434	84	54805	50337	83	522	537	0	2764	2734	27	174	1054	4	0.71938
107576	104850	84	42844	41948	79	54546	53046	79	495	592	0	2741	2740	28	457	793	0	0.720413
193414	161536	96	72812	57529	95	91435	76547	95	1271	1142	9	5172	4567	39	909	839	0	0.722481
143194	124490	87	72453	63588	87	83016	69870	89	1042	582	0	4394	3573	40	979	900	0	0.722481
136338	123892	87	66082	59172	85	78112	67701	86	504	548	0	4188	3724	36	352	762	0	0.722481
46103	45631	78	15213	15483	47	20617	21205	66	361	297	0	1113	1134	9	55	355	0	0.723514
40409	41666	69	21512	21524	62	17539	17563	52	166	228	0	1016	1019	5	333	667	0	0.724548
184578	143808	107	75088	59439	95	77050	61006	95	722	716	0	3865	2956	38	430	730	0	0.724548
207410	164741	100	68785	53512	97	86954	69241	97	1072	970	0	4341	3719	37	1194	762	0	0.724548
116258	111177	89	34673	32469	79	54525	52637	81	647	706	0	2658	2648	27	111	724	0	0.726615
120537	113436	87	48467	43521	84	61975	56334	84	570	385	0	3265	2990	30	397	543	0	0.727649
98487	97376	85	23879	23680	64	53120	51822	79	469	416	0	2671	2688	26	828	877	0	0.728682
188568	158200	95	73856	60510	94	106231	89894	96	1227	895	0	5808	4801	42	899	921	0	0.728682
135610	119310	103	57752	50542	86	70068	62185	87	350	380	0	3502	3018	33	-93	296	0	0.730749
126345	114384	90	42741	37704	83	70441	62585	85	813	817	0	3807	3285	33	579	1035	3	0.730749
173560	138528	95	71070	57611	93	85065	69169	93	1025	817	0	4508	3754	39	959	1083	8	0.737984
305393	212008	124	138715	95005	123	189212	135208	124	1575	1054	8	9917	7231	54	1047	1022	3	0.737984
24427	25536	65	11402	11788	43	12361	12697	44	10	108	0	706	750	0	358	544	0	0.739018
199377	156243	102	63602	48359	97	102140	79484	99	1059	863	0	5356	4363	41	897	908	0	0.739018
23802	24570	57	12540	12815	44	12445	12407	43	185	267	0	626	689	0	-324	27	0	0.743152
234795	183823	106	95689	77911	100	105562	82741	102	1419	1153	10	5619	4450	43	863	1176	6	0.74522
243437	187039	107	132359	106813	104	132512	102643	105	1512	1159	11	6769	5319	46	836	725	0	0.746253
276581	193760	119	105012	77616	116	153402	107642	120	1942	1460	19	8076	5644	52	1303	1020	3	0.747287
113413	109867	82	44351	43498	80	59660	57105	81	735	722	0	3301	3155	29	529	672	0	0.747287
153086	130663	98	48150	42198	90	74445	62485	92	781	642	0	3914	3498	34	376	530	0	0.74832
191328	153719	96	91602	74238	93	81759	66460	94	1199	1043	5	4207	3351	38	654	567	0	0.750388
80122	77739	80	35100	33107	78	33569	31734	77	483	460	0	1727	1717	20	784	856	0	0.751421
90689	91007	81	41730	41418	78	49812	49556	77	564	384	0	2447	2458	25	136	258	0	0.752455
168476	140717	92	51464	41407	90	83070	68528	92	998	870	0	4184	3758	36	-663	25	0	0.755556
184725	154099	93	83435	67422	93	84326	69326	92	1037	970	0	4312	3460	37	-31	489	0	0.756589
29082	30077	65	9056	9189	39	14233	14317	47	68	180	0	674	912	0	475	1054	4	0.757623
29100	28861	69	9567	9899	40	13390	13195	47	98	171	0	712	790	0	-20	267	0	0.757623
220720	163550	105	85120	64008	97	113177	85117	98	923	720	0	5844	4617	44	301	538	0	0.758656
45506	45195	79	7792	7911	38	21764	21922	56	428	256	0	1137	1091	8	571	943	0	0.75969
188406	150068	100	80100	64281	95	99215	79608	96	866	685	0	5176	4057	43	677	592	0	0.760723
177051	151745	108	70168	59064	91	87505	75069	91	908	884	0	4824	4227	38	1287	1377	8	0.760723
111704	110845	80	34662	33837	78	61429	59686	80	629	679	0	3223	3210	28	899	1305	9	0.761757
37064	38232	59	13767	13896	45	16802	17267	50	196	296	0	930	854	0	-90	446	0	0.763824
181254	156097	97	84366	73960	90	83332	70798	90	772	830	0	4596	3858	38	985	961	0	0.764858
188155	155318	95	78713	63780	97	108767	89878	98	1126	877	0	5746	4708	44	237	815	0	0.764858
41648	42153	67	17257	17072	52	18315	18164	54	90	113	0	905	1073	6	78	622	0	0.765891
109901	108971	83	40342	39591	79	62647	60524	80	509	435	0	3507	3461	31	192	504	0	0.765891
105713	106468	82	31247	30394	78	54872	53046	80	791	681	0	2744	2697	27	266	592	0	0.766925
157336	136858	104	53189	44203	88	83790	71583	91	842	969	0	4479	3942	38	1400	1368	15	0.770026
134539	119887	98	44342	38822	85	68395	60274	87	668	666	0	3811	3378	34	660	1598	13	0.770026
40665	40152	72	17334	17424	53	14158	14978	46	73	181	0	730	823	0	568	560	0	0.772093
184605	147267	101	82796	66578	94	106146	87518	96	1097	1033	5	5422	4482	41	354	577	0	0.77416
138418	122121	88	56622	48670	87	68619	59302	88	632	774	0	3883	3350	35	670	871	0	0.775194
132347	126761	87	51949	48531	82	66550	63079	84	555	477	0	3603	3448	32	194	621	0	0.775194
148211	131641	87	56542	47730	87	78916	65105	88	660	629	0	4230	3545	36	46	787	0	0.775194
236813	188272	105	103178	82655	102	156949	125600	104	1562	1209	12	8257	6682	53	1124	1372	11	0.775194
39331	38236	70	41503	36348	73	-257	36	0	3033	2561	33	365	323	0	18313	15051	64	0.775194
117062	113126	89	47809	46140	81	65917	63949	82	704	711	0	3550	3253	32	210	546	0	0.777261
212500	156305	102	81434	59088	98	123362	88569	100	1130	778	0	6661	4582	49	1552	1209	12	0.778295
114658	104760	92	49748	45850	81	62278	55745	83	608	547	0	3302	3003	31	526	869	0	0.779328
107098	99581	83	42963	40010	81	62596	57003	83	786	631	0	2967	2752	30	668	647	0	0.779328
203957	166964	103	78959	64611	96	96651	79531	96	1208	969	0	5264	4477	41	1228	859	0	0.780362
99841	100028	82	27055	27040	74	63374	61752	80	455	569	0	3282	3208	29	334	460	0	0.781395
104017	102793	83	45539	44634	79	54383	53678	79	564	420	0	2834	2624	27	524	1103	5	0.781395
26465	27836	68	12040	12073	44	13409	13743	44	143	168	0	705	791	0	-144	272	0	0.784496
101870	103967	79	39068	38465	78	50757	49543	79	184	354	0	2760	2701	27	254	1051	4	0.784496
63734	65848	74	23406	23346	62	29151	28700	74	169	225	0	1569	1499	17	410	650	0	0.78553
37258	39702	61	18826	19138	55	19922	20103	59	256	143	0	984	925	0	94	292	0	0.78553
112835	101873	85	43955	39911	83	56052	50091	84	666	565	0	2672	2507	28	664	533	0	0.78553
79860	79922	78	19675	19630	57	38524	39014	75	381	293	0	2174	2228	22	278	634	0	0.786563
347999	212748	142	132704	84215	137	134526	80094	137	2100	1259	26	7751	4550	55	350	693	0	0.787597
211201	163990	107	87690	69291	101	105005	82609	102	899	908	0	5778	4673	42	179	589	0	0.78863
129735	125275	90	59220	56760	83	57752	54528	84	929	657	0	3083	2944	29	661	600	0	0.789664
146100	131527	89	64658	55647	87	66662	58396	87	501	787	0	3642	3138	33	-128	793	0	0.790698
80581	79206	81	38459	38586	77	40548	39483	77	471	288	0	2071	1865	23	151	575	0	0.792765
228731	184728	97	102939	84560	96	104755	83108	96	1132	904	0	5878	4620	43	1484	1357	10	0.792765
172316	149274	89	60097	50881	88	91132	78598	89	672	742	0	4768	4161	38	932	1330	8	0.795866
51481	53768	71	23524	23986	70	22481	21757	62	357	366	0	1075	1110	8	-374	146	0	0.795866
54039	53111	75	21609	21413	61	22233	21999	62	454	345	0	1311	1182	12	474	919	0	0.797933
42680	45826	69	16459	16838	49	20411	20351	61	411	238	0	1179	1273	14	-755	0	0	0.8
142382	128662	92	58969	51807	86	58844	51842	86	415	355	0	3456	3163	31	149	354	0	0.8
68311	69958	74	17513	17456	52	28603	28023	74	322	365	0	1419	1279	15	1032	709	0	0.801034
179091	143084	96	63620	50425	92	102726	81506	94	727	750	0	5489	4245	42	312	457	0	0.804134
54250	54956	78	19828	19898	56	24664	24475	71	210	183	0	1329	1339	14	-24	415	0	0.806202
30076	32353	53	9318	9544	40	15698	15913	46	323	178	0	835	898	0	348	376	0	0.807235
124165	119615	84	45302	43463	81	65386	61348	83	842	892	0	3420	3051	33	187	603	0	0.807235
134781	119659	85	40966	36302	84	67999	59251	87	776	608	0	3674	3352	33	674	657	0	0.807235
200651	149129	101	82863	61922	95	96881	71493	96	894	614	0	4835	3599	41	234	484	0	0.808269
184620	143708	102	74741	58924	95	95747	74075	96	1060	829	0	4996	3913	41	224	586	0	0.809302
219117	167833	101	62708	46066	96	121450	91758	97	908	767	0	6248	4775	45	559	653	0	0.815504
95739	90647	93	32933	30684	79	42844	40396	80	365	373	0	2193	2235	23	102	1305	8	0.816537
146085	126731	92	60831	51628	87	78276	67267	88	818	847	0	4016	3541	35	223	591	0	0.817571
152238	128432	90	52218	42936	89	70460	58747	89	840	702	0	3964	3367	37	377	631	0	0.817571
97289	97301	80	30464	30131	76	51081	50214	78	315	456	0	2710	2760	25	641	937	0	0.820672
122332	112996	88	52801	48721	83	57087	51195	83	677	479	0	3594	3153	32	115	969	0	0.821705
144820	132787	86	55542	50793	83	75621	69172	86	604	689	0	4200	3861	35	-169	352	0	0.821705
66768	67570	76	36105	36499	73	30136	30134	73	238	234	0	1615	1623	17	678	492	0	0.821705
165070	148496	91	72432	64583	89	82972	72048	90	896	824	0	4505	3870	37	-205	378	0	0.821705
147851	131488	88	48998	42931	85	65883	57125	86	523	656	0	3508	3011	33	825	1210	7	0.821705
116566	102750	101	51487	44989	84	52688	45995	84	619	580	0	3039	2558	31	135	408	0	0.823773
219312	169043	105	88049	69990	100	85401	67518	100	1227	1018	4	4555	3666	39	742	777	0	0.824806
125032	122056	83	67030	65402	82	64395	61325	83	599	758	0	3286	2959	31	-26	308	0	0.82584
166175	134368	95	70662	56686	92	75844	60006	91	1093	742	0	4119	3425	37	-28	221	0	0.826873
45560	46128	84	20193	20653	56	20089	20112	59	23	167	0	1029	1081	6	508	636	0	0.826873
104959	102743	86	60781	59785	80	60806	59188	80	823	490	0	3221	3178	30	-183	443	0	0.827907
168011	140184	93	72144	59027	91	72861	60299	91	1099	810	0	4063	3172	36	32	337	0	0.827907
85905	79594	87	33368	30419	79	37726	34525	79	451	356	0	1983	1818	21	92	639	0	0.828941
175852	141975	103	69640	56183	90	94119	75468	92	980	755	0	5018	4168	40	1225	1500	10	0.828941
45336	43635	83	15688	15399	49	17504	17534	52	54	150	0	861	780	0	-291	115	0	0.829974
44750	45240	69	20531	20404	58	19355	19410	59	228	284	0	1129	1313	11	672	827	0	0.832041
98214	98758	77	57242	56484	78	74425	72670	80	833	635	0	3612	3726	31	946	1089	5	0.834108
188811	143176	104	73533	55561	96	100937	75798	96	1242	760	0	5284	4182	42	560	996	0	0.836176
143170	127330	95	59009	52383	86	70865	61064	87	843	808	0	3770	3249	35	419	747	0	0.838243
179485	140491	99	72130	56429	92	102088	80742	93	1036	782	0	5361	4389	41	176	438	0	0.84031
197035	152200	95	73771	55514	93	97768	72359	95	1143	778	0	5103	3576	42	313	800	0	0.842377
288185	195268	120	119355	83339	117	131894	92457	116	1693	1320	14	7232	5161	50	706	565	0	0.844444
134055	121926	86	59817	53159	87	67739	61188	87	831	695	0	3603	3291	31	167	427	0	0.847545
313216	217518	119	117534	82076	111	138597	99335	112	1673	1343	16	7737	5317	53	-241	270	0	0.847545
184035	146762	109	64216	52077	92	91104	72604	94	1002	678	0	5210	4120	41	650	797	0	0.848579
154607	122769	91	59320	46579	91	87242	69216	93	705	620	0	4980	3812	42	388	658	0	0.848579
19682	21753	50	4298	4571	31	10002	10223	41	102	153	0	402	568	0	-95	344	0	0.849612
124982	111799	91	63940	56414	86	60760	53296	85	934	646	0	3212	3108	30	1040	880	0	0.849612
222571	171806	99	86090	65133	100	117543	88894	102	1041	1027	4	6355	4751	47	280	1096	6	0.852713
114306	103393	85	47162	42448	83	49722	44700	83	393	521	0	2455	2300	26	356	679	0	0.852713
164369	136498	94	65003	53030	89	89304	72587	92	1138	929	0	4762	4217	38	996	1406	10	0.853747
50770	51315	77	10515	10459	43	24682	25019	72	117	214	0	1249	1326	12	36	493	0	0.85478
184512	155745	95	83641	69003	93	99115	80870	94	1128	1000	1	5192	4393	39	-161	425	0	0.85478
31861	32777	71	8704	8954	39	15868	16203	46	146	172	0	858	888	0	73	306	0	0.855814
155731	135431	105	62630	53881	89	65373	55578	89	912	763	0	3364	2965	32	591	663	0	0.857881
106049	103192	80	41595	39921	79	56237	54022	80	710	744	0	2817	2441	28	103	477	0	0.857881
93662	93686	81	42828	42762	77	56640	55376	78	798	613	0	3005	2898	28	987	923	0	0.857881
108546	107125	82	32204	31161	78	62701	60916	80	323	488	0	3594	3480	32	263	607	0	0.858915
31365	30773	67	15192	15183	49	16528	16668	51	322	319	0	797	881	0	881	1009	4	0.860982
201879	161054	101	58773	43580	96	88719	69811	98	886	792	0	4995	4227	39	1225	1127	6	0.860982
109539	109036	80	42884	41966	79	65017	62996	81	544	600	0	3458	3195	32	-195	338	0	0.860982
118597	113073	83	49573	46770	82	54982	51193	83	617	589	0	2799	2512	29	276	722	0	0.860982
131879	118769	91	75803	67835	86	74138	65642	86	731	607	0	4069	3762	33	239	367	0	0.860982
225227	159635	101	99694	75056	98	129020	93786	99	1430	1034	8	6386	4705	46	134	544	0	0.863049
144481	123982	91	55966	47946	87	73292	63496	88	841	739	0	4073	3356	35	-397	200	0	0.864083
204030	156038	95	91634	70368	96	107428	80562	96	1090	826	0	5873	4236	44	602	1121	6	0.865116
341921	178812	140	187849	112532	136	222268	132170	138	2477	1486	27	12303	7199	65	582	972	0	0.86615
47104	48285	71	26056	26365	67	21260	21319	57	272	321	0	1096	1036	5	393	692	0	0.86615
158616	132985	93	72167	60629	90	73826	62705	90	532	479	0	4349	3515	38	142	474	0	0.868217
80806	79249	90	16210	16218	49	38512	37660	76	570	352	0	1879	2058	20	493	969	0	0.869251
126821	113153	89	51948	48545	83	56594	51128	84	520	523	0	3345	3031	30	-65	472	0	0.869251
33840	34292	58	10249	10187	42	16240	16658	49	106	148	0	991	1045	5	-341	342	0	0.870284
82942	80975	80	31418	30230	76	39941	38532	77	479	283	0	2430	2404	23	-373	81	0	0.871318
205595	159703	102	74596	57418	96	114412	89221	98	1140	794	0	6033	4791	44	931	1240	7	0.873385
110428	106072	83	41885	40751	81	56067	54461	81	816	565	0	3043	2908	28	349	655	0	0.875452
224248	170620	102	63320	49294	95	109775	81934	99	1214	860	0	6168	4714	45	799	940	0	0.881654
136753	124259	89	62857	56737	86	76893	67465	87	625	505	0	4142	3740	34	373	599	0	0.884754
149329	129675	88	59507	52080	89	79585	67061	90	914	903	0	4330	3592	39	201	610	0	0.886822
103212	106026	76	48157	47802	78	58057	57535	80	441	430	0	2953	2980	28	514	900	0	0.886822
87167	86791	77	31852	31536	76	37410	36956	76	350	515	0	1820	1888	21	-172	378	0	0.887855
72327	72303	75	22477	22420	66	32736	32770	74	462	455	0	1893	1784	20	222	421	0	0.887855
103674	98887	86	33312	32376	79	45105	42121	81	560	405	0	2649	2612	25	485	1291	9	0.889922
178523	142021	101	75678	59589	96	103843	81296	97	1157	812	0	5527	4164	43	1102	886	0	0.889922
55868	56428	77	31421	31754	72	24171	24091	61	288	251	0	1301	1293	13	-335	108	0	0.890956
94204	91722	78	39247	37147	78	36745	34837	77	386	404	0	1983	1705	20	-7	249	0	0.89199
123480	118203	82	41763	39793	81	68180	65509	82	487	672	0	3476	3411	30	320	696	0	0.893023
32331	33136	74	13850	14104	47	17538	18146	54	271	302	0	796	970	0	118	437	0	0.894057
109738	106815	88	64128	62669	82	53323	51541	81	650	438	0	2582	2456	26	1041	849	0	0.89509
112746	109496	94	30943	30779	79	65338	63653	82	645	542	0	3639	3343	32	609	935	0	0.897158
40208	40325	67	11213	11350	43	16224	16151	49	-37	136	0	675	741	0	179	1097	4	0.898191
105136	104010	81	44778	44027	80	68390	65749	81	549	579	0	3594	3640	31	-254	383	0	0.898191
131814	117799	87	69578	61267	86	55886	46722	84	694	543	0	2937	2476	30	571	503	0	0.899225
131564	114327	104	50236	44213	86	51651	44681	86	468	503	0	2493	2191	28	718	810	0	0.901292
119728	116011	87	46175	44367	80	68104	64566	82	861	760	0	3752	3628	33	102	286	0	0.901292
158104	133937	91	62765	52114	88	72826	60538	90	1017	863	0	4124	3305	38	151	579	0	0.901292
124053	116425	83	42827	39978	81	50074	46132	82	623	605	0	3001	2664	30	-147	266	0	0.902326
53445	54557	75	24675	24889	69	23564	23659	68	221	291	0	1209	1083	8	402	601	0	0.903359
134747	130304	83	34117	32096	79	60704	55666	81	530	522	0	3011	2872	29	103	746	0	0.904393
52879	52565	74	22583	22321	59	22389	21459	62	389	314	0	952	1091	8	-152	239	0	0.904393
29689	30513	67	13236	13564	45	12254	12414	45	337	285	0	760	744	0	-154	280	0	0.905426
249948	177062	104	83353	59165	100	126463	90057	102	1094	767	0	6645	4956	48	381	616	0	0.907494
150371	133176	93	40267	35601	85	89209	76530	89	656	883	0	4760	4104	38	948	683	0	0.908527
31472	32125	67	14508	14699	47	13967	13977	49	7	197	0	756	778	0	397	742	0	0.910594
168356	156366	97	73882	68314	88	80844	73119	90	1298	971	0	4338	4063	34	329	1295	8	0.912661
119200	116922	83	78143	76796	83	62508	60108	82	961	801	0	3439	3342	30	1033	579	0	0.915762
56083	55040	83	12141	12203	44	22124	21961	66	209	276	0	1352	1234	13	605	579	0	0.917829
111522	103085	94	41471	37235	83	64990	58071	83	474	344	0	3288	3157	31	295	538	0	0.917829
71798	71545	77	46274	46364	75	28371	28753	72	246	335	0	1715	1762	20	-145	310	0	0.92093
123536	119675	83	55185	53178	82	53504	51287	83	745	729	0	2883	2863	27	645	806	0	0.921964
79727	78840	77	20367	20475	54	38256	38228	77	369	351	0	1921	1942	20	1161	932	0	0.921964
47841	49184	74	14140	14411	46	20250	20961	56	385	322	0	1168	1295	11	221	537	0	0.924031
311902	234114	125	115124	86886	123	170924	127869	125	1807	1342	17	8702	6475	51	1674	1387	13	0.926098
228362	162079	115	107297	74936	103	99231	69243	103	792	621	0	5084	3707	43	856	616	0	0.927132
23257	24125	53	10255	10658	41	12605	12730	45	128	197	0	558	630	0	60	292	0	0.928165
143350	121476	89	45488	37559	87	88438	74248	91	1180	727	0	5072	4350	41	929	758	0	0.931266
209935	164837	104	111848	88351	102	110868	85405	103	1275	825	0	5972	4945	42	952	542	0	0.9354
47595	48238	70	18338	18422	54	20769	21010	57	87	184	0	1310	1263	12	-113	219	0	0.937468
193234	152698	98	74210	58247	96	101952	79129	97	641	726	0	5319	4169	44	711	651	0	0.940568
239155	184711	101	97785	77652	100	137160	103986	101	1284	1018	4	7074	5406	47	538	829	0	0.941602
163789	129003	95	64910	52537	91	80308	64305	92	1156	911	0	4204	3506	37	-394	212	0	0.941602
99014	97094	81	49523	49135	79	54734	53040	80	641	649	0	2996	2969	28	-22	446	0	0.942636
112069	110189	82	26274	25973	67	60480	59369	81	739	685	0	2996	2919	30	-8	362	0	0.942636
161103	132312	106	68945	57144	89	72053	59739	89	660	590	0	3592	3251	33	366	406	0	0.942636
55122	56632	79	28664	29241	73	23577	24369	62	256	306	0	1313	1246	11	416	513	0	0.943669
183366	150969	94	81997	67897	91	74837	61827	92	839	702	0	4011	3282	36	394	1345	7	0.943669
167981	146382	94	75571	65441	91	85224	73698	92	1138	847	0	5015	4256	39	1004	834	0	0.943669
69686	68801	85	12379	12200	45	29420	28775	73	215	181	0	1659	1551	18	-213	333	0	0.945736
65978	65008	76	27667	25857	74	33973	32302	74	339	382	0	1627	1576	19	-170	235	0	0.94677
36938	37936	70	12914	12909	45	17187	17252	50	135	194	0	1018	869	0	277	538	0	0.947804
104282	98010	87	70781	68181	80	86089	81242	83	1183	1049	6	4451	4273	35	1074	1080	11	0.947804
207724	158447	114	74589	57207	99	104095	79583	102	1172	695	0	4962	3694	42	468	898	0	0.947804
94399	91718	80	27175	26874	76	37402	36763	77	309	274	0	2074	1899	23	705	592	0	0.949871
151378	127021	93	52772	43502	88	87965	74041	90	1170	1398	14	5001	4247	38	718	575	0	0.950904
98154	95066	90	41172	40736	79	47385	46122	80	416	376	0	2654	2549	27	34	324	0	0.951938
39064	39161	69	19493	19713	58	19053	19250	56	35	175	0	1037	964	0	-217	377	0	0.952972
161752	131896	97	51906	41869	90	72550	59438	92	910	765	0	3633	3006	34	809	1336	14	0.955039
27770	28947	56	9131	9198	40	14908	15491	46	77	247	0	907	837	0	283	782	0	0.957106
64362	66285	67	25497	25532	72	31233	31124	74	141	189	0	1538	1583	17	-99	281	0	0.957106
177504	149824	96	86679	72628	95	92257	78385	96	1493	1085	9	4750	3750	40	488	574	0	0.958139
345110	252000	141	280843	214339	142	349521	257983	143	3238	2458	35	17425	12830	67	2413	2200	30	0.960207
43883	42529	79	10277	10309	42	17441	17470	51	64	69	0	1030	981	0	275	720	0	0.962274
151923	131854	91	54057	45783	86	68921	59367	87	707	582	0	3708	2946	37	494	917	0	0.963307
110817	105297	90	48418	45687	81	57456	54523	81	573	628	0	2723	2560	27	66	410	0	0.963307
28432	27683	66	7130	7235	36	13036	13196	45	145	307	0	615	694	0	487	525	0	0.965375
166635	140096	92	65491	53661	91	83874	70825	92	1059	687	0	4502	4004	35	776	1141	6	0.965375
67792	68293	76	19457	19431	53	19185	18740	55	2319	2101	25	1830	1657	20	1716	1594	25	0.965375
90266	84131	80	38135	34932	79	44761	41764	79	234	267	0	2376	2345	25	-144	363	0	0.968475
41198	41855	71	12192	12246	45	19182	19486	54	281	248	0	931	1072	6	212	903	0	0.969509
230641	174812	103	87664	64728	101	94837	70891	101	1171	994	0	5274	4114	43	302	674	0	0.971576
106757	106947	79	25560	25900	60	67090	65697	79	726	541	0	3220	3204	29	111	661	0	0.971576
121051	110929	97	53755	49904	85	57892	53143	85	653	493	0	3377	3017	31	-192	427	0	0.971576
203461	158557	97	77447	59618	96	102126	77955	97	1137	749	0	5404	4212	42	330	500	0	0.974677
227793	172351	98	89410	66514	96	109551	79096	97	1363	1106	11	6128	4473	46	717	1089	9	0.975711
171590	139151	98	57162	45798	90	94804	75720	93	569	580	0	4998	4010	40	902	919	0	0.976744
42047	40661	76	25180	25020	70	18119	18359	53	172	256	0	1034	965	0	181	663	0	0.977778
161579	138269	94	40192	34735	88	89832	76608	91	849	700	0	4891	4026	39	873	1042	4	0.977778
130269	115891	92	55824	50128	85	64586	57251	84	537	532	0	3599	3066	34	111	459	0	0.978811
44325	44510	72	12831	13139	45	20808	21347	56	156	246	0	954	1015	3	244	340	0	0.978811
186078	164210	107	126931	112345	93	81116	71440	92	963	866	0	4573	4210	35	620	976	0	0.980879
213265	163748	114	85486	64365	114	88896	69030	114	1223	865	0	4754	3519	41	463	931	0	0.980879
47532	53725	56	23324	24510	52	21703	21479	54	109	230	0	1099	1261	11	-126	378	0	0.980879
112884	102870	83	49729	44954	82	68627	61883	83	600	466	0	3869	3351	35	-298	209	0	0.981912
312949	190510	169	103244	65606	158	142800	84098	176	1919	1081	10	7699	4808	56	862	727	0	0.981912
117238	113805	91	31998	31576	79	62498	59254	82	609	535	0	3408	3254	31	288	489	0	0.981912
168751	133726	106	56435	45856	92	87029	68844	95	732	674	0	4678	3820	41	852	887	0	0.982946
154400	130892	97	65448	54249	90	72607	60770	90	866	559	0	3862	3235	36	575	801	0	0.985013
203432	155271	105	69655	52405	99	108352	80970	101	1115	898	0	5447	3966	43	850	781	0	0.988114
133723	115647	90	53958	45928	86	67763	58371	87	637	503	0	3547	2744	35	688	828	0	0.989147
110184	109048	81	58199	57332	80	68354	67559	80	875	888	0	3854	3731	33	1157	985	0	0.989147
58556	58412	89	17439	17395	51	26596	26451	72	327	378	0	1169	1201	11	33	560	0	0.990181
166299	141357	94	67227	57929	90	70470	59105	90	965	761	0	3880	3291	37	-269	252	0	0.992248
108832	103192	83	47854	44499	80	61242	57044	81	600	534	0	3179	3048	30	443	475	0	0.992248
38263	38694	69	16702	16659	52	15372	15526	46	112	232	0	896	853	0	70	457	0	0.993282
57021	56826	69	20310	19506	57	23747	23293	65	289	331	0	1296	1107	10	740	616	0	0.994315
156394	125671	94	72263	59380	92	70508	56599	92	819	765	0	3936	3343	36	410	510	0	0.994315
53920	53952	77	25966	25914	70	24403	24671	71	90	357	0	1173	1188	13	148	246	0	0.994315
191140	144962	110	66757	50520	97	100169	75500	98	1103	833	0	5060	4129	40	247	862	0	0.995349
113136	102628	88	48865	43210	85	69812	62973	85	567	646	0	3314	2879	32	637	610	0	0.996382
133955	117728	90	57859	51283	85	71246	63817	85	773	610	0	3561	3131	33	432	655	0	0.997416
122499	116643	83	58862	55351	84	101189	95799	85	966	960	0	5132	4853	38	665	989	0	0.997416
135839	124934	88	48473	44260	84	72023	64919	85	906	670	0	3785	3568	33	276	589	0	0.99845
128404	115861	91	49329	43174	84	70433	62079	86	700	862	0	3862	3368	35	471	617	0	0.99845
137158	131046	85	58902	55451	85	56848	52794	84	667	524	0	3003	2669	29	1004	988	0	0.99845
220891	177053	98	103224	80820	97	112042	87600	98	1194	866	0	6128	5037	43	1568	806	0	0.999483
128915	115414	90	52483	45566	87	67582	58958	87	787	748	0	3514	3178	33	-262	252	0	1.00052
28921	30306	51	7383	7589	37	14682	14604	47	91	231	0	635	622	0	422	913	0	1.00155
208160	156591	100	91753	67909	97	105609	76469	99	1186	809	0	5652	4086	46	971	640	0	1.00155
108949	106585	89	48474	47366	79	55697	53805	80	652	571	0	3012	2939	28	280	600	0	1.00362
37858	40907	63	21397	21228	60	17168	17391	50	142	127	0	1019	911	0	29	323	0	1.00362
209124	159578	99	88408	67820	97	110952	86038	98	977	787	0	5743	4350	44	1516	1546	15	1.00568
206779	165162	111	76336	60544	95	95708	76285	95	1046	825	0	4747	3740	39	-55	630	0	1.00568
119779	110128	92	48946	45517	83	55693	50895	83	726	601	0	2872	2630	28	301	518	0	1.00672
106899	104056	90	29023	28565	77	57569	55612	81	600	550	0	3367	3299	31	659	1295	8	1.00775
110679	107744	84	47608	46464	79	58235	55601	80	666	581	0	3037	3088	28	356	711	0	1.01085
39259	38152	84	24225	24779	65	16319	16706	50	374	280	0	832	869	0	-96	309	0	1.01085
115415	106325	94	43378	40194	83	52410	48318	83	591	579	0	2523	2369	27	-117	489	0	1.01292
250068	171002	113	92951	61952	109	123458	82822	111	1097	765	0	6219	4255	49	607	730	0	1.01292
93756	86060	93	41424	37930	81	39432	36277	81	538	395	0	1913	1949	21	-8	437	0	1.01395
161998	135056	101	63572	52582	90	73534	61644	90	754	711	0	3959	3248	37	1620	849	0	1.01395
220394	171327	108	91735	72351	98	99839	78892	98	1087	858	0	5145	4115	42	821	904	0	1.01499
50622	52043	71	22369	22378	57	23607	24168	60	280	272	0	1356	1168	12	20	310	0	1.01499
87379	85917	87	39208	38230	76	38964	38359	78	374	533	0	2146	2159	22	375	583	0	1.01809
174552	136295	94	68343	52401	93	91675	69431	94	890	663	0	4711	3734	39	1291	1402	8	1.01912
34505	38058	50	10459	10392	42	16775	16898	50	349	369	0	816	712	0	-296	118	0	1.02119
133446	113277	103	50521	42577	87	65684	56408	87	741	740	0	3728	3193	33	-478	260	0	1.02222
158497	127281	110	63111	50554	110	78183	60973	110	781	652	0	3950	3102	36	786	734	0	1.02222
189425	149986	95	73536	57838	92	94917	74742	93	1197	821	0	5050	3949	40	298	408	0	1.02326
26869	27874	55	13479	13622	46	12405	12527	44	119	126	0	462	567	0	74	520	0	1.02326
77211	76630	84	27016	26686	74	31350	30959	74	434	336	0	1780	1876	20	-356	295	0	1.02532
135342	115739	85	60042	50113	86	53096	43156	86	421	364	0	3044	2390	33	144	284	0	1.02532
172101	144115	92	62766	50380	91	91361	75726	92	1068	921	0	4890	3983	39	178	354	0	1.02946
45605	46597	75	16296	16412	51	21230	21991	61	-50	125	0	1151	1068	8	507	527	0	1.03049
165052	144112	100	68308	58712	89	80212	70127	89	1125	938	0	4397	3763	37	1362	1011	3	1.03049
174558	143917	98	62741	50554	92	87772	73041	92	987	832	0	4633	4042	40	-162	308	0	1.03152
208339	164017	112	83251	65699	96	92394	70212	96	977	764	0	4940	3799	42	844	697	0	1.03152
223209	167061	100	83184	62008	98	121583	89853	99	1173	1015	4	6391	4864	47	2062	895	0	1.03152
201607	159400	101	77393	60541	99	111515	86316	101	1288	1021	4	5721	4825	43	452	1003	2	1.03359
45360	47587	69	23018	23574	61	18737	18749	56	14	122	0	1024	1059	7	-83	382	0	1.03359
135898	120791	90	54178	47520	86	69297	59720	87	965	712	0	3617	2998	32	769	668	0	1.03463
204932	151966	114	78068	57376	114	103710	76078	114	963	676	0	5416	3791	44	502	952	0	1.03463
134085	112993	91	55225	46208	89	64473	53861	89	860	538	0	3430	2980	34	822	762	0	1.03669
160682	138264	97	69275	58803	88	77257	64357	89	752	684	0	4045	3542	36	52	508	0	1.03979
196528	146433	113	69378	50760	95	108316	79890	98	1174	795	0	5495	4120	44	677	1126	6	1.04186
149827	119220	90	51354	39082	89	71324	55907	90	406	461	0	3937	3222	35	251	391	0	1.04289
175844	138821	96	66251	53234	93	89964	69386	95	895	651	0	4775	3781	40	-594	125	0	1.04393
41469	42111	70	11212	11637	41	20069	19793	55	24	89	0	1152	1206	9	-244	247	0	1.04393
84815	84340	79	28013	27921	74	37663	36433	75	172	344	0	1853	1958	21	209	489	0	1.04393
47282	49259	71	13014	12966	45	22836	23131	69	49	305	0	1330	1289	12	96	337	0	1.04806
43692	43092	78	15489	15546	49	20274	20367	58	250	212	0	938	1001	1	-4	822	0	1.05013
186310	151505	100	57275	44194	93	72225	57306	94	963	819	0	4005	3089	38	747	663	0	1.05013
100380	100106	81	26420	26594	67	55987	54958	80	543	538	0	2716	2656	28	22	808	0	1.05013
163262	138461	94	80669	69526	92	91650	77295	93	932	833	0	4867	4136	40	-261	446	0	1.05116
73819	76059	73	25651	25868	67	36159	35848	75	478	490	0	1791	1751	21	154	675	0	1.05116
219764	175595	98	89056	70983	97	94235	75169	97	898	800	0	5084	4371	40	782	1084	5	1.0522
154253	132200	91	66833	57699	89	74821	62448	90	912	839	0	3929	3310	34	343	728	0	1.05323
104640	102427	82	42301	41304	78	60920	58750	80	760	702	0	2975	3054	27	-257	506	0	1.05323
159507	139692	95	72042	62728	90	83471	74509	90	1139	927	0	4843	4365	38	133	555	0	1.05426
147485	123278	102	41752	34671	88	71723	61322	90	530	652	0	3812	3339	34	-236	385	0	1.05426
327318	226815	126	130838	92892	123	133921	91243	124	2062	1259	22	7519	5171	50	1598	647	0	1.0553
53067	53967	76	17429	17842	49	22479	21611	66	286	393	0	1294	1209	12	-374	129	0	1.0553
55534	57623	72	22589	22933	62	25843	26387	71	256	232	0	1378	1311	13	428	766	0	1.05633
136174	130133	85	60284	58021	84	68915	66078	85	775	717	0	3672	3532	32	830	1124	5	1.05633
56435	56596	73	15293	14885	50	27457	27043	73	312	192	0	1322	1231	13	449	910	0	1.05736
200196	155654	102	79075	62167	99	90838	69185	99	921	669	0	4534	3695	38	248	655	0	1.05736
61603	59770	91	26651	26486	73	22732	22216	64	180	309	0	1198	1176	12	293	314	0	1.0584
145492	121755	91	56689	45775	88	83269	71033	91	735	698	0	4460	3555	39	-403	379	0	1.05943
112591	109066	86	46436	44932	80	52056	49594	80	698	635	0	2861	2665	28	-104	389	0	1.05943
99415	98440	78	30938	30671	76	52117	50724	79	565	569	0	2680	2686	27	-89	246	0	1.0615
182515	149763	97	66343	53183	90	104746	84143	92	951	870	0	5796	4776	43	544	1339	9	1.06253
53016	51357	88	12728	12779	45	22869	23204	65	280	438	0	1289	1312	12	-156	268	0	1.06563
212614	154693	103	79412	57431	101	93838	68577	102	1234	946	0	5003	3628	42	516	517	0	1.06563
194920	161399	104	60473	49214	101	112676	92739	103	1220	846	0	5628	4536	42	81	566	0	1.06667
56295	57835	78	27418	27703	72	21291	20810	64	151	320	0	1283	1140	11	-383	184	0	1.0677
38121	40664	67	13090	13020	46	18727	18599	56	94	300	0	955	1070	6	-101	331	0	1.0677
259119	175996	110	113131	76482	108	121470	81735	109	1293	969	0	5896	4051	50	766	618	0	1.07287
98058	98046	83	46985	46319	78	55521	53613	79	712	566	0	2884	2801	28	602	707	0	1.07597
257898	186065	107	110893	77861	106	124137	86801	106	1391	1080	10	6583	4928	47	1448	1063	6	1.07597
43605	46360	63	20392	20987	54	22809	23457	58	282	407	0	1148	1160	10	154	587	0	1.07597
60639	61080	74	23128	23456	61	24846	24703	73	43	210	0	1500	1338	16	57	492	0	1.07597
109028	106835	84	29751	28200	78	57076	55830	81	750	511	0	3060	2839	29	872	1034	4	1.077
83616	84866	81	32575	32451	76	37336	36896	75	33	263	0	2068	2048	22	577	492	0	1.07907
105176	103103	79	37012	36076	78	53285	51312	79	498	513	0	2758	2629	27	-185	331	0	1.0801
104742	101430	83	30231	29821	77	43007	42044	79	389	580	0	2473	2245	25	358	552	0	1.0801
63920	63966	74	27051	26824	72	33745	32105	75	89	214	0	1542	1495	19	139	617	0	1.08114
85005	84834	79	36774	36467	76	36379	35499	76	414	381	0	2002	1893	22	567	537	0	1.08424
118312	101501	91	51272	43369	85	49029	41662	84	622	580	0	2586	2040	29	336	573	0	1.08527
162368	132472	97	69137	57009	89	76541	62707	90	965	928	0	3876	3185	35	-334	402	0	1.0863
207446	159837	99	84177	64161	99	116970	87248	101	1020	928	0	5897	4384	45	1389	1429	11	1.08734
100050	99487	82	31562	31715	76	57334	55439	79	510	553	0	3236	3267	29	-56	439	0	1.08734
193729	151241	97	92796	72476	95	85109	64796	94	1031	741	0	4769	3502	42	313	461	0	1.08734
126521	123356	88	50794	49751	80	75041	72708	82	778	704	0	3838	3842	31	1056	1621	11	1.08837
145081	137480	89	49703	47739	83	57050	52958	83	863	1074	6	3543	3429	30	-61	485	0	1.08837
64625	60869	89	30254	28075	75	31362	29061	76	27	190	0	1521	1505	16	-249	251	0	1.08941
125387	118917	88	47993	45069	83	51957	48507	84	324	354	0	3180	3035	29	513	556	0	1.08941
130460	114823	97	49967	44303	84	62208	53093	85	885	791	0	3496	2944	34	694	808	0	1.08941
86086	77059	80	37757	33484	79	36613	30625	79	509	466	0	1872	1623	21	871	771	0	1.08941
72264	71617	91	29463	29956	73	30025	29505	74	126	151	0	1532	1678	18	170	575	0	1.08941
133478	122035	86	45608	40765	83	64136	57921	85	732	567	0	3331	3180	31	987	621	0	1.09354
48542	52529	54	20140	20384	55	19333	19533	52	-101	244	0	1041	1062	6	117	627	0	1.09354
101895	99366	80	34796	33391	78	52783	50278	79	466	424	0	2671	2756	26	-50	403	0	1.09354
128007	109400	90	48535	40836	85	62750	51805	87	466	540	0	3332	2824	33	1060	1774	12	1.09457
132545	117344	95	56485	48721	87	63137	54121	88	833	740	0	3507	3009	32	1248	1070	4	1.09457
127134	121801	84	50024	48069	82	66850	63506	84	874	1037	4	3509	3450	31	80	764	0	1.09561
125651	110513	99	49128	43429	85	65096	57656	85	742	659	0	3298	2857	31	221	577	0	1.09561
175165	143781	94	51140	39599	91	94712	78384	92	967	721	0	5071	4309	40	321	455	0	1.09664
97096	94394	85	42341	42296	78	57714	56304	79	700	676	0	2868	2911	28	956	951	0	1.09664
171769	147248	96	61821	52431	89	97293	82772	91	1550	1282	15	5363	4812	39	930	713	0	1.09974
285786	187697	121	115047	80513	117	125628	83940	117	1365	905	0	5994	4123	45	428	979	0	1.09974
99332	94892	90	40307	37751	79	43557	40663	80	451	547	0	2398	2144	24	408	852	0	1.09974
46600	50204	59	21098	21538	52	18968	19609	51	84	149	0	927	916	0	301	376	0	1.09974
80001	78821	79	26482	26351	74	36411	36504	76	498	489	0	1953	1921	21	-255	338	0	1.10078
106173	104427	81	30426	29898	77	57540	54777	80	439	575	0	2989	2885	28	487	823	0	1.10078
113607	109804	86	35646	34944	79	71283	68831	82	701	621	0	3881	3758	32	342	363	0	1.10388
173906	139636	95	74086	60294	93	77044	62398	93	818	575	0	3781	3004	35	699	993	0	1.10388
171478	146741	92	68284	58166	89	86978	72877	90	682	789	0	4669	3847	38	258	1163	5	1.10388
180047	147392	99	63148	49495	94	78049	63336	95	559	719	0	4130	3319	36	684	550	0	1.10491
298174	189007	124	123907	79399	124	137674	87741	123	1730	1103	19	7195	4642	50	1127	772	0	1.10698
208319	148522	114	83564	59351	102	89697	62279	102	1295	860	0	4929	3584	41	414	756	0	1.10801
143224	126547	88	54133	48151	86	79256	69662	87	976	912	0	4074	3595	37	83	316	0	1.10801
141477	118264	93	48644	39188	88	73931	62708	90	1105	911	0	3864	3319	35	1498	879	0	1.11111
101659	98516	82	32072	31438	79	39873	38067	79	722	349	0	2145	2111	25	383	523	0	1.11214
216357	164313	105	80889	61941	98	104795	82026	99	871	747	0	5708	4565	42	1854	951	0	1.11318
171229	145426	92	63679	52715	91	97853	84852	92	939	638	0	5065	4235	41	724	765	0	1.11318
43630	43795	80	13166	13425	44	19805	19332	57	-42	134	0	1052	1044	6	-263	339	0	1.11421
120877	112284	87	47795	45167	83	53515	48930	84	524	406	0	2882	2602	29	-82	411	0	1.11421
156711	136391	94	56145	48168	89	78085	67063	92	958	690	0	4321	3547	38	-98	592	0	1.11525
46197	44761	84	18110	18369	51	19757	20052	52	-4	209	0	1077	1153	9	-139	376	0	1.11525
174632	148991	93	70727	60639	91	95346	81645	93	684	864	0	5231	4794	39	852	1094	5	1.11628
53360	53203	74	13520	13458	45	21636	21975	60	293	222	0	1119	1246	11	-72	433	0	1.11835
37480	36389	72	13627	13693	46	16059	16139	50	35	235	0	849	889	0	-3	672	0	1.11938
154016	137313	92	91232	82880	89	86139	76187	89	889	745	0	4573	4369	36	1229	814	0	1.12041
138822	117652	93	63187	53122	88	63075	52374	87	574	483	0	3425	2773	33	125	385	0	1.12041
136211	115916	92	51068	44372	86	81878	67746	89	905	677	0	4121	3397	38	1388	1234	7	1.12455
174018	142439	94	58889	47192	93	74049	62120	93	1240	796	0	4152	3430	34	454	709	0	1.12558
147274	135896	87	41603	38153	85	64248	58844	85	648	723	0	3351	3040	31	84	213	0	1.12558
105188	101863	86	37382	36738	81	50112	48706	82	487	580	0	2782	2629	28	-79	465	0	1.12765
141990	121869	89	69763	57969	87	66688	55210	88	514	525	0	3502	3006	34	182	394	0	1.12765
160015	134898	93	70323	57548	91	83394	70181	91	823	801	0	4066	3716	35	1300	1103	8	1.12868
198327	151918	97	78801	59073	94	88929	66332	95	953	951	0	4800	3635	42	907	666	0	1.12972
188628	154325	94	59007	47683	91	81842	64792	92	921	760	0	4325	3453	38	568	667	0	1.13282
143403	120247	89	63605	53752	88	65319	54431	88	464	490	0	3374	2756	33	843	1176	7	1.13385
74109	74221	87	19895	20064	54	32196	32471	73	394	271	0	1873	1783	21	-97	420	0	1.13592
369484	254394	165	232727	169759	149	290828	213611	150	3369	2178	38	15919	11146	68	331	630	0	1.14005
180945	150849	95	50491	40892	91	93239	75434	96	1042	701	0	4866	3855	39	448	319	0	1.14109
121098	109610	85	48793	43551	84	60451	53803	85	693	658	0	2780	2793	29	693	691	0	1.14212
79500	76852	84	29691	29344	75	35784	34522	77	256	447	0	1721	1654	20	-7	335	0	1.14315
209490	162000	105	101500	81167	98	103416	76756	98	1034	776	0	5348	3876	42	698	531	0	1.14419
103357	102031	82	52046	51747	81	56387	55573	80	343	414	0	2861	2925	27	608	641	0	1.14419
89205	88750	79	31354	31283	76	40815	40485	77	405	536	0	1934	1985	21	-66	274	0	1.14419
185468	157393	92	79156	67908	92	95873	81947	93	1513	1191	12	5501	4841	40	-24	330	0	1.14522
81698	81765	76	25103	24655	71	35285	34901	75	424	457	0	2072	1916	21	520	672	0	1.14625
59471	59154	74	22532	21113	71	27090	25619	73	374	399	0	1449	1517	18	21	427	0	1.14729
96362	97053	80	32833	32745	77	46828	45911	77	433	332	0	2230	2103	24	33	257	0	1.14935
38954	40758	68	13571	13446	46	20135	19491	57	170	166	0	810	811	0	583	782	0	1.15039
40763	40870	72	9285	9298	40	18418	18429	52	62	79	0	1015	943	0	499	678	0	1.15556
193250	163571	95	125439	109418	96	161136	139284	98	1618	1227	16	7705	6638	45	1002	1085	7	1.15762
382260	233367	150	193704	116227	150	229272	144605	151	2280	1614	27	12028	7599	63	773	635	0	1.15762
150114	128076	91	59623	50271	89	76536	65559	90	776	549	0	4006	3378	35	220	473	0	1.15866
274613	202405	112	88129	63976	110	128219	100361	110	1632	1467	19	7003	5642	46	699	607	0	1.15866
149184	125427	102	58035	49665	89	80223	67165	91	1095	911	0	4002	3108	36	829	1450	10	1.15969
112538	108479	84	45430	44080	80	50442	47929	81	950	878	0	2861	2818	27	479	567	0	1.16072
120851	104795	89	55299	47855	85	55183	47719	86	850	471	0	2812	2519	28	847	730	0	1.16176
73067	72351	81	32890	32796	75	27948	27357	75	605	359	0	1492	1466	15	-4	401	0	1.16279
120730	115728	83	41456	38987	80	61182	58481	81	414	633	0	3440	3088	31	220	386	0	1.16382
33025	34158	69	18010	18435	50	15394	15331	48	374	451	0	696	737	0	499	584	0	1.16486
36494	38420	66	16294	16670	51	14078	14231	47	42	177	0	735	911	0	-369	105	0	1.16589
149798	123456	92	54533	43876	89	74076	60595	90	683	685	0	4093	3525	35	955	1334	10	1.16693
60728	61224	75	19446	19594	57	28201	27665	74	127	209	0	1477	1595	16	289	320	0	1.16693
109471	97366	84	48193	41073	81	65503	56241	83	709	593	0	3207	2740	32	255	779	0	1.17003
146674	120253	94	60647	51123	89	58606	46916	89	795	613	0	3320	2563	33	122	542	0	1.17003
149046	128945	89	56234	48580	88	80298	70356	89	947	774	0	3935	3526	34	1108	1301	13	1.17003
80177	79367	80	27454	26841	75	29492	29373	76	379	297	0	1304	1482	14	3	301	0	1.17313
241538	182323	103	104737	78313	101	94584	69689	101	1278	1099	9	5364	3754	43	1020	781	0	1.17519
169133	143942	92	76145	63554	92	89459	74978	92	1031	826	0	4440	3840	37	-99	296	0	1.17519
142460	126902	95	42271	36555	84	80102	70963	87	813	856	0	4503	4035	36	-126	408	0	1.17623
200210	156737	97	83604	67428	96	87716	68365	96	788	818	0	4626	3754	38	357	1039	4	1.17726
116690	102575	88	49973	42728	83	57903	51271	84	492	555	0	2733	2424	28	-98	391	0	1.17726
251436	185601	103	101155	75500	100	127749	94086	102	1097	928	0	6861	5132	48	578	831	0	1.17726
220503	161092	111	74520	53211	108	117873	85795	109	936	745	0	6391	4784	47	680	573	0	1.17829
100681	96220	89	42519	39788	79	45735	42501	79	582	434	0	2435	2048	26	518	1331	7	1.17933
22287	21506	63	12412	12693	43	10875	10924	43	118	229	0	571	478	0	99	547	0	1.18036
117524	115372	84	40415	38486	79	62346	58999	82	659	529	0	3490	3130	32	161	655	0	1.1814
29193	32402	52	16219	16433	49	16082	15715	51	64	136	0	883	855	0	-157	213	0	1.1814
164025	131945	101	67078	53592	92	70659	57019	92	827	726	0	3947	3531	36	13	820	0	1.18243
188018	146635	112	70620	54236	95	102935	79964	96	1266	881	0	5735	4566	45	604	582	0	1.18346
215472	163617	104	94793	73809	99	91007	70677	98	806	894	0	4812	3816	41	1104	1247	9	1.1845
61269	61209	75	22257	22483	56	24880	24462	72	204	261	0	1425	1503	15	850	1265	9	1.1845
66866	68482	76	27031	26991	73	25349	24858	74	247	347	0	1165	1093	7	-464	111	0	1.1876
250801	175325	121	96960	67828	114	94928	66262	114	1152	849	0	5301	3518	43	1050	1183	8	1.18863
182979	142594	95	78478	61077	95	84600	65418	96	666	463	0	4718	3489	41	596	689	0	1.18863
145256	136109	102	43411	41986	83	60223	56933	84	707	808	0	3425	3311	29	-26	234	0	1.1907
137546	119590	106	51273	44451	89	64974	56612	90	653	499	0	3468	3015	34	-25	613	0	1.19173
149152	129752	90	53020	45007	87	76376	67186	87	826	743	0	4250	3643	37	322	446	0	1.19276
144998	126932	90	59207	50520	88	75903	65103	88	721	563	0	4199	3585	34	119	730	0	1.19276
42398	46469	46	13539	13329	47	21360	21412	61	215	209	0	970	1005	2	-578	13	0	1.19483
64210	63837	77	20063	20035	57	24210	24415	72	351	320	0	1185	1263	13	792	755	0	1.19587
175169	140827	94	69528	57194	91	82118	65362	92	699	796	0	4497	3591	37	660	823	0	1.1969
129320	115225	98	41508	37432	83	67802	59685	86	843	734	0	3398	3120	32	-31	364	0	1.1969
178195	148666	97	66908	55026	93	81040	67177	94	943	726	0	4119	3472	36	779	571	0	1.19793
279235	204619	127	130943	103969	113	151906	112185	114	1521	1139	13	8058	6089	50	1436	790	0	1.20103
61864	60077	88	26606	25802	73	30173	29470	74	284	255	0	1788	1696	20	-13	500	0	1.20207
292224	174154	127	106158	63993	122	128705	75288	124	1480	1021	7	7093	4372	53	699	808	0	1.2031
163606	138750	94	55388	45337	88	65773	54263	89	875	779	0	3452	2774	35	598	587	0	1.2031
88455	88199	80	31006	30543	76	42286	41764	77	353	434	0	2237	2208	23	455	481	0	1.20413
168665	139082	92	70106	56872	91	87256	70838	93	651	699	0	4583	3562	40	1197	906	0	1.20413
143709	121484	93	67460	58591	89	66779	57572	89	566	502	0	3529	3110	34	857	841	0	1.20517
111250	109852	81	33722	33080	79	59061	56047	82	392	445	0	3009	2973	28	546	688	0	1.2062
101144	100981	83	44764	43593	79	53858	52566	80	291	403	0	2862	2674	28	150	412	0	1.20827
289456	204447	120	147222	113778	122	119570	82035	121	1100	1223	10	6359	4499	48	-324	361	0	1.21034
96841	97227	83	42252	42216	76	52639	52140	78	359	512	0	2623	2537	27	-132	290	0	1.21137
126705	110189	85	57066	48442	86	55936	48554	85	543	460	0	2960	2613	30	978	753	0	1.2124
178144	155669	93	64648	55794	92	99000	86660	92	1027	988	0	5408	4598	41	473	896	0	1.21447
47605	48885	66	14877	15045	46	18093	17971	51	94	224	0	920	805	0	66	303	0	1.21447
107146	104088	82	46290	45321	80	47129	45557	79	793	587	0	2612	2551	27	310	399	0	1.2155
154024	133955	105	58254	51241	89	73317	62251	90	877	662	0	4127	3620	35	1521	1173	8	1.21654
134470	122057	96	56943	51179	85	66947	60212	85	940	752	0	3447	2955	34	606	545	0	1.21654
117005	108610	84	52931	46543	84	56371	49149	84	785	587	0	2831	2535	29	52	375	0	1.2186
179229	143817	103	78263	62528	93	85244	69858	93	1103	838	0	4189	3616	36	134	476	0	1.21964
56618	57123	75	19784	19778	54	25021	24380	70	113	273	0	1252	1207	12	-309	297	0	1.22274
41948	43002	62	16707	17015	50	15176	15730	45	273	144	0	834	850	0	260	610	0	1.22377
30598	33004	59	10966	11957	40	15937	16289	46	256	248	0	1061	1000	1	-403	190	0	1.22481
109061	107485	82	44298	42038	79	63899	59200	81	452	447	0	3499	3277	31	391	481	0	1.22481
123110	107505	87	93280	82904	87	160780	147485	87	1724	1463	18	8656	8009	47	1440	1372	12	1.22791
267792	202980	114	118924	89211	106	131481	98332	106	1254	1207	12	7299	5657	48	665	1047	3	1.22791
106616	107355	79	51631	50718	78	51079	49293	79	484	603	0	2689	2633	25	398	1082	4	1.22791
155379	135984	89	84391	73922	89	71093	60619	89	864	803	0	4163	3521	36	401	497	0	1.22894
106444	93106	85	32925	28187	82	44863	38627	84	399	355	0	2278	2055	24	251	343	0	1.22894
235223	179327	112	80833	61614	103	125259	95850	103	1064	978	0	6753	5127	46	1733	1232	11	1.22894
66805	66096	82	36006	35730	75	30543	30392	73	377	351	0	1573	1658	18	19	695	0	1.22997
214414	171650	100	86878	68488	94	107680	86484	95	1547	1053	9	5809	4596	46	1089	975	0	1.23204
52033	51194	76	22804	22627	62	21498	21151	55	166	389	0	1239	1347	13	-46	357	0	1.23204
97538	91259	88	38234	35270	80	42105	38880	81	485	535	0	2255	2054	25	35	285	0	1.23411
75078	76982	74	27156	27230	73	33791	33399	75	281	356	0	1968	2009	22	-70	298	0	1.23514
157007	135104	90	66881	57251	90	88745	76952	90	853	879	0	4646	4109	38	-133	500	0	1.23514
182921	148843	94	71610	57287	93	98248	80998	94	487	754	0	4859	3929	40	120	494	0	1.23928
77791	79516	79	31398	31109	74	31206	30281	74	319	352	0	1821	1753	19	449	711	0	1.23928
142981	125055	88	36000	30715	85	78055	65736	88	780	750	0	4379	3673	37	701	1020	3	1.23928
102334	101076	79	50037	49411	79	44185	43298	78	378	457	0	2226	2349	23	-366	241	0	1.24031
183720	136068	96	86402	63590	94	85368	62349	94	1075	669	0	4367	3428	39	-165	659	0	1.24031
70882	69178	82	22703	22563	63	31407	31338	74	97	274	0	1631	1640	18	-38	351	0	1.24134
129316	110804	88	59383	49772	87	62851	53067	88	438	540	0	3279	2974	31	390	716	0	1.24238
206370	154647	103	76857	57679	97	101057	75586	99	844	658	0	5453	3933	44	571	707	0	1.24238
140987	125374	90	48765	42481	86	65132	56848	87	798	756	0	3798	3434	34	1028	839	0	1.24341
174811	136767	95	65648	50236	96	80627	62370	95	734	692	0	4370	3239	40	65	499	0	1.24444
189429	149556	101	77146	62062	94	89391	69549	95	965	986	0	4751	3640	41	910	632	0	1.24444
115240	114814	83	31876	31391	77	68368	66911	80	578	441	0	3540	3389	32	986	803	0	1.24444
196888	156704	99	74924	59447	93	100453	79163	94	894	621	0	5351	4132	43	1163	765	0	1.24548
150197	130667	93	56545	48612	87	74677	64205	88	1085	787	0	4052	3368	36	636	719	0	1.24548
40272	41253	70	13341	13625	45	21272	21440	54	117	207	0	1042	954	0	-41	212	0	1.24548
75977	76100	84	22055	21825	59	30398	30035	74	525	445	0	1499	1522	17	-248	408	0	1.24651
69345	68990	79	19510	19632	53	29121	28362	73	182	283	0	1475	1462	14	-459	146	0	1.24651
69866	67877	90	28589	28721	74	28267	28222	75	341	418	0	1461	1432	15	474	516	0	1.24858
38239	40150	49	11621	11899	44	17837	18007	51	302	240	0	936	1106	6	-254	189	0	1.24961
31613	31822	66	15771	16178	50	15489	16257	47	-52	123	0	865	869	0	290	456	0	1.25065
56659	55001	75	16563	16648	49	26232	26066	72	495	309	0	1240	1313	11	242	603	0	1.25271
122684	114721	83	49194	45486	82	48235	44803	82	526	623	0	2440	2326	27	532	780	0	1.25788
156679	131930	105	63824	53878	88	86544	73626	89	907	927	0	4378	4037	36	674	1077	5	1.25788
157768	136223	93	65822	58077	89	83426	72633	91	1015	928	0	4385	3731	36	464	528	0	1.25891
122354	110870	85	55966	49927	85	49627	43269	85	586	574	0	2816	2494	27	1	504	0	1.25995
149817	124230	97	60847	50914	91	70603	59645	91	525	752	0	3743	3094	36	726	1073	5	1.25995
199356	154203	98	78320	59906	98	97670	73720	99	1294	740	0	5040	3785	40	1817	1234	10	1.25995
147334	127353	97	70727	61122	89	73849	61918	88	801	670	0	3990	3275	37	946	1028	4	1.26202
62316	62695	79	26754	26784	71	24358	23891	71	461	323	0	1240	1325	13	757	751	0	1.26408
145494	128503	94	57259	49716	89	69914	59781	89	864	873	0	3717	3419	33	-25	324	0	1.26512
92336	90986	81	35062	34366	77	50752	49841	78	450	393	0	2640	2650	25	751	822	0	1.26718
216769	168182	100	82345	64901	99	108221	84979	100	1090	768	0	5532	4524	42	566	671	0	1.26718
192202	161806	94	69051	55530	92	93360	75502	94	979	756	0	5392	4470	42	1321	1214	6	1.26718
97207	95937	78	20477	20069	56	53464	51571	78	640	696	0	2870	3029	26	831	715	0	1.26822
112025	103481	94	30352	27132	82	57368	53232	84	565	640	0	2920	2754	29	351	484	0	1.27235
157170	139672	88	61212	53545	88	63971	55673	88	770	791	0	3572	3105	34	777	855	0	1.27235
87520	85698	77	24203	24313	60	36540	36312	76	324	421	0	2087	2137	22	-58	271	0	1.27235
29930	31488	67	11641	11986	43	15419	15774	50	312	289	0	919	820	0	340	604	0	1.27338
52143	52893	75	14819	14945	47	23873	24167	68	120	164	0	1210	1228	11	216	502	0	1.27545
56391	57114	81	20492	20835	53	23347	23888	66	-21	147	0	1273	1365	14	710	788	0	1.27649
54992	53453	76	23746	24023	63	23243	22770	65	248	299	0	1241	1151	11	401	327	0	1.27752
47901	49232	79	23739	23861	65	20020	20396	55	315	246	0	1060	1112	8	341	597	0	1.27752
49639	52120	71	26822	26985	71	24403	24632	67	452	340	0	1218	1043	6	285	728	0	1.27855
129727	114131	99	47522	40725	86	55992	47810	87	633	729	0	2921	2547	28	273	839	0	1.27959
100324	96872	90	35460	34734	79	40981	39460	80	317	506	0	2119	2231	23	343	458	0	1.28062
38692	38892	68	18446	18741	54	16057	15902	51	-169	57	0	834	788	0	-161	202	0	1.28579
123994	111300	98	58010	51924	85	65213	58157	85	451	640	0	3525	3161	33	454	604	0	1.28682
107981	105565	89	47099	46403	80	61717	60326	81	874	710	0	3005	2828	28	471	498	0	1.28786
278075	197029	122	101169	71858	119	114276	80798	119	1606	1105	11	6238	4363	47	1285	1172	5	1.29302
195131	149270	113	73459	55204	95	99991	74498	96	1187	1062	6	5211	3759	43	1350	1001	2	1.29406
270109	191917	115	127441	91704	115	138413	97804	116	1415	978	0	7107	5113	47	1077	2071	18	1.29819
162567	134443	97	65740	53072	91	94184	77833	92	1210	873	0	5020	3993	40	815	1187	9	1.29922
169832	139289	93	76778	62987	92	74044	60616	91	922	839	0	3748	3050	34	123	550	0	1.29922
163091	133192	93	65304	53610	89	72990	59704	90	992	533	0	3648	3056	35	-117	253	0	1.29922
56768	58287	72	23603	23988	55	23970	24467	59	284	294	0	1320	1349	15	762	725	0	1.29922
206811	153321	115	75176	55979	97	92852	68631	98	1101	1088	8	5279	3785	45	1093	622	0	1.30026
39660	38036	78	16478	16528	51	16072	15909	50	239	255	0	866	799	0	-151	446	0	1.30233
69647	69780	75	28940	28670	74	34264	32650	74	82	249	0	1764	1802	18	287	590	0	1.30439
192169	154579	96	74785	58518	95	90560	73101	95	1061	760	0	4684	3780	39	1365	951	0	1.30439
73490	69090	87	28333	26108	78	33154	31142	78	504	388	0	1831	1651	19	-251	402	0	1.30439
150139	124571	94	45955	37918	92	76522	63780	93	875	774	0	4309	3768	36	743	762	0	1.30646
82076	83267	78	28088	27741	75	42400	42082	76	593	424	0	2113	2196	22	162	454	0	1.30749
100624	97468	89	23152	22913	69	52242	50235	79	521	537	0	2592	2590	25	-103	261	0	1.31059
133277	122878	91	67676	61952	86	65404	59306	85	626	607	0	3355	3070	32	-445	29	0	1.31163
99574	98950	82	47054	46477	78	56723	55550	80	387	475	0	2773	2842	29	1190	1234	8	1.31163
88132	87227	80	33094	32913	76	37984	37925	76	239	180	0	2241	2204	24	84	389	0	1.31163
130970	116035	88	57623	50700	86	59822	52573	87	684	493	0	3280	2948	31	124	536	0	1.31163
161522	139680	92	70919	60382	88	80214	66259	90	785	668	0	4361	3877	36	617	1336	9	1.31266
46084	46558	81	19302	19874	50	18107	18427	52	214	232	0	917	931	0	-99	267	0	1.31266
145268	137435	89	73915	69643	85	77558	72868	84	882	840	0	4378	4244	34	-159	158	0	1.3137
184787	142305	99	69822	53112	95	85958	64999	96	867	676	0	4693	3313	41	-43	342	0	1.31473
122814	112169	88	52438	47170	83	59778	53089	85	563	500	0	3367	3146	30	418	629	0	1.31473
159354	141583	89	42319	36339	86	80285	70359	89	789	928	0	4399	3929	36	1026	933	0	1.31473
118254	115973	83	30008	29254	79	66103	64602	82	754	640	0	3363	3210	30	1348	926	0	1.3168
197405	167258	96	78458	67641	92	103118	88488	93	1450	1312	16	5622	4600	42	1255	2235	14	1.31783
30979	31580	81	16785	16916	49	15494	15513	50	168	188	0	811	874	0	-251	208	0	1.3199
135961	123349	90	42675	36222	86	72076	65095	87	1004	666	0	3846	3556	34	564	585	0	1.3199
113729	111452	85	36631	35488	79	63060	60364	81	534	603	0	3288	2888	33	448	901	0	1.32093
208107	162064	96	77181	59879	93	103625	78234	94	1161	905	0	5294	3703	43	652	536	0	1.32093
62532	62770	74	19722	19753	55	26439	26412	73	347	262	0	1443	1435	17	-12	344	0	1.32403
143691	126062	91	74425	65044	90	65403	57143	89	681	741	0	3437	2903	33	445	649	0	1.32506
60575	61139	74	17566	17792	50	25003	24795	72	180	193	0	1252	1220	10	-224	273	0	1.3261
118706	116127	80	39035	37899	78	72646	69923	81	538	658	0	3913	3680	34	754	654	0	1.32817
107102	105358	81	34912	34291	79	66334	64453	81	588	565	0	3003	3070	28	-80	414	0	1.32817
41399	41246	75	18714	18923	53	17568	16861	59	68	171	0	794	904	0	-187	206	0	1.33023
108912	108737	80	47051	45935	80	56503	56540	79	405	483	0	2696	2587	26	424	658	0	1.33127
170833	139322	92	66405	53184	91	85945	71902	91	1129	940	0	4679	3764	39	882	942	0	1.33333
136921	131431	82	46922	44512	81	52735	50212	82	607	475	0	2926	2592	29	-375	264	0	1.33333
40615	42865	65	19276	19442	52	17509	17698	50	200	145	0	1074	1007	2	-328	160	0	1.33437
181746	139570	108	73885	56633	93	80455	61796	94	926	747	0	4457	3289	40	654	832	0	1.33437
126598	120061	90	47791	45839	81	58165	56583	82	732	719	0	2920	2712	29	148	436	0	1.3354
32610	33059	69	9488	9654	40	16391	16841	53	-80	72	0	1006	855	0	-327	187	0	1.33747
177108	153536	92	68709	56988	92	87811	74932	93	634	745	0	4553	4155	37	1340	1096	4	1.33953
153034	132341	95	51200	42594	90	93056	79294	91	1015	948	0	4740	4097	37	425	516	0	1.34057
278008	194269	111	108631	73401	110	133961	90269	110	1990	1379	20	7192	4925	50	1062	928	0	1.34057
71117	70702	74	19719	19382	53	31444	31110	73	111	378	0	1501	1405	16	917	628	0	1.3416
68246	68209	77	26777	26765	73	26510	25749	73	346	509	0	1462	1579	17	-84	358	0	1.3416
343353	210838	136	128828	80086	133	167818	105306	134	1801	1242	25	9089	5859	54	1710	847	0	1.3416
102110	90008	85	45405	40095	82	60576	52826	83	779	551	0	3000	2662	29	-116	347	0	1.34367
155737	139324	90	55250	49298	86	95581	85407	87	877	741	0	5115	4761	39	341	457	0	1.3447
130703	118438	91	55733	50470	86	76234	68712	87	800	578	0	3913	3552	35	258	444	0	1.34677
63271	65079	77	23661	24372	59	31426	32055	72	166	339	0	1599	1605	18	-217	620	0	1.34677
127420	114631	85	55085	49239	85	66888	58242	86	593	578	0	3497	2982	34	-362	344	0	1.34677
280575	199218	121	143712	106450	112	150131	108471	111	2096	1390	20	8276	5901	51	863	1359	9	1.3478
159515	141627	89	67308	58869	89	75471	67124	89	1090	795	0	4356	3753	36	230	541	0	1.34884
159252	140236	91	62891	54862	88	83417	74464	89	832	696	0	4503	4032	36	880	675	0	1.34987
77797	75566	78	30474	28141	76	34635	31274	78	218	392	0	1834	1752	21	268	716	0	1.34987
108243	105536	83	41167	39520	78	44234	41681	80	263	292	0	2365	2307	26	-412	610	0	1.34987
159343	129877	102	59886	47901	90	77384	63583	90	546	573	0	4114	3142	38	1007	1125	5	1.34987
224092	159374	124	89174	63536	124	113507	79160	124	1139	787	0	6629	4526	45	910	535	0	1.34987
171836	143401	93	65929	52595	91	88711	72074	93	902	758	0	4456	3618	37	1171	1757	10	1.3509
219621	163977	102	82671	63526	101	139848	105980	102	1200	876	0	7330	5464	49	550	1332	10	1.3509
116597	114377	82	43501	42826	81	67699	66461	84	378	574	0	3546	3597	29	8	409	0	1.3509
312645	203976	134	168223	118198	128	196695	131803	129	2160	1406	28	10205	6565	59	784	756	0	1.35194
48968	47205	82	13896	13953	45	21530	21742	61	325	245	0	1035	884	0	-134	426	0	1.35297
109888	96660	85	52735	45892	83	55012	46635	84	413	550	0	3085	2642	32	775	690	0	1.35401
38708	36666	79	13447	13575	47	14322	14123	46	142	160	0	754	749	0	125	735	0	1.35401
299196	192918	125	158549	108878	125	178542	123542	126	2060	1367	17	9541	7012	57	1670	1258	9	1.35504
216114	156179	101	96000	70759	100	101349	72990	101	934	830	0	5427	3965	42	-278	400	0	1.35607
134910	117793	87	43570	36646	84	73077	63468	87	783	600	0	3889	3336	36	461	636	0	1.35711
24520	25302	51	8680	8812	39	13589	13993	45	-93	118	0	864	900	0	563	760	0	1.35814
243147	177198	105	92678	67373	105	135515	94694	107	1657	1013	5	6924	4983	47	1935	1955	15	1.35814
62746	64959	73	14885	15061	47	29730	29339	73	421	404	0	1636	1632	18	-26	715	0	1.35917
148694	132934	93	58273	51483	87	69785	59819	87	1053	764	0	3417	3163	31	1823	930	0	1.35917
186078	150333	105	94170	78645	97	80675	62566	96	1065	979	0	4218	3480	37	8	651	0	1.36021
34194	34799	70	14156	14409	48	12902	13142	44	-92	89	0	585	672	0	-441	98	0	1.36021
31478	32719	55	10983	10959	43	15674	16075	50	224	237	0	885	892	0	223	617	0	1.36021
63258	61901	76	13984	13845	46	23797	23236	63	290	256	0	1173	1114	8	-197	355	0	1.36124
159675	135595	100	74185	63458	90	73047	61471	90	777	762	0	4047	3474	35	914	774	0	1.36227
121777	107802	86	47590	40083	87	70823	60575	88	617	661	0	3558	3138	33	1233	1292	8	1.36227
239655	169992	107	95460	66451	102	137965	97128	106	838	796	0	7393	5062	52	97	556	0	1.36227
67100	67802	75	20127	20469	56	27373	28081	73	351	199	0	1414	1467	16	226	454	0	1.36331
117442	118566	79	35480	34818	78	72511	70315	81	748	608	0	3902	3879	31	307	561	0	1.36331
118700	104755	85	47845	41966	85	52873	45503	86	532	548	0	2988	2464	31	435	867	0	1.36537
90177	91375	78	32942	32507	77	34447	33963	78	277	324	0	2069	1934	22	-184	292	0	1.36744
40945	43565	67	14645	14818	46	19097	19237	52	50	167	0	1021	1018	3	-159	403	0	1.36744
249328	185343	106	120076	90388	103	128720	93172	105	1280	1031	7	7040	5167	48	1185	1543	10	1.36951
59268	59640	75	19336	19431	57	25944	25297	72	407	295	0	1329	1304	13	-188	160	0	1.37054
96231	94894	92	40022	39197	77	43767	42660	78	425	465	0	1936	2036	21	646	577	0	1.37054
136703	115766	99	58071	49742	87	71280	59820	88	508	635	0	4026	3446	36	-50	335	0	1.37158
149978	126835	90	65288	54675	90	77758	64735	91	1036	789	0	3904	3312	34	650	453	0	1.37158
43620	46012	72	17454	18014	50	19323	19581	53	135	149	0	915	940	0	306	330	0	1.37158
54783	54277	76	25428	25352	68	29782	28830	72	143	211	0	1555	1440	16	-564	115	0	1.37261
63071	61809	76	24970	24909	69	29565	29499	74	265	335	0	1453	1248	15	312	458	0	1.37364
53792	54127	71	9398	9659	39	24980	24395	69	258	273	0	1358	1182	11	-114	421	0	1.37364
127298	110279	86	50724	43496	86	49148	41584	86	371	321	0	2784	2571	28	331	654	0	1.37571
144623	130784	91	62030	53702	87	72819	63924	88	890	871	0	4011	3544	34	662	717	0	1.37674
141874	126779	88	56184	49853	87	67023	58200	87	804	565	0	3549	3011	33	316	494	0	1.37674
170441	137592	93	65046	51980	92	67059	53438	92	687	641	0	3760	2893	36	184	663	0	1.37778
42777	46637	61	14621	14960	45	21898	22042	59	1	189	0	1101	1106	8	296	903	0	1.37778
153596	131992	94	65985	55657	89	79326	67281	90	759	574	0	4061	3341	37	670	808	0	1.37881
140877	127749	88	76731	70940	85	88228	79875	86	1145	1060	6	4891	4617	36	545	756	0	1.37984
167846	136999	89	73079	59850	89	68189	54943	89	1049	921	0	3746	2788	37	62	698	0	1.37984
223600	169014	105	115185	92486	105	91433	68305	105	1236	779	0	4994	3957	41	206	484	0	1.37984
125841	119664	82	34653	32162	81	65487	60214	84	796	828	0	3542	3128	33	-77	260	0	1.38088
106604	93171	86	45258	40634	82	44354	39288	83	560	512	0	2283	2081	24	631	757	0	1.38088
167881	142168	94	68835	58210	91	84630	71532	92	1048	756	0	4720	3936	37	130	487	0	1.38295
28138	28704	68	8039	8084	39	13689	13648	45	179	194	0	608	648	0	392	577	0	1.38295
104144	101557	80	35085	34224	78	52933	51170	79	521	578	0	2704	2607	27	443	580	0	1.38398
65917	64756	76	10742	10937	42	29018	28851	73	352	332	0	1316	1277	14	-135	482	0	1.38398
134828	117299	88	61650	51737	86	67901	57606	87	700	664	0	3755	3179	35	128	454	0	1.38398
133902	125338	85	57702	53104	83	64855	59574	85	674	539	0	3261	2961	31	48	496	0	1.38398
115987	105919	87	45608	41171	83	45338	41165	83	487	496	0	2422	2177	25	640	647	0	1.38708
184568	142495	98	65467	50401	95	86291	65740	97	874	594	0	4562	3338	40	199	599	0	1.39018
40025	42932	51	12270	12820	42	16910	17318	48	147	185	0	890	913	0	-620	0	0	1.39018
93967	89202	82	40848	38256	80	43002	39558	81	446	532	0	2043	1862	23	-337	129	0	1.39121
143926	126219	89	43188	36852	87	55004	47576	87	857	674	0	3072	2610	30	1329	1161	7	1.39225
118861	110074	84	40332	36425	81	65294	59568	83	751	537	0	3651	3282	32	509	622	0	1.39432
89753	87801	79	46888	44917	79	38346	37474	78	301	353	0	2287	2155	23	131	547	0	1.39432
32631	31589	76	11829	11932	43	14706	14836	47	229	207	0	746	774	0	-276	364	0	1.39638
148266	128945	89	62225	53382	87	70281	59319	88	564	692	0	3849	3370	34	1004	1155	9	1.39845
142318	121319	92	53361	45711	88	69337	57682	90	651	548	0	3649	2831	34	623	904	0	1.40052
101443	98433	81	26290	25710	76	56724	55057	78	530	544	0	2694	2491	25	-282	389	0	1.40362
133738	115118	86	53446	44788	87	58788	49651	88	684	616	0	3479	3041	32	1065	661	0	1.40465
181011	131991	105	77365	55350	98	82969	61000	98	958	602	0	4402	3223	43	270	864	0	1.40672
58011	55676	81	17009	17012	51	24445	23666	72	367	408	0	1327	1372	15	-201	201	0	1.41085
153621	129217	89	62750	52254	88	70458	58920	89	710	668	0	3802	3136	36	775	1151	9	1.41085
94493	94094	80	36367	35613	77	46579	45456	79	619	470	0	2382	2393	24	448	316	0	1.41395
55955	56493	74	34051	34422	74	22736	22802	61	250	317	0	1237	1110	12	-295	497	0	1.41395
55067	55107	83	17189	17673	49	23632	23366	71	392	452	0	1218	1245	12	-67	140	0	1.41499
189033	148291	100	57566	45195	91	94113	73706	93	890	808	0	4720	3650	41	869	1027	4	1.41705
211473	181817	95	133471	118032	96	124778	107929	97	1220	781	0	6418	5560	41	567	878	0	1.41705
115153	111192	94	62242	57266	97	68582	63129	97	615	609	0	3722	3321	31	424	555	0	1.41705
181529	141690	96	57417	45114	92	96299	76085	94	692	625	0	5086	4147	41	290	464	0	1.42015
152276	135391	88	57162	49599	88	83897	74335	89	901	760	0	4563	3873	39	-139	520	0	1.42015
88480	89676	79	42951	42355	78	52570	51751	78	416	440	0	2509	2458	26	401	846	0	1.42326
84454	80443	82	35556	34073	77	34362	33017	77	517	483	0	1808	1718	20	11	414	0	1.42636
32429	32096	71	15727	15807	48	14299	14545	45	217	164	0	571	525	0	249	477	0	1.42739
173716	142984	97	66801	53927	90	78476	64216	90	783	647	0	4412	3757	37	498	702	0	1.42739
30785	33256	65	14778	15274	46	16221	16550	49	30	134	0	875	818	0	108	441	0	1.42739
162034	133651	101	67374	55501	91	85306	69868	92	999	716	0	4474	3724	37	855	1103	6	1.43152
57479	59094	74	9795	9751	41	28142	28107	71	263	314	0	1662	1602	19	893	1095	6	1.43152
40416	40356	69	10256	10320	42	18145	18059	51	117	187	0	996	951	0	-37	243	0	1.43463
112294	96647	90	54786	47401	86	47922	40517	85	456	610	0	2402	2032	26	844	851	0	1.43463
55604	54027	79	16782	16824	49	21353	21341	57	331	271	0	1031	1037	5	-89	581	0	1.43463
82429	74877	82	34578	31798	78	31161	28722	78	396	396	0	1575	1355	17	407	431	0	1.43566
134909	131232	84	56599	55225	82	53246	50981	82	908	695	0	3116	3079	28	50	493	0	1.43669
189181	155625	98	75016	61555	93	80757	65985	94	715	883	0	4404	3513	37	620	834	0	1.43773
147025	131487	90	49596	42203	87	78166	69737	87	1022	975	0	4313	3694	35	52	526	0	1.43876
170766	138493	91	52713	40875	90	97576	78740	92	832	719	0	4865	3935	40	173	497	0	1.43876
151348	142838	84	44431	40807	82	83152	76976	86	868	743	0	4551	4055	36	143	255	0	1.43876
72438	75128	75	19363	19821	52	32308	33128	74	387	394	0	1773	1748	20	1100	1346	12	1.43876
229461	180263	98	75580	57667	97	109885	83356	98	1178	786	0	5974	4714	43	363	530	0	1.43876
168779	137334	93	66993	55066	91	76141	60093	93	1047	709	0	4108	3228	38	-73	377	0	1.43876
223319	179911	97	93448	75578	95	104226	85675	96	915	819	0	5185	4516	40	347	1127	5	1.43979
232517	173097	120	77754	56420	110	98922	75487	109	1149	1000	1	5246	4030	41	880	641	0	1.44083
25617	24689	71	9593	9926	41	12086	12608	43	80	185	0	819	754	0	-222	86	0	1.44083
77898	70096	84	37872	34805	79	29176	26083	78	123	206	0	1501	1355	14	-238	151	0	1.44083
155605	141995	98	73604	69110	86	68078	62046	87	909	678	0	3455	3184	32	-139	355	0	1.44083
232874	154657	111	93259	62684	107	107719	72702	107	1114	644	0	5921	4008	50	-178	164	0	1.44806
125503	111317	88	53081	46500	84	59940	50574	85	688	598	0	3157	2773	31	284	391	0	1.4491
167576	134136	93	71301	56248	91	70150	54304	91	523	569	0	3929	3056	38	576	1183	5	1.4491
100063	99718	80	34090	33628	77	40932	39035	77	478	416	0	2235	2100	24	-159	246	0	1.4491
107661	107450	79	38480	37936	78	55913	55083	79	476	568	0	2801	2821	27	-228	253	0	1.45013
109369	106937	81	33215	32651	77	50752	47970	80	485	583	0	2720	2851	26	411	893	0	1.45116
153912	131525	90	61992	51291	89	93620	77502	91	933	698	0	4854	4043	40	838	1018	2	1.45323
22783	24186	50	9303	9535	40	12067	12201	43	170	200	0	620	563	0	62	305	0	1.45323
264160	178407	120	96834	65408	115	115009	78632	115	1093	742	0	6092	4048	48	708	762	0	1.45633
153795	128898	95	59040	49317	88	92896	79727	91	929	767	0	4881	4222	39	285	745	0	1.45736
94076	96304	77	43952	43646	77	52689	51946	78	420	466	0	2870	2878	27	311	394	0	1.45736
128307	116255	87	39656	34617	85	60663	53260	84	1042	737	0	3287	2824	31	-57	316	0	1.45736
135311	114275	93	58497	49647	88	62211	52815	88	616	479	0	3270	2973	31	-58	360	0	1.45943
116411	101464	87	46171	38948	84	60948	50415	85	626	699	0	3160	2625	32	194	629	0	1.4615
56515	57348	76	29374	29717	72	21554	22384	59	367	379	0	1055	1085	9	-92	415	0	1.46253
166382	146518	92	76005	68381	90	88950	77606	90	840	780	0	4854	4402	38	673	956	0	1.46253
158234	144256	88	72075	65723	87	77712	68227	87	952	763	0	4148	3773	35	128	667	0	1.46253
111708	99005	88	40578	35144	86	49171	43472	85	462	376	0	2670	2592	26	69	588	0	1.4646
75910	75567	80	29903	30007	74	35587	34996	74	205	272	0	1984	2116	22	60	349	0	1.4677
303020	212168	122	110948	78078	119	164964	117481	121	1715	1204	17	9011	6490	55	654	840	0	1.4677
105978	104955	82	32949	32642	76	63555	61225	79	806	701	0	3439	3429	31	497	847	0	1.46873
65551	67531	76	37291	37491	74	25240	25647	70	264	267	0	1286	1223	14	-18	565	0	1.46977
99393	99876	93	40534	40020	77	58668	58360	78	760	685	0	2935	2921	28	390	284	0	1.46977
63873	65125	81	25096	25080	71	26760	26162	73	354	242	0	1297	1242	13	-338	182	0	1.46977
46611	47385	75	15459	15673	49	24246	24353	69	379	313	0	1132	1126	10	345	508	0	1.4708
149547	142266	91	49303	47449	84	72391	69068	86	976	932	0	3649	3586	31	239	515	0	1.4708
33194	35077	57	13926	14154	46	17198	17139	51	114	360	0	826	767	0	1142	799	0	1.47183
109841	95952	85	45336	40414	83	45445	39734	84	549	452	0	2378	2093	26	324	718	0	1.47494
179181	145614	104	58563	44814	93	97015	78939	95	866	836	0	5230	4206	41	505	589	0	1.47494
45029	45533	80	16529	17064	48	19309	19889	53	283	297	0	1049	1166	9	-65	433	0	1.47494
75350	72442	84	30673	30141	75	29771	29110	75	460	276	0	1659	1514	18	375	596	0	1.47907
155042	129133	93	57744	48802	88	69987	58252	89	763	692	0	3529	2921	34	288	738	0	1.47907
235488	170569	108	103736	76500	108	110027	77531	109	1181	964	0	5860	4224	43	506	809	0	1.47907
53135	54110	71	20012	20079	55	28003	28485	72	189	259	0	1438	1517	16	-83	317	0	1.48114
145894	134319	89	68251	62028	86	82174	73903	86	974	769	0	4348	3892	35	1565	1009	2	1.48217
66333	66762	88	41246	41519	75	25381	24813	73	290	233	0	1371	1302	13	50	588	0	1.48217
128936	115194	88	67564	60471	85	63480	56976	85	839	631	0	3430	2921	33	804	813	0	1.4832
79023	74921	77	31453	29159	77	40983	37056	77	360	496	0	2171	2147	23	404	568	0	1.4832
186900	154242	100	70771	57445	97	89369	74702	97	955	742	0	4697	3896	38	279	673	0	1.48424
48900	46030	87	18830	17295	78	22254	19905	87	131	325	0	1019	920	0	83	608	0	1.48424
163471	133819	101	78565	66358	92	70927	57774	92	885	638	0	4162	3683	37	40	485	0	1.48424
73743	71597	89	23554	23568	64	38311	38172	75	154	339	0	1757	1871	19	276	800	0	1.4863
154174	127788	102	65450	55680	89	83638	71117	90	892	709	0	4182	3442	37	170	731	0	1.48734
61897	62158	75	19710	20114	53	24549	24863	64	70	116	0	1321	1379	14	431	592	0	1.48734
112356	111996	81	44057	43400	80	53392	52094	80	710	623	0	2954	2764	27	321	535	0	1.48837
175895	153489	96	97432	86025	93	101861	92435	91	1129	968	0	5319	4769	39	-43	601	0	1.49044
156739	131880	99	63429	53714	90	76964	65106	91	675	613	0	4046	3384	36	321	955	0	1.49044
198270	148982	97	87390	63797	98	90273	66842	97	894	589	0	4944	3749	42	815	728	0	1.49147
41526	39746	77	11443	11413	44	17381	17405	50	280	175	0	909	899	0	-250	246	0	1.49354
28867	30461	51	13235	13402	45	14409	14337	47	266	271	0	752	756	0	18	681	0	1.49354
146044	124846	92	60769	51209	90	69792	57513	90	618	798	0	3862	3237	34	611	1003	1	1.49561
154773	139848	90	53830	47713	85	86775	76826	87	702	682	0	4348	3890	36	-142	256	0	1.49561
175352	149591	103	86873	75469	92	77452	67407	91	1122	967	0	4002	3303	36	46	700	0	1.49561
228514	176671	100	66901	51283	94	99275	72232	97	1162	896	0	5134	3977	42	784	1077	5	1.49664
140373	118704	89	64419	55264	89	59061	49713	88	710	625	0	3361	2716	35	612	884	0	1.49664
355394	208397	144	169107	101048	143	188769	111252	143	2105	1299	22	9782	6139	62	343	494	0	1.49767
62966	63333	77	17779	17626	50	29965	29558	73	613	485	0	1610	1627	18	249	470	0	1.49974
216431	152794	121	186828	137346	106	285307	203846	109	2928	2396	31	15253	11232	69	1178	1055	10	1.50078
174465	153286	98	66056	58706	89	60277	52023	88	1148	825	0	3374	2857	34	-153	238	0	1.50181
55388	56906	69	20499	20704	54	25561	25443	71	58	184	0	1205	1356	13	1110	1129	6	1.50181
39766	38827	76	21364	21160	58	18707	18496	53	309	273	0	846	914	0	117	217	0	1.50284
57805	58929	76	26110	26387	72	23015	22672	61	122	340	0	1123	1213	11	460	547	0	1.50388
206495	157111	98	87956	66062	99	118307	90685	99	959	851	0	6065	4687	45	4	319	0	1.50388
243605	173638	107	82018	57919	104	127958	92570	106	1074	825	0	6578	4706	46	1314	893	0	1.50698
53634	53585	78	23048	23270	64	23829	23751	62	330	354	0	1316	1324	13	33	452	0	1.50801
93196	89693	94	29472	28504	76	38235	37433	76	579	579	0	2194	1981	24	-160	425	0	1.50904
158868	132050	91	64534	53969	88	87227	72708	90	798	533	0	4414	3676	37	479	512	0	1.50904
233756	179688	107	92025	69826	100	92982	71137	101	993	780	0	5038	3625	43	447	414	0	1.50904
227718	169272	101	82670	58956	96	105763	77526	97	1037	898	0	5894	4454	44	-124	411	0	1.50904
196099	160747	95	71426	58259	91	87563	69823	91	1151	907	0	4714	3824	38	120	708	0	1.50904
190533	157163	102	87615	73039	95	88912	72803	96	1307	1093	8	4830	4101	38	478	1302	8	1.51008
36785	35922	75	16797	17050	50	16644	17400	48	221	270	0	858	943	0	20	257	0	1.51214
54863	54802	72	28113	27743	73	21234	20532	54	315	254	0	1218	1016	4	41	413	0	1.51214
54846	55478	72	23430	23507	67	24646	24915	69	244	177	0	1286	1277	14	804	1183	7	1.51318
54580	56849	67	28728	29166	73	22653	22520	61	452	298	0	1296	1254	14	-73	252	0	1.51318
145034	126431	90	63288	55572	86	57201	50011	85	631	523	0	3250	3093	30	700	620	0	1.51525
168413	137723	107	62904	50206	91	90334	74193	92	844	913	0	4737	4011	40	-126	665	0	1.51628
102356	98079	82	41785	38371	81	46123	42513	81	411	746	0	2594	2403	26	-39	644	0	1.51628
188478	161644	93	62643	54090	91	90153	76023	94	917	915	0	5027	4339	39	-76	392	0	1.51731
158482	135511	101	63797	55276	89	80496	67168	91	899	600	0	4184	3563	36	187	492	0	1.51731
78412	79935	83	21908	22320	57	35246	35431	73	487	533	0	1732	1908	20	542	549	0	1.51731
239983	183781	123	95339	74188	105	118139	91149	107	1199	922	0	6398	4952	45	906	912	0	1.51835
30466	31659	68	13318	13494	45	13948	13869	51	170	262	0	704	711	0	-348	215	0	1.51835
64699	64227	76	18926	19060	51	25382	24878	72	462	296	0	1265	1389	13	193	284	0	1.51938
44158	44213	80	11587	11847	42	21305	21735	62	311	309	0	1024	1047	5	405	500	0	1.52145
132515	126175	84	54159	51916	83	70375	65891	84	605	680	0	3984	3700	33	38	283	0	1.52351
41217	44525	55	19855	20201	53	22637	23213	70	520	370	0	1180	1258	11	290	609	0	1.52455
234242	171062	111	89569	65513	104	119336	86180	105	915	578	0	6246	4727	48	340	717	0	1.52661
165086	129847	97	71808	57048	94	68457	54402	95	826	668	0	3740	2961	36	569	1134	6	1.52661
166366	139234	93	76976	65110	91	75415	63543	91	1041	805	0	3908	3169	36	250	792	0	1.52972
209394	151088	103	88189	63647	99	104175	73887	101	1091	877	0	5249	3654	44	-390	196	0	1.53075
55599	57741	72	20314	20538	56	22846	22654	60	284	219	0	1214	1184	11	784	804	0	1.53178
82974	82738	79	27595	27076	75	32940	31545	75	337	449	0	1755	1818	19	422	369	0	1.53282
60818	61646	77	26063	25916	72	30896	30885	73	288	386	0	1411	1533	15	320	413	0	1.53282
188174	154291	96	52398	41844	92	101117	81543	94	1077	979	0	5756	4695	43	428	1545	9	1.53385
75302	76175	76	19311	19411	53	37708	37290	75	499	538	0	2080	2026	23	-419	127	0	1.53385
140381	117946	90	55520	45033	88	72273	59089	90	710	590	0	3582	2869	34	816	1234	7	1.53385
104794	104423	82	24762	24254	64	60677	59265	79	761	802	0	3291	3193	31	-710	82	0	1.53488
197149	144703	112	86393	61352	98	104551	77970	99	1138	909	0	5089	3785	44	910	863	0	1.53592
119352	106747	94	48355	43584	83	65449	57809	85	484	657	0	3474	2850	33	-195	682	0	1.53592
49900	50168	74	22219	22553	59	20570	20435	54	151	363	0	962	1032	3	159	417	0	1.53695
149222	125641	105	61873	50873	89	67544	54999	89	823	756	0	3484	2926	35	755	811	0	1.53695
63452	62190	78	27373	27415	73	25843	25891	73	286	282	0	1244	1253	14	-3	420	0	1.53798
157711	143127	91	69757	61640	89	78335	70351	88	1007	857	0	4089	3735	36	195	860	0	1.54005
59803	60037	80	17673	17793	52	26024	26629	73	319	287	0	1190	1348	14	123	505	0	1.54212
134664	113077	88	57765	47215	87	69047	57365	88	932	818	0	3943	3109	37	-102	377	0	1.54315
177222	141129	96	76659	62149	93	68215	54048	92	990	832	0	3675	2871	36	290	774	0	1.54729
195234	160686	98	77636	63414	93	99772	81919	95	885	696	0	5688	4727	43	462	984	0	1.54832
208519	153925	98	84104	61670	97	107035	78199	99	711	671	0	5775	4227	45	1523	1424	13	1.54935
180284	148651	102	69830	59452	92	80538	63875	94	572	777	0	4531	3851	39	972	949	0	1.55039
113487	98847	101	48334	41829	86	48012	41060	88	460	400	0	2530	2353	27	675	689	0	1.55039
56585	60254	72	13827	14553	43	23979	24003	65	514	394	0	1377	1135	12	-252	261	0	1.55039
181794	144471	91	67822	52780	91	105434	82274	93	802	814	0	5691	4108	45	807	815	0	1.55039
210582	164370	98	84221	65389	96	110597	83665	97	1213	912	0	6179	4966	45	624	774	0	1.55039
136361	119669	92	42961	36914	83	66590	59046	86	361	361	0	3605	3146	34	915	820	0	1.55142
253242	138061	235	100911	48625	230	110760	58634	231	1396	602	0	5570	3047	44	28	1128	5	1.55556
215914	158969	101	103370	77622	100	94705	69701	100	911	925	0	5093	3642	42	197	853	0	1.55556
151665	117131	93	56504	45001	90	72681	57162	90	593	394	0	3904	2896	39	473	687	0	1.55659
297526	198620	120	127935	84311	114	141643	94316	113	1890	1442	19	7995	5416	52	695	830	0	1.55659
48438	48969	81	11786	11864	42	21019	21119	55	120	182	0	1191	1092	8	266	453	0	1.55659
146469	128840	92	60541	53632	88	55864	48555	88	791	772	0	3085	2747	31	984	906	0	1.55762
29863	31375	63	14250	14949	46	15656	15968	47	152	245	0	951	977	0	311	844	0	1.55762
31542	32054	71	13170	13290	46	17661	17718	51	-52	90	0	868	967	0	577	951	0	1.55866
129791	120637	88	53024	47872	86	64645	60046	86	591	584	0	3462	2979	32	183	313	0	1.55969
175743	143234	96	64407	51878	93	99748	81749	94	1020	828	0	4937	4030	39	133	754	0	1.56279
28903	28913	67	10321	10296	42	16189	16354	51	330	376	0	795	804	0	473	894	0	1.56589
28217	27694	63	7887	7990	38	13054	13000	45	161	175	0	684	686	0	-45	323	0	1.56589
130838	120154	85	58068	52924	85	65909	60176	85	893	680	0	3385	3254	31	600	906	0	1.56693
343101	214674	129	199661	129417	126	237968	152465	128	2164	1479	25	12893	8307	61	3435	2460	23	1.56796
191016	156905	95	62985	50180	93	87900	71759	93	1352	980	0	4218	3471	37	686	613	0	1.56796
54438	53551	76	16261	16472	48	22885	22631	71	18	208	0	1245	1251	11	-42	498	0	1.56899
170080	132276	97	65621	50782	93	70970	55117	93	773	529	0	3570	2811	35	1148	740	0	1.57003
182425	147112	96	78829	65002	92	102060	84623	93	1208	993	0	5459	4429	41	1012	1274	8	1.57003
125633	123004	83	61007	59697	81	59990	57701	82	952	878	0	3294	3284	30	343	713	0	1.57106
92857	93643	77	33713	33465	76	35672	34811	76	408	456	0	2144	2198	24	1077	838	0	1.57106
81373	78980	90	37096	34247	79	39862	36938	80	477	454	0	1992	1872	23	315	316	0	1.57416
30526	31224	67	14731	14992	48	13521	13926	44	338	242	0	738	744	0	-131	174	0	1.57519
32835	34065	68	13543	13638	46	15234	15299	48	242	222	0	948	932	0	441	748	0	1.57726
101498	102020	79	39334	38835	78	64104	62496	80	830	716	0	3492	3405	31	167	735	0	1.57726
188739	150108	94	52028	39516	93	104132	79677	95	904	629	0	5538	4478	42	533	606	0	1.57829
208367	164098	98	88904	71564	96	110737	89349	97	1301	1168	10	5601	4444	43	540	544	0	1.57829
194092	148857	103	73554	57326	95	100521	74805	96	1061	992	0	5404	3830	43	646	520	0	1.57933
71251	72097	77	19472	18901	58	31348	30258	74	359	299	0	1692	1720	19	368	862	0	1.58243
54488	54104	75	30529	30771	72	25797	25768	72	274	241	0	1246	1468	15	441	819	0	1.58243
105493	104438	85	32497	31850	77	53598	52377	79	408	407	0	2810	2804	27	-55	315	0	1.5845
116281	105421	84	51420	46223	83	60679	53868	85	523	370	0	3186	2857	29	-249	431	0	1.5845
336079	226120	131	141892	98816	127	130797	92562	125	1836	1557	19	7477	5375	49	1376	1443	12	1.58553
123564	108344	89	54010	47051	87	62030	54106	87	648	618	0	3341	3005	32	1365	1264	8	1.58656
185731	155388	102	56442	45926	92	87165	72649	94	1299	1032	5	4584	3731	38	-197	839	0	1.5876
237692	185555	109	67078	50533	98	99625	79410	99	1418	1055	6	5407	4347	43	1618	1782	13	1.58863
61125	61646	89	26690	26419	71	27447	26644	73	11	202	0	1398	1385	17	22	547	0	1.58966
107790	106906	83	50098	48895	80	53319	51515	79	416	577	0	2964	2900	29	312	723	0	1.58966
116843	107232	82	43227	38636	82	70347	62023	84	612	480	0	3701	3123	35	-118	348	0	1.5907
147866	139106	100	50844	48298	85	81543	76501	85	962	998	0	4129	3736	36	25	635	0	1.59276
40981	42812	69	13450	13541	45	16695	16881	47	228	201	0	773	824	0	-170	402	0	1.5969
142822	129426	90	54573	48431	85	78457	68733	86	818	632	0	4294	3833	36	605	939	0	1.59793
214784	163140	97	71519	53354	97	125035	91705	99	1155	948	0	6552	4651	47	-31	644	0	1.6
187857	144385	96	79447	60896	94	89807	70880	94	1025	769	0	5070	3816	42	209	453	0	1.6
51104	51614	74	17121	17266	51	20920	21242	53	207	332	0	1136	1043	6	-60	237	0	1.60103
205818	160940	100	81137	64753	98	90895	70754	99	991	816	0	5098	3886	43	-203	644	0	1.60103
220862	162165	121	97265	70991	121	108925	80144	121	1193	967	0	6007	4266	47	1398	2130	15	1.60103
65461	65690	87	26097	26399	73	26998	27039	73	167	197	0	1405	1348	17	-311	184	0	1.60103
101659	100404	82	38445	37438	77	49861	48555	79	723	585	0	2646	2658	27	-85	314	0	1.60413
55748	57815	73	18309	18357	52	28497	27927	72	304	274	0	1511	1649	17	90	299	0	1.60413
135086	119403	91	58708	52220	86	64189	56191	86	675	487	0	3342	2690	32	579	644	0	1.60413
117078	106261	88	46045	41503	84	51674	46920	85	422	468	0	2706	2439	28	662	868	0	1.60724
20353	21067	53	7877	8006	38	9525	9858	40	-54	97	0	548	538	0	94	538	0	1.61034
137596	123924	87	72473	63828	88	78861	68343	88	943	699	0	4029	3654	34	540	1396	8	1.61137
68713	65931	87	30083	28789	75	29692	28817	76	232	238	0	1508	1332	15	803	529	0	1.61137
38321	40967	51	11368	11491	43	19071	19108	57	12	392	0	1058	1068	6	418	478	0	1.61344
181835	139906	96	69375	53251	92	87261	66734	94	697	685	0	4524	3480	40	800	1445	10	1.6155
67299	68633	76	22999	23003	60	33738	32321	74	462	388	0	1810	1871	20	-14	320	0	1.6155
132863	122653	101	61435	58230	83	51707	47475	83	860	744	0	3325	3014	30	465	465	0	1.61757
53480	53517	72	23894	24020	64	22078	22465	69	354	268	0	1222	1261	12	242	519	0	1.61757
96888	97879	79	38593	37875	76	49989	48646	78	750	527	0	2584	2444	26	475	977	0	1.61757
42438	44957	53	16370	16496	49	20446	20395	64	91	105	0	1216	1118	11	144	557	0	1.6186
202819	161159	100	83942	67308	96	105964	84546	98	1383	921	0	5455	4364	42	532	784	0	1.62171
61807	61041	76	18898	18980	52	28592	26806	74	407	376	0	1497	1568	16	-396	169	0	1.62274
185187	147667	97	73730	58794	93	86582	68951	93	996	854	0	4831	3770	39	342	1212	8	1.62584
153534	134921	92	67588	58624	90	75976	63883	91	912	837	0	4185	3709	35	409	860	0	1.62584
106141	104779	82	40599	40110	78	54553	52790	79	756	670	0	2790	2939	26	210	296	0	1.62687
54115	56327	73	15066	15014	47	26099	26327	71	448	297	0	1324	1249	12	333	613	0	1.62687
169609	137604	109	85262	72113	93	95027	79382	94	1115	855	0	5092	4431	39	650	751	0	1.62687
154185	122141	106	58063	46722	89	84428	66808	91	812	825	0	4611	3892	39	1049	664	0	1.62894
91005	84663	82	42264	38488	81	40009	37051	80	296	276	0	2213	1920	25	689	728	0	1.62894
97271	95982	78	35592	35312	77	37165	35676	78	484	366	0	2014	1846	22	484	812	0	1.62997
60972	59220	84	15631	15554	49	25290	24647	73	237	257	0	1302	1092	9	316	495	0	1.62997
179056	138676	110	75233	58475	93	84381	65061	93	938	548	0	4233	3432	37	-226	361	0	1.63204
93234	83673	88	35469	31249	81	39462	34539	82	321	363	0	2188	1965	25	332	783	0	1.63307
194860	154773	97	67926	53689	93	102656	82173	95	893	685	0	5707	4724	43	217	471	0	1.63411
66212	65833	76	12545	12820	43	25317	24716	73	566	312	0	1313	1214	13	194	490	0	1.63411
159249	132222	92	57781	47277	90	77682	62236	91	935	834	0	3864	3343	36	544	590	0	1.63514
147335	130414	90	36356	31793	86	79152	69778	89	862	794	0	4318	3707	36	2262	2440	19	1.63618
96984	93319	87	14361	14161	48	41625	40737	77	234	318	0	2074	1980	23	1057	1058	3	1.63721
45022	42952	78	15494	15604	49	20349	20097	59	401	262	0	1024	1064	5	-364	127	0	1.63824
156320	140149	93	61778	55144	91	76281	68239	91	1102	752	0	3775	3436	34	-15	1073	1	1.63928
207681	152207	103	84025	60521	98	92743	65653	99	760	757	0	4833	3302	42	-597	161	0	1.63928
172037	143966	101	76011	64521	92	83550	70014	93	835	639	0	4440	3878	36	582	706	0	1.64031
62349	64359	73	28824	29179	72	29339	29729	72	248	298	0	1531	1534	17	-295	144	0	1.64134
198303	162666	98	77132	62005	95	99387	83211	95	1208	908	0	5618	4708	42	457	533	0	1.64238
206568	163894	100	48009	36560	94	94259	74708	98	600	772	0	4656	3576	41	367	787	0	1.64238
183230	150134	105	81348	67415	95	87997	72421	95	1146	928	0	4364	3821	36	599	568	0	1.64548
93864	90779	82	30926	30614	77	40158	39515	78	195	287	0	2080	1944	23	81	462	0	1.64548
252246	175488	112	104122	70195	112	132445	90818	113	1590	1082	7	6961	4492	52	245	770	0	1.64651
245095	179946	111	110218	80710	110	128804	91179	110	1077	905	0	6802	5021	48	1172	1115	7	1.64651
119643	106111	92	52299	45197	85	63697	54452	86	676	430	0	3210	2726	32	178	567	0	1.64961
117968	114274	83	48410	46816	81	61104	58639	81	582	501	0	3396	3180	30	193	398	0	1.65065
111231	108549	81	44138	43079	81	50454	48178	82	523	580	0	2637	2539	25	173	1195	8	1.65065
213144	161321	104	56169	41214	101	108787	81728	104	1555	1081	12	6020	4630	46	1280	1600	13	1.65168
78447	79270	77	28213	28021	74	35081	34853	75	434	481	0	2043	1793	21	-210	180	0	1.65168
201725	165411	98	83950	69177	96	92361	75690	96	1113	906	0	5014	4139	39	902	1186	7	1.65168
116960	108369	85	41359	38027	80	70271	63306	83	691	662	0	3938	3410	36	15	387	0	1.65168
391895	247079	139	224253	147632	138	262883	169455	139	2929	2041	34	13176	8927	65	1326	1008	2	1.65168
146218	128726	91	65069	57849	89	63371	56023	89	772	505	0	3567	3001	33	472	884	0	1.65271
157379	137484	98	61194	52738	90	82444	73299	90	793	812	0	4390	3749	37	2141	1928	16	1.65478
91170	88419	79	29896	29208	77	40778	39223	78	467	431	0	1990	1816	21	460	473	0	1.65478
52936	53184	71	10952	10693	43	20291	20208	55	83	99	0	1224	1076	8	-69	261	0	1.65891
113029	110682	81	30439	29839	78	61627	60154	81	274	507	0	3501	3448	29	826	1492	10	1.65891
294419	206958	138	134998	92045	125	133736	90883	138	1765	1170	19	7669	5368	50	1447	971	0	1.65891
49319	51065	73	18946	19431	49	22246	22102	63	77	294	0	1251	1109	9	53	450	0	1.65995
111847	100908	84	56869	50683	84	49229	43097	84	541	498	0	2486	2192	27	442	819	0	1.65995
44883	44423	72	17154	17225	51	22498	22790	59	39	169	0	1088	1110	9	-121	189	0	1.66202
54319	55974	75	27801	27863	72	24181	25010	72	146	114	0	1193	1176	12	97	458	0	1.66305
140996	117289	97	89552	76721	91	112966	98107	93	1044	851	0	5832	5126	41	1183	983	0	1.66305
86848	87587	78	40455	40312	77	38238	37627	76	428	511	0	2166	2260	23	214	475	0	1.66305
188271	154895	95	89725	75873	93	86607	72531	93	919	778	0	4360	3514	39	1440	1085	7	1.66408
158497	138324	91	63648	54799	88	73972	64269	88	793	581	0	4155	3531	35	106	842	0	1.66512
122045	107364	97	54016	47329	86	65727	56769	87	652	672	0	3452	3128	31	122	575	0	1.66615
136889	125450	87	40645	37382	84	79904	70925	87	878	664	0	4403	3908	35	273	646	0	1.66822
172418	145617	91	65407	53400	90	102050	85417	92	1151	907	0	5246	4319	41	765	1289	8	1.66925
54508	59263	55	23845	23905	61	26733	25767	68	245	251	0	1375	1402	15	133	552	0	1.66925
232689	163210	104	89618	59151	101	113981	76999	102	982	639	0	5803	4056	47	321	634	0	1.66925
205251	165376	97	99728	81796	96	125370	99370	97	1301	1029	6	6577	4975	46	259	592	0	1.66925
106200	103275	88	34281	33398	77	42630	40836	78	252	290	0	2598	2524	26	322	596	0	1.67132
245785	178732	103	117421	90146	101	97945	72023	101	1095	667	0	5270	3981	43	-270	501	0	1.67442
140712	122953	88	62251	53176	87	75496	63852	87	874	721	0	4030	3319	37	79	777	0	1.67545
166602	137615	94	44624	35366	90	73450	59858	91	648	635	0	3778	3113	35	338	552	0	1.67649
147174	129307	91	66783	58637	89	72292	61744	89	646	570	0	4222	3648	36	-136	465	0	1.67752
183048	144885	95	60881	48151	92	83810	66054	93	1034	627	0	4761	3851	40	116	584	0	1.67855
198461	154791	97	76189	57816	94	99889	76979	95	1095	716	0	5296	4256	42	787	834	0	1.67959
136541	119835	89	55083	47171	85	70833	61165	87	890	689	0	3489	3177	32	1085	727	0	1.68062
30485	29506	68	10277	10620	42	14415	14537	50	70	173	0	661	657	0	451	643	0	1.68165
195732	157030	101	80168	63484	98	89916	69994	98	1234	878	0	4917	3698	40	-126	187	0	1.68269
176255	152804	94	77216	65959	92	100821	86512	94	856	940	0	5796	5117	41	430	501	0	1.68372
67761	65837	84	18311	18640	50	32266	32029	75	427	198	0	1510	1444	20	217	769	0	1.68372
167973	149138	94	59684	52653	89	67733	59621	88	627	677	0	3721	3490	33	441	732	0	1.68475
353209	234543	141	151779	99702	137	170126	110847	137	1529	1099	9	9002	5927	55	1014	1481	11	1.68682
54908	54412	75	19300	19463	51	24589	24703	66	55	142	0	1232	1321	13	142	343	0	1.68682
212868	161579	103	84321	66027	100	107540	83344	101	1271	995	0	5859	4384	45	897	943	0	1.68786
175544	144076	97	69373	57099	91	68445	55292	91	642	595	0	3783	3055	34	635	614	0	1.68889
32885	33162	65	11142	11508	42	15668	15718	49	450	279	0	877	782	0	235	519	0	1.68889
142860	130548	95	80092	71821	87	64844	57784	86	741	583	0	3418	3044	32	322	1046	3	1.69199
43135	44579	69	7960	7945	38	22195	22397	64	179	293	0	1148	1075	7	439	556	0	1.69612
59257	58550	77	20058	19982	54	23525	23224	60	329	488	0	1334	1435	14	30	436	0	1.69716
95691	86174	84	44596	38990	83	41651	36534	83	303	381	0	2361	2102	25	933	805	0	1.69716
229257	182689	114	91647	74385	101	95547	76986	101	1353	948	0	5215	4250	42	841	1138	6	1.69922
31972	32957	64	8537	9066	38	16245	16870	50	47	259	0	846	905	0	-218	456	0	1.69922
191279	149669	97	77870	59703	97	102718	77766	98	1123	849	0	5212	4018	42	522	771	0	1.69922
37886	37886	66	15251	15502	48	16639	15819	48	221	171	0	1082	1034	5	321	555	0	1.70026
105386	103713	90	47582	46767	80	59478	57768	80	597	689	0	3215	3205	30	-97	535	0	1.70439
142727	121221	104	47874	41311	88	78145	66867	91	761	788	0	4373	3621	38	1163	1109	5	1.70439
279331	182605	116	99793	66108	113	130761	83057	114	1602	1017	5	6902	4452	49	459	602	0	1.70439
215559	167413	95	83028	65347	95	101195	78310	96	1281	861	0	5272	3962	42	621	622	0	1.70439
141184	128775	89	50268	45482	84	72151	63317	86	651	470	0	4039	3729	33	713	710	0	1.70439
51152	56605	49	21339	22223	50	26765	26993	63	32	133	0	1376	1422	15	814	1053	4	1.70439
82857	81865	90	16937	16997	51	35477	34953	75	421	306	0	2054	1971	24	571	624	0	1.70543
106785	106577	87	31455	31158	76	58234	56192	79	510	502	0	2915	2908	28	-199	259	0	1.70543
28362	26879	69	13640	13863	47	11815	11955	44	272	208	0	658	735	0	513	682	0	1.70646
116418	115145	81	41778	40586	79	56225	55035	79	488	570	0	3047	2918	29	485	747	0	1.70646
129209	121978	85	44265	41317	82	67829	63651	84	404	587	0	3703	3087	32	512	669	0	1.71266
51396	54118	79	29927	30543	71	24262	24621	66	253	453	0	1293	1446	15	291	567	0	1.71266
107215	99582	86	44558	41431	82	49732	45854	82	283	267	0	2521	2430	25	-349	181	0	1.7168
102158	100301	83	28945	28413	77	53243	51287	80	549	430	0	2775	2718	27	146	269	0	1.7168
27856	28867	61	9655	9933	40	13390	13789	45	137	143	0	707	783	0	77	259	0	1.71783
180969	134205	98	67106	49482	94	95210	70574	96	1007	844	0	5204	3944	43	823	597	0	1.71783
142340	134093	86	105271	98686	88	65318	60397	87	613	539	0	3621	3387	32	-87	537	0	1.71886
141061	126436	91	53281	46313	86	74416	65063	86	977	810	0	4035	3437	35	1586	1309	14	1.7199
245145	169942	115	89799	62992	105	121828	85171	106	1289	799	0	6774	4692	50	982	890	0	1.72093
96763	97618	78	64413	63347	79	46673	45901	77	386	435	0	2382	2593	23	1244	910	0	1.72093
104002	103227	83	33261	32770	77	56351	55299	80	500	511	0	3152	3078	28	-224	349	0	1.72196
136183	126553	95	43356	41329	81	71911	66993	85	849	680	0	4117	3627	34	978	1031	3	1.72196
119345	113396	83	48353	45590	81	46736	44452	80	573	712	0	2453	2343	24	-43	422	0	1.72506
107309	106321	79	47829	47268	79	56961	54403	80	475	440	0	2815	2906	27	-116	458	0	1.7261
201545	172296	97	115738	94580	97	98218	83305	95	1022	1118	8	5393	4516	40	-29	316	0	1.7261
37389	39405	60	7187	7403	37	17587	18049	51	94	146	0	859	1029	4	-182	277	0	1.72713
97997	88598	84	42859	38400	82	43369	37717	83	543	522	0	2092	1810	23	969	1070	6	1.72713
110156	101640	84	45994	42363	82	56095	50840	83	585	557	0	2982	2704	29	19	434	0	1.72713
108465	102430	97	43515	41700	80	48095	45532	80	585	626	0	2671	2490	27	912	560	0	1.72817
132977	115183	99	59470	52767	87	65975	59094	87	775	612	0	3411	3071	31	-56	391	0	1.72817
27141	29376	65	14284	14850	47	13650	14132	46	35	262	0	660	663	0	-517	6	0	1.72817
188983	147280	104	65758	50443	94	95688	77044	95	1070	820	0	5082	3968	43	1685	1301	9	1.7292
30819	31173	69	16398	16325	49	14854	14941	51	105	258	0	824	901	0	39	628	0	1.73127
148571	128580	89	61356	52114	87	69719	58698	89	825	638	0	3844	3251	35	535	1100	4	1.73127
220389	173912	97	78222	60796	95	116641	90500	97	979	906	0	6302	4931	43	242	662	0	1.73127
108466	104763	87	37932	36947	78	62918	61216	80	499	471	0	3368	3063	31	109	210	0	1.73333
229990	148003	107	98747	61539	106	107806	68045	106	1387	1092	14	5859	3872	46	-44	505	0	1.7354
185440	169177	93	76951	71301	92	110144	100344	93	1101	1052	6	5941	5529	39	-45	364	0	1.73643
30282	28817	71	12912	12982	46	14746	14967	50	73	227	0	818	969	0	597	1071	5	1.7385
131872	125747	87	44474	43406	80	71065	68036	82	525	614	0	3707	3425	32	1058	1429	10	1.74057
161041	122077	94	61521	45958	92	69616	52776	92	823	505	0	3749	2925	35	731	818	0	1.7416
178612	147968	91	74131	62295	90	71874	59462	90	676	671	0	3682	3212	33	1687	1984	18	1.7416
175842	147338	95	78643	64388	90	83228	67806	90	967	727	0	4335	3740	37	552	1245	10	1.7416
110430	106619	82	43329	40658	80	52279	49013	81	633	559	0	2970	2792	29	118	397	0	1.7447
150687	130723	92	56731	48232	89	82655	70407	91	651	535	0	4270	3523	37	848	1044	3	1.74574
218078	171384	97	118291	94989	98	99546	78519	97	1197	938	0	5420	4336	42	179	725	0	1.74677
109612	109036	79	33803	33989	76	61208	60751	78	738	639	0	3131	3136	28	2053	1467	9	1.74677
41395	41567	77	16037	16423	48	18508	18264	52	284	388	0	1056	937	0	-621	0	0	1.7478
30869	32775	56	14913	15491	46	12595	12834	46	139	160	0	529	520	0	317	517	0	1.7478
175272	157415	96	71784	64433	90	67591	60337	89	701	647	0	3787	3302	34	555	1066	4	1.74987
106441	99040	84	44268	39861	82	47716	42581	82	134	213	0	2278	2242	25	-14	526	0	1.7509
136027	124817	87	47015	41359	83	63952	56907	86	586	620	0	3338	2964	31	468	722	0	1.7509
23410	25334	45	7658	7745	38	12868	13097	45	-120	133	0	821	889	0	332	856	0	1.7509
99242	95568	87	36442	34734	79	46380	44226	79	532	443	0	2774	2573	28	716	791	0	1.75194
254893	188473	105	101683	75330	104	240828	174227	107	2081	1580	27	12316	8984	59	459	1134	6	1.75194
135963	120916	86	62796	54499	86	73488	63919	87	962	707	0	4032	3539	36	680	430	0	1.75297
110376	107316	81	33655	33209	78	60355	58001	79	536	628	0	3412	3159	31	472	764	0	1.75297
153299	127820	100	63160	53601	90	69150	56522	91	676	534	0	3483	2833	34	-305	209	0	1.75607
188228	144618	98	72541	55927	97	102399	77317	99	988	788	0	5390	4166	41	1117	1106	6	1.75607
37800	38282	68	13956	14300	46	16473	17199	49	214	239	0	888	881	0	-112	288	0	1.75711
73926	74289	68	29246	28878	74	33777	32956	76	117	240	0	1737	1791	19	258	456	0	1.75711
73870	75317	75	29292	29525	73	31164	30849	73	426	428	0	1748	1806	20	-11	504	0	1.75711
77858	74736	79	28430	27114	70	33527	30876	75	566	373	0	1808	1670	21	997	1631	10	1.75711
120655	105595	88	47845	40341	84	68420	57321	87	548	545	0	3687	3284	34	-251	242	0	1.75711
119604	104389	94	48193	42297	86	69096	58871	87	862	695	0	3903	3488	33	-280	646	0	1.76124
47640	48825	63	26260	26532	71	19368	19192	55	251	224	0	917	958	0	-34	627	0	1.76227
88865	81032	83	38756	34630	80	44127	39531	81	400	342	0	2323	2073	25	641	755	0	1.76227
151276	132555	91	68669	58355	89	83151	72182	90	907	790	0	4302	3911	36	574	565	0	1.76537
117391	105188	89	56311	50569	84	53451	45403	86	633	559	0	2908	2439	29	209	454	0	1.76537
209318	164554	102	105186	85855	97	91908	73252	96	1272	882	0	4732	4028	38	371	1253	7	1.76744
60964	58956	81	18583	18733	51	25491	25626	71	183	303	0	1374	1231	12	180	462	0	1.76744
160144	134358	93	75158	62774	91	78235	66313	91	870	764	0	4310	3391	38	1115	806	0	1.76848
184029	155447	94	69156	57430	95	93887	77667	96	980	760	0	4906	4308	37	650	788	0	1.76848
126757	114227	95	54050	48833	84	61504	54779	84	571	771	0	3089	2802	31	1647	1066	10	1.76951
187832	146648	97	76306	60065	94	88860	70939	95	824	715	0	4508	3562	40	134	562	0	1.77158
250192	185845	106	84703	64250	105	121054	89341	106	1585	1188	12	6620	4928	47	950	671	0	1.77158
62980	64952	76	17240	17242	51	29558	29447	72	310	237	0	1460	1491	15	0	266	0	1.77261
105371	99643	88	45316	43411	79	50674	48131	79	562	664	0	2896	2708	28	259	962	0	1.77364
30859	31708	60	12746	13171	44	13111	13510	45	12	162	0	611	672	0	446	719	0	1.77364
26791	28351	65	10478	10643	42	12706	13103	43	116	209	0	638	735	0	-36	267	0	1.77468
55118	55367	77	22337	21987	70	20134	19666	54	145	288	0	940	963	0	641	477	0	1.77571
239639	186483	110	123603	100735	103	108091	86491	102	1202	877	0	5689	4371	43	282	598	0	1.77778
37895	36347	74	14607	14625	47	19053	19376	56	414	323	0	1096	1057	5	607	489	0	1.77881
177902	144362	104	73561	60321	92	94314	75308	93	935	733	0	4862	3767	39	41	239	0	1.77984
49555	49121	85	21184	21383	59	20098	20108	55	170	228	0	1296	1177	11	908	1033	3	1.78088
47133	48718	65	12125	12208	43	23568	23773	63	54	228	0	1159	1183	11	919	986	0	1.78088
129710	118282	86	53054	48629	84	75313	68197	84	615	660	0	4098	3727	37	521	794	0	1.78398
161614	132509	90	69125	57473	91	96916	78135	92	687	663	0	5403	4029	42	1334	725	0	1.78398
209853	169132	97	67462	52402	95	111459	87029	97	1145	741	0	6273	4758	44	241	504	0	1.78398
28428	31432	48	12065	12939	41	14122	14557	44	-80	65	0	671	646	0	356	454	0	1.78398
24862	25171	61	10142	10238	41	12531	11951	44	242	217	0	561	681	0	-264	499	0	1.78605
90947	88055	87	37645	37144	77	39488	38491	77	484	492	0	2183	1990	24	633	727	0	1.78708
268700	211492	119	153204	125974	117	167719	139151	117	1933	1505	23	8621	6809	49	626	821	0	1.78915
26037	29013	44	12820	13456	44	15699	16276	46	-40	111	0	964	876	0	122	513	0	1.78915
170876	141210	102	69308	58363	93	73950	60577	94	850	773	0	4011	3287	36	701	1314	9	1.79121
167357	140676	97	67347	56774	92	87374	71800	94	876	625	0	4182	3329	38	792	1123	6	1.79121
110772	100412	85	46196	42033	81	52101	47005	82	753	675	0	2850	2490	30	-155	356	0	1.79121
25057	26775	64	9135	9435	38	13339	14313	45	-21	138	0	658	686	0	180	312	0	1.79225
36517	36587	72	9714	9960	41	18692	18623	53	159	237	0	1138	1111	8	-64	233	0	1.79225
26650	31793	39	11218	11271	43	14648	14866	47	245	323	0	760	801	0	-156	389	0	1.79535
30869	32852	67	12812	12996	45	15891	15840	49	283	223	0	764	786	0	-18	384	0	1.79638
296337	231289	128	154147	125578	117	229118	183899	119	2039	1580	20	12676	10652	61	2360	1538	20	1.79638
72825	74549	78	33159	33703	74	32260	32378	74	412	394	0	1758	1824	20	515	1022	3	1.79638
218735	161276	99	61927	46172	96	120674	87185	100	886	845	0	6211	4522	47	1088	1187	7	1.80052
136103	128834	89	52630	49651	83	60439	56797	83	822	611	0	3130	3023	29	-130	388	0	1.80155
58639	57739	73	19179	19376	54	23749	24010	67	189	228	0	1188	1231	12	120	380	0	1.80362
158147	135629	99	60896	52135	90	73496	64632	90	768	648	0	3911	3336	37	-46	267	0	1.80362
36429	36580	72	15600	15897	49	15529	16246	50	213	232	0	923	998	0	105	735	0	1.80465
156344	146220	88	52275	48738	87	65846	60552	88	666	589	0	3572	2942	33	532	711	0	1.80672
45882	45234	80	20421	20596	61	20726	20057	59	382	189	0	988	1013	3	-476	120	0	1.80775
147433	125903	92	58187	48707	91	69551	59417	91	812	653	0	3526	3050	33	269	466	0	1.80879
128926	107956	87	56885	47086	86	56079	45189	87	489	614	0	3007	2486	32	243	522	0	1.80879
36451	37696	61	20825	21173	56	14440	15514	47	-35	114	0	740	713	0	656	613	0	1.80982
21944	24221	50	9934	10115	41	11617	11533	43	-6	172	0	636	678	0	42	296	0	1.80982
216426	165537	105	78243	59896	98	103765	81307	99	1195	732	0	5139	4083	42	840	846	0	1.81085
146822	124161	92	65974	55527	87	76119	64404	89	566	554	0	3955	3450	35	557	599	0	1.81085
203193	164855	102	95579	81309	99	92136	76282	100	834	802	0	5163	4302	41	550	695	0	1.81085
47526	47440	72	16651	16677	53	20696	20629	60	80	267	0	1000	1004	2	335	662	0	1.81395
48132	47591	74	17508	17625	51	23444	23431	62	240	232	0	1029	1005	2	221	502	0	1.81602
130941	115232	101	54687	47739	85	60722	52661	85	966	574	0	3257	2938	31	573	447	0	1.81602
59390	59718	75	18736	19185	52	29059	28381	73	120	292	0	1569	1590	19	-377	265	0	1.81602
209119	154135	99	80851	59144	97	109133	77251	99	1386	827	0	5828	4213	46	1052	1315	14	1.81705
75203	72711	78	34864	32616	76	30919	29404	76	324	276	0	1710	1531	18	746	641	0	1.81705
44983	44326	75	13180	13228	46	19177	18780	66	132	142	0	1000	1126	8	210	613	0	1.81809
102808	100684	80	26925	26456	75	52907	52333	79	404	376	0	2782	2735	26	-6	400	0	1.81912
104421	96230	82	48220	43108	81	63709	56780	83	695	524	0	3185	2845	31	559	886	0	1.81912
47088	46551	71	18828	18874	56	18418	18358	52	183	161	0	881	790	0	296	492	0	1.82015
123837	104128	96	50628	41934	87	68919	55812	89	733	681	0	3824	3216	34	87	522	0	1.82119
55673	56225	75	16678	16657	50	26774	26601	72	18	343	0	1406	1453	16	50	305	0	1.82326
50815	52122	76	15166	15202	49	23361	23693	68	67	301	0	1122	1134	8	-59	185	0	1.82429
177820	168924	88	59460	56838	88	74304	69185	87	1051	1025	5	3841	3738	32	62	413	0	1.82429
45281	45705	72	12718	12802	45	21106	20875	61	173	165	0	1051	1010	3	707	461	0	1.82636
153588	137007	89	66906	59109	87	83834	73810	87	943	812	0	4590	3924	38	-67	407	0	1.82739
109957	106145	85	43456	42576	78	61405	59122	81	552	669	0	3305	3334	29	-137	335	0	1.82739
41699	44294	69	14430	14822	46	20212	21018	54	84	153	0	966	1057	5	54	262	0	1.82739
260614	198050	125	117011	96888	111	109894	83614	110	1854	1306	13	5889	4334	44	487	623	0	1.82739
115874	103750	84	46071	40791	82	54276	47730	84	645	612	0	2660	2340	27	135	573	0	1.82842
125873	123129	87	30864	30767	80	68224	65402	83	966	858	0	3510	3251	32	599	875	0	1.82842
38012	39277	67	15913	15972	50	19931	19887	54	155	178	0	1177	1002	2	969	795	0	1.83049
111722	101959	90	48287	43052	84	48102	43615	82	447	464	0	2403	2157	25	124	545	0	1.83152
153882	131453	104	58854	49354	88	67372	57385	88	904	763	0	3608	3072	34	240	604	0	1.83359
54023	55194	73	20498	20484	56	25178	24771	69	293	239	0	1215	1146	10	16	274	0	1.83463
320641	228564	132	114517	82838	126	164840	116779	129	1971	1550	23	8969	6216	54	293	543	0	1.83463
155295	142226	100	83618	76906	89	93856	83199	103	1089	798	0	5046	4488	37	527	524	0	1.83463
175435	138421	99	72065	58444	93	88518	71420	93	767	619	0	5055	4071	41	636	1109	5	1.83669
68152	68972	88	32893	32593	75	30793	30022	75	460	290	0	1689	1436	17	33	779	0	1.83669
120192	114431	88	47092	44881	81	49759	46673	82	738	678	0	2513	2631	26	875	934	0	1.83773
27978	27583	67	7582	7742	38	11262	11363	42	268	220	0	555	675	0	-224	443	0	1.83773
39630	38884	75	17374	17718	51	17588	17504	52	141	161	0	1010	940	0	463	592	0	1.83979
94692	93359	85	33588	33382	76	42370	40766	77	291	365	0	1981	1889	23	-145	473	0	1.83979
139741	128013	88	73962	68289	85	61601	55812	86	778	831	0	3299	3056	30	858	643	0	1.84083
51781	53516	83	19621	19813	52	25497	25391	64	241	275	0	1262	1193	11	489	736	0	1.84186
138810	125714	91	55611	50407	85	60406	53933	85	679	531	0	3147	2826	31	899	656	0	1.84289
249963	183931	113	92101	67336	102	121583	90357	103	1340	964	0	6173	4651	45	357	667	0	1.84289
204500	162121	95	73142	57604	94	113676	88927	95	1292	1013	3	6197	5082	43	1161	1346	11	1.84289
107499	100944	83	46455	42164	82	58710	52844	83	583	445	0	3248	3004	30	409	561	0	1.84393
181727	144467	96	66218	52522	93	101141	80964	95	1044	734	0	5229	4153	41	1089	1072	12	1.84393
232078	179786	97	73779	54866	96	115705	86714	98	1297	1069	8	6109	4527	44	303	1004	1	1.84393
69739	72944	67	31683	31490	74	27948	26825	66	196	314	0	1234	1335	15	516	801	0	1.84393
36264	37870	58	16412	17005	47	14926	15568	45	-35	185	0	833	814	0	193	291	0	1.84393
29445	28290	80	13122	13451	45	15218	15357	46	317	191	0	859	912	0	348	445	0	1.84496
31605	32461	61	14255	14147	47	15554	15482	48	-7	87	0	679	741	0	222	414	0	1.84599
80796	79293	83	25270	25061	73	39353	39031	77	706	448	0	1910	1875	21	-121	363	0	1.84599
95591	93036	93	23964	23757	63	47666	46404	79	400	485	0	2492	2510	25	-146	465	0	1.84599
23348	23473	58	10740	11097	42	10454	10447	41	32	133	0	712	628	0	449	741	0	1.84703
103022	91933	87	49048	43226	84	41325	36392	84	525	539	0	2640	2170	26	451	638	0	1.84806
95462	87379	83	43589	39597	81	48452	43413	81	446	364	0	2507	2150	27	745	760	0	1.8491
131234	114498	98	56499	50206	86	63680	54865	87	563	559	0	3399	2960	33	722	431	0	1.85013
71728	72805	75	38312	38228	75	28813	28474	74	240	284	0	1584	1646	17	272	485	0	1.85116
37641	38154	68	17294	17308	49	16971	17592	48	234	250	0	706	796	0	-60	385	0	1.8522
69261	66934	92	21184	21159	58	34266	33614	75	242	191	0	1727	1722	21	-428	134	0	1.8553
287225	207468	117	213010	168986	118	193726	152800	119	2193	1801	22	10068	7886	53	1064	1115	10	1.8584
35968	37876	53	12544	12517	43	15415	14949	48	49	99	0	854	888	0	517	1050	4	1.85943
114968	113276	82	36575	35654	79	66438	63553	82	333	398	0	3772	3631	32	34	364	0	1.85943
129578	111611	96	45604	39160	86	52582	44576	86	495	441	0	2924	2424	29	240	306	0	1.86047
104722	103489	81	30717	30172	77	65225	62056	79	503	566	0	3462	3211	31	47	325	0	1.8615
125699	117485	86	54692	50799	82	53697	49988	82	655	641	0	3120	2600	30	-215	316	0	1.8646
106047	103861	83	45020	43485	80	46659	44491	79	382	511	0	2402	2528	25	124	280	0	1.8646
149058	130604	90	65500	55909	87	65020	55688	86	800	555	0	3521	2944	34	145	410	0	1.86563
84239	85547	76	30218	30187	75	46565	45416	77	279	504	0	2393	2253	25	-146	285	0	1.86563
116109	105969	88	51517	46916	83	57738	51305	84	450	590	0	2924	2681	29	1161	822	0	1.8677
192212	152314	94	60270	47573	91	90700	70391	93	809	794	0	4662	3487	40	100	685	0	1.8677
140487	123203	92	51587	43040	87	81829	68513	90	765	704	0	4326	3349	38	647	692	0	1.8677
52445	51864	75	20678	20519	58	22295	22649	64	138	213	0	1226	1218	11	353	503	0	1.86873
164987	140364	101	72976	63508	90	84039	71400	90	710	505	0	4446	3753	38	455	692	0	1.86977
134611	120717	87	59551	52589	85	56192	50434	85	581	532	0	3060	2666	30	193	442	0	1.8708
30674	32096	64	6444	6859	35	16147	15649	48	-28	120	0	825	894	0	497	748	0	1.8708
132434	117193	99	62250	55226	85	71339	61381	86	676	608	0	4120	3454	37	325	490	0	1.87183
56699	57859	72	14516	14512	50	27494	27072	72	217	219	0	1253	1259	12	226	511	0	1.87287
342023	215132	132	169522	108865	125	186453	121235	126	1667	1220	14	9942	6415	57	540	656	0	1.87287
38912	39376	59	17707	18030	52	18191	18245	50	177	265	0	883	845	0	505	706	0	1.8739
152427	128151	92	50517	41833	89	73536	61209	91	1097	918	0	3961	3244	36	640	950	0	1.87804
219900	167800	99	84554	64499	100	105618	78392	101	1043	818	0	5354	4089	42	529	863	0	1.87804
27905	29217	58	11877	12317	43	17082	17597	55	233	222	0	784	762	0	59	451	0	1.87907
173327	143999	92	50637	41577	89	83673	70939	92	738	790	0	4838	4022	39	944	859	0	1.87907
154441	130768	93	57384	48117	89	73765	62292	90	747	725	0	4341	3539	39	872	802	0	1.87907
200559	153407	99	56914	42337	95	111718	85381	98	1155	1018	4	6004	4612	44	213	272	0	1.8801
179050	143458	93	71222	57165	93	84655	66787	94	778	664	0	4488	3467	40	1250	816	0	1.8801
31403	31943	64	12813	13466	42	12926	13119	43	279	176	0	816	733	0	23	547	0	1.88114
125718	111500	88	50602	45898	86	61493	53282	89	695	562	0	3474	3009	33	65	444	0	1.88114
288192	216753	110	106485	81388	108	147159	110274	110	1672	1068	15	7578	5828	49	525	618	0	1.88114
56041	57357	72	13826	14273	44	25018	24966	65	185	261	0	1358	1400	14	-149	140	0	1.88114
162966	132142	95	67171	53949	90	76956	61041	91	945	639	0	3992	3253	36	447	1265	7	1.8863
90690	89688	80	32423	32656	76	51337	50197	77	601	537	0	2558	2522	25	697	962	0	1.88734
41669	44156	60	14456	14964	45	19922	19550	54	76	215	0	1034	952	0	-612	0	0	1.88734
165170	136454	96	62033	51263	91	90269	75017	92	865	732	0	4912	3884	39	1506	1475	16	1.88734
188042	155827	93	65089	51170	93	94017	76887	94	966	903	0	5284	4479	41	527	764	0	1.88734
151907	133869	91	68627	59970	88	84525	73668	89	677	927	0	4532	3812	37	316	479	0	1.88837
49954	49292	82	14084	14382	47	21006	21306	56	216	218	0	1209	1153	10	168	505	0	1.88837
105754	104668	88	44510	43366	78	61095	59380	79	515	394	0	3239	3104	29	82	353	0	1.88941
96229	91862	83	37595	35394	79	42762	40812	78	533	442	0	2457	2282	26	36	631	0	1.89147
112523	98875	95	45089	39498	82	49542	44391	83	414	439	0	2659	2486	28	565	1236	6	1.89664
205815	158345	98	81693	62991	97	124563	93399	99	1194	925	0	6576	4752	46	218	551	0	1.89664
214129	160353	97	82032	60596	96	113459	83122	98	1202	941	0	5939	4520	46	1050	1117	6	1.89664
42364	42495	73	18573	18833	54	18497	18474	52	249	421	0	1017	1115	7	773	1036	3	1.89767
67832	66564	86	29320	29407	74	28165	27788	73	460	371	0	1233	1317	13	201	670	0	1.89871
31756	31736	64	11605	11711	44	12717	13023	45	-106	29	0	610	597	0	659	766	0	1.89974
254313	185926	120	83643	60131	114	101261	75788	114	1138	1019	3	5814	4330	43	444	699	0	1.89974
176738	142759	104	70827	56653	93	75371	61329	94	663	533	0	4007	3342	37	982	959	0	1.89974
160144	125220	90	62871	47733	89	81322	62403	90	760	653	0	4303	3238	40	-176	283	0	1.89974
139737	121642	89	54744	45854	87	79531	66400	89	738	560	0	4564	3644	40	663	964	0	1.90078
123192	114070	86	50491	45725	83	53807	48973	84	437	537	0	3055	2754	28	465	520	0	1.90181
172447	149898	89	79442	66622	89	87056	74946	91	1217	1001	1	4412	3815	37	92	427	0	1.90284
248676	161320	132	94786	63438	116	137467	89938	119	1641	946	0	6981	4453	55	1501	1030	3	1.90284
34467	37988	55	13451	13894	44	16048	16385	48	197	237	0	877	881	0	98	521	0	1.90284
108087	108240	79	45202	44756	79	60064	58912	80	412	579	0	3130	2966	29	508	777	0	1.90388
37275	38758	58	12962	12897	45	18315	18814	50	56	197	0	1030	945	0	-223	187	0	1.90388
157103	133606	93	62854	53498	90	79070	65546	90	1024	812	0	4387	3543	37	286	804	0	1.90491
132224	122892	90	59154	53376	86	59568	53747	85	979	747	0	3160	2837	30	546	765	0	1.90594
155199	135024	88	69427	59248	88	64967	55232	88	701	724	0	3446	2923	33	236	634	0	1.90594
157328	128400	92	57889	48585	90	75013	61261	91	910	611	0	4030	3475	35	-312	395	0	1.90904
168076	137874	94	53071	42967	91	99170	81611	94	1055	725	0	5582	4494	42	1294	948	0	1.90904
134960	120418	85	61973	54852	85	67200	58793	86	957	913	0	3401	2824	32	958	769	0	1.90904
92392	91814	87	30541	30349	76	44683	44463	78	355	452	0	2223	2281	23	-46	377	0	1.91214
91423	90274	79	32997	31759	77	44800	42417	79	375	356	0	2343	2054	25	-112	315	0	1.91525
38942	39356	70	10913	10841	43	14673	14624	49	-72	123	0	792	845	0	222	583	0	1.91731
149711	124493	94	70507	57916	89	58279	47274	89	598	530	0	3022	2448	33	304	740	0	1.91731
133125	128172	84	43016	41751	82	64074	62741	84	729	635	0	3535	3507	31	537	706	0	1.91835
110503	98820	86	34654	30294	83	58773	51928	84	647	459	0	3053	2593	32	1667	1400	12	1.91938
145424	133707	86	39776	35248	84	86929	77279	88	834	933	0	4688	4281	36	-115	533	0	1.91938
113826	111911	83	28121	27643	75	61713	59689	80	419	457	0	3265	3082	30	107	321	0	1.92041
31812	32356	69	8128	8261	38	16849	16855	50	276	345	0	899	946	0	183	419	0	1.92041
31600	34129	47	13006	13497	45	13757	14022	44	86	115	0	735	855	0	-211	122	0	1.92041
64293	66433	73	15808	15771	48	30077	30317	74	353	208	0	1120	1077	9	-90	289	0	1.92145
69540	67993	89	25176	24917	74	29650	29579	75	403	524	0	1519	1543	18	-265	250	0	1.92351
214090	168100	101	96471	76991	98	94814	72927	99	1235	828	0	4742	3611	41	551	849	0	1.92351
51113	49106	79	25003	23954	68	23037	21921	62	162	170	0	1214	1082	8	97	456	0	1.92455
146155	129629	90	65275	57067	88	74099	64579	89	800	684	0	3934	3409	35	415	951	0	1.92661
127885	125987	88	52718	51320	80	68166	65509	82	431	574	0	3396	2986	32	506	1010	2	1.92765
43456	41698	86	11632	9968	70	23369	20821	86	171	213	0	1243	1225	11	-9	693	0	1.92765
309518	154402	149	124403	55660	147	136649	68334	149	1227	724	0	7476	3694	72	726	912	0	1.92765
18508	20084	42	6137	6392	35	9591	9924	40	-5	120	0	509	585	0	39	401	0	1.92765
327160	185646	143	229441	140460	140	327242	206226	141	3598	2522	34	16801	11055	69	2211	2180	27	1.92765
76168	74775	82	14457	14692	46	36031	35866	75	380	309	0	2015	2036	22	513	592	0	1.92868
109261	104752	80	46082	43414	81	51283	48660	81	587	582	0	2593	2596	25	-60	230	0	1.93385
150403	128857	92	64784	55596	90	65372	54923	89	602	602	0	3677	2896	35	-131	211	0	1.93385
222684	170183	112	75976	56780	99	107660	80142	99	892	679	0	5685	4363	43	896	874	0	1.93592
168618	138021	94	68385	54680	91	77355	61892	91	611	636	0	4081	3210	39	-319	171	0	1.93592
45803	44914	76	12723	12849	45	19358	19858	54	51	141	0	1026	984	0	453	680	0	1.93798
41713	43678	69	17749	17960	51	16923	17009	55	278	195	0	899	910	0	-306	199	0	1.93798
136217	118756	89	51567	43547	88	63857	54435	88	720	598	0	3396	2729	33	483	493	0	1.93902
99665	97485	81	34315	33599	76	48818	47372	77	477	506	0	2611	2610	26	432	523	0	1.93902
87504	85475	81	35429	33502	79	37510	36019	78	662	492	0	2064	2096	23	709	1401	11	1.94005
47294	48581	71	19232	19770	53	23577	23076	65	322	298	0	1156	1246	12	-289	259	0	1.94005
118695	106855	90	49748	44259	85	54491	48803	85	216	551	0	2930	2722	29	-320	258	0	1.94522
151471	131971	88	57448	48760	86	75786	64920	88	803	640	0	4210	3304	38	50	253	0	1.94625
62235	63374	75	21992	22246	62	28209	27710	72	355	390	0	1328	1377	15	644	660	0	1.94729
47026	48403	80	14326	14680	48	22695	22427	69	177	334	0	1304	1284	12	785	854	0	1.94935
48173	49728	71	15328	15389	49	22293	22347	63	202	280	0	1222	1125	8	-34	383	0	1.95039
108393	104993	82	49169	46809	81	49494	46225	81	347	353	0	2328	2119	26	279	546	0	1.95039
89205	91046	77	32980	32660	75	53055	50720	78	484	450	0	2761	2768	27	91	280	0	1.95142
156760	137028	94	65664	56178	89	70676	60858	89	843	540	0	3449	3173	33	833	891	0	1.95245
91788	93385	79	25406	25453	64	54221	53515	78	683	530	0	2899	2842	27	851	1452	11	1.95245
205216	160106	99	88573	69402	97	99395	77500	96	1011	873	0	5057	3890	43	1023	912	0	1.95452
225203	174680	101	107714	86438	99	117541	91513	100	1214	877	0	5880	4695	43	-54	437	0	1.95556
206074	160651	99	72467	57324	95	113953	88639	97	1092	935	0	6117	4480	45	1153	785	0	1.95762
111672	110816	80	47595	46837	79	61552	59248	81	613	526	0	3359	3098	30	724	1152	5	1.95762
93547	93443	80	20616	20069	58	56492	55746	80	312	400	0	2762	2776	27	77	405	0	1.95762
189663	145995	102	77508	60759	97	85110	65774	114	971	886	0	4419	3528	40	439	600	0	1.95762
96343	98508	78	49893	49593	77	44402	44189	78	391	263	0	1987	2260	22	-195	434	0	1.95762
70614	70965	81	26240	26095	71	26713	26158	73	164	286	0	1314	1287	14	59	308	0	1.95866
48654	48437	74	23985	23933	71	20513	19619	61	250	307	0	1188	1256	12	-74	818	0	1.95866
116899	111731	85	38030	36430	80	69170	65541	83	674	549	0	3369	3406	29	489	867	0	1.95866
134949	120304	85	60768	53120	86	56147	48727	86	612	498	0	3260	2796	32	-85	342	0	1.96072
113554	108349	86	39789	37802	79	58439	54585	82	515	549	0	3008	2833	29	110	610	0	1.96589
92630	93163	80	33965	33794	76	56756	55165	78	560	440	0	3104	3193	28	786	862	0	1.96589
156685	128196	92	66993	55236	90	72089	58514	90	902	555	0	3928	3423	33	466	588	0	1.96589
48362	47514	73	16288	16265	52	18144	18653	49	249	141	0	963	860	0	50	325	0	1.96693
49440	50441	73	23971	23897	63	22160	22169	58	56	270	0	1208	1125	9	-211	332	0	1.96899
107419	99264	84	47033	41631	83	65203	57436	85	812	838	0	3594	2707	34	720	841	0	1.96899
115773	107800	84	44210	40409	82	53292	49392	82	548	495	0	2685	2645	28	-205	137	0	1.96899
109864	108746	83	35719	34860	77	54045	51949	79	628	464	0	2906	2798	28	850	1011	3	1.97003
206814	165422	114	59403	48498	96	116656	94486	98	1318	859	0	6224	5020	43	1380	1701	13	1.97003
47612	48179	73	25514	25874	71	23258	22903	65	92	294	0	1211	1226	11	-487	342	0	1.97106
140522	122637	96	83279	74785	89	66164	56654	89	598	738	0	3621	2996	34	658	897	0	1.97416
167273	138691	91	68341	56630	90	95659	78407	92	1014	767	0	4884	4173	39	610	1114	5	1.97416
188482	149154	94	77768	61174	93	93997	75045	94	1019	912	0	5091	3771	46	246	545	0	1.97726
189495	157568	94	59340	47418	90	96880	77539	92	923	874	0	5161	4411	40	449	754	0	1.97829
47593	48773	72	12041	12093	44	21429	21270	58	223	193	0	979	1066	6	-624	0	0	1.98036
253939	184795	111	118089	89705	108	120327	86867	108	1568	1108	11	6332	4434	48	1578	1756	17	1.9814
299158	204830	121	139082	93946	118	158017	105969	119	1769	1436	19	8181	5812	54	763	678	0	1.98553
130488	109847	88	53709	45031	85	61620	50040	87	760	603	0	3242	2527	34	306	465	0	1.98553
102174	101166	78	39068	38028	78	47256	45406	78	533	432	0	2368	2332	25	-157	413	0	1.98553
186239	157378	93	65795	55165	91	94659	78129	93	893	814	0	5104	4203	42	1099	705	0	1.9907
95039	95989	78	28290	28445	76	58599	56367	79	483	492	0	3220	3325	30	467	673	0	1.9907
94270	94559	78	36205	35848	76	46152	46237	77	702	523	0	2651	2575	25	-3	527	0	1.9907
72139	66790	84	32483	30536	78	33055	31642	77	387	244	0	1874	1755	23	-183	252	0	1.99173
36609	37445	69	14150	14218	46	18660	18706	51	179	342	0	933	945	0	-137	367	0	1.99276
142424	119418	93	62366	52290	88	67071	57220	88	721	570	0	3575	3108	33	904	553	0	1.9938
242048	173065	108	89649	62223	106	128348	89084	106	1642	1125	12	7293	5075	53	901	1178	7	1.99587
24088	29637	43	8842	8961	39	15909	16630	48	297	228	0	833	800	0	-418	109	0	1.99587
85658	88041	75	31781	31764	75	47593	47599	76	355	353	0	2572	2584	25	529	781	0	1.99897
123971	106467	92	57256	48827	86	63039	53053	86	684	566	0	3271	2850	31	939	1104	6	2
77688	74315	79	31395	29630	78	36883	34067	79	405	428	0	1729	1588	17	155	457	0	2
150709	135401	89	69554	62083	88	89653	80112	89	1321	844	0	4675	4166	38	1487	889	0	2.00103
176633	151137	94	67101	55446	92	86559	72247	92	735	628	0	4774	4255	37	684	470	0	2.00207
107633	101725	97	48640	45521	97	58355	53353	97	458	501	0	3200	2779	31	-100	463	0	2.00207
97047	97451	78	30087	30044	75	57197	56368	77	628	507	0	2934	2919	28	-248	146	0	2.00207
194347	153153	99	77289	61953	96	99533	80692	97	900	716	0	5097	3955	42	520	501	0	2.00207
48845	47593	76	19449	19761	54	24395	24243	62	336	311	0	1174	1233	12	-215	403	0	2.00207
81781	82137	81	38181	38121	76	38681	38112	76	429	367	0	2238	2073	22	459	620	0	2.00413
225902	181961	100	69581	55122	97	116675	93409	99	1409	1084	12	6172	4999	43	1568	1159	11	2.00517
37299	37218	73	16417	16783	49	16633	17222	50	70	112	0	951	947	0	119	455	0	2.00517
49454	48290	77	17084	17180	51	20572	19771	60	127	336	0	1079	967	0	470	782	0	2.01137
228908	165758	113	86261	63124	104	115876	85612	105	1118	993	0	6093	4492	46	617	1209	8	2.01344
307150	235885	117	179636	138169	114	213554	168357	115	1675	1442	21	11239	8849	58	-114	337	0	2.01344
212496	147117	104	83562	57041	101	118103	80065	103	1102	876	0	6054	3866	48	1221	993	0	2.01447
140323	116849	105	53918	43304	105	64760	50058	105	543	462	0	3397	2652	34	591	880	0	2.01447
171796	145489	91	66771	55963	90	75208	63464	90	762	811	0	3631	3008	36	754	829	0	2.01447
50146	51672	69	22405	22908	57	21303	21656	56	68	175	0	1161	1229	11	284	1129	6	2.01447
203722	161030	114	91418	70824	99	89607	70156	97	980	1026	4	5070	3870	42	-151	531	0	2.01654
74601	73661	84	24294	24310	63	36468	35994	75	349	302	0	1761	1779	19	820	649	0	2.01654
165122	145717	90	49497	43916	87	89846	78674	89	1106	1142	8	4735	4064	37	506	750	0	2.01654
112684	113102	80	58227	56757	80	66849	65792	81	685	517	0	3433	3454	31	-247	533	0	2.01757
103472	97179	84	45769	41938	80	57445	52282	82	746	608	0	2924	2745	28	433	681	0	2.0186
94256	88583	84	35800	32443	80	40259	36987	79	496	606	0	2170	2224	21	-19	313	0	2.01964
50697	50271	80	24092	24168	67	20184	20305	54	506	453	0	1108	989	0	59	514	0	2.01964
38324	40054	70	23398	23625	69	15319	15615	49	194	174	0	788	729	0	-144	439	0	2.02067
51831	53462	74	12309	12541	44	24506	24567	63	129	315	0	1210	1186	10	136	445	0	2.02067
52901	53391	76	24867	24995	70	22101	22261	60	218	393	0	1188	1316	12	407	645	0	2.02274
74115	73398	78	28734	28622	74	35602	35237	75	234	263	0	1861	1559	21	37	360	0	2.02584
126134	110503	90	55069	47244	86	58399	51076	86	153	413	0	3289	3035	30	182	309	0	2.02687
114173	107944	82	46571	42957	81	59734	55364	83	590	592	0	3105	2923	30	-230	501	0	2.02687
59549	60846	73	22697	23011	56	31637	31478	72	211	163	0	1558	1550	16	211	771	0	2.02687
125041	116907	84	49173	44700	83	74756	68607	84	725	793	0	4086	3556	36	718	1160	8	2.02687
107895	104563	88	39846	38959	80	56316	55283	80	689	600	0	2848	2805	27	266	514	0	2.02791
54767	54071	77	24817	24680	68	24941	25004	69	204	269	0	1416	1484	16	793	824	0	2.02791
52978	51651	81	13778	14030	45	21904	22543	60	146	173	0	1076	1081	9	212	427	0	2.02894
49482	50058	72	18628	18453	61	22436	21877	72	271	231	0	1170	1121	8	318	579	0	2.02894
250453	188595	113	104599	80412	111	133296	99877	112	1535	1232	12	7135	5639	45	430	598	0	2.02894
121890	113006	100	52641	47853	83	54462	50246	84	613	556	0	2674	2466	27	-131	318	0	2.02997
78222	77019	77	32121	31869	75	33283	32274	75	194	194	0	1591	1572	18	37	250	0	2.03204
98463	98421	79	43305	42762	77	55821	55353	78	482	594	0	2938	2841	28	29	445	0	2.03307
55845	56387	75	22756	23096	64	23500	23927	68	435	341	0	1170	1112	9	104	389	0	2.03411
34457	35157	60	18499	18669	54	16506	16716	50	134	118	0	884	1067	6	12	363	0	2.03618
86442	86441	81	40015	39403	77	38723	37342	76	247	339	0	2123	2164	23	27	507	0	2.03824
157520	130006	94	65134	53657	89	73434	59214	90	973	779	0	3697	2946	35	844	949	0	2.03824
34068	35829	63	18537	18613	54	16210	15985	49	77	160	0	798	881	0	461	632	0	2.03928
242680	119633	250	97597	50907	211	107067	54919	220	522	553	0	5902	2690	49	650	765	0	2.04031
40281	41274	68	13727	13898	45	19504	19731	55	144	247	0	973	1057	6	88	474	0	2.04031
250093	175288	124	106600	79061	107	118190	84070	108	1085	712	0	6112	4331	47	242	538	0	2.04031
162889	137677	90	71667	60100	88	75203	62760	89	779	522	0	3652	3204	34	836	1001	1	2.04134
84052	82985	84	18687	18726	53	36808	36496	76	370	413	0	2166	2139	24	-254	233	0	2.04134
63695	64317	77	26033	25977	72	27624	26391	72	315	412	0	1498	1558	17	768	1020	2	2.04238
68360	67298	80	36963	37101	75	29760	29652	74	233	283	0	1519	1450	16	-19	427	0	2.04238
75102	76159	77	22467	22441	70	30045	29998	74	139	434	0	1744	1572	19	155	296	0	2.04548
167527	142320	92	64860	54587	91	84052	70413	92	625	549	0	4687	3868	38	182	1138	5	2.04548
170449	144701	92	64001	52620	89	91392	76801	91	980	869	0	4868	4032	39	912	988	0	2.04548
23103	27869	39	12163	12857	43	15064	16076	45	278	242	0	741	689	0	-198	355	0	2.04548
132708	116435	92	43031	36869	84	59800	51984	86	575	616	0	3099	2641	30	432	766	0	2.04548
164553	127879	95	64644	50969	92	72076	57776	93	687	628	0	4035	3093	37	192	573	0	2.04858
189359	153731	94	89258	72299	93	103191	84980	93	1454	1275	15	5840	4906	42	780	890	0	2.04858
202099	119949	111	69590	35207	110	99839	58639	113	1092	714	0	5537	3201	62	-382	171	0	2.04961
210568	152253	102	110063	87423	99	192992	151686	101	2236	1553	25	10194	8442	56	808	955	0	2.04961
34056	34606	68	13616	13732	46	16571	16746	48	325	268	0	876	1036	5	-62	387	0	2.05478
40862	40586	64	18694	18727	54	18465	18396	57	54	181	0	834	871	0	307	599	0	2.05478
44731	45588	77	9752	9755	41	21055	20973	53	250	262	0	960	1128	9	-141	481	0	2.05581
36553	37153	65	15905	16254	48	14287	14711	44	136	172	0	922	906	0	163	577	0	2.05581
124898	115399	88	47461	42163	84	69926	61584	85	757	678	0	3838	3271	33	355	822	0	2.05685
63905	64103	79	29781	29824	74	24578	25136	67	182	440	0	1140	1264	13	-217	187	0	2.05685
191773	154077	108	79073	63346	95	104995	84137	96	1119	923	0	5708	4711	42	1659	1361	16	2.05995
36470	38486	64	18131	18582	52	18607	18774	51	83	219	0	952	911	0	-313	260	0	2.05995
129429	118661	89	42328	37208	84	64913	57785	85	739	496	0	3393	3083	32	478	528	0	2.06098
111589	105090	85	49083	44683	83	53949	50041	82	806	641	0	2884	2452	29	327	605	0	2.06305
135822	116295	96	51820	44770	86	61369	54400	85	472	346	0	3047	2755	29	56	592	0	2.06305
124157	117725	88	50938	47125	83	53405	49374	83	630	434	0	2751	2367	28	174	375	0	2.06408
50021	50905	68	21121	21554	53	23955	24398	65	448	273	0	1133	1059	8	273	329	0	2.06408
228439	169093	106	140466	107692	103	167562	126375	103	1917	1214	21	8963	6606	53	1922	1312	28	2.06408
119848	111666	84	46991	43150	82	70629	63725	85	518	412	0	3279	2893	32	686	625	0	2.06408
221491	167417	106	79564	58791	101	105787	81668	101	1095	977	0	5660	4399	45	432	544	0	2.06512
99719	96096	96	34601	33877	79	42210	41743	78	489	539	0	2282	2304	25	574	596	0	2.06615
77781	73328	79	35543	33076	78	40241	37212	77	393	442	0	2155	1796	24	117	467	0	2.06615
57001	58918	75	22503	22614	70	26882	27282	72	321	260	0	1440	1349	15	211	393	0	2.06822
116543	107934	85	44724	40018	83	50470	44140	84	513	607	0	2794	2500	29	-280	151	0	2.06925
39251	40627	63	19424	19858	55	16919	16303	50	-248	54	0	902	957	0	990	850	0	2.06925
106700	104646	80	30833	30197	77	60742	60128	80	806	513	0	3111	3146	29	531	544	0	2.06925
114683	113761	83	29604	28959	79	65274	62501	82	557	646	0	3511	3139	32	-3	423	0	2.07028
53707	52687	86	17655	17714	54	25883	25900	66	181	423	0	1279	1271	12	111	462	0	2.07028
93222	92002	79	34813	34691	77	50456	49551	78	193	340	0	2860	2735	26	245	930	0	2.07132
252649	193432	105	218613	174739	105	206564	166862	104	2332	1943	24	10915	8674	55	727	549	0	2.07132
105183	104292	79	33197	32307	77	64904	62504	80	793	688	0	3399	3325	31	1672	1851	19	2.07442
157936	150290	85	56008	53480	83	74279	67858	84	1047	963	0	4189	4130	33	334	523	0	2.07545
149310	128534	92	60706	51159	88	72897	62886	88	381	583	0	3635	3095	35	731	580	0	2.07649
101648	102958	79	32133	31755	76	65118	63282	79	407	518	0	3067	2993	30	857	645	0	2.07649
56828	58720	76	27106	27345	71	25089	25875	64	127	212	0	1290	1395	13	-40	543	0	2.07752
225141	153088	111	95579	64411	109	99336	66960	110	1260	861	0	5160	3526	44	-2	736	0	2.07752
134184	116594	89	49855	42195	87	66892	55587	88	791	610	0	3553	2945	34	-430	253	0	2.07855
61026	63516	75	26024	26363	69	28835	29239	73	544	373	0	1504	1530	17	668	795	0	2.07959
75811	75402	78	34941	34964	75	39351	38636	76	442	307	0	1955	2152	21	-142	398	0	2.07959
175434	140755	94	69720	55621	94	97917	77776	95	1123	1111	7	5294	4390	42	240	510	0	2.08269
102113	101278	82	35687	34898	78	59341	56958	80	566	727	0	3166	3021	29	-69	321	0	2.08372
214305	163703	99	79788	61159	96	102677	75370	97	1031	684	0	5202	3948	42	764	1149	8	2.08579
57869	57376	74	24397	24236	73	26230	26006	73	310	373	0	1458	1442	15	-108	469	0	2.08786
71937	71452	76	13363	13331	45	31421	30798	74	380	454	0	1595	1580	18	1165	1374	17	2.08889
193261	157924	97	62413	49713	94	84284	68319	96	1066	997	0	4520	3901	37	-233	318	0	2.08992
131322	123464	93	60247	55754	85	72134	66472	87	437	503	0	4056	3897	32	-35	609	0	2.08992
34348	32827	83	13267	12168	54	18616	16564	83	37	100	0	913	766	0	-300	55	0	2.08992
129711	111005	90	46956	39417	85	74500	62160	87	995	609	0	3921	3169	38	-438	221	0	2.08992
29764	29539	71	11326	11657	42	12306	12530	44	216	158	0	621	540	0	395	542	0	2.09199
202740	154104	102	77971	61262	97	95097	73731	99	1290	623	0	4709	3552	42	626	589	0	2.09406
76554	76105	76	31536	30961	75	32443	30466	75	117	120	0	1617	1647	19	-19	614	0	2.09406
94409	92410	91	33549	33350	76	51975	50468	78	606	561	0	2897	2789	27	912	698	0	2.09509
100670	99108	82	28036	27713	73	59947	58717	80	895	668	0	3137	3178	29	801	1067	5	2.09509
170320	141840	106	70526	58477	90	80794	67899	92	700	541	0	4323	3768	37	913	759	0	2.09716
41010	41788	71	12013	12409	43	19835	20397	53	40	158	0	1228	1248	12	-449	121	0	2.09819
192619	166142	107	70651	61046	95	83131	70583	95	883	780	0	4206	3563	35	1270	1594	11	2.09922
211554	169182	105	97832	78462	100	101201	84897	100	1028	858	0	5319	4345	40	704	1141	6	2.10026
59625	57201	90	14981	13081	76	29137	26187	90	254	420	0	1507	1263	13	550	643	0	2.10026
30270	30918	69	10131	10183	42	14092	14385	45	-18	204	0	645	651	0	960	1480	11	2.10129
156431	131554	92	61876	51134	88	61740	51960	89	390	452	0	3003	2651	31	-107	554	0	2.10336
84645	84589	78	32236	32069	75	40581	40045	76	176	219	0	2445	2283	24	611	622	0	2.10439
120975	115000	99	67977	65208	82	52223	49778	82	723	601	0	2778	2586	27	408	838	0	2.10439
107581	105800	86	37425	36613	78	44991	43248	78	916	645	0	2170	2368	23	276	715	0	2.10543
370168	254256	141	203650	141792	133	290849	202522	134	3137	2155	34	15719	11177	69	2201	2308	27	2.10749
158842	140187	90	62556	54925	89	83021	70868	91	847	786	0	4436	3763	38	-271	397	0	2.10853
275582	194676	118	130305	96290	116	142977	101873	117	1670	1077	13	7883	5592	51	1756	1218	8	2.11059
25456	25597	58	8041	8230	38	12199	12251	44	-49	120	0	571	574	0	274	641	0	2.11266
150705	134489	93	69462	62004	88	81229	73120	88	953	701	0	4123	3975	35	900	1103	6	2.11266
55254	56195	73	28612	28527	72	22690	23052	63	183	320	0	1191	1369	12	-553	222	0	2.11369
249203	189193	120	107371	84040	113	119320	92486	113	1405	1110	11	6734	5462	44	718	569	0	2.11473
172250	138138	93	61275	48979	90	86691	68966	92	840	740	0	4431	3715	39	831	1255	8	2.11473
118925	108141	83	61823	56371	83	62113	55362	83	689	666	0	3515	2775	31	-119	483	0	2.11473
188862	153356	92	87160	70385	92	103656	82239	93	1183	901	0	5430	4367	42	960	764	0	2.11473
53827	53969	74	10279	10623	41	21487	22068	54	291	300	0	1009	1161	9	746	1307	6	2.11473
44936	44052	76	15902	15675	48	20484	21211	59	454	519	0	1014	971	0	-74	281	0	2.11576
134871	120648	99	47541	41320	86	61883	53925	87	565	547	0	3203	2805	32	-365	141	0	2.1168
33670	36874	49	9913	10415	40	14824	15462	47	136	173	0	858	934	0	-414	201	0	2.1168
128229	123962	87	49639	47456	82	60434	57679	83	574	585	0	3093	2953	30	371	725	0	2.1168
55002	59305	62	20449	20669	52	24342	24292	65	403	329	0	1357	1351	13	31	303	0	2.1168
187284	148462	93	71747	54869	93	98847	78002	95	1324	904	0	5023	4123	41	152	916	0	2.11783
92003	86973	82	39742	37152	79	48731	45687	80	425	435	0	2558	2571	27	34	582	0	2.11783
204663	159338	112	76294	59632	112	131997	101638	112	1229	965	0	7206	5483	48	1337	1516	17	2.11783
155169	134824	103	54492	46892	87	71352	60787	89	932	892	0	3808	3140	35	340	1187	7	2.11783
115784	115000	83	48605	47886	78	55310	53376	79	795	678	0	2901	2788	28	1117	1034	3	2.11783
104060	100632	81	38316	37761	78	58117	57183	79	431	642	0	3026	2894	30	73	199	0	2.11886
108599	108305	81	34003	33353	77	63311	61228	79	483	511	0	3246	2942	31	679	847	0	2.1199
46712	47128	80	23825	23939	69	22283	23252	63	26	165	0	1171	1011	2	-692	0	0	2.1199
148569	138561	95	58911	54963	84	83033	77166	86	839	719	0	4630	4167	36	207	569	0	2.12093
188426	150255	101	62211	48889	93	107052	83590	97	673	915	0	5847	4777	43	976	957	0	2.12196
183909	152223	94	83102	68313	93	88363	72621	93	1028	595	0	4894	4089	40	426	620	0	2.123
198666	156189	99	81046	63212	97	100138	78350	97	682	768	0	5404	4170	43	551	717	0	2.1261
55619	57955	73	17720	17944	51	24565	24757	66	193	387	0	999	1124	9	647	711	0	2.1261
201016	169519	105	93660	81269	97	76471	65202	96	1197	949	0	4047	3382	35	81	523	0	2.1261
240680	170989	108	87516	60060	107	135319	94241	109	1335	860	0	6979	4983	47	107	453	0	2.1261
50318	56584	61	21461	22475	51	25466	26148	61	289	273	0	1495	1585	17	540	493	0	2.1261
152328	129769	90	49801	41090	86	83174	70329	88	832	651	0	4305	3720	36	1119	1000	1	2.1261
236093	153734	116	109053	70045	108	102417	65441	107	1189	822	0	5015	3206	45	141	433	0	2.12817
73720	73931	82	19424	19005	61	35996	35836	76	198	214	0	1828	1846	19	-176	475	0	2.13023
159425	135278	93	59563	50527	90	80349	68337	90	813	679	0	3953	3388	36	456	790	0	2.13023
156718	130231	96	63615	53340	90	70728	56640	92	598	499	0	3796	3129	36	-346	287	0	2.1323
27940	27765	68	11316	11583	43	15622	16037	47	199	224	0	814	963	0	602	661	0	2.13437
380794	235346	153	143062	89851	146	243979	149297	149	3014	1999	32	12982	7594	64	1109	667	0	2.13643
29400	31191	54	6555	7088	35	16338	16529	46	235	238	0	921	1012	3	-348	51	0	2.13643
34918	37846	65	18380	18233	56	16525	16307	54	202	259	0	843	867	0	-180	317	0	2.1385
222094	169499	107	135896	104917	104	199522	153268	106	1984	1454	21	10713	8019	57	1553	957	0	2.14057
124355	110902	89	54284	47595	84	63785	56657	85	503	613	0	3396	2906	33	-266	184	0	2.1447
402722	240993	144	187485	117421	144	274055	168811	145	3006	1897	36	15110	9317	68	567	789	0	2.14574
171330	138606	92	68148	54790	91	83688	67415	93	866	807	0	4492	3664	39	451	329	0	2.14574
64239	67018	75	28949	29031	73	32536	32102	74	497	499	0	1746	1803	20	-182	261	0	2.14677
131849	119826	96	48940	45060	84	63494	58729	85	712	554	0	3322	2986	30	553	1037	3	2.14677
159827	122185	94	58682	44989	93	83283	64218	94	882	750	0	4273	3294	38	296	635	0	2.1478
29983	30015	68	14584	14940	46	12890	13550	45	118	153	0	767	745	0	249	524	0	2.14884
32156	33885	68	12444	12562	44	16262	16809	46	376	234	0	876	780	0	-167	784	0	2.14884
166713	147414	93	53341	47528	88	78150	68680	90	940	842	0	3827	3290	34	229	485	0	2.15401
60816	60980	77	27336	27132	73	25592	25167	73	439	401	0	1563	1610	17	-94	457	0	2.15607
242721	177707	109	90356	65868	107	111695	83604	106	1171	1070	6	5791	4411	43	826	670	0	2.15607
162261	132287	105	58373	46617	93	79154	63843	98	555	524	0	3959	3321	33	404	725	0	2.15607
29023	30033	57	7347	7445	38	14837	15429	47	2	109	0	803	781	0	-423	191	0	2.15711
328112	212830	137	136877	99266	131	178187	120752	132	1654	1109	10	9431	6211	57	263	557	0	2.15917
34770	34812	72	15195	15333	48	18954	18512	55	158	204	0	957	1104	9	-136	245	0	2.16021
104151	103685	80	35430	35112	78	62172	61112	80	594	551	0	3342	3479	28	-102	332	0	2.16021
59796	57398	90	28920	27864	80	26318	23474	90	53	152	0	1461	1355	15	-28	294	0	2.16021
165781	142632	102	65152	56695	90	96417	84196	91	1515	1285	15	5129	4381	40	1568	1234	9	2.16124
232909	162041	127	107177	75425	127	104882	71494	127	1143	666	0	5486	4014	44	1548	913	0	2.16124
128285	126274	81	31376	28862	71	58607	54829	80	635	613	0	3435	3005	32	281	330	0	2.16124
107001	103818	87	44656	43712	81	54348	52667	81	469	636	0	3200	3046	29	263	328	0	2.16227
152430	133012	96	97969	87499	88	93954	82370	88	724	507	0	5099	4643	38	170	450	0	2.16227
123476	107092	87	51457	45238	85	54826	47738	84	271	460	0	3016	2446	31	538	922	0	2.16434
135950	126274	84	50584	46280	83	88462	79215	87	788	672	0	4714	4420	36	51	458	0	2.16641
173250	143632	94	82917	68458	90	98822	82603	90	813	695	0	5008	4203	40	733	887	0	2.16641
142770	123356	90	57143	48040	88	73534	62534	88	548	531	0	4033	3838	36	801	733	0	2.16744
159725	136667	94	55845	46793	88	91174	79438	91	694	703	0	4626	4147	38	802	580	0	2.17054
185741	159853	103	44830	35301	91	84863	73345	94	909	871	0	4713	4012	36	521	837	0	2.17158
34149	38793	46	12928	13264	44	16070	16471	47	245	246	0	774	879	0	-241	136	0	2.17158
102195	101918	83	35659	35367	77	53287	51728	79	471	566	0	2856	2706	27	675	975	0	2.17158
134141	116681	89	51636	43925	87	65413	58157	87	541	394	0	3533	2964	33	778	1109	7	2.17158
59523	58208	78	17122	17262	51	27405	27157	75	482	334	0	1285	1434	14	385	865	0	2.17261
128852	116690	90	56615	50439	86	57648	51727	85	609	705	0	2949	2610	29	-71	470	0	2.17468
32193	32243	65	13571	13772	45	12628	13005	43	222	253	0	562	650	0	264	471	0	2.18191
194563	155570	101	92089	75598	96	93689	77097	96	941	741	0	5061	3836	42	8	658	0	2.18191
208066	164053	96	70010	54544	93	93025	74091	95	1208	702	0	5252	4391	42	489	949	0	2.18398
135470	118722	90	57087	49360	85	72100	61135	85	520	565	0	3779	3406	33	-367	134	0	2.18398
163165	135879	91	63967	51716	91	85770	68251	92	1081	787	0	4556	3531	39	271	595	0	2.18398
106112	104851	86	36690	35791	79	54456	52804	80	599	284	0	3053	2853	30	598	626	0	2.18605
109526	99790	85	47934	43350	81	49279	44971	81	382	418	0	2561	2264	28	691	1334	9	2.18605
44341	44092	73	22846	23478	59	20089	19806	54	278	259	0	1205	1153	12	-252	227	0	2.18605
64331	63714	79	18394	18735	51	24118	23364	63	170	303	0	1374	1240	13	-427	198	0	2.18708
166233	140729	95	67108	56408	90	78376	65694	91	935	863	0	3973	3368	36	519	585	0	2.18811
145663	125669	90	59531	50229	87	72127	61406	87	771	626	0	3903	3381	34	1043	886	0	2.18811
217849	162900	107	77919	58619	102	113317	83875	103	1148	799	0	6091	4586	45	1043	1197	10	2.19018
63960	66866	76	12283	12232	44	27824	28623	72	240	183	0	1529	1481	16	248	605	0	2.19121
101666	101576	85	41123	41171	77	52563	51084	79	361	469	0	2679	2399	27	93	640	0	2.19225
28282	29246	63	10144	10390	41	15912	16353	49	-6	161	0	970	821	0	594	588	0	2.19225
74961	74733	77	30006	29938	75	28880	28754	76	336	246	0	1657	1563	17	611	664	0	2.19328
38601	39599	69	10650	10835	41	18138	17662	56	345	380	0	979	1111	8	260	705	0	2.19328
34054	34685	75	3356	3499	28	437	474	0	441	327	0	188	189	0	-226	347	0	2.19328
126499	110926	93	47252	41521	85	66930	58159	87	378	277	0	3523	2989	35	-297	331	0	2.19432
230023	187113	101	106266	86875	96	114066	91978	96	1343	1192	10	5838	4685	43	1338	1276	7	2.19535
116474	113002	83	43458	41863	80	62436	59980	81	494	550	0	3429	3057	32	472	971	0	2.19742
73110	73824	80	35090	35420	75	30331	29792	74	150	390	0	1559	1415	17	94	851	0	2.20052
43425	43248	72	18230	18549	53	21894	22075	61	459	289	0	1038	989	0	262	626	0	2.20052
37434	36888	71	13062	13448	44	18094	17899	55	109	231	0	1038	971	0	-13	299	0	2.20155
137536	123118	101	58792	52838	86	63151	57335	86	846	617	0	3739	3308	33	1221	1170	8	2.20155
161111	136943	90	53921	44096	88	91155	76975	91	758	696	0	4972	4420	40	1113	889	0	2.20258
62842	61747	82	21182	21338	57	24017	23765	65	185	202	0	1348	1277	14	560	642	0	2.20258
95720	88939	85	35094	31017	81	37211	32713	81	426	577	0	1992	1846	22	291	689	0	2.20465
64275	64321	76	30106	30421	74	29658	29477	73	305	324	0	1559	1502	17	1142	700	0	2.20465
[truncated: 7,797 more rows]
