# Supplementary material for: Phenotypic heterogeneity follows a growth-viability tradeoff in response to amino acid identity
Source: Nat Commun. 2024 Aug 2;15:6515. doi: 10.1038/s41467-024-50602-8 (PMC11297284; doi:10.1038/s41467-024-50602-8)
Supplement: Supplementary file 6 — Source Data [file 41467_2024_50602_MOESM6_ESM.zip › source_data/fig2ab/1830_C2_pRPL28_NLIMPRO.csv]

FSC-A	FSC-H	FSC-W	SSC-A	SSC-H	SSC-W	BL1-A	BL1-H	BL1-W	VL1-A	VL1-H	VL1-W	VL2-A	VL2-H	VL2-W	YL2-A	YL2-H	YL2-W	Time
206290	167116	109	87088	69790	95	99806	79161	94	982	714	0	5023	4025	40	712	1449	9	0.00102093
128513	117060	85	41647	37114	84	55097	50348	84	682	673	0	2622	2353	28	-332	143	0	0.00102093
43596	43524	72	15227	15377	48	18049	18316	50	51	119	0	810	779	0	279	372	0	0.00306279
64981	66711	79	26036	26349	72	26849	26993	69	205	412	0	1505	1414	17	-213	202	0	0.00306279
232574	185110	103	102510	83298	97	90957	73791	97	1287	1000	1	4782	3886	37	784	1059	4	0.00408372
178908	153155	92	74018	63530	92	83113	70633	92	980	709	0	4450	3522	38	592	447	0	0.00408372
80626	79713	84	20146	20404	53	26305	26645	72	284	275	0	1525	1584	16	70	265	0	0.00510465
58182	56150	75	18568	18798	53	27256	27634	72	296	388	0	1608	1593	17	413	587	0	0.00510465
111679	112752	79	50628	50084	79	62545	61425	80	597	631	0	3262	3248	29	-133	557	0	0.00612557
121471	107288	89	51633	45333	85	54187	48009	85	508	556	0	2617	2110	28	236	831	0	0.00612557
323002	246448	119	156710	124712	114	156623	119636	114	2218	1488	25	8433	6566	50	1964	1345	11	0.00612557
124083	112735	85	64674	58459	84	54160	48013	84	743	749	0	2542	2428	26	-97	473	0	0.0071465
72757	74811	76	30702	31077	73	36764	37506	75	233	299	0	1917	1992	21	392	522	0	0.0071465
84510	83419	78	26036	26226	67	33561	33650	75	410	381	0	1687	1628	19	-144	280	0	0.0071465
111479	110386	82	40639	39755	80	52695	51203	81	543	745	0	3049	2878	28	4	736	0	0.00816743
260331	194561	110	120141	90014	109	113267	84587	108	1124	691	0	5812	4430	44	979	854	0	0.00918836
209475	142826	105	88879	59393	103	93349	64507	103	1111	730	0	4560	3344	41	1027	809	0	0.0102093
117667	109431	87	40629	35939	83	44876	41241	82	648	387	0	2345	1943	25	231	786	0	0.0112302
65463	65758	78	21127	21545	57	25956	26111	68	518	415	0	1350	1145	10	-491	198	0	0.0112302
119783	113547	93	44811	42233	80	41973	39135	81	577	504	0	1952	1962	23	460	598	0	0.0112302
132888	112585	90	58819	51140	87	51459	44135	86	715	535	0	2600	2361	28	-300	203	0	0.0112302
99039	96092	96	26244	25579	76	36614	35570	78	360	458	0	1994	1839	22	1192	1434	10	0.0132721
36421	38624	69	7861	8027	37	14009	14596	45	79	214	0	809	714	0	-255	141	0	0.0132721
137825	120774	88	79492	69018	89	61451	52982	88	763	864	0	3359	2804	32	773	883	0	0.0132721
94708	93833	80	40396	40366	78	45453	44834	78	441	376	0	2406	2408	24	1097	1360	8	0.014293
152294	133028	96	94259	84431	87	78719	71024	85	911	742	0	4499	3965	37	-119	593	0	0.0153139
138696	135046	85	49936	49137	81	55521	53251	81	899	786	0	2645	2465	27	722	922	0	0.0153139
93254	86080	83	39013	35321	81	38099	34526	81	551	306	0	1902	1919	22	595	851	0	0.0153139
190116	155910	98	77303	65875	93	77299	63129	92	938	778	0	4137	3516	37	-17	456	0	0.0173558
186779	155199	102	54634	44915	90	80250	66679	93	856	733	0	4385	3843	36	602	490	0	0.0193977
52684	53874	72	17023	17249	49	18659	18138	52	130	232	0	970	995	0	-362	367	0	0.0193977
175007	146389	96	79801	65999	93	72638	60184	92	964	708	0	3890	3258	35	632	661	0	0.0214395
236608	169767	107	93929	66683	105	97198	71061	106	1144	780	0	5086	3457	43	964	1206	12	0.0224604
178227	157946	93	61851	54106	89	99356	88737	91	922	898	0	4810	4440	37	169	524	0	0.0224604
104521	100747	90	28629	28015	78	58219	55831	81	385	513	0	2897	2881	27	560	406	0	0.0234814
204589	155802	110	75178	57976	95	84183	63969	97	1088	976	0	4502	3431	38	351	513	0	0.0255232
143443	131680	86	77278	70061	87	81516	74494	86	741	822	0	4171	3895	35	444	574	0	0.0275651
42345	42738	69	11579	11730	43	14931	15167	46	75	122	0	693	765	0	95	549	0	0.028586
89788	81208	88	39112	34619	80	31361	27464	79	457	418	0	1601	1511	18	-263	147	0	0.0306279
56798	57776	82	16871	16960	49	24083	24447	69	399	258	0	1384	1393	15	182	650	0	0.0316488
31196	32422	56	12432	12657	44	11200	11661	43	104	124	0	495	561	0	-222	154	0	0.0336907
228302	181493	123	104278	84008	107	73368	58550	106	1110	973	0	4114	3349	36	465	833	0	0.0336907
170483	147165	91	100768	86937	91	77447	66782	90	993	764	0	4115	3575	35	418	969	0	0.0347116
93434	90268	83	38713	37087	78	30512	30043	76	347	401	0	1783	1660	17	347	464	0	0.0357325
53400	53756	84	21024	21045	59	20466	20673	58	241	280	0	906	967	0	365	555	0	0.0357325
100770	99176	87	30726	30591	76	42279	40832	78	431	340	0	2574	2522	26	291	737	0	0.0357325
95717	92732	90	40062	39516	78	37344	36227	77	578	523	0	2342	2280	24	297	407	0	0.0367534
60619	58706	90	18219	18157	53	21272	21552	55	216	276	0	1135	964	0	466	823	0	0.0377744
35519	36331	67	17384	17707	56	13875	14157	47	182	173	0	830	869	0	-205	649	0	0.0377744
126055	112903	89	53002	46410	86	56955	50955	84	845	780	0	3337	2918	30	419	803	0	0.0398162
109812	109534	89	51673	50651	80	50470	48547	80	772	629	0	2840	2715	27	-253	185	0	0.0408372
233848	171973	102	99850	73546	101	163324	121084	105	1650	1215	12	8509	6143	52	2033	1599	20	0.042879
58793	59888	75	24494	24471	71	28317	27272	73	231	281	0	1521	1537	17	-187	250	0	0.0438999
244671	180420	112	108229	82007	107	123637	91694	109	1524	1081	9	6361	4983	44	899	1166	8	0.0449209
43999	46014	69	24482	24304	58	16657	16211	51	92	143	0	970	1057	6	771	661	0	0.0449209
134417	118177	86	59765	51989	86	52136	44620	85	509	419	0	3048	2437	31	714	656	0	0.0459418
211196	167754	96	79221	62436	95	95776	75201	96	1150	717	0	4836	3933	40	677	950	0	0.0459418
48438	48411	71	17809	17760	52	19334	18915	56	102	198	0	842	815	0	-379	92	0	0.0469627
87606	88783	77	35113	34586	75	34603	33980	75	554	390	0	1855	1713	19	1196	966	0	0.0469627
59973	60538	80	18374	18505	52	24880	25100	71	327	371	0	1390	1269	14	43	549	0	0.0479837
154628	134391	92	69683	59852	88	75471	64680	89	720	663	0	3783	3223	35	664	949	0	0.0479837
136275	130520	86	44580	42878	83	66990	64419	85	1039	813	0	3383	3345	30	1056	849	0	0.0490046
25998	28443	45	14815	15094	46	14650	14949	44	154	298	0	692	687	0	-375	129	0	0.0490046
54470	55113	87	27677	28057	71	24510	24208	70	228	302	0	1184	1267	10	-57	285	0	0.0500255
182593	155140	103	64154	53600	94	59580	49941	93	1013	806	0	3357	2985	31	1134	1450	9	0.0510465
128279	122216	85	45964	43451	82	56582	52837	83	889	571	0	3131	2904	29	584	967	0	0.0510465
128907	123550	99	49816	47275	83	49959	48379	81	916	745	0	2552	2351	26	593	956	0	0.0530883
223778	172407	106	92050	73504	99	89201	70346	98	1408	1166	10	4687	3429	41	-627	56	0	0.0530883
302882	201259	119	125555	84704	115	124479	80687	114	1573	924	0	6195	4203	48	629	724	0	0.057172
70999	73734	72	31076	31297	73	28765	28466	73	122	273	0	1413	1433	15	871	721	0	0.057172
131188	122168	86	45105	39944	85	58677	53309	85	434	684	0	3038	2719	30	740	1033	4	0.058193
218028	164919	102	87817	64629	102	122337	90114	103	1138	678	0	6008	4577	44	827	947	0	0.058193
141107	126792	101	58263	52976	87	62294	56877	86	559	596	0	3267	3098	31	1209	866	0	0.058193
249690	187129	104	103821	78826	104	121426	90092	105	1242	857	0	6117	4391	44	1749	1508	17	0.0592139
248758	182129	105	98621	72967	102	101216	75406	102	1078	864	0	5355	3951	44	-35	404	0	0.0592139
35953	39349	47	13898	14642	43	13015	13515	45	355	229	0	897	909	0	377	550	0	0.0592139
150333	132236	89	61364	54804	86	61119	53440	86	1116	746	0	3213	2881	30	570	583	0	0.0592139
112976	110354	88	32880	32106	77	62030	59561	79	411	570	0	3592	3581	30	671	768	0	0.0602348
29884	29487	74	11804	11878	44	12394	12152	44	241	183	0	596	599	0	397	605	0	0.0602348
23113	22175	68	6177	6112	37	10478	10565	44	156	141	0	542	399	0	269	797	0	0.0602348
73574	72763	82	40579	40781	75	32440	32993	74	423	395	0	1573	1600	17	-193	249	0	0.0622767
248793	170047	110	113177	78004	109	90258	62750	108	867	642	0	4979	3256	43	876	705	0	0.0632976
96645	94480	95	39498	39365	78	33751	33801	77	596	385	0	1681	1709	17	21	457	0	0.0632976
199195	156908	100	82599	65792	97	93075	74921	97	1126	824	0	5290	4378	40	802	796	0	0.0643185
120188	108219	101	48293	40343	101	50667	41945	101	653	566	0	2594	2305	24	161	352	0	0.0643185
51432	51012	81	13885	14373	44	20398	20312	54	205	189	0	1093	973	0	689	748	0	0.0653395
171055	145637	93	74779	62951	93	80556	70692	93	960	950	0	4503	3655	38	-197	318	0	0.0653395
57664	59301	77	19836	20263	53	24490	25021	61	363	252	0	1297	1346	12	125	383	0	0.0663604
102523	94398	84	41007	36797	82	41497	37683	82	307	420	0	2129	1915	24	-456	142	0	0.0663604
93543	92553	80	24370	23862	64	32509	31931	77	324	411	0	1584	1609	18	-111	447	0	0.0673813
234791	178457	110	89806	69594	102	96333	74869	102	1048	796	0	5111	3825	43	-154	613	0	0.0673813
44170	44625	82	18707	19113	50	17319	17624	49	-57	62	0	770	934	0	220	548	0	0.0684022
162707	133398	91	67048	55687	91	67334	55314	89	757	673	0	3492	3005	33	374	633	0	0.0694232
64989	66279	79	23859	23837	71	24485	24095	68	288	252	0	1266	1306	12	293	683	0	0.0704441
157550	135055	97	56286	47501	88	65595	56211	88	529	472	0	3601	2970	33	-179	280	0	0.071465
195365	162276	98	52630	43370	90	83935	70124	92	1151	833	0	4436	3565	39	862	728	0	0.071465
49151	47016	78	15656	15841	49	16812	16540	51	162	192	0	829	769	0	591	730	0	0.071465
218439	159065	104	91629	69023	102	84381	59868	102	687	790	0	4802	3420	44	537	847	0	0.072486
174815	144486	95	72330	59118	94	79890	66628	94	1064	904	0	4084	3572	37	283	436	0	0.072486
53762	55104	74	25013	25289	64	18721	18311	52	278	214	0	1118	1057	5	-126	243	0	0.0745278
151334	122489	109	78485	65520	93	58988	49722	92	826	735	0	3035	2441	31	224	413	0	0.0765697
159865	146895	96	66800	61815	86	71070	64708	86	705	828	0	3665	3429	32	227	745	0	0.0786115
117492	105764	85	47833	41270	84	51323	44723	83	548	490	0	2875	2612	29	321	400	0	0.0796325
60898	60271	80	24242	24137	67	22389	22509	73	-102	283	0	1206	1199	12	365	406	0	0.0796325
121911	116418	87	28818	27832	80	58275	56380	82	563	619	0	3359	3240	30	231	633	0	0.0816743
82243	77108	79	58313	57161	77	95673	91043	80	1306	1089	8	4866	4778	35	565	728	0	0.0816743
141416	123428	94	68372	60742	89	66615	59188	88	1004	766	0	3372	2955	31	-54	386	0	0.0826953
94679	92893	86	25829	26091	65	43187	42862	77	716	673	0	2150	2117	24	728	733	0	0.0826953
129993	122766	85	56232	52520	84	58200	55701	82	475	578	0	3058	3019	27	87	452	0	0.0826953
35209	36463	61	16625	17150	50	14575	15156	47	349	279	0	761	737	0	-12	618	0	0.0837162
187571	146907	114	68120	53785	95	79588	63931	96	810	616	0	3720	3099	37	226	371	0	0.0837162
157078	129216	91	65230	53542	88	75086	61021	88	1052	821	0	3934	3427	35	564	601	0	0.0837162
268966	187069	107	109676	78162	103	116471	80947	104	966	663	0	5890	3968	44	1400	1199	13	0.0837162
176501	144187	97	79869	66887	93	86391	71161	93	1041	697	0	4590	3720	38	280	357	0	0.0847371
45573	46501	73	15156	15666	46	20290	20396	57	198	185	0	873	989	0	373	780	0	0.0847371
76069	76373	75	23744	23968	60	26670	26520	75	198	195	0	1295	1308	14	293	418	0	0.0847371
183153	146457	96	66520	52105	93	90814	72752	93	1109	761	0	4796	3501	41	473	735	0	0.085758
46649	46648	72	18131	18133	50	19080	18831	57	174	251	0	965	923	0	47	471	0	0.0888208
164592	144551	93	74621	65895	91	75344	65241	91	993	838	0	3956	3352	35	139	734	0	0.0898418
197891	178878	93	73029	66815	89	126150	111811	93	1372	1306	13	6621	6119	40	468	1100	6	0.0898418
149119	136614	84	64789	59808	84	74405	65933	85	583	506	0	3798	3424	34	261	811	0	0.0898418
109577	111207	78	51053	50985	80	63392	62504	80	739	714	0	3425	3280	31	316	732	0	0.0898418
60392	58942	81	29164	28090	73	33467	32634	74	228	381	0	1753	1774	19	296	501	0	0.0918836
66839	64709	77	27429	25942	76	26231	25274	75	214	299	0	1696	1531	18	-262	356	0	0.0939255
139638	129539	86	48240	43954	85	75596	69018	86	1203	1139	8	3916	3477	33	1232	1000	1	0.0939255
33929	35309	65	12379	13010	42	14025	13768	45	272	202	0	795	763	0	-316	231	0	0.0949464
39211	37462	83	16450	16807	50	14089	13815	47	229	168	0	667	726	0	-32	383	0	0.0959673
51800	50361	73	25002	23757	68	18355	17420	54	193	240	0	1007	830	0	168	427	0	0.0969883
172794	140460	95	68257	56384	93	71150	56748	93	796	710	0	4051	3458	35	84	661	0	0.0969883
184930	151454	98	62067	50715	92	72211	58849	92	851	733	0	3695	2982	36	688	814	0	0.100051
120709	109442	85	45858	40263	83	61317	52785	84	568	550	0	3375	2769	32	298	791	0	0.100051
83890	80847	87	43265	42752	78	27752	27358	76	318	276	0	1423	1260	13	-317	280	0	0.101072
45941	45305	78	17592	17781	53	18234	19070	48	118	152	0	942	1096	7	108	592	0	0.102093
214713	157252	108	82236	60961	97	89925	65473	99	1065	739	0	4928	3640	41	173	634	0	0.104135
118627	110613	85	54645	49161	83	41309	38210	82	526	575	0	2393	2187	25	952	770	0	0.104135
134644	129874	83	41043	39637	81	74517	70675	82	994	726	0	3661	3373	32	807	803	0	0.105156
289195	195398	120	114426	78605	114	130416	87911	115	1073	810	0	6713	4567	47	247	469	0	0.106177
114441	104908	85	45166	40796	83	50091	45714	82	415	438	0	2950	2564	30	347	896	0	0.106177
161934	140996	93	71677	62335	89	72136	63426	90	919	797	0	3970	3252	34	733	692	0	0.107198
173323	149346	94	69638	58668	90	79760	66994	91	1026	785	0	4161	3757	34	196	511	0	0.108218
129091	112563	103	47611	42353	87	60920	53193	88	719	720	0	3331	2956	32	573	791	0	0.108218
152436	135164	88	79612	72356	87	60143	52453	87	863	836	0	3289	2882	31	15	636	0	0.108218
105610	106585	80	29242	29166	68	61598	59439	80	464	597	0	3307	3051	31	182	458	0	0.108218
106405	100551	83	45772	41336	80	49945	46091	81	413	548	0	2569	2445	27	451	651	0	0.109239
35434	36088	68	16194	16329	47	14168	14575	45	198	226	0	800	1037	4	-341	157	0	0.109239
58947	57913	75	27300	27412	73	21517	21777	56	192	271	0	1212	1246	11	632	1010	3	0.11026
145060	126554	97	37520	32498	86	60316	53733	88	567	611	0	3386	3079	32	346	460	0	0.11026
154726	132106	100	65088	53815	89	65062	54434	89	561	481	0	3548	2971	33	4	293	0	0.11026
149900	132125	94	56655	48782	86	69165	60661	87	878	852	0	3672	3134	33	1064	1145	13	0.11026
196391	163117	98	83637	69561	96	85814	71273	97	1096	746	0	4273	3611	37	1250	1150	5	0.111281
61482	63048	72	21708	22104	58	25275	25102	66	268	162	0	1451	1357	16	-462	226	0	0.111281
128134	118398	85	63237	57916	83	49146	45247	83	419	487	0	2719	2492	26	960	1008	4	0.111281
44299	43879	75	17256	17498	51	18275	18550	51	355	255	0	849	936	0	548	685	0	0.112302
76917	75568	93	28889	28674	75	29983	29351	75	128	231	0	1592	1518	18	510	625	0	0.112302
209894	170138	98	78822	63149	94	84479	69093	95	1040	817	0	4847	3927	40	1056	1749	14	0.113323
110931	108944	81	32566	31942	77	50121	48421	80	334	395	0	2520	2572	25	971	809	0	0.113323
25327	26541	50	12172	12539	44	12140	12238	44	155	177	0	556	613	0	31	423	0	0.116386
120015	114630	83	29963	27958	80	55490	52063	81	639	564	0	2900	2833	28	332	1139	6	0.116386
267518	192126	109	112817	82862	108	107277	78515	109	1440	1061	7	5616	4123	46	-275	749	0	0.117407
57765	58087	75	21310	21476	53	23247	23075	60	349	419	0	1140	1206	11	709	566	0	0.117407
90690	89550	81	30615	30448	76	37911	36583	78	271	284	0	2084	2077	22	-186	266	0	0.12047
177616	148523	99	67447	55354	93	96180	80821	94	1056	706	0	5253	4212	40	677	975	0	0.121491
221285	182975	99	105018	90437	96	101767	86433	97	1321	976	0	5436	4654	41	248	598	0	0.123532
155085	138267	96	97844	89541	90	72950	65375	90	1131	992	0	3799	3326	33	474	777	0	0.124553
138919	123708	91	66071	59032	87	55267	49132	86	680	630	0	3026	2692	30	107	540	0	0.125574
226130	166092	114	88367	67084	101	88983	65490	102	1356	1246	13	4860	3760	41	769	855	0	0.126595
39011	40724	67	17284	17583	53	15342	15706	48	207	160	0	678	666	0	-240	305	0	0.127616
136953	124543	94	43133	37353	83	63516	56540	85	518	548	0	3556	3138	33	-12	671	0	0.128637
137653	131743	86	58216	55688	83	64337	60095	84	755	617	0	3574	3266	32	953	857	0	0.130679
48379	50031	64	20497	21703	50	19059	20001	50	202	150	0	992	1009	2	334	714	0	0.1317
118708	108169	83	45253	39810	82	50133	44351	83	565	422	0	2839	2418	28	698	592	0	0.1317
82776	71354	92	35131	30049	79	30207	25504	80	166	242	0	1725	1627	20	-286	161	0	0.132721
183230	150408	96	76763	64309	94	77138	64107	94	1021	876	0	3543	2866	34	183	997	0	0.132721
48272	47805	79	14447	14547	47	19330	19888	56	448	368	0	1015	1085	7	271	743	0	0.132721
53448	52270	79	22522	22582	61	18621	18759	53	142	150	0	1136	1035	5	1015	1301	8	0.133742
191333	147261	97	138179	116036	96	180555	152394	96	1883	1719	20	9223	7774	52	983	1199	11	0.134763
112906	107928	83	42268	38585	81	47890	44937	80	556	577	0	2736	2564	28	464	1042	3	0.134763
263427	187191	118	125042	88112	113	113342	81147	112	1267	1136	11	6008	4147	45	30	731	0	0.135784
237002	177649	103	98068	75393	101	130095	97886	102	1291	873	0	6833	4939	49	928	925	0	0.136804
36080	41403	49	16724	17400	47	13499	13852	45	193	276	0	655	834	0	-28	645	0	0.136804
252646	177814	110	104788	73386	107	103904	70667	107	1321	867	0	5665	3895	45	212	798	0	0.137825
180388	147977	92	71689	59637	90	70644	59233	90	1186	924	0	3716	3077	34	32	365	0	0.137825
291912	210756	119	148079	107869	114	133085	97261	113	1510	1252	12	7099	5372	46	220	638	0	0.137825
283367	217015	113	151690	120449	109	149435	114768	110	2043	1440	21	7926	6235	47	881	590	0	0.138846
239725	174153	101	139826	106483	103	132851	98166	103	1430	1003	2	7015	5389	46	1333	1182	11	0.138846
173764	139622	104	69356	59051	91	66104	53827	92	800	727	0	3631	2797	34	493	690	0	0.14293
57205	58351	77	22416	22095	64	21270	21147	56	426	311	0	1153	1325	13	-193	527	0	0.143951
42342	43759	71	12917	13283	45	17099	17227	50	278	182	0	878	896	0	275	652	0	0.143951
248824	171629	112	109881	77236	107	92657	62407	106	1185	811	0	5040	3465	43	543	654	0	0.144972
229574	167080	122	78140	57737	104	96558	73076	104	1019	828	0	4995	3661	42	208	313	0	0.145993
127694	120841	84	41203	39416	81	63085	59879	82	790	665	0	3272	3281	29	-179	362	0	0.145993
48035	50521	67	16546	16757	48	18409	18677	52	421	249	0	1023	1125	7	-412	144	0	0.147014
180432	149381	108	68476	58231	90	70612	57973	90	616	677	0	3716	2819	35	483	928	0	0.147014
57023	56227	81	28534	27814	74	20474	19370	66	379	394	0	1157	1094	9	-48	386	0	0.148035
165474	142666	93	46375	38224	89	62137	53711	88	719	568	0	3443	2955	32	-369	246	0	0.150077
33507	33627	65	13013	12871	46	12668	12742	45	256	280	0	793	768	0	-190	353	0	0.151098
188434	150480	98	80617	65583	93	79405	63794	92	674	677	0	4346	3262	40	522	581	0	0.152118
26024	25957	70	8373	8741	38	11397	11771	43	290	162	0	592	603	0	210	363	0	0.152118
144954	130219	92	75734	69459	85	79231	70367	86	924	701	0	4141	3786	34	468	789	0	0.153139
97937	93266	82	42685	40198	80	57850	52952	82	747	643	0	2998	2613	30	348	471	0	0.153139
199609	158182	105	80000	64335	95	106589	82052	95	1222	1023	4	5582	4321	42	981	1205	7	0.153139
133287	127261	95	37455	36257	80	56302	53871	81	944	604	0	2875	2929	27	-265	309	0	0.15416
90825	85557	84	35530	32136	80	33859	31664	78	518	657	0	1753	1601	19	372	469	0	0.15416
227738	176307	116	62314	48184	99	92103	69895	102	1097	922	0	4632	3473	40	107	247	0	0.15416
76037	76987	80	32618	32177	75	31544	31537	74	481	515	0	1463	1586	17	-109	375	0	0.155181
74778	72983	82	25649	25310	74	25761	25243	68	272	300	0	1113	1275	11	403	450	0	0.156202
119127	105489	92	60680	54816	85	54682	47243	86	655	646	0	2603	2270	28	1035	963	0	0.157223
280874	201890	120	138236	105852	116	156211	115536	118	1463	949	0	8322	6235	48	245	635	0	0.158244
63615	63370	78	28285	27948	74	24379	24087	61	422	304	0	1200	1212	10	671	1185	7	0.158244
140125	119279	95	58972	49133	89	62190	52388	89	749	615	0	3246	2700	32	1150	1108	6	0.159265
155864	132475	98	72046	63050	89	70457	60480	89	604	606	0	3819	3439	34	645	822	0	0.159265
28925	30050	65	12905	13245	44	12053	11662	45	203	287	0	652	682	0	13	412	0	0.159265
168861	149848	90	108133	97922	91	69095	60340	88	611	674	0	3807	3272	34	908	640	0	0.160286
143280	127506	86	55138	47497	86	71702	63471	86	1016	804	0	3856	3431	33	1045	815	0	0.160286
86037	82279	80	30126	27076	78	31694	28130	79	576	484	0	1732	1502	18	231	552	0	0.161307
81141	81026	80	22544	22349	66	33580	33613	76	324	302	0	1939	1885	21	87	359	0	0.162328
166123	133671	98	64825	53450	91	61125	50514	91	892	781	0	3278	2646	33	-19	347	0	0.163349
45071	43309	73	13438	13344	46	18357	18505	53	360	286	0	1140	1024	4	-383	198	0	0.16437
85087	84411	79	35700	35282	77	45418	44601	77	543	517	0	2444	2401	25	751	686	0	0.165391
22615	24330	57	11480	11647	43	9656	10175	43	14	153	0	575	567	0	53	358	0	0.167432
53754	52581	72	12603	12457	44	17890	17985	52	242	262	0	1017	1148	9	-270	181	0	0.169474
85854	76370	90	39182	34570	81	31657	28154	79	266	353	0	1686	1404	18	-115	251	0	0.171516
112956	99800	85	42649	36185	84	45300	38472	85	511	265	0	2271	2177	25	124	440	0	0.172537
97642	96205	87	53186	52776	78	45486	45043	77	532	389	0	2390	2187	24	-46	339	0	0.174579
141021	124102	87	61114	52576	88	76254	66487	89	707	766	0	3818	3504	34	355	438	0	0.174579
109976	106975	81	53675	52233	82	54694	53693	82	351	467	0	2582	2387	27	728	1061	5	0.1756
132062	119659	102	56204	50414	94	54070	47057	102	819	746	0	2932	2798	28	796	1166	7	0.1756
169946	142845	96	79900	66453	93	83826	71021	92	877	958	0	4401	3825	36	583	586	0	0.1756
185397	116591	117	63781	46794	116	84504	56990	116	715	460	0	4309	2969	45	247	553	0	0.176621
169964	132541	105	84466	68019	94	67056	53518	93	691	710	0	3545	2786	35	334	887	0	0.177642
211339	160058	103	77773	59000	99	93151	70437	99	883	682	0	4853	3697	40	707	789	0	0.179684
122780	120567	82	34591	33995	78	62153	59246	81	647	613	0	3012	2887	28	498	723	0	0.182746
130564	117099	86	55350	48324	86	56766	49924	86	521	497	0	2740	2437	29	433	699	0	0.184788
188384	165198	95	84826	73798	91	75823	64850	91	1427	1080	7	4439	3865	35	994	976	0	0.18683
150741	126911	89	73915	61640	89	80943	65419	89	685	650	0	4451	3567	39	980	567	0	0.187851
206022	168058	98	89300	73950	95	86528	70037	96	1073	925	0	4685	3791	38	921	1188	6	0.187851
125017	113608	87	54055	49175	84	56520	50973	85	249	465	0	2791	2360	29	251	1611	11	0.188872
139849	127328	88	52301	47836	84	63883	58504	86	421	514	0	3303	2885	32	269	557	0	0.188872
135346	122730	85	56727	49881	86	64631	57371	85	665	704	0	3531	3001	33	712	1057	4	0.191935
165839	140990	91	63849	53719	89	59695	49874	89	647	678	0	2971	2689	31	31	283	0	0.192956
53181	54211	68	22809	23306	57	20673	20060	59	138	224	0	1189	1038	5	-141	268	0	0.192956
31929	32235	70	11270	11406	42	12569	12576	43	49	151	0	595	654	0	-80	427	0	0.193977
126464	120098	86	62196	59980	84	53841	51617	85	866	641	0	2935	2712	29	478	646	0	0.193977
28465	28934	59	11035	11335	41	11013	11027	43	-7	166	0	600	666	0	-40	279	0	0.193977
138018	129882	93	60355	57347	84	59607	56705	84	624	937	0	3072	2876	29	990	877	0	0.194997
128926	119170	88	40033	35866	82	63876	58872	84	969	652	0	3462	3234	31	667	600	0	0.194997
36047	35141	72	16120	16518	49	13888	14339	44	-38	168	0	768	842	0	259	455	0	0.196018
53507	52468	88	23269	23057	70	18370	18219	54	118	143	0	1051	961	0	-10	711	0	0.197039
91772	87542	81	34426	30918	80	32756	30343	78	756	371	0	1737	1483	18	-358	175	0	0.19806
163377	137796	103	50035	42565	88	80699	70049	89	843	590	0	3916	3499	34	5	542	0	0.19806
193592	156265	97	61331	49416	94	95656	74790	96	903	857	0	4726	3906	39	1771	966	0	0.199081
144428	137194	85	52599	48935	83	59714	55488	84	874	917	0	3318	2938	30	195	546	0	0.201123
85866	86801	78	34169	34410	75	35096	34562	75	234	400	0	1999	1982	22	517	740	0	0.201123
48693	48041	81	8773	9011	39	19244	18997	57	164	130	0	996	1099	7	348	578	0	0.203165
58651	59803	75	28550	28712	73	24169	24221	59	416	480	0	1542	1334	15	-13	470	0	0.203165
42925	42655	72	16713	17185	49	16552	16171	48	5	82	0	737	874	0	-10	311	0	0.203165
37211	37754	67	12483	12707	44	13766	14170	43	284	240	0	692	672	0	784	570	0	0.204186
133036	123203	86	57407	52111	84	74573	68062	84	900	889	0	3940	3433	35	1093	1290	11	0.205207
194639	148285	99	79510	60684	96	81869	61991	97	811	799	0	4368	3147	40	845	1350	10	0.205207
98602	95734	81	33288	31212	78	41555	39520	79	454	445	0	2151	2085	22	308	640	0	0.206228
210490	165071	101	97188	75692	97	104121	80095	96	1181	857	0	5501	4311	43	517	1083	5	0.206228
160033	134916	94	70038	58888	90	59674	50939	88	802	554	0	3131	2527	32	1010	869	0	0.206228
49685	51793	66	19853	20561	50	15186	16062	45	195	188	0	933	843	0	165	636	0	0.206228
94204	93194	92	53408	52688	79	32214	31239	76	644	434	0	2094	2010	21	153	688	0	0.20929
172814	143303	93	59857	48111	90	82115	68407	91	1034	834	0	4133	3582	35	779	833	0	0.20929
38917	39245	72	20021	20405	54	14710	15230	50	325	236	0	803	862	0	644	918	0	0.210311
162064	148654	92	65440	59647	88	84333	77520	89	965	585	0	4137	3761	36	406	800	0	0.211332
51345	50087	74	17696	17651	52	19863	18933	58	353	294	0	965	795	0	317	301	0	0.212353
109738	96136	88	44861	39786	84	44159	38988	83	602	479	0	2398	2145	26	372	476	0	0.213374
50222	51562	70	16080	16321	50	20304	19919	56	208	248	0	967	958	0	637	766	0	0.214395
150674	133804	91	44188	38172	85	69172	61359	88	852	898	0	4034	3394	35	497	590	0	0.214395
141978	117641	107	59449	48281	107	66778	53346	107	890	620	0	3676	3165	32	-305	611	0	0.215416
94114	88559	82	36387	33855	80	36387	33034	79	403	291	0	2058	2021	21	97	426	0	0.216437
53885	55082	73	27861	28256	72	17985	18440	53	-138	59	0	962	932	0	462	511	0	0.217458
240963	185416	111	106114	79468	107	141025	103231	107	1486	1209	12	7584	5352	49	958	987	0	0.218479
93805	93279	80	40157	40304	77	39682	38897	76	423	486	0	2122	2105	23	527	753	0	0.218479
57018	57923	80	24524	24907	69	21278	21475	58	33	98	0	1325	1230	13	-67	447	0	0.218479
78298	75648	93	21797	21457	60	26324	26097	74	254	152	0	1466	1379	15	-262	278	0	0.2195
243524	195918	103	100109	80483	102	116967	94734	102	1171	1068	8	6000	5129	41	1229	1298	10	0.2195
177269	142630	93	65567	54158	93	71451	57858	94	1033	636	0	3796	3074	34	581	699	0	0.220521
33815	35198	60	16056	16452	48	15578	15942	48	52	147	0	971	778	0	-186	365	0	0.220521
27890	27640	67	12189	12415	44	11511	11580	44	61	187	0	802	806	0	-14	290	0	0.221542
140655	135817	87	50964	48969	83	63143	60330	85	1013	917	0	3776	3577	31	-115	187	0	0.221542
57413	60179	72	27553	27885	72	23208	22379	70	339	297	0	1096	1159	9	269	446	0	0.225625
184708	150854	94	57384	46639	92	77324	62311	93	1171	1023	4	3897	3360	36	259	595	0	0.226646
228682	174065	110	79725	58308	102	85007	63263	101	703	641	0	4194	2979	38	1113	759	0	0.226646
126374	119753	89	51891	48624	82	56184	52763	81	383	404	0	3139	2901	30	56	411	0	0.227667
144600	137530	85	82900	80090	85	60681	57697	84	679	725	0	3236	3192	30	201	281	0	0.227667
136743	133617	82	84269	82994	83	92934	89322	84	1155	1021	4	5191	4619	40	1939	1320	16	0.228688
132314	124588	88	39853	38016	81	67614	63432	83	590	505	0	3562	3443	30	133	697	0	0.228688
30096	33652	44	15823	16387	46	11924	11887	44	128	193	0	581	662	0	288	505	0	0.228688
238061	188015	113	79924	64114	102	101821	81216	103	1553	1086	10	5205	4175	42	415	464	0	0.23073
28964	32692	48	13509	14149	43	13209	14125	44	174	148	0	530	552	0	112	237	0	0.23073
69385	70172	85	26424	26398	72	28133	27199	73	16	219	0	1541	1418	15	-475	9	0	0.232772
122436	113010	100	47779	43710	83	55514	50391	84	226	478	0	2954	2805	27	379	841	0	0.232772
223374	182455	96	78037	61909	95	125840	104463	98	1167	825	0	6316	5156	46	281	795	0	0.232772
208698	170505	96	83174	67161	94	95180	77104	95	862	931	0	4995	4056	39	656	605	0	0.234814
133760	123803	96	73572	69347	87	55335	50765	85	859	642	0	3231	2821	31	877	1061	6	0.234814
147713	126347	92	64201	55448	89	71919	62749	89	701	548	0	3725	3130	34	619	657	0	0.235835
328835	237220	126	178004	131431	123	193057	147303	124	2176	1550	23	10006	7590	54	770	1064	3	0.235835
144142	126313	90	41087	35206	85	72982	64170	87	870	965	0	3892	3541	34	292	784	0	0.235835
39345	39499	75	7731	8494	36	14856	15620	45	329	237	0	695	737	0	-506	119	0	0.235835
163129	125295	97	67092	52584	92	59125	48006	92	558	474	0	3281	2669	33	-61	374	0	0.236856
258042	212436	113	131950	111246	105	192672	165945	106	2564	2212	28	10220	8729	53	1185	946	0	0.237876
39901	40307	70	7535	8007	36	18018	17830	51	372	249	0	1029	1075	6	-72	448	0	0.237876
94674	81628	83	46380	40211	83	35236	29496	81	542	250	0	1846	1517	21	647	865	0	0.238897
128577	120703	85	40691	38579	82	58048	54394	83	343	319	0	3310	3230	30	666	771	0	0.238897
217915	165212	101	93366	70887	99	90735	67529	100	901	692	0	4755	3584	41	551	722	0	0.240939
76748	77824	75	22516	22552	57	29695	29588	75	366	319	0	1816	1882	19	-500	171	0	0.240939
188059	144286	94	70845	53824	94	68310	51997	94	1000	617	0	3669	2638	37	407	786	0	0.24196
30305	31831	57	19275	20125	52	13340	13750	44	170	185	0	717	783	0	442	682	0	0.24196
37410	37600	83	14336	14798	47	14812	15283	47	49	141	0	679	732	0	465	609	0	0.242981
63524	61651	90	16494	15698	56	21790	20849	67	-84	200	0	1079	991	0	-36	323	0	0.242981
359115	256066	133	187741	137595	131	187572	134270	131	2264	1685	26	9939	6931	56	329	1025	3	0.242981
150142	131541	93	51793	42609	90	62442	55214	89	731	609	0	3287	2734	32	301	708	0	0.244002
212381	164305	103	89578	68141	98	77836	58126	98	826	673	0	4407	2991	41	-118	209	0	0.244002
103130	100771	80	32380	32069	77	38217	37865	79	285	297	0	2148	2146	23	36	666	0	0.244002
154210	132373	92	70464	60558	90	73147	64969	90	735	642	0	3593	3293	34	232	317	0	0.244002
154255	131969	102	65188	55839	92	60427	52249	91	865	779	0	2973	2694	30	461	785	0	0.246044
117358	113074	86	50087	49413	81	49550	48423	81	831	584	0	2696	2735	27	977	1181	6	0.246044
131798	123435	100	44264	41125	83	63643	59458	83	718	684	0	3153	3121	29	-150	272	0	0.246044
131680	121520	85	57115	51440	84	50724	45919	84	617	471	0	2626	2366	28	208	537	0	0.246044
155785	135280	89	66063	57866	88	61899	52558	88	526	630	0	3451	2770	34	180	583	0	0.247065
66714	65864	77	25535	25442	73	27536	27121	73	331	253	0	1333	1307	13	152	387	0	0.248086
227151	178692	101	93109	73571	100	95887	76347	100	1065	953	0	5430	4015	42	-50	719	0	0.248086
31924	33525	60	9946	10474	40	13769	14236	44	70	117	0	710	719	0	-426	90	0	0.248086
154469	141292	88	68114	62190	85	75198	68498	86	936	761	0	3969	3614	33	57	335	0	0.248086
66393	64700	75	19251	19308	53	23648	23749	62	375	280	0	1121	1160	9	428	646	0	0.249107
95011	92814	83	27691	27370	76	29757	28623	76	353	330	0	1361	1488	15	-133	534	0	0.249107
155531	128446	105	58427	48436	90	69357	58359	90	938	801	0	3510	3067	32	437	566	0	0.250128
287644	209138	121	138738	101756	114	116666	84290	114	1368	1073	8	6278	4565	47	936	753	0	0.251149
92093	81322	84	42347	37550	82	34441	30215	81	208	369	0	1795	1670	20	-223	691	0	0.252169
158102	133767	94	69930	58859	90	100253	86083	90	539	752	0	5411	4665	41	1379	863	0	0.252169
154158	136476	88	57584	49838	86	73116	64468	87	601	731	0	3935	3484	34	-461	191	0	0.252169
122424	116438	84	62488	59267	81	67175	62798	81	691	741	0	3755	3569	32	-248	404	0	0.252169
137300	122761	90	57704	50814	85	60484	54335	85	576	505	0	3264	2901	31	679	591	0	0.25319
197589	150775	99	76035	56805	97	103780	78146	99	788	624	0	5566	4199	43	1314	1781	16	0.25319
99695	94958	82	41149	38350	82	41604	39085	81	337	396	0	1687	1674	20	-359	231	0	0.25319
164478	134593	107	62327	51695	90	58672	48009	88	1114	818	0	3081	2460	32	-151	381	0	0.254211
27913	27487	69	11132	11094	43	14197	14243	47	211	177	0	525	597	0	264	412	0	0.255232
24658	27805	48	10703	11210	41	11964	11945	42	78	110	0	682	649	0	505	819	0	0.257274
109283	94601	89	44165	37136	86	41905	35156	86	344	333	0	2088	1946	24	795	899	0	0.258295
239535	172805	101	93160	65954	100	112638	80110	101	859	633	0	5836	4024	46	852	497	0	0.258295
223270	166728	102	89615	67223	99	107050	79076	99	1100	825	0	5647	4168	43	177	562	0	0.261358
180261	143030	96	61491	48529	92	74287	58609	93	1042	757	0	3970	3274	36	231	381	0	0.2634
25165	28083	43	9231	9951	38	13450	14244	44	209	166	0	899	804	0	133	573	0	0.264421
209913	159136	102	90360	69600	96	88256	67128	98	1291	942	0	4113	3302	36	429	955	0	0.265442
41162	41947	74	17104	17278	51	15859	15794	51	262	201	0	877	819	0	-44	446	0	0.266462
208081	150510	98	96672	69235	98	94496	66583	97	841	699	0	4663	3236	42	700	543	0	0.267483
31851	32858	53	14570	14903	46	12780	12555	46	213	252	0	645	731	0	-11	781	0	0.268504
187833	147923	100	85334	67401	96	63675	49375	95	724	718	0	3202	2508	33	1037	865	0	0.268504
181556	148859	92	70823	58994	90	88543	71664	91	971	822	0	4649	3457	39	952	868	0	0.268504
133402	119321	88	57448	51343	84	80930	72174	87	842	779	0	3991	3765	33	1439	1017	2	0.270546
24177	25007	64	11936	12219	42	10728	10835	42	234	215	0	620	681	0	470	804	0	0.271567
61565	61523	77	18668	18698	53	23244	23456	61	97	197	0	1371	1267	13	475	690	0	0.271567
151213	126511	95	56591	47429	88	79277	67273	89	885	729	0	3877	3336	34	-290	641	0	0.271567
23530	25082	59	9223	9608	39	10740	11171	42	127	232	0	536	516	0	156	820	0	0.271567
68449	60821	78	32081	28637	77	25069	21808	72	518	316	0	1434	1280	12	-171	405	0	0.272588
160610	132795	94	71161	58272	91	59731	49740	89	421	559	0	2977	2580	30	503	469	0	0.272588
131576	113673	93	56976	49748	89	53471	46231	88	539	582	0	3222	2829	31	133	1044	3	0.273609
28896	30353	57	9995	10175	41	14357	13833	46	-122	128	0	886	978	0	-58	333	0	0.27463
74028	74014	77	30181	29447	77	36182	34645	76	363	557	0	1782	1802	20	245	449	0	0.27463
27884	29128	57	10162	10437	41	12912	13133	44	186	287	0	745	812	0	124	325	0	0.27463
202419	171270	98	105084	90883	98	104420	91381	98	1290	1102	9	5583	4988	39	506	462	0	0.275651
144750	124773	90	55158	46927	86	56627	48023	87	482	688	0	3184	2749	31	213	760	0	0.275651
102130	99169	89	44702	43553	78	40780	39697	78	405	316	0	2079	2267	23	625	623	0	0.275651
79382	79832	79	26602	26288	74	33158	32767	75	411	357	0	1743	1655	18	10	317	0	0.276672
107512	95764	85	42860	38202	82	33857	29990	81	248	331	0	1985	1746	23	830	742	0	0.277693
105509	103930	91	49711	49151	79	51533	49686	79	796	718	0	2597	2566	26	-291	138	0	0.278714
132243	121658	85	46464	43295	83	70203	63873	85	629	605	0	3569	3552	31	403	349	0	0.279735
91762	92764	78	46197	45750	77	46966	45608	78	482	363	0	2603	2588	25	686	725	0	0.279735
240259	164565	101	100474	68021	101	94284	63379	101	1567	962	0	4998	3469	44	798	609	0	0.279735
119280	103333	86	50900	44600	85	45760	38647	86	226	434	0	2640	2235	28	715	707	0	0.281776
299237	232760	134	121411	95175	127	117479	90449	127	1691	1285	15	6586	5196	43	1279	986	0	0.281776
144116	128309	88	62095	55104	87	68759	59820	87	538	445	0	3689	3340	33	776	624	0	0.281776
99892	88345	84	44520	39524	81	38766	34484	81	183	376	0	1976	1931	22	412	870	0	0.281776
67223	67712	83	19309	19714	54	24015	23986	67	298	329	0	1173	1401	12	304	507	0	0.282797
104945	101035	81	34404	32540	79	39115	37457	79	284	398	0	2207	2060	24	-167	195	0	0.283818
132265	117479	91	45198	39381	85	63599	55722	86	690	655	0	3364	2785	32	414	621	0	0.283818
173293	159241	93	42359	39984	85	66998	62225	87	871	810	0	3781	3522	32	542	1362	8	0.284839
80479	78389	77	32361	30438	78	30708	29977	76	285	279	0	1654	1535	17	351	1169	6	0.28586
161291	131231	94	70782	58382	92	61411	50365	91	929	618	0	3279	2581	33	996	796	0	0.286881
120429	116435	85	35713	34589	79	61758	59025	82	752	678	0	3333	3020	29	645	443	0	0.287902
117658	107843	85	43729	38289	81	53133	47138	82	517	441	0	2898	2502	29	-353	204	0	0.287902
305526	203545	122	122159	84175	119	123261	82480	120	1325	969	0	6530	4714	46	207	504	0	0.288923
123591	110569	101	48956	42185	101	61425	52934	101	432	470	0	3022	2586	30	384	855	0	0.288923
170921	127584	99	72852	54540	94	71259	54388	94	578	519	0	3948	2987	38	652	566	0	0.289944
85578	85683	81	19409	19782	51	39646	38835	77	472	507	0	2089	2179	22	388	942	0	0.289944
28628	28676	63	6247	6271	36	13334	13546	46	-59	127	0	617	736	0	166	454	0	0.290965
210116	166999	96	77122	60984	95	103107	80741	95	997	741	0	5435	4362	41	1061	953	0	0.290965
93922	83792	91	45614	41210	82	34605	30009	82	515	429	0	2033	2025	22	668	805	0	0.291986
102807	101427	78	31775	31060	77	48600	48436	78	432	461	0	2696	2739	25	526	886	0	0.293007
39356	43217	60	17038	17670	50	14122	14762	46	239	388	0	799	749	0	225	605	0	0.293007
144960	123956	89	75912	66755	88	75484	64860	88	1169	951	0	4117	3440	35	1110	1052	5	0.293007
222038	166167	103	84996	64666	98	96102	70451	99	1021	712	0	5002	3756	40	627	538	0	0.295049
127742	123330	81	42057	39092	81	47850	45746	82	359	518	0	2653	2534	27	120	297	0	0.295049
211224	155715	99	85894	63717	96	80389	59625	96	1124	696	0	4547	3477	41	-101	358	0	0.295049
34573	35800	60	11512	12017	42	14216	14780	46	185	193	0	620	738	0	-110	346	0	0.295049
115950	108614	83	57062	53177	82	46578	43428	81	667	634	0	2392	2383	24	239	735	0	0.296069
47735	50031	70	20756	21230	53	20261	20791	55	25	238	0	889	994	0	-235	328	0	0.296069
35819	35902	71	14897	15584	44	15614	16097	47	-121	253	0	685	948	0	-64	265	0	0.296069
258979	189508	121	93783	70535	104	89899	65968	103	1424	1043	6	5016	3412	41	454	1053	6	0.296069
25123	23502	75	8293	8487	39	11917	12456	43	242	232	0	571	639	0	-194	189	0	0.298111
198230	162244	101	77467	64543	96	73077	61490	96	1032	670	0	3987	3258	36	1570	1797	14	0.298111
162509	137901	92	68256	58059	91	74154	63047	91	815	785	0	3984	3324	35	1055	1130	5	0.298111
84248	83657	79	25793	25459	75	27685	27837	75	422	397	0	1663	1675	19	11	338	0	0.299132
232701	164767	129	115675	86514	124	98797	68214	124	1293	1015	3	5331	3610	45	404	598	0	0.302195
42838	43173	70	10355	10915	39	15142	15432	46	163	250	0	740	772	0	179	434	0	0.303216
95580	91258	83	44001	41438	80	38334	36265	79	423	494	0	1970	1907	21	-297	201	0	0.305258
24944	24295	57	4756	5006	32	10101	10431	40	203	153	0	376	432	0	-140	195	0	0.305258
285018	216519	108	107659	78581	106	131602	98451	108	1306	860	0	7334	5283	49	1429	1212	9	0.306279
173788	144088	108	50809	40509	89	78690	64054	92	974	588	0	4121	3722	37	1001	1655	12	0.3073
129884	116789	91	56752	50455	86	61589	56362	85	584	679	0	3347	2868	32	685	662	0	0.3073
213895	168524	106	95444	77242	99	106590	84848	99	1207	855	0	5427	4351	41	612	956	0	0.308321
253808	176784	112	142380	108250	108	106861	76941	107	1707	1163	11	5816	3985	45	1420	845	0	0.308321
26569	26634	57	12635	12693	45	10364	9922	42	19	115	0	607	641	0	97	481	0	0.310362
194237	154591	98	69952	55173	97	100427	79301	98	933	651	0	5308	4178	40	1082	751	0	0.310362
230132	177239	110	94730	75590	106	95352	75510	106	1041	688	0	4700	3878	39	1644	1492	10	0.311383
210941	166076	117	70259	53866	117	93017	73340	117	1059	744	0	5095	3971	40	370	416	0	0.311383
43569	41035	86	12196	12213	45	15471	15168	47	267	277	0	753	805	0	536	771	0	0.312404
85889	76008	85	39126	35078	80	35513	31333	80	325	451	0	1773	1847	21	766	900	0	0.312404
86811	85427	79	23313	23025	60	33132	32751	77	491	423	0	1769	1929	20	249	703	0	0.313425
99003	97477	80	41332	40567	78	43122	42232	78	410	442	0	2460	2255	26	163	351	0	0.313425
107005	106036	81	30385	30029	77	42593	40738	78	559	408	0	1979	1902	22	639	672	0	0.313425
145631	119561	92	58992	47199	87	62345	49893	88	788	477	0	3344	2820	33	869	655	0	0.313425
23712	26727	47	11917	12721	41	12234	12590	44	34	130	0	486	606	0	195	997	0	0.313425
166163	141078	91	68279	57112	91	74291	61195	91	956	759	0	4089	3486	36	430	635	0	0.315467
196014	152941	107	75775	59384	94	94466	75792	95	960	541	0	4865	3654	40	1570	1385	19	0.316488
288448	208653	130	124801	91638	122	111223	78217	121	1626	1206	12	5931	4369	42	1253	1005	2	0.317509
201453	158048	97	80336	62665	97	97202	75018	98	922	903	0	5295	4281	41	112	470	0	0.317509
223321	162832	102	100128	72039	99	125457	89697	100	1026	887	0	6470	4504	47	405	591	0	0.317509
69460	68402	76	25637	25779	73	26041	25882	72	278	463	0	1295	1230	14	-335	509	0	0.319551
152713	143106	92	51065	48428	84	60209	57121	85	580	636	0	3356	2988	30	276	966	0	0.319551
71993	70741	71	27776	26241	75	27156	25564	68	327	265	0	1207	1147	9	206	376	0	0.319551
104467	95121	89	43996	39542	83	38324	34685	81	607	471	0	1923	1848	21	284	421	0	0.320572
131412	119419	96	66196	60620	84	74670	67731	85	1054	712	0	3709	3522	31	1284	1273	9	0.321593
225867	181918	103	79699	65348	100	101727	81380	102	1067	804	0	5419	4542	40	-332	393	0	0.321593
56258	56825	72	29636	29589	72	22312	22481	62	212	228	0	1253	1200	10	182	460	0	0.323635
155157	124747	94	69761	56620	90	60358	47628	90	600	683	0	3226	2677	33	445	640	0	0.325676
127639	113209	87	59256	52530	85	56604	50236	85	826	611	0	2938	2638	29	650	411	0	0.326697
134180	122251	91	43360	39567	84	63166	58614	84	681	565	0	3174	3110	29	407	445	0	0.326697
41376	42878	70	14293	14450	47	15620	16073	46	299	331	0	759	838	0	169	566	0	0.327718
74976	72847	77	19709	19503	56	24823	25013	74	220	298	0	1397	1219	14	366	861	0	0.328739
36281	34840	79	16186	16518	51	14613	14592	46	70	161	0	633	778	0	686	786	0	0.328739
97089	87428	84	40944	36861	82	34900	31309	81	491	311	0	1930	1661	21	-261	161	0	0.328739
277178	212683	125	162829	127074	124	106627	79164	121	1731	1360	16	5960	4515	45	-136	763	0	0.328739
205892	164184	93	73288	58370	93	88160	69413	94	971	925	0	4718	3738	40	356	744	0	0.32976
196199	157405	93	68487	54335	91	98043	77536	93	1087	861	0	5299	4278	42	-28	480	0	0.32976
72597	76208	73	33843	34343	74	23000	22745	55	117	181	0	1288	1468	15	267	442	0	0.32976
211728	170234	96	113145	94739	97	120801	98015	98	1486	1317	13	6333	5276	43	1755	1306	19	0.330781
25499	23856	67	8470	8615	39	11160	11194	43	260	216	0	582	631	0	-86	333	0	0.330781
51550	52580	72	14914	14971	48	22479	23062	59	355	316	0	1137	1269	13	-682	0	0	0.331802
223602	190856	97	92250	78096	96	98946	83234	96	1053	907	0	5105	4452	38	719	644	0	0.331802
148875	130869	91	56879	50069	88	64372	55101	88	561	581	0	3361	3152	32	370	789	0	0.332823
72577	71441	84	23537	23553	63	26373	26301	70	325	384	0	1360	1504	15	540	536	0	0.332823
218123	163594	106	96017	74521	104	98890	74949	104	1250	810	0	5576	4058	42	736	667	0	0.332823
215569	172552	115	90657	74402	102	103083	83060	106	1115	996	0	5347	4322	41	568	758	0	0.332823
104980	101285	82	31693	30932	78	50084	48039	80	395	454	0	2339	2335	24	629	733	0	0.333844
171120	137845	101	61614	49825	93	72156	58359	93	691	649	0	3945	3246	37	1297	851	0	0.333844
135800	128291	90	76733	74118	86	71741	67560	85	1133	951	0	3988	3754	33	358	603	0	0.334865
208631	151775	104	87609	64340	96	97502	70920	97	1275	938	0	5312	4060	42	758	1024	3	0.336907
131906	115855	89	44158	36850	88	53480	46769	87	757	491	0	2983	2623	30	8	746	0	0.336907
165006	136602	92	67870	55354	90	79005	66251	90	961	756	0	4114	3352	38	1129	1311	7	0.337928
70268	66869	86	27052	24942	84	27640	25518	92	376	304	0	1517	1278	15	180	525	0	0.337928
237086	181564	102	98351	75491	102	114570	85843	102	1209	839	0	6126	4515	46	240	1003	1	0.338948
31217	33266	59	15532	15483	49	14118	14050	48	-140	103	0	673	675	0	-28	436	0	0.342011
128381	122917	92	30911	30703	78	72327	70278	81	844	653	0	3351	3325	30	386	797	0	0.342011
104830	104412	79	50396	50543	79	70739	69481	81	489	632	0	3643	3676	31	575	568	0	0.343032
40053	42993	63	10581	11170	41	14632	15296	44	-73	161	0	738	894	0	136	265	0	0.343032
160074	141008	96	62872	55779	88	78139	68617	89	992	696	0	4195	3875	34	966	1514	14	0.344053
147539	128854	91	55425	46896	87	60023	52048	87	614	464	0	3433	2742	32	3	322	0	0.345074
109453	106446	89	33727	32592	77	46430	44522	78	1107	804	0	2679	2601	26	-206	459	0	0.345074
125836	113454	98	58346	52648	86	57978	52565	85	591	517	0	2789	2631	29	367	498	0	0.346095
30776	31825	52	10514	10773	40	15119	15277	48	214	253	0	992	917	0	254	465	0	0.346095
107712	106917	82	49075	48933	80	48162	47356	79	695	435	0	2505	2546	25	525	464	0	0.346095
48034	47762	77	19596	19898	52	18761	18323	57	235	255	0	838	823	0	544	802	0	0.347116
110955	107149	85	35589	35119	79	55553	54628	81	738	553	0	2750	2715	27	715	577	0	0.347116
108984	105486	83	35980	35412	77	39167	37271	78	572	507	0	2180	2115	25	126	293	0	0.348137
208509	166422	114	106733	84424	98	103469	81660	97	1046	825	0	5314	4241	42	1569	1619	20	0.349158
135565	121938	93	63136	57291	85	61497	55213	85	538	575	0	3114	2900	30	1271	1060	3	0.350179
180747	142426	113	73543	58532	97	78775	63396	96	989	771	0	4548	3467	37	-202	213	0	0.350179
241119	184749	110	91048	72220	107	106552	80709	108	1473	1011	6	6033	4506	42	1151	1565	14	0.3512
167236	146854	92	59932	50357	89	78551	69598	91	684	764	0	4426	3882	35	239	456	0	0.3512
25801	29811	43	15800	16493	47	11030	11324	41	188	185	0	521	597	0	667	745	0	0.3512
128988	112892	102	49613	44248	86	58059	50232	87	833	608	0	3150	2864	29	-150	176	0	0.353241
142640	126939	90	60223	52756	86	69422	60938	86	512	596	0	4018	3502	35	1679	1887	21	0.354262
89099	88264	84	33545	32373	78	34880	33959	77	142	299	0	2024	1798	21	776	1296	8	0.354262
78045	77845	77	36568	35536	75	29613	27804	76	469	312	0	1464	1421	14	122	430	0	0.354262
94170	92671	78	23284	23025	65	36425	35560	76	356	372	0	1992	1936	21	620	792	0	0.355283
136362	120243	89	57497	49286	84	67140	59008	85	664	752	0	3632	3097	34	-375	323	0	0.356304
107819	101345	84	39150	36580	81	47086	43939	81	576	476	0	2501	2353	26	916	904	0	0.356304
26248	26136	68	12204	12539	44	14080	14182	46	-72	123	0	689	719	0	-299	164	0	0.358346
218003	171952	105	78893	63039	95	99285	78770	96	1145	877	0	5551	4301	41	339	1012	1	0.359367
55038	55235	75	11400	11764	41	22172	22230	62	94	173	0	1346	1348	14	957	1293	9	0.359367
177268	147942	105	77610	65008	92	80180	68362	91	784	657	0	4178	3609	35	1073	688	0	0.361409
41437	39620	85	15123	15028	48	16122	16224	47	73	171	0	781	798	0	67	718	0	0.36243
34908	36075	56	8319	8306	38	16467	15918	50	10	170	0	1068	861	0	319	598	0	0.364472
131910	120952	88	52242	48119	83	61336	55710	84	634	775	0	3335	3009	32	230	365	0	0.364472
94872	93649	81	30203	30175	77	56689	55858	79	422	368	0	2810	2680	28	1032	1054	4	0.365493
66094	63029	77	25599	23871	75	27480	26112	75	284	409	0	1379	1541	16	273	560	0	0.365493
94545	89514	83	38349	35747	79	47177	44026	80	432	379	0	2263	2286	24	285	717	0	0.365493
98324	90310	83	42153	38306	81	40062	35556	82	515	485	0	2139	1906	24	2	329	0	0.365493
214563	161885	103	91081	70803	98	84074	65171	98	1237	924	0	4979	3784	43	1007	760	0	0.366514
73527	72036	81	15991	16068	47	30338	29563	73	381	303	0	1498	1383	15	212	613	0	0.367534
266282	192839	112	108959	79616	106	128702	93241	107	1630	939	0	6771	4948	48	1610	800	0	0.367534
210096	189054	97	115065	106002	92	97690	87690	92	1329	1174	13	5141	4969	37	484	544	0	0.367534
83992	88287	77	32979	33863	74	41864	40992	75	582	417	0	1988	1966	22	233	812	0	0.367534
116931	114436	86	74963	73519	83	64894	63483	82	935	782	0	3392	3277	31	987	1518	14	0.368555
157816	131664	97	48041	39752	88	64177	52074	90	882	706	0	3542	2850	35	-70	768	0	0.368555
57839	57712	74	23695	23192	66	22857	22079	61	62	119	0	1244	1317	12	-642	41	0	0.369576
133801	113300	89	50347	41923	87	57494	47879	87	661	675	0	3148	2662	31	816	990	0	0.369576
50650	50241	78	17212	17695	51	18751	19067	51	160	250	0	1061	1014	3	302	541	0	0.370597
192355	156367	95	85501	67113	94	114321	92072	95	1154	716	0	5674	4353	43	396	483	0	0.370597
121177	116360	82	52607	48884	83	59079	54483	83	414	578	0	2983	2644	29	-352	241	0	0.370597
136935	128327	85	46084	43078	83	61119	56214	83	718	777	0	3280	3034	30	-122	285	0	0.370597
32278	33945	58	11361	12033	41	15172	15243	47	153	207	0	945	951	0	-131	494	0	0.371618
190235	150942	97	94713	74605	95	86202	66621	95	1392	959	0	4534	3603	39	217	443	0	0.371618
105282	100693	92	35941	34824	78	40803	39291	79	461	450	0	2475	2354	25	390	507	0	0.372639
111687	105850	91	44451	41684	81	42179	39910	80	171	232	0	2288	1960	24	-186	314	0	0.372639
180035	146501	96	62308	50786	91	69241	56232	93	652	507	0	3824	2932	37	753	933	0	0.372639
189243	155234	99	80233	65612	95	85367	70555	94	807	729	0	4600	3779	39	386	647	0	0.372639
50278	48975	75	17264	17260	51	19195	19063	53	233	221	0	1100	1188	10	-85	476	0	0.37366
42570	41235	77	8822	8870	40	17689	18075	52	-101	122	0	791	771	0	-72	480	0	0.374681
278106	200438	117	136055	94712	113	151831	108967	114	1593	1628	19	8054	6180	48	1561	2009	20	0.374681
107055	104949	80	30151	30386	65	47370	45605	78	245	464	0	2627	2824	26	717	961	0	0.374681
126491	117782	85	63603	56494	85	69111	60838	86	833	717	0	3853	3320	34	444	502	0	0.374681
270113	193724	120	100181	73616	111	121335	90147	112	1241	848	0	6488	4721	47	468	723	0	0.375702
29097	28653	65	9738	9856	41	13842	14272	46	37	153	0	794	765	0	180	616	0	0.376723
25224	24326	73	10889	11241	43	9774	9774	41	-9	91	0	453	525	0	383	640	0	0.376723
38740	37305	77	10791	10738	41	16300	16557	50	106	187	0	892	919	0	329	514	0	0.376723
68298	68536	74	17900	17827	51	25321	25396	64	171	132	0	1385	1292	14	958	570	0	0.376723
41570	42955	57	8816	8860	41	16406	16750	47	214	164	0	776	764	0	758	478	0	0.377744
127013	114560	91	48792	43442	84	57436	50851	84	436	603	0	3007	2853	28	-216	360	0	0.378765
61819	60539	81	15315	15417	48	24922	24225	67	380	341	0	1652	1523	17	1280	1144	7	0.378765
140979	119251	90	56359	48218	87	56621	47433	87	645	419	0	3085	2716	29	-484	106	0	0.379786
110932	95388	86	46384	38030	85	53552	44203	87	745	515	0	2726	2162	30	1187	638	0	0.379786
71967	65095	89	34736	32129	78	26284	24408	76	249	265	0	1440	1301	13	80	415	0	0.382848
202844	158082	106	79859	62085	99	95298	74516	100	857	594	0	4920	3681	40	224	577	0	0.385911
207676	159656	103	94078	74531	96	91898	69044	96	1197	1018	4	4615	3521	40	349	365	0	0.385911
23534	24763	65	10469	10697	42	11207	11208	43	269	204	0	557	691	0	39	272	0	0.386932
288842	203576	108	107275	75273	106	154027	107678	108	1991	1236	16	8006	5785	49	2289	1376	29	0.388974
149522	130362	88	63101	55424	86	59053	50118	87	718	633	0	3171	2759	30	83	899	0	0.388974
123716	117536	87	35774	34838	80	52901	51632	82	566	455	0	2715	2487	27	1277	1402	10	0.391016
69048	70227	76	29050	28711	73	32017	31421	74	385	320	0	1822	1944	20	-115	547	0	0.391016
25820	25613	60	14043	14151	48	9981	10416	41	145	166	0	566	493	0	-118	184	0	0.392037
168862	152395	93	97041	88475	90	90317	81367	89	793	873	0	4485	3956	37	45	335	0	0.393058
108376	106386	88	20025	20266	51	49937	47774	80	429	404	0	2560	2462	26	-64	549	0	0.393058
142162	133398	83	60467	55759	84	67841	61090	85	567	426	0	3366	3386	29	586	911	0	0.393058
212306	162339	101	81738	63264	99	80320	63226	99	719	697	0	4517	3333	40	-12	292	0	0.394079
224623	184539	99	95749	77684	96	120896	97573	97	1367	955	0	6493	5024	43	374	1342	11	0.394079
192058	153395	113	80285	61605	113	85807	64698	113	1073	782	0	4208	3155	36	920	967	0	0.394079
112410	113413	80	39325	39547	77	63003	62061	80	680	754	0	3338	3017	31	18	345	0	0.394079
63235	61754	87	20281	19797	59	23153	22936	66	279	236	0	1371	1317	14	69	452	0	0.39612
50084	47948	77	20374	20689	55	18855	19474	50	94	167	0	1123	1095	8	-178	206	0	0.39612
113895	111430	90	33079	32289	78	53875	52833	80	446	349	0	2971	2901	27	508	750	0	0.39612
288997	210855	115	158680	120258	117	150208	107081	115	1931	1249	22	8191	6132	51	1551	2262	19	0.39612
145962	132013	95	52178	47610	88	49621	45556	87	545	619	0	2734	2377	27	229	781	0	0.397141
111591	100809	85	46605	41096	85	41581	36280	84	292	377	0	2342	2047	26	1010	653	0	0.400204
160387	140405	95	60685	52318	87	76083	66286	88	1040	938	0	3994	3366	35	1256	1660	12	0.400204
206422	149247	102	88420	64363	101	84689	63437	99	932	577	0	4610	3284	41	-89	221	0	0.401225
209273	168872	102	82937	67566	97	108051	84837	100	792	847	0	5507	4628	41	133	532	0	0.401225
105713	100915	84	39038	37873	79	39445	38698	79	365	403	0	2417	2132	24	383	611	0	0.402246
199679	157372	97	100065	79520	95	86988	68734	96	1117	736	0	4493	3641	38	143	614	0	0.405309
181696	149091	98	72406	59964	92	84677	70058	94	700	731	0	4561	3437	39	317	662	0	0.40633
137622	121253	91	56244	49873	85	63071	55119	85	626	561	0	3235	2974	31	811	636	0	0.40633
27513	29468	54	11709	12269	42	13484	13739	44	131	176	0	803	661	0	-289	431	0	0.40633
173135	148665	97	72635	62194	91	87627	76868	91	1224	1090	7	4743	4294	37	549	669	0	0.407351
106796	104333	82	32527	31665	78	55727	54392	79	663	553	0	2916	2858	27	595	726	0	0.408372
32395	33626	58	15917	16195	49	12343	12323	45	39	114	0	796	819	0	413	474	0	0.408372
214308	167197	100	94774	75991	100	102466	81530	100	1014	855	0	5469	4183	43	799	561	0	0.409393
144327	127974	91	59396	53549	86	63702	56524	87	849	511	0	3191	3048	30	51	370	0	0.410414
110569	108183	81	18383	17920	52	49124	47464	78	586	371	0	2214	1997	24	-34	297	0	0.412455
242281	175403	107	95534	68164	103	91592	63920	103	1279	967	0	5042	3413	43	497	713	0	0.412455
153095	136415	89	60687	52011	87	72300	63403	88	779	734	0	3871	3407	33	111	670	0	0.413476
70205	64286	83	37447	34721	78	26562	24001	78	254	176	0	1456	1258	14	-170	372	0	0.414497
101546	94034	84	39157	35601	80	38259	33801	80	358	401	0	1915	1767	22	460	596	0	0.414497
238269	177207	103	98521	72732	101	115969	84238	103	1025	888	0	6298	4534	46	377	705	0	0.414497
212654	168085	106	52006	40749	99	91366	73372	102	1238	1005	2	4683	3661	39	1744	1065	5	0.415518
100800	99216	83	53955	53552	79	45311	45103	79	348	564	0	2484	2343	26	-257	161	0	0.41756
158023	133059	92	56781	47200	90	58805	49410	91	806	593	0	2889	2554	29	456	570	0	0.41756
135150	119213	85	49933	43236	84	64620	58443	84	609	505	0	3326	2732	31	-472	156	0	0.41756
114128	112014	83	43152	42541	80	55347	54144	80	472	411	0	3047	2745	30	272	682	0	0.420623
171163	143158	93	62996	52912	91	73078	63044	92	1078	942	0	3953	3460	34	1269	959	0	0.421644
113343	101005	84	42998	36275	83	42631	36958	82	428	550	0	2307	1951	25	92	624	0	0.421644
40037	42392	65	11440	11293	43	16951	16767	51	124	198	0	824	945	0	101	201	0	0.421644
128643	118393	84	52454	49580	85	50706	47300	84	745	667	0	2750	2711	27	854	1056	4	0.422665
207081	157664	109	75953	57596	101	91452	69420	101	888	725	0	4803	3750	40	1252	898	0	0.422665
122895	106575	89	47687	40641	85	51647	44934	86	404	363	0	2582	2236	28	1299	891	0	0.422665
163873	139116	94	61675	52316	90	65653	54549	89	726	741	0	3405	2983	32	412	981	0	0.423686
61841	61623	74	12940	13092	44	22860	23316	66	141	286	0	1240	1211	11	711	819	0	0.424706
75298	76763	76	30364	30355	74	29419	29326	74	363	339	0	1518	1550	17	618	784	0	0.426748
35477	34603	73	12936	13285	44	15478	15232	48	-1	125	0	746	747	0	-177	402	0	0.42879
134149	114659	91	47720	41656	86	61891	53124	87	985	671	0	3316	2795	30	396	582	0	0.42879
86371	85017	83	31051	31023	75	36756	35671	76	296	391	0	1757	1694	19	77	584	0	0.429811
136164	126501	94	63762	60454	84	54500	49814	83	737	493	0	3318	3049	29	-25	306	0	0.430832
216099	172710	99	79627	61978	98	83729	66752	98	1236	998	0	4546	3670	39	1104	961	0	0.431853
95162	94039	82	47751	46826	78	42568	41575	77	386	615	0	2606	2600	26	978	1490	10	0.432874
157383	138862	95	59079	52750	88	63403	55616	89	723	365	0	3650	2959	35	850	834	0	0.434916
140585	121905	88	44068	36708	85	68220	59072	87	703	563	0	3524	2967	34	84	618	0	0.436958
182869	149606	94	92813	75868	94	79069	65248	93	929	584	0	4228	3393	38	-50	450	0	0.437979
55672	56134	72	22649	22648	63	21547	21282	60	227	388	0	1172	1185	10	121	384	0	0.437979
45265	44738	83	20762	20840	56	15944	15600	50	213	328	0	893	841	0	1052	971	0	0.439
283458	215680	108	105686	81755	107	118245	88634	108	1376	899	0	6526	4892	45	-29	675	0	0.439
36396	36597	75	7694	7943	37	13397	13451	46	101	116	0	545	640	0	501	832	0	0.439
161420	143706	104	82092	74009	87	66532	59995	86	805	713	0	3293	3142	30	702	1031	3	0.442062
49156	49243	75	13318	13674	47	20766	21102	59	325	316	0	1112	1153	8	-334	303	0	0.442062
104502	104588	77	33583	33263	76	56113	55270	77	620	619	0	3049	3091	28	126	345	0	0.442062
34875	36328	67	12591	12752	44	14114	14123	45	88	318	0	1007	921	0	42	551	0	0.443083
97860	95632	88	46675	45798	79	37432	36288	79	406	395	0	1903	1741	21	531	745	0	0.443083
119946	109738	89	51972	46527	83	49917	45013	82	512	448	0	2677	2297	29	-300	78	0	0.443083
134952	121091	100	45737	40041	84	60015	54130	85	870	775	0	3155	3067	29	189	469	0	0.443083
119268	116222	80	25497	24550	65	65226	61983	83	929	823	0	3588	3317	31	1473	1835	14	0.444104
118167	114927	86	42716	42051	79	50097	48496	80	793	607	0	2766	2602	29	604	614	0	0.444104
156628	134321	92	66129	56326	90	72466	63516	90	595	656	0	3837	3340	33	222	396	0	0.445125
69321	67156	79	21759	21734	60	26606	26609	74	183	236	0	1362	1260	12	-220	546	0	0.445125
54497	56633	74	11626	11602	43	20556	20086	58	438	437	0	1342	1100	9	87	342	0	0.446146
38713	39694	60	17314	17372	52	13366	13022	47	377	286	0	623	586	0	260	506	0	0.446146
104340	98424	86	43100	39175	81	48658	44966	81	751	584	0	2616	2287	28	627	662	0	0.447167
137994	119195	95	67731	59545	89	64266	54523	89	675	486	0	3295	2840	33	197	475	0	0.45023
29388	32563	57	16388	16845	48	11945	12251	43	367	372	0	653	740	0	-636	19	0	0.45023
116560	102217	92	52684	45294	85	48149	41825	83	949	552	0	2798	2317	29	492	594	0	0.451251
159786	134303	89	81962	68639	89	52420	42346	89	722	595	0	2911	2435	30	274	551	0	0.451251
188764	152582	112	60345	46813	95	92098	76018	94	969	833	0	4634	3815	38	941	864	0	0.453293
224313	189857	102	132268	118238	97	133850	116667	98	1588	1326	17	7226	6315	43	1389	1012	8	0.455334
161838	136456	93	63120	54171	88	72334	60999	89	799	609	0	3890	3293	35	42	539	0	0.455334
50243	42432	90	17293	13831	90	22994	18635	90	394	232	0	1198	916	0	-335	130	0	0.455334
139055	118755	98	56440	47320	86	63463	53779	87	455	428	0	3291	2761	33	615	684	0	0.456355
171994	144374	97	59706	50355	91	86516	72828	92	1063	768	0	4256	3723	36	1057	570	0	0.457376
185166	137804	97	97468	74364	95	85824	65350	95	1152	903	0	4528	4003	38	1010	882	0	0.46146
137875	125621	93	63422	57328	86	77798	71886	86	766	652	0	4254	3812	35	1131	738	0	0.46146
214257	167136	100	78686	61228	97	103908	79633	97	1009	959	0	5547	4225	42	530	758	0	0.465544
32827	35761	61	15589	16350	46	12157	12470	42	24	162	0	726	684	0	81	242	0	0.465544
122876	108078	96	48720	42989	83	61814	55579	84	449	417	0	2996	2449	32	1232	1559	10	0.468606
109107	104923	84	42781	40742	79	43738	42276	80	682	623	0	2672	2587	26	-240	206	0	0.468606
97480	95653	82	43304	42357	77	45822	44505	77	573	524	0	2339	2300	25	219	439	0	0.469627
77548	77409	80	34225	34154	75	28278	28522	75	248	232	0	1506	1391	17	90	456	0	0.470648
92137	90330	82	41002	40707	77	35747	35859	77	433	363	0	1754	1856	19	-190	238	0	0.470648
115815	109082	84	29472	26720	79	55218	51548	82	423	307	0	2646	2404	28	27	449	0	0.471669
185557	165052	92	79822	70836	90	85362	76529	90	848	873	0	4447	4057	36	1000	796	0	0.47269
105402	100041	94	38814	37155	78	37215	35014	79	506	402	0	2062	2122	22	701	1146	6	0.47269
121713	117725	83	48581	46145	81	55667	52347	82	894	677	0	2828	2637	30	839	748	0	0.473711
191369	160947	93	73376	60299	91	81021	66589	92	914	783	0	4368	3568	37	192	872	0	0.473711
200045	169755	93	94850	81562	90	100595	85236	91	1264	1041	8	5244	4352	39	963	929	0	0.473711
70723	70489	74	27896	27650	73	26722	26804	73	348	366	0	1331	1329	13	-64	274	0	0.474732
122642	118043	85	33163	32078	78	48919	47424	80	548	638	0	2536	2659	25	507	598	0	0.474732
52556	50999	81	14294	14824	44	20732	20715	62	202	247	0	1041	977	0	143	303	0	0.475753
154335	143101	90	52265	47508	85	74425	69045	86	1034	757	0	3777	3346	33	1159	1406	11	0.475753
70071	70373	87	20374	20095	61	22814	22335	65	338	221	0	1195	1172	10	421	764	0	0.476774
233218	187103	107	80059	64469	103	94443	76480	103	1488	989	0	4665	3952	38	409	513	0	0.476774
184338	148616	99	64399	50966	95	69315	56282	95	732	590	0	3974	3121	36	-6	426	0	0.477795
269879	196537	113	160867	127333	109	146681	103470	109	1762	1297	22	7581	5442	48	1724	1179	13	0.478816
80802	74564	94	30971	27795	79	29397	27500	77	502	520	0	1402	1178	13	228	793	0	0.480858
127494	122718	83	54075	51618	82	58102	54309	82	952	638	0	3059	2862	28	302	538	0	0.480858
180501	145349	95	65863	50266	94	89238	71027	95	1026	861	0	4849	3635	41	-231	418	0	0.480858
168149	138824	110	57278	45835	110	96031	81271	110	1075	978	0	5068	4101	39	871	1001	1	0.480858
155394	127117	93	61917	50142	90	65008	53223	90	702	516	0	3656	2978	34	1074	648	0	0.481879
131954	118597	86	50586	44166	85	69247	61418	86	683	597	0	3532	3236	32	233	716	0	0.481879
254439	192709	109	94012	71265	105	106964	81441	106	1407	921	0	5820	4580	42	592	802	0	0.481879
126803	111047	90	52061	45628	86	57274	51068	86	415	467	0	2950	2583	29	785	1039	4	0.482899
191876	158905	95	62749	50921	92	73463	61094	94	951	983	0	4093	3120	39	304	694	0	0.482899
179524	158158	96	74330	64343	90	95830	83417	91	1526	1046	7	5197	4485	39	1529	1143	8	0.482899
123288	121316	86	50010	48656	79	53467	51778	79	576	748	0	3047	2906	28	-97	358	0	0.482899
63618	62762	76	28892	29145	74	19751	19679	55	119	210	0	1281	1217	12	6	197	0	0.48392
78011	75127	93	43720	43106	77	26231	25488	75	368	320	0	1326	1220	12	38	644	0	0.48392
137273	118187	104	50878	43631	86	50624	43791	85	506	746	0	2649	2606	26	278	690	0	0.48392
172390	148956	96	77513	68780	92	73060	66135	91	590	769	0	3567	3129	33	217	625	0	0.484941
57460	57603	75	20130	19872	57	21941	21099	59	459	333	0	1095	1013	4	306	391	0	0.484941
55219	57637	71	26515	26698	71	19486	19709	54	262	436	0	1159	1126	8	23	343	0	0.484941
230052	176715	106	89069	67400	100	94568	74364	99	1214	901	0	4911	3883	38	1370	959	0	0.485962
176851	144187	99	63671	51315	92	58437	47539	92	931	397	0	3433	2592	33	336	544	0	0.485962
116048	101869	87	57658	50342	85	50671	43663	86	671	568	0	2750	2354	29	883	601	0	0.485962
186658	157662	94	70571	59258	91	91200	77357	92	1073	917	0	4562	4294	35	-175	490	0	0.486983
127583	124344	83	63196	61246	83	67331	63516	83	584	582	0	3511	3426	31	996	787	0	0.488004
56492	56946	74	20882	20815	61	23943	23399	71	-129	109	0	1189	1230	12	-46	229	0	0.489025
288032	203051	128	121606	86236	115	133601	94667	116	1350	1244	15	6515	4507	47	270	744	0	0.489025
201526	167568	91	91731	77918	92	84380	68840	92	1127	962	0	4470	3632	38	765	888	0	0.489025
53010	48972	80	20283	19472	57	20312	20068	56	103	110	0	949	1003	2	875	668	0	0.490046
42910	42810	85	10723	10890	42	15022	14896	50	105	318	0	699	736	0	-203	154	0	0.491067
137889	128825	85	48083	45298	83	56031	52883	83	622	538	0	3026	3101	29	1151	1255	9	0.491067
54809	57049	73	18739	18939	53	21343	21444	56	378	332	0	1150	1047	5	547	521	0	0.491067
132734	127177	83	45655	42177	82	59535	56030	82	416	396	0	3047	2892	29	470	676	0	0.492088
210802	165825	113	86689	67658	99	64459	50549	98	1476	1012	3	3698	2989	35	720	1103	4	0.493109
162636	139507	89	74155	63059	89	69376	59136	89	804	714	0	3701	3312	33	262	1074	4	0.49413
21568	22990	48	10229	10629	40	10772	11008	40	109	174	0	349	415	0	483	680	0	0.49413
86158	79351	82	35903	32774	79	29375	25131	79	275	169	0	1579	1605	17	682	813	0	0.495151
153762	139137	91	44342	37800	84	55817	50192	85	570	491	0	2908	2442	30	24	636	0	0.495151
33887	37396	49	9064	9591	38	13623	13622	46	26	185	0	778	836	0	-28	437	0	0.495151
207091	161179	100	61275	46273	97	90285	70654	98	1238	854	0	4842	3633	40	966	843	0	0.496172
124255	108615	89	50555	45100	86	52444	45307	86	606	443	0	2425	2129	26	-227	192	0	0.497192
63641	65192	73	30309	30495	73	21598	22351	53	354	332	0	1052	1125	9	-510	21	0	0.497192
124370	110432	95	54200	46984	84	51423	45535	84	465	458	0	2515	2212	25	97	382	0	0.497192
135380	129657	85	118912	114062	87	96667	91716	84	1421	1154	9	4783	4567	36	1145	1255	7	0.498213
31236	30744	81	15281	15434	48	12311	12323	47	-59	101	0	769	812	0	71	283	0	0.498213
26997	26465	69	13627	13834	45	13253	13519	45	81	154	0	612	612	0	-198	243	0	0.499234
169841	149199	108	69263	60563	90	72937	63733	91	1028	582	0	3727	3473	32	-215	500	0	0.499234
97728	95318	80	29088	28673	76	33924	32716	77	407	371	0	2012	1914	22	-56	305	0	0.500255
105333	101541	87	35354	34261	78	48165	46251	79	527	568	0	2527	2472	25	-214	345	0	0.500255
111123	109362	80	33006	32273	77	53780	50916	79	282	383	0	2918	2869	28	222	874	0	0.501276
48112	47110	73	17706	18048	53	18194	18464	51	376	203	0	1148	1125	9	132	368	0	0.501276
245361	174861	114	99909	70469	108	117910	82935	110	1412	1152	10	6272	4438	46	354	684	0	0.501276
29842	30074	54	11337	12048	41	12302	12505	44	196	198	0	594	654	0	-97	100	0	0.501276
103264	100753	89	30058	30038	77	47656	46030	78	555	382	0	2464	2340	24	680	1230	7	0.502297
135997	120053	90	73867	64268	88	58930	52386	87	804	717	0	3212	2854	31	33	490	0	0.502297
165771	134338	107	47092	36761	88	74691	61923	89	920	693	0	3966	3384	35	653	482	0	0.503318
112470	111267	82	32259	31260	78	53944	52241	80	715	534	0	3122	3112	29	263	311	0	0.503318
96811	96952	79	23015	22923	56	48130	47068	79	669	754	0	2614	2596	25	1396	1289	9	0.503318
262093	192930	115	98552	74572	105	107862	81712	106	1841	1234	19	5972	4335	44	237	593	0	0.503318
20929	22698	47	5547	6056	34	9686	10160	39	288	165	0	555	565	0	-3	406	0	0.503318
216301	150783	106	96498	66253	105	113780	78650	104	1105	827	0	5951	4179	46	1170	704	0	0.503318
261415	208349	111	95962	74101	102	147586	117867	104	1425	1232	13	7716	6467	46	1293	967	0	0.504339
30208	30628	66	10966	10987	42	10894	11008	42	338	238	0	504	576	0	602	615	0	0.504339
139723	119977	97	57422	49356	89	64429	55958	88	957	663	0	3309	3037	30	1548	1211	13	0.506381
117171	114011	80	35410	34577	77	60211	58029	80	735	605	0	3257	3164	30	535	832	0	0.507402
72086	74141	77	17951	18405	52	28862	28461	74	320	233	0	1407	1546	17	229	309	0	0.507402
67704	64850	83	27029	26684	73	25574	25843	70	101	209	0	1255	1251	12	-117	478	0	0.508423
91533	90450	79	25694	25475	74	39552	39352	76	383	369	0	2230	2169	23	260	430	0	0.509444
159350	135997	93	56120	48343	88	81267	69639	90	976	948	0	4129	3832	34	811	872	0	0.509444
161595	134984	93	63932	52401	92	93763	79674	93	788	794	0	4901	4252	39	233	712	0	0.511485
43496	46250	59	13427	13726	45	16964	17641	50	45	145	0	941	911	0	-126	380	0	0.512506
180017	166437	92	90375	85161	90	87451	81271	89	1175	1062	7	4596	4220	35	395	395	0	0.512506
107857	108494	80	27151	27172	62	51062	49052	80	751	661	0	2569	2535	26	243	746	0	0.512506
39998	40657	68	16221	16408	49	16773	16495	49	-7	146	0	875	960	0	120	392	0	0.513527
39107	38317	81	10909	11066	43	14916	15390	48	203	171	0	1001	785	0	171	385	0	0.513527
51420	51351	72	21570	21479	60	19051	18643	53	192	251	0	795	936	0	-627	243	0	0.514548
292052	195821	130	134142	90978	126	118665	80334	124	1671	1370	18	6663	4271	50	485	687	0	0.514548
135027	115158	94	50947	43275	86	73568	62148	87	788	788	0	4004	3379	36	135	358	0	0.515569
155134	141878	88	62357	56489	86	66055	59001	88	650	529	0	3538	3248	33	563	631	0	0.517611
136303	128121	101	48072	44583	101	65932	61056	101	675	565	0	3507	3149	30	891	783	0	0.517611
284532	195012	148	110300	78151	133	118804	84610	133	1354	889	0	6473	4610	46	1240	1220	8	0.518632
26782	26957	73	12103	12385	44	11988	12132	44	219	181	0	748	838	0	-567	33	0	0.519653
120350	114273	94	45285	43166	81	47146	44845	81	531	619	0	2584	2130	27	-353	294	0	0.520674
84969	73483	82	36141	31241	80	28149	24096	80	327	281	0	1531	1390	18	-82	341	0	0.520674
77988	77552	75	10082	10252	41	30007	29801	73	392	262	0	1648	1627	19	-261	179	0	0.520674
125993	123335	83	59728	58192	82	59956	57992	82	222	314	0	3180	3022	29	257	522	0	0.520674
227841	178836	103	131439	108164	100	85049	68053	96	1126	816	0	4801	3756	37	784	502	0	0.520674
146889	131877	87	44532	37656	84	71834	61306	88	653	551	0	3666	3175	34	139	954	0	0.520674
132498	120265	85	58450	51470	85	50421	44282	84	859	637	0	2408	2123	26	-129	632	0	0.520674
227334	172367	108	81814	63716	105	103061	79917	106	1122	938	0	5610	4181	45	792	626	0	0.521695
130679	116405	86	80854	72984	87	70412	63230	85	1149	550	0	3916	3599	33	-111	361	0	0.521695
275038	185907	118	95614	66343	114	111163	76389	115	1572	882	0	6446	4380	48	135	328	0	0.522716
63904	62860	83	32639	32741	75	22182	22493	65	492	456	0	1222	1323	12	232	371	0	0.522716
128205	110609	90	56895	49417	87	58842	51753	87	754	561	0	3099	2694	31	407	536	0	0.522716
152869	134022	92	81990	71950	90	76833	68845	90	779	656	0	4238	3816	36	-116	265	0	0.523737
197648	158986	106	75303	60530	94	71713	59286	93	684	545	0	3892	2966	37	123	417	0	0.524758
20950	22102	55	14123	14507	44	11019	11036	42	186	268	0	454	480	0	-152	451	0	0.524758
85820	87044	78	38286	37839	76	32959	31924	76	341	210	0	1700	1659	19	875	850	0	0.525778
61080	60363	82	16289	16254	50	22751	22349	66	259	256	0	1160	1247	12	-74	270	0	0.525778
148398	125985	96	64335	55064	89	62394	53261	88	900	536	0	3372	2926	32	-48	694	0	0.526799
46878	41591	79	22635	19887	70	2948	2363	31	5761	4729	43	2445	2135	27	22136	20681	59	0.52782
126454	104784	94	71296	59830	89	49432	39773	88	437	573	0	2588	2223	28	59	512	0	0.52782
17743	20211	52	12269	12839	44	8078	8351	38	54	136	0	360	481	0	-569	6	0	0.52782
217690	163644	100	78367	57675	99	97873	72260	100	1138	777	0	5009	3732	41	407	542	0	0.528841
126781	116969	88	51928	46622	83	56513	51969	84	860	556	0	3052	2841	29	-383	99	0	0.528841
27684	30130	59	10774	11153	42	11034	11594	42	66	152	0	637	565	0	148	350	0	0.528841
46909	47431	81	21666	21843	62	19803	20093	55	193	199	0	1088	987	0	-105	202	0	0.530883
215323	158502	103	92102	67192	99	98648	70230	99	1192	902	0	5519	4049	43	1195	1108	9	0.530883
184517	148305	91	78072	61394	92	76552	57050	94	850	683	0	4091	3089	38	572	472	0	0.530883
123055	125115	80	31108	31511	72	64431	62838	82	1042	721	0	3631	3420	32	129	672	0	0.531904
42420	41965	78	11708	12043	43	15348	14904	49	263	336	0	953	880	0	172	657	0	0.531904
150907	133681	89	60157	53390	86	67783	61388	87	743	759	0	3908	3561	33	-258	250	0	0.532925
103036	101599	79	34399	33594	78	40905	38542	78	322	318	0	2136	2051	21	-115	279	0	0.532925
112552	104499	96	45191	41699	81	49543	46245	81	503	440	0	2915	2562	30	-6	758	0	0.534967
225723	174742	98	91287	70099	98	113356	85485	98	1441	1034	6	6149	4715	44	984	1820	15	0.534967
21028	24368	39	11080	11911	40	9434	9462	40	-99	98	0	460	544	0	364	395	0	0.534967
113287	112404	80	33023	32778	77	66163	64371	80	838	635	0	3351	3300	30	28	682	0	0.535988
124728	111616	92	52553	47403	84	48253	42520	84	383	297	0	2786	2162	31	178	317	0	0.537009
260501	191974	104	108786	83496	103	100442	76562	102	1738	1041	13	5154	3949	42	898	1001	1	0.537009
50375	51957	71	19410	19781	54	19377	19224	56	76	175	0	992	1009	2	316	619	0	0.537009
198661	153616	96	85349	66135	96	80557	65200	96	1069	739	0	4293	3443	38	1037	994	0	0.53803
250587	191601	112	87567	67042	99	131770	99452	99	1686	1164	16	6756	5119	46	120	460	0	0.53803
246761	170834	109	94135	65047	104	120122	82436	104	1535	1310	11	6297	4460	46	1354	1067	4	0.539051
212485	170439	107	87156	71259	102	111667	91541	103	1357	1174	10	5704	4628	41	776	832	0	0.540071
21515	21656	56	10704	11153	41	9392	9977	39	-138	153	0	439	491	0	-127	189	0	0.540071
67220	68500	77	30015	30267	74	27276	26972	73	20	297	0	1269	1330	13	132	372	0	0.540071
227530	173312	107	83798	63994	102	121286	91385	105	1259	905	0	6312	4924	44	1152	927	0	0.541092
190375	155406	95	84686	70372	94	85036	69020	94	731	835	0	4682	3859	39	1468	1417	8	0.543134
94923	95195	79	43439	43160	78	49227	48813	78	414	399	0	2435	2329	25	203	1003	1	0.543134
55218	57877	69	18313	18086	53	21178	21005	62	493	396	0	1173	1147	9	264	502	0	0.544155
186141	154808	97	74974	62800	94	75279	63988	93	1366	1051	5	4153	3477	37	478	1371	8	0.544155
269532	196794	116	81789	57572	112	100232	73557	113	1320	928	0	5225	4084	42	394	927	0	0.544155
98969	88524	87	38068	32724	81	37447	32267	82	464	296	0	1634	1584	20	-457	216	0	0.545176
197114	153117	98	95109	75859	96	91570	72027	95	1242	956	0	4821	3671	40	814	530	0	0.546197
32935	32392	68	14313	14394	46	11828	12070	42	236	240	0	660	668	0	-103	377	0	0.547218
274936	208531	118	114779	87636	114	137660	105174	116	1382	1083	14	6960	5600	46	1072	1017	3	0.548239
88775	84901	90	34403	33991	77	30114	28979	77	140	231	0	1513	1567	18	-221	310	0	0.54926
127786	114898	100	53468	48094	84	60979	55899	85	699	716	0	3018	2661	30	599	841	0	0.550281
76852	77506	77	30201	30375	74	26511	26109	69	486	300	0	1644	1624	18	-239	264	0	0.550281
154878	137482	96	64985	58706	88	66901	59394	88	738	845	0	3370	3184	30	1037	687	0	0.551302
108192	93980	101	46068	39522	101	47876	41195	101	428	415	0	2721	2113	26	-26	465	0	0.551302
39727	41972	62	16200	16198	49	15172	14805	48	130	159	0	937	957	0	54	681	0	0.555385
155334	143249	90	51539	45450	86	64631	58865	86	552	607	0	3569	3244	31	653	603	0	0.555385
237337	187965	101	93962	74353	99	89633	69715	100	1187	1188	10	5063	3942	42	896	849	0	0.555385
122207	122271	80	45149	44769	81	65506	62778	83	934	851	0	3583	3459	30	717	489	0	0.555385
104353	96350	83	48254	43787	84	42728	39137	83	588	577	0	2366	2140	25	663	1463	9	0.557427
131024	112242	88	52656	44790	86	48051	40357	86	428	349	0	2545	2085	27	158	433	0	0.558448
59189	59475	74	21942	22262	59	21655	21946	62	416	346	0	1198	1171	9	-81	592	0	0.558448
224327	169488	110	84013	64803	101	98944	73761	102	1273	920	0	5460	3984	43	1277	1535	13	0.558448
83292	82602	78	15390	15433	49	33024	32606	74	176	469	0	1608	1888	18	740	646	0	0.559469
72242	71036	77	40466	40599	76	30107	30485	74	250	232	0	1679	1696	17	-207	211	0	0.559469
178701	143898	99	69562	56495	93	63530	52464	92	980	812	0	3259	2877	33	256	314	0	0.56049
104916	103929	80	30498	30047	76	41642	40889	78	274	442	0	2306	2157	24	687	1304	9	0.56049
83260	82120	78	36043	33965	76	31739	29928	76	466	456	0	1746	1667	18	-337	80	0	0.56049
138608	115988	90	54171	44987	87	53691	44082	87	482	462	0	2878	2403	33	-373	177	0	0.56049
44840	43830	77	17201	17084	51	15301	15327	47	75	244	0	814	957	0	356	519	0	0.561511
65423	64750	74	31023	30877	74	25077	25289	73	391	276	0	1321	1176	10	-557	122	0	0.562532
256097	218180	117	90486	80447	106	137089	120616	108	1167	1275	14	7084	6356	42	168	1088	5	0.562532
29202	31742	48	13087	13504	44	14339	14088	45	66	180	0	825	846	0	259	784	0	0.563553
87657	88217	81	32873	32384	77	34419	33183	77	282	248	0	1605	1515	18	-146	753	0	0.563553
75329	74564	80	22950	23089	63	28396	28870	73	274	296	0	1350	1339	14	348	395	0	0.564574
61568	63536	71	37291	37933	73	25866	26416	70	125	149	0	1227	1366	13	-428	244	0	0.564574
232092	187761	110	88541	71767	106	121006	98089	107	1322	905	0	6215	5224	43	187	506	0	0.564574
118416	114867	85	48907	47386	81	61735	60775	81	757	807	0	3283	3107	30	989	1151	6	0.565595
19864	19749	64	8447	8713	39	10659	11210	41	-69	125	0	461	575	0	434	689	0	0.566616
93837	92722	80	37603	36545	77	39765	38491	77	505	405	0	2032	2156	23	168	416	0	0.566616
73114	68683	80	30072	27774	77	27272	24626	76	242	256	0	1454	1188	15	-439	61	0	0.566616
71878	71252	84	20838	20957	54	26631	25712	68	329	294	0	1486	1540	16	778	593	0	0.566616
100645	93896	82	38825	34989	81	37800	34123	80	329	446	0	1915	1648	21	-31	147	0	0.567637
87206	83463	83	31966	31024	76	34788	33702	77	228	334	0	1806	1677	20	414	518	0	0.567637
109605	107079	88	42388	41640	79	45001	43890	79	612	470	0	2399	2143	24	199	696	0	0.568658
181086	146640	105	70901	56603	94	103949	86510	94	1208	824	0	5193	4067	41	1261	1581	14	0.568658
204136	168050	96	134809	116543	97	106162	90892	95	1403	1343	14	5662	4877	39	987	1481	10	0.569678
55894	54929	75	23136	22239	64	22823	22099	61	225	216	0	1120	1155	10	-304	275	0	0.569678
78260	77430	78	15437	15443	47	29627	28755	76	165	321	0	1700	1488	21	24	389	0	0.569678
164795	146119	101	81294	73714	88	65659	57961	87	639	663	0	3506	3112	32	361	478	0	0.570699
28341	28070	69	9879	9988	41	10460	10566	42	122	204	0	582	683	0	-127	407	0	0.57172
151999	142793	89	71916	68247	89	62248	58614	88	1081	692	0	3386	3101	31	-38	387	0	0.572741
120782	118618	81	50902	49515	80	52823	51606	79	573	574	0	2408	2283	26	518	366	0	0.572741
123629	120487	83	36938	36305	78	75073	73552	82	707	675	0	3791	3858	30	1367	1976	14	0.573762
120004	114339	99	48901	47759	82	65241	62518	82	831	785	0	3241	3161	29	-113	341	0	0.574783
156744	143307	86	55756	51024	85	66197	60637	86	645	639	0	3273	2784	33	402	413	0	0.574783
101202	99176	80	42065	41013	80	43178	42564	79	764	536	0	1986	1869	22	133	354	0	0.575804
41476	40684	72	22827	23258	64	17799	18747	49	8	228	0	786	788	0	422	738	0	0.575804
184146	148984	97	81356	65797	93	69500	54607	94	925	619	0	3543	2728	34	16	288	0	0.577846
179546	159104	91	83364	73733	90	79591	69132	90	773	859	0	4119	3389	37	1051	687	0	0.577846
30354	29930	70	8888	9177	39	13944	14193	45	-83	147	0	736	713	0	99	386	0	0.578867
205016	159746	107	79146	61828	101	81697	66192	102	820	728	0	4572	3484	39	1045	1273	8	0.578867
185545	152846	99	79468	67227	94	73705	60986	94	904	807	0	3815	3270	34	-418	242	0	0.579888
268608	200332	112	138181	109326	108	108589	82525	108	1299	922	0	5921	4888	43	338	955	0	0.579888
188460	172524	102	116267	110476	91	72607	66610	90	897	805	0	3834	3529	31	149	415	0	0.579888
139324	126155	88	55851	49543	85	63822	57130	85	832	686	0	3307	2849	32	619	1422	9	0.582951
324284	225076	121	210650	166744	114	172089	128865	113	2408	1527	27	9101	6598	54	750	766	0	0.582951
113524	115690	79	44375	44604	77	59412	58384	79	623	584	0	3017	3005	29	979	1051	3	0.582951
69295	69350	85	26373	26371	72	28226	27781	72	489	459	0	1337	1240	15	-761	0	0	0.583971
150404	127506	93	91946	82851	89	94234	81047	89	1022	1073	6	5180	4526	38	111	340	0	0.584992
235252	166453	109	91167	64661	106	113208	82110	107	1128	861	0	5968	4260	44	1776	1616	14	0.586013
41693	43589	69	16237	16593	48	15666	15840	46	127	269	0	801	815	0	-408	151	0	0.586013
91862	91423	80	35892	35438	77	34141	33267	77	142	217	0	1521	1551	18	78	296	0	0.591118
122225	117441	83	46524	44236	81	62562	59590	84	715	698	0	3370	3152	30	429	691	0	0.591118
162554	141393	101	73103	63703	88	82699	71909	88	907	690	0	4596	3829	37	-306	479	0	0.591118
271585	186210	108	90001	60681	105	125608	82835	108	1248	669	0	6382	4282	48	-616	218	0	0.591118
72955	77247	53	18747	19504	48	29811	29911	74	309	349	0	1677	1575	19	-214	317	0	0.591118
155768	135735	88	61247	55510	85	65825	55532	88	633	552	0	3199	2645	31	-10	437	0	0.591118
157798	134137	93	66368	55273	88	60773	51969	87	573	528	0	2929	2594	29	-435	319	0	0.592139
127160	113450	91	49410	43937	84	53968	48388	84	433	333	0	2689	2439	27	1811	1384	12	0.59316
168397	154873	94	61608	56650	88	73190	67070	87	824	873	0	3644	3424	32	1011	1012	3	0.594181
58078	56401	90	23502	23118	61	23263	23164	61	77	265	0	1187	1178	10	807	911	0	0.594181
65713	60811	81	32768	30338	76	25422	23732	76	472	397	0	1531	1405	17	-282	158	0	0.594181
177328	144184	104	60655	49484	92	68855	55161	93	519	704	0	3818	3035	36	-826	31	0	0.594181
133044	116994	87	53049	45346	86	61178	53108	87	865	884	0	3097	2712	30	-439	135	0	0.594181
69180	69632	74	23821	23828	73	26977	26479	73	409	330	0	1462	1415	16	160	805	0	0.597243
27252	28463	56	14420	14644	47	11546	11952	44	68	148	0	509	700	0	229	431	0	0.598264
90355	86840	79	32529	30041	79	40033	37406	79	236	379	0	1850	1809	20	-32	331	0	0.598264
188930	153778	106	70210	58816	93	73752	61437	93	961	763	0	4077	3375	38	279	461	0	0.599285
47594	48523	65	15440	15468	48	18670	18479	56	261	173	0	895	861	0	-288	87	0	0.600306
223825	168806	103	83017	61987	101	88355	66670	102	1198	874	0	4750	3736	42	440	907	0	0.600306
109104	108334	81	42683	42747	78	55306	54957	80	705	516	0	2847	3074	26	292	932	0	0.600306
150259	129116	104	57871	49272	87	59075	50430	88	584	586	0	3071	2594	32	-346	179	0	0.601327
163074	135246	108	73302	61579	108	76448	62636	108	760	659	0	4044	3330	34	359	533	0	0.601327
193764	170219	109	65663	58336	90	82262	72430	92	877	738	0	4478	4071	37	758	758	0	0.601327
93748	84306	84	41150	36913	81	36707	31835	81	302	438	0	1975	1832	24	539	926	0	0.601327
134829	126469	88	49441	45677	82	64686	60195	84	543	545	0	3209	2977	29	954	878	0	0.602348
131290	106936	94	47864	39037	91	46809	38767	90	705	582	0	2719	2263	27	284	320	0	0.602348
170903	147146	107	72925	64030	90	64169	56070	89	1119	994	0	3275	3025	30	151	495	0	0.602348
114010	111390	82	32986	32192	79	63778	62284	82	613	658	0	3067	2884	29	-85	389	0	0.60439
152591	127747	92	68736	58044	88	52020	43028	87	418	370	0	2868	2325	32	495	787	0	0.605411
240548	172113	110	164032	116589	110	189499	133064	110	2256	1553	25	10087	6719	57	986	1082	5	0.606432
49621	51578	70	15072	15372	47	21099	20839	59	440	341	0	1128	1126	9	-20	219	0	0.606432
92891	91551	81	31745	31368	76	37795	37114	77	137	394	0	2001	2013	21	96	442	0	0.607453
105723	105086	78	32381	31725	78	50734	49956	79	599	490	0	2426	2402	25	-225	327	0	0.609495
48137	49757	59	17542	17505	50	22702	22089	62	-3	111	0	1306	1254	11	-621	121	0	0.610516
205906	168871	97	66726	53750	94	104083	86830	94	1053	1023	3	5607	4504	41	266	630	0	0.610516
121761	112482	87	53108	48835	83	59650	53438	85	776	619	0	3244	2897	30	418	649	0	0.610516
43214	41842	86	18398	18426	53	17072	17599	51	65	112	0	792	884	0	-98	328	0	0.611537
44559	44291	75	17793	18073	50	18067	18614	50	136	208	0	914	1041	5	-237	327	0	0.611537
170043	138425	95	64762	52077	93	73563	61248	92	821	735	0	3735	2950	35	942	845	0	0.611537
215870	163827	100	87917	65097	97	104424	78415	97	893	697	0	5416	4009	43	685	741	0	0.612557
142753	128706	87	65739	58489	86	81261	72699	87	954	935	0	4086	3502	35	886	737	0	0.612557
161476	143531	87	72199	64300	86	67429	59556	86	685	612	0	3604	3261	33	1083	1287	8	0.612557
306844	223076	121	170138	124463	119	124144	87966	117	1947	1459	18	6458	4339	46	981	487	0	0.613578
246770	182073	108	118730	86700	104	97591	68424	104	732	667	0	5400	3962	43	1068	609	0	0.613578
34830	35836	63	15275	15275	48	14454	14586	47	204	199	0	734	856	0	399	470	0	0.613578
109771	105857	90	25379	24955	76	49857	48893	79	397	551	0	2472	2422	26	-242	489	0	0.614599
39512	39124	70	14571	14797	46	13551	13681	43	71	141	0	690	680	0	-297	112	0	0.61562
132688	114278	92	58506	50747	87	59403	51228	87	778	747	0	3275	2802	31	1593	797	0	0.61562
235481	181121	106	96445	76612	104	84970	65650	104	1198	870	0	4436	3459	37	410	796	0	0.616641
129505	123702	85	44450	41908	82	73087	69390	83	866	831	0	3807	3616	33	174	583	0	0.616641
26896	29128	48	20432	20896	60	9615	9745	39	359	214	0	402	467	0	342	561	0	0.617662
51753	53002	72	23555	23512	64	17841	17574	50	165	214	0	967	1046	5	-168	547	0	0.617662
26300	26080	65	13632	13936	45	11107	11374	42	27	133	0	459	442	0	-51	172	0	0.617662
66930	67139	76	18208	18029	53	27175	26605	72	171	306	0	1293	1251	12	262	615	0	0.618683
92258	92313	82	37316	37238	76	43036	42624	76	269	359	0	2315	2185	25	-158	452	0	0.618683
189689	152364	102	81504	67706	94	88407	73498	95	987	793	0	4760	4274	37	1708	1254	20	0.618683
108822	97477	89	49181	43797	82	37779	34102	81	402	379	0	1894	1620	22	-221	212	0	0.620725
252368	167118	112	106423	69466	107	122621	80246	106	1093	842	0	6133	4235	48	1004	970	0	0.620725
259262	183515	133	101491	69361	133	135884	92904	133	1831	1071	8	6999	4670	47	2552	1220	17	0.620725
136296	125460	84	36420	31958	82	75768	68633	85	630	640	0	3977	3608	34	1138	899	0	0.621746
153058	134693	91	62536	55135	87	65094	56354	87	661	766	0	3511	3302	31	333	918	0	0.621746
22897	24052	49	6525	6933	36	11265	11580	43	110	192	0	471	513	0	574	704	0	0.621746
48098	47552	74	21101	21495	57	18468	18488	48	139	154	0	846	965	0	300	466	0	0.622767
75343	75057	82	30981	30808	75	29202	29297	74	477	433	0	1486	1378	14	149	463	0	0.622767
42234	42826	74	13631	13644	45	18468	18916	53	278	271	0	796	980	0	401	910	0	0.623788
29374	29895	56	10255	10368	41	12005	12355	43	257	214	0	766	771	0	-423	49	0	0.623788
288118	201156	123	128769	94143	121	110640	80158	121	1504	1027	7	6261	4466	48	606	823	0	0.623788
162414	146493	88	94095	85041	89	91838	82599	90	882	986	0	4744	4381	36	396	545	0	0.624809
155606	135229	102	63155	55318	91	69498	60259	91	807	667	0	3817	3046	34	623	1043	3	0.62583
133116	119632	88	64872	59357	86	67931	60562	87	729	769	0	3760	3275	33	135	371	0	0.62583
152854	134247	87	62889	55013	87	72140	63173	87	554	540	0	3811	3310	34	1432	1039	3	0.62583
119622	107093	84	50951	44621	84	43853	37690	83	421	370	0	2293	1916	23	195	970	0	0.62583
136031	121590	90	64140	57180	87	60711	53808	87	789	649	0	3018	2560	29	511	863	0	0.62583
258234	192156	113	147472	116396	111	180388	134969	114	2062	1625	22	9338	7384	50	696	1048	5	0.62685
110111	108621	81	37136	36266	78	52067	49432	80	780	643	0	2927	2799	28	168	617	0	0.627871
111064	101328	84	42525	37235	84	43250	38443	84	456	340	0	2299	2059	24	235	459	0	0.627871
138466	125967	88	52823	47033	85	53080	48363	86	668	460	0	2747	2497	27	-120	398	0	0.628892
127390	115317	85	53906	48782	84	51996	47273	84	907	608	0	2643	2481	27	867	967	0	0.628892
154166	134259	90	50365	41976	88	90116	79146	88	1128	809	0	4516	4023	35	1137	1218	14	0.629913
53098	52813	77	20508	20988	54	18947	18608	60	41	185	0	1102	1055	5	-27	892	0	0.630934
42077	41607	73	14521	14607	47	17525	17820	50	385	378	0	749	956	0	43	448	0	0.630934
214761	172375	98	60906	47848	95	81107	65816	94	1279	859	0	4846	3917	38	49	491	0	0.631955
238159	182454	103	100495	76775	102	135002	104148	103	1195	874	0	7371	5355	47	810	724	0	0.631955
99429	100633	79	37741	37979	76	42605	42389	76	489	518	0	2211	2152	24	573	477	0	0.631955
57716	61242	68	28839	29483	67	21069	21453	54	462	321	0	1033	1111	8	200	468	0	0.631955
206019	164802	99	90779	72980	97	100952	79857	97	1230	880	0	5377	4029	41	429	417	0	0.633997
145230	123699	100	51971	43830	87	67452	57982	88	876	595	0	3654	3285	31	146	728	0	0.635018
31103	31610	69	15092	15502	48	15400	15669	47	203	183	0	727	736	0	121	386	0	0.63706
28298	28850	69	11465	11554	44	11643	11586	43	204	213	0	559	606	0	-182	180	0	0.63706
93868	90786	89	16142	16270	48	41908	41313	76	393	397	0	2204	2089	23	526	638	0	0.638081
34628	35120	62	11551	11658	43	14486	14425	47	-107	135	0	819	942	0	97	260	0	0.638081
26661	26868	56	9184	9373	41	12301	12394	43	174	143	0	608	549	0	86	413	0	0.641143
103864	101932	86	21381	20826	65	34314	33495	79	174	261	0	1963	1971	22	115	578	0	0.642164
227862	166306	103	93523	66376	103	95573	69165	102	1153	978	0	4823	3534	44	944	1268	7	0.642164
136912	124612	88	44399	39542	85	77481	68873	88	839	775	0	3857	3541	34	-36	484	0	0.643185
148882	136223	88	65575	59310	85	63577	55614	84	611	540	0	3717	3319	33	253	542	0	0.643185
111888	110284	80	35525	35135	78	53726	52961	80	492	746	0	2798	2668	26	19	456	0	0.644206
47417	50051	72	22605	23523	53	19259	20447	46	-27	121	0	1007	1032	4	-360	81	0	0.644206
44566	44027	74	8950	9147	39	17245	17639	48	338	287	0	809	817	0	136	567	0	0.644206
33437	30733	82	12756	12950	45	10265	10325	43	132	242	0	538	488	0	-39	281	0	0.645227
176448	143372	97	70453	56185	94	88629	71623	95	810	589	0	4741	3880	38	888	1223	10	0.646248
92627	93113	80	33712	33454	76	40939	40045	76	357	546	0	2136	2055	23	229	459	0	0.646248
61295	61260	82	18895	19045	51	22553	22075	66	30	131	0	1024	1061	7	-228	184	0	0.646248
121158	115985	90	69646	68649	80	70244	67022	81	1097	862	0	3396	3324	29	256	534	0	0.647269
63954	64394	75	22135	22403	62	24622	25048	68	343	239	0	1334	1242	14	-14	690	0	0.64829
32711	33383	67	16036	16041	50	14024	13745	47	374	345	0	781	713	0	403	338	0	0.649311
234018	183309	102	85988	66235	102	102994	80860	102	1298	820	0	5655	4501	42	-46	483	0	0.650332
38925	39393	60	14712	14919	46	16565	16568	52	73	192	0	853	839	0	69	344	0	0.651353
146024	130174	89	64275	58060	86	62048	55220	86	343	426	0	3335	2970	31	605	770	0	0.652374
176218	150938	93	74519	64313	91	76401	64734	93	1035	802	0	3888	3358	36	803	888	0	0.652374
65780	62819	82	17983	17997	51	24556	24291	65	155	265	0	1349	1348	15	774	623	0	0.653395
119246	104104	86	55503	49522	85	51775	45411	84	373	538	0	2689	2425	28	-553	83	0	0.653395
209765	169001	99	81110	65257	94	99665	80491	95	975	912	0	5167	4117	40	-74	735	0	0.653395
132281	114191	89	62937	55027	86	49978	43322	86	619	444	0	2641	2221	26	324	536	0	0.653395
109341	110597	80	38651	38448	78	49118	49787	78	779	487	0	2746	2648	26	87	622	0	0.653395
150764	135954	87	54378	49286	85	58198	51214	86	615	593	0	3221	3019	32	91	349	0	0.654416
291718	202492	118	91270	62623	115	107553	76493	115	1538	1172	12	5805	4266	46	408	636	0	0.654416
99371	101812	78	50241	49379	77	38308	36902	76	423	516	0	2177	2024	23	-302	226	0	0.654416
69390	67011	78	31911	31284	75	26436	25537	74	105	182	0	1196	1205	11	719	715	0	0.655436
168116	143447	94	54954	46223	90	75129	63686	91	658	700	0	3999	3428	34	733	686	0	0.657478
93666	91471	83	23452	23033	65	36288	35903	77	448	383	0	1959	2000	22	-138	489	0	0.65952
202427	157402	98	76043	59742	98	79843	62327	100	1148	858	0	4446	3430	38	329	972	0	0.660541
75729	70588	82	31213	28489	78	27999	25635	77	408	397	0	1544	1455	17	-133	226	0	0.661562
45432	46256	84	19790	20230	55	17353	17013	50	-66	257	0	1010	1003	2	-82	308	0	0.661562
28720	30596	65	11030	11640	41	13034	13128	43	199	239	0	722	760	0	424	577	0	0.661562
208344	174219	101	94643	79189	94	91558	75655	95	901	798	0	4994	4071	40	439	569	0	0.661562
173655	137215	93	59990	47093	92	96955	74648	94	977	841	0	4845	3845	40	151	429	0	0.662583
25590	25056	67	9523	9827	40	9807	9808	41	12	180	0	637	638	0	-352	124	0	0.663604
112364	111415	82	33987	33314	77	57930	56915	79	531	379	0	2921	2906	29	-220	183	0	0.664625
236737	182823	100	74352	57060	99	99543	77826	100	1448	975	0	5239	4288	41	407	427	0	0.664625
45957	50769	59	14463	14827	45	18156	18013	54	107	152	0	761	946	0	1028	1468	11	0.664625
274434	199185	128	113200	85575	115	147312	105961	116	1717	1264	16	7848	5651	50	303	555	0	0.665646
129627	117249	90	53718	48207	84	62727	56162	87	650	698	0	3216	2804	31	840	866	0	0.666667
266464	195094	130	99492	71674	112	103748	77340	112	1436	1301	15	5822	4416	45	1430	1280	8	0.667688
173271	140107	98	79316	64782	91	67145	54802	90	1006	733	0	3715	2869	35	791	593	0	0.667688
141021	125546	103	57025	50636	85	62829	56273	85	691	779	0	3346	3223	31	-44	330	0	0.667688
107033	103341	96	34288	33848	78	64898	64042	82	533	568	0	3407	3415	30	276	516	0	0.668709
170176	148366	100	61727	53143	88	76267	67927	87	1162	834	0	3740	3245	35	-76	528	0	0.669729
252444	166883	115	94490	60666	106	100548	64071	106	1188	716	0	5569	3505	46	1857	1330	18	0.669729
58339	60832	71	21592	21529	54	25657	25426	66	245	241	0	1066	1037	6	23	233	0	0.669729
40678	42004	66	16665	16761	47	14894	14856	46	50	145	0	740	676	0	406	374	0	0.67075
35414	35782	70	22645	23181	66	13831	14504	44	144	155	0	847	942	0	-371	50	0	0.671771
235320	182802	106	86402	69316	102	97600	73569	103	1416	840	0	4928	3839	40	241	580	0	0.671771
168416	135502	92	93788	78095	92	69194	54793	92	702	644	0	3824	3128	36	876	1133	6	0.672792
153772	146054	93	81189	78862	87	74146	70448	86	674	800	0	3990	3735	33	276	482	0	0.673813
136103	115093	93	54721	46260	86	57906	48966	86	547	529	0	3064	2796	29	545	766	0	0.675855
123580	113693	86	41330	36667	83	58973	52565	86	771	673	0	3298	2793	32	768	959	0	0.676876
51492	52361	75	24200	24200	66	19392	19550	53	286	210	0	1128	1115	8	-147	225	0	0.678918
124647	120985	83	47174	45754	81	66219	64080	82	540	723	0	3666	3422	31	818	786	0	0.679939
108188	98828	88	42695	38455	82	45537	41358	83	320	323	0	2448	2154	24	422	724	0	0.679939
169311	152372	90	62985	55996	88	71811	63203	88	793	708	0	3961	3602	33	517	564	0	0.68096
100118	95211	88	34711	32082	78	56032	51967	81	522	555	0	3034	2720	30	208	419	0	0.68096
109446	96922	87	51133	46194	82	39392	34421	81	245	364	0	2250	1815	26	238	877	0	0.68096
68371	66852	79	24172	24028	68	23264	23159	62	224	267	0	1233	1106	10	187	486	0	0.683002
201867	169709	98	71400	59097	96	85231	71072	97	1088	965	0	4835	4178	37	550	823	0	0.684022
258432	185791	117	106419	78487	114	107863	80159	115	1184	757	0	5811	4306	43	367	1034	4	0.685043
110388	97953	87	37393	32915	81	41559	36893	82	516	484	0	2375	2158	26	5	509	0	0.685043
106618	104887	83	35387	34835	78	54669	54192	78	524	594	0	2889	2926	26	270	593	0	0.685043
30879	30878	79	11139	11384	42	15572	15435	49	193	364	0	700	700	0	777	969	0	0.686064
153845	125867	96	58496	47862	91	75926	62985	91	572	595	0	3873	3060	36	964	1276	9	0.687085
197743	182780	88	83180	76740	88	104845	95327	88	974	1051	6	5244	4876	37	729	1374	12	0.687085
91406	83194	86	40244	36671	79	36994	33637	79	392	529	0	1964	1752	23	-259	103	0	0.687085
174881	140991	96	59494	48789	90	76675	63726	91	770	624	0	4334	3436	38	1820	1404	10	0.688106
107118	105653	82	42595	42452	79	61256	59904	80	695	679	0	3089	2987	30	167	289	0	0.688106
160869	134433	92	71115	59640	90	83332	69301	91	923	679	0	4461	3783	36	306	870	0	0.688106
77660	79452	77	22961	23383	58	33350	33128	75	283	470	0	1741	1599	19	315	500	0	0.688106
77384	78323	80	33708	33464	75	32287	31308	74	509	473	0	1448	1509	16	301	652	0	0.688106
36341	38411	69	7735	8258	37	14752	15342	47	247	280	0	799	794	0	-87	242	0	0.689127
196983	153102	111	77128	59721	93	85676	67729	94	792	858	0	4745	3704	40	650	942	0	0.690148
32980	33308	68	10547	10639	41	14648	14957	45	169	239	0	779	873	0	-338	329	0	0.691169
95774	94732	81	28699	28480	76	43504	42941	77	487	421	0	2240	2234	23	168	342	0	0.691169
33450	33998	71	16334	16439	50	15937	16317	47	280	208	0	760	851	0	179	257	0	0.694232
113060	99403	89	51271	44763	84	42619	36729	83	588	444	0	2437	2226	26	248	332	0	0.695253
27394	27357	71	11819	12360	43	12251	12301	45	-9	74	0	838	746	0	-14	286	0	0.695253
196596	157028	95	83237	67006	94	74535	60701	94	1064	892	0	3789	3031	35	933	658	0	0.695253
27439	30161	43	10480	10527	41	9247	9699	38	54	193	0	633	556	0	363	540	0	0.696274
141080	130767	85	61226	55909	84	47720	43905	83	561	525	0	2262	2164	26	877	729	0	0.697295
109308	107019	96	37336	36797	78	55089	53840	80	260	391	0	2860	2849	27	272	740	0	0.697295
167363	144090	92	79546	67634	91	78392	65362	90	804	619	0	4503	3545	39	427	666	0	0.698316
247677	179170	125	88568	65435	111	89600	67012	110	1340	817	0	4971	3683	41	671	754	0	0.698316
185807	150200	94	65952	53944	91	82251	65275	93	717	686	0	4336	3437	38	1446	1581	16	0.698316
261015	192721	108	125555	94788	107	128733	95564	106	1553	1144	12	7200	5513	48	138	806	0	0.700357
26101	28225	47	11734	12330	41	11769	12076	43	23	109	0	687	814	0	179	433	0	0.700357
183646	149914	96	64614	51619	96	81025	67240	96	757	762	0	4569	3733	39	981	604	0	0.701378
90844	89984	77	39946	38682	77	38859	38279	76	487	445	0	1872	1939	21	-24	483	0	0.701378
113704	108826	84	34776	33686	80	50141	47843	82	491	697	0	2761	2796	26	350	618	0	0.702399
289860	202530	111	147194	106062	110	160308	115804	111	2132	1548	26	8509	6080	53	1114	796	0	0.702399
223032	169471	101	87569	66818	97	87297	67209	97	950	774	0	4553	3653	39	740	569	0	0.702399
133545	114508	87	52776	46654	84	54806	47553	84	723	673	0	3023	2663	30	1028	818	0	0.702399
222541	171326	113	75814	59101	99	115223	87980	100	1304	955	0	5805	4540	43	639	929	0	0.70342
59706	59107	75	18618	18667	51	22482	21973	60	74	208	0	1148	1256	11	43	397	0	0.704441
158139	127925	95	71122	59086	90	72184	59314	91	843	760	0	3869	3187	34	9	457	0	0.704441
122415	116981	82	51085	47753	81	58797	55331	82	555	503	0	2822	3007	27	-137	302	0	0.705462
171255	142624	91	72547	60539	90	76655	62562	89	1044	782	0	4066	3200	37	476	809	0	0.705462
213380	164132	100	93560	74438	99	97409	75107	100	1341	903	0	5148	4106	42	1411	911	0	0.706483
44563	43412	71	15215	15439	47	15084	14915	51	320	203	0	909	817	0	-55	344	0	0.707504
58284	60390	80	17633	17612	53	22437	22061	59	245	239	0	1213	1273	12	-171	211	0	0.707504
73524	75756	79	34323	34251	74	28052	28132	73	-4	138	0	1567	1610	17	19	535	0	0.708525
70804	68958	81	29733	29738	74	26798	26118	68	380	395	0	1354	1309	14	143	342	0	0.709546
144447	131540	91	55300	49058	87	58216	54220	85	557	489	0	3194	2882	32	1236	1096	6	0.710567
23677	24913	61	6310	6417	36	12690	12543	44	150	292	0	617	634	0	-565	58	0	0.710567
46379	45402	76	24098	24281	68	16068	15921	49	59	255	0	729	774	0	-576	108	0	0.711588
112144	104507	89	41410	38686	82	43333	41656	81	288	416	0	2348	2174	24	896	1001	2	0.711588
35304	35621	75	15151	15538	47	13703	13596	46	70	171	0	672	757	0	-455	17	0	0.712609
205902	161592	98	69412	53687	95	97064	75365	96	1144	1008	3	5313	4017	43	1016	1197	6	0.712609
178004	150078	95	76136	64586	90	61446	53117	89	831	714	0	3119	2798	31	387	503	0	0.712609
184623	150353	97	84397	65940	98	100609	81709	98	1121	1081	7	4998	3936	42	1120	719	0	0.713629
229396	167520	101	102992	74414	101	85767	63296	100	681	692	0	4647	3442	41	619	944	0	0.715671
130784	124357	92	47772	45400	82	54280	51042	82	642	675	0	2658	2354	27	-201	225	0	0.716692
216336	174436	103	74841	59591	97	104491	84874	98	1220	751	0	6034	4853	43	916	1118	5	0.716692
119769	112428	82	46234	41588	84	49964	45716	82	710	613	0	2692	2728	26	753	486	0	0.717713
119749	115963	81	38721	38042	79	57392	56005	80	829	901	0	3228	3349	28	628	489	0	0.718734
150691	133639	98	64270	57467	86	71873	63479	87	681	696	0	3771	3450	33	645	440	0	0.718734
106096	103586	91	49719	49183	80	51911	50890	82	603	443	0	2635	2481	27	-120	352	0	0.718734
19873	18451	72	8970	9098	40	8821	8812	40	54	128	0	460	501	0	-76	360	0	0.718734
27023	26112	66	10459	10704	41	13538	13398	46	90	152	0	684	636	0	168	278	0	0.719755
190729	147153	101	83458	65971	96	76458	58843	96	956	694	0	4224	3481	38	478	701	0	0.720776
278914	203585	135	85670	58640	119	128703	96315	120	1193	921	0	6927	5031	47	1229	1077	5	0.720776
175653	141106	95	64415	51073	92	65273	52958	92	535	660	0	3183	2652	32	-401	148	0	0.721797
186996	160278	89	70308	58729	88	98152	81481	92	1091	873	0	5022	3996	42	1492	1126	9	0.721797
111842	112577	79	53024	53174	79	67707	66037	80	432	600	0	3572	3329	32	105	333	0	0.721797
49673	50267	76	13552	13667	45	20806	20983	55	289	350	0	1230	1178	12	-98	369	0	0.722818
196802	155693	99	71672	55273	92	91976	70075	93	968	678	0	5263	4043	40	827	677	0	0.722818
27717	29517	49	9588	9946	40	12488	12832	44	51	178	0	757	798	0	-116	474	0	0.722818
49863	48936	86	21598	21605	66	16489	16957	49	237	215	0	1090	1080	6	-561	15	0	0.723839
217443	180004	101	91333	75176	97	86619	72514	96	1013	937	0	4535	3811	36	831	1015	2	0.723839
66526	68343	86	24078	24464	64	24374	24329	68	186	162	0	1305	1336	13	605	532	0	0.72486
125101	122392	85	33650	32755	77	70490	68602	80	756	709	0	3833	3717	32	507	831	0	0.72486
87880	84817	79	27654	26332	76	37185	35895	77	61	262	0	1926	1742	20	137	618	0	0.725881
38790	38916	70	14126	14263	46	16764	16566	50	157	241	0	982	1027	4	65	470	0	0.725881
241712	165481	112	93230	62385	109	128922	85156	112	1050	827	0	7449	5264	51	1185	1010	2	0.725881
125877	108767	89	42393	36916	83	54738	46736	85	516	510	0	2642	2301	28	720	724	0	0.726902
99581	98087	90	34743	34530	77	54565	53711	79	657	720	0	2675	2669	26	459	1190	5	0.728943
140861	127152	87	50441	44635	85	51723	44085	85	361	422	0	2907	2707	29	164	376	0	0.729964
180141	141537	94	76278	58579	95	97129	77702	94	1289	910	0	5036	4135	40	449	932	0	0.729964
95612	97208	79	28864	29325	66	49763	49554	77	439	379	0	2364	2345	24	825	546	0	0.729964
114398	75608	109	45892	27657	108	45850	29548	109	610	456	0	2414	1587	18	-180	346	0	0.730985
50009	51136	76	21313	21284	62	20655	20763	53	92	289	0	853	821	0	69	273	0	0.732006
97580	96356	79	29539	29221	76	35920	35233	76	257	539	0	2072	1828	22	519	579	0	0.732006
59040	60073	73	19921	20200	54	19746	19767	55	58	136	0	1011	1066	6	-248	280	0	0.732006
35617	36272	57	13067	13014	46	14064	13712	48	107	156	0	687	675	0	-156	435	0	0.732006
31231	31661	57	11633	12080	43	12153	11850	44	18	93	0	583	740	0	234	306	0	0.733027
42181	44039	69	21410	21749	55	15990	15884	49	196	158	0	753	886	0	447	569	0	0.733027
52418	54373	72	21233	21354	55	22114	22259	58	123	346	0	1171	1219	10	-117	367	0	0.733027
190212	167111	93	77684	66727	90	80006	70530	91	1073	1091	7	4334	3759	35	453	998	0	0.734048
203010	168555	102	154889	129375	96	90393	74296	94	1007	1077	7	4824	3848	39	697	671	0	0.734048
160494	130011	94	66576	54271	92	65811	53449	91	849	605	0	3544	2808	34	61	468	0	0.734048
79952	79960	79	24277	24489	61	28693	27894	74	51	316	0	1661	1721	19	-64	317	0	0.735069
168646	140411	95	75532	63696	92	71441	59829	92	870	586	0	3562	2957	33	721	580	0	0.735069
101292	100963	81	33077	32636	78	43611	42122	79	453	415	0	2116	2115	21	130	591	0	0.735069
43638	42983	85	8384	8380	39	15642	15723	50	157	178	0	1006	1065	5	-43	321	0	0.73609
99380	89671	87	42897	38145	82	37847	32730	82	425	376	0	2125	1795	21	767	1016	2	0.73609
37211	36309	75	13170	13212	44	13844	14006	45	0	121	0	724	774	0	-29	835	0	0.737111
215935	166851	104	93114	70696	101	92980	71547	101	1230	948	0	5293	3799	43	1117	1191	6	0.737111
149060	140969	87	60384	57389	83	57033	54806	82	1048	879	0	3246	3072	29	212	755	0	0.738132
55605	56188	87	22287	22704	62	22426	22309	57	273	325	0	1298	1197	13	163	460	0	0.738132
168698	144741	94	77024	66970	92	62461	54442	92	649	709	0	3561	3157	31	1046	847	0	0.738132
32244	31462	64	12284	12607	44	12627	13063	46	83	239	0	668	737	0	-599	35	0	0.739153
126916	115848	87	48828	45115	84	75190	68117	85	538	637	0	3979	3576	34	-199	444	0	0.739153
48570	45289	85	16218	16089	48	15122	14825	47	272	180	0	835	849	0	475	386	0	0.741194
126521	112114	86	55199	48542	85	64334	56232	86	569	416	0	3242	2802	32	183	491	0	0.743236
242885	187441	114	110824	88998	99	108841	85936	99	1227	1013	3	5677	4696	43	-180	444	0	0.743236
88486	81737	79	38969	35398	80	31298	28968	79	329	411	0	1735	1429	18	717	638	0	0.744257
148975	121210	101	64384	50588	90	57668	46381	89	696	629	0	3016	2213	35	375	724	0	0.744257
79270	79474	81	36240	36369	75	22175	22238	66	33	256	0	1107	1119	8	-241	190	0	0.744257
243204	165034	105	96599	66231	103	109579	75054	105	1639	903	0	5801	4010	46	649	1173	9	0.744257
168333	140732	95	63485	52323	90	73437	61682	90	702	535	0	4239	3507	38	698	561	0	0.745278
116979	111057	89	38259	35456	81	58046	53452	82	697	824	0	2955	2693	29	371	454	0	0.746299
162067	130734	95	66571	53312	92	57242	45084	91	1106	698	0	2928	2123	32	769	776	0	0.746299
49894	50040	65	17341	17469	48	19558	19021	61	271	396	0	1072	1135	9	540	591	0	0.746299
21714	20945	59	9684	10063	40	10149	10147	41	146	196	0	694	605	0	-52	340	0	0.74732
154357	131706	91	69365	60608	88	71332	61862	89	489	661	0	3478	3125	32	659	962	0	0.74732
24349	25513	50	13835	13747	47	9941	9774	42	217	182	0	523	535	0	442	673	0	0.74732
133583	124860	85	51012	45874	84	72383	64061	86	550	571	0	3583	3228	32	552	789	0	0.74732
24217	23883	64	8174	8140	39	9817	10119	42	119	123	0	518	715	0	399	581	0	0.748341
149087	129431	91	58871	50371	88	71053	62605	88	1078	795	0	3839	3295	35	856	879	0	0.748341
167456	155054	91	78540	73204	86	77869	70858	88	886	830	0	4149	3847	35	477	699	0	0.749362
202210	159142	98	74684	59891	95	80620	61914	98	930	962	0	4054	3112	37	401	648	0	0.749362
137184	119774	90	49932	42729	86	53821	45306	86	719	533	0	3057	2453	30	479	465	0	0.750383
83675	82949	81	17824	17628	51	34100	33749	76	643	462	0	1759	1716	20	207	724	0	0.750383
37198	37938	62	12470	12664	44	15457	15804	46	10	175	0	891	864	0	-217	501	0	0.750383
51586	51000	77	19209	19269	54	20496	20153	59	242	289	0	1158	1122	9	769	683	0	0.751404
270632	182187	118	102840	70243	110	109224	75116	110	1421	857	0	6169	3901	49	30	956	0	0.751404
260526	180054	108	95631	66624	105	113265	79852	106	1133	835	0	5708	3865	46	883	925	0	0.752425
23872	28411	42	17116	17676	51	12482	11885	46	138	218	0	691	836	0	-62	304	0	0.752425
131748	117816	89	52339	46600	85	50473	45240	86	731	565	0	2683	2566	27	656	900	0	0.753446
196807	161878	96	89884	73722	95	91491	74080	94	1052	857	0	4682	3906	37	668	912	0	0.753446
88568	90332	76	18348	18804	50	39764	40161	76	699	566	0	2311	2222	25	-99	152	0	0.753446
74983	79872	71	23302	23955	53	29753	29608	73	275	241	0	1574	1622	17	9	656	0	0.753446
115840	111643	84	29722	28900	79	63105	61529	83	652	593	0	3169	3262	28	-6	352	0	0.754467
171130	144690	96	83317	72425	91	72854	62230	92	734	631	0	3711	3028	36	543	493	0	0.755488
127779	121823	99	35743	34832	80	51669	49359	81	531	438	0	2861	2868	28	671	529	0	0.756508
179577	147078	99	80700	66956	92	79551	64519	91	964	629	0	4195	3411	36	602	687	0	0.756508
148172	126364	89	58792	48636	88	57763	47012	88	572	549	0	2879	2373	29	878	866	0	0.756508
135659	131278	101	75907	72820	84	72007	68668	85	718	709	0	3982	3728	34	-194	408	0	0.756508
195145	158559	100	65887	52050	97	75444	61350	97	762	667	0	3935	3327	36	1106	1066	7	0.756508
71816	72168	74	19422	19336	51	28585	28423	73	391	316	0	1423	1438	17	419	586	0	0.757529
34147	33489	77	12812	12821	45	14461	14758	46	130	160	0	723	816	0	144	365	0	0.757529
27949	26716	64	10539	10622	41	12584	12391	45	-78	106	0	663	645	0	-159	214	0	0.757529
50667	49293	76	24243	24304	71	18743	19184	55	296	276	0	1117	1165	9	-73	656	0	0.75855
122296	104308	88	42005	36429	86	38069	33331	85	374	375	0	1961	1718	21	-372	273	0	0.759571
132963	123581	92	42647	39065	83	50843	46736	84	271	367	0	2716	2490	28	481	601	0	0.760592
252378	190034	109	125768	97239	104	121779	90388	104	1407	1097	9	6633	5096	45	-392	223	0	0.760592
136085	127200	88	52731	50115	84	50766	47856	83	556	550	0	2858	2538	27	812	1015	2	0.762634
107966	101847	84	30668	29786	78	49365	47242	81	528	670	0	2738	2742	26	-315	223	0	0.762634
53494	55122	70	24547	24525	68	19202	18847	54	361	247	0	981	889	0	361	490	0	0.762634
29304	30170	61	17414	17893	51	11153	11362	42	194	200	0	594	645	0	-162	306	0	0.763655
104030	105112	77	34858	34690	76	52241	51148	77	644	613	0	3049	2922	27	573	528	0	0.763655
163953	134293	94	65890	55095	90	67499	56842	91	623	548	0	3615	2883	34	-47	434	0	0.764676
126837	114781	85	48871	42678	83	54262	48537	84	873	750	0	2608	2273	26	129	561	0	0.764676
104538	95621	82	41517	37170	83	38863	34175	83	409	359	0	2033	1784	22	966	901	0	0.765697
105438	105428	78	26287	26178	68	55435	54716	79	474	472	0	2720	2633	26	313	615	0	0.765697
50851	51977	73	14651	14662	47	17151	16836	52	256	359	0	1016	983	0	761	787	0	0.766718
185498	153037	99	67912	56502	93	73973	59958	94	858	728	0	3920	3133	36	678	780	0	0.766718
64072	66104	74	22374	22719	58	24224	24602	66	64	223	0	1063	1054	5	38	933	0	0.766718
56813	55398	76	12854	12661	45	20992	21029	59	95	179	0	1005	1196	10	-476	406	0	0.767739
135687	120768	96	60975	54612	86	64014	56741	86	1013	693	0	3437	3016	33	-242	199	0	0.76876
32381	33062	72	16194	16335	49	13838	13789	46	43	200	0	713	724	0	285	623	0	0.769781
34044	33079	70	19113	18507	68	13642	12844	56	84	224	0	895	732	0	422	696	0	0.769781
30148	30600	56	14945	15159	46	10447	10401	42	50	180	0	680	776	0	-97	297	0	0.769781
251496	182612	109	91055	68221	106	96319	71056	107	1279	995	0	5347	4101	42	789	808	0	0.769781
165425	139423	91	64483	53892	90	83590	70259	91	1113	816	0	4095	3552	36	939	856	0	0.770801
131982	114203	87	55651	48899	85	53138	45113	85	608	552	0	2950	2481	30	401	394	0	0.770801
25262	26799	52	10721	11205	41	10868	10874	42	291	204	0	536	733	0	110	568	0	0.770801
133509	111340	92	53598	46088	86	53154	45636	87	793	606	0	3035	2603	32	-109	784	0	0.770801
166811	155399	92	62381	58951	86	70245	64202	86	817	658	0	3791	3531	33	600	902	0	0.771822
190642	143628	99	77336	58169	98	83304	63702	97	671	691	0	4532	3243	40	230	574	0	0.771822
168855	144138	92	70003	61364	90	64519	54030	89	769	583	0	3489	3244	32	-266	272	0	0.771822
112529	107824	83	46711	44076	81	56233	52219	83	718	596	0	2873	2741	29	361	777	0	0.771822
277928	197799	115	118787	85354	113	129916	92155	113	1734	1167	12	6710	4715	47	728	684	0	0.772843
108368	102117	97	38166	36127	79	46138	44040	81	529	492	0	2500	2353	24	409	503	0	0.772843
181394	152707	96	81227	67489	91	99932	84566	92	877	807	0	5190	4253	39	593	1164	7	0.772843
144256	138094	86	65760	63475	84	57424	54235	84	616	697	0	3181	3011	28	-561	267	0	0.774885
160602	154361	89	81059	77629	86	94555	90177	85	917	870	0	5032	4773	37	1210	811	0	0.774885
66940	65931	86	16517	16351	50	25158	25259	73	229	320	0	1396	1313	14	330	609	0	0.775906
78388	73080	93	25714	24809	77	30951	29804	83	249	328	0	1724	1618	19	1310	782	0	0.775906
111887	107773	89	53832	52564	80	54005	51861	81	458	515	0	2742	2666	26	8	248	0	0.778969
76049	75315	80	30989	31082	75	27470	27440	74	-21	190	0	1395	1331	15	135	439	0	0.778969
73910	73439	77	24578	24667	64	31076	30814	75	297	212	0	1608	1545	18	64	179	0	0.778969
126663	114029	101	53360	46988	83	54734	48779	83	626	424	0	2807	2349	30	482	588	0	0.77999
155178	131598	89	66230	55414	89	70087	58743	89	664	619	0	3719	3059	35	483	594	0	0.77999
144277	128390	89	61445	53853	85	65146	58039	85	901	804	0	3208	2990	31	-59	328	0	0.77999
24853	23127	71	8479	8643	39	10572	10424	41	-76	197	0	696	729	0	28	651	0	0.781011
194564	163051	103	81375	67682	93	89505	75473	93	756	743	0	4491	3662	38	266	1242	8	0.781011
151341	132441	89	61461	51898	87	74692	64079	87	614	704	0	3844	3161	35	618	909	0	0.781011
73676	73562	75	24806	24259	68	25347	25181	68	402	363	0	1679	1546	17	-401	71	0	0.782032
45696	46194	72	13900	14408	42	18387	18195	49	-134	153	0	924	890	0	559	521	0	0.782032
78677	77811	77	22680	22727	55	32278	32445	75	388	327	0	1715	1605	18	164	553	0	0.782032
125263	112138	89	55856	48306	86	55947	49477	85	748	552	0	3032	2652	31	692	587	0	0.783053
157101	127342	93	58978	47308	89	61434	49170	89	801	560	0	3040	2471	32	-230	335	0	0.783053
168505	137635	98	72973	61611	92	63505	54608	91	613	506	0	3821	3145	35	898	1540	13	0.784074
148097	130501	89	46782	39586	84	79748	69246	86	707	607	0	3970	3314	36	257	732	0	0.784074
152218	140998	91	47706	44270	85	53470	47642	86	956	720	0	2712	2724	26	-274	371	0	0.785094
132961	121007	86	63139	57234	85	65002	58677	85	619	543	0	3437	3187	32	864	870	0	0.786115
143932	117670	91	61135	50441	89	61485	49990	89	670	673	0	3159	2440	33	-272	273	0	0.786115
135620	126182	94	50734	47494	85	55808	52906	84	745	768	0	2959	2751	28	217	816	0	0.787136
29174	29204	58	5861	6114	35	13400	14113	44	151	206	0	548	612	0	-170	252	0	0.787136
237580	181208	108	96122	72133	106	103290	77642	106	1321	916	0	5708	4303	43	9	498	0	0.788157
240451	161830	107	106828	73235	106	99532	68008	106	944	732	0	5456	3913	44	1359	1697	18	0.788157
134526	120762	93	55286	48053	85	52017	46026	85	613	568	0	2652	2617	28	807	874	0	0.789178
71997	72440	87	20619	20673	59	30317	30452	73	265	405	0	1608	1685	18	12	266	0	0.790199
280523	199257	115	163173	122735	110	140687	100006	110	1881	1285	19	7335	5235	51	599	1802	13	0.790199
201380	168920	95	76942	66251	92	95871	79983	94	1272	991	0	5232	4237	41	1051	1027	3	0.790199
212124	165157	99	92068	69136	99	99945	78299	100	850	760	0	4948	4026	39	289	1045	5	0.79122
39538	40513	76	12460	12622	44	17168	17227	49	109	165	0	801	817	0	548	488	0	0.793262
248946	178850	105	131105	96472	104	135520	97035	104	1508	1095	11	7631	5659	49	186	519	0	0.794283
68616	72342	75	24421	25072	59	27144	26131	73	418	408	0	1393	1343	15	229	622	0	0.794283
116713	110474	82	48860	44754	82	54884	50036	83	788	517	0	2926	2605	29	147	657	0	0.794283
153270	134968	91	93304	83182	90	68493	61592	89	872	842	0	3866	3429	33	525	811	0	0.795304
145685	138751	85	55858	51573	83	65904	59673	84	1312	844	0	3653	3271	32	767	925	0	0.795304
76030	78220	76	23784	24210	55	30417	29509	75	308	272	0	1707	1729	19	-156	419	0	0.795304
186619	151281	95	66177	53544	91	69702	56816	92	765	663	0	3731	3192	34	609	553	0	0.796325
80895	79505	79	39473	38103	77	31566	30418	76	382	393	0	1640	1625	18	298	426	0	0.796325
97249	94574	79	44451	44086	78	54820	54261	79	430	328	0	2842	2751	27	627	724	0	0.796325
59819	62183	70	14250	14637	45	26340	26823	71	181	308	0	1416	1442	15	148	400	0	0.796325
295349	201760	139	146861	102721	123	185425	130881	124	1503	1143	14	9788	6609	58	1214	757	0	0.797346
110218	104639	85	40024	37777	80	39959	36969	81	304	417	0	2109	2041	24	172	396	0	0.797346
44903	44170	86	16609	16738	51	16318	16145	52	246	189	0	807	803	0	224	488	0	0.798367
198327	163950	108	69171	58000	95	90394	75924	95	1031	900	0	4731	4017	38	184	733	0	0.798367
152903	127320	92	67235	55275	89	70464	60103	88	1097	671	0	3566	2917	33	434	628	0	0.798367
138079	127929	84	73397	68789	84	73886	66214	84	526	467	0	3685	3220	35	188	541	0	0.798367
79131	79538	77	36755	37414	75	28458	28033	70	511	697	0	1669	1597	19	40	486	0	0.798367
246351	196064	100	96720	75369	98	93257	72761	97	1557	1252	14	4959	3942	41	2798	2045	30	0.798367
124308	112123	93	60033	53773	83	52941	47229	83	849	544	0	2857	2429	29	342	708	0	0.798367
60802	66973	55	22220	23453	51	25605	25831	57	533	435	0	1348	1370	13	329	735	0	0.798367
120613	113481	100	48159	45650	82	45868	43864	81	597	581	0	2809	2566	27	777	871	0	0.800408
225581	171948	104	87739	67180	100	99412	73909	101	1199	1053	6	5237	3958	40	927	1212	9	0.800408
54805	55133	73	18329	18514	51	22786	23330	58	258	335	0	1257	1255	12	692	806	0	0.800408
46190	47032	69	19193	19421	56	19074	19421	50	335	257	0	872	1007	2	867	814	0	0.800408
61442	62096	81	23313	23281	61	21321	21557	53	445	318	0	1202	1287	12	155	556	0	0.800408
36826	39891	48	18166	18389	54	14887	15123	47	209	205	0	760	818	0	796	845	0	0.801429
72093	67602	80	31046	28331	78	24904	22251	67	319	361	0	1195	1197	12	-338	89	0	0.801429
31480	31513	69	9236	9540	39	14492	14908	47	12	192	0	718	576	0	-557	50	0	0.801429
27112	26363	72	10313	10549	41	10910	11197	41	129	135	0	680	690	0	-165	498	0	0.80245
24634	25272	57	9006	8978	40	11316	11395	43	116	211	0	580	544	0	483	534	0	0.80245
177877	146686	98	65344	53178	92	79701	66353	94	605	582	0	3868	3266	36	161	532	0	0.80245
267188	190638	105	113247	78713	105	107619	73679	105	1054	860	0	6165	4072	47	1021	1262	15	0.803471
137598	118628	90	57012	46984	89	59546	51616	89	475	473	0	3377	3121	31	-350	91	0	0.804492
257199	193666	105	112977	89009	102	97073	74433	102	1251	1143	11	5281	4018	43	361	525	0	0.804492
60734	62720	68	21490	21834	54	21833	22420	55	133	249	0	1338	1321	14	44	614	0	0.805513
182044	154362	100	62342	52348	98	81054	68478	99	864	608	0	4040	3576	37	116	461	0	0.807555
119495	111122	88	39430	35796	82	50312	46108	84	411	443	0	2606	2616	26	777	644	0	0.807555
154137	128262	93	59498	47785	91	65572	54049	91	840	654	0	3456	2619	33	398	513	0	0.808576
26665	27963	50	10916	11105	42	11277	11360	43	155	161	0	516	539	0	-346	74	0	0.808576
142362	139084	87	70367	68512	84	64412	60799	84	856	726	0	3717	3707	31	-5	513	0	0.809597
123004	103520	88	58425	50264	86	41747	35285	86	676	593	0	2221	1888	24	131	589	0	0.809597
48409	49760	65	18916	18866	55	17185	16370	53	332	180	0	918	872	0	41	862	0	0.810618
102809	93323	88	44038	38783	84	40527	36554	83	524	579	0	2051	1895	23	-379	262	0	0.811639
127607	114161	86	59469	52379	85	58502	50970	85	885	867	0	3166	2745	32	215	421	0	0.811639
123493	114864	100	51811	47117	100	70755	65148	100	967	710	0	3817	3295	33	-333	429	0	0.811639
28939	30219	59	9533	9891	39	12201	12532	43	327	207	0	950	853	0	84	293	0	0.811639
53811	54204	73	16103	16532	47	20711	21154	52	180	273	0	888	974	0	166	223	0	0.811639
89120	87716	82	17581	17500	50	29676	28963	76	448	343	0	1768	1769	20	549	765	0	0.811639
117021	112613	86	38673	37859	80	61921	61092	82	476	460	0	3197	3081	28	1029	948	0	0.81266
72590	65859	87	30431	27236	77	24443	21372	71	351	368	0	1191	1246	11	220	479	0	0.81266
106660	103016	84	45066	44015	79	83833	79836	82	771	701	0	4329	4071	34	396	1002	2	0.81368
124196	119944	83	31931	31051	79	50568	48038	80	516	406	0	2922	2768	28	-155	320	0	0.815722
184190	144080	100	77681	61961	96	83805	65605	98	867	599	0	4402	3355	40	466	764	0	0.815722
20955	21969	52	9846	10118	40	7889	7896	39	56	137	0	302	424	0	485	697	0	0.816743
223501	167722	110	149913	121872	102	99147	74995	100	1585	1117	14	5334	3960	41	1426	887	0	0.816743
90362	89994	78	32269	31796	76	35539	35030	77	165	271	0	1803	1691	20	332	708	0	0.817764
221562	175552	105	82755	65859	99	113565	92174	101	1049	1059	6	5979	4822	44	651	783	0	0.817764
131973	118393	84	56804	50075	84	56208	48960	84	534	593	0	2783	2416	29	38	423	0	0.817764
214031	166535	101	89339	69415	100	92523	71469	99	1290	1039	4	4967	3567	45	124	452	0	0.818785
130514	112826	98	56971	48963	86	49421	42972	86	380	509	0	2635	2383	28	137	517	0	0.818785
160906	134414	92	62536	52349	90	81803	68809	91	744	577	0	4302	3571	36	962	1353	10	0.819806
185297	145610	96	62489	47367	93	69411	54731	93	1073	631	0	3869	2903	36	462	626	0	0.820827
71070	66739	79	29567	26943	77	27801	25378	70	158	224	0	1432	1434	15	-155	324	0	0.820827
150663	130599	94	39705	35833	86	73034	63100	91	848	1005	2	4004	3418	36	1241	1128	10	0.821848
142009	125965	90	61520	54861	87	60077	53349	87	952	817	0	3232	2757	31	1169	1368	10	0.821848
47320	49656	60	13244	13240	46	17011	17414	48	219	232	0	995	995	0	340	383	0	0.822869
46047	47003	63	13056	13123	45	17095	16737	51	256	305	0	973	1034	5	1010	888	0	0.822869
62664	66639	71	22170	22165	63	31134	30885	72	332	451	0	1794	1742	20	26	328	0	0.822869
102178	98712	84	42580	41460	79	39738	38867	79	637	623	0	2286	2164	25	-324	334	0	0.822869
144732	134342	87	61980	57694	84	59757	55365	84	642	572	0	3098	2864	29	1141	987	0	0.82389
164160	140410	94	83835	72552	89	90789	78476	90	928	673	0	4803	4111	38	401	949	0	0.82389
140231	130395	82	59021	53744	83	53645	48402	83	620	426	0	3064	2810	28	28	280	0	0.82389
148131	130015	90	64508	56914	86	75888	66033	87	888	830	0	4148	3572	35	629	580	0	0.824911
39117	39617	69	11235	11415	42	13849	14179	44	-61	208	0	665	780	0	391	788	0	0.824911
188268	152437	97	66538	55617	94	82896	67043	96	901	926	0	4423	3617	36	393	626	0	0.825932
70022	70481	78	16071	16152	49	30588	30038	74	163	163	0	1537	1560	16	283	521	0	0.825932
39037	39802	61	13875	14031	45	18072	18084	50	119	219	0	988	940	0	-191	370	0	0.826953
148562	122813	97	60124	49439	89	65184	53124	89	802	827	0	3389	2828	33	251	747	0	0.826953
129958	107364	94	57512	47656	87	44476	36910	86	604	414	0	2439	2009	26	690	904	0	0.827973
178789	144969	93	60968	48356	91	88358	71280	92	1117	665	0	4763	3815	39	607	1023	3	0.830015
141762	119995	91	61825	52166	87	54063	44774	87	587	413	0	2630	2232	28	208	549	0	0.830015
44886	45920	77	16919	17345	48	20620	20950	61	399	240	0	978	907	0	809	728	0	0.830015
27654	29513	66	15144	15788	47	12155	12558	44	56	75	0	653	681	0	469	736	0	0.830015
33399	34087	78	17073	17339	53	14614	14622	48	-5	156	0	840	831	0	417	584	0	0.832057
57866	57665	72	21001	21066	61	21881	22078	63	131	290	0	1056	1152	9	464	731	0	0.832057
173593	148933	91	61224	51041	90	70710	59876	89	896	829	0	3800	3068	33	847	865	0	0.832057
201756	148294	101	82311	57504	99	94612	69692	99	994	943	0	4625	3493	42	1102	1063	4	0.832057
36338	36664	68	10258	10314	41	15830	15552	48	284	219	0	831	785	0	133	306	0	0.833078
123519	121055	91	55816	54217	81	61794	58833	82	776	604	0	3256	3128	30	566	1245	7	0.83512
27081	28226	66	10349	10638	42	11461	11588	42	248	177	0	725	695	0	-419	78	0	0.836141
64180	65539	73	19018	18837	55	24134	24548	66	214	275	0	1435	1249	11	515	781	0	0.837162
166181	137749	93	69981	57854	90	80176	67703	90	861	952	0	4323	3663	37	750	1431	9	0.838183
66138	62497	80	32760	30678	76	25236	23726	71	188	266	0	1194	1290	12	-184	303	0	0.838183
35415	37330	56	16383	16507	49	14855	14918	46	452	286	0	868	877	0	43	492	0	0.839204
70262	68926	77	26721	26488	73	25240	24794	73	187	234	0	1297	1306	13	367	640	0	0.839204
179541	147040	93	79414	65304	93	81573	68313	91	1121	761	0	4379	3560	38	535	706	0	0.840225
39830	41421	64	18890	19003	55	14996	15052	47	102	132	0	822	832	0	-386	351	0	0.841246
114801	111228	88	57756	55384	80	55930	55055	79	762	706	0	2757	2510	28	190	643	0	0.841246
154767	136306	90	52275	44693	87	71761	61830	87	865	794	0	3912	3745	33	783	1006	1	0.843287
26102	26040	67	8572	8332	41	9594	8847	46	116	238	0	607	500	0	507	787	0	0.843287
102652	104956	78	31772	31953	76	57972	57510	78	633	596	0	3071	3066	29	418	450	0	0.843287
57068	59467	73	25150	25498	62	24546	24768	68	318	310	0	1254	1292	15	-537	127	0	0.843287
106064	104851	92	44087	43880	78	59544	59113	80	640	658	0	2915	2840	29	387	601	0	0.843287
188129	154540	94	81817	68358	93	59058	49063	92	860	702	0	3152	2628	32	935	859	0	0.844308
166011	132737	100	65240	53410	92	77475	61910	92	864	649	0	4176	3354	37	866	981	0	0.845329
62900	61934	77	18572	18724	53	25095	24850	73	183	293	0	1347	1262	12	264	503	0	0.84635
143816	132585	89	58007	53386	84	64110	58476	84	522	532	0	3378	3175	30	925	948	0	0.84635
203450	156205	100	104102	80234	95	96097	70414	96	806	786	0	5141	3755	42	506	737	0	0.847371
122475	120007	94	48292	46875	80	69629	67215	83	747	596	0	3401	3374	31	-258	422	0	0.848392
105476	103940	80	50069	49673	79	59214	57080	79	565	530	0	3047	2864	29	510	897	0	0.848392
70736	71736	76	16206	16177	50	28575	28493	74	362	396	0	1291	1475	15	689	609	0	0.849413
45741	45440	75	18239	18512	53	18420	18117	53	299	248	0	1110	1125	10	-199	715	0	0.849413
86253	86719	80	21380	21121	58	45479	45278	76	525	327	0	2517	2510	24	712	742	0	0.849413
37669	39378	68	12790	13009	45	14542	14968	46	465	359	0	912	846	0	229	348	0	0.849413
168406	138636	95	79820	64344	92	62446	50817	91	711	664	0	3175	2614	32	355	823	0	0.850434
212449	159121	100	84416	60719	98	101475	75115	99	1030	997	0	5307	4027	44	279	652	0	0.851455
27429	28568	57	14294	14898	47	11267	11261	42	160	220	0	690	747	0	627	542	0	0.851455
203190	158294	111	73781	55737	97	83242	64146	98	997	675	0	4384	3503	39	712	1076	5	0.851455
122761	110961	91	37650	34203	80	51317	45295	82	677	497	0	3076	2737	30	809	1203	11	0.852476
203356	154848	100	86533	67345	96	67795	51689	95	1087	759	0	3782	2734	38	904	677	0	0.853497
174547	142543	92	77650	63519	93	87476	72923	93	722	649	0	4563	3908	37	-27	815	0	0.853497
139315	125312	91	50274	45154	86	59513	53198	86	686	655	0	3007	2723	31	379	740	0	0.854518
186924	153237	93	73274	59835	92	67690	54230	91	666	559	0	3903	3417	34	986	924	0	0.854518
124917	113662	91	45632	40725	83	65417	57858	83	635	445	0	3080	2897	30	230	700	0	0.85656
91234	88042	81	38280	35277	79	31685	29415	78	358	467	0	1675	1561	19	246	432	0	0.85656
195545	155350	94	84732	65570	94	103160	79662	94	972	717	0	5754	4423	42	700	1004	2	0.85656
33076	34225	69	7746	8286	37	13818	13730	45	195	242	0	769	740	0	61	606	0	0.85656
93847	90896	81	27489	26803	76	34505	33222	76	261	481	0	1614	1518	17	862	1047	3	0.85758
169683	147368	105	84701	73543	89	75106	63817	88	746	867	0	4215	3464	37	787	755	0	0.85758
143751	126643	87	52550	44788	85	67657	58441	87	837	616	0	3524	3183	33	-220	573	0	0.85758
26043	26868	55	5373	5776	33	13094	13446	42	107	194	0	734	827	0	-484	125	0	0.85758
97530	94572	83	28941	28831	74	32905	31927	77	406	441	0	1712	1818	18	-340	169	0	0.85758
148272	131698	90	66699	59347	88	70309	63457	88	765	696	0	3776	3648	33	158	335	0	0.858601
148818	132710	96	52397	46576	85	72520	64981	87	858	506	0	4052	3527	34	521	646	0	0.858601
156461	135729	91	56521	47928	89	71831	61117	90	594	672	0	3600	3184	32	195	613	0	0.859622
94618	93918	84	29180	29211	75	33270	32253	76	502	450	0	1975	1948	21	-281	263	0	0.859622
222215	174646	99	93134	70662	98	111204	81812	98	1638	1189	14	6044	4298	47	1451	1202	16	0.860643
125832	122347	85	50980	48804	82	55224	53080	82	638	564	0	2717	2550	27	789	640	0	0.860643
115401	113287	82	64116	62774	81	42791	42866	79	288	296	0	2434	2188	25	428	468	0	0.860643
21868	22766	53	14707	15243	45	8741	9087	38	101	126	0	485	386	0	299	607	0	0.861664
204895	160705	103	77611	62998	98	86271	68027	98	1310	898	0	4692	3948	40	270	507	0	0.861664
41952	43929	62	19721	19930	57	17525	17519	55	19	225	0	1024	958	0	-30	232	0	0.863706
120766	105155	90	46461	40097	86	51968	45770	87	538	643	0	2901	2673	29	505	817	0	0.863706
46258	47276	73	26483	26928	70	15980	15942	51	350	265	0	886	975	0	755	869	0	0.864727
75390	73376	87	30491	29552	75	26363	25820	75	447	334	0	1490	1405	16	145	673	0	0.865748
84642	85222	77	26068	25361	76	33831	31839	77	365	289	0	1661	1525	19	-446	25	0	0.865748
193111	155515	99	64753	52763	94	88761	72771	95	1129	696	0	4816	3972	40	528	799	0	0.866769
128809	117270	86	50429	45303	83	59833	54786	84	292	444	0	3044	2992	28	-298	224	0	0.866769
36109	36274	70	19164	19969	51	16366	16846	49	180	224	0	786	865	0	216	328	0	0.866769
203918	147882	100	89466	63762	98	84577	61290	98	920	710	0	4481	3193	41	925	1393	10	0.86779
145172	128956	89	61139	54365	87	63354	56773	86	778	717	0	3289	2927	30	915	744	0	0.868811
133447	113659	98	72454	61061	89	71780	60714	89	486	581	0	3731	3207	35	2	498	0	0.870853
144606	130501	85	62536	54482	87	52527	46334	85	799	783	0	2966	2686	30	217	551	0	0.870853
179134	142186	107	74417	59908	93	78956	63308	94	729	695	0	4325	3617	38	411	995	0	0.872894
150071	133668	92	71822	64308	89	50942	45600	86	696	858	0	2971	2539	27	1145	848	0	0.873915
17436	19322	43	9540	10007	40	9483	9833	41	161	121	0	460	558	0	-106	468	0	0.873915
165177	136880	97	67442	54105	91	75334	61247	93	880	765	0	4026	3234	36	710	852	0	0.874936
118325	116924	82	36000	35285	78	62147	61699	80	579	436	0	3299	3176	29	421	432	0	0.874936
121396	110544	86	51865	46420	85	57513	51757	85	446	518	0	3008	2910	29	-665	88	0	0.874936
222056	172720	99	81524	65049	96	105264	80425	97	1255	893	0	5087	3910	43	620	606	0	0.874936
136775	120947	92	52392	46316	88	64679	56395	88	1062	627	0	3554	2910	33	431	798	0	0.875957
250837	190155	105	99164	75337	104	119949	92223	104	1187	1052	7	6326	4890	46	1185	1059	5	0.881062
150429	139360	90	56944	53162	85	82452	76201	85	635	827	0	4270	3730	36	1094	1567	16	0.882083
217499	160112	106	86122	66195	100	100762	75163	101	1172	763	0	5052	3685	44	1903	1658	18	0.883104
183418	151656	98	78224	63577	94	102395	85777	95	925	924	0	5122	4386	37	587	879	0	0.884125
106210	106903	80	51896	51237	79	46916	45122	78	528	655	0	2367	2232	25	97	346	0	0.885145
37723	40269	53	16239	16610	47	15835	16436	45	396	278	0	764	781	0	210	418	0	0.885145
84535	85262	77	39266	39209	76	33407	32997	76	481	388	0	1800	1727	19	67	712	0	0.885145
192650	163403	92	91145	77228	92	65080	55836	90	962	761	0	3611	2884	34	797	837	0	0.885145
114768	105853	85	54236	50340	82	52053	48671	82	200	447	0	2633	2720	25	92	680	0	0.885145
157902	129391	90	64295	53705	88	63613	52254	89	801	745	0	3716	2993	36	731	565	0	0.886166
124055	121810	83	62197	60830	81	57853	56479	81	634	615	0	3044	3014	28	1094	709	0	0.886166
37853	36440	76	8351	8557	39	14152	14780	45	295	214	0	805	718	0	456	451	0	0.886166
89549	87358	83	26959	27008	77	38934	38217	78	95	214	0	1883	1991	21	455	687	0	0.886166
140558	125131	99	74422	67006	87	67663	60142	87	889	777	0	3768	3266	34	208	450	0	0.886166
129254	116706	90	43051	37754	82	54615	50037	83	420	513	0	2850	2546	29	1021	902	0	0.887187
159602	150549	91	59267	55718	83	65700	62107	83	779	950	0	3793	3589	33	450	525	0	0.887187
78867	78350	78	33272	33364	74	30556	31084	74	187	267	0	1517	1614	17	73	739	0	0.887187
144267	128616	90	53701	46577	85	62440	56427	85	778	627	0	3319	2934	32	257	593	0	0.888208
186742	148363	99	66811	52162	94	83088	66765	96	714	557	0	4190	3635	36	948	1124	6	0.888208
51519	52729	70	19078	19267	59	20903	20925	55	44	141	0	1074	971	0	223	681	0	0.89025
101293	87277	100	44414	38965	82	36297	31989	81	484	412	0	1704	1558	19	-4	381	0	0.89025
42804	43448	70	12084	12073	44	16442	16883	48	169	229	0	834	802	0	-201	335	0	0.891271
80362	81020	77	32577	32297	76	31958	31040	76	443	341	0	1501	1476	17	619	836	0	0.892292
182567	148742	96	67103	54391	91	62525	49379	91	743	716	0	3169	2620	33	28	450	0	0.892292
239041	180812	103	105620	81675	99	111550	82783	98	1394	1031	8	6045	4256	45	1622	1034	3	0.894334
228577	187352	95	163001	133836	94	182623	143940	96	1667	1650	19	9468	7296	52	1548	1386	14	0.894334
137436	125802	85	57577	51483	83	60310	52817	85	694	654	0	3060	2669	30	378	659	0	0.894334
138366	129968	83	72376	66428	84	58539	52328	84	544	571	0	3075	2907	30	0	439	0	0.894334
224375	172965	104	84413	67368	99	94781	74707	100	1100	849	0	4945	3914	41	880	1116	5	0.894334
155812	133883	96	63856	55359	89	62835	54374	89	536	539	0	3578	3229	32	548	445	0	0.895355
159235	138334	91	76305	66816	90	62397	54050	89	847	758	0	3509	3066	33	408	652	0	0.895355
73052	73082	77	27473	27124	73	29668	29013	75	41	168	0	1666	1716	18	607	613	0	0.896376
67517	64697	79	20206	19854	55	6354	6273	36	166	144	0	536	400	0	797	1008	1	0.896376
115236	111901	82	27509	26873	78	68505	65736	81	681	573	0	3537	3433	30	1357	1411	14	0.897397
145992	127774	92	73265	65591	88	70914	62683	88	764	611	0	3805	3494	34	343	534	0	0.897397
212416	163763	106	88570	69130	98	81783	64424	98	920	913	0	4277	3350	38	1315	728	0	0.898418
67192	68317	74	17535	17392	55	25132	24532	66	178	351	0	1384	1351	15	691	1003	1	0.900459
222359	166747	113	83783	63050	103	113559	84888	103	1308	824	0	5846	4456	45	1429	1428	16	0.900459
73620	74712	77	22079	22123	60	34748	34894	75	608	437	0	1680	1666	18	507	846	0	0.90148
152578	124164	92	57017	45497	89	76653	61351	92	1032	761	0	4020	3339	36	321	615	0	0.902501
80233	78773	83	31606	31613	76	38560	37812	76	434	468	0	1838	2012	20	5	371	0	0.904543
149615	130427	91	72096	63505	89	59407	50644	89	569	444	0	3042	2808	30	588	1288	8	0.905564
202026	164508	97	91973	76354	94	81821	65860	95	1080	883	0	4236	3500	36	138	639	0	0.905564
252118	182151	112	99318	72118	107	104494	74423	108	1570	1225	13	5673	4127	43	702	585	0	0.906585
67610	68812	77	26966	26896	73	28362	27896	73	181	283	0	1495	1558	17	-43	452	0	0.907606
124248	118155	98	65884	63733	83	56135	54474	83	792	563	0	3071	3040	28	335	645	0	0.907606
104168	102425	81	40246	39409	80	46551	44935	80	614	470	0	2473	2375	24	1274	791	0	0.907606
207717	164432	100	81995	65490	99	82907	67685	98	1057	956	0	4349	3703	36	122	446	0	0.907606
139708	127229	90	59728	52979	87	66990	59838	86	844	706	0	3729	3453	33	357	399	0	0.909648
32974	33470	67	10044	10264	42	13262	13448	49	105	148	0	707	763	0	-60	122	0	0.910669
22308	23112	57	9384	9684	40	11020	11231	41	89	283	0	432	499	0	411	581	0	0.910669
91236	89968	82	38142	37189	78	37949	36697	78	260	373	0	1886	1966	20	58	641	0	0.91169
145613	116589	91	57665	49706	87	53939	41146	89	337	349	0	2929	2116	33	228	808	0	0.912711
60698	62188	81	34107	33960	73	25240	25762	71	552	429	0	1400	1286	15	87	242	0	0.912711
80108	71998	83	32890	28910	80	32534	28355	79	222	552	0	1872	1390	22	161	355	0	0.913732
54775	56036	76	18804	19040	51	21022	21231	55	319	186	0	1009	1039	5	956	910	0	0.913732
243962	180789	120	90955	68182	102	115722	84795	103	972	969	0	6284	4285	44	529	705	0	0.913732
195074	154664	98	76448	59723	96	100871	83502	97	933	690	0	5796	4674	42	-27	447	0	0.915773
167222	128858	111	56242	44145	93	63057	48881	93	811	717	0	3743	2856	35	573	524	0	0.915773
34150	35223	70	10403	10655	42	13535	13288	46	184	192	0	725	713	0	324	689	0	0.915773
128074	121700	83	58580	53938	84	60868	56163	83	729	578	0	3285	3203	30	469	563	0	0.916794
181227	154142	112	60950	50950	96	70464	60120	94	1064	854	0	3940	3218	35	1131	895	0	0.916794
98175	85806	91	51083	45845	83	40395	35140	83	470	376	0	2140	1890	23	-178	420	0	0.918836
182199	157859	96	65546	56009	90	78413	68374	91	798	827	0	4192	3479	37	358	745	0	0.918836
42123	42552	69	11653	11602	43	16739	17135	49	142	150	0	788	901	0	-126	273	0	0.918836
93958	93889	80	24419	24185	68	36506	35329	76	277	372	0	1957	1923	20	-360	229	0	0.919857
51849	52777	72	16731	16873	50	19467	19730	56	362	211	0	1233	1074	8	-102	252	0	0.919857
232484	170420	111	92009	68117	106	100498	72710	106	1332	1213	10	5211	3994	43	469	691	0	0.919857
182536	151490	93	82390	68232	93	75811	63457	92	781	611	0	3984	3440	35	333	476	0	0.920878
31265	31760	67	12358	12627	44	12621	12875	44	59	92	0	668	835	0	-284	95	0	0.920878
279593	201966	113	117473	87539	110	122700	87912	111	1507	1130	14	6919	4989	47	649	686	0	0.921899
211152	168426	96	84339	67557	95	86619	69203	96	789	576	0	4555	3641	38	924	1125	5	0.921899
199319	148316	119	60627	42349	115	106589	82425	115	1098	943	0	5390	4023	41	389	631	0	0.921899
194841	124842	211	81555	54172	168	92599	60875	174	1397	847	0	4821	3211	33	958	839	0	0.92292
38846	38196	77	9253	9372	40	17025	16538	52	105	210	0	918	880	0	78	782	0	0.92292
158165	137198	91	61237	51291	89	75684	65224	89	875	722	0	4129	3501	35	-10	376	0	0.92292
120177	115251	88	59525	56519	83	51620	48502	83	513	441	0	2604	2414	27	583	824	0	0.923941
111648	109216	83	34862	34352	77	53110	50641	79	741	694	0	2958	2729	29	270	914	0	0.923941
109734	105815	81	38438	37037	79	43513	40774	80	343	525	0	2271	2184	25	-416	132	0	0.924962
228540	170290	106	79066	59131	98	93295	70684	98	870	808	0	4855	3581	43	1202	744	0	0.925983
36101	39417	62	12357	13076	42	17532	17324	49	221	275	0	1318	1360	14	-144	350	0	0.925983
108316	107172	81	45998	44227	81	47168	44098	81	401	529	0	2480	2138	26	-411	252	0	0.925983
123778	123649	82	54524	54332	80	64672	62603	82	542	451	0	3330	3250	30	590	515	0	0.925983
181641	166098	91	65196	59358	91	86932	80032	91	1222	973	0	4769	4329	37	403	501	0	0.928025
89178	85486	81	21682	21488	57	31441	30705	77	304	584	0	1656	1451	17	-134	283	0	0.929045
174087	139643	93	63002	50682	92	70105	54198	93	770	723	0	3741	2876	36	165	410	0	0.929045
82489	79846	84	27813	27097	74	30410	29658	75	564	521	0	1524	1716	18	636	772	0	0.929045
74714	73557	78	30418	30232	75	31170	30518	76	387	446	0	1657	1619	18	573	1055	4	0.929045
40402	42404	62	16001	16233	48	16998	16858	50	202	215	0	897	974	0	177	687	0	0.929045
209774	164318	96	81165	63449	93	86102	66810	93	1106	829	0	4303	3412	37	1301	906	0	0.929045
131257	119032	85	67959	61512	85	66059	58312	85	728	747	0	3535	3316	32	934	1154	6	0.930066
174875	146915	110	79943	67656	110	73358	60526	110	798	642	0	4209	3384	36	-217	348	0	0.930066
182441	155870	106	86709	74967	92	87960	77123	91	1149	930	0	4742	4094	37	863	830	0	0.930066
164109	138761	103	65970	54902	93	78218	65457	99	752	662	0	3935	3083	34	1946	1474	13	0.930066
235537	179336	105	97361	72846	103	96573	72374	102	1237	957	0	5346	4036	43	1464	1232	11	0.931087
158211	131624	103	66244	56434	92	79559	67057	92	912	675	0	4117	3580	36	546	1198	8	0.931087
22205	22338	58	13276	13661	46	8916	9028	39	130	152	0	444	558	0	461	523	0	0.933129
129022	116520	87	82052	73923	86	48983	42850	84	766	583	0	2947	2508	30	-210	343	0	0.933129
290347	202143	114	181966	133856	107	127349	87631	107	1532	987	0	6855	4676	51	741	1375	9	0.933129
194354	162556	101	99356	81301	92	87863	71154	94	1022	936	0	4886	4015	40	503	666	0	0.935171
231628	174082	104	105988	82911	100	105142	81550	101	1192	994	0	5097	4035	42	1634	1236	14	0.935171
214235	172270	107	87263	70160	102	84561	69134	102	956	1016	3	4317	3591	36	514	1109	5	0.936192
158798	128456	110	70478	57304	110	72313	57522	110	737	678	0	3864	3132	36	908	774	0	0.936192
137954	117617	105	58231	48536	105	69942	59512	105	381	536	0	3734	3271	31	388	454	0	0.936192
153739	129964	99	65282	54124	108	65958	54046	108	706	622	0	3455	2712	34	243	365	0	0.936192
198828	149577	100	105077	79402	100	147848	123045	98	1636	1187	11	7656	6281	47	-143	534	0	0.937213
152632	141219	88	93284	83326	89	62776	56723	87	838	702	0	3460	3250	31	771	912	0	0.938234
215874	153728	112	76492	55954	101	88311	62640	102	809	556	0	4721	3270	40	805	833	0	0.938234
113294	109388	84	33784	32939	78	56952	54808	80	886	844	0	3012	3077	29	677	880	0	0.939255
146095	126330	90	44106	36944	88	48667	41067	88	688	630	0	2760	2342	28	-145	338	0	0.939255
50118	53230	59	14834	15323	47	19488	19688	51	37	137	0	1032	1023	4	245	359	0	0.939255
206187	158320	99	75578	58016	94	92752	69579	94	1041	802	0	5103	3699	42	244	445	0	0.939255
19565	18505	56	7166	7475	36	11723	12713	41	149	252	0	430	491	0	279	412	0	0.939255
29504	29366	63	12907	13243	45	13719	13762	45	402	417	0	603	655	0	-306	27	0	0.940276
101607	97908	96	31644	31002	77	34941	33430	77	331	372	0	1937	1983	21	859	1808	12	0.941297
72721	67500	79	32741	29824	78	27450	26081	72	163	319	0	1398	1291	15	349	844	0	0.941297
49349	50941	70	15894	16000	48	19945	20201	53	108	199	0	1062	985	0	159	440	0	0.941297
48588	50014	66	18809	18699	53	18224	18231	48	329	330	0	894	1030	4	568	579	0	0.942318
20501	19984	54	9607	9790	40	11047	11487	42	12	142	0	696	704	0	183	576	0	0.942318
71791	66642	84	36154	32454	79	27626	25369	76	380	289	0	1612	1415	18	-208	358	0	0.942318
194500	163356	103	64904	52799	97	78368	66861	97	978	828	0	4314	3616	36	188	1074	4	0.944359
73632	72925	79	24749	24616	73	27872	27809	73	297	292	0	1465	1369	14	-56	294	0	0.944359
71250	71442	79	26717	26784	73	28716	28064	74	138	405	0	1359	1411	15	317	580	0	0.94538
97486	96190	82	30605	30095	76	45500	44349	77	74	200	0	2395	2284	24	-13	327	0	0.94538
104931	100327	81	30974	30092	78	40928	38883	78	600	478	0	2041	2040	22	161	470	0	0.946401
79847	82478	72	18167	17933	54	32645	31833	75	74	226	0	1821	1747	20	118	622	0	0.948443
114527	112721	81	37535	36869	80	55109	53896	81	389	497	0	3158	3069	29	662	655	0	0.949464
220047	168142	103	94690	73487	99	133647	102262	101	1161	867	0	6822	5320	47	775	715	0	0.949464
113991	109968	80	45314	42394	80	57459	54700	82	432	504	0	3061	2832	29	104	295	0	0.949464
118527	112517	85	31160	29900	80	47251	44643	81	483	691	0	2532	2256	26	-144	523	0	0.951506
53099	55517	65	21483	21593	55	22602	22568	63	379	252	0	1134	1229	11	222	293	0	0.951506
164589	137258	93	64515	55454	89	70626	59203	89	617	629	0	3433	2864	33	1004	848	0	0.951506
265095	181850	111	109468	75353	109	111685	77092	110	1322	1148	10	5691	3968	46	-538	144	0	0.951506
141263	128373	86	52714	46920	86	55740	50633	85	402	663	0	2911	2610	29	-316	298	0	0.953548
238803	181093	110	94665	70771	103	113373	82316	104	1170	881	0	5841	4274	42	883	1358	12	0.954569
230433	182244	103	121053	101451	100	92688	74533	100	1219	919	0	4590	3592	39	877	1016	3	0.954569
241184	188233	102	108891	86485	101	103740	80708	100	1386	933	0	5492	4352	43	218	419	0	0.95559
155296	129322	101	57247	48470	88	62830	52188	89	867	631	0	3074	2579	32	181	357	0	0.956611
155621	133841	89	68681	57646	90	77529	65752	89	846	739	0	3982	3561	35	583	748	0	0.956611
106950	106757	80	51087	50757	78	54289	53108	78	482	532	0	2859	2573	28	-290	270	0	0.957631
64202	63869	76	19106	19062	57	25351	25264	68	298	261	0	1226	1176	11	1040	1075	5	0.958652
49366	49648	75	20087	20210	56	19528	19685	57	184	213	0	963	1065	6	-471	216	0	0.958652
117638	114121	85	31281	30608	79	63400	61628	82	863	750	0	3590	3416	31	347	1024	3	0.960694
118277	115653	82	32394	31117	79	44714	42513	80	470	464	0	2441	2480	24	-194	275	0	0.961715
77403	77558	86	23855	23496	65	27603	27113	74	241	210	0	1489	1452	17	39	375	0	0.961715
20985	21022	58	8248	8579	38	9271	9667	40	265	326	0	604	595	0	-106	334	0	0.962736
251963	189042	105	111315	82436	103	108435	81222	103	1116	1065	7	5602	4140	43	1245	1115	6	0.962736
154785	144041	89	63128	59243	86	77481	71169	87	1183	1099	8	4251	4073	33	-76	211	0	0.963757
72081	72305	76	31291	31123	75	25729	25352	74	258	306	0	1472	1627	17	6	678	0	0.964778
253625	197184	114	112204	90826	103	106667	84453	103	1237	1130	10	5724	4383	42	78	400	0	0.964778
177175	153462	91	64082	56296	90	77490	65762	91	927	728	0	4351	3875	34	-330	322	0	0.964778
149240	124813	107	67145	57510	90	60668	50717	90	510	425	0	3414	2775	34	-187	676	0	0.965799
146871	125787	93	39129	32928	85	66329	57988	87	626	646	0	3590	3231	32	-116	396	0	0.965799
200727	144900	103	77074	53676	99	93315	66957	99	1236	773	0	5246	3760	44	142	960	0	0.96682
238662	175465	104	88622	66721	100	102798	76758	101	1059	775	0	5645	3847	45	884	1034	3	0.96682
120413	117148	82	47981	45568	80	53931	50445	81	492	532	0	2844	2635	28	966	1596	10	0.96682
118629	116719	81	38192	37729	78	45615	44099	79	544	464	0	2421	2385	26	817	609	0	0.96682
142687	134583	86	69022	65485	85	62765	58850	84	963	743	0	3412	3241	30	315	716	0	0.96682
57474	56393	83	15994	16070	48	20872	20779	58	105	190	0	1270	1248	11	-169	265	0	0.967841
46289	45723	79	19331	19089	57	18044	18216	52	-13	111	0	987	938	0	46	303	0	0.968862
24951	24235	60	6641	6513	37	9421	9636	41	82	173	0	527	455	0	-238	167	0	0.968862
155579	131272	102	61509	50910	92	69868	59659	92	818	600	0	3642	3083	34	246	487	0	0.969883
133642	128341	83	54049	51017	80	63748	59786	82	767	898	0	3459	3512	30	-120	370	0	0.969883
158937	143459	92	67897	59808	88	92721	83186	87	882	919	0	5152	4612	38	389	1056	4	0.970904
58546	58893	77	23498	23628	60	18988	18982	57	180	212	0	1139	1128	10	642	770	0	0.970904
37982	38050	71	15936	16245	47	14020	14247	48	78	154	0	753	781	0	362	498	0	0.970904
143260	128292	87	52585	44768	87	85225	75885	86	770	778	0	4600	4210	36	981	942	0	0.971924
253146	185627	102	84931	61015	100	112837	83690	101	1393	1041	9	5752	4254	44	902	1110	5	0.972945
88905	88308	81	23928	23239	76	39314	37095	81	582	605	0	2165	2062	22	-84	528	0	0.972945
182797	154780	91	74609	63357	89	103981	89442	90	1165	941	0	5359	4618	40	1785	1376	11	0.972945
104850	102051	81	39207	38683	78	35608	34779	78	176	329	0	1855	1852	20	464	773	0	0.973966
88133	86295	78	32157	31343	78	35119	33678	78	443	437	0	2133	2087	23	-223	499	0	0.973966
37238	37373	70	11769	11660	44	14150	13755	46	295	221	0	834	742	0	-5	507	0	0.976008
132181	128099	83	51889	50439	82	60400	58871	81	874	802	0	3204	3224	30	843	1208	9	0.977029
27540	29879	52	16394	16988	49	12006	12737	42	217	189	0	636	606	0	-50	426	0	0.977029
59285	59996	74	23813	24086	59	18977	19001	52	443	216	0	1151	1157	10	169	821	0	0.977029
186056	156186	91	73619	60376	90	74798	63430	90	960	760	0	3972	3295	36	-354	334	0	0.97805
40103	40151	82	15907	16113	49	16528	16451	49	145	191	0	860	900	0	473	931	0	0.97805
199190	161020	97	81185	65210	94	92081	75872	95	1042	900	0	5058	3922	42	846	1112	6	0.97805
92639	87265	80	35061	31180	78	35882	31568	79	201	407	0	2115	1844	22	526	452	0	0.979071
164297	138747	93	57366	46281	90	82098	68144	92	962	743	0	4101	3319	37	1780	1220	20	0.979071
191414	152693	112	74797	60900	97	74361	59968	97	693	658	0	4040	3427	37	508	381	0	0.980092
87082	84764	78	24959	25227	62	32275	31727	75	164	239	0	1693	1647	19	-110	393	0	0.980092
143844	123124	92	53549	46280	88	47046	40265	88	470	498	0	2631	2145	28	-27	462	0	0.980092
33326	33544	75	16102	16475	48	13292	13668	45	-102	44	0	732	729	0	740	983	0	0.980092
40133	41059	72	13426	13467	45	17927	17706	51	295	305	0	951	1054	5	105	456	0	0.981113
43161	41376	78	10908	10937	42	15150	15499	46	146	213	0	657	787	0	-125	425	0	0.981113
57344	56782	78	13175	13169	46	19972	20035	56	227	252	0	1015	991	0	-201	441	0	0.981113
56037	57014	68	19826	19881	55	19615	19221	57	94	180	0	940	877	0	284	544	0	0.982134
153216	133896	95	80119	69994	90	68459	60527	88	771	568	0	3729	3061	34	1602	1516	16	0.983155
121770	118434	84	43202	41887	80	56453	54144	82	476	702	0	3111	3086	29	677	797	0	0.983155
51483	51675	70	18713	18871	54	19861	20341	53	279	158	0	1169	1034	5	104	366	0	0.983155
46796	48633	72	19798	19691	56	18429	18896	50	372	469	0	1278	1124	11	401	611	0	0.984176
33273	33953	75	15833	15989	48	13612	14189	46	228	244	0	672	735	0	-215	326	0	0.984176
269858	188828	108	117791	84159	108	104848	73607	106	1410	881	0	5571	3926	43	94	548	0	0.984176
27404	29606	50	16835	17055	49	12703	12325	46	399	184	0	696	541	0	193	391	0	0.984176
57408	54731	79	26165	24428	65	23189	21386	62	142	261	0	1074	852	0	-254	393	0	0.985197
113633	108924	80	29260	27177	71	50091	46118	80	606	736	0	2610	2612	26	63	668	0	0.985197
205514	161683	95	75385	59852	95	81806	64747	95	834	625	0	4368	3524	38	720	992	0	0.985197
20882	21616	54	10407	10608	41	10386	10468	41	198	233	0	521	644	0	26	450	0	0.985197
95470	84310	82	42044	36956	81	36667	31768	81	567	324	0	2207	1963	25	488	367	0	0.985197
66425	64385	81	13271	13013	46	22401	21990	67	580	484	0	1190	1246	11	425	554	0	0.986217
61546	61182	77	16953	16853	51	18924	19193	49	290	266	0	1035	1032	4	556	518	0	0.987238
90246	89337	81	29532	29040	76	36490	36263	77	330	453	0	2050	1935	20	607	693	0	0.987238
27212	28383	63	6516	6604	36	11331	11620	44	29	201	0	333	478	0	200	796	0	0.988259
258683	185122	116	107958	79347	114	117210	82044	115	1283	969	0	6821	4871	45	1797	1895	15	0.988259
191950	148728	95	82256	64088	94	69669	54148	93	826	766	0	3722	2838	34	-548	203	0	0.988259
90074	86470	82	39526	36085	79	34893	32120	79	602	450	0	1780	1603	19	199	422	0	0.990301
138988	123725	87	41405	35426	83	67798	59608	85	738	739	0	3412	3060	33	709	1339	9	0.991322
87409	87268	94	23856	23734	68	36687	35683	76	216	303	0	1810	1733	20	-283	56	0	0.993364
45451	46024	78	14989	15426	46	15293	15108	49	223	274	0	676	867	0	-460	68	0	0.993364
139751	123120	89	44154	38141	87	60999	53564	88	798	766	0	2968	2699	32	421	711	0	0.994385
262560	189548	107	83763	60215	105	105140	76840	106	1282	1028	6	6060	4360	46	1163	958	0	0.994385
184453	151712	93	75796	60640	91	81205	63831	93	942	704	0	4278	3408	38	-53	496	0	0.994385
161431	133982	99	57328	48030	89	59816	50589	89	715	591	0	3137	2585	32	223	610	0	0.994385
208625	168400	97	80569	63927	94	98052	79501	95	1129	986	0	5004	4134	40	-86	266	0	0.994385
40252	39929	72	14086	14415	45	15401	16022	48	252	199	0	823	770	0	928	840	0	0.995406
142445	127581	89	49725	42933	88	73504	64780	88	955	760	0	4036	3411	37	479	785	0	0.996427
93342	92449	80	33322	32922	76	42155	40931	78	534	620	0	2269	2261	24	128	466	0	0.997448
40081	40883	72	12755	12739	46	14249	14324	45	-49	203	0	779	887	0	726	674	0	0.997448
111558	109124	81	42902	41865	80	48288	46821	80	576	556	0	2478	2581	25	-82	308	0	0.997448
139714	128697	87	53996	48150	85	65969	58359	86	609	572	0	3449	2974	32	-43	541	0	0.998469
265384	193568	111	139870	101677	113	141327	98738	113	1495	1139	13	7343	5307	47	428	786	0	0.99949
48582	50384	72	15088	15761	46	18657	18683	52	202	171	0	893	979	0	-171	598	0	0.99949
50052	50903	72	10308	10533	41	19062	19402	50	117	192	0	923	922	0	158	784	0	1.00051
140459	128559	85	65346	56915	85	62140	53384	85	487	453	0	3619	3070	32	11	791	0	1.00051
177136	153799	92	141263	129651	91	107532	93806	91	1139	1156	11	5670	5112	40	1029	823	0	1.00051
174989	144433	93	72120	59736	92	79526	64225	93	718	612	0	4448	3702	36	131	614	0	1.00153
28058	27954	68	14224	14425	47	13242	13710	43	248	249	0	664	537	0	150	364	0	1.00153
83539	81793	86	31947	31453	77	28029	27917	76	440	536	0	1555	1495	15	74	456	0	1.00153
52608	51941	80	24811	24996	71	17742	17829	51	-18	76	0	956	888	0	783	1269	8	1.00255
111702	102316	85	46928	42788	84	54684	49367	84	531	539	0	2766	2557	28	1233	823	0	1.00255
181988	129873	109	57295	41898	105	81870	61599	106	897	588	0	4162	3059	46	582	376	0	1.00357
35445	36631	56	11934	12125	42	16520	16682	49	73	228	0	782	770	0	479	629	0	1.00357
219274	180346	100	110830	89880	95	88660	71240	95	1296	1027	4	4701	3909	41	-208	523	0	1.00357
38492	43784	52	12881	13535	43	17434	18078	46	220	353	0	1006	907	0	123	893	0	1.00357
192795	141854	115	70725	54372	98	80782	59327	98	1260	733	0	4564	3525	39	1605	1035	7	1.00459
72022	68664	80	31212	29357	77	27239	25282	73	365	289	0	1420	1357	16	615	541	0	1.00459
127576	117336	88	43033	38214	82	55027	49232	83	841	771	0	2635	2386	27	799	869	0	1.00459
299252	218115	125	147004	107389	120	127795	89514	120	1336	1234	18	6657	4876	47	-222	331	0	1.00459
121296	117067	87	47313	44479	81	52575	50015	80	720	710	0	2786	2801	27	145	487	0	1.00664
184073	145574	94	73871	56671	94	86942	67544	94	1157	879	0	4810	3845	40	943	903	0	1.00868
37367	38138	62	10033	9944	40	15565	15464	49	388	280	0	916	880	0	-191	389	0	1.0097
36515	38168	70	10425	10298	43	14509	14801	46	145	263	0	984	668	0	242	741	0	1.0097
16481	17384	47	9816	10054	41	8870	9065	42	131	126	0	425	578	0	37	273	0	1.01072
63367	65770	73	14155	14367	46	25213	24989	70	155	277	0	1266	1361	14	250	577	0	1.01072
77817	77833	77	33957	33589	76	35702	35772	76	327	488	0	1852	1828	21	707	994	0	1.01072
65436	63701	76	29637	27499	76	22917	21747	65	436	386	0	1142	942	0	538	616	0	1.01174
40274	42816	61	10190	10308	41	15390	16048	48	216	260	0	930	882	0	-320	140	0	1.01174
100306	99312	82	32846	32445	76	51329	50192	78	544	598	0	2806	2792	26	294	772	0	1.01276
157449	149396	86	73788	71019	84	66873	63361	85	1275	816	0	3717	3640	30	132	692	0	1.01276
177543	156266	93	70053	60357	90	70134	59568	90	959	935	0	3786	3336	33	681	958	0	1.01276
149216	129200	98	59218	50620	88	61692	51662	88	524	654	0	2909	2205	32	380	542	0	1.01378
50861	51501	73	16678	17052	50	18121	18095	53	409	309	0	1067	1124	7	-84	294	0	1.01378
208410	168032	97	75108	59734	94	88339	71078	95	1023	821	0	4635	3880	39	612	782	0	1.01378
93216	85409	81	41343	37015	79	34132	30783	79	482	309	0	2011	1730	22	92	352	0	1.0148
60010	60912	74	22000	22163	57	22785	23189	59	36	230	0	1124	1217	11	-112	299	0	1.0148
165803	139460	93	62696	51530	90	72269	60211	92	982	597	0	3926	3397	35	919	917	0	1.0148
30740	30637	69	11666	12157	41	11964	11905	43	162	254	0	673	660	0	20	408	0	1.0148
141285	131508	84	49064	45906	82	57089	53976	83	594	745	0	3019	3052	29	-631	20	0	1.0148
127750	121474	86	45710	41912	82	46899	43212	82	733	618	0	2629	2455	28	329	494	0	1.0148
363369	255738	132	208403	147122	129	277164	202277	130	3425	2570	32	15059	11334	64	782	1160	7	1.01582
166044	139941	93	110172	96912	92	120928	107188	94	1295	1117	11	6327	5566	43	1360	779	0	1.01582
138051	118570	91	62036	53278	86	55828	48587	86	935	664	0	2778	2435	30	224	1085	5	1.01685
119950	117335	80	49767	48597	81	61003	58516	81	790	680	0	3274	2947	30	459	788	0	1.01787
208945	163709	99	86425	69699	96	86868	68295	97	777	770	0	4484	3621	40	215	439	0	1.01889
143787	133854	87	53614	50688	84	58152	55319	83	655	613	0	3107	2921	28	769	740	0	1.01889
158596	142689	90	69590	62266	87	76100	67422	87	1160	841	0	3941	3763	33	512	437	0	1.01991
139840	128886	95	41657	35957	85	71544	65866	85	996	822	0	3843	3444	33	-166	236	0	1.02093
53009	51699	84	21712	21371	61	18271	17731	53	150	211	0	955	865	0	-228	425	0	1.02297
149071	126025	97	52905	45322	87	69786	59214	88	567	677	0	3646	3116	35	-252	292	0	1.02399
152922	128882	95	50758	42264	89	61516	52791	90	712	695	0	3094	2762	30	686	788	0	1.02603
45856	46087	82	20754	21059	59	18088	18122	52	285	255	0	983	799	0	-82	357	0	1.02705
42966	42015	69	11534	11581	43	15157	15037	46	170	215	0	739	809	0	354	387	0	1.02705
291267	203616	113	215773	155841	114	125970	87905	110	1708	1138	14	6915	4989	48	769	913	0	1.02705
65417	67839	71	23141	23916	54	31294	31043	73	332	336	0	1576	1561	19	75	548	0	1.02808
82214	75838	86	32320	29024	79	31720	27574	79	349	329	0	1703	1525	20	-603	276	0	1.0291
108794	106713	82	48543	47236	80	50050	48326	79	530	531	0	2756	2707	28	-32	329	0	1.0291
185503	151512	95	81665	67176	92	86728	72907	93	829	759	0	4453	3452	39	433	751	0	1.0291
183435	149769	93	54230	44199	90	82433	67111	92	1678	998	0	4163	3378	38	290	558	0	1.0291
167322	140760	97	70441	59827	89	66080	56806	89	898	590	0	3341	2748	33	-246	95	0	1.0291
196465	154068	114	76835	62631	96	80256	63661	97	1167	875	0	4386	3410	38	572	1102	4	1.03012
30618	31241	66	11486	11932	42	11674	12081	42	171	198	0	616	639	0	-415	169	0	1.03012
146285	120466	101	54140	45257	89	52962	44647	89	1007	732	0	2737	2273	30	743	1215	6	1.03114
48666	49772	73	21656	22013	59	20300	21102	52	137	244	0	1028	935	0	62	599	0	1.03114
157744	134253	91	65811	56864	89	62983	54631	89	799	705	0	3070	2661	30	53	305	0	1.03114
116046	115533	80	54196	53384	80	48568	46927	79	802	656	0	2562	2489	27	53	359	0	1.03114
200366	159656	106	75717	60761	95	91459	72460	96	1135	1057	5	4657	3829	39	774	717	0	1.03216
135282	117511	97	57588	50884	86	55895	48157	87	781	674	0	2845	2553	28	676	817	0	1.03216
108850	107168	78	48824	47427	79	59264	57103	79	709	511	0	2963	2997	27	7	741	0	1.03216
162101	133755	94	69619	57624	90	59964	49710	90	701	578	0	3230	2507	33	816	1240	7	1.03318
100602	92529	84	38745	35504	81	36720	33814	81	353	400	0	1965	1841	21	405	439	0	1.03318
139323	129282	87	43734	39901	85	45438	42821	85	720	414	0	2376	2153	26	-377	160	0	1.03318
119825	106771	91	45997	40748	85	44406	39911	84	389	315	0	2367	2268	25	-91	153	0	1.0342
52697	52701	77	16180	16544	48	20513	20745	55	172	171	0	970	954	0	523	951	0	1.0342
136959	100592	97	52167	40759	94	52758	36460	95	679	541	0	2595	2084	31	20	439	0	1.0342
85357	85813	77	45114	44794	77	43347	42576	78	417	539	0	2441	2521	23	-110	291	0	1.03522
115941	102983	89	49265	43220	84	62169	55175	84	549	458	0	3496	3052	33	-133	465	0	1.03522
47096	47558	81	15112	15441	47	17028	16900	50	4	130	0	1074	983	0	105	296	0	1.03522
122761	121284	82	52106	51235	79	64943	63535	80	709	626	0	3058	3030	28	1089	1191	7	1.03624
175089	159798	89	61858	56913	88	70729	63852	88	883	783	0	4158	3673	34	179	323	0	1.03726
71369	70851	90	43237	42082	81	30255	28380	88	260	248	0	1605	1553	17	-238	292	0	1.03726
37045	39657	70	11399	11955	40	16461	17062	47	137	233	0	892	808	0	-19	473	0	1.03726
95056	94425	79	28237	28183	76	37851	37136	77	326	399	0	2154	2078	22	376	389	0	1.03726
178830	147509	96	74104	61795	94	72782	60148	95	934	716	0	3889	3167	36	-127	315	0	1.03828
119535	111999	85	50134	47158	81	52611	48119	81	497	429	0	2747	2577	28	495	627	0	1.03828
148020	133181	89	67656	60050	87	63047	56537	86	696	523	0	3176	2883	32	65	466	0	1.03931
195321	159704	94	78389	63686	92	81695	67060	92	1182	979	0	4474	3626	37	185	603	0	1.04033
139797	121066	88	66692	58851	87	54206	46941	87	689	482	0	2989	2846	29	576	488	0	1.04033
145449	132108	91	59737	56275	84	52164	48216	84	805	731	0	2977	2584	29	645	784	0	1.04135
132040	118796	99	43616	38457	84	75998	68554	86	854	503	0	3713	3248	34	986	914	0	1.04135
206770	171552	98	88114	74465	94	89960	72953	96	1428	823	0	4755	3725	39	674	835	0	1.04135
160303	139295	99	78561	68282	90	65332	56814	89	870	695	0	3684	3292	32	533	776	0	1.04237
155462	133863	90	98719	86070	90	68131	56958	89	944	718	0	3426	2915	32	901	1007	1	1.04339
161618	136505	91	72961	61359	89	87204	75341	89	1033	818	0	4649	3898	39	457	1250	7	1.04339
228889	173446	103	93589	73199	100	90298	69605	99	1103	894	0	4764	3906	39	651	638	0	1.04339
211761	166845	98	82876	66574	93	85120	67985	94	1171	834	0	4293	3387	39	446	433	0	1.04339
79583	78128	81	30550	29730	76	33646	32507	76	341	361	0	1926	1813	21	-404	310	0	1.04543
82957	78847	86	35584	34756	77	31591	30454	77	263	373	0	1840	1615	20	583	642	0	1.04543
204999	159991	101	75281	59086	98	74362	57692	99	1386	909	0	4115	3065	38	822	1352	10	1.04849
52088	52423	70	19426	19617	52	21920	21940	62	119	285	0	1400	1178	11	170	914	0	1.04849
142823	132978	84	59414	54041	84	65258	59859	84	621	578	0	3320	2895	31	852	877	0	1.04849
185806	166456	92	59781	52279	90	84492	74243	91	1072	1045	6	4395	4029	36	1302	1095	5	1.04952
79194	80198	79	21229	20426	64	31498	30166	76	720	605	0	1657	1566	18	1085	906	0	1.04952
130567	127038	83	69731	68165	80	63703	62635	80	821	651	0	3670	3447	32	-255	186	0	1.04952
158496	126719	95	60256	47540	91	69340	54876	91	719	639	0	3651	2849	36	299	525	0	1.05054
143709	125066	89	51699	43379	85	70035	60559	87	1081	816	0	3825	3485	33	671	888	0	1.05156
212543	160212	102	81082	61915	97	107720	81066	99	1026	803	0	5668	4310	43	455	807	0	1.05156
90266	88842	80	36100	36010	76	34414	34038	75	442	420	0	1858	1862	19	-137	238	0	1.05156
150966	120268	94	61893	46717	91	64722	51043	91	897	640	0	3388	2617	34	470	580	0	1.05258
134485	120954	89	61515	56175	85	60305	53330	85	516	520	0	3138	2756	32	940	620	0	1.05258
102533	101075	78	29746	29342	76	40364	39171	77	543	429	0	2071	2068	22	-146	327	0	1.0536
148104	126294	92	53162	43880	88	62164	52496	88	748	611	0	3120	2666	31	487	714	0	1.05462
23687	23892	72	18694	19246	53	9753	9830	40	81	183	0	391	372	0	-386	259	0	1.05462
123191	116543	92	51560	48842	83	62765	60615	84	831	634	0	3138	2990	28	137	552	0	1.05564
230979	171992	114	74218	54469	110	95132	71163	111	1060	914	0	5358	3959	40	826	1228	7	1.05666
220928	170271	99	84653	63855	98	110183	83745	99	1121	693	0	5760	4346	45	-59	318	0	1.05666
102020	100437	87	48914	48477	80	60053	58505	81	522	500	0	3166	3204	28	-112	737	0	1.05768
110882	108149	81	28963	28668	75	25300	24989	76	390	484	0	20329	19926	74	133	481	0	1.05768
102720	100015	80	32612	31701	77	57506	55610	80	432	492	0	2866	2886	27	292	435	0	1.0587
82862	81769	82	25811	26039	69	29736	29759	74	310	223	0	1283	1287	14	614	586	0	1.0587
21326	22486	56	12137	12503	44	10158	10551	41	142	198	0	456	619	0	63	400	0	1.0587
218952	166120	107	86065	65848	104	103710	76847	104	1191	955	0	5753	4422	44	452	550	0	1.06075
102541	91509	98	38541	35567	80	43435	39815	80	622	355	0	2176	2195	24	670	768	0	1.06075
161878	132986	99	58423	47820	90	62207	50427	90	758	621	0	3215	2630	31	609	861	0	1.06177
64641	60322	80	31207	28936	77	24538	23006	67	345	444	0	1368	1385	15	95	472	0	1.06177
233628	170757	124	86194	63235	114	112056	81739	114	1351	1028	6	6051	4481	45	480	744	0	1.06381
59554	61862	73	24624	24901	71	22531	23120	68	296	411	0	1417	1352	14	-89	182	0	1.06381
147738	131181	88	61561	53764	88	73220	65659	87	683	492	0	4173	3649	36	752	786	0	1.06381
168055	146952	93	67849	59029	89	67816	58402	89	678	736	0	3707	2960	33	-189	437	0	1.06483
123533	108238	93	47338	41098	85	41855	35935	84	161	252	0	2225	1859	24	1239	855	0	1.06585
104641	96143	88	42585	38764	80	39716	35368	80	472	397	0	1950	1745	21	945	725	0	1.06585
231486	172260	105	83213	62071	102	118340	86355	104	1056	971	0	6268	4645	47	908	718	0	1.06687
117037	101820	92	42552	36440	83	42849	36430	83	125	480	0	2068	1739	23	671	643	0	1.06789
49494	48331	71	19370	19406	52	17734	17866	50	219	209	0	1031	939	0	414	629	0	1.06789
148715	125118	90	65105	54435	89	66372	55889	89	523	615	0	3469	3050	33	413	756	0	1.06789
176632	153253	92	73914	64872	90	74946	65537	91	852	802	0	4111	3620	35	-23	395	0	1.06891
77538	75833	81	22813	22643	62	29560	29666	74	303	375	0	1406	1440	15	-319	243	0	1.06993
114026	108028	80	39407	37298	80	42209	39813	80	313	498	0	2365	2117	26	98	415	0	1.06993
26428	29005	44	12534	12889	44	11401	11637	43	123	153	0	636	620	0	-27	413	0	1.06993
225398	164591	113	91419	67237	103	96397	69756	104	1150	883	0	5015	3725	42	480	1149	7	1.07095
202821	157352	101	77494	59610	98	104805	80825	99	1025	682	0	5303	4148	42	686	517	0	1.07095
45129	47599	67	12045	12557	42	18824	19196	52	311	177	0	983	1025	3	-65	571	0	1.07095
125855	120847	97	49206	47277	82	47600	45736	82	412	527	0	2380	2295	25	-462	487	0	1.073
153971	129406	94	57327	47870	87	63124	53260	87	857	673	0	3494	2969	32	1030	952	0	1.073
153031	126879	102	56398	46469	89	71157	59847	91	876	727	0	3745	3056	35	1461	1247	15	1.07402
111914	107304	91	34960	34501	80	36586	35551	79	516	502	0	1876	1935	20	152	442	0	1.07504
161123	132454	94	62631	50788	90	96209	83295	93	717	714	0	4946	4407	37	616	983	0	1.07504
250440	206197	99	245222	216661	101	235016	205117	102	3000	2227	30	12130	10659	57	919	627	0	1.07504
23172	24325	50	9380	9953	39	9426	9874	40	188	180	0	518	481	0	-184	253	0	1.07504
176616	136412	102	75381	60554	94	111001	90027	96	1220	895	0	5678	4503	42	1252	658	0	1.07606
154515	132599	94	56641	47667	89	67441	58401	90	923	834	0	3750	3140	35	-266	499	0	1.07606
118166	111331	90	40064	37714	82	43827	41496	82	232	370	0	2468	2427	25	-699	79	0	1.0781
72692	73249	74	27433	27410	73	32113	31529	75	301	309	0	1442	1493	15	132	303	0	1.0781
96435	93550	80	40010	37879	79	32006	31122	77	252	262	0	1536	1377	17	604	765	0	1.0781
193093	156320	103	95725	79572	95	72027	58600	93	1129	857	0	4065	3093	36	801	1038	4	1.0781
146754	124141	105	67133	57119	89	53204	45573	89	636	710	0	2715	2263	29	250	885	0	1.07912
161928	153307	88	82110	77750	85	74485	69589	85	1230	987	0	3959	3704	33	255	338	0	1.08014
253780	174206	102	111475	75519	102	108449	70684	102	1370	1060	6	5504	3435	46	1136	1317	9	1.08014
200976	156023	96	83273	65777	95	109355	86220	96	1055	806	0	5755	4424	45	1414	1570	19	1.08014
111035	109392	85	60257	59919	79	55544	54079	79	827	685	0	2952	2745	28	751	865	0	1.08116
118919	109104	86	39704	35487	81	47426	42129	83	593	440	0	2784	2498	29	228	327	0	1.08116
173386	145455	93	74741	63056	90	75027	62066	91	627	640	0	3931	3069	36	1127	1144	6	1.08116
190029	151267	100	81604	64181	94	97844	79461	94	1028	697	0	5305	4231	42	135	837	0	1.08218
133594	114367	90	60433	52095	88	60183	51571	87	887	656	0	3163	2670	31	982	795	0	1.08321
113065	108755	84	38724	37084	78	49053	46280	80	709	590	0	2634	2474	27	839	834	0	1.08423
61563	62555	82	16856	17058	51	22258	22182	62	162	191	0	1285	1168	11	-141	258	0	1.08423
291550	197999	134	128304	89332	125	131305	88521	125	1828	1172	18	7393	5009	47	699	469	0	1.08423
232609	177263	104	96755	76230	101	105708	82522	102	1154	725	0	5442	4434	41	402	549	0	1.08525
137409	123962	92	55153	50167	85	64196	57046	86	787	597	0	3121	2835	29	678	661	0	1.08627
155463	129263	92	71045	59793	90	65280	51914	90	697	531	0	3383	2633	34	-82	366	0	1.08627
103616	102363	88	53194	52473	78	52016	50616	78	612	542	0	2718	2714	25	631	816	0	1.08729
124914	114336	85	50733	46076	83	61794	55498	83	538	673	0	3118	3082	30	294	714	0	1.08729
53599	54139	73	17155	17373	51	21256	21468	55	235	187	0	1343	1303	12	368	722	0	1.08831
195381	157166	95	65768	51910	92	108524	87426	94	1109	1043	6	5538	4323	40	1337	1565	16	1.08831
50421	53317	67	13120	13484	44	20579	20335	55	130	222	0	1136	1135	10	145	691	0	1.08831
194277	160484	98	100157	84895	97	73027	61134	97	1067	904	0	4161	3459	36	1156	1002	1	1.08831
68028	65795	90	26134	26347	72	24726	24237	69	263	301	0	1283	1218	12	697	703	0	1.08933
36779	37472	69	11978	11894	44	15509	15469	50	256	197	0	792	797	0	524	360	0	1.08933
34303	33259	71	10255	10371	41	12325	12558	43	126	234	0	702	781	0	656	479	0	1.09137
37864	37934	73	14357	14692	46	17190	17825	49	-16	161	0	846	959	0	-54	237	0	1.09444
115008	109760	84	37714	35951	79	49725	47557	80	729	700	0	2611	2462	26	-25	304	0	1.09546
92555	81215	99	43954	38475	99	37571	31035	99	393	357	0	1937	1620	20	77	392	0	1.09546
145839	129960	87	55695	47985	87	74149	63448	89	808	876	0	3866	3543	33	1271	1120	6	1.09648
158760	146755	93	54928	51220	85	69116	64632	85	726	758	0	3674	3427	32	800	1074	5	1.09648
99932	87995	85	40012	35726	81	39179	34191	81	501	370	0	2075	1935	23	264	360	0	1.09648
253100	179302	111	94539	68105	105	108352	77413	105	1213	863	0	5721	3960	46	-231	448	0	1.0975
226198	167833	104	88268	66736	100	104105	76788	102	898	818	0	5722	4267	44	614	685	0	1.0975
46461	45918	73	16752	17068	49	18299	18262	50	323	281	0	1109	1082	7	67	494	0	1.0975
104651	102267	89	29131	28508	76	41069	40503	77	466	538	0	1940	1820	22	-129	346	0	1.09852
129152	112244	95	59032	51679	85	50187	44167	84	631	614	0	2720	2512	27	523	788	0	1.09852
149674	126560	106	62367	52857	90	61177	52266	91	632	442	0	3092	2648	30	67	528	0	1.09852
256937	179406	114	103659	74914	104	101009	70566	104	1386	865	0	5877	3949	47	1005	1832	15	1.09852
163653	142173	90	76310	66659	87	65023	56047	87	1026	789	0	3352	2993	32	592	575	0	1.09852
126952	123916	87	77844	75646	83	52470	49890	82	781	477	0	2475	2553	26	-26	482	0	1.10056
63214	62433	87	28165	27520	75	25311	24847	74	262	371	0	1209	1264	11	-9	570	0	1.10056
171312	154388	88	83864	76142	88	69495	62209	88	903	849	0	3969	3642	33	1067	930	0	1.10056
226040	167451	100	107056	79450	98	139617	105361	99	1322	1125	13	7278	5118	52	928	887	0	1.10056
28432	27843	66	14431	14377	47	13590	12478	50	216	243	0	757	618	0	853	632	0	1.10056
193632	156684	93	80187	65905	94	78729	62410	94	977	903	0	4386	3308	42	1751	1113	11	1.10158
76851	76161	82	27660	27097	75	28834	27496	74	515	297	0	1508	1512	16	-255	375	0	1.1026
170512	144885	97	53865	45939	90	75687	64727	90	1189	875	0	4200	3548	36	1426	1397	10	1.10362
175760	137921	95	74534	58723	94	69761	56459	93	923	771	0	3647	2913	34	643	530	0	1.10465
156880	134549	89	64065	53672	89	60574	50151	88	605	590	0	3230	2657	33	-531	99	0	1.10465
97026	94205	87	36347	36390	77	31539	31239	76	332	287	0	1525	1528	18	274	485	0	1.10465
145840	125591	90	61542	52542	88	61067	51399	89	585	573	0	3181	2740	32	378	681	0	1.10567
42799	41737	77	15171	15312	47	16710	16158	51	110	261	0	885	970	0	275	326	0	1.10771
160499	133761	94	57156	45815	90	59272	49143	89	708	658	0	3250	2737	32	115	625	0	1.10873
52732	54963	71	20545	20942	57	18957	18445	59	75	121	0	971	1133	8	-190	281	0	1.10873
117998	113476	82	31823	31306	79	53470	51413	81	608	667	0	2826	2800	28	209	433	0	1.10873
218225	168548	97	78710	60444	95	110889	85022	95	1280	999	0	6042	4625	45	1089	1299	7	1.10975
49569	49553	80	20003	20015	57	19963	20446	54	94	141	0	938	1075	6	598	384	0	1.11077
149614	128972	92	58449	50808	89	65179	56450	89	862	720	0	3314	2916	31	612	1061	6	1.11077
22296	22376	73	11858	12021	44	9998	10599	42	-87	154	0	485	524	0	-328	65	0	1.11179
58499	56562	80	14347	14637	45	20027	19113	61	285	281	0	1027	997	0	-153	416	0	1.11179
106383	102348	81	34186	32790	78	36341	34449	78	364	339	0	2067	1776	22	40	276	0	1.11179
156593	131151	90	63548	52561	90	64739	53089	90	598	758	0	3386	2798	32	1369	880	0	1.11179
148507	128527	88	63430	53339	87	69070	58234	89	861	681	0	3521	3205	33	779	916	0	1.11179
248664	176232	110	105929	77109	104	123509	86532	105	1335	1084	8	6571	4647	48	762	742	0	1.11281
164438	138492	92	62153	50569	90	79975	65201	91	1021	766	0	4304	3409	38	372	654	0	1.11281
88616	77040	92	32877	28535	80	30515	26391	81	-19	156	0	1736	1500	18	-246	222	0	1.11281
220059	168900	103	88749	69659	98	88159	67784	97	1149	961	0	4901	3614	41	209	571	0	1.11281
144473	129594	91	62136	56327	86	58075	51775	86	661	743	0	2928	2812	28	1065	1005	2	1.11383
26427	25041	69	10918	10949	43	10594	10933	40	-27	142	0	592	635	0	-517	212	0	1.11383
230064	176481	118	80432	61863	106	96466	77927	106	979	904	0	5096	4143	40	448	722	0	1.11485
36016	37588	67	14648	14658	49	14568	14930	44	-3	112	0	886	897	0	185	388	0	1.11485
71478	70326	81	16819	16525	53	25757	25650	72	417	262	0	1172	1315	12	201	515	0	1.11485
192213	167959	103	116274	104910	95	78843	70054	92	1195	1194	11	4337	3749	35	1009	1266	8	1.11588
137146	115357	98	49422	41036	87	65124	54550	87	553	627	0	3660	2883	35	505	805	0	1.1169
104897	104576	81	36620	35714	78	56338	54468	80	698	652	0	2804	2884	27	463	357	0	1.11792
112221	102333	85	42240	36889	83	45353	39505	82	625	585	0	2587	2228	26	214	664	0	1.11792
152165	131477	96	57416	50360	88	71528	62191	89	604	628	0	4155	3708	35	1310	1262	10	1.11894
142610	125973	86	68940	60406	87	55850	49455	86	675	600	0	3048	2712	30	193	631	0	1.11996
237977	174445	116	118251	91364	114	109864	83233	112	1885	1320	20	5780	4414	44	1297	1232	9	1.122
132213	123538	84	50343	45595	81	73175	66989	83	666	576	0	3897	3575	34	-56	355	0	1.122
68631	65748	83	32524	30688	76	25459	23674	68	335	318	0	1298	1291	12	775	1072	5	1.12302
53632	53148	74	23706	23779	69	19700	20018	53	204	122	0	1029	1092	7	671	441	0	1.12404
160020	134611	92	59081	49382	89	73077	62394	90	1168	703	0	3846	3158	34	618	718	0	1.12404
97271	86813	81	39851	35221	81	32324	27952	80	435	452	0	1791	1458	22	-343	271	0	1.12404
161562	132033	92	63648	52905	90	57038	47486	89	680	533	0	2955	2537	29	460	762	0	1.12404
46200	46801	73	25359	25565	72	17519	17136	54	220	215	0	908	970	0	-50	251	0	1.12608
119888	109215	83	50676	44984	84	54526	48357	84	506	423	0	2793	2362	29	729	766	0	1.12813
209953	166018	102	86233	68770	98	83212	67566	97	791	709	0	4526	3623	37	492	482	0	1.12813
126991	114530	86	44507	38931	82	57415	51450	85	576	507	0	2944	2930	28	680	503	0	1.12915
100190	89261	91	42329	37573	82	39721	35858	82	388	476	0	2252	1847	27	385	608	0	1.12915
54914	55376	75	17936	17869	53	20050	19664	60	402	305	0	1180	1160	10	115	546	0	1.13119
227554	170243	107	84614	62771	101	125264	92119	103	1159	845	0	7096	5161	46	608	1031	3	1.13119
68110	68757	77	30310	30071	74	28448	28654	73	156	209	0	1348	1272	14	-152	238	0	1.13221
103373	94946	84	37376	33489	81	46814	40942	83	679	516	0	2772	2483	27	475	521	0	1.13221
170507	144698	91	64367	53768	89	80634	68843	90	991	901	0	4340	3590	36	321	726	0	1.13221
222076	174121	98	80290	62099	96	101400	81125	96	961	851	0	5242	3945	42	-241	170	0	1.13323
199586	159640	100	146100	123728	96	143382	117279	96	1695	1226	21	7530	6121	46	713	1158	7	1.13323
67452	63323	70	29042	27338	66	24120	22184	60	380	205	0	1135	980	0	163	596	0	1.13323
67375	66849	77	15480	15894	47	28301	28595	73	87	172	0	1443	1354	14	539	750	0	1.13425
27156	26210	68	10829	11256	41	12612	12856	43	198	325	0	602	535	0	-196	147	0	1.13425
175323	146214	103	63049	53006	92	70151	58718	92	831	802	0	3830	3387	33	-129	628	0	1.13527
77649	79835	76	32448	32474	75	34811	34075	75	610	449	0	1676	1653	20	383	441	0	1.13629
205428	170858	97	75449	62244	93	86899	71770	94	1406	862	0	4408	3654	37	106	614	0	1.13732
115720	113778	83	51516	51024	80	56965	55377	79	986	852	0	3093	2914	28	-336	347	0	1.13834
40124	41044	68	9559	9803	40	13651	14297	43	75	199	0	698	858	0	224	500	0	1.13834
264712	187318	113	126270	88272	110	122642	82444	111	1302	912	0	6744	4515	51	967	1149	9	1.13936
102362	101241	81	36139	35904	78	53247	51400	80	234	386	0	2782	2552	27	730	823	0	1.14038
219092	171742	102	89724	73673	97	90080	71013	97	1210	977	0	4892	3998	39	449	825	0	1.1414
178950	139954	114	72856	56032	106	74459	57471	114	1027	778	0	3832	3248	35	420	574	0	1.1414
50129	51623	68	19034	18988	51	20621	20963	56	328	364	0	1026	1185	10	-100	462	0	1.1414
57330	55586	76	40897	41421	74	21194	21076	53	440	447	0	910	892	0	280	509	0	1.14242
92020	91112	90	34780	34567	76	42239	41429	77	273	356	0	2140	2132	23	367	544	0	1.14344
17007	17345	55	8584	8879	40	7899	8069	39	-63	164	0	521	569	0	253	569	0	1.14344
201695	156212	106	119038	89032	98	135074	101452	97	1435	1084	11	7570	5751	50	826	803	0	1.14446
110315	105998	87	52701	51556	80	49665	48032	81	677	438	0	2427	2207	25	787	682	0	1.14446
50642	51779	71	24938	25121	71	20416	20715	53	88	165	0	965	1127	9	263	404	0	1.1465
157791	137379	89	75007	65250	88	74559	64142	88	890	811	0	4043	3462	35	247	422	0	1.14855
153076	134067	93	56120	47891	88	61619	52056	88	602	708	0	2970	2475	31	-290	400	0	1.14957
66302	66247	75	25153	25058	63	27799	27983	73	110	162	0	1389	1397	16	283	454	0	1.14957
40904	42312	64	16191	16795	46	15377	15824	46	416	329	0	756	884	0	415	565	0	1.15059
151495	131851	91	44437	37557	84	68846	59259	87	821	586	0	3478	3216	31	732	917	0	1.15059
73062	70265	80	26606	24479	63	30920	27800	77	485	277	0	1585	1482	16	20	241	0	1.15059
163882	131922	92	62227	49153	89	88136	72378	91	968	802	0	4421	3720	38	801	554	0	1.15161
150057	135129	86	78641	69273	88	63688	55138	87	743	595	0	3340	2903	31	102	463	0	1.15161
40395	42680	60	15010	16079	44	16447	16816	47	409	380	0	858	810	0	386	695	0	1.15161
108015	99437	83	48979	43694	83	43056	37478	82	422	550	0	2146	2010	23	-616	94	0	1.15161
48888	49563	73	16451	17017	47	18280	18125	54	320	290	0	953	1080	7	12	323	0	1.15161
323619	228558	137	123283	87162	134	158595	114567	136	2266	1604	22	8451	6204	49	1060	1026	2	1.15161
57040	56759	76	18700	18344	60	22405	22401	72	101	184	0	972	1026	4	-37	510	0	1.15365
109635	104091	86	39319	36045	80	61450	58254	82	613	674	0	3268	3177	31	817	1027	4	1.15365
210248	166700	97	79630	63459	96	80606	64965	96	983	945	0	4163	3644	36	869	1079	4	1.15365
25831	26669	64	13212	13591	46	10483	10915	41	129	170	0	445	606	0	-654	197	0	1.15467
44922	46571	73	28363	28959	70	15825	16130	50	266	189	0	905	933	0	-224	162	0	1.15569
97797	96510	92	49554	48685	78	40197	39509	77	227	308	0	2142	1820	24	550	609	0	1.15569
160901	135582	105	71057	61160	90	59822	50996	88	772	768	0	2993	2446	31	1797	1127	5	1.15671
178138	139087	92	86037	67736	92	72539	55921	92	932	808	0	3849	3084	36	970	730	0	1.15671
136763	122138	86	52203	46034	86	63398	54968	87	748	594	0	3357	2890	34	702	1179	8	1.15671
89689	90479	80	45809	45162	78	31835	31134	77	232	375	0	1638	1597	18	519	685	0	1.15773
65774	64250	79	13292	13347	43	28328	28137	73	270	225	0	1671	1623	17	-78	500	0	1.15773
30648	29874	66	8568	9032	39	14618	15028	44	129	165	0	756	735	0	875	572	0	1.15773
22857	22467	78	5548	5733	34	11184	11315	44	181	224	0	427	551	0	-387	284	0	1.15875
44609	46116	63	10059	10817	39	16803	16830	51	386	288	0	980	976	0	198	285	0	1.15875
105205	103406	80	49208	48656	80	51698	49532	80	880	739	0	2491	2442	27	538	642	0	1.15978
199523	154866	109	79874	61789	99	72173	57200	97	780	555	0	4115	3338	37	-147	799	0	1.1608
172852	144699	97	66986	56135	91	80492	67963	92	1042	829	0	4313	3627	36	1523	1333	16	1.1608
54059	55287	73	16995	17776	47	20814	21189	53	353	231	0	1168	1186	11	609	517	0	1.1608
166990	137543	94	71370	60092	91	65266	51386	92	932	508	0	3677	3046	35	1212	989	0	1.16182
31677	33315	57	16564	17271	47	11733	12171	42	96	183	0	482	557	0	276	542	0	1.16182
133537	122208	87	69342	64308	85	78420	72216	86	1290	866	0	4245	3853	35	615	896	0	1.16386
99837	98250	88	34324	33672	77	51334	50155	80	378	386	0	2697	2552	28	512	603	0	1.16488
228863	174906	103	78049	60287	102	95628	72503	103	1101	864	0	5403	4204	41	693	899	0	1.16488
141253	123087	87	65486	55721	87	53356	45546	86	628	472	0	2721	2165	30	-110	799	0	1.16488
93051	90448	81	21952	21642	59	34235	34033	77	349	357	0	1772	1690	19	-332	310	0	1.1659
58545	59819	79	23079	23253	67	20693	20918	58	237	247	0	1247	1126	10	125	299	0	1.16692
221865	182244	102	80993	65365	99	100403	83300	100	1331	1122	10	5541	4622	43	853	1366	10	1.16692
130364	120712	85	50354	46338	85	53168	49431	84	1136	747	0	2905	2869	27	375	893	0	1.16692
77378	77651	77	23680	24104	60	26578	26780	72	428	531	0	1279	1380	15	-84	395	0	1.16692
29335	31843	52	7164	7613	37	14890	15249	47	395	261	0	667	713	0	-366	267	0	1.16692
50709	51247	78	20621	20954	54	22565	22802	60	383	269	0	1004	1086	6	1103	1115	6	1.16794
61683	62018	79	23221	23075	68	22294	22027	58	173	214	0	1239	1372	14	-420	126	0	1.16896
208276	165053	114	88614	71570	101	83917	68322	101	1033	820	0	4516	3536	37	347	718	0	1.16896
160684	135937	94	53418	45372	90	79571	68126	92	687	655	0	4218	3417	36	1319	975	0	1.16896
156965	133902	94	73850	63223	89	68935	58303	89	776	559	0	3520	3212	31	53	545	0	1.16896
91278	81634	81	44509	38991	81	33732	28856	81	281	298	0	2104	1908	23	-70	164	0	1.16896
149211	128401	93	56507	46210	89	74962	64215	89	1053	866	0	3938	3358	36	599	1154	6	1.16998
91601	81143	92	39825	35248	81	31311	27170	81	300	444	0	1846	1581	19	480	550	0	1.17101
233158	179979	100	78917	59266	99	128181	98510	101	1547	1134	11	6882	5217	47	1800	2555	17	1.17203
134665	127802	88	44933	42826	82	52031	49867	83	789	633	0	2745	2721	26	371	519	0	1.17407
61403	62762	80	24657	24498	68	22803	22921	67	223	241	0	1367	1311	14	487	528	0	1.17407
30320	29943	72	13516	14002	46	12796	13042	43	99	207	0	607	539	0	-371	251	0	1.17509
45052	46568	72	14552	14629	47	16558	16335	48	251	186	0	1013	997	0	-201	184	0	1.17509
207459	163562	98	72321	55517	95	115182	88165	97	1130	692	0	6184	4682	45	1137	781	0	1.17713
67713	70469	75	31929	32341	74	27809	27090	74	404	413	0	1343	1450	15	172	561	0	1.17713
45808	49374	71	17440	17861	51	20854	20934	54	328	219	0	1093	998	0	-256	639	0	1.17713
38195	39523	60	17046	16605	54	19911	19299	69	101	243	0	860	934	0	207	588	0	1.17713
25641	26242	60	12224	12253	44	12958	13509	44	98	274	0	707	645	0	535	808	0	1.17815
59653	60051	75	20930	21006	58	26569	26567	72	80	120	0	1479	1436	16	249	819	0	1.17815
75967	68537	80	37075	33431	78	31760	27969	77	406	517	0	1715	1406	17	276	812	0	1.18019
268208	188805	110	109759	76477	109	125571	86143	110	1854	1375	15	6896	4680	49	325	515	0	1.18019
90024	88667	84	35565	35512	76	48345	48111	77	243	325	0	2623	2395	26	305	496	0	1.18326
196410	158778	95	74275	60115	94	83383	66988	94	1215	928	0	4845	3769	40	-21	534	0	1.18428
67010	67323	76	35556	35519	74	28003	28552	73	202	295	0	1447	1492	15	-258	453	0	1.18428
136709	116576	89	57441	48844	87	58485	48776	87	649	722	0	3077	2449	32	744	1160	5	1.18632
164680	132529	93	57991	46774	91	70972	55399	93	638	719	0	3779	2931	34	451	581	0	1.18632
102275	98663	86	32230	31274	77	46877	44610	79	656	454	0	2431	2267	25	675	1052	3	1.18734
101262	99201	86	18793	18803	52	40119	39566	78	413	412	0	2044	2018	23	-285	309	0	1.18734
139879	117525	89	48734	41179	86	54339	45968	87	647	423	0	2778	2274	29	1261	1396	10	1.18836
186938	153010	97	65811	54931	93	72841	59079	94	950	871	0	3776	3241	34	909	968	0	1.18836
125688	113205	92	58439	52305	85	59846	53686	85	421	592	0	3103	2631	31	-37	677	0	1.1904
83809	78329	80	36799	34164	77	30061	27136	77	230	330	0	1553	1541	18	-215	275	0	1.1904
146824	128934	88	63154	55508	87	73945	65896	88	1217	982	0	4167	3756	34	428	654	0	1.1904
293323	194556	116	162365	112522	116	135165	89405	114	1685	983	0	7266	4774	53	308	339	0	1.19245
40399	42632	55	16876	17065	50	19220	18786	56	222	290	0	1135	1156	9	-35	737	0	1.19245
213274	178757	95	75655	62373	93	90810	74906	94	1130	923	0	5076	3993	41	1185	1153	6	1.19245
209357	174542	114	127316	105218	105	101229	83387	114	1386	1141	10	5259	4159	39	1030	1199	7	1.19245
68456	72519	61	34394	34987	73	31145	31499	73	293	199	0	1529	1727	18	-61	443	0	1.19245
129379	120133	86	42002	37583	81	52462	48913	82	375	616	0	3098	2595	29	519	898	0	1.19245
37920	38660	67	14331	15068	43	15463	16205	45	199	137	0	623	683	0	634	598	0	1.19347
181938	155913	94	88564	74228	91	98048	79638	90	1493	1062	10	5137	4182	40	856	746	0	1.19347
163778	128334	115	68121	53579	110	76846	58632	113	1048	752	0	3800	3099	30	220	685	0	1.19347
105355	92273	83	45546	39887	81	42232	37514	81	643	403	0	2321	2184	25	723	893	0	1.19347
195347	150982	102	73830	57980	94	74618	58908	93	1062	873	0	3939	3299	34	1035	684	0	1.19347
50996	52078	76	9066	9628	39	19317	19726	51	111	133	0	913	1038	5	258	633	0	1.19449
141569	122105	94	52466	45014	87	61246	53712	88	699	526	0	3119	2665	31	672	775	0	1.19449
145852	124185	90	62017	52389	89	59493	50302	88	657	774	0	3293	2643	35	615	459	0	1.19449
246055	189529	108	89299	68895	100	126760	97286	101	954	957	0	6504	5215	43	605	663	0	1.19449
60793	60912	83	17799	18018	49	24224	24164	65	260	245	0	1278	1204	12	411	537	0	1.19449
126937	121654	83	47539	46330	80	51480	48602	81	648	657	0	2822	2595	29	736	861	0	1.19449
157821	139519	91	61800	54639	88	63552	58291	87	868	652	0	3370	3022	32	168	902	0	1.19653
83343	71526	86	30497	25470	81	29831	25581	81	188	328	0	1580	1379	16	649	648	0	1.19653
175471	151338	91	69047	58550	90	98941	85972	90	1059	831	0	5293	4554	39	493	664	0	1.19755
50143	51027	70	15801	16280	47	19015	19387	50	229	214	0	1022	1003	2	62	313	0	1.19755
146120	138624	89	54960	53006	83	86252	82328	84	898	1069	7	4484	4445	33	787	1050	3	1.19755
135310	119839	87	71319	62899	86	84217	73317	87	888	962	0	4665	4003	37	402	559	0	1.19755
174218	150653	94	52790	44819	88	81221	69982	90	1010	926	0	4514	3839	36	382	1216	7	1.19857
38024	36438	75	12332	12461	44	15301	15338	46	-81	94	0	1030	928	0	-705	0	0	1.19959
95375	89522	85	46456	42376	81	37351	33822	79	390	485	0	1868	1650	21	45	315	0	1.20163
104045	95126	85	41431	36801	81	36424	33864	80	409	388	0	2108	1789	24	253	334	0	1.20163
319423	234505	126	171882	131569	125	154102	113653	125	2024	1467	22	7967	6026	48	2094	1740	12	1.20265
114564	112717	82	32685	32323	78	63989	63409	80	321	532	0	3032	3104	28	243	1132	5	1.20368
63205	62430	78	27796	27859	72	25872	25344	64	291	266	0	1227	1282	13	-119	304	0	1.20368
265831	187264	110	84130	62835	104	128720	89403	107	1674	1060	12	7187	5250	48	197	749	0	1.20368
144910	125894	89	59958	51448	88	65364	57186	87	795	533	0	3591	3050	34	367	545	0	1.20368
111887	113058	81	44321	44462	78	45876	45833	78	651	586	0	2484	2607	24	-254	329	0	1.20368
202984	182910	92	77942	68490	93	93068	82770	94	1324	1098	8	5394	4722	38	1036	786	0	1.20368
213206	167250	102	114178	93923	99	99880	80534	98	1332	997	0	5378	4214	41	-203	313	0	1.20368
125942	107487	92	43424	36868	85	41385	35694	85	548	624	0	2367	2101	26	564	485	0	1.2047
189555	157526	106	77273	64701	93	78202	65925	94	797	795	0	3821	3197	35	1081	882	0	1.2047
41920	42113	70	16446	16698	50	15213	15274	47	33	133	0	851	839	0	-331	97	0	1.2047
144806	137071	89	60333	57429	83	54873	52018	83	534	670	0	3079	3039	28	172	293	0	1.2047
145458	123558	91	68525	59517	88	56559	48317	87	759	833	0	3109	2552	31	552	563	0	1.20572
194608	158769	97	88108	72703	94	82229	67286	94	497	547	0	4682	3655	39	-34	636	0	1.20572
154303	148404	86	44535	43281	81	71595	67887	83	958	882	0	3704	3686	32	596	826	0	1.20572
162101	156830	86	44563	42805	82	76623	72836	84	1155	1151	8	4157	4015	32	506	744	0	1.20878
153154	133771	90	56956	49257	88	88311	75882	90	1071	836	0	4428	4148	34	780	926	0	1.20878
152328	134996	94	42350	37066	85	87216	75336	88	785	710	0	4591	4101	36	1008	1227	7	1.2098
128267	121624	84	49759	46968	83	51245	48782	83	376	583	0	2789	2680	27	162	287	0	1.2098
176953	144246	97	59775	47370	91	69898	57165	93	932	700	0	3742	3079	33	859	1204	6	1.2098
271232	198229	115	122388	91788	106	120530	87874	107	1334	945	0	6313	4648	45	-366	482	0	1.21082
38606	40364	62	16400	17021	48	14827	14856	45	92	163	0	784	669	0	-344	63	0	1.21082
167962	136502	93	65285	51923	92	77321	63394	93	905	702	0	3844	3043	37	876	686	0	1.21082
132626	117992	88	50755	45515	85	51000	43767	85	544	441	0	2754	2300	28	347	341	0	1.21184
92449	86811	82	33882	31070	78	35785	32680	77	506	342	0	1868	1785	22	-556	136	0	1.21286
117068	107750	87	43121	39222	83	41633	38540	82	364	357	0	2222	2033	25	-250	262	0	1.21388
132405	114199	90	54202	46239	87	59830	51326	89	680	552	0	3164	2843	31	418	458	0	1.21388
143097	124821	91	61787	52690	87	61046	52357	86	586	660	0	3518	2905	33	-60	679	0	1.21593
174227	144399	94	71300	58375	91	68264	56193	91	841	644	0	3432	3003	33	-113	322	0	1.21593
148307	131861	89	59925	52549	88	60397	53514	88	367	527	0	3245	2773	32	690	408	0	1.21695
21092	23678	44	6862	7050	36	7830	8370	36	-100	101	0	391	380	0	-111	257	0	1.22103
79927	82844	76	36972	36928	76	37943	37692	76	742	670	0	1801	1943	19	-140	366	0	1.22205
147325	126834	92	60261	50304	88	58962	48284	90	673	571	0	3371	2696	32	-137	230	0	1.22307
242253	184066	103	81667	61585	98	109497	84616	100	1266	951	0	6122	4653	44	123	657	0	1.22307
[truncated: 11,230 more rows]
