# Supplementary material for: Phenotypic heterogeneity follows a growth-viability tradeoff in response to amino acid identity
Source: Nat Commun. 2024 Aug 2;15:6515. doi: 10.1038/s41467-024-50602-8 (PMC11297284; doi:10.1038/s41467-024-50602-8)
Supplement: Supplementary file 6 — Source Data [file 41467_2024_50602_MOESM6_ESM.zip › source_data/fig2ab/221121_2030_A1_PRO_GFP.csv]

FSC-A	FSC-H	FSC-W	SSC-A	SSC-H	SSC-W	BL1-A	BL1-H	BL1-W	VL1-A	VL1-H	VL1-W	VL2-A	VL2-H	VL2-W	YL2-A	YL2-H	YL2-W	Time
51942	52282	71	15702	16027	42	20128	20821	48	115	211	0	1115	1134	9	752	785	0	0.0131121
130916	127448	80	50904	49620	76	64419	61975	77	722	590	0	3513	3259	28	198	476	0	0.0174828
81497	80901	73	29755	29961	71	27490	27701	63	352	407	0	1423	1508	16	-194	301	0	0.0196681
206730	169954	89	70046	57464	86	110969	89565	87	1588	1312	16	5945	4751	40	1432	1368	13	0.0218534
43107	43171	67	18935	19567	46	16546	17362	43	175	203	0	784	776	0	749	628	0	0.0240388
60250	59450	71	21219	21363	51	22315	22179	49	128	193	0	1286	1245	12	-208	167	0	0.0360582
86764	86247	74	22217	22204	48	44564	44555	72	386	403	0	2367	2463	23	342	498	0	0.0415215
34940	35578	67	15528	15796	43	14885	15194	42	240	190	0	646	793	0	-293	204	0	0.0415215
94698	96015	78	43730	43718	73	46528	45401	73	648	556	0	2677	2555	23	46	340	0	0.0480776
160825	142519	84	61191	54494	82	69786	60586	82	930	869	0	3842	3367	30	460	344	0	0.0513556
256801	202525	108	109046	88214	100	120749	96548	101	1704	1264	17	6450	5243	39	256	843	0	0.0535409
97319	95654	87	29519	29845	71	47271	46916	72	583	623	0	2599	2754	22	1045	1205	7	0.056819
194447	154907	91	68746	54521	87	108642	85749	88	912	800	0	6616	5074	43	1285	1291	9	0.0611896
48746	49373	67	26995	27658	62	18801	18929	45	274	224	0	1168	1150	9	133	313	0	0.0622823
149300	132706	90	53924	48432	80	85921	77240	81	820	637	0	4763	4380	33	355	884	0	0.0710237
112332	109802	75	40441	39983	73	67240	65788	75	1074	801	0	3852	3928	29	1765	1948	17	0.0721164
43896	45367	62	15191	15359	43	16521	16614	42	409	354	0	933	911	0	239	350	0	0.0743017
108610	106546	76	40873	40282	74	59895	58240	76	432	641	0	3223	3060	27	779	592	0	0.0743017
149261	133776	83	59653	53851	80	75462	66263	82	835	913	0	4493	3844	34	371	398	0	0.0753944
60139	60257	73	13769	14671	39	26889	26970	64	232	189	0	1638	1674	15	388	430	0	0.0764871
51205	52516	69	23658	24206	55	22520	22547	54	125	222	0	1217	1113	8	-552	90	0	0.0786724
21825	22605	51	12677	12965	39	10267	10440	37	-33	126	0	468	599	0	-122	550	0	0.0808577
86479	81246	77	34433	31880	73	26611	25094	66	896	523	0	1354	1259	12	464	571	0	0.0819504
64157	65096	75	25568	26103	63	25662	25805	65	176	364	0	1442	1495	14	82	255	0	0.0852284
191939	168131	94	75541	67742	88	79628	70530	88	1146	1038	4	4840	4114	34	-280	509	0	0.0885065
130178	120942	96	49039	44596	96	70742	64164	96	981	708	0	3629	3481	28	219	539	0	0.0885065
233167	183504	92	92405	73349	91	98911	75917	92	1450	1066	8	5568	4237	40	509	738	0	0.0906918
36471	36523	67	16905	17156	43	16630	16375	45	210	358	0	947	806	0	40	358	0	0.0917845
114393	113368	79	54321	53672	75	63689	62139	76	819	892	0	3793	3911	28	1122	673	0	0.0939698
21241	20605	48	6719	6776	33	9036	8906	37	-25	100	0	408	404	0	389	745	0	0.0972478
96840	97361	77	22659	22716	50	56339	55907	74	774	598	0	2986	2954	26	-140	509	0	0.0983405
30464	31491	55	12479	12727	40	14709	14644	43	87	138	0	650	819	0	-207	208	0	0.100526
244556	190591	95	89290	68942	92	127890	98226	94	1474	1258	15	6795	5172	42	591	593	0	0.100526
182722	148770	90	58919	47616	87	90863	74334	87	1172	965	0	5328	4421	38	1220	831	0	0.104897
63888	65676	68	25283	25309	62	25235	25382	64	388	359	0	1302	1329	13	90	429	0	0.108175
128055	113314	80	54486	47660	78	61092	53394	80	583	489	0	3496	3103	29	499	475	0	0.109267
95200	95301	81	38879	38742	72	58835	58923	73	720	681	0	3070	3165	27	740	1155	9	0.111453
110388	109530	90	49415	48780	74	49667	48122	74	679	568	0	2952	2932	25	158	530	0	0.113638
39716	38603	67	11864	12050	39	16430	16862	43	296	234	0	916	914	0	70	791	0	0.114731
131517	121695	92	65842	62053	78	56405	52120	79	720	700	0	3169	2898	27	793	856	0	0.130028
34211	34269	71	12343	12648	39	14051	14368	41	5	109	0	657	621	0	702	1107	4	0.135491
160926	153096	83	62452	59826	79	66774	63746	80	557	791	0	3795	3715	28	524	684	0	0.14314
22763	25559	41	14111	14627	40	12722	13181	38	-2	77	0	614	603	0	208	529	0	0.145325
70273	71539	74	25012	24924	60	27451	27627	64	128	305	0	1487	1609	15	1041	931	0	0.148603
123075	120985	76	42135	41173	74	62086	61011	76	887	757	0	3698	3530	28	898	709	0	0.148603
50397	50951	73	19436	19813	48	21425	21481	49	203	287	0	1135	1156	8	82	336	0	0.149696
195482	155024	87	63959	50783	86	105173	82806	88	1166	912	0	5990	4922	39	1200	816	0	0.151881
27131	28264	53	12874	12954	40	14013	14273	40	39	210	0	802	815	0	-293	96	0	0.154067
132460	126006	81	48979	45343	77	57231	52888	78	555	656	0	3017	2788	26	186	402	0	0.156252
47191	50167	65	20849	21565	47	21503	21658	49	210	235	0	1163	1254	11	-166	323	0	0.156252
118424	116318	78	37125	36680	74	63100	61054	76	695	642	0	3541	3437	27	844	1003	1	0.168272
122240	115985	79	40244	36732	77	58550	54674	78	823	686	0	3329	3041	27	655	421	0	0.17155
150747	135868	85	62629	55635	82	68534	59975	81	1034	736	0	3881	3428	32	1822	1653	14	0.172642
37562	40458	52	15316	15699	42	18731	18664	48	332	236	0	1113	1172	8	-399	51	0	0.177013
109094	104750	81	48452	45760	76	47173	44155	77	433	462	0	2417	2216	24	609	549	0	0.181384
167728	141098	84	62234	51791	83	90957	76662	83	1065	856	0	4702	3998	36	584	494	0	0.18794
32758	32948	65	17262	17680	44	13416	13418	41	135	176	0	745	748	0	735	561	0	0.194496
95482	96343	75	28627	28502	70	54282	53544	73	625	602	0	3004	2926	25	1119	969	0	0.195588
107268	107584	79	39269	38889	73	50671	49454	74	753	704	0	2896	2924	25	-180	175	0	0.197774
329231	235449	115	118128	85017	112	142429	100368	113	2151	1716	21	8210	5862	45	1389	1391	12	0.198866
107018	106051	87	48528	48215	74	65010	63235	75	595	660	0	3451	3200	29	705	933	0	0.201052
158489	136630	84	39847	33224	83	66218	57050	83	784	817	0	3713	3126	30	-224	387	0	0.202144
25246	25053	56	8513	8775	35	12591	12882	40	167	184	0	733	693	0	383	618	0	0.203237
80171	79157	76	26723	26158	64	29135	28461	69	341	511	0	1539	1548	15	7	425	0	0.207608
34019	35839	65	12619	12975	39	15223	15489	41	197	264	0	742	784	0	437	436	0	0.207608
32482	35495	50	14480	14698	42	14652	14584	43	300	293	0	750	787	0	-541	94	0	0.2087
85093	85864	73	25643	25883	61	41796	40806	71	410	422	0	2458	2250	23	230	525	0	0.215256
118478	116392	80	46597	44063	76	59548	56106	78	864	797	0	3273	3240	28	359	612	0	0.226183
118860	118017	76	39337	39034	75	69358	67602	76	768	691	0	3924	3723	29	1254	1417	11	0.228368
87619	89484	75	35656	36185	70	33471	33263	70	776	727	0	1726	1910	18	563	549	0	0.233832
127229	101646	93	46712	34615	91	59567	45947	93	1033	693	0	3544	2764	37	243	549	0	0.236017
143275	120185	84	50271	41624	82	57337	48240	82	545	514	0	3207	2747	29	-234	322	0	0.240388
112823	112874	75	38376	37781	74	56400	54450	75	674	686	0	3186	3111	26	1992	1071	7	0.240388
35312	37369	65	13984	14373	41	15131	14947	42	159	145	0	853	874	0	757	658	0	0.246944
40352	41102	65	12384	12687	39	14723	14537	42	260	253	0	874	946	0	665	759	0	0.246944
112768	111498	76	35747	35122	73	60094	58150	74	823	922	0	3243	3032	27	752	609	0	0.251315
80836	83424	72	30245	30061	70	41471	41127	72	406	515	0	2453	2312	23	522	667	0	0.256778
111070	110986	76	27603	27492	68	73457	71679	76	897	689	0	3975	3989	28	383	433	0	0.258963
220652	176923	93	70309	55670	88	106431	84458	89	1247	944	0	6285	4855	40	685	843	0	0.262241
48838	50458	61	20446	20765	48	18346	18316	46	224	255	0	1236	1221	10	-254	315	0	0.262241
188451	153342	86	65649	53554	85	75987	61324	86	1087	809	0	4030	3236	34	193	463	0	0.263334
123492	121196	76	36874	35777	74	42725	41657	74	758	611	0	2561	2553	22	691	718	0	0.264427
122045	116379	78	45414	43940	75	48139	44990	76	604	596	0	2534	2311	25	-231	299	0	0.268797
34919	36252	69	17994	18696	44	16124	16770	44	197	196	0	842	804	0	15	415	0	0.278631
97799	97164	81	39656	39614	73	44460	44438	73	664	566	0	2503	2518	23	378	435	0	0.279724
173932	149597	88	51513	43740	85	86501	76377	85	1156	1055	5	4888	4450	33	304	633	0	0.284095
120400	110299	81	42543	38481	78	57734	51270	80	706	649	0	3417	3144	28	432	697	0	0.28628
105167	105811	74	55508	55306	74	53727	53299	74	530	620	0	2858	2943	25	-394	0	0	0.288465
71359	72783	71	28425	28419	70	26480	25997	69	468	425	0	1397	1441	15	232	595	0	0.290651
104392	103975	76	37811	37512	73	62898	61250	75	850	625	0	3529	3570	27	634	593	0	0.290651
79416	82388	69	25165	25579	53	42733	42917	71	560	466	0	2224	2100	21	331	612	0	0.290651
31800	32798	63	13945	14346	40	14886	15185	43	233	153	0	790	873	0	-96	385	0	0.2983
123037	119286	79	43467	42715	75	67565	65863	77	740	666	0	3815	3730	29	-1	417	0	0.303763
215547	167097	89	82731	65243	89	80307	62542	89	1261	876	0	4744	3606	37	976	842	0	0.309226
102590	102121	82	25247	25315	60	55088	54528	74	745	636	0	3341	3290	27	1170	1219	11	0.312504
33352	35279	58	11229	11490	39	15501	15848	42	200	283	0	814	867	0	122	432	0	0.316875
163896	137198	91	58710	49434	84	84088	74089	83	804	888	0	4700	4082	34	1277	1426	12	0.322338
126557	123580	80	45320	44133	75	70787	69169	75	1056	963	0	3633	3457	30	238	587	0	0.324524
53685	54005	71	20016	20386	49	19790	19715	50	134	238	0	1171	1127	8	92	542	0	0.328894
44060	46457	56	22650	23013	56	19399	19078	48	141	281	0	978	1024	3	486	503	0	0.33108
50749	52707	66	24445	24632	54	16210	15884	45	228	228	0	955	998	0	72	492	0	0.33108
83819	83526	72	53141	53193	73	50672	50451	73	488	555	0	2754	2737	25	19	260	0	0.333265
86805	86860	75	23904	23876	53	49064	48626	73	565	480	0	2510	2736	22	733	777	0	0.337636
94184	93073	75	23986	24301	61	44341	44398	72	265	340	0	2237	2307	22	121	413	0	0.342006
176833	156469	85	75913	67414	83	85964	74726	84	860	706	0	4776	4240	35	590	773	0	0.345284
114446	114150	80	54473	54106	75	62254	61048	74	573	716	0	3627	3608	28	82	580	0	0.348562
171042	144330	86	53584	44604	84	88989	75722	85	905	729	0	4804	4136	35	1179	1652	12	0.349655
145515	131165	82	57393	50859	80	74323	65688	80	997	774	0	4470	3926	33	631	504	0	0.354026
265532	193368	98	111412	81992	95	130171	96697	96	1547	1313	16	7381	5398	45	427	597	0	0.355118
174552	146399	93	61583	52010	85	66789	56763	84	1143	894	0	3542	3036	30	33	484	0	0.356211
198562	156700	98	80069	64596	89	74965	59617	89	1045	760	0	3868	2956	35	421	520	0	0.360582
181831	150707	104	65203	53403	86	100725	86086	86	1155	876	0	5647	4726	37	1709	1035	4	0.362767
83147	83022	82	24682	24875	55	42337	43112	72	447	370	0	2338	2333	21	893	1215	6	0.362767
24246	23235	71	8972	9284	36	11208	11323	38	201	159	0	585	700	0	83	346	0	0.366045
108462	107291	76	29840	29386	71	57526	57396	74	532	642	0	3158	2982	26	-220	213	0	0.368231
127810	126896	78	58618	58100	75	60255	58746	75	912	784	0	3460	3252	29	796	923	0	0.371509
50206	52629	62	23160	23512	52	21685	22361	54	239	316	0	1245	1215	9	609	547	0	0.373694
96769	97612	75	31226	31278	71	53918	53605	74	544	540	0	2936	3000	26	21	504	0	0.375879
173817	151619	83	70656	62976	83	71664	61825	83	1011	919	0	3579	2924	31	811	850	0	0.378065
57441	59667	69	24705	25407	55	24983	25569	54	305	304	0	1480	1522	14	16	496	0	0.378065
207110	162904	96	71711	57012	89	120105	95343	90	1333	1010	3	6735	5441	41	860	625	0	0.379157
42189	41348	69	11073	11303	38	15682	15717	44	196	276	0	852	858	0	-106	328	0	0.388991
197106	163045	107	56380	46449	89	82944	66942	89	1422	1246	13	4842	4204	36	73	307	0	0.391177
43284	43911	68	26065	26356	66	17914	18096	44	161	274	0	819	899	0	73	182	0	0.394455
125379	121762	79	38956	37408	76	52902	50732	76	739	645	0	3155	3039	27	1089	793	0	0.397733
106623	94797	83	38937	33664	78	47041	41026	79	607	523	0	2625	2437	24	-32	415	0	0.399918
87488	86091	74	30408	30408	70	44988	44327	71	890	765	0	2515	2558	23	256	418	0	0.402103
23861	26078	46	10251	10598	36	14636	15162	44	71	106	0	845	830	0	130	581	0	0.403196
132432	111954	82	55766	47661	81	47533	38875	80	766	630	0	2240	1754	24	332	527	0	0.403196
88821	88837	78	45732	45713	73	45669	45330	73	369	446	0	2919	2853	26	246	653	0	0.404289
164980	158890	83	64670	62740	80	75214	71885	81	1356	1105	9	4169	3826	31	1231	1124	8	0.406474
111531	109687	87	37691	36890	73	33902	32503	73	776	826	0	1918	1960	18	595	711	0	0.407567
34799	35307	66	16515	16920	43	16646	16311	44	423	307	0	960	1139	7	-234	133	0	0.408659
76339	76688	75	47323	47746	71	32514	32516	70	400	356	0	1983	1938	20	146	529	0	0.410845
109107	107534	78	38723	37856	73	43975	42348	73	514	662	0	2617	2396	24	293	610	0	0.410845
101965	102297	74	45770	45149	73	55609	54617	74	654	739	0	3344	3362	26	295	741	0	0.426142
288616	195682	110	106446	72528	106	125966	84155	107	1749	922	0	6728	4482	45	1036	1037	4	0.428328
46484	48710	54	18240	18859	43	20342	20860	46	162	202	0	1169	1109	8	181	332	0	0.428328
147847	141495	85	53932	51790	78	64027	61345	78	723	765	0	3771	3615	28	976	705	0	0.428328
112410	114197	74	30660	30819	72	78872	78210	76	784	596	0	4351	4325	30	1149	785	0	0.42942
100940	102051	81	35019	34869	72	48076	47764	73	516	519	0	2809	2691	25	-28	297	0	0.431606
108728	100823	78	46897	42764	76	59872	54230	78	740	734	0	3298	3054	27	177	389	0	0.433791
152159	139207	84	64456	58809	80	59088	53890	80	829	999	0	3393	2921	29	605	788	0	0.433791
68660	67505	73	22679	22806	51	27721	27969	71	301	351	0	1352	1351	13	633	542	0	0.433791
77102	76837	88	32986	32870	69	28136	28550	64	393	442	0	1599	1611	17	-405	367	0	0.434884
57067	56869	76	14668	14693	42	23720	22967	59	453	282	0	1325	1392	14	524	978	0	0.435976
36419	38466	60	11910	12120	39	20270	20331	46	142	235	0	1261	1171	9	337	628	0	0.437069
33241	34030	67	7967	8178	34	14307	15044	40	95	170	0	766	745	0	419	1024	3	0.449088
153333	134361	83	46584	39621	80	83538	73088	82	1192	895	0	4600	3990	34	573	732	0	0.450181
358770	242992	133	143371	97624	127	160664	110732	127	2002	1672	20	9340	6273	49	1256	1036	11	0.451274
127843	119586	92	41312	38578	76	58310	55279	77	634	435	0	3257	2960	28	-99	525	0	0.452366
174521	141586	89	67279	54729	86	70653	57233	86	1201	963	0	3918	3152	34	866	669	0	0.454552
107333	108481	74	32755	32812	72	41606	39986	71	734	467	0	2537	2561	23	147	1072	4	0.454552
120371	113861	79	50286	47798	77	59941	56686	78	663	554	0	3342	3174	28	673	614	0	0.456737
161143	151398	85	72519	67904	80	86357	80031	80	1188	1061	5	4768	4517	33	1129	615	0	0.456737
169488	152563	85	74641	67835	83	71478	63986	83	1014	887	0	4070	3714	31	-331	289	0	0.45783
154010	137796	87	63291	55918	82	60475	53261	82	575	626	0	3817	3043	33	405	378	0	0.464386
95126	86330	79	36706	33603	74	43937	39905	75	281	406	0	2381	2238	22	844	894	0	0.467664
145960	127641	83	54823	46949	80	59029	50688	81	757	618	0	3664	3023	31	944	780	0	0.47422
49554	50295	62	19867	20072	46	18398	18481	47	178	262	0	1051	1167	9	289	637	0	0.476405
104262	105911	74	36177	35999	72	53601	52445	75	735	665	0	3330	3096	27	1226	812	0	0.479683
35084	38282	50	15931	16460	41	14323	14522	41	178	234	0	764	762	0	-315	509	0	0.479683
41517	44336	51	24134	24902	59	15565	15805	43	492	329	0	938	994	0	-101	284	0	0.487332
138764	130507	80	57455	53602	78	79575	74603	79	901	785	0	4255	4061	30	-132	315	0	0.499351
113825	107115	81	46362	43124	77	69221	64134	78	853	759	0	3719	3454	30	401	960	0	0.507
210898	169019	92	72184	57671	89	102408	80547	91	1377	1156	12	5784	4683	38	1087	710	0	0.508093
160428	138738	86	56945	51033	84	72722	61810	85	905	876	0	4380	3892	33	945	1052	5	0.510278
17783	19838	37	12301	12848	39	13143	13992	38	-64	136	0	653	701	0	125	421	0	0.511371
264179	192464	106	103799	74485	96	126747	89207	98	1453	1297	14	6948	4740	45	1662	801	0	0.512463
40625	42343	67	16639	17130	43	20372	20790	46	248	284	0	1283	1374	13	-52	307	0	0.512463
221256	178081	87	108407	88244	88	108180	84824	88	1309	1097	12	6483	5274	41	907	1120	6	0.512463
106688	104332	77	58478	58730	75	67216	66522	76	871	797	0	3775	3906	29	1342	613	0	0.513556
136490	130175	78	49750	47526	77	73068	70474	78	747	902	0	4346	3992	32	521	709	0	0.514649
188370	150437	92	70163	57598	87	98513	78328	88	1065	869	0	5236	4188	38	660	964	0	0.514649
170841	143562	86	66756	57285	84	75809	62302	85	611	601	0	4065	3430	32	1141	707	0	0.515741
54245	53822	82	22168	22393	50	20185	20142	54	19	176	0	1269	1324	11	-474	45	0	0.521205
164491	157612	81	56906	55278	78	54120	51833	78	1150	1143	8	3045	3064	24	-150	294	0	0.522297
136698	131240	79	49163	47594	76	61449	58331	77	751	689	0	3310	3123	27	912	995	0	0.52339
74762	75187	74	33865	33933	69	28790	29142	68	573	432	0	1464	1571	15	-53	383	0	0.524483
118239	116627	76	41217	41081	74	76435	75783	77	672	632	0	4185	3956	31	1610	1205	14	0.525575
99173	101646	73	32230	32154	70	42545	41960	72	784	709	0	2501	2475	23	-353	202	0	0.531039
93775	81491	94	39175	34025	76	35836	31210	76	425	380	0	2034	1760	21	25	406	0	0.534317
70811	72916	70	29156	29496	69	34294	33709	70	532	441	0	1779	1879	17	160	488	0	0.536502
39323	40985	63	14001	14412	40	19795	19903	47	226	221	0	1233	1313	12	261	403	0	0.538687
131090	126585	89	46294	45474	76	73121	70130	78	938	926	0	4284	4157	30	91	415	0	0.546336
187641	154165	92	73565	61172	84	104035	83869	86	1130	916	0	5914	4806	38	869	1285	9	0.548521
54170	54740	72	23509	24109	52	24248	25022	62	462	420	0	1132	1253	10	-142	381	0	0.557263
64389	65427	70	23160	23240	50	25631	25496	56	143	191	0	1440	1471	15	-340	164	0	0.558356
146528	138860	81	49254	47990	77	74062	70305	79	581	562	0	4012	3834	31	414	450	0	0.559448
38687	40268	65	17905	18072	45	14052	14345	41	24	134	0	899	827	0	69	528	0	0.560541
37899	38502	71	15998	16408	42	14278	15032	39	142	114	0	770	773	0	231	445	0	0.561634
38737	38242	73	16922	17121	45	15631	16152	41	374	295	0	822	912	0	-353	124	0	0.563819
133082	130133	79	39976	39313	75	68752	66140	77	1009	921	0	4163	3910	31	1341	1813	15	0.563819
209638	168631	91	90360	71881	89	118257	95691	90	1438	1114	12	6363	5021	39	1137	1171	9	0.56819
64829	64039	70	24646	24677	57	21409	21417	52	411	281	0	1254	1188	10	43	230	0	0.57256
111468	109940	76	41222	40435	73	49722	48498	75	666	695	0	2843	2958	24	950	706	0	0.573653
28522	28253	55	14969	15237	43	12392	12535	39	326	320	0	875	788	0	224	612	0	0.575838
59076	61776	69	27016	27422	63	26012	25480	64	461	278	0	1386	1316	13	1025	949	0	0.576931
136865	131108	82	49999	48001	77	60664	58414	78	872	904	0	3504	3351	28	397	370	0	0.580209
102665	102291	73	36470	36276	72	37360	35894	72	626	503	0	2185	2112	21	673	779	0	0.581302
31521	33819	62	17628	18026	45	14246	14360	42	27	99	0	746	795	0	856	779	0	0.583487
113016	109165	88	38907	38367	74	59556	58430	75	562	634	0	3246	3263	26	-189	594	0	0.590043
54599	58506	68	16761	17190	44	23948	24103	52	513	447	0	1484	1463	14	-4	502	0	0.591136
48518	48368	75	9469	10002	36	19452	19524	47	560	417	0	1131	1124	9	-202	425	0	0.591136
106797	105227	78	23981	23941	55	53138	51469	74	795	974	0	2978	2969	25	363	412	0	0.593321
25934	25108	61	10932	11085	38	9607	9873	37	-87	105	0	624	640	0	-240	247	0	0.599877
104053	101008	84	39756	39001	74	57800	56263	75	794	762	0	3082	3110	26	684	674	0	0.599877
160518	140461	84	63066	54294	82	85022	74847	83	1078	971	0	4809	4253	35	1140	1061	4	0.599877
130373	119042	82	54944	48904	77	67719	62090	79	573	633	0	3713	3341	30	-69	660	0	0.604248
265213	192893	101	110517	77906	102	133123	94646	101	1650	1098	11	7511	5320	44	551	1230	8	0.607526
135361	121776	83	35464	30357	78	61604	54363	81	762	747	0	3375	2926	29	412	862	0	0.610804
111721	107803	80	43343	42672	74	66397	65266	76	876	621	0	3783	3700	28	49	435	0	0.614082
35832	35726	65	11923	12403	38	13765	13796	43	436	376	0	796	790	0	178	459	0	0.615174
136792	131547	79	56449	54724	78	60931	58506	79	813	809	0	3139	2981	26	1244	924	0	0.618452
136924	119398	84	49135	41036	80	69072	60656	82	689	627	0	4161	3348	32	922	560	0	0.623916
103120	100963	81	42906	42038	73	36398	35842	73	421	356	0	2131	2127	20	103	286	0	0.625009
226697	162757	99	89031	64779	94	96290	72550	94	1196	928	0	5261	3754	39	462	745	0	0.626101
46303	46758	70	19052	19310	47	18612	18251	46	189	227	0	995	849	0	263	449	0	0.627194
198764	170783	87	86675	76166	87	65387	54735	86	1219	1097	8	3274	2838	30	656	451	0	0.632657
42182	42314	69	20446	21114	46	17271	17454	46	340	250	0	1124	1121	8	-210	381	0	0.637028
84046	84075	78	31207	31053	71	29821	29469	71	598	498	0	1754	1778	18	32	324	0	0.640306
32931	32247	69	13119	13326	40	15106	14971	44	342	250	0	788	745	0	341	653	0	0.649047
131015	127207	80	36751	36287	75	85178	84187	78	1114	997	0	4912	4743	34	249	714	0	0.651233
142609	138580	81	54581	52672	78	81835	78647	79	850	807	0	4837	4596	32	356	461	0	0.651233
96178	95352	78	45950	46269	72	38271	37937	72	588	639	0	2204	2003	22	-574	129	0	0.653418
140366	137248	78	54288	52754	76	56174	54138	76	1085	946	0	3112	3309	26	1360	1592	11	0.653418
158165	141209	82	68193	60018	83	68389	59927	83	778	682	0	4024	3485	31	1289	932	0	0.659974
137099	123350	91	53665	48661	79	62705	56295	80	912	830	0	3591	3257	29	1160	1320	10	0.664345
24848	26675	44	10831	11063	38	12844	13179	39	382	273	0	702	719	0	-327	266	0	0.66653
101898	101925	73	49189	49079	73	64417	63835	73	646	867	0	3299	3350	27	-554	117	0	0.66653
97566	95749	76	28733	28240	71	50496	49386	73	362	372	0	2851	2779	26	319	375	0	0.669808
234696	186037	95	76436	61269	87	125340	97742	91	1477	1336	14	6752	5430	41	468	784	0	0.671993
80670	74676	76	35552	32848	72	39198	35553	73	607	410	0	2013	1840	20	204	981	0	0.681827
146703	127476	84	58050	50948	82	70607	61485	82	713	692	0	3911	3390	32	1303	1405	11	0.681827
34349	35391	60	13563	13971	39	11509	11715	40	100	119	0	733	610	0	-577	61	0	0.689476
68535	69058	71	20048	19953	46	24360	23841	54	58	143	0	1083	1239	10	2	808	0	0.691662
205319	168932	90	62390	50134	87	91497	74116	89	1273	960	0	5257	4371	36	425	877	0	0.69494
180525	158916	84	62024	54732	83	58833	51599	83	1059	953	0	3805	3276	30	905	1218	8	0.698218
252403	186109	114	76809	56274	94	115660	84659	97	1555	958	0	6177	4562	40	1126	1465	11	0.704774
180962	164223	83	62197	55576	81	105412	94520	83	661	643	0	5578	4933	36	1645	1054	3	0.71133
69629	69306	78	27714	28035	65	26108	26750	64	459	314	0	1294	1433	14	-194	323	0	0.712422
97539	99203	75	34172	34077	71	43020	42684	72	228	437	0	2487	2350	24	32	487	0	0.712422
101333	99723	82	35159	35015	73	56035	55902	76	946	627	0	2955	3172	24	1258	917	0	0.713515
68111	68832	65	27687	27435	67	26824	26461	60	328	268	0	1609	1641	16	138	519	0	0.714608
117736	112584	78	40420	38400	75	40833	39308	75	673	554	0	2445	2328	23	-155	110	0	0.714608
30556	30749	60	20026	20688	48	13185	13632	40	26	150	0	764	725	0	128	461	0	0.720071
81299	82157	74	38777	38579	71	32844	32269	71	331	524	0	2199	2158	22	882	800	0	0.723349
128044	115808	83	50673	45662	79	77218	69464	80	864	797	0	4129	3667	31	703	947	0	0.730998
197678	160542	89	69064	55545	88	107551	87160	90	1335	989	0	6243	4942	39	641	997	0	0.730998
56041	56292	70	17133	17242	44	22064	22089	52	356	302	0	1188	1256	10	-422	142	0	0.734276
70925	71501	73	23243	23100	56	31056	31228	70	187	328	0	1802	1816	17	184	246	0	0.736461
130204	127862	83	44692	43541	75	57321	55755	75	880	717	0	3262	3018	27	70	327	0	0.739739
148444	132683	82	55609	48596	80	86379	77506	81	953	668	0	4588	4290	32	440	795	0	0.74848
67068	65566	76	31293	31239	70	30152	29690	69	400	333	0	1597	1571	15	154	616	0	0.752851
56298	57697	71	21947	22330	50	24233	25029	61	212	210	0	1715	1750	18	-239	337	0	0.756129
97871	97460	78	34318	34596	72	58885	58223	75	685	554	0	3288	3112	27	119	433	0	0.756129
34304	32428	75	11885	12196	38	14002	14010	43	224	192	0	722	743	0	-113	507	0	0.758315
106752	100695	79	41191	37677	75	52034	48251	77	866	634	0	2739	2595	26	-46	728	0	0.762685
146092	127378	98	50890	44249	80	58524	50862	80	883	763	0	3113	2642	29	829	941	0	0.765963
99415	99320	80	31263	31035	72	55188	53812	73	288	356	0	3155	3274	27	1105	1041	3	0.769241
62445	63679	75	18504	18789	45	23292	23541	53	308	267	0	1303	1207	11	538	778	0	0.773612
100979	99674	76	26159	26184	65	55149	55061	74	508	484	0	3118	3222	25	93	398	0	0.775797
41973	43586	66	9369	9659	35	22319	22569	51	130	220	0	1189	1360	12	370	867	0	0.775797
114273	113596	76	37226	36973	74	60191	57972	75	755	862	0	3207	3328	25	1587	1412	10	0.775797
44308	45683	57	17860	18320	44	17897	17591	43	290	313	0	995	1055	5	110	410	0	0.784539
35858	36457	69	15873	16279	41	15495	15483	43	136	198	0	840	833	0	-487	151	0	0.786724
84694	85872	70	30262	30359	71	30577	29473	71	290	298	0	1674	1670	17	794	540	0	0.792187
155165	140508	83	60363	52614	81	75231	65217	82	972	799	0	3771	3390	31	478	633	0	0.794373
105623	106361	76	32719	32413	73	55960	54951	74	685	606	0	2999	2888	26	1036	1082	8	0.797651
133333	128800	80	62835	61580	76	61201	59264	76	576	660	0	3603	3486	28	777	1163	8	0.802021
34530	34938	66	10359	10485	37	15392	15959	43	8	179	0	874	851	0	347	563	0	0.806392
120474	110719	77	44241	40282	77	54184	48406	78	931	681	0	3226	2930	27	534	454	0	0.80967
46573	48290	63	20487	20663	48	19174	19172	49	370	417	0	1097	1077	7	-191	290	0	0.812948
189161	149514	93	77169	62722	87	82596	66167	88	822	789	0	4539	3343	36	628	761	0	0.814041
126655	120919	82	45348	44170	75	68173	65388	77	606	721	0	3877	3704	29	-124	471	0	0.816226
143616	132864	81	59472	54794	79	71453	63921	80	1054	896	0	4347	3910	33	177	650	0	0.816226
94350	95189	74	32211	32132	72	49011	48954	73	839	633	0	2665	2693	24	1076	1203	9	0.824968
109006	108214	89	33278	33158	72	64079	62931	74	749	770	0	3363	3320	28	1022	1043	3	0.827153
125350	114729	80	53049	48797	78	57341	52168	79	669	544	0	3333	2903	29	-359	65	0	0.830431
120776	118026	78	43850	42979	74	62425	60772	76	888	788	0	3703	3582	29	545	714	0	0.832616
142600	133863	82	55166	51845	77	63584	59647	77	725	743	0	3599	3360	28	211	329	0	0.832616
188054	149754	89	71894	56390	85	96596	77610	86	1392	799	0	5330	4272	38	967	846	0	0.836987
141212	136568	79	46603	45765	76	76717	73013	79	760	762	0	4050	3876	30	795	958	0	0.83808
111755	109405	80	38726	38395	74	63460	62413	75	607	808	0	3954	3789	29	956	1080	5	0.847914
229639	178008	104	93675	73022	95	127989	98239	96	1429	1299	13	7113	5359	42	1457	1045	6	0.850099
124583	124401	77	57969	56815	76	54496	53112	76	991	915	0	2951	2872	27	313	665	0	0.853377
79070	83302	70	27241	28280	50	41820	42146	70	423	354	0	2276	2344	21	-22	326	0	0.853377
45379	46615	71	21800	22257	52	18244	18535	48	137	166	0	1120	1008	2	-145	548	0	0.855562
200150	156466	99	67257	53461	87	106616	84609	89	1175	952	0	5796	4470	40	731	816	0	0.856655
115552	107814	85	44913	41656	77	62266	58282	78	736	885	0	3475	3396	28	972	775	0	0.857748
145315	128585	84	49386	43161	80	63869	55513	81	576	504	0	3677	2990	32	164	468	0	0.859933
185507	150491	87	68532	55425	85	91418	75415	86	931	857	0	5279	4371	37	777	673	0	0.861026
110655	109345	74	39903	37566	73	69717	65973	76	580	774	0	3698	3539	30	176	446	0	0.862118
33384	34881	45	15666	15977	43	15094	15244	42	60	203	0	644	799	0	-402	182	0	0.867582
62742	63081	73	37668	38217	70	23122	23257	53	311	210	0	1198	1263	10	-459	219	0	0.87086
156902	132433	87	61375	51651	83	82897	70017	82	708	725	0	4585	3785	35	1169	939	0	0.873045
119328	110633	79	41004	36546	77	52866	47432	78	810	773	0	3222	2829	27	-282	526	0	0.880694
100356	98033	85	34063	33653	72	52798	51707	73	607	504	0	2806	2743	24	121	335	0	0.882879
107317	105213	84	39094	38683	73	61041	59150	76	509	585	0	3229	3138	26	189	716	0	0.891621
162852	139840	82	56971	47435	82	79677	67092	83	1141	736	0	4607	3839	34	415	520	0	0.891621
139232	119110	85	51495	44747	82	77816	65039	82	786	811	0	4324	3653	33	1274	1214	21	0.893806
49270	50497	61	20220	20598	47	19906	20327	43	110	136	0	1138	1138	9	-238	110	0	0.893806
181307	148055	97	56946	46878	85	101553	86141	85	1102	1070	6	5848	4788	37	1026	781	0	0.901455
124213	114895	81	53501	47758	79	55713	50487	78	570	618	0	3092	2679	28	247	355	0	0.902547
105470	103104	76	36782	35860	73	58847	57295	75	406	605	0	3247	3202	26	1683	1250	11	0.911289
25440	26865	52	15778	16240	42	9686	10310	35	106	135	0	541	575	0	165	419	0	0.913474
113484	113106	76	47917	46940	75	67753	65923	76	1249	1085	8	3891	3698	30	634	546	0	0.92003
51963	52893	72	19999	20608	45	18411	18334	44	345	381	0	1167	1048	6	155	695	0	0.92003
46548	46041	67	14080	14370	41	16795	17039	43	339	328	0	768	784	0	5	297	0	0.921123
196090	160675	88	76480	61892	86	101600	83661	87	1550	1277	14	5658	4630	38	368	554	0	0.922215
114852	114865	75	44348	44411	73	63526	62088	75	996	982	0	3589	3634	28	1142	1245	11	0.923308
76785	78399	76	25230	25173	59	30255	29893	65	322	360	0	1733	1784	17	-57	478	0	0.924401
41237	41313	68	14132	14325	41	17215	17045	45	161	211	0	783	892	0	420	441	0	0.924401
139633	129551	84	49766	45957	77	57523	53187	77	629	573	0	3232	3029	27	486	627	0	0.925493
62546	63167	85	23490	23849	54	23169	23001	53	320	290	0	1253	1224	11	521	749	0	0.926586
113651	111410	82	49410	49118	75	64230	63581	76	699	651	0	3196	3020	27	1061	522	0	0.926586
66418	67764	73	18710	18942	48	30683	30218	69	410	278	0	1577	1725	16	732	517	0	0.926586
102678	101697	75	27157	26739	67	64099	63022	74	761	778	0	3634	3476	30	719	1109	5	0.929864
90825	85455	76	37743	34835	75	47373	43285	75	775	581	0	2705	2350	27	1461	1722	13	0.930957
45564	46278	67	20346	20749	47	19394	19752	47	296	266	0	976	820	0	241	693	0	0.932049
106925	104358	77	42931	42439	74	38613	37867	74	538	538	0	2110	1948	21	204	595	0	0.934235
66371	65076	72	12827	13041	39	27436	27416	69	371	317	0	1302	1362	13	-478	43	0	0.93642
260108	204609	106	90315	70539	102	132587	102709	103	1542	1363	17	7616	6042	43	1322	1205	9	0.940791
34528	34510	73	10753	10949	38	14162	14206	42	49	96	0	789	783	0	-409	68	0	0.944069
109147	104715	82	34989	34142	73	48173	46696	75	636	619	0	2832	2659	26	639	639	0	0.945161
27124	27275	59	11693	11979	38	14851	15249	40	99	117	0	729	694	0	-236	126	0	0.945161
31545	32385	62	6562	6785	32	14745	14768	41	99	208	0	888	856	0	135	379	0	0.950625
97448	97344	75	38576	38505	73	46562	45928	73	645	540	0	2403	2380	23	584	755	0	0.951717
134534	126429	84	53907	50677	77	47210	43655	77	706	680	0	2314	2133	22	-375	91	0	0.958274
79625	80251	73	32155	31439	71	28371	27553	70	552	546	0	1451	1538	14	-404	78	0	0.959366
59168	59319	76	27774	28038	68	21119	21371	51	199	280	0	937	972	0	-361	293	0	0.96483
36447	36141	68	11718	12046	38	13356	13136	40	256	181	0	793	765	0	-153	326	0	0.965922
139508	124417	84	49416	43015	82	61510	54242	82	646	571	0	3253	2919	29	224	382	0	0.970293
213859	166086	100	74237	57644	88	106921	81355	89	1712	1148	11	5939	4550	39	2224	1490	19	0.977942
115012	112660	79	45186	45612	74	61559	59329	75	828	876	0	3010	3224	25	-266	198	0	0.979034
99826	100798	73	39102	37862	73	57779	56046	74	1097	901	0	3138	3135	26	635	983	0	0.98122
110360	109131	80	39328	39277	73	60429	59371	75	864	719	0	3596	3563	27	358	760	0	0.98122
125508	115479	81	42782	38876	79	61746	55208	80	696	643	0	3494	3314	29	350	668	0	0.982312
144139	139339	86	38693	37517	76	75903	72739	78	1075	1169	9	4421	4312	30	138	823	0	0.989961
239655	181658	95	84412	62580	90	98426	71880	91	1124	887	0	5439	4028	40	703	851	0	0.989961
106881	101112	79	47264	43875	77	42725	40489	76	686	590	0	2411	2227	22	686	1134	6	0.991054
54238	57016	65	20058	20240	47	21936	21777	50	228	235	0	1167	1218	11	372	656	0	0.992146
69818	68625	75	27702	28185	69	25538	25545	57	477	475	0	1403	1340	13	-25	602	0	0.993239
136373	121055	86	47292	41340	80	63978	55872	81	789	696	0	3252	3043	28	585	907	0	0.994332
77624	77785	73	23537	23896	54	29542	29818	70	471	315	0	1576	1638	16	231	735	0	0.996517
95799	96183	73	44030	43971	73	56936	55406	74	769	676	0	3239	3086	27	955	928	0	0.999795
134102	120505	88	44403	39803	78	68972	62342	80	635	565	0	3753	3327	31	127	578	0	1.00526
108412	108115	74	39839	39932	73	52210	51942	74	651	591	0	2905	2866	25	486	859	0	1.00526
52193	54461	59	17570	17997	43	19033	19101	46	516	322	0	983	1117	6	301	649	0	1.00635
124949	120515	78	46596	44065	76	62616	58925	77	708	659	0	3515	3248	28	-164	255	0	1.00744
139407	129604	82	46754	41852	81	73022	67048	80	742	702	0	4324	3935	32	846	554	0	1.01072
66764	63414	75	29882	27957	73	22971	21122	60	379	321	0	1278	1230	11	623	722	0	1.01946
140442	121708	90	58438	50817	82	58448	49650	83	1045	887	0	3172	2658	28	72	465	0	1.02056
109388	109030	78	28889	28630	72	68465	66913	75	925	933	0	4073	3940	30	-13	491	0	1.02274
136135	131137	78	58146	56865	77	65722	62180	77	802	571	0	4004	3750	29	182	411	0	1.02383
42979	46722	48	18044	18620	44	17840	18194	44	320	227	0	926	842	0	7	327	0	1.02383
208836	164333	89	67295	54354	88	113795	89387	88	1107	987	0	6177	4841	40	785	772	0	1.02493
30083	29574	56	5870	6080	31	13412	13693	41	52	170	0	612	687	0	115	278	0	1.03585
25261	27038	56	9499	9780	36	13099	13257	41	44	153	0	806	786	0	-310	106	0	1.04022
35913	37054	64	16597	17036	43	12259	12479	40	267	195	0	777	701	0	189	552	0	1.04241
163329	135534	88	66115	55705	84	54084	44019	85	654	602	0	2832	2363	27	807	1056	4	1.04241
52527	53294	68	15849	16030	43	20999	20815	53	95	190	0	1090	1166	8	-535	120	0	1.04459
101215	99322	77	40564	39723	74	38382	37041	74	427	478	0	2006	1958	19	248	726	0	1.04678
118108	115563	80	41198	40194	75	61051	58841	77	454	536	0	3655	3530	28	1358	1230	7	1.05771
106586	107107	75	59130	58637	75	65626	64628	75	938	646	0	3488	3559	27	231	455	0	1.05771
102804	99739	82	39452	38797	74	57172	56079	74	795	707	0	3311	3350	26	716	1237	7	1.05989
146370	132780	81	49734	43953	80	66233	57480	81	696	650	0	3665	3157	30	1454	1263	13	1.06426
128803	116001	88	49579	44637	79	66890	60035	80	786	771	0	3440	3127	29	-96	338	0	1.06645
385725	265929	121	161885	115749	113	195160	137129	114	2654	1754	27	10682	7770	52	2105	1886	16	1.06754
113385	110301	80	45504	44766	75	51563	49785	75	585	413	0	2894	2947	24	96	306	0	1.06973
61820	63509	72	25894	26341	59	23815	24026	51	394	360	0	1392	1493	13	57	274	0	1.06973
108513	106760	79	43191	42296	74	56001	53638	76	814	664	0	3307	3159	26	-36	203	0	1.07191
40383	39035	70	16501	16595	43	16182	16417	44	254	276	0	945	878	0	-629	89	0	1.073
110990	110598	75	36450	36103	73	58236	57162	75	580	654	0	3291	3220	27	590	413	0	1.073
117290	116304	76	64575	63675	76	47401	46582	75	702	698	0	2761	2686	24	196	406	0	1.0741
96054	97123	76	33187	33477	71	52889	52637	73	520	558	0	2950	3074	25	347	599	0	1.07847
28750	28686	58	14672	14571	43	15185	15426	42	189	232	0	684	850	0	-180	369	0	1.07956
63813	62355	72	25354	25200	55	26167	25935	69	158	293	0	1307	1464	15	178	902	0	1.08065
154196	130639	87	59589	50343	83	71991	60828	83	937	702	0	4014	3191	33	23	517	0	1.08065
177366	149293	86	55283	46185	84	90174	76752	85	1265	1000	1	5222	4492	35	825	1443	14	1.08393
139516	135193	79	53294	51933	77	83345	80354	78	865	888	0	4901	4482	33	620	992	0	1.08393
74760	75292	78	17651	17582	46	31696	31843	71	173	316	0	2022	1937	18	69	461	0	1.08612
109042	106602	76	37537	36739	72	60821	59499	73	937	755	0	3318	3136	27	367	881	0	1.0883
117653	116490	77	40811	40026	73	56189	53976	74	839	727	0	3200	3092	27	961	862	0	1.09486
138879	123421	85	55251	48995	80	69726	61719	81	729	578	0	3914	3284	32	182	451	0	1.09595
53436	54013	69	26448	26657	68	20728	20635	50	233	239	0	1159	1227	10	-122	303	0	1.09923
80349	80546	74	25259	25191	64	29201	29017	71	438	284	0	1413	1460	14	681	971	0	1.10797
186449	150147	95	80718	65174	88	91570	74154	89	1065	924	0	4979	3964	36	383	622	0	1.10797
34216	36146	64	11403	11500	39	15439	15801	42	271	174	0	1039	928	0	-383	66	0	1.11015
43015	44337	64	17696	18105	45	16998	17127	44	227	231	0	771	843	0	-323	329	0	1.11562
111126	109125	78	41157	40451	73	62445	61094	75	622	585	0	3075	3102	25	697	478	0	1.11562
63572	66307	69	22071	22314	49	27285	27538	62	463	426	0	1617	1525	17	-327	305	0	1.11671
103608	100777	75	51160	48861	75	63922	61402	75	846	801	0	3623	3439	28	57	583	0	1.1189
57231	59087	70	22684	23060	54	24276	23801	61	305	388	0	1270	1127	9	-483	146	0	1.1189
97882	96641	76	33998	33987	72	55066	54010	74	723	794	0	3233	3159	25	1286	963	0	1.12436
45161	45552	68	17806	18223	44	18359	18479	47	353	276	0	889	838	0	14	530	0	1.12545
22459	21555	61	3925	4063	27	11481	11756	38	113	243	0	602	603	0	-295	201	0	1.12873
268875	196613	119	91454	66047	101	122355	89209	102	1335	907	0	6769	5026	42	666	506	0	1.13201
57370	57190	70	18702	19159	45	22854	23347	55	343	324	0	1099	1090	8	-90	577	0	1.13529
55688	57486	69	20489	20950	49	23752	23765	60	192	112	0	1354	1319	11	224	472	0	1.14294
214033	168054	96	72321	56380	89	104112	80780	90	1294	981	0	5835	4629	37	126	412	0	1.14294
64938	67583	71	24358	25180	50	24058	24247	51	388	451	0	1402	1486	15	472	462	0	1.14403
118399	116980	75	53594	52811	75	71533	70358	76	829	676	0	3935	4023	28	221	210	0	1.14403
42607	42040	82	15949	16237	43	16439	16512	44	274	164	0	872	906	0	1209	1125	6	1.14731
55126	56575	69	28023	28443	66	21541	21778	51	212	226	0	1173	976	0	-369	250	0	1.15495
42853	41932	69	17091	17037	47	18914	18566	49	141	262	0	902	1108	7	-89	183	0	1.15605
48582	47372	62	18610	18764	46	20099	20288	49	-17	141	0	1097	1141	9	211	464	0	1.15714
38191	38693	57	13200	13473	40	16341	16439	45	224	215	0	997	915	0	296	594	0	1.15823
118296	103116	81	51650	44806	79	41948	36008	79	546	445	0	2618	2332	24	808	745	0	1.1626
188952	155495	98	74377	62160	88	87400	74210	89	1360	812	0	5160	4492	35	257	1081	4	1.16588
44781	47093	66	20163	20554	48	18472	18297	46	257	274	0	1029	923	0	-27	502	0	1.17462
138983	130044	85	51386	48508	78	72142	69165	78	612	663	0	3779	3554	29	-378	115	0	1.17572
143497	133620	82	53220	47822	79	78912	72304	81	1116	1033	5	4085	3795	31	252	462	0	1.18227
97510	94842	76	33455	32877	72	45195	43294	75	522	554	0	2459	2306	23	274	351	0	1.18773
54086	54033	67	16292	16530	43	20184	20697	47	291	383	0	1014	1033	4	293	561	0	1.18773
80206	80905	72	36463	36668	70	39486	39583	70	685	617	0	1864	1982	20	729	926	0	1.18992
179890	149408	91	86381	73250	85	61750	50500	84	967	892	0	3775	3187	32	540	637	0	1.18992
119767	117218	78	53757	53215	75	58212	56444	76	773	694	0	3173	3031	28	242	1183	6	1.1932
24504	26538	53	14248	14475	42	15704	15594	43	261	257	0	980	936	0	410	655	0	1.19538
36220	37346	66	16808	17082	45	18451	18486	45	62	120	0	899	817	0	-353	70	0	1.19648
130665	127699	77	52928	52165	75	63174	61006	76	973	1022	3	3665	3445	28	415	586	0	1.19975
240561	179752	94	87377	65905	93	108163	79796	94	1201	836	0	6269	4955	41	555	519	0	1.19975
127205	122762	77	59838	58170	76	67873	64744	77	988	938	0	3905	3652	29	1043	1188	6	1.20085
53828	53926	69	22838	22922	49	21015	21593	47	253	273	0	1109	1000	1	20	464	0	1.20085
111216	111021	76	46761	45544	74	59279	58014	75	597	621	0	3406	3340	27	198	791	0	1.20522
115514	112736	77	41890	40833	75	59128	56952	76	655	732	0	3251	3151	26	150	779	0	1.20631
162380	136586	83	53074	43610	82	80329	67715	83	1058	609	0	4511	3676	35	739	819	0	1.2085
126271	112489	82	66246	59320	80	51052	45155	79	681	757	0	3027	2579	27	998	1008	2	1.21177
33022	33726	50	11876	12072	39	16340	16875	43	115	201	0	867	876	0	-151	311	0	1.21287
158793	142606	86	54692	48402	81	69511	62081	81	867	754	0	3559	3412	29	460	715	0	1.21396
147932	131417	83	59827	52825	81	49075	43835	79	991	818	0	3015	2640	27	-39	451	0	1.21614
101901	100989	76	36491	36066	72	57898	56777	74	645	815	0	3146	2835	27	2020	1528	11	1.21724
281045	190572	104	103263	71779	102	110333	77245	102	1294	1101	7	6544	4609	44	219	568	0	1.21942
167016	147590	86	49073	42700	83	74722	64748	84	1129	944	0	3985	3535	31	398	526	0	1.22161
37645	36975	67	15201	15438	42	14834	15527	43	200	272	0	554	606	0	82	412	0	1.22379
37538	38231	64	12293	12445	40	17208	17210	46	181	212	0	984	988	0	86	423	0	1.22598
103571	101685	74	34879	34885	72	47329	47116	73	834	590	0	2642	2663	24	1100	1439	8	1.22707
120207	113106	84	42832	41020	76	55244	51773	77	641	473	0	3244	3213	27	1664	922	0	1.22707
145532	140890	78	55791	54369	77	80000	75916	78	1322	1041	5	4313	4171	29	-61	445	0	1.22816
201553	170379	91	80608	70103	87	86275	72510	88	1055	811	0	4900	4064	36	859	1055	4	1.22926
134041	125351	80	52739	48148	80	75050	69723	80	1060	919	0	4086	3876	30	1240	1226	8	1.23144
127507	125094	78	35806	35226	74	65831	63353	76	900	928	0	4105	3795	30	30	526	0	1.2369
112999	111849	78	40656	40352	73	54623	54043	74	616	805	0	3180	3002	27	28	679	0	1.2369
105673	102933	78	38210	38335	73	54911	54251	73	935	714	0	2906	2808	26	990	806	0	1.23909
104373	102692	76	51670	51376	75	56063	55761	75	820	765	0	3218	3403	26	702	1189	7	1.24892
96651	96817	76	38642	38721	73	51179	49808	73	427	546	0	2668	2654	24	197	339	0	1.25002
122145	118891	81	36608	35818	74	73835	71965	76	905	784	0	4010	4065	29	284	498	0	1.2533
202813	160508	90	77448	62757	86	85943	67662	87	1148	759	0	5263	4063	37	-181	404	0	1.2533
47083	47353	75	16427	16670	43	20665	20280	51	112	163	0	1284	1306	11	117	400	0	1.25548
24027	23952	57	11731	11695	38	11550	11506	39	240	231	0	605	722	0	-158	310	0	1.26094
101111	97421	79	43295	42446	75	35819	34867	74	385	399	0	2010	1850	21	446	589	0	1.26204
200659	166000	89	91469	77163	87	77069	64772	87	1167	1078	6	4887	4045	37	602	932	0	1.26313
54453	55044	67	28546	29165	67	22437	22577	57	578	343	0	1215	1171	10	-403	141	0	1.26531
59014	61137	72	25617	26027	61	24452	24455	55	245	212	0	1300	1340	13	173	501	0	1.26641
121936	117702	79	39164	38383	74	66622	63908	76	652	568	0	3827	3891	28	103	828	0	1.26641
113213	111601	75	39267	38515	73	62690	59955	75	560	601	0	3327	3201	28	365	938	0	1.26641
195937	165876	94	71826	61654	89	75787	66156	88	1204	1158	8	4305	3667	33	406	369	0	1.26859
61226	60490	71	17369	17576	43	25557	25125	64	252	240	0	1388	1462	13	40	735	0	1.26859
200689	169469	94	77568	64772	89	89333	75547	88	1327	1191	11	5240	4401	36	1115	1055	5	1.26969
110472	109317	75	31376	31349	72	61952	62067	75	964	986	0	3779	3575	28	747	825	0	1.27078
54030	55103	62	18907	19397	45	23970	23941	50	445	317	0	1214	1263	10	-507	151	0	1.27078
175700	143653	88	62273	49968	85	92681	77960	85	1218	783	0	5272	4412	36	579	584	0	1.27733
42424	42135	72	12156	12495	38	17474	17680	45	180	185	0	1026	910	0	284	298	0	1.28061
107382	100688	81	36945	34588	76	57306	54210	77	562	786	0	3223	2868	27	600	484	0	1.28061
174120	150055	85	74295	64500	84	75635	64951	84	808	783	0	4051	3332	34	557	728	0	1.28498
119803	115964	80	40453	39747	75	65875	63472	77	552	611	0	3876	3578	30	984	1019	2	1.29154
44273	46592	66	23513	23813	54	19503	19136	47	117	207	0	1116	1101	7	2	396	0	1.29263
169895	143043	90	51288	43148	82	60093	52269	83	1239	950	0	3488	3239	29	177	383	0	1.29482
33504	35388	61	12391	12613	38	15660	16168	41	226	200	0	1190	1100	8	422	514	0	1.30028
108519	104600	80	41052	38971	85	57804	56093	75	557	606	0	3132	2937	27	141	555	0	1.30028
103968	102733	75	30523	30339	72	50506	49685	74	533	470	0	2808	2852	25	-553	48	0	1.30137
96336	97021	74	33444	32931	73	41335	40548	74	548	503	0	2404	2467	23	211	382	0	1.30574
198461	160727	95	73027	60151	86	93401	74986	87	1336	973	0	5158	4292	35	758	941	0	1.30793
122845	121021	76	31735	31337	73	80879	79811	77	1010	932	0	4518	4587	31	81	343	0	1.31339
39112	40865	62	17483	17698	45	17805	17937	44	274	251	0	1132	1072	7	-603	0	0	1.31339
106905	104867	77	39370	38677	74	48778	47402	75	713	575	0	2457	2453	23	256	489	0	1.31886
55497	55267	69	18668	18828	45	22064	22447	51	288	325	0	1290	1329	12	-295	254	0	1.31995
55848	55977	71	18804	19198	45	17963	18381	43	-23	231	0	920	953	0	1140	1328	8	1.31995
131172	116357	82	47059	41797	78	71552	63347	80	1114	773	0	4092	3684	31	-247	367	0	1.32104
33489	35037	64	16974	17557	42	15386	15795	42	283	284	0	841	893	0	-79	433	0	1.32323
99189	96482	90	39024	38369	73	51153	50392	74	488	509	0	2742	2610	25	615	694	0	1.32541
37140	38311	60	14781	14886	44	14724	14524	43	333	328	0	837	831	0	-69	235	0	1.34071
71503	71201	72	26085	26123	64	21833	21818	48	200	372	0	1099	1211	10	347	804	0	1.34399
181867	150299	103	60907	50230	85	98970	82355	86	1049	972	0	5833	5006	38	191	560	0	1.35164
129085	126691	77	47573	46836	75	74208	72338	77	708	805	0	3942	3674	30	364	1122	5	1.35273
247459	190496	95	105256	82295	95	105253	82399	94	1356	1002	2	5740	4483	38	390	525	0	1.35273
103237	104001	75	54239	53588	74	56259	54835	74	741	743	0	3196	3003	27	77	464	0	1.35491
165381	142994	87	59880	51931	83	92940	81951	84	1410	1057	6	4963	4125	35	573	833	0	1.35601
101036	99504	75	34552	33638	74	39937	37683	75	218	393	0	2208	2154	21	368	720	0	1.3571
116661	116435	74	41442	39751	74	61543	58774	76	663	713	0	3260	3190	28	436	477	0	1.35928
122670	116124	95	37639	36615	75	42282	40273	75	701	627	0	2448	2121	24	-352	118	0	1.36147
108162	108796	75	25552	25449	53	67675	66031	76	834	674	0	3761	3721	29	855	838	0	1.36803
36180	38179	55	14992	15514	40	16154	16442	45	208	210	0	908	822	0	-471	138	0	1.36912
208212	163179	89	82815	64667	89	107778	83066	90	1467	1031	5	5984	4481	39	379	546	0	1.37021
33260	32742	71	17876	18281	44	15393	15456	45	82	153	0	724	822	0	139	369	0	1.37567
118364	109280	84	47614	43818	77	53198	49533	77	500	441	0	2860	2710	26	396	419	0	1.37786
91471	89131	77	34487	34279	71	34026	33219	72	398	335	0	1950	1969	19	-180	100	0	1.38114
40671	43587	52	17974	18402	45	20494	20921	49	233	266	0	1276	1295	11	165	388	0	1.38551
145311	131415	86	58427	52721	81	81710	73281	81	1184	1046	5	4487	4010	33	223	501	0	1.3866
24283	26072	49	8435	8738	35	11703	11851	39	177	139	0	533	621	0	462	515	0	1.38988
29637	35790	36	19681	20083	49	15123	15458	43	176	191	0	762	896	0	193	571	0	1.39425
216408	173661	100	84267	69737	92	73777	59031	92	908	865	0	4357	3669	33	577	1003	1	1.39425
152397	131279	84	62777	56206	80	69114	59537	82	777	656	0	4269	3630	34	469	941	0	1.39425
51427	51320	71	20654	20728	52	20204	20017	55	348	317	0	1002	1036	4	-285	630	0	1.39862
48750	50984	69	18318	18874	45	21417	22129	51	243	244	0	1261	1258	11	281	596	0	1.40299
80184	80176	72	31326	31202	71	32522	32292	71	585	560	0	1898	1715	19	832	642	0	1.40408
30184	30401	59	12712	12898	41	13210	13913	39	344	265	0	601	656	0	-74	206	0	1.40736
119400	117747	80	50251	49292	74	53033	51320	75	539	504	0	2880	2712	25	1295	1296	8	1.41064
99569	100687	74	33969	33926	72	54336	52693	74	646	627	0	3212	3301	27	555	650	0	1.41173
153345	129132	87	61029	51306	83	85228	72999	83	907	777	0	4932	4291	35	611	590	0	1.41173
47651	48607	70	19080	19474	46	18897	18803	49	253	238	0	1169	1169	9	29	246	0	1.41501
138458	134248	81	45589	44607	75	82851	80005	78	992	1040	5	4341	4093	31	790	689	0	1.41501
107200	100108	79	38746	36180	76	47885	44940	76	617	413	0	2242	2146	23	226	634	0	1.41501
80255	80947	74	33712	33887	70	31253	31653	69	290	435	0	1805	1809	19	-416	395	0	1.4161
147855	141291	87	50625	49215	76	85045	81459	79	942	929	0	4426	4353	31	1077	1024	3	1.41829
39717	36658	81	15316	15376	43	16979	17016	44	320	330	0	930	932	0	766	1177	5	1.41938
127886	115972	81	50307	46933	78	50413	46911	77	744	776	0	2781	2601	25	202	519	0	1.42047
30574	32578	60	13193	13453	40	12128	11867	40	192	280	0	631	644	0	-467	113	0	1.42157
137218	121267	84	54493	48636	81	67908	59352	82	803	784	0	3820	3334	32	885	938	0	1.42266
30438	31783	53	15143	15602	41	14886	15286	41	366	350	0	864	813	0	701	1475	9	1.42266
41972	40713	80	15418	15507	43	17970	18631	46	394	350	0	932	976	0	-428	30	0	1.42594
165306	146987	84	59530	52051	83	67497	58813	83	968	812	0	3751	3183	30	366	418	0	1.42594
157135	137784	87	66910	59429	82	88925	78522	83	1082	1007	1	5011	4530	34	805	600	0	1.42812
145415	140137	85	41184	40445	75	77302	75383	77	716	786	0	4437	4097	31	-207	670	0	1.43031
31599	33940	53	14656	15091	41	15136	15475	41	185	173	0	977	935	0	-81	295	0	1.4314
101032	99275	75	55554	54966	74	54337	53424	75	595	590	0	3162	3010	27	-458	250	0	1.43359
182302	148827	89	61964	50872	86	90813	73715	87	1045	871	0	4849	3679	35	952	1040	5	1.43359
93402	90450	78	34193	34022	72	48006	46949	74	498	622	0	2474	2494	22	-501	100	0	1.44014
268065	195534	101	95200	68697	97	124346	92573	99	1874	1386	17	6575	5258	40	1131	1630	12	1.4467
85600	74786	78	40114	35140	76	35316	29710	77	504	498	0	1733	1551	20	575	355	0	1.45107
202861	158444	96	74077	59282	88	102645	81725	89	1304	814	0	5815	4630	39	165	681	0	1.45435
96202	96404	76	34690	34191	72	56877	55630	73	635	537	0	3095	3143	25	426	993	0	1.45544
28995	28646	65	11878	12022	39	11675	11790	39	172	239	0	767	821	0	326	693	0	1.45872
124243	115499	89	30919	27647	77	56388	51603	77	919	723	0	3120	3036	27	1742	1752	13	1.462
107910	102598	77	38033	37199	73	39187	37346	74	659	495	0	2341	2085	22	526	377	0	1.46746
138849	124259	82	48327	43831	78	63311	56020	79	765	741	0	3474	3263	29	659	1139	6	1.46964
112375	110687	79	47762	47074	75	65450	64358	75	595	560	0	3701	3691	27	155	434	0	1.46964
120007	111276	79	42758	38673	76	69620	63093	79	1035	919	0	3781	3489	30	317	791	0	1.47183
105072	103643	81	17776	17518	47	55329	54486	73	582	644	0	3076	3010	25	43	524	0	1.4762
34321	33475	67	13811	14112	40	10881	11054	37	85	223	0	561	504	0	787	702	0	1.47839
186270	153888	91	70153	58089	84	80192	64833	85	1131	938	0	4646	3833	35	709	589	0	1.48166
105421	104088	84	31879	31654	72	65254	64315	74	614	761	0	3386	3525	27	1533	1423	9	1.48276
110658	107523	78	40325	38994	75	53576	51074	77	772	643	0	2691	2567	25	378	551	0	1.4915
136639	130651	81	43684	42395	77	58973	57209	78	746	762	0	3651	3433	28	451	704	0	1.49368
79809	80568	75	29121	29168	70	33843	32416	71	454	413	0	1643	1782	18	92	332	0	1.49368
196326	165761	88	66836	57966	86	97917	80482	87	1401	1144	9	5286	4728	36	416	1021	3	1.49368
159123	140040	83	51945	44291	82	96508	86502	82	854	802	0	5456	4809	36	235	347	0	1.49368
216859	165014	105	74294	58062	101	113154	87989	102	1205	1074	7	6470	5033	40	525	719	0	1.49478
48963	49262	70	15299	16014	41	22117	22416	48	42	145	0	1221	1263	11	-298	413	0	1.49478
103653	100830	81	40206	39870	74	41947	40744	73	269	501	0	2419	2279	23	996	869	0	1.49587
125374	108497	87	45555	39983	79	52454	45594	80	537	613	0	3223	2998	28	-99	516	0	1.49805
247649	185743	108	94830	73588	95	142250	107725	97	1323	1012	4	7745	5590	45	150	473	0	1.50242
26853	27677	61	10001	10248	37	14912	15129	40	206	259	0	745	868	0	347	318	0	1.50352
130117	124221	77	44687	43322	77	68320	65297	78	948	902	0	3760	3448	30	664	738	0	1.51444
135832	129359	79	67321	65635	78	69307	67038	78	773	771	0	3946	3785	30	1065	1040	4	1.51772
114733	110956	84	48218	47605	75	63572	61669	76	519	650	0	3565	3453	28	1366	2032	15	1.52646
133178	114045	82	48797	41757	80	59589	51662	80	843	566	0	3612	3055	30	957	1403	9	1.52974
54375	54424	69	24821	25254	54	22930	22843	55	137	273	0	1090	1295	11	257	486	0	1.52974
114596	106612	80	48340	43409	77	54652	48291	77	806	657	0	2729	2517	26	694	998	0	1.53193
110001	106505	76	38336	37534	73	55367	52993	75	675	600	0	3088	2956	27	114	215	0	1.53411
99690	97973	79	32361	31906	73	42571	41876	74	950	752	0	2372	2358	22	220	643	0	1.53411
111132	107455	79	36715	36228	73	59162	57462	75	901	833	0	3295	3146	27	200	531	0	1.5352
112923	111798	78	30434	29933	72	58133	56410	75	552	520	0	3233	3049	26	1284	1611	10	1.5363
89779	87078	74	38449	35963	73	50804	47516	74	573	603	0	2811	2672	25	36	540	0	1.54067
123136	115248	86	51784	47394	79	68881	63692	79	620	586	0	3890	3504	30	1048	655	0	1.54176
107988	107022	76	39618	39353	73	51550	50573	74	650	847	0	2809	2983	24	326	658	0	1.54176
143190	126390	84	56119	49830	80	70354	63558	81	1227	930	0	3922	3476	32	2	341	0	1.54285
113568	112676	75	43671	43243	73	62286	60007	74	764	795	0	3616	3544	28	-17	412	0	1.54285
68475	68926	72	26274	26405	64	24947	24711	63	360	475	0	1441	1450	14	75	859	0	1.54395
204417	165067	89	82808	68743	88	86266	71369	88	1189	1081	7	5226	4323	36	1601	1109	5	1.54395
98412	98563	82	32390	32552	72	55188	54842	74	500	501	0	3165	3105	26	6	461	0	1.54395
67998	65582	78	27356	27249	69	24873	24722	64	124	317	0	1409	1351	15	397	1024	2	1.54613
53016	53627	65	23626	23599	55	25019	25260	62	363	281	0	1451	1494	15	5	713	0	1.54722
173250	154600	85	45561	39329	80	94042	84188	83	1164	999	0	5189	4759	34	578	635	0	1.55159
23247	23700	55	10129	10572	37	11431	11378	38	80	120	0	518	686	0	-48	370	0	1.55269
66045	63000	74	24213	23663	56	24668	23894	55	186	196	0	1415	1354	13	-333	194	0	1.55597
92933	93876	73	19775	19779	48	41018	40716	72	406	318	0	2412	2389	22	98	425	0	1.55706
122163	116295	78	44997	42980	76	52383	50084	77	593	586	0	2888	2751	27	-137	148	0	1.5658
132273	126531	79	52393	50573	76	50490	48299	76	643	645	0	2860	2585	26	745	912	0	1.57017
173389	147801	89	66460	56399	83	70875	61091	83	879	873	0	4108	3618	32	240	458	0	1.57017
206367	178567	89	146071	122469	89	150819	130320	90	1491	1286	12	8251	6874	43	669	649	0	1.57017
95489	93888	78	24830	25077	55	51470	50195	73	463	417	0	2818	2887	24	63	368	0	1.57236
105956	103161	76	33483	32947	73	60342	58990	75	826	809	0	3797	3789	28	1118	1036	5	1.58
116669	111059	77	45155	43945	76	43550	41845	75	572	585	0	2584	2578	24	95	264	0	1.5811
185187	155336	87	64592	54817	86	73533	62454	86	1185	899	0	4458	3864	34	288	652	0	1.58219
138477	125780	84	40664	36878	79	73831	67063	80	931	928	0	4399	4170	31	1371	1736	19	1.58328
162260	140724	86	51317	43844	82	89675	77115	83	746	799	0	4684	4133	34	1496	1146	7	1.58547
82812	83168	75	32367	32616	71	37119	36680	73	473	318	0	1692	1840	17	940	612	0	1.58765
135241	130036	92	60109	58924	76	63258	61140	77	687	635	0	3668	3621	28	261	345	0	1.58875
166312	158301	83	53929	51715	81	73555	69302	82	1194	977	0	4283	4127	31	714	646	0	1.58875
153586	135662	85	50396	43365	82	89139	80580	82	1012	905	0	5038	4578	34	1625	1016	2	1.59093
34375	34337	61	15200	15144	44	19215	18437	53	183	245	0	1067	1148	9	749	453	0	1.59093
109440	110112	76	36784	36622	73	50342	50112	74	664	585	0	2900	2987	25	571	649	0	1.59093
141015	121573	86	55098	47634	81	62666	52715	81	560	613	0	3740	3174	31	624	567	0	1.59639
213374	166782	89	85009	66327	89	107513	83368	89	1038	791	0	5848	4405	40	934	1380	12	1.59749
231093	182783	90	75131	60058	88	114080	87681	89	1086	932	0	6536	5017	43	812	625	0	1.59749
135242	122658	80	49900	45939	77	66877	60877	79	958	724	0	3702	3382	29	-336	198	0	1.59858
119110	109990	78	41644	37745	76	46082	42238	77	652	562	0	2622	2401	25	324	547	0	1.60076
116719	113910	93	54868	54109	76	69826	68047	76	908	914	0	3882	3674	30	1732	1560	12	1.60295
175425	144634	89	62368	51977	85	79406	64742	85	1077	894	0	4208	3525	33	511	1024	2	1.61278
185958	154864	89	77746	64929	87	99394	82387	88	1025	969	0	5395	4292	37	332	860	0	1.61388
54968	55245	72	17371	17576	44	20202	20060	46	239	400	0	1134	1158	9	-405	166	0	1.61606
105961	104837	83	39829	38948	74	49842	49287	75	724	717	0	3231	3216	26	332	551	0	1.61825
98216	97222	75	36190	36468	73	57940	57185	74	836	710	0	2945	3059	26	1028	1125	6	1.62153
47615	49513	66	18075	18711	43	19058	19306	45	-18	179	0	1121	1054	5	398	621	0	1.6259
87500	88305	73	35716	35737	71	43024	43029	72	729	632	0	2385	2254	22	257	539	0	1.62699
65189	65843	70	27191	27156	69	24178	24500	53	448	247	0	1266	1222	11	90	428	0	1.62917
118608	113296	77	51158	47765	76	63838	58808	77	600	524	0	3245	3083	27	-139	373	0	1.63136
33615	34040	58	17268	17795	44	15174	15869	43	195	134	0	949	1055	5	-147	415	0	1.63355
124358	108751	84	48371	42120	79	49663	42021	79	618	576	0	2610	2339	24	195	506	0	1.63573
123342	118278	92	39349	38743	75	58476	56929	75	463	525	0	3377	3318	27	165	327	0	1.63901
244105	179136	96	79569	55188	94	141151	103506	96	1346	978	0	8027	5951	46	1453	1148	6	1.64119
128671	125038	83	59664	58495	77	52211	50025	77	650	614	0	2712	2587	24	-30	451	0	1.64229
103280	100820	75	40631	38052	74	49994	47467	75	594	536	0	2897	2590	25	92	494	0	1.64229
153334	136843	91	50891	44609	81	61969	54917	81	867	678	0	3482	3142	28	959	1009	2	1.64556
23773	24912	46	10365	10776	37	12935	13408	39	68	113	0	654	750	0	378	407	0	1.64666
31883	32117	58	13017	13506	39	14520	14649	40	194	257	0	860	993	0	-69	613	0	1.64994
128081	115496	85	52743	47154	80	66545	59978	80	874	704	0	3747	3448	31	1177	937	0	1.65103
25864	26535	52	9487	9796	36	12273	12889	39	92	181	0	650	629	0	130	384	0	1.65103
102977	104320	73	25090	25218	63	57997	57657	73	986	674	0	3152	3144	26	47	375	0	1.65212
235520	175503	97	92347	69270	95	118900	86963	97	1443	1044	6	6722	4949	44	575	327	0	1.65321
180273	151032	100	84526	72554	87	93434	80256	87	1279	1135	8	5065	4529	34	400	618	0	1.65649
286656	214226	112	100728	75793	104	127511	98213	104	1564	1002	2	7207	5562	42	910	788	0	1.65758
114142	112906	76	38312	37977	75	50024	49029	75	776	692	0	2798	2769	24	984	1039	4	1.65758
111328	109364	76	50676	50999	74	63346	62165	75	906	919	0	3482	3218	29	-24	439	0	1.65758
30105	31028	60	13941	14358	40	16287	16856	42	218	242	0	669	777	0	-219	86	0	1.65758
135606	114947	99	61016	52650	82	50790	44104	81	415	419	0	2889	2483	26	520	761	0	1.66195
112160	101986	79	50996	45678	78	59354	51926	79	1090	880	0	3475	2988	29	-222	248	0	1.66305
146347	130186	90	58383	52534	81	71776	64742	82	428	457	0	4022	3612	31	40	471	0	1.66414
45310	46619	67	21964	22325	52	20062	20646	52	269	167	0	965	969	0	392	435	0	1.66414
38200	40687	62	19955	20472	47	15762	16044	42	200	180	0	955	931	0	-57	501	0	1.66523
40797	40934	69	19355	19879	49	15345	14948	45	226	192	0	720	728	0	-5	301	0	1.66633
141704	124707	99	53669	47808	81	60227	53639	82	728	637	0	3519	2918	29	703	747	0	1.66742
121974	118460	77	35936	35786	74	63074	60758	76	633	593	0	3395	3473	27	581	1017	2	1.66851
46318	48090	67	17029	17165	45	19327	19543	47	292	367	0	867	868	0	165	1006	1	1.6696
58518	57127	78	21580	21934	50	23025	23133	51	384	261	0	1323	1311	12	-319	358	0	1.67397
123406	120618	77	55265	53922	77	55321	53698	77	829	813	0	2897	2746	26	454	540	0	1.67507
29188	29801	55	13060	13450	40	12355	11877	41	74	275	0	700	667	0	209	340	0	1.67834
147665	139787	81	53219	50922	78	67119	63044	79	972	1086	7	3712	3638	29	914	1277	13	1.67944
89104	89075	81	41179	40911	73	46457	46202	73	462	611	0	2617	2588	24	-299	186	0	1.68162
92702	91637	90	45516	45941	72	55450	54716	73	641	523	0	3102	3193	26	1864	2011	15	1.68162
82486	82316	74	21133	21345	49	36297	36964	70	609	510	0	2163	2065	21	260	517	0	1.68927
151414	128711	83	51773	43995	81	52116	44241	81	462	500	0	2989	2478	28	543	471	0	1.68927
36387	37420	66	13779	14118	41	15564	15899	42	201	292	0	652	831	0	470	1122	5	1.69146
205931	167154	89	70284	56958	86	81165	66542	87	980	670	0	4824	4007	37	643	690	0	1.69255
105860	105397	75	62479	62165	74	48976	47866	74	693	663	0	2569	2575	24	186	424	0	1.69801
148942	137372	83	60972	55654	81	65158	60660	81	548	506	0	3498	3136	28	254	298	0	1.70129
86512	87192	76	20219	20307	46	46395	45735	72	723	545	0	2381	2295	22	185	667	0	1.70238
46686	47356	68	30460	31312	67	17142	17007	46	125	226	0	860	1010	2	-184	148	0	1.70566
206180	159127	93	88682	69744	88	89831	68842	89	1002	976	0	4710	3534	37	1692	1690	21	1.70675
170116	147918	83	59260	50730	82	73036	63113	84	1048	864	0	3915	3429	31	515	578	0	1.70785
153964	139179	87	44136	38766	81	72376	63452	83	1229	1085	9	4231	3825	33	1080	874	0	1.71222
141778	130570	81	47515	42464	79	77673	71724	79	920	884	0	4449	3922	32	1073	828	0	1.7155
68617	69721	71	27025	27148	62	30858	30750	69	430	455	0	1683	1842	18	1350	1203	9	1.71659
105524	104739	78	45090	44627	74	69332	68427	75	732	755	0	3953	3970	28	-70	124	0	1.71768
142665	137016	79	50735	48460	77	67859	65124	78	863	888	0	3925	3653	29	1241	1463	10	1.71987
167523	154846	85	66431	61508	81	71794	65314	81	907	844	0	4197	3674	32	311	723	0	1.72751
109014	108407	77	35410	34893	73	64492	63956	75	625	514	0	3641	3539	29	860	596	0	1.72861
31608	34898	45	15576	15874	42	16033	15897	41	195	306	0	774	749	0	195	420	0	1.73189
121620	117704	84	49976	48354	76	59621	57700	76	687	587	0	3164	3087	26	1065	1316	10	1.73189
52645	53650	66	17881	18133	46	20403	21151	49	342	328	0	1056	1066	5	72	729	0	1.73735
125161	119518	80	45678	44302	76	62319	59304	77	718	732	0	3439	3467	27	-45	365	0	1.73844
77661	78544	73	28493	28665	70	27400	27044	64	612	469	0	1428	1423	14	711	741	0	1.73844
45690	47399	68	21679	22344	49	19730	19747	47	126	176	0	1096	1124	8	223	621	0	1.7439
118544	116134	86	50830	50490	75	54300	53651	76	766	616	0	3058	2947	25	1442	1500	14	1.7439
125388	121527	80	69934	69243	77	65809	64861	77	914	804	0	3449	3460	28	65	562	0	1.745
160062	141100	83	45763	39295	81	80629	71384	83	1248	1078	8	4525	3818	33	254	638	0	1.74937
246847	186951	102	105975	81298	98	115110	85915	99	1782	1114	12	6346	4849	41	353	486	0	1.75265
105710	103016	75	37175	36800	73	56784	55432	75	659	834	0	3194	3014	27	357	834	0	1.75702
268942	191118	101	108147	82205	98	106220	75527	99	1549	1133	10	6038	4193	42	886	1158	7	1.75702
185097	157086	87	61366	51871	83	77583	64505	85	1117	821	0	4075	3499	33	840	1409	9	1.75702
43548	41912	74	21799	21798	53	17494	17731	44	280	225	0	965	1045	6	-590	69	0	1.7592
54091	55639	71	28088	28593	67	22169	22423	50	99	166	0	1288	1312	12	406	816	0	1.76139
128914	120325	82	55183	50987	77	63228	58327	78	812	650	0	3493	3173	29	1404	1251	7	1.76357
107894	105483	83	35451	35279	73	54453	53580	75	562	538	0	3000	2838	26	959	1260	7	1.76467
173434	144653	97	56097	46386	84	69548	58184	85	821	664	0	3768	3338	29	759	638	0	1.77559
118195	114890	84	39962	39209	74	73926	72092	76	1040	1023	3	3950	3865	29	300	391	0	1.77668
29659	31512	47	12179	12306	39	14925	14584	42	88	129	0	929	795	0	-41	207	0	1.77996
118584	117147	76	37527	37367	74	56498	54842	75	516	556	0	2726	2991	25	-181	246	0	1.78433
98568	100583	74	39713	39530	72	56013	55113	74	820	603	0	3020	2957	26	688	1111	8	1.78433
88296	88013	80	38644	39039	71	51775	51981	72	913	683	0	2764	2875	24	198	317	0	1.78543
61108	64029	68	21716	22499	46	28172	28424	69	445	365	0	1751	1766	19	438	409	0	1.78543
128319	126473	78	42988	41912	75	65154	63240	76	778	704	0	3942	3873	29	310	572	0	1.78761
101706	102895	75	56077	55822	74	68366	66744	74	872	874	0	3679	3831	27	1195	1265	10	1.78761
32923	34503	48	15059	15404	42	14385	14557	42	216	216	0	786	743	0	249	712	0	1.7887
70407	69778	75	23085	23363	56	30259	29980	70	313	241	0	1594	1720	18	-309	196	0	1.79089
139075	123866	80	45083	38929	78	75205	65594	81	1160	1148	10	4471	3959	32	743	977	0	1.79089
88657	89532	72	27027	26587	71	38016	36894	73	331	392	0	2316	2105	23	296	313	0	1.79198
129364	126041	76	52666	51007	77	59039	57197	76	761	725	0	3326	3243	27	848	595	0	1.79635
208469	164553	92	91374	72996	91	82200	64993	91	1147	981	0	4640	3698	36	2321	1701	21	1.79745
192417	160945	89	78888	66387	87	91611	77484	88	1089	707	0	5187	4432	36	406	718	0	1.79745
57940	60314	62	20310	20991	45	21695	21564	49	381	392	0	1104	1122	8	1462	832	0	1.79854
179987	150581	91	80038	69307	85	80014	67453	86	1160	907	0	4569	3775	34	695	883	0	1.80072
22961	22634	61	11265	11403	39	11999	12350	39	131	197	0	465	677	0	266	573	0	1.80619
95605	95195	74	38935	39060	72	45584	45013	73	394	373	0	2511	2330	24	-520	69	0	1.80837
130515	121110	83	47369	43163	77	76860	70854	78	1111	967	0	3896	3596	32	1346	708	0	1.80837
174938	149748	88	64366	55267	84	58917	50044	83	1084	883	0	3361	2948	29	-35	270	0	1.80947
144196	130198	82	48243	42077	79	79192	69943	82	968	931	0	4447	4108	32	607	489	0	1.81165
94448	95843	74	50678	50572	73	48882	47948	72	494	644	0	2374	2493	22	838	816	0	1.81602
191549	158258	85	60820	48711	85	98174	77164	87	1234	855	0	5302	4383	38	212	823	0	1.81602
179125	152170	87	58811	49143	85	60877	51532	84	1040	712	0	3566	3111	31	687	602	0	1.81602
137888	132407	85	40541	39905	76	61812	59555	77	738	729	0	3614	3415	29	651	594	0	1.81821
44564	44830	69	19222	19519	47	15403	15812	43	62	103	0	955	922	0	-260	228	0	1.82258
89757	90897	75	36903	36745	72	45619	45340	72	542	550	0	2427	2427	23	1309	1708	12	1.82913
38471	37130	67	17135	17512	43	15868	16691	43	241	192	0	768	911	0	-463	156	0	1.8335
23553	24084	55	5158	5218	30	12522	12813	39	88	111	0	743	731	0	-63	368	0	1.84225
169673	139947	94	73261	59341	86	95017	78003	87	1322	1013	4	5583	4583	39	1931	1195	20	1.84334
119053	113996	80	47720	44826	76	42191	39741	75	633	581	0	2535	2378	23	360	837	0	1.85099
67354	70125	69	15988	16446	42	27788	28049	66	345	468	0	1492	1478	15	139	410	0	1.85099
133025	130909	76	47849	46492	76	79626	76595	78	1065	994	0	4273	4169	30	1713	2483	15	1.85099
58652	58877	73	20024	20508	45	22328	22537	52	146	287	0	1131	1237	10	-295	446	0	1.85208
215248	167030	97	82698	64742	92	102073	78823	93	1337	1103	9	5514	4162	39	159	497	0	1.85317
150057	127083	86	57118	48115	82	78113	66237	83	1114	817	0	4256	3669	33	1089	1451	12	1.85536
107180	102101	77	40330	38961	74	43316	42053	75	553	428	0	2450	2205	24	73	428	0	1.85645
116343	113266	86	43310	42210	75	52530	51452	76	610	473	0	2769	2736	25	432	619	0	1.85864
28691	29116	49	13141	13407	39	13616	14101	40	40	261	0	671	669	0	463	474	0	1.86082
215706	167795	92	85364	66437	89	94210	73579	89	1247	777	0	5434	4246	39	451	1187	7	1.86191
124432	111199	85	51397	45365	79	53404	46009	79	806	683	0	2938	2655	25	196	554	0	1.86301
101893	97407	81	27821	26840	66	42219	40169	74	381	470	0	2721	2704	24	-128	362	0	1.8641
109517	109253	76	44490	44271	73	57189	57299	74	539	470	0	3015	3113	26	818	668	0	1.86519
202853	161466	99	62795	49617	86	100864	80324	89	982	784	0	5686	4331	38	719	1212	8	1.86847
202169	172826	103	65038	56944	87	82309	70506	88	1221	991	0	4681	3901	35	597	578	0	1.86956
40259	39442	69	17910	18173	45	18483	18678	46	263	187	0	1173	1172	9	-72	640	0	1.87721
126252	123037	76	48069	47111	76	67722	65705	77	991	943	0	3849	3705	29	729	645	0	1.87721
245498	178681	97	90721	66866	95	115159	83643	96	1387	1046	7	6018	4128	43	803	1415	12	1.8794
120131	116910	83	48099	46562	75	64337	60549	76	931	850	0	3466	3431	27	647	473	0	1.88158
88779	89289	83	28105	28056	70	47800	47752	72	524	563	0	2610	2514	25	314	798	0	1.88814
47948	49304	60	22656	22939	57	23880	24200	56	223	376	0	1490	1483	15	569	487	0	1.88814
124501	120617	77	49389	47582	76	45534	43443	76	879	749	0	2668	2398	24	112	528	0	1.88923
136139	121083	82	58336	51659	80	58084	51453	79	704	758	0	3082	2735	28	257	760	0	1.88923
115004	113024	76	42647	41562	74	50300	48571	74	659	846	0	2675	2555	23	-192	233	0	1.88923
26024	26672	56	11752	12128	38	10715	10832	37	244	387	0	477	514	0	178	763	0	1.89142
52215	54106	68	16178	16488	42	19381	19484	46	350	331	0	1078	1041	4	609	998	0	1.89251
113568	105619	82	50414	46582	76	44991	42244	75	469	755	0	2641	2567	24	741	985	0	1.90016
50196	50468	73	15672	16051	42	21717	22097	48	188	298	0	1094	1147	9	-454	141	0	1.90343
44072	44682	66	24642	25130	57	17950	18164	44	47	106	0	1142	1201	9	258	258	0	1.90453
23160	24750	50	10928	11317	38	11585	11671	38	343	259	0	489	545	0	905	701	0	1.90781
229912	181710	97	96135	75689	94	105547	83436	94	1240	1222	12	5797	4565	38	782	557	0	1.9089
101331	101201	74	49029	48883	73	59648	58910	74	687	702	0	3557	3498	27	704	653	0	1.9089
187556	152535	91	65645	53538	86	78179	63254	86	968	816	0	4729	3761	36	-67	465	0	1.90999
142039	136874	87	47088	46057	77	83915	79851	79	950	1007	2	4673	4587	32	527	572	0	1.91545
67402	67368	75	25220	24186	68	27859	27848	69	598	623	0	1635	1682	17	914	1241	9	1.91873
175514	145471	101	54142	43586	83	55026	45234	83	920	779	0	3079	2558	29	288	623	0	1.91983
92251	92869	75	42568	42610	72	50393	49662	73	565	497	0	2724	2656	25	1385	1164	6	1.92638
93604	90892	82	38182	37872	72	50287	48575	73	716	653	0	2735	2798	24	88	773	0	1.92857
104497	101789	77	39017	38442	74	56373	55189	74	564	667	0	3209	3086	26	215	310	0	1.92857
127715	112939	86	57514	53455	79	55818	51121	80	1072	702	0	3278	2902	28	758	908	0	1.93403
30117	32312	56	12697	12769	40	15016	15656	44	68	102	0	887	883	0	432	498	0	1.93512
115738	110378	93	45980	43776	76	47594	44787	76	726	493	0	2570	2432	24	443	494	0	1.93622
53747	53245	71	20649	21160	48	21130	20459	50	361	313	0	1053	1169	8	73	265	0	1.93622
152539	146409	86	44757	43596	77	85926	82875	78	1497	1310	12	4646	4555	31	518	799	0	1.93622
119951	104876	82	51140	44953	80	48014	41428	79	504	487	0	2607	2265	25	872	916	0	1.93949
115894	113210	78	48302	47558	75	56060	54267	76	836	799	0	3186	3089	27	789	1125	6	1.94168
183774	149918	90	74419	60716	86	95161	76273	87	1275	951	0	5220	4258	38	786	659	0	1.94386
154176	136665	87	54983	49516	81	71575	64858	81	672	828	0	4189	3692	32	760	635	0	1.94714
153850	131206	84	60590	51550	83	69276	57654	83	852	877	0	3764	3233	31	899	928	0	1.94823
109848	108855	79	63898	63887	74	44792	43789	73	723	730	0	2525	2422	23	886	1014	2	1.95042
92323	91151	76	28032	28118	60	43111	42329	72	677	630	0	2520	2446	23	-210	294	0	1.95151
78196	78236	72	29284	29086	69	29645	29332	70	458	453	0	1490	1430	15	864	861	0	1.95261
137651	132493	95	50924	49475	76	70844	67511	77	682	810	0	3981	3733	30	723	728	0	1.95261
150637	134530	82	45376	39116	83	67008	57074	91	1077	771	0	3794	3133	30	897	838	0	1.95261
171567	151336	83	63958	56972	84	85951	74750	85	1178	829	0	4588	3714	35	86	471	0	1.95261
52306	51566	79	15804	16259	41	23093	23777	50	49	230	0	1313	1291	12	20	583	0	1.95807
110337	107256	76	44217	43340	74	57465	56013	75	583	604	0	3622	3630	27	201	344	0	1.96025
111881	107337	76	43739	41595	74	62892	60015	77	812	811	0	3408	3307	27	1726	1599	11	1.969
93002	92933	76	36115	35698	72	45035	44613	72	368	453	0	2439	2541	22	467	495	0	1.97664
146998	129795	83	48438	42452	81	59185	51412	82	886	792	0	3193	2894	28	618	548	0	1.97774
87856	89432	72	35234	35516	71	40026	39536	71	586	511	0	2280	2236	21	510	768	0	1.9832
112356	110743	79	44937	44107	73	58823	57645	74	736	679	0	3169	3008	27	748	798	0	1.98539
130906	127461	82	55517	54194	76	72165	69228	77	692	725	0	4044	3942	29	1402	817	0	1.98757
49353	50437	68	14902	15402	40	22173	22540	59	-119	71	0	1184	1256	10	990	1060	4	1.98866
44406	43696	81	19299	19390	48	19654	20232	48	252	186	0	1065	1069	7	-18	312	0	1.99303
95955	95811	73	36526	36408	72	51759	50880	74	751	598	0	2737	2715	24	-58	341	0	1.99303
179010	146712	87	67637	54189	86	93402	75308	87	1274	907	0	5001	4118	35	1424	799	0	1.99413
94543	94470	73	26734	26667	60	51516	50418	74	471	561	0	2700	2827	23	902	965	0	1.9974
101540	102548	74	36662	36618	72	59060	58705	74	921	932	0	3075	3071	27	1171	1280	8	1.99959
66819	71568	69	24806	25274	52	28311	27907	70	436	431	0	1545	1509	15	682	732	0	1.99959
109267	99248	86	54362	49280	78	47883	43103	77	683	731	0	2586	2305	25	-141	390	0	2.00505
131073	125059	78	55504	53980	77	48673	47068	76	905	703	0	2706	2662	24	188	430	0	2.00615
126003	122024	79	43266	42324	74	64479	61946	76	844	807	0	3535	3575	27	639	849	0	2.01161
161523	138140	85	65189	56215	83	69090	58438	83	767	547	0	3860	3195	33	302	455	0	2.01161
79174	76962	79	23714	24001	51	32305	32181	70	301	367	0	1957	1975	19	210	592	0	2.01707
130956	121526	81	52035	47546	77	62559	56896	78	747	786	0	3829	3391	30	452	917	0	2.01817
156852	136336	89	56109	48156	80	68254	60135	82	797	601	0	3450	2912	30	952	904	0	2.02035
135187	129904	80	46581	45584	77	58268	55868	78	644	914	0	3243	3126	28	556	817	0	2.02254
247632	190051	95	76742	58375	94	128701	98038	95	1814	1383	22	7014	5411	41	1028	871	0	2.02254
125660	122768	78	61133	60429	76	77085	75607	76	1202	1174	10	4356	4292	31	465	845	0	2.02363
158833	139589	83	63916	55552	82	67357	57821	83	846	779	0	3576	3023	30	469	587	0	2.02691
239270	180005	95	98579	75918	93	144550	106351	94	1752	1318	17	7879	5564	46	1765	1522	19	2.02691
115338	112110	76	46181	45232	75	42924	42056	74	405	425	0	2375	2324	22	6	380	0	2.03237
19137	21082	48	10165	10654	36	10993	11605	37	146	130	0	516	503	0	-72	296	0	2.03237
111836	109964	75	27394	27162	61	42870	42461	74	726	573	0	2513	2494	23	583	1070	4	2.03565
167918	141149	88	69904	60524	82	69158	58425	82	1277	923	0	4027	3412	32	1152	1471	13	2.03783
32362	31228	66	14724	14880	41	12903	13361	40	78	256	0	682	716	0	334	1008	2	2.0422
145756	127316	82	51907	44730	81	74449	64853	82	942	638	0	4534	3690	34	-70	315	0	2.0433
239597	194999	98	95605	79271	91	126451	106568	92	1688	1234	14	7443	6163	42	-113	337	0	2.0433
28958	29063	62	14447	14575	42	13344	13367	41	-42	133	0	801	794	0	-318	239	0	2.04876
53603	53898	69	18565	18858	45	19173	18745	48	93	220	0	869	888	0	-15	565	0	2.05313
115188	114080	77	27603	27543	64	67446	66020	75	485	552	0	3729	3765	28	239	478	0	2.05313
53650	54485	69	19109	19184	47	23044	22709	54	415	398	0	1157	1096	7	-508	131	0	2.05422
42200	41478	67	28603	29345	66	16504	16602	43	303	328	0	1068	1060	5	124	423	0	2.05641
181507	153569	86	60491	51141	83	67306	57356	84	1192	770	0	3704	3191	31	754	1005	1	2.0575
145027	133211	88	47816	44152	79	77806	72202	80	778	774	0	4260	3995	32	565	433	0	2.05969
68706	69783	72	25146	25548	62	27602	27728	68	343	322	0	1528	1617	16	13	357	0	2.06406
115469	113550	77	34822	34635	72	66025	64473	74	717	676	0	3981	3956	29	-181	445	0	2.06515
170549	145307	91	70869	60764	85	66217	54769	86	910	686	0	3626	2912	31	-705	338	0	2.06734
124601	116961	81	49680	45514	77	59525	54592	77	576	478	0	3311	3081	28	383	716	0	2.06734
215953	174763	93	72489	59135	91	83376	69517	91	1832	1375	17	4915	3845	35	1816	1123	8	2.06843
29906	31191	52	12821	12864	40	15499	15876	43	194	264	0	1095	1008	3	121	531	0	2.07826
40196	40877	66	15648	15860	42	15122	15435	43	117	164	0	822	825	0	74	366	0	2.08263
57623	57579	70	20046	20440	47	20833	20698	50	320	224	0	1180	1127	8	-362	323	0	2.08373
33874	33511	65	18138	18562	44	16625	16664	44	178	185	0	916	1034	4	598	556	0	2.08482
104171	103038	74	30439	29850	72	55665	54589	75	866	781	0	2829	2727	25	722	894	0	2.087
44181	44170	70	17754	17630	45	18475	18207	45	198	231	0	1003	1047	5	390	511	0	2.08919
47307	47757	79	20311	20502	50	20156	19874	53	345	429	0	1101	1177	10	-372	51	0	2.09028
361777	244674	131	122727	83402	128	160943	105451	128	2124	1426	23	9067	6070	48	1345	825	0	2.09465
91697	91945	74	45315	45374	72	48045	47444	72	749	514	0	2463	2470	22	547	1049	3	2.09902
103619	104200	74	33668	33367	72	59357	58232	74	693	681	0	3629	3590	28	-137	663	0	2.09902
34173	33985	66	11241	11678	38	15970	16237	42	224	205	0	943	978	0	326	435	0	2.10012
49695	49044	75	22595	22883	51	17253	17397	43	306	320	0	1019	999	0	616	525	0	2.10121
56786	57157	70	19955	20192	48	24940	24182	60	265	296	0	1492	1579	16	-273	337	0	2.1023
129625	123677	77	52302	48083	78	62186	57623	78	611	589	0	3778	3496	29	551	892	0	2.10339
166628	145010	101	61997	52615	101	77149	66607	101	870	637	0	4263	3652	32	122	642	0	2.10339
34246	36656	60	14047	14586	40	14571	14693	41	93	219	0	764	711	0	509	601	0	2.10449
42544	43994	66	21520	21862	51	17075	17100	46	123	215	0	896	883	0	74	590	0	2.10558
156274	134172	96	51138	44213	81	65811	56732	82	1030	785	0	3554	3214	30	562	377	0	2.11104
61283	62551	70	20400	20808	46	22608	22101	56	255	222	0	1083	1193	9	-191	390	0	2.11214
167660	145344	87	50706	43174	82	63786	55517	83	1030	1057	5	3433	2880	30	786	870	0	2.11214
99054	95135	86	37627	36456	74	51307	50309	76	511	653	0	2747	2880	24	140	641	0	2.11432
108931	99225	81	41945	38174	78	44157	40248	78	354	376	0	2505	2132	25	547	684	0	2.11541
198581	166086	90	66077	54279	86	75024	63662	85	919	686	0	4687	3889	34	751	816	0	2.11651
100060	97863	83	34898	34389	73	53797	52391	75	690	697	0	2704	2793	24	976	1567	12	2.1176
124012	122248	76	39717	39220	74	70915	67603	76	311	506	0	3739	3774	28	940	1026	4	2.11869
105810	97346	77	50092	45412	77	36395	32371	77	720	543	0	1895	1712	19	673	936	0	2.1318
166790	148851	86	66795	59205	84	73749	64743	84	1118	955	0	4035	3741	30	722	1481	10	2.13508
32674	32290	79	10316	10742	36	16176	16430	41	310	255	0	934	1016	3	-299	191	0	2.13508
126351	121656	81	38183	37375	76	67274	65512	78	787	994	0	3908	3711	29	1598	1082	4	2.13617
66019	67345	73	23857	24149	54	25350	25204	60	492	468	0	1453	1550	15	-119	398	0	2.13727
129040	121623	82	49904	46213	78	55558	51049	78	775	837	0	2979	2565	27	215	383	0	2.13945
201358	159176	95	70433	56583	89	92597	72297	90	1255	778	0	5503	4206	38	1311	1458	14	2.14054
138382	127305	82	62455	56406	80	78315	70128	80	1087	944	0	3997	3509	31	468	491	0	2.14164
47031	45767	70	16481	16889	43	16445	16635	43	170	478	0	921	1022	3	-71	171	0	2.14273
117198	113536	83	46912	45795	75	49668	48123	76	320	347	0	2553	2497	24	748	623	0	2.14819
48184	48385	67	18939	19295	49	18083	18308	45	204	248	0	969	934	0	280	547	0	2.14929
64989	67139	68	24868	25056	54	29069	28926	68	381	317	0	1675	1516	16	-18	237	0	2.15038
106956	106049	75	42211	41953	73	61185	60622	74	714	653	0	3470	3507	27	-15	291	0	2.15256
106667	104769	76	44130	43084	74	44486	43623	75	575	662	0	2723	2562	25	70	365	0	2.15366
79211	78700	77	27567	27567	66	26956	26379	70	276	312	0	1314	1477	14	-434	248	0	2.15475
111672	108337	75	50603	49468	76	62639	60930	75	569	648	0	3531	3610	28	578	1191	6	2.15584
50024	49818	81	19129	19531	43	19303	19326	45	107	188	0	875	948	0	-26	495	0	2.15584
132253	116073	83	47077	41343	79	69418	61625	81	596	674	0	3736	3437	30	322	760	0	2.15584
109465	107983	76	43780	42542	75	52332	50457	75	1003	824	0	2891	2743	26	1230	1755	15	2.15584
32844	35282	48	12014	12205	39	14077	14325	42	99	149	0	892	944	0	430	1064	3	2.15693
97926	96702	75	31286	30884	73	52876	52336	74	680	612	0	3037	3077	26	1075	1347	8	2.15803
114290	110527	88	35746	34616	74	70594	67421	76	636	667	0	3996	3964	29	1170	1596	12	2.16021
165565	141054	97	63120	52923	83	71268	60440	84	742	834	0	4141	3589	33	25	260	0	2.16021
52405	52657	63	23916	24220	54	20826	20843	55	472	291	0	1286	1224	10	95	492	0	2.16349
72939	71962	73	18899	18925	47	25317	25358	63	354	287	0	1508	1459	15	-417	138	0	2.16458
175852	147362	86	75784	63254	85	91997	77769	87	991	965	0	5350	4630	37	1714	1332	13	2.16568
92894	92257	76	30593	29781	72	50826	49402	75	494	577	0	3028	3025	25	143	598	0	2.16568
131364	120003	82	60460	55689	78	49875	46329	77	779	691	0	2738	2584	25	444	1299	8	2.17114
103356	102566	76	37472	36860	73	48036	46524	74	408	593	0	2777	2859	24	845	802	0	2.17551
249556	190149	112	81650	61109	93	113727	90356	94	1368	1010	3	6569	5267	40	843	755	0	2.18207
98254	101077	73	38832	38816	72	52670	52715	74	816	719	0	2624	2503	24	905	981	0	2.18316
162418	141226	84	58493	50224	82	71728	61832	82	650	740	0	4003	3537	32	755	945	0	2.18316
25289	26416	50	13193	13936	39	14760	15597	40	231	204	0	653	611	0	585	546	0	2.18316
33524	35312	57	13164	13607	39	13830	14134	42	250	225	0	898	892	0	-56	534	0	2.19081
107501	106409	75	41762	40480	74	42167	40257	74	667	516	0	2308	2210	22	541	564	0	2.1919
66383	65797	76	21027	21069	51	28034	28286	69	172	364	0	1524	1623	16	-170	258	0	2.20064
66548	66764	71	22202	22162	54	25657	26005	62	253	311	0	1404	1500	14	49	531	0	2.20173
121511	113286	78	39590	35155	76	71860	63744	79	1030	869	0	4062	3506	32	333	677	0	2.20173
65384	65210	79	25638	25990	61	22668	22541	48	295	341	0	1379	1380	13	361	510	0	2.20173
60943	61907	75	24270	24589	56	23161	23175	54	116	268	0	1182	1121	9	-299	451	0	2.20392
88211	90917	73	37147	37143	71	46152	46028	72	564	637	0	2712	2595	23	-6	338	0	2.20501
125107	122417	78	52337	50769	76	72926	71023	78	843	853	0	3858	3737	29	1058	1033	2	2.20611
97756	95718	83	26442	26568	65	57155	56375	74	399	587	0	3249	3189	26	594	892	0	2.21157
111934	107859	80	48522	47748	75	59494	57834	75	606	728	0	3321	3349	26	1033	1403	10	2.21266
191539	152318	90	74399	61029	85	73044	57250	85	1111	905	0	4258	3397	34	533	479	0	2.21266
109945	103722	78	54988	50645	77	50018	45238	76	705	681	0	2795	2660	25	220	552	0	2.21266
25496	25957	59	8108	8279	34	12917	13588	38	160	157	0	776	852	0	-485	23	0	2.21375
164994	156769	82	62761	60591	81	89127	86056	82	1330	1121	8	4986	4673	33	87	279	0	2.21812
38361	39893	61	14576	14848	42	16996	17407	47	123	208	0	796	896	0	327	749	0	2.21922
42806	41535	75	17262	17843	43	16771	16782	43	219	275	0	1000	1062	5	-487	110	0	2.22468
49119	48303	83	21019	21246	48	21832	22164	55	118	255	0	1089	1247	9	-120	184	0	2.22687
394596	246501	150	189330	128432	140	242118	160384	142	3090	2047	27	13414	8982	57	1148	1275	12	2.22796
91310	89670	75	39744	39671	71	110568	108884	75	1418	1356	13	6006	5809	35	402	813	0	2.22796
256986	191004	106	92334	69601	102	130174	98233	103	1431	1116	10	7114	5514	41	665	772	0	2.22905
74117	77151	70	40404	40777	71	28422	28639	69	559	491	0	1499	1478	15	584	718	0	2.22905
159682	135456	87	53531	44540	83	67147	55069	83	1032	792	0	3854	3231	32	863	884	0	2.23233
79460	82549	70	28676	28715	63	35559	34770	71	411	460	0	1821	1876	18	417	463	0	2.23233
195904	160043	88	79324	64564	87	97648	78565	87	1215	876	0	5559	4620	37	1123	878	0	2.23779
37802	38504	62	14441	14634	41	16567	16416	45	-83	209	0	1189	1035	5	125	223	0	2.24544
168167	142748	88	57036	46191	85	92631	77679	85	1007	835	0	5440	4671	36	1058	1128	6	2.2509
102029	103856	74	43004	43036	73	60823	58843	74	628	674	0	3214	3134	27	706	815	0	2.2509
43047	42977	66	16617	16788	43	20250	20632	46	134	335	0	1303	1206	11	284	440	0	2.2509
128075	121193	79	55866	51657	78	85682	80179	78	852	1031	4	5223	4804	34	509	537	0	2.252
206243	168955	96	92953	76758	88	89782	75689	88	1465	959	0	4996	4050	36	1396	926	0	2.25309
50324	51544	69	19534	19646	47	22440	22609	59	216	248	0	1242	1246	11	-78	308	0	2.25746
77514	78084	75	28339	28365	69	40875	41192	70	463	556	0	2254	2250	22	490	562	0	2.25746
114969	112959	77	51495	50882	75	64645	62852	76	822	696	0	3652	3491	28	814	807	0	2.25855
30285	30585	56	15887	16110	44	11918	12090	38	115	148	0	596	621	0	434	449	0	2.26292
179871	154439	85	48626	41103	81	106456	90951	85	1172	1231	10	5716	4938	37	1382	1286	11	2.2662
126819	114115	80	44843	38252	77	53597	47110	79	697	659	0	2851	2746	25	-2	315	0	2.2662
58884	61767	70	23449	23279	58	24188	23607	52	233	185	0	1395	1243	12	118	448	0	2.26729
38672	37948	75	15290	15728	41	16978	17468	42	505	302	0	1050	1119	7	-39	163	0	2.26948
43669	45158	65	15806	16177	42	16501	16752	43	144	222	0	860	1004	1	-378	249	0	2.27276
36909	36183	69	12715	13198	38	13780	14032	42	183	278	0	690	837	0	-36	274	0	2.27931
25015	26537	41	12201	12406	39	12542	13037	40	313	204	0	507	527	0	-136	194	0	2.28259
33658	34335	53	15350	15592	42	11395	10991	39	122	154	0	420	514	0	-9	229	0	2.28368
124820	122343	77	40610	40280	74	65890	63595	75	832	880	0	3940	3764	29	628	891	0	2.28478
38786	39773	66	13922	14090	40	18017	18133	46	421	332	0	1063	1014	3	-201	425	0	2.28587
132110	117766	83	55135	48505	79	48979	42367	78	741	571	0	2801	2460	27	6	411	0	2.28587
35166	35767	68	18869	19052	49	14640	14933	43	95	170	0	771	754	0	-516	133	0	2.28806
146968	140632	80	57068	54720	78	77910	73654	79	1187	1139	8	4659	4400	32	480	938	0	2.28915
63186	63933	71	23798	24123	56	23678	23963	54	305	311	0	1179	993	0	209	509	0	2.29461
173654	152980	88	67304	60489	85	74066	66462	85	710	765	0	4221	3470	33	1912	959	0	2.2957
134114	126019	80	42710	39202	77	58313	53419	78	780	786	0	3153	2901	27	199	467	0	2.2968
83803	85887	72	14628	14717	42	34898	35288	71	241	368	0	2024	1928	20	-274	396	0	2.2968
96790	96297	75	44290	44000	73	49126	48704	74	505	472	0	2565	2600	23	307	630	0	2.2968
126276	121155	78	47759	46256	76	66379	63636	77	1032	906	0	3806	3611	28	94	349	0	2.29789
172469	141974	86	55224	44537	83	71952	59439	84	784	612	0	3795	3170	31	1039	958	0	2.29898
26728	27430	55	10194	10783	36	13745	14479	40	269	352	0	766	732	0	-181	109	0	2.30554
204456	161522	91	78359	62032	89	98590	77318	90	1309	1075	7	5099	3830	37	2378	1370	20	2.30772
37706	41961	47	14919	15310	41	17825	18507	45	400	386	0	781	959	0	-209	231	0	2.30882
113360	111604	75	45620	45022	74	61360	59036	76	663	568	0	3465	3427	27	-59	596	0	2.30991
33270	34117	67	11315	11732	37	13753	14339	40	34	185	0	745	741	0	-420	101	0	2.31756
225101	178329	93	97273	77837	91	98102	75182	92	1453	1074	11	5412	4115	38	730	594	0	2.31756
79115	81260	72	28413	28819	55	32033	31914	70	455	512	0	1873	1872	20	-91	404	0	2.31756
109372	108307	77	40685	40288	74	63010	60651	76	786	677	0	3525	3559	27	718	619	0	2.32084
86564	86034	75	23802	24015	51	33984	34393	70	445	529	0	1767	1742	17	359	456	0	2.32302
91618	83148	79	38736	34206	75	36432	32287	74	574	484	0	2057	1897	21	484	671	0	2.32411
54166	55274	69	16271	16542	42	17846	18437	43	220	256	0	1015	1062	5	185	301	0	2.32739
183871	150098	101	75262	62720	86	71826	59197	86	1109	855	0	4109	3323	33	199	787	0	2.33286
107457	98778	79	46956	42999	76	40440	36254	77	653	540	0	2240	1891	23	963	1036	4	2.33395
246030	182501	97	149086	109907	96	264376	192884	98	3186	2265	30	14717	10908	54	1474	1209	16	2.33504
55949	55263	73	23005	23344	58	22345	22070	56	269	368	0	1271	1365	13	-42	241	0	2.33613
34962	35427	62	13599	13881	40	13955	14431	41	108	175	0	822	765	0	619	684	0	2.33723
241838	185003	100	88199	67644	91	102120	78129	92	1280	907	0	5813	4456	41	626	1098	5	2.33832
74149	74512	72	24945	25026	64	33263	32925	70	483	584	0	1871	1972	19	485	481	0	2.3405
177833	145632	90	75545	63604	85	83945	68591	86	1113	901	0	4372	3676	34	1448	1064	4	2.3405
110569	106936	80	40604	39761	74	67013	64219	76	334	536	0	3869	3608	29	1126	1224	7	2.34378
138523	126180	97	51397	47394	80	58140	51514	97	871	673	0	3225	2893	26	374	456	0	2.34378
41217	41643	66	18853	18810	47	18214	18803	46	358	320	0	1074	1107	8	-87	313	0	2.34487
102131	102521	79	36038	36120	73	56185	56530	75	722	709	0	3130	3017	25	1216	747	0	2.34815
277923	218788	108	126174	98965	98	149088	118621	99	1942	1369	18	8276	6550	44	495	511	0	2.34815
205588	162023	90	62566	49819	88	92082	72194	90	1221	847	0	5114	4013	37	806	937	0	2.34925
74462	75873	70	39355	39545	70	33706	33835	70	238	321	0	1650	1637	16	240	388	0	2.35362
31745	32756	64	12791	13067	39	14509	14771	40	115	162	0	744	768	0	-117	303	0	2.3558
119743	114658	87	37919	37284	75	58641	56798	76	900	826	0	3449	3391	27	586	1598	10	2.35689
121489	118390	82	42320	40779	75	54016	51593	77	643	689	0	2818	2737	25	469	701	0	2.35689
157674	134755	85	59515	49676	81	85272	71693	84	788	843	0	4856	4299	35	2777	1478	11	2.36454
209562	160877	90	80083	61770	88	86484	66090	88	1317	917	0	5076	3800	38	432	470	0	2.3711
175924	145429	97	53409	43729	84	95101	80165	86	1480	1329	14	5490	4441	37	721	1100	5	2.37328
299304	176549	107	95018	54965	106	146049	87098	107	1816	1109	12	8291	5052	51	1543	2166	13	2.37328
81278	82547	74	28302	28183	60	36689	36993	71	319	433	0	2033	1995	21	-488	246	0	2.37765
143977	124009	84	57294	48445	82	77119	66098	83	1353	876	0	4399	3944	32	166	359	0	2.37984
130219	127832	82	33135	32695	73	64015	62100	76	760	867	0	3835	3669	29	605	383	0	2.37984
233293	195465	106	127653	108456	90	147942	123448	89	1816	1505	20	8231	6775	44	946	1417	14	2.38421
132977	122866	91	49834	45411	77	69716	62379	79	704	772	0	3835	3802	29	42	421	0	2.3853
142552	136426	86	51572	50538	76	65983	64269	77	1132	1213	9	4034	3747	30	241	435	0	2.3853
99363	99789	74	32055	31835	72	49456	48670	73	661	557	0	2828	2788	25	-219	236	0	2.3864
30839	32732	47	13329	13795	39	13681	13779	41	131	283	0	775	781	0	-224	134	0	2.3864
169212	149392	84	58210	49462	83	70870	60258	83	895	856	0	4210	3571	33	1143	1605	11	2.38858
94425	89301	75	32962	29809	76	38034	35574	76	780	586	0	2182	1984	23	491	487	0	2.38858
112580	110941	75	46888	46284	74	55186	53605	74	649	623	0	3064	2947	27	-69	441	0	2.38858
78709	79211	75	35960	35256	71	30454	29697	71	418	364	0	1640	1582	17	453	707	0	2.39077
127322	118096	80	50333	46206	79	71616	63961	80	813	866	0	4027	3514	33	995	830	0	2.39404
248489	196519	94	94105	74851	89	101589	79035	89	1252	1109	7	5638	4434	39	-338	412	0	2.39732
124054	120891	77	51991	51114	76	66227	64068	77	807	784	0	3480	3478	27	99	533	0	2.39951
94388	93320	75	36209	35751	72	41352	39404	73	528	535	0	2281	2525	20	-313	268	0	2.4006
26261	26403	52	11739	11815	39	13946	14172	39	216	264	0	528	706	0	36	330	0	2.40279
38017	41848	45	19502	19807	46	15504	15825	41	140	139	0	987	989	0	-215	227	0	2.40388
118574	111452	78	48196	44533	76	70539	65473	77	741	793	0	3890	3692	31	468	1013	2	2.40606
70169	73649	73	27328	27745	64	32549	32210	69	372	343	0	1960	1895	20	493	818	0	2.40716
32806	32961	59	11139	11574	37	14769	14601	41	275	209	0	662	788	0	-28	448	0	2.41043
221808	173262	97	85975	67787	90	120603	92420	91	1364	1076	8	6970	5396	43	788	600	0	2.41043
142250	124601	88	52338	46237	80	53555	47047	81	620	687	0	2896	2544	26	140	478	0	2.41808
31382	33157	57	16007	16280	42	13324	13385	42	244	240	0	641	713	0	-143	214	0	2.41918
104308	104580	76	43223	42932	74	55992	55594	75	609	556	0	2936	3122	24	208	577	0	2.41918
121135	117658	77	48857	47829	76	60607	58811	76	990	650	0	3426	3428	27	-179	460	0	2.41918
102504	101492	80	34702	34248	72	52687	51855	74	529	546	0	3329	3129	27	218	534	0	2.42464
238786	208223	91	91203	81432	88	104105	91197	89	1476	1305	12	5988	5329	37	1546	1071	6	2.42683
105561	104309	81	38073	37874	73	50492	49641	74	584	586	0	2811	2810	25	1148	876	0	2.42792
184086	153482	88	56092	46043	85	75100	61918	86	756	828	0	4122	3330	33	798	707	0	2.42792
116086	114189	79	46827	46287	74	57864	55560	76	762	856	0	3352	3175	27	586	609	0	2.42901
190246	167391	88	65280	57853	86	101035	90014	87	948	929	0	5708	4990	37	129	555	0	2.43447
94105	86923	79	33162	30946	75	40460	37585	75	534	398	0	2095	1958	21	-196	252	0	2.43775
38137	38357	65	14541	14847	41	15250	15251	43	274	287	0	846	844	0	385	870	0	2.44649
74052	75289	73	26931	27432	65	35348	34864	70	417	477	0	2024	2233	20	-335	390	0	2.44868
102914	102204	77	34799	34505	72	52950	51892	74	630	568	0	3067	2828	26	1224	1189	8	2.44977
123896	114932	88	46655	42848	79	60707	57142	79	863	579	0	3441	3082	29	284	657	0	2.45086
61265	60953	72	17607	17867	44	26844	26842	64	288	295	0	1485	1331	14	625	564	0	2.45086
116757	111425	80	49540	46092	78	44068	40578	77	589	506	0	2383	2090	25	693	849	0	2.45305
34893	36516	58	15716	16146	42	16512	16405	45	200	224	0	854	924	0	20	457	0	2.45633
51813	52299	67	18242	18309	45	20379	20075	51	309	268	0	1049	1100	7	-322	267	0	2.45742
108229	107630	77	36726	36040	73	53750	52467	74	533	641	0	2710	2864	23	196	559	0	2.45961
43607	43077	66	9960	10158	36	18326	18384	44	402	342	0	1191	1274	12	766	823	0	2.45961
126765	118002	78	47637	43166	78	56144	50129	79	779	713	0	3178	2868	27	820	1142	5	2.45961
82258	83739	72	20046	20412	45	36228	36466	71	482	369	0	1993	1878	20	-275	174	0	2.45961
84587	83928	75	34844	35092	71	29939	29488	71	454	396	0	1747	1737	17	23	372	0	2.46179
75017	72821	80	31267	30266	71	25325	24433	70	161	393	0	1736	1472	16	694	732	0	2.46288
52906	54729	67	21720	22056	49	22247	23092	54	336	300	0	1199	1248	10	-291	382	0	2.46288
232095	186239	95	103870	82909	92	107962	88056	93	1256	1025	4	6080	4777	41	386	483	0	2.46398
120169	119003	77	40094	39706	73	63711	60727	76	978	901	0	3631	3276	28	-1	866	0	2.46507
194492	156127	95	74002	59227	87	102858	84352	88	1184	951	0	5654	4743	37	1727	1064	4	2.46616
143367	128096	87	58591	51658	81	76299	66941	82	1172	832	0	4566	4206	33	825	896	0	2.46725
33417	33947	62	17505	17853	45	17057	17474	42	267	238	0	964	1103	7	461	474	0	2.47053
185106	148400	94	63918	52215	87	80207	65543	87	1044	985	0	4989	4259	35	-546	311	0	2.47381
112544	110702	78	45731	44972	75	51603	50369	75	547	651	0	3095	2840	26	382	376	0	2.4749
96264	93623	90	27146	27195	69	51432	51284	73	601	579	0	2822	2853	25	40	236	0	2.476
145538	133829	81	53213	47426	80	82841	76815	81	967	770	0	4518	4049	32	949	1144	8	2.47709
118687	113335	79	38560	35506	77	47183	43989	76	640	627	0	2647	2610	24	219	311	0	2.47818
93590	92726	72	42637	42759	72	53353	53050	73	1053	783	0	2998	3227	25	477	597	0	2.47927
33927	36024	58	6953	6954	34	16248	16573	43	89	168	0	747	759	0	330	371	0	2.48255
154036	142102	82	53451	47709	81	59986	54428	80	451	618	0	3707	3358	30	447	445	0	2.48474
126030	116103	88	54801	49827	79	67809	61874	80	829	801	0	3769	3235	30	503	729	0	2.48911
122266	116573	79	48225	46247	76	48765	46724	76	706	813	0	2688	2643	24	-16	472	0	2.49457
104792	104995	73	44388	44034	73	60279	58758	75	533	509	0	3383	3429	27	213	428	0	2.49566
69442	68548	75	18691	18589	45	24101	23431	55	359	253	0	1269	1241	10	-529	55	0	2.49894
125519	113357	79	48854	43624	79	57376	49002	79	689	687	0	3057	2550	28	-218	356	0	2.50003
75712	74572	75	34265	34744	70	30146	30711	70	314	372	0	1668	1648	17	593	581	0	2.50003
177849	146084	86	67083	55416	86	86265	71954	86	755	948	0	4596	3822	34	607	925	0	2.50113
170959	136125	104	74113	60858	86	67305	53618	86	950	814	0	3649	2837	33	181	578	0	2.50113
229144	175996	92	87018	66630	91	110457	85527	92	1167	1058	7	5870	4707	40	1363	1171	16	2.50222
95427	94528	82	31926	32086	70	44929	44869	72	372	409	0	2771	2643	24	1809	945	0	2.50659
52427	52904	74	21801	22190	50	22948	23370	57	98	305	0	1484	1359	13	-352	117	0	2.50878
39503	39806	68	9061	9120	35	17087	17671	45	301	259	0	972	1121	6	269	285	0	2.51096
128770	124952	82	52973	51679	76	50102	48289	76	899	898	0	2903	2774	27	391	789	0	2.51642
152278	135194	84	59197	51700	81	69951	60213	80	1101	807	0	3704	3198	31	1560	1175	7	2.5197
46038	45509	83	19376	19899	46	21444	21804	49	27	100	0	1169	1170	9	-384	231	0	2.5197
102188	101261	76	39820	39463	73	52176	51689	73	700	733	0	2837	2766	25	233	577	0	2.52298
35744	35308	70	18569	18633	46	14054	14035	42	368	257	0	830	752	0	164	692	0	2.52735
217317	171196	93	83641	65760	92	86928	69912	91	1063	917	0	5167	4004	37	541	656	0	2.52844
146295	133868	83	57764	52538	81	78554	71461	82	920	761	0	4301	4114	31	663	705	0	2.52844
276145	192602	108	98466	68536	105	93601	66613	106	1453	910	0	5442	3788	41	984	1110	5	2.53391
126204	127453	74	39881	39112	73	80300	77666	75	750	676	0	4424	4445	31	237	694	0	2.535
131032	116713	81	47485	40660	79	70540	61127	81	1040	1034	4	4002	3435	31	1337	1201	8	2.535
36879	36095	77	16089	16218	43	16307	16142	44	111	197	0	718	815	0	-685	0	0	2.535
34467	34904	67	7389	7545	33	16016	16402	46	266	305	0	870	963	0	44	480	0	2.53609
23777	22951	53	7600	7691	34	13343	13307	40	140	198	0	700	665	0	180	507	0	2.53718
25802	26526	62	11575	12108	37	11631	12209	38	213	212	0	610	723	0	64	398	0	2.54046
43180	44669	56	15129	15473	42	16505	16619	44	99	240	0	950	983	0	117	717	0	2.54156
27186	29015	48	10262	10540	36	13456	13664	39	100	140	0	693	802	0	-389	162	0	2.54483
41719	43602	67	15719	16042	42	17556	17599	46	318	344	0	912	1048	5	207	414	0	2.54811
110997	102328	80	47053	43145	76	44074	39225	77	732	713	0	2371	2248	22	30	521	0	2.5503
92520	91005	78	29337	28883	71	38943	37923	73	290	292	0	2288	2170	22	-283	189	0	2.5503
121221	113822	79	48995	45593	77	57886	54230	76	738	651	0	3052	2814	27	222	486	0	2.55248
117682	113478	78	41824	40716	76	64476	62886	76	532	651	0	3396	3453	26	953	974	0	2.55467
24810	25721	57	8971	9318	36	11574	11868	38	366	222	0	842	805	0	643	541	0	2.55576
93885	92153	83	34350	33815	73	37706	36461	73	553	446	0	2177	2089	21	171	285	0	2.56013
53143	56067	54	30161	30437	68	21091	21744	50	212	200	0	944	921	0	417	635	0	2.56232
109557	105123	77	37743	35188	74	53261	49774	77	802	696	0	3110	3082	25	1170	1112	5	2.5645
133433	130033	85	55330	53635	76	57733	55607	77	635	498	0	3082	3158	27	818	646	0	2.56778
229650	177053	94	97834	76321	93	114219	88138	94	1502	955	0	6230	4532	41	884	845	0	2.57324
155327	133994	83	79732	71954	83	79015	68704	83	1061	903	0	4581	4175	33	1197	1264	8	2.57761
54018	56162	72	20819	21012	46	25386	25408	63	486	368	0	1359	1439	14	232	445	0	2.57871
132580	125483	85	49088	45986	77	51369	48062	77	829	714	0	3029	2810	27	-184	216	0	2.58089
153214	132083	85	62065	54273	82	75752	64452	84	995	737	0	4140	3733	32	1261	941	0	2.58089
163180	135905	86	75507	64479	83	66179	55330	84	754	688	0	3687	3032	32	609	1021	2	2.58089
121675	113500	79	53915	49123	78	49268	43356	78	713	651	0	2894	2550	26	-32	422	0	2.58089
102857	100700	75	44905	43238	74	38077	36046	74	782	713	0	2036	2109	20	-365	369	0	2.58417
48052	47544	82	22249	22586	51	19948	19947	49	243	220	0	1032	1096	7	-151	429	0	2.58526
33615	34607	65	13060	13385	39	15499	15817	42	173	253	0	801	973	0	10	279	0	2.58854
110475	108858	79	48443	48360	74	77746	75599	76	1003	896	0	4468	4223	31	-244	370	0	2.58963
104625	106447	74	45522	45074	72	60033	58907	73	878	795	0	3282	3230	27	1210	1079	6	2.58963
79672	83070	69	39562	39920	71	47625	47457	72	410	547	0	2554	2491	23	507	672	0	2.58963
152662	140863	97	55528	52697	79	61467	58495	78	901	735	0	3527	3456	28	72	223	0	2.59619
31729	31570	69	14614	15123	41	12355	12592	39	-38	79	0	704	728	0	130	774	0	2.59837
126874	112869	81	52511	46303	79	46999	41989	78	356	488	0	2583	2278	23	328	510	0	2.59947
185983	154993	89	87689	72197	86	105753	90040	86	1567	1271	15	6024	4989	39	1309	1444	9	2.60165
40965	41610	67	17532	17961	44	16717	16620	44	450	279	0	986	1130	7	-114	383	0	2.60275
84716	83947	73	31020	31173	71	36188	35785	72	528	376	0	2220	2143	22	610	1038	4	2.60384
163217	148005	82	58319	50976	83	88075	79136	83	924	823	0	5070	4541	35	490	703	0	2.60493
129149	117817	79	54829	49143	79	67896	59911	80	709	651	0	3838	3249	33	258	378	0	2.60493
137979	134514	78	50132	49898	75	71465	68809	76	1139	921	0	4093	3825	31	-152	488	0	2.60493
115541	103959	87	42300	38061	79	60897	55122	79	759	884	0	3370	2858	30	2008	1476	22	2.60602
132955	124546	80	53536	50218	77	48067	44344	76	786	793	0	2846	2633	26	402	475	0	2.60712
114616	113634	75	46301	45261	75	62252	60291	76	734	845	0	3724	3409	28	1533	983	0	2.60821
40374	40080	68	17043	17155	45	19460	19949	53	282	212	0	1053	1012	2	241	254	0	2.6093
84650	85330	74	36287	35917	72	34784	34282	71	542	513	0	2203	2241	20	-329	183	0	2.61039
83063	85111	72	38081	38411	71	41157	41105	72	642	468	0	2147	1992	20	285	675	0	2.61367
46827	48404	68	13688	13820	40	20549	20964	47	127	245	0	1030	1031	4	-381	117	0	2.61476
184294	150199	90	70606	57596	86	81196	66442	85	1170	919	0	4431	3663	35	704	628	0	2.61695
120859	118838	81	34680	34395	73	79523	77202	76	740	729	0	4181	4247	30	333	692	0	2.61695
189836	175741	86	65766	60533	83	107348	97622	84	1154	1015	4	6379	5418	39	635	1297	8	2.61804
119170	117233	75	40265	39463	74	74530	71374	77	745	793	0	4202	4157	30	-62	291	0	2.61804
44371	46101	68	17233	17414	44	16378	16426	43	218	204	0	742	764	0	-424	98	0	2.62132
37438	37758	65	13915	14188	41	13851	14069	42	178	177	0	602	663	0	-3	777	0	2.62241
131725	118924	80	57550	52806	79	54809	48411	79	439	389	0	2929	2614	26	644	856	0	2.62788
57317	57993	73	23521	23839	54	21532	21551	50	139	251	0	1126	1158	9	223	404	0	2.63443
87495	86337	74	31193	31316	71	51284	50890	72	596	467	0	2577	2666	23	-48	201	0	2.63553
302648	219108	119	130975	96816	111	140505	102908	111	1900	1550	21	7965	5911	45	1134	624	0	2.63553
41867	39783	74	20421	20264	50	20113	19767	53	193	207	0	1084	1021	3	91	711	0	2.64317
258133	193360	101	94712	72322	95	123632	94054	97	1329	975	0	7103	5494	42	364	793	0	2.64317
25591	26809	49	11043	11237	38	12559	12965	38	61	125	0	759	615	0	635	785	0	2.64427
200517	155779	107	74137	58377	88	100264	78668	89	1006	882	0	5426	4149	37	1090	991	0	2.64536
96462	96985	77	26519	26511	64	49004	48124	73	757	782	0	2876	2893	24	657	634	0	2.6541
83380	83528	73	28608	28956	70	24911	24748	54	284	329	0	1287	1403	13	-27	425	0	2.6541
207335	170107	89	75755	63566	88	93722	77407	90	1183	887	0	5137	4471	35	2140	1695	16	2.65519
103149	102886	77	44214	42925	75	63686	60547	77	566	623	0	3626	3458	28	887	865	0	2.65519
31595	31908	57	14154	14724	40	14402	14921	40	140	107	0	754	807	0	691	752	0	2.65519
183136	152542	91	73247	61281	85	96526	80400	86	1241	839	0	5260	4473	36	880	935	0	2.65738
29732	31282	66	12935	12900	41	13208	13380	40	184	192	0	823	830	0	-314	308	0	2.65956
57903	57926	74	22596	22474	55	19133	19118	47	279	247	0	1353	1235	11	72	416	0	2.65956
109148	106206	83	42919	42712	74	57742	57773	75	739	883	0	3225	3248	25	795	878	0	2.66284
222639	171227	92	83575	64115	91	118665	89333	92	1281	954	0	6551	5389	40	1288	1419	12	2.66284
95054	97715	73	20394	20498	49	60888	59240	74	876	814	0	3068	3030	25	-115	201	0	2.66831
63204	61151	83	19370	19727	44	23756	23723	52	302	351	0	1259	1336	12	659	767	0	2.67049
128878	122637	83	46062	43335	77	64255	60773	77	910	587	0	3483	3310	28	281	389	0	2.68033
25354	25193	64	11693	11958	38	12634	13278	38	-58	98	0	638	601	0	220	322	0	2.68797
161181	140246	90	59478	50347	84	56042	48326	83	877	700	0	3137	2540	28	1465	1152	9	2.68907
177282	148791	87	62971	52509	84	71534	58268	83	827	846	0	3879	3031	33	1036	1044	3	2.69234
37334	37554	63	13060	13460	39	16263	16065	44	226	222	0	815	854	0	-192	113	0	2.70218
97416	96656	77	40860	40568	72	52113	51732	74	583	478	0	2708	2698	24	519	772	0	2.70327
161973	150899	84	61231	58615	79	84369	78170	81	1004	830	0	4797	4407	34	1405	1729	12	2.70436
50658	51177	69	21835	21977	51	20849	21648	53	-115	150	0	1211	1263	11	35	219	0	2.71092
89367	90994	73	31165	31081	70	49964	50088	73	697	692	0	2412	2629	22	1195	786	0	2.71201
234843	182011	101	96955	74671	97	117012	92593	96	1625	1235	12	6368	4985	40	1010	1348	11	2.71311
75539	69189	76	34209	31147	74	31749	28686	73	435	335	0	1806	1593	18	536	500	0	2.71311
57235	57256	71	22676	23023	50	27461	27616	68	344	317	0	1531	1527	16	-59	636	0	2.71638
154481	134275	84	62148	53096	83	81739	71328	84	1110	797	0	4450	3928	32	1046	703	0	2.71638
154827	132477	84	68736	59449	82	60792	52330	82	924	927	0	3549	2984	30	648	587	0	2.71857
31122	32646	50	12732	13207	40	13152	13538	39	196	199	0	548	632	0	-300	164	0	2.71966
53280	53179	71	20930	21049	52	20955	21041	49	196	322	0	1200	1088	8	63	362	0	2.71966
118263	112127	76	48817	44187	76	52243	46549	76	413	460	0	2736	2425	27	1437	814	0	2.72075
31317	33233	55	12223	12651	38	15940	15879	44	356	267	0	796	874	0	-456	202	0	2.72622
148209	144413	79	45237	44328	76	77322	75432	78	984	848	0	4427	4398	31	801	689	0	2.72731
208554	173585	90	88620	73338	89	92803	76481	89	826	914	0	5286	4298	38	719	899	0	2.7284
157314	138050	87	71176	64027	83	72183	63131	83	903	694	0	3803	3313	31	-380	380	0	2.73168
39579	42260	60	17307	18184	41	22070	22110	50	19	324	0	1127	1265	10	-104	473	0	2.73168
43446	44332	63	21536	22126	49	18111	18399	47	307	321	0	965	885	0	-142	247	0	2.73387
97464	97117	76	38748	38447	72	44756	43521	73	838	828	0	2820	2714	24	419	451	0	2.73496
40599	39373	69	13371	13784	40	15585	15988	43	248	280	0	738	777	0	480	524	0	2.73496
31572	32125	57	16296	16255	43	14770	15135	42	128	162	0	747	745	0	-42	242	0	2.73605
57560	61025	68	21729	21991	52	21844	22041	50	204	370	0	1227	1144	8	-186	90	0	2.73824
151026	136190	85	47028	41229	81	91420	83848	82	968	817	0	5285	4850	35	356	501	0	2.73824
139777	131074	79	50798	45852	79	65968	60315	79	1026	978	0	3876	3475	31	497	820	0	2.73933
121533	114313	80	41137	38029	77	73962	69384	78	903	689	0	3956	3861	30	428	876	0	2.74042
48656	51289	59	17822	18221	44	21929	21745	54	251	327	0	1415	1394	14	576	592	0	2.7437
138655	123830	87	60537	54034	81	67308	60200	81	885	836	0	3967	3331	32	-73	385	0	2.74589
187607	152102	88	55235	43763	85	78234	63207	87	1361	965	0	4214	3569	33	-33	424	0	2.74916
288922	209110	112	119134	87931	98	122503	88976	99	1557	1068	18	6852	4781	44	41	791	0	2.75026
122331	118090	77	41742	40467	76	60654	57461	77	528	695	0	3630	3438	29	821	877	0	2.75135
25705	24822	52	13211	13293	41	13640	13500	41	104	192	0	762	801	0	11	290	0	2.75681
86038	74521	85	80053	74995	76	143159	133383	79	1942	1769	22	7996	7618	40	612	451	0	2.76009
21600	23672	37	10744	11167	37	9946	10254	37	128	175	0	499	507	0	-349	41	0	2.76337
24297	25200	62	9652	10151	36	10748	10551	39	74	230	0	617	611	0	673	1089	4	2.76774
108596	108757	75	41414	40609	73	51438	50259	74	565	606	0	2919	2887	26	542	1279	9	2.76774
122240	115591	82	39438	35761	78	65580	60575	79	765	727	0	3626	3236	30	949	870	0	2.77211
115006	101409	81	48244	42735	79	56394	49505	80	803	782	0	3147	2637	27	-405	369	0	2.77648
126556	124132	84	44315	43241	75	69099	66980	76	824	787	0	3829	3665	29	1023	707	0	2.77867
119985	105745	82	40402	36178	78	54323	48687	79	684	603	0	2817	2708	26	797	510	0	2.78304
124702	122143	77	41073	40469	75	63106	60922	76	692	730	0	3272	3083	28	902	996	0	2.78304
106510	103626	91	39651	39821	72	60424	58518	75	617	534	0	3118	3094	27	-301	420	0	2.78413
61332	61209	69	25398	25390	59	23412	23444	55	403	238	0	1129	1092	7	419	355	0	2.79178
210461	169144	91	73261	59418	87	107458	85147	89	1571	991	0	6299	5138	39	-31	386	0	2.79178
131187	129168	77	55221	53927	75	50725	48716	76	542	499	0	2684	2687	24	-531	68	0	2.79178
139260	120891	83	65582	56472	82	50640	44502	80	1065	670	0	2872	2514	27	210	480	0	2.79506
157296	147472	80	55591	51265	79	69078	63238	79	733	669	0	3907	3515	31	-174	276	0	2.79615
129439	119178	84	59366	53518	77	70737	64448	78	670	630	0	3844	3438	30	1888	2169	17	2.79724
103196	107264	72	39030	38563	72	57358	57431	74	792	730	0	3462	3391	28	1946	1544	17	2.79943
147920	137901	87	69705	64935	80	75539	70470	81	970	868	0	4158	3869	30	250	934	0	2.80052
397623	259940	139	153742	103015	127	208823	137318	129	2656	1593	28	12289	8319	52	1878	2224	18	2.80489
152927	133167	82	56439	48415	81	84429	72960	83	1099	815	0	4649	4309	33	990	940	0	2.80489
110750	107359	84	48924	48577	74	43793	43122	74	582	553	0	2354	2392	22	907	1031	3	2.81035
176721	149961	87	61132	51304	83	100869	87530	84	1051	1124	10	5488	4890	36	470	638	0	2.81035
145171	129113	82	53805	47376	80	64510	57197	80	880	758	0	3619	3348	29	128	523	0	2.81035
111111	109861	76	35675	34574	73	53880	51355	75	892	759	0	2985	2754	27	485	501	0	2.81691
387171	273088	128	199588	148763	124	246152	186357	124	3919	2905	35	14392	10965	56	1013	568	0	2.81909
108280	103590	79	43203	41275	76	62250	58379	77	452	601	0	3717	3319	30	634	1260	8	2.82019
114040	110826	76	44102	43001	74	41971	40301	75	689	632	0	2300	1974	21	670	564	0	2.82019
82815	83037	74	34384	34549	71	29717	30220	70	240	176	0	1746	1788	18	212	262	0	2.82237
102478	100950	75	45856	45939	73	67754	66257	75	846	820	0	3838	3686	29	263	362	0	2.82565
45622	45627	83	13617	13866	40	19649	19689	50	224	274	0	981	1036	4	751	1000	1	2.82784
78895	79009	72	32302	32395	71	36018	35805	71	406	463	0	1951	1992	19	-281	89	0	2.83548
124025	123467	76	55460	54478	75	54125	52493	75	759	529	0	2810	2582	26	360	414	0	2.83548
72620	72339	73	23764	24143	53	30358	30121	70	255	455	0	1937	1791	21	1030	682	0	2.83767
69262	68812	71	25730	25627	61	28598	28544	70	523	342	0	1721	1602	18	535	442	0	2.84204
133003	118688	88	65558	59926	80	50636	45163	79	451	445	0	2965	2692	26	-290	196	0	2.8475
134376	106224	84	43610	35050	81	53305	41484	82	628	507	0	3017	2190	29	993	701	0	2.8475
174911	147838	91	79691	68922	83	62241	52720	82	1087	959	0	3525	2889	30	1634	967	0	2.8475
105949	102895	86	37338	36688	74	50616	48421	75	691	701	0	3043	2899	26	545	801	0	2.84969
46896	47636	68	19891	19813	50	17078	16945	43	320	207	0	1005	1006	2	193	273	0	2.85078
175657	140978	90	62548	51343	85	87014	72606	86	908	708	0	4948	4211	36	686	1040	3	2.85625
44095	46160	54	13091	13413	40	16981	16994	45	314	332	0	968	989	0	328	637	0	2.85952
39117	39036	66	16142	16395	44	15845	15773	43	306	333	0	902	864	0	498	488	0	2.86062
47815	50243	66	15539	15857	42	17608	17669	43	379	326	0	940	974	0	267	434	0	2.86062
167402	145632	86	57846	50945	83	101594	89160	84	1074	1154	8	5718	4991	37	1393	1107	12	2.86062
106102	106743	74	60336	60171	73	50048	49449	73	613	703	0	2552	2609	24	192	526	0	2.86062
129469	119738	86	51727	47651	78	73249	67775	79	900	651	0	3712	3515	30	417	564	0	2.86171
135146	126015	83	56586	52499	80	75785	69472	80	1032	703	0	4397	4216	30	721	1042	3	2.86499
25403	25906	56	10314	10510	37	13547	14037	42	17	197	0	732	732	0	-422	127	0	2.87373
132881	132319	76	41241	40718	75	54206	51595	75	552	632	0	3260	3280	27	229	717	0	2.87591
34349	34709	64	15788	16129	42	15663	15821	42	209	244	0	776	809	0	-261	113	0	2.87591
139862	133868	82	53535	51566	78	58119	55351	78	837	716	0	3226	2989	28	375	546	0	2.87591
98456	100534	76	48643	48763	72	42411	41210	72	445	482	0	2386	2482	23	110	533	0	2.88028
49499	52841	66	23342	24107	49	21945	22203	49	436	370	0	1199	1177	9	118	281	0	2.88138
99710	101552	74	26146	25856	68	52638	52587	73	816	701	0	2984	3054	25	769	1022	3	2.88465
231740	178257	90	93066	70015	91	97490	72825	92	1253	960	0	5351	4136	38	1409	1098	16	2.88575
176569	150084	87	54482	44998	83	99791	84670	85	1183	923	0	5425	4470	38	318	750	0	2.89449
103368	102392	76	38627	37949	74	48180	45637	74	810	678	0	2694	2629	24	596	667	0	2.89449
75843	77011	70	27925	28245	69	29665	28958	70	33	247	0	1757	1716	19	881	979	0	2.90323
92399	92142	76	33337	33590	71	54302	54121	73	762	783	0	3083	3010	27	-454	8	0	2.90542
41958	43304	59	16429	16658	43	16914	16779	46	261	328	0	953	899	0	-475	0	0	2.91306
274147	202411	109	116900	86300	97	175214	128024	100	1885	1580	22	9809	7618	47	2081	1589	16	2.91416
110354	111634	74	37755	37668	73	64592	63222	74	858	774	0	3734	3702	28	954	1137	9	2.91416
122730	119032	78	48284	45197	77	61088	54742	94	720	707	0	3157	2874	26	190	754	0	2.91416
57890	60005	68	20648	20834	49	21233	21443	48	352	254	0	1134	1073	7	164	433	0	2.91634
95465	96660	75	33845	33870	72	49258	48532	73	1043	852	0	2799	3000	23	0	658	0	2.92181
26458	28372	48	14609	15011	41	11448	11775	37	115	181	0	745	631	0	200	511	0	2.92181
111435	108381	77	42480	41515	74	60251	58841	75	708	724	0	3454	3275	27	498	758	0	2.9229
184065	152491	87	51657	43772	84	88618	73578	86	1105	764	0	4963	4319	35	981	662	0	2.92399
133757	117580	88	60043	51914	79	53596	46158	80	783	567	0	2667	2201	27	1017	938	0	2.92399
118565	118568	76	33236	32153	74	63732	62431	76	840	777	0	3553	3619	27	-66	174	0	2.92727
119309	117614	77	45054	43860	74	57391	55739	74	756	760	0	2974	3051	25	765	1937	12	2.92727
41855	40202	75	16568	16568	44	16104	16247	42	180	320	0	908	986	0	241	564	0	2.93055
124126	116335	78	43645	39990	76	77722	70224	79	927	766	0	4518	4205	32	405	874	0	2.93055
111645	103648	91	45655	42017	76	58852	54297	76	641	547	0	2983	2829	26	627	727	0	2.93273
142709	137473	80	50808	49708	78	79378	76215	80	979	776	0	4304	4077	31	928	622	0	2.93273
82227	81853	75	30476	31042	68	29774	29625	70	610	304	0	1661	1589	14	310	990	0	2.93273
104815	102696	88	52262	52266	74	65199	64234	75	865	728	0	3344	3477	27	717	661	0	2.93383
88651	85863	75	42096	40257	73	29396	27534	71	461	477	0	1827	1787	17	542	506	0	2.9382
211617	165946	100	73808	57410	95	105844	82868	96	1518	999	0	5996	4644	39	-10	601	0	2.93929
99625	98048	78	31359	31405	72	56359	56125	73	847	599	0	2860	2939	24	-300	203	0	2.94038
226113	180004	94	89277	73032	92	87963	69814	93	1393	1097	8	4968	3892	37	669	772	0	2.94038
107450	106257	76	29895	29847	67	63572	62877	75	670	802	0	3775	3689	28	66	430	0	2.94038
79222	83598	71	33759	34383	70	36939	37472	70	355	348	0	1859	1968	19	540	384	0	2.94038
52947	53092	69	18867	19006	48	22436	22473	57	219	252	0	1165	1138	9	77	667	0	2.94257
30091	31725	54	9510	9706	36	14456	14859	41	92	209	0	778	756	0	-15	322	0	2.94694
95938	95358	75	36777	36635	72	53430	52514	73	612	610	0	3010	2996	26	1025	909	0	2.95131
70238	69309	72	24586	24572	59	28779	28206	70	392	506	0	1671	1426	16	-43	379	0	2.95459
64935	66682	74	16730	16991	43	25938	25967	62	472	573	0	1484	1432	15	283	594	0	2.95677
89508	86547	84	31857	31321	72	30520	29606	72	503	430	0	1750	1582	17	159	342	0	2.96223
85036	86018	72	34552	34573	71	39465	39333	72	715	458	0	2098	2130	20	-169	138	0	2.96442
130311	119086	84	57567	52324	80	69280	63222	80	1071	826	0	4091	3588	32	194	1261	7	2.96551
30699	30968	56	11122	11494	37	12341	12525	40	89	117	0	639	741	0	-388	273	0	2.97425
113287	110960	89	41789	41256	74	44162	42653	75	610	601	0	2728	2647	24	445	565	0	2.983
139953	132439	81	58363	55348	78	66447	62246	79	774	716	0	3452	3209	29	952	1044	3	2.98627
121824	115253	79	54043	51041	77	56727	52178	77	688	708	0	3140	3001	26	27	409	0	2.98737
74486	73451	73	28273	27983	70	27279	26097	69	250	265	0	1660	1523	15	-329	487	0	2.99392
34164	35315	53	16081	16230	43	16472	16204	44	280	255	0	845	835	0	306	364	0	2.99392
87337	86841	79	30214	29975	71	39798	39407	72	253	405	0	2243	2051	21	-111	542	0	2.99501
54678	56109	68	11065	11301	37	21894	21765	47	266	300	0	1360	1327	13	150	290	0	2.99939
182500	155985	87	81269	70647	84	100322	87024	85	1580	1094	8	5632	4764	38	825	1200	7	3.00157
29589	31014	46	12713	13211	40	17928	18004	45	138	178	0	768	804	0	-422	105	0	3.00922
45870	48714	59	18700	18844	47	22130	21850	51	285	315	0	1107	1092	6	-64	574	0	3.0114
137751	125981	81	50653	45649	80	74972	66505	81	868	801	0	4091	3629	31	712	740	0	3.01468
94625	94647	74	26697	26719	60	50734	50553	72	582	625	0	2993	2797	26	601	583	0	3.01796
107801	107591	74	44587	43327	74	43934	42481	74	922	858	0	2566	2247	25	151	850	0	3.01796
95606	94896	80	30598	30751	71	39923	38562	73	947	688	0	2049	2161	21	386	701	0	3.02342
105633	104192	75	33868	33712	73	57642	57214	74	635	581	0	3251	3076	26	175	348	0	3.02452
170039	141410	86	54557	45556	83	99717	85989	85	1306	970	0	5402	4553	36	-318	154	0	3.02452
117528	110822	93	66634	63357	93	68708	62630	93	1153	907	0	4042	3651	30	95	843	0	3.02452
29740	29913	62	12437	12570	39	13395	13894	39	228	197	0	719	721	0	890	1191	7	3.0267
81971	82079	71	26583	26614	69	44535	43676	72	595	490	0	2576	2514	24	609	604	0	3.02779
166921	151172	83	54957	48944	82	76270	69195	81	1028	894	0	4678	4182	33	242	1084	5	3.02779
57436	56967	74	20437	20733	47	20830	21171	47	171	303	0	962	1208	9	368	557	0	3.02889
130798	128088	79	51958	49561	77	75348	71693	78	1004	799	0	4188	4003	30	494	558	0	3.03217
238995	182963	93	100157	77502	91	119954	91735	92	1257	815	0	6521	5080	41	962	1217	9	3.03326
128049	121041	89	49902	45421	77	48479	45012	77	679	600	0	2647	2302	26	18	451	0	3.03544
89014	89563	76	43220	43212	72	53633	52810	72	363	422	0	3047	2899	26	46	246	0	3.03654
135432	130522	78	50538	49160	76	66614	63279	77	842	753	0	3438	3436	27	1022	1155	10	3.03654
118297	115292	89	41251	40407	74	67505	64663	75	780	611	0	3674	3451	28	748	754	0	3.03763
133359	123719	84	49570	45247	79	54940	49889	79	437	563	0	2974	2838	27	174	773	0	3.03872
109795	107832	78	37412	36891	73	50031	48831	74	435	384	0	2969	2857	26	129	254	0	3.04528
34646	35983	64	12180	12572	39	16029	16391	43	108	157	0	812	781	0	770	547	0	3.04856
39526	39426	67	13472	13694	40	14826	15281	42	148	199	0	733	877	0	107	493	0	3.04965
148088	133708	92	52714	48186	79	74414	67646	80	1021	768	0	4220	3873	31	879	689	0	3.04965
49899	49846	71	14550	15037	41	22517	23139	52	400	235	0	1340	1328	12	213	486	0	3.05183
73688	73113	71	29266	29279	70	27999	27830	70	313	310	0	1602	1578	15	541	542	0	3.05402
144036	130052	82	60117	51997	82	76401	68222	82	940	969	0	4019	3825	31	811	776	0	3.05402
119401	111122	79	50250	46131	78	60587	55087	78	866	732	0	3017	2779	27	49	864	0	3.0562
39550	39330	66	16276	16595	43	14695	14898	41	240	233	0	866	813	0	-40	619	0	3.05839
56716	57398	73	21574	21987	50	23506	23461	52	241	257	0	1142	1241	11	-232	214	0	3.06385
173825	145825	88	54507	45029	83	100012	84407	85	1176	933	0	5680	4905	37	1206	1264	10	3.06604
115793	110529	83	46178	45027	76	55044	52906	76	672	691	0	2957	2938	26	-48	394	0	3.06822
137349	126660	82	56532	51216	79	70278	63336	80	988	830	0	3963	3368	32	202	319	0	3.07041
43372	45445	65	15344	15680	42	21391	21147	49	4	157	0	970	1066	6	379	542	0	3.0715
32578	32029	67	10541	10586	37	13859	14160	40	-9	77	0	746	762	0	99	542	0	3.0715
154971	134614	88	56819	48262	82	79434	67513	83	925	916	0	4252	3856	33	1536	1248	9	3.07369
133800	133598	77	53144	52229	75	78169	76065	77	1006	905	0	4415	4061	31	1017	656	0	3.07369
98509	95167	76	43707	41992	73	37002	35466	73	329	448	0	2088	1965	21	13	489	0	3.07478
121406	116964	79	48091	46291	76	45058	43145	76	896	703	0	2648	2633	23	-161	477	0	3.07478
39524	40626	72	17826	18282	47	16732	17116	43	154	200	0	1152	1024	4	273	530	0	3.07587
79422	77256	78	28261	28114	70	34899	34753	72	453	399	0	1902	1793	19	-38	174	0	3.07697
39573	41675	68	8939	9125	36	19491	19728	48	262	246	0	1114	1291	9	522	755	0	3.07697
79121	74490	75	33331	30723	75	35889	32359	76	548	418	0	1955	1730	20	333	932	0	3.07697
203584	166884	90	70964	58195	87	81906	65619	88	1214	1031	5	4850	3942	35	671	739	0	3.08134
50933	51082	70	22130	22397	49	20084	20321	51	118	192	0	1152	1123	8	128	558	0	3.08571
139107	132908	83	49026	47248	77	47463	44660	77	877	703	0	2929	3002	25	341	691	0	3.08789
112823	112384	77	35399	34825	73	48144	47186	74	767	652	0	2861	2754	25	535	536	0	3.08789
125057	123502	75	61479	60180	75	64350	63288	75	610	729	0	3719	3510	28	277	280	0	3.08898
227910	178315	98	92653	72630	94	124074	94875	95	1483	1199	14	7164	5563	42	326	564	0	3.09117
38753	37675	69	17577	18089	44	18048	18478	47	239	254	0	1141	990	0	-176	637	0	3.09554
23976	25668	48	9205	9403	37	14114	14399	40	96	140	0	743	646	0	-80	181	0	3.09554
168760	156368	83	62432	58918	81	65288	60326	82	675	874	0	3709	3638	29	429	502	0	3.09991
231266	183480	93	95085	76687	88	118998	95770	88	1581	1269	18	6663	5103	42	954	1062	7	3.09991
110733	104614	76	45855	42733	76	55191	51562	76	763	553	0	2682	2513	25	-202	237	0	3.10319
146421	135344	91	53561	48602	80	70854	65745	80	1224	1175	8	4034	3860	30	-8	510	0	3.10647
196899	161536	86	72171	59243	84	108541	87093	86	1341	908	0	5923	4754	39	3604	1748	41	3.10647
173276	147382	87	76504	65896	84	90551	76397	84	1028	993	0	5063	4431	36	1582	851	0	3.10756
67192	68172	74	31491	31876	69	30305	30403	69	215	387	0	1418	1511	15	334	483	0	3.11084
28846	27728	66	10312	10463	37	10997	11515	37	102	222	0	682	634	0	-393	72	0	3.11193
116949	111631	85	46212	45463	75	61426	59877	76	589	632	0	3148	3232	27	-68	912	0	3.11302
145390	129639	83	58867	52908	81	75523	65406	81	1159	949	0	4063	3497	32	163	381	0	3.11302
162294	139932	98	63246	55717	82	68811	59446	82	1257	1027	4	3813	3337	30	-134	221	0	3.11521
85265	87264	73	29583	30075	63	38818	38548	71	481	420	0	2176	2091	23	267	414	0	3.11521
101087	99869	77	39135	39090	72	54603	54017	74	401	399	0	2931	2890	24	803	695	0	3.1163
108130	106643	82	36619	36378	73	50553	49440	75	586	646	0	3289	3161	27	563	658	0	3.11958
174002	161462	87	67946	64196	82	82828	77410	83	1159	1109	8	4925	4538	33	2379	1928	15	3.12067
32556	33246	59	9279	9370	37	13712	13870	41	259	203	0	761	683	0	-132	350	0	3.12395
164307	137157	89	69100	59703	85	65339	54227	84	784	620	0	3697	2984	31	423	903	0	3.12614
63539	64098	69	23529	24020	55	24531	24948	60	270	335	0	1322	1328	12	-42	259	0	3.12941
29947	32288	51	18280	18805	46	16395	16767	42	197	267	0	918	1093	6	-155	116	0	3.13051
183990	152239	104	86847	73748	86	103881	87619	88	1323	1169	10	5811	4866	38	158	320	0	3.1316
165353	147817	83	74868	68272	81	66190	56322	81	831	725	0	3750	3396	31	27	690	0	3.13597
210444	153325	100	84974	65432	92	85697	61746	93	1114	659	0	4774	3441	38	1317	1016	2	3.13597
95361	95316	73	34056	33925	72	52410	52359	73	848	797	0	2749	2728	25	-49	293	0	3.13815
104657	103114	79	33376	33041	72	49719	49226	74	673	689	0	2728	2701	24	1151	631	0	3.14143
136626	127951	81	63422	59673	78	75211	71611	79	983	969	0	4305	3904	32	1755	1476	13	3.14143
115495	110616	77	35141	32851	76	56218	53264	77	653	578	0	3270	2840	28	555	569	0	3.14253
66694	66534	73	27503	27632	69	25208	24874	69	513	482	0	1340	1321	11	-232	414	0	3.14362
131759	124765	78	47256	44154	78	63666	58684	78	700	706	0	3960	3546	31	578	733	0	3.14799
126741	125946	76	40433	39590	74	79461	76855	77	784	933	0	4667	4420	32	1041	895	0	3.14799
75330	75951	73	30044	30194	70	32278	31958	70	511	449	0	1517	1741	16	660	751	0	3.15236
143088	131787	81	67742	61868	80	59231	53848	79	857	869	0	3313	3056	27	626	1005	1	3.15345
118167	116263	80	48475	48039	74	63867	62065	76	1163	902	0	3604	3417	29	848	911	0	3.15782
146062	141024	80	35087	32879	78	84745	80381	80	1008	824	0	4501	4129	33	672	480	0	3.16001
51962	53249	65	21485	21781	51	19524	19600	47	193	177	0	1026	1062	6	-157	368	0	3.16329
51855	52278	73	19909	20057	48	20461	19967	51	182	285	0	1173	1282	11	-121	672	0	3.16438
44928	44420	72	18431	18623	45	20130	20012	50	101	272	0	1061	1050	5	465	337	0	3.16547
34380	36308	57	9353	9509	36	12010	12565	38	205	152	0	555	645	0	660	630	0	3.16656
91474	91243	75	24196	24361	56	53288	53724	73	615	777	0	2868	3036	24	397	713	0	3.16656
36528	37464	64	15509	15907	42	14999	15239	42	307	390	0	772	830	0	569	758	0	3.16656
106183	104761	75	45057	44730	74	43215	41692	74	474	472	0	2214	2171	21	485	552	0	3.16656
73802	74176	71	25040	25330	59	28226	28152	71	186	213	0	1681	1622	18	1171	1165	2	3.16875
85681	84594	77	24689	24832	61	41690	41472	71	431	461	0	2502	2237	24	435	418	0	3.16875
105643	101338	77	37813	37572	74	54884	53581	75	409	442	0	3269	3161	27	967	730	0	3.16875
116777	108918	81	42550	39075	78	56709	53270	78	748	681	0	3264	2789	29	448	609	0	3.16875
126529	122206	93	44631	43546	74	59465	57653	75	707	710	0	3092	3152	26	1044	664	0	3.16984
108796	107652	76	33974	33785	73	60247	59159	75	650	765	0	3295	3383	27	958	1134	5	3.17421
91945	90598	78	37310	37448	71	41316	41585	72	491	401	0	2344	2146	23	312	529	0	3.18077
86522	83218	76	28228	26485	71	40489	38422	72	262	413	0	2304	2316	21	-302	193	0	3.18295
105490	104255	78	29058	28482	72	51185	49828	74	648	779	0	2895	2957	24	397	710	0	3.18405
162287	147287	83	63283	56358	82	73631	64102	81	803	723	0	3992	3482	31	1027	1655	10	3.18623
121463	108673	90	48127	43724	78	56214	51208	78	280	626	0	2964	2567	28	788	857	0	3.1906
190210	151166	91	61345	48655	88	100265	78966	89	1120	864	0	5718	4669	38	479	998	0	3.1906
149496	134554	83	67947	62367	81	66363	59126	81	1053	727	0	4072	3600	32	821	563	0	3.1906
70242	68935	76	26826	27106	63	25727	26127	55	137	285	0	1528	1514	14	78	437	0	3.1917
172828	146576	88	63044	54548	85	82534	70942	86	884	522	0	4742	3927	35	109	437	0	3.19825
40080	39551	76	15653	15968	41	15348	15550	42	72	178	0	738	851	0	621	1004	2	3.20044
45972	46400	68	22296	22448	52	22317	22340	54	108	357	0	1199	1191	11	142	323	0	3.20262
158005	133043	85	71461	61525	82	62260	52533	82	690	451	0	3644	3068	32	70	348	0	3.20481
67280	68298	72	24035	24094	62	29705	29791	68	251	407	0	1809	1720	18	715	1093	6	3.21136
47149	46778	70	12306	12445	39	15016	15414	42	-14	247	0	1045	999	0	-534	80	0	3.21246
162514	134568	84	59061	49861	83	78109	64283	84	1055	736	0	4419	3480	35	949	1212	7	3.21464
104117	106131	73	27763	28021	57	55166	54688	73	784	684	0	3233	3135	26	443	780	0	3.21464
40314	39226	73	23362	23798	54	16025	16541	44	324	228	0	836	757	0	787	1163	7	3.21683
115123	112295	77	41389	40613	75	63408	61969	76	719	635	0	3570	3606	27	223	573	0	3.21792
65153	65951	72	24438	24622	58	22623	22672	48	123	251	0	1232	1244	10	228	324	0	3.21792
42995	43531	67	15828	15975	42	20375	20881	48	294	276	0	1134	1116	8	4	376	0	3.21792
34205	35962	47	14493	14812	42	14474	14924	41	170	177	0	761	715	0	-655	0	0	3.22011
194975	158218	87	68104	55180	83	104302	83927	86	1263	1081	8	5841	4767	37	690	433	0	3.2212
72059	67080	89	27987	25963	79	28757	25443	89	285	371	0	1517	1374	13	134	507	0	3.2212
112592	111170	83	36291	36067	73	58045	56148	75	601	689	0	3120	3031	26	144	390	0	3.22229
125190	117813	81	52292	48987	77	53007	49952	78	694	753	0	2922	2710	25	285	764	0	3.22229
116307	112685	86	71297	70388	77	62875	60976	76	1201	973	0	3308	3371	27	915	898	0	3.22338
168928	148711	92	52435	44277	80	87307	76410	83	1168	982	0	4873	4400	34	890	1368	10	3.22338
37183	37911	63	14066	14283	41	16648	16816	44	143	266	0	789	825	0	-428	244	0	3.22666
244818	192080	96	100836	81744	90	132650	104549	91	1717	1256	15	7477	6063	44	426	354	0	3.22994
34434	36173	61	15565	16038	43	14645	14843	41	183	133	0	797	816	0	54	152	0	3.23103
32306	31238	67	13862	14009	40	13322	13343	41	193	208	0	862	756	0	-269	99	0	3.23868
40871	39259	74	14962	15332	42	16168	15890	43	37	146	0	880	808	0	272	503	0	3.24524
122383	117652	85	44403	43004	75	39626	38521	75	639	512	0	2449	2284	23	850	1167	6	3.24633
101587	98880	76	45186	45168	74	50620	49627	74	500	565	0	3182	2969	26	348	376	0	3.25398
117972	109842	80	43530	40104	77	63495	57121	79	811	649	0	3540	3248	29	972	847	0	3.25507
25702	25839	61	11963	12380	38	10904	10939	37	47	144	0	542	667	0	478	688	0	3.25616
23578	24178	67	12123	12382	38	11571	11467	40	157	346	0	609	616	0	142	791	0	3.25616
190018	157052	86	72473	59285	85	107564	87744	86	859	808	0	6053	4968	38	1026	1283	9	3.25726
112215	110096	77	32541	32750	71	52714	51238	75	735	780	0	2867	2809	24	-103	628	0	3.25726
35757	34770	70	11061	11229	38	14570	14562	44	196	164	0	721	712	0	131	322	0	3.26053
39519	40801	68	17621	18042	45	13769	13378	41	-23	172	0	812	691	0	-94	277	0	3.26272
139983	137092	83	67778	66468	77	62980	60064	77	970	970	0	3572	3543	27	-105	449	0	3.266
105733	104633	76	39740	39397	74	55965	54370	76	650	633	0	3197	3193	27	392	509	0	3.266
141563	137817	81	43733	42416	76	82874	79280	78	715	952	0	4238	4013	30	334	354	0	3.26818
225459	185569	94	85408	72977	88	90602	74513	88	1154	1108	7	5032	4011	37	-287	200	0	3.26928
42333	41412	72	19248	19868	45	16108	16392	43	210	289	0	896	807	0	46	360	0	3.27146
148018	135383	84	48402	44479	79	82602	74104	82	846	850	0	4395	4023	32	324	656	0	3.27146
107624	105723	82	37999	37609	74	58427	56761	76	800	795	0	3351	3344	28	-299	708	0	3.27474
52711	52384	75	13398	13450	40	21952	22201	51	238	317	0	1002	1030	4	-210	179	0	3.27583
54818	55656	69	22278	22438	48	23052	23301	58	462	340	0	1311	1420	14	40	326	0	3.27802
112209	111624	74	47537	46728	75	56169	55113	75	609	540	0	2923	2849	25	-62	494	0	3.27802
24313	25792	44	8771	8982	35	10825	11203	38	365	264	0	473	548	0	67	370	0	3.28129
50556	52468	60	19445	19510	47	21215	21267	49	388	325	0	1193	1091	7	-80	436	0	3.28239
105035	103949	75	46311	45987	73	50472	49445	74	525	580	0	2784	2647	25	264	441	0	3.28348
36430	36710	59	17077	17236	43	15392	15425	42	224	243	0	814	935	0	-500	106	0	3.28348
138509	134335	79	49346	47509	76	73533	71751	77	1037	1077	6	4380	4213	31	1420	1137	10	3.28567
123421	120638	85	39528	39289	75	61358	60445	76	1020	928	0	3421	3367	27	-158	640	0	3.28567
250568	194548	104	92722	72235	99	112083	87377	100	1550	1230	13	6431	5040	41	-50	463	0	3.28676
30649	34171	50	13280	14004	38	14923	15284	40	-2	193	0	841	893	0	-92	497	0	3.28676
174597	153817	86	64848	55631	84	82036	71742	85	949	568	0	4590	4155	34	93	462	0	3.28676
116934	108822	79	44563	40269	77	65113	60716	76	656	721	0	3500	3189	28	653	544	0	3.28785
117844	113479	80	43930	42778	75	56819	53712	75	546	618	0	3011	2987	26	94	692	0	3.28785
165576	139902	98	52204	42611	84	74884	63049	87	774	751	0	4168	3427	33	756	1155	6	3.28894
133475	132966	77	33246	33087	74	72084	69370	76	930	890	0	4339	4396	30	143	574	0	3.28894
53900	55402	70	13770	14093	40	20907	21634	48	250	356	0	1073	1108	7	140	278	0	3.28894
115676	106835	82	46262	42280	78	71207	64789	79	596	676	0	3874	3725	29	414	675	0	3.29113
120381	114731	82	43321	40558	75	63171	59708	76	839	974	0	3479	3365	28	37	422	0	3.29222
56839	56836	73	21580	21704	50	22310	22797	50	246	380	0	1227	1268	10	744	597	0	3.29222
37922	38399	70	8896	9265	35	19057	19615	44	267	275	0	1005	1040	4	-213	493	0	3.29331
126363	121015	77	45880	43990	76	68718	66581	76	1247	1074	8	4081	3903	30	667	1286	8	3.29659
108157	105214	76	42723	41210	73	46382	44945	74	688	622	0	2842	2592	26	259	591	0	3.29768
128720	116005	80	50286	45473	79	57238	52204	80	644	661	0	3355	2839	29	638	792	0	3.30096
52935	54253	68	21842	22080	51	18591	18469	45	272	248	0	964	997	0	14	293	0	3.30315
42003	42189	63	17624	17812	44	21574	21521	48	30	232	0	1074	1040	5	616	506	0	3.30533
107683	106167	77	38473	37702	74	48773	47134	75	545	559	0	2564	2566	24	902	856	0	3.30752
101500	100392	77	25967	25973	57	33775	33558	72	404	360	0	1995	2051	20	617	525	0	3.31189
38795	39263	70	13316	13490	40	17102	17133	45	154	184	0	1025	1011	2	-213	209	0	3.31298
118794	117367	76	45934	45427	74	69234	67545	76	881	781	0	4106	4420	28	1424	1789	13	3.31517
212762	169111	92	125507	110348	88	160987	135704	89	2225	1835	21	9255	8067	43	648	1514	10	3.31626
49644	51641	68	19126	19451	47	22320	22078	55	212	269	0	1156	1230	10	697	735	0	3.31845
111552	111330	75	39406	38642	73	54037	52490	74	733	715	0	3135	3028	27	187	318	0	3.32609
45937	45488	61	13528	13812	40	17655	17908	46	475	255	0	1049	971	0	-605	45	0	3.32719
30023	31379	62	11708	12036	38	11255	11678	38	146	182	0	681	801	0	5	235	0	3.32828
53736	57224	66	12552	12867	39	22904	22875	55	303	296	0	1250	1185	10	767	590	0	3.33047
33598	35277	49	12841	13017	40	15986	15926	43	63	133	0	856	857	0	-106	309	0	3.33265
118073	110387	84	45855	41144	78	72317	65872	78	976	884	0	3970	3489	30	422	867	0	3.33484
65791	65272	74	26162	26112	64	25957	25027	59	359	353	0	1502	1471	15	-272	176	0	3.33593
187940	151842	88	69188	55295	87	111302	89004	88	1395	996	0	6190	4818	40	834	605	0	3.33593
48417	50273	67	15616	16235	43	19576	20158	48	263	188	0	954	951	0	30	302	0	3.33811
53669	52843	77	16677	17016	43	23109	23219	54	95	165	0	1051	1075	6	-150	271	0	3.33921
77878	78782	73	28294	28571	70	31793	32128	70	332	393	0	1863	1833	19	-227	532	0	3.33921
26603	27667	58	12386	12782	39	12055	12045	41	167	280	0	538	557	0	492	1065	4	3.34139
142826	138858	81	35069	34742	76	65992	63434	78	724	762	0	3851	3479	30	477	530	0	3.34248
46470	48265	67	16782	17232	44	21326	21652	48	240	351	0	1209	1172	10	391	338	0	3.34248
130042	121229	79	35955	32662	78	72085	66835	80	1148	1064	6	4003	3765	29	178	578	0	3.34358
104827	106329	76	46300	46230	72	67836	67415	73	667	537	0	3338	3363	27	367	387	0	3.34467
23184	23533	60	11520	11813	38	10494	10881	38	231	407	0	501	590	0	-154	289	0	3.34467
101074	98682	89	46087	45290	73	51510	50540	74	812	506	0	3014	2873	25	37	451	0	3.34576
49904	51038	71	24267	24576	59	20742	20925	50	418	427	0	1093	1115	7	5	365	0	3.35123
132452	122627	80	49700	45940	77	74035	67740	78	970	830	0	3789	3372	31	488	950	0	3.35232
54740	54595	72	17813	18045	45	20759	21488	50	239	342	0	1033	1073	7	80	276	0	3.35341
57165	59455	68	19846	20075	50	23354	23862	57	307	331	0	1274	1312	12	345	480	0	3.35341
87438	87954	79	28236	28512	70	42024	40922	72	471	474	0	2312	2204	23	277	468	0	3.3545
104204	102479	78	41663	41103	73	52893	51660	74	719	719	0	2988	2735	26	871	1736	11	3.35778
66135	66538	72	22476	22809	56	24653	24473	62	111	249	0	1160	1332	12	99	424	0	3.35778
116374	115689	77	52416	51630	74	52000	50555	74	831	632	0	2990	2957	26	482	816	0	3.35887
186866	152885	87	75502	62796	86	95017	78077	87	1269	1037	5	5147	3989	38	882	1062	5	3.37199
67215	69323	71	24618	24532	57	26722	26712	69	302	252	0	1484	1516	16	975	1053	4	3.37308
227138	173874	95	81271	62632	90	103838	79642	91	1100	764	0	5867	4555	38	702	715	0	3.37636
104190	102078	80	23113	22044	68	45305	44163	74	523	568	0	2923	2954	24	-327	222	0	3.37854
82779	83865	72	33153	33282	71	40693	39565	72	538	518	0	2303	2306	21	137	563	0	3.37854
122886	118796	83	47564	46437	76	58482	56474	76	659	659	0	3412	3093	28	693	644	0	3.37854
144176	130295	81	51685	45537	80	71273	61580	82	800	727	0	4260	3726	32	11	427	0	3.37854
62921	65561	68	27880	28137	64	27056	27069	67	468	325	0	1238	1318	12	102	329	0	3.3851
74955	74831	73	40355	40744	70	29341	29506	69	364	452	0	1641	1781	18	-212	286	0	3.38947
29335	27276	76	10378	10432	37	13180	13184	41	325	206	0	904	871	0	530	765	0	3.39056
45070	45989	73	20462	20626	50	19277	19705	47	323	452	0	1168	1139	8	-75	453	0	3.39275
170932	137619	87	66314	53467	84	65418	51198	85	714	642	0	3890	3048	33	1044	689	0	3.3993
105108	103405	91	49803	49709	74	56548	55378	74	733	671	0	3198	3020	27	1260	1038	3	3.4004
252720	182665	107	103114	74461	93	112670	80885	94	1579	1090	7	6935	5327	42	498	518	0	3.40149
100787	88907	78	38344	34383	77	39652	35364	77	441	397	0	2302	2068	23	227	604	0	3.40258
194172	156554	89	81225	66887	87	79865	63901	87	1073	922	0	4617	3827	35	1022	1599	11	3.40586
73367	76390	61	14827	15438	39	36207	35897	70	180	333	0	1960	1860	18	969	711	0	3.40586
244171	159847	124	90599	59147	107	102713	68103	108	1252	856	0	5838	4080	50	1140	603	0	3.40695
99760	100643	76	32183	32437	72	53675	52607	73	542	547	0	2963	2792	26	1508	884	0	3.40695
34539	35115	52	14963	15148	42	14299	14227	41	230	349	0	831	815	0	404	830	0	3.41242
57272	56870	85	22646	22745	55	25272	25578	65	-109	76	0	1666	1536	16	147	346	0	3.4146
115362	112382	79	35294	34855	74	42124	41000	75	659	586	0	2451	2507	23	1027	728	0	3.41788
60005	63733	70	28569	28860	68	24559	24684	61	320	461	0	1367	1478	14	134	509	0	3.41788
104261	103137	75	41003	40617	74	48505	46763	75	741	623	0	2734	2590	24	250	273	0	3.41788
103330	103006	74	26185	26054	62	55591	54571	74	605	615	0	3059	3034	26	-182	193	0	3.41788
35402	36286	53	15968	16385	44	14590	15252	42	163	172	0	695	684	0	-168	273	0	3.42006
28509	28795	63	12257	12695	40	13191	13618	39	47	105	0	642	827	0	-2	404	0	3.42334
139560	127846	95	54475	50209	81	59748	55050	81	897	650	0	3146	2675	28	241	499	0	3.42553
122790	120277	77	48406	46406	75	70812	67486	78	757	822	0	4104	4001	31	217	397	0	3.42553
66724	66998	76	18968	19137	47	26589	26420	61	385	316	0	1643	1728	15	397	467	0	3.42771
30033	31863	54	10420	10717	37	13225	13470	40	186	300	0	657	715	0	155	546	0	3.43427
115510	113900	76	50986	50382	75	44769	44273	74	659	650	0	2647	2551	24	373	555	0	3.43427
131319	121156	79	49992	45527	79	70061	62113	81	906	774	0	3776	3373	31	793	1350	10	3.43536
27469	25029	67	12714	13282	39	10842	11175	37	144	155	0	595	678	0	-92	185	0	3.43536
60589	62433	71	23148	23116	57	24147	23792	56	569	473	0	1275	1333	13	165	809	0	3.43973
146198	130982	81	52609	47139	81	71792	64149	81	601	626	0	4045	3666	31	428	598	0	3.44082
26094	27232	59	12787	13253	40	12180	12358	39	336	243	0	622	603	0	385	1132	5	3.44192
121730	118937	78	47053	46072	74	55968	53665	75	815	765	0	2890	2609	27	-4	167	0	3.4441
111447	108121	82	44060	43092	74	55688	53675	75	522	623	0	3268	3167	27	749	672	0	3.44629
37415	37220	64	13459	13594	40	16267	16218	42	181	159	0	890	862	0	-275	520	0	3.45066
117801	115398	78	33884	33344	74	34136	33816	74	915	943	0	2196	2144	21	164	353	0	3.46159
94281	84070	77	36986	32528	76	38980	33693	77	708	584	0	2076	1795	23	91	532	0	3.46377
30785	32509	55	14769	15352	42	13323	13735	42	154	145	0	729	733	0	-165	229	0	3.46377
38555	39337	60	17847	18269	45	20067	20424	49	193	138	0	1186	1141	8	330	523	0	3.46705
87661	81801	82	32808	30719	73	39475	37188	74	689	489	0	2112	1892	20	939	868	0	3.46814
304430	211439	122	114428	78636	104	150107	108946	105	2086	1432	23	8626	6370	47	2806	2002	20	3.47033
149430	134519	93	36897	32845	80	67438	61226	81	711	705	0	4000	3756	30	1304	948	0	3.47142
66033	64833	75	28554	27453	70	24388	22482	59	473	316	0	1501	1341	15	-127	158	0	3.47142
99707	91179	82	42405	39390	77	36473	33563	77	434	537	0	1865	1657	20	550	813	0	3.47251
163788	145424	84	74614	66450	82	73809	64099	82	1005	767	0	4363	3702	34	484	717	0	3.47688
86484	86110	74	30700	31294	70	41531	41675	71	405	450	0	2237	2327	20	147	376	0	3.47688
129801	126811	76	44894	43722	75	59743	57863	76	847	707	0	3144	3024	26	543	502	0	3.48016
115482	113558	76	39727	39184	73	57617	55814	74	496	471	0	3142	3038	27	-138	387	0	3.48453
159354	139075	85	69143	60580	82	97638	87187	84	994	913	0	5290	4650	36	1384	1316	8	3.49109
59614	61369	67	26292	26759	60	25635	25949	58	219	409	0	1409	1395	13	-327	150	0	3.49109
126915	118625	81	61623	57689	78	81370	76318	79	1204	938	0	4433	4190	31	170	652	0	3.49437
110832	109514	75	45955	45113	74	45223	44086	74	776	647	0	2485	2492	23	480	704	0	3.50092
110987	108900	75	38519	38082	72	42286	41090	72	601	548	0	2416	2267	24	471	1080	4	3.50201
91319	88583	79	39274	38549	72	36887	35748	72	496	404	0	1796	1798	19	300	485	0	3.50529
28062	27995	61	6190	6564	32	13447	14118	40	249	191	0	713	710	0	76	248	0	3.50529
150152	137502	87	50853	45995	79	80744	73397	80	1124	875	0	4053	3771	31	-286	519	0	3.50857
25625	27099	53	11703	11990	38	12599	12469	40	293	244	0	625	624	0	525	667	0	3.50966
40907	43204	65	19257	19491	46	17262	17631	42	257	247	0	931	938	0	190	431	0	3.51076
39828	40196	78	18327	18945	45	16263	16561	42	137	283	0	821	872	0	129	587	0	3.5195
40526	42645	52	18643	18953	46	15629	16195	42	183	217	0	749	791	0	472	767	0	3.52168
40512	40472	77	15444	15783	42	16824	17272	44	35	305	0	842	1003	1	147	327	0	3.52278
106045	103366	80	47209	45727	75	36103	34549	73	522	534	0	2164	1995	20	352	276	0	3.52278
137197	125463	82	42355	38726	79	60090	54455	79	826	647	0	3410	3177	28	-166	198	0	3.52387
171613	146832	88	72368	60992	83	82382	71346	84	863	780	0	4735	3957	35	-343	133	0	3.52496
35967	36305	63	14717	14897	42	13587	13339	41	90	133	0	735	780	0	929	791	0	3.52824
91701	91416	77	35926	35625	72	47526	47097	72	662	513	0	2449	2351	24	11	431	0	3.53042
137537	123740	81	51488	46488	80	67208	59860	80	669	656	0	3854	3542	31	789	759	0	3.53261
101359	101231	76	38433	38387	72	53979	53543	74	629	683	0	3060	2937	25	362	811	0	3.5337
91687	93259	72	34543	34639	71	49921	48997	72	571	591	0	2638	2638	23	-250	280	0	3.5337
80726	83203	72	26550	26964	56	38904	38868	72	333	349	0	2065	2197	21	590	959	0	3.5337
151256	132303	88	54142	47201	81	81254	72459	83	1264	946	0	4381	3836	32	1646	1516	11	3.53479
152192	135963	83	57643	51071	81	63089	54858	81	837	589	0	3274	2962	29	236	380	0	3.53479
129026	123941	84	43831	42065	76	72508	69806	77	826	852	0	3791	3430	29	173	973	0	3.53589
160146	134512	87	59453	51077	84	72822	61275	84	991	750	0	4184	3412	34	1114	863	0	3.53917
118339	116499	76	45032	43520	75	45685	44574	75	691	615	0	2218	2256	22	-200	141	0	3.53917
176992	156185	86	79783	71864	83	80817	69554	84	1243	1058	6	4567	4220	33	1474	924	0	3.54244
189807	158539	88	57043	47237	85	73602	61309	85	1166	1014	3	4565	3634	35	521	410	0	3.54572
192659	154894	91	71766	56592	88	96894	75594	88	1050	995	0	5154	4131	37	619	1289	11	3.54681
26378	26241	62	9491	9711	37	13044	13196	40	192	162	0	788	776	0	-90	153	0	3.54791
95610	95877	76	15170	15128	42	49732	49610	73	637	593	0	2874	2766	25	884	656	0	3.55009
105134	104461	80	37754	36960	73	65137	63485	75	744	495	0	3379	3303	27	723	1058	4	3.55228
64033	63012	72	29844	30062	68	24048	24257	56	338	409	0	1283	1250	12	-16	471	0	3.55446
22285	24476	44	10137	10508	37	11595	11731	39	44	63	0	669	621	0	144	331	0	3.55993
99160	99257	79	44558	44679	72	61025	60053	73	474	594	0	3425	3618	26	153	347	0	3.56211
105850	101390	93	31147	29811	76	62066	57527	82	974	650	0	3483	3156	29	1044	1272	9	3.56211
65644	66238	74	24941	24994	68	24692	24741	54	357	358	0	1457	1439	14	22	445	0	3.5632
96977	96667	74	33967	33817	73	48608	47110	74	601	603	0	2792	2599	25	456	321	0	3.56648
89270	87978	75	34931	34617	72	40429	39823	73	628	516	0	2150	2055	20	823	644	0	3.56976
127491	123510	79	45271	43825	75	57586	56192	76	685	847	0	3151	3096	26	782	1065	4	3.57085
29122	29205	51	13466	13689	40	15005	15228	42	321	230	0	559	552	0	-536	58	0	3.57413
179880	151038	86	66093	53871	83	96591	82037	84	948	861	0	5349	4479	38	585	928	0	3.57522
191887	168201	90	64826	54982	84	103844	91421	86	1707	1148	14	5789	5181	37	2057	1973	19	3.57522
38167	39008	71	12883	13540	39	17730	18503	43	155	142	0	811	920	0	154	1431	7	3.57632
38412	40999	64	18945	19363	48	18658	18860	45	266	281	0	1091	1247	10	273	365	0	3.57959
77354	78683	71	19679	19755	46	32311	32050	70	432	327	0	1537	1508	15	1756	1494	17	3.57959
73894	74371	74	27983	27992	63	32827	32346	70	396	299	0	1992	1795	19	216	564	0	3.57959
136601	129460	87	49197	47871	76	67535	64140	77	551	782	0	4036	4137	29	-78	454	0	3.58069
110595	102528	84	49121	45025	77	53331	48435	77	830	644	0	3071	2817	28	253	339	0	3.58178
127907	115241	80	49633	43357	79	64684	55715	80	681	819	0	3627	3158	31	906	1516	11	3.58287
28692	29824	59	13125	13557	40	12202	12826	39	59	259	0	682	730	0	-574	59	0	3.58396
136217	125898	84	57906	53623	80	75422	69034	81	716	694	0	4236	4053	31	110	707	0	3.58615
230661	180555	91	75249	58222	88	116387	90822	90	1906	1359	20	6554	5154	40	1535	1641	13	3.58615
48989	51099	66	21284	21467	52	20821	21042	50	119	207	0	1049	1213	9	112	643	0	3.58943
94307	93741	77	31560	31531	70	42429	41876	71	630	637	0	2564	2503	24	860	947	0	3.58943
121462	117504	88	46513	45109	76	68586	66430	77	557	541	0	3704	3461	29	843	565	0	3.58943
132441	129682	78	47870	46849	76	70190	67530	77	737	911	0	4120	4096	30	345	402	0	3.58943
117355	111500	78	50187	47984	76	53314	50926	76	451	409	0	3148	2978	27	528	650	0	3.59052
81644	77520	78	28181	26696	73	32091	29778	73	245	365	0	1830	1710	19	797	900	0	3.59489
123934	112646	85	45388	40421	77	66681	60604	79	710	696	0	3765	3365	31	-82	367	0	3.59926
50977	52466	69	17484	17636	45	22311	22110	52	294	286	0	1117	1286	11	-118	595	0	3.60035
95409	95274	77	35004	34982	73	49350	48987	73	477	415	0	2637	2718	24	941	701	0	3.60254
91864	96973	66	50993	50584	72	42448	41185	72	440	320	0	2382	2515	22	489	452	0	3.60254
138245	127785	80	63368	56710	79	78505	69741	80	889	953	0	4116	3504	34	300	1114	5	3.60254
130339	125464	79	38872	37618	75	47258	45592	76	1084	1084	7	3140	2819	27	214	625	0	3.60363
29976	31731	49	16789	16922	44	14472	14528	44	6	86	0	811	721	0	-30	325	0	3.608
98947	99061	73	42098	41665	72	48701	49568	73	387	541	0	2465	2518	22	-169	523	0	3.608
31822	34444	59	12074	12606	39	15995	16550	41	80	142	0	801	1049	4	-28	412	0	3.6091
23948	26551	41	13354	13715	39	13264	13438	40	-139	106	0	698	701	0	-157	289	0	3.61128
105438	104358	83	22739	22404	51	50927	50083	74	389	427	0	2784	2944	24	594	622	0	3.61237
144168	128096	84	60324	53011	82	74802	65669	83	542	659	0	3830	3293	32	1223	1004	1	3.61674
102488	103032	77	32060	32152	69	51732	50516	74	597	582	0	2854	2921	25	1258	1236	9	3.61784
165946	144580	82	62819	54532	82	84791	73381	82	1039	959	0	4696	3976	35	373	743	0	3.61784
421115	272960	139	163455	105237	137	278376	195180	138	3413	2400	31	15028	10744	60	868	857	0	3.62112
234703	185323	94	79550	63522	91	97186	78284	92	1562	1096	9	5326	4188	37	86	388	0	3.62112
118190	115202	78	47239	46722	75	63880	61471	76	914	793	0	3503	3455	28	-24	535	0	3.62986
149605	130410	83	54580	45665	81	87385	75821	82	1043	969	0	4868	4297	34	1521	1164	6	3.63423
37706	36185	78	11672	11887	38	13764	13805	41	155	261	0	787	708	0	180	854	0	3.63751
125160	118159	80	43881	40013	76	70105	65277	78	823	791	0	3495	3185	29	1606	1528	17	3.63751
101639	99421	79	37384	37334	73	54715	53451	74	727	531	0	3003	2921	26	731	777	0	3.64188
130900	126214	78	36342	35111	76	59516	57697	77	860	655	0	3591	3474	27	-335	309	0	3.64515
23345	25807	47	12750	12961	40	13218	13101	42	97	277	0	724	601	0	-406	137	0	3.64515
76067	75977	76	30900	31130	70	27682	28176	70	462	308	0	1511	1475	14	196	366	0	3.65171
114324	114173	75	36613	36345	74	60389	58362	76	679	709	0	3271	3019	28	209	504	0	3.6528
139053	126687	92	55591	50202	79	49682	44240	79	721	618	0	2763	2404	26	-201	230	0	3.6528
43072	44335	68	20969	21278	51	19950	20220	48	464	398	0	1126	1078	6	84	327	0	3.65717
183718	157162	84	60636	50006	84	114923	96081	85	1402	1294	14	6022	5135	37	-250	454	0	3.65717
175098	145876	97	77270	65515	86	65152	54507	86	1063	853	0	3604	3246	31	-324	371	0	3.65936
128090	119046	79	58101	52318	78	63293	56752	78	928	835	0	3490	3130	29	534	745	0	3.66154
43809	45211	67	21736	21818	51	19934	19934	49	290	202	0	1032	1041	5	424	410	0	3.66264
86659	86987	73	33125	32901	71	37915	37340	72	508	481	0	2131	2042	21	-270	177	0	3.6681
103574	102524	76	40770	40141	73	51512	50593	74	785	529	0	2674	2755	25	1202	675	0	3.67029
130846	124007	85	53187	51906	77	50800	49861	77	741	598	0	2860	2741	25	128	253	0	3.67247
64800	65575	70	26094	26392	58	27044	27437	61	84	277	0	1621	1467	16	519	529	0	3.67247
75303	76794	72	13552	13889	40	31291	30550	70	459	430	0	1525	1568	17	582	1209	7	3.67356
199707	160690	89	66193	51479	87	87667	70631	89	1131	827	0	4517	3759	35	79	577	0	3.67466
136454	117710	91	53560	45989	80	55469	45977	80	803	755	0	2841	2330	28	736	936	0	3.68012
114427	114457	77	32367	32222	72	58057	56433	75	762	609	0	2860	2881	25	212	661	0	3.68231
66062	67770	69	27808	27852	68	31166	31756	70	415	439	0	1680	1689	16	-69	343	0	3.68231
105940	105430	74	26690	26434	70	61427	60646	75	359	550	0	3469	3452	27	978	748	0	3.6834
143524	137187	81	73816	71447	77	100443	97591	79	1062	979	0	5542	5260	34	870	1042	4	3.68449
30059	28866	61	13490	13890	41	13597	14401	40	-135	125	0	702	739	0	-186	194	0	3.68886
143296	123931	89	65782	57389	81	58077	50120	81	587	717	0	3265	2769	28	229	556	0	3.68886
130429	125784	81	44662	42606	76	70465	66140	78	949	867	0	4067	3902	30	1713	1468	18	3.68995
311154	231397	103	136118	99007	102	143340	106847	103	2248	1678	23	8384	6232	47	675	928	0	3.69105
74195	74405	71	29378	29645	69	29664	30075	69	350	320	0	1614	1562	17	-270	312	0	3.69105
92247	90706	81	41468	41068	72	49499	48202	73	615	732	0	3021	2986	25	1057	963	0	3.69432
71732	72364	72	27318	27282	64	28674	28790	70	126	153	0	1522	1359	15	87	454	0	3.69432
127005	123168	83	47251	46552	74	58022	56794	75	682	813	0	3515	3112	29	336	579	0	3.69432
98101	98087	76	33321	32571	73	34123	32985	73	615	592	0	1924	1872	19	238	433	0	3.69542
111857	102948	82	44476	39965	77	55068	50497	78	729	649	0	2859	2670	26	441	519	0	3.69651
227162	178321	95	75615	58244	90	118468	89669	91	1593	1193	14	6881	5569	41	534	851	0	3.69651
32624	34183	62	9658	10107	35	17151	17781	42	68	214	0	899	1069	6	639	699	0	3.6976
126408	124177	78	34274	34087	74	59801	58201	76	844	658	0	3276	3184	27	192	911	0	3.6976
132337	127282	88	48439	46806	76	57722	54854	77	666	597	0	3291	3118	27	-91	341	0	3.6987
103854	102057	73	30157	30045	71	58052	56984	74	899	692	0	3049	3020	26	142	579	0	3.6987
29891	31720	51	13854	14314	40	14597	15121	41	82	117	0	774	730	0	-380	193	0	3.6987
124498	120934	78	42226	41435	75	41066	39976	75	2201	2030	22	2852	2840	25	471	821	0	3.69979
112305	109436	76	35143	34369	73	50842	49064	74	284	467	0	2873	2663	25	-27	519	0	3.70634
106947	106416	74	38098	38364	73	57571	56224	74	826	684	0	3009	2974	25	1575	1288	9	3.70634
180929	154185	88	60824	50291	83	96952	86990	85	1460	1322	12	5421	4720	36	798	960	0	3.70962
127353	123072	79	65523	63128	77	50223	48172	75	602	625	0	2722	2659	25	619	1085	4	3.71181
94957	93592	75	36233	35827	72	39575	38469	73	443	491	0	2035	2161	19	325	777	0	3.71618
115936	114141	74	38079	37557	74	45399	44465	74	754	627	0	2904	2750	26	313	622	0	3.71946
125107	122689	78	47759	47053	75	77269	74694	76	809	885	0	4402	4301	30	931	980	0	3.71946
203581	160308	93	107511	84223	90	126993	97983	90	1820	1263	20	7261	5643	43	1168	860	0	3.72273
119863	117036	77	43686	42379	75	54992	52400	75	673	620	0	3223	3067	27	136	442	0	3.7271
44675	46928	70	19951	20378	46	18369	18678	44	513	247	0	1153	1305	11	472	875	0	3.72929
31055	31970	60	14713	15136	42	14269	13742	44	372	262	0	890	983	0	142	355	0	3.72929
29994	28687	70	13244	13515	40	14200	14761	40	-161	92	0	792	704	0	-86	441	0	3.73585
118844	109080	79	44649	40543	77	55209	49390	78	694	790	0	3175	3059	27	443	853	0	3.73585
85054	87735	73	34524	34386	70	38579	38017	72	378	500	0	2010	2099	20	308	707	0	3.73585
57854	59899	67	17661	18091	44	25102	25690	57	418	331	0	1338	1376	13	20	438	0	3.73585
225448	176030	91	96595	76630	90	124758	95303	91	1482	1107	11	7077	5395	41	479	904	0	3.73694
187797	150102	107	61249	46949	107	108924	86900	107	1387	966	0	6193	5126	38	1730	1339	16	3.73694
98931	98629	75	29786	30379	59	46970	47063	73	633	681	0	2803	2669	24	962	965	0	3.73694
107927	104382	92	31456	31402	72	61246	60068	74	677	583	0	3503	3534	27	1180	1045	4	3.73803
169083	136417	91	62621	50932	84	84595	68033	85	1265	1036	6	5083	3964	37	763	679	0	3.74022
211104	163075	92	82358	62822	87	95265	74781	88	1254	1022	5	5437	4283	37	263	814	0	3.74459
134340	118617	81	47940	41034	78	62100	52598	80	809	633	0	3403	2956	29	434	886	0	3.74568
121965	120232	80	32702	32430	73	78048	76383	77	790	825	0	4509	4095	33	963	898	0	3.74568
144209	133080	83	53850	49159	79	79212	71199	80	1322	1127	9	4578	4193	33	1460	1353	11	3.74568
138914	132873	80	49147	47517	77	62013	58921	78	886	930	0	3493	3270	29	1114	722	0	3.74677
137132	122457	98	55071	48489	84	74287	65081	98	839	788	0	4390	3763	33	-290	199	0	3.74677
116732	115305	77	47312	46705	74	56413	55590	75	734	633	0	3321	3187	27	181	442	0	3.75114
146491	128455	84	56736	49367	82	61161	54333	81	771	702	0	3447	2949	30	487	418	0	3.7577
146708	132553	84	53815	48502	80	81955	72216	83	1027	1000	1	4756	4184	34	271	701	0	3.7577
66212	66162	75	25906	26231	59	24264	23699	66	34	139	0	1154	1166	10	-382	203	0	3.75989
82802	85221	71	40664	40785	71	42607	42106	72	610	566	0	2439	2329	24	1249	1126	8	3.76098
87244	87660	81	36354	36921	71	45133	45303	73	672	690	0	2408	2444	23	412	577	0	3.76098
108751	107126	78	41169	39593	74	42836	40992	73	727	629	0	2170	2201	21	741	690	0	3.76535
149163	127015	86	52575	45392	81	53668	45587	81	869	602	0	3059	2486	28	373	370	0	3.76753
38026	38693	49	14787	15130	41	17560	17847	43	222	198	0	963	945	0	-135	600	0	3.76753
115582	112360	77	40632	37915	75	64393	59982	77	985	824	0	3618	3483	28	296	513	0	3.76863
107417	106104	77	39460	39217	72	59951	59632	74	593	605	0	3368	3392	27	240	530	0	3.77081
99021	100506	72	25483	25507	59	56947	55722	73	884	861	0	3085	3164	26	1153	1568	14	3.7719
67024	69379	71	22380	22518	49	28732	28230	68	267	317	0	1386	1478	14	491	464	0	3.7719
117924	118089	78	30714	30808	72	60983	59928	75	747	725	0	3316	3444	26	879	943	0	3.773
39874	39498	73	16898	17048	43	16538	16617	46	353	270	0	907	1075	6	204	563	0	3.77628
149133	127396	98	55352	47216	81	62022	52695	81	705	520	0	3584	2966	30	325	563	0	3.77846
124295	119762	81	46510	45335	75	59724	57834	77	892	853	0	3026	3119	26	609	573	0	3.77846
71769	75535	70	26456	27163	56	37209	37595	69	310	322	0	2133	2162	22	-129	282	0	3.77846
123858	116637	83	48871	44199	78	64885	58211	78	1127	878	0	3637	3421	29	295	588	0	3.77846
140358	128978	86	51832	46925	79	80151	72777	80	1193	1000	2	4332	3945	31	58	374	0	3.77846
188129	148319	93	63369	50055	86	96883	76407	88	1184	996	0	5336	4466	37	2115	2617	17	3.78392
109708	106598	83	38052	37786	73	52917	51883	75	436	513	0	2904	2888	26	456	379	0	3.78502
157913	144428	81	100734	93364	81	104910	97628	81	1308	1204	9	6033	5539	36	1230	1635	11	3.78829
109575	94550	84	40755	36001	77	47905	40647	79	570	368	0	2434	2179	24	94	412	0	3.79157
182164	151822	88	79838	68614	86	73246	61656	86	926	798	0	4304	3762	33	152	446	0	3.79157
151501	138988	86	67515	62235	81	76873	69013	81	592	786	0	4888	4356	33	730	933	0	3.79376
90129	91526	72	38119	38153	71	44947	44130	73	567	598	0	2592	2486	24	674	1033	3	3.79922
109958	105964	77	42580	41745	74	54496	53190	75	471	743	0	3159	3007	27	-192	132	0	3.80031
43891	43356	70	20485	20992	48	15782	15967	42	368	350	0	918	914	0	-204	187	0	3.80141
341077	226060	132	148787	99063	130	157665	99516	131	1807	1135	16	9416	6056	49	1741	1244	10	3.80796
98282	100713	73	38550	38737	71	56089	56001	73	563	706	0	3207	3242	26	1515	1259	9	3.80796
154391	139179	82	46011	39967	79	65806	59382	79	849	828	0	3854	3334	30	633	825	0	3.80796
123510	118985	78	43623	42694	76	76692	73135	77	470	560	0	4371	4076	31	123	539	0	3.80796
54126	55322	68	22952	23038	50	22231	22422	54	457	335	0	1267	1231	10	388	371	0	3.80906
55011	54533	77	14609	14677	42	21039	20857	50	447	454	0	1215	1274	13	186	892	0	3.81015
136136	120516	84	55917	49725	81	67867	58799	83	934	878	0	3686	3047	33	82	584	0	3.81343
127026	122165	79	44151	42468	74	72395	68354	76	745	717	0	4108	3786	31	1336	1078	6	3.81343
43496	43562	79	14183	14490	41	16645	16610	42	61	193	0	937	937	0	-61	371	0	3.81452
31515	31997	58	10790	11180	36	12815	13098	38	251	180	0	752	720	0	-118	298	0	3.82217
85621	83676	81	30901	30932	71	41547	41544	72	528	461	0	2341	2325	21	59	441	0	3.82326
120719	118948	79	43881	43003	74	64573	62182	75	570	579	0	3328	3484	25	747	1090	5	3.82654
95397	95082	75	39698	40109	73	53792	53874	74	711	709	0	2907	2987	25	545	439	0	3.82654
262478	171040	129	113221	71260	120	119142	80448	120	1264	803	0	6785	4727	51	233	805	0	3.82872
83622	84653	72	33238	33323	71	31918	31530	70	557	589	0	1633	1629	16	263	529	0	3.82872
35466	36019	62	11940	12181	38	14761	15347	40	121	212	0	727	857	0	1170	830	0	3.82982
268424	194750	102	93448	67011	96	141622	99275	98	1787	1116	17	7839	5597	47	1970	1435	9	3.832
85981	86680	75	31172	31060	71	48265	47780	73	473	524	0	2717	2736	24	213	384	0	3.83419
30449	30677	63	8484	8809	35	14715	14837	41	121	159	0	696	852	0	-21	684	0	3.83419
80555	81622	72	31325	31186	70	31671	30628	71	440	378	0	1761	1814	18	354	330	0	3.83746
104777	103805	74	35245	34786	72	62544	61606	75	776	651	0	3418	3356	27	350	682	0	3.84074
82500	83836	79	19415	19741	47	34908	34355	70	543	379	0	2007	2004	19	-172	244	0	3.84184
95668	91821	91	37803	36691	73	49130	45845	77	654	630	0	3000	2927	26	165	405	0	3.84184
53205	53291	70	17363	17595	45	19730	19868	46	389	462	0	1270	1228	10	853	621	0	3.84402
43461	44748	67	14037	14218	40	15521	15391	43	36	126	0	872	846	0	151	450	0	3.84621
167099	154258	84	76094	71223	80	66419	62055	81	957	688	0	3766	3566	29	648	849	0	3.84621
145937	126699	87	50567	43677	81	72933	64044	82	777	553	0	4256	3907	32	-84	657	0	3.84621
108814	104842	77	46295	44156	74	41134	38810	74	408	388	0	2233	2142	22	-700	23	0	3.84621
53570	56003	68	17035	17586	42	25095	25229	67	164	320	0	1310	1461	13	72	174	0	3.84948
45846	46560	65	12276	12561	39	19595	20093	45	331	288	0	1217	1188	9	-318	309	0	3.85385
56517	58131	68	23713	24277	54	22731	22582	48	352	274	0	1366	1389	12	-236	373	0	3.85713
117588	112252	92	42774	41390	74	68157	66061	76	724	687	0	4048	3948	29	273	892	0	3.85932
235458	117110	110	95692	47580	108	117085	65216	107	1259	671	0	6504	3545	56	2011	1418	13	3.86041
124309	106774	87	48236	41728	80	45591	39308	80	478	420	0	2856	2428	27	436	453	0	3.86369
98343	98597	75	40095	39576	73	50585	50467	74	506	409	0	2801	2646	25	62	372	0	3.86587
172709	144995	85	77038	65469	85	64987	54714	84	1402	1031	6	4083	3314	32	-108	407	0	3.86806
31295	33380	55	15715	15858	43	17846	17694	45	163	205	0	816	1038	4	190	446	0	3.87134
44505	44167	70	16843	16930	44	17387	17903	44	217	333	0	888	844	0	-202	86	0	3.8768
136219	126286	85	50258	46297	78	80712	73829	79	656	674	0	4630	4251	32	1266	968	0	3.88117
62949	69349	67	26619	27036	56	29473	29295	65	316	221	0	1587	1538	15	-341	110	0	3.88117
117335	112923	79	42049	40682	73	47905	46436	74	548	424	0	2719	2494	25	-461	64	0	3.88117
98542	97750	75	38916	38841	73	54065	54381	73	963	644	0	2905	2701	25	657	1095	6	3.88773
126108	120038	85	44869	42537	77	69852	65664	79	528	437	0	3843	3563	29	439	860	0	3.88773
74926	77877	69	31934	32017	70	30738	30818	70	335	368	0	1767	1766	16	530	600	0	3.88773
142478	128169	81	43565	37202	80	83550	74348	81	1106	961	0	4600	4215	32	753	739	0	3.88882
123324	112018	88	53442	48921	79	63460	57559	79	898	617	0	3620	3282	30	-181	383	0	3.88991
27463	28641	55	16612	17491	42	13755	13643	41	189	166	0	874	800	0	-427	33	0	3.89101
226427	176481	93	84874	66359	90	104240	80358	91	1175	953	0	6092	4572	40	870	939	0	3.89101
41996	42793	68	16771	17009	45	17491	17939	42	380	334	0	1074	1182	10	-192	158	0	3.89865
26606	26850	49	11017	11191	38	14512	14916	41	211	238	0	904	916	0	585	679	0	3.90084
150903	129093	84	68037	58316	83	74399	64743	83	983	903	0	3761	3372	31	609	571	0	3.90193
143290	128800	85	52012	47170	80	74228	66102	82	580	760	0	4068	3609	30	253	518	0	3.90412
43481	44315	67	15110	15322	42	17098	17022	45	309	231	0	985	911	0	736	755	0	3.90521
193879	154080	90	63450	50203	86	92672	72171	87	932	694	0	5488	4329	38	1005	746	0	3.91067
178338	146001	87	63135	50994	84	97490	78813	85	1633	1413	16	5986	4810	38	1438	1105	6	3.91067
29169	30920	69	13779	14087	41	12379	12395	39	318	307	0	623	738	0	172	304	0	3.91286
118916	116310	78	43885	43083	75	67150	65184	77	849	777	0	3935	3728	30	488	847	0	3.91286
43059	43310	74	20419	21060	48	16520	17230	44	116	275	0	933	944	0	69	373	0	3.91832
40827	41638	72	17247	17731	44	16540	16805	42	195	167	0	1033	977	0	-4	564	0	3.92379
117295	114866	78	39664	38229	74	60575	57506	76	827	826	0	3533	3591	27	144	388	0	3.92379
115784	114533	76	42407	41472	75	66599	65373	77	838	741	0	3785	3747	28	669	1044	3	3.92706
70822	70192	70	27619	27429	70	25457	25182	59	413	355	0	1486	1575	15	33	559	0	3.92706
107240	106604	74	39672	39807	73	64134	62685	75	623	739	0	3768	3695	28	923	927	0	3.92816
260351	196607	105	90022	70377	103	135662	101475	103	1655	1072	6	7408	5663	44	1119	802	0	3.92816
32793	32089	66	13691	13829	40	12837	12652	40	349	241	0	881	933	0	142	456	0	3.93253
131554	120337	83	46618	42444	79	66220	58779	81	774	672	0	3803	3344	30	142	427	0	3.93471
136429	132960	79	53922	52705	77	73647	70362	78	1388	1223	10	4030	4032	29	1449	1791	15	3.93799
77116	78980	71	31342	31661	70	32404	32240	71	331	381	0	2052	2010	20	-206	202	0	3.93799
155932	150563	80	51337	49798	77	68264	64485	79	817	956	0	4020	3772	30	758	957	0	3.93799
107466	107571	74	39000	38937	73	47485	46239	73	529	525	0	2684	2527	24	506	778	0	3.93799
142591	121138	83	55610	48289	79	63410	54456	80	958	567	0	3359	2895	30	770	536	0	3.93908
130914	125944	82	44106	42930	75	72823	70187	77	807	689	0	4091	4043	29	1189	1352	9	3.94018
57832	58100	82	27973	28364	67	24139	24348	55	705	435	0	1261	1172	9	1375	1566	11	3.94892
265999	201428	101	104953	78976	100	119759	88654	100	1300	1097	8	6800	4953	43	802	491	0	3.9522
126881	120462	95	45551	42908	87	64282	59979	95	622	806	0	3654	3462	29	338	763	0	3.9522
143652	141132	77	53870	52320	76	69500	66518	77	753	630	0	4060	3887	30	1598	1281	11	3.9522
124363	118573	83	47474	46520	76	65520	62170	77	917	840	0	3632	3582	28	597	992	0	3.95329
122684	119473	76	58782	57676	75	54447	51809	76	624	734	0	3140	3044	27	1240	968	0	3.95657
377425	232154	132	138325	86188	131	173573	107452	131	2289	1397	25	9221	5881	50	911	652	0	3.96312
121308	121606	75	53716	52030	75	66049	63195	75	1145	844	0	3475	3187	28	453	869	0	3.96312
161714	140093	83	99978	90473	84	70409	60010	83	1273	937	0	4067	3493	33	386	505	0	3.96312
48706	50559	68	19714	20566	44	22181	22435	47	259	333	0	1057	1097	7	331	728	0	3.96421
174058	140624	91	51427	42029	82	101836	81983	86	897	679	0	6004	4770	40	878	1109	5	3.96421
116488	114027	80	38602	38036	73	46339	44925	74	747	683	0	2467	2542	24	329	579	0	3.97186
89778	88345	73	38158	36751	72	34910	33995	72	531	567	0	1969	1787	20	202	456	0	3.97296
29132	30388	50	12292	12836	38	15712	15570	44	261	288	0	855	901	0	83	417	0	3.97405
66632	64691	75	26393	26483	64	22158	21515	59	559	593	0	1245	1268	10	67	401	0	3.97623
123818	120338	85	41413	40603	75	56674	55004	77	744	818	0	3144	3006	26	-123	142	0	3.97951
126616	116682	95	45648	41646	95	55161	48844	95	994	805	0	2982	2787	24	-82	394	0	3.97951
113301	108228	89	38252	37828	75	70220	68007	77	673	622	0	4061	3757	30	433	809	0	3.9817
106309	104853	77	45568	44880	74	38721	38120	73	825	755	0	2448	2373	23	592	795	0	3.9817
24070	25008	62	12871	13289	40	14604	14372	42	178	329	0	620	687	0	149	598	0	3.98388
167772	143318	83	57100	48125	83	101907	87378	84	832	889	0	6122	4810	39	937	788	0	3.98607
51495	50931	72	27676	27487	63	18888	18700	49	191	170	0	1232	1225	10	661	802	0	3.98935
73049	75280	70	21918	22033	49	26492	26369	70	278	373	0	1421	1407	14	71	497	0	3.99044
343281	221704	138	163586	113527	124	165866	111878	123	2237	1525	25	9601	6441	50	3102	2222	19	3.99153
91292	88624	84	30501	30231	71	45887	45172	72	762	616	0	2720	2652	24	447	777	0	3.99262
107018	102912	87	32852	32537	73	42205	41572	74	571	705	0	2661	2564	23	-239	273	0	3.99481
85912	84876	75	32348	32069	71	31915	31033	72	430	266	0	1717	1700	18	396	633	0	3.99918
195230	174194	87	97833	89545	84	59666	52150	82	2039	1877	19	4003	3585	31	485	889	0	4.00027
119320	117009	82	47118	46292	75	72150	70148	77	856	896	0	4478	4433	31	806	876	0	4.00137
38545	40698	65	16150	16431	43	18795	19107	47	92	175	0	996	1115	8	368	594	0	4.00355
117948	117493	75	42047	41517	75	60487	59368	76	660	682	0	3242	3322	26	378	414	0	4.00355
109136	108335	77	51297	50613	75	59269	57785	76	675	647	0	3442	3149	29	534	855	0	4.00464
180598	161630	92	72683	63842	82	81465	73249	83	1165	916	0	4872	4351	35	-302	390	0	4.00574
200523	158808	90	75082	59330	87	103521	81222	87	1078	811	0	5978	4842	40	252	550	0	4.00901
125209	125379	76	53003	52510	75	84368	81887	76	890	907	0	5059	4921	34	1025	1527	14	4.00901
127374	125262	76	54875	54290	75	68558	66680	76	1003	906	0	3901	3617	31	328	438	0	4.00901
51103	51836	70	23340	23706	54	20673	20418	52	94	196	0	1199	1187	9	713	482	0	4.00901
147702	130059	86	53101	45922	82	81805	73691	81	1403	1247	11	4339	3821	33	574	761	0	4.0112
39155	38303	66	15554	15659	43	15228	15725	41	234	236	0	921	988	0	-101	460	0	4.01229
141412	133120	85	86641	82276	80	61570	57587	79	828	962	0	3815	3505	30	1009	903	0	4.01448
238926	179238	99	81650	62229	97	119551	91240	99	1265	1026	4	6498	5193	41	750	987	0	4.01448
144373	128819	80	62452	55609	79	63422	54601	79	1047	789	0	3467	3033	31	-254	528	0	4.01448
23618	23910	54	12659	13219	39	11729	12014	39	47	184	0	577	668	0	48	382	0	4.01666
103879	100454	81	38528	37731	74	37339	36395	73	383	448	0	1797	2001	18	5	465	0	4.01994
105813	105082	75	51828	51131	75	45854	44956	74	777	924	0	2248	2305	22	-67	341	0	4.02213
73614	73983	74	27697	27455	69	24906	24234	69	268	263	0	1420	1502	14	-448	82	0	4.02322
52693	52639	72	25482	26047	59	20939	21207	49	173	294	0	1045	1077	5	-17	407	0	4.02431
89700	83640	76	36970	34027	73	35401	33541	72	699	411	0	1891	1550	20	546	909	0	4.02431
172460	147774	87	64010	54088	85	93910	81539	86	1204	1062	6	5200	4469	36	1666	1676	16	4.0254
98739	98083	76	32915	32885	72	53493	53029	73	744	631	0	2985	2992	24	1479	1491	10	4.0265
42789	41725	82	14661	14980	42	17128	17450	45	286	455	0	1233	1246	10	390	651	0	4.0265
106306	105376	75	45673	45282	74	64104	62920	76	424	442	0	3505	3402	27	422	442	0	4.02759
126201	122792	90	44373	43094	76	63685	61757	77	812	845	0	4154	4007	30	816	652	0	4.02759
108225	107825	79	27523	27446	69	73886	72031	76	857	926	0	3965	3877	29	520	868	0	4.02868
284600	198903	116	95495	66680	102	118751	82739	102	1732	1105	16	6436	4531	43	943	1164	6	4.03305
118013	117078	76	36628	36239	74	73076	70562	76	811	669	0	3915	4028	28	1023	891	0	4.03524
113747	111944	78	50107	49707	75	65975	64553	76	994	965	0	3446	3247	27	563	897	0	4.03742
165015	140041	87	83009	71202	84	68063	58209	83	1083	901	0	3813	3213	31	667	1090	5	4.03961
86349	81558	90	30102	27167	90	38720	36204	90	343	388	0	1721	1677	17	564	784	0	4.03961
27982	29578	60	8030	8385	34	11837	12321	38	327	189	0	706	651	0	-368	101	0	4.03961
22560	22504	50	8375	8578	35	10277	10567	38	108	158	0	591	633	0	-283	175	0	4.04179
29020	30056	49	13299	13548	39	12688	12711	40	270	392	0	729	693	0	-160	484	0	4.04289
56816	58655	69	18257	18491	46	22959	23126	57	344	272	0	1352	1346	12	522	525	0	4.04398
65218	65459	72	28372	28118	69	25735	25200	55	317	198	0	1358	1413	14	-667	17	0	4.04507
126378	121278	79	43007	42036	76	48138	46592	77	538	570	0	2724	2796	23	-190	495	0	4.04507
121579	116788	89	49443	48194	75	55052	53902	76	804	569	0	3038	3123	24	-247	327	0	4.04835
184949	152031	88	74161	62831	85	82525	68267	86	1239	832	0	4802	3905	35	-13	619	0	4.05163
71533	72531	71	23466	23562	52	32709	32264	70	463	412	0	1785	1679	19	152	867	0	4.05381
52617	52458	69	23059	23275	50	19065	19310	48	32	184	0	1246	1022	4	-312	112	0	4.05491
180938	149561	89	57558	47893	84	76596	64337	84	937	951	0	4671	3823	35	215	375	0	4.06037
77171	77460	75	25943	26137	54	39648	39308	70	583	466	0	2178	2203	20	-921	0	0	4.06037
37607	36618	65	14437	14601	41	13493	13985	40	218	268	0	677	741	0	-77	641	0	4.06256
97818	96044	75	22952	22808	56	47155	46800	74	686	721	0	2490	2445	23	649	370	0	4.06365
193873	159385	88	77531	62951	85	101019	85019	87	915	871	0	6262	5181	41	273	689	0	4.06365
86900	77404	79	40035	35960	75	33633	29991	75	432	318	0	1973	1732	21	-592	278	0	4.06365
51477	52250	65	24084	24261	61	23877	23139	59	227	210	0	1260	1312	12	255	759	0	4.06911
71636	74641	70	21092	21443	48	33325	33432	69	287	342	0	1872	2012	19	918	816	0	4.0713
21542	22051	50	9038	9429	35	392	584	0	-40	104	0	13	91	0	168	449	0	4.07239
130478	125443	77	46735	45005	76	60506	56539	77	835	719	0	3337	3279	27	1223	887	0	4.07785
35502	35463	67	14823	14898	42	15506	15618	45	45	171	0	870	966	0	1017	1293	11	4.07895
57285	58545	65	21896	22252	49	20634	21025	50	305	279	0	1078	1153	8	31	225	0	4.07895
92794	94195	74	41436	41723	72	46055	45754	73	711	731	0	2665	2617	24	-196	473	0	4.08004
136364	133715	79	52290	51220	77	89076	85473	79	1304	1005	2	5041	4817	33	838	886	0	4.08004
145813	134116	86	48672	43324	79	82316	74527	81	786	952	0	4673	4220	33	1610	1302	17	4.08222
94732	97332	75	36885	36770	71	57322	56611	72	648	645	0	3228	3048	26	495	709	0	4.08222
120030	117969	77	44708	43747	74	60608	59058	75	526	635	0	3472	3458	28	1017	890	0	4.08769
66965	67603	75	27866	28055	69	26120	25486	61	248	280	0	1225	1295	11	428	375	0	4.08987
120217	116676	78	39124	38084	73	48322	47579	74	673	687	0	2836	2677	24	495	604	0	4.09206
61836	64184	68	22838	22940	51	26655	27557	62	305	298	0	1556	1528	15	572	964	0	4.09424
56136	58485	67	19042	19423	48	24998	25529	61	482	375	0	1558	1614	15	724	779	0	4.09534
100676	99799	75	35259	34636	72	57798	56363	75	822	766	0	3062	2995	26	935	1233	7	4.09643
37808	38562	66	17805	18185	44	17317	17436	47	203	289	0	905	940	0	434	689	0	4.09861
109902	106781	92	59324	58890	74	39352	38857	74	701	705	0	2346	2415	22	-410	53	0	4.09971
85721	88367	71	28216	28606	69	38066	37587	71	499	480	0	2132	1920	20	-277	252	0	4.1008
90831	91059	74	36966	37048	71	55445	54976	72	461	551	0	3146	3099	26	-341	453	0	4.1008
108368	105110	84	45948	44848	74	46225	45140	74	534	584	0	2220	2357	22	-14	513	0	4.1008
159037	140505	85	55595	49315	81	76294	67979	82	990	807	0	3985	3538	32	415	733	0	4.10517
83988	79646	76	36569	34336	74	38683	35780	74	291	369	0	2177	1911	20	77	413	0	4.10517
58245	57498	82	29164	29773	67	24540	24365	55	285	283	0	1175	1314	11	-87	347	0	4.10954
196108	159992	90	74061	61161	87	107701	90979	88	1449	971	0	5890	5117	38	1340	715	0	4.11173
113983	112317	75	41178	39983	74	58330	56109	75	937	907	0	3413	3379	26	350	389	0	4.115
83567	83483	73	27725	28064	59	40279	40454	72	248	437	0	2183	2226	20	171	425	0	4.115
132860	129654	81	45107	44466	76	77341	75169	78	1162	985	0	4306	3971	32	375	544	0	4.1161
53674	54641	70	20122	20583	47	20632	20683	50	58	234	0	1151	1060	5	400	670	0	4.1161
159885	132237	90	60357	50405	83	67713	56276	84	940	638	0	3890	3093	32	354	502	0	4.11719
106866	108505	73	37506	37195	72	60828	59308	74	876	886	0	3384	3365	27	447	654	0	4.11719
17773	20203	40	9641	10108	36	11474	11897	37	42	164	0	695	623	0	-377	62	0	4.12047
45077	43569	69	23957	24247	55	18339	17947	44	65	154	0	1067	1120	7	41	263	0	4.12047
46225	46092	72	17975	18368	44	21055	21294	51	417	345	0	1169	1192	8	454	482	0	4.12484
192338	154683	91	95891	79388	86	83741	67284	86	1235	1108	7	4979	4311	35	756	826	0	4.12593
42440	44357	55	18566	19114	44	18629	19041	46	151	227	0	963	969	0	-40	404	0	4.12593
44533	47462	57	18425	18725	46	18737	19616	47	296	397	0	1042	1002	1	315	344	0	4.1303
210779	170647	87	74668	59783	87	90268	70079	88	1184	837	0	5149	4108	37	111	536	0	4.13139
32396	31938	75	12576	13090	38	16150	16233	43	146	132	0	921	1065	5	181	517	0	4.13795
50837	51738	69	15144	15310	43	22467	22319	57	187	229	0	1436	1455	14	186	248	0	4.14341
48873	45235	84	17893	17390	49	22818	21908	68	339	236	0	1042	1002	2	30	425	0	4.14341
103884	104342	76	38837	38346	72	58905	57733	74	791	767	0	3217	3174	27	-563	74	0	4.14341
93901	95007	73	21456	21417	49	58859	58547	74	554	637	0	3058	3052	25	612	830	0	4.14451
135490	131719	80	55001	54161	75	82061	80395	77	777	932	0	4911	4857	31	1469	1574	17	4.14451
178241	153880	86	67874	57959	86	71720	61305	85	654	569	0	4105	3582	31	1028	575	0	4.14669
182532	152778	86	60697	50470	85	80668	67667	85	901	827	0	4072	3343	33	1472	1557	14	4.14778
128639	122445	79	47528	45016	77	59103	56241	79	682	671	0	3575	3391	28	1394	1154	5	4.14778
29109	28631	55	11069	11355	38	14843	14657	42	126	188	0	827	879	0	378	793	0	4.14888
52562	53634	66	23200	23473	57	19148	18989	48	167	244	0	988	1034	4	170	661	0	4.14997
212349	165877	101	80977	63873	92	112121	87493	91	1098	820	0	5947	4807	38	630	772	0	4.14997
166723	138812	99	63864	53570	85	96613	83302	87	953	931	0	5409	4729	36	-192	343	0	4.15106
109107	107553	76	38393	38234	73	54713	53386	74	671	620	0	3059	3127	24	243	338	0	4.15215
108013	107670	76	48482	47734	75	60994	59658	76	1160	1062	5	3314	3173	27	325	544	0	4.15325
42710	43447	69	16567	16715	44	17851	17578	44	115	180	0	1153	1195	9	92	590	0	4.15653
135146	120778	81	52899	46609	80	68030	58432	81	1230	1164	9	3947	3414	33	613	511	0	4.15871
45605	45489	69	16409	16886	43	19032	18726	48	400	264	0	1000	1078	6	308	301	0	4.1609
132239	130652	77	33006	32651	74	81204	79671	77	1141	921	0	4666	4475	31	287	1171	6	4.1609
50840	50777	72	23001	23304	52	24546	24303	56	277	441	0	1372	1320	15	287	872	0	4.16636
142027	125903	85	58627	51229	82	61693	53343	83	711	708	0	3495	3104	30	1473	740	0	4.17292
227991	172187	110	76236	57985	103	125820	95682	105	1445	1172	12	7344	5530	43	45	250	0	4.1751
147524	136311	81	37561	33781	76	72581	67677	79	1149	993	0	4182	3735	32	43	527	0	4.17619
49777	52141	66	27009	27572	66	23339	23475	53	239	332	0	1346	1366	13	419	299	0	4.17619
109435	106021	76	37326	36379	74	58927	57117	75	797	763	0	3358	3285	26	419	1039	3	4.17838
191516	153779	87	75341	60602	86	99352	80606	86	1153	793	0	5361	4236	37	321	509	0	4.17838
64549	65025	71	23455	23737	53	26606	26380	69	309	392	0	1487	1496	14	226	369	0	4.18931
138195	130009	78	51451	46536	77	81111	74095	79	1067	912	0	4634	4531	32	977	1061	5	4.18931
111367	109908	76	38215	37010	74	52773	51116	75	634	598	0	2857	2590	26	-82	400	0	4.19695
187404	158710	85	55230	45209	85	101805	83499	86	1119	1005	2	5784	4809	39	1057	1774	15	4.19805
42477	44236	68	16433	16880	43	18897	18852	47	139	235	0	1040	937	0	729	642	0	4.20242
30230	32000	62	10837	11080	37	11707	11988	39	50	139	0	747	794	0	-321	269	0	4.2046
118626	109472	81	49458	45218	78	58884	52899	79	801	774	0	3540	3268	28	793	1456	9	4.2057
82786	80523	75	27446	27197	66	29572	29516	72	490	379	0	1956	1817	19	46	616	0	4.20788
52053	53637	70	19752	19964	47	19981	20017	48	348	315	0	1127	1076	7	604	874	0	4.20897
44071	44318	71	16459	16834	43	16600	16225	48	362	339	0	683	607	0	-216	172	0	4.21334
132767	119230	83	53964	47206	79	50719	43995	79	633	421	0	2727	2350	27	-251	575	0	4.21444
23056	24349	43	9564	9890	36	10939	10968	37	146	223	0	512	554	0	-144	51	0	4.21553
141557	134501	96	61845	59054	77	70953	67847	77	945	787	0	4182	3832	31	288	872	0	4.21662
125510	119043	80	35441	33484	76	69526	64970	78	966	824	0	3809	3502	31	975	747	0	4.21662
102779	101876	77	38784	37974	73	49366	47819	74	660	613	0	2612	2524	24	90	342	0	4.22536
161030	147177	84	66442	59883	80	75324	67290	80	1222	915	0	4000	3474	31	588	953	0	4.22536
198878	159250	99	56861	45693	87	103608	83986	89	1183	893	0	5706	4490	38	1834	1066	6	4.22755
143240	125826	83	47915	42342	80	72279	63917	81	937	847	0	4051	3414	32	1435	1238	12	4.22755
95364	83236	87	42946	38838	75	32030	28617	75	435	477	0	1961	1722	20	72	596	0	4.22973
44266	44598	68	13787	13865	40	17521	17865	45	-96	120	0	1058	1113	7	1	451	0	4.23192
289408	210567	110	110249	82843	101	105448	76696	100	1666	1135	10	6092	4608	40	990	950	0	4.23301
161805	139960	85	54116	45782	82	62264	53665	83	603	524	0	3531	3159	29	811	636	0	4.23301
39842	39463	72	7966	8013	34	14005	14168	41	291	201	0	1045	867	0	-29	387	0	4.23411
86728	86640	72	32533	32613	71	42190	41739	73	331	366	0	2691	2660	24	-160	235	0	4.24066
136944	119145	81	50029	43703	80	51734	42814	81	694	506	0	2816	2415	26	527	965	0	4.24175
33117	33889	65	13594	13756	40	14841	14836	43	293	261	0	918	832	0	280	738	0	4.24285
99758	100337	76	34088	33732	72	44289	42844	73	453	455	0	2532	2414	22	495	1110	5	4.24722
139604	125326	86	51883	45987	79	67176	58933	80	916	707	0	3784	3266	30	699	657	0	4.25049
49380	50732	65	20010	20530	46	18926	19365	44	246	296	0	1011	1031	4	-227	447	0	4.26033
67644	70042	71	17360	17592	47	24164	24334	59	47	347	0	1422	1359	14	-240	568	0	4.26251
99507	96449	89	37890	37626	73	48648	47548	74	505	335	0	2539	2445	24	-221	416	0	4.26579
101643	99192	83	42224	41613	74	55421	53318	75	970	766	0	3010	3138	25	351	588	0	4.26907
167115	149727	83	75492	69063	83	66168	58297	83	811	831	0	3588	3078	31	1284	1441	13	4.27016
119427	111366	94	48463	44412	94	42911	39003	94	323	550	0	2685	2463	23	701	633	0	4.27016
173460	143233	97	64614	52775	83	86552	71173	84	936	779	0	4921	4099	35	2676	2492	22	4.27235
133586	130419	78	39963	39289	74	57597	55310	76	855	643	0	3438	3361	28	770	716	0	4.27453
34029	36514	50	16046	16743	41	12768	12896	41	308	292	0	799	698	0	69	495	0	4.27563
140383	134563	86	53709	52076	77	69902	67209	78	885	806	0	4199	3831	31	695	664	0	4.27672
83040	82874	72	27762	27717	70	38522	37575	71	603	433	0	2218	2088	21	456	596	0	4.28109
325841	209426	116	133151	89281	114	155001	104891	115	2034	1459	23	8891	5662	50	1301	975	0	4.28218
122215	116729	87	43438	41673	76	68774	66106	77	840	799	0	3969	3994	29	1068	1111	10	4.28218
195981	153614	95	77606	61341	88	84467	66730	87	1174	780	0	4755	3612	37	954	1197	11	4.28328
100387	97991	81	60137	60200	74	34954	34275	72	734	731	0	1897	1973	18	329	369	0	4.28546
127345	118394	96	46223	41939	96	60397	56274	82	1036	939	0	3630	3339	29	1206	1324	10	4.28546
51647	51088	73	17335	17590	43	21300	21874	50	-5	225	0	1182	1206	10	-48	516	0	4.28983
174517	146602	94	79926	67767	84	76191	65200	84	920	934	0	4295	3577	33	898	542	0	4.2942
103611	102798	73	40022	39526	73	52498	51691	74	450	632	0	3030	2886	25	194	376	0	4.29529
153815	135959	81	57695	50330	81	58580	51299	80	888	749	0	3468	3034	29	108	727	0	4.29639
113451	108405	78	36626	33989	76	60534	56917	77	704	774	0	3306	3213	26	1335	1633	15	4.29639
113575	113436	74	42386	41736	73	61667	60728	75	654	658	0	3737	3651	28	980	1095	5	4.29639
53449	54028	72	11509	11898	38	20752	20715	52	-82	63	0	1088	1204	10	185	648	0	4.29857
29698	32080	47	14183	14369	41	16119	16342	45	203	196	0	879	804	0	-80	284	0	4.29967
37104	37100	68	13178	13504	40	13743	14059	39	-68	100	0	887	888	0	218	282	0	4.30076
64289	66789	70	24875	24932	54	28348	28582	69	396	433	0	1533	1568	16	-136	207	0	4.30076
175835	140262	87	68439	56618	85	75612	61479	85	1169	1020	3	4056	3176	34	225	628	0	4.30185
35861	35504	70	22340	22594	53	14037	14337	41	71	222	0	567	601	0	-105	260	0	4.30294
112621	108855	76	44921	43991	74	61671	59231	75	958	781	0	3616	3563	28	728	1314	10	4.31059
106062	105768	77	32191	32387	68	58850	57604	74	679	541	0	3375	3329	28	1419	1348	9	4.31059
118183	116554	75	42268	41829	74	47404	45480	75	643	593	0	2552	2562	24	905	802	0	4.31059
33030	36582	52	18162	18831	43	15707	16290	40	178	172	0	668	881	0	341	869	0	4.31059
71025	72040	72	21847	22555	46	31923	32393	70	427	435	0	1398	1426	13	387	494	0	4.31059
81382	80678	73	32459	32376	71	30098	29247	71	338	295	0	1653	1518	16	238	519	0	4.31168
143655	123787	99	71969	64086	81	49951	43860	80	848	694	0	2882	2548	26	171	658	0	4.31387
91854	92002	75	24171	24207	56	44524	44660	72	646	527	0	2430	2382	22	396	1050	4	4.31496
145167	130791	84	61930	56575	80	58526	52192	80	1149	989	0	3392	3037	29	1070	948	0	4.31496
119894	111464	81	47559	43826	77	66410	61363	78	895	846	0	3699	3284	31	841	802	0	4.31933
209226	138283	102	82000	54832	93	103697	72133	93	1347	802	0	5992	4169	42	629	992	0	4.32261
117887	117244	78	37164	36908	74	52437	50863	75	495	703	0	2646	2779	25	524	381	0	4.32917
133197	129359	86	55477	54800	75	67191	64465	76	882	1059	4	3570	3595	28	235	947	0	4.339
129536	125074	78	49752	48496	76	67598	66094	78	939	865	0	3774	3537	30	500	504	0	4.34009
177122	163119	82	57045	52092	80	78374	71002	81	1088	1078	7	4704	4126	33	-40	496	0	4.34119
73264	74200	73	24851	24784	59	28940	29037	69	232	339	0	1585	1686	15	690	716	0	4.34119
50732	53868	66	8810	9029	35	24045	24502	53	233	167	0	1520	1441	16	-697	1	0	4.34665
34365	35044	68	14740	15124	42	15014	15701	42	207	193	0	833	892	0	-96	210	0	4.34774
191328	156529	87	78967	64778	86	90842	75694	86	1204	1010	2	5132	4284	36	494	972	0	4.34993
112111	110499	76	28040	27803	73	63647	62011	76	756	845	0	3752	3479	28	855	671	0	4.3543
73291	73415	72	22259	22650	50	25975	25154	63	98	303	0	1228	1328	11	-453	202	0	4.35758
116311	111337	76	46937	43103	75	64298	58587	77	840	620	0	3560	3288	28	428	1111	5	4.35758
156357	136824	83	52734	45069	81	90820	79860	84	1371	1020	3	4805	4195	34	1728	887	0	4.36413
199744	164983	89	68742	55485	86	80449	67618	85	957	862	0	4510	4030	33	1567	1655	17	4.37069
147640	128687	85	58270	50862	81	67513	57907	82	1126	814	0	4006	3570	31	592	439	0	4.37069
90855	89919	76	34287	34317	71	45745	45053	72	658	514	0	2442	2342	23	996	659	0	4.37397
188955	147129	105	74368	58053	87	92855	71966	89	1406	783	0	5044	3874	38	1171	1137	7	4.37397
79367	80536	75	31575	31609	70	31158	30740	70	324	448	0	1777	1849	18	280	551	0	4.37724
111079	110803	74	43109	42672	74	63252	61632	74	738	618	0	3477	3355	29	752	778	0	4.37724
118906	115810	78	44798	43623	74	68181	64434	76	1234	1140	7	4004	3939	30	112	274	0	4.38162
29210	31696	60	14624	14947	42	13572	13772	42	314	241	0	793	824	0	443	500	0	4.38162
177758	155510	91	71809	63732	85	71870	63905	84	608	764	0	4302	3679	33	881	740	0	4.38489
130965	112392	85	49237	42289	80	52048	43532	81	645	605	0	3040	2519	27	873	531	0	4.38489
102146	103019	74	27354	27126	60	60347	59221	76	555	502	0	3390	3553	27	207	256	0	4.38489
206546	179830	89	82546	72900	87	120927	107724	89	1277	1314	13	6762	6089	39	728	636	0	4.38599
235481	182399	97	89557	68915	95	116690	92228	95	1640	1287	16	6909	5759	41	1964	1535	12	4.39254
25101	26717	52	13367	13775	41	11339	11781	38	55	54	0	632	651	0	-23	241	0	4.39364
117160	113570	77	45816	44474	76	46445	43761	76	612	554	0	2456	2209	23	236	450	0	4.39364
33753	33692	65	15165	15494	42	12528	12712	39	137	221	0	757	807	0	-39	311	0	4.39582
121546	117079	79	50509	48779	75	41327	38482	75	723	553	0	2295	2309	21	988	1292	8	4.3991
78466	79474	80	30502	30644	71	45496	45244	72	333	265	0	2396	2350	23	716	658	0	4.3991
39083	38927	73	11117	11442	38	19645	19714	52	227	324	0	982	1106	7	516	645	0	4.40128
17896	23700	33	14014	14523	41	8193	8123	35	-194	12	0	368	348	0	366	497	0	4.40565
66083	67147	70	20964	21211	49	25739	24509	64	31	252	0	1582	1476	15	43	590	0	4.40784
107120	104995	79	35009	34798	72	52846	51671	74	731	567	0	3096	3031	25	68	584	0	4.40893
74648	74927	70	27310	27570	63	26126	25557	64	159	279	0	1446	1315	12	490	838	0	4.41112
190105	153531	105	63453	50613	88	92449	74326	88	1236	978	0	5028	4256	34	1255	764	0	4.41221
110343	106340	80	41750	40691	74	39101	37102	74	859	678	0	2129	2081	21	139	316	0	4.41549
25672	25608	58	10942	11311	37	14114	14924	41	206	242	0	731	773	0	316	486	0	4.41986
38191	38885	65	18196	18489	45	14829	14945	41	399	263	0	952	976	0	-88	153	0	4.41986
60674	58923	72	24668	25034	51	24812	24861	56	366	253	0	1399	1388	14	477	758	0	4.42095
51683	52791	73	8719	8821	35	19767	19975	48	124	178	0	1121	1111	8	-437	107	0	4.42204
91235	90853	73	62775	63164	74	54600	52980	74	879	728	0	2745	2763	25	427	820	0	4.42532
242239	175929	95	93331	67507	93	119178	86386	94	1315	1078	7	6654	4802	44	1210	1147	6	4.42751
73962	76877	72	14150	14595	40	37981	37804	70	374	459	0	1913	1963	19	440	615	0	4.42751
191737	146860	92	70400	54482	88	95006	71381	89	1072	899	0	5206	3883	39	217	504	0	4.4286
33413	34845	50	8725	9174	35	15449	16145	43	184	241	0	903	963	0	157	674	0	4.42969
183792	151743	88	69963	57561	85	97420	80287	87	1081	1024	4	5371	4531	37	3078	2353	31	4.42969
[truncated: 7,848 more rows]
