# Supplementary material for: Phenotypic heterogeneity follows a growth-viability tradeoff in response to amino acid identity
Source: Nat Commun. 2024 Aug 2;15:6515. doi: 10.1038/s41467-024-50602-8 (PMC11297284; doi:10.1038/s41467-024-50602-8)
Supplement: Supplementary file 6 — Source Data [file 41467_2024_50602_MOESM6_ESM.zip › source_data/fig2ab/231012_preshift_2.csv]

FSC-A	FSC-H	FSC-W	SSC-A	SSC-H	SSC-W	BL1-A	BL1-H	BL1-W	VL1-A	VL1-H	VL1-W	VL2-A	VL2-H	VL2-W	YL2-A	YL2-H	YL2-W	Time
264995	175802	115	78699	52208	107	226160	145046	112	2369	1510	23	12264	7709	69	-432	797	0	0.0071058
232373	178976	115	85794	65311	102	266306	203129	106	2285	1836	27	13722	10457	69	328	928	0	0.00812091
240768	183151	100	90979	71474	98	254151	200290	102	1923	1244	24	12843	10491	56	-568	666	0	0.00812091
176350	134738	100	53157	40763	91	158348	121394	96	2281	1476	21	8768	6841	52	1457	1191	13	0.0121814
218959	163109	103	65765	48301	99	172058	124734	104	1930	1310	17	8787	6729	59	-832	346	0	0.0121814
177397	134241	96	53084	40452	92	136783	102491	96	1806	1119	8	7129	5196	49	-640	651	0	0.0131965
165847	123288	95	57844	43377	91	119250	89444	93	792	994	0	6536	4991	46	95	749	0	0.0142116
128916	110804	93	36321	31441	83	118942	101056	88	1034	951	0	6470	5970	49	-901	264	0	0.0152267
199257	154577	102	65030	49791	96	140925	106064	100	1063	1117	6	7639	5715	49	-572	1130	5	0.0213174
102525	95758	86	32095	29655	80	84821	78500	83	466	593	0	4194	4286	32	-736	177	0	0.0426348
324220	208116	121	100593	64967	117	254375	156265	122	2304	1833	31	12899	8415	66	442	520	0	0.0456801
274994	215439	105	97083	78036	103	304866	235442	107	3533	2457	39	15715	12089	78	1316	1027	4	0.0456801
269504	191921	112	79245	55794	111	230050	161643	115	1453	1129	10	11651	8237	58	859	1371	9	0.0568464
113006	105149	82	28556	25447	80	93864	85625	85	525	827	0	5113	4478	40	-268	769	0	0.0669975
143775	119883	87	47036	37616	87	120010	93605	92	805	964	0	5875	4411	44	508	683	0	0.0751184
240107	199987	100	80881	71176	98	237127	197703	102	2196	1860	19	12567	10426	64	329	707	0	0.0761335
131566	107902	89	44091	36848	86	102249	81919	89	254	526	0	5352	4664	40	619	1137	5	0.0761335
101286	96761	83	33169	31157	79	84856	80562	83	325	766	0	3607	3747	30	-83	498	0	0.0791789
104880	95639	85	35910	31923	82	94133	85703	85	826	842	0	4721	4031	38	342	467	0	0.0791789
115218	105259	86	36727	33339	80	94234	86516	84	700	517	0	4420	4289	38	-169	351	0	0.080194
211288	157009	114	58937	43769	95	164387	119829	100	2131	1537	22	8560	6193	57	-576	584	0	0.0852696
205605	156695	99	55031	41875	94	205532	156996	99	1218	1607	14	11007	8454	58	618	776	0	0.0872998
159503	118823	99	53611	40609	91	119887	90125	95	1418	1069	6	6684	5039	51	-10	558	0	0.0883149
167829	133648	93	52796	41472	90	146720	116356	94	1059	1274	9	7541	6334	47	-59	510	0	0.0883149
111094	98898	89	36111	31474	82	89937	79298	86	829	662	0	4750	4207	39	25	681	0	0.0903451
259862	187780	108	110916	87125	104	248286	187185	107	2584	1127	8	12570	9447	60	661	1638	11	0.0923754
203833	167910	98	74860	62415	95	189507	160955	98	1784	1383	22	9731	8044	54	463	1697	13	0.100496
118485	111885	98	38032	35275	80	103676	95019	85	1126	894	0	5553	5231	39	253	1090	6	0.100496
116677	101266	93	33201	27883	82	92018	77383	87	595	852	0	5159	4478	40	492	709	0	0.103542
124834	106939	86	42009	35356	85	104645	88329	88	1469	1132	10	5702	4743	43	390	754	0	0.103542
200692	146271	107	133819	113380	102	260569	209299	106	2530	1412	30	13693	10995	71	567	764	0	0.107602
176143	127869	113	51779	35047	113	162600	112967	113	2351	1483	23	8603	6049	60	26	727	0	0.107602
323782	246042	122	121553	89769	123	342836	265425	126	3519	2906	33	18145	13804	79	789	1107	4	0.111663
208713	156094	113	57280	43212	97	177065	131849	102	1970	1380	20	8193	6297	53	1774	1092	5	0.112678
68186	67518	77	15543	15838	46	60747	59496	76	911	526	0	3407	2947	28	632	700	0	0.112678
109043	100353	83	32493	29320	80	86228	79852	84	874	570	0	4935	4471	38	339	566	0	0.113693
322972	216125	131	149397	101087	126	371509	254946	130	4041	2053	55	19544	13278	80	270	1363	8	0.115723
85202	79851	94	26637	24981	78	69935	64964	81	770	600	0	3409	3365	30	870	735	0	0.119783
137297	114771	88	40626	33626	86	118697	94685	90	167	544	0	5860	4779	42	-624	418	0	0.120799
144893	113132	92	40119	31561	90	115709	88169	94	1250	1221	13	6211	4667	46	-387	731	0	0.121814
180171	141119	95	53446	40742	92	153937	116622	97	1258	1067	7	8277	6699	48	890	986	0	0.125874
211644	156604	111	51884	38073	97	182377	131906	103	1440	1328	12	8959	6498	59	2	466	0	0.126889
127205	118720	85	43297	40776	81	107508	99951	86	784	570	0	5688	5302	39	313	838	0	0.13095
187640	146242	93	57915	44348	92	156674	120646	96	1748	1278	14	8407	6339	49	1068	979	0	0.13298
353106	221958	126	115766	71382	123	284725	173384	126	3518	1567	45	15225	9176	75	-111	1153	5	0.133995
184358	144732	98	55797	43260	92	149819	116274	95	1444	965	0	7226	5881	46	1942	1928	20	0.140086
107514	104553	84	28689	27864	79	95598	90275	84	1131	1010	2	4571	4733	35	330	507	0	0.144146
209484	165939	99	56570	44463	94	213409	171458	99	1512	1327	18	11391	9222	57	373	1060	3	0.147192
178988	142092	94	60829	48026	92	145233	112986	97	1849	1043	5	7721	6296	51	848	654	0	0.150237
72601	69633	89	24713	23846	65	63827	61449	79	498	646	0	3087	3138	29	1254	836	0	0.152267
219432	189205	104	99627	88324	97	246843	216019	101	2849	2247	27	13375	12286	61	1596	1389	14	0.157343
255362	195708	104	94348	74758	100	271773	212799	105	2867	1836	32	14118	11168	64	520	575	0	0.158358
125063	101465	95	40976	33917	85	95839	76535	89	1044	663	0	4646	3682	39	895	812	0	0.159373
225043	169233	101	100912	79074	100	165046	132793	102	2187	1943	28	8970	7090	59	-159	471	0	0.159373
125609	107586	91	38824	32667	83	108499	91594	88	1330	1008	2	5414	4870	41	811	1098	5	0.160388
188562	134766	99	56209	39619	93	151243	106149	97	1218	864	0	7607	5291	51	-366	719	0	0.160388
386987	274912	136	149665	110901	135	407515	304896	139	4568	2965	34	21277	15923	85	596	1135	6	0.167494
265773	199468	116	95395	72973	113	306642	233071	119	2847	1922	27	15852	11605	75	2044	1539	10	0.167494
165922	129594	92	56078	43931	89	129017	97729	94	1678	1297	10	6423	4531	48	407	506	0	0.168509
109389	95221	89	33205	28587	83	93831	80350	88	501	678	0	4840	4416	39	-141	512	0	0.171554
157220	122371	92	49677	38431	89	131623	98999	95	485	838	0	6861	4983	48	1179	1241	13	0.172569
83861	81145	81	23642	22346	66	71244	67675	80	403	457	0	3559	3334	32	-67	663	0	0.17663
153008	115314	108	45755	34860	90	121079	90021	94	1536	1179	16	6321	4934	47	187	405	0	0.179675
81965	82005	78	16317	15913	49	74593	72455	79	920	703	0	3539	3451	30	-590	483	0	0.181705
175685	141538	94	49310	38658	90	138905	109264	93	1483	1294	11	6678	5220	44	320	854	0	0.184751
235205	174173	102	76315	55910	99	194246	138915	104	1650	1545	29	9607	7274	57	52	736	0	0.184751
235742	157530	109	76469	52576	106	192433	127702	112	1608	1498	21	10301	6693	57	285	749	0	0.185766
305218	205957	119	112496	76476	114	245022	160600	116	2461	1885	18	12754	8536	66	-166	547	0	0.185766
242577	181415	101	69964	53287	98	211013	159156	103	1833	1404	21	10640	8596	54	1471	974	0	0.188811
139512	116908	101	45486	38484	86	98032	81006	89	1135	805	0	4942	4181	39	-81	539	0	0.188811
114868	110387	89	39048	38343	79	93428	90022	82	1006	980	0	5081	4472	38	-626	291	0	0.192872
78630	76495	82	17080	17003	52	69761	67478	77	506	436	0	3368	3460	30	1025	720	0	0.195917
215240	156480	99	78981	58495	97	166338	122264	99	1859	1036	5	8255	6117	53	1209	992	0	0.196932
174296	125140	110	52671	37492	97	146928	102554	110	1300	846	0	7575	5371	48	1351	1052	4	0.196932
204357	154199	101	63919	48228	96	165836	123782	100	1573	1388	20	7935	5827	50	1348	1797	16	0.200993
74699	73407	81	17293	17200	50	67245	65374	79	633	525	0	3340	3481	30	329	630	0	0.202008
82324	80960	76	24097	23801	67	66960	64257	79	192	724	0	3465	3198	33	343	558	0	0.204038
115694	113454	81	25746	25108	77	108411	103937	85	1158	773	0	5590	5626	37	320	923	0	0.206068
187579	146384	99	51001	38368	95	138947	103531	99	1339	906	0	7000	5538	49	1861	1396	10	0.207083
89354	87822	89	29599	28535	75	83228	80374	78	518	790	0	3662	4025	32	549	706	0	0.209113
123912	103260	88	44185	35323	86	109559	89081	90	950	1033	5	5635	4980	44	-115	521	0	0.210129
209765	170891	98	75905	62203	94	264376	211522	99	1828	1892	20	13891	11414	65	1091	1539	17	0.211144
107356	95126	99	31506	27376	82	91423	81558	87	882	617	0	4638	4084	38	-1537	38	0	0.214189
118897	102592	95	35837	30816	86	105045	90352	91	853	1226	11	5334	4712	40	1230	899	0	0.216219
24961	19906	63	14348	11671	54	3731	2942	33	7321	5506	53	3374	2804	36	9285	6892	55	0.217234
185103	140889	99	53721	41044	95	149897	111550	98	1601	940	0	8345	5771	49	51	1032	3	0.217234
91618	88656	80	27735	25647	76	80045	75486	81	288	479	0	4169	3810	36	-281	556	0	0.218249
215262	181064	102	66837	55698	92	244486	205799	97	2225	1786	29	12267	10325	56	42	845	0	0.22028
117986	105586	94	36285	32641	83	95821	84859	87	620	594	0	4745	3830	40	1195	1473	10	0.22028
198440	156866	97	147778	115739	99	266908	208349	101	2579	1819	35	13758	10318	73	922	791	0	0.221295
200122	151664	100	75955	57894	98	159700	122812	100	1644	1410	13	8273	6083	50	1749	1188	7	0.221295
129425	119993	87	28592	25025	80	109573	97734	85	804	653	0	4977	5084	36	1210	820	0	0.22231
164726	142034	88	69228	60823	87	122754	102469	92	1382	1037	4	6187	5106	44	118	538	0	0.223325
157403	124553	92	47695	37573	89	120698	92572	92	1410	868	0	6748	5157	46	-569	903	0	0.22637
228898	181727	107	100595	85207	96	288638	239877	100	1786	1831	29	15411	12683	65	444	895	0	0.229416
196922	144526	98	52989	39185	94	145090	107568	98	1654	1349	24	7926	5458	56	518	838	0	0.230431
230220	190629	93	100871	85139	92	275746	227030	97	2507	1789	38	14143	12141	63	1249	684	0	0.230431
257403	194785	102	88733	71343	100	255057	204791	106	2891	2096	35	13513	10968	58	1567	1607	20	0.230431
349706	238218	126	119573	82264	123	352510	266432	129	4547	2565	43	18583	14683	79	315	728	0	0.231446
91678	88860	80	25204	24403	70	73561	69930	82	759	637	0	3702	3842	33	473	898	0	0.232461
225936	160844	103	72039	50524	99	199786	138823	103	1328	1092	7	9659	6934	60	1324	1007	2	0.235506
92354	88331	87	30579	28430	77	75163	70959	80	891	660	0	3679	3728	31	-602	36	0	0.236522
151595	118390	103	47458	37577	90	111334	85854	94	1777	1012	2	5683	4722	43	58	579	0	0.237537
98390	96565	84	28092	27677	76	79743	76117	80	1115	678	0	3965	3818	31	295	1066	4	0.238552
111140	103799	87	29878	26556	80	95118	87202	84	519	1159	6	4969	4665	37	173	910	0	0.240582
252217	199441	108	113804	94004	104	289611	232142	108	2755	1862	23	14724	11716	68	626	971	0	0.240582
152796	112470	98	47714	35076	93	118580	86977	96	1535	1083	7	6482	4466	51	158	946	0	0.244642
110659	100032	87	36823	32204	82	94784	84182	86	1350	1166	7	4742	4373	38	231	869	0	0.245658
159120	129379	104	60854	50244	89	112095	88252	92	1914	1287	13	5712	4198	47	1300	1158	9	0.246673
150697	119103	92	48874	38401	90	129362	103359	93	1987	1014	6	6460	5090	47	-560	574	0	0.247688
99027	87922	89	34527	29878	81	89520	76876	84	796	900	0	4942	4375	38	450	530	0	0.248703
147048	118165	102	41155	33956	88	119900	96304	91	1196	722	0	5970	4667	45	585	729	0	0.249718
201094	143490	106	65052	50109	96	148398	104574	101	1396	1339	19	7733	5693	49	1085	1354	10	0.253778
172612	124140	95	54160	39243	93	141763	99816	97	1577	960	0	7269	5104	48	-3	553	0	0.254794
125681	115311	95	41464	37011	84	102896	90853	88	603	593	0	5467	4808	42	364	937	0	0.255809
216731	155190	104	79638	59954	101	162950	113810	107	1265	1361	14	8466	5987	54	1114	935	0	0.258854
136516	107870	95	40182	32155	87	100502	80343	90	458	704	0	5367	4211	42	-283	517	0	0.260884
182116	139223	98	57994	44115	95	132316	97209	99	1190	1137	16	6482	4988	45	504	947	0	0.26393
141187	111738	89	45094	35581	87	113332	90305	91	466	574	0	5773	4688	42	-1324	0	0	0.26596
98455	92792	79	34150	30713	78	86823	79304	83	538	1098	5	4484	4237	36	251	939	0	0.266975
259085	188156	113	93882	70980	101	230280	174292	105	2323	1802	35	10892	8082	56	475	1227	4	0.26799
183258	132914	102	59154	43347	94	145833	107960	97	1511	1076	8	7472	5383	49	-146	464	0	0.269005
172578	126042	101	47342	34296	91	141417	102460	98	1486	719	0	7582	5214	50	218	736	0	0.27002
220352	164357	113	63340	46928	100	178738	131050	106	1674	1157	12	9135	6990	54	1011	986	0	0.272051
104312	99461	84	31557	29286	78	91440	85040	83	323	742	0	4749	4341	37	984	1258	8	0.273066
165770	144427	91	66693	59542	89	204655	182260	94	1402	1422	21	10587	10083	54	962	1049	4	0.274081
129522	106611	90	36541	30100	85	107882	88687	91	997	1024	4	5453	4546	40	-903	354	0	0.277126
185721	136379	99	61551	46721	93	145782	103775	96	1874	1190	10	7302	5155	52	621	850	0	0.280171
107047	89699	87	34793	28703	83	105833	87544	87	538	656	0	4661	4112	39	-531	422	0	0.281187
266861	189723	109	79426	55825	108	220342	154741	111	1801	1400	21	10868	7750	57	204	758	0	0.283217
200951	159829	112	73898	60265	95	228093	188747	99	2289	1418	22	12216	10033	60	157	973	0	0.284232
175099	131128	94	55349	42279	92	138409	100391	96	1552	1129	14	7466	5372	51	204	813	0	0.285247
161616	150356	88	58260	53660	86	132074	119656	90	980	927	0	6562	6341	41	2162	1035	13	0.285247
86595	85627	89	38008	37797	77	72836	71177	80	746	686	0	3628	3521	31	1285	1414	10	0.286262
73187	72915	78	24438	23691	69	66055	63851	77	914	890	0	3273	3231	29	516	1235	5	0.290323
138182	127230	85	39844	35257	84	118349	103492	88	1737	1079	7	6186	5507	43	-507	149	0	0.290323
190887	140214	95	63398	47323	95	143568	103379	98	1716	1260	9	7558	5104	52	190	667	0	0.299459
308970	230461	117	144560	114434	110	374897	291277	114	4313	2610	43	19692	15089	75	2426	2160	20	0.299459
152175	118734	92	49727	38406	91	125337	95737	96	1016	813	0	6433	4856	48	-233	885	0	0.301489
108861	105773	82	35354	33059	77	85563	82086	81	732	663	0	4317	4274	34	-237	568	0	0.304534
309337	191195	146	92536	58647	127	245585	154067	129	2784	1591	36	13097	7691	63	701	767	0	0.306564
215913	172372	100	86744	69731	96	218956	178486	101	2223	1493	20	11533	9329	58	100	698	0	0.306564
206089	178889	96	97819	84930	93	261012	227733	96	2569	1841	22	13679	11938	62	1688	1189	8	0.308595
131427	107564	91	48010	39298	86	113922	91547	89	842	850	0	5750	4947	42	74	811	0	0.319761
237729	200553	103	125785	110533	101	267756	226344	104	2494	1967	32	13888	11626	58	483	764	0	0.319761
346916	235177	154	149201	112479	137	364724	262639	141	4492	2673	39	18850	13315	92	1028	749	0	0.320776
222094	160038	118	78045	58261	102	167002	117959	106	1194	904	0	8220	6401	53	1346	1871	10	0.322806
212413	159240	107	51123	38676	99	163555	123471	106	1216	1322	25	7999	6137	53	1041	1134	5	0.324836
196129	155607	95	93714	75595	97	254118	201689	103	2321	1859	26	13731	10841	69	612	1113	6	0.326867
76782	73566	92	13579	13309	46	71410	69413	79	548	374	0	3253	3394	29	687	885	0	0.330927
132881	111453	93	47686	40215	86	100332	84346	89	1211	696	0	4731	4330	39	-350	325	0	0.331942
90093	91298	77	17797	17444	53	72321	69969	79	656	739	0	3864	3889	32	-418	645	0	0.332957
123432	100689	95	34515	28273	85	98957	78080	91	562	770	0	4848	3476	41	192	891	0	0.339048
185909	130291	106	53025	38066	93	141864	99573	97	1388	752	0	6431	4450	47	-46	663	0	0.339048
99652	91716	83	29205	26037	78	94684	86500	85	656	537	0	4778	4388	37	1161	866	0	0.349199
277445	186293	134	147402	108090	124	180121	137476	126	2840	2263	35	10154	7450	56	738	468	0	0.351229
118690	114057	83	27441	26636	71	99761	93976	84	1342	954	0	4921	4729	37	764	850	0	0.352245
83448	81084	77	15096	15111	46	72411	70208	80	765	730	0	4045	3828	34	-291	446	0	0.352245
180657	136228	99	56798	43279	94	160312	117952	99	1393	1160	9	8162	6454	49	-196	1273	7	0.35529
79559	77431	78	27338	27116	74	67475	66686	78	-67	357	0	3088	3264	28	-559	221	0	0.35529
314049	236122	123	158353	122980	116	534918	414638	122	4376	3305	50	27099	21066	99	1784	1032	7	0.35732
199338	149535	98	55565	42248	94	156952	118299	99	1501	1104	17	8276	6198	52	720	717	0	0.358335
140597	107997	107	42176	32602	88	111057	85547	91	163	331	0	5885	4406	43	-116	554	0	0.358335
138389	110596	88	46007	37119	87	107421	83956	91	837	719	0	5125	4275	43	937	1009	2	0.358335
178535	124593	96	59693	40990	94	142495	98458	97	1133	983	0	6880	5110	50	-1245	340	0	0.360365
334125	224247	127	89774	59959	121	323468	217321	125	3168	2119	34	16967	11941	74	1352	1102	10	0.361381
151087	117385	94	46764	37157	90	133030	104178	93	876	869	0	7085	5054	49	-267	652	0	0.364426
227678	171660	101	72791	55654	97	161988	120220	101	2293	1436	25	8678	6360	55	567	1226	7	0.365441
163233	129649	109	57511	45422	92	103245	78660	109	1184	819	0	5523	4168	44	527	678	0	0.365441
103928	94162	86	32784	28245	80	90801	77942	85	915	811	0	4811	4120	40	309	684	0	0.375592
175627	133195	101	58273	45122	93	131613	95971	96	1501	793	0	6795	5212	49	1486	1025	2	0.376607
112275	99577	91	36769	31270	84	101604	88100	88	313	693	0	5200	4330	40	546	1196	5	0.380668
134728	111478	94	43927	36505	87	118519	97251	90	468	633	0	6023	5083	44	669	1096	5	0.382698
295187	204089	139	77750	54827	127	242568	164178	141	1955	1758	23	12932	8714	66	1511	1192	14	0.382698
308612	227425	127	115030	85579	125	352070	265783	129	3952	2758	34	18283	14294	75	1326	1522	13	0.383713
189101	169553	95	85090	77130	93	195612	176326	97	1847	1635	17	9880	8812	48	603	740	0	0.384728
111361	97454	87	30170	25413	82	97323	85609	90	445	564	0	5262	4626	44	-655	352	0	0.386758
148813	118206	89	36334	28024	86	121245	93945	90	438	555	0	6322	5026	47	151	947	0	0.386758
153742	115112	92	48774	36586	91	115915	84933	95	1041	789	0	5942	4548	45	609	1002	1	0.393864
289414	206593	115	96096	69954	113	279333	195611	118	3820	1752	43	14410	10313	69	59	842	0	0.394879
259632	178145	111	81665	55289	105	203598	140353	109	3296	1689	32	10883	7557	62	-103	965	0	0.394879
93901	91453	84	16688	16162	51	78818	74740	83	827	576	0	4006	4018	32	375	480	0	0.39691
133834	107932	104	37419	29871	87	102782	82567	92	596	639	0	5849	4491	48	-32	493	0	0.39691
143989	124915	91	29885	24005	86	124160	106439	90	1252	1036	4	6484	5762	43	-51	872	0	0.397925
153104	122426	95	48584	40018	89	117234	91959	93	905	900	0	6127	4815	45	366	1561	10	0.399955
183247	163446	92	72548	64440	91	208527	185885	97	2549	1590	22	10969	9849	56	816	945	0	0.40503
163357	132206	92	47210	36493	89	130261	101317	93	1888	1495	24	7131	5402	50	1375	1707	11	0.40503
122905	106468	100	39717	34745	83	105766	93814	87	1438	865	0	5557	5177	38	242	892	0	0.406046
171535	120207	95	55149	41415	94	152858	103730	98	1307	1530	13	8241	5074	56	1892	1238	6	0.408076
99511	95729	80	24300	23553	72	101810	97986	81	692	614	0	5713	6092	36	622	1168	5	0.409091
133113	108926	90	45869	37988	87	105781	86060	90	678	862	0	5131	4274	39	-76	606	0	0.410106
154472	139545	94	46710	42051	87	124855	112488	89	2124	1365	21	6241	6040	39	699	941	0	0.411121
130433	101475	90	48734	38725	88	103429	80782	90	687	640	0	5339	3931	43	-26	475	0	0.412136
192271	153049	99	55740	42605	93	147647	116229	99	1229	942	0	7728	6091	50	1682	1155	6	0.414166
65035	65267	76	11040	11253	41	62256	61232	74	268	523	0	3177	2906	29	-401	549	0	0.415182
169332	126638	99	50308	38510	93	135221	99861	99	1698	1041	6	7317	5312	52	-913	223	0	0.415182
149843	115642	94	45102	34423	89	124810	95277	93	957	944	0	6837	5276	50	1051	726	0	0.415182
166367	131878	94	48746	38235	91	143656	112722	95	253	630	0	7528	6064	49	735	1031	3	0.416197
61713	63927	76	18454	18240	53	36455	35564	75	-17	478	0	1442	1725	20	-109	309	0	0.419242
250674	167522	121	118876	91929	103	304589	234630	107	2823	2017	33	15848	11755	71	599	615	0	0.420257
164569	130769	101	48802	38691	93	129236	100448	98	1382	734	0	7302	5399	49	-530	491	0	0.421272
77841	79082	77	17520	17034	52	74020	72136	77	940	861	0	4131	3889	36	-351	519	0	0.422287
219066	148278	113	63685	44082	101	179521	120090	105	1858	1075	13	9381	6099	54	736	710	0	0.423303
156205	117477	94	48773	36456	90	131669	97652	95	468	736	0	6864	5054	49	-1	512	0	0.423303
186124	162775	96	98009	87485	93	314372	280794	101	1990	2388	24	16249	14330	81	537	1557	11	0.424318
154960	131205	91	61765	53451	89	172387	150208	94	2059	1560	15	9221	7731	56	1479	1616	20	0.425333
180711	138864	95	65091	50263	94	138168	102748	95	578	726	0	7409	5707	48	402	648	0	0.427363
227018	166565	106	152575	117934	103	436642	338452	108	4519	2812	44	23667	18866	93	135	615	0	0.428378
255116	181276	109	70544	49047	105	204344	140194	109	2340	1523	18	10226	6869	59	1378	931	0	0.430408
308144	186940	126	88076	54376	123	219911	131895	129	2689	1496	23	11778	7432	62	1355	1506	15	0.431423
91562	89576	86	33437	32559	76	83105	81182	78	309	1115	6	4111	4046	34	-130	710	0	0.431423
254848	193380	109	170613	141553	108	284265	229649	109	2528	2738	30	14129	11044	62	944	1618	12	0.432439
59719	60487	76	19068	19142	55	45465	43858	76	107	397	0	2041	2165	23	-174	524	0	0.435484
341303	212635	152	113306	71286	135	297221	185012	140	3734	1871	38	14861	9662	68	953	1291	8	0.437514
181411	131162	98	52706	37887	94	146888	102173	98	1997	1187	18	7364	5464	50	-617	287	0	0.439544
226855	157102	108	131782	94054	107	287949	197636	112	2178	1423	24	14981	10525	70	1742	1571	29	0.443605
144120	112616	94	38562	30098	87	125821	96703	91	753	627	0	6627	5164	50	-394	419	0	0.443605
194935	139633	101	57230	42264	96	171182	121053	101	1994	1315	24	9264	6032	61	267	592	0	0.445635
186265	136015	99	55890	39847	95	156752	110056	98	1015	734	0	8750	6063	54	476	1129	6	0.44665
83648	82499	79	15859	15662	49	68767	65878	79	626	623	0	3151	3291	30	-271	928	0	0.447665
80409	77914	78	15351	14979	48	64482	63229	77	395	452	0	3108	3125	30	-1281	43	0	0.44868
276546	185748	120	103185	74605	110	197813	132906	112	2409	1525	17	10316	7097	55	1579	1726	13	0.450711
147994	134263	86	81400	75652	87	188293	170948	91	2142	1699	21	9388	8216	50	-121	1107	5	0.453756
201523	152338	99	51665	37271	93	148277	108975	97	1490	1276	9	7707	5978	50	833	638	0	0.454771
153871	120692	97	59870	47005	90	115257	88185	92	1343	939	0	6153	4759	43	1077	911	0	0.455786
101892	98956	81	32870	31173	79	88362	82057	83	330	607	0	4577	4450	35	550	1306	8	0.455786
158336	145741	89	73450	67573	88	119939	107882	91	1053	1425	11	5980	5400	41	1236	1063	4	0.461877
147008	117081	91	44664	35069	88	113343	87016	93	1195	989	0	6594	5118	49	1913	1129	23	0.462892
279546	183867	130	63323	44810	126	237824	157937	132	1774	1541	16	12345	7870	67	394	823	0	0.463907
328374	225270	146	93767	67135	136	350499	246049	142	3612	2259	41	18561	12920	75	870	974	0	0.464922
237267	174540	98	70003	50558	96	190175	139648	99	1656	1116	8	10196	7096	58	318	656	0	0.464922
133935	122033	90	39747	35695	84	103951	93576	87	1548	838	0	5458	4659	41	708	875	0	0.465937
128518	110519	88	45904	39816	84	111146	94834	89	1284	1091	8	5388	4534	38	-956	664	0	0.467968
198333	161859	102	53019	42490	92	191706	153189	97	1752	1422	20	9467	8099	51	320	861	0	0.467968
182091	132083	98	54802	40235	96	145064	101456	99	1161	865	0	7618	5039	52	55	662	0	0.474058
173470	134665	94	57065	44216	91	142077	106023	95	1383	1040	5	7835	6183	51	326	491	0	0.475073
317498	204848	125	68719	43646	118	265858	171777	122	3872	1579	49	13625	8821	68	522	723	0	0.476088
325866	243191	130	110482	85516	127	364736	279799	133	3662	2014	29	18860	14774	77	1101	1303	13	0.477104
124726	101148	93	36041	29429	85	105512	84166	91	860	696	0	5488	4358	46	-30	1334	9	0.480149
188230	147441	95	47433	35487	92	148577	110116	96	739	861	0	7651	5768	51	-416	624	0	0.480149
92257	87690	81	16912	16173	50	82447	77562	81	-252	407	0	4053	3997	30	-193	475	0	0.483194
132048	105229	91	41193	32152	87	103590	78978	91	860	816	0	5383	4281	41	587	724	0	0.483194
225888	190398	105	78985	67340	95	242604	206888	99	1958	1465	20	12901	10585	74	-190	947	0	0.485224
272592	203211	114	89663	66655	111	258812	194176	115	2757	2203	31	13693	10274	71	1444	1301	7	0.485224
122377	101333	91	37330	31128	85	93779	77549	88	91	645	0	4641	3833	40	919	969	0	0.487255
227859	161525	104	65063	45880	97	175210	123484	101	2020	1126	8	8487	6817	52	147	540	0	0.487255
119768	104374	94	37486	32359	83	108170	95128	87	808	711	0	5231	4665	39	824	984	0	0.491315
147697	113033	93	42722	32003	90	127946	97805	92	1525	1263	10	6548	5037	42	1028	828	0	0.49233
269815	189518	115	71726	52966	112	200903	138998	117	2372	1472	33	10052	6458	56	205	711	0	0.496391
80905	80798	79	24027	23485	66	68123	64470	80	885	649	0	3395	3055	33	220	685	0	0.497406
220184	165670	106	111605	88265	104	260137	194357	109	1809	1598	21	13577	10658	65	1105	1406	14	0.503496
171748	132721	91	51120	39784	90	139835	102711	95	1074	1078	8	6889	5240	47	-460	445	0	0.503496
124035	104978	87	37662	31740	83	97172	79750	88	958	897	0	5116	4308	38	-304	721	0	0.504512
116981	100603	92	35343	30129	83	96907	82586	87	793	764	0	5069	4636	40	-1152	137	0	0.505527
297691	198411	126	82555	56062	116	205674	137234	122	2779	1782	33	10557	7171	60	-996	743	0	0.508572
108897	99455	85	31874	27837	81	90601	83144	85	453	689	0	5124	4500	38	-167	774	0	0.513648
94016	92463	80	29461	28145	77	80894	77600	82	976	791	0	3817	3911	32	427	860	0	0.513648
65491	65116	77	23188	23132	60	55595	55311	77	610	489	0	2322	2485	25	-9	612	0	0.514663
188214	136444	95	56852	40860	96	162727	114254	101	1415	1069	7	8219	5661	54	703	1193	9	0.514663
81290	79182	78	18694	18354	54	73628	70731	79	185	529	0	3724	3458	32	47	1030	3	0.517708
227257	179351	111	74426	58537	99	225556	184192	106	1749	1347	17	11876	9411	59	836	970	0	0.521769
121986	114117	85	38279	35041	83	104808	96951	85	593	767	0	5557	5200	40	698	631	0	0.523799
121800	100859	88	39986	33519	85	107662	88891	89	1710	859	0	5828	4679	41	282	759	0	0.523799
99104	90032	88	33996	30142	81	90907	81722	83	918	785	0	5286	4740	42	221	810	0	0.524814
178706	129373	102	53895	40328	93	143530	102192	98	1470	879	0	7700	5378	52	501	1062	3	0.527859
187696	139056	101	55300	41194	97	149472	108978	101	575	732	0	7586	5748	49	366	733	0	0.53395
157876	120912	96	49745	38437	91	111367	84707	94	644	966	0	5991	4551	46	-889	277	0	0.536995
119195	110962	86	30769	27962	81	95324	87833	84	984	875	0	4707	4487	37	-436	545	0	0.536995
207008	159193	98	79704	62809	94	241210	178437	99	2397	1676	26	12018	9537	61	1305	1048	3	0.539025
123363	106040	86	41542	35544	84	106900	91684	87	1235	684	0	5204	4284	42	93	810	0	0.539025
193051	135819	106	55210	39128	96	151933	104147	101	1862	1227	18	8032	5566	53	742	780	0	0.541056
267118	180747	114	84650	56333	109	213614	141748	112	1832	1183	21	10760	6989	57	694	883	0	0.546131
179059	133669	104	58231	43438	94	131011	97972	97	1519	1003	1	6423	4941	46	548	512	0	0.546131
128328	106454	95	40961	34418	85	111395	93067	89	1140	655	0	5796	4999	42	412	600	0	0.547146
316758	217148	126	91433	62302	124	283596	193566	128	3622	1607	35	14842	10212	67	2552	1969	23	0.551207
222813	168271	107	92165	71059	103	229054	178587	107	2117	1334	24	12175	8887	61	177	922	0	0.554252
178401	137373	96	58068	44930	94	126854	93883	98	1864	1341	17	6963	4787	50	409	901	0	0.555267
151682	116256	100	47954	36489	91	130443	97190	94	1101	785	0	7320	5600	50	402	1070	4	0.556282
200811	150467	99	68565	53076	97	168003	124593	101	1762	1000	1	8809	6508	55	1265	1092	4	0.558313
91840	91247	77	24371	23867	66	73755	70858	79	358	690	0	3441	3460	32	816	445	0	0.559328
248118	176479	124	83753	60448	106	193283	137656	110	2079	1370	23	9863	7054	54	-479	750	0	0.560343
255696	175736	112	61112	42292	108	213738	143616	113	1245	1197	23	10734	7055	61	854	1278	10	0.562373
125775	120524	86	28254	27331	76	94820	90396	83	216	1280	8	4737	5005	34	411	754	0	0.562373
117924	107543	97	41143	37070	82	106650	96514	86	1259	1078	6	5254	4858	40	-240	594	0	0.563388
183673	166151	91	72329	65029	89	213821	191743	93	1264	1470	17	11042	10067	52	1142	1105	5	0.563388
123869	118946	88	23628	23076	66	109745	105456	82	631	829	0	5679	5421	37	252	554	0	0.565418
112374	92383	88	35069	28773	85	91627	75198	90	1164	800	0	4527	3733	41	834	1157	5	0.565418
178935	135581	99	47806	36438	96	138824	104728	101	1155	946	0	7349	5522	51	235	902	0	0.566434
160021	137577	89	40897	34604	87	123278	100728	92	455	751	0	6403	5308	43	213	818	0	0.569479
201821	156652	102	68849	52891	96	209602	163395	102	2209	1720	20	10631	7962	61	1003	705	0	0.574554
91982	89786	82	20356	19559	58	80990	76735	81	912	617	0	4472	4062	33	-281	437	0	0.578615
220146	188117	102	85866	74596	101	259383	223931	104	2219	1902	21	12778	11628	65	1728	1228	21	0.57963
163737	131295	96	50190	40818	92	130174	104963	95	898	719	0	6753	5121	47	25	818	0	0.582675
165251	138511	96	48871	40094	89	138356	110851	94	1113	933	0	6926	5880	46	364	811	0	0.58369
172586	136162	100	51515	41392	92	108528	85045	93	1558	1235	10	6208	4810	44	723	577	0	0.584706
120343	94735	98	37350	29138	85	94609	73380	90	842	884	0	5026	3786	43	129	459	0	0.584706
207403	156584	104	59033	44253	100	170303	123372	117	2114	1274	14	8053	5996	53	1000	1456	15	0.584706
152916	119672	92	46112	36700	89	119107	90405	92	662	583	0	6639	4937	50	509	688	0	0.585721
257439	174232	101	83332	56975	100	203536	138445	103	2050	1040	11	10509	7355	59	968	1308	8	0.585721
191467	144312	99	76238	58155	94	160907	120051	97	1310	998	0	8757	6426	53	809	901	0	0.585721
173908	127979	96	57637	42958	94	142102	102140	98	951	589	0	7946	5250	60	226	733	0	0.586736
220372	187090	109	119518	104194	100	254434	219430	104	2407	1371	31	12625	11006	61	501	1574	9	0.586736
144600	121906	96	48869	41389	88	110515	90031	90	1283	868	0	6012	4954	43	-824	449	0	0.587751
102183	98199	80	30715	29046	78	90761	84441	82	452	768	0	4633	4557	36	1233	1050	3	0.587751
138494	112881	90	41167	32733	88	109756	85665	94	1215	1208	14	5737	4623	41	-24	646	0	0.588766
168449	150826	93	50150	44524	88	182671	163394	93	973	1021	4	9203	8460	50	1733	1261	11	0.589781
184324	131723	104	53704	39579	96	155676	107542	101	1897	974	0	7878	5628	49	-484	586	0	0.590796
89670	87944	79	21902	21493	58	80702	78639	80	103	491	0	4028	3427	35	-297	690	0	0.591811
256279	176746	129	75440	51869	110	200627	137282	115	1305	1487	14	10021	7233	57	1225	1211	8	0.591811
135811	112853	105	43979	36367	88	121175	99581	94	1090	719	0	5903	4768	43	1663	1310	9	0.593842
237335	182291	111	72037	55901	98	202843	156435	104	1696	1684	18	9952	8235	54	521	806	0	0.593842
165621	144068	101	61200	53177	89	180678	155723	95	1756	1701	24	8765	7739	54	896	702	0	0.593842
128940	101407	97	38620	30564	87	105839	83172	91	1169	1174	10	5891	4741	46	-237	331	0	0.596887
94203	87868	96	32489	29374	80	88663	80529	83	163	340	0	4754	4281	36	-363	575	0	0.597902
109789	89355	90	33001	26609	83	92282	74759	88	1017	735	0	4311	3747	39	-215	339	0	0.598917
419407	264934	152	158473	102278	143	436524	267939	147	4158	2837	41	21225	13125	87	1432	916	0	0.599932
328394	222421	128	133081	92483	124	392830	289147	128	4540	2581	54	20841	15512	77	-1087	366	0	0.608053
147831	116443	101	47893	37513	89	107197	82958	92	711	761	0	5624	4289	42	-96	402	0	0.609068
186562	149071	99	83581	71562	94	169835	137454	99	1401	1315	11	8616	7071	53	-52	670	0	0.610083
133344	112139	89	36902	30757	84	106899	89771	91	1473	778	0	5777	4657	44	-189	572	0	0.614144
241973	183929	105	166715	138544	106	425272	358591	110	3641	2976	38	21526	17897	93	-83	845	0	0.616174
170127	139712	95	47966	38403	89	127215	100725	93	1241	1285	10	6579	5495	43	-444	1196	3	0.617189
114196	113039	81	41226	40391	79	152720	148385	84	1213	1468	13	7685	7653	40	-378	364	0	0.618204
79482	79044	79	13186	13206	46	68840	67017	79	58	534	0	3728	3648	31	1057	914	0	0.619219
126654	103547	100	41137	34047	86	108208	89592	91	1290	732	0	5751	4925	41	1150	2220	16	0.619219
117270	105997	85	39348	34769	83	97898	88046	85	1073	934	0	4872	4703	38	491	852	0	0.620235
91806	85528	97	30647	28027	80	80073	72672	97	569	452	0	3966	3440	34	397	661	0	0.620235
110926	100906	96	34963	31073	81	97125	86020	97	1152	714	0	5046	4679	35	-309	395	0	0.620235
165877	127468	101	57111	45168	92	121040	92351	95	1566	771	0	5973	5174	42	239	618	0	0.62125
141167	118365	97	46975	39060	87	107442	88332	91	506	543	0	5925	4913	44	-695	279	0	0.62531
67051	65354	89	12220	12413	43	60175	59167	76	240	384	0	3330	3215	29	737	1052	4	0.62531
251491	196235	110	101065	77523	105	278986	218464	108	2321	1626	25	14347	10976	62	1604	1013	2	0.626325
97343	92186	83	27529	26076	78	80015	76651	81	463	349	0	4352	3959	37	681	1008	1	0.628356
201875	171012	96	76700	64533	95	172220	141610	97	1953	1267	17	9167	7404	53	1674	1200	6	0.629371
160486	126816	95	42700	33742	89	123734	95511	93	1396	694	0	6894	5143	48	704	948	0	0.629371
218616	160429	102	74764	55567	100	158099	115172	101	1904	1399	22	8025	5913	49	1186	730	0	0.629371
152368	112950	98	42779	31799	92	118586	90017	95	1421	1002	2	6424	4593	48	-117	720	0	0.631401
166651	129533	95	49164	37578	91	120987	94143	95	1546	1038	6	6479	5060	43	-434	479	0	0.633431
281296	221733	128	130124	102759	114	369982	288975	116	3747	2601	44	19047	15145	80	350	1079	6	0.634446
163789	125522	96	43730	33457	89	140179	104272	96	1781	958	0	6866	4822	46	547	677	0	0.637492
243779	200969	102	109528	97030	98	335955	291147	104	2949	2522	30	16688	14821	71	-94	625	0	0.638507
173883	135103	95	54246	43161	92	141681	110610	96	1031	895	0	7272	5759	45	-217	578	0	0.639522
197687	152409	102	63923	49331	96	139592	106488	98	1943	1263	11	7245	5783	46	1172	1107	5	0.639522
110129	108576	81	32742	32310	78	82074	79168	82	1098	1246	15	4241	4135	35	853	818	0	0.639522
278413	202668	113	81222	59114	109	268975	200431	116	1861	1737	23	13492	10816	66	735	1029	3	0.644597
224979	160760	121	56016	41380	102	189206	136768	107	1263	1182	23	9958	7042	60	582	1240	15	0.644597
194893	161248	96	72332	61222	92	173066	142525	96	1610	1223	13	8626	7345	48	83	870	0	0.645612
270900	212625	108	95016	74800	104	275649	212934	109	2570	2036	29	14402	11401	66	862	1451	7	0.648658
231327	175772	101	99634	74559	100	242446	181841	103	2002	1505	22	13343	10094	62	196	605	0	0.649673
88767	88707	80	28946	28237	73	81803	79538	79	1231	722	0	4297	3839	37	1069	788	0	0.650688
146198	129976	87	49728	42855	85	126045	108473	90	822	759	0	6300	5593	44	1242	773	0	0.650688
339844	223527	136	113194	76455	128	239113	157421	129	2204	1639	26	12743	8391	71	1104	800	0	0.652718
144943	110085	101	48603	37399	89	113624	84228	92	1030	649	0	5717	4310	43	-1153	187	0	0.656779
166828	131797	109	48842	39231	91	133102	101422	96	1171	1176	10	6659	5187	48	1171	1164	6	0.657794
134945	123437	87	60866	55732	86	105762	93598	87	618	821	0	5734	5509	39	126	384	0	0.658809
176477	142822	98	41871	34399	90	133901	106865	95	1353	1039	5	7138	5772	46	20	807	0	0.660839
162918	136759	100	44973	38484	87	138268	116067	92	705	913	0	7565	6549	47	789	804	0	0.661854
223176	155966	105	70926	49729	102	186998	133356	106	2525	1536	29	9986	6820	61	2029	1328	14	0.662869
98775	95996	82	20105	19837	52	82906	78945	81	1028	890	0	4257	4507	32	40	1426	3	0.662869
160956	127478	96	45976	36939	90	123648	95459	96	932	881	0	6184	4684	47	331	748	0	0.663884
170969	134257	97	38074	31269	89	145424	113163	96	1174	1390	13	7435	5622	50	707	1071	6	0.6649
230865	163724	124	66888	48437	106	168305	116694	110	2250	1476	30	7984	6113	51	183	868	0	0.665915
145018	117681	89	45225	36596	88	110899	87868	90	1107	875	0	5423	4422	41	-268	885	0	0.669975
139099	116353	93	39497	32694	89	108448	90847	92	1421	1259	8	5593	4878	41	1373	1029	3	0.67099
93485	90879	78	24549	23531	77	83065	78274	81	834	728	0	4012	4111	30	-662	69	0	0.672005
177620	153333	108	66529	56901	93	200971	168599	108	2466	1771	29	9776	8500	52	2006	2163	23	0.672005
217663	162811	112	65618	50193	100	191618	145599	105	2485	1739	21	10084	7677	54	-69	843	0	0.674036
130179	118731	86	36579	31712	82	107313	95536	87	1029	655	0	5428	4979	39	110	671	0	0.675051
116303	98941	89	31606	26472	84	97268	81397	88	1120	667	0	4891	3920	38	686	483	0	0.677081
103279	87584	86	35207	29643	83	93000	77127	89	1636	1329	13	4539	3936	40	281	864	0	0.677081
231338	153011	108	80008	51604	105	169758	113581	108	1894	1576	15	8968	6055	52	863	917	0	0.677081
84119	75976	81	39034	34805	81	52608	46995	82	53	534	0	2917	2602	26	-754	370	0	0.679111
214850	156356	104	54078	39607	99	175147	124356	105	1276	807	0	9044	6619	50	165	621	0	0.684187
126198	111974	96	35065	30342	84	108374	95542	90	935	1111	6	5764	4817	41	1455	1097	4	0.685202
163765	144783	94	47967	42141	87	143677	126456	91	1951	1361	16	7606	6349	46	1800	1034	2	0.685202
215201	151022	116	64658	47178	99	161629	112516	102	1206	858	0	8691	6478	54	197	1079	5	0.686217
242435	191128	108	97248	77701	104	330928	266199	109	3086	2220	33	16961	14061	70	1599	1291	13	0.688247
238798	186553	102	89692	73260	96	218381	169481	102	1574	1587	18	10970	8513	62	-424	518	0	0.689262
193987	137064	103	63337	45516	97	162617	117785	101	2261	1035	5	8189	6209	51	-12	915	0	0.691293
333176	184353	133	143461	91864	125	464594	312440	135	3871	2528	38	23768	16354	106	1288	1150	6	0.692308
194631	145776	107	55996	42439	97	173301	128711	101	1953	1518	22	9705	6925	58	1162	1080	5	0.692308
189839	142917	100	41964	31585	93	140668	105095	98	1218	1152	14	7527	5291	52	-95	455	0	0.695353
161038	122567	96	55078	42685	92	113927	87105	95	813	792	0	6186	4811	45	-158	1463	8	0.696368
158698	126867	100	47033	36987	90	125759	99367	94	891	912	0	7023	5193	51	-302	707	0	0.697383
214049	163486	100	70691	54809	94	189794	146877	99	263	765	0	10097	7563	55	870	994	0	0.699413
146614	135151	93	45812	42647	84	118919	108350	88	910	1073	5	5970	5539	40	262	941	0	0.699413
300878	199919	127	97588	64100	123	252065	167454	126	2457	1662	28	13396	9043	64	111	782	0	0.700429
168578	130579	108	51779	40491	90	121930	94717	93	455	493	0	6591	4826	48	665	1192	6	0.701444
142088	111705	90	40752	32157	87	125488	97021	94	1436	1397	12	6574	5213	46	239	1138	5	0.702459
166980	122851	100	49945	36800	92	139025	100651	97	1081	720	0	7375	5522	49	-705	356	0	0.706519
128470	103683	93	42571	34586	87	102399	81038	90	1373	791	0	4992	4105	41	209	672	0	0.706519
111893	108175	83	34272	32546	79	58259	54860	82	983	867	0	2261	2359	26	449	836	0	0.708549
160665	123512	99	48965	38603	91	115794	87882	94	882	1014	3	6475	4552	47	787	653	0	0.708549
88155	86405	78	18541	18365	53	79235	77395	79	827	1013	2	4117	3871	33	-263	654	0	0.709565
390539	255004	139	143307	93899	138	457411	335537	141	4439	2742	45	23574	17091	90	1351	1081	5	0.709565
202978	159910	98	67572	53777	95	192853	154224	98	1990	1845	28	10011	7599	54	326	1579	10	0.71058
183710	141083	97	52670	41034	91	168864	130489	95	1455	1030	4	9627	7321	53	168	893	0	0.711595
137129	106278	91	48424	37591	89	114327	89114	92	1112	1066	5	5401	4312	41	677	986	0	0.713625
244181	187445	109	92345	71307	102	247686	189923	105	1810	1258	27	12895	10265	60	1108	826	0	0.713625
111567	98049	84	37018	31757	83	96062	81358	87	1349	905	0	4583	3874	38	-158	340	0	0.713625
118075	98968	85	39048	32367	84	104452	85673	88	1408	1055	6	5235	4577	40	-140	368	0	0.713625
200381	146137	101	58292	43728	97	162877	115952	102	1129	1282	13	8580	6040	52	1069	1030	4	0.713625
90727	91478	78	28007	27947	66	86320	86103	79	687	806	0	4610	4432	36	742	751	0	0.713625
228913	180274	106	120655	98731	98	236576	190835	101	2076	1677	29	12259	9878	62	1964	2346	22	0.71464
179140	127962	108	53458	38766	94	149683	106548	97	1651	899	0	7507	5389	52	1532	1302	10	0.717686
165429	132819	95	59122	47322	90	129710	104896	92	411	690	0	6631	5422	43	271	1282	5	0.718701
194601	143260	103	61527	46785	96	160037	116995	101	992	826	0	8113	5887	50	1438	1368	8	0.723776
120454	101791	86	41484	34393	85	102951	85553	88	698	504	0	5286	4710	38	-128	306	0	0.724791
203614	165963	99	74647	61632	94	250296	202517	99	2965	2051	37	12534	10213	59	-317	537	0	0.725806
125334	108481	87	42179	35820	85	110093	94527	88	593	693	0	5417	4570	41	803	731	0	0.725806
169675	158688	87	83904	79279	87	122332	114025	89	1018	1296	11	6460	5957	44	1424	1173	8	0.726822
152508	133207	90	49271	43319	84	125249	110323	89	1516	936	0	6420	5650	45	365	650	0	0.726822
77894	77547	78	15948	16262	47	70873	69062	79	92	435	0	3337	3518	31	99	656	0	0.726822
107455	99457	83	28590	24929	79	97899	87949	84	47	474	0	4675	4492	37	-964	376	0	0.728852
142815	113175	95	47712	38045	88	114018	91173	91	683	781	0	6107	4866	43	974	1443	9	0.728852
131080	103435	95	40501	32500	86	101990	81476	89	534	550	0	4974	4437	40	-338	880	0	0.729867
167529	129653	95	48937	38048	91	137518	105894	96	1463	1022	3	6646	5086	45	210	450	0	0.733927
142601	115514	95	45640	36767	88	119891	97121	91	806	751	0	6384	5057	44	-431	351	0	0.733927
259831	173126	108	76572	50926	105	197300	128430	109	1951	1453	22	10227	6492	60	-742	642	0	0.736973
267456	183425	108	111267	79235	107	261033	179463	110	2282	1401	27	13621	9123	67	810	1364	10	0.736973
208586	149349	105	60201	42367	101	172650	118082	106	1653	1369	20	9243	6279	57	1507	1139	7	0.736973
153248	116078	92	46483	35681	89	124880	94581	92	1604	782	0	6571	4960	48	-266	642	0	0.736973
145649	116761	101	42320	34046	88	121236	96119	91	1026	808	0	6121	5090	44	785	789	0	0.737988
127424	108336	86	41351	35148	86	105401	85253	90	618	543	0	5683	4790	42	1668	1185	5	0.737988
288780	199769	121	81370	56576	115	245008	164738	119	3742	2037	41	12635	8548	65	96	1463	9	0.740018
307400	210592	132	106760	72505	114	290434	198965	132	3345	2637	44	14970	10534	73	2252	1944	18	0.740018
290605	227508	103	153532	125811	102	327020	257531	106	3880	2669	46	17332	13759	76	163	698	0	0.740018
347097	230386	127	103891	71574	123	308786	208444	128	2660	2158	37	15266	10175	70	433	595	0	0.741033
128942	103885	98	29547	23183	86	108909	85641	91	822	747	0	5843	4574	41	-110	767	0	0.742048
114783	100779	85	36803	31529	84	96556	83441	87	1411	808	0	4496	3887	41	1157	1074	6	0.744079
111323	101853	92	30736	27805	82	101198	91179	88	98	574	0	5468	5056	36	230	693	0	0.746109
116622	96784	89	36162	29790	84	92864	76097	89	245	537	0	4851	4099	38	453	977	0	0.751184
144103	125082	87	49164	42200	87	110853	94075	91	1530	1022	4	5598	4491	42	1351	1395	8	0.752199
81126	82190	76	32818	32892	75	64640	62723	79	952	983	0	2944	2986	28	126	1077	3	0.752199
221727	175785	98	70830	55637	98	178048	140003	102	856	810	0	8831	7005	58	257	514	0	0.752199
69277	68118	90	23292	22891	69	60419	59370	76	430	494	0	2928	3197	27	1108	916	0	0.753215
137466	119387	95	42599	36718	86	119529	102013	91	1093	1125	8	6460	5421	45	1135	913	0	0.755245
162104	129566	101	71459	58899	90	118312	92683	90	1584	1352	12	5951	4854	41	106	323	0	0.755245
122080	110390	88	32667	27945	84	104204	92451	87	1107	777	0	5675	5086	39	747	725	0	0.75626
157711	138425	92	61910	56433	85	148791	128039	90	1006	1158	9	7366	6570	46	72	472	0	0.75626
65579	64399	75	18956	18486	54	60945	59836	77	426	721	0	2839	2960	28	574	486	0	0.75829
332563	238005	129	159484	122292	127	359667	258207	132	3268	2392	38	18348	13490	70	-1112	207	0	0.75829
258387	194618	112	84774	63761	104	204227	156972	107	1098	1025	4	10530	8251	63	716	783	0	0.759305
320159	213049	132	98774	66817	125	277695	180255	129	3045	2172	37	14052	9453	64	779	975	0	0.763366
185868	142543	94	62804	48946	91	161958	123015	96	1223	1441	21	8462	6490	50	-52	472	0	0.763366
92079	87870	84	22666	21403	65	76699	73208	82	759	571	0	3789	3851	32	550	874	0	0.765396
188000	142264	102	45758	33982	95	152794	112560	100	1650	1167	8	7446	5654	50	1028	1242	18	0.766411
94411	91484	94	33299	32128	76	41750	39210	76	830	774	0	2599	2195	23	178	926	0	0.767426
197519	155121	101	59796	47258	94	157418	121209	98	1626	1274	10	8042	6286	49	151	953	0	0.767426
128772	108876	94	37399	31335	86	109156	94305	90	1363	1179	18	5415	4601	39	460	516	0	0.768441
103858	98984	83	27486	26149	78	88466	83150	84	803	864	0	4554	4311	35	401	549	0	0.769456
83558	81992	79	30711	30177	75	65133	63670	79	604	685	0	3374	3202	32	554	552	0	0.770471
196945	159445	103	43395	32642	96	141443	114712	99	1583	1383	14	7589	6496	50	289	1162	5	0.771487
223023	162799	107	74951	56944	98	171005	121969	107	1684	1159	13	8716	6194	55	252	787	0	0.771487
153803	128107	88	42402	34595	87	117852	92283	91	1865	1465	18	6199	4985	45	744	1484	9	0.771487
176360	147715	91	52206	42663	89	152340	118377	95	1130	762	0	7660	6125	53	-902	660	0	0.771487
125665	100641	95	38848	31448	86	101403	80767	90	160	520	0	4788	3996	39	-322	841	0	0.772502
256332	180761	113	71293	49467	106	230020	159361	113	1489	1501	27	12156	8390	63	360	658	0	0.772502
154086	122841	92	43052	35065	90	121580	98631	95	992	860	0	6036	4706	43	-423	552	0	0.773517
256455	198617	106	87906	70126	105	281977	223989	111	2410	1604	30	14100	11441	65	1409	1605	18	0.773517
333580	228455	140	104910	72732	133	268380	178989	139	3425	2593	28	14184	9667	70	-619	485	0	0.775547
120234	97365	91	38170	31180	86	101455	82010	90	402	711	0	5116	4073	43	140	685	0	0.778592
186576	140874	101	54000	41533	93	177354	133143	97	2110	987	0	8855	6726	57	728	1401	9	0.781638
158795	121836	94	45399	34644	90	129246	95421	95	829	910	0	6634	4749	49	-394	555	0	0.781638
97152	93417	83	21713	20583	59	77928	73915	81	1219	719	0	4518	4238	33	1191	989	0	0.785698
139589	110835	91	40476	31134	87	121904	97185	92	1198	1297	11	6577	5263	46	353	895	0	0.787728
192427	133950	102	57659	40338	96	148841	100570	100	789	737	0	8312	5660	55	1895	1515	14	0.787728
144465	112470	93	45767	35005	90	106954	82226	95	1962	1211	21	5827	4334	44	503	1043	3	0.788743
128431	105380	87	42629	34930	86	112668	91798	91	793	868	0	5820	4980	40	1025	780	0	0.790774
213369	162681	100	70437	54817	96	175690	130105	102	828	1010	3	8785	6870	49	325	715	0	0.791789
149648	121595	101	52863	43591	88	114681	93218	91	828	608	0	6200	5340	46	42	875	0	0.791789
148176	121602	91	39676	32289	89	117888	96097	93	1026	610	0	6253	4907	46	-453	493	0	0.792804
87700	83269	93	23984	23188	68	76371	73022	81	-240	603	0	3999	4016	32	702	723	0	0.793819
208594	159753	101	69783	58496	96	230964	183530	101	2544	1414	27	11574	9609	56	786	627	0	0.79788
128638	111626	93	33974	28823	84	107252	91981	87	1216	956	0	5058	4693	42	-70	893	0	0.79991
134361	115061	100	45161	38804	85	109596	94287	88	1108	1081	6	5800	5140	39	-116	401	0	0.80194
124802	109849	89	37445	31718	83	105675	89838	88	103	596	0	5106	4328	41	-572	589	0	0.80194
229322	162292	105	71801	50625	100	211740	147937	104	1597	1098	7	10329	7507	56	-685	311	0	0.80397
138244	136870	82	38704	36279	81	114953	106340	84	1140	1002	1	6103	5622	40	-1019	626	0	0.811076
122673	102572	90	38780	31990	85	100043	82563	89	1854	1028	2	5039	4087	42	-167	751	0	0.812091
177048	151200	90	70342	60442	90	176880	149093	95	1840	1236	15	9104	7921	50	1101	1253	8	0.813106
177827	134229	108	53066	39937	94	147701	106410	110	2546	1517	32	7180	5832	47	396	888	0	0.813106
135789	112549	90	39054	31650	87	100652	79847	94	1220	1039	4	4750	4207	39	599	994	0	0.817167
217671	164082	97	68996	50903	93	177016	129175	97	1233	1082	11	9120	6559	57	1315	907	0	0.817167
166173	124448	96	59139	44889	92	129478	94183	100	870	898	0	7016	5346	49	357	596	0	0.817167
125940	110084	87	46435	40244	85	109178	91414	88	771	683	0	5465	4882	39	992	789	0	0.817167
146944	113577	91	49123	37152	89	115136	87957	91	818	795	0	5843	4708	44	-635	654	0	0.819197
204382	160944	97	65466	51244	94	182840	144670	102	1295	1022	5	8878	7440	54	-580	935	0	0.819197
268419	187808	116	52128	36025	111	12627	9034	62	28172	19698	114	10723	7850	57	18644	13710	76	0.821227
144203	120186	104	46721	39295	87	111409	91234	90	1005	770	0	5455	4373	45	-127	418	0	0.822242
260239	181146	111	74757	51413	107	236266	166071	111	2973	1541	49	12526	9201	60	181	525	0	0.824273
232901	187867	101	95093	79191	94	233014	188302	99	1896	1661	22	11380	9216	55	774	1422	10	0.825288
82474	82565	79	16961	16750	48	73509	72600	76	696	453	0	3314	3709	30	-190	1256	7	0.826303
108875	101608	83	33577	29699	82	98082	87747	85	568	678	0	5327	4748	39	254	590	0	0.826303
106659	90772	92	32508	27243	83	80805	68584	87	509	555	0	5046	4237	43	100	777	0	0.827318
128997	105807	91	35982	29104	85	112703	93447	90	1361	807	0	4918	4549	40	-916	67	0	0.831378
84575	79685	84	27101	25731	76	64406	60707	80	726	785	0	3319	3353	31	1169	652	0	0.834424
187967	150381	112	60020	50123	92	187226	150671	98	1560	940	0	9428	7557	54	786	2240	14	0.837469
235945	168915	111	108891	85432	103	315221	243520	108	3688	2151	48	16420	12309	80	759	1128	6	0.837469
165457	125133	105	43186	32810	92	131348	98743	98	900	942	0	6593	4810	48	610	1194	5	0.839499
195155	139328	103	63692	44780	98	190195	134866	103	1453	1170	11	9808	6823	54	-598	850	0	0.840514
191471	141740	101	56778	42269	94	168342	124800	99	1784	934	0	8102	6472	50	1318	1180	14	0.842545
135201	112606	90	46197	38338	86	113480	92806	90	964	557	0	6052	5117	45	601	1290	7	0.84356
115616	108283	84	35169	32381	82	94926	88810	86	1274	1246	11	4639	4257	36	-709	456	0	0.846605
279480	181466	111	84415	57025	108	232956	148140	113	1886	1316	16	12166	7591	64	1304	1390	16	0.848635
86539	89644	77	23012	23053	59	84160	81993	80	571	629	0	4389	4426	33	-198	388	0	0.848635
80038	79214	78	27495	27313	74	63797	62237	77	626	612	0	3371	3212	30	176	710	0	0.84965
107534	101019	83	31986	29759	79	85145	79439	86	496	714	0	4130	4043	34	300	878	0	0.850665
263442	193180	126	108395	85470	107	318711	237924	112	2261	1971	30	16170	11990	69	53	1380	9	0.851681
252591	177494	119	66907	45050	100	193674	136156	104	2478	1308	20	10327	7038	57	468	896	0	0.852696
170881	126085	101	51226	38725	94	139930	101271	98	1309	1181	23	7051	5291	48	-283	699	0	0.852696
242944	177051	107	68920	49195	98	200896	144817	105	1991	1234	15	10508	7599	54	-135	754	0	0.852696
111969	106633	84	33419	31529	80	96425	90613	85	1160	877	0	4833	4590	36	56	414	0	0.854726
150949	125247	94	53569	44011	90	121332	98308	94	1426	1341	14	6344	4959	47	-18	588	0	0.854726
86288	83413	80	17990	17608	54	77310	73515	81	962	646	0	4179	3931	35	527	915	0	0.858786
214785	173028	103	125990	106778	96	262021	211183	99	2185	1453	22	14300	11008	74	629	1302	8	0.860817
116289	102136	87	36499	31965	84	106417	92039	89	1513	977	0	5549	4789	40	653	1316	12	0.862847
94147	90653	82	16020	15632	51	83128	79382	82	376	776	0	4048	4001	33	227	922	0	0.865892
169320	130752	94	56074	43285	91	145478	111256	95	1175	1005	2	7349	5668	55	-118	1228	6	0.865892
198072	143255	99	61674	45429	96	167449	119545	101	1327	876	0	8684	6037	57	362	638	0	0.866907
84926	81636	81	24957	23801	70	75396	72349	80	387	432	0	3544	3583	32	259	586	0	0.866907
205822	156339	104	63876	48721	94	175701	134147	98	2010	1095	17	9327	6893	59	-519	730	0	0.867922
192243	158436	106	70288	59998	89	193141	158453	97	1803	1134	10	9917	8319	56	1341	831	0	0.867922
298225	208032	123	122061	92821	122	300203	215254	127	3498	2530	36	16054	11880	77	966	764	0	0.869953
169661	133893	95	44855	34776	89	128396	99042	93	1184	978	0	6860	5046	53	1241	1060	5	0.875028
333872	227918	134	117250	81611	123	324801	222468	127	2732	1701	25	16703	11694	78	-645	592	0	0.875028
113547	94451	88	40317	34272	83	97388	78433	87	373	614	0	4866	3676	41	-1101	23	0	0.875028
142970	114473	92	42226	33456	89	123049	95675	93	1579	969	0	6100	5044	43	1350	1486	12	0.879089
139645	121199	104	47071	41150	86	122203	104487	89	670	714	0	6073	5373	42	1279	1418	18	0.879089
139940	122127	93	36200	30067	86	127055	110072	92	753	714	0	6326	5414	44	-134	397	0	0.883149
203574	156377	102	55961	43024	94	150259	113577	98	2009	1452	28	6918	5450	46	-435	665	0	0.883149
126836	104914	93	38470	31893	86	112564	91802	91	1049	774	0	6104	4728	44	1285	1260	9	0.884164
235907	189659	102	73687	61548	97	285174	233467	102	2215	1837	27	14520	12243	69	-30	323	0	0.884164
101678	99508	80	24279	23719	62	76949	73821	79	1061	632	0	4430	4114	35	411	1402	8	0.884164
266890	206842	112	158386	119417	112	440821	333269	118	3908	3048	44	23472	18289	101	-80	1344	12	0.884164
280488	201288	117	71144	52092	114	247139	174162	119	3135	1663	25	12816	9271	71	456	709	0	0.894315
213543	162391	98	74403	57515	95	178420	132876	98	2083	1456	13	9126	6881	52	94	1347	9	0.894315
279796	191450	112	87429	59897	109	226034	153763	113	2306	2015	23	12030	7684	60	-520	693	0	0.897361
78473	77558	77	15198	14664	47	68808	65386	78	844	739	0	3465	3505	31	1401	1329	13	0.900406
195997	146069	102	45577	33006	95	147218	108535	100	1572	920	0	7218	5339	50	1091	851	0	0.900406
181452	138443	96	58333	44193	94	156317	115017	98	1175	871	0	8414	6153	51	-52	1295	13	0.901421
175626	132399	95	62772	47708	94	135665	98472	97	1496	918	0	6461	5020	47	-312	592	0	0.903451
240412	166939	118	84217	62574	102	187162	129754	106	1345	897	0	9665	6667	56	844	1104	8	0.904467
185096	139080	99	54586	41331	93	150267	110389	100	1883	1317	11	7380	5423	48	635	1529	10	0.906497
123146	104615	88	48790	41251	84	93309	78632	88	984	867	0	4969	4173	42	344	980	0	0.908527
211853	148551	100	66466	46473	98	176390	123358	102	2111	1337	14	9051	6389	51	950	909	0	0.912587
131986	113387	85	49829	40780	86	102782	81270	90	830	709	0	5217	4201	40	568	866	0	0.914618
195946	141652	101	65014	46246	95	160765	114161	99	1920	1154	9	7702	5824	51	-140	804	0	0.914618
330212	247637	131	112682	85800	122	385118	304982	127	2776	2376	30	19057	15390	79	583	990	0	0.915633
206166	150592	114	64414	47047	98	157725	110552	102	2152	1352	26	7731	5672	51	-49	481	0	0.917663
191011	142848	102	53556	39728	96	164421	119437	102	1475	1163	20	8389	6085	50	105	645	0	0.917663
301899	205411	133	103580	71773	123	238919	159308	128	2001	1482	27	11855	8156	58	873	685	0	0.918678
139342	115318	90	32515	27685	83	116831	93605	89	684	561	0	5921	4712	45	442	710	0	0.919693
142211	106193	96	45261	34306	90	125710	92607	94	1335	1273	12	6800	4611	48	-39	463	0	0.919693
125575	115747	98	46961	42504	83	96974	88139	85	622	818	0	5017	4541	39	-13	538	0	0.922739
153314	120563	97	44993	34750	90	134922	105866	96	842	890	0	7125	5710	46	38	1311	9	0.923754
214070	153639	102	53554	37596	97	178447	124668	101	2367	1097	9	9196	6826	54	984	933	0	0.923754
301453	217637	131	96947	70517	119	221117	160345	122	2182	1544	25	12312	8955	60	1922	1656	11	0.924769
75203	73017	80	24655	24286	69	65444	63489	77	-121	487	0	3177	3359	29	533	816	0	0.925784
122463	97478	89	36122	28977	86	91361	71915	89	-336	512	0	4877	3773	38	-348	355	0	0.926799
67395	67016	81	15843	15874	48	57227	55840	76	669	800	0	2825	2529	28	-442	943	0	0.926799
135163	114464	92	40711	33696	87	108050	89297	91	1417	1159	9	5171	4443	41	-773	167	0	0.927814
296438	210953	114	155975	124466	111	243888	176980	115	2499	1696	29	12685	9475	61	-548	381	0	0.929844
316494	193364	145	98458	60677	128	243697	145529	135	2123	1381	11	12821	7727	71	518	914	0	0.930859
118842	108047	94	37312	33252	84	97948	86854	88	720	715	0	5231	4594	39	-426	241	0	0.931875
188267	146796	97	47306	36941	91	164948	125172	98	2026	1346	14	8558	6460	53	-147	432	0	0.935935
97316	93436	85	13233	13093	46	81756	80169	81	502	676	0	3815	4028	31	418	1379	9	0.937965
149263	136502	89	43429	39787	86	128700	115408	92	1030	916	0	6464	5920	43	-552	322	0	0.93898
99647	95789	80	25856	24624	75	79222	74741	81	370	645	0	3871	3607	33	159	622	0	0.939995
137786	109740	92	41141	32835	86	116957	92074	91	761	880	0	5727	4820	40	147	438	0	0.939995
248318	188463	107	85082	64379	103	246626	186753	107	3266	2025	35	12531	9748	64	2672	1381	17	0.941011
105504	99799	84	40557	37740	79	83398	76754	82	548	642	0	4633	4353	35	1228	985	0	0.942026
220825	159958	118	53094	39434	99	186593	138073	104	1668	1320	19	9317	6760	54	1534	2290	20	0.943041
103657	92270	98	27319	23829	74	88288	78794	83	1195	986	0	4010	4266	35	853	963	0	0.944056
294754	207307	128	89113	63491	122	288091	208278	130	3255	2288	33	15270	11219	69	737	957	0	0.944056
90995	85856	85	27537	26169	78	83423	77320	82	843	616	0	4299	4646	31	246	1062	3	0.946086
401506	224186	228	147402	85943	208	425608	255886	215	3564	2442	32	21265	12708	107	391	543	0	0.947101
63250	62074	79	18733	18803	57	39987	38843	76	204	786	0	2236	2119	25	-1158	225	0	0.947101
179316	155404	93	58107	49216	92	138315	117354	96	1904	1294	14	7018	5925	45	310	957	0	0.947101
123423	115454	94	43532	40005	81	101989	92555	87	1281	1019	3	4918	4901	37	-67	716	0	0.948116
73645	72368	81	28243	28118	74	44230	43645	75	196	445	0	2200	2191	21	611	580	0	0.948116
146146	114167	107	48425	38509	88	120291	92460	91	1202	909	0	6355	4623	46	185	1091	4	0.949131
95533	89544	80	29704	26956	78	81434	73898	83	299	835	0	4153	3994	33	197	658	0	0.952177
91549	89513	78	25264	24691	66	74288	71640	79	410	540	0	3905	3498	32	-379	266	0	0.952177
93594	91063	79	19012	19050	55	87536	85381	80	1104	724	0	4363	4187	34	769	1015	1	0.953192
138814	113789	93	48099	39606	89	106527	87217	91	1243	1136	7	6042	5008	43	-1042	164	0	0.954207
149717	116754	91	51360	40340	89	116594	87980	94	606	907	0	5981	4772	45	750	1023	4	0.954207
144232	116612	91	45772	37388	88	141268	111098	92	592	665	0	7173	5451	48	-287	358	0	0.954207
199221	149029	100	59032	44297	97	174857	128633	100	490	572	0	8859	6468	50	833	1219	5	0.955222
66037	64006	82	21219	20817	59	56637	54808	77	529	1032	4	2385	2841	26	-126	238	0	0.957252
131521	103152	98	39659	30852	87	110375	86653	91	1260	885	0	5340	4109	47	-787	195	0	0.958268
119379	93506	92	45965	36484	87	77871	60795	88	872	808	0	4105	3021	37	632	920	0	0.961313
173079	130897	96	67286	53417	93	130856	100351	96	379	523	0	6615	5332	47	2133	1500	14	0.962328
142165	110938	98	50275	40368	89	101838	78614	94	655	714	0	5256	4534	38	-277	493	0	0.963343
260157	178057	105	72089	48136	101	231657	157375	107	1938	1798	23	11686	8084	68	-188	1060	3	0.964358
266456	188308	113	65001	46760	109	204051	143109	113	2469	1256	21	10511	7424	62	354	875	0	0.964358
221759	167147	101	90584	71232	98	234197	183646	101	2605	2055	30	11739	9121	63	-6	560	0	0.965373
223261	179210	119	70177	54553	119	225322	174899	119	2337	1277	19	11605	8500	61	960	1197	7	0.965373
112842	101001	89	35961	31938	82	95333	84527	86	797	839	0	4631	4112	38	323	872	0	0.966388
277577	207214	129	113260	91642	115	256079	195041	120	2886	1475	36	12829	9956	67	2402	1220	18	0.968419
171170	126785	97	56347	42628	92	146853	104119	97	1154	1171	8	6989	4941	47	684	697	0	0.972479
224843	160229	101	66985	48161	97	187314	130207	104	1775	1286	19	9323	6807	53	226	986	0	0.972479
103286	96813	81	31967	29474	79	97567	90146	84	1236	939	0	4847	4732	37	276	576	0	0.972479
155283	123337	92	54802	45616	89	117219	91540	91	1231	960	0	6222	4764	41	-872	520	0	0.973494
97197	92765	88	33306	31518	79	76180	72056	81	218	557	0	3892	3682	32	510	557	0	0.973494
138749	110288	97	41252	32771	87	101551	80757	91	1127	846	0	5487	4445	42	-159	637	0	0.974509
171186	136091	105	60450	49669	90	129151	101763	94	2154	1363	17	6847	5220	47	-385	800	0	0.975524
170230	125283	96	53833	40252	93	144379	104266	97	1903	1334	12	7737	5371	50	201	869	0	0.97654
123581	110966	85	32068	26795	81	105722	91591	88	1097	697	0	5455	4789	44	-39	698	0	0.97654
184453	142277	102	61799	49475	92	164766	128981	97	2155	1546	19	8949	6926	57	1518	1651	16	0.97654
143033	120406	88	30202	24005	86	126963	100639	95	1084	1153	12	6633	5551	45	-68	560	0	0.979585
193276	142524	102	74227	57329	96	142929	102362	100	1159	962	0	7123	4959	51	477	771	0	0.98263
209002	151189	104	55837	42255	96	157777	111439	101	1226	1375	11	8819	5835	56	-470	301	0	0.983645
148452	115579	107	46351	36308	88	115331	86702	94	388	536	0	5795	4547	45	471	730	0	0.984661
148977	113142	92	45922	35020	89	127140	95808	93	597	601	0	6297	5046	45	678	822	0	0.984661
137305	111377	97	43774	36142	87	108636	87253	91	731	695	0	6345	4736	45	841	773	0	0.985676
179063	128150	102	50999	36724	95	152840	106429	99	1364	1005	3	8346	5815	57	593	912	0	0.989736
194618	144057	106	64199	47606	95	150149	109898	99	1644	992	0	8089	5954	51	277	666	0	0.991766
161009	129441	92	48888	38966	88	125711	96971	94	1246	940	0	6804	4998	49	110	1058	3	0.991766
255884	191381	105	89009	64417	103	216390	156718	106	1930	1516	18	10919	8047	60	-609	907	0	0.991766
154064	124340	93	54766	44421	89	137884	106658	92	1429	1221	10	6776	5530	45	-342	452	0	0.996842
242262	200624	99	90576	73454	101	284826	234002	111	1866	1537	28	14877	12058	72	1446	1001	1	0.996842
130696	118704	84	46477	41364	84	104197	92010	87	1383	1173	8	5130	4422	42	1145	919	0	0.996842
269678	190754	129	223789	181176	112	466289	361884	117	4628	3527	43	23921	18899	92	2624	2200	32	0.997857
129908	117571	83	48653	43878	82	109422	96371	86	653	1191	13	5552	4914	38	493	628	0	0.998872
92185	89444	84	17476	16915	52	97331	93255	82	685	661	0	4937	4838	36	-489	606	0	0.999887
275661	196800	126	74135	49723	108	226816	157518	112	2072	1402	19	11937	8420	56	1838	1533	14	1.00192
98664	93957	80	29575	27889	77	81843	76299	82	1278	792	0	4375	4001	34	561	837	0	1.00192
90809	89157	79	19645	19454	56	75450	72364	81	591	1207	8	4539	4317	35	44	827	0	1.00192
92844	89311	92	26450	25517	76	85322	82174	81	1101	925	0	4639	4133	35	423	611	0	1.00293
118145	99829	89	40846	34534	86	94769	80481	89	1601	1366	11	4372	3483	37	821	1119	6	1.00395
167152	130228	95	53821	41683	93	132467	100993	96	1451	826	0	7003	5125	52	1394	1207	8	1.00395
170777	136350	95	55411	45400	89	133324	104873	92	1083	873	0	6664	4806	49	473	850	0	1.01004
186045	140342	97	49106	39581	92	147961	107705	99	1814	1520	17	7889	6047	57	-1538	292	0	1.01511
192946	143055	100	52896	39468	94	167248	118487	99	1473	1438	17	8803	6604	52	16	455	0	1.01613
150840	119669	93	49259	40099	90	120870	94786	94	676	636	0	6025	4862	41	67	1224	6	1.01613
228696	166605	103	78599	58415	101	174222	124660	104	1818	1048	5	9646	6947	56	-72	425	0	1.01714
139404	114159	90	42284	33749	86	115509	94346	92	-29	706	0	5920	4824	43	665	677	0	1.01917
260806	165181	111	81633	54028	108	224295	145685	112	2429	1429	26	12062	7735	64	-4	833	0	1.02019
148225	114508	95	51047	39904	90	132679	99055	94	1190	959	0	7161	5008	50	-277	678	0	1.02019
149080	120755	98	63433	53306	89	106233	83852	94	687	821	0	5070	4201	43	-402	573	0	1.0212
179173	133588	97	57132	42492	93	149302	110697	97	2259	1046	9	7658	5801	48	1954	1808	12	1.02323
112770	89380	92	37109	29987	86	95421	76665	90	619	715	0	4527	3909	37	-97	933	0	1.02323
169484	125891	96	44686	33197	93	136207	100340	97	1522	946	0	6897	5182	46	174	648	0	1.02323
188241	148570	94	47761	36603	91	152868	117235	97	1032	705	0	8127	6250	53	-491	1019	2	1.02527
85722	82345	79	26751	26090	76	66720	63190	79	337	606	0	3244	2970	30	673	754	0	1.02628
154775	118697	97	48410	37145	93	132690	96571	96	1268	1100	5	6622	4945	50	-140	412	0	1.02628
196693	145268	101	55154	39933	95	160710	118460	99	1685	970	0	9051	6436	55	1012	1399	12	1.0273
325741	227365	133	131686	93225	132	306239	210861	135	3573	2262	31	15698	11455	68	1218	791	0	1.03034
172013	126774	94	50262	37082	92	154037	107342	97	1061	1111	7	7029	5250	47	-402	606	0	1.03034
87411	85379	85	19817	19683	55	77827	77132	80	409	803	0	3829	3735	32	326	755	0	1.03136
148716	117753	103	37039	28528	88	118077	90728	92	720	704	0	5402	4135	42	832	978	0	1.03136
143391	114610	93	36390	29007	87	128684	100805	94	1164	903	0	6421	5520	42	374	572	0	1.03339
232112	162337	112	70942	50156	106	170241	119771	112	1500	1552	25	8779	6287	54	-159	378	0	1.0344
153835	121993	93	41159	32588	89	134503	103889	95	1150	1070	9	6949	5083	49	-708	640	0	1.0344
190431	156166	98	101357	83570	93	240781	199404	98	2084	1427	24	13175	10743	63	-103	693	0	1.0344
159942	126137	92	47855	37595	88	128457	99891	92	1341	775	0	6369	4872	47	122	631	0	1.0344
92611	90172	84	23392	22787	70	81214	77976	80	566	560	0	4472	4487	33	-502	453	0	1.03643
383575	239558	175	131025	87880	159	352002	217211	163	4023	2075	33	18564	11976	78	140	805	0	1.03948
114663	104352	93	35273	31580	83	92392	82167	87	286	409	0	5149	4321	39	708	1106	5	1.04049
172812	146411	93	53343	44447	90	124292	103866	93	1246	1254	14	6220	5302	43	-370	455	0	1.04049
156841	124185	93	46019	36288	89	122553	93981	94	1198	918	0	6056	4444	46	963	923	0	1.04151
198447	139791	104	59124	42067	100	154027	107771	102	1673	892	0	8194	5656	49	-438	564	0	1.04151
313264	211862	125	98375	67816	121	184300	121416	124	2789	1395	34	9537	6528	53	987	932	0	1.04252
209408	160662	97	61334	47285	94	218409	169684	100	1685	1250	11	11306	9054	57	786	969	0	1.04252
112799	102572	89	32125	27818	80	99631	88359	85	568	630	0	5284	4714	41	1601	1138	5	1.04252
126327	106015	87	31670	25969	83	99435	82052	87	1695	1434	13	5559	4314	42	168	793	0	1.04354
146314	115373	95	42013	33092	88	116799	90285	96	1982	1149	8	5417	4429	43	377	623	0	1.04658
96572	93686	79	39602	37464	77	89963	85150	80	370	714	0	4439	4185	35	724	797	0	1.04861
339493	221763	128	146073	100171	129	376252	266287	133	3992	2043	43	19690	13445	89	817	1054	4	1.04861
125939	108128	86	44042	36949	85	106289	88059	88	297	570	0	6088	4602	47	-271	1132	5	1.05064
113963	91408	89	37251	29342	85	98640	79848	89	1824	1287	9	5274	3915	46	-627	241	0	1.05064
116302	107082	94	43657	39267	84	89989	81538	87	1158	625	0	4528	3950	36	224	878	0	1.05166
94736	89673	83	28956	27337	77	83628	79091	81	695	600	0	4302	4199	33	1265	1075	5	1.05166
199008	153806	98	60234	47064	92	160072	120849	97	1783	1345	16	8284	6368	56	1054	1355	10	1.05267
182425	156608	97	86246	78317	90	196076	168424	95	2217	1490	26	10206	8722	52	381	992	0	1.05369
150370	112401	94	50622	38634	90	123411	92085	94	993	673	0	6155	4747	44	-1194	41	0	1.0547
112154	101238	91	33979	30529	81	96368	87133	85	371	513	0	4473	4188	37	-1338	41	0	1.05572
141582	115155	100	44686	37126	89	109192	88386	92	1626	1256	11	5254	4150	43	85	846	0	1.05673
119533	109199	91	44438	39768	84	97939	87451	88	387	560	0	4915	4459	35	-51	821	0	1.05673
114139	97921	99	36424	30945	83	93394	80669	88	682	701	0	5000	4261	40	-149	495	0	1.05775
157899	118911	99	46110	35170	93	134544	101034	98	1675	875	0	6839	5104	46	-420	415	0	1.05876
157294	127789	90	55314	45321	89	139850	109503	92	931	1252	12	7373	5631	52	146	852	0	1.05978
113743	105480	93	37443	34402	81	95727	88526	84	896	657	0	4717	4150	38	936	659	0	1.05978
112231	102365	87	32814	28539	83	104290	95034	86	699	969	0	5463	4632	43	1766	1629	15	1.06079
212058	160245	109	57068	43006	96	169456	126304	101	725	908	0	8852	6392	58	-393	481	0	1.06587
196174	161794	94	71507	60439	93	177574	146312	96	1622	1361	17	9601	7379	55	567	690	0	1.06587
246057	179986	104	79233	58260	101	226353	161926	105	1927	1201	11	11506	8199	58	792	860	0	1.06587
118291	102642	87	34345	28933	84	84850	68820	86	1425	993	0	4569	3667	39	94	867	0	1.06587
150094	117818	92	46945	37055	89	126819	96389	93	822	1062	6	6296	4838	44	-301	957	0	1.0679
167989	125324	108	43018	32318	92	138545	104545	97	849	915	0	7305	5674	48	635	850	0	1.06993
279075	195636	111	101869	72458	109	219981	151445	113	2111	1469	23	10869	7748	57	261	1260	6	1.06993
178267	143245	93	91103	78899	94	152212	121921	96	1731	1033	3	7987	6288	51	1752	1558	16	1.07095
232602	168690	102	104010	77163	101	325482	243687	106	3176	2117	29	16723	12961	68	164	551	0	1.07196
138593	111198	90	44855	35585	88	113690	89546	91	669	924	0	5167	4185	42	1	924	0	1.07298
150058	122673	92	50887	42023	88	111266	89585	91	1429	935	0	5136	4434	40	-367	412	0	1.07298
72867	71188	92	14841	13190	57	62838	58183	92	467	653	0	3246	3101	29	-750	564	0	1.07298
221381	162496	107	61952	46153	99	189395	136440	106	1783	1266	19	9170	6421	54	98	1230	7	1.07399
202283	152056	104	43925	32176	95	156574	116876	100	1140	1238	12	7814	6206	53	828	1070	4	1.07501
140765	119245	93	47493	40323	88	114684	98320	90	-71	760	0	5971	5401	42	259	895	0	1.07501
170909	132496	100	53442	41935	92	125043	95158	96	882	722	0	6648	5209	51	1070	835	0	1.07602
84846	82640	79	27856	27665	75	71999	69724	79	1149	676	0	3754	3874	33	-246	343	0	1.07602
202563	150777	102	66584	49578	95	158685	119097	99	2078	1441	16	8208	6261	60	379	869	0	1.07704
346385	221964	132	83605	47928	131	241060	155276	133	3414	1859	30	12961	8614	70	398	939	0	1.07907
376054	247831	149	127718	85267	149	325896	211282	149	4354	2199	44	17556	11265	80	2512	1551	31	1.08008
156243	117154	106	51758	39939	91	126218	96456	93	1119	727	0	6708	5341	47	-226	593	0	1.0811
168911	125330	98	51671	39216	94	132464	99599	97	1082	1122	14	7106	5131	49	2252	1302	24	1.08313
188121	155627	96	54677	45370	91	182760	155795	96	2026	1091	9	9606	7828	54	67	644	0	1.08313
220020	154982	114	57999	40840	104	167218	116460	109	2324	1421	27	8983	6205	64	1673	1121	14	1.08414
184167	146890	93	64862	51745	93	136497	105321	96	2253	1427	18	6969	5486	48	1627	1298	14	1.08516
201980	153529	103	57357	43403	92	157680	116602	97	2390	1891	23	8227	6251	52	-421	620	0	1.0882
83515	79662	86	29802	28856	76	66713	63170	79	328	418	0	3480	3370	32	-113	577	0	1.08922
98201	95745	79	32105	29981	78	88439	83220	82	768	746	0	4466	4337	34	913	763	0	1.09125
145731	115742	95	40978	31547	88	118180	94681	93	1154	732	0	5834	4843	43	-1147	144	0	1.09531
245659	174648	103	55857	40593	100	217497	153431	107	1963	1118	9	11586	8337	61	811	1012	2	1.09734
221326	156703	113	50244	35408	101	175773	124010	107	1799	1219	18	9107	6812	57	41	586	0	1.09835
141748	114006	92	42043	34457	87	121704	96446	91	992	788	0	5880	4942	43	-91	721	0	1.09835
266834	197334	113	98665	73668	109	247033	181191	112	2372	1548	19	12792	9494	61	730	898	0	1.09937
179716	136367	106	65752	50457	94	135775	102552	97	1860	1667	19	6720	5116	45	890	1573	11	1.1014
193362	150885	95	101967	86815	96	252491	202422	100	2413	1472	29	13329	11044	67	143	507	0	1.1014
210110	166357	99	71603	58157	95	169876	134064	99	1382	1269	19	8813	7100	49	1157	902	0	1.10343
177723	142075	96	62339	50709	93	134918	104993	96	2206	992	0	7042	5231	46	508	1796	15	1.10343
169309	139835	97	79414	68497	92	142222	117940	94	757	1085	6	7161	6015	45	495	552	0	1.10546
252004	195231	111	71796	56350	104	246893	196911	110	2635	1513	34	12957	10356	63	840	749	0	1.10546
101893	99984	85	36348	35665	79	91175	87740	82	748	903	0	5102	4771	38	-191	724	0	1.10546
82754	81739	78	20707	20217	59	74638	71947	79	509	737	0	3421	3658	31	211	315	0	1.10647
281947	203548	120	84741	61960	117	245507	172983	121	2961	1691	23	11805	8669	59	604	706	0	1.10647
126248	107669	87	40697	33762	85	107862	89451	89	1196	1008	2	5581	4692	40	431	1091	6	1.10647
115796	112547	88	40748	38704	79	83844	78829	82	618	592	0	4499	3874	36	865	1137	4	1.10647
86875	85847	80	24748	24600	58	73914	69182	81	879	671	0	3631	3500	32	254	645	0	1.10647
100506	95159	89	28686	26905	76	80405	75403	81	328	454	0	3739	3487	33	1297	833	0	1.10952
235615	189049	105	92436	77722	103	239421	197520	106	1621	1751	23	11925	10723	56	-544	323	0	1.10952
148833	118122	92	36294	28737	87	102994	80891	91	974	599	0	5519	4453	42	-782	644	0	1.11155
213593	149412	99	64339	44618	96	178447	123861	100	1562	1124	12	9162	6431	56	622	902	0	1.11256
166446	133273	94	54836	43866	91	139106	109266	95	1698	1336	16	7284	5543	52	813	921	0	1.11256
110088	103565	81	34576	32164	81	97712	89568	85	61	666	0	4716	4591	35	411	739	0	1.11561
97625	92942	83	29867	28768	75	78034	73633	81	689	704	0	4022	3800	31	590	803	0	1.11561
136885	110097	106	42919	34416	88	103506	83398	92	1297	776	0	5757	4760	42	139	898	0	1.11764
80543	77935	81	19054	17386	57	77856	73789	80	322	528	0	4163	3842	32	-73	446	0	1.11764
186787	142375	111	57214	44195	93	152144	117689	95	1110	781	0	7182	5937	46	403	635	0	1.11764
211725	167299	116	89068	75591	99	219675	178665	107	1384	1436	12	11062	9325	57	-572	487	0	1.11764
252218	183678	105	91508	70344	104	285648	211327	111	2817	1981	31	14902	11454	77	952	832	0	1.1217
176201	136368	100	57645	44932	93	135086	103696	97	1460	1134	7	6934	5199	48	1090	649	0	1.12373
169424	132420	95	38795	30003	92	132000	101366	99	756	558	0	6694	4765	46	114	733	0	1.12373
193189	150014	108	82020	66227	96	175548	139280	99	1125	1763	27	9131	7204	50	183	1137	7	1.12576
164026	134834	97	46439	37946	90	135908	112288	95	1309	1194	12	6920	5576	48	-73	439	0	1.12576
124236	95430	90	45446	34542	88	109257	82452	91	842	863	0	5189	4302	40	-199	298	0	1.13084
339461	209983	139	100333	61926	131	274627	169085	135	1992	1959	24	14817	9032	74	-1058	653	0	1.13388
203161	152414	103	75969	60284	100	176697	133914	104	2342	1442	24	9167	6886	52	-16	718	0	1.1349
91857	89859	81	15760	15457	49	88437	84809	81	108	549	0	4011	4304	32	-851	182	0	1.13591
239000	170985	114	65895	46212	103	195421	137604	107	1771	1277	11	10799	7423	60	1188	988	0	1.13693
214351	155637	118	67555	50703	99	172561	125145	104	1358	1053	8	9008	6639	55	162	875	0	1.13794
91685	89130	79	20502	19567	57	77607	75837	80	667	654	0	3809	3238	34	6	940	0	1.13896
297065	182127	121	97375	65392	115	265357	161396	121	3328	2011	33	13761	8281	70	1297	1552	8	1.13997
208681	160565	101	61028	46365	95	182211	139046	98	1264	994	0	8879	7130	51	-562	392	0	1.13997
233623	194393	101	106451	87018	99	261964	220059	103	1918	1616	24	13877	11299	72	-22	677	0	1.14099
142830	112555	91	41137	31902	88	119427	92778	93	2014	1361	16	6007	4847	46	-22	942	0	1.142
141378	118284	89	36995	30223	86	122719	99607	89	1254	1173	15	6211	5107	44	370	817	0	1.142
211666	153952	105	63590	46648	101	173860	124724	105	1304	745	0	9405	6936	63	1413	1137	5	1.14302
172642	126853	97	56524	42643	92	144123	103743	97	938	801	0	7823	5189	59	1455	1235	6	1.14302
174013	142296	96	47281	37491	89	168260	136285	94	915	759	0	8677	7047	52	1088	1037	3	1.14302
388778	224317	156	116978	67322	143	298733	158366	148	4671	2009	58	15534	8236	76	1756	1177	21	1.14403
89490	86509	80	19825	18705	57	83333	79640	80	929	595	0	4754	4404	37	-1030	128	0	1.14708
194756	149009	98	57162	43829	92	161684	121218	98	1904	1437	24	8080	6513	46	363	856	0	1.14708
83834	83776	77	25934	24956	68	71120	67205	80	166	574	0	3913	3649	33	-207	961	0	1.14708
144276	116842	90	49967	40581	87	123249	98164	91	1656	1197	13	5839	4443	44	507	965	0	1.14809
128274	104211	93	38673	31568	86	111445	89825	89	1233	728	0	5440	4500	42	-639	466	0	1.14809
143736	110228	94	42627	33036	89	120140	94079	92	604	653	0	6348	5201	46	468	871	0	1.14809
102015	91864	99	26521	23123	83	88823	79619	87	458	756	0	4440	4068	38	-973	163	0	1.15012
158540	125499	98	47979	38131	88	125525	96501	93	1269	675	0	6314	4919	43	-1216	406	0	1.15215
386767	227418	147	130684	79721	142	257906	148736	144	3729	1431	41	13471	7760	65	329	694	0	1.15317
200017	146920	105	51038	37999	95	156445	115001	101	1461	833	0	8201	6073	51	550	818	0	1.15418
86974	83453	89	25465	24309	70	74248	71412	79	488	781	0	3325	3398	33	-597	649	0	1.15418
133903	104781	101	45047	36091	89	104016	81958	95	1154	1139	7	5525	4177	44	-1111	490	0	1.1552
163575	128468	100	46643	37127	91	144485	113514	94	1039	1118	13	7628	6260	52	743	867	0	1.15621
161474	128610	101	46910	36887	89	118041	91943	93	1276	828	0	5918	4758	44	-105	1048	2	1.15723
167705	141300	95	47770	39987	91	127068	105902	95	1119	778	0	6704	5338	46	2602	2375	30	1.16332
126002	102910	96	34037	27587	84	104726	84797	94	1480	866	0	5640	4713	38	1024	935	0	1.16332
177511	129736	104	55561	41760	93	139759	102861	99	1193	702	0	7586	5348	56	114	410	0	1.16434
198696	167721	95	60570	51614	92	177663	151550	96	1673	931	0	9521	8188	52	1136	1918	10	1.16637
298986	225197	118	101760	80316	114	274433	203730	119	2592	1985	29	14824	11155	65	642	1085	6	1.17043
247050	206168	97	101943	89247	96	322493	273014	101	3321	2425	31	16741	13787	83	47	590	0	1.17043
194514	153758	95	65470	53818	92	184533	142949	97	1109	1104	12	9863	7979	52	-440	572	0	1.17043
95555	93158	80	21464	21181	58	82107	78128	81	713	648	0	4081	4203	34	1096	1196	5	1.17144
179555	135840	104	59209	45293	92	146029	111666	96	1484	979	0	6710	5361	50	627	590	0	1.17144
202999	158024	100	63388	49777	94	151686	115222	100	2305	1106	12	8259	6378	53	1212	929	0	1.17347
269971	208298	108	91819	68529	106	293603	233028	110	3493	2239	38	15067	12125	62	684	1136	4	1.1755
116496	97056	91	37466	31284	84	91892	75507	89	808	795	0	4333	4036	35	633	1049	1	1.17652
90469	89174	78	29289	27790	77	72162	68850	80	1603	955	0	3750	3247	34	691	726	0	1.17652
113193	108102	85	37887	36447	80	96638	92877	85	813	853	0	4776	4596	36	54	951	0	1.17855
355677	237315	140	106495	67547	130	370187	257385	136	3175	1611	33	19393	13143	82	-31	541	0	1.17956
178659	127665	100	54733	40231	94	147130	104670	99	1805	1174	9	8566	5864	59	1205	1241	11	1.18159
174969	130450	95	54295	42539	91	136313	98503	96	1347	1009	3	6921	5230	49	1031	1410	9	1.18159
196981	155315	99	64582	51858	94	182933	144018	101	2418	1921	25	9613	7433	67	1291	624	0	1.18362
219548	181682	96	115132	97965	96	259836	219379	99	1975	1493	20	12824	11130	63	139	1041	3	1.18362
61902	63428	66	15984	16192	47	57632	56323	75	222	456	0	2796	2907	26	-458	396	0	1.18362
210786	155695	105	81700	63259	97	160746	115926	102	997	1038	5	8227	6552	49	726	1316	6	1.18565
138015	115078	89	38961	32691	86	122428	101692	90	1473	1261	13	6385	5165	44	451	803	0	1.18565
118212	104485	91	36351	32071	86	102207	90773	90	635	829	0	4766	4091	36	933	1222	6	1.18667
271406	204773	117	134481	109980	111	379525	299049	117	3064	2743	33	19241	15446	78	582	1099	5	1.1887
82765	80394	83	18102	17964	51	63834	61900	79	635	860	0	3456	3352	31	893	770	0	1.1887
141244	111785	96	49488	39733	89	118383	94720	94	978	594	0	5873	4505	46	1162	1006	2	1.18971
295232	198492	112	91388	63097	108	317551	228597	114	3072	2110	40	16592	12028	80	1377	616	0	1.19174
166874	127683	95	52482	40001	92	125826	95660	94	77	733	0	6748	5372	44	533	840	0	1.19377
267806	192247	120	74764	54795	111	214720	149732	116	2397	1510	28	11766	8246	67	1373	1549	12	1.19479
195454	143175	98	59144	43694	94	162889	120158	98	1018	1002	2	8965	6600	53	-198	573	0	1.1958
235857	170550	109	66508	48007	104	202010	142877	108	1887	1410	26	10203	7168	57	490	1132	7	1.19682
215794	167738	102	63387	51689	98	183358	146065	101	2125	1454	16	9517	7722	50	587	1049	3	1.19783
311987	186302	129	97728	58047	118	221622	131306	122	2194	1711	25	11421	6991	68	1269	945	0	1.19885
210408	153809	102	61664	44525	98	181829	132178	103	784	1279	11	9313	6743	55	1333	1772	12	1.20189
87523	83324	82	27660	27083	75	75477	71799	79	881	631	0	3862	3567	34	-766	436	0	1.20189
61569	59783	90	15343	15157	47	53932	53432	75	663	397	0	2105	2448	24	-512	441	0	1.20393
92707	88324	95	26541	25691	75	77556	73685	80	321	729	0	4205	3866	35	-471	418	0	1.20494
156205	114085	96	42083	30285	90	124580	91621	95	815	771	0	6739	4562	53	1339	1260	8	1.20494
184329	135526	114	68586	52141	97	152758	111952	100	1886	1331	21	7366	5538	49	-11	721	0	1.209
106439	93591	87	36647	31288	83	92998	80543	86	1088	829	0	4828	4006	38	-294	317	0	1.21103
154741	118598	94	43922	33247	89	122769	90279	94	1208	1023	3	6650	5386	47	-199	777	0	1.21306
151837	128622	90	47919	39901	88	116340	96952	94	1227	927	0	6012	5281	42	610	910	0	1.21408
113655	107351	84	42380	40766	80	81138	75965	83	1477	981	0	4248	3996	36	-86	780	0	1.21509
99037	97299	80	25648	24959	70	85026	82776	81	1213	1021	4	4288	4163	35	1088	1371	13	1.21611
207522	155097	102	70093	53857	96	164068	124345	98	1591	1090	9	8131	5837	50	626	797	0	1.21712
144417	115871	93	41518	33323	87	107292	85457	92	1143	1256	15	5218	4329	41	-653	409	0	1.22118
129335	110202	90	37848	31689	87	103358	86802	91	990	902	0	5383	4521	45	-672	877	0	1.22118
232533	199717	112	101645	86954	100	288484	242826	106	2391	1965	31	14695	12174	71	-534	716	0	1.2222
251913	180783	111	58006	40760	101	216400	154682	106	2516	1631	28	11503	7815	63	1089	1042	3	1.22321
128484	120220	88	43854	40866	81	101471	93917	85	992	1071	8	5078	4868	36	-356	331	0	1.22321
127187	116659	85	42113	38288	83	97827	90004	87	1136	1221	10	5417	5174	36	-579	537	0	1.22321
350800	230678	159	147388	98941	144	408218	268060	159	4532	2582	40	21013	13701	77	1161	1269	10	1.22321
193158	142536	95	61250	44408	94	148375	106709	96	2057	1175	15	7607	5614	51	1366	950	0	1.22423
161299	128843	93	56299	44536	91	119016	92874	95	956	660	0	5951	4664	46	962	979	0	1.22727
82666	79017	82	28619	27185	76	64279	59936	81	367	515	0	3335	3297	30	675	971	0	1.22829
124085	105278	94	41684	35572	84	105739	90984	88	119	751	0	5226	4405	44	434	884	0	1.22829
214430	158415	99	63890	46628	96	198869	142735	101	1284	1255	13	10571	7822	67	1308	1378	12	1.23133
212162	146485	103	60919	42137	99	164511	107733	103	1828	1151	7	8310	5614	54	1894	1600	18	1.23336
132684	111387	93	46021	38779	89	110388	93541	91	1252	855	0	5730	4568	42	865	1109	5	1.23438
108450	101047	98	30982	28713	80	97092	89597	84	894	902	0	5300	4758	38	680	618	0	1.23438
266729	194641	108	116005	87306	106	334978	259262	111	3103	2116	33	16971	13197	81	694	942	0	1.23539
84086	81892	84	25434	25111	69	70878	70258	78	331	367	0	3653	3787	31	-66	790	0	1.23641
153038	117756	101	51132	39659	89	113752	89034	94	407	826	0	5574	4516	43	147	1689	10	1.23742
111523	105720	83	36057	34511	79	98181	91844	84	643	910	0	4707	4676	33	355	1032	2	1.23844
269309	182000	111	93429	62366	109	226692	147369	112	1457	1584	25	11707	7920	60	264	1172	5	1.23844
175684	154255	92	60038	54111	89	193791	171421	94	1987	1674	16	9780	8750	52	871	944	0	1.23945
133726	103592	94	34896	26740	87	113066	85762	92	960	808	0	5939	4585	46	-29	633	0	1.24453
238725	183619	105	70307	54879	101	182242	135863	109	2122	1480	16	8863	6778	51	783	835	0	1.24961
192464	153925	98	35560	26913	90	153431	118033	96	723	1166	9	7371	5690	47	-407	450	0	1.25062
76117	75007	78	21035	20774	57	64531	61440	78	1200	944	0	3330	2973	30	-40	904	0	1.25367
135321	109839	99	44557	36424	87	108055	87741	90	1383	1071	5	5180	4270	41	-597	404	0	1.25671
180653	127714	98	63811	46656	95	151771	107913	99	1816	1223	20	8376	5753	54	1373	1569	13	1.25773
194415	151016	107	87506	72413	96	166619	132157	99	914	1329	14	8613	7118	51	-367	371	0	1.25976
235291	174446	107	62416	45529	101	172009	126070	105	1573	1046	8	8302	6420	52	567	920	0	1.26382
136401	125655	85	43593	40585	82	111349	100860	86	161	572	0	5660	4901	40	-810	683	0	1.26382
257312	168949	107	74625	48238	106	220539	147539	110	2003	1778	24	11469	7764	62	-443	653	0	1.26686
118693	107877	86	30059	26113	83	104199	94104	87	403	741	0	5450	4711	43	-19	900	0	1.26788
47417	49005	72	22061	21982	60	23976	23806	70	783	684	0	1760	1198	13	-259	383	0	1.26788
185429	144910	104	52358	41622	92	163550	128157	96	1671	1319	13	8903	6968	57	900	835	0	1.26889
107449	100568	83	37212	33465	79	94264	84747	83	1614	820	0	4354	4010	36	-12	458	0	1.26889
202384	149579	113	61235	44831	95	160429	115627	101	1130	987	0	8957	6477	58	52	793	0	1.26991
189013	139690	106	51959	39017	97	148763	106531	102	1869	1605	23	7415	5476	48	1166	746	0	1.27194
161967	132674	98	45322	36467	90	126366	104565	93	1305	1225	9	6734	5503	43	1090	1087	5	1.27498
307244	225429	122	136787	105979	120	369526	279719	124	3790	2383	34	18122	13849	83	-493	1122	6	1.27701
193829	142158	99	56641	42170	94	150921	105933	99	1412	1110	8	7498	5408	47	49	465	0	1.27803
172461	134303	95	48205	36812	92	135379	104602	97	1154	906	0	6754	5557	48	-456	657	0	1.28006
387838	213762	160	205307	141357	150	479901	309134	155	5364	2970	44	25860	16505	95	2387	1218	24	1.28006
166295	145839	91	55673	48443	89	123332	106275	93	1265	1120	9	6436	5505	45	-136	274	0	1.28107
126537	105171	89	46991	39356	85	97820	80549	89	1148	1347	11	5476	4164	42	-177	572	0	1.28107
134505	119721	90	49211	43216	84	100982	88135	87	1754	953	0	5703	4869	41	239	686	0	1.28209
111500	102866	91	40120	35966	81	94918	84250	85	1124	926	0	5473	4956	39	742	619	0	1.2831
186501	150387	94	84015	69649	94	146291	113714	98	1259	1118	11	8455	6707	53	859	1020	3	1.2831
212002	154380	99	60317	44398	96	187400	133103	101	1769	1156	10	9930	6788	58	291	1008	1	1.28513
206859	143125	108	68065	47678	101	160814	110301	105	1445	1181	12	8467	5683	63	1079	1409	19	1.28513
114482	99426	85	38399	32980	82	99419	84479	86	571	855	0	5431	4303	43	299	540	0	1.28513
182287	138326	99	63795	48365	94	143101	106413	98	955	936	0	7486	5621	46	1291	1180	6	1.28615
63711	63138	77	14839	14736	48	53617	52823	78	153	558	0	3192	2910	30	388	997	0	1.28818
214599	158436	118	57357	42067	100	189981	138636	105	2289	1405	31	10177	6996	56	387	714	0	1.28919
100888	98004	81	31978	30071	77	80557	74464	81	816	802	0	4531	4432	34	286	786	0	1.28919
177944	131985	97	50031	36426	92	156451	111890	97	2112	1205	12	8180	6245	53	732	1070	4	1.29021
162478	124605	106	46669	35861	90	139283	107598	95	451	831	0	6904	5343	48	-908	67	0	1.29122
137536	113287	98	37915	30797	86	106654	85836	91	766	619	0	5259	4287	44	345	735	0	1.29122
194474	146507	98	45821	35360	94	172288	128144	98	1219	1231	10	9068	7008	55	-17	1128	4	1.29122
249019	171772	121	74393	51914	103	191356	128195	106	1538	1508	20	10132	6732	57	553	977	0	1.29224
140030	116687	92	50591	43225	86	101655	82569	90	703	1170	8	5440	4400	40	1320	1370	10	1.29427
117427	99216	87	41671	34215	85	102595	83272	90	865	945	0	5124	4271	40	-345	401	0	1.29529
112678	102664	90	28449	25320	82	99332	89577	87	884	712	0	5359	4909	41	-1029	372	0	1.29529
106220	100510	82	27457	25039	72	93954	88075	83	952	1232	8	4835	4698	36	-467	531	0	1.2963
370010	220480	151	119859	71245	139	277202	162570	143	3070	1853	42	14123	8263	67	631	1446	15	1.2963
220545	153757	116	62854	43113	101	187236	129740	106	1903	1543	21	10133	7170	56	1214	1093	4	1.29732
135763	102859	94	47736	36860	89	110991	86723	92	713	558	0	5377	4128	43	-599	359	0	1.29732
97669	92234	88	23189	21531	63	76614	71915	81	346	686	0	4477	4058	34	-6	641	0	1.29833
124961	106498	102	40300	33697	87	109349	91895	102	119	287	0	5304	4671	38	-97	316	0	1.29833
108415	96311	85	30249	25782	80	94267	82408	87	207	679	0	4640	3761	42	-774	213	0	1.30036
166008	121107	106	47121	34893	92	145653	105578	96	657	469	0	7029	5083	51	-734	378	0	1.30138
155004	122320	95	47021	37079	88	128784	99117	93	1536	1362	16	7158	5255	49	1979	1638	21	1.30138
115143	106005	84	48311	42543	82	90184	78284	85	150	563	0	4528	4017	37	-164	1007	1	1.30848
137014	113114	89	41252	33574	85	110864	88989	89	1455	1063	5	5558	4023	42	-415	490	0	1.31051
87034	85138	79	15225	15151	47	79342	78403	79	589	660	0	4316	3980	32	-624	502	0	1.31051
109869	103682	88	25229	23513	69	94933	90201	83	956	865	0	5130	4539	37	550	1071	3	1.31051
202226	152918	115	57407	44192	97	154434	114443	102	1794	1113	8	7791	5826	55	458	658	0	1.31356
112368	105168	84	31373	28727	81	86912	77391	85	536	460	0	4527	4120	36	143	568	0	1.31356
213879	161189	102	54515	40222	98	175903	126842	105	1496	1070	9	9496	6993	55	2295	1508	21	1.31356
125062	107415	90	32421	26230	86	110264	92531	90	703	881	0	5532	4928	44	684	1000	1	1.31457
160520	116626	107	54181	40169	92	127406	93641	95	1256	1006	2	6385	4614	46	-276	725	0	1.31559
126243	105300	98	38560	31995	86	97856	81122	89	1161	878	0	5156	4316	40	662	893	0	1.3166
230680	198652	101	83449	74425	98	262416	225697	104	1782	1672	19	14110	11834	62	830	1091	7	1.3166
171386	129982	96	42907	32755	92	145292	107283	97	1488	1521	17	7998	6200	48	2118	1499	10	1.3166
185761	146785	111	55342	44336	93	160302	125312	97	1613	1216	23	8654	6306	61	336	651	0	1.31762
311725	215753	143	154994	109976	129	166700	119972	128	11130	8132	68	11056	7496	64	2112	1841	34	1.31863
142210	120620	90	46688	38479	86	111914	92590	90	1927	1171	21	5425	4786	41	528	1140	5	1.32168
188804	135362	111	56896	41007	96	150377	104189	99	2230	927	0	7705	5609	50	1524	795	0	1.32371
225818	159750	105	66771	47745	101	176170	123658	104	1290	1006	2	8859	6561	52	954	1270	9	1.32371
146722	117526	97	43121	34622	88	110354	87439	91	1339	1361	15	5742	4674	42	296	631	0	1.32472
359223	249930	135	135007	93043	132	350393	254607	134	3716	2938	37	18567	13433	79	148	628	0	1.32574
323941	243639	118	106128	82035	112	373826	294722	120	4141	3069	41	19558	15896	76	-163	721	0	1.32574
74006	71909	87	11506	11374	44	60705	59148	75	702	510	0	3285	3188	29	379	737	0	1.32675
100245	91272	90	30112	27700	78	80834	74291	81	699	819	0	3991	3923	32	-677	404	0	1.32878
140978	124038	91	31086	26363	85	110459	96925	89	462	599	0	5582	4939	40	44	779	0	1.3298
161228	117305	99	52851	38995	92	129144	93264	96	1747	1123	9	6663	4918	49	681	668	0	1.3298
161508	120435	93	53495	40820	91	133510	99588	94	1108	940	0	6699	4955	51	783	917	0	1.33081
234951	174005	105	88842	70066	98	169428	120939	102	1846	1487	17	9104	6674	53	-373	869	0	1.33284
110655	99948	90	37946	33514	83	94042	83828	85	1006	706	0	5215	4330	39	299	462	0	1.33386
97206	92072	84	24654	23525	76	85043	78962	81	1198	1005	2	4139	4223	33	-141	623	0	1.33589
194638	156442	101	73275	60378	93	154160	122144	96	1638	1421	18	7896	5886	56	598	1386	9	1.33792
178970	139590	96	57477	44571	93	122676	93505	97	1179	950	0	6746	4876	46	-628	423	0	1.33792
173029	126359	105	65859	49447	93	140343	103775	97	1696	1265	14	7285	5315	56	552	880	0	1.33995
382594	255795	150	110220	76727	146	365108	245413	151	3666	2260	29	19169	12793	71	93	1074	10	1.33995
73510	73454	75	17275	17154	50	63946	62074	77	-265	524	0	3028	3338	28	456	652	0	1.34198
151698	117018	96	43899	34045	90	124209	92362	94	1504	1143	9	6582	4666	46	789	905	0	1.34198
123423	100067	92	38748	30799	85	94495	74352	88	600	603	0	4638	3975	39	115	880	0	1.34503
195196	147758	100	60387	46864	94	164547	122102	99	1876	1244	10	9003	6495	54	493	967	0	1.34503
134220	106289	91	43615	34664	87	116175	91895	93	581	964	0	5871	4861	42	479	787	0	1.34604
107241	102584	82	30172	28721	80	86598	81966	84	418	706	0	4682	4342	39	498	773	0	1.34604
163072	131965	97	35351	27645	89	131433	103898	94	513	1053	6	6889	5318	56	299	983	0	1.34909
196170	168391	95	65935	55838	93	174853	148902	98	966	1666	15	8909	7436	57	-677	453	0	1.3501
148951	131908	93	35473	29456	87	130766	115244	89	835	614	0	6553	5533	44	-147	1185	6	1.35112
119518	98105	86	37008	30589	86	97505	80425	90	166	579	0	4875	4206	40	124	1018	2	1.35213
154915	124677	94	52170	41126	90	125653	102448	93	1106	1096	6	6188	5379	42	711	1043	3	1.35213
148964	125185	104	30009	24912	86	107302	88696	93	916	972	0	5960	5169	45	134	398	0	1.35416
139814	116529	88	47824	39731	88	117005	95084	91	1050	834	0	6240	5075	42	764	1405	17	1.35416
138589	112090	90	37917	29997	87	128027	99021	93	1260	947	0	6846	5190	47	1873	1035	3	1.35518
196702	149527	101	70127	55844	95	164566	124208	100	1248	1505	11	8728	6653	55	587	951	0	1.35619
119373	101237	89	35006	29054	85	103491	86891	88	592	524	0	5501	4338	42	-130	534	0	1.35822
227671	189142	100	121569	102941	96	255047	209707	100	2479	1477	28	12580	10751	65	46	616	0	1.35822
90232	87131	82	28685	27439	77	66621	64338	80	680	983	0	3012	2785	32	68	571	0	1.35924
101955	100904	82	43804	43386	78	96807	92492	81	927	1405	12	4910	4929	35	856	1131	5	1.35924
117060	111260	82	41618	40213	80	91657	86606	87	1015	1095	10	4557	4250	34	435	661	0	1.36127
106474	93367	87	34399	29058	84	89159	76348	87	654	1136	7	4258	4099	36	344	995	0	1.36228
90547	88741	79	24671	24034	75	71007	67031	79	691	642	0	3745	3261	34	172	670	0	1.36228
231408	170685	104	63500	46917	104	162186	113041	108	1861	1107	9	9135	6210	54	1292	1666	13	1.36228
246300	155288	121	96539	70989	112	316591	224066	117	2881	1807	26	15796	12154	72	659	1626	11	1.36533
132020	112811	85	43396	36525	84	99117	82227	88	1416	1101	7	5246	4386	42	-306	659	0	1.36533
188080	146295	97	50685	40617	93	148862	113171	97	1397	904	0	7736	5815	51	727	869	0	1.36533
169659	133614	104	48730	38466	92	132907	102620	95	1208	802	0	6755	5431	45	53	695	0	1.36736
155695	119373	98	50490	39774	90	123111	93009	94	1655	1167	14	7003	5155	46	-379	768	0	1.36736
129496	110705	88	37855	31967	84	101902	89959	87	1376	560	0	4993	4458	39	-177	751	0	1.36837
136464	116378	89	32956	27053	88	100807	85476	92	941	733	0	5245	4332	42	187	887	0	1.36837
110385	95975	86	39065	32866	85	100992	84877	89	1209	1246	8	5052	4571	36	63	817	0	1.3704
290047	203909	127	88212	63562	120	303624	219626	124	3112	1811	38	15223	11149	70	-827	224	0	1.37243
122904	110133	86	34266	29341	82	102757	89295	88	665	480	0	5013	4753	37	585	1665	12	1.37345
162257	125028	92	48037	37190	89	136052	102797	95	1121	943	0	7062	5320	45	588	1075	4	1.37345
176728	128961	101	54946	40498	94	162269	113229	100	1837	1085	10	8248	5541	53	772	1061	3	1.37345
374292	230890	126	127431	80669	123	318458	201790	128	3756	2038	53	16565	10571	79	121	546	0	1.37345
110146	93829	86	32919	27043	83	86160	72105	87	1124	1047	4	4148	3914	37	-99	517	0	1.37446
88907	85648	94	22756	22229	59	75322	73692	81	-18	467	0	3465	3683	30	-751	219	0	1.37446
224133	157014	105	63353	44236	101	183026	127847	104	1128	1055	5	9356	6695	55	-706	680	0	1.37649
194609	151543	94	63340	48463	94	155488	120879	97	1449	1231	10	8011	6180	50	175	721	0	1.37649
151702	120310	94	42237	33339	90	123872	100495	93	1060	749	0	7003	5490	47	-560	425	0	1.37751
146721	122428	94	37320	30201	87	108481	88936	91	819	885	0	5799	4553	43	-236	627	0	1.37852
112891	103775	98	36831	33443	82	86628	79697	85	647	851	0	4455	4001	38	501	673	0	1.37954
90844	88630	89	19132	18478	53	74957	72340	80	944	630	0	3966	3888	36	577	663	0	1.37954
249156	175154	113	79708	57362	101	202863	140962	105	2061	1731	29	10895	7871	58	-526	585	0	1.38157
92376	89070	80	29320	27763	77	79884	73511	82	466	786	0	3587	3439	32	1014	977	0	1.38462
180314	138422	104	58142	45602	92	152941	119683	96	1530	1372	16	7484	5993	46	295	704	0	1.38462
316638	205139	121	96324	61591	117	234687	153891	121	2359	1423	28	11804	7447	61	-272	1051	3	1.38462
122013	105698	95	32549	27724	82	118425	102770	88	-108	695	0	6023	5319	41	-442	454	0	1.38563
84468	83877	78	20114	19970	56	72815	70926	78	758	799	0	3487	3581	31	1185	1385	18	1.38563
138366	118811	102	40192	34734	84	115551	96616	88	1026	866	0	5843	5017	42	88	1061	4	1.38665
106761	103205	81	21263	21081	58	75640	73576	81	1236	1089	5	3850	4222	30	-749	167	0	1.38868
214604	159772	102	59324	44300	98	152753	109918	101	1269	1515	13	7987	5636	50	-646	555	0	1.38969
185451	142049	107	54571	41824	94	146959	111266	98	1952	1424	14	7510	5877	49	414	846	0	1.39071
142369	112080	107	35820	27016	107	117310	88762	107	1400	883	0	6261	4775	42	-312	419	0	1.39071
196113	128498	104	58362	38184	100	152959	100258	105	2618	1719	32	8088	5624	50	549	717	0	1.39172
367009	213361	168	112708	65850	155	261444	153725	158	3137	1470	36	13147	8037	61	1305	1171	12	1.39172
149972	116007	93	50693	39133	91	116029	87594	93	500	963	0	6447	4298	49	-157	870	0	1.39274
109585	94034	89	28194	23206	82	84741	70687	86	1322	926	0	4334	3805	37	2532	1443	11	1.39375
211966	174562	103	83655	67786	99	318621	255440	105	3083	2453	34	15989	12853	66	1433	1321	12	1.39477
208843	156985	99	65786	49293	98	175924	129393	101	1731	1239	18	8637	6745	50	-951	469	0	1.40187
290879	195957	126	76766	48322	119	207754	140577	122	2512	1476	32	11324	7565	61	667	990	0	1.40289
163251	126337	108	56336	43226	94	129847	94890	108	1337	1014	5	6908	4985	55	-510	419	0	1.40289
88228	82439	86	32326	29849	79	73900	67844	83	348	630	0	3533	3355	31	1458	1411	9	1.40492
122574	104001	86	36183	30425	85	97645	78590	89	991	1081	5	4774	3786	39	719	1275	8	1.40492
186920	142649	97	61428	48435	94	170265	129169	97	1721	968	0	8719	6730	52	1374	1076	4	1.40593
169067	129037	99	44402	33205	91	133420	98086	110	945	736	0	7694	5622	50	85	495	0	1.40593
174789	156857	91	77851	70057	88	146524	128232	92	1243	1115	16	7778	6842	46	1162	1194	7	1.40593
220414	164834	108	77357	59623	100	180611	132053	102	1735	1493	18	9141	6796	49	232	532	0	1.40898
286238	199211	124	86335	62121	108	232236	161272	114	2100	1495	29	12899	9378	60	1538	819	0	1.40898
243242	177162	104	79115	59895	99	199751	146537	102	2099	1481	21	10104	7748	57	374	750	0	1.40898
190346	160194	92	92410	79261	90	194162	164750	94	930	1321	13	10037	8624	52	370	598	0	1.40999
135882	110777	88	42258	33932	87	114614	90776	94	946	1201	9	5732	4309	45	1187	1255	14	1.40999
105493	90914	85	36439	30888	83	79934	68150	86	845	821	0	4089	3329	35	213	768	0	1.41507
168607	125444	94	49071	36051	93	127487	95505	97	819	1232	10	6467	4780	49	-270	333	0	1.41608
173995	133445	93	41129	30733	91	133237	101138	97	1095	807	0	7254	5418	49	823	819	0	1.41608
251227	178451	108	87347	63727	105	189810	134848	109	1716	1229	12	9955	7266	56	2397	1672	18	1.4171
150571	123432	90	44728	35990	89	127571	104207	92	1471	980	0	6907	5306	47	598	1327	8	1.41811
192348	133671	99	59744	40897	97	145037	103646	99	1563	1299	10	7698	5600	48	224	586	0	1.41811
224068	153841	105	80658	56727	101	171839	117450	105	1907	1111	17	8656	6063	56	965	1000	1	1.42116
285147	211818	121	126020	102392	110	271697	201349	113	2452	1830	29	13869	10559	67	1002	984	0	1.42217
292471	193356	124	85632	58300	120	252380	167957	124	2418	1452	31	12960	8803	67	842	1916	12	1.42522
140482	119687	92	32809	26924	85	128517	108827	92	1576	963	0	6599	5661	43	551	656	0	1.42624
119399	101166	90	36917	30560	84	103870	86555	90	1332	889	0	5316	4563	42	-282	799	0	1.42725
117586	97833	97	30889	25015	85	96673	79484	89	129	407	0	5093	4273	40	716	633	0	1.42827
129358	103283	97	37996	29326	86	107615	84419	91	1453	1207	10	5051	4053	41	710	1189	7	1.42928
96220	86806	87	32221	28513	79	83163	72769	85	1013	961	0	4135	3729	36	1422	1871	11	1.42928
175223	134974	94	60898	47751	91	140746	107403	96	1281	1016	2	7908	5999	51	893	1163	9	1.42928
264889	222528	108	102084	86489	106	302220	256994	110	3292	2625	29	16012	13307	63	1970	1819	29	1.4303
181709	139867	97	56030	42657	94	126747	95167	98	832	835	0	6344	4770	48	-1183	555	0	1.43334
239633	188464	101	112804	92882	102	328482	263848	105	3136	2113	35	17414	13914	76	495	1088	5	1.43334
76141	76100	78	16973	16739	50	63297	60510	79	28	428	0	3261	3184	29	4	528	0	1.43537
155336	122655	94	65435	53101	91	130130	99212	95	803	699	0	6599	4998	45	1417	1306	12	1.43943
131551	103233	105	41365	31641	93	118364	89544	105	1357	1037	6	5588	4487	41	503	662	0	1.43943
208531	161901	102	71359	55511	97	179640	137387	100	1625	1169	8	9676	7310	54	340	731	0	1.44045
144708	117701	90	47706	38913	89	118588	93567	92	1215	730	0	6186	4624	43	633	1055	4	1.44045
207805	150458	99	67235	48795	97	161750	115587	101	1545	1119	9	7591	5606	50	-750	509	0	1.44248
360795	261719	149	126489	92536	137	410221	306406	142	4999	2392	66	20573	15939	70	1723	955	0	1.44451
309442	196838	119	101077	62732	118	280180	184331	122	2870	1704	35	15013	10111	72	2393	1242	13	1.44451
175614	128214	95	48064	35042	90	147161	103525	95	1387	828	0	7495	5350	57	1196	952	0	1.44552
207668	171724	99	72837	60500	97	212642	175671	100	1829	1323	26	11165	9183	62	1078	1202	7	1.44654
81829	81114	83	15332	14647	50	78001	74820	79	671	676	0	3483	3476	32	1466	1323	11	1.44958
257242	197124	117	82918	62779	107	222924	174070	114	2527	1991	27	11286	8589	61	-554	685	0	1.44958
87742	87211	77	27262	25756	65	80186	74059	80	941	669	0	4278	4077	33	867	932	0	1.44958
289307	196905	140	137993	107012	122	275323	193461	124	3398	2179	41	13524	10102	67	1071	831	0	1.4506
110193	96301	85	35371	30676	83	91405	81131	86	1703	1140	8	5010	4478	38	67	978	0	1.45263
124126	101688	90	43357	35549	85	103508	84502	89	1048	914	0	5622	4863	41	919	1730	17	1.45263
227536	188780	105	86109	71867	98	212317	177627	102	1022	1149	12	10449	9060	54	1288	1553	12	1.45364
229537	179289	100	88411	69259	98	240563	190009	101	2585	1388	39	12859	10402	57	1052	887	0	1.45364
101887	89252	86	39337	34336	82	70668	61412	85	660	612	0	3701	3288	32	331	506	0	1.45466
76128	76406	77	25440	25329	74	71653	70162	78	341	504	0	3571	3971	30	424	831	0	1.45466
159139	123305	97	47709	36958	93	121176	94068	96	1289	1215	10	5846	4645	43	952	1500	9	1.45669
311084	212268	124	95068	64781	118	258586	172117	123	2239	1543	31	13234	9308	71	1575	1134	7	1.45669
118613	100289	90	40141	34146	85	101426	84662	89	1026	1013	2	4951	4249	41	-43	671	0	1.45872
99622	91777	96	28088	25332	81	90353	82015	85	-342	326	0	5051	4250	42	-9	971	0	1.46075
274764	208013	114	105347	83174	110	401423	321282	117	3876	2812	36	20721	16311	78	-348	556	0	1.46278
271568	188062	115	74168	50077	111	216647	152708	115	2693	1667	23	12041	8457	63	1203	955	0	1.46278
167082	123835	100	51263	38884	91	135711	98598	95	1044	1098	9	7319	5775	48	858	1269	7	1.46379
91888	87216	83	26141	25272	73	71489	68427	79	190	612	0	3600	3671	32	550	779	0	1.46379
158823	121803	93	49791	38684	89	121406	94632	94	358	677	0	7105	5240	49	-747	278	0	1.46379
217564	159643	115	70127	55142	97	151769	110474	100	1541	1065	4	8497	5859	51	485	1176	6	1.46379
311795	200140	117	85373	52759	112	247836	156820	115	2966	1646	40	13229	8365	69	932	979	0	1.46481
288862	210556	125	92631	68726	119	270185	200083	124	3606	2312	40	13917	10155	69	279	766	0	1.46481
182218	135899	97	70335	52976	95	146042	110966	99	1414	1278	18	7830	5928	54	-600	509	0	1.46684
94376	93310	79	32630	31334	77	73713	69198	80	523	934	0	3843	3747	34	70	543	0	1.46684
267469	182678	111	69253	46780	106	207634	134815	111	2669	1550	25	10455	6884	59	1036	1022	4	1.46785
191905	142946	102	58880	44862	95	154842	115834	98	1477	1052	5	8209	6390	55	766	852	0	1.46887
181423	136846	97	53916	40495	93	152945	114512	96	1385	757	0	7720	5856	50	597	1115	4	1.46988
81758	79778	78	16597	16072	50	71082	68607	79	143	312	0	2920	2945	30	-349	278	0	1.4709
204547	165405	97	69860	57605	95	214278	175654	100	1403	1759	15	11430	9501	57	713	569	0	1.4709
112771	103798	90	27059	24134	79	94016	84989	84	945	929	0	4536	4432	35	603	766	0	1.47293
123536	101313	94	39379	31981	85	96175	76637	88	803	1134	11	4756	3676	40	493	1007	1	1.47293
289220	210724	121	99101	72009	107	308820	223652	114	3981	2545	40	16224	11856	80	1728	1228	7	1.47496
116183	103531	85	41233	35292	85	100487	85498	87	1280	791	0	5148	4243	39	-238	346	0	1.47496
198403	164196	94	66178	54080	93	173389	142919	96	901	1201	9	9333	7456	50	-862	338	0	1.47496
171009	130731	93	52197	39719	91	139637	104389	96	1456	690	0	6995	5032	47	28	883	0	1.47496
240133	177606	113	75746	56603	108	200002	146599	111	3067	1785	28	10453	7619	60	1789	1776	16	1.47496
89816	93084	76	34845	34314	77	78363	74834	86	1310	1027	4	4211	3750	35	793	961	0	1.47598
95739	93970	79	23094	22884	58	87281	85048	79	255	549	0	4423	4197	36	921	1250	8	1.47598
239528	168789	106	68544	49041	102	186132	127926	106	1649	1075	15	9987	6916	56	669	709	0	1.48004
374491	270347	133	161353	117568	130	467946	358497	135	4394	2959	50	24095	18560	90	1104	1513	11	1.48004
147140	111664	96	44123	34429	89	115927	88237	92	1749	1054	4	5919	4589	44	419	1033	3	1.48105
95511	93593	81	30229	29787	77	74280	72896	79	836	739	0	4319	3923	34	-722	268	0	1.48105
248888	168693	116	74924	50810	108	215624	149537	110	2616	1337	27	10882	8154	62	-307	351	0	1.48207
213539	170078	100	53932	43116	95	188552	149513	100	1752	1169	9	9667	7726	54	213	549	0	1.48207
212993	169637	109	53955	44658	94	194829	160043	99	680	1408	11	9928	8166	53	472	724	0	1.48308
84584	85623	78	17513	17201	51	75143	73872	79	-51	558	0	3907	3752	33	220	588	0	1.48308
190302	145402	96	54914	41652	93	134390	99982	97	1607	851	0	7081	5396	49	-241	983	0	1.48308
80551	77167	93	12704	12486	45	66914	65712	81	193	629	0	3349	3695	28	1129	852	0	1.48511
136470	112888	94	34810	27270	87	103204	83806	90	791	679	0	5644	4416	43	1391	1292	8	1.48511
123216	106777	86	45609	39139	83	99568	81627	86	1412	930	0	5227	4468	41	334	686	0	1.48714
107090	99248	83	34544	31091	80	90918	81060	84	767	967	0	5837	4815	43	191	949	0	1.48714
137827	112177	90	41203	34065	85	124243	98094	90	919	1294	9	5958	4849	43	-776	130	0	1.48714
271466	183997	109	77852	53553	106	203595	135157	111	2059	1633	16	11065	6813	60	609	832	0	1.48816
167288	127643	97	47992	37182	89	138016	104582	95	1119	1031	3	7365	5350	48	1195	1125	10	1.48816
133133	106722	91	41290	32861	87	119309	91625	92	663	1174	8	5576	4436	45	846	908	0	1.4912
275717	179940	124	100229	67403	112	225583	142736	117	2631	1718	27	11627	7318	65	473	852	0	1.49425
139628	107408	94	48864	37681	89	130157	98709	91	2219	1457	18	6711	4893	50	340	917	0	1.49526
106585	92111	93	32284	27207	82	95403	80411	86	890	993	0	4530	4122	36	-596	792	0	1.49526
297860	204394	124	98442	68141	115	261792	178760	120	1664	1227	10	14114	9307	79	979	1049	3	1.49526
229049	159867	105	82042	59025	101	172635	123172	103	2105	1350	18	9189	6355	62	1222	1116	6	1.49628
340214	239003	131	171225	120600	121	405955	279258	127	4178	2927	43	20670	14641	77	1963	1224	9	1.49729
151952	130664	92	49904	42514	87	124391	106743	91	1508	1303	10	5697	5277	43	249	404	0	1.49729
177423	137946	92	53667	41298	91	142539	107675	95	1958	949	0	7223	5858	47	-83	566	0	1.49729
137933	112666	89	45828	36947	87	112848	90923	91	986	792	0	5880	4777	44	-58	921	0	1.49729
282580	187791	131	138457	102610	125	279023	200010	126	3708	1586	34	14566	10841	65	907	1259	13	1.49831
172719	133373	97	37391	29509	92	141316	108588	97	1758	1195	15	7851	6019	51	584	1386	11	1.49831
100085	97075	95	20420	19423	57	88388	84657	80	381	525	0	4350	4330	36	161	596	0	1.49932
160486	122633	106	38174	28327	91	128252	96595	96	1387	880	0	6337	5056	45	487	835	0	1.50034
89532	86892	79	24229	23763	63	73814	70672	79	849	770	0	3861	3565	31	267	872	0	1.50338
200899	167755	96	91146	74961	95	238493	198113	101	2453	1529	20	12365	10389	66	956	1539	10	1.50541
150825	118486	103	44577	34971	89	103339	82098	92	682	995	0	5678	4269	46	534	512	0	1.50643
271159	188564	127	85422	59771	119	223778	152041	123	2072	1642	26	11906	8767	61	541	910	0	1.50643
185835	136885	105	56687	43371	94	160605	117432	98	1480	1412	19	7922	5579	52	-843	341	0	1.50947
80369	79235	78	26754	26563	75	74063	71845	81	421	579	0	3945	3894	31	701	1041	2	1.51252
184086	140869	94	58872	44714	91	144874	109239	94	822	1149	8	7688	6219	48	377	1135	8	1.51252
95096	85602	82	31549	27783	79	79303	69597	83	867	708	0	4138	3346	40	-59	462	0	1.51252
158019	122737	102	59461	46654	94	132266	101433	97	1601	1089	10	6468	5036	49	806	1015	2	1.51353
234987	158380	107	65629	43867	101	195414	132456	105	1704	1540	23	9463	6456	56	-567	397	0	1.51658
279344	188147	127	133045	103766	124	321105	231073	129	3456	2120	30	16410	11753	69	829	704	0	1.51658
99218	92712	87	30086	27704	80	88655	82670	83	1642	1092	9	4640	4467	38	-222	427	0	1.51861
206920	155706	102	69157	51895	97	134785	97029	100	991	1323	16	6468	4555	48	352	713	0	1.52166
169206	128523	93	47460	34913	91	142249	104281	96	1469	1032	4	7008	5212	47	294	1254	8	1.52166
151820	121924	95	45605	36074	90	121024	97431	95	2059	861	0	6460	5093	45	-752	579	0	1.52267
240932	193416	120	142242	111586	114	535545	415324	118	5434	3648	43	28945	22077	103	2805	1784	32	1.52369
349416	261182	148	190420	149507	136	501809	392874	140	5060	3728	45	26330	20329	110	1964	1536	25	1.5247
79001	77411	86	21513	20866	65	68065	66739	78	426	549	0	3598	3229	33	-920	654	0	1.52572
183743	138975	96	39081	30735	89	140125	104633	96	1020	841	0	7276	5320	51	1491	1151	6	1.52673
192685	144589	102	54142	40454	97	152957	112961	100	1365	888	0	7337	5587	51	-372	593	0	1.52775
110608	100249	82	37839	32887	83	96372	85659	86	1372	928	0	5361	4627	41	-266	921	0	1.52775
113588	106172	94	34731	31988	80	95817	89359	85	844	756	0	4615	4551	38	639	933	0	1.53079
110420	97067	88	32669	28260	81	90606	79595	87	1104	866	0	3999	3814	37	564	1062	4	1.53282
143456	117291	92	36495	29803	86	113373	89797	93	917	807	0	6053	5078	43	-619	268	0	1.53384
297835	235947	123	123616	96815	109	437439	353092	116	4304	3161	45	22752	18707	82	2208	1686	20	1.53688
132843	106916	90	48939	39790	87	107198	84741	89	1003	809	0	5481	4258	46	-567	690	0	1.53688
94891	94243	79	32274	31832	76	70757	66732	80	861	1011	2	3244	3256	31	199	1279	8	1.5379
99082	92134	89	29105	27377	78	84426	79737	81	993	597	0	4385	3971	37	-12	476	0	1.5379
135078	107181	89	37946	29638	88	109975	85317	92	1394	859	0	5689	4733	45	-132	381	0	1.53993
202899	162060	100	63812	50905	95	172140	134583	99	1150	929	0	9428	7497	56	1295	1061	4	1.53993
301492	210537	121	91506	64265	117	268931	182258	121	1599	1372	20	13438	9523	68	-417	613	0	1.54094
162548	117831	104	46331	33977	93	129375	91881	97	1219	1316	11	5947	4212	45	137	653	0	1.54196
108534	95064	91	35964	30816	84	101413	88089	87	907	862	0	5422	5181	38	630	860	0	1.54297
175117	127108	96	47507	34254	94	139550	99452	98	1284	1091	5	7433	5500	48	575	1803	13	1.54399
106165	100948	84	25874	23968	77	83640	78152	82	-235	447	0	4684	4219	36	686	1019	2	1.545
182608	143741	108	58621	44913	93	141010	112810	99	1283	1166	10	7239	6033	51	870	773	0	1.54703
253027	189527	107	69771	51451	104	218646	157945	109	2133	1136	8	11206	8467	57	1642	1218	13	1.54703
121589	108415	87	47615	42147	83	96432	83770	86	372	435	0	4909	4311	36	-316	731	0	1.54703
93281	85716	95	28151	25143	79	77042	70040	81	381	602	0	3520	3075	32	-162	824	0	1.54906
218739	164942	103	104197	85544	96	179306	132154	99	1537	1493	16	9332	7212	51	736	1646	15	1.55211
131467	109082	96	41274	34329	85	95548	79204	87	1021	797	0	5021	3917	40	-359	570	0	1.55312
140464	118041	91	49096	41036	88	118541	96253	92	1244	710	0	5934	4672	43	-280	1033	3	1.55312
212411	154649	98	44283	32885	93	198216	146226	100	857	712	0	10205	7535	55	-27	903	0	1.55515
59608	58908	74	12769	12701	45	51023	48227	83	529	545	0	2665	2607	26	264	538	0	1.55515
302574	232147	128	117531	95515	121	357212	281763	124	3224	2231	35	18192	13818	75	814	543	0	1.55515
320975	228346	137	139722	107558	126	294330	211516	129	2486	1696	38	15344	10892	70	2685	1625	28	1.5582
165015	141997	94	56947	48350	89	151011	127225	95	2149	1217	11	7148	6137	44	698	822	0	1.55921
172048	137574	95	65305	53822	90	140360	110888	93	2150	1195	9	7319	5729	46	156	759	0	1.56429
234246	180773	103	76304	59805	96	195063	150403	100	1581	1356	19	9648	7712	52	1033	1074	6	1.56429
103605	97664	83	26101	24187	69	90262	82412	83	513	608	0	4532	4386	35	1423	1355	10	1.56531
110650	102285	92	32132	29544	79	100283	90740	84	994	650	0	4798	4191	43	436	941	0	1.56632
211663	167868	102	75755	60728	99	173724	136201	103	2440	1161	14	9132	7379	48	238	551	0	1.56835
117421	104388	86	37042	32177	83	100743	88930	86	669	831	0	5333	4790	39	-185	557	0	1.56835
235534	166779	122	70772	50121	103	185491	128763	108	1538	1533	21	9428	6254	64	356	566	0	1.56937
186992	144269	113	49047	39174	94	145774	111818	98	1948	1398	17	7189	5588	52	518	854	0	1.57038
187698	136445	98	55388	40581	95	156352	113188	101	821	1121	8	8729	5671	54	-1306	220	0	1.5714
84624	81359	86	30574	30195	76	71626	68922	80	948	848	0	3814	3996	31	793	1013	2	1.57343
124959	102608	93	39424	32760	85	105262	87227	89	636	784	0	4968	4256	45	218	1027	5	1.57343
267675	207305	114	119315	96853	110	352074	271267	116	3481	2921	37	18667	14556	80	146	576	0	1.57546
192295	146912	96	50859	39241	93	148667	112329	98	1723	944	0	7632	5788	48	978	1079	4	1.57546
109821	95278	84	40711	34975	84	100332	85230	88	1094	633	0	4806	4479	40	439	752	0	1.57647
290021	200167	121	87364	59877	120	242415	166965	124	2397	1319	23	12434	8939	59	1505	1370	9	1.57749
160700	145809	90	90671	83242	89	247111	224629	93	2158	1751	21	12731	11639	60	834	1187	7	1.57952
201039	156372	99	63730	49497	95	157916	120710	98	1771	1374	13	7939	6202	49	-179	552	0	1.58053
133561	110151	87	45394	36649	87	107717	85793	91	1622	1443	20	5633	4361	45	1672	1142	10	1.58155
204678	159949	100	54153	44390	96	193050	151766	103	2463	1552	23	10101	8304	49	804	1508	10	1.58155
279311	190025	108	98848	68599	106	250643	168200	110	2183	1681	34	12782	8319	72	-642	729	0	1.58155
141402	114444	97	34076	27300	86	109015	89568	91	972	1034	5	5592	4486	42	-346	562	0	1.58256
105367	98762	87	32858	30127	80	76874	70016	84	1115	650	0	4351	4002	34	258	1063	4	1.58256
193011	137068	108	58650	42159	97	158670	110221	101	530	978	0	7852	6191	50	704	1229	9	1.58358
305904	236066	126	159258	131627	125	430351	343552	129	4213	2890	31	22647	18093	87	738	1946	12	1.58459
311457	213875	123	192827	152092	114	460849	368186	117	5342	3328	47	23283	19751	80	855	832	0	1.58561
199783	158359	98	67129	53717	93	161381	127915	97	1451	970	0	8205	6528	51	805	1343	19	1.58561
305184	202655	112	90689	59675	108	252112	165617	112	4048	1920	33	12755	8479	65	-174	841	0	1.58561
159889	125145	98	47050	36802	90	129778	102759	94	976	1010	2	6507	5224	48	-1220	105	0	1.58561
165062	130735	96	38034	29543	90	126800	101320	94	1507	870	0	6215	5124	43	667	626	0	1.58662
369229	237745	148	126960	84541	141	230884	147704	143	4585	2479	38	12904	8278	69	835	1082	4	1.58662
116110	110859	95	36440	35306	79	96816	91847	84	1105	827	0	4719	4603	35	-126	386	0	1.58967
105163	93690	88	35336	30630	82	92243	81681	85	963	859	0	4368	4289	35	721	807	0	1.59068
183477	139943	98	60794	45678	94	137066	100295	97	1090	1140	7	7391	5367	50	794	958	0	1.5917
140905	111767	94	44398	36016	88	134799	104703	93	719	702	0	7396	5442	50	84	397	0	1.59271
115043	106928	84	45201	41343	82	83723	76032	84	869	851	0	4806	4344	35	89	564	0	1.59373
142437	112775	93	42140	32962	89	118973	90920	94	1325	744	0	5771	4543	43	-1422	0	0	1.59373
102281	91775	85	32347	28324	81	92867	82445	85	429	500	0	4886	4364	38	1622	1347	22	1.59474
147958	118199	92	48551	38426	89	130044	102518	93	1756	998	0	6635	5016	46	-230	1315	7	1.59474
199358	143393	98	67461	48749	97	147282	104818	100	1148	818	0	8238	5691	57	1575	1804	12	1.59474
134670	111360	92	43733	35254	87	124101	99783	103	898	895	0	6207	5100	45	177	957	0	1.59474
139361	113990	93	45340	37624	87	96080	77136	89	528	879	0	4700	3922	37	119	1372	16	1.59576
93298	89768	82	22132	21107	60	82792	78933	81	955	650	0	4202	4097	34	1602	997	0	1.5988
232800	174926	100	66180	47421	117	220553	153521	117	3132	1465	38	11410	7749	74	781	856	0	1.59982
302127	190417	130	98199	63831	119	228528	144941	122	3037	1970	35	12108	7611	65	1402	1431	16	1.60083
65124	64820	79	20923	20996	53	49727	49372	76	-10	595	0	2191	2301	24	914	831	0	1.60083
179074	127189	104	58370	42843	94	143526	100536	98	1977	1353	17	7719	5677	53	384	815	0	1.60185
196183	164560	100	47366	39756	91	198379	170486	97	1742	1428	18	9917	8704	49	1280	1069	5	1.60185
111393	102916	86	32568	29138	81	93401	85276	85	741	975	0	5069	4693	40	128	1051	3	1.60388
407456	256123	160	210796	126178	151	592521	364735	155	7019	3551	61	31393	20309	125	1843	961	0	1.60388
133526	108565	99	39044	31623	88	116566	95985	91	1287	730	0	6124	5023	45	768	850	0	1.6049
96764	92161	82	32381	29314	77	82098	75566	80	1299	858	0	4301	3812	36	817	1150	7	1.6049
275982	209269	114	111161	83317	112	264682	206863	116	2814	1871	44	14423	11201	65	219	992	0	1.60591
302996	241653	137	111023	87484	129	381968	301421	135	3331	2563	33	19378	15723	75	-1064	964	0	1.60693
123511	101539	89	39382	31535	84	105337	85133	89	1133	929	0	5572	4588	41	-205	650	0	1.612
106892	100708	86	30132	28032	77	83728	78591	81	642	1112	5	4109	4101	33	552	777	0	1.61302
115123	110912	84	31088	29112	81	89176	82895	84	398	850	0	4628	3955	37	-757	359	0	1.61403
144203	120145	89	27732	23021	77	118798	96294	90	1258	962	0	6246	5100	45	-440	727	0	1.61708
198690	150309	98	56109	42357	93	175859	128794	100	1731	1285	13	9081	6897	57	-87	340	0	1.61708
121917	106570	88	36548	31036	83	100115	87722	88	321	707	0	5290	4322	41	797	670	0	1.61911
148280	117470	96	48425	38722	88	115706	91814	91	1354	857	0	6474	4891	55	-332	446	0	1.61911
222946	159258	117	69815	50736	98	185265	133519	103	1857	1136	7	9588	6555	59	295	761	0	1.62114
202880	150360	104	66554	50692	97	148748	108006	100	1193	930	0	7744	5471	51	-182	381	0	1.62317
175542	143416	93	68786	56214	91	158500	130711	94	1798	834	0	8195	6380	46	-486	563	0	1.6252
262733	190201	119	106491	81268	106	303008	222022	112	2276	2429	32	15331	11815	76	1526	1230	6	1.62621
139626	116876	91	49984	42986	85	107151	88360	87	1081	907	0	5289	4792	42	1766	1699	11	1.62723
107979	104210	79	44479	43771	79	86235	83780	81	666	592	0	4495	4261	35	639	1074	3	1.62723
182115	156823	93	60056	52883	90	182411	158203	94	2034	1097	7	9682	8432	64	-393	527	0	1.62926
343654	244960	135	157969	115931	124	365377	262299	128	3974	2341	44	19016	14029	72	-595	779	0	1.62926
79132	76886	76	14119	13813	46	76759	73506	81	1179	903	0	4057	3872	34	1282	1813	12	1.63129
105049	88943	87	32195	27600	82	92813	80441	86	291	768	0	5041	4378	39	-73	525	0	1.63129
131776	107526	91	38015	31127	87	97618	78147	91	1098	971	0	4998	4052	43	-198	439	0	1.6323
90468	87465	78	29464	27796	77	79652	75130	81	899	780	0	4415	4103	36	1538	786	0	1.63332
273644	222886	109	112515	96039	103	337722	273896	109	2527	1882	27	17417	14163	71	414	1394	9	1.63433
196553	153091	104	70531	56679	93	159715	126264	97	1437	1158	9	8047	6818	47	1010	887	0	1.63636
71535	74319	74	21365	21130	59	64131	62372	78	528	594	0	2992	3148	27	359	858	0	1.63636
101520	92949	84	32045	28554	82	92675	82823	86	1686	842	0	4488	4220	34	-22	861	0	1.63839
77928	72161	94	22255	20456	78	66470	61488	94	144	237	0	2879	2780	31	214	454	0	1.63839
175969	134892	100	98487	82243	92	297879	241120	96	1845	1472	18	15317	12277	69	130	2392	12	1.63941
177456	126564	114	50633	37192	95	136398	98364	99	247	720	0	7433	5210	50	-272	424	0	1.64042
180198	136073	102	61665	47138	97	145228	110146	99	1304	949	0	7917	5889	54	-355	687	0	1.64042
143683	113762	96	37695	30262	87	130809	102557	93	1394	1205	13	6478	5398	47	-7	923	0	1.64144
57868	58656	73	17841	17507	52	49586	47585	76	1108	782	0	2655	2941	27	82	675	0	1.64347
152033	127937	93	51911	43248	88	121513	101591	91	1042	872	0	6098	5420	43	1177	1430	10	1.6455
136428	111538	89	43136	35210	86	109391	87002	90	1179	997	0	5931	4822	44	-390	678	0	1.6455
267634	212068	114	112613	92595	110	290110	227620	114	2169	1711	25	15377	11931	74	918	1072	4	1.64651
96445	89301	91	28554	25554	79	93628	86402	84	1395	727	0	5408	4542	40	-284	604	0	1.64753
108150	100466	88	36805	33313	80	95270	87434	97	526	1028	3	5000	4321	40	-295	739	0	1.64753
202960	154814	104	66034	51918	95	188844	147539	100	2041	1100	10	10026	7548	57	412	680	0	1.64855
146759	111543	97	51253	40098	90	118295	89490	93	1075	995	0	5867	4846	43	-416	475	0	1.64855
172929	130699	100	55059	42767	91	147519	111017	95	1383	1177	22	7889	5848	53	-5	931	0	1.64956
185293	142768	95	68261	53910	91	143799	108770	94	1738	1201	11	7702	5956	52	224	734	0	1.64956
133005	107546	89	41743	33850	87	121695	94934	92	1402	991	0	6147	4926	44	-301	314	0	1.65058
197409	154429	103	44493	35046	93	170964	131969	100	1455	1320	24	8842	7210	55	281	477	0	1.65362
190271	148433	98	48336	38530	90	153673	117475	96	1307	1235	15	8282	6294	52	-192	602	0	1.65362
204374	158042	105	62530	47908	101	170319	131975	106	2040	1698	32	8683	6585	52	-313	289	0	1.65464
82479	75743	88	27579	25828	77	64385	59741	81	743	632	0	3146	3098	28	431	1081	5	1.65667
96968	96408	77	27658	24775	77	98411	90599	83	1472	1051	5	5141	4337	43	590	674	0	1.66073
130925	118816	89	35644	31688	83	106907	96028	88	885	939	0	5707	4988	44	-333	542	0	1.66073
159463	124445	92	45140	34827	89	131594	102999	93	1769	771	0	6606	5045	50	1267	1228	16	1.66174
243513	177318	112	84452	63140	100	191660	138135	103	1727	1606	19	9756	6940	57	379	1371	11	1.6658
274791	169881	124	92195	57918	120	222879	137277	134	3020	1350	33	12249	7390	64	849	684	0	1.6658
174945	133395	93	52642	40324	91	156497	116573	96	1499	935	0	8362	5644	66	-399	368	0	1.6658
129017	108171	87	46469	38611	85	104558	81818	89	1004	829	0	5149	4490	40	741	978	0	1.6658
78632	74699	83	18147	18107	50	63213	61767	78	119	497	0	2880	3066	29	-446	471	0	1.66783
77874	77040	77	17601	17150	53	64328	61923	78	19	399	0	3170	2887	30	-212	394	0	1.66885
201668	166892	100	73968	62750	93	238035	198404	97	1965	1198	24	12172	10363	64	-548	1012	2	1.66986
138044	121571	90	47314	42070	86	103603	90392	88	598	536	0	5348	4937	37	-161	545	0	1.67088
155900	128428	90	58733	48809	88	132792	108981	92	1353	962	0	6941	6012	45	412	913	0	1.67088
144299	134413	89	84230	78763	86	165826	155068	90	1536	1591	19	8001	7312	46	1970	1208	18	1.67189
312408	210198	138	96028	64293	122	267497	180445	127	2882	1699	25	13969	9481	68	1073	1307	17	1.67189
160964	122740	92	48260	37015	90	139923	104465	93	1163	733	0	7710	5642	47	2	799	0	1.67189
290343	220024	126	107329	81267	126	295197	234023	128	3522	2139	36	15494	12805	66	407	1226	8	1.67595
252557	179390	107	77526	55928	104	208350	144282	109	2471	1553	33	11404	7787	60	-303	561	0	1.67697
229810	165732	104	78608	58336	100	181437	127799	104	2308	1235	14	9686	7006	58	-789	377	0	1.68001
139078	122695	90	41754	35894	86	119711	103123	91	1154	828	0	6133	5152	41	-1003	986	0	1.68204
92720	91515	82	27350	27074	76	85642	83007	81	726	1173	7	4225	4014	35	1491	1172	5	1.68407
156837	143348	88	48889	43483	86	120366	107507	89	1275	866	0	6233	5542	42	155	592	0	1.68407
160723	132719	96	61881	53129	90	131797	108855	95	1118	980	0	7394	5961	47	166	642	0	1.68712
94721	92945	79	19688	19305	56	83750	81015	82	1107	996	0	4006	4024	31	426	729	0	1.68915
111658	103504	86	33899	30101	82	99697	90226	86	366	1135	7	4823	4285	40	360	607	0	1.68915
120462	96905	90	40102	32273	87	102559	81540	90	1374	982	0	5360	4573	39	-429	508	0	1.69016
83819	81822	83	28591	28313	76	68621	66425	81	109	604	0	3827	3420	33	-83	944	0	1.69118
132607	107953	91	40090	32902	86	114401	89814	91	683	738	0	5970	4981	43	1196	1078	1	1.69118
110155	102658	85	35971	32946	79	98719	89582	85	780	1204	8	5013	4541	37	361	460	0	1.69219
106026	100488	87	40170	37736	80	86972	80659	84	705	836	0	4487	4117	36	1057	1215	11	1.69219
196924	147826	102	74199	57692	98	212899	168157	103	1841	1360	21	10741	8986	55	1651	1572	18	1.69423
171548	135258	94	55012	42737	92	147137	115040	96	1703	1126	11	7661	5766	52	818	757	0	1.69524
255257	167786	112	67457	44088	107	200914	132720	111	2084	1366	17	10373	7047	57	540	1036	4	1.69626
67030	64506	77	13597	13470	46	52905	52041	78	-146	228	0	3014	3152	26	394	836	0	1.69829
146615	121314	94	44869	36966	86	124632	102796	91	900	837	0	6569	5376	44	-457	431	0	1.69829
263891	185931	118	134687	105451	117	419274	319339	123	5487	2951	51	21856	17693	88	1049	912	0	1.69829
137472	109168	99	36459	28690	87	118792	93024	92	915	742	0	5901	4863	43	1161	608	0	1.6993
199148	147939	99	61303	46380	94	136336	99902	99	1711	1042	6	7276	5395	48	-267	609	0	1.6993
151050	140129	87	50011	45142	84	253254	230652	90	1858	1627	22	12907	11966	57	746	955	0	1.6993
198263	140052	96	63783	46240	95	172480	118039	99	1636	1452	19	8496	6133	56	725	700	0	1.6993
222489	170800	104	78282	62478	100	198056	156376	104	1377	881	0	9896	8194	51	553	959	0	1.70032
177615	133028	97	56475	42244	92	138527	101804	96	1542	968	0	7444	5754	49	494	690	0	1.70032
258660	167140	113	78617	51364	112	205194	132118	115	2922	1486	27	10666	7159	59	1083	1121	6	1.70133
160846	123355	109	53506	41904	91	120487	91265	95	1473	1198	7	6036	4861	41	-135	746	0	1.70235
125335	100917	100	37914	30987	86	103269	84465	90	1431	1162	13	5222	4274	42	229	889	0	1.70336
220729	175263	123	140738	116036	109	284881	225452	111	3184	1754	35	14287	11410	64	889	885	0	1.70336
188320	134149	96	58456	41471	94	145593	100727	98	2067	1234	10	7858	5292	51	-1021	302	0	1.70438
147625	118642	94	45626	36637	86	119911	96123	90	983	1048	6	6308	4813	46	97	1771	9	1.70438
99453	96859	81	29028	27228	78	74706	71020	81	184	501	0	3829	3927	30	-523	118	0	1.70539
202992	139985	102	65555	44576	97	155771	103804	100	2019	1267	14	8521	5619	54	789	921	0	1.70945
243402	181871	106	149579	127751	106	353720	282614	109	3686	2594	36	18873	16013	75	119	1329	8	1.71047
122418	110491	90	38574	34012	82	96708	84035	85	228	506	0	5218	4560	38	542	791	0	1.71047
172695	124631	98	52152	37456	93	138141	103627	96	1778	948	0	7657	5433	48	-120	512	0	1.71047
107606	102125	89	35458	32725	82	96271	86804	98	1159	799	0	5199	4874	36	91	601	0	1.71047
167510	120267	95	52049	37736	93	129891	92817	96	1403	1057	6	7374	4872	51	1878	1479	15	1.71148
174657	136196	96	66631	52662	93	132975	103180	94	1729	893	0	7301	5565	51	159	697	0	1.7125
89894	84712	83	26041	24140	74	74204	70475	82	111	446	0	3618	3498	31	-682	356	0	1.7125
155358	129984	91	42078	35201	86	112333	93286	94	491	868	0	5920	5003	47	472	597	0	1.72062
232757	165718	103	70634	48683	100	193938	136897	103	1862	1353	13	10196	7357	58	-148	664	0	1.72569
110894	103340	83	27004	24152	73	94597	84851	85	38	456	0	5108	4616	38	100	493	0	1.72671
92755	90764	78	27650	26342	75	73502	70697	79	1079	1054	4	3671	3847	31	1289	888	0	1.72671
144428	112940	90	46118	35861	89	122199	91720	95	990	888	0	6113	4583	47	-1391	207	0	1.72671
146129	122668	105	44697	37488	88	103761	86906	92	1105	1114	11	5539	4543	40	258	678	0	1.72772
116645	100020	85	32414	27432	83	92001	78553	87	490	488	0	4905	4184	40	118	535	0	1.72772
146142	118445	92	71460	60886	91	179415	151637	95	1147	1017	4	9036	7664	50	1139	877	0	1.73077
137427	119731	96	43296	36330	87	100734	88286	90	541	525	0	5662	4897	43	-13	533	0	1.73381
312371	204464	134	85865	56018	129	278099	177271	133	2363	1561	23	13791	9306	63	-951	567	0	1.73483
246063	204665	106	107185	90607	99	241116	198438	102	2416	2554	21	12494	10249	62	-337	413	0	1.73889
167002	128606	96	42026	31400	90	141505	106715	96	1165	781	0	7365	5497	50	918	1102	4	1.73991
68490	68501	81	24818	24743	68	54219	53128	74	582	564	0	3100	2828	29	25	684	0	1.74295
147568	119089	90	38807	30532	88	110709	88309	93	1194	1004	1	6637	4860	47	18	468	0	1.74397
88253	87109	77	17941	17693	53	85894	82989	80	579	887	0	4179	3901	34	547	1030	3	1.74498
77189	72423	90	15897	15731	47	64437	63880	78	50	564	0	3615	3302	30	-432	688	0	1.746
268810	201339	131	115244	91329	118	309900	238101	123	3600	2093	32	17090	12982	69	-317	320	0	1.74701
338013	222497	149	136157	96461	130	359059	251015	135	4105	2580	40	18637	13479	76	721	975	0	1.74904
289538	203606	119	92486	63783	115	237850	165936	118	2088	1301	21	12390	8704	62	-726	349	0	1.75006
295908	197037	125	99876	74489	125	262884	179082	129	2377	1842	23	13623	9590	73	134	676	0	1.75107
207351	162305	100	80455	64508	96	205324	163030	101	2363	1663	23	10717	8309	61	1364	1409	15	1.75107
316774	216099	141	76574	54995	120	239891	159029	127	4003	2480	37	12694	8573	69	1450	1719	13	1.75209
186511	143060	110	46669	35990	92	155911	115161	97	1690	1280	23	7754	5998	51	-939	249	0	1.75209
229777	179840	111	118399	94572	96	283674	219634	101	2535	2214	28	15330	12362	70	1786	1453	30	1.75209
152035	117747	93	44749	33533	90	126448	97072	92	1291	1414	18	6392	5189	44	-115	875	0	1.7531
164258	125096	102	44493	33214	90	135951	101080	96	1122	1145	9	7137	5316	49	122	521	0	1.75412
170224	128386	110	49771	37155	92	140513	103748	96	689	859	0	7515	5316	48	1252	807	0	1.75412
142159	112026	92	38256	30180	88	117534	91850	92	909	883	0	6258	5002	44	-464	379	0	1.75615
236444	165642	106	66472	45244	104	184842	131690	107	2481	880	0	9562	7097	54	266	603	0	1.75615
100192	95461	84	29578	28046	77	78347	73600	82	447	740	0	4239	3970	35	162	608	0	1.75716
187910	137332	100	52230	39123	94	161175	115009	100	1116	791	0	8338	6116	57	-107	630	0	1.76224
94863	87231	92	31068	28609	79	75625	71036	81	310	956	0	4023	3950	37	-166	687	0	1.76427
216603	142023	122	68437	46751	106	160725	104402	122	1530	1446	13	8303	5392	53	-628	364	0	1.76427
253818	173033	113	86072	62290	106	179202	120127	110	1678	1254	12	9257	6534	53	-942	490	0	1.76528
132380	113494	87	49875	43884	84	107521	91712	86	1540	850	0	5146	4327	39	-149	1732	4	1.76528
334580	245525	130	130363	97198	127	386187	287182	131	5553	2947	50	19599	15076	89	147	954	0	1.7663
180230	135040	101	61640	47343	94	156241	116062	98	1338	799	0	7807	5894	50	507	644	0	1.7663
108741	100333	85	27875	24646	81	87795	80731	85	1267	799	0	4490	4359	35	1993	1566	31	1.77239
22369	20647	63	20122	17992	60	10325	9496	45	-203	366	0	354	571	0	440	803	0	1.77239
124534	102257	91	46341	38735	86	94929	77226	89	535	945	0	4680	3965	40	1194	1035	3	1.77239
141814	113335	105	46305	37764	88	113253	87695	90	1060	678	0	6153	4934	46	31	1324	8	1.7734
79241	78243	77	15704	15715	47	75681	74497	80	1001	719	0	3710	3529	30	129	686	0	1.77543
162073	129004	107	50244	40534	91	117383	95806	93	624	925	0	6765	5376	48	483	487	0	1.77543
123524	102316	92	42822	35828	84	101862	84143	89	1567	1033	4	5403	4665	43	949	765	0	1.77645
112198	97644	86	38067	31844	85	97194	80148	89	903	672	0	5231	4334	39	-355	722	0	1.77746
174275	134410	96	44628	33699	91	145812	110668	96	1574	1346	23	6785	5470	47	245	967	0	1.77746
130927	114989	94	40004	34197	85	102585	89142	88	890	1107	7	5011	4539	41	-509	516	0	1.77949
196533	150597	95	59651	45985	94	154465	115445	98	1163	1096	8	8140	6046	48	83	529	0	1.78051
156694	136124	92	52302	44117	89	129332	110273	92	1532	952	0	6426	5878	42	634	864	0	1.78152
175539	148936	102	72996	62459	89	183554	159146	92	872	1212	9	9633	7887	51	-31	584	0	1.78356
73269	72260	76	19000	18652	56	61319	59167	78	219	546	0	3344	3105	29	548	862	0	1.78559
96413	91194	97	32342	30107	79	82580	76898	83	656	758	0	4290	4299	35	285	874	0	1.78559
155109	109697	110	48609	35820	92	127723	92235	97	2316	1413	23	6358	4912	44	-375	249	0	1.78863
147737	112881	109	43158	32658	92	124343	92434	109	1307	813	0	6452	4965	45	657	903	0	1.79066
216149	166144	99	66485	52941	96	171000	130481	100	2257	1494	16	8789	6482	49	231	1193	9	1.79269
168050	127551	93	48231	37338	90	131001	97968	94	814	1181	9	7127	5692	45	183	765	0	1.79269
362383	207601	140	207536	145273	138	627200	445202	145	6150	3891	59	32638	22833	130	840	1168	7	1.79269
201979	159664	94	50817	38489	93	160186	119865	97	1364	971	0	7861	6549	47	344	1128	5	1.79269
165720	131663	97	52078	41452	89	126592	98472	92	1113	841	0	6729	4914	48	199	625	0	1.79371
121587	106683	85	38214	32315	83	101085	84298	88	1062	1045	4	5450	4365	40	-327	371	0	1.79371
177144	138626	94	57023	45243	93	135213	101647	109	1850	941	0	6697	5261	49	-808	733	0	1.79371
224297	186505	99	73661	61882	95	226949	189852	100	2538	1418	20	11381	9782	56	-224	262	0	1.79371
265560	169121	132	80359	52531	120	210426	130508	136	2325	1034	5	10655	6465	59	30	997	0	1.79371
224393	146515	107	70244	46627	103	173759	110032	107	1514	1138	12	8594	5500	54	-407	497	0	1.79472
243469	177240	119	69823	50668	99	182638	131206	103	2240	1470	26	10001	7193	53	-131	712	0	1.79574
167759	133029	94	44611	34669	89	136533	107001	93	1329	1249	17	6979	5486	49	1549	1160	9	1.79777
73957	72495	85	23950	23583	67	57853	55777	77	752	631	0	3392	3149	29	1656	1373	12	1.80081
216918	149169	104	67003	46422	100	177740	123213	104	871	1189	9	8951	6366	52	2011	1315	17	1.80284
252845	180566	116	92624	67826	108	269927	203623	111	3142	1820	30	13360	10550	65	1754	1754	15	1.80386
186354	138942	98	52433	39260	93	144104	106855	97	1509	1240	13	7818	5420	56	-174	307	0	1.80487
250942	173548	115	73439	52224	106	195373	133508	114	1571	1748	25	10185	6719	62	641	690	0	1.80487
162180	126682	94	54880	44380	90	124972	92798	93	2460	1355	19	6328	4756	45	632	682	0	1.80792
210897	154579	118	67336	48610	106	170390	122639	118	2301	1492	22	9005	6413	56	-150	586	0	1.80792
86954	86152	82	24555	24010	65	82256	79031	80	710	596	0	4613	3836	38	-668	231	0	1.80792
110412	108241	82	36625	35541	78	63434	61280	80	325	991	0	3269	2832	32	1129	1629	13	1.80893
180209	136938	97	55805	42602	93	130842	97094	98	1217	935	0	6961	5268	51	-1167	34	0	1.81096
130193	110290	88	36847	31181	85	113809	97070	91	1073	695	0	5514	5037	40	858	1438	8	1.81299
137607	111965	90	40991	32002	86	115600	90995	89	1083	990	0	6024	4603	43	1041	834	0	1.81299
167513	134036	91	44497	35490	90	137380	109272	94	1167	969	0	6645	5254	43	-1034	232	0	1.81401
154608	111242	102	57594	42250	93	110522	79371	96	-8	669	0	6120	4536	44	218	539	0	1.81502
82495	80812	78	18148	17898	52	72268	69477	80	197	437	0	3399	3361	31	-4	1091	4	1.81502
183216	138515	98	58178	44167	93	137931	101094	98	1995	1165	7	7159	5011	48	303	1055	4	1.81604
175344	137791	95	51150	39584	90	143559	110075	95	1326	798	0	7923	6265	49	-511	644	0	1.81604
172765	124786	106	56800	41209	96	153627	105933	112	1500	1123	10	8551	5370	54	-342	846	0	1.81604
137263	109325	106	39829	32471	87	112432	90087	91	573	1005	2	5551	4647	42	1228	997	0	1.81705
233985	171285	101	109287	81745	100	267408	202894	104	2229	1688	27	12628	10279	66	512	913	0	1.81807
154159	121198	92	47022	38641	86	131380	102071	90	501	591	0	6114	5319	43	1471	954	0	1.81807
122496	102851	90	41908	34616	85	93258	76536	88	1271	883	0	5318	4264	41	-849	271	0	1.81908
221794	174627	105	87152	70386	99	212956	165457	104	1114	1355	11	11080	8998	60	-521	694	0	1.81908
194400	145069	103	49411	37685	92	155504	116933	97	1361	775	0	7954	5546	52	1257	1091	5	1.81908
199176	145649	98	61026	44422	96	161685	114115	100	1812	802	0	8537	6482	58	524	1433	7	1.8201
123232	97457	96	43521	35254	86	103533	81702	90	1378	933	0	5139	4206	43	762	917	0	1.8201
183482	140717	100	55591	42478	95	145129	108608	98	1006	1111	8	7298	5578	50	753	1909	15	1.82721
108417	102828	84	31846	29253	78	97744	90894	83	898	641	0	4955	4957	36	-99	1252	7	1.82721
120064	115838	83	34724	32846	80	110475	104352	85	532	814	0	6144	5573	41	-694	196	0	1.82721
69986	66494	89	15462	14322	55	70932	65495	92	539	543	0	3482	3387	30	301	663	0	1.82721
212402	150443	102	70916	50438	98	186805	133629	102	1969	1492	23	9700	6801	54	402	1412	9	1.82822
240411	192450	122	80456	65683	103	244939	198753	108	3234	2157	30	12859	10829	62	273	825	0	1.82924
380661	209613	148	114289	64424	142	317197	177406	145	3170	1682	26	16586	9647	76	-335	666	0	1.82924
105837	102912	80	33143	32097	77	102074	98994	81	723	610	0	5152	4979	37	-1026	161	0	1.83025
305888	226739	128	121040	93804	125	322428	250542	130	2184	2023	29	16893	12893	73	1351	968	0	1.83025
137426	111102	96	47470	38917	87	105357	82564	90	970	1082	12	5744	4819	43	1060	825	0	1.83127
140509	109468	95	46626	36644	91	107301	82312	94	592	779	0	5094	4199	42	-978	217	0	1.83127
271499	208353	112	119228	90749	112	234311	179404	115	2312	1572	27	12830	10123	66	996	1464	13	1.83228
345002	205479	142	128406	83540	127	437792	288941	132	4284	2400	45	22127	14665	84	1865	1038	3	1.8333
115420	95489	86	37971	31201	84	92331	75415	88	1375	1141	8	4932	4140	39	1027	1235	7	1.83431
141278	120752	97	42170	35645	86	117330	99407	93	1549	1095	6	5622	5031	37	-423	735	0	1.83431
183223	141150	96	68454	54033	92	169182	132516	95	743	896	0	8728	7083	53	97	739	0	1.83431
87199	85506	79	29137	28252	76	71272	68684	80	739	901	0	3600	3664	29	-344	516	0	1.83431
153038	119645	98	47483	37276	92	128860	96788	108	644	648	0	7291	5648	47	1457	1043	4	1.83431
102905	91608	98	31335	27187	98	92292	79196	98	-233	444	0	4385	3662	35	-850	598	0	1.83431
182272	144081	90	61761	48896	91	149223	114892	94	1158	744	0	7617	5754	51	-196	783	0	1.83533
177314	135678	94	52929	39592	93	134891	99877	98	2193	1035	9	7588	5387	50	34	815	0	1.83837
165475	138290	97	30719	24834	89	122311	102706	94	231	860	0	6288	5137	42	556	1308	6	1.8404
120661	113073	85	36763	33229	80	103384	94093	87	1339	1134	7	5732	5100	40	225	896	0	1.8404
177186	137686	94	56597	43711	92	139486	107016	96	1538	891	0	7387	5479	49	655	563	0	1.8404
311235	217318	129	148658	109978	123	375009	282734	125	3663	2761	44	20042	14905	81	1383	1006	2	1.84243
210460	165362	99	67489	53047	93	159176	124258	98	1793	1154	9	8161	6679	50	-327	786	0	1.84243
129521	105248	89	37745	30435	86	104219	82269	91	1478	1045	5	5498	4548	46	265	520	0	1.84345
124021	111239	85	38545	33535	83	107326	96949	87	1416	793	0	5271	5207	39	247	1428	8	1.84345
57656	55910	81	18297	18071	56	43835	42815	73	-302	174	0	2250	2288	25	180	864	0	1.84446
189336	132630	99	59615	42694	94	143867	98566	97	1708	1114	16	7417	4927	53	-132	621	0	1.84548
173372	132505	98	54116	42786	93	132030	99031	97	1720	773	0	7121	4930	52	1353	2085	14	1.84852
107314	98134	84	39291	35368	82	88153	78957	85	1737	1034	5	4512	4069	35	-268	686	0	1.84852
233305	186462	99	77470	62795	97	265493	213379	103	2339	2012	23	13932	10994	64	421	924	0	1.84954
82571	80030	79	24165	23768	62	72982	70330	78	758	787	0	3475	3448	31	-968	250	0	1.84954
208179	165050	112	92265	76618	99	236669	186365	102	2270	1639	19	11977	9969	57	895	915	0	1.84954
188702	140939	106	61873	47273	94	143213	106050	97	1870	1170	18	7366	5724	47	-252	1051	1	1.85055
206549	149083	98	59390	42670	94	168023	117315	98	2142	1015	5	8552	6406	53	1167	1272	11	1.85055
83218	80735	78	26811	26397	76	67023	65109	79	312	468	0	3225	3183	28	219	798	0	1.85157
198842	150899	106	60098	47181	94	152144	116621	99	1548	1206	21	7864	5788	58	-338	623	0	1.85258
284800	199579	121	86551	61087	111	248372	173919	115	2220	1628	37	13254	9234	67	-1014	280	0	1.8536
180540	139141	96	56120	42794	93	136266	104230	97	2560	1545	24	7072	5457	50	-279	544	0	1.85563
242481	191735	109	90168	73613	107	242055	190767	112	1494	1674	17	12924	10108	63	596	933	0	1.85664
161102	121838	97	51135	39327	92	119810	92196	94	811	1105	8	5572	4658	41	90	1293	8	1.85766
269657	182894	129	80924	54589	119	215247	146308	126	2224	1604	23	11564	7963	68	854	883	0	1.85766
131945	107952	87	42023	33484	85	105977	83426	88	1012	883	0	5905	4312	45	565	668	0	1.85766
85866	83016	94	27797	26391	76	67512	65313	80	178	425	0	3397	3227	31	495	710	0	1.86375
190632	150356	108	70328	57372	95	137206	105361	99	837	823	0	6660	5663	44	-495	530	0	1.86476
150711	118526	96	46599	37379	89	116982	90974	93	985	900	0	6195	4645	43	76	690	0	1.86476
356567	211746	147	144515	98200	135	315424	191119	139	2686	1617	35	15820	9791	81	1784	1435	17	1.86578
259965	209565	100	151581	123426	102	385940	300957	108	4413	2733	52	19810	15484	77	2305	1631	24	1.86578
263938	192236	119	88643	64395	108	220156	157146	112	2681	1383	25	11376	8038	61	570	1048	1	1.87085
262085	184092	117	87519	62225	111	211844	146450	115	2273	1122	9	10976	7330	62	1905	1348	8	1.87085
185548	152398	94	52517	42960	91	111925	88137	93	1803	1544	20	6293	4768	43	-377	356	0	1.87187
112657	104580	84	32164	28400	83	97373	85774	87	273	410	0	4909	4044	42	-298	1437	8	1.87187
134421	103617	93	49195	38302	89	119333	90476	93	1511	993	0	6026	4215	49	-734	578	0	1.8739
139405	115304	87	51768	43386	87	105929	83818	90	1330	1021	3	5208	4277	40	-657	337	0	1.87492
229692	163619	101	68003	47713	99	174017	122438	102	1125	1142	7	9162	6411	55	91	584	0	1.87492
89385	87466	81	28569	27793	77	76184	73920	81	45	427	0	3864	3708	32	-896	177	0	1.87898
151941	121739	95	43450	34112	88	132291	101343	94	1470	847	0	7712	5398	51	1313	1648	10	1.87999
140152	116898	90	46783	39492	86	106099	86444	90	130	459	0	5406	4559	41	269	1311	9	1.88101
254724	177366	110	76272	54234	105	190868	127530	108	1498	1658	17	10548	7184	63	69	680	0	1.88304
63118	64550	60	17080	16821	53	62246	60560	82	626	801	0	3064	3006	29	440	690	0	1.88304
81343	79739	78	20158	19033	58	73354	69631	80	113	927	0	4151	3431	34	-276	584	0	1.88405
91958	88132	81	31691	29184	78	77043	70280	82	561	621	0	3511	3550	30	-93	325	0	1.88405
125737	104608	101	42204	35135	84	106790	85826	87	215	537	0	5136	4367	38	429	1381	13	1.88405
258185	203740	104	90610	72282	103	263747	211326	109	2648	1826	36	12982	10329	59	548	884	0	1.88405
177805	142530	106	65175	53549	93	143105	114122	95	970	814	0	7690	5809	50	283	1454	9	1.88405
129728	104738	91	43388	35553	86	115928	92937	90	693	452	0	5999	4678	45	-68	680	0	1.88507
84378	82704	79	22983	22496	59	67855	64754	77	777	506	0	3382	3252	29	-158	465	0	1.88507
300874	220316	119	132034	98082	117	325366	240576	124	3273	2055	35	17543	12584	74	277	1310	11	1.88507
161918	125521	92	60470	46889	90	91099	69423	92	917	846	0	4913	3764	42	-326	982	0	1.88507
105235	97132	86	30007	26476	75	95499	85405	85	1081	1240	10	4699	4415	35	1599	820	0	1.88507
186483	147382	93	57762	44488	92	153126	115041	110	1442	1142	9	8476	6647	49	210	543	0	1.88507
109722	92789	86	32465	27154	82	83563	70450	86	1101	1120	6	4711	3548	39	-897	543	0	1.88507
101534	95380	87	28952	26921	76	81604	76671	82	244	439	0	4622	4285	35	-589	586	0	1.88608
202070	142817	108	64058	44908	96	162872	116255	99	2532	2023	23	8546	6434	51	488	524	0	1.88608
115957	96176	102	39442	33287	85	87041	74049	87	1578	1287	13	4470	3712	38	1164	948	0	1.88608
286555	195841	113	88470	63080	108	253054	171541	112	2416	1593	38	12304	8962	62	1453	1154	20	1.88608
140533	111349	93	40106	31918	89	109047	85260	93	591	820	0	5842	4668	48	273	1037	3	1.8871
85161	82097	79	28613	27766	76	67350	65421	79	899	698	0	3625	3057	32	187	546	0	1.88811
141760	111527	94	40350	31983	90	116576	91194	94	383	1014	2	5951	4533	44	1504	1345	9	1.88913
189629	137383	100	59254	42925	98	144310	102087	101	1148	874	0	7275	5865	46	637	785	0	1.88913
137442	108008	96	37410	29501	89	111102	86203	95	786	699	0	5516	4396	43	183	604	0	1.89014
162449	132643	105	48648	40099	88	121578	98033	90	1508	1138	9	6240	4856	44	1354	910	0	1.89014
120565	90812	95	40287	30140	87	100859	76925	92	1149	929	0	4700	3660	41	70	705	0	1.89116
250994	186838	113	100271	75580	105	257556	183904	109	3104	2144	32	13290	9895	70	660	1035	3	1.89116
155493	120401	95	43510	33394	90	118958	89450	94	1401	1125	8	5637	4321	43	-624	295	0	1.89217
145625	114616	97	42347	33660	89	112956	88416	95	830	947	0	5483	4256	43	1847	1599	18	1.89217
226055	156869	119	72029	51141	101	176621	120528	104	1712	1072	9	9709	6388	67	734	911	0	1.8942
204383	140268	104	60813	42617	101	165968	111384	106	1939	1152	14	8990	6033	56	1109	949	0	1.8942
215895	155152	122	59486	42138	122	161740	109111	122	1462	987	0	8363	5927	54	-1	610	0	1.8942
105915	100757	81	33510	30492	81	96684	88882	84	604	553	0	4588	4502	37	1107	851	0	1.89522
124224	99132	100	33298	26993	85	101778	81464	89	175	328	0	4980	4092	39	873	1006	1	1.89522
242796	196120	104	72340	57969	99	226330	184305	106	1829	1453	23	11327	9082	58	899	1752	10	1.89725
307517	241433	124	93604	77058	108	313240	250318	114	2710	2005	23	16554	12768	84	126	929	0	1.89826
294128	214344	132	146290	116413	120	437778	336034	125	4354	3064	44	21168	17272	73	673	802	0	1.89928
159855	117971	99	49320	36606	91	126372	92806	94	801	973	0	6770	4814	49	772	859	0	1.90232
208587	149769	98	55486	40945	97	154078	109558	100	1760	1451	19	7851	5609	50	676	1125	5	1.90334
120353	104201	100	39745	33530	100	100613	84216	100	1085	900	0	5678	4858	43	182	589	0	1.90334
349017	226430	144	96375	64151	126	340558	216490	134	3933	2366	35	17343	11549	72	2715	1078	7	1.90334
144798	113682	95	45438	36948	89	117527	92213	94	529	656	0	6183	4875	51	167	444	0	1.90435
107757	98899	82	35550	31452	80	101339	90924	85	1012	1234	9	5274	4723	38	1087	1251	14	1.90537
89577	87444	79	19679	18970	57	78342	77199	80	993	521	0	4087	4076	36	52	647	0	1.90638
349505	238970	145	175955	125509	130	415651	287593	145	4295	3252	41	22519	15421	81	732	1096	5	1.90638
148753	120776	89	55011	45455	88	120412	94287	91	1104	841	0	6857	5002	47	377	701	0	1.90638
117761	110688	98	25476	24215	77	107534	102802	83	66	782	0	5571	5350	39	-59	477	0	1.90943
174103	129153	106	54769	40853	93	132332	96498	97	819	592	0	7057	5235	47	-160	625	0	1.90943
233695	171960	112	54967	39225	100	202351	146713	105	2136	1399	19	10430	7604	62	-232	800	0	1.91146
77216	77275	77	20675	20281	56	67760	66884	78	-103	252	0	3999	3591	33	-92	768	0	1.91146
158571	124059	93	45738	35856	88	137405	106354	93	1125	1037	5	7203	5497	52	1249	1136	7	1.91247
194761	148057	94	60632	44822	92	168627	125518	96	896	1190	21	9022	6347	56	959	910	0	1.91349
75809	75837	77	25060	24002	61	67650	66112	78	1134	863	0	3263	3388	28	-38	679	0	1.91349
70220	69699	83	20389	20188	55	54267	53259	76	457	520	0	2469	2718	24	-69	781	0	1.91552
173471	134421	98	47445	35443	91	122354	92656	97	219	371	0	6363	4646	49	1206	757	0	1.91654
109438	104136	82	44269	41788	80	86382	79254	83	-26	866	0	4726	4429	35	-130	516	0	1.91755
181224	132175	103	55814	41326	93	157547	115370	98	996	857	0	8118	5755	54	-353	409	0	1.91755
157648	127377	96	43307	34159	88	106647	87721	90	1561	823	0	5808	4692	42	-941	464	0	1.91857
197365	148739	102	63288	45690	96	170255	127193	100	1288	972	0	8547	6643	54	509	808	0	1.91857
183476	140683	113	54608	42522	95	142790	108464	97	1304	947	0	7140	5740	45	476	1483	11	1.9206
188353	138389	98	60645	44267	94	142310	106068	98	1718	1293	15	7006	5004	46	-561	196	0	1.9206
159782	126604	94	49507	38940	90	130998	100134	95	1049	962	0	6383	4906	47	1821	1310	8	1.92161
261230	200604	106	92989	73667	99	247490	197891	104	1602	1911	17	12882	10302	65	-503	617	0	1.92161
255170	183550	130	69153	49953	111	209429	142333	115	2124	1622	17	10904	7377	60	940	1079	6	1.92263
177872	140348	99	63031	50446	91	154848	122325	96	1317	1082	6	7862	6231	51	905	703	0	1.92364
131688	108266	89	41932	34826	84	102174	82111	90	1065	579	0	5371	4541	44	-109	964	0	1.92466
213063	150667	105	69253	51232	99	151564	105677	103	1987	958	0	7733	5378	48	-333	993	0	1.92669
129748	104537	90	38492	30219	87	99335	76183	91	1274	1184	10	5182	4130	40	-211	787	0	1.9277
153910	117305	95	47260	35514	89	130217	97804	93	1341	1039	7	7137	5112	53	-524	477	0	1.92872
167898	135950	89	42023	33226	88	135651	104968	93	1131	1244	11	7190	5602	48	457	565	0	1.92872
157007	144561	94	29610	26485	87	132719	122721	89	1140	1183	22	6993	6342	42	1287	1351	11	1.92973
130868	101570	93	46318	36377	87	112572	86429	89	1080	820	0	6111	4538	46	492	565	0	1.92973
110438	93549	85	36789	30710	83	103978	84644	87	1755	1019	3	4701	4433	39	-92	728	0	1.93075
123820	102476	97	38001	30984	85	102906	85066	89	-49	489	0	5315	4792	38	823	854	0	1.93582
201704	159648	95	62974	50137	94	189878	148091	97	1753	1527	14	9405	7653	56	-924	353	0	1.93582
88890	87929	76	21829	21534	59	71656	68915	80	263	408	0	3318	3639	28	-8	765	0	1.93684
242764	200666	111	90526	75098	101	236296	195067	106	2984	2409	26	12586	10566	58	801	664	0	1.93684
217046	150676	111	69867	48978	102	188218	132087	105	1452	1383	25	9162	6404	60	909	756	0	1.93785
123144	115388	85	34177	31709	80	90153	83873	83	1302	956	0	4517	4116	36	519	896	0	1.93887
218517	178660	107	66034	53470	102	200887	165227	109	2826	1596	27	10800	8931	55	385	868	0	1.93887
124019	117343	80	37057	33119	81	109099	95258	86	969	1022	4	5490	5077	37	1158	1066	5	1.9409
191710	166025	95	57262	49951	94	182307	155139	99	2564	1752	26	9822	8612	51	1914	1021	3	1.9409
111733	94466	89	34231	28978	82	88922	76044	87	687	583	0	4520	3755	37	-1156	197	0	1.94191
207973	152692	102	58828	43349	97	187622	134648	101	2033	998	0	10164	7072	58	460	1383	8	1.94597
94399	91203	79	33025	31609	78	81643	77837	82	-307	336	0	3843	3754	34	-257	880	0	1.94699
226885	174583	99	74453	58384	98	210404	165676	100	2165	1680	22	10765	8805	54	393	1172	6	1.94902
285813	233784	102	109585	91146	103	387928	313825	107	2965	2617	33	20091	16455	75	453	1141	7	1.94902
125062	101141	89	41855	34245	86	102780	81600	89	1265	1043	5	5224	4174	44	213	742	0	1.94902
80922	79607	80	22202	22195	57	70398	67368	79	-38	513	0	3588	3371	31	378	751	0	1.95003
203094	155566	97	68947	52786	96	166896	122758	101	2499	1575	32	8674	6341	52	-983	662	0	1.95003
182067	139997	97	47208	36343	89	140741	106260	94	1760	1080	9	7728	6027	48	40	1224	7	1.95206
319636	171201	128	82537	48375	124	236987	121720	130	628	984	0	12734	6915	69	-689	417	0	1.95206
345288	253290	131	177047	131092	130	443233	328463	134	5814	3358	54	22818	16177	88	197	1022	2	1.95206
97674	85947	89	36718	31904	80	65488	57714	82	1312	841	0	3084	3089	30	770	808	0	1.95409
101194	93542	81	21740	18665	63	98060	87419	82	781	791	0	5159	4906	38	1354	677	0	1.95409
158872	123410	96	54347	42460	91	123364	96214	94	1274	692	0	6181	5140	46	19	953	0	1.95409
160420	117560	95	49850	37117	93	122455	89809	99	1853	1323	14	6343	4953	44	26	666	0	1.95511
85534	82752	81	29600	28876	76	63829	61486	79	993	878	0	2949	2769	32	855	1040	3	1.95612
126171	103447	93	38002	30840	86	103668	87318	90	1175	801	0	5640	4334	43	-724	821	0	1.95714
213246	161536	113	67268	51001	99	171128	130423	104	2128	1469	28	9411	7455	52	-215	682	0	1.95714
239087	185017	106	87915	69895	103	220856	172693	106	2484	1356	24	11437	9168	61	-336	494	0	1.95815
116397	113423	82	44695	43935	80	118250	113466	83	1119	646	0	6462	6243	40	1336	1349	9	1.95815
304444	202290	136	122869	86688	133	306712	211233	137	4800	2590	46	16087	10992	70	3350	1430	34	1.96018
77319	74767	79	9980	9861	41	75334	73798	78	325	924	0	3530	3674	34	390	1399	8	1.9612
135663	114131	88	84796	74838	88	280385	246115	95	1970	1859	23	14114	12151	68	1436	1563	17	1.96222
58826	60823	73	15462	15757	46	51360	51951	74	-299	407	0	2434	2739	22	214	404	0	1.96222
108622	100880	88	34417	31054	81	98874	90105	85	810	682	0	5448	5106	40	1139	912	0	1.96323
115622	107787	84	37655	34139	83	93860	84641	84	988	526	0	4955	4716	36	-337	528	0	1.96323
177378	136472	96	47965	36932	92	142165	107800	96	1674	861	0	7958	6015	49	1406	1125	6	1.96323
216650	169843	97	84813	65534	96	242865	187345	102	2525	1721	26	12293	9206	65	271	888	0	1.96323
331478	233519	130	100838	72442	125	291000	205772	129	2404	1796	26	15240	11311	67	122	1038	3	1.96526
103861	99014	80	32865	29516	79	93948	86267	84	1765	1108	20	4706	4580	35	-511	633	0	1.96526
92486	85124	96	27810	25472	77	72325	68007	82	627	888	0	3837	3329	34	-694	1124	5	1.96526
338839	212497	156	102231	68348	141	367539	241939	156	3294	1572	29	19564	13101	89	144	917	0	1.96526
79113	75248	87	19011	18646	56	68695	67338	78	235	399	0	3019	3170	28	861	998	0	1.96729
320462	208247	128	108245	74563	125	229679	146095	130	2385	1345	18	12610	8303	60	25	1031	2	1.96729
107986	98243	83	28783	25189	79	93282	82333	84	235	558	0	4531	3930	36	-940	371	0	1.96932
386402	233845	147	147624	96721	144	368239	233049	149	4575	2267	44	19098	12070	86	2242	1860	19	1.97034
104997	88434	95	34168	28843	82	88151	74298	87	1998	1190	10	4644	3859	38	-598	861	0	1.97135
109511	96654	84	35409	30503	83	88202	76168	86	999	788	0	4493	4018	36	-763	518	0	1.97135
212428	159319	102	54889	42203	94	165275	120432	100	1278	1435	14	9269	6154	57	-37	903	0	1.9744
141342	116474	92	38150	31240	89	111356	94229	93	1664	1082	10	6102	4650	46	-61	703	0	1.97643
88596	84849	80	12605	12096	46	77842	74299	79	354	785	0	4177	4278	33	142	597	0	1.97744
236503	164977	130	84712	55765	130	222837	142132	130	3478	1649	21	11740	7218	85	856	916	0	1.98049
377084	206824	199	129050	77274	183	341749	206938	205	3100	2026	38	18018	10376	89	892	966	0	1.98049
85621	87847	78	21125	21797	52	73971	71386	78	658	457	0	3417	3442	34	-137	612	0	1.9815
159191	132783	93	46280	38308	88	133085	110174	91	1128	765	0	6783	5687	44	1047	852	0	1.9815
69654	72067	74	24615	24155	68	60387	59497	77	509	714	0	3382	3367	29	-87	927	0	1.9815
100678	92594	97	31389	28866	79	82483	74848	83	1116	1064	6	4767	4027	38	150	600	0	1.9815
179079	132841	104	57299	43563	94	149926	111256	97	1798	1037	5	8338	6052	55	1215	850	0	1.9815
196832	150934	101	51480	38699	93	148331	113901	99	1800	1375	18	7445	6216	47	82	1189	6	1.98252
150312	142319	92	43509	41113	84	104838	98127	88	1169	1199	11	5404	5071	37	469	973	0	1.98353
113550	97941	100	31433	27313	84	89922	80285	86	525	476	0	4176	4044	35	539	1219	6	1.98353
140837	112907	96	41319	33504	89	113208	89089	97	1279	732	0	5503	4438	42	1369	1017	2	1.98455
98246	91585	97	27318	23726	84	91333	80771	97	1093	957	0	4807	4190	38	1058	1650	16	1.98455
92661	86741	96	26923	24462	80	83291	75547	96	720	775	0	4415	3750	36	543	812	0	1.98455
169585	134683	92	61424	50059	90	130879	100271	95	1506	1059	6	6701	5044	45	366	1068	4	1.98455
253708	188961	120	98494	77314	110	231983	175258	114	1764	1465	16	12126	9392	60	1423	1241	6	1.98556
133276	110066	91	40373	32982	85	108259	90582	89	1583	1050	7	5415	4428	44	-153	571	0	1.98962
224727	146011	105	69366	46474	103	172912	108219	106	1955	1368	10	8964	5736	56	-25	588	0	1.99064
149890	119680	96	61151	50933	91	114976	91021	93	688	788	0	6037	4668	42	-951	192	0	1.99165
175073	132623	92	64176	47428	93	135344	100213	96	1334	1279	15	7410	5141	48	329	1452	9	1.99165
146499	136876	90	46115	43098	84	117062	108857	87	397	958	0	6453	6165	40	1188	1226	6	1.99165
117739	113334	85	36491	34991	80	84103	79927	84	869	688	0	4238	4165	35	-88	467	0	1.99267
171851	129956	103	52973	39524	92	131785	96778	95	1470	1074	6	6558	4984	46	634	836	0	1.9947
204954	169109	100	68447	56807	96	185424	149743	103	1032	1120	16	9630	8450	52	1900	1211	18	1.99571
204502	162836	98	81663	66470	95	228730	189785	100	2166	1078	20	11507	9590	54	983	847	0	1.99571
110285	97984	82	33813	29188	82	96095	82056	87	1360	1040	5	5328	4682	39	-162	548	0	1.99673
73415	70645	92	14339	14131	47	67566	65761	79	989	603	0	3360	3274	31	-269	522	0	1.99774
152410	116798	98	43739	34034	89	121368	91674	94	1077	909	0	6393	4926	50	741	607	0	1.99774
195185	151484	101	36548	28660	92	160728	121320	98	651	646	0	8609	6891	55	826	895	0	1.99876
248887	186176	112	90612	66651	108	218297	160906	110	2696	1530	25	11083	7928	59	-3	553	0	1.99876
187614	151875	99	59747	49208	91	188501	154593	96	1689	1606	22	10072	8252	52	1091	884	0	1.99977
294270	210668	126	115948	85141	114	296991	216987	120	3084	2374	30	15954	11587	79	-542	907	0	1.99977
114190	104521	83	35183	31798	79	92760	84205	83	432	1101	6	5728	4586	48	19	693	0	2.00079
270153	210902	112	126717	98913	105	284611	216895	109	2429	1850	25	14835	11308	71	622	756	0	2.00485
207974	153520	103	67600	50783	97	165367	121989	100	2137	1153	13	8542	6416	49	140	774	0	2.00587
160958	123706	92	40034	30902	90	123742	96018	94	1868	1252	12	6469	4909	47	264	778	0	2.00688
148695	118056	97	39110	30337	88	130919	103340	93	1533	979	0	6173	5217	46	1397	1901	19	2.00688
268459	190885	114	103843	77038	111	238919	168986	115	2000	1814	28	12171	8707	67	1233	1303	7	2.00688
237646	177960	103	86311	68503	99	196238	156275	102	2801	2012	28	10672	8586	59	569	757	0	2.0079
274420	191812	124	91163	65828	111	235424	164860	124	2792	1464	30	12740	8808	73	547	1045	2	2.0079
141052	110763	106	42757	33825	87	123338	95723	92	86	516	0	6088	5041	46	-284	1091	4	2.01196
72876	72791	76	14270	14291	46	63030	61644	76	147	340	0	2941	3069	30	-376	130	0	2.01297
129701	106864	88	37268	30486	86	112759	91120	90	965	1368	18	5594	4296	41	1417	1980	20	2.01297
412515	273717	150	147107	100970	141	398658	270546	146	5152	3037	40	20627	14236	81	1954	1852	30	2.01399
142707	113765	106	44903	35622	88	116144	90805	92	1621	932	0	5525	4075	49	-577	632	0	2.01602
123179	97187	94	47350	38106	87	95152	75157	90	722	858	0	4801	3916	39	975	1151	7	2.01602
147264	109723	93	44492	32607	90	119782	87687	95	1558	950	0	6520	4748	50	-367	292	0	2.01906
88611	85137	84	28770	27416	75	72883	68251	79	140	553	0	4227	3971	35	496	906	0	2.02008
170132	127316	94	52729	39090	91	135233	97227	95	1284	1029	5	7159	5383	46	288	801	0	2.02008
220135	169117	99	67746	51330	96	197752	151751	101	1780	1163	18	10678	8138	58	659	599	0	2.02008
196922	152539	97	66736	51580	94	161223	123046	99	1414	1241	21	8493	6360	56	-259	732	0	2.02008
260991	192317	101	100476	73212	101	218060	154691	105	1471	1158	13	11303	7745	68	106	604	0	2.02109
295743	214970	114	106207	79365	112	338966	261175	117	3107	2333	29	17241	13103	78	907	1461	16	2.02109
112230	96221	90	37099	31829	83	89907	74717	86	169	637	0	4403	3770	36	298	855	0	2.02211
252342	191008	129	109551	87737	111	233843	182058	115	2379	1622	28	12649	9422	64	-721	1023	1	2.02211
195540	152767	94	56065	42999	93	160948	124113	97	1337	926	0	8570	6244	53	1809	1205	14	2.02414
90583	89736	78	28393	27028	76	81393	77052	81	456	716	0	3722	3654	33	-358	741	0	2.02617
225099	185084	98	78151	62524	98	225915	182920	101	2939	1790	33	11359	9200	54	1170	1191	8	2.02617
205495	163711	96	66450	51892	92	177288	140266	95	1083	1106	12	9527	7737	54	570	867	0	2.02921
114850	97895	87	35944	29451	83	105515	86229	88	576	561	0	5188	4342	40	-180	643	0	2.02921
187629	162056	104	73210	63358	92	184267	158774	95	1771	1080	9	8364	7746	45	-247	477	0	2.03226
186110	136414	98	55242	41138	94	139611	99328	98	1901	1011	2	6459	5121	46	1295	877	0	2.03429
166918	120044	98	51543	37741	93	139654	97940	98	1922	1121	16	6586	4452	48	557	804	0	2.0353
161909	128277	93	65341	52776	92	123711	93932	95	743	686	0	6437	4880	44	438	960	0	2.0353
151176	120042	92	48919	39100	88	130082	100815	92	217	924	0	6310	4716	50	722	1014	1	2.0353
74927	76791	76	12407	12826	42	63682	62958	76	-182	416	0	2869	3034	28	-166	528	0	2.0353
129113	107194	88	32098	26721	84	101128	81769	89	1157	722	0	5316	4586	41	486	645	0	2.03632
178287	140096	99	60730	48901	94	136470	108494	98	1023	718	0	7272	5852	49	249	544	0	2.03733
114267	101587	85	36437	31564	83	99333	86211	86	1465	1021	5	5779	4823	38	422	649	0	2.03835
166811	127798	94	66330	52472	92	138350	103999	96	852	899	0	7342	5901	48	-11	483	0	2.03835
96499	94371	81	32513	30977	77	83435	80257	81	374	803	0	4413	4056	35	157	737	0	2.03936
127016	103781	89	38081	30230	86	103297	81467	91	2082	1223	11	5723	4566	41	-134	767	0	2.04139
155736	120434	90	45340	34970	89	140993	105599	93	773	1211	9	7035	5218	53	442	413	0	2.04139
208302	159784	99	68372	53816	96	156904	116668	100	1912	1255	11	8310	6206	53	-450	1027	3	2.04139
114153	109985	84	47989	45674	82	84022	78329	85	1775	1050	5	4365	3823	34	279	972	0	2.04241
241816	174181	108	96499	71889	105	241547	177895	108	1794	1408	27	12449	9095	61	837	1228	10	2.04241
133213	112919	90	47140	39649	86	92542	78074	89	561	571	0	4473	4278	36	-768	529	0	2.04545
295265	184224	126	88016	55789	121	220877	136821	124	2889	1645	27	11239	7056	64	1222	1177	9	2.04545
99934	93274	92	32183	30473	80	80456	75425	84	272	463	0	3992	3869	33	260	1057	3	2.0485
103270	96020	83	29685	27148	79	90763	83385	84	929	1050	8	5036	4272	37	418	702	0	2.04952
266188	191766	104	73516	51105	103	217225	152165	108	3341	2002	30	10772	7893	56	1448	1635	10	2.04952
175097	139330	92	60179	48254	91	134003	102882	93	591	792	0	7002	5146	51	1281	1341	7	2.04952
115779	101935	85	36620	31080	81	85972	73962	85	1199	1131	7	4418	3792	38	-231	390	0	2.04952
276742	192995	104	96588	67077	103	223424	153423	107	2112	1613	28	10952	8265	57	1717	2308	22	2.04952
156327	121938	92	56635	44446	92	121369	92372	94	861	1039	4	6527	5144	50	-248	605	0	2.05155
200833	174619	94	73625	62231	92	158472	135710	94	2093	1142	13	8964	7554	51	614	649	0	2.05256
90116	85194	84	29754	27732	77	74766	69972	81	653	579	0	4006	3838	33	321	1105	5	2.05459
229241	166463	107	87318	66431	106	165220	121744	107	1151	858	0	7816	6197	52	-716	356	0	2.05561
82955	81244	91	22585	22169	68	67021	63713	79	1158	1191	8	3598	3313	30	322	831	0	2.05561
293592	237302	130	118551	97997	115	365633	300171	130	3567	3247	30	19521	15857	85	1796	2034	19	2.05561
193940	152058	102	52223	40848	97	156221	120714	100	1961	1054	4	8133	6221	50	649	855	0	2.05764
281825	178150	127	89673	57233	124	211748	138066	128	1819	1202	8	11449	7379	64	1183	987	0	2.05967
159752	132190	94	51109	42142	89	114299	93952	93	1158	858	0	6203	5201	43	606	990	0	2.06068
97510	95249	81	33217	32739	78	86699	82969	82	473	614	0	3989	4069	34	444	900	0	2.0617
102839	97473	89	32977	30399	78	86543	79925	82	473	627	0	4398	4253	35	1125	726	0	2.0617
263513	174879	111	74336	48326	107	194231	130166	115	2230	1798	20	10004	6567	57	471	891	0	2.06271
131451	109176	101	43665	35134	86	69846	56676	88	992	681	0	3661	3073	34	829	1694	10	2.06779
123549	102403	90	43653	36922	85	99334	80306	89	472	760	0	5388	4370	44	199	425	0	2.0688
265332	200527	112	95966	74920	108	256673	198094	112	2962	2218	35	12992	10349	59	1398	1569	15	2.0688
149903	116222	93	43305	33960	89	123418	93271	98	863	709	0	6435	4639	52	342	727	0	2.07083
83114	80712	79	22440	21939	62	66115	63979	79	306	678	0	3338	3113	34	-38	1144	5	2.07185
82553	81366	81	22450	21497	64	68714	66128	79	-152	461	0	3074	2857	31	-130	1101	6	2.07185
165606	129792	92	59965	46954	90	134963	101178	93	1222	1099	9	7428	5675	47	417	867	0	2.07388
150244	120240	92	44798	34936	89	121329	93966	93	1705	953	0	6367	5096	45	-233	757	0	2.07388
166593	130194	98	55112	43832	91	133358	104281	95	1370	851	0	6406	5289	46	1092	1008	1	2.07489
102524	97782	83	33512	30777	80	85486	79164	83	723	941	0	4622	4563	35	1051	937	0	2.07591
162023	123109	109	53859	43107	90	139783	104712	94	1956	1006	4	6975	5492	47	1081	952	0	2.07794
171672	131452	110	52044	39894	90	128894	98963	94	1344	818	0	6541	4852	48	203	803	0	2.07997
104820	96910	83	36967	33352	81	93497	84709	84	1858	940	0	4931	4397	35	468	705	0	2.08301
124840	111622	92	36116	31082	83	106360	93200	87	800	726	0	5640	4896	38	488	572	0	2.08504
92338	88973	79	32451	29670	79	85821	78482	81	205	916	0	4443	4103	34	-1019	412	0	2.08504
191207	138819	111	55892	41572	96	155972	109374	102	1937	1409	21	8032	6258	51	1556	921	0	2.08606
163902	133678	93	36638	29032	86	129294	102707	91	1057	1089	9	6584	5321	46	264	495	0	2.08606
139106	107556	95	43571	33143	89	110314	82757	94	1775	1155	14	5734	4153	47	1057	1387	11	2.08606
134609	110872	91	35926	28825	86	102482	82907	89	1292	653	0	4898	3970	40	-176	841	0	2.09113
99880	94838	86	28897	27390	76	80777	75442	81	-276	651	0	3839	3895	32	-717	651	0	2.09215
267114	195644	123	102179	76876	109	252985	188092	115	1049	1630	21	13358	9997	62	-1546	132	0	2.09215
76095	75741	76	22988	22615	68	68418	67994	77	18	626	0	3999	3597	31	756	1455	8	2.09316
134310	109421	90	37315	30038	88	103126	83086	90	642	876	0	5316	4389	39	-508	576	0	2.09418
146420	117254	95	34670	27929	86	125760	99234	94	1668	1140	9	6347	5357	43	-746	320	0	2.09418
73957	72887	76	26864	25657	75	62697	60052	79	28	492	0	3570	3082	31	-112	463	0	2.09824
89313	85622	91	17330	17261	50	79447	77939	79	-184	370	0	4035	4291	32	295	674	0	2.09824
135069	104148	92	40622	31283	87	112342	87127	91	858	721	0	5684	4467	41	-187	662	0	2.09824
146365	116882	92	45044	36718	89	120604	92618	93	1103	771	0	5633	4524	42	65	542	0	2.10027
146428	116607	93	50391	40416	88	126209	98886	93	1416	855	0	6193	4845	44	1212	1761	19	2.1023
105162	92155	86	30243	25551	81	88957	75796	86	423	561	0	4470	3972	39	34	755	0	2.10332
90054	84491	95	22599	21095	73	77236	70994	95	503	805	0	4749	4053	37	-71	854	0	2.10332
114664	98878	92	35216	29430	84	87916	75548	87	1063	835	0	5104	3769	39	-314	673	0	2.10332
199358	153926	113	75443	59433	97	256499	195537	103	2384	1641	19	13215	9541	64	1818	1230	16	2.10332
102233	97333	81	31360	27598	79	93585	82248	84	1011	927	0	4915	4624	39	689	585	0	2.10636
134628	106421	98	40650	32306	87	115148	90106	92	1530	1135	8	6019	4438	41	629	670	0	2.10636
177210	132947	96	51467	38552	93	144867	108493	101	1741	1323	13	7480	5461	53	92	638	0	2.10941
142427	118403	89	39878	32426	87	116692	95607	92	1263	706	0	5665	4602	43	509	1147	6	2.10941
229332	175661	98	73938	53295	96	230145	177479	100	3374	2093	38	11845	9245	60	432	608	0	2.10941
192496	150321	92	67666	52957	92	163573	120908	95	2704	1457	25	8810	6848	57	1283	1306	9	2.10941
138713	111815	94	41522	34130	86	111589	89379	91	1101	938	0	5832	4963	42	895	1437	11	2.11042
208648	157448	101	72108	55884	97	131832	98436	97	1665	1086	6	6409	4706	48	1861	1615	16	2.11042
129134	125570	84	22615	22075	59	106107	102637	84	738	572	0	5304	5050	38	131	1071	4	2.11144
313842	205999	125	122563	85576	116	246850	159485	121	2549	1647	18	12742	8500	62	713	1439	22	2.11144
151553	121154	100	39865	32368	87	113945	90451	95	1236	1284	10	6024	4992	42	-1028	186	0	2.11245
202291	146179	106	54256	39554	97	164719	117441	102	1335	1128	16	8066	6315	48	327	1020	2	2.11347
219453	168293	101	87490	66304	98	175109	132366	101	1860	1116	12	9383	7546	51	-82	798	0	2.11347
299156	202830	125	101381	70820	121	315792	228299	126	3181	1886	36	16850	11761	72	-486	593	0	2.11347
128433	122963	83	37158	35329	81	103459	95586	84	1076	897	0	4861	4878	37	-177	701	0	2.11448
160541	126586	96	47953	36972	90	121166	96350	94	339	413	0	6681	5141	48	-68	631	0	2.11448
81558	80271	81	26954	26757	75	69855	68600	80	210	585	0	3590	3144	33	-515	400	0	2.11448
128445	110039	88	42787	34994	86	106345	89718	89	1292	1117	8	6017	5129	46	530	811	0	2.12057
121374	100075	92	41030	32924	86	99969	80118	89	1652	774	0	5451	4381	44	35	553	0	2.12159
92018	89176	95	29368	28134	77	74796	70098	81	176	856	0	3684	3663	31	2	663	0	2.12159
160047	127405	92	35656	28301	88	129598	101488	93	995	993	0	6345	4812	42	1301	1087	6	2.1226
180574	151265	95	63773	52433	90	101180	81858	94	829	921	0	5726	4899	46	-376	515	0	2.12362
125870	110534	89	38556	32839	85	109682	94218	89	670	936	0	5586	4789	42	-257	553	0	2.12362
92740	91416	86	21584	21175	60	61832	59605	79	142	494	0	2937	3095	28	-158	843	0	2.12362
51563	52820	70	16639	16865	49	40619	39549	75	770	563	0	1870	1884	22	68	502	0	2.12463
220604	158804	106	66985	48580	103	163655	115698	107	1444	1128	19	8920	6342	56	749	1075	5	2.12463
126219	112698	99	38045	32903	83	108399	94418	88	954	924	0	5457	4653	42	-468	255	0	2.12565
147213	118921	91	50548	40630	87	109014	87745	90	784	742	0	5640	4624	42	322	397	0	2.12565
111697	106415	89	32024	30530	79	89770	84590	85	559	725	0	4597	4303	37	488	1027	2	2.12565
337773	208369	131	102895	63914	127	282588	172378	133	3294	1834	38	14667	8966	69	1690	1405	11	2.12768
107332	96738	87	32226	28211	83	86827	75974	86	805	711	0	4469	4300	36	-285	449	0	2.12869
69240	68929	80	12440	12061	45	70862	68652	76	-19	334	0	3867	3533	35	510	731	0	2.13072
177356	134756	95	57784	44049	93	131607	98392	95	1757	873	0	6795	5209	47	110	1036	2	2.13072
207352	153503	101	71458	52942	98	148221	105095	101	1563	955	0	7698	5447	52	-539	1208	6	2.13072
179628	141183	92	60997	47147	90	154379	115950	94	1273	998	0	7463	5870	48	1313	1650	12	2.13072
121702	99520	89	40885	33326	85	105948	84023	89	1207	881	0	5488	4644	41	454	882	0	2.13072
160671	131663	91	53743	43782	88	140054	111552	93	1767	1391	18	6680	5352	45	-345	675	0	2.13174
142703	116795	101	43120	35537	89	111237	89681	93	681	806	0	5584	4664	39	-394	672	0	2.13275
189061	132130	99	53497	37757	95	155352	104748	99	1299	1112	7	8545	5299	55	889	1033	5	2.13478
284995	214562	106	135372	105564	105	379789	296556	109	4246	2683	50	20047	15524	82	810	1181	6	2.13478
216925	170310	98	77637	61002	96	211988	167110	101	1591	1523	32	10766	8458	60	348	954	0	2.13478
161728	129454	90	56375	45470	88	142070	111226	93	1850	1372	13	6924	5772	50	1349	1310	11	2.1358
124342	104744	91	42397	35429	87	95860	79244	89	1022	1181	8	4852	4287	37	564	1386	13	2.1358
81074	80134	85	12381	12264	44	64906	63326	78	315	979	0	3298	3296	31	-492	417	0	2.13681
226891	186017	107	80804	65989	97	240684	200168	100	3323	2330	31	12113	9876	63	381	1120	5	2.13783
395258	283070	141	169245	135958	136	444873	334440	143	4292	2577	48	23317	17729	81	1176	701	0	2.13783
130959	111872	87	41269	35464	84	98534	83061	88	768	974	0	5092	4400	38	940	916	0	2.13783
74386	75034	75	20487	20530	54	60042	59177	77	-218	341	0	3188	2939	30	512	1035	3	2.13884
303577	205871	127	92652	60651	121	314024	221808	128	2591	1918	34	16471	11485	74	-543	622	0	2.13884
189936	137962	103	61685	45288	95	138555	99996	99	349	603	0	7418	5611	51	18	398	0	2.13986
82444	79223	80	25482	24433	76	62827	59554	79	-580	432	0	3340	3408	29	-241	634	0	2.14189
80141	78195	78	23161	22284	63	65610	62058	78	1209	693	0	3183	3248	29	734	738	0	2.14189
198518	151574	97	60021	46242	95	172263	127065	100	3540	2023	38	8996	6853	55	-558	290	0	2.14189
144984	118647	89	48043	38633	88	115338	89677	91	2132	1095	7	5592	4368	44	1192	1125	9	2.14291
113002	102799	83	36412	31982	85	92229	83450	88	-432	380	0	5020	4313	39	25	522	0	2.14494
180577	142842	95	63629	51327	94	175789	139121	98	1664	1151	9	8714	7435	50	-1113	363	0	2.14494
77163	76256	77	23817	23024	70	69954	66887	79	561	1089	9	3627	3896	32	1343	922	0	2.14697
103474	98999	90	26778	25350	73	92993	88082	84	962	664	0	5059	4563	39	-122	257	0	2.14798
80543	80769	76	24784	24303	68	67700	65933	77	831	751	0	3453	3480	33	-441	698	0	2.149
254279	181976	116	102530	77447	103	243869	171309	108	2739	1866	31	13511	9301	75	2032	1207	7	2.15306
364987	246248	145	174059	126513	137	405958	298209	142	4057	3345	46	20903	15252	84	-105	757	0	2.15407
269604	192038	127	66278	47778	113	227307	157825	118	1639	904	0	11119	7830	56	1081	985	0	2.15407
196436	153883	94	64783	49454	92	164710	127403	96	629	1140	6	8057	6201	48	-403	762	0	2.15407
115837	103700	84	37697	33302	81	97711	87263	85	1465	847	0	4987	4088	39	-1142	444	0	2.15509
352472	226673	133	88629	55988	129	313666	201641	136	3410	2084	39	16925	10638	78	3173	2494	27	2.15712
386761	252140	132	163374	108780	132	425172	273144	138	4267	2677	37	22555	14594	95	2270	2488	29	2.15712
181759	141163	94	56713	44353	91	150203	111048	98	1943	870	0	7887	5976	48	61	1010	2	2.15712
90181	87380	84	18578	18226	56	72366	70711	79	1026	605	0	3584	3552	32	-51	519	0	2.15813
171501	134196	101	54397	42479	91	137201	103175	94	1805	1480	25	6832	4975	48	-135	721	0	2.15813
247199	205057	114	133497	110577	104	396965	328185	109	3978	2900	35	20369	17026	68	2411	1440	18	2.16219
151220	113884	108	57038	42328	108	141347	99554	108	1963	912	0	7626	5411	53	629	1344	9	2.16219
75768	78608	74	20430	20564	51	64201	62516	76	968	839	0	3425	3251	32	-705	263	0	2.16219
70424	70595	76	21631	21794	57	60509	60711	77	428	567	0	3136	2867	31	-356	657	0	2.16219
234712	168184	104	66961	46344	98	188607	131992	108	2234	1624	26	9658	6788	56	1052	1230	19	2.16219
235470	190503	98	80332	65359	95	256680	212804	99	2675	1920	27	13362	10641	66	-1098	180	0	2.16219
141432	118826	90	42552	35259	86	109775	89667	91	377	807	0	5366	4258	41	807	998	0	2.16321
103173	102853	81	32325	31681	77	91235	87348	81	526	938	0	4242	4572	35	-532	574	0	2.16321
141581	131566	87	42673	39232	83	110280	99843	87	541	873	0	5266	4949	37	496	866	0	2.16321
103896	98512	84	32618	30700	79	79193	71599	84	1478	804	0	4210	3650	36	783	1491	9	2.16524
178024	134589	95	53945	40865	92	140145	105004	96	1692	1432	14	7423	5494	48	602	984	0	2.16625
139035	111062	102	41140	32046	90	111313	84062	105	654	946	0	5703	4326	44	154	897	0	2.16625
198871	143702	100	63742	45413	98	155934	108105	100	1631	1303	13	7747	5570	50	1342	827	0	2.16625
117946	105576	85	40718	35088	83	111288	96517	88	807	953	0	5232	4692	38	738	768	0	2.16727
130020	103847	90	42474	33315	86	113929	89458	90	739	1115	6	5824	4580	43	1240	1370	8	2.16727
132428	106044	90	41199	32495	88	112509	91104	92	1111	903	0	5218	4021	42	-392	378	0	2.16828
234040	161781	108	85648	59191	105	217461	159945	109	1903	1597	28	11033	8861	65	234	1086	5	2.1693
272307	197451	112	85187	61022	109	208449	147656	116	1305	1217	14	11979	8328	66	429	775	0	2.1693
92521	91007	78	22064	21361	64	90569	87925	81	832	854	0	4406	4541	31	131	391	0	2.1693
248078	172976	109	63273	45867	104	193157	134529	109	2507	1371	32	9603	6436	55	1331	1042	5	2.17133
136056	105948	100	39219	30821	88	108242	84621	92	1523	980	0	6007	4454	45	1426	1202	9	2.17234
118069	105321	85	34361	29771	84	90259	77627	87	879	803	0	4261	3585	38	1361	1707	13	2.17234
246191	168411	111	98964	72418	103	282007	204022	108	2425	1977	30	14297	9875	68	2569	1598	38	2.17336
204289	182415	91	81880	71366	91	231214	199103	95	1792	1824	18	12254	10432	60	964	1228	16	2.17336
250247	169930	121	80822	55400	114	185988	126896	119	1488	1043	6	8936	5984	56	-215	596	0	2.1764
135581	109171	99	40340	32437	88	103969	84390	92	1176	787	0	5165	4096	39	768	876	0	2.1764
116887	101709	95	37717	32046	82	97378	83247	85	594	794	0	4919	4105	45	-12	823	0	2.17742
68583	68867	76	12549	12355	45	57026	54556	77	727	1094	5	2999	3071	28	55	726	0	2.17843
181071	153764	92	80091	68613	92	202582	171853	95	573	798	0	10380	9211	53	-927	616	0	2.17843
152200	113591	96	43424	32317	91	117600	85033	94	1544	849	0	5675	4130	43	-113	923	0	2.17945
168575	131041	92	57451	44542	90	134838	104517	92	1117	958	0	6535	5449	47	135	995	0	2.18046
184380	151532	94	64972	52933	93	257492	211881	99	2864	2265	28	12991	10775	61	73	765	0	2.18148
138040	108509	91	40239	31165	87	124706	99458	92	1755	1176	18	6213	5015	47	-48	813	0	2.18148
96024	93110	95	25560	24936	70	84225	79551	80	743	433	0	4411	3666	35	-82	822	0	2.18148
154242	126674	95	49739	40609	88	119721	96253	91	1654	776	0	6047	5457	44	693	793	0	2.18249
67243	68575	74	22025	21764	62	60133	59488	77	432	1262	10	2929	3070	28	402	907	0	2.18554
69453	70081	83	15882	15780	50	66052	64349	77	322	422	0	3055	3526	30	95	484	0	2.18656
122343	112331	87	39308	35161	83	102032	92773	87	978	724	0	5040	4735	38	-827	227	0	2.18656
184147	134733	98	56159	40985	93	141166	103625	96	1266	917	0	7389	5506	48	-71	734	0	2.18656
151140	118341	92	52368	41987	90	106421	81028	96	1130	860	0	5910	4543	46	-577	579	0	2.18859
256692	212968	104	132905	113313	104	349549	290415	107	2885	2443	29	18605	15661	79	916	1225	7	2.18859
82876	83889	75	26677	27163	64	76886	76269	78	1553	927	0	3916	3835	31	406	1063	4	2.18859
91962	88414	89	26751	26319	74	75019	71457	80	-7	630	0	3869	4136	32	4	690	0	2.1896
291508	210680	120	114991	89653	115	315710	241786	119	3298	1864	33	16251	12652	70	2232	1603	23	2.19062
113834	109127	82	29477	26803	78	97847	88721	85	676	830	0	5051	4799	37	710	816	0	2.19062
101718	90575	86	33905	29543	82	73029	64370	84	1642	1237	13	4083	3433	37	243	670	0	2.19265
88945	85091	93	22364	21239	61	72710	69471	80	1138	928	0	3720	3576	33	-487	625	0	2.19265
218746	179359	100	72501	60680	94	230548	188253	99	2228	1745	27	11405	9902	60	1620	991	0	2.19265
130737	106039	89	44641	35941	87	95701	74961	91	1207	1269	13	5174	4175	40	-225	932	0	2.19366
274972	187712	112	89789	64447	109	255653	174914	113	1606	1015	2	14137	9525	66	1401	1567	9	2.19569
22428	18564	54	11061	9971	47	5229	4639	39	8839	7541	50	4279	3748	42	9053	10220	41	2.19671
149849	114573	105	51606	39877	89	121146	95300	94	744	673	0	6138	4903	46	679	1518	10	2.19671
213884	172131	101	86134	71279	96	243809	195682	99	2761	2282	27	12658	10509	65	574	1602	14	2.19772
168983	134417	93	49092	39177	91	136916	104500	94	1960	1101	13	7435	5527	48	1413	890	0	2.19772
90362	80811	90	31375	27813	80	78363	70159	83	367	472	0	4232	3600	38	-261	540	0	2.20178
131098	119769	94	36696	31984	86	112093	101422	92	616	508	0	5398	5403	37	1360	1094	6	2.2028
150062	119627	91	46774	37342	88	112903	88007	93	406	646	0	5603	4316	42	-79	917	0	2.20381
145909	115981	98	49465	40452	90	131215	102793	93	1452	931	0	6918	5413	46	-75	960	0	2.20381
354785	243088	134	122754	84514	133	366426	251477	136	3823	2621	43	18428	13100	74	522	665	0	2.20686
194909	158183	93	44897	37162	88	197595	161432	93	1502	1128	8	9787	8025	53	-713	495	0	2.20686
138978	120393	86	53522	45044	86	107586	89794	90	1491	1048	6	5564	4518	41	887	1149	5	2.20686
305716	217119	116	117764	86834	114	466486	351791	120	4629	3414	42	23870	18684	87	1470	1734	16	2.20686
163702	134040	99	62137	50137	97	142129	111665	110	1677	767	0	7315	5852	50	-410	658	0	2.20686
271418	185208	116	95219	67130	110	203549	135870	116	2138	1487	17	10774	7216	64	1733	1374	14	2.20686
331280	203637	157	106619	70723	145	292200	187956	148	2430	1284	23	15269	10165	72	821	1337	9	2.20787
189130	139929	102	56023	42450	94	178489	133933	111	2396	1417	27	9389	7480	53	1112	1367	10	2.20787
110004	98745	86	35751	31497	82	90600	80849	85	1228	876	0	5424	4458	42	23	774	0	2.21092
116961	103097	86	35070	30297	83	97554	83934	90	1642	1538	14	4687	4355	35	-103	717	0	2.21092
108712	93578	88	36910	31274	82	95040	80123	87	1165	773	0	4338	3753	42	408	1051	3	2.21193
356359	196393	149	120311	67126	131	288795	161541	135	3114	1557	40	14931	8040	78	-78	607	0	2.21295
98380	96040	81	44810	42199	78	92043	85803	81	967	634	0	4824	4096	38	616	1456	9	2.21295
205998	150201	101	66154	48929	98	155901	112082	103	1449	1210	11	7720	6242	49	-77	465	0	2.21701
286712	211104	113	96271	72079	108	294909	213101	112	3064	1587	37	15812	11278	82	621	1494	11	2.21802
89602	85760	80	27739	25232	72	82750	76158	82	10	596	0	4068	3699	36	-507	715	0	2.21802
190065	138666	114	57496	43521	94	157729	118921	98	1012	887	0	8275	6344	51	1293	1096	5	2.21802
369286	209353	145	146751	87256	144	377822	234334	147	2728	1845	30	20448	12425	88	928	1237	11	2.2231
160377	123570	95	45881	35648	88	123517	92416	97	359	925	0	6710	4915	48	67	674	0	2.22817
161353	121216	98	50512	38241	94	127124	94067	98	1663	1399	14	6655	5030	45	374	1245	7	2.22817
105627	102497	81	29330	27993	77	94339	89737	82	1093	762	0	4875	4491	35	-245	386	0	2.23122
121868	113049	86	43899	40808	82	97368	89719	85	856	909	0	4797	4783	35	162	748	0	2.23325
132599	112081	90	41480	34770	85	99143	83861	89	1382	707	0	5064	4329	40	-500	454	0	2.23427
202929	144716	107	59642	42292	96	167802	118274	100	2467	1165	24	8444	6046	53	727	1122	5	2.23528
215827	154539	104	60784	43913	99	179933	124473	105	1730	1152	8	9318	6546	56	-508	853	0	2.23833
172020	132060	95	51470	39077	91	144126	109653	95	820	904	0	7079	5538	50	314	895	0	2.23833
209389	168153	101	72188	58912	99	186543	153513	103	1683	1651	16	10168	8325	62	618	1158	5	2.24137
66936	66377	79	16757	16840	48	58174	57761	77	57	423	0	2637	2616	27	-1260	117	0	2.24239
153006	121026	92	43617	33839	89	125213	94996	96	1729	1101	14	6296	4946	45	418	785	0	2.24442
121728	108286	88	34503	29400	83	103433	88569	90	1218	831	0	5518	4332	43	-369	151	0	2.24543
182086	136838	100	54415	40232	94	139634	103356	96	739	798	0	7587	5795	50	439	777	0	2.24645
119734	105402	96	39636	35264	82	94459	83995	85	1917	1009	2	4981	4413	39	954	813	0	2.24645
79924	75450	85	22714	20837	64	70281	64662	79	252	689	0	3507	3279	32	817	1176	6	2.24848
195673	147643	104	85872	67409	95	175084	129955	97	1811	1511	20	8605	6433	50	789	1140	5	2.25152
174415	130721	97	54310	40595	92	135787	98686	97	681	1009	2	7055	5133	53	1194	1019	3	2.25152
160119	115681	112	51835	37457	95	136680	94373	112	1297	921	0	7543	4980	60	111	1052	7	2.25152
208459	149463	102	56218	39838	98	156058	111646	102	1859	1402	14	7997	5694	51	267	720	0	2.25152
218240	150632	100	70056	49273	99	157481	106203	103	2162	1394	19	8638	5754	52	163	1313	7	2.25355
294008	219105	118	113836	84433	115	262081	202944	117	3859	2446	43	13935	10365	66	459	595	0	2.25355
171106	126484	105	47057	35139	91	148246	109530	96	1277	1280	10	7331	5435	48	-467	382	0	2.25457
233768	188234	112	67648	55338	103	245944	201841	108	2510	2086	30	12845	10478	61	-488	705	0	2.25457
156904	121469	94	57171	45016	91	115890	86057	93	835	1235	7	5841	4242	44	-842	397	0	2.25558
205818	151883	111	59295	44899	98	184091	137122	101	1248	1189	13	9177	6852	53	329	879	0	2.25558
92180	87477	91	27413	26301	76	73554	71584	79	684	571	0	3830	3674	33	2247	2258	14	2.2566
229511	159609	110	65245	46465	99	185743	129627	105	1284	968	0	9128	6540	54	1258	1174	6	2.2566
325330	193564	138	105705	62907	134	253534	158038	139	2744	1470	41	13350	8204	76	670	1109	6	2.25863
165592	128726	96	55947	43329	91	133956	102338	95	995	1189	9	7115	5486	47	877	740	0	2.25964
80728	80149	79	16417	16188	49	68770	66129	78	236	596	0	3748	3687	30	-296	762	0	2.2637
82512	81246	77	21998	21614	60	75698	72616	79	113	568	0	3606	3890	31	-423	429	0	2.26472
202167	147088	103	57156	41747	96	177450	127187	102	848	1172	9	8881	6545	55	174	1282	6	2.26573
121077	112266	92	38117	34890	81	97226	89832	86	111	567	0	4536	4401	40	-695	537	0	2.27081
220469	180247	100	64929	54017	96	228589	186393	101	1981	1387	18	11328	9895	57	321	1226	6	2.27182
186235	137228	99	58550	44157	93	152679	111983	98	1872	778	0	7729	5615	55	1975	1725	18	2.27182
260651	192599	112	106666	82146	102	238418	183351	118	2847	1468	32	11978	9023	57	-712	619	0	2.27182
59733	63341	62	14625	15333	45	54263	54983	73	591	524	0	2525	2747	24	-687	567	0	2.27182
96289	92306	81	28030	26830	77	82412	78567	81	513	434	0	4437	4131	33	219	954	0	2.27487
128485	104517	90	41569	33338	86	108596	88134	89	378	738	0	6108	4940	46	276	795	0	2.27487
86050	84018	82	21220	20432	61	71865	68394	81	659	655	0	3852	3904	33	-88	567	0	2.27487
118350	100959	87	42627	35631	84	99927	80233	89	667	851	0	4758	4322	36	821	637	0	2.2769
214405	162623	103	66976	51474	97	181066	142548	101	978	1230	11	9307	7522	52	1191	1187	8	2.27792
175923	139252	96	45112	35726	90	144278	111429	94	1545	997	0	7178	5869	47	907	2259	13	2.27792
143888	112796	91	42088	32782	88	111866	86033	90	2017	869	0	5614	4110	44	12	517	0	2.27792
362315	222841	136	148578	99987	133	387722	256102	139	5693	2876	53	19918	12897	81	345	1802	11	2.27792
126032	105252	86	40292	33272	85	99324	81315	90	1170	1067	6	4907	4159	40	1009	967	0	2.27893
184358	140234	105	59978	47005	94	146314	112855	98	1182	1132	9	7367	5473	48	271	486	0	2.27893
66753	64920	78	19819	19557	56	53635	52695	75	1063	1206	8	2745	2675	30	-712	401	0	2.28096
97849	88631	97	33247	30231	81	80827	72787	84	1108	765	0	4051	3547	37	748	1461	9	2.28299
209685	156121	103	63201	47552	97	153771	112040	100	1209	910	0	8271	6399	49	-650	654	0	2.28401
140777	119522	89	39623	33917	86	115893	99468	89	325	899	0	6197	5488	40	-822	326	0	2.28401
122073	111913	89	37467	32490	82	101651	90347	85	1101	792	0	5957	5069	42	-334	1459	3	2.28604
101245	94390	84	32883	29654	81	93177	85680	85	-8	504	0	4021	3937	34	17	1248	6	2.28604
241573	190069	114	83292	67345	104	236180	182494	111	2471	2035	26	11901	9407	68	1969	1253	7	2.28604
104227	99838	80	26055	24935	73	90310	85983	84	764	687	0	4358	4153	35	1058	772	0	2.28705
114782	103034	86	32933	29016	83	107842	93889	87	422	601	0	5635	5030	41	-72	512	0	2.28705
154287	121851	92	48864	38453	89	126306	97724	93	1197	1156	6	6849	5300	45	876	679	0	2.28807
181743	131664	98	60480	44188	95	139503	103394	98	1964	1061	19	6996	5513	48	1417	1618	9	2.28908
94597	88528	85	26903	24864	75	80346	75701	83	221	608	0	4194	4030	33	-91	971	0	2.28908
152459	118606	94	40834	31861	88	122995	92896	94	1654	1328	14	5535	4662	44	-387	553	0	2.29111
104893	97226	85	35379	31795	81	91398	82945	84	-219	519	0	4864	4567	37	1580	1100	15	2.29213
162098	123324	100	42381	32893	92	125460	94062	97	674	957	0	6973	5005	51	857	1259	9	2.29314
156290	132629	89	41468	33977	87	139346	115713	91	1096	919	0	7444	5898	49	1457	1032	3	2.29416
235108	186392	105	83473	68121	98	225118	180217	102	2123	1511	24	12065	9900	57	193	548	0	2.29517
191692	154467	99	78721	63440	93	211292	173948	97	2631	2060	28	10973	8974	62	739	1231	8	2.29619
227175	181346	105	105852	90657	98	341257	288369	103	2941	2149	31	17974	15113	80	965	907	0	2.29619
186854	135166	98	60785	44276	93	149490	106850	98	1291	1154	9	7974	6404	50	42	840	0	2.2972
245833	181556	109	107285	85768	105	260440	196116	108	2493	1429	23	12851	10123	63	-641	784	0	2.29822
183218	136573	106	56884	43196	94	137568	102481	97	1564	1087	15	7065	4767	50	-75	470	0	2.30025
354863	229831	151	176240	134599	135	404757	278994	139	3551	2018	40	20760	14436	86	1395	909	0	2.30228
63696	61130	76	15061	14874	48	55471	55475	75	604	633	0	2861	2907	26	1164	960	0	2.30329
156959	128022	101	44643	36876	90	122651	95908	95	468	784	0	6183	4762	46	-1535	0	0	2.30329
148133	108899	101	42580	31673	89	121511	89862	95	700	832	0	6112	4556	45	586	1580	12	2.30431
177044	128702	106	50156	37548	93	141480	103947	99	1139	784	0	7198	5125	56	-570	549	0	2.30735
206036	161381	97	71940	55736	93	163897	123611	97	1492	1294	12	9156	6867	61	-324	770	0	2.3104
139160	129992	86	58104	52697	84	109672	99331	87	957	1053	3	5070	4948	38	878	984	0	2.3104
169237	142315	92	39557	33288	88	134348	111202	94	622	817	0	7038	5706	49	-1007	708	0	2.3104
240255	199255	128	85009	71666	110	247747	208046	116	1997	1920	19	13212	10733	59	143	1123	2	2.31141
131925	110218	94	39448	32004	86	97213	79852	89	468	906	0	5653	4610	44	77	601	0	2.31243
106623	93032	86	38537	33440	82	90035	79365	87	763	657	0	4646	4128	37	478	895	0	2.31243
212523	166425	103	82602	68076	98	169102	133328	101	1954	1137	22	8914	6883	53	636	1226	8	2.31547
113406	99679	85	39100	33876	83	96861	83783	86	1050	847	0	5279	4516	41	476	1313	8	2.31547
157649	122273	93	46390	35803	90	135871	105098	94	776	952	0	7380	5394	50	277	918	0	2.31649
180845	137849	97	56131	43337	92	135274	100395	96	2308	1144	27	6949	5381	47	-223	539	0	2.31649
200109	152024	98	53117	39779	94	168272	123857	98	1291	994	0	8418	6134	48	356	924	0	2.31649
353782	225506	131	112505	73454	129	333234	211738	134	4481	2128	49	16964	11149	74	1192	1054	8	2.31751
200381	153812	94	61530	47331	93	162319	122295	97	1146	1051	5	8744	6179	52	-815	297	0	2.31751
147247	114146	98	45451	35682	91	113014	89254	96	972	1051	4	5049	4325	42	833	1302	14	2.31954
133011	112120	89	52707	44439	86	72881	59376	87	1201	754	0	4258	3132	36	-511	418	0	2.32258
343658	222650	159	104748	67425	159	304210	200797	159	3617	2063	32	15697	10245	87	0	696	0	2.32258
85770	86498	77	22491	21828	57	71094	69086	79	502	953	0	4022	3536	35	333	698	0	2.32258
217714	163559	98	59775	45263	97	187188	134881	101	2039	1627	16	9857	7205	60	20	1019	1	2.32258
108358	98725	87	34831	31408	82	85704	77272	86	230	887	0	4403	4045	36	192	596	0	2.3236
368308	252366	138	155325	118062	132	337842	238103	136	3528	2508	42	19094	13084	86	2132	2587	25	2.32461
268010	185766	107	74993	50838	105	207446	142842	111	2759	1421	28	10640	7439	59	944	1272	12	2.32461
163868	130094	93	38678	30307	88	136824	105035	95	2070	1572	18	7531	5505	48	154	690	0	2.32461
172043	130966	98	50054	37594	92	140665	106276	111	2033	1113	14	7194	5234	51	-689	490	0	2.32461
136583	129570	88	39728	36856	82	120374	110390	87	145	617	0	6348	5902	40	559	1390	10	2.32563
106983	105708	78	20258	19391	54	108301	102116	83	435	1005	2	5704	5083	39	546	1066	4	2.32563
208236	152160	120	60379	44949	101	164072	121506	104	416	1056	4	8589	6503	57	228	1330	7	2.32563
121926	100828	90	35500	28964	84	108052	88761	88	744	853	0	5070	4386	37	1641	1331	10	2.32664
287897	198376	128	168284	126593	125	379304	281706	127	3615	2487	52	19508	14540	92	247	527	0	2.32867
161514	125176	94	51794	40902	90	139847	104646	96	2022	1536	22	7168	5858	46	1389	1069	4	2.32867
135173	105527	97	40095	31148	87	117180	92299	90	550	690	0	5835	4314	49	762	1482	10	2.3307
298325	228930	128	81901	65051	115	363151	284777	125	3904	2501	45	19191	14200	78	2690	1737	37	2.33172
65243	64885	77	25151	25118	71	49943	48933	74	937	788	0	2453	2575	28	894	1154	5	2.33273
153966	129575	91	56464	47784	87	169663	144451	92	1341	1604	17	9170	7682	54	855	1156	6	2.33578
120235	112600	83	33689	30152	81	97999	87591	84	719	928	0	4925	4689	37	1132	1109	6	2.33578
191800	167571	91	59990	53287	89	228310	198217	95	2150	1530	17	11416	10160	54	391	734	0	2.33578
153307	123031	96	59877	49723	92	121896	96624	94	716	923	0	6542	5063	45	446	842	0	2.33882
159696	121554	96	51710	38758	91	125999	94580	95	1078	676	0	7104	5533	49	646	1164	6	2.33984
116451	110730	87	34701	32621	81	91472	87388	84	1086	857	0	4687	4277	35	-189	328	0	2.34288
101889	86155	86	33107	28399	83	85603	72983	86	812	925	0	4621	3988	39	718	873	0	2.3439
224904	179909	111	86969	69506	99	263028	213577	104	2555	1868	22	13742	11399	60	141	1128	5	2.34491
202799	164339	104	64008	52430	98	133085	104784	101	1446	1104	14	7482	6331	51	-348	626	0	2.34593
119373	113039	83	35700	33914	80	92364	87177	84	1450	863	0	4723	4055	36	760	1522	10	2.34593
219883	169531	99	69237	54982	97	213128	172865	101	1984	1351	23	10750	8859	54	457	1075	3	2.34694
72052	68545	89	21977	21640	64	33749	32746	76	143	361	0	1676	1678	19	453	1714	10	2.34796
168323	126518	100	52882	39666	92	128287	94843	95	-68	527	0	6993	5400	48	-1177	567	0	2.34897
337135	230747	131	106196	72906	129	338432	239170	135	3646	2098	42	16496	11765	74	849	714	0	2.34999
319650	230913	117	140616	104077	116	329112	243962	119	5075	2866	50	17226	12527	72	-1196	438	0	2.34999
256709	200057	109	104432	80803	106	256405	201342	109	2561	1719	25	12920	10220	64	1134	798	0	2.351
82006	82986	76	30852	30680	75	76696	77004	79	256	580	0	4214	3810	33	-314	425	0	2.351
206324	158982	99	77448	61749	97	169591	126380	102	663	584	0	8944	7078	51	62	761	0	2.35202
170651	132166	96	59137	45883	94	128301	98577	97	1863	1401	13	7109	5010	58	696	1185	7	2.35202
101554	90328	83	31765	27891	82	91199	79162	87	889	697	0	4871	4409	38	908	1446	8	2.35202
139779	109099	94	41057	31757	90	112927	87906	93	1574	1069	5	5670	4588	42	336	500	0	2.35405
217502	160155	104	59675	43239	99	153075	110338	103	1227	833	0	8167	5828	49	-77	812	0	2.35405
176961	131799	98	59983	45084	93	137958	100750	96	2158	1992	23	6802	4656	46	-249	276	0	2.35506
263949	204380	112	109775	87830	108	310272	250800	113	3538	2543	36	16163	12771	69	368	1610	15	2.36116
117740	98835	89	35846	28897	85	99024	82130	88	1334	699	0	4992	4484	40	1619	1016	3	2.36217
248421	186617	120	85536	66494	113	247744	189010	118	2705	1467	28	13594	10677	68	331	922	0	2.36217
124570	101724	101	39351	31255	85	108548	87983	89	875	698	0	5817	4611	42	345	746	0	2.36319
188700	132192	102	51761	36266	96	151355	104437	101	1018	1202	8	8026	5272	53	1195	1397	9	2.3642
225663	158263	101	70939	50488	98	176598	122592	103	1671	1225	10	8809	6335	51	-46	515	0	2.3642
221141	153787	102	56809	37868	98	173505	118139	102	1162	1056	5	8786	5977	55	-269	370	0	2.3642
66095	65939	76	22412	21912	65	58978	57157	77	1039	1076	5	3520	3175	32	837	965	0	2.36725
149593	126439	95	60745	51423	89	110751	90942	90	955	766	0	5828	4701	43	-1656	134	0	2.36725
112820	105914	91	30358	28881	80	97415	90961	88	1254	901	0	4668	4340	37	-60	757	0	2.37029
75602	75210	78	17441	17206	51	67907	66353	77	705	1172	7	3610	3317	33	-499	418	0	2.37029
108408	100369	85	33493	30296	81	70184	62450	83	258	1045	4	3544	3086	34	-414	637	0	2.37131
169339	131907	99	61392	49872	92	131828	102048	95	2131	1241	9	6481	5055	44	-920	330	0	2.37232
116267	105921	86	30961	27213	81	96524	85374	86	399	871	0	5023	4587	38	695	973	0	2.37232
367182	237029	135	132398	90511	132	395454	279779	137	3735	2490	35	21254	14822	80	302	1005	1	2.37232
129680	120546	89	36152	33428	82	64986	59689	85	258	970	0	3053	3372	27	-388	611	0	2.37435
84689	83513	79	13360	13131	44	73991	71324	82	591	932	0	4010	3820	34	-209	500	0	2.37537
47420	47443	73	14319	14211	46	29841	29714	72	598	531	0	1471	1524	16	502	1361	9	2.3774
111040	92724	89	31407	25740	83	97286	81874	89	890	861	0	5148	4238	41	-64	453	0	2.38653
90507	86880	82	35202	34501	77	71038	69031	80	655	396	0	3888	3765	33	207	778	0	2.38958
165892	127584	104	56675	44363	90	132773	100915	92	1688	1335	17	6460	5295	45	728	1272	7	2.39059
83450	80458	81	21241	20894	59	73818	71119	79	-107	578	0	3620	3453	34	176	967	0	2.39161
133180	117947	102	51410	44762	86	109068	92516	92	1679	929	0	5590	4634	42	743	1595	11	2.39161
97640	96233	80	23832	23335	64	92661	90211	80	847	1054	4	4706	4749	35	1090	1233	7	2.39262
90252	86815	95	26033	25120	76	84473	81311	81	839	1046	4	3864	3941	32	1199	1660	9	2.39668
238371	164937	104	66794	49018	97	178476	122878	101	745	1208	7	9320	6485	53	1112	1613	15	2.39668
80101	78745	91	15002	14905	48	71220	69413	78	1570	1052	5	3126	3368	30	272	1025	4	2.3977
207940	158860	101	53773	40779	94	151181	108134	110	1843	1111	26	7875	5291	50	1005	785	0	2.3977
189026	148735	105	56991	45150	93	162993	127789	97	1230	1347	11	9081	7305	53	-228	829	0	2.3977
128365	121384	84	41518	38611	81	88226	82569	82	882	810	0	4586	4529	34	828	799	0	2.3977
184247	155703	109	74647	65376	109	171217	140347	109	1741	1220	11	9396	7243	63	-73	589	0	2.3977
[truncated: 7,497 more rows]
