# Supplementary material for: Phenotypic heterogeneity follows a growth-viability tradeoff in response to amino acid identity
Source: Nat Commun. 2024 Aug 2;15:6515. doi: 10.1038/s41467-024-50602-8 (PMC11297284; doi:10.1038/s41467-024-50602-8)
Supplement: Supplementary file 6 — Source Data [file 41467_2024_50602_MOESM6_ESM.zip › source_data/fig2ab/1830_C4_pRPL28_NSTARVE.csv]

FSC-A	FSC-H	FSC-W	SSC-A	SSC-H	SSC-W	BL1-A	BL1-H	BL1-W	VL1-A	VL1-H	VL1-W	VL2-A	VL2-H	VL2-W	YL2-A	YL2-H	YL2-W	Time
158359	135815	99	57104	48630	89	78108	67555	90	688	592	0	3768	3156	34	-289	224	0	0.00718461
116930	113406	85	43891	42794	80	52439	50086	80	676	524	0	2583	2656	26	1509	907	0	0.00923736
112963	109202	94	41244	40405	80	62366	59153	82	864	632	0	3192	3213	29	517	763	0	0.0174483
50528	50299	74	14803	15068	47	21217	21087	56	316	275	0	1106	1129	8	12	494	0	0.0195011
112926	98591	92	41056	35107	82	51412	44784	83	632	469	0	2572	2145	28	353	490	0	0.0205275
165959	139967	107	59358	50787	89	65293	56193	90	789	687	0	3740	3304	34	248	319	0	0.0205275
20734	22117	43	7528	7680	38	10031	10258	41	114	122	0	417	557	0	-122	372	0	0.0225802
85827	84153	89	28744	28932	75	37550	37162	76	590	427	0	1764	1717	18	158	440	0	0.024633
183419	142972	103	69793	55374	95	76128	61122	95	611	549	0	4101	3152	39	-23	505	0	0.0287385
74647	73263	81	19747	19724	54	32547	31615	74	66	256	0	1620	1615	18	707	716	0	0.0287385
26526	25589	75	10587	10774	41	10460	10661	42	112	250	0	580	609	0	803	798	0	0.0297648
308585	217833	141	133347	98554	127	183993	132884	128	1939	1500	23	9353	7052	53	1552	1551	20	0.0318176
133883	114878	96	54290	46255	86	58717	50019	87	723	577	0	2934	2590	29	443	716	0	0.0492659
17854	18268	54	9711	10026	41	9827	9908	42	-63	100	0	532	667	0	207	601	0	0.0502923
148541	130532	91	59639	51465	87	69223	59716	86	804	785	0	3424	2942	32	44	736	0	0.0543978
22304	24070	47	10706	10975	43	11054	11478	43	109	169	0	421	537	0	-192	395	0	0.0554242
131200	124794	85	36101	35143	81	60772	58038	82	238	552	0	3380	3251	30	-421	245	0	0.0585033
45993	48180	70	18482	18749	52	21195	21171	56	394	431	0	1410	1152	14	314	470	0	0.0585033
43222	44215	69	13582	13873	44	17817	18220	48	150	197	0	863	885	0	-56	664	0	0.0626088
21739	22357	56	8915	9371	40	9125	9467	38	86	96	0	509	551	0	475	1195	7	0.0636351
117307	115175	82	51344	49534	81	51057	49119	82	403	389	0	2659	2629	28	257	645	0	0.0636351
66086	65367	78	16212	16288	47	26689	26467	73	137	206	0	1435	1488	17	-141	285	0	0.0646615
143113	121816	89	59473	49259	88	72834	61408	89	832	645	0	3807	3282	35	-186	390	0	0.0728725
26409	28290	58	9675	9762	40	12309	12621	46	223	237	0	757	717	0	435	517	0	0.0738989
37859	39993	62	13665	14060	47	15900	16452	47	294	215	0	777	758	0	0	559	0	0.0738989
116353	112406	87	28035	27170	78	49872	47642	80	543	635	0	2681	2709	26	555	545	0	0.0749253
101537	100281	80	29787	29380	76	48462	46037	79	717	603	0	2517	2484	25	-156	220	0	0.0759516
23682	25497	51	15494	15837	48	11636	11858	44	165	166	0	401	513	0	784	1058	4	0.0841626
21278	21564	52	8489	8636	39	9260	9344	40	83	220	0	513	500	0	-346	342	0	0.0872417
99397	99897	81	26424	26396	75	57019	56033	78	664	670	0	2831	2601	27	818	711	0	0.0892945
139440	119570	91	47310	39715	89	62075	52738	90	943	715	0	3186	2641	32	-57	614	0	0.0903209
70350	70511	77	27102	27361	74	27913	27608	74	195	230	0	1502	1591	15	464	706	0	0.0903209
160848	134291	92	66308	55768	89	76194	62479	91	772	728	0	3886	3213	35	867	849	0	0.0913472
25983	27426	51	15656	16233	46	8775	8835	39	48	125	0	411	386	0	-219	350	0	0.0964791
71276	70605	80	30490	30235	74	27960	28124	73	506	308	0	1294	1325	14	904	1193	6	0.0964791
46946	46301	77	11641	11900	43	18649	18078	56	120	309	0	853	852	0	54	686	0	0.0985318
231855	179354	100	95598	73280	99	95064	71065	99	1142	952	0	4959	3672	42	1065	841	0	0.100585
26279	26019	69	9457	9658	40	11224	11104	44	149	217	0	428	575	0	87	689	0	0.103664
34843	35730	68	12480	12796	44	16222	16652	49	289	243	0	826	896	0	430	590	0	0.106743
45624	45833	72	15305	15429	48	18638	18490	53	259	254	0	914	873	0	-5	465	0	0.110848
189491	151000	97	73066	57815	94	85251	66814	95	1203	813	0	4303	3297	37	634	882	0	0.113927
74348	73310	77	24530	24152	70	30202	28466	75	188	472	0	1597	1422	17	432	970	0	0.128297
126803	121421	86	38958	37856	82	63154	61897	83	750	549	0	3092	3239	29	210	703	0	0.128297
87896	87661	78	44568	43963	77	32233	31963	75	329	291	0	1723	1666	20	381	463	0	0.133429
175852	140362	99	73411	60757	94	57295	44989	94	962	623	0	2787	2235	31	345	688	0	0.13856
226107	162012	109	71851	51569	100	115956	83935	101	1406	946	0	6449	4695	47	918	646	0	0.142666
91368	90451	85	59098	59139	79	47093	46049	78	583	462	0	2346	2625	24	607	591	0	0.145745
135615	117495	100	55279	45440	85	71038	61640	87	403	492	0	3606	2827	35	465	744	0	0.153956
63145	61508	81	18339	18563	54	26218	26045	73	491	395	0	1281	1308	14	44	417	0	0.157035
112889	111268	81	44276	43232	80	51877	50300	81	273	413	0	2600	2580	26	-126	341	0	0.162167
214506	172053	104	59493	46883	94	89267	72902	96	1030	750	0	4928	4127	39	133	655	0	0.166272
50106	50253	65	16637	16841	49	19182	18953	60	485	249	0	1021	903	0	-129	424	0	0.166272
52411	52295	81	18669	18521	51	19213	19076	53	336	291	0	1045	1142	10	-94	541	0	0.167299
18458	20663	42	9627	9848	40	10947	11072	42	116	157	0	617	633	0	160	532	0	0.183721
70155	70488	80	26544	26622	73	28743	28077	74	310	225	0	1392	1397	13	322	690	0	0.183721
151706	138088	90	67519	62290	87	62370	55848	87	386	495	0	3403	3047	31	354	877	0	0.183721
56928	61001	57	22157	22848	56	22431	22477	59	122	199	0	1277	1264	12	615	609	0	0.183721
25896	24740	75	6523	6601	36	11227	11857	41	50	272	0	640	703	0	615	963	0	0.185774
215812	159201	102	83124	63213	100	119545	90083	101	1272	1199	10	6222	4599	46	1010	862	0	0.185774
142945	120101	88	48958	39776	87	60056	50157	89	724	655	0	3132	2438	34	307	660	0	0.188853
113828	110319	84	36972	36082	80	58065	56737	81	553	479	0	2795	2935	28	260	483	0	0.189879
98113	96815	81	28068	27981	75	48661	47543	78	349	521	0	2891	2818	27	315	618	0	0.191932
42740	44170	71	22327	22574	65	16389	16360	49	68	104	0	849	825	0	-54	266	0	0.191932
85629	92327	59	36930	36997	76	46993	46474	77	463	477	0	2696	2641	25	188	507	0	0.197064
92677	92867	83	42484	42436	77	38588	38494	76	272	413	0	1982	1993	21	-40	534	0	0.200143
89558	91390	77	47566	47428	77	45369	44154	77	319	388	0	2510	2507	25	714	461	0	0.200143
92898	90389	82	37631	36635	78	37398	36754	77	451	465	0	2086	2082	21	697	550	0	0.201169
35747	37130	70	12427	12509	45	15635	15928	50	171	228	0	825	816	0	121	416	0	0.203222
81288	81621	83	30614	30250	76	39681	39873	77	303	334	0	2007	2081	22	755	1374	13	0.208354
73196	73161	79	20312	20230	57	27756	27197	74	258	368	0	1712	1633	18	457	541	0	0.214512
158672	139541	91	43113	35677	89	57303	50458	88	463	629	0	3251	2817	31	493	651	0	0.219644
46092	46315	76	14617	14443	47	17871	17507	54	340	300	0	875	860	0	225	519	0	0.222723
71021	71860	77	25577	25445	68	28628	28027	73	479	396	0	1417	1363	14	4	338	0	0.222723
209626	154339	98	84436	61674	96	114883	85645	97	881	792	0	5919	4661	46	-358	355	0	0.226829
137542	125577	96	71742	66877	86	104377	96316	88	1192	1253	14	6181	5736	40	288	742	0	0.237092
177956	159452	90	65361	58530	89	77317	68473	89	688	738	0	4031	3628	34	433	338	0	0.241198
204084	162800	98	80617	64114	94	107860	84335	96	1137	905	0	5811	4658	41	730	807	0	0.242224
56667	57844	75	21602	21712	62	20865	20634	56	166	154	0	1193	1128	8	262	373	0	0.245303
197099	151767	105	78765	62059	95	106119	84576	96	880	685	0	5553	4537	42	1506	1567	14	0.245303
25214	26225	53	11457	11771	42	14179	14912	46	37	270	0	737	738	0	-218	274	0	0.251461
105899	102789	85	35319	33853	78	49857	47649	79	515	480	0	2423	2396	24	986	1536	12	0.251461
175380	146072	91	68850	56056	92	81105	66511	91	1099	987	0	4090	3399	36	892	1148	7	0.259672
116122	102878	90	41358	36182	82	45961	40235	83	767	538	0	2641	2298	28	774	552	0	0.266857
152908	127120	92	62735	52649	90	67521	55481	89	796	518	0	3500	2973	35	477	850	0	0.275068
176750	150987	91	61437	52436	89	73776	62559	89	829	682	0	3918	3442	33	427	447	0	0.275068
101222	96617	85	46598	43316	80	44179	41355	80	812	574	0	2272	2350	24	1290	1250	9	0.277121
104861	101208	83	31996	31432	78	51112	50206	80	369	411	0	2555	2536	26	51	580	0	0.2802
44339	44940	71	12076	12306	44	17774	17924	52	217	256	0	981	1052	6	-260	148	0	0.287385
51869	52063	76	15429	15739	46	21905	21378	64	111	289	0	1068	1198	10	493	692	0	0.288411
319019	257526	132	152942	126628	119	236287	192059	121	2042	1941	21	11761	9349	57	1139	1826	14	0.292516
44300	43486	71	12458	12660	44	17422	17785	48	335	213	0	1015	1089	6	653	783	0	0.293543
135783	127812	88	72731	69347	86	74579	69971	86	801	859	0	4113	3975	32	497	520	0	0.293543
148106	140250	87	50812	48747	84	68691	65440	85	724	775	0	3294	3186	31	789	1385	9	0.296622
131004	129118	83	48263	46757	82	55208	52272	82	545	375	0	3015	3213	28	1447	1466	12	0.297648
84585	82604	81	20464	20379	55	33299	32133	77	284	260	0	1581	1588	18	-264	148	0	0.301754
220832	162110	108	74123	56615	100	101935	77790	101	1022	998	0	5521	4110	45	330	458	0	0.322281
25475	26314	55	7518	7631	38	13176	12725	46	148	232	0	734	665	0	411	688	0	0.324334
23459	24891	57	16617	17176	49	9298	9591	41	138	153	0	612	527	0	161	356	0	0.32536
28249	30699	49	14424	14897	46	11204	11641	43	125	162	0	566	666	0	-40	345	0	0.332545
186983	155902	95	82405	68338	92	81012	67231	91	743	748	0	4468	3718	38	205	417	0	0.337677
34155	34693	67	17543	18228	50	13046	12951	45	273	328	0	614	615	0	621	892	0	0.340756
156976	136443	92	60579	51428	91	84252	71309	92	769	811	0	4504	3779	38	273	505	0	0.341782
158187	139071	91	82710	73283	90	71595	63585	89	838	709	0	3654	3400	32	352	525	0	0.342809
119517	116359	84	46661	46016	79	56478	55755	80	613	539	0	3264	3105	29	1726	1157	15	0.344861
193343	155428	98	73718	57905	94	83233	68197	93	1087	787	0	4462	3574	39	882	608	0	0.347941
181207	149254	95	58602	46289	91	83780	67994	93	992	846	0	4215	3448	38	915	817	0	0.352046
30222	31955	68	10276	10537	41	13596	13790	47	-30	139	0	714	650	0	303	297	0	0.353072
26368	27435	65	8129	8382	38	11816	12422	43	11	129	0	628	649	0	-411	55	0	0.356152
52757	54575	71	13893	14151	45	20922	21066	62	-31	111	0	738	1004	2	196	235	0	0.356152
215890	164930	98	64158	48456	98	119905	89906	100	1369	1123	9	6235	4709	42	1242	1404	8	0.357178
37898	37996	70	8781	8818	39	18073	18266	49	515	323	0	842	867	0	89	410	0	0.360257
130443	126176	83	33450	32026	81	67517	63302	83	391	523	0	3487	3322	30	986	1163	6	0.361283
152784	129551	103	56010	46842	87	60264	52103	88	680	704	0	2952	2414	31	244	534	0	0.361283
76283	75447	83	26941	26532	75	27408	26471	75	291	389	0	1473	1466	17	50	293	0	0.366415
34888	36550	67	12416	12531	43	14706	14537	47	163	221	0	566	571	0	-109	525	0	0.368468
27432	29453	49	9117	9296	39	13687	14173	44	233	257	0	480	664	0	319	1036	3	0.376679
135005	128025	90	42313	40158	82	58163	55081	83	785	794	0	3035	2772	29	778	674	0	0.377705
168309	148641	90	92561	83592	87	106558	94740	89	1216	1122	8	5887	5469	41	1213	1226	12	0.379758
43215	45730	58	14549	14918	45	17402	17262	51	195	239	0	881	893	0	596	1015	2	0.379758
118116	115793	84	42068	41475	80	64044	62605	83	654	686	0	3452	3074	32	464	1182	6	0.381811
58512	58669	72	12711	12621	45	21387	21941	58	245	216	0	1124	1036	6	-26	287	0	0.382837
70112	68727	77	24837	24633	70	24468	24123	75	315	337	0	1468	1359	14	225	806	0	0.382837
97127	96126	79	61038	59775	79	50343	49457	78	658	747	0	2422	2484	24	1047	1085	5	0.390022
139040	117848	91	54873	45706	87	51271	43736	86	704	619	0	2760	2315	29	1182	1210	6	0.391048
39076	39750	70	10634	10905	40	14136	14156	47	122	114	0	763	882	0	-57	617	0	0.393101
137847	130144	89	38409	37069	81	55748	52569	83	591	569	0	3093	2785	29	417	894	0	0.393101
45701	45064	75	17929	18025	52	17752	17435	51	25	135	0	940	964	0	-146	431	0	0.395154
150006	128610	90	70773	59696	86	70651	59404	88	1007	850	0	3883	3513	34	41	374	0	0.395154
271598	202555	133	93244	72512	115	94134	70233	115	988	878	0	4975	3822	40	607	885	0	0.39618
15139	16645	44	6147	6366	34	10022	10463	40	44	98	0	430	394	0	-27	427	0	0.398233
150112	135445	88	44382	38861	85	69610	63408	86	888	713	0	3727	3497	32	47	466	0	0.398233
41129	43343	63	16237	16690	48	17539	18055	51	127	173	0	888	924	0	-589	3	0	0.398233
105174	101888	81	24593	24567	65	51702	50453	79	624	558	0	2704	2615	27	6	314	0	0.398233
155429	135872	100	54266	47475	89	74465	65351	90	1015	760	0	3811	3318	34	362	844	0	0.398233
60326	61533	74	24403	24651	61	20831	20840	56	570	458	0	1059	974	0	-204	175	0	0.403365
62392	62829	81	22933	22645	61	25233	24728	68	-2	242	0	1149	1190	11	184	426	0	0.405417
169291	137080	93	70240	56510	92	76286	59899	92	666	595	0	3787	2846	38	841	1294	8	0.413628
149772	129795	100	59005	51570	87	64715	56188	87	814	1040	3	3455	2950	32	410	972	0	0.414655
78354	81280	75	27916	27689	73	31633	31591	75	459	252	0	1596	1580	16	21	485	0	0.414655
45012	44540	73	16813	16649	50	17690	18226	51	129	221	0	866	984	0	246	389	0	0.417734
204457	156895	105	82081	63688	99	85164	66606	98	1045	651	0	4332	3364	38	726	771	0	0.417734
97141	94484	85	36346	35770	77	37822	37256	77	288	315	0	1937	1909	22	839	1067	4	0.423892
76354	74727	79	11804	11818	44	31386	31070	75	308	371	0	1557	1627	18	-228	225	0	0.424919
33303	36358	66	20629	21058	59	14588	14608	49	206	143	0	788	804	0	-374	236	0	0.424919
200655	158400	98	87718	70451	97	92185	73539	96	1185	943	0	4985	3877	41	600	855	0	0.429024
239644	167365	113	83038	58662	106	104861	75106	108	962	793	0	5644	4028	46	759	387	0	0.431077
130678	109640	94	57056	47904	86	66125	55018	87	536	485	0	3640	3029	35	195	736	0	0.434156
15094	14844	54	6028	6220	35	8775	9146	39	275	264	0	418	493	0	-402	65	0	0.439288
34623	35755	68	15103	15362	47	14718	14998	46	135	193	0	842	794	0	-37	277	0	0.440314
203184	157975	100	73455	58045	97	77134	59791	97	930	902	0	4225	3397	39	474	1202	7	0.44442
180807	155993	92	61949	52561	90	83814	72245	91	1212	997	0	4257	3408	38	167	375	0	0.44442
46987	46458	79	16967	17005	51	20842	20673	59	272	254	0	1099	1146	10	-256	92	0	0.447499
130033	124905	86	58717	56565	84	67520	66104	83	779	695	0	3716	3617	31	-299	371	0	0.450578
251744	175992	116	79796	55613	113	136191	93383	115	1333	851	0	7296	5220	49	15	733	0	0.453657
191572	153076	93	54748	41855	92	89119	70667	94	1103	871	0	4606	4015	37	572	1233	9	0.457763
252091	189030	108	98103	72430	104	114464	82874	105	1118	852	0	6123	4722	43	1257	1041	4	0.461868
209644	154730	101	71895	52017	100	90194	64763	101	759	591	0	4411	3208	40	880	622	0	0.463921
59365	57946	77	23337	23222	58	23129	23135	63	168	215	0	1188	1139	10	-11	221	0	0.469053
16255	16098	51	6880	7011	36	8766	9210	39	211	199	0	582	465	0	39	301	0	0.471105
118296	111933	93	45243	42341	83	69536	64768	83	913	580	0	3350	2986	32	765	1139	5	0.475211
17324	18050	60	9890	10451	40	8555	8897	39	-143	70	0	391	364	0	-489	234	0	0.475211
121909	115170	88	45551	42639	80	58420	54460	81	373	401	0	3278	3062	30	310	938	0	0.475211
118346	109198	86	39468	35082	83	51228	46740	83	941	588	0	2605	2409	28	317	792	0	0.47829
276443	207820	104	127078	99591	105	127258	94440	104	1721	1433	22	6772	5042	47	1661	1700	17	0.479316
28078	28425	63	14419	14749	47	12129	12706	44	272	203	0	566	641	0	-624	29	0	0.480343
116861	105349	95	47023	41581	83	51234	45382	83	517	542	0	2723	2412	29	456	509	0	0.483422
236668	169612	107	88703	61647	100	113812	78317	101	1352	954	0	6141	4291	45	1166	1263	11	0.484448
178902	149417	94	56901	45318	92	86080	68137	94	769	517	0	4486	3394	40	311	461	0	0.485475
140910	125598	94	56334	51528	87	57815	52183	86	498	693	0	3064	2795	29	329	426	0	0.488554
58134	59217	75	21890	22150	64	18913	18724	52	33	354	0	1035	1123	8	229	270	0	0.490606
41798	41824	71	14664	14537	47	16113	15774	51	417	408	0	749	779	0	109	387	0	0.490606
27028	27441	68	11959	12385	43	11276	11067	43	237	274	0	562	532	0	928	1033	4	0.491633
32809	32680	68	11188	11570	42	13186	13248	45	356	198	0	675	734	0	9	540	0	0.494712
133362	122403	88	45398	40882	84	68013	62143	85	763	711	0	3552	3264	32	271	370	0	0.496765
166467	152402	91	77684	71686	88	118965	108958	91	1201	1099	9	6150	5823	40	931	1002	1	0.498817
155646	130315	92	70069	57677	93	74345	62858	94	819	590	0	3841	3354	34	450	1191	6	0.499844
231925	171813	102	77609	56670	100	113893	86102	102	1404	708	0	5763	4145	44	782	1037	3	0.499844
40065	40577	73	17647	18103	51	14727	15285	44	311	267	0	728	728	0	-266	291	0	0.499844
25230	27375	48	12044	12582	43	11698	11921	42	114	216	0	572	582	0	-490	53	0	0.50087
149877	134109	104	65258	57661	88	60477	54346	87	801	571	0	3296	2966	30	1146	867	0	0.50087
200952	160074	97	73372	58883	93	76339	61443	95	910	641	0	4405	3475	38	309	655	0	0.501897
43598	44552	75	23382	23510	59	16921	16603	49	83	144	0	940	964	0	-293	173	0	0.502923
99020	91604	83	39469	35126	82	37295	33862	81	378	233	0	2112	2027	22	-118	398	0	0.507028
158957	132911	89	60928	49781	88	80115	66733	90	900	783	0	3970	3427	35	533	837	0	0.508055
192707	163915	106	64572	55210	92	93442	80727	92	991	906	0	5584	4562	41	-145	623	0	0.510108
157058	136019	93	53275	45582	88	78419	68017	90	758	608	0	4235	3771	34	569	476	0	0.521398
208667	170664	99	82617	69600	98	93975	79484	98	1357	982	0	4802	4058	37	1341	996	0	0.524477
26226	28050	48	9299	9476	41	11974	12429	42	-14	165	0	623	598	0	375	526	0	0.529609
73200	72469	79	18180	18232	51	26108	25385	75	501	290	0	1416	1339	15	318	1149	5	0.530635
137392	122240	89	53550	47936	85	66933	60799	86	677	690	0	3097	2878	30	883	660	0	0.531661
56364	55926	73	13998	13986	47	20197	20334	58	304	288	0	1058	939	0	-26	303	0	0.533714
59494	60826	75	27859	28205	72	23334	23313	67	280	247	0	1250	1314	11	387	404	0	0.535767
97071	96519	85	38457	37997	77	47391	45864	78	537	454	0	2456	2572	24	392	645	0	0.538846
98022	92576	86	34517	31123	81	54732	49629	82	634	579	0	2984	2849	28	251	744	0	0.540899
50244	51094	73	13384	13534	44	21711	22162	58	315	235	0	930	1095	8	136	208	0	0.545004
69968	70580	78	18483	18548	54	27457	27713	73	408	366	0	1389	1298	14	-219	473	0	0.547057
218200	162508	105	82026	60670	102	97265	70408	102	682	603	0	4841	3548	39	490	1056	3	0.548083
32375	34695	50	16369	16942	49	14032	14215	46	304	379	0	591	698	0	-301	124	0	0.54911
93575	92299	82	34137	33756	77	41062	39960	78	526	480	0	2248	2042	24	152	285	0	0.54911
157351	131383	93	76043	63935	92	70842	59820	92	877	617	0	3651	2968	33	134	277	0	0.552189
97583	98176	80	20686	20595	57	46931	46107	79	485	489	0	2454	2445	25	775	506	0	0.552189
18019	21767	42	12087	12712	42	9787	10170	40	-124	83	0	436	391	0	116	323	0	0.553215
150051	130549	90	53250	46365	86	86572	74245	88	691	638	0	4378	3813	36	200	568	0	0.553215
108615	99856	88	30460	26496	82	46612	42337	82	637	549	0	2672	2638	24	240	697	0	0.554242
177828	151120	111	72637	62102	93	90387	77883	93	795	780	0	4698	3986	39	849	743	0	0.554242
93381	93573	79	38564	38040	77	36998	36815	77	327	439	0	1888	1957	19	26	491	0	0.556294
115533	113632	81	27218	26648	77	61579	59806	80	691	552	0	3410	3366	30	50	525	0	0.561426
152089	133384	96	67435	59939	89	64900	56750	88	555	713	0	3442	3237	31	328	648	0	0.565532
111813	109225	83	50848	50227	80	59789	57937	79	463	463	0	3083	2895	28	240	541	0	0.567584
213101	164575	105	75120	56842	97	88317	66965	97	1014	838	0	4655	3483	40	926	793	0	0.575795
74088	73467	92	9684	9764	41	29356	28902	74	78	324	0	1436	1512	15	138	477	0	0.576822
28331	30368	59	11533	11671	43	11127	11175	42	102	168	0	612	600	0	-253	68	0	0.580927
51138	50252	85	15412	14843	55	20385	19665	64	122	197	0	1193	1255	11	189	763	0	0.580927
62399	64742	74	42712	43303	74	26379	26794	72	577	477	0	1330	1295	13	594	861	0	0.584006
28721	29616	65	5014	5116	33	10901	11436	42	142	177	0	603	592	0	-247	388	0	0.585033
33426	31930	69	6419	6694	36	13342	13387	45	56	128	0	620	767	0	386	451	0	0.595297
102052	100425	83	27866	27426	77	41201	40016	78	593	472	0	2394	2200	24	-342	245	0	0.597349
102414	101982	80	29261	29349	76	48260	46753	78	683	545	0	2676	2594	27	-608	20	0	0.597349
22130	22154	65	10601	10789	42	9839	9938	40	-82	36	0	501	519	0	0	387	0	0.599402
78079	74024	78	26758	25629	75	29239	28116	77	174	254	0	1712	1536	18	1878	954	0	0.602481
204312	159150	99	68914	53205	95	77973	60872	96	1194	871	0	4158	3115	39	531	621	0	0.610692
151136	144912	90	55220	53179	83	63853	60865	83	750	821	0	3282	3048	31	323	646	0	0.610692
118352	107945	86	34581	31062	83	54361	47811	84	478	423	0	2804	2501	27	204	532	0	0.612745
104158	102117	81	30350	29621	78	50570	48993	80	627	451	0	2334	2148	24	1324	999	0	0.61685
98520	99114	79	42346	42170	77	56586	55265	78	513	559	0	2981	2897	29	129	449	0	0.61685
106849	98739	82	45251	40456	81	47013	41797	80	812	572	0	2390	2173	26	829	799	0	0.617877
229642	173848	102	83678	62291	101	109822	81689	102	1920	1386	17	5726	4201	45	779	541	0	0.617877
127905	110912	101	47009	40223	85	53474	45675	85	464	414	0	2519	2299	28	906	512	0	0.618903
89030	86597	80	29361	28867	75	31774	30793	76	154	349	0	1436	1398	18	-187	310	0	0.625061
110111	108267	84	55341	54512	80	58361	58038	80	711	663	0	3037	3008	28	419	968	0	0.626088
82361	82053	76	18703	18640	54	34447	33107	76	477	393	0	1658	1642	19	-352	179	0	0.628141
147865	134736	88	46831	41006	88	73093	66934	88	902	669	0	3714	3451	33	-255	538	0	0.634299
36584	36851	64	20455	20878	55	15030	14871	48	127	111	0	702	771	0	258	638	0	0.635325
169052	145224	99	78134	68037	93	64424	56250	92	734	687	0	3583	2871	34	927	539	0	0.637378
153996	132057	101	58798	51677	86	71124	62736	85	611	526	0	3523	3070	33	603	822	0	0.64251
32327	28587	81	28286	26883	68	5777	5469	36	-3	239	0	290	297	0	-339	292	0	0.643536
100921	99769	83	54765	54356	80	46406	45207	78	380	408	0	2403	2242	24	-66	269	0	0.643536
107953	106091	81	45966	45751	79	58055	56938	79	551	507	0	2795	2922	26	-74	434	0	0.644562
178213	149938	94	63234	51640	92	74543	62014	92	835	610	0	4069	3262	37	167	621	0	0.647642
52456	52287	72	17983	18034	51	19315	19429	58	199	215	0	1041	1042	5	-164	158	0	0.648668
121958	115554	89	49994	47017	84	57805	53605	84	669	518	0	2997	2642	28	1790	1320	11	0.651747
140262	127928	89	60078	54105	87	68865	62502	87	965	634	0	3572	3269	32	363	600	0	0.652773
221093	175192	99	89982	71500	97	111259	85486	97	1114	937	0	5947	4591	44	1021	1050	4	0.654826
50686	51450	72	17181	17235	50	16535	16715	49	286	240	0	978	933	0	320	785	0	0.658932
126833	115622	86	60066	55272	84	59024	53500	84	571	578	0	3113	2923	29	739	791	0	0.658932
67361	67125	79	22616	22542	58	24323	24151	68	112	382	0	1338	1267	13	318	596	0	0.659958
81789	79668	80	32442	32198	75	35028	34163	77	298	417	0	1650	1882	19	394	575	0	0.660984
104218	103388	77	35983	35176	78	48954	47074	78	517	721	0	2435	2491	24	467	544	0	0.660984
95849	94744	94	21001	20926	62	42193	41530	78	342	375	0	2171	2177	23	393	681	0	0.664064
42132	41210	79	10893	11072	42	19070	19268	50	280	285	0	1168	1140	8	-440	206	0	0.664064
149000	130254	104	55680	48706	87	80518	71122	90	1105	880	0	3972	3559	35	-39	308	0	0.667143
196126	152092	97	79465	61105	97	89772	68871	98	974	936	0	4615	3324	40	170	316	0	0.667143
67139	65904	79	28302	28233	73	25189	24571	72	209	177	0	1405	1603	16	456	759	0	0.668169
67759	67532	76	23087	22702	63	24455	24056	70	258	311	0	1221	1107	10	753	750	0	0.669195
69428	69943	75	19416	19296	54	27301	27597	73	402	426	0	1360	1369	14	600	555	0	0.669195
176189	150933	93	68325	57862	90	81584	69569	90	1181	846	0	4106	3545	36	594	818	0	0.671248
150813	127767	91	47089	38759	88	68422	56797	89	615	585	0	3585	2908	35	505	720	0	0.672275
152828	132349	93	57016	49893	88	63987	57081	88	746	681	0	3166	2764	31	63	814	0	0.677406
29146	30689	57	5801	5921	34	13935	13522	45	-139	127	0	770	908	0	-455	33	0	0.677406
116952	113850	89	25755	25570	77	52434	50562	80	774	622	0	2932	2728	28	510	726	0	0.678433
159786	136452	97	52110	43369	90	67829	56606	90	769	770	0	3583	3244	33	-89	540	0	0.686644
115814	111765	86	38827	37485	80	62770	60662	81	664	667	0	3178	3089	29	493	853	0	0.688697
19402	18380	63	5361	5556	34	9426	9589	40	138	202	0	551	625	0	160	345	0	0.689723
30247	30678	70	11289	11637	42	14565	14458	48	224	192	0	822	751	0	141	492	0	0.689723
219883	179447	97	86799	71501	95	98284	81681	95	1217	766	0	5660	5007	40	656	796	0	0.691776
76570	76373	91	25209	25022	71	29772	29991	75	123	210	0	1870	1582	20	1157	872	0	0.695881
23443	24275	66	7034	7166	37	9834	10046	39	178	203	0	436	461	0	331	635	0	0.696908
158381	134407	97	51989	42684	88	68761	57393	90	651	603	0	3440	2882	35	250	456	0	0.697934
39236	38842	62	9927	9953	42	14557	14348	50	48	111	0	826	757	0	-117	313	0	0.701013
67820	66915	84	19700	19526	53	26487	25749	74	68	198	0	1436	1394	15	138	760	0	0.705118
52805	54593	74	26328	26608	71	19636	20123	58	245	226	0	1134	980	0	37	439	0	0.708198
145480	125779	95	56350	49044	90	66512	58446	91	670	635	0	3567	3164	33	1018	885	0	0.709224
43225	42090	73	10685	10642	42	12327	12253	44	182	259	0	729	749	0	134	483	0	0.711277
79145	79671	81	34363	34125	75	31118	30885	74	156	211	0	1720	1759	19	629	371	0	0.712303
161887	144782	88	50001	43363	87	74870	66243	89	770	669	0	4101	3481	35	401	559	0	0.716409
62047	62243	73	18796	18418	56	24494	24666	63	291	275	0	1482	1582	17	8	559	0	0.717435
155957	131513	92	61723	52325	91	76142	64727	92	757	620	0	3883	3288	35	1323	1178	10	0.720514
127908	116724	86	46746	42534	84	65880	59022	86	1003	692	0	3615	3295	32	752	1149	7	0.723593
140676	121293	89	57359	49529	87	55677	47696	87	890	673	0	2849	2470	29	-297	515	0	0.723593
21481	21485	67	7386	7599	37	10241	10423	41	34	195	0	520	587	0	842	1139	8	0.726672
202403	169802	113	73650	61337	98	84750	72647	99	1047	873	0	4657	4292	34	792	825	0	0.730778
69902	69792	78	35114	35538	75	23778	23723	65	269	235	0	1205	1071	8	206	520	0	0.732831
27238	28039	58	16480	16852	49	13250	13280	45	171	226	0	675	773	0	254	365	0	0.733857
52655	52127	77	17455	17405	50	21550	21919	60	294	321	0	1141	1007	3	-246	285	0	0.734883
228190	169899	107	91748	68319	104	110334	80972	104	1323	895	0	5715	4466	43	480	357	0	0.740015
112920	107558	83	40170	38355	81	59645	56334	83	490	510	0	2960	2787	27	-149	605	0	0.741042
258813	189951	120	110208	80834	107	135508	98372	107	2466	1815	27	7657	5887	49	1780	1471	13	0.742068
102409	101464	81	41096	40645	77	52121	51464	78	446	497	0	2493	2273	27	174	604	0	0.743094
126260	123352	81	39782	39030	79	57416	55100	81	608	708	0	3268	3172	30	197	433	0	0.746173
117487	113693	80	40190	39008	79	56851	53972	81	829	659	0	2825	2871	26	661	686	0	0.746173
105245	103375	81	47394	46740	80	52578	52023	79	652	583	0	2945	2796	27	28	431	0	0.746173
166917	140504	108	62263	51287	108	92362	78116	108	882	649	0	4996	4089	40	1241	1738	11	0.746173
33572	33541	69	9042	9299	39	14144	14055	45	157	210	0	763	878	0	-129	370	0	0.748226
39772	39253	78	14141	14111	48	16957	16693	53	76	189	0	855	915	0	-533	44	0	0.748226
56306	53378	77	19993	19946	55	18097	18106	52	317	361	0	833	946	0	-460	60	0	0.750279
112775	111883	80	25346	25077	67	50314	48690	80	511	503	0	2741	2728	27	738	611	0	0.750279
165354	143663	91	53425	46231	88	55069	46984	87	743	788	0	2805	2690	28	257	988	0	0.750279
24166	23577	65	8047	8363	38	11628	11789	44	201	215	0	580	563	0	643	1104	6	0.752332
271970	185358	108	102818	69018	108	110840	75900	108	1416	992	0	5669	3958	45	2391	2395	16	0.752332
154974	135082	90	58570	50880	89	67145	58435	88	766	734	0	3557	3223	34	84	479	0	0.755411
174231	153728	95	62765	54386	91	99431	88801	92	1441	1129	9	5185	4600	39	1212	1821	12	0.756437
265847	189497	116	92039	66816	111	141686	103654	112	1188	929	0	7472	5438	49	27	641	0	0.756437
159643	128678	106	60608	49175	91	79942	65004	91	861	887	0	3973	3326	37	-229	299	0	0.75849
155346	133262	94	60591	50822	90	76298	64159	89	795	620	0	4097	3360	36	915	1526	11	0.761569
28768	29642	68	10190	10312	41	13172	13433	46	24	202	0	574	736	0	181	455	0	0.762595
137108	118758	89	48145	42173	87	65452	55914	88	544	582	0	3410	3052	32	259	612	0	0.763622
101423	98678	95	22300	22169	60	49263	48425	78	319	528	0	2697	2473	27	929	708	0	0.764648
76337	74784	78	18946	18971	54	26941	26669	75	379	362	0	1481	1343	18	657	751	0	0.768754
45251	46275	71	20246	20497	56	19451	19533	57	251	477	0	905	1005	2	-716	0	0	0.771833
31598	32013	70	10520	10740	41	9567	9712	41	76	107	0	581	507	0	-170	247	0	0.771833
116405	112252	86	35012	33772	78	53821	51745	80	566	571	0	2849	2650	28	151	552	0	0.772859
147149	125814	90	62890	51718	88	66041	55478	88	707	490	0	3384	2831	32	266	745	0	0.773885
110169	108521	83	34598	33743	79	60356	59490	81	523	554	0	2983	3008	28	725	597	0	0.773885
117418	109969	84	44249	41391	81	52253	49286	82	353	351	0	2698	2487	27	118	292	0	0.774912
106008	104790	79	41594	40662	79	63496	62252	79	482	593	0	3318	3190	30	395	1360	8	0.774912
154268	135974	90	60753	52602	88	67778	59689	87	939	656	0	3242	2887	30	582	482	0	0.775938
64708	66166	75	26225	26905	68	30468	31274	73	173	138	0	1579	1715	17	78	588	0	0.775938
119913	116035	85	36807	35623	79	55971	54471	80	667	722	0	3184	3026	28	816	1051	4	0.777991
221997	172568	102	91409	73371	101	93571	74485	101	1268	1012	4	4950	4041	39	-269	358	0	0.779017
36895	36409	69	14166	14360	47	15048	15640	47	22	229	0	823	884	0	250	543	0	0.78107
114303	109205	90	33630	32290	80	46213	43541	81	279	436	0	2806	2564	27	435	767	0	0.78107
111580	108536	81	32652	31628	78	50056	48587	79	521	449	0	2564	2614	24	741	627	0	0.785176
154006	134134	90	58555	50772	88	72421	63332	87	802	748	0	3763	3285	33	1077	946	0	0.790307
54341	55171	71	17266	17241	51	21154	21341	58	522	336	0	1169	1154	9	237	481	0	0.799545
206712	156787	97	95570	72817	96	99029	73208	95	1063	932	0	5080	3764	43	1342	1022	3	0.800571
258964	165048	136	87752	50900	133	111926	68330	133	858	584	0	6176	3718	56	-3	524	0	0.804677
67406	67270	76	21678	21870	55	29143	28804	73	256	463	0	1669	1639	19	752	940	0	0.805703
148062	130518	92	56096	48868	88	75878	67920	88	465	752	0	4256	3710	35	136	802	0	0.806729
17541	18945	43	10718	10848	42	8469	8362	39	50	106	0	409	451	0	-198	425	0	0.808782
73556	73040	80	17651	17748	50	28837	27781	73	150	214	0	1780	1750	19	239	673	0	0.809809
176076	144702	106	66168	55502	92	79828	67443	94	795	681	0	4035	3286	36	34	356	0	0.809809
53430	53243	74	11610	11452	43	21016	20430	63	281	285	0	1327	1275	15	1156	1047	4	0.811861
42264	40935	72	11037	11249	41	18354	18121	54	386	419	0	763	858	0	357	750	0	0.813914
53424	54744	72	24655	25264	66	23801	24115	70	431	271	0	1173	1232	12	202	387	0	0.815967
207409	158332	112	72717	55972	98	117642	90632	100	860	758	0	5707	4492	45	736	860	0	0.81802
198560	164023	95	84241	69878	92	110600	92821	93	1277	1054	6	5673	5058	40	592	467	0	0.819046
51971	52877	72	22962	23432	62	21057	21685	55	165	289	0	1039	1034	5	-38	447	0	0.820072
18861	19213	55	6929	7153	36	7844	8332	37	32	208	0	409	523	0	-261	303	0	0.820072
55033	56061	72	13655	13825	45	23874	23436	67	129	235	0	1221	1248	12	526	757	0	0.823151
201298	159495	95	62993	50264	92	83178	65973	94	1342	904	0	4309	3520	36	1219	982	0	0.825204
129352	125307	88	50913	49527	83	57323	54711	83	802	622	0	3347	3010	31	195	797	0	0.826231
109812	108689	92	34191	34013	77	48204	47365	78	388	482	0	2341	2121	24	-12	373	0	0.827257
86318	86591	78	34962	34922	76	40665	40108	76	465	374	0	2396	2183	25	17	510	0	0.828283
135807	118656	88	49952	42217	88	63966	54599	88	554	515	0	3366	2872	32	845	1031	3	0.836494
43020	45428	61	14437	14828	46	17217	17574	48	298	268	0	991	1029	4	75	532	0	0.836494
25877	27874	49	11399	11651	42	12919	13643	44	23	184	0	654	698	0	20	448	0	0.838547
154156	133137	91	41537	35729	88	81769	70503	90	1052	865	0	4195	3383	38	857	1031	3	0.843679
197913	156806	98	75634	62105	94	88191	71411	96	1046	931	0	4434	3787	37	1104	719	0	0.843679
102929	101311	82	46558	45597	79	56593	55622	80	413	257	0	2731	2788	26	62	440	0	0.847784
79062	78673	80	17377	17410	49	37874	37171	75	295	355	0	2082	1995	22	440	858	0	0.848811
128709	125632	83	43644	42821	80	56467	54114	82	857	741	0	3175	3110	28	200	684	0	0.848811
122711	120647	81	34278	33552	79	47822	47384	79	563	549	0	2540	2319	26	124	363	0	0.849837
39384	39090	78	15100	15287	48	15561	15705	47	149	163	0	743	799	0	-286	469	0	0.850864
284936	215529	109	104167	78171	108	112610	88468	107	1860	1196	15	5832	4335	42	816	890	0	0.850864
133774	120191	90	51853	44274	87	60494	54321	86	659	749	0	3405	2912	32	360	708	0	0.854969
144257	122812	90	48371	41743	87	64185	54947	87	698	679	0	3236	2765	30	100	350	0	0.855995
13046	13242	55	6382	6520	36	8748	8965	41	71	126	0	426	465	0	-234	344	0	0.858048
186761	153654	103	64699	52480	95	71289	58473	95	663	703	0	3772	3175	35	166	686	0	0.858048
97949	97612	82	27188	26854	75	52758	52020	78	351	471	0	2637	2687	24	-37	521	0	0.859074
123109	117586	99	65078	62000	83	85541	81218	85	832	789	0	4532	4386	34	431	548	0	0.859074
191597	151944	95	88334	69598	94	104879	80899	96	1246	823	0	5546	3853	43	1083	1396	16	0.862154
91778	88604	80	25337	24874	66	35690	34014	78	395	320	0	1819	1984	19	-146	262	0	0.864206
16497	18598	44	7384	7674	37	8119	8443	38	68	141	0	494	638	0	223	357	0	0.870365
26889	29010	64	9101	9224	40	12663	12397	43	101	132	0	667	667	0	-174	204	0	0.870365
130964	115117	86	61046	53916	85	80401	71178	87	1036	993	0	4443	3943	36	459	820	0	0.871391
25115	25540	71	5678	5792	35	12553	12944	43	48	182	0	610	658	0	502	654	0	0.872417
111000	109674	83	34813	34417	79	55092	53286	80	489	507	0	2842	2839	27	-269	148	0	0.873444
40267	39849	75	10861	10975	43	14301	14571	46	301	262	0	773	758	0	492	562	0	0.878576
102440	102491	78	40862	39903	78	51974	50935	79	438	320	0	2968	2759	29	377	431	0	0.878576
30807	32399	55	9008	9120	40	15093	15369	47	278	224	0	696	760	0	217	357	0	0.879602
102992	101785	79	35621	35471	77	50088	48651	78	370	378	0	2395	2417	24	412	732	0	0.882681
23070	19963	76	10133	9058	53	12853	11385	76	110	119	0	711	542	0	202	694	0	0.882681
130794	124294	85	88343	84417	84	64096	60388	84	984	656	0	3205	3040	31	-37	370	0	0.882681
16525	16703	44	15166	15291	48	13	63	0	98	151	0	-58	24	0	232	760	0	0.88576
109525	95898	84	50548	44289	83	47167	41250	83	709	447	0	2533	2235	28	325	978	0	0.886787
107265	105318	94	28206	28294	77	49281	49386	80	421	490	0	2773	2749	26	-307	417	0	0.888839
90801	91124	77	33358	33137	77	42989	41796	78	412	451	0	2497	2496	25	431	512	0	0.89705
142325	124289	88	79862	70521	88	79077	67585	88	648	547	0	4203	3626	36	716	1135	9	0.903209
94972	94038	80	32647	32266	77	45588	44542	78	418	357	0	2408	2385	24	-54	452	0	0.904235
111227	108368	83	35436	34371	78	55888	53820	81	466	521	0	2932	2828	29	134	438	0	0.904235
98898	97157	83	26584	26449	76	50563	49956	79	505	513	0	2506	2460	26	905	1308	9	0.906288
193739	158756	96	71533	59655	94	85809	71161	96	971	837	0	4699	3807	40	862	814	0	0.906288
31031	33399	50	14621	15154	46	15447	15509	46	96	281	0	748	724	0	-170	386	0	0.906288
44229	43737	78	13641	13804	47	19500	19072	56	185	276	0	823	751	0	-763	0	0	0.91142
87971	86817	78	24562	24357	75	30452	29291	76	298	306	0	1710	1698	19	-221	334	0	0.91142
42199	44086	71	17442	17952	50	19704	20249	56	194	247	0	1188	1230	10	63	604	0	0.912446
48567	47800	84	12322	12668	43	16940	17333	47	188	264	0	995	935	0	-379	168	0	0.912446
39925	41303	73	14161	14358	47	17983	17636	54	169	249	0	781	914	0	185	466	0	0.914499
157781	136090	92	53787	44344	90	79941	70206	89	971	890	0	4043	3293	35	-56	410	0	0.917578
31918	31761	69	5353	5595	33	13064	13584	44	178	171	0	644	664	0	-164	285	0	0.917578
32543	33661	61	10383	10806	40	13854	14325	48	255	194	0	678	623	0	58	301	0	0.919631
200876	155670	108	67427	52293	95	101969	79334	96	982	909	0	5347	4057	42	-50	617	0	0.920657
116119	103651	91	44950	39320	84	44846	40093	82	332	334	0	2372	2278	25	-47	500	0	0.924762
193484	150777	112	71343	56995	96	75766	60420	95	669	731	0	4054	3151	37	340	845	0	0.925789
22158	24468	47	10106	10886	40	11468	11525	43	179	196	0	495	551	0	-297	260	0	0.926815
238110	177128	106	130382	95448	105	141663	107215	107	1637	1280	23	7494	5460	48	702	879	0	0.927842
30753	31697	66	21242	21894	57	14155	14348	46	53	219	0	527	646	0	94	412	0	0.928868
38779	39726	70	12290	12552	44	17258	17291	51	-12	173	0	855	836	0	323	767	0	0.936053
21869	21907	49	11408	11895	42	12108	12072	44	60	249	0	618	461	0	51	373	0	0.936053
96219	98789	77	37932	37674	77	52977	51564	78	532	478	0	2608	2574	25	125	487	0	0.938105
125043	110860	88	46199	40976	85	58674	50796	86	724	648	0	3062	2706	30	1628	1044	4	0.939132
87838	87727	76	23094	23023	65	37703	36936	76	621	385	0	1803	1779	19	310	769	0	0.946316
128768	125097	93	47356	45727	82	61163	58301	84	776	692	0	3158	3009	29	-110	317	0	0.946316
153331	134962	102	52541	45597	86	67652	58478	88	597	661	0	3615	3224	31	748	1406	9	0.947343
257596	176726	122	108758	74229	109	119644	82002	109	1363	973	0	6659	4487	48	762	1458	12	0.953501
105796	102353	86	39678	38810	79	46094	44543	79	176	261	0	2389	2269	26	775	627	0	0.954527
55336	54997	76	18110	17983	52	22612	22076	57	214	262	0	1121	1084	9	515	480	0	0.957606
197249	153235	100	65811	53309	96	85272	66598	97	1155	748	0	4832	3889	39	272	786	0	0.960685
119852	116796	87	71721	70425	81	70252	68695	81	654	616	0	3678	3694	31	1070	708	0	0.961712
62793	64130	76	19889	19871	58	27076	26807	73	267	281	0	1496	1525	17	28	783	0	0.964791
110486	107913	80	27784	27093	78	57081	54641	81	853	662	0	2889	2729	27	527	509	0	0.965817
18006	18015	52	7198	7510	37	6992	6986	39	38	151	0	530	571	0	-2	186	0	0.966844
140884	122310	97	41657	35923	86	65954	57835	88	841	609	0	3513	2868	34	519	790	0	0.96787
141910	123807	102	53655	46901	86	64452	55338	87	713	527	0	3508	3071	32	1032	1108	5	0.968896
25494	28151	44	12356	12647	44	10960	11396	43	136	130	0	563	604	0	167	307	0	0.970949
66618	66663	81	19756	19761	53	28540	28311	73	234	246	0	1329	1322	14	509	1111	5	0.975055
109363	107360	81	42412	41617	78	56113	55621	79	468	457	0	2788	2662	27	1523	960	0	0.976081
28522	30190	66	14563	14840	49	12064	12444	43	177	132	0	726	771	0	343	490	0	0.977107
18449	20279	45	7464	7500	38	9721	9999	41	42	130	0	560	546	0	-335	129	0	0.980187
54060	54107	78	11859	12142	42	21111	21164	57	349	260	0	1058	1136	8	32	334	0	0.980187
107971	100328	82	41938	38194	82	50591	46726	82	370	367	0	2622	2398	27	246	416	0	0.981213
92540	94092	76	43155	43022	78	48211	48236	79	519	391	0	2533	2657	26	788	624	0	0.984292
146317	126813	91	53446	44789	87	66798	57316	86	535	526	0	3851	3228	34	-501	215	0	0.986345
16152	16748	43	8475	8461	40	10283	10376	42	128	175	0	545	532	0	532	789	0	0.988398
65032	67288	73	25467	25535	72	23826	23261	67	121	287	0	1250	1289	14	374	439	0	0.989424
181145	167618	94	57065	52970	86	77269	70806	88	783	766	0	4024	3728	33	-116	206	0	0.992503
91424	91041	80	32700	32354	77	35904	35442	77	121	322	0	1630	1685	19	889	726	0	0.994556
118637	110516	86	46730	42688	83	57844	52622	83	663	493	0	2945	2424	30	-225	422	0	0.995582
67364	66358	78	31376	31536	74	24056	23773	73	536	406	0	1339	1465	14	161	342	0	0.996609
28867	29233	67	8099	8248	39	13309	13501	43	78	175	0	490	678	0	303	634	0	0.997635
195285	154440	98	62622	49842	95	81728	66008	96	880	680	0	4432	3610	39	1171	919	0	0.997635
21750	23117	57	7458	7795	37	13271	14011	44	48	263	0	767	774	0	380	880	0	0.997635
34400	35307	59	8903	9006	40	14571	14922	46	221	204	0	879	837	0	-386	183	0	1.00071
100611	99556	80	26484	26236	77	46609	46037	79	323	453	0	2595	2645	27	232	393	0	1.00071
98514	98728	80	21750	21915	57	41195	39818	78	382	395	0	2171	2143	23	848	727	0	1.00174
94902	93171	89	37300	36458	77	32993	32301	77	40	287	0	1709	1614	21	-583	27	0	1.00277
73519	71367	81	36282	36388	76	26517	25987	75	228	377	0	1611	1794	18	-86	380	0	1.00277
143364	129085	91	48943	43498	85	63370	58263	85	420	333	0	3305	2829	32	137	627	0	1.00379
58270	59929	73	13417	13250	46	23037	23217	59	102	311	0	1253	1275	12	-333	349	0	1.00687
108729	107125	80	32866	32180	77	50993	49342	79	498	483	0	2621	2497	27	228	460	0	1.00892
42738	44050	71	11383	11479	43	16422	16944	47	-73	148	0	794	868	0	422	1122	2	1.00995
157682	137704	90	59751	52180	88	68354	59148	90	1235	946	0	3719	3221	33	642	477	0	1.00995
50057	50106	72	14217	14037	47	20490	20545	58	11	185	0	1168	1054	7	806	915	0	1.01098
222733	166376	102	90341	66951	99	103541	76849	99	839	706	0	5517	4128	45	1250	980	0	1.02329
99805	98061	81	35941	33690	78	43196	40291	79	426	429	0	2155	2199	23	474	808	0	1.02329
120556	110839	96	34910	31185	83	56057	49938	85	638	784	0	3036	2767	30	748	535	0	1.02432
21253	24029	45	8612	8813	39	10881	10879	42	-29	128	0	644	607	0	-52	169	0	1.02432
192771	151407	96	83770	67523	95	101044	79689	96	1007	785	0	5618	4500	43	237	299	0	1.03356
237076	183692	114	88415	68876	100	108982	82810	102	1143	911	0	5574	4306	43	706	580	0	1.03356
33312	33996	68	12063	12515	43	15723	16192	49	311	190	0	695	598	0	-57	321	0	1.03458
103529	108007	77	29831	29582	76	48768	47180	78	620	573	0	2473	2486	25	308	600	0	1.03458
129211	118483	85	51200	45812	84	57723	52502	85	631	602	0	2841	2483	28	1024	587	0	1.03869
223389	174451	103	85239	68758	102	95971	76737	102	997	768	0	5130	4117	41	337	775	0	1.03972
108048	107022	82	23224	22791	61	56576	54860	81	648	648	0	3047	2949	28	264	539	0	1.04177
130294	122284	94	57944	53370	86	75772	68903	87	816	606	0	4119	3632	35	1045	987	0	1.04587
42488	44439	62	8664	8809	39	17638	17417	49	88	216	0	815	729	0	220	411	0	1.04587
73425	71728	90	22028	21994	63	26490	27038	69	397	319	0	1468	1340	13	165	397	0	1.04895
174969	139033	100	75013	59797	92	71296	57687	93	822	636	0	3975	2900	37	391	406	0	1.04895
91684	90253	80	35881	35517	77	41822	40826	78	460	471	0	2061	1985	23	365	383	0	1.05409
122389	111018	87	46587	39927	83	49675	45411	83	627	452	0	2655	2159	28	-311	362	0	1.05511
19197	18344	74	9165	9499	40	9405	9749	39	138	184	0	363	441	0	-95	405	0	1.05614
38514	39856	69	7193	7337	37	15543	15458	47	74	269	0	786	859	0	-261	521	0	1.05819
68318	69072	79	23470	23683	69	27096	26811	73	372	210	0	1249	1336	14	80	524	0	1.05922
118062	109774	87	43645	39184	83	59473	55176	83	758	596	0	3101	2968	28	84	525	0	1.06332
147255	129599	93	61926	53431	88	62400	53311	89	552	624	0	3370	2733	32	1170	916	0	1.06538
37199	36198	78	15500	15532	49	12665	12600	45	50	187	0	484	579	0	766	1052	2	1.0664
231116	169685	101	90241	65550	100	110918	80227	100	1218	893	0	6094	4121	49	323	735	0	1.07051
32217	32856	58	11466	11463	43	15686	15754	48	122	204	0	748	820	0	-233	358	0	1.07256
44676	45829	62	16964	17002	50	16815	16378	48	162	224	0	732	834	0	-224	533	0	1.07461
48883	48084	75	20524	20587	54	15071	14721	47	110	228	0	779	814	0	-159	281	0	1.07461
122318	119706	84	57276	55320	82	56385	55342	82	697	609	0	2749	2768	27	916	1205	9	1.07564
120297	108236	87	42622	37418	84	61849	54599	85	640	562	0	3047	2604	32	-301	137	0	1.07769
81931	82888	79	37757	37788	77	33305	33192	75	318	446	0	1638	1685	19	407	590	0	1.07974
149664	124721	93	62630	52917	89	65457	55821	89	798	664	0	3354	2775	32	347	681	0	1.08077
87555	85434	86	34698	34230	77	35022	34142	78	359	214	0	1902	1713	22	290	852	0	1.0818
117580	107960	95	43145	38979	81	60398	53770	83	450	540	0	3253	2885	31	278	499	0	1.08282
110410	107924	84	46774	45827	79	65372	63629	80	631	690	0	3170	3196	28	892	1391	11	1.08282
42287	42605	73	13952	14198	46	17110	17306	50	275	183	0	985	1027	4	-169	446	0	1.09001
100358	101388	80	19620	19516	54	42653	42748	77	299	411	0	2251	2199	24	30	573	0	1.09719
56852	54620	81	13367	13676	45	20016	20592	55	258	332	0	1235	1117	7	-102	98	0	1.09822
111333	109810	81	49442	48500	80	45181	43302	79	538	549	0	2267	2177	23	1049	813	0	1.09822
85052	85058	76	27319	26657	74	40052	38134	77	480	518	0	2021	2099	21	34	265	0	1.09925
142328	122182	89	51710	43991	89	65923	55602	89	924	654	0	3456	3075	33	330	462	0	1.10027
148045	134610	103	59523	53241	87	77657	69215	87	920	795	0	4093	3911	34	-446	137	0	1.1013
66886	71001	72	11680	13230	39	27735	28319	71	40	159	0	1362	1481	17	839	1548	10	1.10232
235633	187153	100	112468	91234	98	117948	93084	99	1423	1232	10	6211	4963	44	172	640	0	1.10232
76126	73769	82	17033	16973	51	29681	29351	75	225	335	0	1366	1460	15	174	475	0	1.10335
24444	24340	57	7721	7914	38	10499	10460	41	72	134	0	536	573	0	165	393	0	1.10848
45343	45038	72	12821	13022	44	18390	17622	56	239	243	0	769	855	0	-9	574	0	1.11464
206710	173153	96	82455	70213	93	110387	93834	95	1227	936	0	5857	5012	41	569	924	0	1.11464
121085	113148	86	39506	36361	83	53483	48266	85	757	754	0	3059	2679	29	-228	243	0	1.11669
51732	50800	76	16705	16721	48	20228	19829	54	-108	94	0	1152	1226	10	405	709	0	1.11875
23186	24696	57	15734	16402	47	8081	8305	39	4	103	0	429	588	0	-324	210	0	1.12285
64071	66181	74	22035	22237	59	27789	27241	73	362	237	0	1465	1521	18	-681	0	0	1.12285
35961	39524	67	15318	15274	50	11586	11513	44	170	224	0	383	471	0	-110	408	0	1.12901
212638	181208	95	74432	62729	94	74962	63370	95	1295	1300	14	4167	3412	35	378	525	0	1.12901
22834	24095	50	10060	10487	40	10063	10687	40	107	120	0	576	550	0	-103	138	0	1.12901
51644	47973	89	15683	15779	49	19785	19775	56	136	176	0	993	1058	6	-229	300	0	1.13004
177085	138206	97	78188	62782	94	71645	56337	94	516	577	0	4122	3325	38	681	1284	11	1.13825
20199	20252	66	13910	14659	45	9080	9324	39	-56	192	0	357	476	0	-126	199	0	1.14338
111472	100127	86	43191	37533	84	57354	49852	85	571	457	0	2861	2458	29	-167	404	0	1.14338
138436	131837	85	49793	46953	83	62490	59385	84	890	680	0	3523	3366	31	391	862	0	1.14543
142361	122146	88	52715	44447	87	66876	57932	88	633	572	0	3203	2645	32	-338	353	0	1.14543
114728	113442	83	29134	28557	79	53254	52646	80	361	612	0	2727	2655	29	78	559	0	1.14749
129072	116602	94	43580	38941	85	68945	61145	86	1027	773	0	3512	3049	33	937	1319	15	1.14749
110802	111494	82	47947	47403	78	57704	57286	78	660	682	0	3276	3018	32	526	443	0	1.14851
233376	168066	100	88511	66056	100	95190	70342	99	1016	789	0	4899	3749	43	1073	669	0	1.14851
90499	88451	78	19891	19626	56	34602	33514	76	373	361	0	1880	2033	20	135	694	0	1.14954
268310	189646	109	93942	68664	106	126322	89554	106	965	833	0	6429	4532	48	198	598	0	1.15262
17336	19440	47	8605	8925	39	7675	7677	38	-13	102	0	416	417	0	-464	214	0	1.15262
205726	166026	99	80941	67537	96	83656	67561	96	916	824	0	4174	3273	36	524	403	0	1.15262
32643	34073	68	11603	11988	42	15702	15640	47	278	248	0	676	732	0	-204	364	0	1.15262
68522	68622	81	33035	33030	75	29286	28698	74	367	278	0	1492	1449	16	335	946	0	1.1557
180026	149632	104	77619	64372	91	93818	77583	94	1008	883	0	4574	3977	36	1364	1181	10	1.15775
56006	57109	74	10091	10121	41	23051	23252	66	333	473	0	1069	1082	8	-99	249	0	1.15878
62739	65461	74	32122	32426	74	25623	25378	73	331	485	0	1244	1194	11	-125	284	0	1.16185
65639	66155	76	20294	20201	60	31245	31467	73	323	316	0	1532	1641	19	432	578	0	1.16391
53883	53758	76	21866	21659	60	25256	24850	71	262	274	0	1311	1327	11	57	829	0	1.16699
60193	59851	79	17169	17565	49	22367	22334	61	281	159	0	1143	1044	6	364	304	0	1.16699
83838	84811	82	16020	16622	46	38204	37343	75	396	407	0	1921	1802	22	748	767	0	1.16699
105902	101403	80	44695	41494	80	52103	48295	80	568	435	0	2536	2247	26	278	446	0	1.16699
52370	56346	66	25617	26192	66	18410	19016	53	206	239	0	986	1040	5	582	981	0	1.16699
77050	78538	75	35601	35799	75	33807	33913	75	245	334	0	1752	1789	19	608	1145	6	1.16801
251748	184285	106	91467	65951	104	99961	71699	104	1177	934	0	5190	3801	43	140	778	0	1.16801
48930	48143	75	18351	18718	52	20666	20950	54	310	295	0	1153	1323	12	32	310	0	1.16801
198079	170452	96	66065	56551	94	81025	70468	93	1179	866	0	4531	3721	37	-112	209	0	1.16801
37999	41698	68	17317	17726	48	17481	18066	48	307	352	0	958	1125	7	308	658	0	1.16801
79852	81720	76	28847	28944	75	29325	29660	75	534	369	0	1545	1433	16	-383	168	0	1.16904
105933	102412	96	25259	25098	72	57403	56999	79	513	529	0	2883	2779	28	1266	777	0	1.17007
39468	38275	82	12506	12844	44	16825	16807	52	168	303	0	1041	905	0	-92	548	0	1.17007
160591	137051	92	54897	46132	91	78330	66244	92	1057	1091	7	4266	3595	38	-177	279	0	1.17212
20074	22609	43	7477	7773	37	11300	11463	40	140	280	0	636	560	0	22	516	0	1.17314
113017	109920	84	26818	26177	77	46801	45522	79	326	369	0	2299	2289	25	803	1140	5	1.17417
155663	147949	88	48264	46511	83	74689	70422	86	827	786	0	3848	3428	33	1011	1034	4	1.1752
187589	150213	112	77473	62983	98	79167	64619	98	765	683	0	4027	3175	36	-241	372	0	1.18033
156603	135607	93	64304	56562	89	74535	65454	89	704	755	0	3979	3344	34	511	680	0	1.18136
71664	72005	76	28805	28245	75	27209	25953	74	247	181	0	1474	1540	16	138	441	0	1.18546
112530	109588	86	45528	44650	79	48894	47439	79	539	417	0	2565	2346	26	753	660	0	1.18751
72336	74025	75	27663	28021	74	33991	33824	75	367	435	0	1899	1672	20	36	208	0	1.18957
66750	66048	77	38913	39213	75	25434	25874	66	320	287	0	1389	1471	16	275	627	0	1.19059
131504	116356	96	49983	43753	84	55992	49572	85	702	531	0	2919	2654	30	341	383	0	1.19367
214963	169401	101	85788	68303	96	81502	65883	96	1065	981	0	4373	3419	39	564	503	0	1.1947
218428	174701	100	94137	76898	97	110933	86918	98	1274	1227	11	5775	4474	42	1160	1428	17	1.19778
185405	154166	96	71896	59523	92	72610	60174	91	942	687	0	4166	3509	35	108	768	0	1.20086
46242	47247	71	18717	19096	52	20965	21030	56	297	199	0	919	992	0	216	319	0	1.20086
22584	24708	44	7170	7312	37	11527	11479	42	-134	80	0	583	741	0	123	722	0	1.20496
53202	53403	71	17702	17485	52	19911	19589	57	281	288	0	831	839	0	37	469	0	1.20804
69892	69314	84	22931	23149	63	26954	27361	71	293	239	0	1388	1445	16	-14	413	0	1.20804
68101	68933	77	23380	23572	69	29344	29620	73	403	423	0	1816	1527	19	644	811	0	1.21215
75963	73745	85	13745	13668	45	29383	28592	75	135	177	0	1652	1605	17	-52	566	0	1.21215
24224	25170	66	10742	10935	42	10216	10551	41	247	188	0	527	577	0	924	1356	11	1.2142
95974	95126	78	27225	27153	76	45872	45133	77	693	627	0	2529	2458	25	-22	549	0	1.21831
91349	88806	87	28849	27659	79	37603	35011	95	691	472	0	1890	1730	21	475	527	0	1.21831
153070	137220	93	61688	53635	88	80950	71572	89	1097	887	0	4530	4099	35	430	637	0	1.22036
180166	138988	102	73927	55662	97	85083	66702	97	921	597	0	4372	3504	39	489	829	0	1.22549
29665	31049	62	6195	6578	35	12044	12265	43	183	242	0	645	678	0	-549	84	0	1.22652
111750	110483	88	39478	39095	78	56165	55897	79	397	357	0	2747	2680	26	228	610	0	1.22652
18809	18747	64	7693	8076	37	9985	10444	40	290	231	0	514	578	0	-287	155	0	1.22754
91026	90268	81	29749	29376	76	37728	35686	77	406	380	0	1850	1867	20	750	829	0	1.22754
37578	39206	58	13718	14126	45	15939	16384	49	282	228	0	788	794	0	-53	375	0	1.22857
240786	172296	112	83656	59419	101	91824	68774	102	960	715	0	5247	3905	43	458	603	0	1.22857
143102	122628	93	53097	45490	87	59459	51795	87	619	401	0	2997	2610	31	565	673	0	1.23267
82340	83940	78	30191	30023	76	31798	31793	74	401	349	0	1813	1841	19	150	312	0	1.2337
32186	31334	64	12981	13179	46	11725	12194	43	-34	206	0	619	634	0	432	578	0	1.23473
58397	59632	72	15489	15611	46	27827	27721	72	363	332	0	1426	1487	15	31	472	0	1.23575
88186	82287	81	39304	36294	79	42560	38832	79	426	540	0	2117	2045	23	665	558	0	1.23986
131700	114514	89	48021	41537	85	53616	46116	85	318	466	0	2884	2568	29	1629	880	0	1.24089
137572	118760	90	44747	37611	87	77583	66675	89	648	674	0	4334	3678	35	1162	995	0	1.24191
72030	71777	81	27690	27820	75	30756	30948	75	198	228	0	1463	1539	17	174	402	0	1.24499
46214	45993	63	22760	23068	62	18016	17973	52	153	168	0	883	892	0	307	348	0	1.25115
145104	126684	92	56924	49959	88	71434	62941	88	1032	877	0	3728	3384	33	-65	282	0	1.25218
97592	96739	80	30286	30258	76	47362	46568	78	756	560	0	2382	2299	25	33	374	0	1.2532
120879	119461	82	56238	55343	80	62340	60910	81	696	700	0	3316	3379	29	236	577	0	1.25525
23982	23388	65	8856	9087	40	10261	10798	41	62	147	0	598	614	0	-218	224	0	1.25628
98841	98106	79	27755	27845	76	37531	36420	77	259	289	0	2032	1838	23	-188	289	0	1.26141
96917	93010	82	29423	27493	79	33652	31938	78	543	431	0	1817	1832	21	221	826	0	1.26654
29528	31493	61	9963	10333	40	11351	11573	43	106	227	0	394	533	0	478	554	0	1.26757
130977	114426	94	52978	45863	86	59219	50855	87	513	369	0	3009	2764	29	390	698	0	1.26757
55922	56590	76	14162	14394	45	17672	17885	50	293	308	0	855	863	0	553	564	0	1.2686
56335	56272	75	14596	14591	46	23527	23466	67	216	254	0	1463	1485	15	496	508	0	1.27168
194291	154412	93	66540	51728	93	98899	76793	97	1278	808	0	4939	3922	40	689	448	0	1.27168
129804	112298	90	51172	44253	85	50871	43358	85	497	352	0	2609	2224	30	260	772	0	1.27373
176484	142177	100	54802	43147	91	71306	56978	93	879	619	0	3745	3088	35	80	621	0	1.27476
136528	123332	86	40606	35201	86	58090	50862	86	1106	895	0	3187	2819	30	415	363	0	1.27578
69593	69076	78	20618	20841	56	24897	25010	73	417	394	0	1258	1351	14	353	611	0	1.27681
286522	211817	118	181633	127869	114	183673	134127	113	1969	1423	22	10093	6933	54	2010	1351	21	1.27886
32507	36804	61	18272	19395	48	15359	15646	47	222	225	0	825	827	0	632	1132	4	1.27886
34693	36278	65	12250	12643	43	13844	14120	45	30	212	0	662	969	0	477	769	0	1.27886
21407	22461	48	10887	11258	42	10499	10930	41	270	205	0	665	632	0	233	344	0	1.27989
80245	79656	79	20673	20361	56	34218	33884	76	428	418	0	1845	1954	20	167	565	0	1.28194
191092	155907	94	70004	57550	92	81477	65327	93	1111	875	0	4458	3541	39	66	337	0	1.28194
140317	121731	96	53387	46283	86	76254	66438	88	893	767	0	3809	3252	33	459	876	0	1.28194
230070	186438	107	97630	78956	103	117925	93121	104	1163	1055	9	6077	4512	43	644	673	0	1.28297
23812	25647	55	9008	9419	39	11554	12073	42	354	233	0	650	723	0	787	517	0	1.28297
19836	19149	63	9480	9758	40	9372	9576	40	-17	182	0	350	369	0	299	669	0	1.28502
44783	44843	74	15080	15018	49	18742	18771	57	-4	193	0	1015	965	0	-184	428	0	1.28605
31166	33156	58	12378	12491	43	13438	13459	45	10	93	0	623	730	0	-35	818	0	1.29323
124596	120785	84	45636	44529	80	72443	70396	82	838	595	0	3747	3673	32	121	384	0	1.29426
141989	131281	87	68839	62656	86	83883	77559	87	652	657	0	4283	3958	33	811	604	0	1.29528
40981	40880	78	10759	10953	41	17420	17974	51	152	322	0	793	908	0	558	1365	10	1.29734
174906	153605	92	78813	69564	92	70511	62934	90	805	662	0	3932	3328	35	1286	1597	10	1.29836
100780	95067	81	37810	34150	78	50660	45628	81	508	584	0	2667	2603	26	211	356	0	1.29939
135233	120733	87	48435	41699	86	60272	52678	86	697	507	0	3262	2947	30	473	312	0	1.29939
124342	112613	92	43225	38329	85	63197	56631	86	523	442	0	3488	3129	31	236	340	0	1.30452
122898	113644	86	40597	35640	84	60271	54457	84	561	539	0	3183	2794	30	777	1238	8	1.3076
27570	28773	61	7540	7722	37	11354	11983	43	148	263	0	515	533	0	16	307	0	1.3076
68723	68711	90	23010	22971	62	28036	28078	74	449	283	0	1568	1590	16	370	764	0	1.30863
139102	122830	88	51257	44403	87	61510	54066	87	696	541	0	3265	2877	32	788	650	0	1.30965
88538	88035	82	23451	23479	73	33844	33183	76	500	409	0	1601	1573	16	466	569	0	1.31068
86262	86916	77	29746	29852	75	42270	41305	77	286	298	0	2252	2164	24	424	720	0	1.31171
112652	106880	92	37781	36063	80	55224	53009	81	517	475	0	3046	2978	27	477	525	0	1.31273
132357	121239	89	57860	52332	84	54612	48886	84	559	608	0	2834	2521	28	645	891	0	1.31992
140098	120649	89	55891	47155	86	70620	59662	88	869	811	0	3667	3044	35	1119	792	0	1.31992
48697	50151	71	13362	13737	45	21586	21993	55	189	242	0	1103	1088	7	-180	249	0	1.32402
51241	51157	75	15639	15832	49	18254	18183	52	436	352	0	922	1034	4	124	322	0	1.32402
51055	51597	80	14984	14934	48	20538	21186	56	415	353	0	1142	1204	10	-268	154	0	1.32813
83471	82698	90	38882	38907	76	49428	49492	77	314	299	0	2635	2595	25	613	769	0	1.32813
44257	42951	72	12570	12932	43	17700	18073	51	147	183	0	988	961	0	-351	277	0	1.33121
21970	22462	60	11525	11838	43	12176	12506	50	119	111	0	585	755	0	-342	520	0	1.33531
65831	64159	86	18003	18127	52	22486	21740	63	297	262	0	1108	1123	9	62	1036	2	1.34044
112853	104186	95	46805	42685	83	55618	51351	82	733	527	0	2941	2778	28	-18	303	0	1.34147
107164	104069	82	41093	40519	78	50488	49490	78	340	481	0	2805	2738	26	-435	24	0	1.3425
40126	41884	79	9647	9860	40	16033	15974	47	117	214	0	860	808	0	60	748	0	1.34455
24170	24375	53	8749	9124	39	13062	13315	44	-5	222	0	705	621	0	20	500	0	1.3466
23035	23818	65	10980	11305	42	11117	11136	42	172	164	0	560	597	0	452	637	0	1.34865
99726	98240	81	30160	29709	77	53839	52219	79	514	538	0	2875	2651	27	160	556	0	1.35173
134509	126662	84	43422	41009	82	51157	48220	83	551	420	0	2773	2546	28	162	557	0	1.35481
21991	22040	64	10759	11030	42	9890	10292	41	-50	164	0	550	580	0	-345	117	0	1.35584
43051	43175	71	13857	14265	44	17774	17534	57	169	262	0	861	849	0	511	661	0	1.35584
44618	45215	65	15314	15653	48	19267	19276	54	212	265	0	1054	888	0	347	538	0	1.35687
144495	126754	98	54606	46678	88	68151	57923	88	646	955	0	3934	3371	33	406	1275	7	1.35892
38902	41125	64	9096	9392	39	15223	15461	45	382	305	0	712	700	0	-98	436	0	1.35892
46685	45542	74	18226	18257	53	17110	16948	52	253	360	0	747	819	0	61	343	0	1.36097
38658	37463	74	12327	12522	44	14770	15063	46	240	219	0	854	883	0	169	368	0	1.362
34732	36864	62	15360	15617	47	16600	16882	49	400	300	0	1002	996	0	285	972	0	1.362
33134	34024	65	16296	16459	48	14744	14546	47	8	107	0	691	743	0	-187	563	0	1.36302
46969	47792	66	14178	14467	45	18246	18586	53	230	162	0	1074	893	0	353	549	0	1.36302
55642	57218	76	15525	15481	48	24355	24531	69	226	274	0	1110	1258	12	-122	575	0	1.36713
40084	39520	76	15451	15245	49	15840	16192	50	66	121	0	909	902	0	339	771	0	1.37123
174233	150088	100	65826	56064	90	62350	53276	89	944	658	0	3477	3207	34	435	990	0	1.37534
108857	100332	84	40691	36595	80	51754	47407	82	674	712	0	2773	2561	30	-156	243	0	1.37842
196325	165276	99	62174	52648	93	87764	73917	95	994	891	0	4652	3854	38	916	546	0	1.3815
166968	139474	105	57155	47741	91	72313	61461	91	587	703	0	3481	3200	31	111	500	0	1.3815
22034	23365	54	15047	15501	47	10911	11210	42	-12	95	0	545	605	0	203	712	0	1.38252
209986	160312	98	101139	80033	97	88972	67854	96	1088	868	0	4456	3533	39	446	545	0	1.38355
139582	123938	101	58288	52883	85	65358	57977	86	559	493	0	3426	3376	30	743	820	0	1.38458
185697	147573	106	60584	48756	93	74869	60820	94	759	768	0	3953	3214	36	1517	1591	13	1.3856
94715	84787	90	23015	20712	61	60603	52474	81	532	618	0	3543	3202	31	100	367	0	1.3856
138003	122456	95	59179	52475	86	68835	61934	87	488	419	0	3770	3415	33	-191	72	0	1.38663
105567	102917	88	18246	18224	50	55509	54159	80	529	479	0	3070	3137	27	327	822	0	1.38868
96428	96042	80	24415	24341	64	39681	39098	77	413	395	0	2013	1930	22	582	646	0	1.38868
123565	112794	86	53851	48388	84	66850	59954	85	592	684	0	3368	3034	31	-95	309	0	1.39074
97191	96429	88	21604	21547	65	45573	44844	79	630	560	0	2566	2586	25	569	1235	7	1.39176
110121	106699	80	30564	29819	78	45643	45106	79	475	506	0	2392	2359	24	459	518	0	1.39382
155692	127127	95	55545	45413	89	56823	45609	89	526	516	0	2701	2444	29	747	1090	5	1.39382
76786	75145	78	23841	23465	69	28817	28640	74	183	212	0	1170	1238	11	-25	443	0	1.39587
240611	180800	103	93550	71418	102	89998	66614	102	1291	910	0	4739	3732	40	102	541	0	1.39792
13289	14455	40	5710	6233	34	8563	8984	39	345	221	0	405	368	0	943	1246	6	1.39792
113661	108943	82	38929	36379	79	55400	52243	80	591	493	0	2996	2884	28	638	1049	4	1.39997
173451	155419	91	59753	51880	89	95270	85150	91	1097	894	0	4824	4768	36	719	711	0	1.401
111104	107940	84	31907	31401	78	49265	47903	80	582	638	0	2808	2664	26	317	825	0	1.40203
49192	48326	77	17782	17796	51	17620	17677	50	35	200	0	811	754	0	-195	326	0	1.40305
86258	85890	78	34407	34431	75	36571	36175	76	461	320	0	2161	2080	23	758	885	0	1.40408
200596	162138	101	85928	70607	96	99681	79207	96	1115	921	0	5177	4048	42	490	913	0	1.40511
92066	92043	79	33129	32851	76	41142	39579	77	374	402	0	2227	2125	24	267	550	0	1.40613
44004	43932	78	20949	21604	56	15592	16012	47	46	139	0	818	735	0	-76	542	0	1.40613
67468	68278	85	15790	16030	47	31093	30663	74	448	266	0	1291	1510	16	74	257	0	1.40716
101657	101495	79	38963	38030	78	55061	54302	78	834	791	0	3054	2723	30	482	890	0	1.41126
35922	35206	64	14919	13820	62	20712	18852	83	-62	142	0	894	914	0	-111	209	0	1.41126
164888	139777	90	63091	50982	89	73734	59601	92	1154	726	0	4012	3241	37	572	837	0	1.41229
95217	92603	88	27603	27312	77	46860	46347	77	598	467	0	2667	2426	27	412	698	0	1.41537
111956	101388	88	45989	40886	81	57221	51538	82	468	474	0	2860	2715	29	516	893	0	1.41537
152714	132251	90	51289	43606	89	79431	69230	89	809	645	0	4031	3419	35	666	989	0	1.4164
92759	92854	79	16933	16560	52	41280	40385	78	261	372	0	2311	2378	23	-137	200	0	1.41742
102202	99925	84	30905	30708	77	57328	55477	80	448	275	0	2908	2770	28	589	665	0	1.41947
125743	114004	85	53526	46785	83	58310	51741	83	544	553	0	2877	2686	29	535	509	0	1.42358
186566	157168	107	65877	54342	93	80148	67554	94	738	764	0	4215	3630	35	1087	827	0	1.42974
131270	120528	85	42901	37688	84	63593	57313	85	616	452	0	3393	3043	31	-167	289	0	1.43076
19709	20907	49	6720	6999	37	10917	11081	43	-37	146	0	590	563	0	-218	230	0	1.4359
46398	46358	67	15384	15590	48	16454	15984	53	164	213	0	778	918	0	127	335	0	1.43692
84296	84760	77	33800	33482	76	36876	35529	76	312	429	0	1940	1913	21	286	665	0	1.43898
58448	60697	73	24747	25170	63	25165	25116	71	401	566	0	1181	1292	12	-65	192	0	1.43898
43023	43455	73	10548	10769	42	17707	18176	49	114	159	0	935	1032	3	-165	509	0	1.44
57710	56723	77	23226	23516	61	20222	20227	58	85	224	0	1146	1007	3	670	696	0	1.44
93106	93206	78	38145	37854	77	42586	42525	77	455	502	0	2294	2364	24	212	559	0	1.44308
199305	152609	98	64832	48238	95	90779	71200	96	1317	779	0	5031	3695	43	706	676	0	1.44308
43137	43018	76	20067	20302	58	14314	14262	48	95	167	0	797	799	0	-359	307	0	1.44411
221855	161976	101	81028	60882	98	115922	87037	100	1238	1151	8	5938	4311	46	1287	855	0	1.44513
37589	36772	74	12246	12274	44	15771	15966	47	82	170	0	593	689	0	-98	279	0	1.44719
223174	170508	105	92164	72882	103	101865	79276	103	1206	718	0	5416	4253	42	10	452	0	1.45027
117107	102933	97	47617	41876	86	49144	44112	85	693	390	0	2534	2364	26	705	859	0	1.45129
57665	57186	81	16527	16683	49	22776	21975	62	407	239	0	1135	1076	8	-78	733	0	1.45232
53019	55794	70	28459	28893	72	22035	22362	68	262	222	0	1294	1278	11	213	1050	3	1.45232
71558	73511	75	28291	28262	73	26859	26541	72	279	277	0	1307	1497	15	677	1047	4	1.45334
230773	177716	105	66905	51026	104	100981	77381	107	1217	962	0	5033	3889	41	486	831	0	1.45437
57011	57844	74	24500	24420	62	20309	20467	54	208	265	0	956	942	0	622	621	0	1.45437
52241	51940	74	18221	18202	54	21035	20550	58	163	286	0	1136	1120	8	-536	210	0	1.45642
54071	53109	79	17122	17171	52	20031	20016	55	298	230	0	1033	1060	6	316	1166	5	1.45642
106360	104841	96	57096	56061	79	53977	52078	79	758	590	0	2873	2725	28	202	669	0	1.45745
102973	100326	87	38010	37439	78	47171	45697	78	352	407	0	2544	2444	25	551	913	0	1.46361
169296	135296	96	69055	54447	92	93656	74224	93	783	703	0	4471	3792	37	-73	582	0	1.46361
127185	123807	85	53119	51997	81	60761	57967	83	1109	964	0	3217	3226	28	94	415	0	1.46463
208539	166111	106	71238	56385	97	97047	77543	97	1089	978	0	5023	3807	41	-87	352	0	1.46566
262198	196043	119	137105	102259	110	148246	119329	110	1536	1181	14	7906	6605	47	1446	1211	8	1.46669
276106	200603	125	93808	70058	109	123562	90599	110	1248	921	0	6343	4669	46	461	602	0	1.46669
263702	197061	103	135983	106150	101	152066	112835	102	1689	1344	16	8350	6417	51	975	837	0	1.46771
61595	55418	78	41981	37593	76	16236	16219	48	202	209	0	896	835	0	573	681	0	1.46874
197687	159954	99	68867	55792	94	93975	75851	95	1207	834	0	5100	3915	40	-128	336	0	1.47285
32311	34263	53	4970	5077	33	12073	12414	43	229	164	0	602	578	0	657	608	0	1.47387
117296	113228	82	37025	35916	79	56230	54755	81	689	667	0	2831	2533	28	-197	279	0	1.4749
69313	69041	84	21592	21974	61	30414	29540	74	558	386	0	1525	1527	15	1181	1123	7	1.47695
132244	128143	86	34844	33883	80	75021	72411	83	828	496	0	4133	3941	33	217	339	0	1.479
129438	116928	88	45089	40191	84	64745	59329	84	805	651	0	3173	2705	31	554	590	0	1.48106
213246	168261	97	102607	85696	95	84534	66171	96	1304	1002	2	4457	3524	37	353	369	0	1.48311
104608	106667	81	29016	29212	68	56359	55658	80	532	546	0	2922	2979	27	301	374	0	1.48311
42498	44437	68	13646	14153	44	15607	16092	49	96	139	0	802	979	0	-368	292	0	1.48311
180046	150676	94	56963	47248	90	84009	69416	92	975	944	0	4262	3475	37	-206	372	0	1.48516
109680	106132	84	32012	31387	78	54023	52646	80	606	457	0	2570	2724	26	337	389	0	1.48516
114420	105737	87	45907	42378	82	56975	52514	84	585	490	0	3020	2846	29	-351	75	0	1.48619
124443	107932	88	58472	50002	86	48521	42390	86	528	491	0	2633	2106	28	607	866	0	1.49132
30727	31033	70	9524	9696	41	15419	15617	48	164	214	0	785	913	0	893	979	0	1.49337
197248	165764	98	77709	64934	94	98044	84546	95	1123	850	0	5139	4236	40	1279	795	0	1.4944
303476	212027	121	106285	74045	121	137614	94152	121	1873	1082	10	7256	5119	47	560	662	0	1.49543
20727	19735	57	6630	6760	36	9293	9496	41	73	112	0	509	553	0	1280	956	0	1.49748
120513	119848	89	32682	32096	78	56706	54898	80	520	517	0	2979	2897	27	399	662	0	1.49851
181690	144563	95	79414	62690	94	93982	73834	94	1040	708	0	4794	3906	40	816	650	0	1.49953
36161	31898	83	13248	10804	83	19498	15934	83	-52	59	0	1074	814	0	53	322	0	1.49953
109048	104600	87	35546	34476	80	37310	36052	80	376	596	0	1966	1943	21	355	541	0	1.50056
256614	184288	110	101851	73397	107	106335	78730	107	1147	1151	9	5627	4247	43	903	684	0	1.50261
180935	140206	101	64758	48596	95	70742	54851	96	843	584	0	4125	2976	40	832	1183	6	1.50466
99835	97496	89	32489	32256	77	45705	43891	79	533	420	0	2241	2008	26	1035	852	0	1.50466
42036	44355	69	18224	18692	50	17411	17169	55	-5	239	0	936	1069	6	426	539	0	1.50466
39605	40865	72	7820	8003	38	16092	15922	49	55	150	0	889	922	0	1177	846	0	1.50877
90260	89278	80	31145	30677	76	48274	47065	77	446	491	0	2369	2455	24	345	408	0	1.5098
88942	88155	78	19965	19742	56	36673	35866	76	558	361	0	1836	1921	22	105	385	0	1.51082
49706	50881	67	17488	17924	50	18199	18207	49	327	368	0	1142	1100	8	82	511	0	1.51082
170523	135289	97	66485	51313	94	80616	65656	93	815	553	0	4384	3129	41	-246	295	0	1.51082
211679	158335	102	71709	52910	101	99465	73331	104	1138	815	0	5028	3746	43	-374	421	0	1.51082
149213	129179	88	46649	39939	86	56012	47773	87	535	512	0	2709	2404	29	485	504	0	1.51698
34761	37477	68	12071	12567	42	14232	15023	46	44	112	0	658	621	0	-432	37	0	1.51801
20171	19422	75	6671	6824	36	9605	9469	41	-39	74	0	315	389	0	-249	93	0	1.52314
16443	17784	58	8526	8819	39	10462	10568	42	229	178	0	577	711	0	-408	38	0	1.52314
49423	50820	78	18624	18924	53	19664	19536	58	247	160	0	939	1048	5	372	419	0	1.52416
52060	52397	72	23392	23560	67	20354	20550	60	191	282	0	1106	1071	7	-277	384	0	1.52519
44618	45815	67	19425	19898	55	18514	18611	55	130	327	0	1046	1086	7	579	731	0	1.52622
27567	25695	70	14791	15169	47	12715	13094	45	0	210	0	609	576	0	717	803	0	1.52724
161768	137289	91	61104	52170	89	70077	60383	91	675	725	0	3675	3183	36	729	478	0	1.52827
39588	40515	60	12027	11921	44	14576	14339	48	357	269	0	836	788	0	225	308	0	1.53032
128117	121264	94	34061	33048	83	56723	55630	84	805	744	0	3045	3100	28	600	686	0	1.53238
35815	37520	67	18271	18373	52	13243	12917	47	321	227	0	619	752	0	-105	454	0	1.5334
84816	75354	85	37125	32909	80	35504	32265	80	433	423	0	1795	1614	22	-59	636	0	1.53443
124846	120253	86	41098	40069	81	65550	63207	83	386	620	0	3500	3431	30	460	926	0	1.53545
193827	151684	97	72009	57398	95	89667	70153	95	1093	769	0	4880	3784	41	488	568	0	1.53751
55220	55802	77	23555	23757	65	20986	20851	53	375	255	0	947	828	0	270	481	0	1.54161
82460	81420	80	26778	26752	74	31380	30981	75	191	238	0	1807	1613	20	1166	607	0	1.54264
62192	60708	75	24939	25109	72	24678	24573	64	261	214	0	1273	1306	12	-90	376	0	1.54367
38148	39370	68	10235	10457	41	15119	15691	47	30	138	0	861	903	0	-319	79	0	1.54469
169985	143896	91	54667	46147	90	67956	55701	91	697	617	0	3499	2988	33	1824	2217	13	1.54572
150148	128796	91	64720	56748	89	74704	65016	90	596	688	0	3817	3194	34	674	565	0	1.54674
131530	121154	85	48777	44697	84	69291	64641	85	517	582	0	3743	3398	32	835	805	0	1.54777
144955	129266	92	58816	51608	88	76155	66484	89	866	653	0	4106	3762	35	-9	409	0	1.55085
127980	115172	98	47058	41159	84	59140	51940	86	935	739	0	3105	2783	30	308	502	0	1.55085
127489	116751	86	50954	46144	84	55659	50474	84	662	537	0	2879	2810	28	-130	234	0	1.55496
57370	55808	78	15932	15900	49	22334	21722	64	302	297	0	1141	1308	11	211	738	0	1.55701
43027	43421	71	14203	14347	46	16878	16419	50	427	328	0	831	906	0	-295	339	0	1.55701
28818	29300	61	9865	9875	42	15352	15728	50	46	182	0	690	769	0	-41	384	0	1.56317
59004	58014	76	14015	14107	45	21258	21477	69	128	172	0	902	1002	1	-173	90	0	1.56419
161020	129495	107	71697	59366	90	67566	55376	90	1096	921	0	3263	2739	32	156	604	0	1.56727
56189	55459	74	15671	15072	50	22957	21606	68	158	339	0	1161	975	0	-289	181	0	1.5683
47918	49448	70	18138	18247	51	16851	16296	53	88	242	0	1024	941	0	-75	281	0	1.57035
78631	78812	76	20311	20283	56	28828	27762	75	204	206	0	1349	1603	16	-255	272	0	1.57138
110259	106873	81	27573	26754	78	49573	48243	80	790	732	0	2523	2446	23	460	522	0	1.57446
151322	128332	90	54632	44943	89	58829	50160	89	621	480	0	3024	2559	30	7	495	0	1.57548
101468	101472	80	23358	23298	64	50456	49649	80	681	554	0	2548	2718	25	-66	145	0	1.57651
66725	66263	84	20428	20219	57	26009	26468	73	425	285	0	1388	1450	15	741	672	0	1.57959
118924	113244	83	55156	49755	83	64735	58063	84	686	568	0	3530	3299	31	369	766	0	1.57959
25508	30585	42	5901	6294	34	12732	12820	45	87	127	0	604	632	0	229	858	0	1.57959
289312	201849	117	112104	85003	113	130561	92094	115	1757	1309	19	6493	4509	47	1124	1696	12	1.58369
106866	101117	83	43170	40221	81	54018	50543	82	687	804	0	2891	2759	28	539	954	0	1.58575
127482	113277	87	48891	42734	85	55910	49621	85	829	600	0	2988	2873	29	247	479	0	1.5878
116124	113201	84	29242	28685	78	55266	53416	81	169	431	0	2957	2736	29	85	604	0	1.58883
68035	68554	84	30425	30733	73	30404	30459	74	442	451	0	1427	1699	16	89	391	0	1.59293
45812	46916	64	7740	7897	37	21132	21001	57	149	375	0	1285	1279	12	72	484	0	1.59498
130259	125097	83	40694	39302	81	53979	51584	81	507	547	0	2736	2792	28	1492	1897	12	1.59498
201133	154642	94	75560	57338	94	109336	82090	97	1126	996	0	5470	4274	42	1074	1628	12	1.6032
167902	140424	89	62978	51588	88	67077	56162	90	789	577	0	3465	2729	36	758	680	0	1.6032
119411	108969	98	44439	40790	82	51544	46410	83	586	478	0	2549	2376	27	787	1474	11	1.60422
158173	125565	106	70474	58266	93	77997	62384	95	881	722	0	4254	3262	38	248	642	0	1.6073
89842	89333	88	24701	24487	68	40049	39133	78	159	184	0	2063	2067	22	-442	55	0	1.60833
80328	82272	75	22235	22010	61	33948	33450	75	329	402	0	1743	1896	19	-41	424	0	1.61141
232677	154442	110	78867	53788	109	106461	71723	110	1130	785	0	5492	3526	51	688	727	0	1.61346
62337	64822	75	20832	20723	59	25935	25532	73	57	243	0	1511	1404	16	471	430	0	1.61449
64383	64506	77	15823	15950	48	23441	23250	67	155	206	0	1161	1096	8	308	607	0	1.61654
61119	62335	84	17513	17916	50	23077	23590	64	167	207	0	1255	1173	12	142	663	0	1.61756
120217	118796	84	61755	60821	81	60119	58959	81	549	525	0	3341	3385	30	115	317	0	1.61859
257118	193300	128	103594	79338	111	106026	79805	111	1230	967	0	5505	4285	43	804	721	0	1.61962
32361	32335	69	15614	15965	48	13426	14103	44	-70	152	0	650	736	0	-108	466	0	1.62167
123051	119427	92	37508	36625	79	49832	48459	79	694	635	0	2596	2505	25	411	559	0	1.62167
118380	117276	81	51872	50992	79	57089	55388	81	592	585	0	3094	3022	30	202	599	0	1.6227
166756	138153	96	65732	53278	92	72276	59491	92	575	478	0	3855	3202	34	945	1098	5	1.6227
23141	23760	59	7602	7836	38	10685	10850	41	162	218	0	382	532	0	1000	1130	7	1.62372
88462	90379	79	35135	35096	75	34906	34071	76	553	412	0	1840	1922	20	134	312	0	1.62372
37651	36464	70	13903	13799	47	15931	16472	48	218	139	0	766	807	0	521	583	0	1.62475
62801	63313	74	18169	17825	53	25798	25365	72	476	416	0	1378	1366	15	116	561	0	1.6268
66512	67512	72	26941	27011	70	25384	25510	73	353	316	0	1695	1677	18	-163	804	0	1.6268
269665	201658	110	121913	98611	103	151234	115813	105	1560	1369	16	8358	6522	48	845	903	0	1.62783
122804	118071	83	35994	35883	79	61717	60011	83	531	656	0	3287	3069	29	-583	100	0	1.63193
94129	93979	79	41558	41300	77	35115	35170	76	310	452	0	2203	2286	22	-303	149	0	1.63296
44863	45071	72	17243	17264	53	15720	15665	48	101	248	0	943	798	0	26	525	0	1.63501
176277	146565	101	75952	62836	92	81110	69684	91	798	723	0	4502	3651	38	-383	281	0	1.63707
62314	63582	75	18404	18654	51	26301	26173	69	430	332	0	1169	1334	11	313	329	0	1.63912
178993	145214	93	73465	58404	91	81406	65425	92	971	802	0	4043	3117	37	-23	332	0	1.64014
245109	176752	108	103837	74649	104	135840	96320	106	1280	955	0	6810	4956	48	70	566	0	1.64014
212605	167619	96	82347	63714	94	107184	82185	95	919	686	0	5713	4352	43	536	523	0	1.64014
71028	74582	73	34317	35015	73	31082	31540	73	505	483	0	1805	1794	19	-317	277	0	1.64014
55730	56215	76	19753	19882	59	21759	21367	65	28	206	0	1206	1232	11	437	657	0	1.64117
64744	65957	78	13554	13575	45	22303	22064	62	189	403	0	1451	1325	15	46	508	0	1.6422
141911	119266	92	63184	53482	91	60721	50240	89	928	726	0	3194	2902	30	719	834	0	1.64425
57926	58492	78	23549	23831	65	20447	20645	53	356	333	0	1118	1138	9	371	661	0	1.64425
289180	191731	128	115649	78339	122	133093	91371	123	1576	1126	10	6901	4548	49	598	643	0	1.64733
47050	47598	72	11037	11058	43	18793	18370	55	151	189	0	794	944	0	119	476	0	1.64836
172775	144641	95	63808	53499	91	70643	62704	90	879	642	0	3841	3398	33	-3	425	0	1.64938
103662	102822	84	34608	34205	78	44875	44527	79	688	563	0	2410	2127	25	317	481	0	1.65246
48076	48679	71	21519	21854	54	19700	19691	56	207	224	0	1058	1009	3	912	697	0	1.65349
129970	114659	92	55763	48907	87	73781	64836	90	847	692	0	3473	3127	32	942	648	0	1.65349
175658	145466	94	71935	59719	92	86749	72300	94	742	742	0	4390	4129	35	1194	1143	6	1.65554
147361	127262	96	60565	52513	88	75605	64704	89	797	654	0	3877	3367	34	352	575	0	1.65862
34331	34716	52	9286	9413	40	13427	13719	45	14	92	0	861	865	0	-237	300	0	1.65965
116925	105448	86	46863	41669	83	51016	44740	83	367	497	0	2625	2291	27	544	573	0	1.65965
21800	22760	51	5162	5279	34	8634	9425	38	163	163	0	443	375	0	241	514	0	1.65965
19176	20534	55	10547	11049	42	9125	9278	40	-44	98	0	410	418	0	262	713	0	1.66067
136149	108987	96	50928	39794	92	69851	56003	93	556	429	0	3748	3010	35	-151	348	0	1.66272
34247	35236	57	10495	10689	41	17438	17464	48	104	231	0	1035	1092	7	248	442	0	1.66272
89073	88570	94	29791	29511	76	37824	37090	76	418	466	0	2012	1990	22	438	582	0	1.66375
37301	36762	70	15450	15708	47	15527	15905	47	145	262	0	811	874	0	919	734	0	1.66478
156167	133299	91	57234	48502	90	70995	62634	89	819	535	0	3816	3141	35	340	451	0	1.6658
51176	51500	73	17288	17337	51	20471	19876	57	107	103	0	897	955	0	929	606	0	1.66683
168519	132538	100	63551	49741	93	81288	65187	93	890	789	0	4385	3505	38	-129	396	0	1.66786
69522	70658	91	25128	25150	72	24778	24510	72	245	271	0	1521	1457	16	18	212	0	1.67094
128564	123387	85	38057	36501	80	60730	58250	82	756	621	0	3231	2951	30	-294	176	0	1.67196
82356	83437	75	37372	37015	76	34996	34739	76	101	363	0	1708	1757	19	420	398	0	1.67196
184291	152834	96	84163	71183	94	80983	68382	93	852	726	0	4374	3353	39	87	645	0	1.67299
32038	32163	69	15167	15459	48	13318	13462	45	270	261	0	587	552	0	107	258	0	1.67504
33547	33511	72	13285	13625	45	14224	13968	47	168	194	0	774	730	0	547	659	0	1.67915
141186	135080	87	49359	47660	82	68122	66531	83	867	900	0	3630	3711	31	415	443	0	1.68017
164907	136764	102	60948	51587	92	86286	70918	94	979	851	0	4258	3493	37	1033	1582	12	1.68017
73276	73287	79	18144	17991	53	28748	27864	75	334	283	0	1585	1535	17	349	524	0	1.68325
87000	86605	80	23960	23990	62	34943	34491	76	166	204	0	1842	1944	19	132	557	0	1.68838
208168	187056	96	74555	68066	90	87977	79052	92	1380	1195	14	4847	4427	37	831	981	0	1.68838
75246	73015	85	33414	33129	74	27351	27173	73	274	290	0	1608	1518	19	-172	199	0	1.69044
169900	147414	88	61169	51730	88	91152	77359	90	1102	971	0	4970	4250	38	282	930	0	1.69044
98977	96424	83	33175	32622	79	53330	52229	80	349	522	0	2876	2838	26	673	1187	8	1.69249
104976	101861	87	26538	26674	75	41737	40123	77	303	363	0	2337	2177	25	754	652	0	1.6966
177039	141369	96	66626	51501	94	88709	70737	95	890	1025	3	5037	3762	43	-101	414	0	1.69762
164564	127835	105	61402	47594	92	64877	52034	93	730	583	0	3410	2885	33	-20	610	0	1.69865
34619	36473	67	15163	15745	48	15526	16156	47	15	172	0	719	741	0	-225	138	0	1.69865
35317	34313	75	13326	13661	44	14524	14363	49	32	166	0	523	662	0	-214	290	0	1.70275
30248	30409	70	15356	15545	50	11741	11890	46	155	238	0	552	404	0	232	715	0	1.70378
112390	110255	81	33066	31744	79	62849	60476	81	760	690	0	3293	3268	30	1155	1094	5	1.70481
115501	108533	85	50727	46426	81	55037	49673	82	381	399	0	3217	2593	32	494	1093	5	1.70583
201461	159650	98	67692	54946	94	90625	74870	96	866	923	0	4831	3831	38	5	693	0	1.70686
199563	161445	99	65117	51980	96	77848	65321	97	990	750	0	3928	3388	34	401	1013	2	1.70994
141818	127428	87	67309	61741	86	61650	55363	86	654	416	0	3198	2758	31	2	690	0	1.70994
255734	187551	123	119703	91402	105	97327	70364	106	1309	897	0	5436	3777	44	562	671	0	1.71302
48841	51349	68	20049	20408	53	19627	20200	51	73	126	0	1050	1042	5	40	370	0	1.7202
65318	65150	74	16003	16009	47	25429	25466	73	384	270	0	1332	1232	11	662	641	0	1.72225
24412	24812	52	6584	6810	36	11047	11308	41	118	238	0	415	629	0	-403	67	0	1.72328
82275	76475	80	31816	28793	78	28637	25791	78	654	523	0	1630	1575	18	549	633	0	1.72431
173356	159619	93	68176	63837	88	75048	70504	89	778	755	0	3873	3536	33	879	756	0	1.72533
82330	78629	95	25310	23024	95	34142	31152	95	424	316	0	1869	1647	19	291	784	0	1.72533
193220	152530	101	61748	48467	95	81324	64346	96	643	641	0	4352	3321	37	600	502	0	1.72739
70131	72530	67	22054	22174	62	28105	27733	75	345	229	0	1391	1534	17	393	539	0	1.73047
232985	196568	101	84423	70913	97	104581	88164	99	1379	1119	10	5595	4725	41	594	686	0	1.73252
29772	30632	63	10744	10916	41	13734	14002	49	273	243	0	598	708	0	574	615	0	1.73354
20888	22260	62	7699	8058	38	9379	10117	39	128	200	0	576	582	0	-223	81	0	1.74176
38045	39244	70	16803	17258	49	16187	16468	46	100	184	0	707	735	0	-250	296	0	1.74689
62116	62115	87	16565	16549	51	24799	24906	65	237	446	0	1368	1342	14	-370	213	0	1.74791
62194	60070	79	20462	20809	55	20366	20481	63	130	158	0	1172	1207	10	1248	1200	6	1.74894
48075	47938	74	9037	9042	40	18726	18865	54	371	255	0	988	964	0	458	692	0	1.74894
59037	61381	72	16861	16988	49	24019	24259	69	212	405	0	1209	1249	13	701	1133	6	1.74894
104038	104388	80	54314	53963	78	59900	58895	79	486	744	0	3227	3200	29	-12	477	0	1.75099
40874	41427	72	15837	16366	46	16773	16476	50	131	175	0	821	860	0	-62	377	0	1.75099
121673	111556	85	43897	39719	83	52682	48314	84	592	526	0	2529	2245	26	113	609	0	1.75202
28693	29165	54	7093	7396	37	12960	13510	42	223	174	0	722	771	0	-649	22	0	1.75202
60397	61455	75	27025	27296	72	23528	23608	65	371	313	0	1168	1144	10	-184	747	0	1.75202
214141	167710	105	75177	59606	97	109940	83508	99	1302	1144	10	5708	4219	46	1276	1875	18	1.75305
82582	84036	77	30508	30319	74	37445	36385	76	698	334	0	1765	1721	20	420	919	0	1.7551
190631	148197	99	70428	55588	96	73924	59048	97	285	277	0	3856	3028	35	735	725	0	1.75612
40064	39950	69	17564	17803	52	14572	14718	46	250	263	0	934	822	0	-119	257	0	1.75818
121984	109886	86	66888	60362	84	42233	38064	83	633	643	0	2080	1874	24	268	324	0	1.7592
58576	59553	73	20120	19993	57	23823	23725	65	89	381	0	1222	1189	12	425	467	0	1.76023
34130	34634	82	13159	13538	44	13955	14504	45	-66	202	0	862	891	0	338	510	0	1.76023
56541	59362	64	22779	22999	59	26373	25990	72	66	237	0	1427	1422	16	-493	207	0	1.76228
111132	105459	81	48471	45419	81	54681	51387	81	365	361	0	3195	2875	28	-282	732	0	1.76228
142353	120431	93	57087	47579	87	65084	54209	88	475	391	0	3188	2863	31	224	389	0	1.76331
62210	62375	76	17660	17592	51	20037	20115	56	157	350	0	912	892	0	384	355	0	1.76741
115093	107976	83	61250	57480	84	63557	58630	84	921	848	0	2968	2579	30	1350	968	0	1.76741
61647	59135	86	19487	19205	53	21325	21854	58	106	242	0	1354	1280	13	-345	226	0	1.76844
25532	25753	57	8045	8278	37	10363	11000	40	116	204	0	504	497	0	54	170	0	1.76844
92357	89215	84	25033	24639	69	34765	33481	77	532	420	0	1740	1757	20	131	399	0	1.76844
144133	127027	88	37394	32641	83	70889	64292	87	981	835	0	3429	3295	30	-4	523	0	1.76947
165899	135268	95	65702	52208	91	74957	61194	91	611	447	0	3760	3095	35	730	1363	8	1.76947
111130	108105	79	34195	33601	77	53152	51502	79	649	483	0	2737	2466	27	875	1276	8	1.76947
25021	27256	46	6107	6408	35	9850	9874	41	-89	79	0	623	551	0	285	375	0	1.77049
155074	129757	94	56692	46767	89	71101	60825	90	803	580	0	3896	3087	38	1231	1106	7	1.77152
137152	121016	87	45578	39553	85	58462	51479	85	717	673	0	3153	2433	33	110	1134	5	1.77357
217063	170630	101	84185	65676	98	84148	67724	98	1082	780	0	4982	4034	40	1763	890	0	1.7746
61672	62847	73	14062	14440	44	26795	26337	72	529	295	0	1578	1438	16	430	554	0	1.7746
69861	70650	75	16043	16065	47	24636	25335	68	196	176	0	1096	1177	11	427	1005	1	1.77563
147596	128202	96	49771	43178	87	73811	64983	87	479	478	0	3670	3114	34	1016	1446	15	1.77665
173674	139353	100	64484	51514	95	76972	62884	96	671	730	0	4056	3288	36	80	484	0	1.78384
27598	28036	70	10821	10832	43	11582	11923	44	134	175	0	702	745	0	880	726	0	1.78589
201460	171981	106	78935	67201	96	84264	72840	96	1159	942	0	4774	3919	39	365	733	0	1.79102
159192	138280	90	54953	47269	89	73756	64663	92	706	628	0	3704	3177	34	-135	500	0	1.79102
75981	76816	78	26479	26277	74	32277	31970	75	239	361	0	1555	1529	17	101	666	0	1.79307
137451	124671	95	74960	69549	85	59686	53480	84	662	544	0	3206	2963	31	677	750	0	1.80231
93033	93560	86	38717	38227	78	44034	43553	78	534	492	0	2397	2272	25	709	954	0	1.80539
158712	134380	103	57555	48384	92	67503	57718	98	931	923	0	3621	3141	33	997	907	0	1.80539
101689	100544	82	39183	38017	78	50295	49298	78	418	463	0	2495	2520	24	322	522	0	1.80847
127987	117079	87	47140	42858	84	69042	62852	84	702	649	0	3722	3124	35	1308	1347	10	1.80847
208620	157182	103	92213	69217	99	87370	67472	98	1175	546	0	4449	3451	39	-206	301	0	1.8095
37950	38983	67	7027	7085	37	16736	16483	50	175	183	0	836	791	0	373	559	0	1.81052
116450	114792	80	30667	29968	78	44786	43427	79	137	236	0	2353	2255	25	674	625	0	1.81155
21820	23569	53	8933	9162	40	10974	10988	42	276	243	0	552	545	0	472	777	0	1.81155
154763	134900	90	51016	43944	89	75878	65717	91	686	717	0	3982	3466	33	377	682	0	1.81155
78464	80580	75	35699	36034	74	35558	35495	74	447	288	0	1531	1632	18	-313	235	0	1.81155
76642	76996	77	27738	27935	74	27317	26383	74	298	392	0	1469	1326	14	-79	589	0	1.81668
187656	151208	100	69054	54458	94	85425	68699	93	912	641	0	4831	3815	40	689	863	0	1.81976
67090	68919	74	26344	26562	72	31306	31014	75	224	276	0	1698	1755	19	63	763	0	1.82592
160968	131629	101	55334	44838	89	67214	53658	91	762	600	0	3539	3135	32	890	726	0	1.82797
186560	152629	100	67495	54076	90	78857	65892	91	774	609	0	4212	3646	36	-337	304	0	1.83618
23820	25021	54	5417	5433	34	11311	11750	41	110	195	0	670	694	0	-292	333	0	1.83823
25114	27312	54	9006	9092	40	12751	13081	43	288	388	0	553	544	0	-447	73	0	1.84029
159428	149901	86	59875	55957	86	69733	65519	86	693	823	0	3844	3540	33	557	360	0	1.84029
273898	228953	125	131728	114149	117	195484	165750	119	1734	1408	20	10203	8353	53	1648	2829	17	1.84131
65390	64921	90	24351	24532	67	26350	26304	72	494	337	0	1555	1419	16	160	670	0	1.8526
87617	86419	78	35939	35793	77	34800	35009	76	243	325	0	1798	1884	20	218	861	0	1.85568
24902	24302	66	6792	6895	37	12017	12055	45	218	240	0	744	712	0	283	717	0	1.85671
109015	109541	80	35072	34612	78	56143	55851	80	508	727	0	3059	2863	29	576	775	0	1.86081
79399	78316	77	24603	24415	68	34233	33625	75	365	299	0	1745	1651	19	-571	7	0	1.86287
41357	41056	76	12518	12643	45	19336	20224	55	-75	128	0	1074	1131	9	-266	360	0	1.86389
52709	52032	81	21085	21457	59	21843	21444	63	295	304	0	1104	1071	7	262	572	0	1.86389
143968	124589	98	54222	45256	86	61993	53741	87	923	631	0	3417	2865	33	767	1083	4	1.86492
81229	81261	77	27758	27671	75	30691	29948	76	470	425	0	1440	1770	18	535	906	0	1.86595
26648	28731	57	10338	10600	42	11432	11095	44	-127	101	0	759	742	0	259	642	0	1.86595
44005	42626	72	17650	18264	49	16239	16089	52	204	189	0	867	866	0	151	315	0	1.86697
108840	106482	84	32301	31756	78	52105	50164	80	627	551	0	2784	2617	27	1081	746	0	1.86697
144716	136355	84	46646	44432	82	60709	56800	83	692	642	0	3263	3016	31	432	473	0	1.868
76971	77622	78	30157	30074	74	29810	28880	73	248	255	0	1473	1492	17	196	483	0	1.868
172795	143560	99	60702	51204	90	67523	56749	89	937	889	0	3862	3264	35	125	459	0	1.86903
113055	111577	88	44380	43657	80	49505	48262	81	253	400	0	2985	2961	27	-593	90	0	1.86903
159024	134523	89	66110	56794	89	67010	55637	89	580	493	0	3504	2970	33	794	801	0	1.86903
65152	64891	83	16219	16057	50	24906	24878	72	90	237	0	1391	1399	16	196	691	0	1.87108
22785	23560	61	8119	8360	39	10102	10448	40	-80	238	0	753	586	0	190	493	0	1.87826
147692	131696	104	46902	42379	85	67497	60316	87	762	703	0	3414	3182	32	1139	817	0	1.87826
42635	44247	67	14133	14281	46	15050	14466	47	207	137	0	822	737	0	613	586	0	1.87826
26277	26917	60	8883	9154	40	10968	11200	41	80	228	0	605	696	0	-32	602	0	1.87826
231395	179195	110	103819	82283	99	111282	86287	99	1140	996	0	6180	5001	43	1202	906	0	1.87929
30013	29529	68	18538	19035	55	11576	11836	43	108	154	0	737	604	0	175	325	0	1.88134
37577	37949	70	11957	12208	44	13512	14243	45	-36	162	0	803	783	0	-215	618	0	1.88134
199038	153924	99	62300	49179	97	83904	65866	98	1108	708	0	4566	3588	41	1486	937	0	1.88237
196310	160703	94	71618	58237	93	87946	70234	93	959	724	0	4443	3319	40	455	1180	6	1.88237
163808	140056	91	58536	50629	89	57804	48468	89	900	682	0	3098	2639	29	334	710	0	1.88237
38523	39151	70	13001	13032	45	14691	15137	46	81	167	0	762	845	0	-56	167	0	1.88647
112847	110269	88	33185	32336	78	41061	40122	78	372	522	0	2238	1987	25	-84	632	0	1.88647
155780	138672	93	62321	54764	89	67578	59165	90	971	666	0	3480	3230	31	533	967	0	1.8875
23072	23071	49	9418	9548	40	10019	10413	41	-12	89	0	442	496	0	-215	281	0	1.89058
133675	116180	100	49259	41080	86	51432	44081	86	689	559	0	2926	2307	31	283	509	0	1.89161
82309	83522	75	41843	41731	77	37694	38055	75	477	423	0	1965	1809	20	680	737	0	1.89366
209241	161204	101	74412	57521	100	107262	83603	100	909	831	0	5783	4419	42	891	707	0	1.89469
107944	103582	97	34284	33499	78	45915	44467	79	536	464	0	2222	2395	24	232	391	0	1.89571
53122	52666	84	8630	8734	39	19663	20149	55	47	139	0	1166	1118	9	525	529	0	1.89982
111843	109306	82	37371	36531	80	65249	63448	81	722	857	0	3494	3475	30	356	417	0	1.90084
223642	170352	110	104898	80692	105	118401	90713	107	1400	1182	12	6436	5064	43	971	741	0	1.90084
77104	78376	77	26350	26372	65	32295	32997	75	576	352	0	1838	1669	21	173	480	0	1.90084
67536	66035	90	21083	21052	55	26203	25438	73	304	269	0	1367	1391	14	212	437	0	1.90187
60809	60643	89	25206	25393	70	23669	23322	65	201	193	0	1187	1288	12	-13	428	0	1.90392
182247	142576	101	65444	51157	95	69220	55406	95	1053	659	0	3801	3010	37	337	514	0	1.90392
53546	54207	72	25384	25515	72	22106	22287	59	260	282	0	1412	1357	16	-244	410	0	1.90598
102109	100120	80	41843	41002	79	49838	47149	80	602	497	0	2935	2909	28	492	650	0	1.90598
94200	92748	79	23792	23582	70	39794	40301	77	308	328	0	2169	2236	23	-141	626	0	1.907
140538	127733	87	59466	52522	88	66706	58814	88	325	721	0	3364	3164	30	330	787	0	1.907
16872	17656	46	8470	8769	39	9057	9453	40	-36	147	0	638	604	0	16	186	0	1.91008
37025	36759	72	10920	11172	42	12705	13070	44	114	207	0	751	667	0	-32	520	0	1.91111
44588	44411	79	15934	15759	49	17561	17445	52	62	149	0	863	925	0	-496	35	0	1.91624
200886	163836	97	81191	64868	95	93325	76923	93	1049	758	0	4669	3633	39	-83	480	0	1.91829
156601	135008	93	50176	42625	87	92651	80380	90	837	679	0	4387	3805	36	686	656	0	1.91932
70692	72647	76	20792	21342	54	26256	26912	63	173	270	0	1392	1316	14	440	478	0	1.91932
26629	25521	69	7184	7309	37	11519	11734	42	-21	207	0	640	709	0	-150	215	0	1.92034
93432	93148	78	39876	39622	77	40050	39612	76	589	530	0	2015	2124	22	827	1322	10	1.9224
164790	140515	92	60323	52815	89	72027	62781	90	889	496	0	3637	3194	32	722	498	0	1.9224
44516	45707	70	11021	11261	42	21386	21335	55	26	288	0	1038	1094	9	171	709	0	1.92342
137179	119527	87	51025	43857	85	55942	48567	87	528	473	0	3202	2767	30	79	364	0	1.92445
62882	63894	74	13748	13599	48	22423	22426	62	463	284	0	1294	1399	13	150	443	0	1.9265
32417	32375	77	10943	10956	42	12909	13095	47	-47	162	0	645	589	0	-199	90	0	1.9265
34249	36305	50	12929	13324	45	14572	14080	48	112	364	0	992	928	0	292	389	0	1.9265
77776	68280	84	27722	23673	78	27596	23878	78	305	301	0	1479	1218	12	371	757	0	1.92856
132371	118154	87	46602	39889	85	60658	52366	85	454	568	0	3513	3022	32	969	1058	3	1.92958
132929	117271	90	49406	43001	84	54457	47484	85	527	587	0	3131	2693	30	1221	1019	2	1.92958
154246	125287	94	55035	45392	89	70634	57175	90	570	366	0	3897	3360	36	86	538	0	1.92958
25084	25566	55	8475	8569	39	10749	10827	42	87	132	0	532	546	0	-552	26	0	1.93574
165691	142945	91	69086	59259	91	76269	64871	91	1094	791	0	3878	3456	34	1506	1262	15	1.93882
45670	46785	69	9168	9597	39	18643	19526	54	246	227	0	787	905	0	1085	784	0	1.93985
122662	120551	80	41216	40539	79	54967	52870	79	549	542	0	2951	2798	30	-287	459	0	1.93985
65013	64878	78	27678	27527	73	26936	26725	72	177	230	0	1316	1329	12	-229	444	0	1.94087
151542	144934	87	75980	73310	85	73075	70546	85	806	743	0	3612	3379	31	285	583	0	1.94087
64334	65260	75	26304	26045	71	28221	27496	73	483	390	0	1472	1534	17	-96	491	0	1.9419
38934	39620	64	16153	16545	50	15570	15393	46	305	249	0	750	851	0	47	465	0	1.94292
218700	176034	100	93434	77951	98	112766	91358	97	1320	1260	12	6241	5229	43	1590	1270	9	1.94395
47465	45038	83	12479	12707	43	17263	17187	51	464	223	0	950	818	0	-339	186	0	1.94498
21930	21931	64	11566	11789	44	11827	11892	43	-24	105	0	624	612	0	-426	145	0	1.94703
24804	24614	61	10323	10612	40	11906	11930	45	11	170	0	534	598	0	959	888	0	1.95114
42300	45272	60	13478	13671	45	17561	17417	50	338	242	0	837	967	0	487	560	0	1.95935
67313	67931	74	17030	17189	50	24428	24675	72	170	165	0	1178	1236	11	279	441	0	1.95935
48039	48262	74	15313	15643	47	18588	18753	56	266	250	0	919	965	0	707	821	0	1.96037
57337	55622	80	17325	17495	48	22003	22129	66	116	191	0	1307	1164	10	347	663	0	1.9614
151950	129626	98	57723	49737	88	66139	57928	88	928	792	0	3576	3043	32	198	359	0	1.9614
47311	48388	72	10610	10021	45	22374	20946	72	258	232	0	1122	1048	6	706	520	0	1.9614
42207	44603	61	14491	14849	45	19015	18578	58	198	251	0	914	934	0	485	655	0	1.9614
147587	118592	94	66243	53126	91	81976	64607	93	932	677	0	4080	3390	38	-253	476	0	1.9614
147636	127241	91	54545	46744	88	74087	62683	91	922	702	0	3932	3191	36	1278	1997	12	1.96243
21477	21381	55	7904	8081	38	10567	11201	40	-6	191	0	612	501	0	406	567	0	1.96243
59173	60896	74	20642	21040	54	24550	24504	63	95	136	0	1299	1370	13	0	407	0	1.96345
160645	133049	95	54860	46184	90	69233	58378	91	840	696	0	3664	3199	33	243	739	0	1.96448
33313	36074	64	9883	9836	41	13856	14105	47	317	273	0	724	569	0	369	533	0	1.96756
40317	42026	62	19276	19589	56	16809	17177	52	29	94	0	1135	1085	6	-69	308	0	1.97064
84789	86072	76	30562	30379	75	37117	36032	76	451	384	0	1847	1761	21	-257	702	0	1.97269
95757	93679	81	33953	32952	78	31183	29932	77	363	343	0	1815	1745	20	143	719	0	1.97372
36103	35453	67	12948	13277	44	14678	14964	48	-35	137	0	650	742	0	203	285	0	1.97372
74659	73071	79	28007	27843	75	27458	27513	74	409	287	0	1427	1456	16	-86	900	0	1.97474
218406	167513	113	82435	62569	101	106085	80152	101	1221	963	0	5458	4130	43	1035	921	0	1.98295
32394	36085	50	16959	17581	48	15392	15301	47	236	185	0	909	760	0	41	309	0	1.98295
27593	29266	53	13174	13432	45	14074	14390	46	-15	225	0	610	627	0	-540	847	0	1.98809
84154	82691	81	35099	34469	76	32940	32426	76	455	427	0	1823	1897	19	-260	385	0	1.98911
155094	136254	97	74857	66126	87	76724	67270	88	928	876	0	4222	3940	35	381	1057	4	1.99014
59667	59662	74	19115	19180	53	26231	26357	73	485	355	0	1554	1420	16	-127	228	0	1.99424
212883	173766	98	92820	76352	98	87326	73912	97	1241	1025	5	4653	3810	38	953	911	0	1.99424
74016	70981	78	28563	26694	78	35032	32426	78	403	341	0	1754	1667	19	612	736	0	1.99527
35722	36838	70	6348	6788	35	14188	13753	45	340	188	0	797	791	0	-507	158	0	1.99527
69338	71026	75	30706	30761	74	32524	32579	73	132	333	0	1582	1741	18	492	485	0	1.99732
149166	130747	90	63490	56775	87	63325	54851	88	508	572	0	3358	2930	33	769	821	0	2.00143
129014	116632	88	49451	43535	84	57861	51171	85	867	829	0	3223	2932	32	1242	900	0	2.00451
104496	104403	79	27044	26993	69	58439	57399	78	497	351	0	3083	3120	28	278	478	0	2.00451
19668	20137	53	7829	8126	38	8791	8617	41	176	169	0	441	490	0	-154	273	0	2.00656
45787	47441	71	7562	7878	37	18631	18307	52	-141	143	0	936	1099	8	364	595	0	2.00656
120739	118729	84	37194	35981	80	51410	49517	81	414	460	0	2741	2577	26	563	621	0	2.00759
80499	80132	79	29369	28971	75	31883	31473	76	451	371	0	1592	1425	18	848	779	0	2.01169
119061	115980	81	30473	29855	78	64214	60854	81	458	554	0	3416	3231	30	1137	914	0	2.01272
117826	114561	82	35622	34644	77	55626	53008	80	545	630	0	2767	2723	28	751	918	0	2.01374
109451	107359	82	42943	42362	80	49430	47896	81	641	560	0	2627	2539	26	-123	422	0	2.0158
26632	27928	53	10121	10513	41	11738	11752	44	411	306	0	531	594	0	-338	135	0	2.01785
140285	135020	85	41110	39715	81	67613	63779	83	439	676	0	3915	3842	31	-203	310	0	2.01888
199378	160141	95	78729	62445	93	102448	81351	94	895	764	0	5337	4245	42	986	697	0	2.01888
113594	103885	82	47971	42758	82	43417	37667	82	321	283	0	2278	2047	27	-131	204	0	2.02196
72122	70244	81	24117	23977	67	27995	27545	75	115	115	0	1359	1421	15	794	523	0	2.02298
172286	144767	96	59965	49657	91	68753	58412	91	1040	797	0	3667	3255	31	6	563	0	2.02298
21680	22096	54	5785	6127	34	11439	11814	41	178	192	0	557	604	0	-427	126	0	2.02298
159345	138359	97	57237	49725	88	80991	71480	90	1037	896	0	4128	3519	37	273	1376	8	2.02503
163012	135736	94	62719	50711	89	74051	59437	89	936	736	0	3703	2918	35	18	338	0	2.02503
67827	70480	75	25020	25280	63	29143	29065	75	57	163	0	1442	1395	18	-120	240	0	2.02503
52118	54635	66	10439	10635	41	19345	18621	55	142	298	0	872	748	0	156	763	0	2.02503
117846	116794	82	42144	41306	79	66395	64260	81	517	543	0	3658	3676	30	396	964	0	2.02503
149400	131612	88	72881	65787	87	69781	60175	88	777	667	0	3594	3101	32	-209	678	0	2.03222
169887	153895	91	69297	61963	90	74977	66906	88	791	851	0	4138	3600	36	-107	230	0	2.03222
112366	110556	82	36160	35380	79	54257	51726	80	593	522	0	2816	2994	26	296	724	0	2.03427
151512	134370	87	61922	54559	88	76918	66854	89	971	839	0	3896	3497	34	911	710	0	2.0353
38114	39252	61	15784	16017	51	14558	14837	48	19	313	0	738	824	0	205	569	0	2.03735
244639	180719	123	156486	115640	118	116954	81698	120	1490	1270	12	6308	4341	46	981	799	0	2.03838
35749	35971	66	18245	19006	51	14045	14134	47	-55	82	0	864	969	0	129	359	0	2.03838
33192	33139	67	10444	10625	40	13287	13557	44	23	130	0	662	873	0	69	651	0	2.04454
20532	21506	57	9879	10198	41	9997	10331	42	-84	97	0	557	628	0	53	580	0	2.04761
142822	119490	90	75793	64341	87	77295	63034	89	818	655	0	3987	3363	34	183	409	0	2.04967
20441	22801	42	5994	6477	35	11122	11132	43	65	148	0	509	622	0	-94	438	0	2.04967
55877	56212	73	24306	24277	69	18579	18708	53	397	296	0	1050	1093	7	-351	150	0	2.05069
60077	61198	73	19897	19940	55	26496	26039	72	170	268	0	1539	1482	17	303	641	0	2.05069
121177	117212	91	41263	39995	78	47783	46295	79	635	623	0	2515	2209	26	263	634	0	2.05172
20020	20712	61	9085	9353	41	9533	10101	40	-44	139	0	496	677	0	216	379	0	2.05172
103568	101212	86	45985	45038	79	56818	55891	80	752	659	0	3146	3162	29	485	911	0	2.05275
124524	114531	87	50411	45950	83	67285	62001	84	418	382	0	3347	3089	29	812	1058	5	2.05377
112670	99666	85	60559	53059	85	108150	96256	87	1389	1166	10	5824	5309	40	871	886	0	2.05685
27307	26176	70	9139	9532	39	13215	13581	43	0	232	0	570	644	0	32	453	0	2.05685
123176	120303	93	23186	22965	63	65304	63851	82	824	828	0	3634	3359	30	135	340	0	2.05685
31807	33252	67	10442	10850	40	12889	12986	43	79	164	0	663	850	0	21	355	0	2.05685
119829	116568	84	33752	33052	79	57566	56216	81	467	425	0	3122	3049	30	164	529	0	2.05788
56080	56757	74	22848	23102	58	23753	24496	64	225	359	0	1128	984	0	326	474	0	2.05788
104352	103332	86	48210	47794	78	50290	48656	79	598	601	0	2572	2694	25	112	357	0	2.05993
30005	32677	58	8998	9117	40	11462	11726	43	63	189	0	754	710	0	90	420	0	2.06506
62076	61748	74	18882	18903	57	23128	23015	58	324	384	0	1135	1153	11	-76	400	0	2.06712
35462	35118	78	15687	15892	49	14405	14530	46	-110	98	0	678	675	0	474	711	0	2.07225
93395	93418	84	44811	44478	78	52286	51261	79	557	526	0	2733	2789	27	-185	712	0	2.0743
102222	101837	85	29214	28839	76	55187	54168	78	369	504	0	2863	2567	27	1018	781	0	2.07635
152539	136067	87	64924	57169	86	82137	74342	87	688	618	0	4513	3843	37	-75	473	0	2.07738
189297	156079	97	88497	74644	93	76028	62598	92	1126	839	0	4027	3332	36	574	683	0	2.07943
40851	40795	73	14316	14715	46	14176	14151	47	234	275	0	733	655	0	-458	132	0	2.08046
51852	52379	78	12717	12886	44	17500	17578	54	87	285	0	914	866	0	-179	311	0	2.08046
55868	56981	74	18297	18178	52	24950	25108	69	305	263	0	1344	1365	14	36	345	0	2.08354
13712	13351	50	2687	2773	26	6136	6092	35	-200	42	0	218	266	0	607	765	0	2.08456
14807	16892	47	5352	5546	34	9231	9201	40	48	152	0	282	424	0	-358	229	0	2.08559
170103	139820	98	78328	64903	92	85998	69417	93	1038	690	0	4685	3719	39	68	356	0	2.08764
238392	170648	112	140223	102524	104	195057	139593	107	2005	1440	23	10515	7417	60	824	1008	2	2.08867
58393	58139	75	16620	16424	52	19687	19945	55	213	178	0	1348	1185	11	364	769	0	2.0938
74549	73327	80	27441	27233	74	29437	30108	74	341	313	0	1458	1527	16	-104	123	0	2.0938
62557	63556	79	12919	12883	45	27800	27804	72	6	275	0	1494	1566	17	-407	250	0	2.0938
130086	116712	103	48035	42397	88	70940	63322	96	612	612	0	3520	3209	30	594	797	0	2.0938
162728	139247	91	87224	73082	91	93025	76217	92	669	636	0	4956	4059	40	1271	1308	8	2.09483
199520	158897	102	97593	81045	96	88044	69783	97	1173	1083	8	4384	3414	38	381	397	0	2.09996
150109	128302	98	45649	38484	89	80754	69359	92	852	852	0	4515	3878	38	394	619	0	2.10407
170557	139741	93	68719	54001	92	71230	58566	91	645	594	0	3842	3027	37	57	485	0	2.10509
218077	159253	104	74810	54069	97	95962	68240	98	1058	812	0	5117	3768	39	253	486	0	2.10714
124875	110939	102	52501	45580	90	62744	54261	102	569	434	0	3450	2786	31	35	713	0	2.10714
109554	111107	78	30313	29327	78	52237	50828	80	329	434	0	2959	3036	27	-28	521	0	2.10714
60851	64079	66	18456	19017	50	22892	22721	66	317	468	0	1102	980	0	311	344	0	2.10714
47617	47482	71	16316	16347	52	17823	18140	52	203	442	0	780	874	0	-120	415	0	2.10817
108328	107639	80	44828	44090	81	59229	57999	82	838	644	0	2906	2859	27	-89	833	0	2.11228
69135	70827	74	20134	20150	55	27681	27004	73	631	424	0	1444	1305	14	360	638	0	2.12049
177627	135312	100	74003	58912	98	83971	64823	99	940	885	0	4361	3512	36	548	736	0	2.12049
114371	104029	85	49998	44949	84	48366	42885	83	408	344	0	2624	2475	25	319	419	0	2.12972
96610	94625	93	47204	46728	79	47093	46744	78	431	336	0	2159	2163	22	1166	1084	4	2.13383
118240	120083	80	45020	43608	80	49654	47478	81	412	534	0	2905	2421	29	-32	275	0	2.13486
50067	51565	70	14663	14627	48	23330	23141	70	329	262	0	1270	1448	13	227	547	0	2.13691
83105	84233	81	14528	14534	46	29443	29449	73	400	344	0	1625	1592	19	47	536	0	2.13794
189571	148524	98	65231	51772	96	84161	66771	96	793	680	0	4733	3633	40	417	825	0	2.13999
112584	109512	87	33212	32898	78	43239	41836	80	199	360	0	2062	1847	23	-464	113	0	2.14101
76329	78296	76	30550	30159	74	31196	31121	74	258	308	0	1728	1741	20	1088	1136	6	2.14409
44442	46309	71	13487	13557	44	17073	17046	48	48	103	0	942	898	0	-43	351	0	2.15436
79385	78537	82	23424	22939	68	27018	26540	76	104	185	0	1314	1238	11	-121	196	0	2.15641
154356	131900	94	61424	53243	89	81512	69985	90	861	618	0	4062	3537	34	1459	1541	23	2.15641
220099	158274	103	82142	57427	103	99972	71938	104	833	712	0	4965	3756	42	187	626	0	2.15641
51598	54000	73	22582	22937	61	21940	21741	61	122	317	0	1191	1217	11	267	881	0	2.15846
104165	104834	77	34537	33884	77	52607	51174	78	417	495	0	2637	2468	27	910	707	0	2.15949
18030	18547	55	5120	5401	33	10054	10365	40	52	162	0	460	470	0	-148	280	0	2.16462
108874	107156	89	44824	44121	79	54234	51838	80	493	534	0	3102	2807	29	330	511	0	2.16462
115818	113417	81	40490	40201	79	52667	51333	80	795	650	0	2656	2565	25	-121	402	0	2.16565
167001	152430	92	69064	63902	87	76121	69777	88	1019	695	0	4206	3922	35	-215	308	0	2.16565
204109	163518	112	81185	67479	96	84539	69659	98	1129	840	0	4531	3859	37	79	670	0	2.16667
34230	36417	67	16513	16767	50	15436	15218	48	0	94	0	923	891	0	-112	199	0	2.16873
104217	103363	81	34237	33323	77	49065	45829	79	411	304	0	3033	2887	29	350	670	0	2.17078
31151	32023	67	8980	9114	40	12506	12813	44	106	253	0	741	635	0	242	399	0	2.17181
131689	115926	98	55376	48807	86	50933	45439	86	593	449	0	2888	2661	28	974	1743	13	2.17283
108039	107582	80	50434	49570	81	52990	51635	81	340	368	0	2933	2795	27	835	1235	8	2.17283
138673	108168	97	56876	45824	93	69636	52071	94	475	498	0	3739	2948	35	-45	509	0	2.17899
98882	90122	97	35222	31810	81	45735	40886	82	721	589	0	2228	1983	24	1244	1213	12	2.17899
212426	161127	101	105340	80593	101	106470	82899	100	1156	767	0	5545	4429	41	565	594	0	2.18002
18456	19423	44	8088	8615	38	8919	9453	38	141	168	0	518	549	0	94	549	0	2.18002
156943	137085	91	74146	64824	89	80936	70384	89	824	810	0	4143	3560	35	569	791	0	2.18002
80130	78686	79	20325	20098	57	34097	33526	76	504	285	0	1865	1777	20	382	861	0	2.18207
27778	28871	63	12313	12804	44	12239	12423	44	108	252	0	462	603	0	-130	144	0	2.18207
155158	132845	87	73906	59210	88	83804	68406	88	1167	869	0	4135	3141	39	1078	846	0	2.1872
128840	114562	91	44814	39822	84	57570	51348	85	620	512	0	3030	2676	30	1549	2046	14	2.19028
57199	56141	79	20086	20282	57	21674	21791	58	159	247	0	1162	1166	9	96	314	0	2.19233
157558	132889	96	60992	52152	89	62171	53201	89	792	697	0	3195	2728	32	328	865	0	2.19233
78159	77938	79	16427	16756	48	31618	32107	74	203	256	0	1508	1544	16	938	996	0	2.19336
194978	155511	101	83601	67883	95	84364	65929	97	614	558	0	4240	3399	37	170	572	0	2.19336
75003	74433	87	30876	30827	75	29002	29146	74	88	238	0	1453	1472	16	600	572	0	2.20157
100990	102162	85	33689	33475	76	51414	51113	78	485	460	0	2329	2219	25	-10	439	0	2.21081
80891	81199	77	21573	21641	58	28241	27614	75	323	376	0	1459	1548	16	705	871	0	2.21183
42670	42065	72	14487	14317	47	18064	17712	57	92	272	0	1091	1023	4	-120	248	0	2.21389
150765	126992	99	59780	51168	90	52277	44137	90	629	585	0	2727	2489	27	15	312	0	2.21697
197709	153782	103	67330	53323	97	91772	73881	99	837	970	0	5029	3966	42	417	338	0	2.22518
117277	114032	86	37246	36625	78	49643	48427	79	296	422	0	2396	2113	27	-489	335	0	2.22518
27632	27667	64	7795	8180	37	11498	11837	42	29	122	0	443	545	0	99	360	0	2.22826
109652	107967	86	30697	30125	77	54683	54200	79	434	626	0	2524	2524	24	-148	673	0	2.22928
113617	110151	85	34439	33246	79	42107	40702	79	488	458	0	2097	2026	21	172	431	0	2.23236
135119	117532	91	50395	44515	86	62654	54609	87	518	407	0	3341	3166	30	441	774	0	2.23441
20311	20664	65	9855	10241	40	10213	10072	41	-154	148	0	578	532	0	733	878	0	2.23544
88972	86872	88	28565	28422	75	38887	37795	77	232	360	0	1550	1620	18	1216	913	0	2.23647
170361	142015	95	71036	57186	91	78476	64908	91	972	753	0	4170	3355	37	956	1308	8	2.23749
201256	157162	95	61981	47865	93	95730	72761	96	1013	850	0	5105	4153	43	-262	205	0	2.23749
73553	73354	82	14363	14211	46	29643	29587	75	366	293	0	1471	1339	13	442	676	0	2.23852
105371	102934	83	42987	42365	79	50687	50351	79	302	380	0	2634	2529	26	207	710	0	2.24057
60655	57727	79	20320	20535	54	22033	22089	58	250	291	0	1224	1234	11	155	378	0	2.24057
252962	167308	128	144485	99830	127	154079	103249	128	1468	997	0	8198	5513	65	281	584	0	2.24057
18233	20511	42	10520	10984	41	9986	9863	42	-18	118	0	532	528	0	-411	41	0	2.2457
30111	31223	66	13631	13898	46	12850	12936	46	57	313	0	720	650	0	-445	84	0	2.2457
99536	98992	79	40023	39552	77	36891	35935	76	319	542	0	2038	1965	22	574	959	0	2.2457
50091	50155	78	18200	18311	53	17302	17146	49	104	177	0	972	879	0	37	586	0	2.24878
63131	62575	80	21020	20967	57	24985	24497	65	436	351	0	1342	1210	12	-70	358	0	2.25186
28716	30192	60	11824	12125	43	13736	14011	45	142	227	0	672	615	0	-163	257	0	2.25186
37371	37532	67	8526	8626	38	16639	17473	49	126	238	0	697	748	0	-217	224	0	2.26007
25562	26210	66	8069	8146	38	12253	12432	43	135	157	0	684	691	0	-317	133	0	2.26007
168809	138009	94	55680	45101	91	72213	59515	91	605	512	0	3796	3083	37	1003	689	0	2.26213
45032	44620	75	14967	15222	46	15824	15547	47	359	284	0	795	769	0	564	738	0	2.26213
65647	66585	77	18166	18341	51	27355	27073	72	247	221	0	1485	1407	14	114	446	0	2.26213
91820	90652	79	24269	23596	66	36240	34312	78	194	343	0	1758	1839	19	-176	306	0	2.26213
54954	56409	73	20133	20293	58	24378	24214	65	284	222	0	1139	1149	10	732	1055	3	2.26521
96401	95351	81	31149	31016	76	50460	50155	78	370	394	0	2506	2539	25	132	679	0	2.26829
100753	93333	83	35129	31703	80	49980	44878	82	406	497	0	2602	2422	27	514	467	0	2.26931
293543	199848	128	102329	71034	117	127799	89057	119	1097	654	0	6643	4523	48	1261	1303	7	2.27034
37825	40210	64	9531	10078	39	16367	16846	49	4	100	0	1023	1020	3	-108	427	0	2.27034
24389	27158	46	8331	8683	37	12534	12568	43	48	147	0	517	589	0	778	843	0	2.27136
146089	126555	91	61198	51589	88	68639	61370	87	1069	635	0	3523	2896	33	1091	1686	11	2.27444
49318	50116	80	12041	12027	44	19908	20268	61	272	345	0	1057	868	0	-135	490	0	2.27855
169693	144376	96	56061	46983	87	76010	64923	89	1066	787	0	4018	3442	36	531	857	0	2.27855
21925	22293	63	8267	8547	38	8511	8472	39	87	149	0	266	478	0	-158	735	0	2.27958
34510	34929	68	13508	13884	45	13715	13850	46	-111	136	0	704	667	0	446	751	0	2.28163
59573	59836	83	14607	14672	47	24736	24673	72	128	314	0	1064	1157	10	899	757	0	2.28471
90154	87974	82	31090	30415	76	30389	29612	77	595	544	0	1708	1726	19	555	880	0	2.28471
48561	51330	69	20881	21012	55	18468	19034	53	310	363	0	993	1023	4	264	748	0	2.28573
143620	129904	87	50861	45215	83	71971	63551	86	719	619	0	3633	3169	33	980	1089	6	2.28573
53121	55187	72	16124	16280	50	22718	23523	69	141	182	0	1289	1209	10	639	767	0	2.28984
20307	21394	50	10745	11155	42	9236	9849	39	-116	138	0	432	462	0	489	503	0	2.28984
23021	24792	49	12163	12461	44	10312	10278	42	172	235	0	509	494	0	282	503	0	2.29087
42848	44232	70	10021	10232	40	16473	16467	46	259	330	0	821	858	0	396	899	0	2.29805
24882	25183	68	8515	8759	39	12231	12403	44	355	320	0	440	540	0	364	481	0	2.3001
120809	109922	92	48775	43927	84	63771	58517	84	661	629	0	3414	3000	33	855	1076	4	2.30113
66270	65490	78	32838	32776	74	27392	27494	72	182	155	0	1361	1413	15	-258	242	0	2.30626
214159	163081	117	89285	68124	102	91649	67300	102	961	872	0	4850	3737	40	704	724	0	2.30729
29600	30300	61	9966	10337	40	14760	14706	48	129	251	0	598	624	0	-39	456	0	2.30831
163390	142643	91	61165	53450	89	74345	65634	89	446	549	0	3623	3301	33	-520	110	0	2.30831
25465	27067	57	8528	8840	38	11394	11179	43	27	211	0	545	565	0	-164	285	0	2.30831
31217	31297	61	11426	11338	43	12775	12502	45	150	237	0	517	614	0	420	588	0	2.31345
44132	46022	52	18245	18351	51	15950	15796	48	280	269	0	803	778	0	715	1118	4	2.3155
191308	159638	94	73645	60966	92	95949	82175	92	843	747	0	5172	4188	41	724	469	0	2.3155
86325	86788	76	22089	22327	60	30858	31001	74	312	225	0	1835	1763	20	381	494	0	2.31652
18836	19612	57	4848	5037	33	10440	10396	42	19	179	0	437	482	0	353	610	0	2.32063
250436	190705	116	103648	78157	109	106213	81534	109	1406	895	0	5668	4380	42	909	1151	7	2.32063
19604	18975	62	7507	7691	38	9947	9990	40	212	159	0	433	460	0	-123	238	0	2.32166
31953	31282	74	11462	11688	43	13130	13972	45	19	122	0	793	695	0	305	532	0	2.32268
149095	128401	99	52007	43978	88	59807	51679	87	782	764	0	3072	2695	32	-19	411	0	2.32268
223747	172432	106	83129	64446	102	89500	68806	102	1095	765	0	4523	3529	40	898	476	0	2.32268
46051	45289	74	21348	21053	59	14411	14183	47	46	247	0	638	763	0	-68	244	0	2.32781
107966	104762	83	40238	39151	79	45540	43583	79	496	476	0	2260	2024	24	25	475	0	2.33295
70106	71018	77	21579	21954	56	25395	25018	64	486	272	0	1500	1594	15	416	617	0	2.33295
34054	35685	68	11239	11600	42	16412	16409	48	364	214	0	745	827	0	558	686	0	2.33295
233530	189965	107	109682	89800	103	119511	92212	104	1946	1261	16	6020	4725	43	877	785	0	2.335
47937	47867	81	18653	18727	53	17510	17012	51	-147	76	0	1182	1074	8	399	664	0	2.33603
55294	54873	79	24769	24753	71	22254	21795	62	362	255	0	1230	1183	10	-503	69	0	2.33705
25739	24775	68	8705	8925	39	9411	9268	42	91	205	0	576	462	0	-36	178	0	2.34629
15844	16953	61	4400	4491	32	7178	7511	36	28	69	0	310	358	0	-194	65	0	2.34629
101744	99287	81	31679	31404	77	49755	48732	77	593	393	0	2696	2509	26	1052	705	0	2.34834
14934	15200	48	6156	6358	36	7791	8538	37	91	178	0	355	453	0	285	623	0	2.35039
222420	180146	103	114439	93655	101	114372	92249	100	1037	941	0	6161	4799	44	1147	1534	10	2.35142
114695	108749	88	40799	39653	80	50893	49441	81	526	437	0	2700	2495	28	498	391	0	2.35347
100119	99863	88	32116	31505	77	43035	40884	79	582	552	0	2181	2193	23	1178	910	0	2.35347
84147	83463	80	41894	41711	76	32062	31808	77	330	526	0	1587	1424	19	172	496	0	2.35861
27271	29295	52	12704	13035	44	12494	12596	45	115	130	0	650	751	0	95	337	0	2.35861
152344	132486	103	61684	53056	89	61532	53712	88	601	586	0	3354	2968	31	-194	446	0	2.36169
69008	65187	82	33635	31162	77	24807	23082	67	366	385	0	1218	1132	10	-387	246	0	2.36271
161802	131374	93	56917	46131	90	67228	54927	91	673	706	0	3431	2969	32	1311	1136	6	2.36271
135973	125833	88	46096	41493	84	82553	75229	86	924	747	0	4168	3892	34	503	907	0	2.36682
50104	54240	66	14245	14352	46	20591	20411	60	286	186	0	1212	1265	14	-138	559	0	2.36682
241517	173159	112	91391	63628	107	122229	90799	107	1308	1038	6	6321	4827	46	254	572	0	2.36784
150982	133330	89	58081	50075	88	72561	63631	90	592	658	0	4001	3424	34	-112	466	0	2.3699
44313	44888	70	15635	15632	48	19577	19960	54	85	202	0	973	1026	3	658	728	0	2.37092
161013	140030	89	52266	44906	87	72818	62449	88	715	803	0	3947	3243	35	-147	391	0	2.37298
114322	111493	81	28044	27769	75	56585	54911	81	706	744	0	3029	2851	29	370	613	0	2.374
60665	61099	74	20663	21006	54	23267	23143	61	202	207	0	1245	1306	11	664	775	0	2.374
32690	32567	81	7676	7923	37	14325	14208	46	230	208	0	782	760	0	209	599	0	2.374
189249	149607	95	86595	65927	96	108364	81977	97	1108	894	0	5599	4405	42	766	1485	9	2.38016
31095	32780	57	15268	15497	48	14206	14683	44	93	211	0	794	583	0	-13	558	0	2.38632
87671	89779	78	30374	29956	76	37691	36932	76	364	242	0	1986	1801	22	477	535	0	2.38632
126773	115501	85	49374	43883	85	47710	42769	84	462	473	0	2576	2161	26	-45	524	0	2.39248
24699	25176	48	11045	11466	42	10411	10864	42	197	297	0	466	405	0	598	883	0	2.39248
26680	26809	57	10485	10731	42	11064	11105	42	-197	84	0	562	599	0	733	722	0	2.39658
167784	142699	92	58199	48478	90	69130	59593	89	531	405	0	3805	3165	33	889	1571	10	2.39658
24184	25408	64	8300	8621	39	12729	12445	46	375	204	0	543	530	0	88	443	0	2.39658
106301	104743	84	37115	36634	78	49406	48855	79	608	498	0	2439	2365	25	325	377	0	2.39761
86444	84784	77	23158	23322	59	33821	34058	76	416	443	0	1772	1780	18	239	426	0	2.39761
43035	44812	69	8672	9112	39	18231	18653	50	262	203	0	1106	1043	6	492	764	0	2.39761
16242	18300	44	7411	7542	38	8357	8552	39	118	134	0	315	349	0	347	386	0	2.39863
53836	54652	72	21549	21517	56	19720	19660	54	302	245	0	982	971	0	-486	66	0	2.39966
122476	117334	82	42162	39977	81	51168	48620	82	680	631	0	2680	2538	27	4	366	0	2.39966
19033	21177	41	8999	9140	40	8702	8857	39	87	140	0	403	475	0	320	562	0	2.40069
84618	81629	83	32425	31371	77	32305	30899	77	269	405	0	1940	1923	22	38	271	0	2.4089
124880	112664	85	52223	46916	84	53129	47756	85	606	552	0	2709	2608	27	904	817	0	2.4089
30112	30844	64	15561	16006	48	11953	12026	45	107	206	0	490	497	0	85	330	0	2.41095
197983	162199	111	84960	69465	93	99547	80015	94	896	631	0	5153	4095	40	993	1757	12	2.41198
119120	104814	84	46559	40450	82	50990	44760	84	373	489	0	2590	2189	28	1233	1052	4	2.41198
63046	64351	76	17588	17800	49	20527	21350	53	393	355	0	1108	1162	10	-328	428	0	2.413
128928	117776	101	55082	50540	83	55167	50825	83	546	472	0	2835	2663	28	402	634	0	2.41814
124236	111333	92	49172	43546	85	55084	50159	86	722	751	0	2888	2578	30	716	839	0	2.41916
36562	35256	73	10669	10849	42	14626	14604	48	-10	228	0	663	803	0	249	385	0	2.42224
31777	31881	62	11136	11291	42	11061	11303	42	142	119	0	539	558	0	85	249	0	2.42429
83365	83117	82	29896	30257	75	33596	33042	76	445	362	0	1560	1646	18	365	427	0	2.42532
147876	123382	92	56422	46995	89	63988	53952	89	429	769	0	3390	3003	32	620	784	0	2.42532
28821	31030	57	12448	12889	43	11251	11898	42	66	244	0	729	821	0	-310	95	0	2.42635
32448	33756	66	12315	12234	45	13988	14530	44	126	180	0	775	743	0	-87	286	0	2.42737
153584	127784	93	66849	55637	88	66782	55710	88	656	576	0	3441	3027	35	319	536	0	2.42737
142954	136262	88	41506	39574	82	56812	53813	83	587	532	0	3012	2796	27	-168	375	0	2.43148
44056	44506	68	15793	15683	49	17070	17167	49	16	178	0	852	901	0	-33	454	0	2.43661
96334	95098	83	22211	21875	64	44809	43591	78	318	471	0	2504	2462	24	936	905	0	2.44072
233507	173061	106	84714	63000	100	96703	69237	102	1064	741	0	5301	4109	41	175	656	0	2.44482
172141	145718	99	58803	49616	89	74763	64288	89	689	638	0	4127	3388	36	581	652	0	2.44482
135776	122978	103	65284	60259	85	54701	50344	85	744	669	0	2735	2781	28	1228	1005	2	2.44585
30631	30658	70	7745	7664	39	11725	11522	45	5	92	0	575	671	0	153	680	0	2.45098
66682	66481	82	21915	21918	64	27683	27236	73	197	169	0	1234	1365	13	188	449	0	2.45816
16203	16850	60	6399	6682	36	6715	6779	37	221	191	0	496	490	0	348	546	0	2.45816
33350	33978	72	9239	9679	40	14306	14363	47	113	174	0	675	727	0	-522	62	0	2.45919
308176	213864	127	103023	73819	124	115708	78029	125	1541	1258	11	6216	4232	44	969	692	0	2.45919
237108	178618	99	88304	65768	99	104070	75268	100	1412	1163	13	5877	4098	47	1443	1093	8	2.45919
116643	114491	91	38515	37568	78	45892	44171	79	489	503	0	2542	2453	25	6	806	0	2.4633
55074	54539	76	24576	24553	62	20400	20091	55	173	246	0	1081	952	0	135	369	0	2.46432
173273	140656	95	56190	45943	92	73104	59046	92	716	491	0	4378	3546	37	918	838	0	2.46432
191345	157849	97	78537	62902	94	80626	68109	95	594	749	0	4424	3675	37	520	611	0	2.46638
175992	148681	94	50685	41410	91	81927	70153	91	794	615	0	4444	3926	36	44	960	0	2.4674
23088	22788	58	9035	9365	40	12847	13444	43	8	87	0	800	806	0	187	492	0	2.47151
273574	184212	113	119284	82173	110	156693	110661	110	1459	1067	8	8000	5495	52	1073	944	0	2.47151
181467	145035	94	47695	37329	90	102201	80294	94	1127	984	0	5507	4401	42	454	623	0	2.47151
51957	50948	76	16935	16856	51	19336	18876	52	492	277	0	950	943	0	87	449	0	2.47459
30633	34097	61	10105	10463	42	15497	15325	50	-98	133	0	780	945	0	-468	0	0	2.47869
166600	128419	97	80822	63992	93	72672	56331	94	832	704	0	3911	2965	38	-14	600	0	2.48177
153042	124594	101	50832	37184	108	79365	64469	99	963	766	0	4339	3302	38	384	423	0	2.48177
23424	25852	49	15717	16674	45	10777	11194	41	-34	143	0	561	592	0	-188	411	0	2.48177
67648	67792	80	36836	36999	74	25380	25622	71	429	327	0	1343	1354	14	337	444	0	2.48382
54183	54840	76	17646	18001	50	19332	19604	52	133	200	0	838	946	0	-170	294	0	2.48485
23184	24688	47	7199	7431	37	12144	12111	44	40	96	0	657	751	0	407	641	0	2.48485
39089	38309	70	9689	9853	41	13289	13162	44	43	159	0	563	646	0	233	521	0	2.4869
218609	165165	108	88765	67271	102	108700	82244	103	793	776	0	6032	4237	45	282	661	0	2.48896
66447	69051	75	33290	33430	74	26774	26657	72	362	294	0	1475	1304	14	-80	359	0	2.48896
79251	79698	77	29219	29135	74	35183	34554	76	508	576	0	1727	1734	19	-616	68	0	2.48896
170796	146622	91	55724	46238	89	65760	54674	89	1037	783	0	3496	2825	35	600	695	0	2.48998
22214	21863	65	7225	7308	38	10871	11200	42	-16	152	0	449	437	0	-1	246	0	2.49203
30528	31639	56	10799	11041	42	12771	12962	44	31	149	0	656	687	0	43	778	0	2.49203
157538	133331	97	72599	62901	89	68476	57670	89	713	513	0	3680	3167	35	917	1096	5	2.49306
130088	117224	87	53034	46794	85	54752	48451	85	710	573	0	2737	2430	28	747	660	0	2.49306
34966	34532	69	15696	16292	48	10243	10228	41	241	193	0	532	416	0	8	324	0	2.49511
123853	116284	92	38383	37007	81	58069	56392	82	727	785	0	3075	2873	29	171	616	0	2.50127
38956	38909	68	10662	10881	42	14941	15735	46	107	222	0	842	844	0	110	597	0	2.51256
184439	148577	97	70800	56519	94	92981	75774	95	815	869	0	5403	4319	41	1477	1448	13	2.51872
18706	20748	40	7244	7587	36	11532	11536	45	171	165	0	534	524	0	449	524	0	2.51872
22704	22556	60	11232	11557	42	12820	12964	46	351	279	0	665	736	0	-545	50	0	2.51975
80647	72755	81	35169	32408	78	31849	29503	79	444	276	0	1666	1630	17	-88	335	0	2.51975
29581	31578	66	11242	11336	43	13601	13181	45	317	248	0	549	528	0	-156	255	0	2.5218
52502	54390	73	18327	18528	53	22875	22838	59	369	282	0	1028	1231	11	744	1095	5	2.52693
154677	134237	90	60899	49966	88	69692	59940	87	656	601	0	3911	3394	34	947	767	0	2.53719
121539	111124	86	51945	47317	85	49663	44729	85	515	501	0	2679	2558	27	741	1005	1	2.5413
99389	97238	80	33151	32120	78	43579	41830	79	367	422	0	2150	2132	24	16	414	0	2.54233
36358	37563	61	12716	12991	44	15472	15363	47	245	170	0	937	952	0	-487	126	0	2.54643
166706	149188	101	60335	53389	86	66381	59579	87	534	542	0	3599	3339	31	-265	505	0	2.54643
92733	91820	82	30688	30563	77	36512	35795	77	289	271	0	1804	1856	20	19	453	0	2.54746
142805	128252	88	55677	49992	86	72638	65392	87	667	672	0	3782	3327	34	653	779	0	2.54746
26096	27061	65	7515	7937	37	9929	10101	40	226	197	0	578	527	0	212	413	0	2.54746
109869	108999	80	23772	23967	56	49785	48647	80	463	439	0	2347	2358	24	409	474	0	2.54746
197244	164621	103	73200	62220	93	87170	74994	94	798	691	0	4745	3981	38	326	660	0	2.54746
53654	55997	71	17104	17569	47	23032	22700	69	476	390	0	1200	1279	13	393	489	0	2.54746
107633	109585	79	38986	39175	77	49473	48127	79	712	591	0	2916	2734	27	436	654	0	2.54746
267992	195879	110	97497	70538	108	147151	106971	109	1230	1003	2	7846	5741	52	206	1041	3	2.55054
205443	186134	93	83983	76755	91	93886	85167	91	1302	1085	9	5195	4781	37	773	714	0	2.55156
28128	28035	60	12237	12434	44	11584	12132	42	122	160	0	418	606	0	63	290	0	2.55464
194939	160666	97	79104	65532	94	95054	78106	95	1244	952	0	5018	3938	42	1009	1208	7	2.55567
152949	132178	92	56935	48016	87	76376	66025	88	1227	870	0	3950	3249	36	-274	459	0	2.55567
90024	90115	78	32443	32099	77	42055	41117	78	264	419	0	2232	2181	24	44	392	0	2.5608
18452	19942	51	16898	17640	50	7731	7816	40	168	187	0	350	463	0	-134	477	0	2.56388
62032	63910	72	18368	18180	55	22704	22104	71	222	310	0	1377	1400	16	48	794	0	2.57517
66850	67353	74	14983	15121	47	28907	29501	74	328	342	0	1638	1710	18	61	334	0	2.57928
197212	152810	113	82957	65715	97	72090	56570	96	648	637	0	3502	2848	34	504	766	0	2.58543
227889	172975	99	91336	70866	99	98550	73871	100	1261	848	0	5290	4085	42	283	534	0	2.58543
212073	164137	99	75754	56522	97	115969	86263	98	1372	901	0	6275	4852	44	537	921	0	2.58749
107897	106973	86	27894	27692	77	47865	47494	78	307	301	0	2264	2325	24	-279	118	0	2.58851
33965	34113	56	10344	10713	40	15124	14453	49	227	194	0	831	893	0	905	920	0	2.58851
226265	179250	102	84584	65385	97	89812	68779	97	1414	1108	10	5014	4073	40	914	892	0	2.58954
32725	33051	61	13389	13570	46	14865	15071	45	233	207	0	700	752	0	265	793	0	2.59365
81190	79732	80	30641	30012	76	30062	30736	75	464	234	0	1741	1540	18	85	674	0	2.59878
24838	24587	75	10636	10693	43	8715	8853	38	105	160	0	560	538	0	-171	639	0	2.5998
47892	48324	73	12133	12285	43	21754	22102	58	121	316	0	933	911	0	-36	599	0	2.5998
255917	191062	111	99720	74182	106	117088	90351	106	1055	745	0	6041	4717	44	473	567	0	2.60083
28746	30151	62	8607	9089	39	13557	13316	47	244	216	0	792	819	0	-63	426	0	2.60391
26376	28719	49	8861	9150	41	11545	11540	44	13	106	0	654	652	0	-146	439	0	2.60494
102719	100618	78	34800	34603	76	63304	61612	80	527	432	0	3206	3069	30	487	741	0	2.60596
193529	154840	96	62562	48965	93	80182	63787	94	1028	987	0	4809	3877	40	530	990	0	2.60801
62436	62196	81	20324	20474	55	26479	27041	71	501	566	0	1347	1432	15	-262	187	0	2.61212
35055	36146	72	10430	10892	41	12108	12023	44	336	220	0	639	810	0	-266	353	0	2.61315
161870	142290	89	62294	54611	89	71590	62863	91	581	843	0	3950	3462	34	-170	297	0	2.6152
32382	32514	68	14304	14349	47	14201	13944	46	293	200	0	845	751	0	235	311	0	2.61828
185838	145817	97	68215	53929	94	76483	60259	95	820	549	0	3769	3088	33	74	616	0	2.61828
72671	74164	76	22187	22298	57	30572	29868	76	490	357	0	1567	1639	17	-176	220	0	2.61828
276384	188911	128	90615	62625	111	114317	81193	112	1088	807	0	6238	4504	46	827	822	0	2.6193
168849	146138	92	66518	56708	89	82175	69347	90	763	688	0	4469	3595	37	-197	189	0	2.6193
18848	20122	52	8514	8958	38	9651	10428	40	127	203	0	627	668	0	-214	281	0	2.62033
39191	40600	70	19119	19464	57	16301	16679	48	313	209	0	921	890	0	833	850	0	2.62238
72831	72399	75	29377	28555	74	25993	25319	69	274	191	0	1471	1516	16	-50	320	0	2.62752
52762	52513	83	16009	16101	48	20455	20034	57	246	313	0	1081	1051	7	248	376	0	2.62854
91504	89313	82	17491	17311	51	34566	34535	76	456	438	0	1866	2021	21	-45	468	0	2.62854
48696	48632	81	15679	15667	51	17222	17602	50	103	129	0	774	763	0	101	439	0	2.63265
34530	34904	66	11867	11982	44	13140	12777	47	111	166	0	752	782	0	37	521	0	2.63573
66014	66048	74	22872	22884	58	27936	27055	75	178	431	0	1414	1636	17	-81	386	0	2.64394
189542	143372	97	72259	57609	93	90179	68520	96	903	829	0	4701	3526	42	622	1404	9	2.64496
102417	91411	86	38972	34555	82	47377	42044	82	440	363	0	2354	2032	26	285	707	0	2.6501
84628	85075	78	30219	30308	75	33106	32070	77	470	445	0	1650	1480	19	-23	241	0	2.65831
69070	68889	76	21462	21169	60	25003	24783	66	-93	223	0	1122	1199	11	365	543	0	2.66139
100633	98264	83	32479	31692	78	36968	35215	77	592	314	0	2137	1814	23	-94	249	0	2.66241
209102	159161	104	75383	59278	100	91699	69647	100	994	903	0	4797	3564	40	-363	462	0	2.66447
131230	119673	88	51843	46936	84	66933	60086	87	719	591	0	3423	2897	32	108	689	0	2.66549
22117	23464	56	7895	8061	38	9638	10051	41	37	183	0	581	638	0	321	459	0	2.66549
113728	106569	83	45078	41424	83	54365	50397	83	443	528	0	2873	2631	28	527	1218	7	2.66754
168461	139095	100	62897	50734	90	74984	63236	90	1077	917	0	4013	3211	38	963	832	0	2.66754
32396	32552	76	13101	13353	45	14204	15035	48	86	168	0	639	710	0	525	545	0	2.6696
63653	64016	77	19037	18847	54	24597	24463	65	102	222	0	1303	1145	11	-4	610	0	2.67165
169971	142509	96	65549	54920	93	66702	57740	91	872	792	0	3670	3114	34	-21	265	0	2.67268
134461	118988	88	45253	40719	83	70692	61659	86	606	567	0	3580	3197	33	-91	306	0	2.67268
46303	45751	72	13821	13893	46	16305	15928	51	174	292	0	632	653	0	15	264	0	2.6737
93186	86726	82	37838	34581	80	45712	41159	80	480	599	0	2319	1910	25	290	829	0	2.6891
41183	42828	62	14167	14430	46	17957	17293	52	327	284	0	939	1090	7	-342	121	0	2.69218
36937	38097	63	12978	13076	44	16824	16927	50	353	383	0	796	869	0	-300	297	0	2.69526
91843	90977	83	21608	21541	59	50391	49896	78	339	325	0	2401	2424	24	104	504	0	2.69628
69543	63650	88	25093	23045	67	34981	31992	78	602	442	0	1950	1864	21	128	321	0	2.70039
128194	113649	88	59437	53534	85	56924	50033	85	600	600	0	3084	2648	31	309	659	0	2.70141
43181	45102	71	17038	17212	52	18324	18065	55	84	246	0	1024	1028	6	-240	119	0	2.70449
72455	57106	87	44725	33587	86	9263	7602	47	59	109	0	407	462	0	-40	378	0	2.70552
20506	19837	52	11773	11983	43	9918	9754	41	126	114	0	419	375	0	236	455	0	2.70655
47421	47611	73	11572	11681	42	19734	20604	54	160	258	0	926	816	0	-83	168	0	2.70757
35570	36403	67	13266	13445	44	14558	14407	47	127	220	0	841	753	0	397	661	0	2.70963
92162	93106	85	36329	35850	76	40625	40326	76	341	419	0	2184	2092	24	198	929	0	2.71065
77059	76132	79	28075	27732	74	31229	31158	74	462	304	0	1521	1589	17	-170	260	0	2.71168
49902	51487	71	15142	15287	46	20600	20392	54	282	216	0	1185	1108	10	-188	709	0	2.7127
25525	26790	56	11420	11681	42	10672	10803	42	-22	103	0	567	653	0	434	439	0	2.71373
13722	15122	40	7317	7691	36	8933	9081	41	119	100	0	530	521	0	206	316	0	2.71373
204632	165568	102	72798	58618	96	93128	76995	97	849	704	0	5015	4082	42	288	680	0	2.71578
139696	136931	84	46976	45492	82	61149	58054	84	282	508	0	3175	2948	30	1333	1130	5	2.71578
23638	25911	53	15679	15988	50	9410	9589	42	220	250	0	358	437	0	-414	146	0	2.71681
47582	50024	70	13650	13678	45	20549	20981	64	285	189	0	968	1066	5	-206	565	0	2.71681
89640	89038	78	27262	27265	75	30907	30518	75	145	355	0	1613	1641	18	845	1047	3	2.72297
252508	185964	103	90963	69334	101	132761	97514	103	1122	1093	10	7103	5011	50	621	691	0	2.72605
98621	97940	82	35921	35781	77	49478	49120	79	368	361	0	2234	2267	25	-123	468	0	2.72707
98987	97786	81	32119	31856	76	50451	49911	78	228	406	0	2159	2116	23	730	734	0	2.72707
48914	49347	71	21214	21356	54	16733	17398	47	236	218	0	765	932	0	485	781	0	2.72707
105937	103773	83	32673	32540	78	46667	44947	79	475	501	0	2574	2378	25	338	373	0	2.7281
164274	135517	108	54440	46009	91	63849	54238	91	619	610	0	3494	3007	32	261	966	0	2.7281
76927	75522	85	28345	27843	75	28242	28095	75	339	343	0	1444	1405	15	36	767	0	2.73015
63338	62287	87	11974	12079	44	23900	22973	70	358	315	0	1369	1356	13	-384	46	0	2.73118
35724	36325	59	14323	14494	46	13647	13148	49	97	210	0	770	854	0	76	338	0	2.73221
207540	165274	99	78620	63514	98	84721	69580	97	724	840	0	4596	3781	39	1038	1589	4	2.73323
228263	174485	107	92475	71200	102	89832	70990	102	967	950	0	5228	4133	42	812	980	0	2.73529
33625	33498	70	17062	17363	49	11517	11476	44	292	192	0	648	581	0	620	877	0	2.74247
37431	38103	68	13266	13789	45	14026	14484	47	132	195	0	644	662	0	-224	148	0	2.74555
209012	165481	98	78441	61365	95	87914	69718	96	914	750	0	4595	3549	39	-19	391	0	2.74658
127251	126983	80	51172	50812	80	59054	57538	81	1074	894	0	3186	3228	29	586	1377	9	2.74658
18888	18469	57	8054	8480	37	9718	10073	39	-37	177	0	418	538	0	143	380	0	2.74658
89051	88711	81	24425	24396	65	44221	43827	76	490	469	0	2156	2149	24	24	431	0	2.75171
63407	62854	76	15931	16115	48	29742	29691	74	354	184	0	1491	1374	17	213	594	0	2.75273
44031	45565	70	10658	10663	42	18970	19021	53	-40	168	0	934	893	0	-239	327	0	2.75376
78292	77737	78	29828	28923	77	30125	28972	77	215	442	0	1620	1490	18	403	462	0	2.75479
191270	158740	92	67144	54898	92	83334	68935	92	1067	802	0	4436	3855	38	77	460	0	2.75479
268702	186574	117	130731	99122	110	126122	90446	110	1615	1303	17	6505	4602	46	584	1068	4	2.75889
31621	31437	79	10404	10591	41	11083	11059	43	48	160	0	489	526	0	-327	113	0	2.75992
78653	79492	79	36291	36318	75	33966	33938	75	501	516	0	1572	1735	19	517	722	0	2.76197
157619	137719	93	68397	61940	88	83690	72982	89	1115	867	0	4374	3795	36	-111	451	0	2.76197
82159	81874	77	21171	21045	57	36824	36025	76	209	298	0	1812	1825	20	636	640	0	2.76813
40656	41313	72	15649	15840	49	15908	15509	48	-98	115	0	913	948	0	-204	129	0	2.76916
46107	45767	86	15476	15687	47	17557	17001	51	149	187	0	894	846	0	10	702	0	2.77121
35049	35072	68	15149	15372	46	12137	12504	44	-191	91	0	770	644	0	543	747	0	2.77429
90515	91417	77	28354	27814	76	38322	37999	76	221	260	0	2143	2002	22	1188	1057	4	2.77634
151777	130950	89	51264	43689	87	81364	69175	89	872	666	0	4156	3575	34	257	354	0	2.77839
203011	160473	101	81011	65126	97	110903	87288	98	1229	973	0	6061	4719	43	643	472	0	2.7825
62824	61281	78	27263	26078	65	29031	27987	76	466	237	0	1542	1553	16	60	356	0	2.7825
138088	118911	97	58634	50586	86	50732	45131	86	553	395	0	2723	2529	28	656	1373	9	2.7866
42212	42980	64	15627	15851	50	14063	14224	46	-142	84	0	645	654	0	135	459	0	2.78763
13046	13081	50	6790	6939	37	6535	6780	36	59	122	0	352	334	0	-79	421	0	2.78866
77045	70240	80	32865	29725	78	29217	26735	78	331	308	0	1747	1741	20	120	593	0	2.78866
135596	119316	100	57410	50704	87	59309	52210	86	411	549	0	3005	2647	30	278	328	0	2.79276
49044	49061	74	12494	12821	44	16048	16663	48	265	255	0	847	1040	5	278	412	0	2.79379
119448	111202	86	52432	49798	82	49182	45833	81	513	398	0	2305	2347	25	499	514	0	2.79481
20809	24517	41	9431	9997	39	11871	12300	44	250	241	0	646	582	0	-311	352	0	2.79481
64843	65759	77	20970	21038	58	25438	24997	71	398	385	0	1326	1343	14	-400	266	0	2.79892
134366	121950	89	46994	42842	84	64982	57547	86	925	820	0	3233	2769	32	235	445	0	2.80097
143656	130484	86	51374	46166	86	65649	58791	86	616	570	0	3559	3193	33	1107	1051	6	2.802
117782	109266	86	48675	44654	83	48791	44975	82	561	456	0	2771	2541	28	118	803	0	2.80405
43936	44177	71	9713	10023	40	18707	18663	52	283	283	0	1102	1146	9	-348	165	0	2.80508
45470	47455	67	14329	14533	46	18852	19282	49	336	318	0	1045	1033	4	-245	179	0	2.80816
30363	30344	63	11437	11539	42	11769	11814	43	222	271	0	790	685	0	-201	304	0	2.80918
77730	77498	76	35765	35773	75	31508	31561	75	50	168	0	1683	1531	19	36	634	0	2.80918
63357	63772	87	32803	33040	74	26900	27408	71	301	297	0	1177	1387	12	75	223	0	2.81021
180353	147554	94	83801	70370	93	73960	59289	93	926	776	0	3953	3281	36	512	680	0	2.81021
163011	131492	92	65138	53630	91	76392	61903	92	760	619	0	3799	3078	36	147	343	0	2.81124
29677	29775	66	8517	8638	39	11657	11723	43	71	202	0	584	621	0	210	309	0	2.81432
96351	94296	85	26490	26614	71	51739	50651	79	399	284	0	2756	2652	26	267	604	0	2.81739
153232	127661	97	52923	43386	90	83571	71256	90	848	799	0	4438	3674	39	-579	42	0	2.81739
164829	139451	91	62258	51789	90	71727	59292	90	629	539	0	3818	3111	35	728	632	0	2.81842
172007	140639	92	59100	48356	91	69930	57172	92	835	680	0	3818	3205	34	-141	471	0	2.81842
114443	111462	85	37996	37569	79	52654	51966	81	905	771	0	2878	2789	28	75	186	0	2.81945
53727	56011	73	16040	16113	50	17161	17224	53	181	283	0	1055	1124	9	-107	327	0	2.8215
127755	110171	92	53191	45782	85	58765	50974	87	353	428	0	3194	2752	32	290	616	0	2.8215
145648	124220	92	62879	52525	89	67468	58235	89	889	703	0	3539	3064	34	149	517	0	2.82561
21970	22858	63	6601	6735	36	8328	8246	38	226	181	0	397	387	0	-57	384	0	2.82561
17739	18862	59	5932	6256	35	8438	8194	40	-33	178	0	316	426	0	-194	123	0	2.82869
21664	22464	64	9961	10194	41	9209	9113	40	-135	136	0	353	321	0	2	457	0	2.82971
61009	61114	79	20294	20286	55	21010	20897	60	118	136	0	1252	1257	12	199	414	0	2.83382
22183	22402	65	9776	10067	41	8995	9313	40	-79	151	0	440	517	0	57	322	0	2.83484
223669	166855	100	66711	48910	99	118224	86322	101	866	618	0	5730	4258	42	360	799	0	2.83792
24556	24276	63	6153	6375	35	11722	11952	42	146	165	0	704	780	0	-152	387	0	2.84305
140355	119999	90	67553	56498	86	65451	55870	87	643	645	0	3915	3182	36	706	764	0	2.84305
61758	57656	86	25544	23263	75	27005	24440	76	353	285	0	1560	1367	16	584	894	0	2.84408
35132	35361	69	6686	6723	36	14271	14220	47	249	262	0	694	786	0	-71	350	0	2.84613
30574	32000	60	8389	8593	39	11861	11580	42	117	197	0	579	523	0	514	573	0	2.84613
35486	35143	71	7716	7943	38	14082	14053	47	54	95	0	807	718	0	-269	250	0	2.84819
72128	70556	79	26124	26212	74	30547	30916	74	395	395	0	1436	1348	15	361	497	0	2.84819
134712	118060	89	51283	44022	87	59614	51215	87	1024	702	0	3114	2571	31	194	635	0	2.85332
157910	140118	90	64799	54998	88	68858	61163	89	881	679	0	3913	3340	34	-114	413	0	2.85332
126734	122693	84	40101	39045	80	62916	60132	82	711	537	0	3293	3287	29	867	660	0	2.85434
98023	98945	76	30075	29831	76	56515	55002	79	312	380	0	3175	3193	29	170	326	0	2.85434
58446	58796	74	17621	17311	51	22097	21609	62	86	133	0	1209	1101	8	759	692	0	2.8605
19855	19938	60	6667	6831	37	8225	8453	39	84	150	0	429	415	0	-194	254	0	2.86153
23452	23551	60	5986	6036	35	12192	12106	44	158	188	0	642	607	0	-163	354	0	2.86358
69163	68943	77	21809	21821	65	22825	22772	58	386	302	0	1220	1201	11	297	508	0	2.86358
93677	92751	78	22833	23026	63	51237	50524	78	301	493	0	2646	2406	26	-164	641	0	2.86461
53822	54340	85	20407	20975	55	19418	19404	55	162	247	0	769	938	0	686	460	0	2.86461
53252	50890	88	22394	22628	59	17428	17605	51	224	280	0	849	854	0	297	685	0	2.86871
109415	101183	93	38896	35595	80	54273	50021	81	499	560	0	2863	2654	29	539	766	0	2.86974
42088	42873	68	11936	12042	43	17293	17496	51	73	167	0	927	1041	5	64	664	0	2.87179
175068	143939	93	78540	65726	92	84173	70201	92	1075	813	0	4124	3473	36	894	755	0	2.87282
41812	35691	86	19290	16819	86	19577	14709	86	481	386	0	1006	770	0	230	623	0	2.87487
63723	67060	73	23799	24311	57	26360	25586	70	334	314	0	1332	1315	14	674	898	0	2.87487
115260	109240	82	46433	43580	80	52571	48451	81	609	543	0	2947	2665	28	-202	185	0	2.87487
27654	27066	73	9900	10220	40	12762	12578	46	245	208	0	489	558	0	-60	254	0	2.88
160987	137041	96	48676	40487	88	83790	71555	91	1228	1067	7	4802	4088	38	1751	1213	9	2.88103
36538	35946	68	14557	14637	47	13374	13893	44	114	194	0	541	610	0	-51	578	0	2.88206
134733	114888	93	49765	40998	89	58835	49833	90	651	535	0	3079	2590	31	357	458	0	2.88411
138061	117653	92	50753	42863	87	67754	55625	88	964	677	0	3472	3082	33	442	355	0	2.88411
96675	97127	77	60130	59721	78	52106	51863	77	625	412	0	2575	2506	27	-25	414	0	2.88411
116244	114736	82	33587	33143	77	63747	62146	80	543	553	0	3541	3210	30	1470	1123	16	2.88514
15805	16010	60	4198	4431	31	5713	5663	36	1	138	0	328	356	0	232	276	0	2.88514
146973	130397	94	40471	36340	86	69786	62415	87	599	588	0	3620	3393	31	687	474	0	2.88719
35253	37413	60	12613	12884	43	14916	14571	47	49	160	0	720	755	0	-259	347	0	2.88719
130999	118562	87	52473	46863	83	59677	53810	84	665	633	0	3046	2656	30	-63	500	0	2.88821
176981	140292	92	78499	63471	92	125727	101717	94	1466	1151	14	6656	5591	45	117	441	0	2.89027
62989	63548	77	26448	26365	73	25408	25553	71	330	415	0	1269	1152	11	101	433	0	2.89437
166428	142392	92	68062	58821	92	80798	68884	93	960	902	0	4238	3574	37	379	805	0	2.89643
207868	191015	108	101942	94266	91	112503	102511	91	1674	1334	17	6071	5762	40	772	967	0	2.8995
183231	146029	97	66508	55029	93	65177	52729	92	683	582	0	3377	2819	32	156	402	0	2.90053
167065	140830	91	42902	36592	88	73014	61384	90	1023	737	0	3935	3154	36	13	389	0	2.90053
53475	52010	78	17168	17049	52	20009	20329	58	9	143	0	1028	905	0	175	252	0	2.90464
126862	124241	82	37660	36389	78	69138	66729	81	533	567	0	3684	3489	32	1028	789	0	2.90464
92012	90321	85	33592	32962	77	34261	33286	76	263	434	0	1786	1667	19	160	518	0	2.90669
205766	162816	101	76800	60911	97	100123	78688	98	1175	1044	7	5156	3874	42	169	404	0	2.90772
37775	38729	69	12502	12476	45	14528	14475	49	86	148	0	755	703	0	-174	245	0	2.91079
48246	48832	72	20152	20135	59	19892	19410	57	489	342	0	995	1147	9	-188	288	0	2.91182
58915	60589	72	17633	17613	51	24949	24837	62	151	210	0	1025	1114	8	307	896	0	2.91182
212166	161922	103	81691	63323	98	86695	67436	99	1365	761	0	4689	3743	40	769	951	0	2.91285
207912	156652	114	61769	48128	95	91122	71878	95	895	695	0	4760	3690	39	247	681	0	2.91387
52149	55048	70	18461	18630	51	20418	19959	58	314	182	0	1115	1112	8	-287	201	0	2.91387
33930	33214	83	9769	9870	41	14335	15131	43	64	120	0	703	678	0	886	667	0	2.9149
171650	140974	98	73897	61501	93	70609	57120	92	729	692	0	3991	3302	36	469	880	0	2.91695
22931	22999	57	6775	6937	36	10199	10492	42	42	169	0	630	590	0	242	368	0	2.91798
20842	20032	66	10200	10386	42	12411	13067	43	-17	167	0	568	661	0	-142	309	0	2.92003
119039	115214	87	43850	42804	80	65438	63666	82	870	838	0	3398	3423	30	700	564	0	2.92003
162774	138327	103	53119	44584	89	79479	67250	90	823	745	0	4013	3593	35	360	475	0	2.92106
99834	98692	81	30867	30581	77	41794	41026	77	657	435	0	2122	1890	21	437	692	0	2.92824
218737	172621	104	77956	61702	96	105439	83407	96	884	1090	7	6126	4852	44	1076	907	0	2.92927
22065	23550	61	11411	11887	42	9659	10175	40	149	169	0	584	541	0	-85	498	0	2.9303
48153	47655	73	21304	21478	64	18464	18258	52	117	137	0	974	976	0	589	693	0	2.93132
44996	44588	67	15202	15316	47	19903	20054	52	310	329	0	990	975	0	221	603	0	2.9344
133509	123914	87	47202	42257	83	65499	59210	84	777	776	0	3376	3001	32	626	757	0	2.93543
100091	99488	81	35889	35722	78	46813	46224	79	430	375	0	2511	2567	26	-255	371	0	2.93748
205472	161141	99	77737	63105	94	130346	103249	97	1232	837	0	6599	5154	46	-107	389	0	2.93953
59799	61196	73	19839	20172	55	23685	23828	59	237	217	0	1220	982	0	976	1125	6	2.94056
37642	37681	67	12606	12532	45	13745	13852	46	155	240	0	623	577	0	418	417	0	2.94261
61176	62004	77	15930	16071	48	22124	21909	62	220	359	0	1093	1279	11	248	407	0	2.94261
29843	31070	54	10404	10441	43	10246	10236	42	149	144	0	629	534	0	133	415	0	2.95185
121387	110050	100	52142	47900	82	53973	49710	83	658	632	0	2917	2772	29	-119	384	0	2.95185
20107	18895	61	8072	8382	38	8659	9347	38	227	191	0	531	381	0	-249	210	0	2.95288
239527	171134	117	93947	69431	107	102341	74513	108	1053	823	0	5379	4054	41	823	1173	8	2.9539
121155	122114	80	38193	37930	78	55311	52973	79	561	438	0	2821	2851	27	-45	503	0	2.9539
44514	46516	73	14671	15033	45	19376	19460	55	367	191	0	1059	1207	9	-81	277	0	2.9539
124539	118625	91	49644	48027	82	59145	57621	82	741	489	0	3134	3001	28	622	668	0	2.95596
59522	59743	73	17426	17430	53	23157	23753	59	323	372	0	1211	1140	10	211	489	0	2.95801
107469	105045	85	37986	37417	79	51744	50525	80	503	594	0	2740	2729	26	50	272	0	2.96006
115882	106631	88	46323	41339	84	51083	47159	84	695	557	0	2823	2454	28	403	726	0	2.96109
114507	100385	85	44183	38340	84	55474	48818	84	642	419	0	2587	2236	28	61	546	0	2.96622
173196	143727	95	59577	48965	92	72754	60301	91	726	793	0	3868	3555	32	1519	829	0	2.97032
71869	73193	74	26274	26108	73	22693	21967	61	299	231	0	1246	1289	12	-187	402	0	2.97032
41208	40955	73	16586	16744	49	15520	15825	47	342	289	0	711	633	0	398	593	0	2.97135
54584	54271	74	18671	18821	55	24165	24252	69	387	291	0	1292	1422	15	-321	181	0	2.97238
138326	134463	84	55759	54002	82	69528	66525	81	515	566	0	3975	3643	32	772	886	0	2.97238
137106	117720	89	63510	55454	87	56811	49950	87	781	700	0	2849	2394	30	1141	1325	8	2.97648
15594	15668	43	6373	6644	35	9984	10292	40	61	195	0	310	368	0	2	452	0	2.97648
48260	48162	82	13456	13729	45	20969	21565	55	214	290	0	1028	1109	8	-710	5	0	2.97648
33347	34755	67	12592	12888	44	14685	15114	45	218	310	0	871	915	0	-443	38	0	2.97751
30198	30544	59	13234	13423	44	14462	14502	46	75	202	0	759	667	0	-405	108	0	2.97854
89486	87580	82	31095	29976	77	34338	33405	77	382	380	0	1871	1812	21	28	288	0	2.97956
133201	114519	88	46480	39362	85	58938	49717	86	848	703	0	2980	2467	31	382	507	0	2.98059
264641	199017	110	125267	95514	103	171744	127618	104	1521	1145	12	8521	6261	50	3229	2942	28	2.98059
153524	129336	91	61061	50330	88	63868	54215	88	602	636	0	3269	2702	32	573	1001	1	2.98161
124015	120259	85	41256	39868	81	56433	55595	81	697	418	0	2906	2725	28	326	326	0	2.98264
162338	138646	96	59327	49652	90	71781	61051	91	716	707	0	3638	3327	34	209	510	0	2.98777
23064	23481	52	9546	9777	40	9402	9858	40	-26	81	0	593	562	0	-366	242	0	2.98777
35996	36431	67	11402	11573	43	12372	12581	42	314	248	0	645	720	0	-272	151	0	2.99188
32829	32470	60	8265	8432	38	17747	17685	49	37	230	0	1108	877	0	-66	336	0	2.9929
143287	122604	93	62910	52583	88	64944	55315	88	673	657	0	3470	3118	32	-76	456	0	2.9929
124862	120727	98	39222	38211	80	52215	50361	81	533	585	0	2693	2486	27	-272	699	0	2.99496
78422	77562	83	27959	27223	75	33089	31533	78	367	320	0	1871	1448	21	572	752	0	2.99496
201337	163253	95	55082	42649	91	95174	75589	94	882	918	0	4799	3767	40	384	709	0	2.99496
39747	41779	69	16393	17051	47	16146	16205	49	89	188	0	831	875	0	-298	424	0	2.99496
168380	160723	90	40672	39171	84	113414	108816	88	1324	1530	15	5906	5538	40	-248	187	0	2.99598
35235	34905	67	6714	6633	37	18868	18753	55	72	177	0	774	923	0	-269	175	0	2.99804
43677	43184	72	15019	15205	47	16314	16286	49	253	174	0	720	675	0	634	462	0	3.00522
59502	61511	71	19756	20000	53	28309	28092	72	278	219	0	1377	1474	15	805	548	0	3.00522
127072	122936	84	39785	38304	81	53933	51177	82	746	635	0	2886	2616	28	-168	203	0	3.00522
199437	150939	101	77720	59770	96	84832	63247	97	742	470	0	4428	3372	38	23	860	0	3.00625
52505	52115	86	20798	21228	56	16525	16426	52	38	244	0	846	838	0	-400	316	0	3.0083
19097	20538	45	8719	8863	40	9828	10422	39	0	131	0	531	658	0	-378	315	0	3.00933
126189	116199	85	47709	42515	83	64982	57565	85	643	522	0	3584	3167	34	1374	556	0	3.01035
28190	27338	68	12573	12963	44	10359	10112	43	-42	130	0	428	497	0	6	530	0	3.01241
44622	44794	86	17277	17364	51	17954	18126	54	79	111	0	908	976	0	418	379	0	3.01343
53099	52769	76	15463	15593	48	19094	18936	53	124	204	0	849	898	0	32	294	0	3.01651
222960	165841	101	81758	60444	98	104509	76312	99	1051	874	0	5346	4165	41	1446	999	0	3.01754
177629	145355	96	103851	86248	94	86702	68426	94	1209	836	0	4329	3380	38	118	544	0	3.02062
102214	99313	93	30213	29698	77	45568	45653	78	521	580	0	2434	2373	25	742	540	0	3.02267
46444	47699	70	20295	20732	57	17940	17527	54	385	484	0	901	921	0	558	822	0	3.0237
28746	30714	67	13957	14442	45	11472	12113	44	26	183	0	580	541	0	-517	120	0	3.02678
154399	135256	93	77635	67117	89	86363	74407	90	1097	860	0	4456	3860	38	784	737	0	3.02678
31725	32852	64	11270	11694	41	11870	12261	42	31	113	0	772	816	0	-76	74	0	3.02678
32872	33669	60	12925	13341	44	13691	14092	45	18	111	0	605	602	0	861	822	0	3.03088
98651	96815	82	25827	25490	67	40641	39923	78	333	248	0	2149	1994	23	-79	337	0	3.03601
30490	30582	66	9418	9620	40	10633	10871	43	-165	79	0	494	500	0	337	347	0	3.03704
16862	18523	52	6703	6976	35	10001	10427	41	81	146	0	450	391	0	382	652	0	3.03909
292906	191357	119	126529	89693	113	196932	143677	115	2120	1413	26	10428	7939	55	865	822	0	3.04114
75347	78336	76	30062	30286	74	34893	34671	75	468	375	0	1985	1696	22	206	401	0	3.04114
30856	34205	45	13521	14184	43	10845	11019	41	-108	95	0	506	520	0	-46	383	0	3.04114
93038	85866	82	34904	31520	80	33753	30225	79	205	337	0	2013	1736	21	-315	349	0	3.04217
188539	145526	106	58476	44324	96	75014	57362	95	444	488	0	4032	3095	37	968	868	0	3.04628
115940	111488	82	44137	42512	80	62734	58858	82	573	599	0	3203	3033	29	304	391	0	3.04833
41345	42917	66	12842	12958	45	15713	15318	53	-89	110	0	813	944	0	-54	220	0	3.05141
38562	38335	75	19003	19457	54	16691	17049	50	205	412	0	882	887	0	224	494	0	3.05346
224340	164014	124	81370	59613	107	114565	84558	109	1282	941	0	5894	4432	44	296	892	0	3.05757
42569	45461	57	18057	18913	48	19283	19688	53	374	292	0	1019	939	0	394	1179	6	3.05757
253502	197041	108	114292	89769	106	118414	92754	105	1798	1519	19	6600	4907	49	1752	810	0	3.05757
125093	123412	82	33599	33386	79	62072	60530	81	647	634	0	3134	2930	29	1353	979	0	3.05859
42974	44139	64	12670	12696	46	15588	15238	48	388	238	0	747	735	0	794	703	0	3.05962
175116	143384	97	59416	48178	92	72151	59236	92	781	615	0	3636	2997	35	92	659	0	3.05962
24457	25756	64	10137	10479	41	11830	11897	44	217	355	0	812	853	0	627	978	0	3.06783
39518	40274	65	14210	14318	46	15254	15415	49	210	455	0	885	856	0	-41	289	0	3.07091
49658	50269	71	16330	16502	49	17425	17842	53	233	183	0	763	770	0	-168	609	0	3.07296
107020	92178	84	80897	72875	86	111720	101724	87	1275	1259	13	6165	5538	42	835	966	0	3.07399
35013	35844	69	11494	11665	43	17303	17113	48	134	365	0	918	774	0	255	715	0	3.07604
51504	51011	75	14020	14181	45	18436	18748	53	17	227	0	997	1060	6	117	443	0	3.07604
39347	39816	70	14771	14961	47	14488	14705	48	331	246	0	913	885	0	412	731	0	3.07809
116329	109081	91	58618	56804	81	80989	77481	82	858	692	0	4160	3966	32	211	709	0	3.07809
143445	118612	95	55605	46060	90	63981	53833	90	658	518	0	3418	2708	35	1126	664	0	3.07912
98351	95531	80	36980	35851	78	39650	38747	78	316	296	0	2058	2170	22	-525	53	0	3.08015
35330	37109	62	12083	12499	43	14323	14594	45	90	126	0	558	620	0	-300	266	0	3.08015
184520	140503	114	70334	52512	114	93916	70005	114	959	794	0	5023	3798	42	-50	354	0	3.0822
31280	30179	69	11892	11926	43	10273	10186	42	123	114	0	524	499	0	-117	150	0	3.08323
213361	163733	97	62093	46961	96	104493	77676	99	1204	1136	9	5348	4066	41	398	731	0	3.08733
284208	199818	109	104393	74250	106	138301	95096	107	1517	1206	11	6668	4524	48	930	1273	7	3.08836
92480	89176	91	22578	22430	61	33128	33511	78	324	324	0	1783	1667	20	-96	526	0	3.08938
91012	88095	86	29442	29016	76	37264	36934	78	416	384	0	1851	1801	21	-172	294	0	3.09554
125277	115870	86	41291	37815	83	51885	48347	84	657	714	0	2729	2537	27	671	949	0	3.09862
58864	58666	75	21735	21676	61	23299	23444	70	411	342	0	1056	1058	5	136	474	0	3.10067
125940	119449	85	39822	38298	81	46644	43990	82	705	504	0	2275	2220	23	225	392	0	3.10067
179095	145504	96	64427	50809	93	81506	65255	94	1063	644	0	4354	3493	36	374	741	0	3.1017
51117	51394	78	20563	20944	58	20371	20570	56	194	251	0	920	778	0	381	557	0	3.11094
22833	21903	77	6171	6365	36	10897	10954	42	210	175	0	363	466	0	49	571	0	3.11402
117446	110053	86	48091	44677	83	56038	52884	83	694	535	0	2897	2559	27	246	668	0	3.11607
62467	63156	78	21122	20902	59	26304	26568	74	635	396	0	1336	1463	14	54	673	0	3.11915
27431	23015	80	10123	9006	47	12176	10884	70	104	178	0	803	679	0	315	586	0	3.11915
80545	80013	79	27413	27161	74	35769	34812	76	469	419	0	1864	2038	21	459	642	0	3.11915
185677	156121	94	61961	50735	92	77100	65130	92	931	769	0	3758	3286	34	506	694	0	3.12017
41911	34626	86	14173	11119	86	21033	17207	86	203	205	0	946	787	0	447	383	0	3.12017
88496	88463	78	27156	27331	67	33317	32762	76	486	240	0	1703	1575	20	253	504	0	3.1212
269018	198878	121	78538	56843	110	115194	88534	111	1635	1072	8	6308	4762	46	794	1079	6	3.12325
45997	46288	76	15942	16307	49	19928	20101	54	180	234	0	1178	1167	10	-317	218	0	3.12633
59555	59370	76	11573	11705	42	19114	19154	54	124	156	0	1042	1075	6	443	659	0	3.12839
268646	195140	110	115849	86350	109	133007	93491	109	1129	822	0	7452	5236	48	1263	1041	4	3.13249
22129	23859	58	8113	8523	39	6936	6922	37	273	239	0	281	310	0	-17	471	0	3.13352
48563	50904	70	16885	17279	48	20051	20812	53	249	164	0	1135	1106	8	296	281	0	3.13352
87552	86304	79	29880	29326	77	34483	33211	78	453	214	0	1871	1677	21	31	602	0	3.13352
76086	74357	83	23685	23309	74	28706	28284	74	498	485	0	1411	1604	16	-129	351	0	3.13454
47276	48873	73	21943	22468	59	18006	18033	50	177	158	0	759	746	0	1023	869	0	3.13454
136360	127988	89	64963	61446	84	78520	73980	84	1221	828	0	4249	3770	35	390	584	0	3.1366
124227	117580	98	48333	44978	98	64097	58643	98	619	755	0	3339	2954	32	38	444	0	3.1366
234715	180596	106	101641	81060	101	108481	82548	101	1164	946	0	5691	4418	42	590	940	0	3.13865
107428	106046	84	35684	35080	79	64648	63770	82	400	403	0	3190	3007	30	367	431	0	3.13865
36820	39916	55	12149	12887	43	16930	17249	49	168	205	0	987	1013	2	-161	317	0	3.13865
22928	24231	60	6845	6972	37	9828	9799	40	242	251	0	397	482	0	312	339	0	3.14378
161008	133396	93	62799	50422	92	81806	66887	92	878	726	0	4249	3412	37	411	1070	4	3.14686
73449	73544	77	32642	32703	75	26631	26364	75	408	348	0	1498	1771	17	126	618	0	3.14891
20333	21865	48	4984	5195	33	11827	12277	41	-7	139	0	826	806	0	506	691	0	3.14891
79734	78894	83	30930	30631	75	30607	29947	74	211	242	0	1784	1721	19	677	643	0	3.15097
200108	161454	104	89503	74068	97	91897	75798	98	1155	873	0	4912	4193	38	377	460	0	3.15199
223763	169746	116	82451	63927	104	94151	72842	104	1256	834	0	5177	3790	42	673	673	0	3.15199
249508	176239	106	89305	64506	105	106675	74697	106	1130	806	0	5705	4049	45	705	642	0	3.15302
104345	95531	85	40147	35836	81	50732	44422	82	924	772	0	2608	2502	27	553	910	0	3.15302
16379	16416	54	7801	8218	38	7788	7928	39	-130	57	0	426	445	0	-153	145	0	3.15302
120821	107715	91	45263	39571	85	57363	51414	85	748	642	0	2884	2535	30	-46	421	0	3.15405
170632	137965	95	62958	51275	91	70717	57695	91	1027	790	0	3538	2950	34	-33	494	0	3.15712
40559	43750	53	16091	16566	47	17537	17955	50	367	205	0	884	904	0	601	495	0	3.15815
111675	110338	82	41344	40280	79	48304	46036	80	429	462	0	2539	2395	27	783	1000	1	3.15815
20097	20851	59	6757	6894	37	11070	11077	44	218	215	0	741	661	0	140	617	0	3.16123
151135	129955	98	44611	37416	87	67499	57482	88	508	577	0	3682	3139	34	328	591	0	3.16534
96506	95111	82	21964	21947	58	42461	40657	79	657	485	0	2137	2046	25	389	727	0	3.16636
37887	38371	71	7314	7486	36	16164	15867	49	239	280	0	965	925	0	591	623	0	3.17149
30094	31774	49	9932	9974	41	12371	12970	44	139	235	0	702	764	0	-387	188	0	3.17252
24028	24713	58	9126	9348	39	11000	11232	43	121	293	0	596	696	0	460	415	0	3.17663
15900	16916	56	9138	9129	41	9097	9742	39	86	154	0	409	357	0	447	1084	5	3.17765
73451	73823	76	21238	21378	58	25744	25346	73	223	238	0	1340	1365	13	164	610	0	3.17765
85317	83737	78	27933	27787	76	31529	30653	76	223	369	0	1582	1571	17	-91	219	0	3.17868
42430	43050	70	14840	15076	48	18130	18918	54	166	292	0	774	825	0	-115	274	0	3.1797
168633	142609	103	58204	48881	92	76212	64758	94	649	581	0	3779	3426	32	596	640	0	3.1797
163135	142987	90	70276	62649	89	68197	59294	89	1095	912	0	3393	2869	34	206	868	0	3.1797
151977	126893	102	54801	45256	91	70601	60231	91	1138	847	0	3539	2644	34	133	867	0	3.18073
61372	62692	85	20237	20171	59	24969	24793	71	312	264	0	1345	1397	13	-48	340	0	3.18381
102507	100811	82	23333	23127	68	46204	44812	78	401	332	0	2144	2114	23	454	1088	4	3.18381
70446	71222	76	24820	25537	64	29951	29570	74	386	232	0	1566	1525	17	612	694	0	3.18381
212008	158817	107	72237	56389	100	91849	70610	102	1192	840	0	4719	3693	40	-176	447	0	3.18689
187583	146824	111	74792	58335	111	88422	68524	111	972	981	0	4539	3546	38	890	828	0	3.18689
25548	27737	51	9798	10648	39	11849	12492	42	141	214	0	464	515	0	722	665	0	3.18792
210250	160270	103	95910	73105	100	110770	84742	99	1166	936	0	6084	4975	43	393	809	0	3.18894
152121	131342	90	52501	43556	88	70975	60866	90	726	716	0	3867	3344	34	1172	1483	21	3.18894
115548	107091	84	39379	35921	82	56696	51407	83	624	383	0	3220	2842	31	-5	618	0	3.18894
290189	206695	120	111131	82949	115	161649	113957	117	2051	1315	21	8816	6235	53	16	609	0	3.18894
84107	87478	76	42611	43238	75	31666	32175	73	243	435	0	1690	1718	20	346	864	0	3.18894
104854	100141	90	34426	33433	78	47591	46362	80	346	561	0	2492	2484	25	598	901	0	3.18997
21589	21357	65	9678	9808	41	8841	8752	42	44	174	0	574	488	0	-249	308	0	3.19099
38501	37019	74	11606	11370	44	17540	17261	62	56	289	0	861	929	0	167	480	0	3.19099
53461	53289	72	21337	21466	59	21413	21802	60	185	136	0	1156	1158	10	-77	594	0	3.19202
262316	207330	115	132630	105537	113	207805	167575	114	1762	1546	22	11073	8738	57	483	752	0	3.1951
120534	105536	89	44794	38577	84	43549	37507	85	289	372	0	2350	1992	26	68	1164	5	3.19818
61130	62231	75	25759	25977	72	23139	22976	69	244	192	0	1429	1508	17	-74	235	0	3.20023
97500	94779	95	46956	46075	78	52214	51597	79	606	562	0	2608	2704	26	-218	453	0	3.20331
167818	132090	97	55958	43569	94	64202	48443	95	759	634	0	3581	2657	38	669	581	0	3.20536
94083	92605	81	37433	37105	78	49159	47744	78	362	399	0	2908	2733	27	207	820	0	3.20536
131497	115343	95	49664	43051	87	61108	53636	88	577	455	0	3221	3014	29	233	518	0	3.20536
175315	144177	104	91958	78796	95	90838	76006	94	800	817	0	4735	3997	36	521	694	0	3.20639
118426	116033	83	33390	32726	78	51676	48866	80	533	420	0	2839	2829	28	63	505	0	3.20639
148461	127194	94	40793	35252	87	68412	59047	90	509	462	0	3230	2944	31	877	657	0	3.20844
12451	12619	46	4860	4993	33	7054	7413	37	214	191	0	231	372	0	34	518	0	3.20844
15603	16837	42	7801	8166	37	7394	7978	37	145	219	0	329	419	0	-116	337	0	3.20947
96269	94323	85	32051	31204	77	36304	35322	77	219	209	0	1964	1941	21	-383	182	0	3.20947
63227	64649	83	15919	16169	47	23363	23649	62	251	256	0	1130	1164	10	407	564	0	3.21357
87414	85536	86	25869	25475	74	39847	38670	77	339	340	0	2390	2305	23	-163	257	0	3.21768
27243	28516	57	12440	12743	43	11887	12844	41	196	352	0	536	696	0	-398	127	0	3.22076
35682	37133	68	11903	11984	43	15579	15564	46	-12	137	0	808	836	0	-50	458	0	3.22076
37970	38539	79	14510	14703	48	15103	14694	48	114	133	0	767	751	0	229	520	0	3.22281
50436	52048	71	13732	13826	46	21840	21596	64	-95	138	0	1058	1134	8	-158	361	0	3.22281
146015	125526	91	63503	52887	89	65235	56889	89	635	592	0	3605	3122	32	18	625	0	3.22384
263240	188551	108	98300	71124	105	120480	85086	107	1408	903	0	6252	4570	46	486	579	0	3.23102
155963	141658	90	74410	66357	88	76043	68503	89	688	733	0	4203	3620	34	558	564	0	3.23102
57245	59140	67	19821	20050	52	27980	27666	73	-25	94	0	1665	1602	18	-106	346	0	3.2341
145690	127343	88	57071	47875	87	68872	59452	89	542	616	0	3546	3024	32	411	647	0	3.23513
124228	114474	85	52372	47208	83	63555	58606	84	615	497	0	3186	2907	31	435	608	0	3.23513
120618	117799	86	52937	51358	82	57483	55871	81	553	744	0	3361	3255	30	239	694	0	3.23616
17428	18449	46	8274	8533	39	7324	7658	36	200	256	0	248	270	0	-222	219	0	3.23821
32158	32687	69	12131	12476	43	13786	13858	44	317	195	0	840	606	0	286	521	0	3.23923
159993	137105	95	71627	63078	90	82835	73176	90	867	695	0	4205	3628	35	609	985	0	3.23923
64390	64538	79	21334	21230	61	27282	27306	73	320	475	0	1437	1501	17	517	629	0	3.24129
61882	61737	75	17774	17855	53	22070	22070	70	270	333	0	1256	1228	12	605	832	0	3.25052
124794	122884	85	40514	39413	81	64322	63004	83	579	603	0	3423	3384	29	484	951	0	3.25155
38334	38585	70	11966	12277	43	16343	16569	51	-40	90	0	895	850	0	-335	144	0	3.25566
48733	48171	74	13712	13619	46	19247	18947	55	207	294	0	940	952	0	543	731	0	3.25874
57433	59522	73	14769	14998	48	23894	23444	72	151	209	0	1208	1216	10	-255	483	0	3.26387
37947	37942	70	14892	14981	49	17147	18083	50	240	277	0	895	849	0	202	979	0	3.26489
37360	40555	49	13493	13581	46	16113	16216	50	242	251	0	870	989	0	67	274	0	3.26695
110099	105760	82	34458	33542	79	47614	45652	79	422	508	0	2378	2276	26	1050	746	0	3.26695
36099	35625	71	13632	13884	45	14418	14491	46	242	228	0	740	782	0	-386	113	0	3.269
48425	48056	72	29002	29460	72	19717	19234	61	50	147	0	1094	1175	9	-88	504	0	3.27003
84185	83762	77	32702	32756	75	36495	35884	76	425	374	0	1980	1979	20	-100	482	0	3.27003
51762	52635	75	22177	22402	60	23303	22711	67	287	317	0	1224	1264	11	-76	377	0	3.27003
226417	177053	101	83110	65302	100	103535	83152	100	1201	992	0	5505	4311	43	1167	1143	12	3.2731
90621	91194	78	30922	30767	76	38539	38094	76	654	550	0	1953	1971	20	-304	153	0	3.27721
274744	197665	107	127586	91292	105	155843	111230	105	1660	1039	15	8026	5713	52	916	1028	3	3.27721
20702	22245	52	11394	11701	43	8042	7869	38	61	67	0	386	377	0	-108	359	0	3.27926
27900	26507	74	4067	4212	31	10808	11744	42	29	157	0	407	452	0	-109	379	0	3.28542
60748	61548	75	15357	15531	47	21652	21532	59	154	244	0	984	1118	8	-105	439	0	3.28645
31203	31858	67	12586	13042	43	13959	14068	45	175	188	0	626	736	0	-447	181	0	3.28645
135044	118608	86	49760	42789	85	60763	51805	87	536	364	0	2977	2269	32	381	552	0	3.28747
112358	108114	81	40724	39722	80	55043	53712	81	803	680	0	2995	2632	29	653	965	0	3.2885
243876	183006	108	116140	89786	106	110377	83488	107	1330	1234	10	6354	4639	45	-269	648	0	3.29363
69481	64985	92	27784	24701	92	29838	25728	92	393	260	0	1578	1446	15	219	579	0	3.29363
17780	18859	45	9897	10367	39	9174	9329	40	31	266	0	420	413	0	172	583	0	3.29466
39499	39434	69	13695	13959	46	14180	14000	46	144	210	0	685	618	0	-7	237	0	3.29466
217175	169728	104	80311	61923	100	103442	84019	100	667	666	0	5290	4355	40	574	719	0	3.29876
237201	168204	102	106831	80470	99	166266	124574	101	1423	1103	9	8430	6541	50	1409	1794	13	3.29876
69135	73851	65	27851	28795	57	30420	31063	67	444	326	0	1711	1802	19	358	589	0	3.29876
73220	70395	83	37414	37234	75	26600	26503	66	120	274	0	1600	1423	15	-395	373	0	3.29979
77402	76739	76	27078	26799	75	27634	26628	75	226	332	0	1544	1515	17	342	377	0	3.30184
17474	19383	48	10356	10518	42	7862	7879	39	181	306	0	416	610	0	2	332	0	3.30595
17459	19383	44	8050	8250	39	10139	10332	40	156	167	0	513	496	0	270	563	0	3.31005
16884	18662	42	3622	3912	29	1520	1492	17	2532	2718	25	954	996	0	7591	6645	45	3.31005
130154	124402	83	66672	63724	83	69266	66025	84	1053	951	0	3477	3141	32	-1	700	0	3.31313
162247	141325	89	69441	60714	88	74037	65395	88	964	783	0	4144	3568	35	122	363	0	3.31313
139926	127512	89	53606	50002	85	63213	57433	85	830	679	0	3282	3062	31	-64	473	0	3.31519
106879	106795	80	28858	28375	77	47423	44544	79	842	731	0	2445	2511	24	425	763	0	3.31621
21627	21833	53	7264	7299	37	10278	10272	42	49	130	0	401	582	0	903	742	0	3.31724
33278	35332	66	10169	10500	40	14503	14789	46	12	170	0	963	814	0	18	308	0	3.31724
25792	25964	68	9292	9527	41	10994	11309	43	32	116	0	403	476	0	68	367	0	3.31929
38791	40253	66	15717	15965	49	17561	18016	50	177	175	0	832	828	0	-207	152	0	3.3234
162789	143470	89	58064	49808	88	81737	71104	89	924	771	0	4452	3930	37	327	542	0	3.32442
48429	49319	73	11408	11302	43	17493	17788	52	110	246	0	998	1097	7	-403	387	0	3.32545
85179	81795	82	28353	27700	76	30271	28990	77	424	418	0	1705	1736	17	29	917	0	3.32545
29755	28991	69	12403	12507	45	12398	12209	46	220	161	0	744	751	0	571	557	0	3.32853
131158	125251	84	48748	46356	83	64354	59521	84	698	584	0	3322	3303	29	-14	622	0	3.33058
28659	28554	59	10559	10816	42	12807	12906	46	178	265	0	587	658	0	331	494	0	3.33366
114618	100502	86	42867	37144	83	52703	46324	85	566	484	0	2868	2557	29	487	737	0	3.33674
229292	177755	102	70853	53000	97	98874	78944	99	1110	861	0	5301	4329	41	1658	1251	10	3.33674
26974	28661	53	10111	10549	41	12373	12648	44	64	114	0	613	640	0	280	700	0	3.33777
26248	26792	62	6957	7051	37	12855	12851	43	168	189	0	551	553	0	0	353	0	3.34187
37843	38306	75	15529	15766	49	15754	15835	47	95	132	0	732	953	0	194	375	0	3.3429
161963	139480	91	55433	46077	88	78594	66512	90	770	676	0	4438	3693	38	547	708	0	3.3429
64193	67856	71	31675	32501	73	29442	28980	72	167	254	0	1479	1611	16	-230	333	0	3.3429
25722	26433	71	8717	8913	39	10511	10536	42	176	121	0	590	673	0	97	644	0	3.34598
124989	123731	81	60031	58560	82	60744	59086	81	648	877	0	3217	2993	30	1019	1303	11	3.34598
115378	111748	82	38986	38020	79	52935	51669	80	418	467	0	2884	2665	27	344	897	0	3.35008
38595	40359	57	14298	14420	48	15839	16257	49	183	214	0	1064	1065	7	-575	252	0	3.35111
27489	27804	69	9020	9129	40	7789	7943	38	169	325	0	461	521	0	-40	349	0	3.35419
132578	120250	86	46443	41140	84	62756	56143	85	552	639	0	3330	2866	33	391	402	0	3.35521
163144	136208	95	60085	51021	90	75325	62984	90	823	473	0	3834	3154	36	736	919	0	3.35624
109163	108719	81	48828	47710	79	55161	53893	79	511	521	0	2780	2850	27	320	663	0	3.35829
122669	120539	87	47021	46139	81	46472	44726	81	645	519	0	2717	2594	26	-259	366	0	3.36035
79492	79775	77	27085	27040	73	33599	33103	75	401	304	0	1673	1803	20	674	796	0	3.36343
196387	160901	96	76224	60111	93	90673	72913	95	929	782	0	4644	3721	39	456	1222	6	3.36343
23255	24176	46	8585	8921	39	11329	12186	42	-37	100	0	682	558	0	21	244	0	3.36445
84297	85223	87	31149	31079	75	40407	39801	76	162	315	0	2098	2250	23	706	1196	7	3.3665
28872	31636	46	5529	5705	34	12531	12840	45	247	162	0	668	607	0	-26	312	0	3.3665
176813	144941	100	48867	40248	91	74871	61713	93	762	730	0	3724	3095	35	706	804	0	3.3665
18742	20296	44	5864	6314	34	8851	9137	40	13	112	0	461	420	0	-509	0	0	3.36856
147879	129305	87	45790	37812	85	73760	63409	88	292	527	0	3919	3406	34	144	412	0	3.36958
146232	120193	95	68278	55818	91	88119	73838	92	867	760	0	4928	3920	41	952	1033	3	3.38087
54359	56323	72	21692	22026	58	24197	24343	65	161	343	0	1363	1371	16	19	375	0	3.38087
131331	120572	89	47018	42043	84	66399	59753	85	794	608	0	3543	3474	32	281	537	0	3.38293
48391	50295	69	21605	21819	58	19354	19782	57	136	249	0	940	1028	4	378	737	0	3.38293
56710	57660	80	26307	26817	71	19485	18771	54	106	228	0	789	919	0	-478	40	0	3.38703
175974	161570	92	71466	65360	89	88221	82344	89	740	713	0	4585	4472	35	242	530	0	3.38806
65942	66342	75	18585	18985	50	21022	20673	57	183	238	0	951	945	0	-113	266	0	3.38806
28890	28137	70	10292	10565	41	13063	12925	44	-29	169	0	573	597	0	287	385	0	3.39011
31486	32505	71	12398	12630	43	13530	13352	45	262	199	0	726	899	0	231	475	0	3.39011
22170	21976	58	10442	10879	41	10322	11099	40	174	167	0	512	626	0	43	413	0	3.39011
62123	63009	82	23535	23721	65	22871	22620	69	393	270	0	1244	1399	12	-391	28	0	3.39319
24398	26038	46	11028	11215	43	11047	11472	45	281	216	0	677	573	0	-269	79	0	3.39422
73610	74355	76	25784	25813	73	31810	31052	74	151	243	0	1672	1767	19	-116	440	0	3.3973
135308	127913	85	48488	45597	84	65897	62394	85	1111	911	0	3299	3090	30	-67	418	0	3.40037
23939	24418	56	7352	7541	36	13999	13772	47	-47	87	0	681	795	0	25	443	0	3.4014
31427	31042	64	12837	13017	45	11236	10786	45	-12	172	0	653	666	0	177	500	0	3.40243
40602	40017	76	7302	7461	37	17345	17885	48	216	246	0	943	747	0	-197	189	0	3.40243
148556	126169	90	54557	46614	87	59942	52197	87	798	599	0	3114	2798	30	1483	1415	13	3.40345
90547	90228	80	27586	27456	75	38573	37777	77	199	299	0	2253	2165	24	822	1063	5	3.40345
132669	118986	101	48129	42783	85	63951	57021	86	631	557	0	3184	2890	30	180	760	0	3.41064
276706	188783	114	116755	77257	111	155602	99509	113	2205	1318	27	8394	5685	54	1036	923	0	3.41064
96868	95262	85	30986	30722	77	51109	51074	80	466	585	0	2806	2606	28	254	417	0	3.41269
146020	126790	91	52288	43220	88	65855	55308	88	741	514	0	3277	2828	33	696	943	0	3.41269
67638	65426	78	26320	26152	74	27616	27891	71	148	281	0	1388	1330	12	-1	428	0	3.41885
39822	40093	63	9642	9940	39	16691	16800	48	215	222	0	854	962	0	-396	242	0	3.42193
68924	68743	90	23172	23005	65	23124	23160	60	501	338	0	1117	1157	10	104	509	0	3.42193
170884	155941	96	53741	50781	89	80538	72781	90	730	649	0	4313	4164	33	461	965	0	3.42296
138856	122060	102	46733	40614	87	64351	56766	89	830	596	0	3528	3064	31	414	586	0	3.42398
46995	47628	70	21325	21592	59	17633	17790	53	301	329	0	965	926	0	362	598	0	3.42603
29991	30356	60	9106	9145	40	13897	13530	47	-125	60	0	688	721	0	-504	105	0	3.42706
107025	106463	82	38698	38227	79	48602	46781	80	502	545	0	2764	2611	27	1018	1335	12	3.42809
73056	74426	84	24672	24744	73	27223	26925	74	259	238	0	1496	1264	17	88	309	0	3.43219
237352	183874	118	79061	62179	109	105110	82378	110	1181	978	0	5546	4451	42	657	574	0	3.43322
58990	62639	66	20370	20754	51	22670	22788	59	282	376	0	1188	1348	13	215	488	0	3.43322
86223	86610	73	31381	31257	75	37152	35934	76	456	369	0	1955	2126	20	271	493	0	3.43322
122216	112996	83	49432	45121	82	53914	48483	83	162	354	0	2926	2771	29	339	858	0	3.43322
188283	139688	98	86103	64512	98	76879	54680	97	586	432	0	3924	2884	40	1239	762	0	3.4363
23300	24111	59	7122	7288	37	11067	11289	43	120	177	0	544	606	0	98	628	0	3.43732
22310	22281	61	7391	7592	39	9603	9773	42	130	143	0	520	580	0	568	604	0	3.43732
95841	86490	92	36960	32630	82	37884	33638	82	440	318	0	2357	1997	25	284	529	0	3.44246
31169	33019	56	15195	15914	46	13930	14119	46	346	321	0	752	739	0	58	504	0	3.44246
36148	39671	46	18526	18946	55	18712	18269	52	66	128	0	989	999	0	-406	515	0	3.44451
163197	148062	90	77856	70528	90	96015	86075	91	1163	808	0	5016	4708	36	831	731	0	3.44554
144552	134412	84	60379	54477	83	71566	66286	84	763	685	0	3840	3638	33	972	750	0	3.44861
65049	66162	73	21257	21185	60	24900	24510	66	221	190	0	1190	1274	13	-366	218	0	3.44964
91063	88196	82	28286	27981	77	29511	28088	77	146	271	0	1584	1505	17	1138	915	0	3.45067
158822	131715	93	64316	55147	90	76216	63217	91	766	715	0	3834	3255	34	365	806	0	3.45067
58442	60061	77	25463	25479	72	23844	23115	65	385	357	0	1407	1488	15	-132	298	0	3.45169
68719	68956	77	27412	27347	73	24990	24258	69	386	258	0	1448	1340	15	325	586	0	3.45375
97115	96121	83	16453	16693	50	40746	40406	77	461	553	0	2029	2010	23	103	597	0	3.45375
145105	125006	94	51388	42874	87	59509	51184	87	660	695	0	3319	3009	32	-116	275	0	3.45375
62760	61168	86	19506	19435	55	23574	24203	66	304	323	0	1312	1303	14	136	612	0	3.4558
124628	122014	84	36004	35286	79	60925	57596	82	592	659	0	3403	3162	30	348	640	0	3.4599
23215	25085	50	8919	9009	41	9578	10136	39	108	162	0	340	464	0	704	803	0	3.46093
168863	144331	90	62245	52984	91	73624	63033	91	704	580	0	3888	3201	35	652	639	0	3.46196
175402	144547	94	57833	46573	92	90195	73661	94	613	771	0	4983	4027	40	625	695	0	3.46401
76979	77079	77	24484	24206	66	24922	25226	68	473	534	0	1339	1337	14	888	1089	4	3.46401
35309	36197	66	20624	21012	57	13951	14848	48	411	328	0	621	629	0	-233	278	0	3.46606
134532	128152	86	58867	55386	84	58958	55628	84	767	591	0	3134	2846	30	50	291	0	3.46709
20386	20534	60	5906	5991	35	11769	11790	44	93	192	0	551	577	0	-226	153	0	3.47222
141570	137112	85	38168	36481	81	65987	62173	83	702	639	0	3651	3505	30	1896	911	0	3.47735
30300	32575	54	9445	9834	39	12526	13475	41	52	157	0	737	744	0	407	586	0	3.47735
35988	36327	62	9193	9513	40	15849	15951	48	136	166	0	889	763	0	-38	150	0	3.48248
36697	36331	70	13227	13425	44	16085	16097	53	48	259	0	849	877	0	377	547	0	3.49172
31196	32763	55	11442	11539	45	13661	13578	45	188	184	0	592	743	0	23	371	0	3.49275
168322	147486	90	61534	52146	88	78744	69032	90	598	648	0	4160	3795	34	121	572	0	3.49377
139995	124021	96	55064	48306	86	71093	61314	87	838	602	0	3437	3039	32	1001	841	0	3.49583
116541	113668	88	55673	54447	81	55585	53922	82	894	737	0	2919	2799	27	435	692	0	3.49788
105188	103877	81	34755	34674	78	49844	48390	80	817	663	0	2664	2372	27	927	962	0	3.49788
119630	111747	84	45238	40150	83	59738	54358	83	558	500	0	3170	2952	30	680	645	0	3.49891
132521	116488	89	50970	44812	84	44078	38100	84	380	378	0	2386	2151	26	-301	231	0	3.50404
32081	32244	69	12059	12575	42	14889	15022	48	58	165	0	699	652	0	-130	233	0	3.50814
244456	188036	111	145727	116557	111	220835	181312	113	2265	1699	25	11302	8948	57	1889	1434	9	3.50814
39340	39232	67	15032	15252	46	14785	14422	48	205	223	0	815	866	0	-242	243	0	3.5102
235243	179998	105	80422	61263	99	117379	89111	100	1176	941	0	6515	4904	44	1869	1822	16	3.51122
47835	48240	71	15474	15506	50	17088	16534	55	356	300	0	1040	967	0	339	721	0	3.5143
107513	107845	79	55868	55664	79	65121	63618	80	703	581	0	3625	3298	31	301	446	0	3.5143
64806	67389	68	21035	21394	52	27653	27455	72	234	167	0	1497	1359	16	380	645	0	3.5143
204119	160427	97	76909	60597	95	97626	79098	95	1207	1052	6	5098	4161	41	925	852	0	3.51636
150428	136913	98	53557	48593	88	86237	78848	89	711	638	0	4595	4002	37	579	759	0	3.51636
38636	37800	74	12135	12087	45	13157	13231	48	-33	177	0	849	753	0	-12	313	0	3.51738
45892	45523	83	18954	19279	55	14743	14781	47	265	124	0	705	728	0	316	673	0	3.51841
14871	15645	59	6195	6460	35	7728	7620	38	18	98	0	287	269	0	602	1017	1	3.51943
26913	28043	54	12235	12381	44	12475	12815	43	-29	95	0	605	574	0	-205	319	0	3.52046
109267	99351	86	42631	37625	82	51496	46646	83	569	682	0	2772	2538	28	117	367	0	3.52251
54591	53799	76	22807	22880	61	18739	18636	52	143	173	0	1021	988	0	-38	484	0	3.52251
25208	26170	61	10419	10758	41	12357	12677	46	128	186	0	458	514	0	-263	109	0	3.52662
134597	127973	89	68598	64086	84	56699	52876	84	617	661	0	2985	2569	30	-263	298	0	3.52765
25985	26343	53	17014	17311	51	13065	13555	44	1	203	0	714	833	0	258	455	0	3.5297
132996	119742	97	45598	40869	85	62376	57347	85	543	437	0	3447	3030	32	77	634	0	3.5338
58640	60279	75	23572	23663	63	25184	24786	72	177	216	0	1402	1404	15	296	731	0	3.5338
191926	157977	97	66801	54716	94	90591	76628	95	1062	847	0	4634	3792	38	565	812	0	3.53586
134300	120666	85	39968	34669	84	59303	53071	86	1127	813	0	3352	2849	31	-358	222	0	3.53791
169212	139965	102	62559	51059	91	71278	59826	92	955	649	0	3625	3181	33	616	650	0	3.54201
143651	134433	85	52116	49239	83	78290	72148	85	829	782	0	4038	3494	35	809	602	0	3.54407
113127	100124	85	44394	38874	84	49793	44246	84	466	470	0	2620	2331	28	-170	226	0	3.54407
61717	61788	75	19607	19538	56	24276	24469	66	258	216	0	1403	1285	12	-48	409	0	3.54612
17844	19398	51	10403	10773	41	6565	6553	36	-23	235	0	372	332	0	-286	332	0	3.54817
198248	158097	95	89203	71721	95	128313	103747	96	1081	923	0	6416	5233	44	1770	1482	11	3.55228
148879	128865	90	41701	35315	87	67757	58418	87	809	624	0	3688	3125	33	198	360	0	3.55228
173994	152162	94	43873	37575	89	86827	78741	90	657	821	0	5108	4380	41	1208	849	0	3.5533
32382	31798	65	12191	12755	43	13676	13883	47	106	252	0	629	683	0	-221	104	0	3.5533
123006	115614	87	44762	41156	81	61501	56620	83	528	476	0	3223	2991	31	783	777	0	3.55433
26756	29550	46	15591	15923	48	11045	11129	42	67	162	0	705	760	0	731	871	0	3.55946
98371	96723	79	31150	30428	77	39496	37990	78	335	390	0	2008	1893	23	384	698	0	3.56254
28132	28349	64	11553	11630	43	13931	13869	46	241	262	0	685	874	0	317	617	0	3.56254
60532	61734	73	15036	14960	48	27340	26673	72	113	357	0	1290	1312	14	-186	299	0	3.56357
77024	72514	79	31657	28749	78	31955	29592	78	338	373	0	1795	1625	19	638	765	0	3.57075
64582	66306	73	18045	18033	55	26499	26466	73	340	401	0	1403	1356	15	-19	525	0	3.57383
26184	26282	70	8944	9131	39	10594	11030	40	-16	161	0	676	708	0	143	340	0	3.57588
36726	35856	72	11473	11663	43	13846	14267	44	207	350	0	626	724	0	-152	205	0	3.57691
24567	23790	62	11137	11230	43	10462	10772	41	2	135	0	605	613	0	76	564	0	3.57794
71634	70943	83	24188	23914	65	26931	27021	74	278	295	0	1516	1460	17	273	596	0	3.57896
160858	133647	100	67456	57294	92	76239	63781	93	1122	856	0	3734	3206	33	689	1021	2	3.57999
24256	25043	51	6199	6395	35	11551	11476	42	38	191	0	719	678	0	398	534	0	3.58307
36477	36573	71	11633	11747	43	15378	15715	48	391	430	0	744	802	0	6	291	0	3.58307
136923	112973	99	52151	43753	87	48329	40852	87	608	452	0	2647	2238	29	114	624	0	3.58512
57433	56633	84	19058	19096	54	26740	26259	73	289	340	0	1209	1286	13	397	448	0	3.58717
19742	20357	57	7077	7408	36	8646	8897	38	-23	130	0	525	504	0	232	540	0	3.58717
51703	52374	73	19424	19262	55	22959	22831	71	-250	96	0	1092	1064	7	484	484	0	3.58923
164024	133053	106	57638	46275	91	74343	60256	92	1004	640	0	4012	3285	35	772	1089	5	3.59025
172735	148672	98	58089	49875	90	71787	62535	91	822	709	0	3983	3438	35	177	1524	11	3.59128
37628	35958	68	17354	17625	52	13522	13295	46	204	202	0	828	760	0	-347	38	0	3.59333
106183	104516	79	68578	68367	80	41104	40950	79	565	434	0	2201	1893	23	689	514	0	3.59436
155419	134230	93	53553	45702	90	66825	57046	91	726	800	0	3677	2929	34	-320	183	0	3.59539
126067	111746	89	51124	45431	85	55987	50773	86	659	581	0	3022	2731	29	165	308	0	3.59539
70733	70138	77	22068	21502	62	24002	23588	75	223	301	0	1266	1408	12	396	683	0	3.59846
184326	149408	97	69042	55668	95	91123	73813	97	826	792	0	4617	3896	39	2111	1862	22	3.59949
18899	18687	60	8506	8843	39	8757	9300	39	131	165	0	366	395	0	225	466	0	3.60565
155732	132643	91	65781	55711	90	69028	59767	89	713	557	0	3422	3005	31	1798	1698	13	3.60976
87556	87472	79	30739	30554	75	35479	34419	77	471	362	0	1828	1967	21	-210	324	0	3.61386
68875	69459	76	26239	26064	74	27130	25996	74	331	275	0	1316	1417	13	-181	209	0	3.61386
69037	70277	75	28557	28878	73	23626	23981	60	298	444	0	1263	1250	11	1037	1158	9	3.61386
143360	136210	92	68871	66602	83	67614	64420	83	530	569	0	3640	3511	31	349	350	0	3.61386
25292	26419	64	14328	14671	46	14682	15331	48	386	273	0	664	660	0	214	390	0	3.61489
78261	76714	81	26095	26012	72	28991	28308	75	335	265	0	1688	1676	18	895	733	0	3.61591
38021	39080	62	12436	12581	43	16063	16271	48	-116	155	0	835	779	0	-199	271	0	3.61591
25534	24783	65	8269	8537	38	10407	10441	43	60	188	0	619	509	0	-631	0	0	3.61694
89867	88806	80	35219	34811	76	47076	46533	78	515	471	0	2534	2139	25	363	584	0	3.61797
116497	106073	90	44212	40042	83	55609	50265	85	322	486	0	2908	2765	28	-16	352	0	3.62002
45725	45653	74	13461	13644	46	18720	18864	52	176	158	0	1026	1185	9	-200	182	0	3.62002
103609	97466	83	38236	35470	79	51384	47948	81	209	220	0	2498	2412	25	677	1334	8	3.62002
113012	110390	85	43226	42377	80	55636	53544	81	415	502	0	2625	2341	27	-162	447	0	3.62105
24911	24569	60	9515	9773	40	11221	11917	41	-113	36	0	681	643	0	-509	155	0	3.62105
96044	96699	80	35907	35662	78	56290	55794	79	601	439	0	2871	2677	29	419	602	0	3.6272
197965	152855	110	85374	66930	96	97036	75520	97	845	736	0	5351	4332	40	1057	1149	8	3.62926
34751	34562	73	17018	17523	48	10985	11104	43	33	141	0	751	661	0	548	448	0	3.63028
211162	187849	95	86014	78241	91	90988	82516	92	1242	1109	8	5122	4711	36	-53	677	0	3.63234
44450	43537	86	12094	12391	43	13584	13886	43	55	229	0	594	652	0	347	631	0	3.63336
145296	138257	84	50163	48507	83	66432	62896	84	499	680	0	3565	3340	31	135	425	0	3.63747
97655	98664	81	32786	32770	76	45283	44789	77	529	468	0	2329	2253	24	117	417	0	3.63747
110410	106415	88	33422	32752	79	41696	40134	80	508	533	0	2232	2429	22	689	1451	9	3.63849
156174	148276	92	45886	43190	85	64204	59575	86	747	657	0	3529	3313	31	381	703	0	3.63952
28278	28837	62	9016	9193	40	11881	12125	44	294	242	0	739	669	0	-208	160	0	3.64055
23315	22819	58	7477	7617	37	10062	10342	41	6	170	0	536	525	0	230	465	0	3.64055
152401	128101	107	55051	46088	90	67197	57018	91	791	668	0	3745	3223	33	154	258	0	3.64157
171691	156888	90	47325	44245	87	72023	67318	88	1124	853	0	3583	3296	31	-61	370	0	3.6426
64700	66331	77	18184	18281	51	27226	26345	73	293	224	0	1503	1628	15	351	509	0	3.6426
49915	50406	73	19466	19852	56	20505	20991	57	147	151	0	1014	992	0	-108	510	0	3.6426
30249	30896	63	13492	13894	45	14484	15351	47	94	192	0	911	878	0	-67	398	0	3.64465
18785	19095	53	4197	4318	31	8781	9200	39	-152	31	0	485	409	0	618	959	0	3.6467
19558	19838	60	5509	5727	35	8685	8838	38	-27	180	0	672	705	0	296	392	0	3.64876
46321	49171	71	17746	17750	51	21308	21894	55	47	142	0	1133	1082	7	-237	112	0	3.64978
146627	122197	91	49885	40059	90	71993	61146	90	692	628	0	3936	3269	36	1014	1098	7	3.65286
18338	18862	53	10032	10145	42	9885	9674	41	0	146	0	569	543	0	-1	474	0	3.65389
185568	157162	98	79115	68320	91	95366	81008	93	1125	1042	5	5330	4360	41	128	611	0	3.65799
186238	157632	93	87413	76446	93	78461	66680	92	1184	1111	9	4188	3457	36	623	758	0	3.66107
142102	124666	97	71874	63856	89	61711	54671	89	568	610	0	3165	2748	31	597	633	0	3.66107
141545	131530	104	54141	49299	104	87643	81988	104	877	878	0	4417	4179	34	192	584	0	3.66107
115386	105466	84	32619	29219	81	55565	49882	84	619	728	0	2946	2474	30	-39	570	0	3.66313
187199	146469	102	72038	56031	96	102143	82430	96	704	629	0	5407	4261	43	876	683	0	3.66313
30003	28354	75	10021	10215	42	12169	12033	46	-7	151	0	703	810	0	-72	556	0	3.66415
29029	27393	70	14520	14720	48	10581	10731	43	169	259	0	394	460	0	-44	671	0	3.66415
112345	103588	83	42545	37961	81	53967	49002	82	732	490	0	2624	2471	26	319	717	0	3.66928
145510	128051	88	72338	63072	89	71821	62395	90	572	529	0	3808	3190	34	805	797	0	3.66928
86608	85995	76	21637	21465	60	45723	45646	76	456	456	0	2273	2262	24	-247	167	0	3.67031
33913	35117	66	12702	12926	44	16031	15706	48	90	309	0	923	957	0	-560	29	0	3.67134
165641	129509	102	65762	50653	93	74010	57824	94	984	639	0	4406	3393	38	664	973	0	3.67442
26656	27255	60	10967	11406	42	10860	11124	43	-23	87	0	758	712	0	987	756	0	3.67544
188169	145559	98	70145	54411	93	83143	63894	93	1055	822	0	4635	3685	40	-11	588	0	3.67647
27905	28082	61	10896	11156	43	12762	12814	44	66	148	0	569	637	0	744	577	0	3.68263
26574	27063	55	5744	5942	34	12581	12928	44	64	121	0	671	676	0	-96	467	0	3.68468
25959	27807	75	15788	16220	50	12391	12751	44	131	108	0	528	483	0	-475	77	0	3.68571
19771	20442	63	10807	11176	41	10526	10657	42	150	206	0	449	652	0	-22	374	0	3.68673
79751	71879	90	29841	26545	80	34840	30915	79	336	394	0	1966	1816	21	188	505	0	3.68776
178776	148858	94	48022	37515	90	58609	49609	91	976	757	0	3053	2573	30	453	1138	6	3.68981
95495	95256	78	25078	24934	71	51199	50946	78	433	383	0	2480	2627	25	704	715	0	3.69084
75871	75559	82	24197	23628	73	28388	27799	74	365	294	0	1258	1302	13	-80	317	0	3.69084
125754	122521	90	30718	30455	79	68099	66255	82	583	607	0	3484	3325	31	564	663	0	3.69186
22713	23448	45	9970	10452	40	10168	10617	41	80	213	0	556	553	0	498	706	0	3.69186
103338	104106	79	39503	39049	77	46644	45759	79	616	722	0	2542	2425	25	359	603	0	3.69186
48919	47769	73	13002	12925	45	17389	17664	51	46	142	0	1030	1007	2	-174	104	0	3.69289
21474	22567	56	5911	6040	35	10164	10668	40	3	109	0	454	593	0	607	1366	8	3.69494
[truncated: 11,570 more rows]
