# Supplementary material for: Phenotypic heterogeneity follows a growth-viability tradeoff in response to amino acid identity
Source: Nat Commun. 2024 Aug 2;15:6515. doi: 10.1038/s41467-024-50602-8 (PMC11297284; doi:10.1038/s41467-024-50602-8)
Supplement: Supplementary file 6 — Source Data [file 41467_2024_50602_MOESM6_ESM.zip › source_data/fig2ab/221121_1630_A2_GLN_GFP.csv]

FSC-A	FSC-H	FSC-W	SSC-A	SSC-H	SSC-W	BL1-A	BL1-H	BL1-W	VL1-A	VL1-H	VL1-W	VL2-A	VL2-H	VL2-W	YL2-A	YL2-H	YL2-W	Time
137166	115225	82	60320	49808	82	100494	81483	83	458	538	0	5260	4255	38	163	526	0	0.00513132
114147	102600	79	39587	34879	77	84628	76956	79	530	569	0	4560	4101	33	606	746	0	0.00718385
102805	91135	80	44309	38384	79	75498	65859	80	625	546	0	3818	3409	30	-5	420	0	0.0123152
133185	111946	88	51195	42380	81	105657	87949	83	1087	691	0	5468	4515	37	649	857	0	0.0359193
86984	85861	78	25116	25368	56	71500	71910	73	244	318	0	3625	3578	28	494	420	0	0.0513132
98847	96685	75	21621	21751	47	74491	72491	75	686	627	0	4048	3873	31	201	564	0	0.0584971
144538	127524	84	43714	38543	80	116893	103882	84	1039	942	0	6343	5519	38	1157	818	0	0.0626021
133581	121465	80	46881	41605	78	88539	79025	81	741	564	0	4555	3893	35	1450	898	0	0.0626021
91847	92772	74	36611	36717	71	74097	73251	73	618	521	0	3825	3646	30	796	684	0	0.0646547
105938	102462	92	29136	28891	72	86935	85589	76	1032	685	0	4754	4713	32	322	370	0	0.0656809
62881	63575	74	29745	30027	68	47299	47807	70	461	348	0	2406	2487	22	-68	357	0	0.0708123
122510	111975	90	53604	49240	78	89133	80808	80	870	729	0	4966	4737	33	58	625	0	0.0738911
105524	104919	77	46674	46125	73	83468	81340	75	444	547	0	4497	4355	31	650	696	0	0.0738911
77138	77219	73	27928	28033	70	49875	49361	72	350	428	0	2923	3002	24	97	399	0	0.0831274
215869	191859	93	68299	61640	87	170319	152675	90	1230	1118	9	9134	8422	43	115	384	0	0.0954426
145989	143610	79	46048	45849	76	117865	112869	79	910	769	0	6566	6182	37	533	743	0	0.0985214
133339	111549	85	49498	41254	80	104079	86469	83	841	600	0	5464	4432	38	393	378	0	0.0985214
72717	71154	81	23776	23864	53	59578	59111	72	460	514	0	2781	2685	24	1165	938	0	0.0995477
129769	116103	80	44717	39894	78	92321	79651	81	769	806	0	4748	4235	34	-243	339	0	0.1016
106803	102881	77	45261	42513	77	86427	80043	79	861	723	0	4146	4092	30	44	475	0	0.104679
140211	112254	85	62792	50759	82	99514	77720	84	721	530	0	5176	3933	38	766	558	0	0.113915
103115	102198	76	24647	24084	61	71485	70154	75	708	710	0	3562	3520	28	-108	303	0	0.123152
94907	93571	76	29828	29724	71	68058	66838	74	500	391	0	3424	3474	28	190	353	0	0.131362
44276	44640	67	12434	12633	39	30509	30566	68	375	371	0	1797	1872	19	477	571	0	0.133414
78563	78428	73	32542	32913	70	60566	58501	73	708	464	0	3330	3225	27	413	1097	5	0.134441
270318	201512	109	158917	117902	104	215206	154777	106	1979	1635	19	11715	8653	52	1285	1257	7	0.138546
81667	83291	72	38226	38302	71	61044	60483	73	508	513	0	3382	3324	27	465	452	0	0.142651
141336	117964	83	51810	43165	81	97967	78633	83	1023	743	0	5581	4477	38	204	562	0	0.143677
360615	245978	129	129351	85917	126	281490	189483	129	2160	1277	22	14877	9900	60	571	800	0	0.148808
98522	97050	74	22547	22623	56	85829	85145	75	440	505	0	4272	4159	30	646	790	0	0.15394
79820	77436	76	29831	29677	71	64267	63359	74	264	404	0	3358	3275	27	524	661	0	0.155992
124902	117990	81	32220	30354	76	100862	97208	80	581	634	0	5111	5230	33	120	767	0	0.164202
107131	106060	77	42480	41013	73	85255	81669	76	397	495	0	4732	4528	33	633	829	0	0.181649
151009	146329	78	37827	36621	75	70410	68133	77	730	724	0	3803	3698	29	483	741	0	0.184728
148849	128282	83	46851	39828	80	108543	91646	82	686	538	0	5944	5003	38	695	970	0	0.184728
93994	92636	78	26237	26106	58	75811	75073	74	510	537	0	4283	4260	31	471	1057	4	0.187806
232737	185623	90	74741	56235	89	165460	125291	92	1472	1226	14	8718	6672	46	68	603	0	0.187806
156464	137345	88	57297	49400	83	93823	80654	85	441	588	0	5091	4273	35	867	744	0	0.189859
97587	95320	75	32207	30718	73	78660	75713	76	566	521	0	3822	3720	30	1502	1009	2	0.213463
137699	131948	84	32275	31993	75	103010	99153	79	721	779	0	5480	5390	34	373	643	0	0.214489
88156	87703	75	20648	20736	47	54273	53796	73	305	343	0	2949	3015	25	115	388	0	0.222699
124527	108096	87	46544	39696	78	88831	76334	81	832	661	0	4734	4024	35	-48	397	0	0.226805
108484	102090	81	37185	34471	76	77639	72184	78	750	715	0	4155	3800	31	17	414	0	0.241172
128930	114044	80	56851	49879	79	62149	55204	79	817	618	0	3152	2698	30	641	740	0	0.248356
111602	106716	78	41551	40264	75	78491	74619	77	802	743	0	4021	3925	29	-213	368	0	0.258619
125004	106760	85	55874	46256	82	91404	76409	84	857	585	0	4919	4273	35	-59	186	0	0.258619
69846	71807	70	29728	30311	62	49240	48508	71	387	493	0	2500	2468	23	193	424	0	0.258619
72679	71820	71	27828	27955	69	56989	57223	72	320	394	0	3152	2983	27	211	488	0	0.260671
178250	140708	88	69696	54657	86	113716	88455	87	1000	840	0	5727	4744	39	1824	1482	10	0.260671
233361	165454	99	92217	66515	96	166068	118833	98	1421	1048	6	8433	6013	46	-266	244	0	0.275039
60596	58275	77	26634	26766	68	29449	28764	70	480	389	0	1423	1520	14	203	267	0	0.287354
112809	99454	81	43790	38613	79	86663	75516	81	476	460	0	4785	4204	34	373	835	0	0.317116
32517	34253	58	15705	15950	43	24499	24592	56	274	297	0	1140	1032	6	747	498	0	0.319168
75788	77721	80	38809	39456	70	48096	47960	71	327	297	0	2546	2634	23	-116	192	0	0.325326
102662	100802	76	51152	50739	73	71583	69636	75	785	665	0	3866	3777	29	16	320	0	0.328405
132097	110409	82	56968	47518	81	92956	75850	83	740	647	0	4959	4077	36	-659	81	0	0.330457
93631	94467	73	31892	32064	71	68054	67682	74	624	511	0	3628	3640	27	429	391	0	0.335589
67329	67808	69	24468	24669	61	49466	50462	71	535	510	0	2744	2699	25	313	632	0	0.338667
182055	149607	100	70542	58942	85	122087	97663	87	1191	1005	2	6792	5560	41	1005	852	0	0.339694
89671	90134	73	35590	35800	71	72655	71157	73	527	504	0	3711	3684	28	133	565	0	0.352009
191019	173283	88	123677	116678	85	231705	213761	87	1834	1711	19	11980	11023	49	424	1108	6	0.355088
113687	104310	79	37741	33949	76	90666	81604	80	535	706	0	4770	4397	34	121	708	0	0.356114
71083	70927	72	23897	24033	53	41937	40802	71	348	368	0	2351	2424	22	-51	384	0	0.366377
192899	152606	90	65488	51123	87	149824	117704	90	1124	970	0	7983	6476	44	579	1060	6	0.369455
66111	67342	69	14582	14926	41	48708	48852	70	420	420	0	2582	2603	23	443	587	0	0.370482
112770	108012	77	47915	44511	77	84920	79642	78	889	788	0	4727	4376	33	916	886	0	0.372534
82115	79024	83	20131	20082	48	54088	52501	74	191	351	0	2779	2782	24	187	509	0	0.375613
270112	193547	112	104059	75523	105	191219	137061	107	1804	1258	17	9915	7469	49	769	674	0	0.380744
128356	117947	82	40974	36254	78	94489	86778	81	732	637	0	5185	4803	34	974	682	0	0.383823
126791	114100	89	54975	49116	76	75897	67390	78	293	420	0	4346	3950	33	499	817	0	0.384849
82194	85288	70	28067	28019	61	61604	60608	72	754	601	0	3439	3180	29	427	513	0	0.392033
101714	100433	75	53356	53226	73	82684	82348	75	867	895	0	4385	4217	31	377	370	0	0.396138
93575	89219	79	31808	31786	73	59401	58743	75	495	446	0	3018	2880	25	356	858	0	0.397164
161386	134425	83	61471	50802	82	118956	95017	85	749	648	0	6039	5001	38	-132	497	0	0.414611
98494	95403	81	29018	28292	73	77292	73528	76	490	517	0	3851	3895	28	1249	1345	8	0.422821
99136	98265	76	28191	27817	66	74602	73516	75	620	501	0	3996	4002	29	1165	617	0	0.4259
134007	109507	89	47052	38662	80	98351	80084	84	711	704	0	4859	4064	35	16	426	0	0.436163
86197	87142	73	29238	29305	71	76739	76391	75	582	596	0	4319	4197	32	-177	215	0	0.437189
154145	129644	92	49239	40910	82	105500	88266	84	469	505	0	5613	4568	37	-22	283	0	0.440268
45583	47513	68	13592	13830	41	29129	29489	67	231	254	0	1551	1576	15	100	411	0	0.441294
86396	85317	74	31174	30900	72	64360	63170	74	531	591	0	3367	3259	27	398	568	0	0.446425
77716	77339	75	36158	36411	71	59553	58817	73	559	383	0	3055	3207	25	-191	322	0	0.447451
83548	85689	71	25019	24958	62	60562	59531	72	384	322	0	3200	3271	26	361	1063	5	0.449504
165024	135030	84	66093	53056	84	113006	88640	85	943	718	0	5924	4791	39	864	732	0	0.452583
73285	75657	70	28949	28785	69	57782	57381	71	410	416	0	3015	2991	25	437	465	0	0.454635
62018	63187	70	19748	20165	47	48795	48526	70	489	366	0	2506	2519	24	581	644	0	0.45874
109222	99845	92	46326	42572	77	64092	57973	79	620	569	0	3368	3019	28	547	641	0	0.462845
115922	103481	82	45706	40947	78	97439	87099	80	748	493	0	5142	4687	35	-251	104	0	0.462845
75786	75880	78	29742	29976	70	56298	55735	72	616	453	0	3011	3144	25	763	817	0	0.464898
160789	149276	83	54969	50439	79	117426	105838	82	1195	885	0	6167	5608	37	407	491	0	0.472082
115384	110420	88	43231	41305	76	86860	83526	77	358	355	0	4320	4170	32	131	791	0	0.473108
139557	134875	83	55191	53267	77	102188	97989	79	1032	1046	5	5179	4973	34	619	740	0	0.475161
122091	109823	81	39956	33356	81	92256	81327	82	714	738	0	5026	4342	35	939	1569	10	0.475161
133940	115929	81	46679	40576	77	101583	88369	81	682	581	0	5313	4728	36	979	997	0	0.481318
107314	105850	77	28782	28637	69	85772	84134	76	449	473	0	4800	4621	32	315	811	0	0.486449
102499	101565	77	41525	41513	73	86234	84495	76	666	667	0	4276	4355	31	708	485	0	0.49466
32508	33099	58	14834	15264	41	15076	14953	44	615	337	0	925	886	0	-694	0	0	0.508001
149247	129083	84	65927	57563	82	107317	91104	83	727	513	0	5783	5021	38	17	662	0	0.51108
94402	91650	80	48278	47855	74	69718	69422	75	373	366	0	3540	3481	29	265	488	0	0.513132
40370	42019	66	17563	17934	43	26122	26205	58	132	198	0	1281	1379	13	-269	99	0	0.513132
45103	44377	72	17322	17654	45	30864	31031	67	337	383	0	1637	1591	16	217	460	0	0.517237
85498	84818	73	18592	18519	47	65920	65615	74	447	355	0	3648	3566	28	208	416	0	0.517237
128656	112471	85	48201	41091	81	87204	76511	82	834	781	0	4803	4274	34	-67	308	0	0.538789
108305	107896	75	37203	36924	74	75031	74376	76	434	629	0	3781	3728	29	5	290	0	0.542894
80515	80467	73	31522	31410	71	41977	40974	72	386	391	0	2271	2180	22	433	891	0	0.545973
128556	108520	86	54073	46181	80	91912	78063	83	604	595	0	4615	3890	34	274	665	0	0.549052
129170	120382	79	44346	39472	78	60838	54496	78	534	564	0	3416	3077	28	-15	832	0	0.550078
106398	102516	83	39325	38660	74	79625	76551	76	553	570	0	4191	4022	30	668	553	0	0.550078
95120	94281	74	20784	20845	49	76804	75056	75	538	501	0	4167	3930	31	-30	435	0	0.563419
69551	70683	70	28380	28552	68	46890	46370	71	449	339	0	2428	2493	22	215	416	0	0.567524
141803	130344	80	63178	57358	80	107024	95107	81	870	747	0	5554	4944	36	828	784	0	0.570603
90796	87853	76	32346	32042	72	60263	59730	74	495	474	0	3214	3290	26	722	584	0	0.578813
92999	94292	74	25093	25378	58	63300	61350	73	617	596	0	3269	3408	26	27	291	0	0.578813
92932	92150	90	25323	25525	61	76311	75438	74	613	718	0	4003	3807	31	-140	763	0	0.580866
165394	131410	89	71580	58155	85	120396	97571	87	1236	960	0	6396	5122	41	179	386	0	0.581892
203334	162535	85	86106	65521	87	151550	115885	89	1084	880	0	8136	6337	45	215	725	0	0.584971
107750	103273	78	32997	32212	74	84936	81662	78	703	648	0	4482	4269	32	70	358	0	0.589076
170407	134253	87	68320	53093	85	121415	92428	89	814	542	0	6718	5174	43	132	971	0	0.590102
136613	120453	86	66080	58689	82	98151	88318	84	759	688	0	5048	4265	35	452	784	0	0.597286
89319	88536	82	35914	35794	72	63867	62550	74	757	533	0	3237	3295	27	-177	429	0	0.603444
229710	176971	96	68385	51402	91	157146	120128	94	1306	870	0	8107	6098	46	606	1355	9	0.603444
103870	102327	80	30712	30547	73	73299	71404	76	708	561	0	3863	3921	30	238	506	0	0.611654
206686	168001	90	88175	73419	89	125507	98283	92	1455	1130	12	6335	5102	41	506	752	0	0.61268
143618	141504	78	84978	83339	78	94771	92226	78	825	667	0	4980	4753	31	802	1288	13	0.618838
89286	88337	72	32200	31870	71	69205	67883	74	575	527	0	3577	3633	28	484	588	0	0.622943
89983	88204	78	30690	30704	72	70551	69274	75	685	570	0	3571	3487	28	296	753	0	0.623969
191080	153371	88	71983	57564	86	132310	104365	89	885	748	0	6910	5473	42	351	711	0	0.628074
142550	118658	89	53145	44238	81	102789	85570	83	747	513	0	5580	4822	37	915	1076	4	0.6291
108156	103743	77	35854	34972	74	80853	78605	76	742	679	0	4315	4148	31	631	722	0	0.630127
114821	111692	77	47779	45793	76	89925	84682	79	834	509	0	4791	4542	32	1152	1221	7	0.633205
133949	118258	88	52453	46385	80	86537	76840	82	597	676	0	4602	4103	32	845	768	0	0.642442
340758	236173	135	117057	80198	126	276372	188600	129	2253	1482	23	14348	10154	57	2125	821	0	0.646547
106754	106278	74	41714	40869	74	87857	86160	76	365	377	0	4881	4637	32	51	314	0	0.646547
137727	129143	94	67730	64234	79	97629	90662	80	809	710	0	4943	4871	32	1022	615	0	0.649626
140249	118713	83	52643	44323	80	99948	83572	82	717	482	0	5363	4633	38	1333	1409	10	0.651678
56141	56015	73	14832	14893	42	34545	34867	69	400	472	0	1911	1731	18	-87	104	0	0.653731
109360	104066	78	37745	36347	75	80998	77068	77	660	610	0	4409	4079	32	614	873	0	0.658862
67054	67345	72	28447	28751	68	41957	41634	71	246	402	0	2020	2093	20	-94	516	0	0.663993
106795	103136	74	37118	33926	73	86224	81814	76	813	738	0	4707	4564	32	356	368	0	0.66502
130120	120959	95	53500	49239	76	87582	80906	77	1020	610	0	4549	4070	32	250	746	0	0.66502
95530	95211	74	53009	53115	73	69580	69662	74	503	509	0	3489	3386	28	-362	245	0	0.669125
112043	109979	80	29949	29397	72	93978	91524	76	538	695	0	5236	5225	32	187	409	0	0.674256
97475	97117	76	40951	41206	72	72592	72038	73	648	384	0	3650	3531	29	669	843	0	0.675282
74021	74745	79	30659	30931	69	51412	50927	71	361	304	0	2639	2807	23	187	444	0	0.676308
119687	117545	78	48619	47840	75	82691	79794	76	804	591	0	4159	3877	31	-447	277	0	0.677335
177469	141435	93	78550	63022	89	119166	93591	91	1181	927	0	6427	4896	41	155	477	0	0.678361
95293	96577	75	30853	30849	72	64901	63184	74	692	710	0	3586	3583	27	234	485	0	0.682466
70156	69988	75	22435	22728	49	54756	53618	71	538	462	0	2633	2534	24	618	523	0	0.688624
188571	148948	93	82941	66210	90	119707	91458	92	1050	799	0	6131	4594	40	89	320	0	0.691702
110462	108480	80	54339	53782	74	82591	80482	76	575	638	0	4228	4215	29	-290	243	0	0.692729
145688	129047	82	32935	29163	76	105162	91932	82	792	725	0	5579	4990	35	-29	309	0	0.705044
121633	111949	87	47844	43662	77	93544	84952	79	703	684	0	5020	4589	33	696	637	0	0.710175
128063	109823	82	44405	37154	80	102170	85695	84	836	736	0	5215	4175	36	-212	263	0	0.716333
156618	142620	83	65372	59144	80	111273	100733	83	717	811	0	6231	5696	38	913	1188	7	0.717359
172224	137403	88	63045	50056	84	141096	112010	87	848	662	0	7125	5473	45	687	672	0	0.719412
77844	76491	85	24633	24980	57	61883	61677	73	733	721	0	3117	3004	27	660	898	0	0.727622
72484	73222	71	28191	28567	69	50382	50480	72	482	324	0	2475	2393	23	503	824	0	0.7307
182143	140621	90	76382	58841	88	122803	92692	90	1114	846	0	6668	5228	41	370	585	0	0.732753
80010	81432	70	33849	34201	71	59477	58284	72	678	507	0	3174	3234	26	-91	433	0	0.733779
75257	77109	70	17470	17375	45	51927	51627	72	403	433	0	2860	2743	25	538	945	0	0.734806
93074	93507	75	38108	38488	72	75903	75725	75	547	680	0	3908	3833	30	282	439	0	0.734806
120535	106505	83	52616	46197	79	81205	69829	80	588	639	0	4343	3939	33	-178	149	0	0.747121
52273	53313	69	28836	29449	67	36290	36314	68	341	434	0	2026	2123	20	-225	273	0	0.753278
123859	120064	82	32034	31432	74	85943	83661	77	599	722	0	4675	4447	32	-93	367	0	0.765593
91724	91923	73	31471	31388	71	74219	72873	74	702	732	0	4202	3920	30	-285	171	0	0.770725
71544	72503	73	22953	23428	53	54424	53931	71	540	410	0	2772	2699	25	-445	270	0	0.77483
107776	99940	82	47276	43801	78	67774	63898	78	554	498	0	3564	3165	30	-445	63	0	0.77483
56098	57660	70	12439	12689	39	36430	36757	69	288	453	0	1836	1829	19	301	542	0	0.778935
120442	117821	76	44762	44073	75	93909	92034	77	710	781	0	4893	4754	33	67	581	0	0.784066
173731	153845	85	69698	60797	81	116527	103339	83	1169	1067	6	6136	5380	37	0	240	0	0.784066
85395	84965	74	33488	33394	72	66184	65748	73	417	456	0	3188	3168	25	-215	727	0	0.793303
110690	96667	83	43151	37134	78	72089	61575	80	621	539	0	3682	3111	32	-609	0	0	0.793303
160838	143653	83	35756	31711	79	113643	100065	85	864	878	0	6400	5413	38	222	507	0	0.795355
106556	104421	77	35365	35213	73	86706	85327	76	600	690	0	4636	4428	32	670	887	0	0.796381
324207	237025	111	123355	92528	106	298286	218597	109	2087	1557	22	15936	12083	56	1074	1072	4	0.797408
172941	139487	86	54830	43904	83	120480	96006	86	1173	892	0	6377	5118	40	305	598	0	0.797408
179846	162654	100	70709	65783	82	132927	120203	85	1210	1010	2	7262	6626	38	25	253	0	0.798434
108178	105655	79	34146	31891	73	83610	80307	77	628	556	0	4242	4197	31	234	396	0	0.79946
109046	99368	81	41748	37204	77	87691	79191	79	547	615	0	4237	3821	32	194	344	0	0.80767
151043	124337	84	56732	47361	84	104071	85437	85	1048	882	0	5314	4440	38	535	702	0	0.809723
205245	168502	89	72603	59176	90	136371	108686	92	1067	953	0	7040	5844	42	939	786	0	0.811775
97271	97415	76	29072	29040	71	78494	76278	75	449	245	0	4016	3874	30	-90	505	0	0.813828
88783	87772	75	29420	29062	70	83569	80721	74	742	599	0	4151	4104	30	427	546	0	0.813828
132405	111067	100	45771	37704	82	92767	77988	84	496	552	0	5039	4266	36	-129	569	0	0.819986
64606	66586	71	28314	28963	69	42299	42388	72	570	414	0	2341	2180	23	222	464	0	0.828196
78645	77107	72	28424	28548	65	66595	66294	73	557	492	0	3398	3201	28	186	343	0	0.829222
155228	131606	87	56178	46836	81	116665	98311	84	1057	737	0	6261	5229	39	244	542	0	0.830248
91033	88133	74	31869	31745	72	73465	72670	75	474	512	0	3845	3785	28	122	412	0	0.840511
271870	193782	97	109981	78591	95	201496	139671	98	1370	968	0	10544	7565	50	826	944	0	0.84359
116604	107783	82	36808	33062	76	92202	84866	79	421	534	0	4925	4578	34	167	387	0	0.846668
104459	103551	77	48331	48265	74	74724	73565	75	896	909	0	3970	3986	29	445	894	0	0.853852
95208	94063	83	34933	35037	72	75549	75627	74	617	745	0	4072	3794	30	452	547	0	0.855905
132740	123272	86	57837	55161	78	87489	82499	80	707	777	0	4885	4607	32	-354	363	0	0.857957
84584	83929	78	24323	24562	56	49762	49468	73	443	513	0	2567	2554	23	93	343	0	0.858984
172247	140113	86	56152	46128	83	128983	105686	86	925	576	0	6497	5393	40	1361	1361	16	0.861036
82733	83474	73	32818	33282	70	62689	62134	72	335	491	0	3328	3252	27	785	518	0	0.861036
201621	156209	96	87125	68875	89	128699	98461	90	1110	869	0	6896	5155	42	709	889	0	0.864115
315990	211071	112	118695	78534	109	232838	155111	112	1569	1000	1	12441	8206	56	347	342	0	0.864115
92144	90293	74	38113	37937	72	76228	75236	75	427	328	0	4060	4093	29	139	231	0	0.87643
65837	66660	70	18721	19020	45	45581	45794	70	366	385	0	2531	2609	23	375	400	0	0.885666
118666	115852	80	45380	43065	76	88267	83762	78	796	645	0	4664	4287	32	7	483	0	0.887719
229855	181213	91	92696	72843	88	170009	136800	92	990	986	0	9111	7145	46	2091	1972	17	0.889772
128038	124354	87	38436	37714	75	88831	86123	77	1113	1029	4	4736	4465	33	364	696	0	0.890798
89218	88071	73	41885	41280	72	68225	65631	74	785	544	0	3334	3154	28	550	708	0	0.897982
179290	157097	87	70710	60633	84	110910	93635	86	1104	823	0	5770	5219	36	901	989	0	0.899008
103576	102526	77	31410	30209	68	81703	79538	76	587	595	0	3988	3928	29	-126	390	0	0.899008
98468	95539	77	34882	34616	73	77159	75698	76	492	546	0	4174	4365	28	447	717	0	0.905165
159921	128949	103	63166	50549	103	118464	92820	103	791	863	0	6221	5097	39	198	595	0	0.905165
180283	149779	87	60845	48056	86	133201	109262	88	1215	899	0	7106	5695	41	52	292	0	0.909271
86901	85765	75	27830	27846	66	58413	56619	74	560	575	0	2748	2654	25	7	605	0	0.910297
64406	65224	71	24629	25159	55	39712	40164	70	652	564	0	2149	2153	20	308	338	0	0.918507
182161	146594	92	61142	49960	85	121258	94956	88	919	844	0	6237	4717	40	793	936	0	0.919533
97236	98976	73	35244	35402	71	70875	70328	74	681	534	0	3732	3730	28	33	456	0	0.919533
227838	180514	96	68244	52617	91	171464	136312	92	1333	1215	12	9234	7113	48	934	593	0	0.931848
171353	146025	85	60913	50168	84	124457	103581	87	1071	884	0	6069	5150	39	1687	1731	22	0.931848
155753	138277	85	59399	52431	80	101554	87850	82	958	741	0	5079	4679	35	334	566	0	0.931848
80047	78625	76	27509	27769	65	62854	62161	73	738	730	0	3537	3349	28	-73	357	0	0.944164
131975	130154	77	37994	37353	75	55582	53362	76	9838	9804	42	4602	4444	33	31354	30074	76	0.944164
121106	119655	80	67146	65912	75	85432	82086	76	713	701	0	4609	4474	31	-19	300	0	0.948269
85669	84929	76	27235	27408	71	71031	70902	74	470	457	0	3627	3723	28	535	963	0	0.949295
90189	90245	74	27756	27787	66	60748	61669	73	493	441	0	3210	3215	26	438	540	0	0.949295
120812	112285	79	44853	39966	77	92364	81724	80	390	481	0	4683	4139	35	302	643	0	0.954426
101944	98441	83	37199	34523	73	77737	71551	75	611	617	0	4085	3659	32	-339	260	0	0.955453
142898	122545	83	60980	51582	81	116119	99159	84	724	566	0	6401	5577	39	216	613	0	0.955453
228245	184907	93	91179	73621	90	125546	100746	92	1011	921	0	6590	5163	40	1587	1017	2	0.956479
127326	124767	78	56556	53724	77	114892	109194	77	752	712	0	6723	6064	40	830	1129	5	0.962636
111600	110256	76	32567	32449	73	77040	75399	76	881	666	0	4115	4021	29	-91	220	0	0.963663
131891	126449	86	31418	30760	75	105664	101766	79	975	796	0	5736	5638	34	273	532	0	0.964689
131946	112134	86	51139	42234	81	94987	79594	83	619	450	0	4859	3751	36	748	871	0	0.966741
129917	113998	80	51628	44673	78	94150	80705	81	609	576	0	4834	4157	34	841	653	0	0.966741
74324	75051	73	26480	26463	68	48918	49536	71	465	591	0	2559	2621	23	1142	833	0	0.96982
156451	137221	85	46889	40258	82	125420	109622	84	967	826	0	6546	5492	41	136	331	0	0.970846
100918	98402	75	39810	38031	75	82918	78573	77	697	627	0	4716	4543	33	39	392	0	0.979057
205917	163750	90	69727	53275	90	137640	109053	92	1069	870	0	7249	5928	42	910	1193	8	0.98624
105893	104799	77	64502	64398	74	77481	77011	75	593	574	0	3893	3566	30	204	666	0	0.98624
135685	129796	82	57954	55881	77	93468	89210	79	907	735	0	4817	4630	32	344	493	0	0.987267
98315	99200	75	29089	28955	71	76999	76080	74	747	512	0	4231	4179	31	197	748	0	0.987267
141007	128470	81	42517	38511	77	106877	97953	81	826	616	0	5574	4975	36	931	1176	5	0.988293
83237	84862	73	38477	38622	71	56789	55613	73	500	618	0	2771	2657	25	58	243	0	0.995477
101736	100534	85	15520	15278	42	77684	76328	75	454	608	0	4555	4312	31	121	581	0	1.00574
64919	65575	71	33358	33784	69	54496	53676	71	181	441	0	3253	3393	27	424	367	0	1.00984
81632	81835	74	35255	35509	72	59766	58851	74	720	549	0	3160	3196	26	84	181	0	1.01292
55900	58026	68	26485	27273	61	28640	28621	67	232	279	0	1597	1499	16	-45	328	0	1.01292
97814	96954	74	59183	58928	74	66958	65929	74	663	595	0	3222	3403	26	494	931	0	1.01703
101301	99085	78	37621	37155	73	82508	79953	76	588	492	0	4019	3771	30	-118	295	0	1.01805
79342	79067	75	22335	22282	51	57133	57802	72	534	436	0	3117	3136	27	-424	80	0	1.02421
218819	172559	103	78699	62253	95	152546	121218	97	1049	850	0	8051	6619	44	777	989	0	1.02832
87128	86603	80	33779	33943	72	62523	62489	73	559	626	0	3408	3429	28	592	1216	7	1.02934
76114	76323	72	31189	31241	71	58081	57855	73	275	399	0	3188	3012	27	656	624	0	1.0355
108233	105738	82	37280	36360	75	85706	82306	78	606	684	0	4376	4100	32	864	942	0	1.04063
89911	89866	74	37990	38086	72	72668	70876	74	621	554	0	3318	3386	26	-163	237	0	1.04371
205052	171690	90	76052	61684	86	121743	101619	88	1121	960	0	6714	5684	40	536	607	0	1.04474
177356	146287	90	52613	43772	85	129277	104820	87	1055	796	0	6941	5542	40	719	897	0	1.04576
111741	100571	88	44577	39244	79	77572	67988	81	697	625	0	4485	3894	34	235	356	0	1.04679
72584	72692	75	16359	16516	44	53817	54095	72	563	428	0	2773	2830	24	459	661	0	1.04987
143142	124630	81	58819	51418	81	95947	80759	82	793	612	0	4740	3976	36	-9	484	0	1.0509
70173	69192	73	29661	29508	71	49571	48618	72	415	368	0	2325	2341	23	621	916	0	1.05911
74835	74939	76	29796	30185	67	51869	51767	71	482	411	0	2493	2536	23	-520	340	0	1.06013
75741	75090	71	24861	25261	58	61630	61703	72	582	520	0	3159	3309	26	294	483	0	1.06424
140949	126802	81	57635	49208	80	112561	96656	82	852	676	0	5796	5087	38	343	1018	2	1.06526
112707	103764	84	43053	38347	78	68952	62393	79	610	553	0	3771	3356	30	630	1005	1	1.06937
127756	124215	81	41217	40425	74	92783	90176	77	770	808	0	4855	4482	33	834	942	0	1.07142
84944	86430	72	25253	25623	61	69105	69152	73	528	561	0	3485	3312	28	394	904	0	1.07347
118288	114495	81	60467	59941	76	79987	77525	77	706	621	0	4232	4146	31	370	667	0	1.0745
71787	73013	72	28811	28934	62	49994	50849	72	458	348	0	2840	2886	24	-336	123	0	1.0745
191615	155541	88	74221	60221	86	129736	103467	88	1417	1037	7	6838	5463	42	175	737	0	1.08066
147035	126453	85	51260	44750	80	97027	82414	83	756	660	0	5022	4357	35	-363	276	0	1.08168
157448	129134	85	61013	48889	83	114262	91580	85	787	701	0	5896	4648	39	450	434	0	1.08579
97735	97122	75	40445	39878	73	76155	74096	75	606	448	0	4297	4311	30	-115	208	0	1.08681
241213	173518	100	77758	57490	97	146761	102583	100	1332	1134	9	7809	5543	47	750	1149	8	1.08784
83947	83455	72	15917	16230	41	72230	72164	73	720	645	0	3734	3503	29	97	435	0	1.08784
99224	95057	84	40832	40012	73	66412	63758	75	396	512	0	3618	3352	29	-179	376	0	1.08989
96282	95493	76	38177	37816	73	66007	63947	75	611	496	0	3519	3347	29	500	513	0	1.09195
59953	58326	80	13123	13370	40	45974	46207	69	569	585	0	2287	2352	22	426	486	0	1.09708
107145	102639	76	43777	41192	76	83186	77749	77	576	661	0	4245	3965	32	428	851	0	1.09708
131406	127169	80	43674	42621	75	98767	94634	79	865	826	0	4877	4649	33	-437	105	0	1.10118
164190	142206	94	51287	44539	83	113802	96449	86	883	819	0	6464	5239	41	212	621	0	1.11042
78003	76687	74	24958	25070	62	53926	53639	72	330	288	0	3094	3017	26	528	617	0	1.11144
117087	106380	83	42069	37910	76	90611	82247	79	557	587	0	4648	4304	33	166	425	0	1.12068
344372	252585	118	119011	93733	114	258730	196183	116	2371	1697	25	13332	9869	54	1228	1098	5	1.12376
108972	100420	80	44146	38942	78	86678	77260	79	633	586	0	4584	4105	33	-413	131	0	1.12376
91172	82154	78	40254	36394	76	49098	43962	77	521	406	0	2614	2335	25	827	683	0	1.13094
100906	96699	87	40810	38908	74	80652	77328	76	519	565	0	4146	4173	30	306	861	0	1.133
174702	143331	86	65988	52841	85	112595	89776	87	828	885	0	6013	4639	39	112	435	0	1.13813
309680	233528	109	149885	115251	99	268103	211231	102	1959	1656	20	14342	11936	56	951	1386	12	1.13813
280187	218992	107	143686	118594	98	290398	239327	100	2385	1985	24	15500	13110	56	1696	1385	12	1.14223
117513	102219	85	48255	42088	79	90620	77760	81	632	614	0	4522	3826	33	1992	1024	2	1.14429
91472	91956	78	24362	24285	54	72741	71698	73	569	634	0	3593	3459	28	618	646	0	1.14736
219054	159108	94	80408	58612	92	139002	101381	93	1254	869	0	7198	5078	45	851	875	0	1.15147
57204	57684	70	18892	18962	47	32209	32353	69	422	268	0	1669	1714	16	170	321	0	1.15352
95936	95216	85	47598	47529	72	58765	58613	72	556	401	0	3244	3159	27	901	791	0	1.15557
96142	94550	90	39925	39495	73	86078	85689	75	855	573	0	4572	4326	33	61	354	0	1.1566
131221	118433	82	53184	47214	79	95058	84369	82	673	564	0	5088	4459	34	-167	252	0	1.15865
141116	119919	84	54493	46275	80	116389	98844	83	843	856	0	6101	5412	39	835	765	0	1.15968
83595	83186	73	33064	32336	71	58278	56500	73	449	370	0	2999	2889	26	763	1471	8	1.16276
122478	105936	82	45937	38958	80	82146	67272	82	855	546	0	4084	3460	33	44	394	0	1.17507
154177	128170	84	58731	47706	82	120236	98456	85	680	731	0	6345	5262	39	151	319	0	1.17815
89453	91841	72	28668	28760	71	62100	61359	73	660	598	0	2944	3019	25	532	615	0	1.18226
106732	103663	75	46193	43018	77	93634	88053	78	677	734	0	4966	4654	33	-224	141	0	1.18534
79286	79274	75	36706	36716	71	58560	58452	73	229	288	0	2935	2957	25	-322	319	0	1.18841
120501	114921	79	40585	38570	74	102892	96715	79	819	752	0	5248	5159	33	224	293	0	1.18944
96700	95064	83	42354	41565	73	75165	72990	75	578	462	0	3977	3785	30	272	330	0	1.19149
82362	82248	73	21290	21305	50	43508	43178	71	503	364	0	2322	2508	21	-326	373	0	1.19149
117316	104050	83	50707	44349	78	81054	70120	80	819	627	0	4098	3528	32	1014	534	0	1.19252
95009	91471	75	38651	36406	75	74102	69753	76	453	516	0	4013	3730	31	1373	1021	3	1.20073
109050	106315	78	46983	46084	75	74732	73193	76	675	684	0	3976	3932	30	729	523	0	1.20278
91875	90985	79	43307	43425	73	79521	78238	75	381	522	0	4305	4202	30	777	639	0	1.20586
77838	78595	75	39388	39504	71	58388	58438	72	395	395	0	3045	3139	25	72	631	0	1.20689
97730	96978	73	38237	37882	73	75753	74443	75	459	386	0	4095	3715	31	253	464	0	1.21099
80888	78894	75	31120	31392	72	53112	52451	74	550	425	0	2550	2591	23	499	612	0	1.21304
127948	106423	88	53944	44928	81	98464	82232	83	819	584	0	5101	4311	36	311	729	0	1.23973
45371	46353	62	14798	15248	40	27669	28600	66	373	278	0	1414	1517	16	-124	350	0	1.23973
93453	93764	74	36655	34879	72	77097	75080	75	470	441	0	3894	3820	30	199	735	0	1.23973
119013	112651	78	46848	44556	75	95002	89004	78	657	667	0	5106	4719	34	703	980	0	1.24075
112917	109594	80	35381	34881	74	89893	87323	76	630	722	0	4436	4374	31	641	885	0	1.24281
83335	82746	76	27330	27465	62	55565	54380	73	427	456	0	3048	2999	26	-46	245	0	1.24486
158075	134685	85	49487	41272	81	117974	99566	83	710	781	0	6384	5359	39	1629	1044	4	1.24589
49672	50522	69	13205	13428	39	33532	34402	68	415	310	0	1690	1817	18	484	413	0	1.24589
93832	93516	84	43202	42930	73	68135	66861	75	795	695	0	3440	3156	29	91	432	0	1.24589
106246	101778	86	43019	41702	74	79153	75416	76	581	462	0	4120	3979	30	-774	0	0	1.24691
167162	141211	85	52559	43215	82	145260	121065	86	936	626	0	7670	6530	42	368	723	0	1.24896
80465	81244	75	38531	38860	72	61275	61556	74	499	482	0	3110	3007	27	878	936	0	1.25615
163150	137306	88	49632	41164	82	118870	100051	85	943	762	0	6282	5438	38	-441	159	0	1.25615
136422	117707	83	49743	42379	80	97334	81536	84	967	871	0	4916	4261	34	665	923	0	1.25717
169943	150443	85	62120	53995	83	111966	101286	85	934	839	0	5683	5222	35	951	590	0	1.2582
103394	101854	82	45248	45108	73	73750	71846	76	520	551	0	4032	3751	30	1074	1072	5	1.26436
97352	95847	79	40560	38898	75	71761	68330	79	605	635	0	3498	3156	28	-164	341	0	1.26436
159726	131274	87	57080	45915	83	133155	106815	86	913	792	0	6850	5379	42	-27	423	0	1.27052
148257	119728	92	52865	42734	82	115281	92505	85	767	723	0	6016	4966	39	302	529	0	1.27154
120771	109149	86	41789	37453	78	94533	84982	80	513	616	0	4811	4324	33	303	326	0	1.28283
178608	146319	86	62322	51423	84	106386	85050	86	864	704	0	5248	4184	38	-478	289	0	1.28386
75940	76555	71	31505	32046	70	50250	50116	72	481	451	0	2931	3109	24	-434	119	0	1.29001
128358	114573	85	57414	50214	81	95488	83926	82	774	767	0	5153	4634	35	-35	568	0	1.29207
69027	67912	83	29753	30071	69	44025	43599	70	325	367	0	2383	2342	22	334	396	0	1.30643
76554	78285	72	31579	31795	70	50488	50456	72	473	436	0	2710	2554	25	-66	357	0	1.32696
123348	120089	77	40944	39664	76	87074	84842	79	773	800	0	4579	4498	31	-27	597	0	1.32901
108692	107189	77	39891	39868	74	85993	83430	77	734	636	0	4385	4337	31	79	256	0	1.33004
132414	111531	81	54979	45932	80	101708	82855	82	613	546	0	5087	4427	34	532	790	0	1.33107
129184	123217	84	52143	50166	76	74127	71078	77	765	663	0	3754	3759	27	55	263	0	1.33414
114860	101804	81	46849	41872	77	83515	73764	80	579	595	0	4464	3859	34	593	826	0	1.33517
119332	113006	78	41429	38981	74	92872	88722	77	675	705	0	4723	4490	33	1603	1044	5	1.33517
84306	84918	73	14303	14668	39	60343	60250	73	561	413	0	2931	2910	26	-94	215	0	1.33517
85039	86277	72	24453	24891	58	68726	69205	72	486	564	0	3541	3561	27	-413	168	0	1.33517
118275	105659	79	47216	41344	78	86341	75076	80	883	845	0	4686	4043	34	30	297	0	1.34749
140736	121693	88	56349	48588	80	102655	87686	83	758	744	0	5135	4712	35	372	697	0	1.34851
104801	105008	77	31734	31936	72	79748	77091	75	688	507	0	4556	4335	31	371	648	0	1.35775
143785	122673	82	57942	48452	82	103691	86769	83	916	739	0	5496	4607	37	1560	1692	11	1.36185
200189	161328	108	77904	61525	108	104377	78155	108	1142	732	0	5649	4387	38	727	952	0	1.36185
102200	96685	75	45668	42003	74	51355	47481	75	569	645	0	2574	2486	24	36	516	0	1.36185
171315	141017	85	74636	60993	85	114310	92326	86	793	809	0	5863	4782	38	1271	954	0	1.36391
145745	120602	85	62601	51129	82	112131	90461	85	738	520	0	5856	4816	39	1276	1023	3	1.36904
145592	135081	84	70431	65555	81	111157	101576	83	737	743	0	5641	5302	35	166	1184	6	1.37827
50561	51302	68	17342	17476	44	31445	31708	68	158	298	0	1803	1831	18	98	399	0	1.38033
91165	91441	80	36520	36696	72	65531	64685	74	231	332	0	3567	3448	28	461	777	0	1.38854
98164	96539	77	39748	39029	73	77921	76249	75	557	540	0	3825	3641	30	960	1075	5	1.38854
86686	87365	77	31376	31103	70	65703	64812	73	558	433	0	3215	3167	26	551	935	0	1.39059
199290	170789	91	82838	68891	86	127642	108623	87	1333	927	0	6549	5746	39	-15	469	0	1.39059
101644	101688	74	31188	31296	64	82804	79326	75	608	669	0	4509	4525	31	352	707	0	1.39059
80830	81078	80	25125	25531	57	58756	59319	72	323	368	0	2818	2674	26	172	449	0	1.39162
235320	163275	99	88106	62316	95	155626	107079	97	931	731	0	7836	5483	46	481	671	0	1.39777
91044	90191	82	38996	38725	72	72751	70538	77	391	518	0	3730	3524	28	655	515	0	1.39777
152968	129730	85	57275	47323	81	115123	96339	84	775	693	0	5829	4923	37	1192	1228	7	1.3988
48679	50445	67	22883	23059	55	29044	28540	68	457	525	0	1835	1720	18	67	360	0	1.4183
120545	109914	85	36586	33138	76	90900	83701	80	538	557	0	4654	4285	33	603	736	0	1.4224
91925	91268	75	32646	32499	71	64641	63323	73	582	573	0	3222	3330	27	1022	694	0	1.42651
126651	115986	89	50969	46608	77	99955	93191	79	900	797	0	5277	4744	36	317	773	0	1.44909
140251	118745	83	50560	41288	82	115139	97210	84	915	649	0	5993	5235	37	39	212	0	1.4573
69426	70518	74	26923	27185	66	52923	52992	72	295	369	0	2552	2548	24	-483	176	0	1.46653
116892	106989	79	46781	42039	77	87443	81151	80	852	608	0	4165	3877	31	111	687	0	1.47679
146449	122767	85	57936	48839	82	102906	85921	84	914	670	0	4941	4010	37	-412	179	0	1.4809
95791	96184	80	37001	37038	71	77711	77051	74	742	780	0	4113	4202	29	675	1051	4	1.48706
76292	75705	76	30409	30452	70	59870	58880	73	528	323	0	3152	3183	27	628	583	0	1.49219
145795	123095	85	61656	52604	82	94808	80021	83	862	780	0	5207	4419	36	711	691	0	1.49424
96272	90320	80	43882	40689	75	74698	69579	77	696	607	0	3803	3392	31	273	413	0	1.49629
84409	84128	81	44509	45012	71	59279	58495	73	376	376	0	3082	3252	26	295	618	0	1.50143
95072	94395	79	31422	31543	72	62096	60637	75	717	493	0	3264	3136	27	197	761	0	1.50348
144176	126233	84	50760	43988	80	102910	89218	81	939	835	0	5485	4757	35	197	391	0	1.5045
217003	162847	101	113206	89550	92	147777	108806	94	1051	901	0	7701	5817	42	498	453	0	1.50656
92393	92450	75	41004	41219	72	74644	73861	74	592	641	0	3691	3703	28	-87	285	0	1.50758
117946	114941	81	30393	30067	73	95823	92580	77	443	668	0	5317	5203	34	864	854	0	1.50861
33915	34068	64	12146	12527	39	25677	26038	62	206	198	0	1405	1281	13	-115	274	0	1.51066
73518	76508	71	32962	33302	70	60374	58923	72	342	429	0	3226	3115	26	-220	354	0	1.51169
65309	65133	72	22599	22832	51	50982	50565	71	526	389	0	2584	2394	24	-238	184	0	1.52606
141847	137341	85	56014	53495	80	111420	104932	81	890	826	0	5930	5586	37	-141	309	0	1.53632
87669	87783	81	29872	29933	71	66447	64785	74	637	577	0	3446	3196	28	-521	54	0	1.53734
112788	108699	78	46977	45412	75	85505	80775	77	523	355	0	4550	4588	31	74	459	0	1.54042
132045	112791	86	48104	40485	80	103740	86369	82	684	543	0	5535	4474	39	620	935	0	1.54248
150429	133628	84	50415	42754	82	119656	105861	84	1165	992	0	6612	5731	39	-402	303	0	1.5435
99096	97725	79	30133	30000	72	79320	77498	74	526	414	0	4314	3993	32	391	515	0	1.54761
88142	88033	75	33250	33184	71	76072	75791	74	464	578	0	4045	4005	29	496	764	0	1.55479
85290	86084	73	34887	34981	72	60991	59854	73	410	426	0	2752	2658	25	510	899	0	1.55684
58343	58127	71	21230	21503	49	35532	35301	69	404	275	0	1717	1857	18	137	145	0	1.5589
163459	132854	92	65181	52589	83	112905	91092	85	1055	950	0	6241	4749	41	593	648	0	1.563
106564	105877	75	59205	58734	76	79875	78197	76	768	763	0	4135	3882	31	-99	822	0	1.56403
187495	159542	89	72822	63301	85	139860	120645	88	996	961	0	7312	6490	40	-109	137	0	1.56505
70784	70532	74	30567	30821	70	54529	54316	72	333	363	0	2763	2810	25	133	285	0	1.57019
107770	104628	80	30470	30012	71	80555	79421	75	659	745	0	4431	4166	32	-18	501	0	1.57532
71586	72417	75	22064	22480	53	54105	54495	72	341	192	0	2504	2307	24	-507	164	0	1.57634
100733	99051	80	48056	48199	74	82148	80518	76	376	655	0	4169	3870	31	88	442	0	1.5784
90481	92507	78	35267	35582	72	67081	66786	74	460	518	0	3732	3773	28	-278	291	0	1.58661
175363	145497	87	68910	57300	84	120196	98441	87	986	887	0	6072	4940	39	921	784	0	1.59174
106781	105094	75	44768	43780	74	78901	76364	76	903	850	0	4199	3846	32	305	547	0	1.60097
91657	93813	74	38940	39088	72	80096	79599	74	679	606	0	4002	3968	29	310	457	0	1.60508
90011	91152	75	46449	46866	72	64632	63684	73	663	647	0	3238	3168	27	546	525	0	1.60713
118654	113214	77	46253	43933	75	90264	83801	78	588	587	0	4507	4090	32	475	681	0	1.60816
136163	111894	84	53943	43588	81	97917	79032	83	1068	702	0	5132	4205	38	1678	932	0	1.60816
90663	90028	74	35722	35442	72	62572	60277	73	557	645	0	3136	2729	28	71	554	0	1.60816
103993	100054	93	42691	42285	74	73477	71415	76	710	697	0	4055	3680	31	182	343	0	1.61124
88564	88154	74	35847	35495	73	57682	55802	74	412	411	0	3167	3253	27	359	550	0	1.61431
125449	113639	80	43777	38887	77	99361	89342	81	1062	788	0	5139	4924	34	999	1008	3	1.62458
288884	184662	113	127585	83140	111	200825	132443	114	2017	1262	19	10608	7646	50	1493	832	0	1.62458
102103	101376	78	27667	27528	62	74478	73780	74	616	514	0	3786	3688	29	488	515	0	1.6256
215501	161537	92	84942	63493	90	144944	110483	92	1402	941	0	7797	6063	44	116	412	0	1.6256
109393	110112	75	38597	39006	72	80910	78684	75	634	542	0	4308	4163	31	227	372	0	1.6256
91135	91652	76	32240	32066	71	69814	68332	74	437	386	0	3356	3479	26	-178	272	0	1.63689
101736	98911	77	25314	25529	57	79578	78282	76	477	421	0	4463	4053	32	140	454	0	1.63689
104646	101230	84	32152	31934	72	70173	68562	75	355	386	0	3783	3687	29	665	546	0	1.64408
60639	59001	78	25456	25496	62	35921	36119	69	297	357	0	1895	1894	19	220	476	0	1.64613
92805	93552	74	31950	32010	72	75370	74136	75	656	417	0	4152	3926	30	470	585	0	1.65229
83174	81055	84	19573	19505	47	64179	63503	75	454	514	0	3607	3450	28	-129	455	0	1.65229
270742	205093	106	102677	77974	101	177187	130442	104	1613	1168	12	9465	6955	48	926	876	0	1.65742
173301	151576	94	72654	63075	84	129287	109824	85	784	875	0	6207	5400	38	301	821	0	1.65742
156113	133745	84	52616	44618	82	113655	97084	84	649	600	0	6191	4957	40	999	1225	8	1.66152
117160	113898	83	35896	33521	74	85155	79186	78	771	665	0	4275	4076	30	-361	501	0	1.66665
94046	95059	73	38872	38628	73	71957	71285	75	561	494	0	3724	3558	30	151	504	0	1.67076
94430	94428	74	27117	27228	68	67230	66367	74	533	642	0	3744	3654	29	668	1511	9	1.68102
50673	51703	69	21971	22448	51	31315	31714	68	485	385	0	1731	1653	17	246	478	0	1.68205
158852	139254	84	57688	50287	82	118170	101265	84	945	848	0	6284	5709	37	-148	543	0	1.69231
181465	158523	99	62195	52912	83	116611	100018	86	1012	952	0	5938	5130	38	592	1050	4	1.70463
85738	87975	72	35967	35700	71	73323	72404	74	334	350	0	3992	3960	30	-313	244	0	1.70668
97374	92598	78	42648	39434	74	85835	80931	77	710	593	0	4519	4488	31	630	444	0	1.71078
112257	107667	76	40838	39974	74	74376	72604	76	696	620	0	4212	3967	31	726	975	0	1.72105
110115	109721	76	40587	40384	74	87825	85598	77	962	752	0	4858	4608	32	520	642	0	1.7231
95366	94786	76	40459	40523	73	68689	67958	75	598	537	0	3817	3844	28	-250	311	0	1.72412
90228	91508	72	34889	34863	71	70295	68428	74	484	428	0	3576	3746	27	147	636	0	1.72926
106782	104309	76	30530	30417	74	83314	80508	77	884	759	0	4242	4146	30	511	535	0	1.73028
152433	133870	86	86836	78053	82	96923	84381	84	767	801	0	5481	4992	35	1229	881	0	1.73336
135226	129473	85	43716	42330	76	98902	92699	79	998	719	0	4726	4487	34	877	1050	4	1.73849
178620	143481	89	58313	45896	85	126199	97972	87	960	814	0	6509	5276	40	722	658	0	1.75286
127673	118491	79	44579	38972	79	102597	91285	81	984	636	0	4997	4686	34	560	670	0	1.7816
130893	115980	86	47613	41755	78	100916	88883	81	889	667	0	4981	4465	34	-483	38	0	1.79391
119915	100733	90	46329	38701	80	86659	70190	83	853	650	0	4768	4025	36	31	404	0	1.79494
160074	136928	88	65238	56152	83	109309	95658	85	561	683	0	5559	4611	38	233	560	0	1.79699
186582	145358	90	68391	52921	86	131857	101136	88	1081	979	0	7077	5407	43	109	1041	3	1.79699
187954	158411	87	61445	51246	84	130076	108800	86	759	709	0	7010	6203	41	-126	398	0	1.79904
96609	96260	75	34203	34306	72	50002	48733	73	496	456	0	2756	2654	24	408	754	0	1.80417
167425	142806	88	59187	47997	82	128316	106400	84	570	574	0	6498	5567	40	996	1104	8	1.80828
168954	136475	91	56641	44415	86	121580	94787	88	860	711	0	6105	4919	39	527	790	0	1.81033
88057	87978	73	33057	33344	71	54720	53492	73	731	720	0	2998	2959	26	339	471	0	1.81957
138481	128479	80	46355	42092	79	99019	88494	81	917	775	0	5343	4966	33	557	1195	6	1.82367
133502	118556	83	67908	60672	80	99479	89149	82	842	688	0	5424	4870	37	1317	1049	4	1.82572
76092	75674	88	33838	34429	70	63112	63036	72	476	394	0	3383	3359	27	181	975	0	1.82778
152189	143334	93	53942	52270	77	105279	100028	79	970	863	0	5433	5238	35	-66	256	0	1.83086
93678	90340	80	35920	36090	72	56909	56242	74	494	546	0	2844	2849	24	-174	210	0	1.83188
159658	131104	87	50979	41833	83	112505	92463	86	1170	982	0	5830	4752	40	485	790	0	1.83188
177124	161752	85	62797	56817	81	123238	111011	84	1331	1163	11	6771	6201	37	517	915	0	1.83907
55163	55875	71	26608	26960	60	32258	32190	70	106	203	0	1551	1504	15	-237	298	0	1.84112
120670	116760	77	40436	39736	75	90757	88380	78	411	517	0	4559	4251	32	1007	1039	3	1.84317
167113	140378	95	79994	69921	83	120497	99929	85	922	634	0	6297	5238	39	1320	873	0	1.8442
65009	63547	79	23748	23904	53	39108	39346	70	155	227	0	2114	2083	20	282	404	0	1.85138
97352	97694	73	43288	43626	73	84145	83201	74	634	686	0	4453	4446	31	-357	125	0	1.86164
161470	137627	84	48713	40521	81	124247	104055	85	733	905	0	6636	5670	40	884	847	0	1.8678
69951	70676	74	19114	19067	45	48132	47597	71	389	366	0	2575	2424	22	439	538	0	1.86883
86351	86864	74	31119	30837	71	66369	64619	73	573	561	0	3442	3393	27	773	659	0	1.87088
93289	94777	73	39424	39305	72	63718	62525	74	453	491	0	3291	3154	27	177	626	0	1.87293
128483	123144	81	45924	43401	76	57455	54535	76	1857	1899	19	3820	3606	29	425	760	0	1.88422
207147	165847	91	64232	52899	88	235355	179822	95	1767	1237	16	12606	10083	53	1767	1384	9	1.88525
50822	54165	58	22166	22610	51	22045	22573	53	426	222	0	1150	1243	10	-211	266	0	1.88935
115740	106580	86	50226	45237	79	89054	81230	80	633	612	0	4637	4293	34	208	331	0	1.89038
99788	99019	79	29925	29713	71	80141	78550	75	589	644	0	4601	4401	31	69	323	0	1.89243
208333	174541	91	92919	80332	88	148477	124509	90	1459	1068	7	7755	6528	42	474	756	0	1.89962
277553	216491	97	157364	130155	96	330472	274422	98	3033	2319	29	16885	14031	62	384	600	0	1.90783
208362	163090	90	99005	79790	90	157652	122142	91	1299	876	0	8886	6844	46	899	743	0	1.92014
106640	104152	80	40670	39422	73	84937	80684	76	396	569	0	4594	4515	31	932	935	0	1.92117
153252	145786	91	34277	33654	76	125298	120576	81	816	669	0	6203	5842	37	966	561	0	1.9263
68652	68536	74	18744	18778	45	51815	51214	72	443	440	0	2396	2299	24	179	483	0	1.9263
154269	131538	87	65219	55745	81	113158	94617	84	897	720	0	5829	4896	38	850	754	0	1.93964
185260	151077	93	59623	47091	83	124308	96615	86	702	676	0	6611	5258	40	899	435	0	1.94477
133714	113678	85	56279	47793	82	96643	80657	84	585	476	0	4993	4419	33	32	388	0	1.95298
159623	130570	87	58042	45945	86	111037	88307	88	820	637	0	6160	4951	40	-29	314	0	1.95401
145309	125824	85	44868	37962	79	105730	89691	84	654	641	0	5880	4958	38	-41	500	0	1.96222
108233	105338	77	45158	43237	75	77135	72468	77	437	478	0	3937	3841	30	505	469	0	1.97043
87365	86621	75	33510	33405	71	57580	56873	73	630	553	0	3188	3196	26	843	749	0	1.97453
112094	106052	79	45772	42079	75	90733	84189	77	547	518	0	4469	4073	32	-175	214	0	1.99198
69088	67501	82	31796	31787	70	42196	42415	71	286	342	0	2415	2495	22	-47	448	0	1.99403
133848	111618	99	55904	46732	81	97116	81937	84	750	683	0	5123	4196	36	429	921	0	2.01045
119481	115796	78	57057	55549	75	104461	100249	78	789	802	0	4881	4749	33	548	916	0	2.01251
66376	65419	73	16661	16885	44	40624	40578	70	34	231	0	2272	2301	21	-409	199	0	2.01353
156209	128106	86	75173	63675	84	117985	96326	85	957	812	0	6076	5162	38	1570	1755	13	2.01764
196884	165949	96	76820	63176	87	146356	120153	88	1217	1040	6	7636	6457	42	610	1172	6	2.01866
124913	110995	83	46490	41060	79	90494	80917	81	568	404	0	4739	4150	34	47	454	0	2.02585
80437	78912	75	30186	30411	70	55613	55130	72	237	453	0	3092	2850	27	809	732	0	2.02995
85589	86343	72	23395	23654	55	54304	54152	72	775	733	0	3059	3078	25	86	356	0	2.032
128058	119547	78	49051	44319	78	103562	94929	80	608	594	0	5655	5005	37	-257	90	0	2.032
55930	56211	71	23662	24043	57	34265	34828	69	290	451	0	1701	1658	17	160	509	0	2.03303
94687	93408	83	41251	41407	72	74193	73116	75	506	434	0	3815	3783	30	712	962	0	2.03406
31748	33274	55	18260	18779	45	18796	19006	45	271	235	0	930	929	0	-443	205	0	2.04021
117259	115655	76	32946	32721	74	87101	84698	76	753	763	0	4489	4372	31	238	534	0	2.04227
86847	88364	72	44127	44478	71	65337	64770	74	602	471	0	3470	3177	28	287	456	0	2.04227
84030	85062	73	21145	21102	51	55896	56616	73	463	468	0	3072	2962	26	190	1037	3	2.05356
181452	144910	88	68115	53955	86	141943	111136	88	824	617	0	7358	5596	44	649	617	0	2.05458
189488	145884	89	84645	65872	89	137189	101009	90	939	808	0	6827	5052	42	1013	1071	3	2.06279
185321	149336	88	58991	46250	85	125148	101163	87	1014	924	0	6563	5268	41	22	380	0	2.06895
162964	138590	87	66957	58128	84	103494	86817	85	873	728	0	5776	4485	37	276	394	0	2.06998
108682	98233	79	37711	34355	77	78607	70646	79	679	440	0	4235	3911	31	269	764	0	2.07511
142704	136714	91	58822	56932	77	102616	96538	79	486	566	0	5372	5105	35	482	495	0	2.07613
116158	106385	80	49310	44468	76	85628	78371	79	717	604	0	4413	4067	32	452	577	0	2.07613
230274	167209	94	83401	60801	92	177500	128383	94	1408	1030	7	9326	6764	47	129	554	0	2.08126
102282	87373	82	44047	37391	78	70064	60134	79	691	573	0	3533	3170	29	-260	637	0	2.08434
173085	136226	91	65875	51932	86	121011	94068	89	1048	641	0	6122	4824	40	698	475	0	2.09255
329303	215057	111	108959	71604	108	239174	155309	111	2178	1376	22	12808	8375	55	587	656	0	2.09563
99398	99410	79	37363	37315	72	70723	69213	75	548	567	0	3834	3717	29	642	447	0	2.09974
101715	99054	83	33838	32942	74	88154	85414	77	646	629	0	4503	4385	30	607	555	0	2.10076
126173	116410	81	36008	31187	79	110513	100862	81	532	538	0	6016	5620	35	886	1506	10	2.1059
83537	85342	74	33444	33679	71	67854	67194	73	451	329	0	3612	3576	28	-195	301	0	2.10692
86402	87058	72	19912	20180	48	67458	66678	74	310	404	0	3636	3719	27	110	556	0	2.10795
119913	116119	77	52260	49692	77	92500	88224	79	852	716	0	4594	4437	30	161	450	0	2.10897
117788	104863	80	47440	41408	79	85063	76453	80	421	443	0	4153	3700	32	910	897	0	2.11205
171138	139971	89	60750	48801	84	108475	90743	86	955	909	0	5243	4278	37	815	681	0	2.11513
83185	83155	73	18033	18158	45	59347	59250	73	529	529	0	3131	3084	26	47	583	0	2.11616
71573	71945	74	16443	16754	43	57142	56374	71	274	346	0	3191	3224	26	120	330	0	2.11924
98420	96582	79	25388	25352	59	69931	67926	76	613	591	0	3811	3571	29	546	694	0	2.12129
94044	95578	74	27755	27858	69	67659	66661	75	642	614	0	3544	3636	28	421	853	0	2.12437
114689	98882	81	49640	41554	79	91722	78971	82	802	561	0	4489	3703	34	127	623	0	2.12642
55611	56311	72	11830	11975	37	36513	36323	69	401	471	0	2185	2056	22	330	470	0	2.13258
92046	93009	72	29715	29446	71	54442	54372	73	217	410	0	2693	2769	25	222	503	0	2.13258
150922	133478	83	64477	57736	80	99903	86746	82	736	665	0	5408	4744	36	368	672	0	2.13258
105789	105084	91	61015	60293	74	91600	90054	76	679	864	0	4632	4525	32	228	430	0	2.13566
184025	153494	87	83569	69787	86	127189	103562	88	1011	890	0	6471	5523	39	504	1017	2	2.14387
80767	80611	74	26169	26200	58	58705	56981	74	354	380	0	2869	2829	26	570	502	0	2.14387
121488	116942	84	42393	40496	77	84960	79652	79	796	824	0	4780	4673	32	956	612	0	2.14489
186011	146573	91	84678	66902	87	114597	88142	87	1051	747	0	5884	4868	38	620	620	0	2.15413
101559	100658	80	42844	42852	73	74914	73639	75	602	532	0	3922	3778	29	544	671	0	2.15721
64114	65122	72	24050	24410	55	51984	52697	71	327	390	0	2672	2666	25	89	346	0	2.16131
392442	260034	130	196506	138972	127	293750	207357	129	2674	1909	25	15513	10973	59	1445	979	0	2.16644
294659	204974	109	120605	88248	109	212950	151243	111	3831	2582	34	11429	8372	52	1687	2263	16	2.16952
168490	159392	84	72566	70017	80	145535	137575	82	1202	1067	6	7498	7345	39	70	375	0	2.1726
114003	114107	77	34811	35121	73	62093	60588	75	763	703	0	3517	3447	28	265	618	0	2.18287
147209	124349	100	55238	47172	82	102564	84145	85	914	736	0	5371	4421	38	238	599	0	2.188
282814	195876	109	100559	70149	108	186404	127247	110	1575	1129	10	9469	6382	49	716	508	0	2.19108
128711	113650	81	66664	59248	80	98510	84251	81	641	581	0	5222	4493	35	1380	2029	14	2.21571
118645	116361	75	29222	29151	68	80873	79314	76	923	889	0	4373	4277	31	-22	306	0	2.22186
180601	169533	86	54456	52389	82	156489	145407	86	1167	1196	9	8175	7654	42	650	619	0	2.22802
122908	120223	79	39949	38553	75	91637	87323	78	423	648	0	5074	4737	34	157	531	0	2.22802
106177	99470	93	34268	31992	93	80029	71975	93	586	433	0	4041	3693	29	452	496	0	2.22802
99885	98786	77	35217	35127	72	81970	79922	75	297	446	0	4119	4006	30	-95	385	0	2.23213
117252	103016	79	40936	34225	76	87666	76454	79	666	603	0	4556	3632	35	818	1160	7	2.2352
104933	101003	76	43376	41688	75	87866	83940	78	574	564	0	4491	4350	32	375	976	0	2.23623
104948	107116	73	23442	23441	53	72063	69697	75	467	526	0	3521	3432	28	-75	271	0	2.24341
105448	95312	79	44037	38559	76	73370	63159	79	745	543	0	3887	3494	31	227	471	0	2.24957
160559	133521	87	67028	56908	85	108716	88946	87	995	615	0	5846	4754	38	962	917	0	2.25265
140424	135836	84	48948	47146	78	105834	100837	81	1240	976	0	5525	5127	35	-160	321	0	2.25368
277066	213721	102	114635	90187	96	218717	174430	98	1778	1247	17	11133	8616	50	465	439	0	2.25778
120678	118607	77	41153	40549	74	86783	84108	77	338	676	0	4905	4736	32	362	716	0	2.26599
140555	122392	81	58452	50209	80	94214	78997	82	475	373	0	5034	4366	35	797	991	0	2.26599
129183	106460	89	42637	34642	80	91803	77499	81	627	565	0	4587	3984	33	689	974	0	2.26702
198855	156776	98	69522	54494	89	140846	108829	91	1301	820	0	7141	5787	43	542	684	0	2.2701
93728	94426	79	36628	36638	72	68200	67143	74	599	513	0	3824	3723	29	613	575	0	2.28036
85326	85298	73	30101	30143	70	74809	75335	73	464	641	0	3560	3523	28	-231	81	0	2.28139
86675	87488	77	27308	27194	66	62109	61641	73	495	452	0	3200	3253	26	641	476	0	2.28344
98778	93154	75	40283	36780	74	81423	75650	77	407	491	0	4358	4136	32	719	847	0	2.28549
118550	115214	81	57516	56335	76	84098	81421	77	664	530	0	4371	4006	32	275	815	0	2.29883
78662	80664	73	30827	30400	70	55825	54102	73	303	263	0	2956	2812	24	722	580	0	2.30294
98440	97223	76	41371	41307	73	65132	63700	74	274	541	0	3252	3308	27	111	236	0	2.30807
133879	117441	82	55653	48427	80	96764	84212	83	573	510	0	5326	4559	36	458	519	0	2.30807
52078	52755	75	20509	20883	48	32389	31651	68	309	319	0	1783	1813	18	-396	127	0	2.31833
112733	105540	78	44199	40992	77	88617	81084	79	680	736	0	4813	4226	33	114	316	0	2.32141
99164	99157	77	28641	28576	69	71352	69741	75	599	517	0	3947	3640	30	57	255	0	2.32552
259947	214965	101	135657	113665	97	270404	227729	99	1896	1465	17	13718	12005	52	2013	1062	17	2.32859
92868	91371	74	20909	20885	49	73496	72526	74	656	674	0	3923	3792	29	761	587	0	2.35528
132900	116092	94	47618	41409	80	86854	74048	81	820	653	0	4458	3847	33	970	1123	5	2.3563
105758	100689	88	43913	40807	76	78413	72568	77	681	637	0	4080	3970	31	748	846	0	2.36862
149205	125850	84	62956	52877	83	108265	90581	84	625	546	0	5886	5064	38	908	1222	15	2.37375
148433	125148	83	58675	49543	82	92934	79448	84	606	685	0	4807	4147	34	158	536	0	2.37478
44119	45400	67	13870	14495	40	30049	30194	67	332	282	0	1626	1595	16	304	572	0	2.37478
111584	102868	76	46563	41984	75	89784	81248	78	669	579	0	4699	4079	34	468	1057	4	2.37478
96453	97636	74	29652	29794	68	74041	73156	74	749	627	0	4393	4272	30	811	560	0	2.3758
123883	111694	81	43271	37606	79	98124	85864	82	560	447	0	5203	4470	35	805	676	0	2.38299
277523	202571	100	103780	75406	99	218574	157270	101	1694	1303	19	11683	8904	52	839	1453	9	2.38504
122198	117233	76	50245	46564	76	97532	91435	77	645	479	0	5223	4911	34	422	1159	5	2.38504
157478	134280	86	70593	58614	84	107232	90089	85	588	592	0	5418	4396	38	185	732	0	2.39222
162645	139969	88	74545	63836	83	127200	106943	85	952	910	0	6443	5454	40	108	358	0	2.40864
104704	102195	76	39963	38443	75	86082	83459	77	524	516	0	4388	4139	31	833	1039	3	2.40967
76566	76442	74	25281	25292	57	53789	53699	71	437	477	0	2609	2728	23	1533	892	0	2.4107
276308	195897	105	99308	69931	103	178754	123389	105	1661	1109	10	9544	6848	49	462	1081	4	2.41275
87749	87095	80	29499	29865	70	65298	65456	73	514	497	0	3195	3143	26	363	383	0	2.43019
151123	122591	88	59455	48078	84	112519	87448	86	579	375	0	5686	4504	38	229	554	0	2.43122
134598	126736	79	49075	46036	76	95722	89269	78	874	659	0	5310	4886	34	714	860	0	2.43122
80445	78890	77	30074	30049	71	61866	61227	73	623	528	0	3098	3112	25	1127	544	0	2.43738
107055	104418	74	49877	48364	76	88833	82781	78	604	537	0	4228	3866	32	493	580	0	2.44148
118730	115736	79	47193	46411	75	80347	77790	78	884	631	0	4018	3937	29	1639	1056	8	2.44251
97074	98101	75	29440	29354	72	78884	77920	75	564	561	0	4138	3810	31	978	822	0	2.44354
87057	88039	72	31186	31144	71	72035	71222	74	339	370	0	4138	4112	29	-53	425	0	2.45277
168603	132537	88	68805	54296	85	125473	96267	88	1056	700	0	6645	4848	42	1217	499	0	2.45483
138754	127451	79	49849	44593	78	91767	84264	79	664	556	0	4967	4404	35	951	1361	10	2.45688
27896	28719	55	9960	10315	36	21986	22396	49	175	179	0	1113	1090	7	344	654	0	2.45893
73385	72745	72	15130	15329	42	56151	56354	72	381	323	0	3089	3069	25	172	613	0	2.47227
44466	46153	67	12298	12536	39	30058	31128	67	175	227	0	1571	1554	15	431	583	0	2.47638
119230	116138	84	38030	37681	74	98413	94984	77	745	619	0	5134	4747	33	621	604	0	2.47843
126226	124548	77	34368	33996	74	89976	87256	77	949	758	0	4627	4569	31	713	518	0	2.47843
81119	80949	74	33324	33165	71	55812	54167	73	377	389	0	2947	2716	27	264	544	0	2.48869
125818	116961	88	58278	52997	78	93164	84429	80	793	694	0	4999	4527	35	-23	588	0	2.50409
116187	104932	79	50653	44122	79	85913	74003	81	878	641	0	4428	3731	32	108	471	0	2.50409
70105	73941	63	22215	22490	47	55279	54745	71	365	473	0	2642	2994	23	228	280	0	2.50511
46923	48114	68	13162	13362	40	27588	28194	67	152	427	0	1666	1669	17	-74	289	0	2.50922
105505	104261	76	40241	39968	74	75781	73692	76	342	471	0	3702	3524	29	218	434	0	2.51024
120445	96706	86	46895	38399	81	86982	67317	84	992	595	0	4683	3630	37	64	330	0	2.51127
155490	126999	84	55203	45007	82	113647	93016	84	836	704	0	6008	4766	39	102	379	0	2.51537
176369	139589	87	67082	52940	85	127921	100131	86	962	815	0	6652	5256	41	-261	311	0	2.51948
107348	105851	76	47868	47399	74	81254	79535	75	763	756	0	4224	4106	30	665	710	0	2.52359
87184	89622	75	42321	42288	72	59992	58964	73	590	683	0	2935	2736	26	652	941	0	2.52872
123846	118896	90	45266	43744	75	87119	82034	77	835	517	0	4527	4240	32	-146	218	0	2.53282
99777	100687	75	37894	38042	72	84537	82209	75	535	512	0	4261	4169	31	491	730	0	2.53282
106685	102483	78	38009	37419	73	75514	72668	75	586	545	0	3813	3757	29	400	783	0	2.54308
96135	94528	76	33466	32900	73	76126	74026	75	830	616	0	3828	3492	31	329	447	0	2.55232
280927	201758	114	99338	71822	102	215900	154123	104	1616	1254	16	11663	8648	52	589	710	0	2.55437
44871	48163	65	14643	14909	42	31905	32404	68	259	327	0	1387	1524	15	-32	291	0	2.56566
111945	102765	82	50164	46399	76	80657	74195	78	856	691	0	3908	3691	30	408	714	0	2.57079
76520	76697	74	30265	29994	71	46019	45095	72	385	289	0	2387	2293	24	-69	258	0	2.57798
93770	93172	78	27760	27122	72	73909	71060	76	590	639	0	3984	3814	30	-264	262	0	2.57798
107310	106563	81	39361	38799	73	66804	64398	75	772	699	0	3659	3564	29	-27	377	0	2.58721
153986	126104	89	51344	42613	82	113009	93037	86	1077	714	0	6314	5294	39	339	950	0	2.58721
367558	227954	137	109337	68818	136	295688	182527	137	2389	1609	27	15221	9982	63	404	694	0	2.59029
42443	43681	66	17907	18132	43	22457	22651	58	255	183	0	1293	1273	13	-533	38	0	2.60158
211628	164427	91	77568	58985	87	151780	113091	90	1371	957	0	8050	5788	46	610	718	0	2.60466
52987	54741	57	15460	15837	42	36927	37316	69	276	526	0	1795	1886	19	253	814	0	2.60569
152567	123057	91	60500	49617	83	101985	81498	86	994	622	0	5529	4611	37	621	752	0	2.60979
156316	126822	86	57282	45711	84	108765	84623	87	784	638	0	6111	5002	40	-204	116	0	2.60979
102305	102204	75	19367	19181	48	78626	77516	76	438	578	0	4171	4121	30	1100	978	0	2.61184
101810	97454	92	19243	18362	56	80749	75076	92	517	540	0	4186	3919	30	829	636	0	2.61184
75585	77071	72	24108	24381	57	58370	57205	73	346	383	0	2939	2940	25	182	621	0	2.61492
76807	74658	75	24506	24457	57	35761	35668	71	261	284	0	2005	1988	19	-181	169	0	2.618
118549	115171	78	51127	50083	75	86865	84981	77	732	658	0	4282	4051	29	-162	158	0	2.6334
96559	97895	74	34380	34731	71	72633	71069	75	346	472	0	3866	3810	29	41	430	0	2.6334
217188	174113	92	70519	57234	88	134594	107775	90	631	708	0	7287	5758	42	498	1096	4	2.63647
77183	76851	74	35895	36388	71	59705	60483	72	514	366	0	3117	2881	27	248	501	0	2.64879
110232	106087	77	46408	44308	76	92362	87609	78	637	561	0	4420	4075	32	673	977	0	2.65084
145069	122788	94	54920	47235	80	107529	92086	83	733	599	0	5502	5068	36	-32	450	0	2.65495
84343	84952	74	24213	23984	57	68380	67665	74	351	367	0	3485	3398	28	1243	962	0	2.65495
90536	87489	86	39240	39339	72	61689	61724	74	448	403	0	3159	3135	26	-109	358	0	2.66829
339066	211875	133	132536	83992	122	223328	134878	124	1511	913	0	11441	7239	56	701	1105	6	2.66829
100150	102821	74	26338	26763	50	86394	85179	75	681	843	0	4261	4104	31	72	521	0	2.66829
162484	138565	85	57508	46909	83	121200	97594	86	699	740	0	6376	5310	39	1156	855	0	2.66829
116602	99500	84	43415	36947	78	85465	72728	81	565	637	0	4349	3821	33	946	1149	5	2.67752
128650	126118	85	88386	87526	77	84173	82121	77	824	762	0	4345	4173	32	1011	1572	12	2.68163
120524	119130	78	34207	33814	73	83199	81626	76	584	657	0	4502	4297	31	-143	138	0	2.69292
155958	133245	84	63759	53009	83	103650	85490	84	839	606	0	5337	4505	35	302	419	0	2.69702
318457	230182	114	115249	81940	112	246962	183470	114	1642	1395	16	12547	9362	54	1467	1924	14	2.69702
106571	105112	80	46185	45798	74	90881	88764	77	512	570	0	4588	4396	31	-93	613	0	2.70113
94769	94335	75	37062	36808	73	86297	85782	75	520	708	0	4213	3912	31	1040	896	0	2.70421
131598	129414	77	51704	50999	75	96296	93462	77	514	625	0	5120	4989	33	348	648	0	2.70523
77562	76406	76	28095	28182	70	64165	63930	73	402	539	0	3201	3217	26	-507	164	0	2.71139
82053	82648	73	19452	19613	48	50979	50748	72	425	429	0	2829	2828	24	-141	193	0	2.71344
45852	47510	57	15536	15701	42	34607	35692	67	278	375	0	1887	1899	19	789	446	0	2.71858
100030	90517	80	42398	38055	75	71155	63906	77	616	591	0	3740	3190	30	404	511	0	2.71858
110738	105954	80	44195	41645	75	81253	76641	78	840	659	0	4143	3815	31	-64	684	0	2.71858
108213	108896	75	51259	51182	73	92933	91298	76	697	588	0	4762	4669	32	-151	418	0	2.72268
128894	113346	93	47961	42169	78	95828	82292	81	690	619	0	5065	4356	35	-96	678	0	2.72371
67806	70467	70	20336	20702	46	51875	51838	71	391	550	0	2621	2530	24	404	654	0	2.72371
147331	120253	86	59085	48665	83	114128	91594	86	737	602	0	5970	4710	38	1058	850	0	2.72371
73202	73500	73	22813	23128	56	54146	52524	72	235	300	0	2917	2659	25	18	520	0	2.73397
122606	117600	82	77980	76303	77	91581	87857	78	341	500	0	4929	4619	33	602	594	0	2.73602
76819	80019	72	12758	13039	39	55553	54920	72	581	554	0	2986	3020	25	531	773	0	2.73602
132415	111338	82	55977	46253	82	72991	59240	83	614	522	0	3712	2972	32	1694	1287	12	2.73807
77992	76200	89	19518	19628	47	57583	57143	72	380	491	0	3186	2960	26	-83	336	0	2.7391
98453	98707	73	54003	53576	74	64743	63713	74	398	586	0	3622	3605	29	155	440	0	2.74321
86616	86163	74	29313	29130	71	60379	59412	73	396	316	0	3220	3254	27	-81	285	0	2.74731
121287	120365	79	44897	44016	74	86278	83836	76	902	703	0	4308	4115	32	130	535	0	2.74731
90883	91725	73	30123	30238	71	71823	70392	74	487	438	0	3883	3670	29	336	560	0	2.75244
85008	84796	82	27224	27759	66	57586	57096	73	852	643	0	3190	3153	27	119	574	0	2.75963
79539	79647	74	20928	21154	47	57591	56919	72	560	390	0	3113	3021	26	136	437	0	2.77091
226728	163193	94	107337	76235	94	159809	111010	94	1332	1012	4	8640	5906	48	843	926	0	2.77297
171653	140531	89	57238	46751	83	129952	103279	87	670	549	0	6688	5154	42	-60	160	0	2.77912
43288	44590	66	24450	25085	58	27883	28596	67	258	182	0	1429	1362	13	-196	137	0	2.79555
135948	134737	77	59272	57620	77	114702	111088	79	954	706	0	5978	5878	36	216	709	0	2.7976
146841	119552	88	55219	43101	82	109546	86748	85	992	780	0	5476	4435	40	-15	371	0	2.80889
156803	128543	82	66343	53656	82	118173	92849	85	804	666	0	6136	4867	41	311	497	0	2.8212
147333	118246	86	62575	51323	83	105313	83256	85	935	711	0	5347	4354	38	750	900	0	2.82223
89608	91403	74	27825	28334	59	77338	76425	75	416	390	0	4003	3897	30	-349	373	0	2.82223
74051	74757	71	38771	39457	70	48374	47731	71	360	359	0	2340	2366	22	629	578	0	2.82325
121093	114912	77	31828	28836	76	92482	87493	77	630	726	0	5151	4986	34	120	537	0	2.82531
88668	87451	75	27722	28045	66	68399	67484	73	551	463	0	3436	3524	27	-100	361	0	2.82531
121890	116264	78	45959	42483	77	100243	93465	77	581	527	0	5277	4949	34	125	254	0	2.82531
155868	133563	84	71912	61323	82	108732	90072	84	827	677	0	5818	4899	38	835	999	0	2.83044
96584	97283	74	35390	35320	73	88198	85848	76	618	706	0	4552	4585	32	284	717	0	2.83249
121711	108064	83	48234	41925	78	96697	82988	81	729	634	0	4812	4475	33	-714	0	0	2.8407
133765	124041	92	55300	50620	79	92712	86057	81	922	768	0	4841	4501	33	86	291	0	2.84275
83237	83160	76	23338	23763	54	68441	67303	73	426	491	0	3378	3360	27	878	1214	9	2.84378
214033	167157	91	93642	72986	89	141666	106659	92	863	890	0	7503	5856	43	1102	748	0	2.84891
87696	88055	78	30351	30483	70	75317	74511	74	391	428	0	4139	3915	31	675	619	0	2.86328
153463	142386	84	43230	39333	79	104487	98286	81	979	791	0	5504	4930	35	882	806	0	2.86328
110429	109870	79	24727	24806	56	73088	71950	76	293	365	0	3814	3886	29	-1	419	0	2.86738
83672	82711	78	27676	27823	64	60438	59736	73	487	474	0	3152	3066	26	-21	286	0	2.87046
100236	99069	78	35612	35183	73	87315	85464	75	631	534	0	4486	4466	31	79	463	0	2.87662
150038	130876	84	64546	55817	82	114965	100163	84	730	572	0	5830	5142	36	171	409	0	2.88175
83293	84895	73	21709	21735	51	48748	48747	73	344	487	0	2317	2316	22	291	593	0	2.88791
265326	214575	107	142719	118207	103	255159	204292	106	1871	1529	20	13477	10935	53	1082	1114	5	2.89201
104318	104047	74	33220	32976	73	72956	71152	75	724	557	0	3790	3621	28	543	466	0	2.89304
93079	95097	74	36060	35873	72	85047	83508	74	737	566	0	4469	4125	32	790	629	0	2.89304
113207	100522	91	40026	35461	77	82776	74704	79	582	544	0	4415	4052	33	630	1029	3	2.8992
87017	88003	73	44511	44929	71	63596	63440	73	532	483	0	3363	3368	28	386	369	0	2.90536
169955	145145	86	73068	64011	86	123169	103193	87	916	927	0	6736	5816	39	1024	942	0	2.90946
100447	99061	75	35728	34870	74	69024	66580	75	759	641	0	3722	3674	27	-70	308	0	2.9187
94302	94071	82	24688	24694	59	74477	73443	75	361	373	0	4219	3930	31	647	685	0	2.91972
89021	87466	74	35204	34465	72	76598	73553	75	688	607	0	3813	3641	29	346	853	0	2.92896
89826	90178	73	25026	25287	61	57286	57106	74	362	342	0	2993	2985	24	244	538	0	2.93306
103158	102086	79	35283	35329	72	78979	78114	75	584	609	0	4128	3948	30	48	636	0	2.93614
165348	144931	84	50325	43367	80	116465	100332	84	1093	1014	3	6201	5517	38	56	427	0	2.94127
162780	129428	87	65174	52052	85	108280	84349	87	797	632	0	5766	4737	38	812	523	0	2.9423
95845	95755	76	27050	27191	60	74453	73834	75	418	483	0	3770	3728	29	497	560	0	2.9423
36623	38243	64	18144	18649	44	28003	28067	65	37	187	0	1366	1298	12	74	795	0	2.94333
158241	146494	90	68701	63744	80	99738	92036	81	642	802	0	5739	5272	35	895	690	0	2.94846
93979	95228	75	32666	32860	71	87063	86007	75	745	678	0	4384	4276	31	610	723	0	2.95051
76311	77086	76	24670	24902	55	58860	58907	72	631	542	0	3113	3245	26	829	857	0	2.95154
141616	132684	79	52546	49828	79	84717	79983	80	912	861	0	4532	4360	31	291	619	0	2.95154
98912	100022	77	46570	46340	72	68480	66562	74	319	512	0	3526	3363	27	795	1318	7	2.95154
92219	94757	72	31421	31637	71	79173	78818	74	488	570	0	4334	4208	31	898	1037	4	2.95359
87989	88304	73	37932	37889	71	71851	69405	73	276	434	0	3757	3756	28	421	585	0	2.95462
97285	95771	79	40426	39925	72	77405	75379	76	426	633	0	4207	4193	29	404	827	0	2.95462
106986	105440	78	51123	50843	74	84657	82064	76	740	698	0	4271	4160	31	542	1133	6	2.95975
89927	90763	72	34109	34314	71	75271	74368	74	704	546	0	4153	3733	30	592	846	0	2.95975
70798	71276	79	17319	17633	42	47587	48265	70	247	384	0	2342	2336	22	453	806	0	2.95975
166959	139517	91	57862	47284	83	113754	94899	87	839	647	0	6024	5123	38	2018	1222	11	2.9618
187291	153744	87	61537	48405	86	113942	90995	88	946	883	0	5684	4652	38	417	657	0	2.96283
135418	118320	85	53546	45573	81	93342	78975	82	798	621	0	5052	4418	35	-247	600	0	2.96796
83584	84441	74	31482	31381	71	68877	66913	73	427	568	0	3438	3397	28	709	547	0	2.96898
194250	149862	88	79217	61612	87	127480	95191	89	1132	790	0	6760	5240	40	62	259	0	2.97001
155864	150913	80	56672	55227	79	145417	139012	81	1133	943	0	7355	7257	36	-17	621	0	2.97001
82684	82470	76	40296	39780	71	70490	68113	73	525	564	0	3659	3536	28	296	289	0	2.97925
80209	81288	72	30423	30230	70	58437	57722	72	574	399	0	3437	3278	28	367	621	0	2.98746
111177	113434	76	49848	49469	73	87506	84434	74	789	574	0	4591	4380	31	334	608	0	2.99875
137918	117420	83	49468	41847	81	100470	84164	84	710	755	0	5378	4603	36	354	539	0	3.0008
146795	140679	79	54812	52413	78	105185	100194	79	462	632	0	5300	4899	34	1038	835	0	3.00182
128687	123781	86	38578	38225	75	95567	92739	78	513	503	0	4878	4713	32	-44	518	0	3.0049
156221	135711	82	64337	54809	82	111740	93877	83	555	614	0	6141	5196	38	469	479	0	3.00593
371245	237661	132	148777	95287	128	236430	157938	128	2104	1409	24	13017	8655	57	1028	1113	6	3.01209
112927	110557	80	59059	57855	77	105953	100092	93	634	647	0	5626	5137	35	513	959	0	3.01209
109261	102794	87	39575	36023	76	66627	61094	78	387	514	0	3767	3393	31	-415	125	0	3.01722
317270	216109	102	103826	72616	100	254116	172219	102	1918	1464	17	13290	9230	54	2253	1611	23	3.01722
75499	76580	74	36540	36647	71	59952	59716	73	684	448	0	3232	3120	26	-238	498	0	3.01824
103077	101990	77	41185	40127	73	65686	63430	75	622	398	0	3195	2997	27	281	761	0	3.01824
117127	100921	79	45909	39072	79	86585	73537	81	417	579	0	4361	3549	35	279	428	0	3.02543
137032	117460	81	45678	38416	80	99897	83679	83	933	643	0	5249	4440	35	276	988	0	3.02543
107551	104431	74	44707	43318	74	69857	66382	76	672	733	0	3697	3679	28	-227	470	0	3.02953
77847	79697	74	40351	40796	70	56617	56413	73	379	373	0	2833	2681	26	-127	267	0	3.02953
126603	124621	81	48150	47097	75	90593	87492	78	566	694	0	4551	4426	31	1316	1309	14	3.03364
110814	93712	79	46674	39459	79	88993	74179	81	785	541	0	4847	4091	35	845	1117	6	3.04185
120236	105768	93	46288	39792	78	93485	80069	80	482	541	0	4906	4139	35	190	234	0	3.0439
128051	118909	80	43748	39368	78	102527	92270	80	773	641	0	5141	4855	33	27	677	0	3.05827
148337	134585	82	55737	49974	80	108605	95673	82	1029	912	0	5741	5039	37	-250	278	0	3.05827
98462	98574	79	30120	30108	72	84157	82792	76	582	541	0	4465	4479	31	137	729	0	3.06545
153092	128533	84	57179	47269	82	106768	87753	84	1112	725	0	5279	4565	36	-497	287	0	3.07674
92215	92869	77	36495	36081	72	64716	64159	74	463	461	0	3453	3193	28	354	778	0	3.08393
86817	87705	72	29652	29371	72	68470	68461	74	571	564	0	3725	3562	28	856	907	0	3.08803
107340	103153	92	29927	28210	75	93310	87777	92	665	490	0	4853	4523	32	517	724	0	3.08803
99880	98674	78	35490	35621	71	86531	86998	75	347	490	0	4395	4145	31	81	601	0	3.08803
156919	125956	101	58109	46274	83	103980	82892	86	774	526	0	5341	4112	39	1027	1255	13	3.08803
213369	162381	92	86476	67100	89	160588	122292	91	1161	1012	3	8657	6359	48	587	831	0	3.09727
116197	117024	81	55506	55005	74	82793	80994	75	699	615	0	4324	4275	31	961	1035	3	3.10137
96272	96665	75	28662	28312	69	71997	71470	74	465	445	0	3669	3621	28	592	611	0	3.1024
141806	136060	86	58845	56572	77	95641	92789	78	912	761	0	5172	5170	34	665	553	0	3.10548
98370	97383	77	32956	32802	72	79245	78005	74	513	528	0	4018	4010	29	156	358	0	3.10753
103859	103785	73	45132	44382	73	91854	89443	76	1059	824	0	4871	4695	32	461	398	0	3.11369
116098	118027	74	55818	54961	74	82566	80919	75	460	354	0	4296	4205	30	-434	163	0	3.12498
94961	95098	74	49420	49920	73	64752	63425	74	873	682	0	3541	3576	28	-592	49	0	3.12498
82167	81543	74	31847	31621	71	61859	61625	73	222	421	0	2990	2976	26	192	658	0	3.126
127156	114568	83	42899	38117	79	99414	88087	81	683	657	0	5413	4846	35	427	1120	6	3.14242
98891	96460	81	30373	30033	71	74713	73417	75	466	511	0	3938	3768	29	929	514	0	3.14961
108829	101390	79	56392	52107	77	79836	70614	80	822	700	0	4268	3713	32	1055	933	0	3.14961
85380	87279	72	31531	32249	68	73419	71851	73	404	463	0	3778	3637	29	-500	44	0	3.14961
101522	102266	77	39647	39549	73	64122	63688	74	572	393	0	3377	3170	28	-180	372	0	3.15063
84140	84367	77	35828	35747	71	54321	53397	73	446	392	0	3066	2873	27	181	502	0	3.15679
83084	82904	77	33780	33916	71	69928	69197	74	434	479	0	3543	3441	27	-47	647	0	3.1609
96683	98823	76	38691	38558	72	76341	75399	74	572	610	0	4109	4131	29	242	316	0	3.16397
112564	111663	75	39022	38547	73	94004	92485	76	823	805	0	4780	4718	31	1082	1003	2	3.165
112043	108291	82	43989	42365	76	82152	77779	77	466	545	0	3960	3855	31	135	271	0	3.16705
56850	60331	64	27101	27877	62	43203	44591	69	229	286	0	2308	2341	22	946	939	0	3.16705
121931	105511	82	48753	42020	79	91851	78278	81	791	567	0	4573	3924	32	1164	1099	5	3.18039
207138	153656	91	86404	63402	91	145981	104016	93	1016	761	0	7708	5627	43	197	401	0	3.19168
106029	103826	77	39162	38144	74	81253	77659	76	772	881	0	4245	4166	30	-90	481	0	3.19887
168035	139121	85	59396	48993	83	122302	99130	86	1232	829	0	6690	5579	39	1174	805	0	3.19887
108530	110209	81	29324	29380	71	76544	75399	74	593	440	0	4144	4145	30	1918	1161	14	3.20092
110679	104726	78	36729	33037	77	87917	80314	79	536	564	0	4549	4267	33	131	342	0	3.20195
153959	125601	98	60024	48529	84	127948	100631	87	825	779	0	6431	4894	41	403	872	0	3.21529
140002	116321	84	57109	48601	82	103752	85936	83	727	536	0	5443	4500	37	178	424	0	3.21631
97864	97471	74	25370	25372	59	76443	76298	74	603	477	0	3579	3319	29	714	517	0	3.21837
84630	86038	72	24482	24450	54	65447	64073	74	567	464	0	3516	3507	28	519	724	0	3.22145
152109	131523	82	63180	53456	83	113051	94333	84	789	621	0	5670	4603	38	724	562	0	3.22452
103414	103441	74	33179	33086	72	50091	50146	73	305	379	0	2838	2659	25	476	386	0	3.22863
160058	133322	87	68272	57808	83	112904	91303	86	778	733	0	5974	4888	39	870	1246	9	3.23068
142207	130706	82	57814	52190	79	111656	100792	81	779	731	0	5690	5297	36	942	936	0	3.23171
65819	65115	73	24781	24764	65	51558	49689	71	228	303	0	2585	2344	23	433	449	0	3.23581
115858	101427	85	39563	33179	79	80991	69592	81	579	457	0	4384	3655	34	206	455	0	3.24197
119593	118496	78	45825	45165	74	83510	80855	77	832	639	0	4257	4094	30	818	1112	5	3.24197
138581	125719	84	46443	41344	79	94488	84188	81	814	631	0	4948	4451	34	489	668	0	3.24402
153061	124280	85	59900	48595	83	113990	90172	86	709	579	0	5833	4659	38	1578	952	0	3.24915
124197	117415	81	51431	48679	77	98638	91721	79	617	668	0	5272	4799	35	138	553	0	3.25018
167848	133582	87	68210	54351	85	119710	93021	88	686	608	0	6233	5012	41	494	581	0	3.25121
110779	109444	77	42648	41541	74	73041	71144	75	600	532	0	4077	3939	31	1722	1224	12	3.25839
118132	114957	81	44886	44545	74	84630	82348	75	634	487	0	4560	4475	31	35	356	0	3.25942
120807	118191	88	50881	49013	75	87141	83993	77	744	573	0	4530	4409	31	636	444	0	3.26147
83232	82847	74	27102	27227	64	62796	62108	73	366	376	0	3523	3456	28	-20	329	0	3.26865
96107	96394	74	39138	38796	72	67930	67299	74	205	451	0	3224	3187	28	454	662	0	3.26865
148654	144417	77	47916	46453	76	64804	62493	77	1842	2112	20	3808	3695	29	-254	79	0	3.27481
156180	127325	82	56347	45499	81	116838	91379	84	735	661	0	6008	4522	41	953	723	0	3.27481
105105	104056	76	33219	33288	72	78195	76126	75	930	941	0	4322	4186	31	1209	883	0	3.27584
75284	74825	72	37473	37401	72	59646	59049	73	434	362	0	3005	3049	25	459	396	0	3.27789
118785	113912	79	36181	32865	77	100151	94059	79	896	680	0	5330	5005	34	-15	521	0	3.27892
178269	143796	89	60436	48188	85	130168	103205	88	888	793	0	7043	5385	43	1573	990	0	3.29123
115013	114929	77	30416	30807	72	79561	78066	76	727	752	0	3906	3801	30	6	673	0	3.29123
90796	90034	82	40217	40116	72	61470	60912	74	382	535	0	3291	3168	27	433	1176	6	3.29636
117019	107985	84	45154	41488	76	93021	86477	78	360	406	0	4876	4336	33	295	533	0	3.30765
95300	95598	76	48020	47863	72	81147	80544	74	674	740	0	4075	4091	30	647	728	0	3.3097
115422	111792	77	45300	42562	76	80192	75774	77	823	494	0	4160	3738	33	-324	126	0	3.3097
103548	97527	77	44649	40673	77	83413	74604	79	911	781	0	4457	4255	31	595	1213	7	3.31894
88963	91128	73	29626	29687	70	72007	71887	74	518	482	0	3929	3886	29	242	345	0	3.3251
214852	175458	97	88690	70587	90	142684	114335	91	991	913	0	7539	6081	42	1109	957	0	3.32715
159852	137524	96	74875	65736	85	98089	83419	86	848	745	0	4658	3948	35	-275	503	0	3.33331
180344	136480	110	68208	50354	110	126717	95020	110	1068	793	0	6148	4904	40	581	925	0	3.33433
101145	104066	73	27457	28351	58	80632	80206	75	598	452	0	4072	4005	28	-59	380	0	3.33433
119046	108406	79	44576	39113	76	94620	85032	80	564	535	0	4678	4222	34	-23	378	0	3.33536
96553	95994	74	48692	48846	73	69729	67970	75	420	456	0	3637	3644	28	627	815	0	3.33536
91330	90178	77	36531	36761	71	63383	62665	73	369	528	0	3566	3429	28	-105	284	0	3.34357
79930	79661	72	30043	30421	70	54669	54067	72	387	478	0	2735	2653	24	794	1228	7	3.3446
86316	85826	75	32826	33041	71	58848	57877	73	735	462	0	3200	3354	26	-228	591	0	3.35589
59984	59411	69	29085	29457	68	45646	45666	70	434	372	0	2094	2159	21	424	747	0	3.35896
93277	93116	75	26082	26045	70	64933	64776	74	756	485	0	3168	3292	26	-62	376	0	3.35896
172978	137104	91	57714	44782	86	122954	95692	88	895	920	0	6331	5053	41	314	379	0	3.35999
103069	95809	77	41788	38337	76	85874	77416	79	776	455	0	4312	4035	32	22	415	0	3.35999
56345	55852	76	20377	20802	49	33680	33715	68	193	282	0	1831	1883	18	598	733	0	3.36102
102692	105548	73	44576	44390	73	73774	73426	74	463	563	0	4079	3813	32	812	625	0	3.36102
166456	148976	84	65006	57471	81	99699	87862	83	861	733	0	5454	4695	36	1251	1232	7	3.36307
106818	106085	75	38326	37949	74	84034	80974	76	866	628	0	4148	4071	30	174	415	0	3.36512
86478	86897	74	32808	32762	71	72519	71446	74	597	542	0	3655	3431	29	162	440	0	3.36717
97031	97014	73	28432	28504	69	72516	71060	75	605	418	0	3988	3820	30	836	902	0	3.36717
156601	127728	88	61844	49689	83	110666	88518	86	705	486	0	5761	4604	39	307	496	0	3.38359
64359	64946	74	13450	13484	41	44295	44153	70	511	320	0	2364	2315	22	-390	265	0	3.38667
190633	156281	87	73629	59388	84	120842	97522	87	1290	1104	7	6338	5207	41	986	947	0	3.38873
85991	86153	74	27735	28262	62	61068	60104	73	511	357	0	3174	3212	27	86	294	0	3.38873
99198	99367	75	45469	44961	73	66186	66099	73	703	463	0	3522	3131	30	-283	421	0	3.39078
83657	82347	79	39676	39947	71	64487	64491	72	632	490	0	3402	3352	27	101	662	0	3.39386
124989	122744	80	67148	66364	76	84540	81590	77	679	640	0	4490	4399	31	245	1082	4	3.39591
129697	125068	80	36802	35838	75	94462	92555	78	944	594	0	5223	5068	33	373	765	0	3.39796
79629	80285	80	27466	27168	64	64628	63890	73	274	330	0	3478	3388	28	-261	311	0	3.39899
145745	102982	105	50579	31374	96	105457	75856	101	574	500	0	5468	4186	46	940	711	0	3.39899
39551	42623	59	22901	23732	49	23463	24163	58	-7	133	0	1163	1248	10	16	467	0	3.40002
92301	91848	81	38302	38484	71	69564	68731	73	545	462	0	3748	3708	30	-80	167	0	3.40002
113829	102960	78	38357	33929	76	83552	75460	79	510	619	0	4383	3943	33	221	495	0	3.40002
114977	112663	77	28692	27926	73	98562	96023	78	581	560	0	5182	5181	33	600	565	0	3.40309
186810	178854	86	101373	97427	82	117252	109858	83	854	849	0	6528	6156	37	720	515	0	3.40412
87554	87526	76	25071	25006	58	61198	61005	73	678	464	0	3243	3329	26	-202	497	0	3.40617
121838	116159	88	32461	30898	73	96204	90664	78	872	775	0	5023	4821	33	230	684	0	3.41644
117769	108996	80	35042	31853	75	98162	88931	80	604	577	0	4705	4291	34	740	934	0	3.41746
142499	123843	82	50337	41810	81	79239	66093	83	828	643	0	4140	3732	32	427	381	0	3.42054
90371	87959	77	32466	32301	71	70512	68501	73	484	598	0	3373	3281	27	317	513	0	3.44517
222410	174906	95	82912	63357	94	124160	96570	94	1355	944	0	6497	5018	41	156	620	0	3.44517
130906	128337	77	56705	55943	75	99291	96995	77	750	522	0	5240	4936	34	485	544	0	3.44517
107301	105882	76	30562	29361	75	81826	78268	77	485	605	0	4016	3946	29	243	306	0	3.4462
112144	107800	88	36089	35671	74	67739	66716	76	505	599	0	3435	3441	28	360	753	0	3.4503
89982	87033	82	39325	37122	74	57469	53551	74	282	385	0	3211	3089	27	223	698	0	3.45133
83480	84474	74	29439	29903	62	67513	66674	73	453	507	0	3274	3376	26	1430	856	0	3.45133
116497	111362	76	45413	40934	77	84042	76987	79	863	946	0	4434	3694	35	-115	167	0	3.45441
124392	108861	80	50687	44156	80	89447	77003	81	810	842	0	4636	4225	33	119	608	0	3.45851
153941	131657	88	71214	61012	82	114122	95193	83	903	572	0	5797	5167	36	115	323	0	3.47288
92266	92601	75	24564	24902	53	80829	80115	75	806	721	0	4243	4262	30	396	667	0	3.47288
124651	111593	79	50124	42808	80	90689	77652	82	622	631	0	4812	4183	35	152	233	0	3.47801
109282	95413	81	46340	40227	77	65764	55949	79	546	563	0	3252	2871	30	135	470	0	3.48212
105366	99562	84	37963	34990	73	81827	76202	77	708	493	0	4273	3955	31	1041	957	0	3.49751
121057	120771	78	30984	31081	72	90968	89623	77	741	604	0	4825	4631	32	1128	1004	1	3.49854
164297	134917	87	55645	44538	83	129583	103929	86	869	759	0	6461	5416	38	690	910	0	3.49854
91981	91827	73	32474	32828	71	74064	73034	74	772	686	0	4016	3948	30	811	1272	7	3.50469
203491	160793	89	76614	59666	89	137388	105202	91	878	791	0	6988	5498	43	227	485	0	3.50572
85403	84054	77	36725	36879	71	62269	61823	73	492	550	0	3356	3412	27	397	622	0	3.5088
143998	122310	82	57180	47376	81	105774	86181	84	772	634	0	5538	4565	37	601	750	0	3.51085
98882	99026	75	35912	36022	73	64108	63091	74	472	467	0	3356	3288	27	424	908	0	3.51598
93744	94046	75	30958	30885	71	61710	60887	73	324	471	0	2950	2979	25	664	682	0	3.51804
84733	83796	74	22660	23047	54	65679	65628	73	478	382	0	3415	3450	27	-53	220	0	3.51906
160441	143284	87	64848	57132	81	105399	91031	84	1024	793	0	5924	5062	39	-217	280	0	3.52625
118558	115625	79	62631	62140	76	84116	81163	77	858	826	0	4612	4301	33	216	615	0	3.52625
113974	113152	80	62948	62689	75	99125	97345	76	756	792	0	4977	4918	32	77	506	0	3.53138
115337	108033	79	49855	46536	76	95524	89731	79	486	521	0	5363	5067	34	-124	491	0	3.5324
89352	89560	73	25617	25866	63	70028	69101	73	368	393	0	3692	3846	27	626	747	0	3.53548
94685	93493	84	23114	23070	53	79369	77942	75	570	613	0	4132	4032	31	597	1103	6	3.53651
179571	155381	84	53335	44309	81	117835	100405	85	821	707	0	6050	5161	38	981	1424	10	3.54061
236255	170168	98	97865	69650	93	143013	101680	94	1181	909	0	7353	4904	46	231	431	0	3.54164
111966	105036	82	38257	35654	75	84748	79883	79	637	591	0	4588	4250	33	581	522	0	3.54985
78899	80184	70	25122	25303	59	52685	51903	72	407	270	0	2690	2534	24	-172	437	0	3.5519
79589	80106	70	35214	35750	70	52661	52607	72	345	474	0	3019	3122	25	241	1159	5	3.55293
88588	88274	72	28804	28935	68	67898	65426	74	412	443	0	3480	3580	26	157	375	0	3.55498
131255	119193	87	40835	35917	80	91338	83231	81	844	721	0	4789	4397	33	1487	1560	10	3.55498
69565	70689	73	28813	28903	69	46174	46088	71	590	482	0	2501	2361	24	8	229	0	3.55806
83239	84711	71	35148	35065	71	58791	58486	73	635	526	0	3085	3058	26	479	877	0	3.56319
164642	132024	88	61418	48968	84	115410	92960	86	647	705	0	6066	4596	40	15	466	0	3.56422
81776	80319	89	32455	32570	71	57452	57421	72	530	542	0	2993	2858	25	1406	1243	7	3.57037
136620	116550	84	57656	48730	81	108958	92072	82	800	564	0	5876	4848	38	354	677	0	3.57037
118935	116446	89	48985	47259	75	84879	81170	78	601	548	0	4408	4210	31	703	1078	4	3.57243
60870	63919	69	26208	26593	59	42658	43037	69	312	205	0	2446	2375	23	-98	168	0	3.57448
309951	224541	118	126119	95589	103	242165	174741	104	1733	1095	16	12692	9292	52	1769	1304	14	3.58166
84243	84577	74	19394	19501	47	58845	58583	73	326	330	0	3384	3178	28	1212	910	0	3.58269
211206	161978	96	75445	59755	89	139897	107374	92	1051	805	0	7455	5830	42	1683	1313	13	3.58474
117259	101071	82	45335	38678	78	91587	78337	81	834	429	0	4440	3879	34	930	1210	6	3.58474
109704	101839	85	34832	31318	75	83950	76804	79	522	640	0	4403	4003	33	471	577	0	3.5909
94192	93909	82	24850	24948	60	78755	77189	74	466	475	0	4126	3869	31	141	395	0	3.59193
133261	116278	83	52160	45195	80	97940	84393	82	894	715	0	5063	4507	34	129	486	0	3.59603
61891	62837	74	23391	23164	63	37214	36895	70	222	352	0	2027	1962	21	-231	399	0	3.59911
115687	113234	76	43764	42406	73	83897	79832	76	545	521	0	4138	4099	30	81	682	0	3.59911
77172	76552	74	34790	33139	73	43982	41988	73	567	490	0	2385	2176	22	48	953	0	3.60014
116942	110235	79	49853	46171	77	93325	85624	80	1008	749	0	5317	4851	35	860	1033	5	3.60322
102351	101003	77	33144	32109	74	76775	74566	77	699	702	0	4215	4071	30	93	441	0	3.60527
185485	147296	88	72875	58021	86	123863	95499	88	908	742	0	6544	4807	43	1514	1202	14	3.60732
169391	147650	93	66459	57024	82	125910	107150	85	896	746	0	6643	5614	39	-109	445	0	3.61861
93482	93750	73	40585	40087	71	74499	73403	74	549	529	0	4283	4068	31	229	393	0	3.62374
42904	44427	70	14833	15339	41	29907	29753	67	244	256	0	1332	1399	14	-125	281	0	3.62887
79453	80227	73	27877	28324	63	54261	54099	72	366	223	0	2805	2655	25	387	724	0	3.62887
115495	103830	79	38965	34171	76	87412	74782	80	793	669	0	4618	3959	34	206	374	0	3.6299
129937	109890	83	49143	41457	80	94743	79397	83	996	625	0	4709	3940	36	177	653	0	3.63503
79048	77337	81	21081	21156	48	52375	52031	73	523	397	0	2619	2554	23	-51	370	0	3.64734
129751	124397	85	47201	45882	77	97457	93120	79	854	867	0	4948	4856	31	80	438	0	3.65863
304087	198277	114	105824	70817	105	227686	147355	108	2002	1207	15	11571	7369	56	859	450	0	3.66582
78229	79263	73	36175	36196	71	51969	51598	72	431	359	0	2566	2582	24	471	915	0	3.66992
115868	112761	78	29939	29248	74	96183	91898	79	655	516	0	4760	4913	32	961	680	0	3.68224
87406	87381	76	39083	39230	71	59797	59650	72	620	648	0	3162	3153	27	521	689	0	3.68532
81104	80001	76	24366	23876	62	48131	46442	72	214	452	0	2425	2309	24	953	796	0	3.69045
121413	110794	87	40359	36340	76	105470	94136	79	727	629	0	5477	5058	35	217	807	0	3.6925
100736	95403	86	42918	39948	75	72504	67514	77	393	513	0	3627	3375	30	63	407	0	3.69353
77056	77238	77	36551	36753	71	50831	50189	72	327	313	0	2767	2588	25	236	486	0	3.70071
151555	127438	87	70983	60476	82	115608	94641	84	802	587	0	6143	4998	38	1294	1038	3	3.70071
94520	95197	74	27799	27362	71	66459	66025	74	469	512	0	3343	3267	27	-245	174	0	3.70276
38744	39066	61	23099	23605	50	26895	27649	66	128	194	0	1307	1257	13	-56	303	0	3.70276
106674	107506	74	46843	46272	73	67628	66955	74	391	425	0	3616	3544	28	318	606	0	3.70379
92052	96408	72	37738	37177	72	73024	71219	74	643	571	0	3883	3675	30	179	642	0	3.70687
194985	151002	90	83634	64984	89	132327	99427	90	688	502	0	6919	5104	43	1492	1138	17	3.70995
97640	95587	75	39358	38924	73	82352	79648	76	573	394	0	4299	4206	30	378	847	0	3.71405
114428	112885	76	32104	32246	72	93771	92468	75	466	525	0	5157	4962	33	127	704	0	3.71508
167309	135629	88	52275	41862	83	131826	105131	85	924	787	0	6700	5173	42	364	625	0	3.71816
97698	89957	78	34600	30021	76	73633	65588	78	691	479	0	3900	3652	31	451	543	0	3.72739
101461	102411	74	16700	16785	43	70165	69574	74	846	557	0	3563	3472	28	-255	277	0	3.72842
95414	96265	73	41258	41153	72	80977	79618	74	544	579	0	4088	3967	31	104	434	0	3.73047
110241	104717	89	36658	35651	75	78762	76138	77	653	721	0	3908	3950	29	356	740	0	3.7315
95678	101987	71	42729	42668	72	75972	74756	73	689	644	0	3654	3601	28	-26	519	0	3.73868
109714	108646	80	54948	54810	74	80915	79220	75	631	657	0	4337	4199	31	315	622	0	3.74176
89622	89347	74	29764	29897	71	78980	77656	74	387	541	0	4088	4031	29	498	869	0	3.74689
107766	106710	83	67019	66818	74	79870	79866	75	1004	843	0	4316	4296	29	1261	1449	9	3.74792
168002	136020	87	65252	52560	83	130057	102658	85	986	921	0	6618	5115	42	255	738	0	3.74792
95139	96514	74	23968	24488	52	66791	65914	74	493	573	0	3588	3597	28	-207	115	0	3.74792
93803	89818	73	27941	26129	71	67831	63617	75	1005	735	0	3666	3373	29	-148	556	0	3.75202
96159	94472	82	25538	25412	62	77393	76978	75	568	571	0	3978	3619	31	156	280	0	3.75305
97068	95483	76	31539	31680	72	73008	72169	75	690	583	0	4075	3893	30	1314	896	0	3.75818
102384	101616	78	42899	42717	73	81430	80701	75	569	565	0	3919	3746	30	1440	1357	11	3.76434
110298	109159	74	52311	51787	74	74982	72890	75	622	548	0	4008	3855	30	403	733	0	3.76434
115391	114881	75	43831	42678	74	81631	79702	76	1138	875	0	4497	4178	31	-137	647	0	3.77358
68705	70297	70	25946	26240	62	44277	44499	70	700	391	0	2414	2320	22	105	409	0	3.77358
116631	112803	88	43886	42607	75	76967	73410	77	678	774	0	4344	4050	31	1048	923	0	3.77665
43403	47556	48	19964	20751	46	29665	30677	65	-39	271	0	1598	1637	16	-210	421	0	3.77665
156731	138471	82	64582	56077	81	119143	100422	83	838	601	0	6194	5308	38	721	830	0	3.78384
155227	133475	85	62289	54470	82	110658	94236	84	714	538	0	5676	5086	35	1058	921	0	3.78794
111095	111695	76	43363	42743	74	82327	81501	76	673	661	0	4320	4216	31	728	945	0	3.78897
98086	96847	82	36811	36507	71	71399	70242	73	431	439	0	3499	3583	28	12	670	0	3.79
72872	74155	69	25969	26003	67	50256	49235	72	459	620	0	3020	3106	26	-94	700	0	3.79718
89980	90615	73	26062	25790	67	79004	78250	74	385	411	0	4185	4154	29	162	619	0	3.79821
66670	66203	71	25915	25746	61	48495	48007	71	330	267	0	2485	2339	24	319	396	0	3.80744
93664	92052	75	40901	39372	74	69739	66213	90	727	605	0	3785	3540	29	82	527	0	3.80744
73925	76011	73	30748	31330	71	59086	58722	72	338	408	0	3256	3302	27	487	610	0	3.80744
87276	87412	73	23931	23989	57	60964	60005	73	309	466	0	3355	3162	29	-298	217	0	3.81155
90627	92088	74	28966	29333	65	73575	72790	73	582	564	0	3436	3517	27	-357	505	0	3.81155
165210	133092	86	69524	55996	84	131096	103555	87	1246	900	0	6754	5177	41	194	520	0	3.81463
91939	90481	78	26515	26705	61	67366	66317	73	446	483	0	3406	3243	27	79	441	0	3.82078
80806	80060	76	26051	26055	60	52022	51249	72	460	394	0	2634	2534	24	349	715	0	3.82284
135845	131114	86	50086	48671	77	91227	87267	79	592	596	0	5084	4660	34	6	533	0	3.82694
97990	100841	74	39745	39684	72	69665	68619	74	379	479	0	3686	3650	29	367	542	0	3.82694
83279	82930	78	35715	35888	71	61081	60470	72	445	432	0	3291	3464	27	-126	407	0	3.8372
78147	77295	75	33657	34030	70	48970	48238	72	452	339	0	2140	2307	21	492	612	0	3.83926
111304	98667	79	43264	38133	78	70424	61798	80	359	516	0	3882	3330	32	807	696	0	3.84541
141048	128278	81	58134	52187	80	104322	95572	81	842	586	0	5186	4511	36	617	688	0	3.84644
48067	48323	77	25822	26108	63	27401	27653	64	158	245	0	1634	1639	17	65	233	0	3.84747
40910	42648	57	23972	24641	55	30333	30031	67	451	324	0	1553	1580	16	664	680	0	3.85362
126435	118682	80	54282	50571	78	91673	84378	79	875	612	0	4671	4361	33	517	532	0	3.85362
106890	105979	73	42228	42438	72	73133	72335	74	591	683	0	4052	3675	31	110	512	0	3.85362
132109	117597	82	43876	37767	79	99016	86305	82	616	601	0	5022	4387	35	207	451	0	3.85465
110603	104313	80	55177	52469	76	92222	86786	78	837	662	0	4798	4567	33	1172	1020	2	3.85773
195246	174066	93	58618	49425	86	143363	126849	87	1019	966	0	8390	7148	44	454	715	0	3.85773
91181	91376	80	35771	35770	71	60938	60426	72	480	546	0	2949	2790	26	107	284	0	3.86594
119617	116410	76	51120	48746	75	87491	84185	77	732	716	0	4597	4244	32	38	510	0	3.86697
98705	98227	80	37033	36820	72	81939	81351	74	489	598	0	4128	3960	30	668	609	0	3.86697
267458	202823	99	88714	63968	96	161240	122365	97	1481	1131	15	8411	6490	46	20	443	0	3.86697
104349	100989	81	38659	38333	75	84019	83148	77	863	677	0	4794	4670	33	699	1040	4	3.86799
126084	121879	77	48153	45872	77	98186	92602	80	807	775	0	5583	5251	34	667	621	0	3.87107
92553	93167	78	31198	31274	70	53480	51996	73	499	421	0	2527	2570	23	336	487	0	3.87312
155138	128865	83	64699	54248	81	118905	95395	84	629	720	0	6182	5043	39	264	461	0	3.87312
97286	94468	75	39167	38858	73	75382	74195	76	505	639	0	3793	3588	30	466	569	0	3.88031
98134	98154	79	41597	41635	72	79885	80487	73	473	365	0	3877	4037	28	-131	453	0	3.88852
86395	86167	77	25144	25638	60	55225	54423	72	373	297	0	3098	3044	27	171	454	0	3.88954
103029	100182	77	38514	37370	74	78906	74645	76	547	627	0	4269	3884	31	730	768	0	3.89262
407756	306263	125	236060	184467	125	410592	307923	129	3408	2725	29	22108	17732	69	2675	1939	18	3.89673
140231	118535	95	49315	40867	80	102440	85454	82	823	632	0	5488	4495	38	214	616	0	3.89878
155449	145297	82	49840	46380	79	110651	103252	82	1084	802	0	5744	5173	36	533	707	0	3.89981
170260	143647	85	54278	44464	83	126358	103223	85	804	632	0	6551	5549	40	282	491	0	3.89981
189082	149604	97	71401	57818	87	132150	105244	90	1042	893	0	6760	5255	42	484	654	0	3.90596
99068	100933	73	42424	42254	72	81423	79029	74	501	443	0	4089	4071	30	298	837	0	3.90596
100317	98985	89	26444	26481	61	85715	83819	75	605	602	0	4542	4416	32	-301	331	0	3.90699
103715	104161	74	39298	38481	73	76273	73744	75	334	479	0	3951	3816	30	-186	175	0	3.91007
176588	135733	88	64971	49460	85	111964	83976	87	1028	735	0	5993	4449	41	98	624	0	3.91315
104606	102357	80	37104	36788	73	84975	81782	75	533	437	0	4438	4444	30	523	578	0	3.91931
82868	81619	73	34990	32572	72	69662	65628	75	540	448	0	3659	3553	29	378	994	0	3.92033
90544	90933	73	27398	27419	65	66550	65525	75	361	375	0	3365	3227	27	-70	573	0	3.92957
106974	104650	80	30733	30694	73	82359	80647	75	424	455	0	4340	4214	30	678	1007	2	3.93265
92083	89817	78	43727	41187	73	84460	78403	76	579	590	0	4595	4271	33	500	410	0	3.9388
130201	113963	82	49833	43316	79	87796	74507	82	735	518	0	4404	3452	35	-251	271	0	3.94394
105546	91943	82	48232	41842	78	77362	66922	81	614	602	0	4286	3546	34	1461	957	0	3.94599
159548	132945	88	65241	53788	82	127588	105108	85	841	691	0	6643	5596	39	284	319	0	3.95215
75418	75928	73	36839	37270	71	57224	56609	72	431	480	0	3104	3162	25	1504	1003	2	3.9542
145679	127120	87	58876	51307	81	69401	60401	82	654	710	0	3609	3162	31	1448	1677	11	3.9583
89480	89900	77	34747	34861	71	74361	73790	74	565	571	0	3836	3737	29	187	840	0	3.96857
106223	104886	76	33042	32730	73	86041	83589	76	786	937	0	4167	4254	30	1067	672	0	3.97062
292568	205107	119	113937	85867	113	224166	161226	117	1925	1513	19	11547	8416	52	2013	922	0	3.97883
93312	93137	73	49111	49171	72	82234	82929	74	454	656	0	4246	3904	32	73	372	0	3.98704
118534	102199	80	46232	38747	79	91439	77364	80	704	702	0	4984	4162	36	528	577	0	3.99627
94280	94047	81	27179	27266	68	74038	73942	73	538	449	0	3796	3484	29	694	724	0	3.9973
42265	43813	67	10754	10927	37	28503	28857	65	264	290	0	1388	1371	14	18	917	0	4.00551
124468	114221	79	44311	39209	78	102034	89945	81	643	672	0	5439	4978	36	405	832	0	4.01167
114530	109222	85	45983	43543	76	90429	84919	78	970	901	0	4658	4423	32	152	365	0	4.01372
129943	126881	82	50261	49006	76	101748	98454	80	831	700	0	5281	4927	35	-607	276	0	4.01372
154960	131092	88	57512	47065	84	122369	104999	86	654	636	0	6510	5777	38	130	925	0	4.01577
220933	188862	99	66589	56815	91	136201	113528	94	1233	1113	8	7083	6209	40	1167	739	0	4.01885
71121	71892	70	25705	25917	61	47397	47541	72	220	378	0	2501	2544	23	13	465	0	4.02604
98923	98768	73	34134	34061	71	73555	71789	74	709	630	0	3679	3586	29	129	445	0	4.02604
147800	142529	81	55231	52913	79	83859	78856	80	1032	807	0	4456	4140	32	-23	368	0	4.02706
138170	120993	82	49575	43180	80	79829	69780	83	801	627	0	4135	3899	31	598	707	0	4.03322
68852	71569	68	20072	20414	47	56215	56043	71	312	503	0	2653	2634	23	246	397	0	4.0363
78554	78252	75	29726	30046	70	38662	38585	71	571	424	0	2071	2027	20	-33	380	0	4.04451
81413	81622	73	23008	23210	53	67838	67494	73	537	551	0	3816	3514	29	120	709	0	4.04451
100042	98999	82	35217	35074	73	73849	73669	75	709	678	0	3812	3786	28	696	768	0	4.04554
120603	107093	82	48543	42846	78	97682	85809	81	551	528	0	5129	4431	36	299	398	0	4.04656
80683	81294	75	22412	22840	50	52555	52625	72	369	416	0	2739	2532	25	-15	170	0	4.05067
101199	98237	79	38548	38020	73	105164	101342	78	453	614	0	5703	5501	34	-79	373	0	4.05682
367938	247487	135	181902	122641	130	334242	237505	132	2720	1805	26	17138	12042	62	432	610	0	4.06914
108896	100725	93	45583	40075	93	97873	86286	93	811	668	0	4756	4106	33	147	442	0	4.06914
83990	88107	70	33989	34894	64	63787	64077	72	688	646	0	3056	3166	27	-219	217	0	4.06914
145908	129255	80	73475	63573	81	101796	88803	82	957	742	0	5201	4598	37	493	724	0	4.07119
80221	81508	73	38090	38438	70	61696	61855	73	537	502	0	3161	3180	26	259	657	0	4.07222
90129	88645	86	23937	24138	57	67339	66781	74	501	408	0	3762	3503	31	-149	403	0	4.07427
140536	116046	84	53353	44521	81	107813	89005	83	1062	768	0	5680	4659	38	939	761	0	4.08043
49318	48985	67	16918	17223	43	20634	21438	50	321	389	0	1109	1194	10	820	645	0	4.08966
95459	94252	81	38399	38417	72	68386	66356	75	295	527	0	3609	3446	29	-391	274	0	4.09274
175811	160990	93	82663	75748	83	130234	119011	83	1011	965	0	7021	6410	39	426	476	0	4.10609
92213	91874	74	32865	33276	71	73411	71524	73	688	711	0	4237	4170	30	221	549	0	4.11635
98911	97681	79	34847	35220	72	76519	75826	74	653	485	0	4105	3993	30	-106	246	0	4.11737
165687	135868	98	59408	48473	84	123684	102808	87	1035	753	0	6558	5289	41	-14	542	0	4.12353
91472	89948	77	31349	31420	71	58535	57837	74	605	492	0	3008	2846	26	-133	357	0	4.12456
146585	119707	89	51734	41786	82	115423	94111	85	691	574	0	5913	4919	38	49	322	0	4.13379
118810	112779	77	47499	44035	76	94239	86858	78	706	613	0	5068	4712	35	263	595	0	4.13893
87493	89698	78	33958	34191	71	63306	62412	73	709	724	0	3294	3250	28	467	681	0	4.13893
24111	24539	52	12263	12690	39	18261	18570	45	373	393	0	966	973	0	-15	476	0	4.13995
94991	94082	77	32903	32760	72	79903	78274	76	732	641	0	4088	4029	30	175	573	0	4.14303
94884	96070	73	45590	45203	72	82896	81196	75	806	694	0	4125	4169	29	966	1110	6	4.14919
175512	155936	84	55759	48623	82	141919	125564	85	1249	1091	6	7451	6469	40	-156	459	0	4.15329
141033	138422	78	49759	47722	77	112814	108777	79	908	873	0	5821	5349	35	676	613	0	4.1574
113449	103636	82	44317	40461	77	83188	77081	78	654	624	0	4243	3869	32	-241	284	0	4.16458
137049	120607	99	54537	48198	81	115208	101960	84	754	694	0	6331	5598	37	-238	197	0	4.16458
98475	99576	73	44266	44076	73	73143	71809	75	629	534	0	3981	3971	29	7	345	0	4.16869
98040	97319	76	40876	40881	73	81901	80087	75	572	530	0	4075	4101	30	207	469	0	4.17382
106943	109636	74	42640	41553	74	74688	71422	75	603	478	0	3953	3886	29	433	672	0	4.17792
107956	100017	78	40226	36213	77	85028	76685	79	627	503	0	4227	3732	32	663	868	0	4.181
126102	119132	81	40719	36189	79	99546	91182	80	487	589	0	4925	4324	36	579	769	0	4.18305
202747	161259	87	62461	50743	85	126703	96999	88	863	911	0	7245	5365	44	479	1018	3	4.18305
89816	91106	72	38326	38393	71	69917	70528	73	619	534	0	3646	3559	29	751	845	0	4.18305
97230	97560	85	49600	49784	72	67381	66575	73	357	332	0	3670	3610	28	277	441	0	4.18305
138012	113085	90	52598	43237	82	106671	86493	85	736	625	0	5472	4438	38	245	500	0	4.18716
98174	95949	77	37911	37232	74	83906	81283	77	685	760	0	4164	4022	30	1481	1345	11	4.19332
119583	115240	78	49455	46861	77	93410	86868	79	708	669	0	4982	4705	33	229	1068	4	4.19332
89744	90416	74	69317	69690	74	61428	60930	74	400	496	0	3310	3180	27	381	435	0	4.20255
162870	128820	88	67122	51912	86	118776	92663	87	915	741	0	5851	4599	38	1403	1082	5	4.21179
107244	92694	81	46707	39341	78	84978	72633	80	923	536	0	4602	4009	34	607	869	0	4.21282
94924	92604	88	26965	26937	64	63628	62976	74	354	583	0	3371	3241	28	49	516	0	4.2159
198765	160238	92	93172	76409	90	121607	100875	91	1011	862	0	6123	4769	40	968	773	0	4.22205
99856	98353	90	24523	24717	55	69960	67624	73	600	493	0	3535	3213	29	31	365	0	4.22308
149699	127178	88	51378	43229	83	108955	91963	85	837	752	0	6001	4982	38	662	648	0	4.22513
149408	120030	88	51974	41713	82	107028	85323	84	836	768	0	5730	4608	38	-216	335	0	4.22924
146982	127053	90	60065	52712	82	95584	81197	84	639	666	0	5134	4273	36	940	961	0	4.23232
116381	109529	78	38892	35676	75	88717	80834	78	898	838	0	4950	4474	34	292	474	0	4.23232
72991	73786	71	35687	35431	70	51416	51486	72	329	324	0	2671	2522	25	327	536	0	4.23334
102145	95416	78	41353	37906	77	78688	71545	78	478	511	0	4262	3848	31	309	365	0	4.23437
179560	147815	87	67250	55041	85	129140	103229	88	1218	864	0	6597	5235	41	801	652	0	4.23642
107447	104543	76	45053	43922	73	78294	75913	76	982	723	0	4187	4037	30	841	836	0	4.2395
164547	132393	87	53107	41966	84	125001	100276	87	1082	728	0	6679	5292	42	646	839	0	4.24566
205931	162807	89	68523	53134	88	144101	108962	90	831	557	0	7385	5757	43	1731	1532	14	4.24668
118330	114850	87	51175	47877	76	92404	87377	77	471	485	0	4513	4306	32	-285	306	0	4.24976
106630	103307	78	31034	30923	72	72962	71936	76	781	635	0	4002	3961	29	703	821	0	4.25181
143552	127569	85	60260	53286	80	106358	93285	82	782	720	0	5550	4756	37	786	687	0	4.25489
191547	155672	88	60508	46791	87	129277	102478	89	1000	710	0	6598	5361	40	821	640	0	4.25797
173468	139162	90	69710	55600	87	131286	103695	89	1231	1081	7	6673	5451	41	1336	964	0	4.26413
130704	127722	84	64665	63658	76	94818	92962	77	858	867	0	4576	4153	32	436	519	0	4.28055
84365	84537	82	28090	28121	69	69399	68188	74	673	470	0	3525	3512	27	-49	217	0	4.2826
31845	32981	55	18590	19257	43	23506	23982	54	401	264	0	1009	955	0	299	541	0	4.2826
90603	91211	74	35490	35515	72	68129	66696	74	407	407	0	3465	3388	28	-456	110	0	4.28876
71403	70409	74	33122	32904	70	40842	39697	72	459	564	0	2165	2087	21	1235	930	0	4.29287
187257	152446	88	61173	49875	86	142859	112698	89	1016	856	0	6884	5787	40	501	845	0	4.298
79026	81686	72	37846	38140	70	57151	56482	72	551	402	0	2957	2695	27	-180	207	0	4.3021
185775	155827	87	74413	62663	85	132710	110922	86	888	763	0	7039	5910	41	466	567	0	4.3021
119889	114329	82	52309	50206	75	93820	89615	78	962	747	0	4878	4677	33	242	623	0	4.32057
69429	67823	76	22545	22771	51	47591	47133	72	308	295	0	2577	2457	24	310	484	0	4.3216
43345	44903	59	12846	12955	40	32516	32179	68	298	276	0	1726	1693	19	322	872	0	4.32365
77257	80149	70	31853	31748	70	61676	60379	73	483	567	0	3054	2989	26	14	347	0	4.32468
133796	113874	82	53432	45148	81	94373	78722	83	877	608	0	5189	4295	37	-31	293	0	4.32571
106891	103995	76	52344	50740	75	92881	90083	76	570	634	0	4790	4844	32	214	534	0	4.32981
97370	95612	86	34984	34458	73	82299	80563	75	523	573	0	4141	3987	30	1395	1094	7	4.33186
80863	80583	72	24940	24760	65	65750	64596	74	609	654	0	3679	3530	29	1024	851	0	4.33392
108933	109006	77	41000	40636	73	71403	70323	74	828	592	0	4080	3951	29	842	702	0	4.33392
30331	32768	53	10616	10877	37	14338	14582	42	211	185	0	790	885	0	503	611	0	4.33699
76005	77904	72	32371	32657	70	58226	57816	72	452	471	0	2959	2848	26	-304	387	0	4.33699
97657	99142	74	48614	48855	72	83840	82773	74	664	652	0	5018	4823	32	784	715	0	4.33802
92137	86736	77	37484	35360	74	43455	40058	75	482	412	0	2254	2433	22	-149	351	0	4.33802
131408	118846	83	54932	49134	80	99003	88318	82	775	820	0	4951	4299	36	-452	380	0	4.33905
85266	86059	80	40884	41086	72	65831	66036	73	678	563	0	3524	3608	27	762	678	0	4.34315
154643	148975	81	67387	65778	79	105873	101421	80	1092	942	0	5588	5279	34	454	549	0	4.3452
142151	127329	81	45342	40165	78	104702	92633	82	714	658	0	5597	4789	37	587	1036	3	4.3452
52065	53307	68	19698	20112	46	27465	27583	62	221	255	0	1480	1483	14	108	355	0	4.3452
137446	123960	91	57714	50812	79	92575	83002	80	619	722	0	4824	4259	34	90	423	0	4.35239
135766	112899	86	57832	48688	81	105272	85189	84	753	524	0	5546	4667	37	1264	747	0	4.35957
71587	71644	86	29349	29432	69	55464	54694	71	343	383	0	2868	2923	26	-226	364	0	4.3647
34316	34086	67	15379	15655	41	21200	21463	50	11	143	0	1165	1067	6	1	411	0	4.36573
317075	252573	107	150231	122185	105	302993	241989	108	2582	2041	24	15405	12504	58	524	595	0	4.36573
85765	84552	73	38154	38557	72	63890	63844	74	622	475	0	3332	3501	26	-320	168	0	4.36881
141778	119557	84	52537	43652	82	114146	93857	85	669	645	0	5752	4506	41	510	676	0	4.37189
163990	127768	87	65052	50860	85	104665	80177	87	1046	648	0	5140	4037	38	222	640	0	4.38112
71505	72587	72	26603	26713	59	55513	56277	72	412	309	0	2748	2644	25	297	767	0	4.38112
178398	136177	91	67949	52791	88	127281	96093	90	723	672	0	7130	5411	43	611	815	0	4.38215
128640	115468	84	54045	48383	79	93931	83534	81	637	537	0	4920	4254	33	675	933	0	4.38626
75957	76166	71	22983	23604	54	47653	47707	72	411	418	0	2535	2369	25	7	331	0	4.38933
79046	78803	80	27819	28061	68	61149	59910	73	313	405	0	3221	3204	26	-166	183	0	4.39139
107436	105034	75	44483	43420	74	80997	77920	76	562	404	0	4286	4240	30	368	457	0	4.39754
123269	120311	81	41247	41041	75	87739	84763	78	668	596	0	4430	4406	31	392	664	0	4.40062
70817	71252	78	30518	30820	69	51150	51630	70	403	223	0	2673	2855	23	-77	175	0	4.4037
76165	79110	70	16239	16411	41	62922	61226	72	174	370	0	3223	3021	27	409	611	0	4.40986
89962	88646	73	33864	33833	72	64164	64136	74	452	413	0	3629	3473	29	249	388	0	4.41602
137129	108026	89	57551	46124	83	91422	72656	85	898	687	0	5048	4078	36	221	552	0	4.42115
192444	141871	94	73077	54525	90	137240	99337	92	968	764	0	7044	5206	44	425	572	0	4.42423
154227	128032	85	53669	44672	81	109102	88056	83	1092	727	0	5401	4628	38	194	689	0	4.42628
99458	91778	80	29964	27932	74	90611	84519	79	442	526	0	4642	4315	33	449	493	0	4.42833
112076	109941	83	60299	59502	74	84298	82206	76	949	904	0	4693	4464	31	407	982	0	4.42936
102373	101590	75	45218	44159	74	87382	84218	76	760	591	0	4564	4430	32	233	760	0	4.44886
334695	238872	121	141140	104770	119	271224	202798	121	2182	1635	25	14547	10645	59	-79	198	0	4.45091
174266	148496	87	62743	52819	84	135297	116789	86	1003	916	0	7273	6442	40	-518	171	0	4.45194
78287	76908	77	28593	29026	69	67229	67345	72	259	255	0	3498	3484	27	841	637	0	4.46323
71220	70220	75	28168	28375	69	47111	46939	71	354	264	0	2631	2420	26	923	841	0	4.46528
88546	86373	82	34150	33881	72	67951	66900	74	447	433	0	3599	3500	27	686	794	0	4.46733
147101	124201	84	50823	42322	81	98085	83468	84	700	659	0	5314	4328	37	270	610	0	4.46836
85458	85604	76	34738	34763	71	55364	53895	73	430	427	0	2893	3079	24	381	369	0	4.47246
92384	90723	75	35551	35525	73	62282	61787	74	472	525	0	3167	2907	27	-348	33	0	4.47862
281354	186950	107	108466	73192	104	160000	104398	106	1544	1020	5	8572	5671	48	1732	1006	3	4.48272
96216	96765	72	32451	32243	72	69509	68622	74	703	525	0	3624	3580	27	1099	1269	8	4.49093
103116	102729	74	20347	20065	48	80380	78711	76	271	381	0	4249	4013	30	70	544	0	4.49709
78045	78608	71	35592	35445	70	57750	56031	72	223	283	0	2901	3079	24	-337	218	0	4.49709
56456	58796	56	24071	24155	57	41486	40918	70	197	183	0	2045	2068	20	140	1030	2	4.49812
66521	66448	71	21150	21342	48	41521	41113	70	378	385	0	2177	2100	20	-77	586	0	4.50428
81002	81479	74	20254	20270	48	63290	62029	74	691	451	0	3387	3370	27	162	582	0	4.51454
142280	124799	83	43638	37392	80	96874	85017	83	898	658	0	5383	4610	36	131	637	0	4.51659
119843	112181	95	54199	51386	87	96320	88192	95	714	546	0	4774	4414	32	1169	1152	7	4.51659
163011	141055	84	68408	58217	83	106534	90923	84	787	585	0	5683	4858	37	1312	904	0	4.51864
163425	134216	86	62607	51329	83	116454	92016	85	746	466	0	6175	4936	40	270	287	0	4.51864
139750	117582	92	55528	46695	80	101829	84995	82	1106	828	0	5755	4765	38	250	461	0	4.51864
28940	28247	72	11736	12137	38	18448	18658	45	112	123	0	997	991	0	134	343	0	4.52685
140098	134550	79	54044	51619	77	67598	64808	79	805	646	0	3931	3841	29	-283	249	0	4.53404
401910	243289	132	141122	90439	130	272669	168651	133	2936	1919	31	14749	9498	61	2084	1632	26	4.53404
105230	103597	76	42228	41823	74	52354	50894	75	822	598	0	2688	2531	23	373	517	0	4.53712
83418	84721	72	24735	24803	57	59221	58922	73	545	421	0	3247	3113	28	852	692	0	4.54122
95220	94117	77	32010	32107	72	74565	75011	75	693	711	0	3972	3726	29	311	651	0	4.5443
86444	86596	74	32754	32507	72	71603	69692	75	646	587	0	3552	3476	28	42	297	0	4.5443
176601	146551	88	73364	59922	85	120592	98415	87	820	621	0	6593	5565	41	1394	1648	17	4.5443
305079	215525	121	117525	85934	114	241698	176216	117	2118	1535	23	11925	8705	52	390	1032	4	4.54533
165175	132614	94	62621	50025	84	114124	92128	86	667	541	0	5869	4826	38	613	922	0	4.55662
99235	93776	92	32238	29868	92	71394	66141	92	548	657	0	3731	3129	30	492	1244	6	4.55662
80290	81711	72	23964	23874	57	66775	66122	73	377	307	0	3752	3732	27	-17	201	0	4.56277
128413	126114	78	35645	35149	73	107228	102906	77	842	971	0	5305	5434	32	1134	933	0	4.56893
94159	92671	78	20769	20893	46	63096	61977	74	411	372	0	3532	3386	29	255	561	0	4.57509
82509	80382	74	26127	26241	68	58976	58355	73	266	290	0	3077	2995	25	251	696	0	4.58432
68877	68709	70	25794	25854	62	41151	40704	70	538	445	0	2337	2314	23	259	483	0	4.5874
169979	139579	87	68378	56877	85	117924	96221	87	672	544	0	6154	5070	39	580	846	0	4.59048
160294	127553	89	62311	49166	84	123573	93356	86	802	623	0	6651	4832	43	-221	260	0	4.59048
167556	142751	88	60939	51676	85	116380	98498	87	987	864	0	6094	5073	37	958	1156	11	4.59561
143650	125284	91	47489	40797	80	109069	93563	83	630	554	0	5533	4487	39	652	466	0	4.59767
39494	40205	67	20523	21244	47	20271	20359	48	209	154	0	1071	1143	8	-267	295	0	4.59972
102664	97461	81	38587	36557	76	75055	70642	78	615	535	0	4030	3758	30	209	662	0	4.6028
125697	121752	77	52570	49099	76	98712	92718	79	713	699	0	5405	4958	35	847	695	0	4.60793
256415	192638	99	74448	57837	99	171801	125587	102	1215	883	0	9350	7190	48	675	596	0	4.61511
129922	124520	78	54739	52300	77	77843	72763	79	801	688	0	4166	3846	31	1430	1382	9	4.62127
50079	52675	56	23109	23646	51	26214	26710	66	267	292	0	1544	1603	15	-298	188	0	4.62127
93799	92164	77	36430	36164	72	70881	69216	74	550	544	0	3877	3676	30	127	618	0	4.6223
113202	106969	77	44435	42393	75	93574	89369	77	807	757	0	5022	4818	33	1649	1207	7	4.62332
55710	56575	65	17802	18024	45	34541	34470	68	360	242	0	2027	1975	19	-130	517	0	4.62948
138168	112847	85	55909	46010	82	112407	90954	85	665	688	0	5819	4932	39	1416	1389	13	4.63051
209946	155786	92	75182	54168	90	178201	137786	93	1411	1052	7	9524	7704	47	731	624	0	4.63256
328229	222483	122	115463	79855	111	251522	163727	114	2417	1793	22	13397	8999	58	2448	2208	18	4.63666
136076	117724	80	50431	42385	79	107574	90395	82	694	626	0	5643	4884	38	167	731	0	4.63666
99394	96063	90	39871	39607	73	76083	74951	76	323	504	0	4221	3966	31	1192	816	0	4.63769
142853	121753	82	55699	46315	83	105446	89092	85	617	750	0	5427	4655	37	58	425	0	4.64077
101336	101571	80	54022	53353	73	79158	78371	74	507	626	0	4112	4139	30	836	1059	5	4.64282
108801	102780	78	34681	31192	77	88955	83231	78	757	668	0	4675	4031	33	1111	809	0	4.65206
144569	126059	92	52049	44519	81	93020	78546	83	746	692	0	5048	4343	36	-311	135	0	4.65514
217907	178975	92	73198	60299	89	148986	121557	91	1234	967	0	7923	6516	41	552	729	0	4.65616
112010	104333	90	39983	36927	77	84233	77191	79	419	511	0	4181	4038	30	398	453	0	4.66027
64166	62710	78	28844	29220	69	41917	42108	70	292	345	0	2123	2106	21	59	412	0	4.66643
112233	111451	75	42627	40870	74	104494	99060	77	774	705	0	5443	5221	33	-92	387	0	4.67053
127775	119538	78	59138	55169	78	99042	90041	80	1032	888	0	4574	4278	31	701	1145	6	4.67874
92278	91529	74	19544	19592	46	69908	68431	74	548	556	0	3929	3860	30	406	606	0	4.68079
110121	99070	83	45173	39952	77	81875	71900	79	765	528	0	4104	3699	32	289	764	0	4.68182
114281	110415	79	45696	44844	74	80900	77561	76	931	652	0	3951	3704	30	582	839	0	4.68182
92794	90238	79	36752	36543	73	75944	73561	75	482	573	0	3824	3840	29	-343	147	0	4.68593
196184	147283	94	75256	57459	88	137760	104583	91	1277	892	0	7434	5848	43	784	1075	5	4.68593
344427	205902	129	147620	98654	126	378398	260017	129	2793	2159	28	19388	13349	68	1428	1373	9	4.68695
116238	115249	76	33554	33291	74	104348	102058	77	542	621	0	5167	5061	32	-277	462	0	4.69516
35230	35892	65	19949	20328	47	21677	22566	46	170	252	0	1124	1072	7	25	514	0	4.7044
67458	66824	79	27068	27226	58	38363	37894	71	262	246	0	1956	2028	20	563	993	0	4.70542
88448	86747	77	31967	31795	72	58785	58645	74	466	594	0	3174	2841	28	335	771	0	4.71158
24804	25181	63	12281	12740	38	12301	12633	39	231	210	0	669	627	0	57	368	0	4.71158
187406	146354	98	72740	57430	87	128731	97095	90	831	665	0	6705	5330	41	1166	1630	13	4.71363
221528	118889	124	71283	44976	115	163419	80642	116	1256	755	0	8271	4129	68	-419	374	0	4.71363
115073	104534	96	31322	27111	96	92489	80879	96	558	653	0	4959	4431	34	-71	374	0	4.71466
199561	155125	91	73136	56688	87	131474	100843	89	983	756	0	6982	5220	44	732	769	0	4.71466
162605	139225	87	71450	61590	82	117035	99533	85	843	860	0	6352	5710	37	501	470	0	4.71671
74684	74267	74	27984	28252	68	47359	47172	71	493	364	0	2515	2541	23	148	389	0	4.71774
88420	87424	79	43523	43588	72	64207	63291	74	468	368	0	3025	3124	26	591	464	0	4.71877
78158	78609	71	33396	33717	70	58706	58845	72	603	450	0	3113	3301	25	397	529	0	4.72082
75865	74724	75	33486	33736	70	51128	51196	71	530	503	0	2560	2667	23	-204	341	0	4.72287
126745	116307	82	41746	37217	76	85022	76777	79	526	474	0	4733	4179	33	634	528	0	4.72492
122814	108369	90	48794	41814	80	98848	84494	81	765	636	0	5099	4485	35	930	1130	5	4.72595
154391	146115	97	49146	46765	78	112148	105310	81	956	921	0	6004	5648	34	348	473	0	4.73108
78620	78960	71	32831	33057	70	59568	58486	72	411	513	0	3130	3026	26	1130	736	0	4.73621
113833	100976	80	49735	44075	78	84542	74075	79	583	674	0	4229	3653	33	544	699	0	4.73621
160883	134155	85	64024	52098	83	126742	101052	86	804	728	0	6703	5376	42	1278	946	0	4.73621
82396	81686	72	24728	24800	57	60935	60802	72	356	328	0	3090	2955	27	418	455	0	4.73826
81699	82210	75	33747	33547	70	62681	61805	71	574	448	0	3032	3157	25	477	624	0	4.73826
194711	150928	91	84825	67357	87	138315	105099	89	1018	683	0	7225	5763	42	1559	1562	12	4.7475
218020	167591	92	98611	77777	91	185548	143706	93	1750	1365	18	9807	7570	47	712	565	0	4.75263
95862	95332	76	38617	38198	73	45712	45063	74	519	548	0	2219	2217	22	-450	25	0	4.75366
138132	132592	79	51406	48740	77	86210	81926	79	723	688	0	4681	4223	32	821	877	0	4.75571
151787	131233	84	63783	55856	81	109158	93478	84	804	769	0	5599	4821	38	1012	1007	2	4.75571
92652	91128	74	37097	35358	73	73743	69885	75	479	550	0	4000	4001	29	298	643	0	4.75571
150953	123731	84	59504	49297	84	107865	87852	85	409	660	0	5527	4368	39	681	784	0	4.75674
179021	156169	101	70688	62716	83	129058	113556	85	853	1008	2	7302	6434	40	464	491	0	4.76495
150897	118783	90	61783	49535	85	102064	79889	87	610	535	0	5051	3911	37	401	800	0	4.767
80866	77930	78	30049	30228	71	59838	59092	73	473	327	0	3243	3121	27	188	488	0	4.77521
171438	133094	95	68104	53973	87	129017	98523	90	1092	984	0	6603	4974	42	887	682	0	4.77521
97885	95737	79	39416	38372	73	76880	73500	75	522	632	0	4016	3766	31	389	839	0	4.77624
71995	72817	76	20087	20101	48	55773	54450	72	480	384	0	2761	2821	24	315	797	0	4.78034
59676	60302	69	19672	20002	47	49041	49249	71	120	325	0	2777	2811	24	-283	267	0	4.78445
104401	94200	80	42865	38077	77	84941	73633	80	495	486	0	4431	3810	32	966	1114	7	4.78445
283157	201173	103	106716	74810	102	204601	144828	104	1649	1090	9	10583	7737	50	161	599	0	4.7865
96831	97163	75	41618	42030	72	69561	68369	74	567	592	0	3773	3544	30	22	442	0	4.79163
85089	83149	76	30216	30622	70	62547	61955	73	442	313	0	3295	3354	27	-65	406	0	4.79266
145897	127547	97	56602	48935	82	80714	70193	83	692	748	0	4388	3958	33	-181	308	0	4.79368
65394	66962	64	18427	18774	44	44023	43953	71	443	294	0	2263	2207	23	21	374	0	4.80292
83387	84718	72	43096	43652	71	61693	61346	73	613	539	0	3181	3045	27	-708	0	0	4.80395
124844	121375	83	46110	45486	76	94552	91868	79	850	827	0	4773	4655	32	677	981	0	4.80395
107680	104864	77	53106	52858	75	100381	98221	76	690	810	0	5271	4942	34	1428	1340	12	4.82037
71909	71797	77	25490	25738	58	49854	49263	71	591	726	0	2834	2706	25	-234	96	0	4.82037
67916	70811	70	25900	26517	57	55983	56320	71	461	388	0	2884	2712	25	297	543	0	4.82037
126664	113536	92	69350	62523	80	90228	79519	81	830	755	0	4995	4307	35	539	630	0	4.82447
81124	80065	73	19992	20422	48	60011	60090	73	640	504	0	3228	3070	27	-34	416	0	4.82652
147706	140622	83	59086	57169	78	111268	106672	81	841	669	0	6200	5567	36	263	890	0	4.82858
191080	152093	87	61286	48117	85	138307	105637	88	746	733	0	7417	5886	43	964	563	0	4.82858
88544	89280	74	26641	26137	61	75982	75120	75	393	530	0	3901	3848	29	-57	525	0	4.83371
123936	122126	80	38657	38345	73	95559	93619	76	779	760	0	4820	4762	30	655	781	0	4.84397
140584	125625	81	43247	37136	80	102392	91340	82	959	742	0	5221	4678	35	679	920	0	4.85218
83938	83561	75	36476	36619	71	65580	65113	73	383	340	0	3435	3467	27	790	908	0	4.85321
156385	128989	97	51730	42384	82	119770	98718	85	765	650	0	5958	5008	38	1189	990	0	4.86347
112942	102170	80	26613	24264	62	70453	63562	79	895	759	0	3770	3305	30	-523	148	0	4.86757
125383	111778	80	49095	43154	78	104324	91446	81	722	710	0	5207	4608	35	35	513	0	4.86757
148395	131970	82	70916	62225	81	107341	93530	82	876	823	0	5506	4792	36	-259	170	0	4.8727
69018	67263	70	22405	22737	51	42543	42203	70	540	472	0	2249	2066	23	-9	395	0	4.87578
31756	32661	56	22332	22607	53	19639	20423	46	-7	121	0	1069	1045	5	179	428	0	4.89426
84933	82815	82	30098	29954	71	62752	62032	74	434	357	0	3347	2874	28	-535	152	0	4.89528
256189	192988	99	96610	72694	96	182965	135374	98	1335	1169	11	9614	7540	47	1632	1442	14	4.89939
87389	88733	72	28666	28803	71	72280	71622	73	246	517	0	3776	3604	29	496	1106	4	4.90247
120015	107325	85	47074	41889	79	81777	71461	81	590	781	0	4316	3910	31	943	941	0	4.90862
160757	124441	96	68864	53590	84	126668	96917	86	872	691	0	6909	5363	41	592	603	0	4.90862
63619	64356	71	19436	19516	48	44346	43643	70	512	416	0	2389	2317	22	237	1094	4	4.91068
79122	79025	81	20779	21240	48	49132	48212	71	304	403	0	2563	2453	23	35	399	0	4.91068
128585	112562	81	53519	45220	81	94230	79748	82	591	487	0	4709	3940	35	865	825	0	4.91581
110630	102680	88	42540	40263	76	82462	77657	78	551	624	0	4404	4256	31	629	982	0	4.91786
102098	100390	75	44145	43689	73	63541	62033	74	609	497	0	3622	3533	28	119	428	0	4.92915
82252	82230	73	41102	41199	70	64198	63586	72	528	541	0	3363	3202	28	460	906	0	4.9312
102540	101346	81	36560	36358	74	74747	73937	75	733	584	0	3872	3952	28	1414	1046	7	4.93223
65334	66176	69	17886	18265	44	52978	52754	71	276	404	0	2554	2468	23	268	363	0	4.93941
121567	105614	83	46831	41151	78	81068	70973	80	777	674	0	4393	3680	35	362	643	0	4.94352
94858	95172	77	41298	40885	73	66853	66019	75	315	472	0	3657	3487	29	-163	335	0	4.9466
157785	140866	82	62193	55433	80	122532	106783	83	546	630	0	6569	6040	37	872	995	0	4.95583
198683	159170	106	75229	60172	88	138922	110578	90	1036	967	0	7286	5936	42	406	592	0	4.95788
169991	139868	84	62901	50804	84	105838	86761	86	656	620	0	5937	4826	38	141	475	0	4.96609
110881	104440	79	43975	41549	74	79713	75867	76	462	299	0	4092	4026	30	-288	84	0	4.96609
141806	137937	78	58762	56382	76	107416	101389	78	783	871	0	5705	5106	36	-167	401	0	4.96609
220302	163852	92	84744	62815	91	152221	113252	93	901	689	0	7657	5890	44	1110	1037	7	4.97225
202883	173152	89	66800	55798	87	127266	108012	89	1241	1143	10	7143	6052	40	725	594	0	4.98046
125715	121837	76	56321	54604	75	98810	93054	77	764	570	0	5062	4736	33	1081	809	0	4.98046
67770	71716	66	32590	33286	66	58576	58254	71	443	521	0	2693	2710	25	-263	448	0	4.98046
146998	127414	84	54855	47151	82	113400	95675	84	736	643	0	6034	4959	39	109	755	0	4.99073
183307	139295	90	67453	52128	89	127118	94436	91	1151	719	0	6524	4561	43	-173	323	0	4.99073
90343	89371	77	31996	32277	71	71191	69692	73	506	411	0	3795	3907	28	-135	223	0	4.99175
232430	175532	111	85371	63462	93	155056	116904	95	1622	1135	12	8105	6329	43	604	721	0	4.99483
117914	115332	78	46397	45459	74	83671	80873	76	544	542	0	4411	4338	31	-15	379	0	4.99688
92973	92472	74	28968	29048	71	76216	75209	74	376	444	0	3900	3728	29	66	274	0	4.99996
168544	139440	88	57071	46254	85	129113	106858	88	669	709	0	6973	5698	40	488	913	0	4.99996
71230	73154	71	29834	30364	67	51574	51358	72	217	334	0	2480	2515	23	206	859	0	5.00099
75213	75049	72	29197	29172	70	55549	54641	73	413	480	0	3175	3238	26	187	645	0	5.0133
120129	111521	84	66921	63467	79	67638	63385	79	355	465	0	3447	3045	28	341	624	0	5.01536
110711	105265	78	24398	22004	55	77060	70741	77	536	454	0	4080	3716	31	459	490	0	5.02049
129275	115778	80	51677	45544	80	103670	89617	82	739	726	0	5605	4928	36	649	759	0	5.02254
64637	65010	70	22075	22247	54	42911	41970	71	78	249	0	2304	2257	22	245	660	0	5.02562
75077	75996	70	19631	19927	47	52586	52690	71	320	400	0	2573	2623	24	-331	558	0	5.02767
106869	104843	79	25033	23920	71	84279	81261	83	825	898	0	4453	4347	32	549	798	0	5.02767
172537	137920	86	61524	49956	84	117825	92308	86	965	820	0	6248	4773	41	40	630	0	5.02767
92414	91049	80	37650	37278	71	68264	66083	74	476	450	0	3313	3187	28	206	780	0	5.0287
85630	85576	79	27041	26988	65	66455	65406	73	247	412	0	3409	3235	27	17	284	0	5.02972
139615	121582	84	60177	53133	81	80142	67770	82	813	761	0	4159	3842	33	797	549	0	5.03485
104570	104749	75	38992	38165	74	84583	82042	76	498	645	0	4110	3944	31	58	210	0	5.03588
72296	69634	78	28387	28302	70	47270	47445	71	413	384	0	2421	2436	23	664	453	0	5.03793
121525	120418	78	48550	48045	75	89768	86070	77	732	751	0	4927	4876	32	-257	758	0	5.04922
121002	109799	80	45154	40379	79	94677	84613	81	683	648	0	4953	4305	34	799	844	0	5.04922
52724	53894	71	22027	22392	52	37227	37856	68	281	325	0	1892	2012	20	-268	262	0	5.05538
83764	82422	75	32485	32807	71	58374	57977	73	406	373	0	3302	3224	27	152	597	0	5.06564
114399	112245	77	41497	39654	74	84365	82331	75	609	612	0	4151	4027	31	473	704	0	5.06564
123434	114937	78	35591	32223	75	57558	51521	78	730	717	0	3066	2841	27	443	695	0	5.06975
102435	98367	79	40416	38956	76	70117	66447	79	470	434	0	3732	3641	29	300	335	0	5.06975
217010	182432	88	103767	88233	88	163369	134348	90	1314	960	0	8524	7086	43	588	1079	5	5.07077
95557	91688	86	34961	34913	72	76988	77077	74	796	849	0	4059	3908	30	-116	502	0	5.0718
86501	86909	84	34116	33542	71	69206	67519	74	469	476	0	3525	3563	27	470	485	0	5.07591
81958	82821	73	39352	39679	71	62215	60860	73	455	344	0	3237	3391	25	321	371	0	5.07898
57092	58758	60	21334	21691	50	47729	47801	70	272	294	0	2324	2205	24	284	339	0	5.07898
159266	142473	82	71720	63906	82	86878	75056	82	713	622	0	4690	4108	35	823	958	0	5.08514
321726	222708	116	167103	118960	115	274891	186306	117	1894	1406	20	14194	10078	58	1463	1349	8	5.10054
120515	117234	79	61234	59608	76	94106	90486	78	677	598	0	4840	4815	32	581	626	0	5.10567
91430	90745	75	39364	39366	73	61757	60925	74	436	442	0	3274	3129	27	119	607	0	5.1149
61928	63240	72	24830	25018	55	47490	48763	69	406	374	0	2349	2282	23	264	480	0	5.11798
201144	161417	94	62641	49675	87	142349	111459	90	1085	947	0	7359	5808	42	394	918	0	5.12209
108254	110107	73	51540	49857	75	61895	58375	75	899	692	0	3433	3460	26	685	925	0	5.12311
128101	120272	80	43174	40133	76	92043	85530	79	528	721	0	4971	4374	35	348	558	0	5.12927
106099	103069	77	41262	40793	74	75246	73527	76	851	773	0	3868	3692	30	1519	1000	1	5.1303
96019	96873	75	49194	49195	74	66047	64210	74	469	568	0	3415	3271	28	36	271	0	5.13132
81356	78934	76	30583	30868	72	57793	57692	74	459	400	0	2915	2944	25	622	711	0	5.13953
87689	89631	73	43350	43406	72	70242	69647	73	527	611	0	3493	3315	27	691	705	0	5.13953
38917	40616	56	13793	14144	40	26224	26728	55	16	160	0	1318	1140	9	124	456	0	5.14672
101651	100353	79	30232	29885	72	82891	81347	75	418	587	0	4543	4245	32	-254	572	0	5.1498
103160	99893	75	39038	38929	74	72154	70896	75	639	478	0	3733	3479	30	305	471	0	5.15185
174841	148578	93	77062	64454	85	123514	101984	86	462	619	0	6562	5252	40	1212	911	0	5.15493
111059	105170	93	35365	31666	89	93586	86775	93	604	661	0	4944	4373	34	-130	190	0	5.15493
99450	98305	75	41123	40675	73	81150	78769	76	693	666	0	4091	4032	30	21	441	0	5.16827
102921	104674	75	57764	57781	74	90109	89551	75	825	733	0	4578	4402	31	299	866	0	5.16827
94708	94274	77	40119	38503	73	80853	77949	77	849	587	0	3789	3723	29	486	670	0	5.16827
286327	208767	102	111388	79703	100	195720	144729	102	1782	1209	13	10193	7933	49	482	843	0	5.17751
110669	110081	78	35926	35187	72	82377	79572	75	710	552	0	4675	4488	32	-71	296	0	5.17751
97769	97509	75	47566	47681	73	74495	74011	74	651	590	0	3829	3879	29	485	1011	2	5.17853
99644	97682	77	40180	38672	74	87860	84364	76	568	564	0	4656	4623	31	-558	10	0	5.18058
72008	70857	75	36755	37017	70	48752	48461	72	230	481	0	2635	2593	24	491	924	0	5.18161
124134	105777	82	47403	39640	81	81388	68419	83	682	458	0	4599	4007	35	916	691	0	5.18469
96642	98457	74	46986	46956	73	80085	78643	74	624	594	0	3970	3936	29	125	562	0	5.18469
149913	128237	85	50480	41042	82	92807	75892	84	1060	724	0	4985	3879	37	58	478	0	5.18777
40448	40462	72	11442	11818	39	27298	27394	59	191	247	0	1290	1202	11	614	861	0	5.18982
80532	79453	82	36132	36545	71	56360	55859	72	576	542	0	2852	2864	26	182	658	0	5.19187
171777	133269	90	60960	47026	85	120735	90818	88	1072	691	0	6232	4415	42	861	694	0	5.19187
87712	87411	72	17879	17984	45	56709	55896	73	337	451	0	2848	2730	25	102	748	0	5.19495
364599	233477	136	121800	78724	135	324258	204722	138	2851	1704	32	17246	11201	62	1607	1124	5	5.19598
111225	109160	77	44734	44352	74	88000	84148	77	687	650	0	4499	4381	32	712	777	0	5.197
72464	74345	70	29012	29647	65	53166	52855	71	219	270	0	2538	2460	24	114	292	0	5.197
76804	76999	72	29234	29231	70	60386	59124	73	462	482	0	2862	2851	25	-257	444	0	5.19906
128103	113805	81	40163	35150	78	105815	94332	82	966	663	0	6107	5555	36	663	664	0	5.19906
89994	89839	77	38188	38547	72	64337	64048	74	666	516	0	3282	3360	26	413	700	0	5.20008
108189	107464	77	35955	35964	72	85982	83036	75	756	874	0	4534	4446	32	818	1136	5	5.20008
91952	91011	74	38822	38741	72	64040	63167	74	422	487	0	3087	3082	26	305	640	0	5.20111
277371	198209	103	96684	69179	98	191728	132941	101	1724	1115	13	9856	6920	50	421	568	0	5.20521
166228	130104	88	58464	45735	86	122768	95378	88	1159	1098	7	6256	4829	41	617	465	0	5.20521
119801	118333	77	44395	43584	75	90423	87900	77	744	720	0	4484	4135	33	-88	376	0	5.20829
91354	90958	73	30741	30795	71	68761	68881	74	544	565	0	3241	3260	27	46	673	0	5.21445
68794	68135	78	26216	26435	66	45090	45134	71	615	445	0	2300	2450	21	292	256	0	5.21856
91751	89194	76	34853	33704	74	74903	72385	75	680	582	0	3953	3984	30	293	339	0	5.21958
118227	115673	77	44484	43836	75	91609	89904	78	538	595	0	4714	4688	31	113	245	0	5.22061
94450	92271	78	27545	27599	69	77671	76694	74	551	448	0	3642	3538	29	1099	1291	7	5.22163
131766	127753	78	47221	46434	76	101183	97711	79	939	659	0	5159	5120	34	1059	824	0	5.22677
63355	65893	66	25480	25848	55	54565	54682	70	334	354	0	2828	3054	24	4	181	0	5.22985
159812	128932	89	62009	50148	85	124174	98242	87	917	813	0	6386	5178	40	39	288	0	5.22985
141763	129278	83	42297	37109	80	101775	91428	81	685	653	0	5715	5123	36	868	767	0	5.23292
158871	134014	84	59984	50430	83	126102	106745	85	791	621	0	6273	5417	38	847	857	0	5.236
138729	122720	83	58763	51118	81	95302	83570	82	740	642	0	4683	4217	34	373	501	0	5.23806
27579	28034	62	12017	12546	38	18702	19182	47	24	107	0	1058	976	0	77	548	0	5.24113
116969	108963	83	47143	44495	76	89769	83880	79	434	382	0	4921	4447	33	-83	414	0	5.24729
84532	84663	89	37667	37775	71	67132	65895	73	459	338	0	3303	3176	27	-76	338	0	5.25037
247740	188941	102	66950	52444	90	173898	131981	93	1591	1334	17	9213	6706	48	228	409	0	5.25345
127156	124637	76	56724	54469	75	81939	78389	76	873	650	0	4358	4169	32	77	542	0	5.25653
270675	195783	111	74996	49650	98	179285	125061	101	1607	1095	11	9436	6764	48	776	759	0	5.26371
145060	121466	86	56879	47411	81	108519	89036	83	692	648	0	5846	5120	38	703	656	0	5.2709
121597	104566	89	50300	42750	79	80530	68876	81	681	722	0	4085	3445	33	-31	512	0	5.27295
67184	68574	74	21771	22112	50	48985	48990	71	221	502	0	2738	2695	24	-104	463	0	5.27295
50812	49327	70	25709	26228	62	29500	29642	69	263	287	0	1527	1518	15	-483	150	0	5.27397
87374	87085	75	39009	39269	71	66692	65164	73	610	435	0	3178	3234	27	555	400	0	5.27705
99685	98202	75	44735	43399	73	86074	82295	76	421	369	0	4666	4360	32	31	384	0	5.27911
89838	91134	72	33523	33740	71	69315	68179	73	441	416	0	3541	3398	27	712	425	0	5.28013
70587	71301	75	19022	19165	45	58959	59287	71	469	300	0	3202	3278	27	326	452	0	5.28116
138252	116241	87	55704	46276	84	98411	82162	88	618	567	0	5160	4256	37	1181	607	0	5.28116
65755	67255	66	35168	35953	70	49610	49707	71	423	432	0	2239	2437	21	534	780	0	5.28116
158418	123444	89	64877	51504	85	123698	93247	88	931	795	0	6336	4841	41	1095	723	0	5.28321
94090	91836	81	42416	42286	75	76131	74955	76	588	442	0	3961	3831	30	-92	816	0	5.29039
95510	93974	90	26871	27291	63	73052	72869	74	424	517	0	3711	3591	28	-463	31	0	5.29245
98339	93557	91	42573	41769	73	83642	80854	76	583	495	0	4436	4540	30	144	464	0	5.29245
182356	138065	90	80371	61427	88	124612	92230	90	885	686	0	6698	4879	42	1111	955	0	5.2945
87950	88894	72	34879	34267	71	63930	61717	73	531	453	0	3180	3125	26	844	984	0	5.29655
99766	98503	74	45842	45009	73	85255	83415	75	507	593	0	4290	4132	31	107	534	0	5.30066
100431	94007	81	36078	32478	76	75033	69661	77	670	645	0	3964	3508	31	375	1131	6	5.30271
101354	101590	75	32622	31668	73	87987	86050	76	807	718	0	4537	4501	32	928	1708	10	5.30271
109036	106516	91	41158	40270	74	86203	83436	77	514	661	0	4439	4332	32	176	791	0	5.30682
154125	148740	80	55071	53796	78	89773	85707	80	846	803	0	4915	4690	33	745	986	0	5.30682
57630	57505	72	21709	22189	49	36271	35871	69	594	378	0	1839	1977	18	803	898	0	5.30784
204480	166873	91	68151	55193	89	140741	116173	91	1222	914	0	7432	6096	43	1125	1719	12	5.31195
73668	71618	72	26028	26206	64	57222	57228	72	326	374	0	3105	2769	27	460	675	0	5.31913
93676	94060	72	30075	29744	71	70524	68459	74	382	538	0	3606	3425	28	429	527	0	5.32118
79992	81198	72	38230	38888	70	62194	61912	72	378	475	0	3265	3367	27	-603	66	0	5.32529
139672	124239	82	43399	38116	80	99942	86528	83	993	845	0	5353	4573	35	413	714	0	5.32631
261688	191235	97	81372	58659	95	189148	139551	97	1292	921	0	9576	7292	50	-50	656	0	5.32837
93740	94309	76	27434	27884	61	76778	75984	74	701	550	0	4054	4038	30	-117	211	0	5.32939
151553	123272	88	49090	39975	82	98949	78289	85	1135	849	0	5280	4400	37	-112	216	0	5.34171
229831	175622	94	91869	71350	92	170520	127322	94	1421	1123	8	9388	7202	47	1384	962	0	5.34376
68278	68141	72	30408	30750	69	54592	54559	70	610	469	0	2876	2781	26	-25	623	0	5.34581
87169	86506	82	31917	31643	72	57583	57333	73	435	378	0	3096	2965	26	400	419	0	5.34787
85570	86131	86	27570	27668	66	46823	46223	72	528	590	0	2725	2651	25	58	282	0	5.353
205433	182494	90	85989	77423	87	155538	137526	89	1389	1101	8	7923	7077	42	1033	938	0	5.35505
127686	123361	78	47092	45651	77	93033	90878	79	721	747	0	4980	4727	33	-300	207	0	5.36121
92024	92898	77	34802	34603	72	72122	72109	75	682	603	0	3865	3919	28	121	672	0	5.36736
109032	99804	79	32281	29531	75	72585	66074	79	710	451	0	3745	3454	29	-64	517	0	5.36942
148298	125937	88	49079	41397	83	100969	84895	84	767	679	0	5630	4660	38	744	639	0	5.37044
85710	88112	72	30649	30755	71	67347	66000	74	337	392	0	3195	3048	26	782	991	0	5.37044
126827	122986	82	52644	51385	75	99265	95285	77	865	808	0	5057	4605	35	230	328	0	5.37044
112752	97951	85	38956	33695	79	85473	72614	81	714	487	0	4467	3942	33	1202	1215	11	5.37557
155606	148201	84	59804	56128	82	114089	106830	83	1090	951	0	5742	5479	35	91	640	0	5.37968
104182	97013	79	41427	38509	75	91926	83275	78	608	497	0	4576	4314	32	574	519	0	5.38686
129380	122706	78	38743	36319	76	83014	79172	78	750	680	0	4308	3838	33	454	798	0	5.38789
81426	81126	75	35398	35503	71	59450	58148	73	281	260	0	3349	3084	29	505	465	0	5.38789
123254	122593	86	38685	37911	75	100145	97429	78	649	696	0	5271	5099	32	238	358	0	5.38789
80780	80571	72	37590	37501	70	68288	67157	72	365	333	0	3239	3132	27	-47	385	0	5.39302
144119	120572	84	55387	45161	82	93986	75200	84	852	657	0	4930	3904	38	367	732	0	5.39713
79105	80097	71	33533	33679	72	50172	48733	73	506	423	0	2496	2547	23	193	616	0	5.40739
110050	107107	76	44712	43656	74	85971	83061	76	565	600	0	4306	4330	31	997	778	0	5.40842
81468	81068	75	32743	32787	72	57520	57941	73	542	475	0	2734	2709	24	13	430	0	5.41149
103768	102336	77	24872	24810	56	78708	77496	76	380	528	0	4134	3905	30	148	378	0	5.4156
73368	73220	73	32785	32950	71	57009	55974	73	330	408	0	2847	2794	25	659	649	0	5.41868
131655	116590	93	50372	44509	80	98095	86941	82	562	524	0	5303	4730	36	347	591	0	5.42073
109710	105680	76	45536	44446	75	68628	65561	77	545	481	0	4019	3878	30	19	575	0	5.42278
121203	113747	95	43376	41816	77	78662	75052	79	589	479	0	4090	4030	29	5	439	0	5.43305
45125	45148	69	18891	19148	46	26097	26467	63	114	133	0	1388	1263	13	-47	409	0	5.43818
120750	107283	83	51256	44634	78	94541	81334	80	791	818	0	4994	4365	35	7	320	0	5.4392
74749	73899	74	31277	31826	70	52858	52888	72	572	562	0	2851	2716	26	755	601	0	5.44126
129328	113923	82	50000	42346	82	100282	85953	84	504	431	0	5076	4453	36	656	954	0	5.44844
162728	130903	94	63732	51441	84	95327	75122	85	811	558	0	4877	3877	37	293	560	0	5.45152
125424	117125	79	44317	40331	79	103963	94029	81	1085	673	0	5196	4733	34	699	768	0	5.45254
73028	73190	72	29500	30101	68	54992	53892	72	348	266	0	2684	2796	24	316	818	0	5.45254
123346	108361	81	47757	40336	80	98288	84806	82	650	543	0	4698	4071	34	581	627	0	5.45665
33386	33144	58	11897	12194	38	18948	19039	50	235	187	0	1132	979	0	-181	98	0	5.45768
105184	102350	77	46242	45790	75	77186	74927	76	706	705	0	4023	3893	30	655	544	0	5.4587
96799	94525	75	40943	40849	72	80394	80058	74	853	655	0	4417	4360	30	-275	139	0	5.45973
90721	89429	74	34086	34029	71	60368	58935	73	623	654	0	3366	3464	27	-2	359	0	5.45973
39040	38910	68	16986	17309	45	25080	25130	59	202	239	0	1122	1148	9	38	300	0	5.46178
96598	90810	76	38523	35748	75	68986	64917	77	608	570	0	3826	3371	29	-212	390	0	5.46486
206759	153582	92	71113	53457	89	139614	100966	91	1238	835	0	7327	5568	44	762	1070	4	5.46486
128637	121080	79	39994	36983	76	125437	118649	80	635	629	0	6291	6120	36	929	1215	7	5.46486
96002	95235	86	52914	52389	74	78199	76952	75	641	551	0	4105	3971	29	21	582	0	5.46999
85873	86554	73	41050	40745	73	63649	62794	74	740	570	0	3222	3118	26	-94	374	0	5.47102
74639	74714	72	30597	30542	70	55808	55665	71	289	407	0	2797	2626	25	67	259	0	5.4741
143437	123711	82	60035	51348	81	103953	88468	83	721	516	0	5291	4450	38	134	409	0	5.47512
170315	132400	88	62809	49348	85	124647	96447	88	1140	808	0	5958	4583	40	294	364	0	5.47615
159754	135165	100	60677	51713	82	108487	91909	84	562	567	0	5550	4596	38	359	591	0	5.47717
150610	145960	80	49440	47237	77	97159	92477	79	941	914	0	4989	4792	34	353	548	0	5.47923
48151	48861	69	14814	15139	41	31179	31697	67	222	208	0	1636	1629	17	184	421	0	5.48538
258575	175178	100	101985	67933	98	165964	110613	101	1493	948	0	8962	5964	48	330	666	0	5.48846
130223	124191	81	47449	45847	76	90886	87417	78	717	702	0	4504	4253	33	828	1108	5	5.49052
72616	71946	75	26817	26846	67	41111	41041	70	563	401	0	2094	2125	21	416	1040	3	5.49154
58773	62417	68	19870	20313	45	43277	43957	70	354	357	0	2047	2313	19	602	776	0	5.49154
93419	93717	73	35885	36070	72	78098	76867	75	382	541	0	3958	3765	29	839	848	0	5.49154
140693	121766	83	48109	40181	80	96354	83123	82	666	626	0	5039	4344	35	782	704	0	5.49667
107883	94224	83	40589	34967	77	82226	69500	80	710	675	0	4502	3648	34	672	810	0	5.50591
139596	128400	82	48173	45280	79	113190	105014	82	643	698	0	5962	5662	35	510	705	0	5.50694
84032	84880	74	27450	27705	58	69262	69294	73	546	608	0	3369	3361	27	1072	900	0	5.50796
119351	115467	79	37055	36577	74	96602	93351	78	483	605	0	4844	4635	33	67	307	0	5.51515
51255	52727	70	21367	21570	51	36824	36474	69	517	377	0	1912	1936	19	275	337	0	5.51925
275576	195019	112	84565	59950	101	200077	139612	104	1755	1307	19	10942	7398	52	1248	1625	11	5.52233
160311	130282	87	62839	51045	84	118025	94276	87	876	760	0	6301	5114	39	310	452	0	5.52233
176882	168924	79	46645	41053	81	134071	120936	83	1268	1166	9	7468	6824	39	933	842	0	5.52951
96137	95513	74	28226	28036	71	77172	76413	74	755	606	0	3881	3897	29	-101	569	0	5.53054
113855	113694	76	32555	32351	73	63191	62904	75	626	577	0	3287	3135	27	392	791	0	5.53259
179985	152335	94	61468	52774	83	132068	108626	86	1036	795	0	6553	5575	39	1293	1304	8	5.53362
128168	112046	81	58411	50064	80	91851	78586	82	623	389	0	4897	4152	35	861	708	0	5.54286
111174	108818	79	28546	28311	69	79070	77136	76	758	774	0	4566	4200	32	388	334	0	5.54388
155992	136579	85	61922	51344	83	112098	95524	85	1002	729	0	5676	4900	37	1473	1158	5	5.54491
102101	95425	92	37351	34136	92	80195	73333	92	588	538	0	4260	3754	31	423	549	0	5.54491
87778	88351	72	34796	35120	70	72643	71399	73	561	469	0	3764	3512	30	-98	605	0	5.55004
106872	103496	80	42714	41730	74	64776	62571	75	724	678	0	3685	3546	29	1345	1206	7	5.55107
46389	45993	69	26615	27090	62	28632	29142	61	287	273	0	1510	1435	16	756	498	0	5.55928
131914	128431	77	54433	52664	75	92293	88209	77	794	775	0	4790	4289	33	-443	124	0	5.56133
111540	108766	81	43141	42830	74	75211	73266	76	683	633	0	4182	4025	30	608	724	0	5.56646
115356	109334	79	47416	44184	77	83816	79065	78	755	514	0	4131	3769	31	370	546	0	5.56749
64589	64650	68	23934	24207	54	49167	48788	71	354	405	0	2311	2305	21	-291	248	0	5.57672
394316	255049	136	157199	106613	135	316229	217489	136	2363	1863	25	16311	11367	65	774	724	0	5.58493
83539	83945	75	36077	36205	71	60865	59849	73	461	371	0	3221	3339	26	862	952	0	5.58596
148375	122725	87	56216	47236	82	103223	85036	86	880	1115	7	5480	4707	36	112	634	0	5.5952
262554	179564	99	94946	66166	97	192922	131313	100	1405	956	0	10162	6981	52	1554	1081	4	5.5952
114593	104713	87	44518	40572	78	83784	77044	79	575	539	0	4198	3655	33	121	370	0	5.60341
72629	72500	72	23376	23737	54	47191	47834	71	432	490	0	2205	2221	22	659	630	0	5.60546
82986	84551	75	37438	37471	71	67459	66306	73	615	655	0	3617	3424	29	904	1041	3	5.60751
92565	92463	78	35055	34977	72	71900	70223	74	519	600	0	4076	4009	29	744	585	0	5.60854
138869	118352	87	54886	46317	81	104415	87026	84	769	533	0	5378	4647	36	1913	1716	19	5.62393
79997	81130	73	36367	36811	70	63656	62752	72	589	468	0	3339	3430	28	-320	276	0	5.62701
168594	140487	90	63835	53398	84	105365	87218	87	836	759	0	5498	4333	37	58	633	0	5.62701
201286	160374	93	79733	64130	88	154249	121851	91	930	847	0	7582	5994	42	44	246	0	5.62804
155149	128120	86	53010	42275	84	124520	99692	86	846	776	0	6071	5082	38	420	699	0	5.63009
166937	135347	91	65722	53785	84	123231	99197	86	937	669	0	6699	5295	41	987	932	0	5.63111
118934	115420	79	48485	47450	75	89067	86585	78	714	547	0	4553	4334	32	271	518	0	5.63932
108160	104035	91	44853	43257	75	80090	76145	77	710	564	0	4241	4198	31	-526	100	0	5.63932
84652	84572	73	30456	30319	71	67473	66036	74	581	516	0	3343	3387	26	731	971	0	5.64035
73522	74444	71	29853	29691	69	46980	45865	71	506	431	0	2191	2010	22	42	260	0	5.64035
111010	101265	81	41052	36744	78	85933	75014	80	534	514	0	4615	4026	33	23	495	0	5.64138
116198	115686	79	29634	29369	73	83856	82320	76	482	540	0	4566	4492	31	298	595	0	5.64548
172724	146858	86	66757	56587	82	115442	95499	85	812	682	0	5904	4813	39	908	841	0	5.64548
134061	113313	88	48352	40903	80	102431	86164	82	871	626	0	5060	4316	36	-39	564	0	5.65472
89526	91682	74	23113	23112	52	63743	63079	73	475	584	0	3454	3578	27	295	551	0	5.65472
105844	98799	81	35283	32461	74	82505	75682	78	719	716	0	4607	4247	33	-548	9	0	5.65882
122755	112569	79	47400	41951	77	87292	78635	79	991	647	0	4576	4120	33	-134	459	0	5.66909
168731	140956	87	56602	46952	84	67658	54024	85	910	669	0	3613	2926	30	169	720	0	5.66909
97795	92689	75	32059	29103	75	72733	66226	78	586	681	0	3787	3250	31	-54	423	0	5.67114
127244	112810	85	48785	42754	79	86733	77380	81	1002	722	0	4483	4144	33	602	1116	6	5.67114
107083	106065	79	32249	30991	75	87909	85621	76	882	630	0	4532	4633	30	-24	574	0	5.67422
84731	84196	73	32122	32600	71	64855	65311	73	525	469	0	3371	3395	26	228	643	0	5.6814
91172	88482	78	29248	29134	73	71974	69666	76	652	381	0	3976	4058	29	652	478	0	5.68243
122611	109558	84	47472	42082	78	97219	86174	80	677	722	0	4975	4460	35	112	495	0	5.68551
172205	134951	104	61037	48481	85	111232	87268	88	892	647	0	6030	4724	39	713	844	0	5.68653
88265	88952	72	31907	31959	71	70862	69596	74	476	604	0	3639	3489	29	79	281	0	5.69166
130973	114769	83	47933	41122	79	101789	85898	83	888	880	0	5447	4536	38	-305	161	0	5.69987
82205	84787	71	39486	39817	71	65545	64243	72	372	556	0	3437	3338	28	-658	0	0	5.70398
165361	132450	94	63283	50980	84	116748	92268	87	877	825	0	6418	5008	39	260	533	0	5.70911
83507	82242	88	27824	27940	62	74088	74062	73	662	584	0	4021	3738	30	577	542	0	5.71835
151889	133558	86	54690	46991	81	97852	85164	83	983	753	0	5069	4436	35	409	547	0	5.7204
225973	175666	92	77971	61367	91	134382	101942	94	1183	918	0	6830	5173	41	481	388	0	5.7245
136370	112925	83	51070	42765	81	100015	83315	83	519	510	0	5104	4293	36	-199	490	0	5.73066
84026	83492	75	32254	32475	70	54296	54078	72	408	430	0	2946	2998	25	-52	350	0	5.73066
166316	134157	90	74109	61301	86	102769	82960	86	849	699	0	5640	4675	37	199	490	0	5.73579
219350	153812	97	85057	61297	93	140956	99270	95	1233	1035	5	7531	4998	47	271	440	0	5.74298
131482	128063	78	47703	45518	77	100628	95755	78	761	728	0	5273	5010	33	219	415	0	5.75324
45236	45884	70	14118	14534	40	32434	33294	66	146	185	0	1720	1746	18	454	416	0	5.75735
146408	122437	91	48953	41158	84	101243	82923	87	764	742	0	5317	4455	37	427	596	0	5.76453
242271	173033	96	93948	67758	94	168149	117048	96	1449	1036	6	8622	6245	48	1150	827	0	5.76658
127129	124437	80	45645	44343	76	96711	93931	77	690	703	0	5264	4907	34	-59	417	0	5.76761
101256	99773	76	38071	37840	73	75621	75713	75	398	486	0	3856	3870	28	-25	696	0	5.77171
118063	114061	79	40265	38613	75	66759	64516	76	892	872	0	3600	3384	28	733	1006	1	5.77684
125832	116364	79	48143	42755	80	92381	84462	81	760	545	0	4616	4109	34	183	594	0	5.78095
96371	88402	77	35062	31216	76	68241	61487	78	461	473	0	3833	3413	30	393	487	0	5.783
171006	141028	85	69685	56824	85	137535	110628	87	1229	811	0	7498	5938	43	380	375	0	5.783
119971	109765	97	38948	34087	97	79373	69916	97	539	559	0	4189	3935	30	102	599	0	5.783
142950	122683	84	57421	49277	82	107401	92834	83	497	535	0	5437	4556	36	946	1086	5	5.78403
112910	109669	79	35265	34986	75	76884	75787	77	646	713	0	4149	4000	29	577	442	0	5.78608
160598	127487	86	63695	50545	83	110529	86625	85	761	589	0	5755	4252	41	517	376	0	5.78608
119464	114227	81	45445	43904	76	77988	74304	78	504	620	0	4039	3785	30	365	631	0	5.79224
348652	219030	128	123002	75939	127	212019	145060	129	1592	1092	13	11000	7459	54	2613	1402	12	5.80763
197729	162448	92	64343	51696	89	129616	102586	100	1288	894	0	6857	5259	42	186	310	0	5.80763
145713	119363	85	59250	48504	84	106299	86337	84	852	543	0	5719	4871	36	401	1061	5	5.80866
41588	39704	72	23557	24112	58	25790	26042	59	380	256	0	1503	1515	15	-255	154	0	5.81174
101622	98249	77	40122	38017	75	87657	82319	77	716	711	0	4643	4467	33	1148	987	0	5.81174
89828	86979	76	35519	35321	72	61859	60639	75	527	578	0	3307	3194	27	-531	101	0	5.81379
152810	128157	84	55716	46480	83	101092	82696	85	753	760	0	5679	4744	37	225	321	0	5.81482
83581	84115	71	24914	25102	57	62454	61654	73	637	565	0	3352	3230	28	405	577	0	5.81789
134343	120733	86	45773	39411	80	92921	82043	81	723	703	0	4846	4382	34	565	504	0	5.82816
111020	106508	78	44508	43558	74	78337	75614	76	522	650	0	3991	3916	29	1217	770	0	5.83329
59489	60408	72	19377	19607	48	45628	45783	69	293	376	0	2607	2645	24	-141	210	0	5.83431
212794	171995	90	91750	76378	90	137713	107493	92	1103	872	0	7789	5959	45	740	553	0	5.83534
148671	124532	82	60504	50458	81	104435	86344	83	864	686	0	5419	4518	37	848	833	0	5.83534
79995	79004	79	33358	33516	71	56359	56139	73	288	321	0	3095	3080	25	919	1630	11	5.83637
251189	191219	96	86658	66461	95	156372	118478	97	1192	1095	7	8142	6349	44	849	783	0	5.83637
118569	112876	82	47428	45818	77	98743	93369	79	682	763	0	4821	4624	33	225	535	0	5.83945
143786	128811	81	54818	47190	81	103150	92168	82	626	524	0	5668	5105	36	144	306	0	5.84253
111076	97826	78	49834	43589	79	88706	77693	80	771	623	0	4757	4093	35	746	1151	6	5.84253
95974	96288	73	30768	30619	72	73806	72483	75	597	492	0	4047	3988	30	18	657	0	5.84663
94298	92660	75	25394	25373	60	84864	82578	75	622	620	0	4484	4367	30	226	466	0	5.84766
122574	120248	85	49689	49228	75	95759	93678	77	580	656	0	5051	4663	34	1104	959	0	5.84971
188015	145138	90	77245	60307	88	138402	104057	91	1149	808	0	7145	5406	43	1274	1325	11	5.85587
150981	124312	83	57272	45910	83	102466	83138	85	846	644	0	5325	4367	37	347	819	0	5.85895
85713	84627	76	32644	33066	70	61480	61032	73	353	426	0	3334	3396	26	284	392	0	5.85997
122578	109280	87	38857	35041	78	91759	80980	81	490	637	0	5206	4715	35	108	418	0	5.86202
94717	93015	80	32080	31991	72	71663	69836	75	580	495	0	3952	3708	30	-544	139	0	5.87023
130997	110822	83	55754	46779	81	98212	81695	82	842	501	0	5077	4342	36	463	628	0	5.87023
107936	98159	80	43175	38106	75	83016	73583	78	648	487	0	4129	3607	32	499	687	0	5.87639
134415	116122	89	49048	41621	80	101083	85960	83	1031	618	0	5644	4621	37	864	964	0	5.87844
111693	110193	77	37304	37317	74	82073	80131	77	736	670	0	4226	4262	29	-318	115	0	5.87844
137746	116674	81	56144	46447	81	108371	89185	83	758	594	0	5744	4831	38	482	473	0	5.89281
94376	95856	73	21069	21508	47	71781	70894	74	425	250	0	3627	3682	28	89	698	0	5.89384
75675	76436	72	33274	33730	69	63756	63373	72	373	441	0	3473	3291	28	-79	212	0	5.89486
80579	82287	76	20826	20972	50	69521	68565	74	770	486	0	3349	3383	27	157	271	0	5.90102
101542	101825	76	35363	35466	72	77717	75563	75	710	535	0	4185	3837	31	-234	215	0	5.9041
94067	93781	73	36698	36108	73	90451	88004	76	501	676	0	4404	4267	31	816	1419	9	5.91128
147538	125764	82	45628	39247	81	131945	109396	85	882	837	0	6456	5608	39	818	960	0	5.91744
74507	75215	75	39494	39541	71	47604	47767	71	312	391	0	2427	2362	22	-308	135	0	5.92873
110825	109003	79	42455	42084	74	84031	81072	77	776	780	0	4172	4137	30	1082	811	0	5.93078
141508	134804	80	54742	51743	78	95310	90049	80	670	626	0	4994	4783	32	670	592	0	5.93797
169799	136308	86	66100	52879	86	125435	97555	88	881	490	0	6832	5477	42	1717	1101	9	5.93797
299944	204044	107	114851	78471	102	231228	160437	104	2063	1498	20	11995	7983	55	760	922	0	5.94823
159912	128235	88	60952	49556	83	108650	87743	87	945	742	0	5830	4583	41	586	682	0	5.95131
91778	90986	78	35851	35362	72	69398	68092	75	872	647	0	3689	3703	28	624	602	0	5.95439
85924	85309	84	27517	27847	66	63268	62814	73	774	551	0	3381	3375	28	-387	218	0	5.95541
100061	98991	76	42817	41770	74	85700	83336	76	655	613	0	4806	4658	32	918	752	0	5.95747
312277	219460	119	108535	76569	110	224395	157287	113	1829	1086	11	11948	8546	52	2338	2134	14	5.95952
78374	77937	72	25334	25351	63	53580	53424	72	213	394	0	2626	2542	23	232	436	0	5.96876
114713	108024	85	34509	31880	77	81038	76706	79	718	670	0	4059	3969	30	-74	233	0	5.97183
101944	99808	78	45687	43116	76	69807	66367	77	642	527	0	3778	3632	28	335	734	0	5.97491
191494	178838	83	67688	62565	84	158384	146066	86	1191	1206	11	8508	8073	40	576	818	0	5.97491
210427	169071	121	86660	69268	104	134491	105006	105	1394	919	0	7446	5962	57	1486	1119	5	5.97697
92492	92144	74	36205	35638	72	60408	58749	73	630	490	0	3273	3308	27	555	732	0	5.97799
123847	114059	79	39859	35529	76	95588	87239	80	966	797	0	4898	4541	34	1145	884	0	5.97799
100377	99184	75	43399	42185	74	73900	72029	76	476	591	0	4201	4182	30	286	535	0	5.98723
81483	81389	77	29554	29650	68	60945	60067	72	528	497	0	3150	3022	26	349	801	0	5.98723
144050	135974	88	51592	48901	77	94977	89992	79	951	854	0	5028	4575	35	716	1006	2	5.98928
110223	109691	75	38164	37091	74	91535	87673	77	753	754	0	4698	4675	32	335	699	0	5.99646
98758	96865	83	29240	28307	73	75394	73049	75	636	561	0	3900	3745	29	269	435	0	5.99954
37218	41742	63	20963	21673	51	21012	21375	48	218	211	0	1335	1303	12	396	596	0	6.0016
151930	124486	92	50358	41635	82	103041	83238	84	879	634	0	5880	5056	37	389	395	0	6.0016
132164	129907	78	56653	54816	77	98460	93691	78	700	690	0	5103	4788	32	218	328	0	6.00467
79660	81150	74	39947	40610	70	58023	58082	72	358	488	0	3094	3082	25	-57	298	0	6.0057
164457	135431	86	42506	34009	84	108345	87375	86	878	827	0	5282	4502	37	601	562	0	6.00673
233687	174598	94	80963	60176	91	151324	110360	94	1304	989	0	8376	6408	47	1455	1842	15	6.00673
91994	92785	78	26181	26275	64	77110	75546	74	665	542	0	3957	3883	30	134	472	0	6.00775
122770	107372	82	43323	36804	81	89348	77330	82	546	507	0	4420	3772	33	1041	631	0	6.01083
98498	94605	91	26975	25954	73	72280	68670	91	507	459	0	3412	3218	27	454	891	0	6.01083
86741	88118	73	35121	35753	71	56698	56313	73	669	524	0	3090	3012	27	533	416	0	6.01904
111690	109105	78	41267	40896	75	83098	80775	77	578	478	0	4319	3968	31	-147	401	0	6.0211
123683	104520	80	46311	39945	80	87616	73117	82	808	598	0	4592	3934	34	42	761	0	6.02212
105053	104290	75	33005	33076	72	82579	80829	75	651	600	0	4395	4281	31	625	1103	6	6.02212
162672	137634	86	59478	49383	84	111100	91443	85	914	635	0	5762	4523	39	182	554	0	6.02315
114041	109360	78	31579	28666	77	87359	81707	78	681	391	0	4450	4062	32	-114	316	0	6.03136
86921	87044	89	29423	29231	70	66851	65084	72	526	510	0	3167	3003	28	244	362	0	6.03752
117761	115567	74	45068	44171	74	77479	74678	76	590	694	0	4055	3720	31	209	422	0	6.03752
90204	91810	72	35289	35618	71	65175	65110	73	412	480	0	3345	3296	27	524	508	0	6.03752
113711	105853	79	41739	37105	79	93850	85093	80	838	834	0	5051	4676	34	626	578	0	6.03957
92738	90703	75	39914	38971	73	68838	66033	75	649	500	0	3670	3601	28	801	862	0	6.04675
126300	120585	93	44881	43368	76	84712	79114	78	423	506	0	4520	4505	31	-157	514	0	6.04778
88631	87517	74	22081	22307	49	59875	59358	72	607	635	0	3055	2955	26	599	593	0	6.05086
255015	193498	103	78762	62751	99	188373	142605	103	1189	967	0	9983	7307	50	711	708	0	6.05496
321907	217471	119	114198	75952	116	237468	158526	119	2066	1211	18	12516	8438	54	979	1140	6	6.06009
140104	129656	83	49548	45339	76	104662	95923	79	658	695	0	5752	5369	34	-324	89	0	6.06009
98350	98241	75	32289	32094	72	70305	69738	75	646	602	0	3785	3616	29	854	1221	13	6.06009
98778	100008	73	53396	53837	73	75896	75465	74	715	633	0	3871	3733	30	422	567	0	6.06009
116987	113486	78	42833	41640	75	84358	82116	77	690	771	0	4669	4330	32	1275	1060	4	6.06317
90608	89331	78	29225	29280	71	74582	73441	74	555	570	0	3390	3368	28	142	464	0	6.07036
187082	155339	96	79089	65221	85	119594	99464	87	1073	872	0	6540	5259	40	551	1104	4	6.07549
91219	90222	76	35773	35837	72	57019	56951	74	277	382	0	2939	2970	25	-189	326	0	6.07651
34450	35116	53	16228	16441	44	24615	24393	60	173	258	0	1233	1234	11	-449	37	0	6.07959
74765	76739	71	30484	30362	70	58353	57857	72	327	351	0	3222	2960	26	586	714	0	6.09088
115697	106545	80	39367	34098	79	88494	80197	81	702	669	0	4231	3710	32	-131	737	0	6.09499
87101	87658	72	37179	36711	72	67722	66239	74	345	454	0	3505	3464	27	272	386	0	6.09601
80312	78868	73	33833	33646	72	59991	59334	74	411	318	0	3151	3238	27	860	724	0	6.11141
140744	121795	83	52767	43949	80	115008	96934	83	813	735	0	5974	5157	37	728	569	0	6.11551
45603	47747	66	14360	14883	41	30732	31651	68	193	358	0	1684	1719	16	-423	189	0	6.11551
113913	109202	79	40376	39384	75	84177	79710	77	524	667	0	4258	3959	32	844	794	0	6.11756
99718	99070	74	29215	29371	72	66617	64756	75	857	669	0	3681	3583	28	800	813	0	6.11859
125391	121130	79	37239	36231	75	95284	91743	78	922	930	0	5017	4629	34	304	453	0	6.13193
104352	103121	80	49359	49275	73	84126	83618	75	775	789	0	4891	4755	31	-348	123	0	6.13912
171350	140527	86	51840	41073	84	124696	98706	87	860	799	0	6613	5363	42	60	208	0	6.14014
73721	75392	71	24249	24966	49	66000	65236	72	425	569	0	3538	3566	27	1106	870	0	6.14014
108160	100407	77	39018	35821	76	78139	72717	78	568	491	0	4051	3551	32	-354	339	0	6.14835
74034	73983	70	31609	31725	70	54822	55019	72	357	282	0	2779	2662	25	718	840	0	6.15246
200615	164894	95	77003	62761	87	136121	111656	89	1190	965	0	6754	5420	41	1003	762	0	6.16272
74483	75991	73	28194	28424	69	60440	60039	72	423	423	0	2974	2998	25	68	406	0	6.16375
55581	58682	59	20476	20842	50	34445	34793	70	367	328	0	1935	2011	18	91	454	0	6.16888
162803	130517	88	63051	50610	83	117848	92356	85	502	590	0	5943	4705	41	1016	806	0	6.17093
112528	111197	76	34787	34575	73	101832	99501	77	851	780	0	5276	4927	33	-412	274	0	6.17401
243055	183953	99	88117	68024	97	168338	131370	99	1136	819	0	9192	7253	47	1278	1040	4	6.17709
101776	100019	78	32697	32682	73	81648	79418	75	758	985	0	4423	4387	31	650	843	0	6.17811
97744	98737	72	36872	36559	72	68662	67309	74	351	478	0	3656	3586	29	-234	347	0	6.17811
126085	118832	79	54146	50748	77	90135	84312	79	676	719	0	4714	4471	33	389	337	0	6.18735
150506	130302	91	59672	51054	82	117743	99541	86	845	756	0	5916	5090	36	-100	729	0	6.18735
111358	110045	76	35092	33347	75	89011	85451	77	635	712	0	4585	4544	31	78	393	0	6.19043
206354	175024	88	109120	96282	88	115641	99929	89	1444	1208	13	6259	5367	39	1290	1377	13	6.19351
98591	96717	91	36265	35480	72	68415	65517	74	461	472	0	3562	3539	27	531	653	0	6.19453
213440	162816	91	78693	59652	90	99723	76048	91	1199	891	0	5353	3819	39	366	575	0	6.19761
93281	93391	74	29864	28920	72	72817	71566	75	550	511	0	4140	3919	29	361	1031	2	6.20069
140413	120913	90	48974	40813	81	117481	100777	84	881	653	0	5642	4935	36	760	738	0	6.21506
132419	120327	93	52396	48337	78	94004	85277	80	614	646	0	4994	4623	34	636	1021	2	6.21609
73954	73072	71	22719	22838	50	62701	62379	73	377	291	0	3380	3220	27	-476	32	0	6.21711
101926	95947	79	40878	37587	77	86354	80509	78	691	531	0	4328	3960	32	-63	330	0	6.21814
98354	96752	79	38278	38208	72	68786	66278	75	626	490	0	3846	3660	29	-123	325	0	6.21814
112804	109484	78	46160	44808	76	65704	63396	76	550	529	0	3277	3157	27	-240	409	0	6.2284
53963	54316	72	22158	22495	51	35357	35602	68	271	273	0	1637	1793	18	413	432	0	6.23558
140349	131580	82	51243	48276	77	94334	90170	79	1119	865	0	5094	4836	34	432	788	0	6.23866
93645	95508	73	38879	39036	72	85095	84833	74	851	500	0	4592	4348	32	320	1234	7	6.23866
208432	164880	95	73893	57012	88	151805	118453	92	1132	999	0	8033	6388	43	281	582	0	6.23866
88980	91862	73	32531	33124	71	70104	69959	73	658	535	0	3869	3766	29	525	780	0	6.23866
212323	160531	96	83598	64685	90	139997	105646	92	1369	971	0	6950	5502	43	83	605	0	6.23969
55900	55710	74	18219	18588	44	34445	34572	69	427	395	0	1670	1820	18	27	288	0	6.24072
35838	34814	76	12955	13213	39	24472	24726	66	237	346	0	1267	1287	12	363	499	0	6.24482
116150	113327	80	29534	29364	73	104690	101808	77	562	733	0	5380	5217	34	557	450	0	6.24482
168628	133879	87	65003	52095	85	123281	96444	87	980	900	0	6914	5335	42	121	630	0	6.24482
86998	85787	74	17670	17856	45	48948	48610	72	385	420	0	2420	2456	23	416	462	0	6.24687
131652	116931	81	57281	49931	79	102591	88457	82	885	727	0	5479	4635	37	-688	66	0	6.252
119013	107236	86	38251	33984	76	89692	79857	79	825	813	0	4529	3797	34	529	314	0	6.25919
94627	93570	76	18309	18222	46	84172	83754	75	530	613	0	4683	4418	33	632	537	0	6.26124
96293	94519	78	34972	34857	72	64713	63189	74	420	390	0	3604	3624	28	810	755	0	6.2674
174268	140353	87	70634	57574	84	137793	107224	87	893	711	0	7377	5415	44	1226	852	0	6.26945
120962	109262	82	35531	31228	78	101142	90156	80	477	507	0	5382	4964	35	794	848	0	6.2715
186841	148257	93	65394	51563	90	111444	86552	92	973	789	0	5965	4822	40	329	576	0	6.27356
96183	94151	77	40833	40445	73	69128	67754	75	518	622	0	3432	3486	27	302	347	0	6.27561
198166	155872	97	66733	53397	89	104355	82750	91	1135	973	0	5990	4702	38	1013	889	0	6.28177
39073	39092	53	19068	19621	47	26053	26467	64	290	253	0	1290	1391	12	72	472	0	6.28279
114758	108147	77	57651	54426	76	139963	132943	79	849	856	0	7305	6877	39	340	507	0	6.28382
120593	116504	78	41952	40841	75	91780	87037	78	642	657	0	5179	4780	34	1763	865	0	6.28792
106590	95557	80	46365	40827	78	61483	53139	79	577	551	0	2903	2490	27	698	581	0	6.28792
56821	57975	68	29401	29857	68	44474	44533	69	343	294	0	2369	2378	21	-120	484	0	6.28792
107296	106201	81	46111	45462	73	84347	82202	75	594	602	0	4301	4156	31	338	920	0	6.291
99878	95126	78	39282	38218	73	79956	77536	76	478	540	0	4204	4177	29	260	569	0	6.29306
156550	136062	83	68271	59174	82	118893	101510	85	911	651	0	5914	5260	37	782	1153	5	6.30229
130871	109957	84	52234	43724	80	92928	77535	83	742	563	0	4886	3723	36	778	842	0	6.30742
93690	93039	76	43067	43279	72	71932	70875	75	443	563	0	3507	3450	28	398	539	0	6.30845
101812	101406	76	30097	30013	72	77306	75823	76	553	591	0	3894	3761	30	207	501	0	6.31666
78410	77481	73	28005	28178	70	53957	53629	72	562	390	0	2766	2969	24	567	642	0	6.32076
65946	66380	75	25459	25704	56	45700	44776	70	390	407	0	2311	2284	22	774	804	0	6.32282
130107	110355	98	46932	40512	80	90391	75462	83	944	844	0	4722	3853	36	155	470	0	6.32795
115810	103347	83	35709	31783	77	90645	82734	82	591	634	0	4899	4599	33	476	531	0	6.33103
131121	111837	81	52648	45711	78	82891	69492	80	625	573	0	4513	3807	35	463	434	0	6.33205
149714	129452	83	68491	58116	83	77315	65498	83	1146	914	0	4365	3741	33	966	1290	8	6.33513
122971	109485	80	46656	40821	78	89478	77485	80	523	445	0	4968	4079	35	660	756	0	6.33718
138476	119328	83	49194	41090	81	99175	83975	82	886	551	0	5556	4758	36	788	636	0	6.33718
163178	131359	98	62313	50273	83	121547	98112	86	885	942	0	6099	4874	40	1356	641	0	6.33821
129944	125409	82	58934	57382	77	102981	98988	78	831	891	0	5450	5206	33	2124	1095	8	6.34026
185401	148557	95	57933	43889	87	131874	102807	89	787	766	0	6625	5291	41	-122	539	0	6.34129
47040	48153	66	13786	13969	40	26029	25761	65	396	273	0	1470	1500	15	-373	231	0	6.34642
170101	130899	90	69121	53198	85	124751	92878	88	892	715	0	6366	4880	40	359	417	0	6.3495
112962	111238	84	32684	32401	73	85363	83082	76	834	660	0	4209	4016	31	113	289	0	6.35258
159041	131288	89	60736	50961	86	97873	77962	87	1176	997	0	5274	4181	37	585	1059	3	6.36181
85426	85575	74	43873	43814	72	76227	74929	73	594	507	0	3911	3724	29	1169	1359	10	6.3731
156418	140551	83	65575	58796	83	107508	94068	85	855	874	0	5764	5135	37	904	855	0	6.37413
88868	88960	74	25614	25614	70	65392	64302	73	534	458	0	3355	3303	27	650	1200	6	6.38029
117938	105613	80	44436	38155	79	98483	86124	80	628	539	0	5362	4845	35	421	397	0	6.38131
126791	120813	79	33519	31137	77	96183	91021	79	468	569	0	4984	4699	33	-131	441	0	6.38337
92185	89590	79	26416	26621	58	70006	69289	75	392	427	0	3445	3529	28	-258	328	0	6.38645
200487	108529	110	80756	41737	97	152402	79732	99	1234	893	0	8342	4517	53	53	338	0	6.38952
99605	99562	77	32370	32375	71	78967	78534	75	694	708	0	4115	3969	30	962	999	0	6.38952
111135	101703	88	40011	36146	75	83522	76493	79	433	445	0	4459	3940	32	461	503	0	6.39671
107384	102146	93	38808	35901	85	88028	81026	93	725	661	0	4445	4042	32	-64	181	0	6.39671
136443	111117	86	58704	48763	82	90564	72471	84	617	523	0	4707	3870	35	682	675	0	6.39979
73288	76413	64	20721	20885	46	52223	52147	71	547	507	0	2891	2773	26	318	702	0	6.40081
100674	99406	76	36466	36857	72	84188	82926	76	677	601	0	4410	4321	32	-628	65	0	6.40081
114451	111372	84	53996	53948	75	84739	83107	77	542	612	0	4641	4282	33	1608	1489	11	6.40389
107325	93957	90	39010	34297	76	75617	67823	79	486	435	0	4006	3548	31	196	422	0	6.40492
214574	166437	91	78840	61862	89	149943	112023	91	915	779	0	7957	6017	44	1167	967	0	6.41005
102197	97158	76	28339	26107	69	77116	72193	78	604	574	0	3917	3530	31	338	620	0	6.41005
129914	124831	82	62617	60985	77	78860	75696	78	711	875	0	4723	4678	32	621	1180	6	6.41108
99614	99606	74	39552	39747	72	74132	73094	74	464	543	0	3713	3563	30	-428	126	0	6.41108
98800	96371	75	36008	35902	72	75700	74033	74	629	528	0	4156	3986	30	-57	433	0	6.41723
79894	79712	75	32056	31676	70	58027	57867	72	362	383	0	3236	2939	28	1502	1349	15	6.42134
86507	85054	77	33161	33356	71	65736	64837	73	304	414	0	3568	3524	27	223	713	0	6.43468
81882	81675	72	28478	28422	70	75223	75062	73	646	649	0	3766	3903	28	-155	397	0	6.43571
117799	111374	78	35741	32727	75	97542	91839	79	705	587	0	5067	4771	34	1240	986	0	6.43673
79656	76324	88	21874	21987	51	52136	51377	73	381	381	0	2741	2591	25	152	958	0	6.43879
87201	86752	80	33929	33849	71	58269	57880	74	323	448	0	3003	2936	27	456	858	0	6.43981
157023	132049	89	76066	65295	84	121571	101797	86	1272	883	0	6438	5439	41	643	485	0	6.44494
194409	179669	95	60339	54833	83	108419	97085	86	872	866	0	5531	4920	35	518	597	0	6.44494
167724	154509	86	85878	80246	81	128273	116662	82	825	849	0	6965	6182	39	749	1170	8	6.44597
106191	103666	82	29370	29412	71	92558	90968	76	831	704	0	4961	5016	32	446	581	0	6.447
38900	39951	63	10462	10817	37	27388	27275	65	383	265	0	1444	1320	13	317	532	0	6.44905
97534	97909	76	38304	38297	72	81869	81117	75	731	672	0	4250	4063	31	131	591	0	6.45213
132682	121405	84	41356	36917	79	92469	81248	81	697	742	0	4542	4073	33	80	593	0	6.45521
172461	144530	87	59623	49023	83	133397	108178	86	863	895	0	6855	5990	40	1205	1346	9	6.45828
101527	101920	77	43878	43991	73	81951	80921	75	651	517	0	4122	4012	30	708	1191	8	6.45931
68275	69699	72	31846	32224	69	39865	40029	70	359	437	0	2146	2147	22	-17	397	0	6.46649
133162	110541	84	55393	46180	80	98646	82567	82	1027	677	0	5313	4452	37	316	1067	4	6.46957
112427	105758	79	43380	40631	76	77681	71904	77	651	638	0	4144	3768	31	247	497	0	6.47573
140944	120820	83	58287	50115	82	105234	88290	84	722	571	0	5361	4474	37	1184	1006	1	6.47676
167461	134178	87	64321	51693	84	139302	111099	86	913	763	0	6792	5387	41	902	985	0	6.47778
105455	97340	83	34297	30090	77	75702	67509	80	773	517	0	3841	3372	31	513	1204	6	6.47778
85451	85751	74	19882	19884	48	69500	69368	73	197	470	0	3225	3370	26	306	460	0	6.48497
139412	132427	85	43769	42154	78	96522	91094	81	876	861	0	4910	4647	32	596	483	0	6.48805
115857	113820	75	67815	67123	76	74377	71225	76	649	631	0	4165	3951	31	452	671	0	6.4901
145539	130738	83	55127	48954	81	104375	92802	82	838	656	0	5437	5048	35	315	660	0	6.4901
168173	160558	83	42086	40539	79	132370	125477	83	1258	1266	11	6762	6546	37	-30	374	0	6.49215
166163	160783	78	82758	80117	79	132997	126639	80	957	1020	4	6964	6646	37	212	882	0	6.49523
126829	120125	81	43472	41793	77	84312	79362	79	513	702	0	4408	4395	30	-663	36	0	6.49831
136758	112321	84	56518	46238	83	104507	86329	84	706	613	0	5523	4472	38	237	438	0	6.49933
151818	125369	92	52997	43304	82	119574	96500	84	767	616	0	5784	4732	39	-13	513	0	6.49933
97820	90017	76	40582	36065	75	76861	67958	77	614	535	0	3867	3446	31	403	468	0	6.50447
110959	95843	80	36717	32033	77	90258	78367	81	588	470	0	4670	3799	34	445	468	0	6.50447
122383	106167	83	48663	41162	81	93157	79195	83	669	558	0	5007	4187	36	199	553	0	6.5096
96082	94031	75	32572	32462	72	69123	66944	76	625	484	0	3420	3353	27	890	1460	8	6.51165
228994	169450	102	83680	61596	93	139563	105044	93	1346	1031	4	6993	5341	42	807	603	0	6.51268
229440	176191	92	80168	61928	90	164801	123946	92	1139	996	0	8506	6438	46	1819	1068	13	6.51268
68987	70364	74	31717	31757	69	57761	56969	71	482	501	0	2890	2756	24	480	682	0	6.51678
143971	119318	82	62531	51519	83	114086	90234	85	640	613	0	6147	4929	39	552	642	0	6.51678
78247	76844	74	35914	36040	72	55210	54774	73	599	405	0	2807	2750	24	-493	19	0	6.52089
215537	168949	94	74303	58381	90	145954	113352	92	1111	1138	11	7978	6414	43	883	802	0	6.52089
152621	126779	89	58154	48574	84	93286	76321	85	951	862	0	4860	4015	35	429	499	0	6.52396
167663	148451	87	59871	51475	84	112060	97717	86	990	1023	4	6130	5120	40	487	651	0	6.52602
112677	99872	80	44431	37647	78	85820	73123	80	737	650	0	4665	4098	34	336	677	0	6.52704
181378	136868	89	80776	61354	87	139026	102803	89	967	665	0	7318	5353	43	433	617	0	6.5332
398778	261671	135	178157	120074	134	284363	200446	137	2153	1684	23	15461	10785	60	1665	896	0	6.5332
106489	107237	76	32355	32879	61	80705	79851	75	217	586	0	3901	3924	29	-136	604	0	6.5332
96758	95735	76	49900	49634	74	61422	60834	75	904	781	0	3167	3196	26	473	503	0	6.53423
95413	94063	76	35745	35784	73	73347	71925	75	552	617	0	3906	4110	28	747	1031	4	6.53628
207634	153881	97	75447	54965	89	135959	98571	92	1061	805	0	7055	5047	43	-89	220	0	6.53731
196889	166116	87	160961	143695	86	228707	199794	88	2173	1833	24	12131	10415	52	992	1028	4	6.54039
155919	131359	88	51387	42418	84	112312	93363	87	533	468	0	5855	4747	39	499	1008	1	6.54962
205903	163140	91	82941	65825	89	140203	109644	91	925	903	0	7216	5724	42	463	640	0	6.55475
94592	99081	69	41568	41329	72	81106	78905	74	413	728	0	4119	4207	29	156	319	0	6.55681
95925	89890	77	38769	35663	76	78152	71877	77	597	478	0	3597	3292	30	-276	392	0	6.55988
74477	76442	73	23619	23707	55	51452	50715	71	626	510	0	2838	2563	27	62	544	0	6.55988
75844	76042	71	36936	37508	70	56101	56588	72	434	594	0	3020	3147	25	-134	326	0	6.56502
63740	63675	73	24031	24036	57	43403	44023	70	594	368	0	2092	2145	21	-72	395	0	6.56707
127949	110596	81	49176	41881	80	98719	85171	83	871	655	0	4982	4255	36	539	419	0	6.56809
110808	108903	78	47667	47262	75	78409	76237	77	637	678	0	4097	3999	30	-435	154	0	6.57015
204664	172261	91	70729	59651	88	136452	112783	90	1123	870	0	7452	6178	40	-110	750	0	6.57015
124581	103031	93	47321	38725	83	94233	76782	99	653	522	0	5128	4212	35	-225	161	0	6.57015
139574	114711	90	49670	40617	82	88808	71023	85	698	584	0	4262	3543	34	-261	163	0	6.5763
39567	40243	66	15848	16110	42	27302	27210	63	6	193	0	1301	1317	13	-82	385	0	6.57733
34226	33776	65	11676	11986	38	17396	17480	44	211	161	0	862	871	0	-194	303	0	6.58759
85929	86404	72	21838	21969	50	68950	69084	73	396	301	0	3632	3491	29	584	435	0	6.58862
133648	114050	82	52136	44256	81	101231	83852	83	749	704	0	5221	4392	36	272	697	0	6.59375
163851	134860	85	61536	50495	83	115146	93169	85	1117	739	0	5834	4774	39	1059	1052	3	6.60401
244914	188688	94	80624	59832	91	154330	119839	94	1821	1362	16	8083	6320	45	1392	732	0	6.60709
141494	115419	83	57462	47640	83	110096	90718	85	528	623	0	5581	4462	39	235	767	0	6.60812
95497	95319	74	34108	33839	72	73734	72168	75	457	532	0	3816	3749	29	1010	1252	6	6.6112
81717	81079	75	30961	30833	70	49064	47492	72	597	425	0	2635	2505	24	303	345	0	6.61325
112131	101913	89	39354	35558	76	77022	70197	79	655	624	0	4290	3881	32	390	1051	4	6.62351
81342	82200	72	24240	24331	59	52195	52373	73	480	482	0	2840	2717	25	177	471	0	6.62967
95694	92881	78	35477	34432	75	73526	70899	91	602	340	0	3706	3699	28	-13	584	0	6.62967
181471	136915	95	66893	50799	87	120829	89622	89	876	682	0	6151	4816	39	111	700	0	6.63172
82347	81244	73	24609	24826	56	57545	56549	74	417	463	0	2948	3000	25	216	293	0	6.63583
177546	144038	88	67717	55100	85	118640	96293	88	1203	1115	8	6785	5568	41	997	1906	14	6.64199
91371	89851	76	31270	30876	72	56792	56007	74	617	508	0	3088	2896	26	209	701	0	6.64506
51647	52476	67	8750	9032	35	34554	35517	68	581	311	0	2037	2150	20	716	801	0	6.64609
136843	129682	82	63625	59667	78	92690	87428	79	770	761	0	4850	4510	33	1475	1751	16	6.64712
106533	103228	91	42894	43299	73	80104	78775	75	893	833	0	4207	4112	30	-293	214	0	6.65122
20854	23733	37	10236	10589	37	12354	12610	39	164	142	0	605	677	0	-488	42	0	6.65943
95321	94188	87	43475	43426	73	78089	77982	76	560	534	0	4088	3984	29	175	402	0	6.66354
121056	109119	82	47686	42940	77	92513	84537	80	905	670	0	4699	4100	35	1536	1209	11	6.66354
76391	75717	80	31691	32060	71	56923	56281	73	351	440	0	3196	3282	26	828	728	0	6.66559
138586	118902	82	54724	46518	81	96178	80308	83	817	740	0	4950	4294	36	62	512	0	6.66662
109215	104184	84	44209	42941	75	67461	65455	76	935	738	0	3545	3455	28	432	854	0	6.67175
103445	101650	82	53946	51640	75	85429	83360	77	283	363	0	4277	3919	31	443	760	0	6.67585
94983	94267	78	22325	22459	51	60479	60027	75	440	316	0	3165	2991	27	91	231	0	6.68406
89231	90239	71	32148	32338	71	64657	63833	73	299	527	0	3550	3463	28	181	645	0	6.68406
115336	112545	78	43853	42656	74	86784	83025	78	688	707	0	4629	4464	31	-370	200	0	6.68509
87166	88034	75	45806	45972	72	64661	63688	73	404	404	0	3439	3412	27	453	379	0	6.69432
136919	126435	81	53038	47919	78	97622	85868	80	787	789	0	5026	4456	35	447	776	0	6.69946
102459	101205	77	50149	49799	73	81381	79931	75	767	547	0	4312	4301	30	818	870	0	6.70767
100243	101355	76	41246	41321	72	75561	74736	74	723	577	0	4110	4011	29	376	484	0	6.70972
136785	117032	82	55930	47030	80	91977	79312	83	804	579	0	4511	3988	33	150	334	0	6.70972
227868	174038	104	69831	54830	90	163810	127320	92	1526	1088	7	9064	7261	45	1217	895	0	6.71075
117221	113877	78	33969	33781	73	88367	85764	77	821	611	0	4561	4598	31	562	666	0	6.7128
103125	101689	76	41558	41653	73	74618	73730	75	556	555	0	3673	3494	29	-401	156	0	6.71485
143681	122654	84	49494	41448	82	111861	93585	84	745	708	0	5958	4952	38	550	427	0	6.7169
95137	95257	74	24310	24537	60	61483	60339	74	621	729	0	3327	3383	26	930	1075	6	6.72409
80466	77025	89	25232	24813	70	48687	46052	89	468	432	0	2599	2624	22	113	464	0	6.72409
122959	119787	84	30050	29706	72	95799	93089	76	717	700	0	4804	4762	32	169	332	0	6.72717
108825	108094	77	54584	53798	74	85873	83090	77	504	527	0	4437	4311	31	-45	422	0	6.72922
110075	100525	78	43287	39121	76	82035	75029	78	602	577	0	4275	4045	33	-3	214	0	6.73024
102859	100354	92	38138	38380	73	74486	73533	76	670	557	0	3985	3863	30	512	843	0	6.7364
63398	62683	74	35839	36505	69	49730	50203	70	532	422	0	2460	2274	22	444	784	0	6.74051
127408	119353	82	51727	47260	77	103188	95217	79	556	532	0	5191	4969	34	606	759	0	6.74564
90768	90651	73	43718	43825	72	79892	77940	74	417	382	0	4233	3912	32	63	305	0	6.74974
64850	64428	79	24531	24927	56	42449	42247	71	330	366	0	2233	2309	22	326	674	0	6.75077
98777	99911	75	30972	31051	71	82473	81191	74	704	702	0	4044	3866	31	654	926	0	6.75385
98551	98070	73	34153	34078	72	68057	66700	74	547	501	0	3682	3671	30	80	325	0	6.75898
106348	105527	74	41266	41074	73	90064	87666	77	720	637	0	5196	4888	33	-164	446	0	6.75898
184273	149616	103	60779	47363	95	128783	100360	103	1463	1256	12	6950	5242	42	63	348	0	6.75898
381207	237373	135	138122	86629	124	292670	182516	126	2658	1464	29	15918	9931	63	899	665	0	6.76103
133183	114855	84	53112	45555	81	99220	82339	84	729	817	0	5266	4207	36	874	1342	9	6.76206
76900	77681	73	33734	33902	71	59884	59943	72	435	464	0	3305	3077	28	886	1148	7	6.76616
95815	95386	74	29574	29501	72	84319	83401	75	511	497	0	4340	4023	31	139	472	0	6.76616
96699	89559	79	44334	40070	76	72546	65781	77	528	665	0	3973	3724	31	-46	207	0	6.77232
173721	145634	90	73580	62954	84	120186	98309	86	1025	735	0	6323	5221	39	260	870	0	6.78053
123049	108758	85	49168	42608	79	92363	79218	81	696	582	0	4608	4029	32	536	681	0	6.78258
109238	95986	86	36158	30980	78	81977	70577	80	848	626	0	4302	3588	35	-65	808	0	6.78566
346626	205234	124	129868	77551	114	266148	155085	116	2181	1332	26	13980	8379	57	1629	1117	7	6.78566
123024	111823	81	50398	44756	79	89975	80973	81	905	702	0	4904	4279	35	712	472	0	6.7949
114142	105928	86	46381	42956	76	83372	77138	79	626	535	0	4632	4441	31	663	600	0	6.7949
96950	95542	77	31814	31765	71	77448	76133	74	556	429	0	4174	4150	30	1648	1083	11	6.79695
133165	109263	87	53137	44126	82	110710	91743	84	658	730	0	5825	4680	40	88	427	0	6.80003
134878	126555	79	48728	44824	77	98539	90124	80	752	617	0	5350	5064	34	480	466	0	6.80003
104351	105740	76	31971	32465	67	76433	74808	75	792	638	0	3879	3745	30	866	978	0	6.80003
97235	97997	81	46350	46641	72	79485	79615	74	298	440	0	4092	4199	29	158	597	0	6.80106
92088	91544	73	42071	41750	72	69388	67655	73	548	687	0	3807	3916	28	-166	178	0	6.81542
85929	87193	71	42901	43209	72	68064	67467	73	667	587	0	3686	3510	28	-17	567	0	6.81542
109847	107092	83	32352	32115	73	81660	78976	76	663	802	0	4446	4359	32	29	233	0	6.81748
162436	132261	88	63621	50632	85	110825	88513	87	1069	615	0	5907	5016	38	1084	717	0	6.82056
331473	258548	123	177650	140889	123	252987	198610	124	2537	2035	25	13303	10678	52	2420	1868	12	6.82363
83866	84225	73	33496	33579	71	69394	69621	73	559	429	0	3627	3561	28	585	740	0	6.82671
117598	113217	93	36355	36073	73	83885	80989	76	784	752	0	4421	4094	32	222	500	0	6.83082
89760	89171	73	30495	30445	68	70216	69880	74	564	539	0	3843	3710	29	-71	355	0	6.83082
87594	90459	73	45149	45136	72	73298	73315	73	745	544	0	4089	4105	30	530	630	0	6.83184
117531	106314	78	50827	44943	78	90115	78032	80	721	824	0	4669	3914	34	-462	109	0	6.83287
89949	87754	76	31888	31522	72	74318	73699	76	494	559	0	3791	3783	29	707	799	0	6.83287
103743	96149	81	43623	40801	74	82314	77776	76	944	841	0	4362	3951	32	830	671	0	6.83492
147156	123246	85	63041	54963	81	103127	82636	85	814	622	0	5329	4296	37	78	469	0	6.83903
82648	82315	80	18340	18482	44	63000	62206	72	431	618	0	3069	2927	25	513	587	0	6.83903
135067	121912	90	44126	38443	79	89445	79011	81	724	710	0	4899	4242	34	678	691	0	6.84211
141259	125472	82	39443	34535	80	106602	91610	83	941	788	0	5585	4859	37	-138	307	0	6.84313
182453	145638	92	62322	49721	87	133651	104932	89	960	670	0	7248	5545	42	1449	1353	10	6.85032
70194	70000	76	28134	27972	63	54635	53173	72	200	297	0	2733	2729	25	-615	0	0	6.85647
77630	78734	71	34497	34764	70	53419	53277	72	425	283	0	2771	2758	25	348	692	0	6.85647
98138	98661	74	35510	35268	71	86139	85210	74	502	425	0	4540	4424	32	929	1078	4	6.86161
86522	85204	75	42362	42732	72	69357	69274	74	181	472	0	3554	3472	28	341	723	0	6.86263
103824	102691	83	55505	54559	75	76791	75149	76	535	459	0	3557	3544	28	-196	203	0	6.86674
47520	46274	77	18680	19374	44	32026	32837	68	203	272	0	1555	1641	15	372	675	0	6.86879
93366	92587	74	39062	38931	73	75501	73919	75	416	517	0	4086	3719	30	535	713	0	6.87597
136678	131473	88	31573	31317	73	109372	105862	78	662	699	0	5650	5142	37	243	719	0	6.87597
182382	153574	90	67554	55270	86	148867	127696	89	1229	1034	4	7837	6482	44	674	1329	8	6.87803
183852	152136	87	69652	57044	85	121117	97056	86	980	861	0	6641	5337	40	-370	229	0	6.88008
110008	108605	80	37533	36618	74	98221	94094	77	741	632	0	4988	4749	33	1123	1120	6	6.88008
164655	133607	91	55270	45232	82	114638	94219	85	685	693	0	6030	4975	38	508	947	0	6.88316
143883	139681	79	41534	40735	77	109066	104997	80	826	885	0	5713	5510	33	2325	1215	11	6.88932
204893	155793	92	75972	58638	90	136881	104386	92	1025	792	0	7177	5141	44	510	684	0	6.89034
71669	75189	58	29957	30043	68	55233	54523	71	406	224	0	2744	2598	25	291	670	0	6.89034
84458	83803	77	31697	31647	71	63286	61402	74	358	439	0	3709	3595	29	354	612	0	6.89239
95256	95977	74	25260	25054	60	74345	74027	74	566	479	0	3918	3680	29	392	575	0	6.89239
86564	89070	71	27982	28296	70	47369	47771	71	449	488	0	2660	2708	23	-284	183	0	6.89239
99753	98870	74	38103	37512	72	84719	82573	76	613	491	0	4455	4347	30	393	614	0	6.89855
140576	119272	93	44684	37633	81	110198	93151	85	656	726	0	5778	5033	37	656	457	0	6.90368
111018	108334	88	69613	69128	77	77497	76395	76	1016	759	0	4208	4089	31	52	281	0	6.90779
92808	89549	75	39135	36843	75	74285	69748	77	548	612	0	4052	3712	32	412	338	0	6.91189
118600	115716	77	74032	72911	76	91296	87853	77	835	714	0	4483	4403	32	336	1178	5	6.91805
147163	130297	82	79282	71177	82	102207	88928	83	1044	757	0	5247	4441	36	165	364	0	6.9201
100729	89650	95	51166	45870	95	74816	66580	95	476	386	0	3974	3366	30	789	751	0	6.9201
40565	43975	45	15245	16072	40	27752	27645	62	82	152	0	1429	1458	15	134	448	0	6.9201
139476	113752	85	63126	51825	82	96438	76916	84	835	738	0	4852	3978	36	748	757	0	6.92318
104223	105306	78	31880	31509	72	76197	73890	75	783	586	0	3726	3729	29	726	473	0	6.92831
63386	66632	54	20876	21328	46	46637	46649	70	530	402	0	2413	2316	22	-407	142	0	6.92831
70905	73007	70	18319	18648	45	46458	45894	72	400	432	0	2146	2347	20	-221	360	0	6.93447
160541	148193	86	54527	49206	82	105846	96889	82	681	639	0	5840	5470	35	144	344	0	6.93447
100872	98872	86	50385	50529	73	78223	77341	75	603	600	0	4423	4307	31	90	378	0	6.9355
169083	132773	87	59975	46197	85	131123	101580	87	1263	882	0	7036	5410	42	456	537	0	6.9355
422811	291191	148	224390	166394	147	355645	251266	149	2515	1758	25	18300	13122	63	1034	1028	3	6.94371
133885	116908	83	52068	45112	80	89545	78249	81	487	584	0	4494	3864	33	1251	1391	11	6.94371
121313	106087	96	46705	41839	78	99481	87306	81	460	415	0	4985	4575	33	156	585	0	6.94473
96980	95579	83	41764	41512	73	76802	74300	75	436	646	0	3711	3629	29	423	380	0	6.94781
140236	119523	83	61109	52034	81	104648	87120	83	817	465	0	5551	4421	38	767	1171	10	6.94781
178678	155112	87	73191	62726	85	118451	100071	87	747	791	0	6154	5041	40	320	752	0	6.94781
129991	113830	82	53362	46002	80	86523	74923	81	443	483	0	4397	3836	33	600	819	0	6.95089
66086	65813	84	32062	32344	69	50416	51009	70	179	236	0	2693	2556	25	191	568	0	6.95192
145808	122946	83	54581	45770	81	107725	89318	83	827	740	0	5721	4875	38	553	547	0	6.95397
115208	104351	79	54062	48788	78	86254	76833	80	614	509	0	4691	4065	34	990	886	0	6.95808
64030	66786	67	25771	26164	56	48403	48321	70	726	466	0	2596	2628	24	-695	0	0	6.95808
99406	97646	80	38271	37935	73	82994	80773	77	721	514	0	4202	3980	30	380	627	0	6.96218
102752	101850	77	46107	45559	74	71974	70554	75	673	616	0	3708	3480	30	-80	701	0	6.96218
119583	108185	80	42512	37279	77	90784	79496	80	994	753	0	4870	4316	34	387	696	0	6.96321
121878	118684	79	45480	44458	74	87842	84023	76	625	605	0	4557	4218	32	342	339	0	6.96526
193679	154573	89	94721	76641	87	123702	96750	89	1284	813	0	6819	5693	41	677	822	0	6.96526
170336	132628	97	66372	52393	86	126496	98130	89	919	706	0	6569	4922	42	382	768	0	6.96731
261853	188085	101	101273	73727	98	177911	127077	100	1179	797	0	9431	6953	49	914	971	0	6.96731
87667	86430	72	36335	35764	72	70562	68478	74	500	330	0	3651	3531	29	532	758	0	6.97039
76135	74672	76	36157	36406	71	51973	51006	72	596	537	0	2687	2675	24	67	741	0	6.9745
57635	59128	77	27491	27749	60	30094	30464	67	429	394	0	1794	1742	18	53	608	0	6.98886
19984	23618	42	15162	15718	43	13601	14144	42	44	94	0	734	647	0	-265	269	0	6.99194
122166	117303	83	44070	43082	75	75115	72224	77	617	668	0	3678	3547	29	878	1114	5	6.99502
146427	114562	101	54552	42438	81	110618	86955	84	806	753	0	5680	4361	41	-219	136	0	6.99707
146772	121872	91	47595	38247	83	109206	90012	84	686	573	0	5828	4839	39	511	838	0	7.0022
140476	134907	79	62044	60829	77	117325	115345	79	946	781	0	6000	5701	35	346	644	0	7.00836
94517	94703	74	37828	37899	73	59774	57525	75	634	535	0	3154	3200	26	16	351	0	7.00939
98942	100249	76	37389	36851	72	77458	74828	75	658	551	0	4288	4219	30	230	485	0	7.00939
105467	100424	89	37806	36736	74	78673	76198	76	814	709	0	4191	3809	32	296	357	0	7.01657
79927	79822	77	22705	23125	50	57320	56735	72	522	506	0	2960	2961	25	670	636	0	7.0176
151229	136640	100	58366	52544	80	120356	109092	83	1229	985	0	6075	5403	37	271	562	0	7.02068
90117	88942	74	44254	43768	73	63118	61979	74	707	616	0	3140	3175	26	1024	760	0	7.0217
198815	158906	93	66563	52740	91	152707	119708	94	1156	1017	3	8235	6645	45	-4	615	0	7.02478
126971	122941	91	83848	81077	78	100836	97217	78	721	656	0	5288	4891	35	609	1026	3	7.02581
77437	79222	71	39365	40011	71	65097	64548	73	351	384	0	3211	3409	27	239	714	0	7.03504
70770	71813	71	18973	19388	46	52488	52851	72	232	322	0	2665	2658	24	286	668	0	7.03504
109627	109199	78	36765	36986	73	82471	80336	75	546	647	0	4448	4304	31	959	901	0	7.03504
244341	184792	103	85450	65437	99	187232	137999	116	1620	1232	13	9867	7641	48	1047	753	0	7.03504
117961	115924	85	47712	46329	76	98242	93013	93	510	607	0	5084	4751	33	444	956	0	7.03504
103042	103336	74	26997	27086	59	97152	96166	76	527	597	0	5031	4839	33	111	493	0	7.0412
70459	72301	72	36313	36652	70	44049	43757	71	453	496	0	2133	2188	20	-178	356	0	7.04736
108332	106923	74	57467	56864	74	74169	71543	75	879	663	0	3664	3623	29	-226	202	0	7.05249
71250	72459	73	36070	36570	70	47516	47780	71	375	250	0	2597	2526	25	114	572	0	7.05762
104853	104600	82	29597	28518	73	71450	69508	75	556	568	0	3904	3478	31	151	778	0	7.06378
83420	83748	74	23940	24535	51	62082	61448	73	635	482	0	3335	3336	27	710	813	0	7.06481
98687	96474	79	35972	35560	73	82033	79618	75	552	520	0	4098	4089	29	685	1104	6	7.06789
87552	84872	74	31696	31405	71	62310	61453	73	408	495	0	3244	3059	28	-426	80	0	7.07096
69463	68930	74	27112	27866	63	55185	53693	72	292	297	0	2757	2692	25	236	672	0	7.07199
148781	122547	88	58586	47921	83	101393	82341	85	1011	720	0	5149	4117	37	172	570	0	7.07712
102194	100519	77	39304	38828	72	69791	68085	75	699	621	0	3770	3893	29	316	392	0	7.07917
84004	84213	72	30608	31170	70	69054	68219	73	393	468	0	3605	3533	27	383	626	0	7.07917
133599	116875	84	48496	42572	79	98912	87832	82	812	607	0	5033	4558	34	263	481	0	7.08533
77940	77588	75	19653	19972	46	39997	40543	71	227	308	0	2167	2167	21	980	720	0	7.08533
79697	79898	74	38534	38447	71	53353	52765	71	547	550	0	2775	2832	24	607	518	0	7.09354
111048	107941	91	28552	28610	72	86917	85635	75	791	750	0	4814	4767	31	751	729	0	7.09559
132703	116968	81	57799	51364	82	112768	101497	84	783	713	0	5898	5284	38	831	1062	4	7.10073
174393	140341	90	60006	47527	85	128069	100800	86	948	723	0	6253	4924	40	400	1050	3	7.10175
111785	106499	79	42788	40842	75	92156	87918	78	587	689	0	4811	4384	33	105	571	0	7.10688
98399	92955	92	27465	25425	82	74758	69424	92	518	434	0	3781	3407	29	71	361	0	7.10688
85600	85696	76	29044	29418	66	73745	72005	74	421	429	0	3653	3746	27	783	1078	5	7.10894
95544	96598	76	40346	39997	73	64013	63043	74	383	502	0	3487	3399	27	962	922	0	7.11612
103453	101744	75	39413	38673	73	81008	77485	76	463	609	0	4205	4145	30	225	603	0	7.11715
133797	113513	93	52519	44739	80	107100	89297	83	687	488	0	5657	4745	38	-61	206	0	7.11715
135659	117315	84	58849	49384	81	113785	98021	83	1053	868	0	6147	5158	38	426	654	0	7.11817
183127	151937	92	57054	45756	85	136896	112638	87	1277	1025	4	7344	6107	41	727	860	0	7.1192
169074	160418	82	53161	51916	79	115949	109864	81	1051	888	0	6266	5803	36	391	567	0	7.12022
107754	104140	81	28628	28426	73	83364	81643	75	756	637	0	4350	4842	28	-88	161	0	7.12022
93366	93091	75	40330	40004	72	80912	79123	74	577	590	0	4297	4145	30	-27	250	0	7.13049
39282	39800	67	15161	15582	41	25578	25543	67	365	425	0	1385	1306	12	188	880	0	7.13664
90220	88453	77	23453	23661	51	71269	70573	73	658	595	0	3727	3778	28	507	735	0	7.1387
191336	149735	88	76568	60755	87	107395	83474	89	1366	928	0	5753	4354	39	256	1023	2	7.1387
[truncated: 7,861 more rows]
