# Supplementary material for: Phenotypic heterogeneity follows a growth-viability tradeoff in response to amino acid identity
Source: Nat Commun. 2024 Aug 2;15:6515. doi: 10.1038/s41467-024-50602-8 (PMC11297284; doi:10.1038/s41467-024-50602-8)
Supplement: Supplementary file 6 — Source Data [file 41467_2024_50602_MOESM6_ESM.zip › source_data/fig2ab/1230_H10_pre_pRPL28_2.csv]

FSC-A	FSC-H	FSC-W	SSC-A	SSC-H	SSC-W	BL1-A	BL1-H	BL1-W	VL1-A	VL1-H	VL1-W	VL2-A	VL2-H	VL2-W	YL2-A	YL2-H	YL2-W	Time
79984	80618	77	14304	14083	46	73978	72439	79	697	763	0	3584	3366	32	369	814	0	0.0212491
82029	83493	77	29812	29861	75	64808	64016	78	352	897	0	3739	3511	32	29	680	0	0.0242847
146198	115849	92	40569	32307	87	135563	106076	93	901	803	0	7370	5756	50	753	1179	5	0.0263084
189609	145937	97	60265	45666	95	156264	118827	99	1896	1655	18	8860	6632	54	143	1071	4	0.0374389
207251	157542	102	51849	38277	94	163410	120546	98	2274	1435	26	8222	6127	49	1779	2119	20	0.0475575
267280	172970	110	81751	52113	107	211065	133402	111	2854	1803	32	11736	7256	64	2	1511	8	0.079937
107536	98338	84	36906	33207	82	89685	79717	85	1274	1067	6	4434	4221	35	824	1093	6	0.0829726
188339	148146	101	63982	51035	94	132967	105007	99	3149	2792	29	6869	5504	50	521	646	0	0.0829726
132318	119628	85	41019	36057	83	101853	89561	86	780	727	0	5230	4641	40	-363	846	0	0.095115
160374	121290	108	52295	40744	90	123276	95307	93	1381	755	0	5957	4596	46	948	999	0	0.107257
68018	68191	77	10316	10408	41	65036	64109	77	333	537	0	3365	3462	28	90	595	0	0.109281
189627	140020	105	61719	46794	96	147035	108112	100	1010	825	0	8084	5700	56	-597	1279	8	0.111305
108064	104715	85	25534	25025	73	96570	93690	81	2029	1926	21	5126	4970	36	-52	721	0	0.113328
294807	236220	128	91865	73167	119	311011	254337	124	5517	4296	43	15590	12447	62	1268	1307	11	0.11434
67641	66910	82	16256	16146	50	59341	59142	76	17	425	0	3093	3071	28	533	782	0	0.116364
104606	101557	85	38002	36874	79	88946	85382	82	1131	943	0	4471	4435	33	9	525	0	0.120411
136152	113943	91	40138	32226	87	116369	96378	91	1290	1156	13	5830	4991	42	-894	264	0	0.143684
216532	167443	103	58140	44608	98	170977	128484	102	2635	1925	26	8947	6662	53	472	982	0	0.144696
220344	169456	98	64451	48533	95	178864	133795	98	1734	1284	15	9745	6819	58	1108	1419	9	0.169993
246039	199794	103	94903	78869	97	304523	251368	102	2745	2427	32	15465	13182	66	415	738	0	0.184159
270556	190260	113	174939	143264	112	417444	331809	116	10951	8643	70	20870	16644	82	447	1163	5	0.188206
191131	146648	111	69309	55516	94	166941	124172	97	2102	1483	15	8774	6085	54	89	463	0	0.19023
147135	116464	94	42538	33491	89	120225	94403	93	696	591	0	6244	4526	48	1689	1025	3	0.192254
291153	229393	122	114736	92959	116	339596	271154	120	4021	2933	35	17209	13450	72	434	628	0	0.195289
223762	178359	101	109974	90918	95	275230	219287	100	4609	3694	37	14046	10511	61	420	518	0	0.198325
98677	96717	79	22079	21566	57	87137	83471	82	793	825	0	4398	4260	35	672	817	0	0.199337
172741	143094	94	46459	38206	89	118884	96473	93	2318	1536	29	6422	5069	45	-482	478	0	0.225645
99830	94072	83	21571	19784	64	84485	79270	82	1008	965	0	4455	4200	33	126	786	0	0.237787
172124	124857	104	55375	40910	95	138418	101153	99	571	1011	2	7083	4459	52	733	770	0	0.238799
157486	126414	95	45317	35598	88	118441	92428	93	1422	1394	15	6011	4738	44	564	1279	11	0.24487
225750	176240	98	73987	59916	94	232607	181658	100	2586	1704	34	11695	9744	57	740	1249	7	0.24487
198261	160293	96	80487	67032	95	187777	152483	98	2229	1711	26	9450	7923	53	387	1437	10	0.247906
225196	168130	103	115664	93365	103	197800	158151	105	5180	3837	41	11247	8779	65	836	988	0	0.253977
89982	87516	86	29736	27939	77	73131	69282	81	589	861	0	3750	3191	31	-137	428	0	0.259036
97758	98026	94	35905	35818	76	88145	86736	81	1030	639	0	4487	4110	35	-1245	0	0	0.264096
163549	146595	92	63172	56178	90	133532	118595	92	823	1146	7	6747	6222	44	-67	529	0	0.265108
104802	98008	90	30864	28170	78	84701	76672	82	1177	841	0	4128	3749	33	94	572	0	0.280286
128770	109463	103	46541	40343	85	95190	81131	89	589	743	0	4445	3819	37	-84	625	0	0.286357
229219	162354	120	73931	52189	101	187799	129863	107	1717	1513	23	9555	6617	58	217	609	0	0.292428
169572	143974	95	57626	47048	90	218702	182859	93	2146	1931	22	11744	10371	54	214	1012	2	0.307606
69516	68579	77	14786	14801	46	68282	67177	76	795	615	0	3333	3090	30	229	695	0	0.311653
217194	164081	107	89392	70396	100	164425	121865	103	2169	1048	8	8365	6033	51	-284	447	0	0.313677
89008	88338	78	21547	21544	54	83893	82402	82	899	943	0	3816	3828	32	790	845	0	0.313677
191893	165290	101	85024	74711	94	284099	248610	99	6007	5167	40	15296	13169	66	261	1529	11	0.316713
138557	113698	90	43514	35437	87	127464	101973	91	962	519	0	6067	4958	43	-518	494	0	0.316713
133207	111968	90	43640	36557	85	111563	89528	91	1360	1350	16	5990	4927	42	34	600	0	0.32076
73864	72388	76	23147	22408	62	62974	60690	78	703	588	0	3292	3131	30	5	752	0	0.321772
93113	85994	96	30329	28139	79	77909	71052	83	650	716	0	3795	3779	31	743	893	0	0.323796
72826	71480	79	20977	20551	58	59131	57763	77	670	627	0	2805	2703	26	243	1118	2	0.325819
185373	145459	95	45715	34883	92	149271	113136	96	1700	1612	24	7461	5446	50	131	726	0	0.328855
95763	94036	87	16164	15749	49	89199	87018	80	86	654	0	4190	4173	31	-487	319	0	0.33189
204466	156565	98	63139	46840	96	168199	129080	100	2684	2210	24	8714	6638	50	-70	812	0	0.340997
235998	156378	102	75649	50515	100	190928	127884	102	2678	1547	30	9626	6159	63	419	546	0	0.352128
216560	187477	96	87365	75653	95	295509	261549	100	3674	3324	33	14811	13334	65	1199	982	0	0.373377
240804	194929	108	97696	79690	106	288792	232199	111	3316	2580	35	15212	12122	66	416	565	0	0.376412
151339	127096	90	59680	50560	88	121510	98123	91	1917	1329	12	6392	4981	43	661	1098	5	0.379448
186611	146235	98	58013	46331	93	144774	112586	95	1295	1075	7	7639	5641	48	1295	1627	11	0.385519
79267	76129	86	13642	13884	45	68308	66726	79	454	715	0	3448	3385	29	-290	244	0	0.390578
100168	90519	86	32366	28417	82	91545	82356	86	1181	977	0	4516	4020	37	-318	492	0	0.394626
188083	146470	96	64179	50335	94	161053	123867	97	1516	1392	19	8448	6498	51	1	941	0	0.39665
172228	146741	92	70163	58675	90	236290	201587	97	3210	1987	36	12224	10575	59	869	820	0	0.397661
207824	147818	102	64692	46398	99	172367	120714	103	1740	1263	20	8954	6182	53	143	583	0	0.405756
92229	88640	80	26435	24837	70	76199	72150	82	376	461	0	3733	3622	33	-410	609	0	0.406768
122055	106402	85	40808	34794	85	94391	82223	88	1355	954	0	4898	3907	39	-754	406	0	0.40778
160043	129987	92	47651	37808	90	120674	96903	93	1793	1114	7	6078	5010	46	489	1009	2	0.411828
93041	90354	82	25276	24562	74	78010	75545	82	1239	1318	16	4360	4084	35	-345	587	0	0.412839
115236	99049	90	41623	35921	84	102691	86420	89	901	930	0	5531	4571	44	540	786	0	0.415875
209827	184955	96	104316	93934	90	287569	253425	93	4365	3837	38	14125	12719	58	1162	1370	14	0.429029
112389	105853	83	31568	29132	80	80761	75658	84	1913	1827	22	3995	3716	33	792	970	0	0.4351
191866	144034	99	56954	42669	94	147268	108274	97	2492	1718	23	8086	6011	50	389	643	0	0.436112
268335	186547	121	89313	61501	113	192957	129897	117	6102	4794	48	9795	6331	62	1225	966	0	0.445219
260806	175361	113	94949	70102	108	214065	146430	114	3098	2020	36	10723	6928	62	10	873	0	0.447243
197157	169222	104	76938	66539	92	154606	131907	96	959	931	0	7895	6371	49	1571	1082	5	0.448255
105817	95709	86	37220	32208	82	89907	77836	86	1333	950	0	4383	3829	36	2100	2065	16	0.45129
194435	148537	98	58314	44247	95	158210	119761	98	1478	1146	14	7532	5841	47	20	481	0	0.452302
182896	153462	100	48499	41293	91	150687	124484	97	2671	1507	32	7751	6362	45	492	1264	7	0.456349
193493	136995	102	57782	39083	96	158327	112614	101	2388	2071	21	8585	5861	60	2	739	0	0.458373
65007	66635	75	20799	20689	57	53221	52776	75	558	394	0	2791	2735	26	295	548	0	0.459385
93424	94775	76	22520	22003	64	88726	85892	81	1255	788	0	4444	4432	36	-203	577	0	0.459385
102371	96088	83	36777	33479	80	89114	83354	83	793	1181	7	4389	4347	33	-74	802	0	0.463432
202493	176757	97	90603	81932	91	278844	245096	97	2463	2394	29	13791	12060	69	-993	546	0	0.464444
94638	91616	82	35017	33562	77	69238	66705	79	728	888	0	3420	3441	30	28	763	0	0.465456
196687	149228	103	55052	42587	94	168004	124303	101	1490	952	0	7975	6047	48	158	849	0	0.468492
131382	122190	93	39328	36723	83	102711	96455	85	879	1033	5	5059	4689	36	1174	887	0	0.474563
210551	140259	120	73808	50737	102	170775	110970	107	1461	1275	11	8836	5950	53	522	654	0	0.47861
162118	139221	96	60866	53009	88	118143	97650	92	1908	1299	17	6082	5142	44	132	938	0	0.481646
142980	115834	93	48676	39434	88	99650	79867	91	2714	2090	25	5399	4359	41	-259	647	0	0.498848
158311	133219	96	50300	42434	90	125357	104561	96	1090	1642	21	7182	5589	46	-501	398	0	0.499859
247556	173141	121	90374	63745	103	196244	140265	107	2102	1648	18	9614	6974	55	420	577	0	0.516049
71715	72240	76	14673	14708	46	69214	67340	77	343	404	0	3432	3597	29	-39	549	0	0.528192
194437	169454	95	96935	86151	94	219586	190062	97	1781	1536	24	11220	10074	54	596	1186	9	0.535275
185987	136788	94	51112	36556	92	166331	118519	96	1072	1457	14	8350	6323	52	867	826	0	0.545393
204327	153228	97	67278	50772	95	171788	124745	99	1696	884	0	9274	6604	54	116	545	0	0.551464
276407	192866	109	106856	77710	107	229424	160013	109	3388	2334	31	12962	9145	70	244	532	0	0.561583
185677	137604	96	53099	39852	92	160377	116461	97	2302	1367	28	7766	5795	50	271	814	0	0.561583
287674	203580	114	119905	88275	110	233076	157628	115	2528	1909	32	12373	8622	60	691	1014	3	0.56563
192592	142866	103	82466	66330	97	212720	167834	101	1699	1818	20	11101	8821	58	451	1004	1	0.567654
187854	145521	98	51002	39267	93	164457	125557	100	1636	954	0	8657	6453	56	-338	403	0	0.568666
235388	176191	113	81061	61424	99	187356	142125	101	3402	2305	34	9082	6955	51	-242	758	0	0.57069
79381	80765	79	9247	9320	40	70227	70937	77	541	528	0	3504	3386	31	362	664	0	0.577773
192367	152935	100	73878	59719	95	181116	144477	99	672	994	0	9339	7737	49	183	946	0	0.590927
183741	136378	108	51018	38550	93	150819	109461	97	2100	1306	17	7885	5528	52	1053	784	0	0.638484
117116	98458	94	36774	31177	83	105424	86458	87	1108	790	0	5136	4489	41	219	1319	7	0.645567
156154	119484	93	48474	36856	89	121373	89019	93	1542	1203	10	6278	4584	47	1997	1153	12	0.646579
81262	82129	77	14248	14102	47	66319	65606	78	209	451	0	3496	3205	32	425	1244	8	0.650627
100315	96516	81	30544	28112	78	94135	87728	84	893	619	0	5183	4877	37	-105	284	0	0.670864
84190	80166	81	28644	27203	77	72297	68082	80	834	646	0	3579	3489	29	940	1082	4	0.6739
151509	112987	96	51528	38353	91	129169	94219	94	1287	1024	3	7000	5051	46	291	580	0	0.683006
99203	93597	84	31418	30119	78	85474	80348	81	1217	1051	8	4298	4007	34	-429	356	0	0.690089
64301	66504	75	19334	19389	55	55441	54484	74	83	401	0	2558	2429	24	1300	1382	9	0.708303
178612	155221	91	50056	43683	88	154512	132912	93	980	1286	11	7799	6545	46	-107	794	0	0.710327
116613	100450	86	39401	33460	83	104259	88571	87	862	846	0	5195	4317	38	779	919	0	0.711338
183218	135698	112	60902	45633	94	147091	110393	97	1460	1155	20	7389	5967	47	-146	536	0	0.725505
223096	177172	103	69074	54459	99	204942	161654	105	2231	1758	28	10965	8510	59	759	877	0	0.731576
289657	199333	114	75975	53344	111	245405	170251	117	3028	1907	33	12879	8752	66	323	635	0	0.732588
165479	147783	88	82052	73752	89	277743	253963	94	3387	3190	30	14856	13273	62	-298	582	0	0.733599
157943	124829	95	52995	41501	91	131417	103393	94	572	726	0	6782	5027	45	1805	848	0	0.741694
158277	122944	95	57166	44904	90	112658	87859	93	1286	910	0	5923	4411	44	1456	1040	3	0.74473
144040	115055	94	38749	30674	89	116658	90074	93	1398	1148	9	5718	4312	43	-566	451	0	0.746754
131557	113719	90	41493	35463	87	117869	99682	90	351	719	0	6083	5240	45	459	734	0	0.747765
140008	117486	96	36109	29850	85	109003	91128	90	1928	1098	12	5887	4939	41	-31	435	0	0.748777
174064	132255	104	45360	34298	93	132774	97562	97	1185	1225	16	6607	5107	46	-720	232	0	0.749789
105756	100340	84	33990	31886	78	87444	82941	81	932	733	0	4226	3846	35	1173	842	0	0.754848
170353	138900	91	53649	42513	89	139712	110681	92	1985	1743	23	6599	5410	45	446	648	0	0.780145
176690	150711	95	79243	69102	91	196990	166124	94	1747	1480	23	10607	9034	58	646	1083	5	0.781157
166064	133843	92	49800	38660	89	140928	110585	93	2046	1179	14	8457	6217	52	326	837	0	0.782169
109512	111028	81	36952	36756	78	95087	90888	82	1946	1837	18	4455	4528	33	33	923	0	0.783181
131660	112147	89	43996	36341	85	113755	94445	89	1307	854	0	5834	4755	41	641	693	0	0.78824
118581	100869	88	40946	34703	86	99277	82988	90	1401	962	0	5128	4294	42	-617	663	0	0.790264
264828	226930	101	121789	105442	99	288154	247880	103	3113	2888	28	14447	12310	65	-40	600	0	0.791276
91566	92117	82	30464	29785	76	81968	78226	80	528	708	0	4157	4058	34	-234	610	0	0.793299
196335	153279	97	41551	30866	94	157503	120153	97	1504	1544	17	8403	6570	52	674	871	0	0.800382
207489	146812	106	77863	57269	98	157410	113132	101	2087	1885	24	8047	5537	52	861	839	0	0.802406
122989	99038	90	36717	29895	85	103814	83584	89	823	958	0	5343	4143	43	577	847	0	0.80443
199669	141497	100	67566	48396	95	173815	120922	101	2037	1449	22	9077	6269	55	-291	400	0	0.809489
72541	72052	81	23088	22657	65	62526	60785	76	487	802	0	3256	3161	28	-73	610	0	0.811513
74495	75821	72	19344	19090	54	68477	66556	78	85	427	0	3497	3261	29	605	742	0	0.814548
207103	164294	96	71091	57866	94	172787	135389	98	1981	1422	23	9008	6836	55	839	953	0	0.820619
130113	119961	86	37341	32208	85	110037	99377	88	1790	1547	14	6105	5377	45	1103	831	0	0.827703
208327	169096	102	62569	51010	93	205413	164468	98	1905	1153	11	10421	8099	57	121	872	0	0.829726
243613	189588	106	79650	63248	103	207658	160864	107	1393	1161	12	10175	8232	54	789	776	0	0.829726
213314	170203	98	82019	65556	95	190530	151389	97	2185	1211	11	9356	7166	53	440	564	0	0.829726
254971	201912	118	75474	59549	104	251957	200479	108	2536	1550	32	12765	10088	59	994	1082	7	0.854011
169150	132240	97	59731	48538	92	137096	106867	96	1648	1267	12	7585	5790	51	-381	694	0	0.860082
151306	115640	98	42597	31897	89	134145	102476	94	1004	697	0	6891	5022	50	1937	1330	9	0.867165
99518	96554	82	28787	27035	78	85777	80842	81	320	485	0	4487	4295	32	480	606	0	0.872224
141718	122800	94	56954	49402	86	93539	79466	89	1801	1474	15	5198	4242	44	12	834	0	0.877284
214128	174398	97	58261	47980	94	171782	137248	97	3594	3291	37	9105	7423	51	743	868	0	0.881331
174597	137580	96	52246	40131	92	138283	107151	95	1930	1306	13	7063	5304	48	1254	1228	14	0.889426
172477	138941	93	47788	39132	90	155638	125459	95	1390	1057	7	8061	6216	48	1881	1168	7	0.890438
166331	140176	97	48544	40080	90	131211	108866	93	2187	1453	23	6763	5757	44	480	741	0	0.89145
182624	139340	104	57314	42737	95	128022	96982	98	1865	1617	22	7261	5085	50	52	926	0	0.892462
139979	128580	89	53285	48701	85	113483	102872	90	1224	1165	7	6545	5381	41	593	1086	4	0.896509
119138	107108	92	38194	34426	82	104580	92910	88	1073	725	0	5247	4570	40	-437	525	0	0.906628
124142	115516	85	30769	28356	80	96734	90037	85	1235	972	0	5132	4369	39	138	512	0	0.912699
208204	148936	101	53160	36671	97	162184	114494	103	1960	1230	23	8180	5960	51	175	776	0	0.928889
228699	174379	117	56655	43562	100	195766	144248	117	2836	1488	28	10032	7024	58	527	647	0	0.928889
148382	136269	86	50797	44968	84	128226	114303	88	2584	2021	30	6338	5436	42	1489	972	0	0.9299
210064	180699	101	78739	68755	93	244427	213992	96	2560	2530	23	12111	10804	62	1625	1144	8	0.9299
181224	147118	109	83091	72653	90	148495	117626	95	2304	1399	19	7328	5531	49	1047	823	0	0.932936
147058	136259	91	46594	42426	83	118301	107034	87	2429	2113	24	6348	5408	46	-404	1318	6	0.939007
193457	152035	105	48200	39013	94	163257	127919	101	2232	1553	26	7644	6141	49	1901	1433	22	0.940019
159930	122960	94	49215	37997	92	141264	107331	97	863	669	0	6917	5173	46	487	512	0	0.943055
180901	148021	95	49761	40255	89	153842	121627	96	1473	1531	17	7626	6335	47	-704	309	0	0.94609
113478	101842	89	35429	30900	82	104026	91664	87	1450	1038	5	5099	4347	39	-116	726	0	0.95115
149184	119843	93	44042	35510	87	126740	99768	92	1513	972	0	6159	4921	45	46	781	0	0.952161
141911	122079	89	34734	29313	83	122823	101675	90	782	611	0	6150	4973	43	-804	228	0	0.955197
174110	129992	96	51965	39074	93	138677	99646	98	1438	1097	11	6697	4642	49	172	568	0	0.960256
184399	137912	96	62134	45928	94	155757	114922	98	2251	1297	16	7998	5623	50	245	705	0	0.965316
85112	81488	80	27077	26116	77	71868	69180	81	594	749	0	3727	3353	36	171	474	0	0.969363
119732	107318	90	39921	35056	83	112129	97908	86	1125	1253	11	5735	5045	41	792	1158	5	0.970375
236519	186575	111	70444	55796	97	200060	156602	101	2034	1808	21	10406	8260	55	341	969	0	0.971387
164307	133807	91	47666	38800	88	128511	101487	92	1522	1062	6	6630	5043	45	121	805	0	0.971387
208887	165673	102	86894	70373	96	231779	181699	101	1902	1853	24	11481	9517	59	-558	1186	6	0.980494
169528	128561	95	55433	42946	93	135211	100380	97	1807	1029	5	6712	4918	46	-1028	257	0	0.991624
156339	139684	97	38378	33813	85	122470	106125	90	1524	1480	16	6050	5756	40	-377	259	0	0.995671
137857	113250	90	47464	38870	88	115234	92084	91	1528	1009	2	6088	4431	44	-659	498	0	0.996683
176535	138169	109	56112	43950	91	156236	120279	96	1841	1433	17	7858	6265	53	815	1461	9	1.00073
101561	97254	84	30442	29182	77	82251	78772	81	1309	1188	8	4519	4269	34	350	1393	10	1.00377
138637	108676	96	40935	32443	87	122505	96063	91	2432	2107	24	6409	5090	46	1235	978	0	1.00579
293126	198198	122	93619	61869	117	256350	172462	120	2728	1993	32	13419	9019	62	-933	386	0	1.00579
118935	104832	84	35198	29342	83	110255	92614	87	1154	980	0	5577	4645	41	-119	489	0	1.01996
97065	92878	83	38555	36194	79	86164	79499	81	1889	1044	5	4342	4403	35	911	891	0	1.02502
206910	162587	110	57757	44763	95	156331	120466	100	2127	1327	33	8169	6408	48	520	956	0	1.0321
74621	78179	75	26381	26178	73	66838	65824	77	688	780	0	3292	3172	29	-889	105	0	1.0321
210201	164225	97	76375	60058	94	151633	121832	96	2297	1552	29	8198	6260	56	-107	626	0	1.03615
323627	228446	129	111637	83457	129	367928	278322	133	6002	3581	52	18641	13949	80	994	1725	11	1.04121
219826	181448	109	64725	49289	95	173476	142175	98	4038	2988	37	8864	7323	50	828	870	0	1.04323
192992	156578	100	55438	45353	95	169304	135570	99	4326	3210	43	8965	7263	51	819	851	0	1.05132
195896	161086	95	42844	34065	93	155171	120787	97	5648	5102	37	8459	6469	49	1255	924	0	1.05436
93949	91073	82	29139	28573	78	70190	68230	81	773	507	0	3818	3513	32	330	645	0	1.07257
159624	123635	107	45431	35294	90	145597	109953	94	819	887	0	7147	5301	50	-562	350	0	1.08067
106695	101021	83	30328	27252	81	92266	83003	84	843	678	0	5105	4479	37	-306	705	0	1.08876
135420	117773	93	58883	52323	87	109247	94676	88	1762	1196	11	5646	4835	42	-721	522	0	1.08876
172270	130961	98	55746	42774	95	143810	109603	99	1692	1264	10	7389	5919	49	-554	494	0	1.09483
178411	137028	103	64733	50776	93	136999	102904	97	1311	1416	14	6934	5186	44	-279	531	0	1.10091
254890	163863	108	85014	56011	104	200916	131039	108	1918	1297	14	10380	6965	62	1410	1496	6	1.10091
123058	114435	84	42728	38248	81	111017	100164	86	498	678	0	5608	5064	40	-7	440	0	1.10495
112559	101331	94	37220	33217	80	87883	79775	84	1199	1106	10	4693	4083	36	1530	1454	15	1.11204
221053	148098	106	60143	39442	99	191610	130529	105	2874	1590	29	9408	6455	53	200	703	0	1.12114
158789	121124	93	50349	37858	91	133226	101983	95	1411	948	0	6949	5119	46	182	728	0	1.14543
211960	168001	97	71945	58314	96	238588	197092	101	4288	3463	36	12254	9721	64	861	997	0	1.14644
108602	102895	84	32348	29204	82	96098	88043	85	1140	1110	8	4673	4170	37	14	620	0	1.14846
121499	102516	86	34778	28170	85	102112	80976	89	1084	1117	9	5176	4236	41	543	888	0	1.14846
242534	191602	102	102963	78957	102	227170	176425	104	2689	1671	28	11725	9165	61	1185	1241	11	1.14947
125020	118334	86	27209	26106	80	108158	103158	85	1831	1183	10	5553	5258	40	-225	579	0	1.15656
197874	143543	98	60251	43188	95	164757	119047	99	1436	1407	23	8112	6033	49	-210	713	0	1.15757
146654	118048	92	59019	48866	91	113882	91917	92	1044	1309	11	5732	4549	43	481	1185	6	1.15858
107224	99165	88	36878	32695	82	90897	80564	88	105	533	0	4582	3990	39	1161	1158	8	1.15858
300207	221664	121	131903	102137	112	255315	199260	118	11616	9564	65	14913	11173	67	6988	8479	35	1.16465
163419	131280	98	50736	40996	90	130397	99029	95	1659	1458	22	6574	5368	47	-458	140	0	1.16566
225208	164900	109	62632	45596	104	192232	136425	109	1739	1477	21	9573	6929	55	-424	616	0	1.17983
245577	173009	120	81643	60856	101	182117	126584	105	4809	3829	40	9330	6915	56	-288	666	0	1.1859
274101	176674	110	130335	89115	107	295562	204154	113	2469	1847	35	15501	10856	67	1782	1642	23	1.18691
233351	191254	97	65082	54722	94	206679	168278	100	2312	1510	28	10534	8302	59	696	716	0	1.18793
161595	130583	99	43613	34611	88	131932	104593	92	1358	1410	14	6837	5484	46	98	1111	4	1.18894
84048	85271	76	28976	28215	75	76761	74625	79	489	594	0	4055	3842	33	-175	210	0	1.19096
124919	118164	85	46576	42953	81	99341	91318	85	1746	1646	22	5092	4741	37	334	759	0	1.20209
262476	209532	112	115419	92853	109	295543	235958	114	3562	3008	34	15610	12213	70	871	738	0	1.21019
165144	125873	108	54234	41065	93	141543	106947	97	1196	1388	12	7324	5403	48	-674	353	0	1.2112
117762	110137	87	36600	34085	80	88563	83555	83	1014	735	0	4595	4312	34	178	701	0	1.21221
179159	150985	96	56603	46689	91	100342	81649	95	2884	2654	26	5146	4210	41	679	939	0	1.21727
67549	68541	77	21282	21357	54	54857	53670	76	107	378	0	2304	2560	25	98	577	0	1.21727
230040	162284	118	68040	50049	107	186287	130870	111	2914	1741	26	8873	6254	53	1032	1022	3	1.22739
169641	135162	100	57355	46015	90	153344	121715	94	999	1294	15	7308	5972	49	146	597	0	1.22739
295319	227152	123	106514	86061	119	283609	223623	122	3359	2854	34	14294	10886	64	528	1058	11	1.23245
193863	142476	104	61699	44971	95	155263	113753	99	1283	1151	9	7578	6031	46	611	715	0	1.23447
243159	173035	101	75691	53896	98	212323	149384	102	2187	1730	21	10646	7279	66	802	1116	5	1.24054
160170	122022	94	49584	37758	91	135616	104754	93	1551	1161	18	7279	5813	47	479	502	0	1.24762
161119	126927	91	44818	34756	89	147936	112518	93	1832	1607	15	7499	5509	49	231	1028	3	1.24965
106931	91943	84	33765	28147	83	96682	79503	86	1408	776	0	4954	4034	39	611	795	0	1.25572
211826	160241	102	62166	47401	96	176650	131765	101	1933	1523	22	9135	6749	60	1562	1122	7	1.25572
127059	103609	87	41151	33561	86	111425	90353	91	764	1168	9	5670	4613	42	2112	1540	20	1.26078
144341	117303	90	49228	40255	89	126169	99786	92	1270	803	0	6249	5088	43	1406	1057	4	1.26887
169091	140137	104	41355	33401	93	122613	102857	97	1975	1333	18	6503	5478	43	-94	401	0	1.26989
130157	105163	90	37453	29537	86	106890	85409	90	378	418	0	5752	4544	43	-323	749	0	1.27697
197171	148364	104	58909	44152	96	156651	118579	101	2244	2026	25	7764	5907	51	1455	1013	2	1.27899
123409	122390	82	40898	40020	79	78677	75328	81	1488	1464	12	3941	3705	32	572	886	0	1.28
208727	162655	114	39532	31658	93	169057	132156	100	1901	1924	24	8185	6265	49	558	867	0	1.28506
143613	116372	101	46866	37665	88	116541	93292	92	1767	1034	5	5953	4701	41	2269	1176	18	1.28608
86473	84715	78	19240	19286	52	72346	71729	77	1008	862	0	3917	4022	30	56	1320	4	1.28709
301196	242525	119	112491	92177	117	349059	282883	120	3684	3254	33	17333	13757	70	-71	795	0	1.29012
157555	125444	93	49393	40072	88	134117	103724	92	1167	1355	12	7053	5590	46	1995	1282	17	1.29113
113631	108903	84	31221	30533	78	102988	98434	83	1335	936	0	5489	5035	37	-1364	139	0	1.29619
263565	205038	102	102196	79395	101	273015	211519	105	3576	3061	40	14505	11704	64	328	757	0	1.29923
156669	117765	94	48114	36209	91	120947	91709	94	720	960	0	5913	4816	44	1679	1375	9	1.30732
88171	88123	77	19038	18838	52	83012	81255	78	1702	1619	19	4373	4250	35	807	1230	8	1.31137
108506	97599	86	35027	30450	80	96720	84612	84	1484	1328	12	4770	4182	37	529	1171	6	1.31947
110476	101873	86	37379	33475	82	109130	98781	87	950	871	0	5779	5121	43	805	825	0	1.3306
103367	91442	90	33958	29541	82	88495	77310	84	1584	1255	20	4490	3651	39	-402	731	0	1.34173
320568	246340	136	145924	112998	131	379495	292915	135	4926	3062	41	19263	14365	75	928	863	0	1.34476
166621	133659	106	47483	38391	91	131188	107135	95	1394	865	0	6606	5378	46	95	941	0	1.34679
150510	121496	91	38455	30632	87	132324	103153	93	1131	1148	9	7201	5626	49	1048	1253	8	1.34881
86048	84982	79	21484	21398	57	70018	69064	78	117	683	0	3618	3921	30	189	664	0	1.34982
120629	103683	89	35299	29881	85	96146	79691	89	1251	1200	11	4879	4236	37	362	699	0	1.34982
113016	103787	91	37596	34219	79	96072	87764	83	1181	1017	5	4858	4430	37	-216	390	0	1.35286
239417	175792	111	79215	57555	105	212944	157012	109	2658	1781	28	10310	7646	57	-475	330	0	1.35387
210857	174147	100	57918	49660	92	193887	160238	97	3038	2366	24	9623	8600	50	-642	1213	6	1.36399
133692	119995	97	44738	40345	86	103714	91780	89	2820	2220	24	5235	4439	38	483	820	0	1.365
241403	168617	104	64276	45459	101	207254	140053	105	2437	1922	34	10860	7054	60	649	776	0	1.36601
84516	83746	78	17059	16818	51	76366	73153	79	597	527	0	4038	4040	33	438	956	0	1.37208
183835	143646	112	44800	33512	95	137284	102972	112	1914	1558	17	6841	5013	44	136	486	0	1.37208
229073	156479	102	71757	48740	101	191811	130032	105	2388	1322	18	10072	6881	60	-355	466	0	1.37613
202958	169364	96	69142	57644	93	225060	186540	98	2304	2066	25	11244	9369	57	452	795	0	1.38119
233411	179461	106	74941	55669	103	287093	216461	109	3937	2254	37	14429	10969	64	1248	1437	13	1.38524
159020	120869	96	46868	34891	91	131043	97739	94	1311	1170	9	6631	4775	44	1514	1520	15	1.38625
187124	138526	113	108657	90592	97	254089	204696	101	3027	2315	30	12872	10382	61	409	661	0	1.38726
128939	112087	95	41996	36480	85	108420	94962	89	831	1060	5	5717	4933	41	1146	1115	7	1.3903
123914	107786	92	36738	31557	82	93296	79634	86	1536	962	0	4765	3979	39	720	597	0	1.40042
132521	124645	92	52875	49179	84	101207	93086	87	1648	1460	20	5294	4838	40	443	966	0	1.40143
107379	95791	86	34254	30686	80	95617	86126	85	745	936	0	4330	4041	35	562	1725	10	1.40244
125486	104100	90	40074	33713	85	103262	85269	88	1034	711	0	5533	4533	42	1251	1297	13	1.40345
160599	133938	89	49590	41614	87	146139	121257	92	2236	1860	26	7740	6520	49	401	1330	8	1.40446
163325	130019	92	45524	36261	90	136624	105981	94	1615	1485	19	7166	5492	49	-53	547	0	1.40446
123185	96543	96	42284	33613	88	108911	83780	91	1203	834	0	4926	3768	41	69	569	0	1.40548
120586	100347	88	35910	29110	86	114345	92575	91	812	662	0	6057	4720	44	1381	1587	10	1.40649
87997	85641	80	16354	16178	49	76904	74349	80	60	837	0	3801	3877	32	401	705	0	1.4075
257894	177619	115	59684	39901	105	192362	133969	111	2946	1745	25	8891	6115	56	1010	1577	10	1.40851
91204	86382	85	29374	27465	78	66982	62906	81	772	811	0	3485	3263	30	810	1479	12	1.40851
98804	95556	82	30442	29390	78	78498	75084	83	138	898	0	3703	3737	32	-10	434	0	1.41863
66873	66651	76	22120	21903	59	51332	50902	76	912	692	0	2604	2814	25	28	437	0	1.42571
270011	193484	113	70216	53744	104	198368	136416	110	3304	2620	40	10351	7459	60	-617	547	0	1.42672
124669	107513	89	42047	36205	85	100730	84032	88	783	744	0	4678	3751	37	223	932	0	1.43178
100563	94293	84	33181	30101	81	89964	81757	84	948	877	0	4008	3926	34	360	985	0	1.43381
203230	157230	100	40962	30984	96	161140	122898	100	2503	1917	25	7824	5875	49	-108	747	0	1.43482
124257	115739	85	42398	38718	84	100537	91206	87	1617	1280	10	5193	4676	36	-570	288	0	1.43684
99695	91991	82	37488	33599	80	85682	76480	83	1370	837	0	4856	4068	38	-125	337	0	1.43684
227059	170934	115	84360	66965	100	160312	120345	103	1599	1372	14	8393	6145	49	1549	1467	10	1.43887
119147	101312	86	33459	28007	83	101141	86145	88	1679	1065	7	4518	4031	36	667	1308	11	1.4419
256398	193148	121	84606	61692	107	256321	203260	111	3107	1953	36	13343	10612	61	1465	1111	5	1.44393
83193	81508	78	29403	27652	76	76054	71493	79	-50	382	0	3754	3169	33	-395	375	0	1.44696
120048	102292	89	38730	32489	85	103158	87288	89	983	969	0	5616	4211	46	-1382	107	0	1.44899
173464	141949	97	83529	71376	91	258296	215874	97	2071	1564	20	12175	10005	61	-170	528	0	1.45101
147227	120273	94	51087	41040	88	108961	86591	91	2066	1877	24	5776	4733	45	372	604	0	1.45506
103872	93925	85	29924	26692	80	88887	79615	84	942	1009	1	4599	3783	37	363	855	0	1.45809
72365	72887	76	15819	15862	48	64662	64384	78	578	599	0	3528	3165	30	-152	565	0	1.4591
177186	141835	92	47664	37126	91	189160	152010	97	2426	1745	26	9725	8057	51	184	552	0	1.46012
185718	143221	107	54642	42453	94	157347	119623	99	1080	1047	9	7228	5861	51	287	657	0	1.46113
84785	82923	78	29667	28132	76	75017	69560	80	1238	763	0	3475	3478	30	379	737	0	1.46214
105867	93181	89	36725	31754	82	86112	75036	84	1097	745	0	4450	3874	36	-973	854	0	1.46214
89498	88008	90	10911	11062	42	80964	78697	80	778	671	0	4290	4341	34	294	1081	5	1.46214
236437	169899	116	64884	46053	109	186260	134338	114	2938	2584	34	9240	6561	57	1636	1439	13	1.46416
115826	101989	101	32929	28665	84	99887	87941	88	1137	1075	6	5204	4467	35	426	1249	7	1.47529
174680	133978	108	52348	40091	91	146162	108527	96	940	955	0	7527	5448	51	-357	761	0	1.47529
96945	94767	81	27799	25479	77	79523	74804	81	690	906	0	4507	4315	35	-1	478	0	1.47732
196218	150298	98	64611	50056	94	151160	115148	97	2126	1416	19	8140	6015	51	211	1027	3	1.48238
76011	76822	80	26254	26434	74	59264	58104	77	211	402	0	3522	3299	31	187	1191	6	1.49047
224646	169014	102	62024	46401	96	179476	133201	100	2060	971	0	9607	6940	54	690	1212	8	1.49148
202019	150505	100	57935	44597	97	168577	124486	102	845	1114	8	8312	6263	47	910	826	0	1.49553
94832	90990	81	32020	29888	78	85142	79571	81	805	997	0	4247	3954	37	-467	985	0	1.5016
68594	68843	77	14316	14398	45	64347	63128	77	756	524	0	3182	3108	31	41	1004	2	1.50767
287227	195679	115	90026	61735	111	227571	154103	116	2181	1751	26	12110	7914	58	847	1462	8	1.50767
145681	117808	97	53635	43680	89	114002	91492	94	795	823	0	5722	4422	45	652	926	0	1.51273
140560	108654	96	41957	32796	89	123361	95260	95	1508	999	0	6114	4575	43	310	1130	5	1.51273
174226	140121	96	59519	48297	92	136751	109304	96	1856	1376	21	6547	5542	47	1372	985	0	1.51476
169922	136331	110	59159	47960	92	133752	107832	95	782	1252	13	7333	5443	46	396	726	0	1.51577
210790	156007	103	63224	45547	101	161906	122829	103	3178	2629	33	8250	6501	53	97	996	0	1.51779
97392	91884	83	37946	36295	79	77504	72452	82	1414	833	0	3131	3072	30	-144	556	0	1.51982
141041	115525	88	41765	33504	86	120666	97221	90	1493	1193	14	6117	4815	45	969	1388	14	1.52083
196076	148982	103	52352	39812	96	149754	111846	101	1534	1126	6	8399	6486	56	661	1288	3	1.52791
109878	93327	88	37986	32182	83	94382	78508	88	896	772	0	4612	3755	38	-5	527	0	1.52892
113365	106694	83	46067	43478	80	87669	80495	82	2665	2077	20	4461	4077	34	318	704	0	1.53095
254212	212539	99	142263	122545	101	388456	326132	105	4562	3438	51	19311	16338	74	1685	1213	21	1.53702
321500	236760	118	96406	73405	112	305615	221589	117	12102	9254	62	16088	11860	68	-8	1083	5	1.54511
299420	209379	114	106554	77057	109	297030	219017	114	2868	2226	39	15455	11127	71	151	917	0	1.54511
274755	178212	118	82604	53675	114	239811	158203	119	3036	2276	33	12329	8568	59	-251	731	0	1.54511
74832	76328	75	17896	17557	52	66975	64752	78	842	1057	5	3164	3479	28	20	927	0	1.54916
245628	179496	104	66126	48426	102	208153	153430	107	2279	2422	33	10952	7764	63	-170	653	0	1.55422
89628	89130	81	21913	20952	60	81952	78410	80	518	932	0	4101	4279	32	530	755	0	1.56333
190718	148280	98	85803	70849	96	146612	110300	97	1775	1289	23	7309	5640	46	677	878	0	1.56434
172807	131647	98	54923	42299	91	152073	113308	95	1564	1241	16	8008	5796	51	169	629	0	1.56434
275328	184903	120	82090	58366	112	234184	153140	118	3376	1826	32	12461	8145	72	742	1002	1	1.56535
160913	132699	99	53176	44463	89	113033	89659	93	2391	1907	21	6051	4820	42	408	1070	4	1.56737
203336	159046	100	46854	36454	94	168097	129482	99	1229	909	0	8927	6798	52	290	826	0	1.57749
208469	148923	110	64673	45969	99	159828	114539	104	1553	1004	2	8305	6141	48	1219	1050	5	1.5785
94313	94541	78	24955	23475	66	77556	73599	82	831	728	0	3497	3500	31	-15	549	0	1.58559
162645	136948	90	75152	64310	90	212417	176225	95	2047	1291	25	11181	8951	56	455	1142	6	1.58862
175572	136292	95	57682	45344	92	128392	95162	96	2554	1693	21	6898	5026	50	252	710	0	1.59166
318440	234990	115	227630	167812	117	508155	378482	119	4909	4278	38	26060	19490	109	127	703	0	1.6038
96287	87442	83	29433	25862	81	76681	69437	83	818	1322	9	4162	3763	36	-687	90	0	1.60481
98814	95253	84	22468	21783	59	86352	81449	82	1225	1293	11	4306	4200	32	306	780	0	1.60987
163171	127203	110	45969	36496	91	130870	101594	95	2114	1639	20	7229	5303	49	168	1012	2	1.61594
217553	188557	101	100684	89873	96	224069	194633	99	2521	2170	28	11603	9747	56	-575	495	0	1.61594
102330	98047	93	30479	28685	79	83604	77608	81	301	477	0	4725	4090	34	-220	309	0	1.61797
160865	140555	99	56379	48915	88	133721	118011	90	2377	2191	23	7515	6340	48	-192	509	0	1.61999
78175	76735	78	24951	24432	71	67628	66275	78	957	802	0	3588	3264	33	-95	729	0	1.62303
151563	122928	94	44094	34795	88	121862	94890	93	1264	1031	4	6126	4637	48	432	678	0	1.62303
238051	189022	98	127525	107187	99	339598	279031	104	4519	3185	38	16864	14366	64	-64	445	0	1.62808
192271	151713	98	43970	32362	93	153097	119628	97	1823	1308	14	7855	6038	48	298	769	0	1.63416
99769	94712	81	33300	30417	78	101961	94156	82	1479	933	0	5294	4440	42	1510	1344	17	1.63517
64029	63861	74	15722	15546	48	56320	54353	76	39	516	0	2898	2648	29	-399	881	0	1.63922
124480	102178	101	42723	35125	85	107654	89120	89	828	697	0	5096	4359	41	866	961	0	1.64023
183415	144047	104	53144	42086	92	155743	121111	98	2407	2182	32	7666	6042	49	-834	309	0	1.64427
164153	131540	92	55033	43467	91	120898	93948	93	1941	1368	15	6580	5046	48	364	854	0	1.64529
186789	147845	97	55168	43942	93	153232	120221	98	2337	1919	31	8076	6082	49	1170	1012	2	1.6463
141653	119353	90	48201	40453	88	124298	105017	91	949	638	0	6555	5443	43	957	694	0	1.65439
120826	100885	101	39770	32865	84	105540	87802	88	1516	1044	10	5133	4293	40	-412	677	0	1.65541
192453	145284	97	55047	41928	95	163794	120055	98	2371	1766	21	8648	6158	51	77	402	0	1.65642
198419	147537	99	63958	46781	97	151606	107349	102	2743	1541	26	7701	5701	50	-257	588	0	1.66654
131201	105008	93	44622	35685	87	106871	83974	90	156	663	0	4989	4340	38	147	634	0	1.66755
318567	239899	122	157642	123763	120	391898	311360	125	7069	5993	47	20165	15628	77	-497	817	0	1.67362
114289	104723	84	36053	31495	81	98701	87724	86	763	703	0	5045	4229	38	-793	291	0	1.67665
106632	94480	89	35919	31266	83	96478	84700	86	1812	1236	14	4686	4125	38	2082	1423	19	1.68171
136172	106338	92	42312	33089	87	119483	92210	91	1639	1013	4	6247	4649	47	-445	393	0	1.68171
161026	121935	95	54189	41507	91	127874	94500	94	1611	852	0	6478	4814	48	345	973	0	1.68475
113193	93969	88	36426	29842	83	93604	74759	88	817	616	0	5151	4286	39	-1321	301	0	1.68677
70395	71108	77	21017	21262	56	59188	59586	77	353	487	0	2907	2990	27	172	978	0	1.68778
106961	93942	85	35668	30621	82	95275	81999	86	875	894	0	4727	3977	40	21	873	0	1.69284
86772	85399	82	22404	21886	58	79268	75733	80	211	866	0	4203	4018	31	1677	1374	9	1.69284
178854	137001	106	55348	42806	95	158693	120866	99	846	1105	7	7762	5796	48	503	1347	10	1.70499
54088	53922	75	12938	13080	44	45507	45565	74	889	825	0	2796	2373	29	100	684	0	1.70499
124500	104672	85	45402	37751	86	108847	89766	90	1340	926	0	5848	5045	41	1496	1489	11	1.70802
216416	157442	101	56776	39704	98	162206	116184	101	3421	2435	36	7991	5598	51	-460	581	0	1.71409
198380	156533	98	59129	46929	92	166978	128995	98	2361	1651	24	8460	6427	50	-1001	190	0	1.71612
204579	145282	100	60699	43879	97	165348	116138	102	2413	1491	28	8214	6021	49	-619	656	0	1.71713
180345	133691	98	56050	41370	95	141365	103229	100	1337	954	0	6771	4897	48	-57	1131	6	1.71713
231465	175337	104	60400	46052	99	198155	150213	104	1669	1387	24	10123	7904	51	1060	1170	6	1.72016
244658	186298	107	87974	67749	105	200331	146605	109	2017	1777	22	11109	8127	63	-185	582	0	1.72118
84930	83726	85	29169	28547	77	70202	68425	81	154	295	0	3448	3618	29	1253	1667	7	1.7232
148913	122830	91	49424	40292	88	116677	93185	91	1527	1345	15	6386	4994	42	-387	1212	6	1.72725
302326	243483	116	118982	96509	115	433420	350179	118	3953	2849	44	21943	17633	82	1394	1101	13	1.73635
235008	171971	118	89424	68646	101	185147	130000	102	4127	2725	37	9864	7330	52	-879	235	0	1.7404
111385	104003	98	33155	29929	79	96827	88876	84	777	1274	11	4969	4586	36	-301	716	0	1.7485
115328	108149	87	35431	32512	80	90748	83545	83	723	786	0	4455	4001	35	109	1042	4	1.75153
91113	88888	79	26465	25018	76	83068	78614	80	956	843	0	3774	3706	33	558	817	0	1.75254
170883	138849	99	53071	43443	91	136296	111275	95	965	1128	10	6758	5410	47	-205	622	0	1.75963
126383	103984	86	41103	33521	86	110059	89374	92	-232	277	0	5701	4556	43	107	939	0	1.77683
138759	109354	91	45907	36443	88	121214	97757	91	1441	1131	7	6129	4914	42	261	730	0	1.77784
99691	93743	85	29331	26457	80	92220	84507	83	629	889	0	4976	4220	39	640	680	0	1.78189
159849	122911	96	44879	34283	91	130551	102944	95	1635	986	0	6209	5126	45	-210	463	0	1.7829
161715	127492	101	54333	43756	90	125168	96565	94	1547	817	0	6546	4828	48	739	1569	12	1.78492
81025	80132	77	18693	18766	52	71527	69241	79	1151	1057	5	3583	3339	32	489	679	0	1.78796
195567	146353	100	55056	41528	94	156396	116306	98	2121	1164	11	7393	5688	46	-331	509	0	1.79302
159653	122820	96	50392	38999	92	127056	94274	94	350	1027	4	6454	4752	48	347	929	0	1.79403
274984	184806	113	90899	62057	107	277284	191204	112	5425	3592	43	14152	9912	68	429	950	0	1.81224
165221	141971	99	56572	48535	91	130371	110134	94	311	848	0	6506	5706	42	101	602	0	1.82034
86425	84785	83	28474	28418	75	76687	75062	79	1207	690	0	4015	3875	33	-795	112	0	1.82439
166141	128820	99	45404	34539	93	139919	110801	97	1129	862	0	7139	5561	47	654	456	0	1.83046
77635	77942	79	30188	30552	74	62177	61873	77	230	517	0	3306	3327	30	869	790	0	1.8345
97218	84491	84	31101	26825	82	87178	75295	85	757	720	0	4330	3778	36	-128	312	0	1.84058
124009	121573	83	30863	30177	80	96124	92448	85	1795	983	0	4561	4569	36	-14	834	0	1.84462
162590	124234	95	53250	41252	90	108503	81275	95	956	764	0	5727	4310	47	2002	1198	15	1.84968
72218	72165	78	26760	26887	74	61711	60964	79	611	536	0	2594	2945	26	4	518	0	1.85171
195425	146947	97	61022	45491	93	150696	109017	98	1209	860	0	7741	5931	46	216	785	0	1.85171
114708	97825	88	40213	33509	84	96761	79355	87	668	876	0	5007	4127	39	260	768	0	1.8598
238092	182352	105	143111	119895	102	291142	238163	110	8571	6977	46	15434	12871	68	1882	1379	11	1.86284
194091	168991	103	77080	68282	88	195508	169792	93	1602	1684	20	10121	8439	56	419	1439	8	1.87093
163941	124768	97	49792	38758	89	139569	105728	96	1089	916	0	7187	5361	48	778	1051	6	1.87599
162376	126063	94	52623	41878	89	131644	98884	93	1354	1431	18	6906	5291	48	689	1837	12	1.87599
161843	125257	94	40967	31614	91	134156	99567	94	1757	1064	7	6631	5029	46	-114	511	0	1.87801
255237	182492	115	71254	50846	102	211569	149804	106	3364	2010	33	10609	7521	61	172	920	0	1.87903
169114	135390	103	50352	39589	90	136685	107482	95	1415	1128	8	7091	5343	48	-425	539	0	1.88409
188061	142196	115	61245	47711	97	132671	100322	101	1076	1057	6	6832	5010	47	-858	599	0	1.88611
200464	156990	101	64002	50280	93	168466	126903	99	1053	1314	14	8954	6694	53	760	1031	3	1.88813
139150	125262	103	50034	44029	86	117686	102437	90	1747	1053	10	6475	5529	43	136	774	0	1.89016
228180	192280	103	133992	118115	98	282615	242153	101	4173	3668	34	14144	12300	64	1045	1128	12	1.89218
87999	84345	94	27478	26434	75	68321	65581	79	1318	996	0	3991	3455	38	-141	515	0	1.8942
139513	113286	89	39274	31257	87	107976	86761	91	873	855	0	5632	4907	41	-885	523	0	1.89522
192419	142395	96	63006	46847	94	148816	106768	96	2285	1699	28	7723	5455	53	1922	1329	10	1.89522
63382	63455	79	13623	13697	46	52813	51549	75	242	610	0	2711	2611	28	-239	347	0	1.89926
222716	170157	101	81578	62893	100	197966	150050	105	2094	1596	18	10552	7821	58	709	550	0	1.9023
178092	149946	97	82616	71115	91	208252	179162	96	1785	1839	17	10688	9012	55	-165	905	0	1.90331
122632	100573	89	41743	34249	85	101654	82950	88	1324	997	0	5159	4145	42	-325	497	0	1.90331
63708	59657	90	23574	21635	90	55589	49315	90	334	579	0	2490	2564	24	-35	942	0	1.90331
226077	179619	100	119362	96221	100	229284	178149	102	3225	2179	41	12812	9606	60	1448	1867	14	1.90837
122964	104908	86	30951	25850	77	110551	91636	89	1225	1133	9	5614	4331	45	129	882	0	1.90938
210432	165044	98	63957	50846	94	165181	127180	100	1862	1392	21	8542	6578	57	734	757	0	1.91343
162070	127621	96	50226	39827	94	125588	99122	97	1037	1432	16	6759	5257	45	713	1402	11	1.91444
167282	154418	89	45219	41159	85	133921	123147	91	3112	3170	32	7032	6353	44	861	694	0	1.91545
171017	130118	101	51261	39157	94	137284	101002	98	847	881	0	6762	5102	49	-205	664	0	1.91748
170681	131199	93	61444	47174	92	136532	104235	94	1297	826	0	7052	5213	50	-796	782	0	1.93569
79526	77609	79	17490	17255	52	71307	68910	78	669	664	0	3972	3468	35	544	1060	3	1.9367
345382	241656	135	82237	60735	133	300984	213981	136	4752	2873	43	15963	11100	71	1744	1074	4	1.94783
102943	97177	97	29617	27496	79	87688	83501	83	1448	1071	6	4330	3920	35	37	695	0	1.94783
153446	139356	88	43881	38403	86	126064	110552	90	1735	1112	12	6630	5448	43	449	875	0	1.95289
160782	126827	94	58586	46961	92	132180	102111	95	1536	1184	13	7023	5135	51	156	302	0	1.95593
96320	93172	82	20096	20043	54	82547	78693	82	263	571	0	4256	3887	35	-548	768	0	1.95694
298847	227839	118	126957	101407	116	335702	263057	121	5298	4202	40	16860	12947	77	503	800	0	1.96605
189912	147594	97	65859	51221	95	149515	114084	98	2241	1527	18	8244	5862	52	-252	644	0	1.97111
133062	110434	93	41755	34546	88	115021	92833	92	1511	895	0	5871	5141	42	11	552	0	1.97212
212398	167879	99	63487	51721	95	182769	141356	100	2433	1881	34	9389	7209	52	151	477	0	1.98527
144815	120537	95	33660	26553	86	111267	91684	90	1633	1332	13	5895	4485	47	281	1024	1	1.98628
130162	120097	96	34941	32444	81	113563	103834	86	1735	1144	9	5414	5305	36	-996	211	0	1.99134
183262	134850	108	56315	41086	95	152606	110575	99	516	890	0	8140	5867	52	409	952	0	1.99438
254300	189732	103	72213	54328	101	224805	160810	108	4110	3160	38	11383	7992	55	1338	1009	1	1.99438
84739	83559	76	25998	24591	69	69820	66658	79	790	631	0	3825	3483	32	1559	1349	12	1.99944
80817	81174	81	15166	15345	46	73626	72663	80	195	525	0	3748	3878	28	219	1052	3	2.00349
112225	106764	85	33677	30366	80	92761	84077	84	1010	992	0	4802	4164	37	78	749	0	2.0045
181834	138388	97	60735	47054	93	145035	109017	97	2501	1786	29	7499	5370	48	693	1034	3	2.01057
81627	79370	86	23831	23375	62	68667	65757	78	475	678	0	3538	3635	30	656	1316	8	2.01259
227545	174534	103	77878	59977	97	181390	135231	99	2966	2049	37	8911	6699	53	998	975	0	2.01866
122331	106921	89	29909	24858	82	95691	84035	88	1472	1203	9	4991	4360	37	-193	628	0	2.02069
152057	126479	98	35268	29170	86	117480	95897	93	834	745	0	6489	5114	45	688	1592	12	2.0217
352251	254294	141	174083	136149	137	451751	332098	143	7976	5562	53	23640	16895	88	-528	528	0	2.02575
78485	76640	79	26615	25540	75	59201	56322	78	1470	802	0	3052	2836	30	665	859	0	2.03182
185871	151597	98	49578	39488	90	136399	115450	96	2031	1725	19	7204	6248	52	893	1177	5	2.03283
121940	105000	87	47267	40925	85	93043	78072	88	1289	684	0	4881	3982	39	-194	749	0	2.03789
69075	69136	74	15447	15457	47	60781	60162	76	501	679	0	3310	3177	32	-60	686	0	2.03991
143152	113638	97	40828	31329	87	112948	89844	93	904	1077	10	5940	4676	42	-311	327	0	2.04295
82787	81474	83	20378	19693	60	72565	70513	78	751	830	0	3507	3402	30	-190	700	0	2.047
232115	192411	100	72548	60590	94	177519	142860	98	1739	1657	20	9840	7885	50	485	1429	9	2.04801
114327	105281	85	29252	26472	80	99919	91207	84	340	731	0	5052	4552	37	187	1142	5	2.05104
130693	121418	86	39527	35955	84	112938	103095	88	986	1643	15	5541	5590	40	1205	809	0	2.05509
157562	128755	91	49124	39393	89	133553	104842	93	1007	1133	6	6681	5235	46	86	1319	11	2.05813
156093	142278	98	50657	44653	88	133402	116328	92	1452	1325	13	6720	5565	45	4	579	0	2.06622
127109	116930	87	37750	34535	81	114150	104646	86	726	859	0	5615	5316	38	652	1479	8	2.06926
126639	106280	90	37336	30703	86	110177	90554	90	223	362	0	5096	3888	41	275	1077	3	2.07128
182429	142662	101	62335	48250	92	157743	120123	96	2341	1577	28	7340	5885	46	322	550	0	2.07229
239996	208676	108	113412	102174	99	325703	287783	103	3994	3158	38	16526	14312	68	1544	1233	13	2.07836
92465	92838	78	27072	26105	74	84666	81576	80	521	538	0	4248	4039	34	-611	951	0	2.0814
169221	123986	95	47099	34319	92	138188	101749	96	2235	1060	14	7190	4999	50	904	1178	6	2.08342
96781	88029	82	31179	27118	82	95628	84289	87	852	767	0	4443	4220	36	1814	1176	5	2.08545
96807	96467	80	25957	24524	75	81791	78380	80	803	735	0	3752	3348	32	644	890	0	2.09556
188844	144731	100	60387	44823	95	159771	123936	98	1635	952	0	8537	6356	52	-263	773	0	2.09658
154647	124980	94	40345	31799	88	115839	93402	92	1942	1794	21	5970	4730	44	946	1414	12	2.0986
229646	161606	113	70341	49390	104	182696	129758	110	2193	1151	20	10086	6890	59	1590	1005	1	2.10265
155955	122174	97	47313	37700	89	125648	98113	94	2193	1282	27	6528	5057	47	133	889	0	2.10366
138052	123552	87	38110	32625	84	108852	95401	90	1909	1281	14	5672	4869	41	158	936	0	2.10872
270155	210277	118	103573	80129	113	274823	213706	116	5404	4079	40	14985	11607	65	186	661	0	2.10872
121648	96721	91	39670	31577	86	107862	86131	90	346	601	0	5777	4252	42	670	1311	8	2.12288
242448	174474	112	99486	74799	103	273117	209267	109	3729	2723	35	13556	10727	64	867	1036	3	2.12491
150772	135414	89	36160	31732	84	113194	97890	89	1799	1291	21	6144	5045	42	1312	1196	8	2.12896
223031	152176	101	70389	48709	98	166802	115566	101	3303	2190	31	8480	5896	53	-920	759	0	2.13806
246924	208208	99	167980	142787	102	240747	191211	103	19271	16036	86	15271	12571	64	7018	6809	36	2.13907
242734	196374	110	99246	81511	108	281612	225483	115	2261	1943	32	14177	11479	71	724	932	0	2.15425
252408	187446	114	89549	64509	103	155895	110431	104	4735	3882	43	7743	5285	51	1162	1452	18	2.15729
167471	128268	98	79996	66586	91	249564	208364	97	3453	2644	34	12973	10674	62	-117	580	0	2.16134
259318	211809	102	92939	76054	102	279245	224023	108	2811	1718	27	14397	11310	73	1061	908	0	2.16538
168200	139029	91	61493	51764	89	167041	139638	93	1268	1150	8	8135	6964	46	-743	201	0	2.1755
195013	139860	104	63574	46981	97	153301	109838	101	1812	1589	19	7627	5353	49	-708	587	0	2.17955
242030	185753	106	89412	72008	102	244043	197318	105	2266	2160	24	12567	9954	59	405	920	0	2.18461
103281	99011	83	30805	27742	79	98157	88841	84	807	573	0	5077	4665	37	-410	612	0	2.18663
167548	132833	93	43975	35029	89	129206	102832	94	2165	1680	26	6449	5436	42	113	855	0	2.19169
287465	217200	113	97054	75319	109	300643	232997	115	3414	2350	35	15814	12262	78	211	670	0	2.19574
171223	133323	94	43451	33067	91	149512	113346	96	1986	1561	26	7762	5593	48	-993	447	0	2.19574
136475	115238	89	34025	28319	87	119626	98134	90	888	1066	6	6223	4984	45	747	553	0	2.19675
132465	115597	89	30211	24768	84	108860	93501	90	1071	838	0	5765	4827	42	323	715	0	2.19675
102737	100088	83	20835	19728	58	81627	78480	83	1006	765	0	4298	4040	33	106	521	0	2.20687
208994	151944	98	54387	38742	96	168129	119280	101	1657	1084	12	8600	6324	52	13	738	0	2.21901
140733	113563	90	42500	34628	87	125772	98238	93	1089	1095	6	6154	4706	47	330	797	0	2.21901
212538	169695	98	104947	86925	100	164503	128408	101	2195	1427	24	8332	6495	52	1516	1087	9	2.22306
96998	95888	80	26278	25273	76	80834	77532	82	1128	1046	4	4135	3894	35	-443	291	0	2.22407
189521	145687	97	55196	42459	93	154415	115957	98	2296	1452	16	8112	5835	51	357	1315	6	2.22913
90292	85270	87	29642	27855	79	70238	66548	80	1426	802	0	3903	3850	32	-387	413	0	2.23115
148647	116362	94	41300	32416	88	125661	98248	93	1095	767	0	6087	4948	46	767	1134	6	2.23824
143018	128971	91	41432	36603	85	117993	103710	88	1800	1798	20	5789	5158	43	530	1552	10	2.23925
168179	135691	91	55195	43800	90	130291	101297	93	1172	794	0	6623	5143	45	-1039	537	0	2.24633
182974	134989	104	54182	40054	95	159011	113806	99	1399	1042	6	7947	5745	49	849	805	0	2.25443
65044	65054	76	14534	14707	47	64527	62466	78	372	425	0	2884	3108	25	-535	489	0	2.25443
331399	247663	121	146785	109608	121	429529	321251	125	5017	3516	50	20660	15608	80	1760	1339	22	2.25847
145482	116143	93	43903	35316	88	111567	86724	93	1324	1381	11	6257	4818	41	670	1061	6	2.26758
281297	203836	117	106915	78793	109	291249	219075	114	5651	4251	41	14515	10494	67	1164	1256	8	2.27264
150171	121542	101	47399	38678	89	125871	100264	94	1079	1227	10	5872	4821	45	574	1036	3	2.27871
237493	189041	103	82281	64254	101	223832	180637	105	3853	3030	39	11192	9224	55	780	1160	5	2.28377
78730	79238	79	14585	14522	47	71315	70931	77	315	597	0	3571	3176	33	-78	1109	4	2.28782
129594	107067	104	41173	34088	87	105248	86698	90	1744	892	0	6120	4831	45	123	755	0	2.28883
112444	99652	93	37240	32721	82	92723	80655	87	1025	588	0	4506	3990	37	371	528	0	2.28984
81333	79726	88	21460	21184	56	66313	64546	78	593	586	0	3624	3199	31	-167	669	0	2.29288
119304	117893	80	32946	31455	80	108533	103065	83	1016	887	0	5425	5025	39	1627	1391	15	2.30704
184476	144957	105	57447	46665	94	166431	129310	98	2468	1581	28	8633	7130	51	954	802	0	2.30704
72350	70966	79	14091	14176	46	62679	62386	77	517	436	0	2855	2944	27	1571	1307	15	2.30907
175064	130456	97	51797	38246	93	143887	104040	98	1931	1604	16	8027	5522	53	562	1049	5	2.31919
89381	93044	76	29770	28268	77	83336	78994	81	594	776	0	4211	4586	32	1251	1097	8	2.32121
157937	123565	93	42465	32872	89	128118	98864	94	1176	1162	10	6674	5028	44	423	823	0	2.32728
124853	104850	87	35863	29111	86	109427	88475	90	1219	919	0	5802	5134	40	995	1277	8	2.3293
103803	95039	85	36996	32995	80	90583	81734	85	1889	1086	7	4773	4554	35	75	551	0	2.3293
165164	127434	103	51162	40072	89	139588	102417	94	1026	880	0	7435	5648	45	1322	1117	6	2.33639
112378	102013	86	39813	35459	82	93102	81417	85	466	709	0	4618	4328	34	232	1148	5	2.3374
139015	122108	85	43298	36826	84	103582	87229	90	1588	1260	13	5622	4668	44	-32	742	0	2.33841
167114	129286	100	55176	43141	91	132218	100661	95	1544	1042	7	6907	4815	48	20	564	0	2.33841
128641	108602	86	41325	34909	85	109010	88247	90	257	577	0	5307	4504	41	-538	637	0	2.34044
162098	131272	95	53185	43198	90	143390	113612	96	941	944	0	6651	5615	43	-282	644	0	2.34145
141763	116506	90	44591	36954	89	122834	99838	94	1166	1283	12	5812	4489	45	516	728	0	2.34246
146079	115958	96	45914	37058	92	119146	92576	94	1315	979	0	6253	5025	44	1478	1292	14	2.34651
108301	95379	86	33354	29022	82	91631	78557	86	1557	1384	18	4696	4096	36	87	906	0	2.34651
163458	117554	94	55556	41186	93	132255	93196	97	1655	1479	22	7447	5070	50	-229	739	0	2.34954
103928	98784	83	35871	32037	81	88755	79983	84	1726	952	0	4446	3975	34	697	865	0	2.35055
128117	107754	87	36893	30082	85	108195	84884	89	1501	1139	7	5120	4045	38	379	726	0	2.3718
108912	98573	82	32260	28544	81	102707	90300	86	850	822	0	5387	4563	39	521	1119	5	2.3718
215294	153338	109	58396	41687	95	185147	131416	99	2148	1419	34	9570	7123	51	231	851	0	2.37383
114519	96019	94	36978	31271	83	91395	73577	87	1026	654	0	4577	3886	38	1827	1155	9	2.37889
192684	168101	99	70582	61659	92	162906	142009	96	1682	1928	23	8037	6903	46	1755	912	0	2.3799
171990	135023	94	60307	47585	92	132796	104276	96	1547	1179	9	6417	5478	45	833	645	0	2.38395
122492	118246	86	33248	31818	80	103636	98865	84	1379	1188	7	5229	4749	37	-118	407	0	2.38597
260142	193591	114	113745	86696	106	299242	225134	110	3461	2325	37	15886	11452	69	-572	306	0	2.38799
95006	93458	88	28352	27992	75	60088	59598	78	2560	2502	25	3577	3098	30	-226	808	0	2.39103
98859	90365	88	27144	24004	79	90597	81247	85	1321	1128	8	4544	3965	38	-428	354	0	2.39508
135902	110261	89	40677	32029	87	112267	89252	91	1329	870	0	5843	4882	43	-394	662	0	2.39508
259898	178655	104	68245	47259	102	196423	135328	105	2275	1548	24	10249	7401	55	753	1007	1	2.39508
82452	81127	84	20438	19891	56	70151	69124	78	948	702	0	2919	3437	27	-155	585	0	2.39811
126224	108307	87	35524	29754	84	106524	90219	89	1666	1398	16	5405	4419	42	-230	461	0	2.39811
91118	88705	81	24909	23676	73	73678	69213	81	114	520	0	4071	3629	37	872	1092	5	2.40216
220424	158813	101	72585	52410	97	189761	135400	100	1876	1262	15	9445	6499	55	503	615	0	2.40216
133833	108989	91	43579	36296	85	102516	82692	89	2013	1806	19	5580	4280	42	-308	529	0	2.41329
264915	196072	114	99105	79724	110	439820	335463	118	5870	3236	60	22891	17967	80	466	1019	2	2.4143
193715	140343	100	49946	35190	96	149874	107238	101	1919	1328	26	7985	5158	54	539	1122	6	2.42543
156524	120537	103	48466	37674	90	122481	95007	93	636	733	0	6515	4758	48	179	1050	3	2.42847
119977	112030	90	29586	26937	79	93048	83871	86	648	932	0	5114	4303	38	989	791	0	2.43757
104496	92212	89	33093	29410	83	94379	81564	86	1237	704	0	5291	4461	38	45	730	0	2.44061
263878	193370	114	108136	85111	110	296525	222085	116	4603	3215	37	14783	10837	75	890	1521	14	2.4487
182590	137811	97	60712	45500	93	138544	103609	97	1856	1118	7	7377	5255	53	1179	1535	13	2.4487
217385	185468	96	76521	66426	95	236405	196522	101	4425	3485	42	12278	9948	59	2193	1609	16	2.46591
102230	98482	84	27205	25965	78	87427	82468	83	1113	1062	6	4801	4319	39	230	458	0	2.46793
67801	65254	75	20514	19582	57	101354	94663	79	961	774	0	5216	4855	37	685	904	0	2.47704
180259	140390	103	64568	52234	93	138715	104897	97	1415	1152	11	7351	5452	50	-543	223	0	2.48108
118689	104542	86	33753	28597	83	102412	88048	87	1089	790	0	5294	3989	40	612	1478	9	2.48918
100245	91829	85	31954	28644	81	69199	63069	83	669	692	0	3308	3136	30	828	837	0	2.4912
132917	117090	88	41609	35583	84	109492	93672	90	2143	1867	22	5850	5065	43	1122	775	0	2.50233
104520	103348	80	29061	28058	77	88755	85425	81	390	502	0	4631	4240	35	-10	616	0	2.51144
157665	129218	92	52736	43882	90	127302	101439	94	1069	1221	8	7034	5178	51	-250	538	0	2.51346
139279	113697	93	33183	28190	84	116789	95022	90	1108	940	0	5703	4745	41	-431	281	0	2.51549
91550	88999	79	26143	24116	71	79436	72898	83	656	667	0	3900	3739	32	-436	146	0	2.52055
273903	196012	111	89681	65049	107	310835	227201	113	3152	2718	33	16124	11605	72	505	707	0	2.52864
254365	184450	111	76227	55359	104	206442	147282	110	6788	4782	49	10990	7496	57	-728	405	0	2.53066
74047	74047	77	21770	21567	57	58375	57186	78	419	846	0	2259	2485	24	-802	247	0	2.53168
125200	108141	86	40765	34083	84	108928	90574	89	1511	1064	10	5921	5112	42	-406	367	0	2.53168
194672	156160	99	71180	58971	94	159209	126750	97	1590	1107	18	7827	6258	44	422	2016	14	2.53674
187295	157013	110	82947	71896	92	147667	123003	95	5941	5448	38	8181	6364	51	781	1052	3	2.53775
181505	149213	93	90284	75768	91	214203	173780	98	1959	2128	24	10049	8436	52	-1327	311	0	2.54584
134687	112696	88	40572	33460	86	108469	89260	90	770	963	0	5113	4236	40	1020	815	0	2.54989
254966	183918	127	66095	48113	109	209330	147133	115	3561	2572	35	10303	7657	54	1275	1282	9	2.56001
171080	158280	87	62476	57113	85	156895	138407	89	1694	1416	21	8004	7237	43	174	472	0	2.56001
156143	126289	101	49668	40429	89	129378	103699	93	1015	783	0	6645	5368	49	-306	628	0	2.56203
80596	80810	81	24069	24032	67	70611	69791	81	1315	1158	11	3292	3385	29	1054	785	0	2.57316
100592	93961	85	27937	25150	73	80060	72723	82	704	644	0	4038	3467	35	1236	1163	7	2.57418
110049	105432	83	34523	31975	78	100125	93747	84	1728	1086	9	4556	4334	35	-646	461	0	2.5762
125341	112539	88	46687	41727	83	95196	81678	86	1980	2026	20	5183	4295	39	488	1112	3	2.58126
119368	113326	82	30308	28505	79	98923	92126	85	1534	1014	3	5006	4638	37	-441	651	0	2.58632
171261	152398	97	53270	48095	88	157278	141381	93	1710	1916	18	7863	7150	42	98	608	0	2.58935
130471	123417	85	52991	49498	85	108978	101246	87	1510	1108	6	6132	5486	41	-499	416	0	2.59947
120412	107181	101	33586	29108	83	99142	89721	88	386	709	0	4960	4620	37	260	569	0	2.60048
123136	114293	92	41340	37424	83	103271	93485	86	806	818	0	5403	4857	41	-1014	788	0	2.60048
207149	151537	100	59996	44689	98	173025	124261	102	1903	1536	19	8487	6284	50	-234	850	0	2.60453
142402	113828	98	46595	38030	88	110621	88121	91	2482	1923	27	5963	4660	42	-73	1198	8	2.60655
203791	165281	100	101744	81950	97	153721	122536	98	2874	1956	31	8256	6319	53	1310	1628	12	2.61667
96694	91749	88	20955	20463	59	85806	82233	82	116	536	0	4158	3908	34	-605	417	0	2.61769
170815	141722	92	44931	35928	88	136922	110520	94	3250	2879	27	7604	6056	53	1099	1488	10	2.6278
277003	224791	112	98922	82020	111	362393	307543	116	3235	2633	35	18028	15363	75	1260	1464	9	2.62983
259401	183207	121	99168	75412	109	236644	173331	112	3313	1787	38	10919	8239	58	1149	1238	9	2.63084
107242	100565	98	35676	33387	79	87500	81997	85	1374	1034	5	3922	3964	31	211	807	0	2.63489
92831	87199	86	29079	27487	77	77427	72870	83	938	956	0	4334	4313	33	-1324	104	0	2.6359
185150	148116	95	58668	47883	92	164057	129224	96	1959	1281	29	8375	7032	47	563	887	0	2.63691
185419	140709	95	56850	41850	93	144149	106742	94	1212	933	0	7396	5465	49	-1275	302	0	2.63792
96908	90605	82	32454	29013	79	83966	76199	83	868	809	0	4511	3705	38	338	952	0	2.63995
90713	91742	80	29549	28696	76	88500	87413	81	988	961	0	4469	4474	34	290	815	0	2.64096
90831	88620	81	32094	31123	77	72534	70006	81	1280	1032	4	3529	3350	31	-172	768	0	2.64096
187570	149634	103	53845	42689	91	148229	115710	94	2046	1242	18	7426	6128	46	-127	882	0	2.64501
176925	136745	108	51829	39538	93	141607	107736	97	1750	1192	10	7898	5850	54	776	1190	13	2.64905
168324	130113	97	41240	31566	90	132407	99662	97	2803	1612	30	6530	4825	46	-285	361	0	2.65816
90896	86392	84	29632	27323	77	76594	71036	80	1074	1016	2	3832	3297	33	-544	724	0	2.66018
169279	132880	97	39725	31865	89	137472	107815	95	1591	1157	10	6859	5486	46	-51	597	0	2.66828
99650	94440	82	33557	31598	78	87072	82291	83	1047	1085	8	3792	4093	31	1592	1005	2	2.66828
265377	210274	117	98741	84100	104	329065	268819	108	2658	2617	29	16899	14004	65	-795	341	0	2.67637
170365	127800	96	48081	35802	93	154089	109744	98	2402	1746	23	7371	5823	49	1524	2054	19	2.68042
102242	97324	85	27283	25862	77	94264	90456	82	632	982	0	4793	4715	34	-1124	263	0	2.68346
78434	76901	80	19692	19464	54	68017	66853	78	555	645	0	3100	3109	29	-267	628	0	2.68447
153098	123544	100	46273	36987	89	135432	108051	92	894	786	0	6975	5532	48	-21	601	0	2.68953
165428	128986	95	48367	37073	92	127810	97769	98	1878	1216	23	6321	4587	46	2152	1143	6	2.6956
189523	135554	97	56789	40666	94	156690	106049	100	2286	1499	30	7878	5394	51	864	1360	11	2.69965
119069	102533	85	42314	35607	84	103686	85937	90	972	670	0	5436	4457	40	-1131	154	0	2.69965
118827	110269	83	41501	37973	82	102853	94121	87	1012	811	0	5010	4860	36	-343	502	0	2.70268
100513	98858	83	27559	26958	76	82641	80084	83	1033	721	0	4158	4371	32	331	1040	4	2.71988
122264	106555	87	34597	28671	85	104785	87154	90	1016	885	0	5347	4173	42	1435	987	0	2.72089
193919	154547	98	58639	46611	92	160979	126551	96	681	1067	4	8067	6210	50	-415	501	0	2.72089
134466	110200	89	45567	37760	87	101227	82046	90	631	1088	8	5122	4610	36	-96	529	0	2.73
78502	76559	80	23185	21395	67	74136	70337	81	936	866	0	3948	3462	34	50	722	0	2.74012
293423	208949	112	126441	100161	112	304422	230514	114	6279	3972	50	16187	11949	70	1860	1412	22	2.75024
192579	155987	94	59986	49533	91	174088	139593	97	1155	1082	7	8935	7176	48	1211	667	0	2.75024
156784	146916	85	97405	91411	86	195854	177571	90	2153	2275	26	9634	9108	49	20	806	0	2.7553
105099	87497	87	33728	28838	83	90067	75063	86	764	750	0	4869	3742	38	-840	55	0	2.7553
172200	131925	96	62288	47844	92	147460	111899	96	2476	1601	34	7871	5650	54	1518	1593	16	2.76643
193463	170451	103	80256	69322	93	166868	145917	94	2741	2493	24	8042	7083	50	649	899	0	2.76744
172703	133134	97	60062	47452	93	129303	98949	96	783	1252	11	7124	5358	52	1691	1326	4	2.77048
136976	124168	91	40231	37326	85	112367	104802	89	799	1121	6	5976	5355	39	990	827	0	2.78768
182614	142269	100	52508	41614	91	145033	110990	96	1629	1234	15	7336	5746	53	3361	2186	50	2.78869
101278	98596	83	23799	22752	60	90054	87859	81	1060	1158	7	4688	4281	35	-606	602	0	2.7897
162768	148202	90	46019	40642	88	134329	120791	92	1397	1571	13	6777	6263	44	327	1036	3	2.7978
158333	125997	95	52695	42795	90	128413	100613	94	1696	995	0	6598	5035	45	136	554	0	2.80286
270640	186277	113	66855	46584	109	242653	168063	114	2544	1428	14	12599	8757	60	1468	1229	13	2.80589
144808	121440	95	46059	38016	86	123856	104240	90	834	1351	12	6042	4852	48	1043	866	0	2.8069
239924	183855	97	81911	61632	96	219077	158144	100	4906	4665	37	11030	8032	61	-204	856	0	2.8069
190707	145353	97	59585	43870	94	151472	111031	99	1660	1343	10	7415	5300	48	301	1044	5	2.81196
122911	106391	85	41701	34907	84	110371	90340	88	1397	1083	9	5603	4464	42	1138	1005	1	2.81702
112248	101706	84	44505	38806	84	83794	73557	86	1841	1381	23	3900	3538	34	519	1149	6	2.82512
210529	157839	98	67688	51258	95	185414	134678	102	1836	1842	23	9126	6950	52	-296	811	0	2.82512
151504	119602	94	52930	42650	88	119926	93935	92	2447	964	0	6309	4854	46	96	657	0	2.83018
82286	84374	75	24257	24043	65	79586	77312	78	452	562	0	3913	3795	36	-639	338	0	2.83119
119653	100920	88	37421	31468	84	95201	76751	88	950	903	0	4873	4059	40	-521	597	0	2.85345
242430	185539	110	74583	57015	98	247997	199465	103	3382	2529	39	12655	9777	59	1376	708	0	2.85952
221071	161109	116	70898	51787	98	169617	121986	102	1866	1611	26	8172	6123	51	-61	585	0	2.86154
80170	80073	76	20927	20390	57	74044	71581	79	541	1165	6	3799	3528	32	551	864	0	2.86458
288263	191659	107	105741	72652	107	229649	151273	111	2185	1540	29	11404	7073	65	1067	1114	7	2.86863
189378	143464	96	58354	45052	95	149478	110020	100	2922	2021	26	7847	5664	48	309	500	0	2.87773
146051	120278	91	39356	31660	88	128900	103633	92	1390	1664	23	7078	5146	45	-84	1046	3	2.87773
293439	217028	123	137631	109780	110	347294	272533	114	5010	3408	41	17178	13455	68	1059	956	0	2.87875
71729	69873	88	16332	16212	50	60945	59904	77	397	418	0	3242	3211	30	-617	239	0	2.89494
253077	185056	104	75645	55561	100	215554	152744	104	2944	2272	28	10703	7411	55	2986	1871	26	2.90202
108065	105287	83	30871	29657	79	88765	84468	83	915	872	0	4552	4221	34	593	1600	12	2.90404
117900	104218	88	33680	29293	82	104547	93005	85	1096	1076	11	5228	4790	38	-1285	392	0	2.90404
144567	115004	95	44008	35038	88	114710	90575	91	1128	955	0	5345	4207	43	1154	1117	8	2.90505
307941	210000	129	130199	98874	114	395210	295574	118	3436	2435	39	20373	15709	83	542	1012	2	2.91315
76414	75099	82	23862	23646	65	68102	66527	79	788	933	0	3375	3348	30	-508	653	0	2.91416
199386	159031	98	54585	44284	94	146063	116274	97	1506	1471	16	7643	6350	46	1374	947	0	2.93136
219894	179939	100	111083	91476	96	337624	272690	102	4573	3680	40	17868	14292	74	1356	1145	9	2.93642
257751	195203	113	47457	36202	103	211591	158118	108	2458	2226	25	10968	8062	59	1758	1250	20	2.93743
228963	188440	103	65060	51040	99	229223	190930	103	4273	3266	41	12160	9830	63	-209	758	0	2.93743
96979	84301	92	31904	27771	80	84872	74101	85	1253	944	0	4521	3948	39	890	1604	9	2.9435
116953	108437	87	38051	34084	81	103886	94776	85	797	1022	3	5566	5101	39	687	587	0	2.94452
243755	187267	99	142040	117400	102	200839	145381	103	3832	3359	32	10146	7314	56	890	939	0	2.94553
133831	107613	92	38603	30596	88	115356	91952	92	836	893	0	5336	4163	45	37	528	0	2.94654
104529	97413	85	34821	32412	79	82959	77083	83	1461	891	0	4172	3805	33	107	1263	7	2.96475
126995	105742	88	43710	37327	86	111210	89345	91	858	724	0	5549	4319	43	567	1353	11	2.9688
67365	65872	88	20922	21004	55	54957	53911	77	287	247	0	3071	2922	26	-584	690	0	2.97791
195311	155072	95	66422	52904	92	169578	134361	96	2093	1646	36	8362	6882	48	-103	1156	6	2.98094
166438	130345	100	50240	38401	92	130421	101936	96	1925	1629	18	6405	5101	46	-628	521	0	2.98701
221423	175173	104	96074	80604	99	212815	173607	106	2740	2314	31	11221	8982	58	-88	556	0	2.98701
315618	228418	135	141815	107375	133	428970	322012	137	3599	2554	39	21854	15822	80	1816	1885	21	2.99207
299089	227939	128	104619	81173	117	358937	281513	121	3636	2622	35	17832	13872	71	-293	561	0	2.99309
95884	93860	78	32539	30419	78	85344	80946	81	1079	758	0	4069	4019	33	-132	849	0	3.00422
227902	176356	106	73937	58557	103	195144	149278	107	3435	2491	32	10262	7733	55	2567	2321	17	3.00725
98606	93934	80	36703	33042	81	89583	82204	84	924	824	0	4871	4405	39	402	1441	10	3.01029
148362	120440	92	45966	37246	87	129412	102449	90	1271	1246	11	6904	5253	44	632	1048	5	3.01636
164555	141744	92	45473	38067	88	137041	116592	93	652	707	0	7345	5792	52	48	544	0	3.02041
72365	71640	79	11023	10837	44	60156	58617	78	356	757	0	3050	3054	26	365	908	0	3.03052
128860	107126	92	50419	42623	87	71621	57420	90	1239	1106	7	3462	2990	34	245	659	0	3.03052
93777	91349	80	28408	27091	76	77647	75225	79	-14	594	0	3678	3668	31	-42	502	0	3.03558
185049	143281	94	60605	46075	92	150420	113590	96	833	1305	14	7518	5706	49	1258	1578	10	3.03963
226081	168065	117	71990	54008	99	133947	100576	101	1027	1411	11	6812	4536	50	1270	817	0	3.05177
98219	90848	84	29908	26316	81	84200	74982	86	537	621	0	4290	3811	37	423	603	0	3.05481
209196	166052	100	57895	45249	93	149804	113917	98	1998	1444	25	7652	5772	48	838	1027	3	3.05886
98384	94220	84	35211	32571	80	84807	79638	82	957	659	0	4370	4220	33	-1367	339	0	3.05886
141999	118098	90	51756	42028	87	92615	76037	88	2134	1451	13	4935	4105	37	483	723	0	3.05987
163538	131918	91	44148	35195	89	138766	108404	93	1562	1218	10	7159	5556	48	-579	564	0	3.06493
93469	90327	84	29798	28191	76	77757	74549	80	718	709	0	3732	3678	33	-38	336	0	3.06695
242584	201330	103	104045	86221	101	311554	257590	107	3004	1979	30	16248	13270	72	-84	755	0	3.06898
179299	141249	95	61439	49201	92	126361	98475	94	1439	1316	14	6239	5017	43	925	979	0	3.06999
101097	97464	82	32766	30229	80	92040	85381	84	1307	933	0	4580	4033	37	150	488	0	3.07403
184565	149600	101	60358	49079	93	155558	124244	96	2146	1340	28	7729	6475	41	-786	402	0	3.07505
174773	140179	99	45522	38846	91	152487	117229	94	1789	1362	21	8066	5980	53	781	1401	10	3.07808
228485	164783	103	68703	47425	100	190568	134498	104	3711	2638	43	10189	6980	59	113	515	0	3.07909
85105	82810	80	24639	24268	68	69026	67399	80	947	615	0	3834	3790	33	-86	392	0	3.08011
215629	155900	99	71274	51852	97	174602	124999	102	1573	944	0	9185	6553	56	504	830	0	3.08314
80430	79609	77	24697	24293	68	69603	67316	80	1131	825	0	3842	3716	34	1908	1151	9	3.08618
258951	196991	104	66683	53002	99	215950	161591	106	3600	3091	33	12054	9060	66	2180	2112	25	3.08618
305428	201139	130	86146	59353	127	244256	161246	132	3887	2305	38	12790	8071	64	-506	752	0	3.09427
154636	122692	96	47305	38079	89	138354	108044	92	1256	1034	7	6969	5562	46	860	948	0	3.09528
234476	163554	121	73429	50624	105	178236	123887	112	3418	2169	37	9419	6587	54	-41	886	0	3.0963
110693	94442	85	38164	32906	82	91449	75888	86	514	746	0	4961	4013	39	-484	970	0	3.09731
167085	134083	94	47645	38421	89	135708	106515	94	953	764	0	6356	5271	45	403	759	0	3.09731
122744	106925	86	34348	28886	84	100241	86874	87	1489	1203	11	4971	4272	39	-32	1575	8	3.09832
195805	149465	100	49148	38058	93	148811	114106	97	2409	1571	30	7972	5807	52	-51	685	0	3.1135
132917	105540	93	41481	33356	87	109161	84473	91	1072	708	0	5924	4616	47	781	983	0	3.11552
104490	100639	86	29989	28298	79	88931	85583	84	1178	1069	5	4326	4269	34	-67	698	0	3.12665
141387	115720	95	55058	46193	89	110731	89152	92	1308	1186	8	4949	4270	40	1231	996	0	3.13272
115967	112813	81	32058	31519	79	96339	91197	82	421	460	0	4982	4404	42	-196	432	0	3.13272
94636	89197	95	27824	25407	78	86720	83074	81	760	704	0	4020	3884	31	371	1185	6	3.14486
109700	99680	85	33849	29780	82	97378	85990	85	1526	1291	11	4593	4472	36	-497	719	0	3.14992
198660	148185	99	60674	45211	95	157756	117648	98	2157	1707	21	8360	6047	51	585	887	0	3.15094
104714	100903	80	30923	30023	78	96400	91115	86	974	952	0	4920	4512	37	-106	629	0	3.15296
271659	212402	107	174635	143586	107	382969	319496	110	7637	5752	51	20414	16083	81	975	1385	12	3.15903
182523	142080	101	59475	46947	94	138242	105178	99	2229	1402	22	7345	5381	51	75	436	0	3.16004
275236	221089	115	91222	72946	109	332541	275086	114	3709	3068	31	16457	13438	66	554	718	0	3.16713
156948	125392	96	45299	35199	89	123366	98142	92	1152	1003	2	6466	5187	46	-448	836	0	3.16814
132945	109450	94	39208	31697	87	108885	87532	91	1347	1090	8	5310	4105	42	-580	844	0	3.17218
213462	162349	102	59381	45125	97	176192	132470	100	1331	1020	3	9021	6949	49	-564	1025	3	3.17927
250196	206884	111	147794	130529	102	352616	300767	107	5305	4024	41	18396	15479	77	589	1261	9	3.19546
90588	86244	79	27997	25133	78	81874	74554	83	1073	837	0	3571	3548	35	558	981	0	3.20456
118398	97444	101	36833	30349	84	106570	86854	91	981	626	0	5630	4623	45	1188	975	0	3.20861
129241	109228	90	34894	28345	85	102910	86546	89	2075	2104	23	5070	4151	39	-1112	202	0	3.23391
210021	187913	95	94826	86045	94	226435	201219	98	7690	6732	47	11957	10252	65	-30	1212	6	3.23492
99752	94148	86	31120	29027	78	78528	73078	82	1102	659	0	4107	3825	34	-43	726	0	3.23796
187852	163794	93	60083	51994	93	144272	123333	95	2034	1415	14	7504	6127	46	367	1045	2	3.24099
72744	74036	64	21967	21731	65	63989	61937	77	971	802	0	3744	3501	31	-469	159	0	3.242
80245	78287	82	18166	18083	50	73931	71440	78	792	587	0	3930	3897	32	-250	231	0	3.24909
137283	107811	102	42776	33973	89	108684	84521	93	1540	869	0	4664	4078	37	99	1163	6	3.25313
109578	98825	86	38605	33878	81	89880	79633	84	818	857	0	4566	3872	39	481	1300	7	3.25313
252745	222286	103	88505	78436	98	323455	282061	104	7041	6574	45	16825	14721	70	783	956	0	3.26123
269204	176894	125	84082	57625	109	215552	135340	113	4755	3306	38	10718	6904	65	-252	625	0	3.26426
126194	115516	101	41886	37587	83	96330	87673	86	1533	1353	16	4996	4301	38	449	883	0	3.27034
59975	60967	74	17683	17534	60	47336	45573	75	-112	402	0	2333	2452	23	-598	289	0	3.28855
108051	97146	84	33995	29700	81	91759	80435	87	855	779	0	4263	3903	36	274	536	0	3.28855
213196	153572	101	65420	46410	98	161258	114838	102	1679	1374	13	8496	6319	55	289	578	0	3.29057
163505	127974	91	50911	39912	90	133971	102031	95	881	912	0	7385	5488	51	717	1203	5	3.29462
86605	86102	79	22837	22514	64	76156	74669	80	450	787	0	4342	3797	35	663	738	0	3.29766
100029	93193	84	33277	30173	81	85521	78369	84	812	795	0	4687	3908	36	55	730	0	3.30272
104186	92683	85	32235	27788	81	93396	80692	91	912	1400	12	4840	4078	38	20	629	0	3.30272
240131	174190	106	66795	48328	104	195799	141110	107	3092	2187	31	10160	7185	54	67	544	0	3.33004
57250	57263	72	14682	14715	46	45898	45577	76	119	493	0	2580	2457	28	1096	1306	8	3.33712
185918	136687	97	56964	41881	94	162857	114656	98	1504	1238	10	9020	6509	54	907	1153	7	3.34117
112896	98409	84	39279	33080	84	101093	85714	87	1254	1145	9	5688	5001	44	-103	811	0	3.3442
225396	172218	105	61391	47958	100	186233	141292	105	2769	2168	23	9767	7591	57	966	1250	7	3.35736
141199	132421	87	36221	32304	81	115842	106294	85	1753	1054	6	6666	5912	44	-256	732	0	3.37051
138273	110633	104	40146	33147	86	115694	94708	91	679	816	0	6476	5415	43	-630	614	0	3.37557
75859	75348	86	27965	27817	74	60168	58443	77	488	586	0	2813	2785	27	91	611	0	3.38164
195536	133793	115	54293	37236	96	160408	105030	100	1808	1525	26	8309	5684	58	1574	867	0	3.38366
130813	109465	89	27084	22167	77	104972	87857	89	990	953	0	5432	4350	41	142	661	0	3.3867
91592	89940	81	29834	28692	75	76658	73178	79	849	617	0	4087	3696	33	-59	923	0	3.39682
157552	117333	94	45752	33913	90	133764	97167	93	2226	1098	10	6755	4587	49	13	1011	1	3.39985
72062	69827	90	15013	15245	48	65200	63481	78	460	516	0	3282	3153	30	668	1179	6	3.412
140387	122333	95	48317	40776	89	110902	94228	92	1498	1486	16	5341	4459	42	553	512	0	3.41706
169810	136647	101	41260	32395	90	137801	109530	95	1221	1057	4	6154	4974	47	-403	589	0	3.4211
84042	83140	80	27172	26480	75	62588	60493	80	868	810	0	3171	3111	28	69	816	0	3.42414
202930	153241	99	54508	40632	95	178826	130815	99	1856	1706	19	9056	6787	52	174	432	0	3.42616
193503	151752	95	59575	46468	94	161898	123126	97	2476	1525	31	7787	6380	51	643	666	0	3.4292
87490	86894	80	29007	27722	77	70968	67058	79	719	870	0	4347	3947	34	-444	643	0	3.43628
224931	190166	97	101433	85159	97	246549	200632	103	2102	2022	30	12840	10293	58	1210	1061	3	3.44842
104629	95164	83	27237	24209	78	143559	126664	90	1324	1054	4	6535	6249	40	1027	1091	6	3.45146
71556	70647	88	14795	14795	48	62800	61595	79	1033	747	0	2769	2697	28	-441	565	0	3.45348
92736	87328	80	29325	25873	80	83999	76201	83	748	874	0	4617	3928	36	-3	692	0	3.45753
198354	153772	111	50788	40749	92	167059	128197	96	2452	2173	27	8705	6613	52	-266	830	0	3.46057
184145	147111	107	57385	46248	92	167065	131380	96	1647	1858	14	8508	6564	50	568	1116	5	3.4636
175315	134436	94	45346	34016	90	153121	115918	95	1755	923	0	7913	5399	50	351	666	0	3.4636
175237	162338	90	70445	65706	89	125148	113653	92	3952	3311	35	6470	5795	41	1276	1644	10	3.46765
281186	203160	113	141991	101077	108	435624	315699	113	6746	4982	54	22071	16027	86	2320	2744	18	3.49396
153127	141444	88	43902	40966	85	134827	123507	91	1772	1548	19	7175	6288	43	219	1136	5	3.50003
170721	142557	94	51917	42871	89	131254	111777	93	2181	1756	24	6088	5615	39	-726	483	0	3.50509
136479	111554	91	39366	31374	86	124272	100045	90	1853	1299	16	6403	4975	45	-22	514	0	3.5061
91911	82843	83	31386	27519	82	88239	78195	87	224	588	0	4298	4085	35	-872	401	0	3.50812
273850	202032	111	131329	109298	109	363578	294866	113	4966	3214	45	19407	15336	78	1002	852	0	3.51419
95476	89805	82	31173	28895	80	81062	74561	82	568	969	0	4382	3578	37	556	1558	11	3.51521
140447	113990	89	40582	33051	86	120048	95688	90	1556	874	0	5807	4512	42	-746	727	0	3.51521
106653	98339	83	34011	30316	80	92925	84539	86	1367	1237	9	4872	4382	39	691	726	0	3.52532
96488	93668	87	28101	27398	73	75437	73544	80	729	746	0	4036	3826	30	-201	406	0	3.52532
267314	187220	106	112132	85884	106	194067	136660	107	3330	2054	47	10054	7463	56	394	928	0	3.52836
90379	90353	79	25806	25953	60	84825	83836	79	532	831	0	4526	4262	34	450	511	0	3.52836
205277	159376	104	59046	45661	97	172109	132047	102	3301	2381	27	8943	6779	48	128	394	0	3.53342
188677	148273	101	57296	45537	91	154697	120782	95	2332	1964	25	7887	6010	50	1338	1471	15	3.53443
110029	105156	81	41125	37846	80	83847	77236	83	994	1239	10	4174	3782	32	1452	1102	5	3.5405
221614	180854	98	80464	65673	95	266777	218840	102	2127	1372	28	13765	11264	69	-163	875	0	3.5405
205191	151426	113	58102	43216	94	174128	129510	100	1613	1204	12	9226	6696	53	147	896	0	3.54961
182984	143483	94	49683	38401	92	166519	124682	97	1589	1721	17	8297	6309	50	1100	875	0	3.55973
242309	186215	99	86019	67768	97	207503	159245	101	1855	2191	25	11507	8257	65	209	789	0	3.55973
210339	176284	94	98624	82967	93	286241	241770	97	3098	2658	34	15099	12411	67	436	1644	14	3.56479
168721	133407	104	45735	36084	89	138917	107402	93	730	939	0	6992	5412	46	-58	395	0	3.57187
220661	166312	99	66330	49005	97	173664	127444	102	1803	1131	8	9467	6657	57	1538	878	0	3.57187
191855	154615	101	63097	50211	92	171979	136584	96	1674	1666	23	8267	6812	52	576	1009	2	3.57389
231421	181336	97	102753	86595	97	250959	202806	100	2863	2112	33	12948	10202	61	-661	661	0	3.58806
123225	107615	88	42639	37111	84	92768	78889	88	1009	677	0	4856	4250	36	645	1402	3	3.59514
156862	132400	98	69169	61090	90	126153	103311	92	1223	1130	10	6297	5057	43	-178	493	0	3.6002
225486	165040	105	62459	44601	99	168173	121024	104	2297	1862	23	8105	5900	53	433	1252	7	3.60223
106641	102267	95	26734	25059	79	85521	82230	82	897	753	0	4774	4420	36	519	1156	6	3.6083
124238	102705	93	38692	32642	84	101933	82829	89	921	876	0	5253	4353	40	193	530	0	3.62145
102770	97855	84	32313	30520	78	97150	91416	84	1116	747	0	4907	4222	38	-461	362	0	3.63157
80746	81852	78	20784	21077	53	74827	74929	79	1335	863	0	3690	3499	29	181	530	0	3.63157
214817	177754	96	74864	62850	94	216348	179842	97	2753	1934	25	11312	9293	59	2154	1373	13	3.63359
117028	111537	82	40049	37080	83	97932	90309	86	950	640	0	4723	4603	33	285	1061	3	3.63562
123032	103462	87	37785	31476	84	103410	85427	87	322	556	0	5152	4291	43	1039	1036	3	3.63562
226679	197463	94	118813	104313	95	291452	250470	99	3667	3092	35	14420	12522	57	1098	1481	11	3.63663
128811	107133	96	45967	38402	87	104943	86711	90	918	1262	13	5529	4476	43	872	850	0	3.6508
158675	131956	103	36547	28793	86	126894	101476	94	1637	1681	19	6774	5507	47	986	1184	21	3.6599
280148	193308	125	92140	67464	107	302312	205393	114	2921	2104	39	16810	11072	78	-944	328	0	3.66496
185010	140136	99	58740	43601	95	156335	115357	101	1599	1381	19	7241	5486	48	111	669	0	3.67407
88292	88846	80	24828	24177	67	83821	80870	79	1916	1157	9	4172	3834	35	290	547	0	3.67609
113522	99207	89	40593	34441	84	91701	78674	88	936	565	0	4927	3945	40	219	985	0	3.68318
143596	116649	91	35037	27937	88	118764	94692	95	774	1193	10	6442	5298	44	-360	637	0	3.68823
181463	138809	97	47495	35487	92	149059	111289	96	1147	1157	13	7938	5862	54	-499	316	0	3.69026
213140	143959	109	65904	45054	102	164809	110397	107	2124	1340	29	8880	5870	56	258	417	0	3.69228
191540	145067	98	59809	45497	94	149727	114316	99	2447	1622	17	7593	5492	50	-385	840	0	3.69329
187467	153559	111	58396	48444	93	132928	105367	96	2340	1829	26	6825	5727	49	112	659	0	3.70544
119381	96923	97	37146	30680	85	100077	81219	88	969	905	0	4630	4099	39	236	478	0	3.71758
72979	73329	78	23015	22793	60	63935	62950	76	183	956	0	3133	3386	31	956	1049	4	3.71758
90297	89116	88	29159	27928	77	79946	75849	80	382	393	0	3888	4043	30	701	894	0	3.72669
128800	106785	89	42486	35205	86	116882	97092	89	1015	986	0	6388	4784	45	995	951	0	3.74389
197249	152563	96	52059	40987	93	146490	108761	96	1727	1262	13	7512	5785	51	-1223	386	0	3.74389
127123	114750	89	34007	29871	82	103746	91997	88	1108	1142	9	5098	4539	39	207	622	0	3.75603
128359	112047	88	40202	34309	84	118876	99118	90	1201	1047	5	6321	4932	47	1008	726	0	3.75603
224576	164565	104	56619	41643	98	184492	134455	106	2063	1354	18	9155	6649	52	-301	850	0	3.75805
207199	147677	97	63687	45758	96	173198	122193	100	1855	1178	13	9231	6252	55	-4	549	0	3.75805
151635	118362	94	50761	38725	92	123436	92379	97	1778	1120	19	6204	4771	44	-304	804	0	3.76109
94846	89751	84	26375	24026	75	85988	80828	83	22	640	0	4000	3807	32	482	1080	4	3.76817
291005	200214	117	83818	57090	107	254553	170975	112	4399	2855	42	12905	8652	76	-1450	334	0	3.7793
106883	95472	87	32525	28135	82	97525	86675	86	1441	988	0	5191	4559	41	1458	1742	15	3.78335
169728	134120	97	48161	37716	91	143320	112665	96	2674	1581	36	6993	5655	48	31	616	0	3.7874
134819	113098	92	45126	38125	87	116314	95914	93	801	855	0	6128	4563	49	1625	1096	12	3.78841
91230	89958	85	28758	28532	76	85939	82964	80	834	957	0	4319	3996	35	414	1136	5	3.79144
113315	97222	86	31992	26568	85	105504	87258	90	771	683	0	5110	4241	42	1448	1403	19	3.79347
357304	262564	141	183593	135195	141	478698	349125	144	11217	8410	63	24939	18074	88	1192	1188	6	3.79448
205647	160152	95	63986	49124	95	170048	127795	99	1924	1335	19	8971	6615	57	2333	2091	25	3.80257
72037	72464	75	14647	14786	45	60862	60062	77	719	656	0	3209	3103	29	-790	356	0	3.8046
59846	60953	75	18312	18560	52	54660	53516	77	480	720	0	2909	2594	27	-381	627	0	3.80865
290119	203568	124	120030	86078	120	311727	235562	126	3902	2204	33	16060	12439	75	-851	250	0	3.81472
218525	145707	113	68247	46482	102	174697	115502	105	2322	2015	24	9285	6339	54	793	853	0	3.81573
101456	96794	86	23420	22192	62	80033	75388	83	1044	516	0	4181	3855	35	457	598	0	3.82585
120186	112262	84	35530	31710	80	99789	89618	86	528	715	0	5349	4640	43	-386	625	0	3.82585
279719	216279	106	100910	78135	104	287778	220261	109	2023	2079	24	15016	11247	73	747	750	0	3.82686
245814	177823	110	87581	66570	105	274694	211447	110	2642	1988	31	14057	10089	66	458	1227	11	3.83192
215793	157852	105	60712	43863	96	173269	125423	103	2041	1486	26	9707	6722	53	2265	1268	23	3.84103
269475	211983	117	95319	77449	105	325743	264180	112	3072	2526	33	16658	13493	67	1949	1078	5	3.84507
211875	157370	112	52875	38865	98	177773	130259	106	2350	1625	28	9718	6578	57	-288	1227	8	3.85013
166780	123124	97	48710	35383	92	129965	96759	96	1249	1431	16	6716	4843	46	348	984	0	3.85722
116745	116057	81	29455	29030	77	109200	104314	83	380	961	0	5549	5220	38	1007	1510	14	3.85823
106266	92471	93	36302	30938	81	93302	79681	85	1170	1004	2	4690	3895	41	260	642	0	3.86126
122065	109690	85	25571	21145	77	110139	94837	88	1427	1178	10	5542	5209	39	-40	899	0	3.86227
165049	143434	93	50051	42373	88	135381	117041	92	1903	1247	15	6700	5696	44	896	702	0	3.86329
125056	104122	95	35088	28931	84	107202	88358	91	1155	828	0	6098	4603	43	-326	798	0	3.86329
231151	169849	108	69491	49402	99	168359	121507	104	3022	2249	36	9018	6501	53	874	1537	11	3.86835
93063	92205	81	30116	29732	77	74041	72393	81	147	794	0	3678	3477	29	-538	243	0	3.86936
107061	95007	85	35751	30784	83	102235	88856	86	340	807	0	5088	4559	39	90	1028	3	3.87948
97953	90397	84	31062	28136	80	85604	79254	84	817	817	0	4162	3914	34	-201	661	0	3.88454
254120	190924	101	76813	57516	99	224777	162557	102	2542	1436	25	11769	8294	62	317	780	0	3.88656
138076	112490	97	47414	39235	86	114381	91270	92	732	807	0	6068	4481	43	274	1128	7	3.89162
206857	156191	103	64920	49699	98	149780	107252	102	1965	1494	19	8457	5828	50	240	739	0	3.89263
98244	97933	82	29541	29269	77	74334	72828	81	3652	3358	38	3720	3871	31	309	631	0	3.89668
194508	174964	92	78964	71643	90	218557	193781	94	1807	1848	21	11380	10281	56	-95	699	0	3.89769
119298	104738	98	41393	36165	84	95761	83358	86	1227	985	0	4784	4085	36	251	1206	11	3.90477
121292	99074	90	36679	29841	86	106462	84255	90	1645	1208	10	4984	4405	41	-866	565	0	3.9068
136022	111200	90	36904	29535	86	117905	94515	91	1985	1276	19	6609	5163	50	-1384	162	0	3.91084
84611	81479	83	26355	25639	76	72115	69690	80	866	1046	3	3691	3780	30	1491	1285	12	3.92197
145409	120966	91	48344	40546	87	122773	98532	92	2332	1478	22	6776	5257	47	1995	1402	18	3.92197
108048	98150	85	35135	31250	83	100373	90072	89	1058	660	0	4935	4117	37	-750	526	0	3.924
58404	58850	74	17798	17612	54	46971	47235	76	871	1178	6	2547	2741	24	2364	2382	29	3.93614
47585	48890	72	14984	15268	47	29929	29213	71	-366	243	0	1597	1464	20	-669	301	0	3.93614
273192	172432	114	79565	48753	109	219605	134608	113	3373	2778	38	11697	6772	61	1073	1073	5	3.94221
208516	142302	104	69353	47832	98	161567	110554	102	1891	1708	23	8791	6091	55	600	1314	6	3.94424
209609	150047	114	68465	49677	98	169904	122095	103	2058	1530	30	8707	6084	53	194	873	0	3.95233
157981	124361	97	51116	40925	88	125230	100140	95	1938	1562	23	6708	5257	50	584	778	0	3.95435
170840	130991	92	53628	41933	90	129401	97268	94	1754	1196	9	6568	4680	47	-146	882	0	3.95638
168252	144193	89	73791	63168	91	140227	118240	94	1514	1428	21	6604	5767	43	652	774	0	3.95638
177779	143410	94	46102	35589	92	140225	109335	96	1462	765	0	7137	6029	44	-192	730	0	3.95739
69114	68850	83	23542	23208	65	56181	55221	76	910	981	0	3013	2698	28	1493	1089	8	3.95941
107481	95814	99	34875	29860	87	94671	81309	99	386	879	0	5138	4713	40	-151	817	0	3.95941
85984	84515	79	21770	21119	63	75603	72473	80	1008	825	0	3635	3528	33	1106	755	0	3.96144
187345	156965	97	56044	46067	92	169879	141452	96	2349	2036	28	8541	6659	55	963	580	0	3.96953
86371	84861	78	29238	29107	76	72254	71196	80	420	567	0	3976	3725	33	284	543	0	3.97257
175700	145043	98	53886	43917	93	142841	120627	99	2063	1941	27	7854	5799	51	693	1362	10	3.97459
143872	115741	90	40166	32403	87	123379	95926	92	1647	1476	19	6096	4509	45	421	587	0	3.97661
202934	154670	103	100434	82908	100	257865	204767	103	3469	3156	30	13434	10255	69	97	1559	12	3.97763
133625	119344	86	37368	32633	84	93602	81846	88	2028	1497	17	4698	3802	39	55	729	0	3.97965
100963	96092	81	22921	20607	65	92237	86078	84	1801	1108	6	4417	4462	31	-148	567	0	4.0009
150254	124146	92	54345	44215	89	99811	80359	90	1041	1085	7	5215	4050	45	479	718	0	4.00596
237533	182671	105	79642	59829	103	196289	150982	111	3080	2815	29	10424	8102	64	-125	888	0	4.0181
177229	134627	95	81947	69118	93	257663	213591	97	2285	2488	23	13336	11109	58	0	1157	5	4.03631
174318	134575	100	54122	42169	92	137476	104294	94	1980	1642	18	7088	5172	50	1217	1056	7	4.03631
205231	148585	101	69628	50927	95	166608	119120	99	1628	1215	16	8441	5986	56	857	951	0	4.04137
275724	185595	109	65062	47953	107	239784	160412	112	3037	2307	39	13050	8386	65	622	1295	8	4.04137
112416	107895	83	27133	25328	77	99575	94650	85	918	1040	4	4910	4844	37	868	772	0	4.04744
139121	112952	96	45427	36554	88	115628	92764	91	441	700	0	5486	4447	40	607	1137	5	4.05352
226743	183970	99	75674	60247	96	240405	194494	101	3220	1950	41	11715	8979	67	-135	409	0	4.05554
149880	120373	91	41861	33403	88	131311	103203	93	896	780	0	7415	5387	50	382	864	0	4.05655
106728	101650	83	32210	29690	78	96136	87908	84	703	733	0	5227	4672	41	594	802	0	4.06667
212232	160909	106	59235	46421	96	182700	135763	105	2068	1734	23	9632	7221	56	490	1083	4	4.0778
143501	128891	91	50987	44358	86	76312	66299	90	2116	1863	24	4019	3623	35	-11	798	0	4.0778
130000	114471	98	37754	33161	83	104948	91324	88	54	838	0	5242	4293	41	1007	713	0	4.08185
99910	94512	82	30745	27939	80	85002	77753	83	697	873	0	4544	3715	37	842	792	0	4.08488
160436	125816	95	48389	37465	92	124599	94979	94	466	431	0	5661	5051	41	-262	847	0	4.09399
321265	236331	137	232703	180128	126	470043	347687	130	6478	4671	41	24528	17925	92	2615	2964	25	4.095
85420	85262	77	24731	24189	67	71691	69124	80	835	698	0	3600	3758	29	-214	431	0	4.10107
21177	20233	70	87055	88458	70	475	445	0	-4	395	0	160	359	0	-121	1171	6	4.10613
62777	63821	75	16295	16407	47	54052	54228	77	435	729	0	2750	2563	26	-761	480	0	4.11119
109569	100333	85	29709	27028	80	88577	81403	86	2292	1435	20	4503	4447	34	-412	555	0	4.12333
110983	104312	83	36951	34123	81	93737	85088	85	1983	1658	26	4643	4122	36	-70	493	0	4.12333
184639	144782	99	56607	43271	93	109966	83630	97	2916	1876	37	5991	3938	44	571	939	0	4.12435
309783	245375	126	130422	105510	122	349450	280335	124	7122	5763	43	18118	14195	81	-1238	651	0	4.13244
184062	144304	109	50830	39834	91	144503	113434	95	2055	1561	16	7248	5606	51	1869	1677	13	4.1375
134869	118162	99	34589	30050	83	107896	93454	90	1604	1034	8	5159	4519	36	13	836	0	4.14762
96757	91334	82	33483	30030	80	88572	81317	83	832	1065	4	4615	4471	38	-666	481	0	4.15065
145291	115469	96	43770	34541	88	127667	98387	92	621	824	0	6520	5024	47	983	1042	3	4.15065
122106	102810	97	38049	32028	84	98450	83582	88	1270	1013	3	5228	4314	40	884	648	0	4.15268
171637	140009	102	55761	45431	91	125656	98586	94	2001	1004	2	6356	5234	46	318	1288	12	4.15875
183778	169925	89	63019	57744	88	151891	135614	92	1973	1658	23	8224	6979	46	-264	1215	8	4.16179
147802	117393	95	47406	37897	92	127231	100521	96	523	758	0	6379	5122	43	722	1285	10	4.16381
225919	184104	98	86403	71302	97	222002	180894	102	4023	3452	41	11323	9071	60	-695	463	0	4.16381
145876	121122	90	50941	41946	87	125116	101026	91	1956	1171	21	6446	5366	46	204	626	0	4.16381
222294	160988	107	108789	90158	104	280851	227268	108	5175	3706	49	14269	11243	69	1101	1517	24	4.16684
108372	103865	81	32777	30849	79	94592	88786	85	-21	281	0	4686	4244	37	319	645	0	4.18303
233870	177836	109	96068	78454	107	297037	241413	110	6856	5509	48	15938	12284	77	987	951	0	4.18303
97490	93071	85	27912	26312	75	95834	89767	83	840	727	0	4286	4515	34	-373	379	0	4.18607
238920	177702	123	72979	54633	105	218261	164407	110	1990	1733	17	10544	7717	54	798	1069	4	4.18708
133548	115895	88	35353	29746	85	110293	92704	90	1378	1085	6	5778	4587	40	332	808	0	4.19113
277322	193306	112	79664	54490	109	194413	130773	112	5437	3160	46	10049	6475	57	1082	945	0	4.19315
195823	134373	111	58490	40795	97	174102	119506	101	1428	1060	6	8500	5663	53	-644	601	0	4.1972
155303	121322	95	41972	31689	92	128390	100046	94	1558	1513	14	6551	4943	47	-1412	277	0	4.19922
173902	131230	102	49950	38717	92	137499	105149	96	490	537	0	7182	5702	51	173	680	0	4.20226
135698	105864	93	46144	36005	89	103780	79127	92	1057	805	0	6012	4311	48	739	932	0	4.20226
150188	120498	93	45113	35681	88	119919	94675	94	713	926	0	6080	4734	43	583	1016	3	4.20327
240072	169509	109	126268	96560	104	311140	240805	107	7566	5365	59	16125	12304	76	-52	709	0	4.21035
120112	112296	84	45845	41971	83	98805	89175	85	137	683	0	5148	4712	40	977	682	0	4.21643
188978	138603	100	55789	42344	95	156347	111250	98	1675	1146	23	8100	6021	50	1932	1678	21	4.21946
301811	234032	128	121816	96650	126	331613	260560	131	5985	4162	56	16771	12949	64	1088	1771	10	4.22047
163207	129920	94	52118	40855	90	127861	100365	94	1534	1188	12	6611	4954	44	-60	1331	7	4.22452
99183	85544	86	35859	30156	81	80434	66834	85	732	987	0	4212	3579	35	302	668	0	4.22958
110345	103100	86	33064	29347	81	92489	84839	85	1538	1366	11	4690	4003	41	418	604	0	4.2316
126048	105693	88	38206	31460	84	102369	84533	88	512	828	0	5782	4492	42	-1062	267	0	4.23464
208947	156191	103	76296	58706	97	186760	139732	101	1648	1219	16	8953	6615	52	811	913	0	4.23565
166134	128144	102	50253	38979	90	130972	98845	94	959	945	0	6675	5044	48	-472	804	0	4.23666
274523	219658	102	132390	108670	104	349011	282378	108	4254	3111	39	18338	14563	90	-279	1128	5	4.24273
135490	110340	99	43684	36685	85	111683	86580	90	943	1151	8	6036	4632	45	1880	1893	21	4.24273
177392	149778	92	57829	48250	90	161334	130640	94	830	1182	11	8246	6463	50	940	1765	12	4.24273
89966	87146	94	19360	19092	54	81822	79479	79	485	800	0	4184	3901	32	-567	662	0	4.25386
138327	119062	89	42470	36047	86	122773	104616	90	1112	1324	9	5972	5284	41	488	1333	7	4.26196
173321	134657	94	53519	40676	91	130677	98668	96	2092	1845	28	7173	5179	49	-150	853	0	4.26196
245316	166949	114	76881	54862	103	198740	134054	106	2391	1748	31	10420	7353	61	-643	587	0	4.26803
108600	103594	85	39086	35316	80	94242	85994	84	1452	1061	5	5183	4363	38	127	1072	3	4.27511
92599	89510	81	27692	26450	74	84226	79637	82	76	390	0	4450	3602	37	563	1509	16	4.27815
106360	93593	86	33147	28596	82	92604	79748	85	1503	1068	15	4444	3468	39	-306	669	0	4.2822
197505	150310	98	59791	46046	95	162370	121385	100	1933	1295	14	8114	6349	49	-1263	761	0	4.28523
149220	122522	90	53980	44439	88	112201	90668	90	1760	1535	19	5798	4231	42	355	841	0	4.28726
180750	144496	94	50300	39202	91	157780	124024	94	1611	1283	24	8136	6113	49	-247	530	0	4.29232
189888	149842	97	60277	47382	94	159414	124978	97	722	1144	8	8124	6052	50	16	1106	5	4.30648
75332	74798	81	11799	11837	44	64396	63118	76	1331	685	0	3872	3756	31	-1329	404	0	4.30952
161662	130569	98	37424	30378	89	114976	91531	93	1472	1039	5	5875	4383	40	854	1236	7	4.31559
137844	115733	88	45502	37223	85	116464	96145	90	896	699	0	5997	5077	42	129	1087	6	4.31761
103228	101637	81	33146	30541	78	98464	91299	84	924	616	0	5341	4568	38	825	1481	10	4.32571
108979	104878	87	33041	31653	79	80887	75078	83	1203	1219	18	4319	3463	37	-528	368	0	4.33481
154358	121166	93	49522	39297	91	125954	95053	93	980	961	0	6919	4768	48	-797	400	0	4.35303
134782	107776	93	42327	33198	90	108516	89634	93	1996	1326	17	5731	4361	46	162	525	0	4.35707
197398	154874	103	52468	42614	95	167775	129047	101	1296	1066	5	8169	6299	52	-4	1115	5	4.36213
203382	156792	96	60284	45844	94	180048	133458	99	1519	1574	21	9017	6624	50	-350	577	0	4.36213
168191	128570	102	54716	41734	91	130827	97153	96	1381	844	0	5952	4601	43	181	887	0	4.37023
181989	141318	103	40853	30764	91	136679	104912	98	1741	1220	10	7165	5025	48	-245	772	0	4.37832
85873	83096	82	24072	22309	64	77907	74192	81	912	872	0	3875	3845	36	1328	915	0	4.37934
122067	111109	90	36396	31869	81	104896	93316	85	514	640	0	5283	4519	39	-806	416	0	4.38338
213468	163740	112	63422	48238	96	175684	132328	101	1602	1094	10	8682	6533	50	-144	615	0	4.39451
107141	89494	86	35061	28699	82	97348	77424	87	1271	721	0	4990	3925	40	621	1167	10	4.40767
239234	176431	107	72365	53155	107	199932	143661	111	3126	1723	39	10185	7325	57	111	585	0	4.41475
104550	98599	98	23219	21499	71	89965	83828	83	695	921	0	4705	4352	36	781	1440	22	4.42082
160649	135291	96	47228	39643	88	137992	115775	93	3862	2927	33	7050	6076	44	-729	523	0	4.42082
111840	96988	86	34295	29185	81	94196	80170	85	1341	799	0	4834	3919	38	-538	543	0	4.42386
200949	155506	99	64647	50859	94	150649	117074	97	2079	1605	20	7758	5681	49	841	1082	3	4.42791
248752	193872	101	124983	104959	101	303779	242229	106	6330	5103	44	15606	12760	62	1078	1157	5	4.43296
80055	79821	81	20730	20800	55	72376	71586	77	930	596	0	4385	3943	34	185	779	0	4.44106
142008	119337	90	31278	25793	85	120893	97787	93	1332	876	0	6247	5282	40	376	609	0	4.44106
185452	143691	96	55955	43483	94	148714	113794	98	1283	1055	4	7201	5388	51	-1087	241	0	4.44106
175736	133177	95	63761	47435	92	109054	79252	95	1895	1217	26	6117	4103	49	1316	1697	9	4.47749
79668	77320	86	23642	23363	65	69341	67820	81	391	478	0	3851	3464	33	1132	1198	2	4.48052
99389	95454	82	31793	30289	80	87063	82747	84	637	790	0	4508	3887	34	162	821	0	4.48153
76864	76425	78	21880	21873	60	67861	67577	77	408	526	0	3945	3845	30	398	766	0	4.50177
121136	109844	87	41973	37068	84	89827	78931	87	534	711	0	4892	4112	40	-760	444	0	4.50481
94894	84410	83	29689	25686	79	86055	75593	82	1305	1091	6	4139	4250	33	269	788	0	4.50784
301918	211124	115	147529	115528	113	391739	296751	117	3688	3612	35	19968	15900	73	107	652	0	4.51493
180954	140107	93	63902	49852	92	144685	108896	96	1528	1055	5	7892	5901	49	1058	797	0	4.53415
131760	111519	90	40274	33235	85	101041	83312	90	1918	1437	25	5059	4089	42	1185	985	0	4.53516
308391	235333	124	160990	130982	113	443490	340652	118	5110	3917	45	22685	17814	95	1515	1576	17	4.56046
99790	93092	97	30935	28372	81	80513	74481	84	597	632	0	4233	4064	34	-230	481	0	4.56046
76315	74418	80	22331	21319	61	55587	53447	79	438	569	0	2525	2383	24	-933	860	0	4.56451
134199	119164	87	32920	28144	83	104836	91219	89	877	973	0	5143	4300	41	353	685	0	4.56754
76271	73288	93	17896	17897	51	68072	66146	79	517	474	0	2849	2826	30	488	1254	9	4.57564
136566	128929	85	38514	34377	83	113682	103949	88	1172	976	0	5603	5445	41	391	816	0	4.59587
145625	114391	99	41705	33177	88	119666	92719	92	712	583	0	6258	5130	45	-18	711	0	4.61105
105653	99981	85	31984	30548	78	91737	87345	82	1548	910	0	4723	3961	39	769	960	0	4.61409
255445	170758	111	77745	52241	110	216389	143792	115	2884	1859	34	11106	7644	55	1940	1479	18	4.62218
228292	168212	107	63457	46595	95	202734	149563	101	2044	1491	21	9868	7023	54	439	900	0	4.62522
250562	193065	123	98573	75210	108	272194	202716	114	3292	2176	35	13463	9927	59	494	1156	7	4.63635
166510	135079	91	52305	42614	88	129000	99031	93	2805	1976	30	6452	5243	46	-650	1202	6	4.65051
239203	158709	107	72911	49111	106	188182	122887	111	2625	2150	22	9916	6143	69	313	640	0	4.65557
117249	105307	91	30543	26784	81	93300	83158	85	1115	721	0	4662	3929	39	1526	1562	17	4.66164
126678	105872	92	38251	31623	86	99208	79945	90	1075	1031	5	4776	3948	42	2995	1950	21	4.66164
229181	169059	105	69603	51006	99	189533	133250	103	2548	1277	22	9521	6951	54	238	1362	8	4.66772
107914	102781	83	23741	21468	72	89379	84864	85	1744	1023	8	4608	4399	34	1257	1274	8	4.66974
104139	92431	87	23748	20459	65	97958	87995	86	587	773	0	4796	4597	35	746	1005	2	4.67075
130183	107263	90	41282	34075	86	95703	77949	89	1312	941	0	5268	4447	41	-166	388	0	4.67176
123597	107024	86	37933	32456	84	113827	96680	91	1486	974	0	6167	5230	42	50	496	0	4.68998
187985	163855	91	69930	60564	90	217055	184823	94	2285	2086	32	11533	9841	61	1266	1265	6	4.68998
130031	114235	88	32538	26988	85	101135	85447	88	1199	966	0	5080	4176	39	-269	690	0	4.69706
334543	245693	130	176138	136521	124	435846	336422	127	6531	4739	48	22566	17637	85	794	1171	11	4.70111
146530	139445	87	56718	53805	83	114406	106756	85	1217	1751	22	5650	5694	37	458	1254	14	4.70111
143328	117300	91	41884	33240	88	123183	97818	91	1357	1289	8	6142	4640	47	-968	185	0	4.71224
99602	98421	88	36092	36130	77	90013	86590	81	1509	1666	14	4601	4172	36	1422	783	0	4.72033
268837	191063	123	105084	73568	119	349507	246874	125	4214	2906	38	17893	12716	82	-236	856	0	4.73248
74450	74148	79	18728	18622	54	58946	57939	77	943	659	0	2993	2951	30	70	399	0	4.73855
162817	128883	100	38859	31018	91	132145	103333	96	1860	1291	12	7465	5850	52	114	752	0	4.74361
156266	125924	92	47197	36915	89	140133	112902	93	2006	1454	19	7512	6212	49	-544	543	0	4.74765
96904	92247	84	33509	31704	79	69366	64683	81	1318	1021	8	3564	3491	29	70	917	0	4.74968
238932	165365	113	64709	46228	100	195761	132050	104	1123	1886	20	10382	6855	57	-465	1079	1	4.7598
110100	106698	81	29410	27515	77	96065	89832	83	1370	1075	6	4874	4836	37	227	808	0	4.7598
145785	117845	91	46712	38006	87	117179	92186	92	611	588	0	5319	4696	39	550	1321	17	4.7689
149404	140535	93	50453	47611	85	100229	93574	87	3690	3284	31	5144	4986	36	-548	315	0	4.77093
119147	100627	102	37926	32012	84	105118	86872	89	419	1050	11	5226	4396	42	549	759	0	4.78104
81739	81282	79	28964	28688	76	69747	67830	80	743	809	0	3349	3293	31	264	596	0	4.80432
86525	87802	78	25945	25462	75	73620	71937	79	580	719	0	3982	3789	33	-413	477	0	4.81444
126473	116199	85	39802	35156	82	106307	95415	86	1811	1157	10	5639	5176	39	531	1484	11	4.81444
91750	89846	81	34973	33517	77	78655	74017	81	1497	763	0	4038	3543	34	115	574	0	4.81444
173623	135262	93	54019	41294	91	140477	105778	94	891	1660	17	7575	6024	47	1049	1325	10	4.85187
253967	182889	118	71248	53075	112	221811	158184	118	3389	2126	30	11104	7530	54	172	846	0	4.86503
87189	84774	79	22073	21809	63	79836	76424	79	680	602	0	4172	3580	34	203	1316	9	4.87717
69193	67220	79	21082	20845	57	61893	59902	77	555	524	0	3205	3274	29	200	482	0	4.88223
112389	92973	88	39987	34073	84	91786	74771	88	1366	910	0	5130	4183	39	-634	296	0	4.89842
150455	120927	94	50348	40509	91	100505	80532	95	1364	1217	17	4842	4095	40	852	1200	7	4.90146
112709	93825	91	38966	32945	84	86423	71771	86	1687	856	0	4923	3744	39	963	1400	11	4.91765
108539	101418	82	35065	31564	79	100580	89709	85	546	797	0	5590	4919	38	947	923	0	4.92473
138049	115686	88	43718	36422	85	117945	95610	89	1102	1078	7	5522	4621	40	735	861	0	4.93181
103549	91591	97	34985	31251	81	81805	73051	84	815	1081	6	4366	3947	36	1132	1150	8	4.97026
106840	104308	86	28630	27964	77	94443	91040	82	454	566	0	5636	4581	42	130	668	0	4.9733
144041	114169	99	40291	31656	90	120685	93016	95	2096	958	0	5531	4605	43	937	972	0	4.97431
162382	126540	93	49159	37569	90	137654	106059	94	1339	1167	12	7180	5259	49	1294	1875	18	4.98544
72058	75360	65	22414	22332	60	67038	65102	77	433	1050	4	3173	2811	32	420	835	0	4.98949
167248	123611	96	52998	39842	93	144659	103039	98	2649	1650	33	7661	5347	52	21	821	0	4.99354
180704	146997	93	49046	39106	89	158251	122230	96	2386	1678	25	8043	6216	48	-717	1365	8	4.99354
114576	104080	91	29293	25324	83	102902	92797	86	1530	1260	13	5523	4720	40	-861	222	0	5.0077
116099	98321	86	38684	32778	84	103474	85918	89	1224	810	0	5429	4108	43	296	652	0	5.03199
76675	75268	88	25632	25064	73	59693	58383	77	383	561	0	3178	2980	30	-1495	116	0	5.04008
202669	138723	111	401611	260430	108	12129	8448	57	30440	21083	101	13658	9039	73	25152	18063	86	5.04008
27931	26829	65	14924	14423	48	-699	7	0	-19	684	0	123	412	0	-840	233	0	5.04312
184425	142245	94	52621	39913	91	132377	98158	97	1630	1510	15	6565	4900	47	1071	1228	8	5.04615
167341	124928	94	49636	37202	91	142947	103578	96	1478	1055	10	7644	5546	47	-238	635	0	5.0502
322906	226967	120	126416	95240	117	360174	271685	122	8488	6286	52	19484	14068	80	742	879	0	5.06437
109998	94099	91	35790	30232	82	91932	77930	87	694	471	0	4391	4075	35	-667	540	0	5.06639
195223	158077	104	56319	47289	92	191219	156011	96	2388	1436	24	9421	7964	47	-1297	651	0	5.07448
229029	190946	98	59883	50350	93	208918	172576	97	3120	2011	27	10098	8058	50	-197	485	0	5.07448
141674	112905	91	36099	28777	87	115713	90860	93	1615	1377	19	5781	4706	46	794	826	0	5.08359
141919	114159	95	41508	33165	89	106723	83916	92	9	464	0	5959	4629	42	-819	168	0	5.08764
181753	141530	97	55501	43336	94	142700	107106	99	1564	1249	17	7692	5540	48	1940	1307	16	5.08865
168954	127837	94	51932	39570	93	139502	103681	97	1045	846	0	6649	4788	47	206	743	0	5.09978
79203	79221	79	23632	23511	63	63192	61419	76	354	638	0	3381	3022	29	-1119	0	0	5.1018
244387	167316	108	75255	51903	102	205943	141858	106	2606	1588	31	10173	7293	56	1356	1298	13	5.1099
175965	154323	93	72872	63134	89	172158	149927	93	3551	2612	32	8653	7374	48	146	1479	11	5.1271
149018	124599	93	51080	43564	88	110668	89102	94	2483	1803	25	5478	4751	43	-201	974	0	5.12811
155749	121635	93	44471	35782	89	128529	101619	93	2213	1593	22	6946	5127	46	-1365	248	0	5.13216
111232	96812	96	25356	21230	71	101210	86642	87	312	580	0	5350	4795	38	-254	593	0	5.14127
180007	141322	94	55315	43593	92	145998	110362	97	1379	937	0	7256	5600	49	-1127	226	0	5.14531
86466	85964	78	18102	17996	53	79647	76674	79	947	837	0	3998	3691	33	-615	348	0	5.15847
158088	122477	93	44289	33833	90	138898	103091	95	1219	983	0	7604	5396	53	784	1254	7	5.16252
195197	153783	97	59560	45834	91	158319	123049	96	1875	1256	17	7512	5698	49	-198	586	0	5.18174
99687	89689	91	35073	31366	82	67848	60012	84	-298	321	0	3756	3324	36	813	1394	9	5.18377
110486	93602	90	31800	26618	82	91648	76463	87	571	575	0	4559	3738	37	111	599	0	5.20097
137724	117860	88	32368	27081	84	125701	105585	90	1714	1276	24	6335	5448	42	-205	490	0	5.23942
139458	116014	93	35670	29449	85	105791	86877	89	933	1102	8	5068	4305	40	1393	1145	7	5.2465
81916	81229	79	19028	18728	56	70565	69221	78	1154	581	0	3513	3728	29	-134	587	0	5.25055
87579	87876	80	26238	25701	76	74098	71042	83	794	580	0	4150	3897	33	1032	1260	8	5.25763
92973	91189	81	26293	25306	72	87412	83677	81	25	666	0	4121	3764	34	-94	401	0	5.26168
117455	106723	85	34953	30295	81	91122	78807	88	1197	1148	7	4771	4097	39	710	1332	14	5.26775
179206	129779	98	52903	39034	93	160140	117370	99	758	905	0	8497	6354	54	-405	486	0	5.27281
180968	140377	95	41586	31533	89	151174	117557	96	1067	1130	9	7342	5962	49	160	618	0	5.28394
90379	88926	80	26549	25011	71	74143	70390	81	1356	875	0	4230	3324	36	-412	699	0	5.289
98116	93351	83	32047	29191	80	82018	75914	84	394	628	0	4143	3984	35	569	898	0	5.29709
191935	150069	98	62537	48911	93	151991	114285	98	2779	1593	28	8006	5710	52	-1131	816	0	5.31531
241263	176964	115	57442	44938	99	215031	162878	106	2012	1597	28	10783	8197	54	53	814	0	5.32441
116930	96804	86	38584	32065	84	90529	73070	89	1147	680	0	5130	4514	38	176	734	0	5.33453
108151	96389	83	31907	27422	82	91832	80506	87	-20	435	0	4541	4254	37	657	1146	6	5.33554
88455	84106	79	30652	27965	77	78919	73174	81	680	725	0	4097	3534	34	-489	280	0	5.3487
125147	113411	96	38844	35188	84	104693	93943	87	1740	1463	12	4952	4610	39	1481	1140	5	5.3487
160994	128466	94	57044	45802	91	124483	97404	94	1593	1293	19	6672	5168	45	418	667	0	5.35275
182738	133959	100	51755	37927	95	257695	182407	103	1781	1793	20	12113	9001	60	1336	920	0	5.36185
134136	118779	103	41894	35480	103	116040	93893	103	674	917	0	5588	4464	38	168	1125	5	5.36185
200185	170455	95	65062	57566	92	183981	158775	95	2664	2398	31	9421	8203	56	266	1212	6	5.36185
35431	34595	65	34031	33462	72	-118	326	0	462	504	0	-373	179	0	111	756	0	5.36388
141630	112666	91	40159	31294	87	132343	102642	92	1515	1075	5	7039	5380	51	145	745	0	5.38411
161611	127652	95	41300	32551	89	129782	101588	94	1312	1101	6	6386	4738	44	1279	1522	11	5.38411
109069	107277	88	42126	41375	78	61714	59214	81	2065	2069	21	4210	3781	37	985	1017	2	5.38816
108696	107911	81	32698	31804	78	93731	89536	82	751	996	0	4827	4653	36	26	690	0	5.39322
203782	157610	104	64482	50185	97	134654	103587	99	3141	2292	24	6670	5335	46	-639	439	0	5.40435
95528	90357	90	28445	25680	77	78608	71734	81	677	542	0	4098	3409	33	613	1196	7	5.40637
73304	72546	76	22069	21671	60	64104	63783	76	745	813	0	3136	2866	28	888	871	0	5.41649
193923	148049	99	48001	36566	93	162012	124420	97	2282	1795	30	8503	7026	47	253	662	0	5.42459
160346	125020	97	38235	29247	88	129605	99209	93	2143	1183	15	6448	4978	45	-683	747	0	5.42459
117795	98079	86	26113	21389	79	5944	5413	40	4981	3538	47	1795	1386	21	2426	1976	17	5.43875
143216	109615	92	50649	39334	89	123287	93204	94	1431	973	0	6050	4378	41	1593	1163	12	5.44179
108316	94131	87	34142	29323	82	99002	85632	87	910	856	0	5291	4433	39	41	860	0	5.46506
103460	99167	83	33638	30496	80	97056	89872	84	404	932	0	4631	4396	35	1004	1081	4	5.47619
77190	76912	80	21449	21362	60	60626	58524	77	449	802	0	3115	2710	29	-441	977	0	5.49238
240188	185395	109	74817	58125	100	212198	164020	104	3593	2082	37	11103	8284	53	991	1594	18	5.49339
241151	180135	115	78913	58103	109	205936	150717	115	3104	1802	30	10502	7370	58	35	753	0	5.49643
239151	197182	109	103786	88645	104	237552	200675	108	2629	2099	29	12527	10209	59	1611	2457	16	5.49947
129108	103149	101	43667	35028	85	106578	84684	88	1720	1172	10	5200	3941	43	56	1096	5	5.52982
323144	231560	138	152652	117735	133	347946	267548	137	4906	3420	35	17591	13632	71	1461	1413	15	5.55208
109856	104885	83	39744	36296	81	92813	85735	83	180	505	0	4973	4441	36	1329	993	0	5.57333
208668	175745	98	78113	66289	94	223974	193297	98	2757	3066	29	11483	9593	55	651	1031	2	5.57637
128579	111887	87	40828	34781	85	105661	91240	88	609	639	0	5793	4708	45	1300	1215	8	5.59256
156850	127764	103	68036	56697	89	130785	104326	94	1329	1493	11	7146	5311	49	-1330	614	0	5.59458
146126	123775	104	56175	48568	86	119883	101636	90	2215	2898	30	6321	5425	41	1285	744	0	5.59762
260124	189256	109	91638	69821	104	232371	171057	110	3499	2625	33	12013	9207	65	290	844	0	5.59762
86795	86263	79	28251	27235	76	68101	62974	81	1340	1060	5	3626	3158	34	-266	954	0	5.61178
227299	193758	106	102362	86586	101	353754	293395	108	2977	2578	31	17249	14064	71	468	1131	5	5.61887
152540	113859	101	50489	38227	91	128031	94624	97	1414	784	0	6115	4526	45	875	1768	10	5.62291
130492	108311	88	36982	31008	85	110110	89536	91	1396	1199	9	5616	4564	43	1130	851	0	5.62291
190628	141931	100	57191	42881	97	152580	111747	102	1679	1514	20	7155	5572	49	137	887	0	5.63303
73850	71741	86	27440	27578	76	54906	54230	81	508	737	0	2881	2486	28	625	725	0	5.6472
180501	135335	97	53366	38897	94	127876	89703	98	1661	1365	10	6456	4988	43	587	824	0	5.65732
140717	117227	91	37592	31590	86	122860	99498	90	1404	1337	16	6187	5196	44	-262	273	0	5.67249
218145	184177	96	112224	97334	97	266150	229494	100	3311	2537	28	13326	11773	59	830	953	0	5.67452
202020	169321	95	77711	67078	94	147770	124112	97	2367	1376	15	7836	6562	48	-727	757	0	5.68565
83348	85326	76	19633	19470	51	62890	62837	78	52	448	0	3230	2994	30	207	807	0	5.68565
308255	218813	135	133668	101686	129	452946	351244	136	8833	6889	57	23043	17619	96	-404	427	0	5.68666
190817	151985	95	50190	39454	93	165147	128234	98	2034	1311	14	8444	6811	47	92	730	0	5.70386
182706	140215	96	49457	38043	93	162015	124554	99	1598	1447	12	8762	6708	58	-342	838	0	5.71095
269004	185043	122	62819	43691	119	222756	149836	126	4827	2937	49	11056	7685	59	1257	724	0	5.72511
80967	82186	79	21595	20767	62	73285	70602	78	1240	1004	2	3770	3421	33	300	1330	8	5.73118
86940	84920	81	23265	22909	60	75810	75402	80	537	529	0	3914	3797	34	453	810	0	5.74434
186686	136701	97	55997	40414	96	152653	109839	99	1965	1265	18	7668	5419	53	2031	1114	13	5.76862
201732	156364	97	55691	43046	94	193484	150190	101	1845	1190	23	10166	7430	56	669	969	0	5.77469
116191	102543	94	31434	26053	84	91439	76485	86	991	767	0	4473	3859	36	1709	1286	19	5.78582
171596	136510	94	43174	33534	92	127134	97801	98	1483	963	0	6293	5043	45	-649	741	0	5.78987
67629	67290	78	15337	15113	49	62574	61178	77	353	452	0	2589	2826	27	-526	428	0	5.79189
128236	113556	87	41160	35137	85	98157	84538	90	1332	1504	15	5358	4416	41	-1518	0	0	5.79493
86348	83910	80	24108	23618	64	72140	69976	80	189	487	0	3911	3502	34	-305	460	0	5.80707
79488	80224	78	20980	20638	57	67678	66273	78	497	774	0	3231	3294	27	-228	611	0	5.81517
127901	105533	90	36743	29373	86	102856	82334	92	867	703	0	5443	4275	43	1328	1096	7	5.82731
73261	73265	77	25296	25149	72	68762	67038	78	551	826	0	3361	3723	27	-455	297	0	5.84653
145162	112042	91	45778	35165	89	113934	85532	93	1077	1320	12	5793	4584	42	466	1065	3	5.84653
190144	149976	99	63874	50914	93	137700	106750	97	1167	1616	14	6784	5058	46	-49	876	0	5.85766
79323	79390	77	26968	26829	74	62954	61032	77	434	557	0	3256	2942	32	452	996	0	5.8607
181293	144957	96	55376	43622	91	139758	107154	100	1822	1484	14	7647	5618	52	551	880	0	5.86171
134389	113700	89	38766	32997	85	117551	99212	89	357	910	0	6422	5485	47	-1182	577	0	5.86778
113115	96777	87	35382	29247	82	84958	71289	87	410	495	0	4496	3626	39	-335	400	0	5.87385
147253	110929	105	46680	35700	90	117250	90004	94	1468	1250	13	5727	4269	42	688	761	0	5.87588
119128	105464	89	34360	29566	84	98421	84376	89	1187	1092	9	4840	4110	40	771	1071	3	5.89915
224065	154790	115	64941	46568	108	158717	106692	113	2147	2076	30	8296	5832	54	54	1056	3	5.90016
145994	117802	90	42955	34621	89	117699	93000	94	578	508	0	6125	4895	43	560	1506	8	5.90725
101660	98514	82	33016	31325	77	87541	82180	83	1363	1256	15	3947	3972	34	-1031	501	0	5.9457
151984	123868	92	40837	33317	87	143633	116792	92	1108	1096	6	7689	6203	53	582	1692	17	5.94671
104926	89542	88	36344	31231	83	87625	74861	87	1032	804	0	4375	3580	34	174	1246	7	5.96391
110814	94889	85	31855	26175	84	99511	82765	87	1915	1188	13	5485	4270	43	1378	1273	11	5.96695
94094	93888	77	30974	29268	78	83698	79426	80	1111	891	0	3980	3928	34	40	1485	11	5.96796
169230	136407	92	47926	38760	91	121209	96913	94	1393	923	0	5618	4604	41	271	725	0	5.97909
157398	145511	87	43446	39608	83	143564	128851	89	892	1266	9	6589	6006	41	308	828	0	6.00135
78533	77822	82	16953	16886	50	69185	69173	78	-187	530	0	3997	3266	33	418	1066	3	6.0145
168880	129313	100	47802	35958	95	145933	110876	100	1263	796	0	7525	6001	46	585	1136	5	6.02361
221758	163675	104	60598	43690	95	191965	141752	99	1410	876	0	9071	6847	52	525	1030	4	6.02361
100279	95299	80	30595	28545	77	88956	84655	82	684	600	0	4801	4096	39	-599	782	0	6.06105
149691	121376	91	41247	33482	88	119082	95156	92	1179	838	0	5668	4687	46	940	1039	4	6.06206
165947	130436	92	35670	28230	88	142549	111717	95	1022	803	0	7202	5366	47	184	546	0	6.06408
118902	117344	82	26026	25053	76	96873	92839	84	1267	1259	13	5236	4705	41	-965	447	0	6.07926
121126	106653	94	32212	27082	82	92127	80144	86	1923	1592	21	4981	4366	42	-699	662	0	6.09545
165389	126128	94	52250	40230	92	128283	95403	96	1710	1552	17	6305	4779	44	359	883	0	6.10456
83527	83840	77	30483	29905	75	68324	66361	78	-390	498	0	3373	3395	29	89	979	0	6.10759
90096	87929	83	18349	17993	55	85138	83065	80	379	800	0	3788	3862	33	303	681	0	6.10861
60591	62421	72	17951	18079	50	53696	53342	75	1280	897	0	2373	2508	24	-478	545	0	6.11468
132631	105420	93	49314	38613	88	116852	90899	92	1436	1118	6	5938	4838	46	-54	649	0	6.12075
67037	66208	84	20775	20464	59	52090	50748	77	116	448	0	2579	2631	28	-938	615	0	6.13087
155984	129338	100	34572	27880	89	146467	119215	93	1652	1725	18	7290	6038	49	-21	722	0	6.142
88374	84137	93	26625	25391	76	79475	75837	81	304	777	0	3745	3560	33	1372	1738	4	6.14402
175647	131459	96	57336	43280	94	148629	111351	99	1897	1592	14	7899	5880	49	510	944	0	6.14908
117414	101695	91	33649	28288	84	108492	93994	90	916	791	0	5203	4930	37	1491	1370	8	6.18956
109101	102644	85	26565	23888	81	94159	87840	84	467	1024	4	4804	4295	40	-1024	222	0	6.20676
75377	75243	75	23520	23351	68	64156	62273	80	-143	463	0	3170	3232	30	-835	279	0	6.23104
67120	68213	73	26219	26399	72	56247	55297	77	80	376	0	3127	2934	30	1048	1219	8	6.24521
149800	123873	90	56313	46997	88	112571	89885	91	849	1481	11	5688	4873	43	760	1073	5	6.2533
130188	113503	87	37306	30974	83	124138	105771	88	1361	1078	5	5681	5401	38	-616	693	0	6.25431
213096	166396	99	61908	47620	97	106401	82229	100	3484	2961	30	5391	4042	43	701	906	0	6.25533
112948	105025	87	33214	30520	80	100449	91887	83	2039	1233	9	5146	4746	36	-980	243	0	6.27152
150956	122504	92	48111	38468	90	121428	93671	93	910	1003	2	6180	4445	46	1954	2032	20	6.27152
95161	92383	81	26603	26345	75	70368	68161	80	602	718	0	3576	3497	37	736	684	0	6.27759
89826	87010	80	28333	26445	78	80985	75942	82	1019	706	0	3995	3948	31	305	936	0	6.28771
186673	146035	96	49096	38327	91	153287	116446	98	1708	940	0	7381	5727	46	2493	1913	28	6.30491
125646	112071	89	39337	34525	83	106583	91699	87	1252	969	0	5785	4855	42	-258	212	0	6.33931
111107	94625	95	38528	32116	84	87831	73439	86	859	853	0	4423	3404	38	-770	114	0	6.34032
125673	102629	93	37749	30112	86	108824	86524	90	1116	946	0	5887	4342	55	-508	642	0	6.34032
98702	92175	96	33882	30476	78	78545	70656	85	1926	918	0	4079	3506	34	-1103	224	0	6.35651
134377	120265	88	40513	34975	86	115100	99504	92	975	1147	9	6466	5281	46	1792	1053	8	6.36663
149606	119391	95	46516	37196	87	129768	103050	93	832	903	0	6457	5535	46	1347	660	0	6.36764
98775	95461	82	30949	28735	78	87467	81275	82	751	648	0	4372	4304	34	-319	1081	3	6.38788
88509	89803	80	32676	32361	76	79569	77472	79	399	655	0	3451	3507	30	-1400	83	0	6.39395
89868	86716	78	29620	28322	78	77833	74067	82	554	666	0	4034	3677	31	927	805	0	6.40407
92817	92039	83	21994	21733	59	75126	72263	83	1007	1306	9	4321	3873	33	420	876	0	6.40508
175922	133254	103	54678	40893	93	135445	101643	97	2043	1251	11	6491	5200	43	412	636	0	6.40508
127713	106894	92	34837	29304	85	110046	90026	92	285	708	0	5925	4331	43	1872	1795	16	6.43544
128164	105789	95	38645	32359	86	102780	85452	90	1033	755	0	5083	4219	44	976	946	0	6.44758
81167	80152	82	26648	26462	75	64886	63583	78	509	662	0	3367	3419	28	-535	441	0	6.45466
127215	107225	88	38428	31161	85	106823	87709	90	887	1198	8	4881	4506	40	266	645	0	6.45567
134709	109405	90	37357	28987	86	118322	95248	91	61	754	0	5958	5005	43	-1753	0	0	6.46377
177832	141013	96	53223	42581	91	144542	112415	98	1340	1533	15	8233	5937	50	-233	1209	6	6.46377
143255	112443	90	41619	32095	87	121289	91810	92	938	469	0	6148	4587	45	212	642	0	6.46579
129935	106111	96	44932	36993	86	103803	84171	89	435	1359	12	5245	4007	49	-403	717	0	6.48097
251426	166126	114	79744	54086	108	197496	129169	113	2277	1306	17	9413	6480	52	158	811	0	6.48502
155086	126236	92	36925	29090	88	149629	117903	93	990	911	0	7786	6367	46	1773	1412	17	6.4921
160192	124626	99	48197	37131	90	133140	102125	95	2067	1796	22	7054	5385	51	-1058	630	0	6.50829
110315	104891	83	31708	29465	79	95405	89542	84	1214	1045	7	5176	4750	38	-232	655	0	6.5346
212101	151656	101	66210	47608	96	178397	125451	100	1587	1103	14	8771	6020	58	312	585	0	6.5346
71665	69939	81	23727	23358	66	65153	65155	75	330	868	0	3621	3523	32	240	1205	6	6.53561
122860	102939	92	42239	36607	84	95378	80983	88	2097	2108	20	4969	3716	40	742	1496	5	6.54067
220241	166252	102	70701	53932	100	178605	131638	104	5204	4158	41	9158	6871	49	370	910	0	6.54168
131831	119507	90	47094	42415	84	109697	97958	88	1028	652	0	5816	5293	39	1352	1006	1	6.5427
81543	81230	80	32097	31909	76	63322	62389	82	1086	776	0	2958	2929	26	1188	1188	8	6.56799
156258	140263	86	49128	42557	85	115137	100514	91	1589	1568	15	6117	5041	43	816	1772	10	6.61353
102755	96966	82	32218	29783	80	79605	72819	83	1078	963	0	4504	3868	37	-1381	117	0	6.64085
184601	143799	97	58992	46333	91	148314	114099	96	2776	2103	29	8334	5959	58	-14	665	0	6.64995
139911	122300	91	35069	29142	84	118525	102627	89	2050	1474	21	6104	5285	42	-205	492	0	6.66614
186805	139720	102	52926	40438	95	151833	113881	102	2479	1814	20	7875	5622	53	-49	519	0	6.6965
91743	89921	79	27656	26792	75	78954	75076	83	1485	1037	4	4076	4233	32	546	791	0	6.71269
103066	99135	82	28231	26841	74	87667	83155	83	406	709	0	4396	3562	36	173	1148	7	6.79971
289605	198830	115	91093	62467	113	236566	161108	117	6780	5283	53	12921	8618	67	535	1178	6	6.80679
107752	92044	96	33315	28260	82	96452	81944	86	1130	900	0	5365	4416	42	333	1164	5	6.96768
131386	114205	88	32723	28060	83	113751	96764	91	1216	1020	3	5613	4855	41	206	900	0	7.05672
188715	150155	111	51366	40249	93	139576	107542	96	364	849	0	7276	5620	46	416	1008	2	7.08809
95250	91967	81	27724	26683	78	84525	79203	82	579	628	0	4295	3873	42	107	1069	4	7.10023
178953	130327	112	51574	36181	94	140506	102282	98	2230	1316	20	7181	5029	53	191	1085	3	7.23076
122564	111602	96	39354	35588	82	109836	99447	88	1420	1399	11	5229	4656	41	-258	736	0	7.3107
87692	82441	82	25544	23859	67	76284	70294	79	458	617	0	4085	3762	35	397	499	0	7.36736
135630	108266	96	40915	33079	87	101648	82384	90	-136	530	0	4863	3814	39	-432	615	0	7.42504
41739	40330	80	38214	34968	86	100483	99415	77	-699	694	0	3473	4318	31	-848	885	0	9.89904
73775	73978	75	28219	28502	74	96455	93136	78	227	812	0	4859	4767	37	137	702	0	9.99011
98310	91309	81	39847	38029	80	113291	105025	84	376	490	0	5465	4905	40	-332	601	0	10.0134
60998	59112	75	26562	25241	72	78080	75963	77	52	543	0	3604	3532	32	-537	639	0	10.0559
10809	12710	41	3601	3888	29	-308	178	0	477	463	0	200	383	0	650	1163	7	10.0559
232369	190066	97	94932	77639	96	324161	264414	100	2409	2171	31	16016	11884	72	983	1474	12	10.1247
108666	106539	81	40499	39933	78	97141	93632	81	1374	1094	8	5471	5118	37	-347	643	0	10.2026
129625	109260	89	47312	39178	88	79557	65349	91	1332	1164	15	4300	3387	38	-349	315	0	10.2178
172404	132744	97	50856	39799	91	149508	113890	96	1885	1284	22	7751	6027	48	323	722	0	10.2208
287252	191207	120	167394	120286	118	513588	330276	125	8588	5258	56	27235	17685	103	1671	1581	25	10.2228
242236	205195	104	91586	77037	99	236573	199994	103	6687	5508	45	13310	11328	62	1119	1351	11	10.2289
81749	81546	77	23682	23624	65	73599	73466	78	1369	822	0	3874	4098	32	-244	335	0	10.239
75308	77140	74	20825	20720	57	65548	64004	78	850	566	0	3042	2896	28	451	837	0	10.2491
137710	111374	90	43501	34925	87	119047	93408	91	1098	710	0	6024	4862	42	155	763	0	10.2572
223257	189000	99	67206	57024	96	256752	215108	101	3125	2362	32	13085	11028	66	-763	335	0	10.2572
75581	75638	78	23215	23054	71	62122	61195	78	764	622	0	3047	2730	29	-1059	127	0	10.2593
164593	133122	103	35984	29220	86	151305	120911	92	1601	1407	13	8482	6568	51	602	614	0	10.2694
182652	147819	96	51746	41922	92	146268	115032	96	1537	1174	21	7495	5782	57	-547	753	0	10.2694
184035	165279	94	71482	64582	88	161015	142346	93	1331	1946	21	8724	7399	57	-1010	359	0	10.2744
131272	117537	89	46034	40625	85	99556	87831	87	1687	1193	9	5228	4700	38	260	1005	1	10.2815
256531	185556	112	80010	59066	105	207109	147578	109	3095	1717	35	10644	7500	59	627	904	0	10.2835
93464	92933	80	28666	28565	77	98946	95491	84	936	866	0	5104	5137	40	-423	803	0	10.2866
207313	157684	101	52590	40301	95	170868	130244	98	3447	1911	41	8583	6604	53	-751	591	0	10.2916
100438	99848	79	48977	47606	79	105283	99952	84	2410	1442	25	5265	5120	35	480	769	0	10.3007
107693	95561	91	33176	28073	81	89736	77067	86	1348	910	0	4721	3833	38	-870	486	0	10.3018
101556	94599	91	22795	20741	66	93399	88052	83	1120	945	0	4248	4604	33	-337	533	0	10.3028
161139	133521	90	34578	27764	86	130813	102534	91	1889	1711	18	6379	5682	43	-71	818	0	10.3119
168758	138820	97	55971	46011	91	144394	117686	94	1752	1202	10	6867	5804	45	120	1017	2	10.3149
237429	165567	103	74008	52430	101	185112	124206	104	1879	1472	17	8965	5993	53	-876	645	0	10.3149
253792	174777	110	80850	57234	105	200288	136147	110	3288	2092	40	10704	6684	68	915	1403	13	10.3159
134553	109620	87	37913	30715	86	115723	90817	91	812	847	0	6282	4866	45	420	1103	6	10.3159
103948	98702	83	32759	30005	79	81064	74413	82	54	463	0	3546	3801	30	107	1003	1	10.3159
159018	129577	97	43646	34858	88	113106	88632	93	1585	1017	4	6318	4745	47	463	1211	6	10.3169
179777	147620	104	83894	74625	94	258616	223833	99	2288	2404	25	13293	12217	66	1158	1785	18	10.3179
68228	68772	75	17490	17529	52	59964	57550	76	493	793	0	3282	2840	27	-32	655	0	10.32
87367	85587	78	17456	17443	51	85121	81952	81	520	872	0	4257	3850	38	296	1146	6	10.321
277191	191324	126	71232	48205	116	226916	151936	121	2969	1549	28	11060	8048	57	1102	1610	11	10.322
101573	96585	81	32842	30250	80	86973	81049	84	1091	1122	6	4648	4110	45	-623	885	0	10.324
103506	98791	87	34162	31763	80	83621	78524	82	1830	1203	7	5124	4345	37	-116	731	0	10.325
264588	191474	106	83853	60846	103	238008	166758	107	4494	3390	46	11824	8649	57	-625	1113	5	10.326
216255	189182	105	86328	79444	90	258008	226143	94	6668	4761	59	13235	11450	74	1212	1818	14	10.3352
153553	128208	93	40837	33626	88	111283	90662	93	1470	1259	10	5102	4849	37	-33	542	0	10.3412
160130	132418	102	63495	52955	90	109336	87498	93	3234	2716	43	5311	4531	44	466	1747	13	10.3432
237286	190876	104	91730	73693	98	208958	168055	101	5128	3978	48	10874	8737	60	1863	1521	30	10.3463
245759	182165	115	71097	53981	111	189105	137466	117	3048	2170	21	9411	7464	49	-131	1173	6	10.3463
301469	216054	124	113056	85550	118	296746	214735	122	4202	2781	49	16416	12448	71	-92	1374	8	10.3473
93553	90595	91	17298	17113	50	73887	72222	82	242	401	0	3786	3453	34	92	513	0	10.3483
127895	105297	97	41279	34611	85	104364	86073	89	296	1067	4	4726	3748	40	1809	1949	27	10.3483
190850	161891	107	64700	55872	89	196014	169156	95	2775	2135	33	10669	8793	56	-471	687	0	10.3513
148599	126010	87	52759	44092	86	118082	94890	92	1494	1548	20	5684	4695	40	-16	1188	6	10.3513
249833	212771	109	130636	110368	110	215940	181212	114	6475	5608	53	10707	9815	54	-400	722	0	10.3534
189021	150399	101	65019	51383	93	154114	121259	94	1795	1377	16	8238	6342	56	201	668	0	10.3534
92707	91297	78	30501	29590	76	83949	78391	83	360	784	0	3620	3561	33	-950	345	0	10.3544
123770	102469	91	38734	31645	85	100655	79227	89	84	401	0	4790	3716	37	-381	750	0	10.3574
349171	258503	132	134329	102357	128	401416	298657	134	9784	7615	62	21267	16047	74	659	1157	8	10.3584
135256	111789	90	38360	31894	87	106216	86516	90	758	1216	12	4962	4328	41	1566	1288	17	10.3594
99038	90519	82	29290	25651	80	80929	72863	83	1692	1575	17	3881	3620	33	974	1324	11	10.3604
134084	112777	89	31781	25529	86	111358	92006	88	251	617	0	5502	4495	43	-1534	975	0	10.3604
83169	84216	75	24323	23577	75	73196	69502	80	103	377	0	3432	3765	29	-924	717	0	10.3615
68355	69459	75	26565	26343	73	53069	52326	76	1275	875	0	3122	2777	29	468	939	0	10.3625
203186	156561	103	100975	83149	97	304537	252177	102	7907	6113	66	15190	12354	63	871	1114	16	10.3645
103325	102144	85	39700	38863	78	99682	96370	83	615	1324	9	4823	4428	38	-593	452	0	10.3655
218686	160092	109	66851	48148	106	177202	126851	109	1169	1718	16	8676	6000	52	-774	1427	4	10.3675
233448	165899	103	59381	39318	100	182927	128886	102	1611	1526	19	8602	5959	54	1687	1920	18	10.3675
135768	121803	88	40346	35231	85	111949	98432	90	1410	1123	10	5886	5306	39	385	837	0	10.3696
133691	109571	89	39478	31726	87	102870	82619	91	1723	1897	20	5093	4284	41	-1174	193	0	10.3696
237069	173774	102	55325	41738	98	208402	147118	106	1750	2044	22	11067	7783	59	-1021	766	0	10.3706
168753	142817	93	47190	38694	90	133415	109693	95	1901	1274	17	7045	5749	47	-478	1067	3	10.3706
187141	151749	95	75013	61975	92	143477	117028	95	1778	1120	7	6996	5742	50	-609	542	0	10.3716
118622	114300	81	36434	34752	79	114168	107413	88	1256	1335	14	5983	5545	41	-583	1052	1	10.3726
171061	138284	92	54803	44349	90	142170	113401	95	1920	1367	15	6930	5662	45	-30	1032	2	10.3736
100361	101681	80	39206	38571	78	94079	92870	80	442	1089	3	4585	4770	34	39	760	0	10.3736
202009	159557	102	65425	50889	98	357851	292430	105	5941	4321	61	17344	13382	73	314	772	0	10.3746
185444	138284	95	58914	44259	95	154029	113378	97	1317	1758	18	7885	5763	47	1386	1493	17	10.3766
97311	92050	82	34682	32352	78	81224	75390	83	288	559	0	3521	3392	32	-721	1144	5	10.3787
206484	161679	118	55306	41961	104	168932	124572	118	2114	2141	25	8483	6702	49	771	1774	12	10.3787
179040	158373	97	58873	52717	90	168823	146293	94	1278	1494	20	8904	7323	52	132	1021	2	10.3787
154496	126774	92	51098	42170	89	125560	102715	93	1837	1737	20	6820	5174	52	-622	863	0	10.3807
250087	197366	117	61079	47336	101	257657	206159	105	4375	2541	48	13222	10438	73	-839	663	0	10.3827
94793	95551	77	14935	15883	43	92153	90438	78	746	1032	3	4642	4240	35	1046	958	0	10.3837
237125	186780	100	71799	54901	97	185240	140954	101	2838	2569	27	10191	7587	63	1903	1452	11	10.3837
55517	59807	72	14590	15328	44	52048	51399	74	11	394	0	2850	2574	26	721	1266	7	10.3847
175420	150171	91	81928	69199	88	321176	269636	94	1653	2157	22	14690	12670	60	-715	474	0	10.3847
86542	87130	76	37336	37020	76	74516	72134	81	-203	941	0	4146	3552	36	287	741	0	10.3857
84941	84037	79	34919	34795	77	71656	70763	79	2177	1241	22	3315	3143	31	150	1442	3	10.3918
86238	86024	79	28771	28858	76	70646	68368	81	406	590	0	2861	3441	31	505	846	0	10.3938
291238	216320	115	86537	63893	113	247853	181136	116	3263	2570	40	12503	9486	60	-764	738	0	10.3938
296497	231006	130	117132	92549	124	414989	332882	132	9019	7135	60	21866	17911	95	-593	1318	7	10.3979
108891	103509	82	37168	34403	79	93835	86333	83	1858	1044	5	5477	4678	37	1091	1639	12	10.3979
156562	122756	109	48943	38419	90	135150	107081	93	2382	1018	4	7484	5135	53	1633	1225	10	10.3989
178269	143277	95	56220	45656	94	126442	95134	96	1164	1150	8	6900	5155	54	-2122	95	0	10.3999
261201	210952	106	89255	70668	104	312619	252390	111	3933	3030	35	15840	12918	71	110	1000	1	10.4029
165695	125443	108	50820	39762	93	132212	102064	95	2467	1870	31	7172	5192	47	1013	813	0	10.404
112950	100478	95	35391	31219	84	97534	85877	89	1530	1399	28	5332	4785	35	1423	1429	12	10.405
132525	106945	105	39844	31389	88	109757	86485	105	1450	1533	16	6582	5091	43	-1156	395	0	10.405
280991	215680	113	132441	103880	110	501921	398737	115	8925	6000	85	25885	19834	103	-896	861	0	10.406
194956	154812	94	52557	41999	91	174011	134023	95	1934	1586	20	8696	7112	51	323	2095	14	10.41
126682	108827	87	44950	38677	86	97876	82971	90	1544	999	0	5307	4474	42	54	1660	10	10.4131
240308	197390	103	101616	85586	98	289877	236892	104	4338	3754	40	15207	12266	75	-877	478	0	10.4141
131283	127118	93	67028	64920	83	134187	128215	87	2154	1869	22	6218	6625	39	815	1134	5	10.4141
74228	76070	76	20826	20870	54	57436	57604	75	242	816	0	2981	3161	26	-115	1123	4	10.4141
205823	156657	106	56192	42668	96	161401	122433	99	2275	2297	22	7831	6238	48	-30	633	0	10.4151
128968	119124	82	48219	44437	81	129179	116625	84	2805	2878	32	6410	6413	40	781	1789	17	10.4161
295627	235410	120	174326	146734	113	522351	426894	120	5067	3700	41	25545	20916	103	992	1469	24	10.4181
200943	156009	115	60535	47819	97	183421	142059	101	1724	1360	28	9355	7807	52	44	1307	10	10.4191
187090	152179	110	54959	44008	91	159307	129251	95	1737	1631	24	7537	6490	51	1230	1081	4	10.4201
193303	138025	110	62625	44471	97	141896	98476	100	513	1105	8	7377	5323	48	-118	1342	8	10.4272
103793	100591	85	24108	22184	69	86903	81980	85	157	497	0	4657	4319	34	992	1561	10	10.4282
178446	143352	99	53929	42931	90	150171	113489	94	883	1526	17	8179	6024	53	-131	1623	12	10.4293
79050	79521	80	15383	15499	48	66172	65242	77	262	585	0	2990	3131	27	-702	622	0	10.4293
310878	241491	123	146256	112832	119	440889	343441	121	6381	4374	43	22605	16996	95	3549	2748	31	10.4303
122713	108710	87	40598	35479	84	105534	91896	88	2655	2037	24	5342	4590	42	3315	2321	34	10.4323
68177	68424	77	20186	20073	55	62251	60371	79	1619	1467	16	4089	3559	39	-8	978	0	10.4343
71781	71318	80	24826	24453	70	57350	55762	76	-3	677	0	3304	3024	28	1379	1990	25	10.4363
177406	143250	97	63802	53060	91	139051	109768	97	2168	1345	24	6417	5178	45	1926	1670	27	10.4384
102018	97976	86	32798	31334	80	83647	80308	85	1205	926	0	4413	4275	36	-575	922	0	10.4394
104970	90691	100	35047	30234	82	90907	78096	86	478	641	0	4981	3863	45	-557	1039	3	10.4404
236653	195456	111	80270	66446	96	220504	176855	100	873	1290	10	10870	9272	54	-340	1505	11	10.4414
160794	132781	92	48891	39915	89	135501	108830	94	830	1315	11	7242	5717	47	1583	1740	20	10.4424
307622	206219	120	144609	109733	116	429684	334634	120	6134	4234	55	22983	18981	92	89	690	0	10.4424
85282	85805	78	20299	20326	50	76071	73374	79	3	1074	6	3353	3156	31	589	771	0	10.4424
245246	207404	100	71869	62455	97	274148	230995	103	3315	2296	31	13842	11101	80	-1045	710	0	10.4424
120159	106990	84	37751	32914	83	107021	90980	87	-142	487	0	5696	4643	43	2238	1441	21	10.4424
109851	106647	82	22772	21761	67	93480	90129	82	314	1173	7	3716	3922	31	-58	978	0	10.4444
142613	115307	91	45140	36409	88	112344	87567	91	1502	1729	16	6328	4235	45	306	852	0	10.4475
254679	167580	116	71246	45871	104	204612	134620	108	4123	1734	66	11025	7285	59	296	1011	3	10.4485
219723	184628	97	81106	68647	97	246965	210222	103	3023	2999	31	12475	11242	64	1553	1385	13	10.4485
124453	109458	88	38869	33663	84	106042	91112	91	711	851	0	5449	4936	43	747	982	0	10.4485
231365	188971	113	69570	55790	95	241910	197876	97	2700	2375	46	12649	10434	73	956	1578	10	10.4495
123549	108344	87	40168	34267	86	100505	87405	87	2022	1221	22	5204	4617	38	260	2416	16	10.4495
231079	154947	121	74467	52519	101	165790	107105	106	1429	1266	13	9039	5233	55	-463	654	0	10.4505
270922	215783	99	84375	67123	97	232791	178091	101	4546	3322	40	12467	9881	70	548	1520	8	10.4505
105785	102359	90	36930	35440	79	80822	77582	84	1547	1485	17	3477	3327	32	-118	637	0	10.4525
140234	124220	91	33272	29583	84	127733	114551	89	1407	1515	14	6415	6003	50	-391	1539	5	10.4535
151182	141815	86	39482	36437	84	162708	148943	88	1907	1959	25	7748	7274	44	-513	926	0	10.4535
277405	224570	125	175587	151237	107	370077	313257	110	5595	3714	52	18087	15392	72	-112	830	0	10.4546
161885	133189	96	42674	32193	93	135620	109072	96	643	1308	11	6883	6297	39	1761	1772	11	10.4566
263265	206089	139	105131	82064	139	242100	185017	139	3589	2351	27	12976	9356	68	1043	1621	10	10.4566
118552	98293	87	33913	28171	83	92193	75760	89	1123	1592	12	4362	3877	40	2928	1698	35	10.4586
142041	132941	87	41263	38506	84	129704	119323	88	663	1610	13	6449	6561	39	1882	1857	21	10.4596
118371	106254	87	32237	28481	83	102299	91199	86	1640	1188	15	4955	4337	39	841	830	0	10.4606
202039	174693	92	61176	51773	91	207795	177303	98	1367	2076	23	10668	9236	60	654	1288	4	10.4637
262442	210203	116	100900	85011	110	256794	209218	115	3791	2472	38	12659	10477	61	1330	1237	17	10.4667
323135	231712	129	215689	168165	125	620111	463750	132	7937	5506	54	31734	21884	107	2498	1979	29	10.4677
203890	164185	99	55880	44508	97	215148	174638	102	2627	1485	32	11532	9565	66	1111	1290	11	10.4677
226542	153215	111	71108	47471	106	180159	120191	110	1824	1407	22	9235	6025	57	-989	1108	3	10.4687
239194	191193	105	71585	56357	99	176705	140922	104	2482	2128	36	9353	6768	50	1736	1848	23	10.4687
95043	94833	82	36558	36054	79	93447	87449	94	644	756	0	5001	4523	35	-25	1146	6	10.4687
242667	196807	100	106379	89519	100	350266	291146	117	4390	2647	37	18259	15001	81	-102	1975	13	10.4687
74509	73055	85	12885	12610	45	64098	62517	77	748	850	0	3322	2944	27	-446	1211	5	10.4697
223476	183988	109	82183	68125	101	218261	182473	104	1502	1123	6	11262	9341	55	2807	1958	24	10.4718
268124	213663	112	99351	80723	106	308388	244924	111	8293	6268	63	15737	13208	66	1693	1947	23	10.4718
129369	105949	88	42077	34511	86	95726	74451	89	1894	1425	12	4271	3467	39	667	1207	10	10.4728
172522	139941	92	60593	49790	90	146493	115292	97	2431	1830	20	7271	5891	44	972	1010	1	10.4738
201646	162660	95	64324	53159	92	170410	137087	97	3264	2271	31	9370	7375	50	1712	1261	13	10.4738
340278	236704	129	112157	80956	124	326961	235978	128	3748	2630	40	17880	12153	93	-525	947	0	10.4738
270696	204254	126	104175	79969	119	343080	263144	124	5143	3650	40	17355	13420	73	936	1469	11	10.4748
194205	157836	95	56594	45788	92	186864	153558	99	1246	1586	17	10061	8207	62	1241	1509	14	10.4748
114319	108176	82	24326	23015	70	111404	104589	83	1588	1989	21	5671	5258	36	-473	516	0	10.4758
136733	114624	91	44034	36130	87	103799	83149	90	284	1005	2	5604	4558	46	165	1706	10	10.4758
159749	127799	107	146119	119285	94	449465	378583	105	7114	5169	52	20781	17606	74	2427	2296	25	10.4768
97478	92812	95	30781	29204	78	87508	82968	81	945	632	0	3994	4079	32	917	1555	16	10.4788
132012	107748	88	42760	33962	86	104329	83968	92	880	1206	10	5542	4257	45	-698	306	0	10.4788
262939	183285	113	93767	69398	107	227310	161780	110	3616	1690	57	12221	8149	73	1162	890	0	10.4798
191707	164131	93	66370	57315	91	191462	165842	94	2344	1914	21	9768	7869	54	406	1084	4	10.4809
181740	160842	110	70204	62295	94	209905	183196	98	1372	1478	20	10763	9527	51	350	945	0	10.4809
287262	219574	112	119326	92611	108	361984	277558	116	3892	3105	34	18547	14130	90	1597	1545	10	10.4809
65045	64348	85	12558	12433	46	48662	48256	77	838	991	0	2607	2219	29	-1247	554	0	10.4819
121360	104550	86	38086	32847	83	91277	77924	87	1129	1180	7	5570	4311	41	-458	474	0	10.4829
94468	85205	89	32193	28507	81	80475	70772	83	-17	283	0	3436	3182	34	-23	1234	12	10.4829
143013	119897	89	55127	45801	87	247157	203070	94	1329	1481	22	11729	9453	67	406	1087	4	10.4879
171642	144170	99	53253	44753	92	139923	116200	94	2581	1846	25	7897	6309	44	-1092	1475	7	10.489
193019	132610	102	107991	74545	99	286051	189859	106	2871	1894	30	12756	8848	62	675	1780	12	10.49
83104	82545	77	25911	25104	63	75849	72747	80	1799	1163	10	3666	3362	32	330	1040	2	10.49
92733	88898	84	26686	24673	75	77939	71928	83	-123	660	0	3720	3280	34	203	1305	8	10.491
177657	163606	85	73394	66596	87	288168	253415	91	3587	3696	34	15052	13148	63	2024	1667	24	10.492
141327	112160	102	56167	45144	88	187726	147553	93	2898	1602	24	9361	6568	56	2031	1620	19	10.495
167171	151617	91	75640	67905	88	222975	201326	92	1297	1688	17	11009	10171	54	-339	335	0	10.496
71835	72314	76	11075	11181	42	62222	61323	75	483	1052	5	3812	3602	32	-883	266	0	10.496
83159	82637	80	27549	27099	75	66933	65808	83	596	1027	3	3163	3511	26	-549	1034	2	10.497
120679	114756	94	91537	87212	84	191031	180966	87	997	1292	15	9349	8852	49	2495	1986	38	10.497
78188	77086	79	21129	20062	58	74024	70851	88	710	867	0	3110	3107	31	1600	1478	26	10.497
200027	157016	96	56414	43467	94	158023	117376	98	2065	1448	16	8022	6147	49	704	1240	6	10.4991
118353	106569	87	33267	30237	81	103661	92479	86	2254	1880	29	5987	5285	44	881	1280	8	10.5021
273994	204722	125	91685	70343	113	288689	222462	120	5345	4107	53	15573	11775	71	522	1148	7	10.5021
189071	140828	96	57737	43090	94	157528	120180	96	569	780	0	8779	6260	52	-535	842	0	10.5031
259374	201296	123	99812	81285	110	287944	224520	114	9030	6708	80	14631	11291	62	-157	1059	4	10.5031
318955	235604	142	163741	127251	130	391609	300666	133	7244	4981	45	20088	15867	83	2146	1668	28	10.5041
79897	70816	81	73402	69004	83	207185	191824	86	2596	1892	22	9294	9005	48	2951	2295	34	10.5082
236185	167476	112	72886	50977	99	196953	137287	105	2564	2570	28	10188	7189	61	647	847	0	10.5092
113208	108913	86	37179	35400	79	99354	93475	81	2063	1304	22	5027	5017	35	836	2680	21	10.5092
150943	129259	92	36722	29852	89	124270	103292	93	1002	632	0	6053	5652	41	1746	1701	17	10.5122
90153	92357	76	37097	37429	76	90699	89519	80	1865	1863	22	4662	4179	36	304	682	0	10.5122
145095	115415	92	45137	35387	88	120659	93977	92	2328	1347	24	6505	4890	47	-321	933	0	10.5153
91230	90447	79	37778	37267	77	84537	83100	81	1498	1684	15	3990	4409	29	198	804	0	10.5163
214691	177898	111	76334	62845	93	181747	148036	96	2620	1701	29	10002	7775	59	670	1187	9	10.5163
193197	157609	98	50705	40522	92	177725	143046	97	2038	1368	14	8374	6941	47	-566	942	0	10.5163
136765	115821	89	44822	38428	86	114207	96653	91	325	992	0	5286	5012	35	881	1900	12	10.5173
216045	165170	99	50124	39219	95	183673	135537	102	3022	1786	28	9890	7067	65	-2175	813	0	10.5173
229564	161395	107	66791	47322	99	173728	122867	103	2413	1794	28	8614	6170	60	-513	1638	8	10.5203
158173	142235	99	47348	43096	86	159061	146101	89	2147	1630	24	7776	7652	43	-453	747	0	10.5223
141146	127571	93	38224	35123	83	121755	109110	86	1247	1304	13	5332	5300	36	655	1282	9	10.5234
292540	191972	119	149816	96610	120	487710	304926	126	6039	3801	63	25300	16024	102	3296	2162	29	10.5254
165072	128279	106	37281	29045	91	147719	113600	97	2763	1699	27	7424	5620	48	-1833	261	0	10.5274
203343	164378	97	63045	51301	93	169923	135673	97	1682	1483	21	8393	7054	50	1047	1066	3	10.5274
145146	119341	90	49007	39525	89	124624	97852	92	446	1080	10	6054	4779	47	447	1370	9	10.5274
184763	158971	92	41065	34064	88	148664	125256	94	2373	2609	38	8068	6827	48	3266	2096	36	10.5284
153136	138136	95	74855	69647	86	250598	231358	91	2950	2761	32	11702	10759	57	475	1659	12	10.5284
233268	191274	107	112231	94993	100	247064	202120	104	5632	6447	34	13416	11357	66	1365	853	0	10.5304
353443	256705	137	99463	72824	135	345048	250255	140	4491	4292	38	17888	13649	63	-325	2075	5	10.5335
77597	76018	84	22124	22272	58	63228	61284	77	1156	1147	6	3344	3000	30	658	1039	3	10.5345
122057	106350	90	34599	29453	83	98484	83858	86	579	1272	9	5450	4651	40	581	1434	8	10.5355
137028	115423	88	39751	33072	87	128298	104345	93	1132	1095	6	6775	5223	43	1313	2013	14	10.5385
104140	96601	83	19125	17357	61	93855	87931	82	758	816	0	4772	4288	41	317	1106	4	10.5406
89805	88621	85	15142	14795	48	80491	76951	88	1222	1532	15	4967	4349	37	431	796	0	10.5416
90369	91889	78	29127	29183	75	82983	80958	78	228	1070	5	3427	3943	29	184	862	0	10.5416
165860	122006	98	47357	36785	92	134217	98303	98	1071	1139	15	7684	5592	48	-1154	834	0	10.5426
228465	166742	115	67194	49573	98	193080	139403	106	1743	1570	17	9889	7036	57	-1269	390	0	10.5446
219442	172424	104	92615	75691	101	202927	157811	106	1902	1469	14	9759	8228	48	1680	1017	2	10.5476
138720	134820	87	57043	55367	83	172720	164484	89	1666	1431	19	8037	8003	46	743	933	0	10.5476
108358	98709	84	36163	32409	80	94244	83787	87	384	535	0	4888	4051	42	933	964	0	10.5476
275212	199379	118	77329	54185	115	208636	152532	119	4202	3215	51	11104	7890	63	688	1735	10	10.5487
69418	67913	78	21470	20961	64	53984	52529	77	1197	999	0	2839	2940	26	-204	422	0	10.5507
106433	102610	84	18052	17382	54	99356	93714	84	1037	1171	8	5458	4994	43	1722	1658	25	10.5517
163319	127162	92	51080	39964	90	140841	106554	93	2802	1773	30	7675	5403	52	906	932	0	10.5547
233524	167885	100	58302	45289	98	205752	149732	104	3478	2015	30	10529	8019	57	2605	1763	23	10.5547
186181	156260	95	62572	52566	90	166849	138824	94	1874	1266	18	8480	6823	54	52	1228	7	10.5578
106622	94651	84	34623	29659	82	89883	74971	85	1279	828	0	4244	4041	35	-698	459	0	10.5588
252811	190811	113	82873	63121	107	229764	171502	110	3994	3381	47	11687	8785	55	-111	717	0	10.5598
150386	135759	90	45992	41548	84	131043	115542	90	2384	1930	28	6671	5849	40	-196	690	0	10.5598
156219	136095	91	47110	40702	86	132681	111324	90	1564	1506	18	6430	6363	39	-213	677	0	10.5608
154052	124915	94	51831	40371	94	139949	107029	106	1414	1747	18	7141	5129	51	791	1143	5	10.5628
117928	96032	92	38451	31392	85	91915	73708	88	1166	1282	27	5189	4015	40	-646	1388	8	10.5648
200999	157444	99	62001	49025	94	179926	143361	98	2433	1214	25	9044	7133	54	-1080	441	0	10.5669
203631	146521	101	58222	42013	98	155465	110626	101	2236	1234	9	7717	5705	56	449	1222	7	10.5689
244610	176751	105	71344	50835	101	209801	148746	106	3566	2096	35	10375	7519	59	86	1333	6	10.5699
92773	89082	86	27354	26451	76	74783	71747	79	568	1024	2	3969	3395	33	-1554	291	0	10.5709
152287	142878	89	69352	65392	86	105517	97193	90	1851	1501	25	5012	4934	37	1048	1519	18	10.5729
362341	261074	140	327330	254321	124	800660	601006	127	15437	11196	99	42848	29963	117	1960	1358	11	10.5729
161346	130323	93	57029	46662	90	108480	84848	92	915	968	0	5257	4221	46	-273	525	0	10.5739
188500	157917	90	57377	47149	89	196916	164610	95	2672	1302	20	9821	7707	52	406	1047	3	10.5739
307809	234189	131	114887	84686	126	291281	223280	129	3165	2545	31	14878	11663	61	-1330	784	0	10.575
203791	159923	97	62600	48869	94	170500	131180	97	6111	4797	41	8783	6950	47	453	1163	5	10.577
278667	191394	116	88061	61735	112	222590	149086	115	2483	1955	28	11575	7501	73	995	2019	20	10.578
77219	76010	78	23099	22968	65	71038	68932	79	942	737	0	3336	3526	30	149	1190	6	10.579
255351	187187	112	72700	53023	107	227032	163890	111	3347	1404	30	12269	8574	61	1224	1542	15	10.581
109172	91733	84	60702	50812	85	175096	141040	90	848	776	0	8030	6752	49	-84	743	0	10.581
140720	113756	90	44547	35440	87	122945	94598	91	1778	1337	13	6347	4462	54	313	1187	5	10.581
154474	130099	93	47719	38459	89	89417	74624	91	785	1664	21	5081	3908	42	-22	920	0	10.582
193526	145239	98	60053	45286	95	165681	122990	99	1377	1561	13	7717	6246	48	1607	1733	14	10.582
96285	94978	85	40172	39970	78	78569	75434	80	452	778	0	4328	4089	34	439	1427	9	10.5831
270326	205152	111	91425	70798	103	215007	166075	105	4118	2692	44	11402	8398	74	1533	1681	12	10.5851
167639	139000	93	54688	43491	90	146576	116761	94	1033	1498	14	6655	5791	41	-407	881	0	10.5851
171982	140943	92	47802	38078	89	160818	127907	94	1648	1755	18	8009	6593	50	427	1588	17	10.5871
75859	74583	78	21619	21540	60	65251	63765	77	1695	1198	7	3002	3057	29	-1103	520	0	10.5871
196123	147100	97	63692	47992	95	153876	111618	98	780	977	0	7562	5628	51	948	1902	13	10.5881
106492	104068	80	41582	40614	78	104424	99361	82	866	1092	7	5417	4840	39	-419	442	0	10.5881
128455	102010	88	49100	38549	88	106061	79853	90	361	1155	7	4823	3776	42	838	1305	13	10.5881
217928	159843	105	64235	47989	101	168701	125019	107	3062	2153	30	8869	6634	59	40	1456	10	10.5891
181448	146533	105	52133	41964	93	152678	121650	98	1021	1146	19	8081	6407	47	-149	1373	8	10.5901
108394	106763	81	13409	13260	45	107539	104904	80	860	731	0	5560	5140	41	-126	1411	10	10.5912
89499	87859	83	26352	26056	75	76234	74231	80	674	1079	7	3824	3986	31	1765	999	0	10.5972
161121	121085	93	56198	42904	92	126464	93097	95	920	762	0	6647	4861	44	1003	1365	9	10.5982
202531	172370	99	65262	55554	93	195770	168119	96	3652	3409	30	10675	9512	57	258	1643	15	10.5982
140759	111506	93	39559	31235	88	112904	86765	91	2304	1517	22	5987	4718	43	-1059	519	0	10.5982
155386	125498	93	56301	45635	89	118603	94349	92	229	1733	21	6262	4876	42	956	1371	11	10.5992
200693	151330	104	61365	45859	95	165389	124924	100	2194	2039	39	8317	6551	48	990	1136	5	10.5992
121625	103229	86	37380	31093	83	95625	78716	88	1149	1018	2	4648	3896	39	409	1163	5	10.6003
189715	159012	98	41468	34248	91	172871	143743	97	-214	680	0	8911	7768	48	483	1097	4	10.6023
142727	124702	91	53100	47082	86	100033	86142	91	888	1123	8	4925	4421	38	-378	1331	11	10.6033
96807	94528	78	24667	24063	65	85987	81736	82	692	830	0	3773	4162	32	1240	1149	8	10.6033
159410	140510	92	39160	34239	87	186112	159656	96	2222	1670	28	8717	7860	47	-308	1510	6	10.6053
275571	194619	123	100043	73291	111	205449	142134	113	6782	5357	49	10482	7478	55	-978	678	0	10.6073
238661	182703	109	85833	67091	105	244987	192175	110	2692	2472	28	12895	9943	66	2108	1289	15	10.6124
262518	196669	119	121550	93834	110	331472	260459	113	4559	3430	39	16970	13293	82	26	1779	9	10.6144
259706	186108	109	75011	54661	105	213587	151978	110	1611	1520	32	11154	7806	61	234	1896	13	10.6154
136639	111910	91	92078	79190	88	287753	246185	92	3426	2435	29	14129	11571	69	1184	2060	11	10.6164
197156	141610	100	58759	42325	96	168419	118309	100	2902	1302	37	8779	6169	59	-121	1852	11	10.6164
199897	156758	100	69459	55863	95	172201	134837	97	3363	2593	26	9167	6937	52	-44	790	0	10.6175
110489	107177	82	35543	33346	79	91710	84969	83	1124	1044	4	4672	4464	37	2011	1504	21	10.6205
178068	146501	95	36090	28183	90	151618	120535	97	1238	1664	21	7078	5740	51	-139	820	0	10.6205
95166	96753	80	32643	31790	77	93102	88812	85	1847	1491	15	4634	4601	33	274	528	0	10.6205
185153	160599	95	62525	55384	92	202868	176964	98	1749	2018	15	10146	8990	52	1508	1089	7	10.6225
92632	91696	81	24488	23766	72	87011	84153	83	146	553	0	4287	4212	34	-722	387	0	10.6225
182099	138102	97	56557	41877	94	165983	122512	96	2736	1663	24	8495	6152	59	-2131	209	0	10.6235
176582	144274	102	53657	42635	94	155847	125559	97	1389	1942	20	7473	6305	52	-676	882	0	10.6245
209547	164185	103	62443	48443	95	158145	123506	102	1825	1320	14	8140	6685	50	2079	1284	14	10.6276
96459	91971	84	30223	28526	80	85620	80462	83	-305	420	0	4640	4315	36	-1001	960	0	10.6276
185619	152682	95	49347	39895	92	173542	141461	99	3408	2234	44	9422	7518	54	-2033	136	0	10.6286
234321	167639	122	162936	114175	107	430222	304457	110	5838	4620	49	22384	16877	94	1542	1837	12	10.6296
143708	115500	89	42793	34427	87	117629	94040	92	418	1010	2	6336	5169	43	43	1292	7	10.6306
236146	182402	109	91266	71889	103	217018	171290	106	3190	1898	40	11013	8708	69	-1975	371	0	10.6357
289545	230387	120	134958	106686	115	334695	270716	119	6356	4333	57	16645	13083	67	1883	1702	32	10.6357
105284	101520	87	35962	34574	79	92826	88769	83	1251	1421	15	4998	4963	36	-758	1161	6	10.6387
159342	123297	92	51949	40689	90	133986	99689	94	1299	894	0	6383	4902	44	756	800	0	10.6387
127520	108374	94	30865	26344	82	111612	93706	88	1024	1309	8	5387	4720	41	1065	1174	8	10.6397
233127	187581	120	103517	84404	106	295062	231691	110	2469	2253	21	15192	11990	57	1988	1514	21	10.6407
162526	126711	94	50311	39932	89	133085	100730	95	899	1291	11	6494	5354	47	428	1429	11	10.6407
216778	156651	106	66460	48841	99	169866	124902	102	1698	1153	10	8808	6763	57	1923	1145	6	10.6407
261617	178900	123	73671	51255	118	217467	146295	124	2507	1700	33	11166	7585	56	-2085	149	0	10.6417
271952	217578	120	91931	72669	111	312255	252043	117	3762	2868	47	15836	13109	80	1856	2539	27	10.6417
193170	158177	105	83604	69729	96	239776	197932	100	3487	3436	29	13424	11350	69	-412	532	0	10.6428
217523	164641	107	110736	88111	107	164549	131657	105	4113	3321	39	9467	7306	51	-892	749	0	10.6438
305471	215837	133	91773	66334	126	282639	198758	131	3482	2660	39	14331	10144	73	133	1194	6	10.6438
70769	70170	75	14199	14103	46	62857	61561	77	-343	645	0	3110	3341	31	-59	1214	5	10.6468
80543	77841	86	28879	27889	75	65283	62253	81	-764	374	0	2368	2671	26	348	1617	8	10.6478
148122	117980	104	46232	36850	89	120924	92602	94	848	932	0	6138	4913	45	-453	708	0	10.6478
238475	171340	108	72868	53242	105	192513	136173	108	4026	1839	47	9928	7003	60	2194	1612	20	10.6478
173338	138807	109	50687	40849	91	117530	91593	95	1380	1513	17	6590	5315	42	-296	904	0	10.6498
204368	156087	103	56654	44152	96	171996	133157	101	2777	2156	26	8109	6730	48	-56	1229	5	10.6498
124827	100569	86	35257	28568	84	116337	90129	90	1266	995	0	5978	4390	49	-547	968	0	10.6498
194947	152322	97	60613	47731	95	157477	118914	100	1379	1046	4	8317	6172	60	3187	2469	29	10.6509
171978	126926	100	54700	40243	91	143327	101990	96	1252	1060	3	7769	5227	52	-1004	583	0	10.6509
185063	135818	98	51894	38418	95	153996	111978	99	2772	1618	37	6958	4949	44	426	862	0	10.6519
105091	103283	81	18819	18428	51	90097	86577	81	1144	997	0	3990	3965	31	740	1539	12	10.6519
194205	150432	101	62496	49304	93	160373	120699	97	1670	1474	21	8396	5823	63	1272	1100	11	10.6519
267085	222646	106	79741	66697	104	304904	256649	110	5074	4026	45	15432	12797	64	1378	2542	17	10.6529
124317	118438	85	33681	31486	82	75208	71890	84	-347	325	0	3672	3621	28	1205	1161	7	10.6539
136428	106992	98	34943	27471	86	107491	83005	92	707	859	0	5559	4433	40	908	1189	7	10.6559
183107	135052	109	52705	38744	96	157579	113984	102	1160	869	0	7562	5778	51	-355	838	0	10.6579
257930	208198	109	82475	66681	102	219546	172772	109	2625	2341	42	10890	8842	60	-670	380	0	10.6579
207692	144047	111	63082	44842	97	176969	120331	101	1277	1262	9	9222	6016	54	-1272	346	0	10.663
60395	60821	79	17371	17395	51	49264	48578	75	152	459	0	2897	2279	28	1615	2210	28	10.664
107508	104864	86	32403	31916	78	90655	86012	88	2122	1400	21	4362	3937	33	-937	528	0	10.6701
71824	73570	74	29174	29219	74	58883	57533	76	304	944	0	3192	3107	26	1048	1684	8	10.6701
176605	135018	98	56528	44338	94	145122	108283	98	1409	924	0	8300	5631	53	-1203	884	0	10.6711
121123	112778	86	40413	36934	81	111644	101993	84	646	889	0	5194	5014	39	697	1255	7	10.6731
157816	123908	103	39618	30701	90	128237	102343	95	2083	1275	24	6691	5389	49	2438	1956	29	10.6741
72866	71279	81	12477	12042	45	62446	61048	77	1069	1298	11	3401	3170	29	850	1986	13	10.6741
202506	163431	97	60042	49019	94	183323	145295	97	2690	2394	31	8355	6846	47	-853	938	0	10.6751
238379	158159	116	70267	47914	101	174189	117585	106	3542	1558	38	9154	6012	55	365	958	0	10.6761
166194	151071	91	82469	76349	89	162526	147047	91	2477	2871	24	8563	7778	56	69	692	0	10.6761
334509	236656	135	156100	109276	133	576725	414268	137	10481	7821	79	29068	20445	116	1106	2340	14	10.6761
107062	97915	86	36365	32554	81	94959	84910	87	744	724	0	5163	4287	39	240	755	0	10.6832
244566	185437	107	65832	49462	102	201739	152846	105	5702	3790	56	10744	8118	58	993	1648	17	10.6842
162258	130829	103	55943	45452	90	138098	106009	94	521	966	0	7176	5350	46	-631	1207	6	10.6883
303500	222820	108	108727	76834	107	337386	243023	111	3955	2124	45	17319	11734	86	258	825	0	10.6883
244334	169823	109	69444	48583	101	243389	171717	107	3740	2055	37	13187	9065	68	-252	1006	2	10.6923
167287	125850	98	45954	35049	91	147982	108535	95	2509	1961	27	7360	5475	51	450	1057	4	10.6933
256953	208457	106	99603	81977	102	323371	270937	119	6387	4472	47	17068	13151	85	-1478	571	0	10.6944
153145	117849	93	46960	35706	90	121403	89806	94	1678	1847	20	6443	4548	52	-1507	154	0	10.6944
197347	146432	98	57560	42034	93	166750	121223	98	1263	1175	12	8924	6513	56	2164	1328	19	10.6944
270581	193291	127	90041	64575	112	187229	132579	116	3210	2383	25	9933	7094	63	712	892	0	10.6964
116660	101275	86	34921	29674	82	99634	83197	87	1336	1166	11	5844	4875	40	-464	332	0	10.6994
232331	172788	110	67976	49745	104	189914	139820	108	1865	1616	19	9812	7300	50	-208	1045	3	10.7014
237431	169051	123	74369	53187	109	198602	140957	112	821	1507	12	9863	6576	56	-127	1052	3	10.7025
216111	175508	96	68065	53845	95	196450	157418	98	3078	2907	35	10228	8404	54	1605	1495	19	10.7055
108863	105497	97	46817	45936	79	107764	102337	82	478	774	0	5144	4888	36	363	1166	6	10.7095
271232	206192	109	131351	108168	106	402666	328946	110	5467	3549	44	20589	17065	75	-511	1673	18	10.7106
260821	176875	110	76903	51586	105	227272	154121	110	2307	1357	33	11885	8029	61	1366	1606	21	10.7116
185778	150085	99	51779	41704	92	154416	127345	97	3001	3037	30	8162	6457	49	643	989	0	10.7146
66484	67940	74	23344	23262	69	59630	58114	79	394	806	0	3182	2764	30	-783	1012	1	10.7156
135577	110244	88	38007	31053	85	116029	93498	91	2046	1094	6	5854	4259	42	1069	762	0	10.7176
284486	197018	125	123296	89067	111	312408	215751	113	3640	2401	44	15487	10584	76	1248	1601	20	10.7186
88798	87368	91	29146	28725	76	76308	74555	82	175	664	0	3475	3439	30	-548	702	0	10.7186
182568	159708	101	80292	70584	95	172259	147783	101	1711	2039	25	8562	6785	51	1450	985	0	10.7217
73985	72721	75	12137	12272	43	67391	65922	78	115	597	0	3954	3190	35	1328	1050	5	10.7227
245188	200459	111	107278	90881	104	296814	243807	108	3505	3218	31	14202	11580	61	-850	926	0	10.7227
279301	190989	130	72667	51212	124	220808	151043	128	6370	3058	70	11480	8134	58	2113	1439	17	10.7247
171994	143045	91	62627	51318	89	135784	108144	92	1910	1297	11	7030	5487	50	-798	895	0	10.7247
205511	150919	98	57751	43275	96	160394	110609	99	3287	2665	36	7892	5552	57	1527	1534	8	10.7267
178357	152983	107	56250	48126	89	169291	143454	94	1964	1222	12	8076	7289	47	977	1901	16	10.7278
204926	166022	96	53614	43494	93	168903	135332	97	1687	1932	21	8649	6845	55	801	1126	6	10.7278
165355	133107	90	46906	37360	89	135428	107405	92	2602	1480	23	6825	5127	46	1753	1626	19	10.7278
191994	154015	114	57731	46067	96	144815	115689	100	3118	2207	30	7385	5820	47	-335	767	0	10.7308
157199	125411	91	48664	38514	91	122384	95667	96	1602	948	0	6285	4811	46	1343	1607	11	10.7308
287430	217968	109	132632	98979	109	364596	277997	112	4980	2361	59	18641	14032	90	889	1661	9	10.7318
114637	101845	89	39293	34348	83	96962	85035	86	981	1371	8	4654	4080	38	-457	420	0	10.7348
82902	81396	80	21017	20552	59	69509	66432	78	-474	666	0	3351	3428	29	-147	691	0	10.7379
175565	126424	96	79238	56904	94	254759	181323	100	1861	2164	21	12012	8509	66	194	1261	6	10.7379
137507	130967	88	34890	32709	83	99336	92762	85	2254	1695	21	4404	4072	34	356	2059	12	10.7389
321578	244409	122	148758	112855	122	415112	315846	125	6003	3561	44	20781	16509	75	-504	1002	1	10.7419
222380	168965	103	56892	42346	95	185308	135925	102	4102	1841	54	9395	6954	56	-790	958	0	10.7419
176610	157904	94	59237	53329	87	175957	154209	92	1712	1743	24	8152	7090	48	1427	2153	18	10.7429
203665	146190	102	64471	46949	97	161263	112508	101	2309	1708	20	8425	5922	53	1368	1265	7	10.745
196486	138616	112	63478	45117	103	151370	107275	106	2957	1556	35	7847	5644	55	-719	915	0	10.75
129547	104535	89	36342	29531	86	104457	83042	90	1098	1277	13	5247	3853	44	840	886	0	10.75
147357	117208	90	51546	40651	90	124896	96902	93	1086	1185	6	5893	5000	41	-1331	375	0	10.751
259606	183779	119	131442	103297	115	277852	212045	117	9621	8281	59	14469	11201	82	2264	1467	20	10.752
116421	102982	88	32371	29062	82	94430	82620	87	1737	1567	22	4949	4342	37	-519	806	0	10.7591
75979	73285	83	23315	22780	64	63287	60996	78	392	717	0	3254	2791	37	-61	1171	5	10.7601
159949	122436	99	52826	40228	91	125756	93875	102	2099	1631	26	6685	5160	46	-367	1418	10	10.7632
93249	90516	95	36223	34937	78	77441	75287	79	475	1402	20	3348	3388	30	-1673	331	0	10.7632
257419	203737	103	144116	115694	102	310748	254290	107	2867	2486	44	15904	13115	73	1105	1854	25	10.7642
199840	155796	94	54430	42552	91	172036	131866	97	1509	1757	20	8144	6880	52	-829	1145	4	10.7642
185280	154381	93	72940	61844	91	147230	118766	92	2404	1669	29	6816	6146	45	-310	797	0	10.7652
136679	112386	90	43459	35463	86	103741	82039	89	1609	1415	10	5652	4370	43	755	1795	25	10.7672
175132	139939	93	54851	44706	90	155119	125456	95	1212	1138	7	8569	6119	58	524	1198	5	10.7672
209841	162317	106	82750	66507	98	257433	206005	101	1490	2712	27	12468	10369	55	185	895	0	10.7682
94135	90166	87	31685	30205	78	75666	72935	82	657	1084	7	3886	3515	37	-924	238	0	10.7692
172284	141648	92	46438	39303	87	145047	118197	93	945	598	0	6815	6052	43	153	1296	2	10.7703
166375	139017	98	74292	64607	90	141411	114912	93	1387	1247	9	7294	5753	57	1137	1303	9	10.7703
191306	162816	96	52348	45073	92	166036	140019	95	2447	1310	25	8965	7835	48	144	938	0	10.7713
130832	125998	87	58234	56425	85	122419	117209	87	685	964	0	6944	6571	43	1410	1895	21	10.7733
157742	125263	96	42142	33615	88	127413	98208	93	1378	1097	7	6483	5175	45	-266	1361	8	10.7763
210179	160541	97	61983	47038	93	169413	126861	97	2381	1273	25	8695	6696	49	1921	1346	10	10.7763
180886	160680	89	55375	48558	87	138749	119757	89	1815	1510	27	6073	5520	40	1731	1653	10	10.7773
149123	115792	89	47070	37828	89	117400	87659	92	1612	971	0	6239	4827	48	-977	1072	3	10.7783
280875	201705	110	107980	78528	108	284092	210096	112	3592	1888	46	15019	10443	76	544	2030	7	10.7783
255174	202108	111	78649	61869	100	259144	207154	104	3160	2423	25	13064	9700	63	-315	1141	5	10.7794
111072	102679	84	24698	21928	69	100032	89756	88	1839	1207	11	4412	4340	35	710	1165	11	10.7794
175987	138516	105	62366	49122	93	152768	120946	97	1172	848	0	7116	6030	45	-193	748	0	10.7814
105091	101754	83	15015	14461	48	78851	76022	82	363	930	0	3323	3604	31	516	1089	9	10.7824
142810	117906	100	54288	45556	88	121165	98494	92	922	877	0	5757	4859	39	1082	1259	7	10.7864
165972	154356	89	80796	74369	88	207961	190887	92	2453	2868	26	10988	9733	59	744	1275	7	10.7885
202916	152887	101	68537	51979	94	149033	110465	98	573	1063	6	7408	5170	50	2008	1582	24	10.7885
70337	70707	78	18431	18418	51	56355	55671	75	474	726	0	2908	3020	28	-950	852	0	10.7895
234570	177253	110	70428	52723	105	198069	143017	109	4469	2661	65	10448	7741	55	1263	813	0	10.7895
187708	147651	98	31319	24676	89	166793	130868	96	1577	1212	12	8498	6851	49	2282	1589	22	10.7915
330176	248774	121	152425	121592	118	481852	383567	123	7822	4698	65	24397	18411	106	2580	2010	40	10.7915
149575	116120	101	57363	45024	90	110623	83904	97	2224	2609	26	5869	4662	43	1697	1385	18	10.7925
147086	139461	88	67476	65055	85	185840	177703	89	806	968	0	9611	8168	54	447	1186	6	10.7945
146942	117477	93	45200	37062	88	118706	91705	93	1715	1207	17	6312	4547	49	-412	879	0	10.7986
213823	166383	104	59305	45126	97	147852	112683	101	3941	2356	38	8380	6115	52	1056	1470	11	10.8077
186641	147533	97	56039	44041	92	153301	121583	96	1662	1688	14	8675	6287	54	-108	848	0	10.8077
91644	90424	80	32556	31357	78	78541	73875	81	554	1043	3	3779	3660	37	911	1534	14	10.8087
62908	63643	73	15683	15748	49	55476	55371	76	870	674	0	2702	2449	27	-1233	874	0	10.8087
112884	103942	83	33442	30434	80	94426	82937	85	2061	1322	10	5211	4767	37	-301	429	0	10.8107
151980	127564	92	49746	41369	88	135522	110340	95	-313	663	0	6314	6074	40	845	1061	4	10.8117
80742	79256	78	13028	13051	45	68554	67295	78	773	783	0	3570	3287	30	-180	749	0	10.8138
113814	110321	81	38884	37557	79	93259	89539	83	-415	518	0	3841	4429	32	193	1260	6	10.8168
112088	96958	84	33200	27973	80	105324	88997	86	810	767	0	5135	4412	41	310	1091	4	10.8178
124104	105037	94	35963	29736	85	102625	87358	89	767	726	0	5164	4662	44	458	1578	13	10.8188
168055	147676	91	57408	50411	87	134633	114881	91	2407	1454	18	7403	5791	52	-840	1082	4	10.8219
199572	155167	98	55595	42044	96	161394	120502	99	2104	1046	4	8329	6473	53	-699	1109	5	10.8239
210568	185373	95	90616	79518	92	303613	264940	101	3194	2757	39	14795	12119	76	-352	1824	10	10.8259
120175	102055	89	38248	31316	84	110861	92978	89	481	995	0	5201	4439	41	-228	1745	10	10.8289
118573	116639	85	55857	55604	81	119491	116031	85	1962	1285	14	5975	5425	42	-806	554	0	10.83
110730	109169	81	34472	33200	79	94989	89787	83	958	909	0	5050	4131	40	725	1962	18	10.83
179509	135007	95	52430	38919	92	148993	108002	97	965	880	0	7498	5230	47	-847	654	0	10.834
71822	73081	78	22453	22440	62	67818	65121	81	-132	717	0	3068	2798	28	-240	989	0	10.836
107433	104114	83	37424	34830	80	90787	83529	85	650	651	0	3661	3853	33	-611	869	0	10.836
63233	62736	75	24571	24487	73	41787	41107	77	272	579	0	2218	2108	24	-432	500	0	10.837
139271	134648	86	58614	55915	84	124037	115620	88	1727	1719	12	7007	6427	50	636	1250	10	10.838
184312	148733	94	54585	44301	92	143193	114584	96	1785	1089	10	7101	5507	43	-448	1086	3	10.838
141122	132909	101	43269	40837	82	117551	109121	87	861	1098	6	5858	5377	40	-490	660	0	10.8391
250903	189079	106	162428	131230	107	307651	237417	107	4298	3155	40	15160	11832	66	1445	1279	8	10.8411
143223	132175	92	58117	54920	85	124752	116256	90	1051	1093	8	6734	6157	47	-596	301	0	10.8411
105598	100610	81	26458	24568	79	95437	89780	81	1381	1096	6	4782	4385	37	-2083	509	0	10.8421
215792	150974	105	63739	45692	100	175208	119534	104	2111	1635	17	8436	6184	48	1023	1665	15	10.8451
188191	152916	94	48111	38399	91	143083	110840	97	2237	1800	24	7487	5739	50	877	1038	5	10.8451
243556	171676	105	76685	54012	101	183864	127254	104	3761	1931	35	9165	6673	51	603	1501	17	10.8461
251222	190435	107	106565	86102	106	247605	195013	109	2639	1965	33	13460	10675	70	424	1237	6	10.8472
163029	143259	91	121156	110898	94	236860	204809	98	1302	2683	21	12499	11478	55	312	792	0	10.8492
116318	106404	83	33643	31120	82	97149	86209	87	963	826	0	4851	4440	43	-426	646	0	10.8502
220111	185899	106	66049	54071	96	204172	170220	100	3363	2412	44	11270	9304	61	542	1157	6	10.8522
228667	180576	104	61923	50059	100	204519	163780	102	2070	1888	21	10589	8531	66	1777	1862	14	10.8532
126974	104353	94	36408	29694	85	103905	83007	92	1172	1256	12	5509	4351	41	383	1253	7	10.8532
157126	130317	92	46492	39729	89	118026	94366	94	628	1025	3	5840	5301	42	-1295	807	0	10.8542
184460	154521	93	58299	48899	91	136630	113192	93	1399	1271	9	6615	5901	44	1958	2674	16	10.8552
121838	104385	96	35947	30258	84	100309	83449	90	361	1168	5	4863	4527	38	1541	1563	12	10.8593
209329	149832	101	65845	46032	98	169538	118660	99	1497	1092	6	7917	5919	52	715	1667	15	10.8613
244441	181644	106	88773	67610	104	260043	199604	109	3733	2718	41	13459	10328	66	-603	537	0	10.8613
157504	126896	92	51696	41689	90	127686	102833	94	1733	947	0	6837	5516	49	39	924	0	10.8633
132598	114831	92	51315	45338	87	118189	104318	89	961	1098	5	5740	5012	39	934	1503	16	10.8633
173245	164200	86	45068	38970	87	140833	124637	90	1525	2163	18	7120	6476	45	1672	1223	10	10.8633
143053	116079	106	56264	46127	88	127125	102026	91	1373	1397	13	6385	5265	43	877	1397	13	10.8654
207860	173808	97	62436	52170	93	206734	170533	97	1496	1542	13	10297	8751	60	724	1250	6	10.8684
207886	180129	99	77338	68223	93	215792	184338	96	4057	2655	36	11320	9239	61	334	801	0	10.8694
93191	89835	82	20558	19538	56	83857	79752	79	277	763	0	4275	4338	34	780	1847	11	10.8714
218534	175959	98	89007	77538	97	291250	244073	101	2821	2581	35	15004	13346	63	560	1064	1	10.8724
68166	68614	80	20775	21058	53	62611	61632	76	1307	1231	9	3073	2990	29	-861	727	0	10.8724
173954	135352	95	48185	35927	93	146082	112253	97	1926	1073	12	8002	5533	55	639	1360	10	10.8745
137623	113997	90	38430	32010	86	116520	93013	91	916	1546	10	5921	4858	44	-178	918	0	10.8745
65189	53533	83	45588	37499	80	122342	98986	85	1996	1555	14	5265	4262	44	492	1270	9	10.8755
154738	132930	92	33598	28412	87	95741	80928	92	2977	2174	32	5254	4353	42	-132	1793	10	10.8755
163915	151766	96	49581	45396	85	119459	109224	88	2090	2202	37	5913	5540	37	-684	849	0	10.8775
190382	165183	91	60264	54090	90	156886	135395	95	2766	2612	34	8761	7156	48	-237	656	0	10.8775
188955	163779	93	41991	37077	88	152947	128119	93	1365	1327	11	6936	6817	44	416	2440	17	10.8785
109583	101444	86	38209	34021	80	96964	88148	85	1099	712	0	5034	4418	37	-96	812	0	10.8795
190934	147139	107	57134	43843	96	144323	106475	100	1200	1236	23	7287	5292	47	8	1123	6	10.8805
106265	101692	84	24998	23915	77	93437	88064	82	1299	1180	6	4308	4294	30	1034	1596	21	10.8856
172111	138227	94	35119	27592	89	139231	108647	94	1385	1278	13	7422	5449	48	-981	368	0	10.8866
134493	115647	88	49239	42664	84	118058	99826	89	127	995	0	4761	4509	38	-1563	751	0	10.8876
77257	74508	79	26288	24750	71	49381	47918	78	-587	92	0	3212	2718	28	-1237	1285	5	10.8886
143854	115271	92	44062	35055	88	115988	90611	92	767	1193	10	6512	4625	47	198	729	0	10.8907
217387	177719	99	61383	51261	93	234549	197194	99	2456	2386	20	12421	9760	69	1440	1339	16	10.8907
121067	114402	100	50444	47729	86	123369	111580	100	1170	1381	26	6159	5882	44	-262	492	0	10.8907
121626	108485	84	41130	35054	84	105867	88004	95	1008	1365	18	5315	4573	44	552	1305	7	10.8907
210570	174665	94	77472	65884	93	253600	213431	100	4023	3107	37	13361	10663	71	1311	1197	11	10.8907
207574	174050	92	98058	81226	94	255639	210130	98	3246	2700	31	14389	11501	65	2030	1517	25	10.8907
213357	160736	105	56355	42154	94	188104	144546	103	3227	1659	32	9445	7526	52	-999	591	0	10.8927
184583	156089	95	44878	36031	90	148244	124401	93	3421	2663	38	8012	6571	49	367	1578	11	10.8937
163415	124568	94	44922	33755	93	147084	109218	98	956	1104	6	7772	5507	50	377	1255	5	10.8957
206795	167712	98	60614	49986	94	252391	207998	98	2380	1953	25	13029	10758	58	1088	1436	8	10.8967
148586	120157	105	45132	36944	87	118274	95273	91	925	1034	5	5365	4802	38	393	1455	12	10.8977
175047	135106	99	53520	41236	92	145379	110993	96	732	1110	7	7450	5483	49	-495	933	0	10.8988
230647	157137	105	64209	43759	101	191070	128129	105	2300	1486	28	9384	5970	64	-1083	701	0	10.8998
153724	123265	108	56763	42352	108	147019	105818	108	1622	966	0	8609	5596	68	-371	909	0	10.9048
157010	154586	88	51905	50386	82	170519	160234	92	1815	1719	21	8787	8528	47	257	885	0	10.9048
154396	124669	90	47498	38289	87	126599	97474	92	861	1433	18	6420	4944	44	1421	1004	1	10.9099
181767	151716	98	52425	43617	92	150349	122087	95	1484	1510	13	8103	6699	47	-707	2156	10	10.9129
153449	123453	91	44993	36380	88	119435	96566	92	1618	1815	25	5866	4727	41	62	1319	6	10.9129
202724	169363	98	76627	64544	95	181074	154122	98	1430	1514	14	9062	7724	48	1001	1597	12	10.916
267782	209831	135	139462	114423	135	350585	284863	135	6813	6124	52	18373	13785	88	928	1526	13	10.916
149178	128235	90	38388	32243	86	105501	87397	88	787	793	0	5733	4633	44	-422	545	0	10.916
295237	222231	121	143683	117161	119	357375	281740	122	7355	6546	42	18351	15407	73	2022	1409	17	10.917
88960	89901	78	15886	16332	45	82542	80250	79	1086	1624	16	4504	4150	36	220	720	0	10.917
210955	159452	111	61810	46358	94	171499	129783	99	3313	1766	41	8831	6378	56	520	631	0	10.917
101713	97862	81	36153	33113	80	96269	89268	83	1999	1209	16	4972	4678	34	-142	574	0	10.92
249292	192325	115	87003	69487	111	245420	189965	117	5964	3805	49	12765	9862	63	-24	771	0	10.9271
97052	93124	96	30743	29330	78	82494	79386	80	209	748	0	4255	4438	31	2298	1722	22	10.9281
229960	162470	105	64821	47552	98	169485	115160	102	2945	1695	42	8977	6220	58	-636	593	0	10.9291
156602	121008	99	50315	39178	91	135255	102611	95	2338	2289	32	6109	4960	44	2713	1629	27	10.9301
111684	100809	96	34647	31072	80	90652	80239	86	1556	1095	6	5329	4272	40	624	1373	7	10.9301
164239	145818	102	49006	42382	86	147256	123599	93	1477	1203	11	7560	6915	44	-1127	349	0	10.9311
150199	122286	92	47008	37606	89	121348	96369	91	1482	653	0	6395	5063	48	-574	701	0	10.9311
235378	167908	107	77697	55475	102	191121	134859	106	1461	1486	14	9938	6869	62	-1269	679	0	10.9321
109279	104311	83	29834	27531	79	100472	93373	83	1658	1300	16	5291	4945	40	2827	1754	50	10.9321
82558	78367	87	27754	26729	76	65548	62671	79	-164	863	0	3156	2947	27	962	1222	7	10.9332
212089	193783	106	129958	121532	96	292527	267442	97	3286	2208	43	14045	11487	60	531	2211	15	10.9342
184898	141311	104	52445	38866	95	158780	122348	103	1822	1653	20	7293	6428	45	-428	550	0	10.9362
186840	155797	95	69157	57438	92	194190	163787	97	2028	1696	22	10095	8255	66	798	929	0	10.9423
90364	89120	79	23583	23148	66	75031	71802	81	708	541	0	3035	3147	29	-571	828	0	10.9453
99167	96221	79	26123	25151	76	84653	79769	79	459	617	0	3776	3735	29	-143	611	0	10.9473
206116	169873	94	62830	50956	93	180540	144278	97	1514	1310	24	8971	7908	51	1562	1932	22	10.9473
100626	96427	88	28957	27617	77	82457	78319	83	783	929	0	3853	3412	31	-331	1034	2	10.9483
147502	129955	97	54223	47961	87	122938	104171	92	1390	713	0	6620	5407	44	-85	1413	9	10.9494
178049	137161	102	59201	45997	93	135372	107212	97	3303	1687	38	6924	5553	47	-1137	871	0	10.9514
160122	126606	93	47793	37394	90	121376	94846	93	1892	1490	22	5668	5003	40	413	957	0	10.9514
238169	198043	104	119062	99275	102	276140	228351	107	3162	2011	36	13884	11511	69	117	1599	13	10.9564
168347	139300	99	34215	28608	88	139329	111746	96	1742	1696	26	6582	5562	46	368	969	0	10.9574
158371	124365	98	52171	41349	90	128222	100477	93	2476	1974	33	5223	4399	41	-1040	802	0	10.9574
225695	168187	100	80674	61391	100	237106	187036	102	2380	1344	29	11935	8870	76	413	1613	14	10.9585
201030	154329	101	58283	44342	95	158127	118714	102	3113	1314	32	7495	5708	49	313	1896	14	10.9595
275920	197158	110	88566	63132	107	213646	148867	112	2449	1853	25	10824	7531	59	640	1322	13	10.9635
208410	165859	98	67442	53025	92	123174	95635	93	2203	1775	15	6429	5044	48	-320	1165	5	10.9635
183704	150241	95	56703	47070	90	154029	121660	97	2044	1531	13	8162	6623	53	1003	1468	11	10.9645
208987	167839	116	70957	58400	97	215859	177816	101	1543	1862	26	10685	8864	56	326	1111	4	10.9645
138612	126594	86	43412	38342	82	120889	107372	88	760	803	0	6876	5657	47	-666	626	0	10.9655
270098	217327	113	89721	71339	107	297020	241003	109	4168	3926	42	15496	12350	62	1893	1132	13	10.9696
99662	98419	87	31843	31252	79	77959	74161	82	779	660	0	4046	4164	35	298	1037	2	10.9706
157948	122607	93	49852	38768	89	132628	101119	95	-245	967	0	6251	4857	46	-332	670	0	10.9706
133075	108457	92	33264	27289	86	112000	91428	91	145	689	0	6108	4491	54	-387	1343	8	10.9706
107371	93415	85	32723	27109	83	94204	78277	88	297	758	0	4900	3571	37	723	1184	6	10.9706
195065	151711	110	47484	38859	91	174985	138224	98	2180	2050	21	8345	6734	53	70	987	0	10.9757
88444	83502	81	30795	28782	77	79892	75577	81	1152	1496	15	3467	3704	33	-304	817	0	10.9757
160723	137936	96	48941	41826	88	129310	108529	91	70	1259	9	7221	5975	45	-1053	1198	5	10.9767
170951	135649	95	59074	46658	90	140116	107656	92	1184	1342	13	8495	5359	58	989	1121	4	10.9767
307570	214579	131	122885	93708	117	415096	316916	126	6034	4207	51	20916	16346	81	620	1288	19	10.9797
190211	144107	104	54042	40558	95	152174	111969	105	2932	1896	38	8125	6157	56	1225	1400	7	10.9817
328506	245426	125	172708	127793	126	394612	293954	128	5830	2998	61	20583	14712	75	1243	1005	1	10.9817
213110	163198	114	46003	34202	95	158520	119389	100	2970	2314	34	8809	6138	55	-511	1109	4	10.9827
166301	124252	102	35521	26551	89	144115	106612	95	1301	1286	12	6928	5238	50	141	787	0	10.9868
145240	133493	93	57024	52567	85	120584	107936	89	1106	952	0	5566	5559	40	475	1071	7	10.9898
123958	108383	97	33611	28158	85	115355	97910	89	1534	1493	19	6400	4901	44	-753	1173	6	10.9918
126384	119038	83	50793	47182	82	95501	86419	86	2478	2062	32	4491	4369	35	-1523	479	0	10.9918
107861	103374	89	32522	30928	78	88089	83700	82	308	849	0	4241	4078	32	-181	1126	1	10.9939
300329	217262	137	105234	78761	133	314509	233804	137	4600	3236	39	15714	12430	67	22	1121	5	10.9979
270762	202044	112	71094	52298	104	249849	182632	118	4077	2500	50	13097	9383	63	-1282	839	0	11.002
200026	152622	101	52614	39229	95	162949	120391	99	1716	964	0	8170	5716	54	-69	1070	4	11.005
187598	143998	109	52940	40626	94	151910	115464	99	1665	1282	9	7465	6023	44	668	787	0	11.006
212829	176621	95	66407	55200	93	209979	172283	96	1593	1301	8	10877	8975	57	1087	1721	19	11.007
169954	146832	92	45378	38830	89	130834	112795	93	4936	4250	37	6632	5507	42	-2075	136	0	11.008
117285	98538	98	32774	27635	85	102057	85661	91	238	1064	3	5222	4263	42	-1600	663	0	11.0091
269271	211846	112	176734	143051	107	466276	373038	111	10510	7872	57	24453	18199	97	1200	2560	25	11.0121
182429	139460	107	59415	45842	95	148205	113054	100	176	977	0	6933	5501	52	480	1300	8	11.0151
176611	157978	90	61792	55463	88	155125	136818	93	637	1538	17	8185	7314	46	54	1027	1	11.0161
172310	133821	94	47018	37168	92	146981	109840	98	1972	1178	7	7754	5784	48	136	659	0	11.0161
98238	97167	78	37226	35570	78	73723	70420	80	107	635	0	3722	3743	32	-1517	484	0	11.0192
304279	208776	130	122647	88574	120	172596	115986	121	4090	3173	48	8940	6579	56	-313	1109	5	11.0212
120385	108037	87	37775	32816	85	96757	85172	86	1231	969	0	4387	4075	37	1100	2319	15	11.0212
257800	196624	118	80918	63434	109	297265	234431	118	4051	2817	52	14861	11506	76	-207	1184	5	11.0222
264261	182352	105	94320	68479	102	203943	136026	106	2242	1644	30	10723	7008	59	-223	1196	12	11.0222
204915	153930	97	70271	51618	95	161174	117757	98	1851	1271	18	8765	6326	53	890	957	0	11.0222
163002	128043	98	49023	38171	91	130132	99862	96	2431	1911	24	5524	4718	41	733	2059	13	11.0232
196852	170081	96	73129	62760	92	197837	167335	101	1065	1571	12	10110	8242	65	-906	493	0	11.0232
278774	195626	113	97181	68162	105	398214	286969	110	5853	3325	58	20119	14522	78	1055	1726	10	11.0232
104280	94329	88	24595	21444	72	84535	77433	85	646	1417	17	4791	3819	41	615	1579	5	11.0252
143322	117498	103	34254	28118	87	116692	94929	94	1046	967	0	7220	5223	47	-614	765	0	11.0263
201450	145864	111	54895	39998	96	150434	106928	101	926	1361	15	6908	4756	50	114	1564	10	11.0263
71942	71111	80	21083	20900	58	61766	61175	77	1077	786	0	3269	3179	30	-116	593	0	11.0273
203778	140026	108	62488	44723	100	164572	112601	106	1904	1463	17	8283	5803	51	2328	1131	10	11.0354
276579	190505	115	71693	48976	110	246146	164810	117	3870	3100	37	13008	8132	73	2019	1454	20	11.0374
216162	154475	117	57112	40676	102	200554	141392	112	2420	2031	26	9360	7238	50	-591	865	0	11.0384
188770	148155	95	55693	44163	93	145901	110469	96	2305	1355	12	8083	6091	66	107	726	0	11.0435
100251	94184	83	32540	30007	78	86202	77435	85	533	1172	7	3396	3432	31	-546	673	0	11.0445
202319	150449	101	49763	36523	94	171228	123091	99	2400	1469	25	9308	6179	54	-352	596	0	11.0495
74415	74866	82	26897	26318	73	60847	59011	80	673	588	0	3050	2893	28	544	1446	9	11.0495
90659	87404	79	17149	15863	50	87809	83637	80	977	820	0	4497	4377	35	209	1202	4	11.0495
254538	211346	119	107983	93223	108	316208	266744	112	3656	3526	32	16779	13062	78	1018	881	0	11.0505
163601	143499	92	35131	30129	87	134900	115468	90	2220	1451	18	7175	6314	44	-42	518	0	11.0536
219359	170549	98	54598	42272	96	165859	127891	100	2745	1819	36	8725	6554	51	988	1320	7	11.0566
155115	122008	97	44684	35572	89	127687	99843	95	495	783	0	7039	5675	47	1778	1900	20	11.0586
95544	95752	82	38838	38312	76	87858	84803	81	98	565	0	4112	3858	30	566	888	0	11.0607
177807	132164	105	52684	39411	93	149673	111219	96	2492	1460	25	7904	5848	47	2075	1354	19	11.0627
164879	152708	88	78166	72407	87	207594	190024	91	3084	2254	39	10063	9436	53	430	1344	8	11.0637
113954	105352	83	32243	29077	81	94844	85785	84	442	503	0	5026	4311	44	2328	1828	14	11.0647
208569	177919	97	73179	61572	95	181643	150309	104	1858	1621	17	9076	7908	58	1083	1292	6	11.0657
293637	219158	117	148637	118121	113	476648	371610	119	5265	4847	45	22669	17609	105	373	1064	1	11.0667
257471	224950	108	125702	112853	104	278316	242519	108	3899	3404	33	14153	12366	69	-448	761	0	11.0677
158483	141606	95	56107	49778	89	165314	147311	92	1495	1799	22	8100	7286	49	-1444	492	0	11.0677
143234	120617	89	37229	31039	83	118386	99490	89	2246	1505	21	6627	5348	46	-458	901	0	11.0688
192040	145020	97	51240	38582	95	155878	113173	99	2009	1381	14	7296	5647	48	-156	1955	4	11.0688
181728	155203	93	44119	35315	89	144143	119923	94	2987	2473	26	7489	5702	48	-445	855	0	11.0688
86699	84446	78	20246	19870	58	75799	72174	79	70	695	0	2842	3609	27	1715	1410	32	11.0698
184284	140084	105	56825	43772	93	147440	110084	97	1825	1213	10	8147	6106	52	-770	651	0	11.0728
189971	150204	103	66868	54051	93	181470	144948	97	1812	1351	17	8941	7182	54	889	1378	11	11.0728
194675	141460	98	50795	37149	93	160467	117425	99	2745	1398	22	7461	5053	50	-300	848	0	11.0728
156960	125622	97	48586	38766	88	106257	83251	91	847	892	0	5596	4332	40	-162	1208	6	11.0738
266803	180295	123	73436	49761	110	416737	285576	119	2509	2011	32	20395	14005	82	-1079	334	0	11.0748
170856	140326	104	70028	59009	92	187720	159321	94	2348	1885	25	9096	8129	50	1925	1790	15	11.0779
170527	141702	101	38742	31975	89	138903	116209	93	1718	1407	13	7149	6579	47	1539	1741	17	11.0839
184094	145322	96	40652	32293	92	161114	122772	96	1222	804	0	7761	6110	47	-206	1218	7	11.086
201988	141144	114	63170	45071	95	162815	117433	98	587	909	0	8649	5837	55	-353	1659	11	11.087
184762	143906	98	58381	45986	93	129498	97976	98	2210	1082	15	5722	4584	40	151	1652	13	11.087
101295	93820	82	32024	28501	79	86336	77340	83	1581	1049	5	4958	4158	37	2122	1851	27	11.09
139732	119915	91	39090	33180	86	114031	97943	91	1362	1597	15	4899	5329	37	1011	950	0	11.091
107126	90203	91	31192	26178	81	98632	80905	85	1472	935	0	4117	3978	37	639	991	0	11.093
99049	98049	80	44448	43830	78	97285	94593	85	918	971	0	5374	4819	48	-711	1093	4	11.0981
246233	195609	104	109185	89142	100	262825	206524	104	3927	2803	35	13848	10704	60	-129	813	0	11.0991
133182	112962	88	46079	39925	85	107858	90281	87	1697	747	0	5994	4668	42	-802	543	0	11.1001
251332	167747	110	80950	53503	108	186396	121284	118	2884	2028	35	10012	6248	56	-758	846	0	11.1001
228430	163780	115	64192	45434	98	183405	127048	102	1464	1823	21	10391	6496	73	-31	378	0	11.1001
226137	167321	110	63517	46923	102	188614	134719	107	3495	1930	37	9370	6744	58	-14	965	0	11.1011
152056	122586	95	35404	27537	87	126787	101744	91	3116	2243	39	6400	5104	43	359	813	0	11.1011
123166	109027	84	32342	28399	82	98285	85474	86	-317	994	0	4055	3526	35	-611	621	0	11.1021
58787	60161	73	21394	21367	61	38841	38634	74	-976	315	0	1525	1605	17	254	882	0	11.1032
148512	123275	90	41237	33241	88	124171	102134	91	1667	813	0	6526	5135	53	1189	1034	3	11.1072
199618	159188	103	61862	50161	94	156378	125752	98	1971	1273	19	7393	6152	58	1320	1200	6	11.1102
90536	90513	77	29547	28350	76	86786	84008	81	1076	1156	6	4603	4237	36	-586	858	0	11.1123
79876	79722	79	20482	19905	55	73708	70760	79	610	761	0	3183	3670	28	1333	1644	20	11.1133
209446	154275	99	63623	47300	95	179556	132446	99	1289	1424	11	8786	6912	52	2205	2032	24	11.1143
70691	73075	75	22573	22693	60	58233	58298	75	-1062	244	0	2660	2822	26	-502	725	0	11.1143
271983	196214	109	86595	63187	103	221196	156942	108	3979	2981	37	10876	7341	57	194	1075	4	11.1153
351811	257418	140	128730	94477	135	446265	343705	138	5889	4920	52	22177	17354	84	-144	1288	9	11.1173
183689	137917	96	58711	45271	93	158397	117312	97	2966	1572	25	7675	5793	51	951	959	0	11.1183
198860	146601	96	56355	42189	94	151423	107430	98	1266	1039	9	7859	5204	53	-1188	812	0	11.1183
125309	113376	95	49851	46146	85	111821	101997	87	1308	1083	7	5393	5286	37	-523	1069	4	11.1193
184509	144291	95	63238	49534	93	165168	129015	97	4240	2994	35	9013	6517	59	1455	800	0	11.1193
168223	128663	95	51210	39621	93	144606	107624	97	3391	1688	29	7059	5129	49	806	1076	5	11.1204
292705	228935	137	108544	86868	126	377184	309294	129	4732	3335	31	18484	13843	80	209	1573	23	11.1214
124210	115890	100	40557	37382	82	95751	90951	85	857	1432	10	3956	4408	32	-132	940	0	11.1224
80994	76841	93	18459	18327	51	66793	65340	79	1312	857	0	3843	3303	34	-587	1320	8	11.1224
289895	228360	132	90195	72587	122	319679	260828	127	3609	2275	33	16253	12787	80	1519	1291	15	11.1224
270954	190353	108	98955	72757	104	230306	158960	108	4241	3289	30	12229	8093	66	1075	1170	5	11.1224
113203	105815	89	30111	28039	78	77950	72051	81	599	1209	8	4431	3874	35	-99	815	0	11.1244
90782	88542	88	29658	29519	76	82276	79936	79	1281	1142	11	3676	3823	33	-725	387	0	11.1254
82300	80968	77	24383	23399	69	63143	60045	78	78	904	0	3412	3557	28	-526	520	0	11.1264
205952	181164	106	81714	72370	94	216759	188981	98	2282	1657	20	11103	9531	47	-1165	1850	10	11.1315
193118	165554	100	65267	56694	91	167430	142688	94	1682	2100	33	8544	7411	48	280	927	0	11.1335
115457	103737	85	35703	31195	80	85117	72978	85	1077	1350	9	4191	3655	38	182	1423	12	11.1345
122867	114502	83	41289	37770	82	109279	99727	84	1936	1044	4	5079	5519	37	-1195	418	0	11.1365
78742	79197	81	14009	14051	45	66227	65690	75	847	835	0	3688	3156	36	886	1206	6	11.1376
164779	129905	102	73935	60501	93	139177	105521	98	1640	1315	18	6941	5303	46	85	1367	8	11.1386
84819	83425	89	17386	17076	51	74141	71058	80	9	418	0	4484	4071	37	691	833	0	11.1426
124148	112388	90	42605	38555	84	99282	88297	87	725	1120	9	4507	4241	35	226	774	0	11.1446
172416	134524	94	41378	31811	89	146128	113203	97	1240	1146	7	7771	5738	50	1816	1100	8	11.1467
192117	165340	97	78558	69619	91	190206	163758	96	3757	2342	46	9275	7919	49	-1634	545	0	11.1467
191179	148683	98	56265	44273	94	161651	122786	98	3031	1539	49	7939	6563	48	-131	1215	8	11.1477
276172	221925	105	122891	102657	106	354252	291485	111	4804	4151	38	17701	14901	73	844	1664	14	11.1497
162166	140086	98	45903	40413	88	140660	120077	90	1813	1236	13	7104	6349	40	453	990	0	11.1568
134979	112445	90	50622	42230	86	109252	87767	89	1644	1379	14	5270	4755	40	-1259	781	0	11.1588
119552	110023	93	53321	49630	83	108662	101372	84	698	1260	7	5256	5439	35	344	773	0	11.1588
309979	214069	125	119794	89236	121	304561	212685	127	4680	3169	56	14811	10641	60	-1296	732	0	11.1588
239602	172116	105	70948	49802	102	181570	129418	105	3317	2267	38	9233	7168	51	191	1719	10	11.1588
78371	75204	92	16374	16286	53	68691	65410	79	1549	801	0	3092	2930	27	-394	718	0	11.1639
94089	92388	89	34411	33748	79	80177	78384	83	-210	713	0	3515	3554	34	-1424	449	0	11.1649
138014	114465	90	39820	32697	86	115599	94737	90	248	746	0	6360	5148	46	1919	1325	10	11.1649
270510	189036	111	84190	58140	110	233853	171537	113	3852	2283	33	12071	8635	76	472	879	0	11.1659
163871	143700	91	42478	35471	86	126529	111645	92	2812	2301	22	6207	5755	44	149	820	0	11.1689
115978	113529	84	47592	46093	80	94626	89713	84	1983	1293	30	4979	4070	40	1107	1210	9	11.1689
209616	147660	103	68106	48203	101	219037	151513	107	3129	1912	35	11044	8470	56	-875	1072	5	11.1709
197420	162041	95	74580	62409	92	280168	232456	96	1771	1759	19	13914	11617	57	7	1741	10	11.172
265993	182058	113	142399	100676	111	406583	295919	115	3928	2350	46	19292	13915	87	669	1925	12	11.176
186787	132410	96	62708	44694	95	155424	106751	98	1791	1452	19	8124	5940	56	-430	1148	4	11.176
171316	131494	92	50029	37857	89	141249	102140	94	732	1135	10	7757	5598	50	-20	602	0	11.176
147709	117917	94	45790	36413	88	128690	97190	93	437	1074	7	5804	4803	43	-150	921	0	11.179
152602	124241	94	42049	33264	88	126575	100174	93	717	1008	2	6839	4932	52	-298	354	0	11.1821
272540	197334	152	93704	70765	152	365504	282140	152	4974	3276	48	19123	14160	101	2060	1696	13	11.1821
86313	84819	85	23290	23289	61	69587	67696	79	672	887	0	2893	3566	29	-158	520	0	11.1831
112143	101132	88	23101	20965	67	106402	96637	86	1883	1313	14	5238	4832	35	1112	911	0	11.1831
196651	169818	111	93520	82733	97	254668	224190	101	2589	2445	25	11828	10891	60	1283	1573	18	11.1841
192200	160613	93	51231	43221	89	172604	140848	96	1065	1088	10	8723	7336	49	-882	770	0	11.1851
142391	111980	93	37811	30226	86	126139	96538	91	1125	983	0	5590	4448	41	1006	1117	5	11.1851
233152	188796	106	65957	52336	99	208230	163592	103	2225	1762	18	10706	8892	59	-1836	447	0	11.1871
198864	172548	96	80310	69440	93	188229	164634	96	3720	3335	34	8872	7784	45	181	1614	11	11.1902
352482	266323	136	180672	137847	127	510692	376631	141	7474	4762	62	26402	19536	91	-1353	554	0	11.1902
269503	186828	103	83123	56595	102	231787	155566	106	2015	1844	23	12079	7498	70	-471	1058	7	11.1902
94724	89132	86	31146	30369	77	78216	76919	81	1390	1200	15	4749	4148	34	307	1742	9	11.1922
162854	129535	98	60291	47826	92	103548	82443	93	703	1008	2	4940	4344	39	-514	693	0	11.1983
223657	184648	115	115896	93895	107	301619	244765	113	4605	3875	40	15809	12705	67	1991	1488	29	11.2003
204552	169000	101	60387	49537	93	137379	110952	94	1139	1970	18	6941	5817	43	889	1506	10	11.2043
199291	159861	95	67863	55199	93	207223	165446	96	1970	1838	22	10641	7835	63	1448	1200	7	11.2074
108941	101432	85	32933	29548	81	94147	84789	84	1050	782	0	5095	4726	38	517	782	0	11.2074
121250	105107	86	36149	30152	84	106755	86947	89	824	1294	12	4910	4077	41	1199	1941	18	11.2084
110905	104581	98	35631	33099	79	100997	95261	84	1245	681	0	5394	4628	40	-359	1180	6	11.2104
178248	155544	98	60473	52944	91	149736	130352	93	703	1625	17	7872	6666	47	1198	1265	14	11.2114
169043	150918	93	59161	52476	89	164508	143296	94	3304	2488	29	8814	7897	50	878	1184	6	11.2114
172996	142790	91	52423	43606	89	142600	116159	92	2213	1232	17	7063	5854	48	67	616	0	11.2114
72921	71664	76	21767	21592	65	50725	49371	77	445	471	0	2956	3118	25	-37	1011	2	11.2134
200770	142403	100	68722	47024	97	164892	116088	102	2338	1390	18	8119	5332	55	1825	1173	11	11.2195
253474	175890	107	76247	51601	107	205512	137484	110	3188	1983	34	10355	6840	57	622	1421	8	11.2195
77163	78090	79	9172	9181	40	69245	68942	78	10	378	0	3378	3499	30	1173	1593	12	11.2215
220041	169482	103	67230	51526	98	182477	140598	100	1026	1182	6	9043	7268	54	-1871	973	0	11.2276
165401	133436	97	54832	43599	90	167531	136908	95	1098	1425	11	8246	7050	48	425	1051	3	11.2327
181788	141222	96	40797	31050	91	143744	108875	97	2433	1430	21	7649	5760	56	-57	1452	7	11.2327
117192	98421	87	41356	34343	84	79851	65746	87	1786	1295	10	3766	3134	35	322	1759	10	11.2347
263246	216079	108	112067	93816	100	289359	235768	102	2209	2075	32	14531	12137	58	1919	1215	15	11.2347
159698	124172	96	47129	37551	91	138383	106956	95	897	952	0	7740	5210	56	1273	1999	24	11.2347
94181	91060	87	23862	23131	66	72437	70137	79	1573	1521	18	3265	3647	28	379	855	0	11.2418
146299	114085	96	44530	35235	88	118500	92893	93	1917	1147	11	6039	4300	49	159	1801	8	11.2418
250990	184145	100	74637	53251	97	199413	139375	103	4556	3688	45	10272	7759	57	-1755	381	0	11.2519
221616	187365	104	95409	78845	98	265541	223009	103	3192	2656	30	14013	11306	79	104	1471	10	11.2549
175923	133830	94	32172	24675	82	146325	108732	96	4057	3557	35	7636	5729	54	26	993	0	11.259
218331	152542	105	70433	50071	98	177030	123262	101	1791	1265	22	9513	6078	59	-733	878	0	11.26
147701	130776	89	44587	38192	85	117828	101913	89	1013	1699	14	5901	5224	39	-514	746	0	11.26
130509	114148	87	43710	37510	84	119109	100711	91	1198	1034	3	6660	5639	43	1532	1706	12	11.26
173549	136311	97	59238	47043	92	141434	108705	95	1034	1300	15	7295	4928	49	146	960	0	11.262
86784	86087	77	18696	18078	54	77000	74318	79	1116	886	0	3658	4205	30	-385	692	0	11.263
104108	94914	83	42676	38750	80	88088	77737	87	-25	1682	11	4333	4041	33	-1088	534	0	11.2651
216462	171614	101	71512	58368	97	232972	185084	102	3351	1828	39	12039	9555	59	-1906	418	0	11.2671
128749	106435	89	42779	35599	87	111575	88791	91	338	625	0	5786	4736	47	-423	1244	6	11.2681
244130	195291	118	109222	91510	114	259490	214119	120	3098	2697	36	13377	10750	70	2775	2279	24	11.2701
79491	79652	76	26945	26391	68	68328	66191	78	153	415	0	3746	3621	31	1657	1579	11	11.2701
88641	59565	89	30818	22080	88	3571	2315	37	12322	10664	58	3648	3055	39	3467	4165	32	11.2711
130651	108334	90	44972	37301	86	97478	78960	91	299	796	0	5880	4402	44	2513	1794	22	11.2731
325825	233769	124	100884	73144	121	287383	203480	126	6302	4005	51	14861	10813	62	1560	1302	15	11.2742
249433	178975	104	60456	43067	98	198367	139122	108	3763	2638	34	10240	7365	68	-247	961	0	11.2762
143101	113850	92	36928	29761	88	109963	87988	93	1047	917	0	5704	4977	39	-453	483	0	11.2782
220322	181275	101	59057	49548	95	218413	178987	103	1697	2475	23	10748	8648	62	939	1156	5	11.2792
89955	85016	83	26808	26005	75	71299	68136	82	1502	1534	12	2712	3099	26	-677	485	0	11.2802
292574	228405	115	171387	137937	114	491329	392246	117	8441	6298	51	25211	20066	92	1766	1543	30	11.2802
237600	178643	110	60537	45839	100	192667	142815	103	1809	1481	13	9457	7121	60	620	1326	12	11.2812
123310	108676	87	41256	36845	84	113602	98417	91	1102	983	0	5182	4722	38	-16	1623	10	11.2823
278532	200641	116	87938	65765	113	228178	160836	118	4068	3154	41	11899	8281	55	-197	661	0	11.2863
179777	136971	113	59253	44534	113	139025	101519	113	2383	1354	15	6968	5137	46	656	1967	15	11.2863
260941	189166	102	63226	43683	101	209296	150779	104	6230	4638	49	11658	8423	76	1150	1496	11	11.2863
96180	86239	83	28779	25305	74	87544	75187	87	1453	979	0	4439	3521	37	-4	779	0	11.2873
143660	135658	87	52096	49405	83	131108	123982	89	1923	2021	21	6407	6319	41	-487	473	0	11.2883
64177	62734	74	16288	16030	49	57867	56804	75	-117	584	0	3147	3148	26	432	1316	8	11.2893
288021	196831	116	87012	59745	110	233135	158990	115	3514	1606	33	12378	8621	69	-103	1375	11	11.2914
217421	174106	102	114852	93674	101	243362	198801	103	2456	2223	41	11338	10152	50	3226	1697	23	11.2924
100984	93666	84	34518	30849	79	80838	71446	82	1403	1697	13	4958	3959	38	948	1408	9	11.2944
95511	96827	76	33284	32460	76	84387	82412	79	455	1046	3	5313	4763	38	1193	2301	14	11.2944
142833	128742	87	51542	46502	84	136498	120672	88	518	507	0	7174	5854	53	641	1933	12	11.2944
166460	140009	94	39314	34215	89	153758	127997	96	2511	1533	19	8079	6350	52	-849	694	0	11.3005
172609	142132	108	53084	43415	90	147039	120007	95	617	1192	11	8024	6561	49	-908	648	0	11.3025
121803	115552	85	50070	47841	82	124388	114552	90	1768	1464	21	6308	6127	41	-1844	245	0	11.3035
104347	100951	88	57679	56165	80	111744	108949	83	811	1064	5	5845	5526	36	2072	1788	19	11.3055
123906	105866	86	42079	35913	84	106046	89766	91	629	751	0	4693	4160	40	-858	835	0	11.3065
71771	70712	87	14891	14596	46	59141	58071	75	-260	231	0	3294	3196	30	15	974	0	11.3096
162333	133419	95	45171	37119	89	137001	112543	94	1758	1134	9	6594	5245	43	1615	2066	21	11.3106
277486	207032	111	81419	59335	109	246555	177427	112	1654	1788	23	11961	9385	58	538	1112	4	11.3106
151296	124701	89	257963	84562	105	174885	109822	105	92286	33642	105	38030	12891	105	133563	48743	105	11.3116
182673	147301	98	43656	42554	53	148410	117195	97	1600	1141	16	7737	5816	48	-2544	411	0	11.3116
158665	127320	94	37310	32300	59	133600	103031	95	264	706	0	5704	5063	42	-492	924	0	11.3126
137521	111972	105	40034	30131	97	110007	88710	91	819	654	0	5442	4534	47	-194	1297	7	11.3136
299113	207301	121	95068	64003	129	279848	192826	121	3132	2503	32	14302	9829	62	225	1312	12	11.3136
54246	52568	73	59119	53567	82	15876	15345	57	26175	24706	79	8614	7787	48	58840	54167	77	11.3146
233957	178138	102	73378	54425	102	189500	140866	104	3329	4065	34	9776	7644	59	905	1258	9	11.3146
233290	181587	110	87219	68605	101	230465	181986	104	1950	1950	22	11404	9009	55	1365	1171	6	11.3177
177699	155845	99	65580	57639	89	232585	207539	93	1890	1919	27	11503	9764	56	-683	762	0	11.3187
151585	124045	94	52634	43077	91	123047	100541	95	1459	1607	19	6110	5043	45	-161	1201	7	11.3207
147378	131328	92	43346	37220	85	123915	108974	90	1793	1229	18	5886	5208	42	-336	1309	3	11.3217
111450	103756	96	33802	31975	78	92247	86343	83	1574	1105	7	4942	4814	36	1222	1652	5	11.3227
87701	87975	79	29866	29975	75	85401	83186	79	657	980	0	4302	4156	37	1216	1372	14	11.3237
153511	135225	89	44159	38853	85	121253	104051	89	1498	1125	12	6869	5749	51	117	729	0	11.3258
116361	110772	81	25945	24428	72	96333	90212	82	1560	1340	25	4873	4804	36	1536	1729	18	11.3268
214938	187554	98	95302	83450	96	246466	214392	101	3497	3221	36	13577	11647	60	-648	415	0	11.3268
[truncated: 8,108 more rows]
