# Supplementary material for: Phenotypic heterogeneity follows a growth-viability tradeoff in response to amino acid identity
Source: Nat Commun. 2024 Aug 2;15:6515. doi: 10.1038/s41467-024-50602-8 (PMC11297284; doi:10.1038/s41467-024-50602-8)
Supplement: Supplementary file 6 — Source Data [file 41467_2024_50602_MOESM6_ESM.zip › source_data/fig2ab/221121_2230_E1_PRO_GFP.csv]

FSC-A	FSC-H	FSC-W	SSC-A	SSC-H	SSC-W	BL1-A	BL1-H	BL1-W	VL1-A	VL1-H	VL1-W	VL2-A	VL2-H	VL2-W	YL2-A	YL2-H	YL2-W	Time
125023	111646	80	49252	44248	79	49922	44420	79	868	709	0	2948	2606	28	201	387	0	0.00504303
40010	39207	69	11338	11616	37	16121	16282	42	362	237	0	808	850	0	-509	218	0	0.00907746
140920	123536	99	57466	50142	81	53623	46825	81	625	531	0	2964	2662	28	701	656	0	0.0141205
97475	93272	91	33824	31599	74	32758	30799	73	428	482	0	1844	1728	19	-186	410	0	0.0201721
146452	129408	83	57460	50793	80	72151	63575	81	1132	967	0	4005	3552	31	979	1239	12	0.0312668
135791	124637	81	49340	43561	78	70529	63559	81	769	908	0	4042	3570	31	344	574	0	0.0322754
109313	107052	80	33782	33718	73	56468	55726	74	676	650	0	3429	3438	27	-154	339	0	0.0363098
29852	31011	54	9848	10129	37	11273	11620	38	142	184	0	648	656	0	-356	182	0	0.0706025
316720	218883	120	140158	102933	112	130307	92283	112	1574	1150	11	7520	5255	45	598	419	0	0.0756455
120002	117852	83	43824	43310	74	62629	62304	75	966	1029	4	3486	3404	28	265	748	0	0.0766541
37292	36544	67	17965	18310	46	15790	16378	42	12	130	0	898	985	0	645	586	0	0.0857316
113301	108996	77	46694	45958	74	55240	53683	74	807	851	0	3226	3134	26	-31	598	0	0.0958176
134901	130148	94	46315	45251	74	68411	65493	76	1166	1209	10	3978	3813	29	135	574	0	0.0958176
42193	43509	59	20295	20330	48	17497	17248	48	230	414	0	1030	872	0	5	532	0	0.0968262
51591	53876	67	18017	18536	43	22059	22530	52	234	474	0	1252	1206	10	-318	341	0	0.0978349
143226	128412	84	59709	52534	80	58222	52262	80	821	693	0	3111	2835	28	865	1042	4	0.120024
81778	83384	71	25152	25302	55	34310	33916	71	564	519	0	1925	1869	19	44	667	0	0.121033
94951	95082	76	29987	30052	72	41013	40832	73	530	295	0	2273	2083	22	151	446	0	0.142214
33044	35149	62	12455	12770	39	14229	14684	40	173	187	0	742	794	0	471	353	0	0.147257
106731	106068	83	45391	44658	73	53367	51265	74	539	600	0	2876	2918	25	174	606	0	0.157343
52140	52984	68	18320	18691	46	20750	20778	48	315	209	0	1089	1158	9	856	1108	4	0.158351
106289	104319	78	36718	36113	73	36282	36138	73	532	601	0	2313	2104	23	895	1387	10	0.170455
74570	79108	62	37673	38412	70	34232	33962	69	336	356	0	2007	2019	20	-172	160	0	0.170455
118504	118975	77	47802	46789	73	67352	65318	75	1051	645	0	3885	3810	29	24	222	0	0.17348
42181	43199	67	14440	14866	41	15941	15839	42	144	159	0	835	901	0	268	488	0	0.187601
25136	25729	62	9905	10247	36	10725	11016	37	89	200	0	352	412	0	-418	72	0	0.197687
30991	31139	60	10827	10982	38	12120	12013	38	65	117	0	710	652	0	-253	216	0	0.210799
118688	110300	83	35585	32515	77	41984	39908	77	872	656	0	2483	2461	21	396	553	0	0.213825
173842	163698	86	54302	50616	82	57826	53501	82	1012	797	0	3814	3250	30	772	609	0	0.217859
117351	115484	81	47513	46852	74	55224	54062	75	1054	796	0	3220	3216	26	1691	1462	19	0.218868
39848	40901	54	20559	20804	48	14980	15248	41	184	263	0	988	929	0	261	522	0	0.220885
31467	34072	52	17406	17901	44	13778	13913	42	332	193	0	805	772	0	-153	332	0	0.225928
216683	176319	89	89025	72378	87	95500	77530	87	967	862	0	5208	4419	35	562	489	0	0.228954
134787	127689	78	52842	48676	77	74039	68432	79	747	861	0	4448	4066	32	135	415	0	0.228954
39928	39144	71	11795	12007	38	14637	14941	43	132	233	0	924	914	0	567	897	0	0.230971
356663	253201	115	166321	121314	113	166110	120796	113	2649	1592	29	9474	6910	48	1602	1181	7	0.237023
102291	101968	75	32665	32366	72	56822	56127	74	431	741	0	3444	3683	27	763	913	0	0.247109
177868	151663	85	68554	58201	85	84141	70850	86	1075	954	0	4741	4211	33	-376	236	0	0.25316
55070	55539	71	18516	18711	48	19675	19693	51	171	207	0	828	893	0	-19	218	0	0.260221
249989	189826	92	81231	61751	91	90854	69331	89	1035	906	0	5139	3821	38	455	782	0	0.281401
110176	106450	78	36361	35957	75	56306	54977	76	699	775	0	2976	2741	26	1096	789	0	0.28241
67194	68353	71	22661	22818	52	26488	26071	61	180	370	0	1401	1450	13	88	394	0	0.300565
113907	111865	77	48038	46811	74	53376	52283	75	903	1055	5	3002	2988	25	617	1067	3	0.300565
102130	99816	75	38515	37589	74	35811	34826	73	263	346	0	1996	1895	20	-173	200	0	0.301573
154615	136364	87	57196	50550	82	45657	40899	80	933	632	0	2528	2275	25	-62	430	0	0.303591
90871	93118	73	36893	36607	72	46983	46345	72	791	693	0	2677	2486	24	487	759	0	0.307625
139798	133515	94	48012	46235	77	70188	67383	78	632	746	0	3949	3558	31	795	802	0	0.316703
153676	129010	83	51639	43292	82	52639	43936	81	778	594	0	3056	2543	28	852	864	0	0.326789
61817	65021	69	24390	24722	54	23476	24094	62	297	294	0	1364	1496	13	956	1160	6	0.342926
45179	46515	70	18934	19453	47	17766	18388	44	46	186	0	1061	1163	8	126	417	0	0.345952
202074	161270	97	66986	53714	90	82763	65129	89	1608	1199	12	4452	3514	35	2187	1499	16	0.352004
100860	100120	77	42975	42632	73	38277	37464	73	421	540	0	2140	2219	21	310	754	0	0.37621
149397	133558	90	74451	69521	79	48803	43846	79	855	834	0	2770	2331	26	408	558	0	0.392348
201290	164739	87	71716	57554	86	91211	72949	87	1778	1262	14	5123	4180	37	315	785	0	0.397391
215508	169750	92	104371	84268	92	115836	92754	90	1429	946	0	6112	5017	41	1057	1188	14	0.404451
140475	136161	80	39055	38223	76	69139	67160	78	732	866	0	4028	3973	29	-86	353	0	0.422606
44651	48544	59	17096	17577	43	17673	18055	44	256	175	0	824	824	0	-13	302	0	0.431684
106197	103636	85	45254	44530	73	45063	43357	74	363	466	0	2318	2279	22	201	1279	6	0.439753
73006	71223	77	27203	26609	71	24248	23452	57	354	345	0	1265	1256	12	132	288	0	0.447821
109810	107640	78	49433	48885	74	52014	51517	74	455	648	0	2947	2879	25	327	640	0	0.449839
123268	117702	92	46368	45159	74	71344	68055	76	694	761	0	3722	3313	30	1491	1306	13	0.45589
122569	116845	82	45590	43964	76	48430	46160	77	642	656	0	2412	2281	22	-208	212	0	0.459925
52532	51192	65	31033	28252	70	20263	18581	51	361	332	0	1338	1280	10	136	410	0	0.460933
100942	99322	81	16102	15971	44	69182	67362	75	1098	1030	4	4223	3983	31	937	832	0	0.472028
222720	171903	93	100374	80101	91	114058	89963	91	1609	1230	15	6563	5286	41	1120	683	0	0.480097
132284	132318	75	54275	52839	75	71092	67364	76	843	994	0	3918	3856	30	196	782	0	0.480097
165536	137468	102	55076	46351	83	62703	52804	84	1024	736	0	3447	2886	30	436	544	0	0.488166
78449	78805	74	22509	22943	49	24224	23700	55	281	365	0	1495	1572	15	-368	260	0	0.489174
183422	149359	90	65542	55147	84	86621	71016	86	1467	1019	3	4788	3961	36	757	559	0	0.495226
42588	43021	67	13862	14030	40	15719	16061	43	-41	62	0	834	844	0	494	506	0	0.502286
67500	68223	73	30529	30167	69	26996	26430	69	346	538	0	1486	1561	15	-298	396	0	0.502286
134744	131700	80	55110	53925	76	65514	62962	77	1065	1010	2	3560	3538	27	578	561	0	0.52851
94980	92444	77	41659	41145	73	34560	34313	72	257	438	0	1818	1919	19	-113	541	0	0.53557
67995	66924	87	27228	27463	67	26733	26877	69	489	432	0	1536	1568	16	557	587	0	0.558768
40513	40696	66	19505	19986	46	15525	15907	43	128	217	0	940	947	0	1459	968	0	0.565828
31417	32570	62	13743	14084	41	9328	9408	36	58	186	0	358	467	0	100	392	0	0.569863
137104	129118	82	39359	36506	77	76864	71835	79	743	774	0	4011	3949	30	878	595	0	0.572889
189108	152184	88	62906	50345	86	65289	51510	87	944	822	0	3423	2607	32	481	578	0	0.581966
117066	102973	79	44201	38416	77	45521	39127	78	311	489	0	2195	2018	22	20	379	0	0.582975
151080	139572	82	79019	72536	81	75742	69630	80	1212	864	0	4483	4075	33	8	358	0	0.584992
83086	73620	77	37664	34032	75	30829	27010	74	444	312	0	1740	1647	16	260	632	0	0.587009
123921	121057	82	43227	42116	75	65405	62621	77	874	817	0	3862	3786	28	311	617	0	0.598104
187795	156905	90	69205	59717	86	73797	61670	88	793	830	0	4438	3652	33	988	1056	3	0.60113
132901	121187	97	44636	41011	79	58937	53207	80	1000	769	0	3347	3149	29	289	344	0	0.602138
56758	55562	80	27110	27441	68	20604	20709	49	339	394	0	1293	1344	11	160	560	0	0.60819
150296	140575	79	75979	71116	80	75589	69790	79	1054	895	0	4196	3940	30	423	759	0	0.629371
34337	36466	48	16811	16980	44	13531	13676	42	95	143	0	905	946	0	218	415	0	0.633405
78269	74040	75	36518	33804	75	29361	27296	74	586	518	0	1796	1692	18	363	825	0	0.638448
104745	102012	78	46227	45831	74	59855	58498	74	706	697	0	3397	3427	28	265	429	0	0.647526
145111	128637	85	76749	69405	82	85906	77594	81	1166	860	0	5038	4498	35	2135	2306	24	0.654586
52612	55253	57	18315	18420	46	19272	19137	47	87	259	0	955	912	0	377	688	0	0.673749
33646	33102	63	11566	11788	39	14294	14023	43	319	205	0	631	700	0	-683	275	0	0.675767
185047	150530	89	79853	66426	85	73908	60371	85	947	814	0	3719	3185	32	1283	1369	10	0.682827
119184	113282	88	44195	42056	76	39639	37137	75	335	430	0	2145	1933	21	-19	351	0	0.684844
99219	93117	80	32547	30440	75	36158	33471	74	376	330	0	2437	2255	23	849	750	0	0.686861
105190	104721	76	45860	45622	74	61486	61218	76	845	830	0	3727	3691	29	117	628	0	0.68787
121925	119793	78	43648	42256	75	58120	55667	77	952	899	0	3350	3310	27	1407	1731	12	0.706025
111719	108448	82	41466	39859	74	67096	63080	75	904	781	0	3713	3523	28	562	527	0	0.715102
89333	87565	81	28803	28828	71	28947	28247	71	449	449	0	1650	1548	17	619	670	0	0.730231
110781	96880	79	48997	42965	78	47189	40034	79	566	429	0	2732	2284	26	-78	553	0	0.734266
88797	89921	72	37690	37839	72	44686	43768	72	515	434	0	2689	2683	25	1082	1303	10	0.735274
110347	107554	76	48849	48616	75	58525	57932	76	933	791	0	3083	3047	27	369	317	0	0.741326
118444	115841	78	49642	48717	75	49385	49319	75	629	565	0	2808	2929	25	274	501	0	0.769567
138158	123015	88	59541	53548	80	50005	43880	79	632	711	0	3032	2449	28	-60	291	0	0.785705
181264	150058	86	61924	50783	84	62630	53098	85	1141	821	0	3345	2917	30	893	402	0	0.786713
206807	163848	92	73854	58242	90	99998	79068	91	1549	872	0	5732	4337	40	184	524	0	0.793774
73137	73883	72	27550	27717	61	35858	36250	70	461	424	0	2090	2199	21	-267	172	0	0.795791
75499	78143	70	23102	22755	56	32003	31449	69	392	375	0	1691	1714	17	981	998	0	0.799825
88281	90318	72	16535	16537	43	34682	34873	71	615	517	0	1995	1965	21	86	642	0	0.799825
106615	104480	78	48298	47976	74	57040	56016	75	818	619	0	3248	3269	27	560	749	0	0.801842
199432	169173	90	92439	79393	86	79651	67702	85	1146	896	0	4702	4015	34	-101	557	0	0.811928
136215	123844	86	54468	49093	80	64927	59060	81	1010	801	0	3556	3411	29	238	520	0	0.818989
46073	45894	68	18953	19168	46	17059	17408	43	192	191	0	969	906	0	-127	467	0	0.824032
192750	157374	89	86938	71674	86	87149	71186	85	1238	1048	8	5048	4033	36	2512	2672	17	0.833109
90581	91087	77	40301	40445	72	43528	43518	72	558	647	0	2333	2390	22	577	560	0	0.836135
263388	195910	104	89108	65968	99	120426	88457	100	1468	1070	9	7278	5423	43	958	1035	2	0.837144
128660	124681	79	42696	41617	77	76363	73906	79	945	821	0	4248	4299	29	408	660	0	0.841178
92376	91443	81	38838	38635	71	32275	32320	71	554	535	0	1728	1574	18	337	726	0	0.841178
56978	58668	71	34402	34946	67	18562	18221	46	383	221	0	1086	1293	11	-24	489	0	0.857316
156640	139309	96	63792	57791	84	68730	59119	85	1140	828	0	3856	3459	30	284	1017	2	0.864376
61807	62190	70	22505	22466	50	24230	24610	61	263	454	0	1285	1276	11	-110	593	0	0.865385
153383	130309	85	67532	58855	83	60879	51084	83	754	775	0	3495	2866	31	-6	695	0	0.866393
131711	126433	80	48900	47847	76	61998	58523	78	845	780	0	3463	3551	26	-456	550	0	0.866393
75766	76366	74	34417	34770	71	29354	29236	70	420	387	0	1588	1712	16	440	848	0	0.86841
130817	115593	86	51702	45143	80	47399	39922	80	613	376	0	2633	2194	25	486	601	0	0.875471
130781	120049	78	49642	44632	76	72128	64671	79	801	926	0	3943	3622	31	1044	1084	4	0.877488
110111	110416	75	48187	47540	74	63831	63223	75	738	728	0	3806	3833	28	1500	1514	10	0.881522
145155	138976	80	49802	46803	80	67550	63781	79	1114	873	0	4096	3706	31	183	852	0	0.891608
86757	87390	72	30862	31147	71	32173	31785	72	266	429	0	2092	2043	20	-259	113	0	0.905729
121981	115395	94	45613	43134	78	63503	59252	80	752	652	0	3567	3490	28	809	1155	6	0.905729
32093	32291	70	15688	16112	42	13575	13727	40	223	302	0	785	817	0	-20	384	0	0.906737
120719	116899	77	44800	43088	75	42710	39806	75	639	438	0	2395	2214	23	709	621	0	0.910772
141074	122890	82	57373	49891	79	54352	47682	80	560	522	0	2959	2632	27	-313	523	0	0.912789
134180	130985	77	49618	48136	77	82838	78862	79	816	899	0	4627	4404	32	1122	1280	9	0.913798
107191	104047	79	63733	62831	76	80866	80387	77	929	911	0	4636	4396	32	821	625	0	0.925901
170718	142311	89	74678	62003	85	85924	70965	87	888	817	0	4745	3965	34	865	554	0	0.925901
85554	84276	80	28288	29010	57	38195	37640	71	406	488	0	2127	2065	20	222	505	0	0.925901
94402	92636	79	38859	38641	73	44878	44229	74	640	559	0	2362	2185	23	-292	417	0	0.929935
130121	126666	78	57980	56750	76	51234	49955	76	783	652	0	3166	3053	27	-223	203	0	0.945065
31564	32603	54	15565	16111	43	9206	9121	37	382	223	0	447	454	0	743	816	0	0.954142
37111	38846	56	18650	18865	47	14323	14379	40	331	253	0	838	847	0	435	459	0	0.959185
107031	105394	89	33837	33301	72	44777	43442	73	563	648	0	2512	2374	23	31	397	0	0.959185
138986	132079	82	45962	44553	77	81095	78704	78	797	904	0	4376	4232	32	1645	1573	16	0.966245
41928	44337	59	17844	18179	45	16265	15994	45	145	350	0	664	805	0	657	795	0	0.979357
119650	110134	81	45433	41220	79	51731	47392	79	696	686	0	3002	2671	26	401	453	0	0.981374
61153	54917	74	26371	23928	63	21757	19706	55	305	243	0	1150	1218	9	90	556	0	0.983392
33818	33829	64	12904	13169	40	14235	14497	39	47	201	0	852	774	0	210	417	0	0.994486
43796	45596	57	23293	23581	53	17595	17543	45	457	306	0	1018	1171	9	-64	350	0	0.995495
19314	20808	44	11204	11422	37	9019	9468	35	224	259	0	331	365	0	6	322	0	0.996503
186943	146271	96	77230	62565	87	55954	43915	86	791	716	0	3340	2582	30	941	887	0	0.998521
104384	107499	74	25025	24587	56	47968	48124	73	515	610	0	2638	2777	24	797	1379	10	0.998521
110080	109832	76	43302	43030	74	42387	41592	73	493	444	0	2195	2093	21	1248	1179	8	1.00054
201921	159613	95	76270	60799	89	105268	83744	90	1074	895	0	6200	4943	39	2612	2074	29	1.00256
110795	110380	75	44006	43442	74	57867	56359	74	433	640	0	3273	3301	27	602	530	0	1.00457
240477	185218	94	91468	68629	93	120150	93175	92	1365	1048	8	6687	4853	44	2198	1993	15	1.0076
71245	73615	72	29020	29014	68	32351	32031	68	420	455	0	1910	2114	19	59	516	0	1.00861
111240	106192	80	43781	42184	75	49777	47656	75	697	754	0	2848	2866	25	-289	635	0	1.00962
115518	112104	85	45154	44603	75	54504	52562	76	1148	767	0	2807	2906	25	415	726	0	1.01768
96319	80309	82	52896	44769	77	38135	31506	77	290	316	0	2260	1837	25	531	621	0	1.02575
159368	143456	84	61953	55543	82	88420	79286	83	1072	908	0	4602	4156	33	656	918	0	1.03281
33751	35986	54	15324	15482	42	11275	11017	39	236	139	0	440	499	0	-99	739	0	1.03786
105799	105563	77	33474	33066	72	40127	39873	73	665	689	0	2232	2309	22	142	413	0	1.05601
46209	48431	58	17501	17817	44	15626	15850	42	106	152	0	718	854	0	287	813	0	1.05803
84014	87872	72	31470	31487	70	36842	36083	70	422	382	0	2085	2098	21	72	239	0	1.05803
127630	116920	81	56623	51262	79	69388	62456	79	390	560	0	3873	3772	29	1620	1587	18	1.05904
128662	124498	78	53485	52439	76	57883	55385	76	746	645	0	3289	3069	28	350	643	0	1.0661
110757	105791	84	43934	42553	75	41601	40323	75	460	506	0	2304	2160	22	40	382	0	1.07013
118169	115807	77	58534	57564	76	43005	41297	75	507	581	0	2375	2198	22	511	534	0	1.08022
70110	70898	71	24547	24929	50	22037	22134	51	352	408	0	1098	1036	5	-30	233	0	1.08022
23643	22897	58	10067	10250	36	9369	9421	35	118	210	0	489	494	0	76	442	0	1.08526
247164	188717	97	87243	66677	93	87859	67634	94	1391	1211	13	4807	3556	37	1116	894	0	1.08526
135612	130632	80	49634	48025	76	60642	58764	77	832	832	0	3530	3191	29	294	438	0	1.08829
215147	168816	93	82585	65580	92	87249	68590	92	838	857	0	4825	3836	36	1204	930	0	1.0903
257248	189299	102	97452	70657	100	114806	82703	101	1447	1093	8	6839	5038	41	587	1297	10	1.09131
124881	120430	81	49096	47784	75	60195	58859	76	860	855	0	3474	3227	29	328	582	0	1.09232
190523	153672	90	130695	113018	89	153810	133551	88	2021	1686	20	8816	7714	42	1341	1357	17	1.09333
47382	49147	60	16184	16401	44	19608	19976	45	187	244	0	1099	1086	7	50	477	0	1.09837
53003	55460	67	23337	23623	55	16458	16207	43	251	236	0	962	853	0	75	529	0	1.09837
54608	57230	61	25386	25687	67	18102	18248	46	48	167	0	989	885	0	468	472	0	1.10342
96027	90077	77	37347	34451	75	40732	38193	75	517	327	0	2083	2022	21	-247	185	0	1.10745
53432	53150	69	21393	21643	49	20931	21260	62	457	341	0	944	1056	6	209	519	0	1.10846
59424	59344	71	23253	23066	56	19818	19954	49	139	349	0	1052	1085	6	-127	323	0	1.11148
121831	118943	77	44685	43654	76	59168	56598	76	814	692	0	3299	3182	27	-3	597	0	1.11249
148550	132994	83	59813	53120	81	76423	66900	82	905	834	0	4174	3653	32	437	1145	5	1.11249
173105	144517	89	59728	51051	84	96803	80137	86	1316	869	0	5165	4320	37	412	499	0	1.11249
128734	123727	81	39133	38771	75	50275	48235	77	595	674	0	2495	2499	22	397	699	0	1.11955
135088	116552	86	54796	48481	81	56184	46616	81	813	777	0	3054	2666	29	1527	1643	15	1.11955
41219	42686	66	25262	25649	63	17773	17902	45	235	241	0	931	986	0	-101	383	0	1.12056
119131	118044	79	60457	59013	75	75148	74471	76	1226	957	0	4122	4003	30	402	576	0	1.13973
76603	74048	77	38235	37626	72	30382	29267	72	349	389	0	1699	1650	17	-177	173	0	1.14275
142599	129147	80	54998	47360	80	58303	50150	80	932	857	0	3483	3089	30	333	556	0	1.1488
62796	63629	72	22510	22955	51	21431	21655	52	550	282	0	940	1021	3	147	359	0	1.1599
125348	124495	76	58392	57154	76	74103	72585	76	999	847	0	3746	3757	28	627	635	0	1.16292
119180	116341	81	45860	44750	74	53560	51300	75	858	816	0	3257	3109	28	868	1437	9	1.16797
57473	59664	70	15971	16446	40	21016	21383	50	419	268	0	1171	1128	9	191	429	0	1.16797
114089	114295	76	38653	37972	73	38997	38182	73	693	658	0	2340	2268	22	21	487	0	1.17503
92013	89566	82	35641	35345	73	41116	40742	73	201	496	0	2345	2306	23	335	599	0	1.17906
115176	115878	75	48554	48071	75	60972	60001	75	643	665	0	3425	3454	27	922	854	0	1.18007
118972	113300	82	33628	33096	76	51219	49661	77	673	652	0	2841	2789	25	565	732	0	1.18209
67531	69069	69	25331	25662	63	25678	25752	66	410	341	0	1307	1314	14	-64	402	0	1.19217
115070	111942	76	30203	30080	74	61093	59266	76	867	843	0	3467	3370	28	459	772	0	1.19822
144515	119402	83	64130	53286	83	53050	43437	83	863	729	0	3185	2476	30	841	710	0	1.20327
54061	53344	76	23385	23755	56	20458	20338	49	193	215	0	1004	958	0	-482	144	0	1.2073
179562	149019	95	69794	57637	85	62172	50926	85	1022	892	0	3737	3115	31	617	996	0	1.22243
137683	123304	83	45769	40545	79	59365	51783	79	1060	1002	1	3418	3054	28	442	582	0	1.22848
19798	20426	43	8194	8549	34	9682	9914	37	78	202	0	443	509	0	117	567	0	1.23252
124871	120180	82	44081	42833	75	54197	52151	76	887	516	0	2927	2799	26	389	475	0	1.23554
96610	86107	85	42628	38415	77	35692	31566	76	416	411	0	2064	1922	20	1110	1035	6	1.23958
136527	129280	94	54341	52453	77	56915	55304	77	901	698	0	3429	3150	28	868	1151	6	1.24059
84076	82781	75	29872	29583	71	29206	28187	71	159	377	0	1559	1612	16	336	487	0	1.24159
58213	58137	80	27298	26716	64	20038	18966	49	262	273	0	1047	937	0	-9	732	0	1.24159
225608	174839	94	77706	59602	91	115674	89132	92	1787	1068	8	6377	5189	39	777	1086	5	1.24664
39431	40546	65	16712	17333	42	15880	16082	41	139	162	0	712	664	0	-262	118	0	1.24664
118505	107644	82	42678	37902	78	39164	35416	77	493	509	0	2240	2015	22	587	456	0	1.24866
114916	112399	80	64149	63330	75	45517	43952	74	674	571	0	2565	2501	23	-302	195	0	1.26782
195732	155960	97	68647	54968	85	73272	58396	87	1262	887	0	4202	3348	33	388	592	0	1.27084
42149	42435	70	17380	17661	43	12879	12937	42	150	125	0	671	746	0	213	610	0	1.27286
168585	140042	92	65786	55385	84	64095	53032	84	776	672	0	3592	2939	31	1300	1016	2	1.27387
54334	56913	66	22202	22270	53	19499	19583	48	391	207	0	1093	995	0	-472	99	0	1.2769
230255	178892	97	90839	72586	94	92112	72878	95	1153	947	0	5289	4147	39	27	387	0	1.28093
24715	25320	64	12493	12716	40	10290	9957	38	150	237	0	574	619	0	-300	256	0	1.28194
43212	44139	66	14795	15064	42	19291	19909	49	63	163	0	1107	1139	9	582	564	0	1.28396
224324	171963	92	89294	69216	91	102458	77913	91	1471	1004	1	5776	4437	39	332	552	0	1.289
46849	45138	74	18878	19243	46	14888	14666	42	79	224	0	813	909	0	-311	206	0	1.29102
143520	138798	82	40040	38733	75	52214	49696	76	798	772	0	2941	2770	25	1338	1142	6	1.29303
164751	137977	98	60845	50670	85	76537	65269	86	936	757	0	4282	3516	34	568	994	0	1.29404
30795	31293	58	8015	8162	34	13228	13131	40	162	131	0	756	807	0	202	540	0	1.29606
66501	66205	72	20169	20515	48	23885	23976	52	255	304	0	999	1194	8	-325	159	0	1.30514
58878	61413	62	17988	18286	42	21774	20914	53	230	315	0	1210	1325	13	-297	100	0	1.30715
98298	98979	75	45889	45605	73	43526	43766	73	643	534	0	2712	2540	25	280	890	0	1.31018
25052	25823	57	12342	12918	38	10039	9682	37	180	141	0	588	547	0	-80	505	0	1.31421
56307	58039	72	20817	21385	48	22455	22837	47	98	211	0	1038	1119	8	-380	117	0	1.31522
56296	58151	72	21277	21267	51	21560	21579	50	108	194	0	1195	1250	10	-77	145	0	1.31926
86758	85270	77	36184	36361	71	24317	23688	58	379	311	0	1321	1350	12	590	510	0	1.32329
91214	81252	76	37069	32925	75	34193	30364	74	593	363	0	2079	1847	22	700	456	0	1.3243
125823	118552	84	31845	29930	75	75701	69631	78	885	855	0	4150	4176	30	884	849	0	1.32531
45757	47808	66	24016	24193	56	17475	16869	46	227	297	0	904	915	0	-527	56	0	1.33136
129985	126396	77	49179	47301	76	61468	59173	76	604	652	0	3406	3267	28	47	450	0	1.33338
38810	37832	66	12937	13204	40	12349	12269	40	240	172	0	607	776	0	199	325	0	1.33842
131777	113867	81	51812	43565	82	50679	42892	81	636	666	0	2919	2481	28	546	998	0	1.34246
121239	117409	77	54352	52949	76	64757	63255	77	730	540	0	3735	3757	29	-361	397	0	1.34447
103922	102723	78	41421	40845	74	46232	45525	73	716	551	0	2445	2363	22	209	815	0	1.34548
87217	76939	80	28685	24506	74	28587	24789	76	658	438	0	1455	1533	16	-540	324	0	1.35859
165245	142289	85	63165	54107	82	59995	51153	84	771	753	0	3208	2677	29	354	651	0	1.36162
61906	60109	78	19399	19208	46	21243	21656	44	75	255	0	1246	1216	10	-70	261	0	1.36565
152414	134514	83	65631	58241	81	70440	61828	82	918	811	0	3946	3435	32	224	399	0	1.36666
84833	82342	78	35361	33851	71	29763	28233	71	284	347	0	1650	1658	17	472	689	0	1.36767
62604	64493	70	18089	18561	43	26424	26277	68	317	284	0	1370	1467	14	592	749	0	1.36767
44685	44066	69	14389	14592	41	15568	15953	42	18	191	0	917	783	0	155	451	0	1.37171
123557	112947	85	51172	46078	80	52024	47786	78	817	615	0	2937	2703	27	1712	896	0	1.37171
144465	136048	82	53837	51286	78	61675	57672	78	1044	1030	5	3785	3571	30	409	654	0	1.3828
82727	76343	77	35410	31991	75	29401	26099	75	541	319	0	1952	1797	20	216	370	0	1.38381
115268	116709	74	49487	48770	75	69002	66896	75	1055	1042	6	4121	4022	30	627	820	0	1.38583
55976	56161	73	18043	18353	44	18522	18456	46	146	210	0	905	942	0	832	587	0	1.38784
112681	111426	75	32581	32353	74	69057	67852	77	945	762	0	3889	3918	29	747	980	0	1.38885
47932	51130	66	22010	22263	52	18149	18115	45	261	239	0	1042	1101	7	217	486	0	1.39389
94358	93867	77	25959	25992	64	47369	46966	72	540	472	0	2765	2778	24	-91	785	0	1.40196
64138	65311	72	16208	16234	43	22714	23136	53	320	354	0	1275	1118	9	414	437	0	1.40701
258927	195752	105	88707	70060	103	88667	67127	104	1091	916	0	4740	3357	37	694	1282	9	1.41003
95514	97392	73	32603	32898	71	41207	41133	72	600	488	0	2355	2275	22	347	670	0	1.42314
181215	155998	93	112448	100387	85	94971	85159	84	1239	1193	11	5372	4513	36	822	1366	9	1.42415
256577	181848	106	149055	110786	102	120201	90844	101	1668	1120	11	6674	5303	41	341	479	0	1.4302
97607	99616	76	39032	39183	71	49815	48795	73	593	593	0	2784	2679	25	1840	921	0	1.43525
47138	47884	68	20555	20811	49	17396	17631	45	237	267	0	933	921	0	9	478	0	1.43726
81167	59969	87	39183	24128	87	31646	22914	85	405	334	0	1819	1164	12	403	596	0	1.43928
93624	94023	79	29561	29410	71	35884	34711	72	704	633	0	2208	2217	21	-75	350	0	1.44332
29414	29353	64	12221	12391	40	14925	15361	42	151	160	0	798	713	0	-225	149	0	1.45139
51181	53641	72	20057	20487	46	17595	17863	43	211	288	0	943	912	0	-644	38	0	1.45139
128209	122165	83	51090	48918	77	66601	63339	78	819	726	0	4087	4086	29	457	504	0	1.45441
98861	98713	76	17122	17267	44	40958	39977	72	736	638	0	2301	2244	21	197	385	0	1.45744
118302	114895	80	46291	44592	75	58987	57725	76	866	825	0	3341	3290	26	-29	334	0	1.45845
57645	57120	70	24546	23203	58	24018	22678	56	467	404	0	1435	1289	12	835	750	0	1.46349
233909	190144	97	112010	94756	97	108246	91727	96	1556	1291	16	6044	4909	39	178	816	0	1.46954
111873	108916	81	41384	40803	74	60659	59079	76	765	853	0	3321	3327	26	958	1178	10	1.46954
66172	65331	73	24840	24946	56	30139	29430	70	324	413	0	1720	1738	17	822	595	0	1.47257
67983	68710	71	29537	29919	69	30920	31176	69	368	263	0	1552	1504	15	644	988	0	1.47559
23897	27009	44	10815	11076	38	10690	11340	36	364	210	0	533	507	0	1035	823	0	1.47761
93850	94169	73	38490	37814	73	42014	40666	74	584	564	0	2129	2076	21	505	535	0	1.47761
42118	44938	54	11675	11965	38	16591	16765	43	169	169	0	920	922	0	67	243	0	1.47862
199119	158062	103	82003	66689	88	98916	79245	89	1103	933	0	5631	4541	38	1732	1421	14	1.48971
133723	120414	82	54590	46947	79	57887	51576	80	702	648	0	2953	2558	27	399	947	0	1.49274
69300	69666	71	25183	25327	54	28304	28309	68	300	357	0	1640	1650	16	581	1122	3	1.49375
47498	48339	67	22759	23372	51	17817	18259	45	458	434	0	736	847	0	118	627	0	1.49879
122286	119340	77	54878	53907	76	66009	64388	77	804	734	0	3666	3550	28	835	1284	7	1.4998
135563	121735	83	45958	40887	78	64366	56778	80	890	750	0	3567	3316	28	1171	817	0	1.50787
98339	88335	79	46924	41646	78	36227	31994	77	491	406	0	1972	1597	19	-27	384	0	1.523
39182	40127	61	19790	20163	49	16108	16102	42	272	264	0	825	901	0	797	722	0	1.52703
301859	225572	112	146212	111835	109	119192	92709	107	2137	1484	18	6524	4980	40	863	788	0	1.53308
36267	40323	43	16814	17529	41	16089	16017	43	179	198	0	802	856	0	25	322	0	1.53409
108007	107867	74	30520	30126	72	37681	35564	74	302	494	0	2395	2299	23	-70	302	0	1.53409
70518	70129	76	24752	24697	56	26996	26462	67	410	251	0	1654	1605	18	1063	1263	8	1.54115
198594	158468	88	77595	62037	87	98067	78408	87	1364	1116	12	5416	4278	38	1288	1468	11	1.54519
35518	35113	66	17277	17752	44	13959	13660	41	306	202	0	824	785	0	124	361	0	1.5472
85895	84406	73	30633	30519	71	33127	33374	70	386	215	0	1881	1790	18	-66	230	0	1.5472
105162	103683	80	32184	32127	72	42516	41830	73	702	610	0	2220	2308	21	122	584	0	1.55023
99341	99703	77	38582	38393	72	70565	68066	74	1129	902	0	3817	3842	29	431	954	0	1.55023
62010	59834	64	30238	28384	71	23899	22704	58	406	376	0	1121	1102	9	-155	368	0	1.55225
137088	131794	79	48508	46822	77	65648	63290	78	580	669	0	3622	3514	29	291	960	0	1.55426
66329	67329	73	38971	39171	69	30720	30718	68	145	407	0	1402	1394	14	548	859	0	1.5583
31449	31710	64	17262	17498	44	11849	11800	40	345	261	0	718	754	0	280	553	0	1.5704
42817	42353	78	18325	18638	46	21712	21366	52	298	215	0	1194	1283	11	331	329	0	1.57242
125143	115928	79	46644	43063	77	67055	61778	79	708	671	0	3755	3441	29	738	579	0	1.57343
40868	39920	68	17877	18403	45	14418	14836	40	204	172	0	802	772	0	-299	151	0	1.57847
179161	149625	96	69377	57508	84	108917	92257	85	1380	1121	10	6524	5673	39	1458	1245	10	1.57847
119825	119167	79	49005	47767	74	52069	51082	75	653	609	0	2712	2803	24	142	574	0	1.5815
31018	31099	58	12610	12951	40	13395	13532	41	187	208	0	678	730	0	-195	237	0	1.58351
43521	44855	70	14486	14778	41	18350	18067	49	248	287	0	885	966	0	-35	332	0	1.58856
28876	30432	57	20111	20985	47	12482	12855	39	206	177	0	633	656	0	-362	83	0	1.58956
177864	151401	91	62386	52359	84	92735	79966	87	1355	1011	4	4907	4473	33	1889	1257	12	1.60368
29840	26927	78	17504	17702	43	10262	10391	38	388	361	0	577	733	0	-230	553	0	1.60671
230205	181474	101	91378	73958	96	78218	62562	96	1084	933	0	4554	3644	35	66	673	0	1.61074
86310	85607	79	39421	39332	73	37150	36757	72	465	617	0	2145	2202	22	197	702	0	1.61175
116793	115633	83	35172	34469	72	64915	63311	75	761	717	0	3718	3636	29	1222	815	0	1.61781
61841	63438	70	43358	44312	70	22183	22479	52	558	431	0	1322	1401	13	289	618	0	1.61881
46346	46080	83	21985	22391	50	18124	18014	46	53	131	0	936	1050	5	187	606	0	1.61982
99966	104018	73	49302	48796	74	65618	64077	74	1072	836	0	3592	3475	29	-470	105	0	1.62285
93366	92808	73	28319	28207	70	46429	45596	73	299	415	0	2725	2713	25	558	834	0	1.62386
33529	33907	62	15867	16212	42	14380	14566	41	162	267	0	749	806	0	36	296	0	1.62487
59258	59773	78	26224	26264	68	23724	23212	53	324	289	0	1090	1198	10	495	625	0	1.62991
74258	66775	74	42946	37972	75	28174	25026	71	257	178	0	1586	1331	17	-35	347	0	1.63495
78144	76955	88	41162	41221	71	32150	32363	70	499	416	0	1857	1906	18	496	533	0	1.63596
79094	77634	76	29060	28696	71	26112	25094	71	198	225	0	1445	1424	14	348	482	0	1.63999
43316	45482	61	18523	18802	46	18968	18793	51	83	228	0	1038	942	0	77	435	0	1.64705
210542	167941	90	65635	52817	88	105064	84219	89	1598	1004	2	5932	4765	39	1054	853	0	1.64705
71349	74056	68	24656	24504	56	30870	30238	70	402	368	0	1513	1601	16	453	521	0	1.64907
154587	145484	88	70046	65169	80	61816	57655	79	986	780	0	3625	3431	28	571	473	0	1.65512
41546	40647	69	18364	18523	45	16338	15862	45	394	352	0	918	850	0	120	383	0	1.65613
52392	53657	72	29720	30341	67	18902	19064	44	273	241	0	1069	1048	6	-277	136	0	1.65815
161916	136093	86	58757	48353	83	52050	43441	82	785	597	0	3005	2613	27	199	460	0	1.6642
22706	21994	55	14809	15318	43	10613	11059	37	92	151	0	469	572	0	34	525	0	1.67025
119821	108924	83	54082	47449	79	47152	42308	78	663	535	0	2404	2096	26	529	738	0	1.6763
95699	96423	73	32774	32193	71	36439	35256	71	600	556	0	2223	2192	20	-84	735	0	1.67731
129860	117622	85	49339	44128	79	51353	46850	79	576	496	0	3058	2765	27	1237	1056	4	1.67832
60978	62926	63	26021	26361	59	21023	20779	51	462	354	0	1308	1337	12	-346	230	0	1.6874
159125	137485	88	58013	48227	83	53533	46693	82	720	697	0	2978	2446	27	246	513	0	1.6874
92238	92106	79	37310	37123	71	32755	32290	71	366	422	0	1803	1791	19	-648	132	0	1.6874
47917	48917	57	19619	19816	46	19538	19654	50	293	266	0	949	989	0	-287	206	0	1.69042
34475	36594	66	13275	13580	40	12825	13318	39	61	166	0	660	628	0	-417	102	0	1.69042
26119	27984	42	17448	17920	44	13717	13908	42	151	354	0	676	704	0	131	373	0	1.69042
145417	135280	81	59439	55415	78	54571	50161	78	889	947	0	3243	2932	28	791	1111	4	1.69345
37461	36793	71	17670	18044	43	16825	17255	43	424	354	0	936	786	0	56	216	0	1.69446
135059	122250	82	57955	50206	80	68996	60803	80	717	714	0	3896	3292	32	1141	991	0	1.69749
137772	118592	88	57274	50264	82	45094	37920	82	597	505	0	2471	2160	24	687	577	0	1.69749
50240	52768	61	6465	6724	32	2578	2502	23	9896	9667	45	2950	2830	26	922	1861	12	1.6995
349673	230996	125	133637	88492	117	207621	138050	118	2533	1776	25	11884	7783	53	1304	1492	11	1.70152
82253	74751	76	38209	34681	74	31273	27808	73	197	361	0	1652	1501	17	302	758	0	1.70253
42173	40720	76	12828	12945	40	16797	16840	43	420	317	0	887	934	0	107	413	0	1.70354
123982	118919	84	51816	51104	76	78194	75897	78	999	842	0	4190	3990	30	1130	1247	9	1.70656
115904	113817	78	38742	38354	76	45026	44709	75	566	542	0	2499	2315	24	303	544	0	1.70757
87258	87573	74	41582	41471	72	48338	48279	73	538	672	0	2642	2701	24	344	687	0	1.71362
176144	145299	86	101158	87782	87	93988	78300	87	1290	1259	11	5428	4507	36	1259	947	0	1.71564
68632	66389	76	23162	23170	52	22618	21865	52	263	234	0	1285	1341	13	-203	338	0	1.72774
57563	58172	70	16904	17113	44	20138	20845	49	392	219	0	1088	988	0	340	480	0	1.72875
34070	34908	59	17919	18156	46	14733	14375	42	207	189	0	818	964	0	160	510	0	1.73279
98217	87387	80	42016	37956	76	33282	29114	75	351	377	0	1972	1810	19	640	839	0	1.7348
120094	116109	80	36990	36703	73	68850	66748	76	873	806	0	4222	4009	30	634	582	0	1.73682
47218	48328	69	22347	22676	50	17009	16672	45	265	183	0	862	1030	4	-162	393	0	1.73884
96781	94662	76	38951	37164	74	41081	38899	75	487	575	0	2263	2426	21	400	286	0	1.74186
212220	171301	90	98895	81928	88	76406	61245	88	1257	954	0	4667	3986	35	429	546	0	1.74287
38786	41556	46	17134	17822	41	15121	15059	43	6	140	0	685	772	0	61	892	0	1.74287
139466	133022	79	46310	45061	76	51579	49284	77	983	703	0	2918	2559	26	218	325	0	1.74388
105789	105235	78	50597	50306	74	52223	52028	74	671	633	0	2867	2625	25	1048	768	0	1.75094
30044	30117	55	13058	13348	39	12087	12242	39	286	225	0	702	705	0	516	802	0	1.75094
95481	95065	85	37125	37028	73	47590	47334	73	654	526	0	2734	2693	25	900	742	0	1.75699
118559	116808	79	65394	65065	76	61582	60166	75	731	753	0	3431	3338	27	767	807	0	1.758
21854	24594	42	15280	15559	42	11987	12560	38	185	260	0	627	667	0	-283	90	0	1.76103
34599	35444	56	15787	16186	43	14221	14367	42	247	195	0	687	773	0	318	867	0	1.76405
44854	45592	63	25143	25409	64	15161	14810	43	40	122	0	791	830	0	-58	559	0	1.76607
161524	137322	82	61420	50628	83	83104	68191	84	1133	1042	5	4755	3726	37	874	982	0	1.76708
77544	78373	72	15134	14945	43	30565	30167	71	241	291	0	1614	1695	16	-621	96	0	1.7701
179989	145944	90	81636	69039	85	72902	59972	85	889	957	0	3984	3380	33	264	748	0	1.77111
125371	125714	77	38897	37843	74	69298	66397	76	1004	871	0	3814	3632	29	412	513	0	1.77717
172382	143570	86	80752	66744	87	65136	54240	86	742	714	0	3799	3119	31	901	1251	8	1.78322
120412	117391	77	47443	45886	75	44732	42623	75	495	599	0	2694	2627	24	-278	264	0	1.78826
83086	83408	72	22339	22430	53	32076	31450	71	629	583	0	1828	1816	18	166	574	0	1.78927
206128	159456	100	80709	62980	92	99814	77921	92	1401	1101	10	5541	4611	39	1738	1972	18	1.79028
136359	120657	83	63992	56359	81	54268	47761	80	748	596	0	2890	2635	26	965	927	0	1.79734
111853	108736	77	42879	42025	74	49197	47959	74	821	819	0	2903	2716	25	539	860	0	1.79935
38606	40243	54	13559	13770	41	14750	15120	41	345	212	0	838	870	0	437	740	0	1.80238
57604	60223	68	21138	21057	48	25632	25908	67	12	157	0	1464	1379	13	-55	439	0	1.80843
123405	120026	76	48823	47508	76	56816	54751	76	758	634	0	3344	3046	28	645	598	0	1.81045
26011	26910	57	8658	8920	35	10051	10025	38	-151	26	0	528	498	0	165	522	0	1.81347
72240	72843	71	18687	18978	46	29017	29382	69	306	320	0	1690	1598	16	5	874	0	1.81347
64233	62549	78	28808	27367	69	23898	22926	56	329	213	0	1319	1135	11	571	698	0	1.81953
123367	120339	77	58685	56954	76	58167	56240	76	964	984	0	3482	3207	28	120	276	0	1.8276
132592	124214	95	53524	50920	77	61235	58041	77	668	547	0	3214	3126	26	-466	119	0	1.82961
152846	137745	99	43159	40069	79	84334	78107	81	1202	1051	5	4924	4468	34	558	490	0	1.83062
104267	101756	86	33605	32989	73	37543	37009	72	540	509	0	2049	1900	21	-101	290	0	1.83163
128348	122781	87	47648	46342	77	62814	61221	77	964	826	0	3790	3503	31	532	681	0	1.83365
245626	184019	102	95679	72240	96	103947	78237	94	1276	823	0	5902	4379	41	1082	961	0	1.83466
38609	39738	69	16333	16707	43	14262	14376	40	112	188	0	793	764	0	266	1221	6	1.83466
104482	102678	79	27308	27471	67	55027	54508	74	850	806	0	3013	3198	25	733	1003	1	1.83566
45894	46298	68	19395	19542	49	18140	18145	48	281	354	0	1133	1032	5	170	416	0	1.84071
333328	221788	117	149270	105121	114	172108	125212	114	2973	2059	28	9695	7119	49	1269	1139	8	1.84272
64176	64249	73	21301	21423	47	21819	21270	54	354	202	0	1027	1071	5	-150	591	0	1.84373
95015	94156	90	41224	40819	72	53517	52842	73	612	540	0	2788	2830	24	1242	1797	10	1.84878
106852	105629	81	42733	42207	73	51291	49447	74	513	568	0	2493	2510	23	355	696	0	1.84978
125278	117528	80	47343	44000	78	52372	48507	78	583	537	0	2844	2653	26	249	692	0	1.85685
114984	111859	78	46511	45014	75	49704	47479	76	566	615	0	2810	2901	24	-248	178	0	1.85886
96480	94147	74	39493	38891	73	35571	35243	73	623	505	0	2103	2034	21	316	619	0	1.85886
131523	118907	85	50597	44673	80	48147	42126	79	500	522	0	2889	2486	27	-444	277	0	1.85886
41606	43413	67	17353	17743	44	16653	16329	45	258	218	0	948	950	0	-96	189	0	1.86592
100298	101166	74	69379	69310	74	54642	54056	74	571	564	0	3193	3105	27	879	1640	11	1.86693
119262	104027	88	51917	45763	79	38079	33534	77	644	536	0	2125	1824	20	-309	317	0	1.86895
67361	61187	79	27238	25579	71	23197	21303	54	91	277	0	1438	1214	13	63	795	0	1.88509
125261	114378	78	35272	31265	77	50327	44765	78	560	514	0	2598	2455	24	38	384	0	1.88609
76327	76316	71	33416	33755	70	29108	28730	69	344	313	0	1502	1689	16	145	555	0	1.88609
70295	70409	74	30495	30918	69	24480	23994	55	456	512	0	1349	1379	14	-37	311	0	1.88811
93452	92686	77	40497	40559	72	43810	42781	72	373	383	0	2554	2474	24	253	412	0	1.89215
101764	99304	81	53641	53256	74	62763	61986	75	788	784	0	3502	3389	28	4	585	0	1.89517
33119	35093	64	13728	14091	41	16850	17297	44	7	173	0	780	883	0	90	405	0	1.8982
30487	30601	65	15021	15416	42	12118	12117	40	301	291	0	750	683	0	548	499	0	1.89921
121220	119904	77	37528	36793	73	62615	60567	75	727	751	0	3494	3325	28	881	1205	7	1.91333
147969	124406	85	53912	44935	81	56214	47061	81	608	480	0	3381	2800	30	359	680	0	1.91434
32131	32866	58	10995	11382	37	13238	13664	40	306	282	0	889	861	0	-77	493	0	1.91434
48550	51004	63	16926	17219	44	19005	19167	48	468	369	0	1027	1185	9	28	392	0	1.91434
108008	106678	76	36531	35786	72	57727	56784	74	744	654	0	3482	3366	27	447	708	0	1.91534
119916	117812	78	31219	31118	73	65164	64473	76	1101	885	0	3764	3722	29	245	684	0	1.91938
118241	115280	76	47418	45872	75	38985	37334	74	619	488	0	2257	2107	22	-251	319	0	1.91938
37562	38850	71	12569	13194	38	15844	15826	42	109	163	0	969	1066	6	-335	220	0	1.92039
100417	101722	75	52722	52581	74	55569	54804	73	750	646	0	2811	2843	24	327	827	0	1.92039
42693	42873	71	15537	15794	42	15936	16141	41	137	219	0	831	912	0	-255	200	0	1.9214
74894	74201	78	36436	36685	71	30181	30334	70	371	423	0	1649	1598	18	566	766	0	1.9224
277053	200496	102	102108	74135	101	142001	101745	103	2524	1882	25	8322	6071	46	1868	1286	22	1.92442
36973	38650	51	14361	14819	41	14762	15118	41	328	283	0	885	874	0	492	582	0	1.92442
127815	125581	77	38618	37855	76	66705	64055	77	603	827	0	3904	3733	29	-342	251	0	1.92543
51623	53145	71	24919	25210	59	20957	20791	50	240	183	0	1197	1069	8	-161	176	0	1.92846
35246	37498	63	14703	14882	43	15250	16004	42	361	233	0	791	803	0	240	730	0	1.93047
22711	23507	49	10281	10612	36	11648	12121	38	152	212	0	637	596	0	87	226	0	1.93249
102368	103181	75	42283	42274	73	54886	54523	74	539	535	0	3081	3008	26	656	722	0	1.93249
44191	44440	67	22262	22602	55	15785	15694	46	114	186	0	926	800	0	819	528	0	1.93451
86280	88760	72	33111	32944	72	40463	40731	72	594	604	0	2336	2356	21	772	413	0	1.93652
118233	113766	78	43738	42179	75	44892	43218	75	408	442	0	2361	2483	22	287	499	0	1.94056
121366	114593	90	47761	45440	77	54236	51351	77	790	897	0	3082	2727	27	-148	213	0	1.9456
82887	84092	73	31095	31088	71	27445	27901	66	311	396	0	1680	1570	17	1381	1175	6	1.94661
63463	61300	86	23993	24239	55	20668	20823	47	506	312	0	988	1109	8	-488	132	0	1.95367
121184	117063	77	53600	52644	75	65980	63311	77	859	895	0	3728	3472	29	367	723	0	1.95367
54719	56979	70	15734	16103	43	21448	21711	50	275	248	0	989	1031	4	8	191	0	1.95569
33407	34187	63	16497	16935	43	8950	9127	36	141	207	0	511	559	0	-6	424	0	1.9567
57766	58000	73	23113	23307	52	22242	22388	50	367	263	0	1087	1001	2	324	644	0	1.95972
113020	111052	77	41575	40735	75	60467	58943	76	825	694	0	3164	3220	26	1699	2088	16	1.96477
140222	127522	83	55257	50090	80	48647	43042	79	628	631	0	2732	2423	26	207	1322	7	1.96678
63130	63374	70	21576	21431	50	22369	22189	52	396	356	0	1259	1173	8	-39	318	0	1.96779
113278	111540	78	48401	47672	74	55610	53927	75	854	718	0	3093	2977	26	725	1010	2	1.9688
125096	115819	80	50994	46385	77	64400	59065	79	966	819	0	3860	3559	31	1231	843	0	1.97082
102410	88005	78	43012	36458	78	35783	29430	77	579	358	0	2119	1873	22	-20	645	0	1.97485
39058	40042	56	11450	11858	38	15644	16210	41	298	357	0	916	1028	4	-301	149	0	1.97889
78520	78931	86	28644	28887	65	28216	27724	66	413	397	0	1705	1593	16	-90	267	0	1.9809
137413	134630	79	41224	40098	76	73702	70482	79	1065	1056	5	4044	3852	30	1101	704	0	1.98393
119289	114428	77	41810	39940	74	43066	39614	74	669	603	0	2562	2383	23	-54	270	0	1.98494
198407	157325	91	85595	67140	90	98179	77900	89	1208	1095	7	5436	4263	38	1654	1202	9	1.98494
32917	35090	52	19893	20394	50	12952	13093	39	188	290	0	632	661	0	335	560	0	1.99301
321292	174753	182	116737	60456	176	153694	82837	177	1964	1114	11	8653	4765	62	1425	851	0	2.00208
47585	46412	70	23132	23548	55	16828	16417	45	209	182	0	877	884	0	-380	149	0	2.00612
139319	126988	84	56046	52451	78	43118	39432	78	589	574	0	2337	2106	24	49	333	0	2.00713
46821	45537	71	24073	24407	53	16341	15746	44	322	239	0	803	746	0	1386	1409	8	2.00713
32747	32943	58	16767	17353	43	13181	13552	39	45	134	0	867	945	0	-259	294	0	2.01217
143492	126381	95	68177	61078	81	54448	49030	79	747	650	0	3543	3000	30	367	881	0	2.01318
104269	102258	77	45140	44516	74	52517	50905	75	807	599	0	2909	2897	25	637	457	0	2.01721
133988	131845	78	47470	46909	76	53802	52438	76	1102	913	0	2975	2851	26	809	933	0	2.02125
216743	170299	108	88120	72345	94	78114	63861	94	973	772	0	4433	3676	34	870	744	0	2.02125
184575	152150	89	71306	58473	87	68476	55804	86	791	812	0	3941	3365	31	64	689	0	2.02327
104400	103044	77	32440	31929	73	54763	53411	74	455	618	0	3219	2981	27	987	832	0	2.02629
22671	24298	45	9775	9821	37	10890	11372	38	16	126	0	607	603	0	44	520	0	2.02932
97989	95149	80	33824	33635	72	50688	49150	74	391	643	0	2861	2836	24	937	1025	3	2.03537
61029	61445	70	18770	18791	47	23969	23688	60	213	312	0	1348	1299	12	630	638	0	2.03638
66753	65460	83	29558	29488	69	23820	23670	63	450	452	0	1337	1283	13	-211	330	0	2.03839
184761	149899	96	68155	56174	85	64390	53765	85	1161	920	0	3558	2947	30	720	686	0	2.04041
47531	47299	73	17445	17667	45	15411	15968	41	138	164	0	852	791	0	283	585	0	2.04445
33138	32338	67	17548	17745	45	14411	14724	41	76	143	0	819	785	0	592	590	0	2.04445
22898	20994	71	10945	11037	37	7453	7532	33	120	174	0	287	335	0	-194	245	0	2.04545
38026	38833	68	15293	15846	41	13526	13966	39	172	193	0	825	658	0	82	592	0	2.04545
67797	67596	80	28383	29203	70	28635	28940	69	316	363	0	1646	1658	17	666	730	0	2.04646
338552	183142	203	146487	82717	192	157552	91195	192	2097	1272	14	8777	4842	60	2372	1527	12	2.05857
124809	121014	80	51499	50490	76	70092	67897	76	982	897	0	3715	3751	27	434	399	0	2.06058
116675	102872	82	44811	39480	76	38947	34143	76	719	563	0	2452	2167	24	66	566	0	2.06664
50149	49931	70	16615	17001	42	19823	19959	46	320	313	0	1256	1131	8	435	616	0	2.0737
35639	37485	54	15142	15637	41	11382	11548	38	25	155	0	554	641	0	-296	396	0	2.07773
59393	59651	75	11180	11150	38	21023	21322	50	142	309	0	1073	1082	7	-44	213	0	2.07874
26916	28752	50	7753	8045	34	11869	12156	37	198	180	0	573	687	0	146	407	0	2.07874
45983	46161	63	17019	17114	44	19803	19955	49	398	265	0	1170	1071	7	-410	304	0	2.08782
35999	38641	48	14973	15234	42	13334	13602	41	-17	212	0	806	819	0	146	287	0	2.08882
75785	70022	71	33819	30021	73	32501	28601	73	245	203	0	1660	1454	16	464	456	0	2.09286
119676	117443	79	38738	38581	73	67474	66884	75	857	797	0	3654	3569	27	554	541	0	2.09286
56065	58041	71	25247	25961	55	20223	20219	47	345	409	0	1176	1193	9	567	956	0	2.09286
78100	71494	75	37008	33452	74	32892	29490	73	483	543	0	1778	1561	17	348	402	0	2.09992
80104	77871	74	29389	28991	69	28278	27729	70	640	317	0	1628	1668	17	-293	221	0	2.10194
92555	92983	74	41801	41511	72	47928	47377	72	569	715	0	2724	2733	24	532	937	0	2.10395
138483	124222	87	63104	56870	81	49516	43083	81	742	752	0	2773	2465	26	138	444	0	2.10597
220321	174182	91	128166	108089	90	124487	103651	90	1491	1273	12	7080	5876	41	1462	1111	8	2.10597
188917	174561	84	95530	87868	84	69226	61783	83	1112	889	0	4031	3597	32	371	729	0	2.10597
228434	176884	95	94800	74118	91	121566	92516	92	1727	1222	18	6914	5271	42	530	976	0	2.10799
40643	41488	67	18050	18308	44	15922	15849	43	242	154	0	752	782	0	-23	289	0	2.11807
43285	44431	67	18459	18675	47	15636	16264	43	155	165	0	939	988	0	-264	90	0	2.1211
102359	101516	80	38274	38153	73	46819	45857	73	535	494	0	2638	2467	24	57	673	0	2.12211
120414	119089	76	44160	43284	75	60044	58963	75	788	669	0	3365	3191	28	1311	836	0	2.12312
40008	40830	70	14799	15268	41	16971	16791	45	55	319	0	941	985	0	119	365	0	2.12312
162752	134032	86	65672	54809	86	60256	48995	85	1104	888	0	3458	2716	32	564	764	0	2.13018
24599	26176	55	11732	12178	38	12314	12561	38	393	240	0	485	598	0	21	259	0	2.13623
139939	132476	86	61163	58822	78	63147	60214	77	857	910	0	3613	3620	28	235	622	0	2.13925
35602	37692	49	13448	13958	40	12986	13201	39	140	144	0	790	795	0	212	308	0	2.13925
36990	39044	61	15096	15339	42	12050	11697	38	54	69	0	662	678	0	5	609	0	2.14228
202873	165668	92	60345	48903	85	93667	78277	87	1313	1037	5	5262	4453	37	1181	1099	4	2.14329
172135	143033	87	57939	48586	83	52822	43172	83	815	710	0	3303	2847	29	353	805	0	2.15035
62333	62852	77	26782	27006	65	20220	19776	49	300	219	0	1206	1152	10	-107	449	0	2.15438
24757	26154	53	9787	10094	36	9798	10361	36	57	184	0	639	517	0	-162	401	0	2.15539
30033	31996	52	14738	14888	41	12653	12694	39	325	222	0	745	732	0	-227	123	0	2.15741
146240	137638	80	51383	48644	78	51940	49423	77	817	770	0	3424	3279	27	534	770	0	2.15842
38687	41039	57	17394	17860	44	14641	14681	41	160	318	0	653	720	0	-370	160	0	2.16951
122594	119573	85	58777	58062	75	73229	70392	77	820	790	0	4147	4047	31	56	412	0	2.17052
102456	100798	79	49412	48939	73	60475	59033	74	610	693	0	3522	3449	26	1260	927	0	2.17456
113907	111907	77	39905	39235	73	39109	38055	73	345	349	0	2273	2211	22	-402	70	0	2.18263
96754	98840	73	44520	44404	72	46104	45493	72	602	517	0	2448	2455	23	211	708	0	2.18363
103487	99494	81	39947	38982	74	30698	29054	73	776	520	0	1634	1694	16	256	690	0	2.1917
133447	129018	84	52317	50575	77	60217	58370	77	894	672	0	3251	3176	27	234	251	0	2.19775
51671	53760	67	17136	17472	43	18583	18028	48	408	237	0	866	1001	2	492	687	0	2.19977
41915	44993	57	17010	17365	44	19657	19893	46	190	198	0	1032	1052	5	513	680	0	2.2028
38780	41317	65	14174	14456	40	16164	16111	44	235	272	0	797	719	0	356	656	0	2.20381
32689	32313	66	12249	12520	39	12253	12531	39	225	191	0	749	723	0	308	471	0	2.20885
104795	102421	87	32619	32507	73	55037	55077	74	922	756	0	2878	2896	24	996	1273	10	2.20986
100270	95477	76	41238	38646	74	36473	33160	74	670	638	0	2031	1998	21	630	715	0	2.20986
137128	121774	88	58419	52467	80	47588	41831	80	574	522	0	2872	2568	25	119	265	0	2.21893
21767	22456	47	12167	12526	39	11385	11518	38	248	213	0	571	491	0	-79	279	0	2.22095
99072	98116	76	45453	45133	74	50730	49817	75	654	804	0	2772	2769	25	-17	625	0	2.22297
73951	72645	85	24075	24248	55	28398	28639	68	252	414	0	1559	1571	15	1343	750	0	2.23306
27570	30150	52	13124	13275	40	12300	12722	38	307	206	0	767	637	0	-219	148	0	2.23507
66915	66857	72	18365	18593	44	21124	20992	51	275	228	0	1165	1297	12	660	705	0	2.24516
143985	128138	84	55740	48728	82	57930	51427	82	804	630	0	2976	2618	26	861	576	0	2.24718
81999	84412	71	33674	34061	70	35034	34861	70	695	623	0	1862	1883	19	190	472	0	2.26331
50309	50745	79	24001	24200	53	19333	18897	56	-18	95	0	1178	1092	7	-200	646	0	2.26533
121552	117823	76	49470	47661	76	69802	65954	77	888	674	0	3998	3913	29	636	1059	3	2.27037
171596	160863	90	45557	43113	79	79070	73946	81	1207	1123	7	4533	4214	31	952	1648	11	2.27037
210971	175641	88	90034	75018	87	97933	79996	87	1259	1075	5	5618	4730	37	956	1178	14	2.28046
80316	82007	70	44244	44379	72	40650	40356	71	419	442	0	2182	2301	21	-102	285	0	2.28853
122479	112689	79	43697	39123	77	63108	56565	78	820	681	0	3347	3135	29	633	801	0	2.28853
105087	104376	76	37481	37535	73	84321	81737	76	945	923	0	4690	4559	32	1075	1260	10	2.29155
39625	47794	40	17725	17884	45	19684	19662	46	227	231	0	902	885	0	149	500	0	2.29155
80580	73838	76	32007	28900	73	29578	26739	73	254	215	0	1541	1379	15	241	571	0	2.29357
207821	172865	90	100262	82163	89	83515	69399	88	1374	1098	9	4987	4194	36	185	417	0	2.29357
27593	29640	50	14472	14873	42	11509	12017	37	37	149	0	599	568	0	128	294	0	2.30164
54154	55919	69	22553	23238	52	21475	21801	49	241	228	0	1167	1268	11	332	448	0	2.30265
63774	65144	73	20367	20608	47	24535	24167	66	554	487	0	1368	1488	13	172	613	0	2.31072
95252	96457	73	43404	43514	72	51189	51243	73	701	673	0	2773	2923	24	194	592	0	2.31274
28604	29495	50	15565	15685	44	13241	13360	41	79	120	0	798	763	0	-234	149	0	2.31374
137786	125065	82	46517	42109	81	78170	71017	82	950	729	0	4493	4102	33	1660	1547	15	2.31475
51079	53415	69	23414	23861	53	18624	19482	46	219	321	0	1007	1073	6	93	311	0	2.31475
149662	141135	85	56908	54411	78	50188	48060	78	712	612	0	2408	2398	22	692	666	0	2.31677
128721	124726	88	61700	60412	76	57547	56056	76	743	761	0	3518	3494	27	34	510	0	2.32988
57314	57201	72	17660	17774	45	21261	21204	49	113	224	0	1344	1094	9	66	539	0	2.33089
137446	134326	81	35159	34087	76	72525	70632	78	741	576	0	4117	3995	30	39	301	0	2.33896
164758	139736	95	61187	51300	83	81302	71532	84	968	922	0	4637	3781	36	925	1080	9	2.34299
124354	123204	75	43851	42830	75	55747	52029	76	600	547	0	3028	2913	26	740	687	0	2.34703
32537	33450	54	14096	14291	41	12245	12135	40	20	106	0	474	537	0	68	228	0	2.34804
74522	65512	77	35599	31778	73	28038	25292	72	534	437	0	1453	1395	16	-231	603	0	2.35207
35052	36274	59	11074	11258	38	13088	13099	40	108	142	0	970	845	0	534	749	0	2.35308
75972	75847	75	30075	29788	71	30071	29827	71	304	303	0	1648	1664	16	-243	374	0	2.35409
127937	124801	77	46054	45075	75	78722	74975	77	913	868	0	4221	4051	30	504	791	0	2.35812
80283	74436	74	36760	33770	73	23745	21338	56	485	408	0	1376	1236	13	600	694	0	2.36014
101286	102954	73	39675	37268	74	54138	51675	75	959	761	0	2969	2902	25	206	395	0	2.36417
90933	88706	85	33064	32627	71	33551	31869	72	277	403	0	1889	2050	18	416	598	0	2.38435
43003	41342	68	17306	17519	43	16268	16606	41	185	88	0	1065	944	0	544	732	0	2.38535
40513	42132	63	17655	17838	45	17851	18487	46	77	172	0	937	898	0	124	364	0	2.38636
34710	35784	61	15655	15788	43	14641	15060	42	229	159	0	925	1044	4	-370	232	0	2.38737
27011	27217	63	11752	12041	39	11429	11795	37	104	213	0	663	740	0	-185	224	0	2.39242
107390	105550	76	46059	45332	74	40142	38240	74	417	526	0	2522	2472	24	227	455	0	2.39242
64000	63982	71	23250	23139	57	27330	27146	69	323	319	0	1373	1434	13	-116	524	0	2.39342
57211	54550	82	21110	21048	50	20135	19739	50	332	392	0	1175	1138	9	465	772	0	2.39948
119846	118321	77	45961	45482	75	43757	42371	75	683	830	0	2429	2471	23	198	399	0	2.40855
131156	128485	78	50801	50045	76	74229	72456	78	1069	969	0	4272	4290	30	699	1107	6	2.41864
241425	178947	96	93673	68618	94	83724	59788	93	791	731	0	4753	3484	36	947	1130	6	2.42166
128215	126114	78	43380	42775	74	61592	59330	76	1027	707	0	3424	3188	28	187	551	0	2.42166
26684	27110	58	15750	15876	44	11682	11704	39	256	202	0	493	574	0	177	458	0	2.42267
276036	214292	107	111121	89763	100	143894	111390	101	1767	1484	18	7811	6015	43	693	522	0	2.42973
64357	65370	71	25285	25506	64	24233	24066	61	222	325	0	1448	1336	13	112	269	0	2.43276
169403	158943	84	66574	62809	80	85284	79479	81	1125	950	0	4777	4466	33	1155	1133	9	2.43377
156607	136874	87	63748	56838	82	68678	59919	82	992	928	0	3965	3266	33	1229	1035	3	2.43982
84785	84259	75	36345	35886	71	30736	29273	71	534	481	0	1797	1724	19	-309	142	0	2.44083
94249	94133	75	35105	34668	72	34587	34332	72	434	395	0	2076	1948	20	736	880	0	2.44184
154065	133746	90	49962	43610	82	73704	64712	84	805	840	0	4051	3606	31	1130	1328	10	2.44385
120979	106003	83	49015	42457	78	45167	38027	78	555	366	0	2712	2372	25	-574	270	0	2.44486
27499	27216	62	11170	11456	37	12794	13331	39	102	139	0	512	654	0	993	948	0	2.45293
24399	25276	60	14431	15037	41	11007	11304	38	111	119	0	622	614	0	282	691	0	2.45293
194516	153614	92	71039	55507	87	100084	80203	89	1210	872	0	5627	4408	38	845	1445	10	2.45596
111611	110288	75	39258	38722	73	44000	43295	75	775	720	0	2574	2561	23	1025	728	0	2.45596
113492	113069	74	97154	96156	76	71059	71155	75	651	718	0	3893	4086	28	1721	1364	9	2.45697
123649	112875	83	42984	38720	78	57565	52549	79	604	706	0	3024	2917	26	337	453	0	2.461
111380	109051	74	36406	35961	73	43556	42020	74	775	740	0	2604	2573	23	-320	310	0	2.46705
71627	73405	72	20520	20800	47	30575	30176	69	456	448	0	1689	1701	17	628	658	0	2.46705
105810	103917	75	43552	42505	73	35668	33934	74	441	574	0	2111	1952	21	960	1003	1	2.46806
203986	171379	102	65284	53150	86	80164	67756	87	1255	1019	4	4276	3655	34	701	763	0	2.47109
115235	101246	79	47511	40686	78	41053	34914	78	665	519	0	2495	2302	24	635	672	0	2.47411
165234	140280	87	91085	81287	85	62930	52244	84	984	763	0	3508	3018	30	788	1455	10	2.47613
31105	31267	64	12853	13103	39	13406	13327	41	68	243	0	549	650	0	572	569	0	2.47815
20730	22692	44	11444	11977	37	10418	10769	37	297	321	0	578	559	0	-340	283	0	2.48016
32661	33533	63	11262	11634	37	12387	12533	38	214	215	0	695	661	0	303	710	0	2.48117
31377	32113	60	9362	9574	37	12357	12437	39	54	78	0	776	837	0	215	296	0	2.4842
70605	69712	88	26549	26765	57	28526	27764	70	339	380	0	1618	1415	15	53	382	0	2.48622
85538	84362	76	26373	26550	60	33251	32513	71	231	363	0	2009	2011	20	598	659	0	2.48722
65775	66744	75	17317	17587	45	21400	21695	55	406	428	0	1333	1251	11	310	485	0	2.49025
62647	62670	75	25726	25477	62	27909	27124	65	247	271	0	1458	1452	14	-127	440	0	2.49529
131253	122017	79	55218	49278	77	64829	58431	78	749	739	0	3421	3044	30	336	449	0	2.50034
120145	101376	83	44068	36443	80	45459	37313	79	453	495	0	2615	2185	25	902	954	0	2.50538
129506	113830	80	57121	49271	81	47118	39842	80	659	555	0	2976	2488	28	428	448	0	2.50941
154349	133439	84	62876	53968	80	58602	49942	80	881	669	0	3543	3149	30	445	680	0	2.51042
128707	117436	79	47555	41627	78	47846	42712	77	797	645	0	2600	2165	25	319	1159	6	2.51345
103029	97647	78	40400	38338	74	39647	38032	74	650	462	0	1999	2007	20	223	457	0	2.51547
36356	37692	59	11501	11762	38	15622	16126	41	247	154	0	946	894	0	-73	315	0	2.51849
29189	31249	55	12893	13410	39	12103	12363	38	110	187	0	662	771	0	639	910	0	2.52152
76622	79709	73	29418	29516	70	31039	31501	69	148	360	0	1833	1834	18	273	751	0	2.52253
101758	101584	76	34384	34169	72	47331	47124	73	621	517	0	2812	2840	24	95	558	0	2.52757
115976	107413	80	53840	48508	77	47009	41806	76	625	664	0	2947	2631	26	288	650	0	2.53463
33136	33802	60	10104	10222	37	15217	15516	40	63	93	0	649	718	0	63	400	0	2.53564
32842	34767	56	8965	9190	36	13489	13593	40	97	192	0	829	830	0	372	669	0	2.53665
40061	40498	69	18795	19097	46	12924	13173	38	219	159	0	701	633	0	-152	233	0	2.53665
68250	69614	67	23695	23675	57	26612	26114	67	449	576	0	1700	1635	17	-539	0	0	2.5427
27155	27552	60	8406	8579	35	10850	11352	37	172	123	0	688	655	0	1013	824	0	2.54371
39998	41032	67	17268	17663	43	16227	15991	42	114	151	0	784	748	0	910	715	0	2.55077
114661	111595	84	42113	41440	74	53586	51788	75	699	865	0	3183	3107	26	454	886	0	2.55278
47496	48149	66	19377	19991	45	14645	14193	43	339	247	0	807	879	0	90	819	0	2.5548
47056	47791	67	15332	15606	42	19216	19303	46	160	224	0	991	1014	3	181	472	0	2.55682
135855	122355	81	39142	33886	81	52009	45370	80	658	727	0	2873	2571	26	451	1033	2	2.55783
48661	48580	76	21756	21689	53	23008	22086	55	214	135	0	1322	1194	10	453	628	0	2.56085
100773	101698	72	30785	30932	71	50299	49107	73	277	498	0	2951	2884	25	743	840	0	2.56489
93711	92693	74	32627	32389	72	29090	28833	71	313	420	0	1644	1573	16	-260	459	0	2.56892
107022	103137	78	44561	41520	75	52999	50061	75	406	439	0	2845	2649	25	445	702	0	2.57598
88914	89009	75	28906	29090	70	46527	45373	73	683	566	0	2126	2365	20	26	566	0	2.58304
94228	94217	76	34597	34408	73	42467	41730	73	579	546	0	2366	2566	21	280	687	0	2.58909
177369	145339	88	86595	73194	86	55547	45967	85	834	818	0	3000	2478	28	875	568	0	2.5901
285216	188828	107	106677	68965	101	128082	83029	101	1755	1211	16	7354	4882	46	1174	1210	9	2.59212
42985	42579	69	15496	15857	42	15296	15201	42	223	229	0	808	890	0	-232	330	0	2.59414
75195	75992	71	30267	30119	70	31117	30344	70	597	381	0	1681	1754	18	-34	527	0	2.59615
133842	128500	80	52255	50596	76	64065	61352	77	791	957	0	3656	3490	28	771	756	0	2.59918
122997	112462	81	29640	26416	78	48871	43913	79	792	742	0	2920	2604	27	120	420	0	2.60019
63254	63810	71	10812	10998	37	25238	25432	62	290	374	0	1309	1259	11	485	545	0	2.60624
126415	122718	81	65441	63494	77	69287	66541	77	777	716	0	3632	3393	29	317	345	0	2.60624
114445	112499	80	36582	36252	73	48506	47452	73	724	777	0	2775	2702	25	587	664	0	2.61532
40849	43122	57	15532	15956	42	16853	16813	45	287	220	0	826	942	0	-77	528	0	2.61532
24665	24250	64	10798	10852	38	10184	10168	37	211	336	0	796	755	0	362	557	0	2.61633
32878	31316	72	7672	7844	33	12834	13181	40	251	231	0	712	595	0	-271	273	0	2.61834
27139	28053	50	10185	10518	37	12961	13250	39	180	169	0	691	786	0	339	680	0	2.62238
50274	50278	69	14428	14975	40	15902	15898	44	302	338	0	1061	1019	3	554	588	0	2.6254
32354	35115	45	9500	9782	36	15894	15876	42	45	203	0	850	904	0	-92	360	0	2.6254
33910	36328	50	16322	16665	42	12835	13192	39	291	312	0	824	691	0	-200	263	0	2.62843
32795	32410	65	10614	11028	36	10924	11227	37	58	150	0	457	502	0	-328	201	0	2.62944
52566	53731	70	21300	21629	48	18556	18171	47	260	276	0	967	966	0	140	562	0	2.63549
141866	133466	82	54922	51030	79	72090	66530	80	815	723	0	3738	3443	30	551	919	0	2.6365
125704	116820	80	57603	52013	77	64338	57912	78	790	801	0	3702	3444	29	106	273	0	2.63952
43926	42643	69	16061	16329	42	15325	15312	45	326	312	0	791	620	0	-310	227	0	2.64759
32297	33071	57	10915	11122	38	13437	13578	42	94	136	0	586	634	0	-10	289	0	2.65163
223054	178118	91	145242	115294	91	190883	149834	91	2396	1660	23	11082	8788	50	2199	2279	24	2.65264
212684	165840	96	88366	70426	92	110079	89541	93	1180	907	0	6585	5470	39	1252	931	0	2.65364
165835	138409	86	75423	64688	84	63532	53334	84	941	668	0	3660	3217	31	831	1219	8	2.65667
119435	114728	79	51559	47666	75	45925	42158	76	880	610	0	2326	2310	23	210	447	0	2.65768
132536	127386	89	46215	44952	75	69994	67252	77	812	1026	3	4033	3614	31	1249	965	0	2.66272
125633	118034	80	60248	55016	76	46073	42464	75	630	520	0	2326	2164	22	314	974	0	2.66272
98576	98621	75	36781	36285	73	53335	52900	74	679	714	0	2912	2965	25	169	532	0	2.66373
30657	30908	65	16146	16599	43	14719	15165	41	165	194	0	887	900	0	-14	445	0	2.66575
50593	51473	67	15874	16090	43	19312	19394	48	270	238	0	855	1016	3	68	523	0	2.66776
168180	141237	85	76622	64866	84	81215	70509	84	1259	698	0	4424	3794	32	1371	946	0	2.67079
115995	116378	75	43006	42585	73	66003	64418	75	625	682	0	3673	3506	29	799	1084	7	2.67079
158945	143450	84	105117	98276	82	69614	62941	81	1227	912	0	4263	3869	31	1122	1111	5	2.6839
214288	168880	95	77989	61076	90	81406	64162	90	1250	975	0	4683	3664	35	457	791	0	2.68995
141359	121522	90	61152	53636	82	62227	54632	81	975	816	0	3686	3181	31	1288	1563	19	2.695
68852	67968	85	27060	27320	66	23339	23322	55	303	151	0	1268	1256	11	382	754	0	2.695
121213	115636	94	48666	47195	76	46356	44208	76	786	658	0	2709	2642	24	2312	1633	14	2.69601
67813	71675	58	22085	22292	51	26605	26874	69	454	345	0	1370	1389	13	94	464	0	2.69701
27387	28160	53	12801	12952	40	11825	12167	39	54	139	0	630	635	0	-464	0	0	2.70004
138804	125321	82	69792	62927	81	71789	64323	81	923	872	0	3910	3578	30	533	540	0	2.70004
169520	140438	88	56674	47041	84	58241	48392	84	1232	897	0	3139	2601	28	612	528	0	2.70105
36707	36387	66	16808	17081	43	13274	13258	39	242	158	0	687	650	0	-96	353	0	2.70105
54788	53770	73	25062	24723	58	18122	18081	45	145	198	0	1076	977	0	16	337	0	2.70508
248507	178107	97	101329	73801	93	96958	68779	94	1373	899	0	5402	3876	41	1082	865	0	2.7071
50716	50089	77	17885	18042	46	17301	17162	48	356	291	0	780	836	0	-400	64	0	2.71315
377636	213862	213	141564	76985	193	147093	85961	192	2033	1374	17	8250	4989	54	1069	1295	10	2.72324
120950	116716	92	41347	40383	74	41386	40204	74	711	652	0	2404	2338	22	719	1137	5	2.72828
125514	123377	77	42385	40816	76	58513	56540	77	759	827	0	3423	3306	27	833	827	0	2.73433
141370	129816	81	65046	58671	79	74879	67444	79	986	958	0	3965	3680	30	1184	1237	15	2.73534
117513	114899	78	38769	38103	74	47294	46062	75	402	616	0	2590	2672	24	245	294	0	2.73736
124354	120174	77	50089	48720	76	63220	60653	77	914	741	0	3773	3327	30	1056	1026	3	2.73938
116626	113574	84	42277	41746	75	44114	42370	75	345	425	0	2256	2244	22	518	939	0	2.74038
36407	35978	69	14269	14147	42	14179	13573	42	153	154	0	927	1035	5	18	238	0	2.7424
354524	225421	125	185674	125559	124	207633	137364	123	2606	1884	29	12079	7924	54	2470	1855	28	2.74543
47747	48886	66	17884	18422	45	18117	17627	46	337	384	0	949	1037	4	-124	225	0	2.74644
22188	22863	55	6938	7028	33	9350	9623	35	1	143	0	582	483	0	-86	241	0	2.75047
45901	48999	65	19260	19545	47	15682	16133	42	267	240	0	800	815	0	155	457	0	2.75148
219238	176239	93	83140	67697	91	79379	64770	90	1192	1011	2	4946	3980	37	961	628	0	2.7535
59676	60178	70	26642	26586	66	23467	23700	58	271	239	0	1279	1293	11	74	343	0	2.75551
148229	133632	85	51789	46236	81	50623	44806	81	715	753	0	3211	2806	27	402	653	0	2.75753
27977	27565	65	18994	19454	48	9721	9720	37	352	253	0	596	622	0	76	317	0	2.76157
182050	152264	91	56111	46823	84	75761	63843	85	1186	868	0	4486	3749	33	1455	1054	4	2.7656
100082	95506	81	36435	35618	73	41569	41052	74	691	397	0	2394	2358	22	775	680	0	2.76963
120033	119164	75	50023	49018	75	62742	61794	75	1025	948	0	3728	3537	28	870	1482	10	2.77367
37132	38719	66	15615	15919	43	16371	16282	44	245	213	0	804	817	0	372	543	0	2.77569
122026	116067	83	56594	54465	76	58377	56274	77	944	1090	6	3420	3192	28	-5	323	0	2.78174
97645	84094	81	36957	31649	76	33897	28903	76	637	417	0	1823	1569	18	351	309	0	2.78678
116043	110975	79	41187	38827	76	64086	60976	77	917	797	0	3440	3257	27	1444	1174	11	2.79485
34876	35831	63	16157	16490	42	16033	16071	43	258	273	0	777	766	0	160	561	0	2.79586
22827	22611	66	10741	11075	37	9420	9380	37	210	174	0	473	595	0	182	908	0	2.79586
34060	32556	72	13315	13639	40	13351	13054	41	337	267	0	753	834	0	383	510	0	2.79687
221706	171518	110	77289	60106	91	118758	93809	92	1476	1351	15	6643	5318	40	2777	1671	25	2.80393
117134	108082	83	38432	33992	77	52471	47779	78	755	709	0	3275	2931	28	215	442	0	2.80594
98563	98127	84	38489	38428	73	49800	49265	73	673	511	0	2788	2827	25	116	387	0	2.81704
26940	28730	61	10465	10826	37	12510	13179	38	-138	55	0	754	615	0	261	534	0	2.82612
189390	177613	83	57499	55074	80	116533	109521	83	1587	1659	16	6361	6059	36	1512	1266	14	2.82612
121065	120654	75	49408	48335	74	45941	44913	74	645	705	0	2604	2621	25	711	564	0	2.82612
151915	139855	82	53797	49563	81	82506	74979	82	966	830	0	4483	4175	33	-60	341	0	2.82813
32939	32504	65	7618	7894	34	12160	12652	39	114	202	0	749	806	0	302	441	0	2.83116
21614	21528	46	11106	11546	38	8499	8728	35	-21	134	0	282	368	0	149	350	0	2.83721
120242	118361	77	34291	34115	73	53220	52165	74	776	766	0	2870	2805	25	363	378	0	2.83822
100571	99541	79	31435	31165	72	52180	51651	73	488	507	0	2885	2824	25	90	401	0	2.83923
204312	164009	92	90985	73567	88	60492	49234	87	931	814	0	3490	2686	30	109	702	0	2.84225
32441	33903	54	12482	12825	40	13553	13676	41	95	145	0	781	916	0	-30	319	0	2.85234
76823	77025	85	29490	29314	70	27858	27232	70	279	280	0	1626	1544	16	459	366	0	2.85335
127640	123086	84	44758	43598	76	48373	46915	76	812	847	0	3160	3086	27	1491	1193	8	2.85839
224443	171385	94	86603	66666	92	92878	71042	93	1123	995	0	5359	4089	38	371	839	0	2.87049
110808	111201	75	49231	48762	74	53004	50998	75	712	701	0	2966	2909	26	-107	418	0	2.8715
115471	115003	76	37146	36747	74	59586	59070	76	634	584	0	3416	3289	27	129	290	0	2.87352
21201	23140	41	9786	10204	36	8603	8928	34	143	261	0	480	579	0	-4	276	0	2.87352
67476	70489	71	22472	22690	52	23456	23260	53	406	321	0	1603	1434	14	-218	277	0	2.87453
33993	35761	57	11125	11353	38	12821	13088	39	198	218	0	789	685	0	1186	751	0	2.87554
55134	57759	69	17982	18299	45	21148	20891	49	313	232	0	1194	1192	9	-232	230	0	2.87856
84768	85432	74	33043	33242	70	35681	35819	71	775	566	0	2040	1996	19	877	885	0	2.88462
114079	112727	77	36839	36682	74	58677	58254	76	882	758	0	3335	3390	27	-137	166	0	2.88462
70389	69435	71	25755	26015	61	23861	23916	54	194	234	0	1384	1538	14	71	456	0	2.88966
59964	56346	72	25583	24137	59	23035	21530	54	511	375	0	1308	1246	12	323	619	0	2.89168
165387	148444	82	69567	62231	81	75337	66968	81	1089	1026	3	4122	4064	30	1446	1617	13	2.89268
72102	69732	73	30302	28914	72	26293	24811	63	204	238	0	1345	1111	12	145	402	0	2.89672
205159	167849	106	90961	76371	88	76764	61804	88	1145	992	0	4321	3559	35	492	881	0	2.89672
23049	23816	46	9991	10465	36	8165	8554	33	193	222	0	462	554	0	32	308	0	2.89773
86600	84612	76	36026	35120	73	27515	27171	72	513	538	0	1715	1707	16	737	640	0	2.90075
26045	24704	63	10120	10389	36	10205	10071	38	45	92	0	628	793	0	-74	788	0	2.90176
108552	106728	76	42048	41954	74	62478	61843	75	700	749	0	3489	3431	28	-305	170	0	2.90176
34381	34742	57	15738	15890	44	14782	14769	41	39	152	0	868	804	0	-51	384	0	2.90479
139178	133245	78	85421	82300	79	69877	66539	78	863	896	0	3943	3614	30	1353	1093	5	2.90479
45629	47231	67	15119	15471	41	19284	19704	46	350	276	0	1017	959	0	-47	203	0	2.9058
135909	131082	80	48527	47512	77	53060	51481	78	734	702	0	2964	2802	26	662	879	0	2.9058
64369	64685	71	25176	25053	59	25208	24936	65	244	298	0	1381	1287	13	-116	415	0	2.90781
104929	103741	76	39984	39143	73	54700	51867	74	896	824	0	3126	3105	26	-100	437	0	2.91487
126326	122323	79	42764	41470	76	64137	61750	77	928	832	0	3940	3936	29	1513	2162	13	2.9179
59385	58619	73	18038	18296	46	19889	20421	48	266	202	0	1237	1328	12	-33	306	0	2.91992
76205	75366	86	34829	34725	70	26793	26225	67	560	533	0	1471	1387	14	90	485	0	2.92496
90086	89054	74	33678	33842	71	35984	36062	71	672	422	0	2154	2111	21	438	424	0	2.92496
109299	107589	74	37888	37801	73	48561	47233	74	634	627	0	2755	2528	25	971	944	0	2.92496
203838	168942	91	88056	73760	88	93008	77074	88	1370	1230	10	5187	4349	35	1324	954	0	2.93101
88107	90103	73	31731	31685	71	40966	40645	72	621	489	0	2367	2279	22	5	477	0	2.93303
133742	124262	81	44214	39346	78	57221	52410	79	1191	970	0	2934	2935	25	161	475	0	2.93404
46387	47308	67	17239	17371	44	20785	21013	52	165	200	0	1068	1053	6	-117	272	0	2.93807
57806	58462	69	20339	20750	49	21956	22129	60	556	414	0	1250	1158	10	128	233	0	2.94614
214137	168782	91	84641	66589	88	105988	85095	89	1378	1134	9	5588	4234	40	453	991	0	2.94917
131585	129230	77	48707	47767	75	58036	54858	76	620	674	0	3213	3045	27	73	347	0	2.94917
47694	49878	65	18705	19046	46	17259	17740	44	291	292	0	890	994	0	-151	181	0	2.95522
101571	99192	75	46743	44749	75	41886	39944	75	434	524	0	2299	2137	23	300	461	0	2.95724
239441	182978	95	95707	73214	92	91726	68141	92	1475	985	0	5068	3592	37	1868	1075	16	2.95724
81888	72766	79	38869	35462	75	33416	30306	74	384	339	0	1995	1778	20	610	1200	7	2.95824
116791	116718	76	28092	27953	71	52371	51717	74	562	619	0	3072	3042	26	-17	496	0	2.96329
92878	92691	75	33322	33478	71	48159	47907	72	317	394	0	2816	2896	24	187	565	0	2.96329
103469	103089	75	52088	52176	74	61282	60047	75	890	808	0	3143	3236	25	92	436	0	2.96732
25453	27208	54	12078	12517	38	11920	12768	37	176	146	0	699	685	0	-117	186	0	2.96732
87736	80976	78	41157	37068	74	31710	28576	73	114	261	0	1641	1746	17	-6	690	0	2.96833
119288	113071	79	49926	46670	75	49838	44663	76	7494	6786	40	3866	3678	30	28583	26124	78	2.96833
89789	77540	77	38217	33162	77	31509	26735	76	371	302	0	1913	1416	19	204	697	0	2.97035
74003	75621	70	19597	19529	49	24788	24809	56	183	267	0	1308	1252	12	458	394	0	2.97136
98191	98538	74	31378	31574	71	55820	55156	74	583	627	0	2997	3097	25	711	951	0	2.97136
146761	129457	83	58872	52005	80	56017	48232	80	1079	687	0	3130	2775	28	1753	1175	10	2.97236
206517	168069	92	72811	59752	86	76250	62230	86	1406	1180	11	4677	3705	35	612	1078	5	2.97236
125892	118108	80	54851	51981	77	29709	27748	75	505	462	0	1939	1840	20	74	526	0	2.98043
130699	127774	77	58160	57088	76	65176	63727	75	855	705	0	3677	3428	29	726	902	0	2.98245
338549	230115	119	114216	75912	115	155736	103957	115	2133	1378	20	8739	5915	47	506	663	0	2.98749
75755	75651	74	29967	29990	70	21597	21035	53	174	275	0	1278	1354	13	584	475	0	2.98951
127036	115081	80	46639	41401	78	47021	42015	78	987	631	0	3012	2883	26	1481	1250	7	2.99153
27365	27498	56	9166	9451	36	11484	11855	38	220	200	0	605	704	0	782	448	0	2.99354
102293	92933	78	56233	52367	78	37849	33237	76	566	496	0	2127	1896	22	-186	168	0	2.99657
117455	110740	83	48774	46225	77	43312	41003	76	612	571	0	2401	2303	23	597	497	0	2.99859
149219	129263	83	56703	48322	82	62698	54204	82	874	673	0	3399	3017	29	704	652	0	2.9996
78483	79608	72	34450	34594	70	24325	24654	58	308	432	0	1323	1372	12	504	529	0	3.00161
26118	24933	56	11781	12204	39	10646	10809	37	88	186	0	731	746	0	499	609	0	3.00363
102603	92946	78	40347	34352	78	41652	37104	77	577	406	0	2342	2049	23	664	736	0	3.00767
117217	114054	78	34223	31717	76	44927	42197	76	690	870	0	2300	2178	23	402	427	0	3.00767
68825	69031	70	28549	28605	65	25426	25529	65	443	359	0	1632	1664	16	466	505	0	3.00867
50043	50822	58	19357	19454	47	17848	17696	47	479	286	0	935	828	0	-357	66	0	3.0117
22821	23421	50	12515	12968	39	8734	9269	35	243	167	0	554	600	0	80	400	0	3.01473
130563	120639	78	48912	43794	77	69319	63774	78	753	654	0	3777	3347	32	1191	1703	15	3.01473
140921	128171	83	79922	73626	81	59524	54113	80	1052	910	0	3367	3177	28	262	376	0	3.01473
35523	36110	66	12996	13152	40	15599	15841	44	350	194	0	865	763	0	509	866	0	3.02078
41655	41991	68	15246	15489	43	17594	18018	43	161	172	0	925	827	0	-330	158	0	3.02985
144399	140810	78	58893	57042	77	69904	65889	78	1024	1007	2	4218	4087	30	26	304	0	3.03591
23570	24203	62	9500	9571	36	9736	10090	37	190	161	0	650	621	0	-84	478	0	3.03893
132338	126852	80	54697	52547	76	52153	49539	76	814	647	0	3369	3447	27	641	869	0	3.03893
119528	118962	77	45334	45141	74	70715	70535	75	820	847	0	4060	3691	30	218	388	0	3.03994
67328	68781	66	25919	26027	65	22766	22308	64	454	455	0	1198	1412	12	241	581	0	3.03994
59397	59731	71	23184	23272	56	22407	22704	50	121	350	0	1052	1025	4	661	739	0	3.05305
107486	105443	77	44223	43742	73	51624	50708	73	402	358	0	2804	2658	26	1269	866	0	3.05507
25724	26813	55	13332	13587	40	11597	11954	38	-9	92	0	688	641	0	217	446	0	3.06213
120765	117835	77	36875	36323	74	72931	70887	77	1094	919	0	3925	3756	29	-373	391	0	3.06314
46832	46660	69	14987	15077	42	17889	17862	44	346	320	0	957	942	0	350	661	0	3.06415
105342	106426	73	43830	43772	73	32141	31717	72	303	378	0	2134	2081	19	128	447	0	3.06415
184483	151544	90	74292	61328	87	95591	79117	87	1492	955	0	5050	4115	36	1309	1227	10	3.06415
139724	129752	88	51988	47676	78	53094	49275	79	523	486	0	3036	2740	26	216	401	0	3.07524
72889	71443	74	21869	22115	52	28441	28372	69	503	458	0	1775	1778	17	689	826	0	3.07726
143411	134823	91	60611	57913	78	47512	44389	76	825	696	0	2779	2586	25	525	998	0	3.07928
123984	122313	76	48848	47631	75	65483	63032	77	899	860	0	3773	3822	28	1268	1144	8	3.08129
28916	31069	53	12226	12606	38	11244	11061	38	-20	159	0	545	565	0	158	537	0	3.08432
24152	24483	58	11668	11749	38	11131	11372	37	240	311	0	612	685	0	96	760	0	3.08533
42473	43506	65	16475	16872	42	13523	13135	42	176	199	0	581	616	0	191	558	0	3.08634
37386	37684	69	17574	18021	44	12619	12826	40	346	236	0	532	748	0	-428	163	0	3.08835
149273	139940	86	65988	63575	78	91034	86613	80	855	744	0	5038	4513	34	985	1381	8	3.08936
45176	47819	67	14968	15278	42	18233	19030	46	256	431	0	1115	1057	6	630	778	0	3.09037
27651	27272	63	13406	13962	39	10458	10721	38	104	171	0	616	652	0	-592	40	0	3.09239
111854	109438	79	45711	44998	74	56112	55018	74	523	598	0	3082	3094	25	411	559	0	3.0934
130659	124738	83	54562	53612	76	47886	45645	77	825	662	0	2810	2646	25	188	589	0	3.09441
126363	123021	80	47286	45459	76	51234	49019	76	492	674	0	3071	2785	26	583	652	0	3.11256
42161	41563	79	9530	9696	36	11060	11244	37	339	386	0	426	514	0	-117	216	0	3.11357
118690	115795	78	29934	29141	74	53102	52710	75	582	597	0	2907	2926	24	55	386	0	3.11659
79289	80039	72	30583	30731	70	31936	31752	70	699	583	0	1730	1634	17	128	335	0	3.12265
108058	106765	77	34964	34838	73	57847	56382	74	748	667	0	3120	3015	27	337	997	0	3.12265
49652	51371	78	20997	21507	49	19904	19624	50	127	315	0	1100	1188	9	-278	128	0	3.13172
37133	38105	55	17189	17450	44	14081	14188	42	55	230	0	794	712	0	603	548	0	3.13677
57023	58037	68	24104	24113	56	19226	19601	47	277	316	0	1180	1173	9	436	1143	3	3.13778
32178	32188	54	14894	15193	41	11319	11533	38	33	111	0	503	687	0	627	639	0	3.13979
143488	125817	88	58811	51274	81	52059	44559	81	348	520	0	2848	2676	27	684	511	0	3.14282
66082	67646	69	26802	27119	63	26860	26864	67	335	396	0	1528	1483	14	1271	986	0	3.14484
186199	155163	87	91099	76501	86	71300	60118	85	1067	883	0	4213	3454	34	29	438	0	3.14484
114895	115196	77	46879	46236	74	58631	56460	75	694	771	0	3275	3209	27	-214	322	0	3.14584
46598	44027	83	17665	15805	83	18777	15729	83	-47	117	0	1077	829	0	558	792	0	3.14584
44946	46585	56	8127	8478	34	16574	16225	42	62	313	0	992	1002	1	184	541	0	3.14685
36693	40219	64	13483	13636	41	15170	15314	40	334	363	0	598	750	0	-207	798	0	3.14786
108360	107746	75	79602	78972	76	76742	75333	76	941	976	0	4268	4052	32	450	971	0	3.15089
77497	75374	76	33382	32346	71	28993	28026	71	65	229	0	1611	1646	16	-141	195	0	3.1519
24176	24020	61	7690	7834	35	11110	11681	37	-184	22	0	733	604	0	632	616	0	3.15492
112923	106551	79	37994	34976	75	36873	33018	75	621	580	0	1955	1943	19	-332	162	0	3.15896
141381	128188	80	56245	49476	80	70894	63597	81	830	674	0	4044	3512	33	501	610	0	3.15997
117183	115348	80	44770	43860	74	72117	69847	77	1409	1203	12	4009	3841	30	627	925	0	3.164
65011	65980	70	24759	24733	62	23017	22145	54	149	202	0	1268	1196	10	-202	260	0	3.16803
54020	55849	68	18705	19413	43	21532	21560	49	120	251	0	1183	1258	11	407	410	0	3.16803
29263	30447	56	13295	13999	39	13990	14114	40	283	254	0	666	644	0	-125	186	0	3.16803
80653	78366	75	32335	31242	73	31164	30443	72	319	358	0	2041	2044	19	97	535	0	3.16904
116708	115338	77	54790	54018	75	65227	63475	75	877	930	0	3479	3597	27	810	891	0	3.17812
139065	116227	82	53895	44798	81	48404	36985	82	734	532	0	2970	2514	28	-136	219	0	3.17812
63915	65425	86	27056	27110	59	26569	26370	67	319	398	0	1404	1382	14	434	969	0	3.18215
64120	63993	77	20708	20838	50	20174	19401	52	265	287	0	1152	1330	11	-292	190	0	3.18417
156783	132155	83	43902	38190	80	50130	42102	81	869	699	0	3083	2588	28	322	448	0	3.18619
47668	49862	67	22084	22598	49	14246	14473	41	15	123	0	737	773	0	-16	235	0	3.18619
109506	107911	75	46055	44621	74	43942	42217	74	731	486	0	2409	2523	22	1108	1123	5	3.1872
34880	36243	65	13338	13588	40	12775	12710	41	69	197	0	692	641	0	298	320	0	3.18921
134048	131609	77	38598	38177	74	70912	68288	77	807	958	0	4254	3958	31	1522	1584	12	3.19123
40055	41475	52	21083	21408	48	13498	13617	40	240	217	0	784	816	0	-657	19	0	3.19426
102181	101680	81	38257	37869	73	53359	53136	74	694	574	0	2683	2464	25	-277	241	0	3.19527
33576	31467	67	11330	11580	38	14611	14912	41	125	196	0	894	887	0	284	614	0	3.19728
194037	161496	87	83832	68003	87	108477	92053	88	1278	994	0	6317	5124	40	105	543	0	3.19829
214205	169187	97	75160	58505	95	99721	79668	95	1398	970	0	5380	4382	37	24	551	0	3.19829
50175	50774	68	25991	26999	50	18819	19514	45	169	208	0	1272	1352	11	-117	158	0	3.1993
118552	114178	83	54556	53493	76	69010	67646	76	935	935	0	4051	3912	29	318	313	0	3.20132
49486	50836	69	25931	26738	59	20414	20691	49	531	375	0	1121	1079	7	-282	207	0	3.20434
41822	41303	63	16793	16938	42	16028	16083	43	216	336	0	685	808	0	-161	162	0	3.20939
44837	44979	71	15512	15456	43	21046	21439	46	228	227	0	1080	1203	9	161	414	0	3.2114
88307	87887	78	37939	37739	72	44072	43632	72	485	434	0	2262	2337	22	867	645	0	3.21342
54980	56228	63	24207	24119	57	21515	21050	51	396	307	0	1056	1051	6	630	632	0	3.21746
40335	43394	52	10269	10545	37	18575	18954	46	25	168	0	1023	1097	7	393	720	0	3.21947
101824	102276	75	42397	41798	73	32120	31405	72	534	362	0	1909	1893	19	-283	253	0	3.23158
104656	103946	76	40477	40141	73	50319	50160	73	618	615	0	2923	2814	25	422	314	0	3.23359
114737	111789	85	41107	40880	73	61448	60504	74	862	767	0	3392	3489	27	870	1151	8	3.23359
130575	122204	80	39982	36974	78	59541	54357	78	705	777	0	3371	3111	28	562	464	0	3.23359
223815	192830	90	76091	62975	89	107446	92685	89	1485	996	0	6275	5469	38	-135	322	0	3.23763
91111	92198	74	43600	43393	73	42217	42203	72	594	603	0	2482	2429	23	1064	839	0	3.23964
109377	107554	77	36112	35671	73	50378	49124	74	862	611	0	2670	2758	25	-35	413	0	3.24671
120496	117370	80	41429	41168	74	47952	46433	74	778	625	0	2501	2237	24	512	814	0	3.24671
67218	68444	69	23038	23391	52	25754	26048	57	337	263	0	1550	1404	14	-15	348	0	3.24671
35534	36606	67	17346	17711	44	14054	14139	42	212	363	0	790	698	0	131	533	0	3.25276
51442	52699	70	26735	26941	59	19006	19248	49	297	226	0	915	912	0	410	689	0	3.25276
30537	31268	65	12979	13324	39	10372	10565	38	172	160	0	613	698	0	-177	286	0	3.25377
36395	35660	67	16200	16372	43	11742	11918	39	228	346	0	501	586	0	284	414	0	3.25377
125685	120867	85	41953	39630	76	41144	39040	76	541	600	0	2347	2120	22	210	336	0	3.25679
238007	180700	93	89077	66576	92	82794	62272	91	1064	696	0	4674	3488	36	1200	658	0	3.25679
155731	132737	89	65765	55462	83	68679	59958	83	886	753	0	3908	3540	30	623	478	0	3.25881
163001	141224	83	80825	71486	80	91207	80799	82	1202	956	0	5104	4284	36	1342	1235	19	3.25982
176567	150156	86	83251	71416	85	92107	78587	85	1161	898	0	5215	4274	37	1009	1106	5	3.26385
216939	164287	93	79781	59784	89	82588	63327	89	1248	1014	6	4809	3715	35	659	779	0	3.26789
115729	112702	76	39047	38005	74	41996	40635	74	656	619	0	2280	2255	22	339	580	0	3.27192
52864	54318	69	21555	21812	51	18201	18321	44	133	178	0	908	1000	1	292	634	0	3.27495
79283	82549	69	32616	32284	70	30753	30977	70	552	567	0	1648	1637	16	-138	228	0	3.27999
123914	115271	94	45560	41700	76	62800	56280	79	750	755	0	3600	3271	30	1088	1107	6	3.281
108316	107903	75	44907	43946	74	51497	49748	74	882	785	0	2848	2810	25	-142	267	0	3.28302
117254	116255	74	44726	43533	74	55149	53668	74	1077	793	0	3242	3161	27	750	777	0	3.28503
129470	121037	82	55247	50411	78	60023	55570	79	1101	966	0	3449	3018	29	964	688	0	3.28705
115320	109911	77	43739	41958	76	54446	52210	76	566	650	0	3225	3017	26	601	842	0	3.2931
63100	64209	85	22793	23036	55	23095	22538	58	416	336	0	1272	1316	12	-508	389	0	3.30016
53724	55849	69	31491	31820	68	20461	20619	48	148	423	0	1038	979	0	466	281	0	3.30117
32839	32749	56	14653	14838	42	12729	13149	39	46	141	0	828	814	0	454	572	0	3.3052
119988	116610	77	45839	44463	76	50270	48233	76	613	586	0	2975	2982	25	226	261	0	3.30722
25011	25280	62	12300	12724	39	9083	9192	36	178	219	0	478	447	0	160	245	0	3.30823
162941	136460	90	60940	50869	82	59882	49524	83	1027	549	0	3086	2562	29	834	1027	2	3.31126
55605	56627	70	23900	24520	53	16125	15743	42	442	349	0	637	680	0	398	576	0	3.31126
58705	62178	59	18282	18774	44	22080	22594	50	281	340	0	1170	1128	10	254	716	0	3.31126
69779	64912	77	37362	34735	72	29061	26642	73	532	483	0	1711	1533	17	133	588	0	3.31226
36927	38856	55	12170	12416	39	13872	14409	39	73	263	0	671	693	0	-201	254	0	3.31327
99696	90589	85	33415	29829	75	31188	28112	75	521	579	0	1960	1793	20	609	438	0	3.3163
122028	118948	81	34116	33232	75	78445	77114	77	1032	978	0	4148	4017	31	844	972	0	3.31832
89772	89762	75	37915	38094	72	32827	32831	71	420	407	0	1981	1990	20	-4	537	0	3.32739
119814	115980	78	42743	42162	75	63304	61460	77	895	859	0	3614	3543	28	583	1334	9	3.33143
30686	30043	72	14182	14311	42	14170	14192	41	93	112	0	880	904	0	448	383	0	3.33345
64032	66894	65	25003	25183	59	23115	22754	51	435	296	0	1269	1277	12	1169	1318	9	3.33345
101733	102233	74	57514	57344	74	54928	54365	74	555	557	0	3282	3228	27	51	660	0	3.33445
108649	106553	79	42490	41937	74	58633	58197	75	526	563	0	3226	3164	27	66	647	0	3.33748
114427	105784	80	49537	45320	77	52535	47426	76	773	640	0	2912	2555	27	-420	192	0	3.34051
46098	44996	77	15137	15628	41	15693	16229	41	414	312	0	900	858	0	793	911	0	3.34051
126216	123151	86	35785	35422	75	71190	69544	77	929	874	0	3892	3807	29	1465	1217	7	3.34454
44947	45583	68	19668	20227	45	16723	17024	44	158	197	0	909	914	0	302	476	0	3.34555
45453	43306	70	14980	15082	43	14619	14738	39	159	136	0	771	784	0	-868	0	0	3.35059
51241	53820	58	15390	15537	42	20647	21145	49	199	149	0	1187	1155	9	684	1058	3	3.35261
48581	48008	70	13221	13564	39	18633	18947	50	150	156	0	1072	988	0	697	621	0	3.35261
73571	75970	72	38266	38745	70	26686	27374	64	219	320	0	1501	1621	15	-727	0	0	3.35261
76545	70390	76	35336	32019	74	29609	26381	73	145	193	0	1581	1471	17	-323	379	0	3.35463
27617	28222	63	12671	13018	39	12591	12755	40	202	160	0	723	784	0	-493	29	0	3.35765
30102	29932	65	16585	17304	43	10719	10766	38	115	161	0	509	526	0	-37	498	0	3.35967
49744	50719	65	20421	20921	47	15437	15572	43	154	164	0	703	798	0	550	639	0	3.35967
95632	88394	78	40000	35532	76	38667	32807	77	588	374	0	1989	1717	21	290	701	0	3.36471
236481	171342	97	88755	62686	95	86256	61945	95	1032	763	0	4615	3497	36	1933	1187	11	3.36673
129002	127576	74	49216	48254	74	63920	61641	75	953	932	0	3556	3543	29	933	854	0	3.36673
56727	59231	71	23896	24320	55	18111	17955	44	79	137	0	1032	1087	8	-420	231	0	3.36774
63029	64413	68	16087	16180	43	22320	22812	52	117	260	0	1279	1211	12	-47	191	0	3.36774
41970	42946	74	18319	18671	45	12494	13014	39	209	195	0	629	462	0	550	926	0	3.36875
107376	96724	78	43473	38851	76	37989	32294	75	299	403	0	2383	2057	23	-282	435	0	3.37076
29220	30977	61	12091	12589	38	12073	12267	39	231	290	0	619	734	0	454	821	0	3.37682
146533	137916	88	59507	56650	79	54613	51352	79	625	546	0	3138	2992	26	1256	597	0	3.37883
101275	102366	75	45956	45293	74	48959	48757	74	725	572	0	2702	2531	25	594	652	0	3.37883
97604	100004	72	49029	49083	72	51774	50698	73	758	617	0	2987	2772	26	1332	1806	13	3.37984
38425	39546	66	10744	11222	37	13361	13666	39	118	157	0	733	900	0	93	608	0	3.37984
173657	141288	87	69329	56615	85	68013	54287	85	882	711	0	3684	3196	31	-236	534	0	3.38085
58984	58902	85	23926	24092	56	20213	20154	48	177	226	0	1248	1260	11	133	354	0	3.38287
218765	170580	92	80077	62898	90	76737	58606	91	967	795	0	4762	3733	37	1027	966	0	3.38791
192812	158545	91	61206	49617	84	87777	71955	87	941	880	0	4927	4079	35	974	1218	8	3.39396
188388	153327	87	80490	67029	86	87521	71547	86	936	985	0	5059	4182	35	1054	1022	3	3.398
147182	130477	83	59752	53193	81	51648	44627	82	925	833	0	3278	2857	29	577	793	0	3.40203
42952	44471	66	21374	21762	50	15618	15967	40	247	145	0	674	712	0	30	742	0	3.40606
38875	40958	54	17548	17877	44	17525	18020	44	415	375	0	887	907	0	156	562	0	3.41111
135726	132009	79	50663	49055	77	40868	39627	77	891	816	0	2174	2095	23	378	1180	6	3.41514
53317	55620	67	22943	23087	52	18643	17983	53	279	338	0	990	1093	6	341	698	0	3.41615
137508	126326	80	57663	52465	79	57239	52045	78	937	697	0	2906	2599	26	-1	429	0	3.41716
146092	123807	85	58973	49472	83	51313	42505	83	671	578	0	2981	2327	28	-37	547	0	3.41817
268060	209561	95	130012	105410	95	120293	93524	94	2360	1590	25	7018	5449	42	2602	1897	20	3.42019
36719	37033	69	14788	15041	41	11094	11587	36	312	339	0	837	742	0	568	657	0	3.42422
153719	132148	92	59049	51545	81	63639	55154	81	707	539	0	3666	3125	31	786	929	0	3.42422
23962	24398	64	11070	11315	37	11792	12210	40	232	260	0	626	566	0	-7	481	0	3.42725
63230	62393	77	25421	25747	57	19752	20268	44	50	155	0	1250	1131	8	305	632	0	3.42926
36588	36188	65	14896	15155	42	12346	12364	41	193	309	0	605	700	0	409	512	0	3.43229
116528	115044	78	36323	35964	73	69377	68813	75	527	690	0	3947	3679	29	790	1244	8	3.43935
42805	44394	68	19774	20290	46	13373	13322	40	168	208	0	930	887	0	186	597	0	3.43935
38746	39838	60	15936	16249	43	16030	15742	43	395	329	0	891	933	0	-400	8	0	3.44036
33481	33885	71	14983	15425	41	13490	13506	40	144	126	0	821	752	0	22	303	0	3.44137
179791	150216	86	61485	50639	84	61884	52628	84	1017	824	0	3854	3140	31	134	552	0	3.44237
326133	210035	140	114880	74246	128	113039	72369	128	1588	1024	6	6510	4181	43	981	1472	10	3.44338
28671	32353	43	14059	14083	42	14492	14797	40	190	293	0	777	798	0	286	823	0	3.44338
95452	95750	75	30432	30468	72	46107	45505	73	630	625	0	2507	2315	23	679	670	0	3.44742
43814	44287	62	19520	20304	46	15497	16249	44	72	145	0	820	900	0	270	593	0	3.44843
139197	126295	84	51350	45544	79	58353	52212	79	955	959	0	3207	3034	27	476	459	0	3.45145
183432	157904	88	80066	68190	91	80884	70574	86	1211	1090	8	4784	3990	33	528	735	0	3.45145
112111	108788	93	26821	26728	65	43617	42710	74	533	495	0	2332	2384	21	646	1108	6	3.45145
44412	43682	73	20908	20893	50	19393	19367	47	175	318	0	1137	1033	4	180	388	0	3.45246
178226	146716	87	59411	48458	85	63590	51787	85	1012	824	0	3546	2995	31	1642	1369	17	3.45549
39981	39585	65	21002	21488	47	12081	12263	39	111	213	0	799	647	0	-511	30	0	3.45549
58872	59271	72	21851	22173	52	21000	20433	53	219	281	0	1171	1254	12	60	673	0	3.46658
101806	102291	73	47049	46605	73	47689	47235	73	683	457	0	2578	2559	24	337	610	0	3.4686
112538	112773	75	35717	35415	72	67742	66637	74	560	692	0	3925	3955	29	509	592	0	3.46961
72471	67419	79	30944	28348	72	27042	25108	67	210	140	0	1540	1383	16	183	332	0	3.46961
31423	31761	64	12070	12566	38	12281	12406	40	90	124	0	506	580	0	228	753	0	3.47062
41227	40971	65	15814	16042	43	17249	17725	46	322	376	0	899	844	0	-31	288	0	3.47162
29091	30362	56	12892	13101	39	13258	13575	40	13	125	0	590	633	0	255	287	0	3.47465
133648	124140	81	53900	49432	77	60622	56288	77	936	811	0	3320	3006	29	-183	177	0	3.47465
180999	149329	96	62804	51712	88	85474	73571	87	986	811	0	4746	3809	35	1722	1296	8	3.47566
107973	106527	78	37420	36458	73	60210	58620	74	676	825	0	3216	3156	27	1487	1240	8	3.47667
25650	26662	60	11992	12186	38	13773	14029	40	270	194	0	830	788	0	106	462	0	3.47667
46755	47451	72	20007	20155	49	18963	19551	48	180	229	0	1104	1202	9	450	864	0	3.47868
108414	108034	78	42107	41850	74	57926	57006	75	796	752	0	3322	3341	26	402	507	0	3.49079
57535	58744	70	20689	21011	51	20045	20196	49	358	446	0	1097	1092	7	-308	500	0	3.4918
134720	129339	95	50975	49123	76	44107	41863	76	541	440	0	2617	2572	24	347	599	0	3.49281
92831	94953	72	47866	48038	72	41834	41276	71	605	668	0	2252	2257	23	-82	373	0	3.49281
158159	148007	85	55745	52988	78	70663	66933	79	1168	748	0	4644	4172	32	598	989	0	3.49482
38545	37409	61	16266	16510	43	14054	13961	42	19	113	0	780	872	0	14	357	0	3.49583
52341	52065	71	23001	23182	52	16720	16949	42	361	247	0	926	925	0	282	417	0	3.49886
27262	28097	53	10297	10507	37	12242	12224	40	154	102	0	885	889	0	143	496	0	3.49987
233980	179608	96	83322	63185	91	107305	81614	91	1491	1218	10	6337	4741	40	624	874	0	3.50289
196907	158417	88	79054	63713	87	70989	58873	88	1012	655	0	3988	3167	33	1319	1149	9	3.50289
205194	178757	88	71400	61143	86	87473	75560	86	1194	901	0	4766	4067	34	1104	722	0	3.50289
23428	23315	52	12651	12901	39	9657	10088	35	93	140	0	604	673	0	913	769	0	3.50491
70294	70578	68	22748	22773	52	25309	25627	64	208	330	0	1609	1379	14	1354	1015	3	3.50491
180477	155349	88	62682	52940	82	49756	41995	82	1033	827	0	3035	2637	27	575	602	0	3.50592
40968	42266	58	17380	17731	44	14262	14419	41	260	245	0	708	744	0	-293	524	0	3.50693
58901	59504	72	19215	19395	47	20340	20952	51	-54	218	0	1115	1006	1	545	672	0	3.51096
126364	116844	95	51428	47534	76	45653	41383	77	483	595	0	2649	2317	25	297	548	0	3.51298
139877	119744	83	60792	52057	82	52112	44420	82	659	577	0	3036	2847	27	594	619	0	3.51499
111150	108823	78	40873	40310	74	53665	52743	75	788	571	0	2817	2719	25	0	404	0	3.516
63423	64952	75	24301	24766	53	21168	21033	50	166	280	0	1045	1016	3	879	969	0	3.516
55870	57215	74	21523	22126	49	22503	22866	55	164	192	0	1326	1454	13	23	285	0	3.52004
223280	175391	94	70544	54889	89	98250	77877	90	1221	945	0	5352	4108	40	217	315	0	3.52105
138066	128760	80	75349	70297	80	44392	39849	79	728	819	0	2301	2171	22	839	1333	8	3.52105
57011	55692	85	19418	17802	85	21795	20797	70	369	262	0	1227	1250	10	-288	283	0	3.52105
27364	29216	53	11363	11896	37	11154	11287	39	156	201	0	623	592	0	294	444	0	3.52105
75060	73575	87	23481	23478	54	34667	35249	70	300	355	0	1906	1936	18	265	525	0	3.52811
34103	34556	63	14077	14457	40	15058	15275	42	62	190	0	783	831	0	99	521	0	3.52911
156413	147266	83	50253	47380	79	70650	67174	80	979	845	0	4113	3537	32	480	613	0	3.52911
43532	42342	80	12004	12144	38	14131	13797	42	115	219	0	604	726	0	-131	562	0	3.53113
65536	67946	71	30554	30667	69	27945	27513	68	480	299	0	1314	1559	14	380	1362	8	3.53113
233386	181233	96	94593	72193	92	108683	84226	92	1844	1256	14	6373	4992	39	739	646	0	3.53113
115989	113266	79	46282	44938	75	53014	51479	76	350	483	0	2990	3074	25	361	810	0	3.53315
105793	102939	84	29354	29141	72	39143	39209	73	283	474	0	2075	2237	20	1379	1107	5	3.53618
34126	35031	63	13099	13407	39	14045	14496	41	52	133	0	841	814	0	-242	280	0	3.53718
25794	24948	59	11117	11437	38	10343	10218	38	27	152	0	445	554	0	403	496	0	3.5392
52177	53854	67	20972	21530	48	19426	19568	52	323	323	0	1080	1129	8	-394	75	0	3.54424
37008	37779	71	13792	14177	41	12900	12777	40	252	257	0	584	672	0	430	327	0	3.54525
125334	122099	76	41634	40588	75	60938	58477	76	939	788	0	3253	3219	25	270	605	0	3.5513
31237	32540	57	7342	7663	33	13871	14365	39	88	350	0	732	639	0	-321	310	0	3.5513
50212	51672	66	22566	23032	52	20592	21305	48	306	485	0	1311	1400	12	3	240	0	3.55433
52413	53634	70	20529	21005	48	23819	24258	55	132	299	0	1281	1330	11	186	229	0	3.55836
125183	120821	77	47900	46752	76	59999	58405	77	1193	917	0	3284	3084	28	333	813	0	3.55836
76834	72072	74	34555	32376	74	31341	28639	73	252	313	0	1645	1474	17	241	360	0	3.56038
64656	66943	58	13910	14021	41	23873	23455	62	242	409	0	1284	1291	11	439	532	0	3.5624
51016	53288	69	16043	16309	42	19687	19872	45	98	269	0	1186	1089	8	-224	104	0	3.56341
195719	159646	90	77559	62573	87	99793	80481	88	1159	948	0	5787	4557	37	526	565	0	3.56744
104335	105255	77	37651	37704	73	51865	51217	73	597	616	0	2995	2983	26	623	767	0	3.56845
42176	43241	65	16681	17165	44	11947	12146	38	-18	158	0	597	561	0	-47	603	0	3.57047
104729	104156	74	42737	41790	74	55391	53581	75	603	772	0	3122	3192	25	497	668	0	3.57148
137131	132381	95	37651	36807	76	64402	62650	77	893	1023	3	3782	3601	29	346	1452	7	3.57349
72721	73394	85	27216	27532	65	26700	26169	66	223	237	0	1606	1618	16	-6	384	0	3.57349
115078	112845	79	53570	52528	75	52019	51052	75	445	494	0	2682	2619	24	752	856	0	3.57652
106495	105632	86	47297	46583	74	59363	59012	74	839	741	0	3440	3216	28	188	523	0	3.57652
33108	34640	52	13636	13567	41	14944	15032	41	78	169	0	723	767	0	-196	209	0	3.57854
97389	94699	80	41020	40311	73	29423	28554	72	63	245	0	1716	1704	19	-459	249	0	3.57955
47829	50427	62	18503	19095	45	18187	18313	47	333	272	0	802	816	0	138	366	0	3.57955
104897	105102	73	33816	33582	71	41753	40543	73	708	523	0	2538	2562	22	-330	145	0	3.57955
64061	65033	69	20571	20649	48	25512	25474	57	256	270	0	1449	1475	15	-351	351	0	3.58055
24612	24417	52	7837	8226	34	11157	11545	37	-154	94	0	538	571	0	425	507	0	3.58257
83804	84052	85	32863	32813	70	35393	34729	70	493	507	0	2038	1956	19	-225	135	0	3.58257
112267	111568	76	40183	39839	73	56447	55733	75	699	794	0	3417	3225	27	1077	979	0	3.58358
58062	58506	68	19953	20315	48	22425	22558	49	200	340	0	1245	1176	9	689	791	0	3.58862
70991	71203	74	36460	37129	70	28267	27619	66	181	270	0	1631	1582	15	74	683	0	3.59064
127358	122185	81	49488	47912	77	52088	50348	77	722	689	0	2815	2686	26	129	350	0	3.59165
62429	63488	70	28172	28575	61	19576	19691	50	239	315	0	1011	967	0	-101	277	0	3.59467
27358	26798	66	14812	15334	41	12272	12146	38	180	301	0	584	641	0	186	493	0	3.5977
126634	125008	78	55759	54859	76	53479	52098	75	682	787	0	3200	3030	27	-680	102	0	3.5977
202257	163053	88	70925	56994	86	105864	83553	88	1240	1055	6	5729	4697	38	1323	1237	7	3.60173
109501	112272	74	43988	43604	73	64206	64080	74	604	640	0	3441	3258	29	443	401	0	3.60375
127869	124825	79	55289	54077	75	86166	83924	77	779	772	0	4541	4748	30	1315	1106	7	3.60476
178588	146468	88	74388	61370	85	67037	54328	85	1231	904	0	3648	2870	32	303	644	0	3.60577
127908	122985	90	49082	47009	75	72312	69150	77	1006	1072	5	4020	3844	30	835	610	0	3.60678
205994	171425	91	81557	68319	86	88863	73645	87	1188	973	0	5000	4076	36	1024	1038	3	3.60879
30555	31843	60	10449	10912	37	13172	13787	39	125	272	0	655	764	0	-281	160	0	3.6098
40274	40888	67	17360	17595	46	17020	16827	44	143	192	0	924	899	0	130	553	0	3.61384
84349	86025	72	30536	30410	71	32947	31478	71	223	234	0	1858	1778	19	-62	369	0	3.61586
129716	118362	81	51136	46207	78	59958	54956	79	969	899	0	3499	3035	31	502	1004	1	3.61586
80497	80102	72	36744	35202	71	31147	29147	71	233	339	0	1647	1692	18	514	620	0	3.61586
29162	31332	50	8877	9439	35	12285	12428	39	232	297	0	721	744	0	374	299	0	3.61586
23750	24120	65	8853	9152	36	13450	14303	40	-37	119	0	664	625	0	-280	88	0	3.61686
58084	61302	69	32994	33322	68	21512	21796	52	315	345	0	1137	1034	4	226	510	0	3.6209
54359	56053	68	19523	19643	47	21352	21354	49	659	416	0	1315	1249	11	604	813	0	3.62695
117434	117564	76	54748	54138	75	61680	60320	76	978	988	0	3498	3300	28	323	810	0	3.63804
101247	102014	73	36209	36117	72	54526	52981	73	493	505	0	3143	3249	26	302	597	0	3.64107
125310	109763	82	47334	41097	78	40600	34932	78	548	367	0	2311	1988	24	-54	451	0	3.6441
51939	54246	68	22512	22534	52	22401	22382	51	362	371	0	1146	1221	10	745	1154	7	3.64712
160723	136870	85	67988	58006	83	81799	70904	84	1178	928	0	4208	3544	33	621	1241	7	3.64813
68626	71112	70	33726	31374	80	21379	20922	50	551	397	0	1245	1308	12	-192	357	0	3.65015
63180	64436	79	27780	28174	68	28151	28574	68	300	332	0	1693	1774	16	-425	118	0	3.65015
32277	33332	64	7215	7337	33	12448	12776	38	80	165	0	712	563	0	-142	330	0	3.65216
106029	93876	86	45976	40682	77	33101	28535	75	403	311	0	1924	1650	20	-7	562	0	3.65519
242130	182255	92	91170	67883	91	105586	78172	91	1094	878	0	5800	4128	41	745	782	0	3.65519
269265	206606	104	156364	125107	102	120132	93232	100	1747	1430	16	6407	4941	40	527	549	0	3.6562
116453	112759	85	44565	42456	75	47267	44805	75	803	812	0	2680	2659	24	524	593	0	3.65923
162312	139333	84	70008	59646	83	76077	63156	83	1116	893	0	4369	3610	34	-150	435	0	3.66124
35439	34386	70	14670	14647	41	13940	13947	41	45	218	0	903	821	0	404	708	0	3.66326
31886	33155	51	12307	12719	38	10997	11443	38	226	193	0	566	596	0	-322	201	0	3.66528
108291	105677	80	47423	46822	74	56372	55327	75	666	660	0	3203	3155	28	1437	1075	6	3.66629
116352	113320	79	39509	38740	74	61342	58966	76	831	784	0	3410	3508	28	183	751	0	3.67234
56854	57001	71	18746	19265	45	23459	23707	60	202	188	0	1375	1386	14	179	1212	7	3.67335
142705	121063	84	52381	44850	81	50272	41307	81	771	585	0	2677	2234	27	517	589	0	3.67637
164099	146662	91	61944	55315	81	60198	53592	81	857	656	0	3827	3425	30	614	591	0	3.67637
148291	143795	77	57626	56047	76	71519	69056	77	1148	884	0	3925	4076	28	676	856	0	3.68141
32559	32736	65	9233	9577	35	13355	13900	40	221	173	0	759	666	0	407	649	0	3.68242
110962	101084	80	48470	43036	78	37428	33078	77	664	561	0	2127	1887	21	448	413	0	3.68646
126626	124524	77	45536	44541	76	62885	61750	77	604	647	0	3352	3499	26	583	902	0	3.68646
23752	25240	46	11523	12023	38	10357	10967	37	2	172	0	548	625	0	146	309	0	3.68646
118918	103579	84	47526	41597	78	43032	37256	78	616	525	0	2441	2087	25	152	315	0	3.68847
63200	65015	84	22306	22576	49	25269	26148	61	213	210	0	1582	1528	15	547	633	0	3.68948
66688	66774	73	23489	23633	52	19355	19410	48	239	143	0	1009	1128	7	604	403	0	3.69856
89697	88596	90	44631	44727	73	32134	31622	71	492	563	0	1906	1790	19	56	271	0	3.69957
210424	179853	89	151131	127400	90	135413	112143	91	2112	1700	21	7827	6424	41	1215	951	0	3.7036
220567	177468	89	76011	60563	86	123508	98881	88	1468	1136	13	6645	5293	41	882	972	0	3.7036
153638	142032	83	65689	62561	80	58922	54096	80	1125	808	0	3269	2983	28	971	1545	10	3.70461
37582	38903	65	12975	13129	40	12624	12301	39	204	182	0	539	616	0	-228	312	0	3.70663
75824	66886	81	37491	34300	73	24297	21384	57	403	271	0	1162	1093	8	79	582	0	3.70663
38770	39496	57	17689	18316	43	13685	13633	41	108	118	0	894	849	0	165	521	0	3.70663
95847	88677	78	39441	35761	76	36195	32734	76	559	512	0	2139	1938	21	145	488	0	3.70764
38981	39276	74	12454	12549	39	16124	16569	42	290	171	0	909	857	0	796	759	0	3.70966
47269	48878	60	13382	13657	39	16736	17114	45	182	182	0	1176	1116	8	334	332	0	3.71167
194280	158109	92	81125	69288	88	91416	74778	90	1449	1089	9	5081	4280	36	1141	971	0	3.71268
38447	37827	70	13537	13771	41	14974	15600	41	157	194	0	915	945	0	530	473	0	3.71873
92674	92431	80	34957	35120	72	45860	45196	73	397	523	0	2425	2378	23	196	560	0	3.71873
123693	110135	83	49923	44187	79	49981	45336	78	839	569	0	3148	2734	28	165	1062	4	3.72176
108978	105326	92	54157	53860	74	48728	47999	74	537	605	0	2648	2586	24	639	996	0	3.72277
111399	108926	84	39287	38620	74	46351	44390	75	577	656	0	2737	2711	24	1336	940	0	3.72882
44509	42916	73	13638	13207	61	14254	14165	42	131	196	0	833	873	0	199	438	0	3.73184
126488	122198	84	45209	44179	76	64688	62371	77	1124	1000	1	3611	3500	28	1128	726	0	3.73285
27787	32252	40	11005	11462	37	12827	13159	39	-57	89	0	729	806	0	611	581	0	3.73285
31308	32435	57	10331	10710	37	14344	14857	39	175	259	0	741	750	0	-276	133	0	3.73285
92177	89928	74	37187	36612	73	30436	29330	73	399	518	0	1742	1731	18	44	604	0	3.73487
44570	43733	69	21302	21751	47	16087	16242	43	312	322	0	733	779	0	229	359	0	3.73487
103470	102617	78	29641	29791	72	39998	39693	73	775	701	0	2157	2299	20	-152	275	0	3.73588
119166	100530	82	43510	36322	79	40264	33548	78	723	494	0	2475	2119	23	559	723	0	3.73588
72890	72673	73	30119	30101	70	22316	22537	48	223	335	0	1275	1252	12	-238	270	0	3.7379
119369	118035	76	36816	36339	74	71290	69904	75	402	608	0	3963	3922	29	605	1104	6	3.74395
59457	63206	50	18085	18532	44	26606	26877	63	327	261	0	1432	1444	14	418	736	0	3.74395
138805	128734	81	57557	53570	78	76668	71041	80	965	781	0	4193	3793	32	838	783	0	3.74798
20680	22344	51	5964	6441	31	11138	11540	37	180	172	0	677	650	0	42	467	0	3.74899
28327	29532	52	11335	11522	38	13242	13556	40	317	254	0	643	651	0	236	286	0	3.74899
100337	88889	79	42491	37159	77	36874	32256	77	777	503	0	2033	1902	21	191	378	0	3.75202
48802	49523	68	17170	17223	44	20028	20082	48	472	439	0	1095	1154	9	948	713	0	3.75303
49141	49102	68	18605	18859	45	17225	17772	45	302	254	0	736	893	0	218	339	0	3.75403
145272	130694	90	60734	55436	79	55140	48003	78	648	544	0	3010	2982	26	259	725	0	3.75504
65112	61903	72	29092	27136	65	21678	20664	52	196	291	0	1233	1225	11	33	230	0	3.75504
122182	107760	83	52348	46365	80	42093	38083	79	681	515	0	2124	1987	20	-205	544	0	3.75504
31998	32850	63	14980	15300	41	13867	14217	40	352	335	0	731	850	0	22	716	0	3.75706
58268	59781	70	13200	13296	40	22856	23979	51	319	313	0	1179	1314	10	298	983	0	3.75807
152602	136208	82	65506	58316	81	79207	71109	82	1202	929	0	4230	3864	32	996	555	0	3.76009
119433	118229	78	68385	68049	75	62624	59993	75	862	884	0	3766	3659	29	161	546	0	3.76009
71441	73205	70	18803	19069	46	28483	28810	68	293	401	0	1708	1582	18	140	360	0	3.76109
29586	32895	49	17783	18339	45	13868	13594	42	141	280	0	822	832	0	-157	133	0	3.76614
61048	63848	70	22780	23249	51	22101	21796	55	338	295	0	1221	1237	11	68	324	0	3.76614
216216	169930	91	80577	62983	89	102815	80394	90	1167	1072	8	5863	4722	38	1371	1233	14	3.76614
31850	32531	58	11799	12200	39	13079	13144	40	193	340	0	699	703	0	368	513	0	3.76916
67129	67749	68	27928	28254	69	27045	26940	64	584	612	0	1609	1452	15	-413	191	0	3.77118
100097	100253	82	40380	40519	72	48337	47906	73	773	674	0	2804	2792	24	1090	1560	13	3.77522
61273	62660	70	32055	32378	69	20295	20419	47	474	230	0	1015	987	0	352	509	0	3.77723
92617	89781	86	25262	25105	64	37539	36931	71	512	389	0	2079	2089	20	-383	213	0	3.77925
302097	219092	108	134738	99590	108	143933	104985	108	1828	1360	15	8075	6119	43	1055	1118	7	3.77925
122078	109272	80	46099	40744	77	46089	41071	78	849	628	0	2632	2421	25	158	706	0	3.78026
101058	101909	79	51163	51627	73	49772	48065	75	695	818	0	3078	3110	26	602	1134	5	3.78026
228259	172766	94	78336	59143	93	116645	89428	94	1740	1086	10	6138	4596	40	1898	1674	15	3.78328
115437	113575	78	46861	45992	74	58673	57273	76	581	550	0	3152	3191	26	606	677	0	3.78328
48416	50387	71	15253	15952	40	17986	18694	43	218	253	0	792	789	0	671	565	0	3.78328
55636	59985	57	20855	21416	46	20166	20667	48	272	353	0	1395	1467	13	231	580	0	3.78328
41010	41117	67	20975	21177	50	17389	17653	46	173	151	0	744	772	0	302	577	0	3.78934
164416	143697	83	59223	52101	81	73972	65858	83	1292	999	0	4534	4176	32	1038	895	0	3.78934
138165	129204	85	59238	56084	79	41593	38319	78	657	638	0	2421	2342	23	522	838	0	3.79034
66787	71355	69	15728	15714	43	24721	24219	65	448	372	0	1493	1358	14	-31	429	0	3.79337
36205	37743	67	16908	17219	43	16429	17121	45	-16	148	0	662	728	0	1156	944	0	3.79539
99654	98741	75	44345	44177	73	50801	50230	74	1137	787	0	2696	2612	25	1176	976	0	3.80043
166767	141351	86	74974	63859	84	79325	68288	84	1021	805	0	4782	4237	34	607	972	0	3.80043
109732	107906	77	36985	36161	73	57490	55917	75	877	908	0	3314	3141	27	457	800	0	3.80346
61662	62138	64	22446	22410	52	18925	18975	47	260	232	0	1059	1222	10	201	570	0	3.80446
24502	25067	53	13468	13712	40	12333	12634	41	221	168	0	823	824	0	545	587	0	3.81052
38845	39848	66	14272	14618	40	16395	16872	41	39	84	0	725	800	0	863	538	0	3.81052
115220	113319	79	38671	38238	73	65330	65084	76	788	646	0	3673	3540	28	303	654	0	3.81354
22084	23340	60	10886	11341	37	8208	8826	34	103	142	0	610	621	0	887	467	0	3.81455
68407	68960	71	25111	25512	55	23239	23574	51	319	319	0	1273	1372	12	383	806	0	3.81859
119130	116940	77	52660	51766	75	66992	66093	76	769	687	0	3490	3569	28	135	596	0	3.81859
152805	138770	81	68118	61478	81	66433	58863	81	988	736	0	3866	3386	31	1548	1271	10	3.8206
51437	53718	72	19601	20148	45	21772	21859	47	408	231	0	1401	1445	13	-88	529	0	3.8206
44989	43220	78	18856	19031	49	17033	17052	44	86	258	0	971	1059	5	117	452	0	3.82262
64240	65171	74	25753	26231	60	23426	22644	55	167	179	0	1136	1020	3	90	417	0	3.82565
89504	90076	74	36492	35763	72	25252	24921	62	415	452	0	1424	1331	16	-393	145	0	3.82766
34206	35895	63	10274	10497	37	16052	16465	41	23	122	0	895	894	0	-441	239	0	3.82867
40592	41665	58	19424	19692	47	16302	16480	44	227	181	0	864	710	0	355	635	0	3.82867
110353	108505	81	34958	33643	73	48017	46725	73	961	865	0	2872	2728	24	-313	264	0	3.82867
123178	119952	79	35603	34764	74	56051	53546	76	1068	815	0	3478	3303	28	884	578	0	3.82867
268656	202285	99	105330	79280	95	108097	82258	96	1762	1398	18	6237	4746	40	338	565	0	3.82867
120181	117524	76	48912	48108	76	63168	61566	76	480	690	0	3704	3423	29	-43	405	0	3.83472
43193	46167	48	19245	19712	47	19563	19822	46	250	238	0	1199	1201	10	668	879	0	3.83573
122690	120267	77	43314	41971	74	40623	39115	74	586	571	0	2623	2477	24	673	537	0	3.83977
112258	105426	79	36119	32133	75	43470	38932	76	572	521	0	2308	2242	23	787	652	0	3.83977
44062	47651	55	18220	18601	45	19518	19578	46	194	334	0	889	1034	3	559	370	0	3.83977
180278	147387	90	61881	48644	85	66447	55091	84	960	843	0	3992	3344	32	701	843	0	3.84077
169420	139309	90	61352	52959	87	58552	48634	87	1143	942	0	3407	2843	30	444	530	0	3.84077
57391	58943	69	27102	27093	68	23488	23388	62	288	283	0	1208	1245	11	292	408	0	3.84683
41118	41128	65	19154	19364	46	15755	16229	42	277	152	0	834	866	0	-361	116	0	3.84783
21629	22054	51	10711	11029	37	10484	10227	39	259	240	0	670	651	0	174	304	0	3.84783
101115	98047	83	42323	41192	73	42957	41780	74	554	519	0	2452	2337	23	396	670	0	3.84783
27841	29974	53	13124	13373	40	11443	11696	38	-2	91	0	749	858	0	-398	65	0	3.84884
119506	116399	78	42109	40658	74	49275	46123	75	604	506	0	2755	2445	27	293	409	0	3.85187
105795	105404	75	49833	49604	74	54236	53193	74	867	764	0	2792	2660	25	899	688	0	3.85792
92820	93218	75	34573	33784	71	47596	47022	73	783	848	0	2823	2752	26	204	648	0	3.86296
91373	94531	68	31221	31577	70	41352	40979	71	474	601	0	2288	2161	21	344	284	0	3.86296
121967	105020	81	51613	44555	80	44807	38212	80	653	651	0	2464	2028	25	87	272	0	3.86498
98686	91172	78	41768	38053	75	40000	36698	75	290	402	0	2129	1996	22	-180	272	0	3.86599
62487	63019	69	29810	30097	69	21171	21454	47	271	213	0	1069	1064	6	-296	226	0	3.87002
99067	99403	73	36054	35903	73	37327	36087	73	574	722	0	2096	2134	20	525	606	0	3.87305
33859	33988	70	11317	11686	38	14811	15024	42	146	215	0	827	964	0	26	396	0	3.87305
107448	105415	79	32859	32320	73	55152	53736	75	827	752	0	3410	3242	28	980	851	0	3.87507
149447	140719	81	55286	53030	79	45853	43651	79	861	826	0	2886	2848	25	486	408	0	3.8791
151868	147907	79	64188	62341	77	74971	71083	79	1257	1127	8	4157	3903	31	1126	1018	4	3.8791
198024	159506	101	82335	67094	87	98307	78813	87	1076	789	0	5298	4140	38	629	712	0	3.88414
178424	157445	105	67669	58639	105	65407	54821	105	1195	1073	6	3924	3292	29	705	697	0	3.88414
39868	42287	56	18072	18364	46	14594	14391	41	268	245	0	781	860	0	-290	287	0	3.88616
56452	57662	69	14314	14749	40	20181	21211	49	246	331	0	1035	1090	7	45	531	0	3.88616
49822	49774	73	18762	19218	46	18077	17683	46	160	191	0	1047	1060	6	200	349	0	3.8902
146665	126237	88	54550	46654	81	53270	44639	82	724	615	0	3020	2752	27	947	631	0	3.8912
177160	157747	85	71270	61382	83	69721	59292	83	1370	1163	11	3944	3541	31	1	707	0	3.89827
40753	40494	67	17092	17529	42	16552	16820	42	116	180	0	848	900	0	169	430	0	3.89827
26711	27177	54	9180	9497	35	12227	12595	39	284	348	0	694	785	0	-376	295	0	3.89827
146305	126175	86	56716	49401	82	56506	50072	82	1053	750	0	3094	2803	29	424	738	0	3.90533
137486	131468	78	58272	55506	78	66878	64418	78	939	896	0	3827	3594	31	175	702	0	3.90533
21777	23556	45	8917	9644	34	9408	9767	37	118	101	0	428	526	0	-147	192	0	3.90533
73602	74174	67	30127	30341	70	25702	25465	59	352	383	0	1453	1525	14	-145	177	0	3.9144
48670	47695	68	10543	11008	36	21034	20985	53	317	310	0	1188	1083	7	-38	275	0	3.9144
56545	56151	70	21534	21540	50	19961	19842	49	261	354	0	1092	1161	9	57	404	0	3.91743
26264	26273	67	9495	9569	36	9461	10082	36	288	238	0	464	485	0	545	787	0	3.92045
122640	112799	81	51810	47156	79	47172	42570	78	888	699	0	2712	2445	26	-108	429	0	3.92045
31299	32362	60	13511	13817	40	14949	15577	40	92	159	0	730	638	0	145	657	0	3.92146
82368	82668	73	31371	31503	70	28241	28366	69	870	570	0	1562	1558	15	833	882	0	3.92247
195643	171100	89	88632	77056	85	104996	91836	86	1221	1029	5	5839	5265	36	867	845	0	3.92449
78946	81147	73	26778	27128	59	37235	36930	71	554	469	0	2017	2000	20	-72	148	0	3.92449
119749	117283	78	52948	52060	75	52973	50783	75	957	854	0	2914	2873	25	809	997	0	3.92449
78691	77005	74	32522	29990	71	29642	27429	72	720	433	0	1969	1632	19	571	930	0	3.92651
123680	121790	79	63898	62913	76	66527	64198	77	835	742	0	3631	3411	29	343	403	0	3.92751
236642	180496	108	80758	61951	100	113622	86231	101	1195	1029	4	6533	4893	41	1382	1067	4	3.92953
162911	149391	86	66145	62091	80	53306	49191	79	497	787	0	3222	3204	27	442	420	0	3.92953
20249	20757	46	10253	10385	37	10677	10544	37	187	215	0	561	591	0	-253	357	0	3.93558
37109	38883	57	15429	15901	41	14935	14772	42	34	143	0	681	648	0	312	555	0	3.9376
114265	113992	75	41777	39845	75	67181	63864	77	563	730	0	3581	3413	28	714	948	0	3.93962
63561	63798	70	22596	22547	50	24987	24652	58	377	334	0	1404	1345	12	303	639	0	3.94063
29905	30962	52	12759	13083	40	12900	13310	38	55	141	0	841	911	0	-166	457	0	3.94264
50453	51107	66	16482	16820	43	19035	19049	47	143	176	0	1064	972	0	444	743	0	3.94264
54384	54109	73	18836	19252	46	19843	19946	48	87	184	0	1347	1410	13	-479	1	0	3.94466
179112	148863	92	48892	40235	83	93720	79446	86	1425	1241	15	5569	4941	37	2099	1510	27	3.94466
135841	128283	79	39437	35989	77	73861	67236	79	933	855	0	4130	3473	32	526	678	0	3.94668
182096	108010	212	74462	44780	160	65413	36969	165	927	692	0	3742	2149	21	1285	918	0	3.95576
45529	47416	60	17181	17687	43	21101	21095	50	276	210	0	1189	1314	11	1175	880	0	3.95576
250934	192891	97	99309	78792	94	134766	106859	95	1699	1187	11	6964	5435	42	496	481	0	3.95576
48886	52227	60	18639	19410	43	18385	18658	44	151	311	0	962	1109	7	70	270	0	3.95676
192164	159223	90	74102	61854	85	84986	71291	85	946	951	0	4745	3905	35	1190	1348	10	3.95777
116103	117412	75	48164	47403	74	64507	62945	75	694	575	0	3496	3338	27	292	698	0	3.95777
112830	112253	78	46220	44997	74	50933	49076	75	698	736	0	2816	2790	25	313	1015	2	3.96282
138944	134391	81	49122	47830	77	75516	73175	78	698	828	0	3821	3680	29	1862	1488	15	3.96786
128001	112692	87	46362	41003	78	43649	37303	78	874	619	0	2753	2372	26	887	613	0	3.96786
75249	76146	72	26638	26671	62	28720	28420	62	331	257	0	1552	1652	14	-85	317	0	3.96786
229624	124886	123	88602	43469	119	117223	74444	121	1083	818	0	6553	4501	53	1740	1656	15	3.9729
120212	114538	78	51733	48222	77	56493	52493	77	597	610	0	3132	2877	27	143	345	0	3.9729
119613	118686	77	41518	40672	75	65924	63482	77	834	718	0	3621	3370	29	931	1167	6	3.97795
37664	37487	63	13416	13851	40	12721	13001	39	65	130	0	964	911	0	-249	210	0	3.98097
134460	129765	79	52801	50092	77	46777	43788	77	467	620	0	2705	2346	24	154	718	0	3.98198
106128	101856	74	35303	32485	73	46716	42607	74	623	607	0	2424	2195	24	241	405	0	3.98299
68953	66298	73	27964	27685	69	22923	22620	55	395	348	0	1310	1220	11	-27	786	0	3.98702
84993	84600	75	42574	42457	72	46731	46664	71	493	548	0	2517	2735	23	130	824	0	3.98803
292545	145664	245	107378	53932	213	106414	51947	195	1186	711	0	6063	2880	45	44	385	0	3.98904
239180	182094	106	109668	84319	93	95639	73006	92	1186	940	0	5548	4191	38	1498	830	0	3.99106
88050	87950	84	33831	33763	71	39217	39716	71	300	439	0	2283	2148	22	605	514	0	3.99207
105419	107862	72	49842	49454	73	44386	43661	73	556	516	0	2514	2357	24	-263	510	0	3.99307
79680	79403	72	28834	28948	61	26161	25794	62	566	531	0	1465	1552	15	-156	279	0	3.99307
64102	63515	73	24343	24037	56	22941	22312	52	517	437	0	1223	1200	10	395	461	0	3.99408
122705	118705	79	39630	38167	75	55572	53896	77	647	640	0	2976	2772	27	817	581	0	3.99509
167198	143102	85	65602	56123	83	51767	44210	82	1076	670	0	3235	2901	28	1188	715	0	4.00013
117628	109513	78	42572	38174	76	54142	49341	77	972	779	0	3096	3007	26	594	741	0	4.00114
41201	41952	69	18589	18958	45	15808	16377	41	184	262	0	829	883	0	277	436	0	4.00921
60175	59417	78	26684	26998	66	24754	24652	68	396	236	0	1202	1438	13	-15	529	0	4.01022
125632	124553	75	54794	53105	76	76154	74160	77	928	1008	2	4329	4014	32	-81	509	0	4.01123
166347	153073	99	59876	55440	81	55376	51110	79	1130	1078	6	3767	3409	31	-112	248	0	4.01325
188611	159038	101	58464	49028	86	73324	61224	88	912	776	0	4374	3781	33	587	467	0	4.01325
37370	39722	52	14705	15305	40	15958	16291	40	345	243	0	834	870	0	548	804	0	4.01325
110006	108188	81	44008	43801	74	57666	55606	75	805	602	0	3305	3317	26	1422	2015	12	4.01627
66939	65969	73	27541	27574	67	28209	27848	68	248	230	0	1796	1588	18	346	484	0	4.01627
90706	92305	75	34707	34829	72	32762	32702	72	336	296	0	1676	1752	18	757	722	0	4.01627
67565	68299	66	28269	28011	70	19254	18815	46	220	240	0	1112	1156	9	408	1399	10	4.01829
139023	126943	81	39620	34648	79	61284	55385	79	692	656	0	3430	3129	28	-132	410	0	4.02535
130119	124022	95	61632	58116	77	50969	47837	78	557	551	0	2760	2800	25	207	1048	4	4.02838
110888	108628	85	37100	36865	73	37995	37090	73	382	491	0	2102	2094	20	514	357	0	4.03241
114181	112087	78	40197	38925	75	53474	51290	75	809	860	0	2983	2818	27	45	261	0	4.03644
122073	118427	77	55170	54003	76	71669	68011	77	1146	970	0	4254	4183	29	216	502	0	4.03644
197005	171847	87	64885	56232	85	79559	69492	85	1245	919	0	4556	3839	34	127	369	0	4.03745
75043	66172	90	36083	33162	90	27797	23857	90	382	275	0	1476	1161	11	26	224	0	4.03745
52622	54077	70	22387	22838	51	20763	21331	48	72	146	0	826	941	0	172	737	0	4.03947
105062	91359	80	48863	42230	78	41063	34644	76	451	487	0	2264	1689	24	-467	263	0	4.04048
33640	36558	48	16512	16472	46	12616	12327	42	137	232	0	622	685	0	544	765	0	4.04048
223736	176141	92	70278	53703	88	104413	82226	90	1215	1178	10	5719	4455	38	93	548	0	4.04149
116154	111677	80	31608	30896	74	57201	54634	76	898	937	0	2801	2766	24	1506	1313	20	4.04149
34912	35419	58	10382	10753	37	16437	16692	44	148	163	0	914	841	0	-155	526	0	4.0435
111525	104508	79	49739	45828	76	31943	29679	74	462	338	0	1937	1739	19	856	954	0	4.0435
111934	108546	79	39387	39155	74	57753	55805	75	656	768	0	3536	3365	28	555	726	0	4.04451
130033	126776	79	45955	44497	76	64699	62817	77	877	784	0	3483	3403	27	1139	1062	3	4.04653
109409	109997	77	34519	34286	72	64637	63232	75	695	742	0	3333	3219	27	338	574	0	4.05056
66348	70043	68	22758	23403	49	31074	31589	68	193	445	0	1610	1783	18	-467	55	0	4.05056
50968	53162	67	17425	17868	43	17594	17908	44	128	166	0	907	935	0	-208	314	0	4.05056
215485	163043	99	87765	66099	88	94718	71105	89	1325	1156	10	5569	4021	40	407	620	0	4.05359
108332	107453	81	31547	31496	72	69765	68506	75	683	666	0	3743	3665	29	99	551	0	4.0546
33491	33641	65	14325	14653	40	12326	12489	40	192	264	0	637	603	0	246	653	0	4.0546
33649	34224	66	14013	14285	41	11754	11805	38	205	186	0	627	631	0	29	351	0	4.05662
89800	91291	74	31522	31579	70	43365	42747	72	507	646	0	2211	2271	21	921	546	0	4.05964
74646	76319	71	31227	30761	69	27055	26411	69	430	267	0	1211	1280	11	-191	288	0	4.0667
44048	44896	61	24603	25157	55	16063	16283	44	361	334	0	1044	1094	6	293	554	0	4.06771
92784	90809	76	39265	39127	71	32845	32844	71	345	452	0	2071	2052	21	21	305	0	4.06973
121877	111339	89	47622	43859	78	64688	56873	78	763	636	0	3664	3196	30	858	915	0	4.07175
91335	84669	78	40183	36913	76	32948	30278	75	346	329	0	1784	1550	18	0	289	0	4.07275
52700	53570	68	12614	12839	39	18611	18781	46	480	410	0	1061	1020	3	-343	198	0	4.07477
42334	43682	66	16721	16971	43	13762	13767	41	448	365	0	808	914	0	-73	242	0	4.07477
108871	106218	76	49753	49036	75	66628	65328	77	610	532	0	3408	3320	27	1148	913	0	4.07578
137203	128278	82	53940	48693	80	53675	49264	79	879	832	0	2964	2708	24	808	920	0	4.07578
31863	33523	62	14509	14979	41	14489	15182	39	294	236	0	803	714	0	764	627	0	4.07578
140333	136785	78	58632	57021	78	79020	76051	79	1779	1442	16	5046	4704	32	1645	1120	6	4.07679
48787	50055	70	15974	16324	43	16639	16891	42	112	151	0	791	872	0	-380	113	0	4.07981
42550	43136	63	10534	10901	37	14676	15286	41	251	162	0	820	807	0	-75	273	0	4.08082
19427	22614	41	8927	9232	35	9683	9678	39	139	162	0	546	623	0	-367	148	0	4.08183
35617	38119	51	14941	15131	41	13440	13752	41	117	154	0	907	835	0	144	330	0	4.08284
104693	104482	75	66689	65823	75	49674	48610	74	718	727	0	2716	2778	24	1430	1080	7	4.08587
42288	43088	56	16083	16879	41	16220	16534	42	147	219	0	976	967	0	-523	106	0	4.08587
224600	173013	93	90755	67661	92	84853	64437	92	1116	834	0	5028	3960	37	1496	1499	16	4.09293
110613	106945	80	38856	38371	75	53867	52253	76	689	749	0	3086	3048	25	83	479	0	4.09293
80549	77805	85	35000	34555	71	30074	29192	71	489	296	0	1440	1524	14	-404	268	0	4.09494
29476	30217	53	15106	15458	43	9425	9417	36	141	199	0	538	521	0	662	935	0	4.09696
95669	95426	77	35866	35957	72	50431	49380	72	431	558	0	2688	2897	22	344	571	0	4.09696
24273	25985	58	7545	7698	34	9341	9872	35	-9	149	0	570	561	0	330	448	0	4.09797
40880	41362	56	14490	14807	40	16034	16245	42	177	295	0	1122	962	0	389	784	0	4.09797
35211	36025	65	17446	17557	46	14522	14568	42	176	310	0	809	696	0	-78	316	0	4.10301
51418	50726	76	13156	13281	39	20163	20914	46	237	234	0	1084	1131	8	99	522	0	4.10301
158152	137684	87	63960	55085	82	75695	66242	82	1009	992	0	4687	4167	34	1016	1301	7	4.10301
194647	159775	87	80966	66717	86	100796	81708	87	1516	1094	10	5505	4313	39	-25	591	0	4.10402
96123	99500	73	46973	47057	72	52630	51562	73	638	394	0	3104	3068	26	183	689	0	4.10402
131286	113332	85	47361	38682	78	44921	37485	78	611	580	0	2424	1851	25	469	986	0	4.10503
111073	109236	78	35572	34875	74	56357	55050	75	763	673	0	3094	3016	26	749	889	0	4.11007
30565	31956	51	9008	9296	35	10422	10698	38	46	116	0	611	629	0	843	1119	7	4.11209
34982	34766	70	14551	14859	41	16058	16322	43	336	265	0	787	881	0	922	700	0	4.11411
25886	27734	40	12479	12744	40	11346	11554	37	361	175	0	633	697	0	227	610	0	4.11612
31898	31583	66	14219	14651	39	12044	12278	39	83	119	0	710	791	0	291	452	0	4.12218
153800	128765	93	53915	45010	82	77463	64463	84	1046	830	0	4389	3643	34	492	649	0	4.12318
108673	107352	74	40388	39650	73	58860	58132	75	751	631	0	3393	3387	27	233	757	0	4.12318
139104	121479	89	65214	56314	81	50789	45103	79	1023	529	0	2713	2457	25	275	460	0	4.1252
34241	35215	62	14393	14875	40	13312	13507	41	253	251	0	710	745	0	402	921	0	4.12621
31509	33416	44	14906	14911	43	13062	13117	42	-4	171	0	707	848	0	1129	1271	8	4.12924
58514	60599	67	16037	16352	43	18942	19042	46	243	242	0	1225	1099	7	274	315	0	4.13024
37540	40228	65	18886	19253	46	16394	16625	45	79	124	0	758	940	0	-131	253	0	4.13226
24279	25706	48	9391	9607	37	9784	9726	37	93	123	0	493	556	0	-342	266	0	4.13327
93083	90882	81	30201	29882	72	34146	33621	73	329	404	0	2105	1999	21	506	1012	2	4.13327
53858	55649	69	22438	22599	50	20350	20198	48	295	350	0	1244	1175	10	731	676	0	4.13327
28952	30611	53	15177	15341	42	16044	16044	44	123	244	0	934	967	0	301	405	0	4.13932
46235	46772	69	17040	17260	45	19002	18663	48	221	265	0	1049	1089	7	364	599	0	4.13932
66192	67328	71	19328	19249	47	23439	23795	54	285	305	0	1440	1464	13	-648	64	0	4.14537
72185	72904	74	30951	30909	69	25855	25828	54	217	321	0	1653	1821	17	172	466	0	4.14638
113333	113417	76	35271	35274	73	66467	65440	75	858	747	0	3815	3623	30	506	891	0	4.14739
120804	116412	82	46520	45949	74	61031	59447	76	763	780	0	3456	3369	27	580	1109	6	4.14739
76764	77494	85	18820	18773	47	27251	26995	60	283	450	0	1532	1316	14	570	529	0	4.1484
31851	34264	49	13397	13751	40	12078	12734	38	153	183	0	743	699	0	-112	407	0	4.1484
36501	38867	63	20142	20452	48	12648	13014	39	415	275	0	580	689	0	437	393	0	4.14941
152854	149148	82	50966	48832	78	83969	79625	80	1147	953	0	4478	4121	30	840	930	0	4.14941
48970	49969	67	19465	19826	45	16724	16704	42	343	221	0	844	925	0	762	649	0	4.15042
131046	112525	98	59560	51707	81	39100	33808	79	425	487	0	2250	1797	21	-65	486	0	4.15243
142273	122145	100	56788	48186	100	62461	54123	86	867	656	0	3848	3484	29	934	554	0	4.15243
227773	177765	95	101526	80579	90	106987	83084	90	1287	1030	5	5680	4298	41	834	647	0	4.15546
63643	63436	84	32048	32574	69	23651	24244	53	377	394	0	1152	1070	6	-282	248	0	4.15748
31068	31731	70	16673	16279	48	16590	16261	50	69	197	0	963	1016	3	-242	375	0	4.15748
193715	161904	87	71201	59070	86	76036	62362	86	1232	824	0	3933	3193	32	344	1079	4	4.16353
157272	137151	86	62967	55164	83	53499	46727	81	757	624	0	3062	2685	29	1702	1419	11	4.16353
217763	174531	94	73840	60060	91	92621	75187	91	1291	1193	9	5096	4194	35	589	1050	3	4.16857
48617	49015	69	20105	20224	47	17264	17016	46	316	281	0	791	879	0	734	719	0	4.1716
24384	25056	44	13570	13702	41	11613	11661	39	102	142	0	647	592	0	314	889	0	4.17261
72855	74208	75	32426	32714	70	25499	25953	68	408	541	0	1447	1278	13	-429	212	0	4.17765
33305	33076	62	15214	15688	41	12079	12510	37	219	168	0	742	670	0	422	570	0	4.17866
124800	121687	80	46141	44309	75	70349	67070	76	1041	966	0	3901	3756	30	418	538	0	4.17866
156405	149610	87	62393	59049	78	66584	62277	79	967	648	0	3876	3727	29	282	343	0	4.18068
24693	26517	44	12189	12724	39	9845	10221	36	95	117	0	550	706	0	-67	682	0	4.18068
58626	58947	74	19264	19498	45	20854	20931	53	126	257	0	908	901	0	70	319	0	4.1837
43770	44192	68	18920	18985	46	17151	17252	44	251	294	0	800	848	0	-80	261	0	4.18471
120643	118062	89	55782	54840	75	73072	71014	76	511	766	0	4144	4333	29	1331	1039	7	4.18774
130974	124546	79	51341	48492	77	68277	63751	79	684	629	0	3705	3440	29	407	721	0	4.18774
43549	44529	66	19936	20094	49	15251	15366	42	147	287	0	983	930	0	210	491	0	4.18975
269139	185640	104	104099	72687	102	113920	79759	102	1538	978	0	6285	4454	44	-475	146	0	4.1948
31755	34914	40	13352	14192	38	11497	11663	39	183	233	0	646	674	0	-79	432	0	4.1948
143038	135860	86	58824	56527	78	68069	64849	79	872	782	0	4033	4078	29	37	597	0	4.19681
61033	62412	71	25806	25942	64	28168	28738	68	197	381	0	1259	1398	13	-646	0	0	4.19883
80658	82013	72	40152	40497	70	32275	32437	69	421	334	0	1683	1747	18	881	1182	6	4.20085
82958	84341	74	38740	38999	71	39007	38943	71	674	555	0	2147	2069	21	180	631	0	4.20085
166385	139567	91	62851	52692	83	75964	63121	84	1208	1188	11	4337	3697	33	-253	704	0	4.20286
79511	78463	73	30142	29344	72	29734	28545	73	344	297	0	1800	1823	18	876	929	0	4.20286
96093	95775	75	47127	47107	72	44050	43592	72	551	377	0	2785	2858	23	-87	424	0	4.20892
110427	110083	77	34734	34742	73	67762	65433	75	1080	991	0	3592	3573	28	535	696	0	4.20892
78822	73641	75	41287	37334	74	31633	27747	74	297	336	0	1725	1596	16	276	634	0	4.20892
134819	125034	80	49421	46064	77	66704	61123	78	588	597	0	3767	3579	29	183	917	0	4.20892
139217	133677	82	50239	48812	77	69345	66584	78	961	757	0	4128	4045	30	578	779	0	4.21194
35371	34550	68	8692	8925	35	12951	12828	40	279	269	0	696	864	0	341	556	0	4.21295
269151	192885	111	91083	66000	105	101663	74217	106	1364	1125	8	5487	4050	40	845	1074	5	4.21598
31835	32258	64	15086	15543	43	12541	12256	42	171	157	0	632	693	0	640	856	0	4.22505
74988	74224	73	29082	28555	70	28026	27158	65	350	342	0	1554	1492	15	542	654	0	4.22707
109467	108115	83	44418	43809	73	38539	37862	74	871	709	0	2457	2266	22	-174	524	0	4.22707
110600	105839	76	37361	33973	74	43010	38202	76	669	701	0	2396	2155	22	-639	131	0	4.22707
78089	80085	70	32757	32869	70	23957	23864	62	625	463	0	1342	1418	15	-167	487	0	4.22909
174794	158623	84	56784	51132	80	97656	86579	83	1275	1158	7	5393	4943	36	1159	1273	9	4.23615
159159	133083	85	60475	50273	82	60261	50551	82	626	577	0	3416	2813	30	528	502	0	4.23817
141286	124873	85	53128	47994	81	56455	49829	82	758	701	0	3127	2741	28	664	1512	10	4.25027
167792	148808	86	76172	68226	83	59884	53247	81	1064	720	0	2968	2669	27	512	677	0	4.25329
115605	115688	77	47349	46856	74	59952	59372	75	799	584	0	3452	3177	28	925	910	0	4.25329
28776	28602	69	12310	12510	39	10976	10984	40	263	208	0	401	531	0	780	1005	1	4.26338
101189	100649	75	39311	38910	73	51822	51762	74	737	642	0	3039	3053	26	951	943	0	4.26439
157990	150732	84	53053	50731	79	76898	73321	81	924	626	0	4313	4377	30	957	1251	8	4.26742
194345	160392	94	81407	66512	86	103849	85426	87	1459	1159	11	5683	4595	38	1398	1305	9	4.26742
40137	40241	79	18192	18751	43	14117	14432	42	-8	183	0	746	654	0	-14	167	0	4.26842
55598	55877	69	23024	23308	57	20255	20784	46	436	299	0	1082	1109	8	-4	528	0	4.27347
58103	58766	75	20316	20651	47	21464	21838	49	276	189	0	1057	1088	6	-185	347	0	4.27448
44691	44430	67	16471	16791	43	15025	15555	41	148	257	0	769	842	0	288	303	0	4.27548
116098	115771	78	42471	42393	74	51047	49540	75	471	367	0	2851	2760	25	87	410	0	4.27649
59337	62656	67	19643	20013	46	22134	22683	51	327	221	0	1324	1256	11	391	816	0	4.27649
58822	58916	70	28659	28175	67	20828	20153	50	122	201	0	1182	1112	9	168	311	0	4.27649
118316	118474	77	46105	45314	75	52399	50537	75	719	792	0	2863	2677	26	736	846	0	4.27649
140451	128055	82	54117	48512	80	68366	61464	81	686	551	0	4011	3528	31	-85	484	0	4.27649
74892	75926	72	21884	21977	48	28198	28645	62	530	366	0	1571	1492	15	263	529	0	4.2775
33721	33404	74	19564	19996	45	337	337	0	118	234	0	172	129	0	339	495	0	4.27851
120018	117436	78	38971	38236	74	59884	57188	76	512	604	0	3434	3471	26	565	442	0	4.27851
264940	203809	96	92326	70584	94	92686	73215	94	1380	1191	12	5450	4324	38	663	848	0	4.27851
111151	95665	96	45299	38879	96	39329	32091	96	554	571	0	2237	1974	20	62	586	0	4.27851
117405	111111	79	52828	48884	76	44413	39313	76	471	486	0	2458	2280	25	590	1125	3	4.27952
147545	125042	90	51767	45029	81	48880	40919	81	772	691	0	2704	2244	28	256	500	0	4.27952
127664	124800	77	55531	53926	75	60674	58912	76	951	795	0	3677	3617	28	975	607	0	4.27952
32071	31647	65	13748	14049	41	11390	11801	37	-3	158	0	602	639	0	-115	152	0	4.28053
47931	48777	71	23149	23821	53	17585	17986	44	148	197	0	959	1066	5	-310	109	0	4.28355
172188	143033	96	77260	64942	85	63404	52662	84	1059	756	0	3738	3041	31	-241	208	0	4.28658
129038	119478	78	48262	43623	78	51407	45345	77	904	744	0	2871	2510	26	282	455	0	4.28658
230026	183121	93	99594	81444	91	86946	69901	91	1146	958	0	4994	3851	37	716	678	0	4.29061
30275	31747	48	13786	14255	40	14397	14429	41	36	217	0	892	936	0	222	309	0	4.29162
47379	51153	65	16783	17133	42	17158	17164	44	265	241	0	885	824	0	356	722	0	4.29162
148360	135914	82	57422	51426	80	69028	61696	81	902	890	0	3790	3580	31	933	1080	4	4.29263
44638	44405	66	14126	14420	41	18260	18131	46	166	87	0	998	917	0	266	805	0	4.29666
117986	114845	77	37731	37130	75	63930	61897	76	841	951	0	3704	3689	29	969	1419	8	4.29868
191365	160385	88	55613	45709	84	83583	70181	84	1064	1107	7	4412	3793	34	802	834	0	4.29868
44357	43961	79	16641	16828	43	16363	16623	43	137	273	0	901	886	0	-323	132	0	4.29969
186461	146213	89	72637	57105	86	62766	50639	86	1015	683	0	3562	2849	32	-361	122	0	4.3007
83385	83226	72	32975	32969	71	28811	28944	68	389	490	0	1751	1732	17	-189	488	0	4.30272
30590	34489	44	13585	14139	40	9885	9996	38	111	204	0	436	518	0	50	295	0	4.30272
103562	103663	77	46110	45619	73	50013	49771	73	638	711	0	2739	2691	24	1008	930	0	4.30372
161354	139875	86	63959	54268	83	72945	63834	81	1301	950	0	3991	3437	33	437	632	0	4.30473
111307	95944	82	53518	45943	80	38190	33882	78	690	509	0	2237	1825	23	235	1035	3	4.30978
36449	36014	66	15583	15110	48	14518	14875	43	168	157	0	919	804	0	-641	356	0	4.31179
43867	44750	68	20825	21381	48	16232	16564	42	159	106	0	840	863	0	-234	566	0	4.31583
44887	45499	68	18015	18238	45	19369	19738	45	355	244	0	1242	1333	11	-146	320	0	4.31885
62066	61426	72	26379	26678	64	25794	24990	70	435	350	0	1443	1407	13	463	709	0	4.31885
47667	49519	56	20062	20388	48	16726	16277	45	255	205	0	1027	977	0	72	614	0	4.32289
134301	133159	77	38029	36720	74	62423	59425	76	1204	784	0	3567	3412	29	591	1085	5	4.3239
41557	41534	67	18267	18858	44	12925	12997	41	255	170	0	822	844	0	505	634	0	4.3239
94350	92559	75	32276	31597	73	31623	30032	72	357	322	0	1801	1699	17	1053	913	0	4.32793
115693	112017	80	42726	41564	74	54535	52086	75	479	473	0	3188	2934	27	1000	1108	5	4.32793
94188	95486	74	36973	37093	71	35042	35349	71	320	422	0	2041	2126	20	496	939	0	4.32793
110131	110511	75	26818	27165	58	52004	51512	74	295	501	0	3004	2897	26	535	928	0	4.32793
69334	69159	75	26755	26692	65	23861	23656	52	393	237	0	1345	1417	14	-289	65	0	4.33096
170645	148433	84	63856	54577	84	63998	55891	84	1013	879	0	3793	3346	30	262	410	0	4.33499
38411	40261	64	14017	14519	39	17252	17481	43	339	214	0	863	953	0	307	492	0	4.33499
55671	55522	72	20499	20668	48	21260	21268	51	350	159	0	1250	1268	10	-447	281	0	4.33802
115636	117615	75	25188	24835	55	78211	75872	75	827	966	0	4459	4327	30	1145	1190	10	4.34104
162145	146509	87	63266	57536	82	74090	65588	82	880	799	0	4409	4030	32	-72	558	0	4.34104
81462	83843	68	30628	31357	63	31331	31200	70	680	632	0	1732	1798	18	161	527	0	4.34104
31954	32081	69	12361	12721	38	11953	11596	41	77	178	0	575	575	0	-304	339	0	4.34205
125940	124517	83	37686	37282	73	79531	78367	76	1209	1230	10	4619	4792	29	1298	1702	13	4.34306
39736	41267	70	11523	12237	37	15145	15177	42	492	224	0	862	933	0	2	359	0	4.34407
108151	107369	76	45416	44689	74	55867	54120	74	714	692	0	3229	3108	27	981	1023	3	4.3471
112377	110656	78	53010	52118	75	51217	49609	75	876	777	0	2812	2734	24	2318	1646	21	4.3471
98169	97495	77	38029	37972	72	49217	48725	73	591	623	0	2816	2635	25	2	380	0	4.3471
69571	69679	71	11891	11874	39	25486	25955	58	379	309	0	1527	1361	13	-81	411	0	4.34911
131740	128020	79	61492	60191	77	44788	42707	76	752	634	0	2638	2414	24	-597	88	0	4.35315
125416	120634	90	50375	48892	75	43025	40726	74	798	731	0	2319	2369	22	390	540	0	4.35516
109284	110400	74	40365	40030	74	48006	45817	75	787	795	0	2907	2650	25	854	849	0	4.35516
48981	49864	68	15797	16284	42	17590	18062	45	119	189	0	1029	1034	4	-112	441	0	4.35718
117896	114332	75	45634	44173	75	44262	43159	74	551	457	0	2558	2452	23	186	493	0	4.35718
207189	144061	96	71476	50568	91	81435	58105	92	1035	786	0	4913	3437	38	1266	1336	9	4.35819
201005	161640	88	81431	64971	86	104766	82877	87	1396	969	0	5784	4612	38	1762	1477	14	4.36122
35201	35626	65	16931	17287	45	13973	14079	41	217	254	0	647	660	0	119	406	0	4.36828
32550	36564	49	16302	16811	44	13748	14276	39	259	214	0	686	741	0	-261	274	0	4.36828
128601	126207	81	56915	56028	77	68602	65607	77	870	972	0	4012	3682	31	568	786	0	4.36828
87164	85734	85	34980	34506	71	33389	32434	72	464	436	0	1875	1805	19	-190	361	0	4.36828
131424	112752	83	56816	49138	80	42020	34922	79	589	448	0	2240	1859	23	530	576	0	4.37332
40917	41446	66	18343	17805	52	16419	15357	46	20	136	0	863	799	0	115	404	0	4.37332
82861	83065	73	29891	30553	69	31954	31584	71	220	239	0	1622	1661	17	-431	27	0	4.37634
205154	165185	88	76252	61539	86	85231	65858	87	1072	864	0	4918	3980	36	676	885	0	4.37836
49585	48542	76	16084	16415	42	18103	18445	45	293	228	0	912	914	0	399	921	0	4.38139
54573	55256	74	19361	19580	47	19175	19600	44	282	285	0	1196	1102	8	821	517	0	4.3834
127574	124127	81	51571	49793	76	51766	50409	76	691	554	0	2783	2562	25	-112	386	0	4.3834
38621	39052	66	13581	13857	41	13565	13697	40	220	229	0	1042	1059	5	475	1318	8	4.38441
31457	31025	64	12020	12194	38	11661	11756	38	113	123	0	443	549	0	109	509	0	4.38542
45882	47138	65	19251	19629	47	17882	18299	48	170	164	0	976	1167	9	-230	184	0	4.39248
35639	36973	67	12800	13040	39	14994	14716	44	183	200	0	833	793	0	520	958	0	4.40055
37389	36257	67	16510	16867	43	14970	15280	42	162	222	0	747	701	0	-383	74	0	4.40257
44160	45358	68	20968	21609	49	19503	19423	52	175	328	0	1140	1052	5	143	471	0	4.40358
28861	30300	59	14538	14684	41	13501	13846	41	239	273	0	873	798	0	80	316	0	4.40459
159687	139723	89	67348	60429	83	59372	51717	82	1021	843	0	3285	2804	30	823	639	0	4.40459
151932	145208	87	59430	55589	79	66181	60899	81	1232	792	0	3742	3442	28	842	834	0	4.40459
120161	118850	75	50730	49847	75	56927	55574	75	878	778	0	3341	3367	27	558	855	0	4.40559
157520	138149	87	71669	63815	81	92859	84102	82	1446	1075	7	5061	4645	34	365	833	0	4.40963
157505	134362	86	66959	58569	82	88830	78449	84	1396	1311	12	4913	4492	34	1595	2265	17	4.41366
42760	42822	61	19154	19369	45	17550	17170	45	174	270	0	757	943	0	-490	99	0	4.41568
113847	110616	85	58086	57177	75	73775	72264	75	989	1025	3	4048	3926	29	543	1115	5	4.41669
40103	39817	67	17196	17640	43	16196	16434	42	333	294	0	822	953	0	18	358	0	4.41669
42082	43576	68	15243	15710	41	15339	15833	42	63	148	0	820	730	0	-17	584	0	4.41971
29873	32628	45	18689	19349	45	12558	12398	41	384	248	0	696	786	0	-134	263	0	4.42072
262222	194913	96	107590	79769	95	121358	89528	96	1579	1076	15	7320	5396	44	1189	1260	18	4.42274
118583	118179	76	28994	28753	73	55015	53765	75	672	853	0	3184	3036	27	146	584	0	4.42274
26317	25472	65	11863	12269	40	13563	13718	40	275	236	0	831	790	0	-51	381	0	4.42476
33538	34846	54	10265	9984	37	14610	14594	43	123	158	0	849	771	0	83	458	0	4.42577
254711	184695	107	94837	68222	92	118688	84296	92	1514	1194	12	6656	4788	44	1540	1204	11	4.42677
97271	97052	74	36410	36573	72	54603	54132	74	504	647	0	3053	2954	25	-82	227	0	4.42677
57210	58261	73	24961	25648	53	20585	21062	47	391	438	0	1460	1392	14	22	494	0	4.42778
181797	149531	87	67607	55723	86	88794	70343	86	1287	1010	3	5286	4258	38	604	1088	5	4.43283
24069	26766	39	9329	9763	36	10887	10773	38	234	236	0	812	680	0	-217	159	0	4.43484
130575	125714	88	49579	48386	76	71009	68177	78	868	903	0	3582	3532	28	386	627	0	4.43989
79038	71327	84	30832	28222	72	28098	25780	72	192	169	0	1578	1319	14	-410	207	0	4.4409
28591	28322	72	12171	12588	38	11884	12135	40	52	120	0	664	714	0	344	488	0	4.4419
147964	135501	83	48416	44241	79	80060	73771	80	867	834	0	4665	4209	32	-55	709	0	4.4419
127299	122967	78	51752	50168	77	59108	56555	77	938	934	0	3514	3496	27	1111	766	0	4.44392
38702	38292	64	13597	14021	40	12916	13328	39	181	256	0	737	726	0	-215	287	0	4.44493
202718	165565	88	80970	65760	86	114429	93393	87	1415	1136	9	6263	5281	38	1439	1184	8	4.44896
133630	118546	80	54336	47583	80	51610	43182	79	707	465	0	3019	2466	29	677	723	0	4.45602
127474	124868	76	48683	46740	77	55081	53141	76	859	877	0	3208	3038	26	-291	173	0	4.45703
111395	110016	77	47623	46505	74	44130	43342	74	383	540	0	2673	2386	25	190	573	0	4.45703
39090	42296	48	18684	19309	43	14947	15425	43	285	222	0	868	839	0	-104	400	0	4.45703
46036	48744	60	19671	20251	46	19854	20245	49	209	376	0	1136	1173	8	728	539	0	4.45703
44435	43300	78	15088	15264	42	16526	16372	44	357	254	0	917	910	0	172	587	0	4.45905
58974	58317	77	22224	22476	52	22568	22311	50	428	214	0	1438	1353	14	-62	546	0	4.45905
36654	36558	68	15795	16251	42	17280	18130	47	346	248	0	909	928	0	-33	230	0	4.46006
32942	31408	67	9607	9980	36	9458	9664	36	-1	154	0	559	493	0	178	165	0	4.46006
42417	42411	69	17328	17470	45	14333	14703	40	209	170	0	752	730	0	207	563	0	4.46208
85432	87595	71	34033	33981	70	40233	39890	70	692	556	0	2296	2402	22	448	711	0	4.46208
103206	101170	76	39516	38897	74	38450	38421	73	632	634	0	2194	2228	22	772	1026	2	4.46208
157967	144940	88	58443	53770	81	60528	54246	81	1094	739	0	3189	2819	28	622	679	0	4.4651
232644	180932	93	92469	72550	91	102506	78175	92	1567	1039	7	5528	4229	39	149	512	0	4.46611
150288	129810	87	63690	54615	82	47169	41346	80	718	600	0	2555	2301	24	13	443	0	4.46813
101878	101767	75	47181	47066	73	36098	35909	72	578	539	0	2019	2136	20	-7	421	0	4.47216
237266	196721	110	92898	78061	91	114549	93008	92	1643	1283	14	6262	5267	40	418	589	0	4.47418
122301	118109	77	50881	48913	75	41243	39268	74	567	555	0	2439	2442	22	361	759	0	4.47721
107534	106833	75	47202	45621	75	56172	53626	76	548	587	0	3114	3217	25	-78	648	0	4.47721
255214	179343	105	109052	78781	102	113369	79755	102	1670	1233	14	6701	4648	43	1449	1069	4	4.47821
37956	38806	56	15467	15730	41	14799	14968	42	106	115	0	774	812	0	750	996	0	4.48124
204855	161104	93	75580	60288	87	96735	74126	88	940	886	0	5669	4388	40	861	1289	9	4.48124
58683	57173	72	30002	29192	69	19551	18950	48	365	243	0	1235	1225	11	-215	450	0	4.48225
193441	152591	90	82914	67426	86	65148	49368	86	1051	853	0	3888	3040	33	1258	1074	8	4.48527
117727	107088	79	53096	48798	77	46376	41882	77	452	561	0	2501	2373	22	460	758	0	4.48527
323521	231690	119	152952	114268	116	161381	116906	116	2497	1812	25	8850	6478	46	1086	1395	9	4.4883
125683	112449	87	57712	51753	78	43305	38310	79	598	691	0	2425	2268	23	59	436	0	4.4883
25950	27812	41	16036	16417	44	9539	9867	36	233	211	0	561	682	0	-517	46	0	4.49032
46270	46019	70	16765	16862	44	17175	17814	43	92	254	0	992	1114	8	-354	144	0	4.49032
30544	29715	64	12731	13044	39	9134	9432	35	167	198	0	384	456	0	-71	281	0	4.49133
26158	26949	53	11001	11120	38	9367	9256	37	-5	86	0	409	430	0	679	744	0	4.49637
129768	127311	78	56012	54117	77	59220	57554	77	585	840	0	3424	3074	29	718	705	0	4.49637
326104	203492	179	141754	86444	160	119060	70928	153	1906	1204	13	6632	4131	42	1079	939	0	4.50141
202588	167618	95	70697	58867	88	72266	58737	88	950	801	0	4159	3427	32	346	387	0	4.50645
221494	175491	91	77063	59974	87	125133	98802	89	1539	1105	12	7264	5844	42	1200	1403	9	4.50645
150223	131433	81	69075	60254	81	84127	75338	82	1083	1049	7	4811	4265	33	77	399	0	4.50746
47635	48674	70	21225	21295	52	18026	18397	45	395	362	0	965	1022	4	989	888	0	4.50948
27594	27579	58	8510	8782	35	10416	10921	37	163	159	0	396	513	0	129	284	0	4.5115
91441	90185	78	36280	35290	72	29572	27823	73	586	571	0	1580	1518	15	295	753	0	4.51251
34576	35582	60	15531	15908	42	16320	16105	43	201	265	0	807	833	0	377	416	0	4.51654
40002	42230	52	18210	18308	46	15783	15203	45	212	206	0	795	828	0	242	417	0	4.52058
43414	43065	80	19194	19814	46	16540	16397	43	231	255	0	832	960	0	18	287	0	4.52158
44540	46716	56	20184	20513	46	19756	19850	57	96	169	0	1211	1115	9	-307	175	0	4.52259
281569	200675	102	120716	91579	99	130467	93823	100	1824	1465	18	7239	5223	45	1590	948	0	4.52461
71722	71832	72	32719	31677	71	28518	26992	72	510	487	0	1788	1691	18	215	1274	7	4.52864
34109	34566	74	12380	12747	40	12357	12329	39	123	127	0	733	697	0	-49	277	0	4.52864
116014	106296	92	49741	45782	77	58055	53038	78	876	933	0	3482	3486	27	861	903	0	4.52965
70537	66548	74	34091	31448	74	28727	26349	74	393	242	0	1551	1435	15	354	407	0	4.52965
81517	82952	72	43487	44127	71	31745	31969	70	453	493	0	1690	1675	17	-353	114	0	4.53268
28786	32296	49	15491	16147	41	12822	12942	39	111	126	0	667	749	0	-210	249	0	4.53268
36451	36808	63	17816	18307	46	13203	12947	41	212	299	0	803	700	0	128	291	0	4.5347
75485	76456	72	31735	31967	70	32041	32185	70	573	620	0	1630	1675	17	495	929	0	4.5357
112514	110773	79	48054	47534	74	38029	37712	73	772	914	0	2165	2073	22	82	285	0	4.53671
263369	198618	100	94687	71257	97	114700	86630	98	1708	1334	16	6724	5188	41	705	1101	5	4.53772
106307	106040	75	42690	42359	72	66960	66486	74	552	561	0	3365	3353	28	1298	1352	11	4.54075
204440	164452	104	66782	54359	85	90892	73576	87	1412	1025	4	5190	4048	37	1871	896	0	4.54377
86684	85259	75	35288	34791	71	26089	25258	63	596	427	0	1434	1477	15	530	701	0	4.54377
20424	20600	56	12040	12352	39	8272	8548	36	129	119	0	417	354	0	176	638	0	4.54478
30899	30997	65	7842	8030	34	11925	12021	39	222	165	0	699	704	0	531	584	0	4.54478
63107	61221	73	25082	24332	60	22878	22331	54	249	149	0	1241	1223	12	-137	576	0	4.54579
91019	89780	74	30726	30609	72	35470	34538	73	585	572	0	1884	1840	19	1263	789	0	4.54983
94825	84892	76	33861	29754	75	32453	28558	75	393	203	0	1675	1525	17	-387	205	0	4.54983
44600	46701	53	16443	16835	42	15798	15820	42	90	172	0	838	844	0	298	569	0	4.54983
54389	55251	69	18422	18819	46	18634	18455	48	212	236	0	1121	1148	9	-72	313	0	4.54983
38486	38375	72	19054	19510	45	13894	14108	40	207	243	0	653	703	0	-572	117	0	4.55285
70655	71221	71	26522	27099	69	26269	26252	64	357	426	0	1474	1512	14	-148	476	0	4.55689
69916	63973	75	38718	35085	72	27023	23620	66	697	457	0	1723	1415	16	490	801	0	4.55689
32158	35100	46	13292	13842	39	14920	15283	43	215	159	0	798	866	0	641	774	0	4.55689
37849	36872	67	16739	16837	44	15530	15642	43	307	309	0	813	832	0	11	247	0	4.55991
27119	27315	56	12495	12571	40	12477	12776	39	9	122	0	708	698	0	1025	608	0	4.56395
42623	44826	53	15873	16182	42	17128	17820	42	28	218	0	805	857	0	626	346	0	4.56798
124394	124381	75	40076	39898	74	71770	70647	76	975	784	0	4061	4322	28	22	321	0	4.56899
93596	93709	75	38004	37868	72	31125	30467	72	382	371	0	1718	1625	17	-259	426	0	4.57302
44991	48024	65	21220	21456	51	17092	17357	42	90	218	0	880	886	0	276	663	0	4.57302
108636	105096	92	40081	38863	74	39999	37199	75	416	426	0	2088	1980	21	-178	397	0	4.57807
118209	116390	82	45799	45466	74	65655	64299	75	1102	744	0	3520	3449	28	492	598	0	4.57907
132598	120806	86	55075	50257	79	55259	49750	80	998	729	0	3322	2984	28	502	1142	7	4.57907
99676	100221	76	42891	42851	73	47633	46133	74	727	599	0	2651	2606	23	873	671	0	4.57907
111324	110081	74	42520	42073	73	48276	46968	74	638	711	0	2550	2604	24	1217	1336	10	4.58008
31310	30034	66	25145	25414	54	704	703	0	220	160	0	79	86	0	-398	163	0	4.58109
136821	124663	90	51165	45592	79	67979	62765	80	926	949	0	4366	3812	33	1259	998	0	4.58311
138060	123260	82	48800	42763	78	50630	44740	79	701	545	0	2720	2538	25	590	463	0	4.58412
51740	54579	69	17363	17775	43	19606	19944	47	145	138	0	1292	1294	12	55	675	0	4.58412
24229	26700	43	9334	10040	35	11150	11377	38	25	150	0	495	703	0	-147	195	0	4.58412
50708	50218	70	14806	15271	40	19620	19844	46	193	371	0	977	986	0	72	298	0	4.58412
41306	42129	73	21729	22253	48	12992	13504	38	51	219	0	815	816	0	246	499	0	4.58613
118224	115441	77	51727	50731	75	66919	65494	76	808	661	0	4040	3737	29	1178	1159	9	4.58714
65023	68554	66	21154	21399	49	21330	21268	49	193	278	0	1089	1029	5	590	680	0	4.58714
74863	74021	72	29191	28574	70	29749	28779	70	363	284	0	1655	1663	18	-427	100	0	4.59017
69108	69287	71	24296	24748	56	24320	24040	51	396	299	0	1491	1545	14	1035	619	0	4.59017
43508	42811	71	18604	19019	44	14638	14962	42	292	224	0	762	892	0	302	731	0	4.59219
28869	28519	77	11550	11801	38	10985	10666	39	141	131	0	614	629	0	64	419	0	4.59319
56655	57841	76	21554	21709	49	21182	20852	50	201	244	0	1116	1209	10	156	310	0	4.59319
188670	151971	88	68168	54228	86	99768	80869	87	964	915	0	5602	4468	37	443	1001	1	4.5942
44355	46732	66	15635	16400	42	17721	18456	44	307	358	0	821	853	0	-106	361	0	4.5942
31436	29277	65	14991	15429	41	14753	15092	41	100	119	0	831	808	0	315	555	0	4.59521
30717	31116	65	11853	12036	39	12026	11935	38	-123	107	0	643	663	0	485	591	0	4.59622
46112	46568	68	17514	18254	43	18147	18782	43	100	150	0	798	1008	2	408	271	0	4.59824
106856	106421	77	48273	47288	74	61059	59731	75	419	605	0	3266	3218	26	408	734	0	4.60026
148600	144315	78	42203	41407	76	48444	45683	77	787	883	0	2843	2656	26	-122	311	0	4.60126
96562	97000	73	40325	40455	72	46420	46078	73	452	447	0	2713	2588	26	589	827	0	4.60126
36369	37891	63	14861	15083	42	14745	15244	41	-1	69	0	789	672	0	306	599	0	4.60732
52559	53449	67	21313	21823	51	19274	19380	50	-21	207	0	999	890	0	-227	469	0	4.60832
22621	24965	41	10032	10187	37	9036	9208	36	70	196	0	563	631	0	-263	160	0	4.61034
62860	63443	73	28061	28166	69	23822	23743	64	443	411	0	1373	1333	13	379	514	0	4.61135
66574	68008	67	21968	22285	50	24430	24163	62	242	262	0	1330	1256	13	580	681	0	4.61639
113915	113564	75	41817	40684	74	53653	52416	75	543	599	0	2704	2646	24	-35	288	0	4.61841
31129	31332	67	13724	14096	40	11418	11930	38	192	144	0	528	642	0	258	761	0	4.62244
198741	161418	90	68879	56130	87	102624	84806	87	1131	867	0	5694	4886	38	363	933	0	4.62244
129886	123350	86	55331	51417	78	72646	68080	78	905	871	0	4022	3916	29	789	1118	5	4.62547
23334	24346	48	13176	13469	40	9524	9714	36	45	214	0	641	641	0	366	389	0	4.6285
20350	20885	46	11471	11811	38	6923	6977	34	49	189	0	365	415	0	-585	0	0	4.63152
125609	111443	83	52004	45583	79	61006	53686	80	1161	840	0	3382	3015	29	318	452	0	4.63354
268201	149922	128	116376	61672	128	103507	56691	128	1341	642	0	5749	2991	54	392	547	0	4.63354
91212	90981	79	37942	38006	72	37981	37790	71	305	497	0	2273	2190	21	455	557	0	4.63657
21198	20938	59	9719	10159	37	8748	8979	36	145	186	0	609	471	0	-15	354	0	4.63959
61909	62215	74	22419	22714	50	24003	24303	57	436	338	0	1375	1324	12	-258	225	0	4.63959
259934	207090	94	83130	64270	93	124825	98909	94	1901	1456	16	7280	5878	41	430	994	0	4.64161
100783	101505	75	34580	34425	72	32924	32047	72	444	452	0	1767	1882	18	184	517	0	4.64161
42376	44054	58	17921	18417	43	19646	19858	45	375	262	0	1191	1124	10	259	897	0	4.64161
45535	47556	66	19616	20212	44	16395	17085	43	75	215	0	913	909	0	-121	367	0	4.64262
27095	26266	59	12866	13375	39	11094	11414	38	314	187	0	630	649	0	-359	354	0	4.64262
131045	127514	77	52942	51206	76	50654	48604	76	750	803	0	2797	2675	25	1413	981	0	4.64665
44388	41185	76	22302	21315	69	17522	16469	60	396	373	0	992	870	0	-140	121	0	4.64665
113423	108628	77	49798	46013	76	43425	40049	76	720	738	0	2339	2239	23	-88	520	0	4.64665
78075	77637	73	32137	32135	69	25370	25629	58	336	342	0	1249	1311	12	1	515	0	4.64867
133178	130020	79	54805	52861	77	67745	65774	78	1133	1075	5	3898	3675	30	198	496	0	4.64968
35075	34739	69	16830	16787	44	14449	14665	44	207	163	0	802	852	0	-330	173	0	4.65169
109531	105973	81	37384	36812	74	35656	34070	73	614	522	0	2217	2080	21	385	616	0	4.65371
61188	58971	81	26735	25495	63	21495	20304	51	11	242	0	1087	1147	9	-248	170	0	4.65472
97355	96312	75	40940	40479	73	48698	47539	74	626	508	0	2753	2485	26	-268	299	0	4.65674
65300	67413	75	24003	24458	55	26096	26154	58	496	467	0	1352	1314	14	224	956	0	4.65674
134308	130010	79	43886	42653	74	68789	66762	76	843	898	0	3624	3443	28	361	619	0	4.65775
171127	142721	89	68933	57591	86	80269	66629	87	970	870	0	4562	3971	34	1249	1557	11	4.65775
49570	51268	68	19863	20166	47	22240	21583	59	300	326	0	1086	1057	5	-311	211	0	4.65875
217731	177728	102	77098	63284	88	113938	98683	88	1371	1229	11	6038	5357	38	625	693	0	4.66077
35246	36119	53	16245	16567	42	14082	13948	43	115	200	0	985	948	0	239	394	0	4.66077
36437	36715	65	16104	16703	42	16867	17085	44	378	259	0	1040	1042	5	695	1004	1	4.66077
104374	98951	79	44462	41573	74	31589	29482	73	545	445	0	1713	1491	17	16	383	0	4.66077
113321	113780	77	35193	34929	73	66495	64897	74	834	719	0	3625	3629	28	795	547	0	4.66077
197431	158565	91	76788	61583	90	67743	54944	89	1164	908	0	3750	2970	34	585	804	0	4.66279
38905	39565	60	15337	15792	41	14502	14848	42	413	246	0	750	832	0	-9	360	0	4.66581
127630	116568	82	59129	53217	80	54117	48864	80	624	454	0	2841	2556	25	750	923	0	4.66581
90867	92723	73	36490	36731	72	37107	36707	72	390	476	0	2105	2117	20	-217	323	0	4.66682
96433	96561	75	31476	31427	72	38772	38571	72	834	595	0	2259	2034	22	125	459	0	4.66884
204385	181065	86	82785	73261	84	87330	77934	84	1515	1341	13	5007	4364	35	969	846	0	4.67187
100905	89512	80	48868	42797	77	35741	31381	76	418	320	0	1881	1750	21	1194	837	0	4.67388
30255	30273	60	11358	11570	38	11850	12112	39	264	282	0	687	692	0	251	451	0	4.6759
130446	128075	78	38603	37368	75	69024	65854	77	757	718	0	3707	3591	30	2193	930	0	4.6759
60051	59155	71	29359	28101	71	19031	18331	46	404	400	0	994	931	0	-383	25	0	4.67893
20866	23955	44	14128	14373	40	9043	9289	36	103	134	0	619	745	0	-167	333	0	4.67994
222379	192120	98	90241	76343	91	81073	70226	91	1491	1237	12	4596	3989	34	671	1065	5	4.68094
100182	101603	74	38922	38592	73	50741	50188	73	837	683	0	2749	2641	25	123	312	0	4.68094
205922	165758	94	79288	63293	86	86324	69701	86	1206	727	0	4757	3616	37	1246	1497	9	4.68296
29886	29841	65	7013	7024	34	230	227	0	56	117	0	71	83	0	-464	59	0	4.68397
140099	130375	89	52999	48527	79	57795	52784	79	808	802	0	3274	3157	28	1115	897	0	4.68498
246893	140775	181	103094	54243	178	114043	70499	169	1826	842	0	6498	3850	41	536	1248	7	4.68498
29180	28291	70	8799	9114	35	12014	12772	37	214	229	0	682	819	0	172	488	0	4.68599
48059	48932	77	16961	17341	43	17157	17876	41	161	285	0	916	1042	5	210	589	0	4.687
33360	36005	43	14231	14393	41	12513	12768	39	67	189	0	861	683	0	-149	540	0	4.688
140107	126323	81	51781	46389	79	64285	58797	80	814	725	0	3503	3210	29	982	1263	5	4.688
92348	90222	80	36806	36639	71	46185	46005	71	586	467	0	2785	2806	24	162	303	0	4.68901
180167	158509	98	51235	44079	82	66677	59346	83	1148	827	0	3619	3152	30	409	411	0	4.69103
113741	111380	77	54457	53735	74	58066	57108	75	612	689	0	3187	3107	26	1129	757	0	4.69103
46414	48871	58	21227	21926	46	19532	20015	44	160	166	0	1167	1072	7	448	444	0	4.69103
31639	32619	54	12812	13210	39	12396	12991	39	194	165	0	587	592	0	755	576	0	4.69204
48544	47894	75	16833	16988	44	18455	18583	48	361	365	0	1203	1167	9	570	367	0	4.69204
113840	101665	81	47333	40656	79	46505	40808	79	570	596	0	2624	2305	24	-288	272	0	4.69305
108509	108677	75	26255	26666	56	58031	57839	74	616	635	0	3696	3672	28	315	728	0	4.69305
98618	99815	73	36906	36857	71	50424	50079	72	547	593	0	2922	2819	25	1019	682	0	4.69809
94514	84691	80	43109	37137	78	33547	28561	78	778	466	0	1851	1550	19	604	779	0	4.70414
136602	123599	79	56768	50144	79	64865	55897	80	1083	978	0	3824	3578	31	553	455	0	4.70515
122732	120187	76	48845	47067	76	61909	60100	77	733	904	0	3139	3076	26	623	849	0	4.70717
126150	118023	78	51590	47046	77	60054	55424	77	643	664	0	3196	2919	29	756	848	0	4.71423
140688	127732	80	58633	54078	80	82103	74385	81	914	851	0	4583	4147	33	451	518	0	4.71725
117265	115611	83	42745	42017	74	49364	48334	75	521	500	0	2624	2550	22	96	993	0	4.72331
45247	47235	55	20207	20590	47	21465	21592	55	476	391	0	1116	1020	3	235	505	0	4.72734
193799	158432	88	77062	63125	86	100820	81678	88	1315	1070	8	5164	4218	36	1137	1371	9	4.72936
137471	116461	81	55021	46300	80	46782	37996	80	795	590	0	2762	2395	27	245	361	0	4.73037
31226	30391	66	12860	12988	40	7939	8268	33	282	222	0	552	685	0	468	725	0	4.73238
61500	63303	63	25747	26055	58	21048	21176	49	386	350	0	1372	1345	12	933	1267	8	4.7344
123485	120326	83	52369	51484	76	64812	62329	77	992	753	0	3453	3532	27	-86	543	0	4.74146
63344	64305	67	26755	27024	67	23764	23506	56	448	372	0	1380	1326	12	479	485	0	4.74751
37999	38311	69	17689	17963	45	13277	13611	39	268	222	0	878	791	0	288	363	0	4.74751
40632	40570	71	15031	15308	40	14107	13966	42	237	246	0	867	979	0	-189	410	0	4.74751
109267	108321	76	58712	57903	75	71030	69688	75	852	852	0	3833	3610	29	348	830	0	4.74852
65877	65924	72	20171	20357	48	27636	27842	69	218	437	0	1266	1262	11	383	358	0	4.74953
203023	166306	94	51504	41174	87	107477	87337	87	1114	896	0	6070	5045	39	433	929	0	4.75558
26095	28257	48	9549	10016	36	10291	10562	38	262	230	0	677	560	0	-38	148	0	4.75659
43892	43164	76	18376	18742	45	16652	17186	43	365	400	0	1039	1123	7	-15	428	0	4.7576
29698	29752	59	14154	14519	41	11512	11353	40	56	202	0	679	684	0	532	579	0	4.75861
59560	59176	71	23474	23762	59	19572	19284	47	151	119	0	1155	1180	10	-374	163	0	4.76062
52460	54314	59	19478	19930	45	19770	20279	46	132	187	0	1172	1213	9	177	389	0	4.76062
108366	108423	77	63232	62712	74	43165	43014	73	784	655	0	2226	2216	21	438	604	0	4.76062
59198	59294	69	24195	24543	56	22567	23023	52	403	298	0	1076	1169	10	98	388	0	4.76163
90646	89260	80	29723	28863	71	33019	32301	71	169	323	0	1829	1791	18	143	358	0	4.76365
81127	81353	75	34760	34501	71	41286	40901	72	327	477	0	2203	2124	21	801	990	0	4.76466
68281	68439	73	27415	27499	64	20476	20124	51	479	225	0	1128	1201	10	218	338	0	4.76466
132420	117323	90	59962	53917	79	48454	41978	79	731	724	0	2876	2484	27	351	283	0	4.76768
91362	92232	73	52123	51728	72	47864	47532	72	673	554	0	2512	2670	23	799	1054	4	4.7697
233481	186984	91	91664	74198	90	82383	66551	90	1286	957	0	4833	3913	35	438	685	0	4.77172
162854	137015	90	60767	50110	82	64171	52718	83	817	657	0	3576	3008	31	161	589	0	4.77172
31540	33463	53	12152	12447	39	13954	14371	41	218	195	0	759	701	0	149	412	0	4.77374
38268	39920	67	18042	18409	45	13868	14252	42	4	161	0	678	827	0	-172	341	0	4.77676
54664	56264	68	21663	21709	50	18204	18426	45	197	194	0	1080	1005	2	140	355	0	4.77676
39484	39954	60	9165	9594	35	16285	16587	42	112	163	0	1065	950	0	-20	373	0	4.78281
159874	139017	85	66585	56718	83	65819	55721	83	821	698	0	3610	3224	30	-434	229	0	4.78281
214813	176667	103	63044	50752	89	82731	69901	89	1066	808	0	4614	3781	36	1247	630	0	4.78483
68605	68353	75	26039	26064	68	21293	20971	51	485	399	0	1430	1278	13	373	338	0	4.78685
40033	38608	66	12531	12809	39	12169	12650	38	245	215	0	718	663	0	226	665	0	4.78987
103207	90949	81	40629	35913	76	32639	27855	76	529	410	0	2050	1699	20	-155	216	0	4.79492
82481	82702	76	24138	23987	59	28662	28723	70	314	298	0	1531	1628	16	364	841	0	4.79593
124447	120965	76	38941	37834	74	40197	38171	74	627	806	0	2274	2235	20	191	349	0	4.79794
109253	108084	84	40380	40079	73	56572	56183	74	920	806	0	3319	3158	28	1574	1137	17	4.80198
85029	83919	81	33918	33901	72	41485	40925	73	209	347	0	2202	2283	21	738	1037	3	4.80299
177436	145533	88	68370	54457	86	90207	76112	85	1026	945	0	5413	4137	39	1060	867	0	4.80601
29452	31281	54	11924	12466	38	11540	11818	38	222	206	0	631	731	0	485	751	0	4.80601
124933	112793	83	38775	34696	76	51653	44938	78	551	458	0	3023	2660	29	757	870	0	4.81105
47670	49181	71	22303	22624	57	16193	17153	40	253	278	0	1152	1038	5	-84	113	0	4.81408
34705	39908	40	17310	17753	44	14793	14748	42	0	108	0	936	982	0	-366	182	0	4.81408
73285	71780	87	29418	29628	69	34003	34258	70	521	453	0	2053	2003	21	411	672	0	4.81509
56306	60553	63	26721	26930	61	18283	18898	45	165	260	0	975	989	0	-21	352	0	4.81509
130436	125340	85	37477	35666	76	72697	67904	78	907	1030	3	4021	3826	31	548	502	0	4.82417
114978	111970	78	46268	44607	75	87303	83278	77	1011	910	0	5130	4897	33	388	529	0	4.82417
74705	68582	76	36577	33089	74	30344	27726	74	249	385	0	1755	1628	19	534	485	0	4.82417
24458	25816	49	15112	15370	43	10430	10662	37	138	154	0	516	485	0	-218	216	0	4.82719
133873	127368	79	49054	46809	78	55574	53545	77	625	608	0	3348	3322	27	567	566	0	4.83022
150439	143407	84	57707	55224	79	69091	65892	79	683	884	0	3880	3690	29	777	537	0	4.83324
139397	129325	80	46182	41928	78	78847	71342	80	961	834	0	4187	3816	31	1399	873	0	4.84837
76887	76526	74	30504	30223	71	22859	22303	52	183	231	0	1250	1286	11	241	365	0	4.8514
58959	58587	72	26645	25660	63	18147	17404	45	309	399	0	1211	1174	9	204	935	0	4.85442
26473	28252	45	11767	12157	38	12165	12282	38	287	162	0	645	753	0	996	1588	11	4.85644
117781	115103	82	37326	36998	73	64300	62211	75	1070	983	0	3765	3800	29	344	544	0	4.85644
137156	131558	79	49871	48040	77	67825	65337	78	974	953	0	3657	3558	28	644	755	0	4.85644
123871	108039	81	49091	42386	79	42854	37145	80	422	542	0	2483	2146	25	1387	892	0	4.85644
39431	42199	56	14148	14962	40	14936	14884	41	261	170	0	709	690	0	221	680	0	4.85644
48347	50065	59	15605	15793	43	18284	18502	46	373	266	0	903	963	0	964	736	0	4.85846
41484	40650	67	19430	19870	46	16315	16127	46	7	168	0	630	662	0	1273	1040	5	4.86148
42272	41289	76	12102	12230	39	14825	15174	41	483	357	0	802	888	0	22	296	0	4.86249
28821	28768	57	11457	11835	37	12478	12794	39	93	170	0	693	681	0	-180	274	0	4.86249
48111	46668	74	17857	18275	45	16982	16924	44	165	238	0	973	997	0	825	618	0	4.8635
128686	118509	81	57397	51420	79	66791	60729	79	885	842	0	3756	3648	29	1247	837	0	4.86451
51772	53795	62	20133	20525	48	16343	16037	41	258	208	0	867	856	0	158	678	0	4.86552
270660	197814	100	102726	76713	95	117014	86589	96	1865	1241	20	6419	4589	42	1141	968	0	4.86653
84244	86712	72	46679	47086	71	29151	29552	69	690	481	0	1481	1443	14	515	673	0	4.86653
49060	48246	74	14268	14462	41	17471	17563	44	89	270	0	901	950	0	-102	613	0	4.86754
23494	25746	47	13771	13837	41	12596	12971	40	95	286	0	670	758	0	-32	270	0	4.87359
123604	112187	80	52235	47036	79	49026	44317	78	501	577	0	2710	2300	25	853	769	0	4.87561
31152	32771	56	12815	13166	40	11705	12531	36	255	299	0	630	704	0	-316	152	0	4.87561
63466	65394	71	24505	24761	63	23589	23634	51	151	231	0	1514	1312	15	181	576	0	4.87762
130654	128051	78	40913	40226	76	54033	52085	76	702	648	0	3244	3273	27	346	543	0	4.87863
120531	114542	87	51224	50074	75	40116	38359	75	457	518	0	2163	2115	20	878	754	0	4.88065
44598	45319	68	15607	16116	41	15104	15848	41	-84	193	0	773	846	0	-227	286	0	4.88065
45850	45942	68	16365	16434	42	18727	18755	46	351	194	0	1041	980	0	-163	145	0	4.8867
63932	63036	71	26167	26341	68	22757	22348	62	249	306	0	1291	1235	10	8	255	0	4.8867
58930	56446	78	26793	25276	65	22507	21750	58	619	363	0	1478	1334	14	115	403	0	4.88771
68208	69386	70	29136	29677	68	24502	24116	61	403	451	0	1434	1417	13	270	487	0	4.88973
71565	72932	71	31177	31002	69	31612	30770	70	395	290	0	1561	1750	17	569	918	0	4.88973
174390	143011	91	65933	55270	85	88111	74462	87	1217	1174	12	4864	3963	36	688	799	0	4.89073
211760	165608	94	86885	67718	90	96723	75574	91	1341	1132	11	5320	4353	37	1739	929	0	4.89174
183066	153807	87	60285	50158	84	109039	93272	85	1202	836	0	5957	5114	38	1428	1206	15	4.89174
115714	114253	76	39855	39197	73	47921	47522	74	676	583	0	2644	2571	24	115	280	0	4.89174
121534	116112	79	45066	42519	76	39767	37095	75	657	468	0	2308	2287	21	323	548	0	4.89779
32158	31664	62	9305	9349	36	13364	13662	40	145	141	0	638	734	0	45	484	0	4.90284
131674	127912	78	46380	44826	76	61530	59038	76	903	931	0	3297	3160	28	1321	954	0	4.90385
71752	70752	83	21422	21438	49	29793	29929	69	541	472	0	1795	1707	17	105	441	0	4.90485
183694	150125	87	72591	58863	86	87250	71974	87	1192	948	0	4796	3706	35	915	935	0	4.90586
124361	122524	76	45106	43079	76	57079	53191	77	738	699	0	2938	2874	25	755	590	0	4.90586
348017	227698	122	172748	109762	120	119563	76156	119	2144	1133	16	6739	4343	44	781	912	0	4.90889
51457	49529	72	23269	23344	56	18473	18242	47	235	268	0	878	948	0	319	749	0	4.91091
141835	123126	87	53647	46635	80	60547	53030	80	619	606	0	3627	3372	28	286	704	0	4.91091
162486	155612	80	55345	52888	78	63461	60504	79	1063	1169	8	3759	3468	30	351	1079	4	4.91191
52729	52898	83	10471	10822	37	16959	16849	43	204	248	0	1003	956	0	583	823	0	4.91292
107293	106230	75	34971	34363	74	58144	57176	75	664	574	0	3279	3044	26	630	901	0	4.91595
47828	50364	67	22369	22057	57	17881	18492	43	457	370	0	1100	1033	5	52	289	0	4.91595
113971	110622	81	36107	35440	74	57672	56416	76	855	783	0	3253	3416	26	510	906	0	4.91797
97262	95242	77	39796	39472	72	42435	41982	73	693	801	0	2432	2411	22	1117	1292	7	4.91897
49739	50648	71	22031	21889	55	18955	18769	47	91	281	0	1132	1024	4	349	640	0	4.91897
122338	119495	78	47807	46600	75	62111	60151	76	767	828	0	3384	3380	27	329	492	0	4.91998
97951	97344	86	33102	33080	71	53969	52794	73	707	706	0	2881	2831	25	979	1066	4	4.92301
172412	152650	90	50768	44528	83	60581	54372	82	942	845	0	3519	3015	30	-196	195	0	4.92402
208114	169141	99	70850	57548	89	96499	78428	90	1061	953	0	5536	4512	37	695	704	0	4.92906
138828	126359	81	54172	48935	80	44820	39925	78	667	491	0	2446	2218	24	1063	1362	11	4.93209
48928	47216	76	16882	16121	48	21156	20658	68	181	243	0	1160	1197	9	380	1068	4	4.93209
28290	31512	43	15533	15683	44	14056	14224	41	317	324	0	811	885	0	-194	82	0	4.9331
227535	178245	92	76208	58733	89	111016	85063	91	1298	1058	6	6489	4906	40	1738	1243	9	4.9341
175352	148780	85	67527	57479	84	73901	62100	85	992	951	0	4059	3511	32	1473	1547	10	4.93612
130533	128463	79	44450	43946	75	73663	71809	77	1026	996	0	4463	4328	31	425	820	0	4.93612
96307	84440	80	32837	28365	75	29470	25272	76	437	342	0	1731	1541	19	223	514	0	4.94318
56780	54891	74	18275	18534	44	22384	21858	63	215	391	0	1210	1143	8	-215	349	0	4.94318
218677	192610	96	80319	70864	86	105743	93536	87	1823	1587	19	5935	5016	38	1168	724	0	4.94419
52179	54315	70	16157	16476	43	21598	22511	52	475	534	0	1030	1048	5	454	532	0	4.9452
44098	45034	68	23149	23394	52	14623	14572	43	159	202	0	874	833	0	-26	606	0	4.9452
64981	65358	75	27944	28020	69	15210	15156	44	72	285	0	841	820	0	21	698	0	4.94923
111333	112014	76	34622	34567	73	51225	49513	74	487	559	0	2932	3007	25	170	485	0	4.94923
201539	161591	97	71533	57600	88	94281	76009	89	1260	1037	6	5526	4497	38	510	773	0	4.95125
65272	63879	83	22559	21102	65	17355	17686	46	93	193	0	818	847	0	-236	304	0	4.95327
120162	116504	77	38718	37743	75	45582	43904	75	535	607	0	2627	2423	24	-75	457	0	4.95428
167432	140106	86	67796	56839	83	76408	65462	85	1468	1256	14	4213	3758	33	205	383	0	4.95428
26075	27771	54	11816	12415	38	12390	12338	40	230	158	0	622	651	0	-243	338	0	4.95428
40994	42487	61	22540	23289	50	16043	16566	43	111	259	0	835	835	0	620	538	0	4.95428
55147	55670	71	21745	22146	51	22314	22578	49	388	335	0	1106	1092	7	74	403	0	4.95529
118203	117425	75	56183	55103	75	48197	46625	74	565	571	0	2846	2844	25	189	499	0	4.96033
79539	82306	72	33632	33965	70	35427	35439	70	283	435	0	1961	2059	19	-246	319	0	4.96033
126569	123492	76	49480	48584	74	49134	47812	75	906	785	0	2864	2803	25	745	599	0	4.96134
49869	50518	72	21635	22049	52	18042	17960	47	213	230	0	972	944	0	475	722	0	4.96235
35742	36503	63	13132	13469	39	13184	13383	40	153	239	0	724	743	0	324	663	0	4.96436
58553	59398	70	25234	25421	62	21452	22318	50	276	283	0	1151	1257	11	186	697	0	4.96638
39214	40240	69	14874	15305	41	12890	12911	40	-4	187	0	702	765	0	-553	290	0	4.9684
42090	42395	67	16539	16832	42	16587	16598	44	248	269	0	913	964	0	-49	375	0	4.97243
30204	31513	48	16369	16630	43	11786	11437	38	-22	175	0	523	529	0	286	298	0	4.97243
126931	121647	93	52611	51213	75	39726	37731	74	594	640	0	2477	2402	23	1196	1348	13	4.97747
108743	102933	93	47773	45430	93	49248	46467	78	718	560	0	2834	2717	25	151	335	0	4.97747
29047	31307	44	13381	13696	40	12327	12369	40	160	199	0	658	770	0	21	337	0	4.97848
32025	32520	65	19556	20034	46	13562	13664	40	326	387	0	763	719	0	-161	322	0	4.97848
127716	125016	76	48514	47833	76	56966	55286	76	784	687	0	3508	3306	28	728	1150	5	4.9805
149252	133790	81	70072	62025	80	64996	58003	80	695	499	0	3855	3447	30	698	867	0	4.9805
93061	92367	80	28341	28035	71	39940	39893	71	600	516	0	2322	2166	23	317	782	0	4.98252
115976	110559	77	44089	41437	75	56080	52818	75	907	721	0	3149	2795	27	-107	231	0	4.98353
23629	23659	61	8319	8609	35	11760	12469	37	292	272	0	724	662	0	27	472	0	4.98554
69992	70880	71	30335	30596	69	30016	29571	69	440	422	0	1742	1785	17	-292	243	0	4.98554
129494	110149	81	57583	49012	82	44182	36498	81	740	530	0	2552	2006	26	193	489	0	4.98655
62015	62819	72	22692	23249	54	19878	19962	49	332	331	0	1131	975	0	-366	2	0	4.98857
41393	41618	69	19711	19345	57	17176	16449	49	143	184	0	1003	999	0	289	455	0	4.98857
90035	88892	86	29779	29655	71	35041	34801	72	500	455	0	2030	2126	20	129	452	0	4.98857
26718	28206	40	10712	10938	38	12646	12609	41	88	187	0	706	661	0	-356	83	0	4.99159
21232	22355	40	12818	13188	39	10219	10196	37	70	193	0	582	602	0	141	303	0	4.99159
31128	31575	62	15369	15742	43	13003	13435	39	299	324	0	668	648	0	-173	148	0	4.99765
84801	79618	75	36476	32090	75	30017	27551	73	435	342	0	1780	1795	19	800	974	0	5.00067
117929	117282	76	50940	50008	75	43742	42663	74	825	618	0	2568	2634	24	436	880	0	5.00067
44920	45199	69	19686	20239	44	17013	16747	44	371	373	0	1084	944	0	-151	454	0	5.00067
41435	42195	68	19316	19854	46	19668	19905	49	230	231	0	1103	977	0	96	501	0	5.00269
111133	108439	88	29533	29315	72	63070	61609	74	820	965	0	3483	3394	27	288	435	0	5.00572
178816	168548	84	72276	67930	81	77380	72571	81	1300	1015	3	4517	4126	32	-25	357	0	5.00874
150181	128192	87	48152	42187	81	60637	51176	81	949	898	0	3842	3237	31	-112	449	0	5.00874
29938	31121	54	11460	11682	38	13434	13636	40	308	366	0	715	761	0	144	499	0	5.01076
139659	131584	89	63099	59921	76	64019	60453	77	994	852	0	3482	3376	28	334	480	0	5.01378
105650	105520	75	41493	41382	73	50351	49741	74	656	710	0	2667	2618	25	365	364	0	5.01378
90257	90374	73	42642	42357	72	33870	34171	71	644	542	0	1968	1923	19	649	874	0	5.01681
225144	179587	92	67525	53197	88	100793	77520	91	1243	976	0	5717	4459	39	1300	1008	2	5.01782
36507	39720	43	16021	16888	42	15288	15794	41	135	247	0	941	883	0	-26	289	0	5.01782
72395	65787	75	39501	35605	73	25449	22428	61	132	202	0	1523	1347	15	-134	597	0	5.01782
36914	37400	67	14931	15327	41	16213	16316	45	445	245	0	935	988	0	-74	560	0	5.02185
28655	30788	50	13093	13543	40	12999	12998	40	251	167	0	677	737	0	-327	186	0	5.02286
112926	110866	77	48212	47467	74	60843	59466	74	666	796	0	3635	3348	28	503	956	0	5.02387
110955	110998	77	37345	36910	73	57256	56005	75	737	881	0	3065	3015	26	1116	1246	9	5.02488
156380	133696	85	73104	62443	83	50953	44024	81	630	610	0	3140	2689	28	361	952	0	5.02488
57789	57562	71	21282	21043	50	20221	19905	51	260	314	0	987	989	0	-147	530	0	5.02992
199519	162623	91	64648	51220	88	113867	96227	89	1535	1369	14	6480	5312	41	1574	1284	8	5.03194
162762	153020	79	64686	60811	79	57547	54381	78	714	711	0	3340	3083	28	371	952	0	5.03194
66108	67493	69	17321	17774	42	26358	26305	61	242	434	0	1361	1554	15	848	669	0	5.03799
317225	226860	107	94300	70030	104	134693	97036	104	1964	1520	20	7609	5328	43	1172	1670	12	5.04001
128822	120133	81	55283	52097	78	39663	36080	78	722	609	0	2364	2338	22	691	634	0	5.04102
242051	177416	95	86175	62704	91	94056	68479	92	1325	962	0	5641	4176	40	1101	1247	12	5.04102
73220	75493	70	29114	29178	70	29742	29443	70	100	222	0	1642	1537	18	-18	428	0	5.04303
192565	157458	88	69236	56007	86	92448	76283	87	1252	1074	8	5382	4378	36	-101	521	0	5.04707
111075	111694	73	24590	24551	55	65544	64361	74	925	861	0	3614	3547	28	468	515	0	5.05009
116064	110423	79	46105	44318	76	43390	42387	75	518	624	0	2517	2349	24	320	472	0	5.05211
80867	82711	71	26177	26618	56	29500	29372	66	277	357	0	1714	1757	17	153	497	0	5.05211
104981	98249	90	49532	46264	77	37690	35501	75	348	489	0	2208	2009	21	59	330	0	5.05312
40071	43319	56	15737	16197	41	17606	18102	46	260	296	0	975	1064	6	-369	152	0	5.05615
37338	35703	73	17477	17994	44	13912	13956	41	140	263	0	756	651	0	315	441	0	5.06018
142040	131978	85	39035	35047	79	60390	54427	80	837	788	0	3470	3319	29	193	473	0	5.06321
51660	52005	68	16387	16642	43	14817	15281	40	349	199	0	929	872	0	486	708	0	5.06421
111734	106651	78	45575	44279	75	35272	33024	74	650	559	0	2083	2012	20	-142	420	0	5.06623
46242	44526	83	16936	17241	43	15270	15100	41	258	292	0	708	783	0	-143	433	0	5.07228
30323	30632	45	14190	14421	40	14499	14658	43	307	364	0	872	878	0	240	618	0	5.07329
36079	37752	53	20751	20110	52	16303	16078	44	260	386	0	839	809	0	29	609	0	5.0743
43386	43800	75	17004	17233	45	17386	17425	45	153	183	0	994	1035	4	-337	215	0	5.07531
121427	119919	76	49949	49192	75	66328	65148	75	1098	757	0	3568	3486	27	284	520	0	5.07632
99076	97397	75	40789	40705	72	44033	43301	72	591	474	0	2552	2470	24	-90	269	0	5.07632
97358	94710	91	50001	48880	76	47294	44864	76	574	630	0	2341	2256	22	801	776	0	5.07632
72368	70514	72	30928	29415	62	28885	26656	71	240	348	0	1691	1593	17	-291	252	0	5.07632
165189	142150	86	88516	77409	85	80449	70364	84	1066	968	0	4562	4026	33	939	868	0	5.07934
48488	53254	49	18476	19012	43	19317	19777	48	220	318	0	1028	909	0	-175	628	0	5.07934
130131	128535	77	47474	46392	75	62705	60482	77	702	700	0	3654	3571	29	410	942	0	5.07934
55682	54698	76	23255	23481	55	12976	12743	41	241	370	0	684	778	0	349	704	0	5.08035
165409	143956	95	61755	51901	83	79826	70083	83	1181	980	0	4617	4023	33	843	1563	10	5.08136
134999	129127	83	43407	42479	77	69815	68172	78	661	833	0	3695	3526	29	911	904	0	5.0854
130371	108059	85	58882	49557	82	48372	38731	82	540	440	0	2678	2237	26	1553	1694	11	5.08741
116182	115201	78	54472	53341	75	63998	61840	76	900	682	0	3593	3498	29	248	461	0	5.08943
129587	120706	97	59099	55716	97	69021	63567	97	936	951	0	3912	3516	28	279	631	0	5.08943
129701	130280	76	47726	45801	75	62356	59947	77	851	676	0	3667	3511	28	838	538	0	5.08943
85797	84599	75	36314	35848	72	24623	23505	64	313	352	0	1335	1337	12	-116	403	0	5.08943
38188	37306	73	13070	13058	40	15070	15750	41	215	136	0	839	842	0	-211	447	0	5.09246
108449	107208	77	41723	41767	74	53803	52105	74	859	561	0	2750	2761	23	433	719	0	5.09346
84783	78566	78	41032	37226	75	26542	24451	69	400	324	0	1511	1158	13	467	801	0	5.09346
132974	129320	78	42396	40996	76	84379	80889	78	1031	1053	5	4648	4856	29	582	962	0	5.09346
34596	34580	70	12334	12873	38	12988	13398	40	-181	34	0	933	1009	2	129	430	0	5.09346
173770	158158	85	68061	62980	83	66620	60761	82	855	733	0	3960	3826	29	721	698	0	5.09649
150706	134346	84	63842	57153	81	62555	54448	81	831	743	0	3599	2957	32	490	621	0	5.09851
99121	98748	78	27168	27305	61	68343	66649	75	522	639	0	3588	3353	29	781	1078	4	5.09851
318841	219542	111	198773	142909	110	161726	121630	107	2472	1763	22	9655	7307	49	1406	1407	11	5.09851
27397	27687	64	16157	16588	43	12221	12275	39	332	217	0	633	645	0	-484	0	0	5.10052
169976	143758	85	62830	52952	83	75912	63338	84	1190	1030	4	4347	3529	34	117	658	0	5.10052
128372	114078	83	65820	59682	79	49013	43700	79	1049	681	0	2670	2332	26	383	749	0	5.10153
73587	72213	76	23157	23385	54	30505	30564	70	206	247	0	1669	1615	17	287	492	0	5.10355
84850	83611	82	39756	40125	72	33012	33049	71	773	637	0	1885	1821	19	165	780	0	5.10658
220357	171432	92	89285	69822	89	115629	89317	90	1411	1084	10	7206	5526	42	1185	1069	7	5.10658
125616	124645	77	44006	43388	74	63390	61930	76	1144	902	0	3650	3479	28	695	886	0	5.10758
115230	115162	81	43203	42959	73	65021	64763	74	791	856	0	3634	3625	27	519	478	0	5.10758
74322	72073	79	33803	32973	70	26477	25936	69	331	407	0	1548	1514	15	592	932	0	5.11061
110296	107548	78	42339	41271	75	61383	59415	76	673	712	0	3457	3267	29	489	885	0	5.11162
33709	35341	60	10228	10605	37	14839	14718	42	203	193	0	775	883	0	420	675	0	5.11565
41969	40959	69	15881	16269	42	13620	13474	41	383	282	0	744	804	0	155	334	0	5.11666
93727	91679	78	41598	41404	72	34667	33837	71	685	553	0	2047	2049	20	71	516	0	5.11868
119556	116855	87	47579	46347	75	46671	44641	75	470	489	0	2733	2637	25	-385	368	0	5.12473
125630	117538	82	37581	33796	77	68942	63864	78	802	851	0	3934	3483	30	164	507	0	5.12473
191176	181810	82	67294	64197	80	60889	57072	79	891	1113	7	3657	3385	29	853	767	0	5.12473
117866	114512	77	39033	38320	74	44987	43712	74	835	606	0	2714	2675	24	541	513	0	5.12877
60293	61932	69	22969	23183	53	23028	22920	57	232	219	0	1273	1386	13	-426	80	0	5.13482
268222	197457	96	130509	96238	93	116923	87309	93	1494	1077	9	6667	4932	43	695	528	0	5.13482
129444	119417	79	45309	39755	78	57713	50897	79	879	732	0	3405	3037	30	418	490	0	5.13482
106890	106731	75	31227	31104	72	36367	35508	73	434	457	0	2026	2033	21	521	578	0	5.13482
63208	65245	68	35312	35792	68	21263	21221	53	330	284	0	985	1103	8	75	348	0	5.13583
76235	70570	75	31116	28444	73	26569	24611	69	231	253	0	1379	1209	12	1331	1714	12	5.13784
106951	106022	75	48254	48083	74	56940	56128	75	683	913	0	3029	3173	25	467	488	0	5.13784
130746	126308	78	55871	55145	76	50426	48910	75	605	632	0	2486	2247	23	514	489	0	5.13885
102917	102924	79	51457	51472	72	59992	58311	73	775	995	0	3444	3482	27	-100	480	0	5.13986
113023	110150	77	39364	38422	75	54214	53140	76	795	652	0	3201	3057	27	1580	871	0	5.14289
143265	136596	82	57231	55220	78	74840	71327	79	790	887	0	4064	3975	29	800	949	0	5.1449
23527	25157	45	11281	11923	37	11596	12078	37	184	211	0	623	617	0	414	462	0	5.1449
96890	95109	78	40713	41111	71	52002	51901	72	528	529	0	2769	2865	24	451	577	0	5.1449
30259	31085	67	19556	18976	56	9275	9242	37	118	156	0	484	409	0	511	674	0	5.15095
110904	111735	76	39023	38733	72	58095	57212	73	661	804	0	3257	3304	27	329	1019	2	5.15196
148284	133487	79	61246	52963	79	69448	61748	80	886	888	0	3781	3430	30	1306	1579	11	5.15196
70238	63050	74	29044	25258	67	27300	23485	72	434	324	0	1537	1291	16	389	554	0	5.15196
135983	134041	77	45137	44042	76	60847	59047	77	1034	915	0	3188	3095	26	523	612	0	5.15196
91840	92850	74	30900	31067	71	44314	44001	72	642	679	0	2701	2565	24	358	362	0	5.15297
50817	51311	74	22100	22208	48	18779	18879	47	453	416	0	1203	1255	11	137	390	0	5.15297
24232	24053	64	13815	14438	40	10795	11120	37	18	209	0	566	756	0	-67	403	0	5.15297
20952	21124	57	11134	11532	38	6688	6737	33	78	143	0	333	418	0	-392	174	0	5.15398
112016	111694	78	42336	42039	74	66421	65162	75	669	728	0	3873	3707	29	219	432	0	5.15801
147174	136043	81	72597	66119	79	59124	54260	79	1153	934	0	3223	3009	26	1883	1186	7	5.15801
109475	100966	82	35544	32225	78	35427	32346	77	558	397	0	1959	1732	20	395	635	0	5.16003
115150	106780	88	52240	46834	77	40423	36017	76	752	728	0	2005	1780	21	-322	289	0	5.16407
29589	29926	64	15041	15333	42	15701	15693	43	137	325	0	910	911	0	111	543	0	5.16407
128467	111841	83	53082	44985	80	43676	38008	79	485	476	0	2483	2214	25	-104	383	0	5.16709
177930	155310	101	57550	49560	83	95384	83708	84	1150	1025	4	5273	4687	34	1792	1277	20	5.16911
111367	109390	78	36420	36040	74	38941	37909	73	773	726	0	2142	2273	19	-142	317	0	5.17012
72969	72018	82	23460	23915	54	24825	24462	54	449	345	0	1352	1379	13	-182	178	0	5.17214
54831	55551	79	16770	17136	42	20239	20472	53	194	303	0	1011	935	0	161	704	0	5.17314
91431	91586	72	36341	35407	72	40889	40707	71	492	532	0	2245	2305	20	-58	351	0	5.1802
111451	109102	77	36931	35877	73	65769	63765	75	823	701	0	3578	3542	28	1469	1070	5	5.18323
68264	69831	71	26429	26684	67	30151	30469	69	497	526	0	1646	1897	17	-37	548	0	5.18424
101538	99040	82	32316	31200	73	34944	34246	73	554	458	0	1962	1906	19	1	337	0	5.18424
217421	175404	91	74239	60108	87	82298	65422	88	1523	1188	14	4777	3708	37	625	612	0	5.18525
50988	52426	67	19850	20551	46	22144	22345	50	190	154	0	1077	1117	9	233	623	0	5.18525
119795	117686	78	44319	43791	75	63243	61441	76	1049	846	0	3469	3574	27	565	587	0	5.18525
76790	77007	73	28609	29012	70	32070	32065	70	372	334	0	1560	1672	17	724	465	0	5.18928
127561	122643	80	50384	48741	77	55649	54316	76	711	750	0	2824	2741	26	103	682	0	5.19029
131573	120365	80	53349	47596	78	46678	40663	78	671	432	0	2709	2239	26	-308	368	0	5.1913
44115	45360	67	23086	23575	50	15258	15757	45	135	211	0	858	909	0	107	279	0	5.1913
50222	51475	67	20770	21243	46	17583	17237	44	415	281	0	1047	1090	7	578	630	0	5.1913
235073	119020	199	100790	48727	166	109513	66237	163	1182	725	0	6428	3718	49	-778	179	0	5.19432
69670	69562	72	33107	33483	68	27412	27027	62	-5	254	0	1528	1679	16	-89	534	0	5.19735
119642	119799	74	35983	35675	72	75217	74440	75	589	612	0	4340	4205	30	346	871	0	5.19937
57669	60877	67	20263	20700	49	16681	17046	43	139	281	0	1035	1100	7	-166	586	0	5.19937
81570	82692	74	54097	54334	72	35703	35702	71	311	466	0	1836	1963	20	383	511	0	5.20239
109838	94987	80	46261	40302	79	40067	34449	79	590	542	0	2334	2043	24	21	522	0	5.20441
136107	131213	81	55357	53878	77	66986	64569	78	848	747	0	3756	3597	29	890	1409	9	5.20945
102425	102393	77	35934	35808	72	55183	53878	74	858	763	0	2954	3161	24	796	1155	6	5.20945
115891	115950	75	45819	45515	74	61814	60149	75	632	546	0	3417	3362	28	1437	1739	11	5.20945
98791	98429	85	43087	42726	73	48968	48596	73	853	686	0	2443	2305	24	626	598	0	5.21046
114818	113406	75	48236	47505	75	53752	52431	74	780	648	0	3096	2970	27	367	822	0	5.21651
37191	37136	69	14669	15020	41	12662	12783	39	74	260	0	753	737	0	-571	3	0	5.21954
48335	49376	70	22185	22332	51	18016	18519	44	144	251	0	971	972	0	-259	325	0	5.21954
28539	27901	63	13514	13783	39	12129	12286	38	-2	123	0	685	745	0	-268	157	0	5.22156
115959	109935	86	39783	36694	76	59634	56056	77	767	551	0	3201	3290	26	195	483	0	5.22156
117378	116462	75	59621	58932	75	77302	75876	76	979	1159	8	4159	4187	29	1611	1400	11	5.22257
39883	41043	66	16397	16935	42	15701	15924	40	136	235	0	978	963	0	-5	322	0	5.22257
102222	102342	84	31537	31841	66	55486	55651	72	724	737	0	3049	2873	26	-296	260	0	5.22357
289275	207365	100	111036	80263	99	112668	79765	98	1665	1087	10	6228	4660	40	124	375	0	5.22357
61502	65730	68	28747	29415	54	24295	24370	55	145	202	0	1354	1376	13	372	468	0	5.22357
202127	168405	88	85366	71171	87	71335	59865	87	1207	920	0	3672	3105	31	325	302	0	5.22458
133203	132782	76	37290	36896	75	59929	58133	77	969	755	0	3630	3550	28	1245	1299	11	5.22458
30786	32487	52	15346	15672	43	12316	12627	39	5	174	0	830	752	0	106	578	0	5.22761
106200	106000	76	28397	28813	72	68090	68008	75	942	994	0	3596	3614	29	178	355	0	5.22761
113638	101593	80	50656	44858	78	36669	31876	77	395	451	0	1990	1743	22	104	418	0	5.23265
57040	58607	70	27344	27309	60	22426	21957	57	386	252	0	1421	1426	14	57	305	0	5.23265
66686	67417	69	29271	30133	65	23791	23927	55	312	294	0	1354	1307	14	462	1016	2	5.23265
41287	41794	73	18095	18600	44	16328	16316	43	68	217	0	1020	964	0	360	453	0	5.23366
19922	21563	46	10798	11093	38	9439	9623	37	153	176	0	714	589	0	93	329	0	5.23669
144924	137589	82	53799	51319	78	51272	47579	77	727	535	0	3042	2888	27	622	865	0	5.23769
31855	33741	45	9779	10342	35	14713	14941	43	336	287	0	805	744	0	-277	256	0	5.23769
146211	136952	85	45874	42175	79	78437	72674	80	1071	958	0	4396	3984	33	813	568	0	5.23971
135938	128684	85	49040	45764	77	53399	50088	77	824	690	0	3248	3122	27	-556	64	0	5.24173
118461	117562	76	55784	54497	74	51727	50410	74	630	600	0	2957	2889	24	518	466	0	5.24173
44799	47317	59	13591	13946	40	16534	17055	45	219	393	0	982	891	0	-293	331	0	5.24375
134772	126080	82	54405	50279	80	66176	61833	80	781	855	0	3945	3444	31	88	417	0	5.24879
101168	98081	76	40049	37319	73	33309	31625	74	399	438	0	1882	1803	19	629	837	0	5.24879
108526	107652	78	28014	28005	71	54309	53146	74	616	671	0	2911	2834	26	-108	351	0	5.25081
32587	32199	58	16181	16664	42	13374	13622	40	316	279	0	673	724	0	-623	0	0	5.25182
157100	141779	82	46850	41058	80	75639	68570	83	1260	1173	9	3882	3600	30	-51	472	0	5.25383
123202	118681	78	41892	41005	75	55606	54506	76	751	788	0	2913	2965	24	338	588	0	5.25585
31002	32379	54	14176	14359	41	12861	12670	41	126	307	0	574	616	0	-137	289	0	5.25686
146187	139555	83	53120	51074	77	72718	68430	78	1005	882	0	3918	3952	30	1185	1754	16	5.25787
162699	141869	84	60431	51603	82	81591	71765	82	1442	1168	12	4614	4082	33	783	801	0	5.25888
63410	68041	68	26253	26918	50	23143	23740	53	436	407	0	1396	1334	15	-353	368	0	5.25888
39006	39582	64	13503	13819	40	11257	11489	38	346	402	0	601	708	0	19	828	0	5.26291
[truncated: 7,812 more rows]
