# Supplementary material for: Phenotypic heterogeneity follows a growth-viability tradeoff in response to amino acid identity
Source: Nat Commun. 2024 Aug 2;15:6515. doi: 10.1038/s41467-024-50602-8 (PMC11297284; doi:10.1038/s41467-024-50602-8)
Supplement: Supplementary file 6 — Source Data [file 41467_2024_50602_MOESM6_ESM.zip › source_data/fig2ab/231012_1440_NLIMGLN.csv]

FSC-A	FSC-H	FSC-W	SSC-A	SSC-H	SSC-W	BL1-A	BL1-H	BL1-W	VL1-A	VL1-H	VL1-W	VL2-A	VL2-H	VL2-W	YL2-A	YL2-H	YL2-W	Time
90845	89338	90	18169	18130	53	62488	61791	79	490	327	0	3367	3197	31	421	1241	12	0.00284817
151727	123526	100	59952	48154	91	97093	76130	94	818	737	0	5142	4057	41	-73	430	0	0.00379756
236425	168972	124	102167	75015	106	154540	106430	108	1192	960	0	7585	5637	51	178	854	0	0.00569634
124628	119676	89	47584	45893	81	93444	87362	84	490	631	0	4759	4536	35	-66	335	0	0.00664573
151187	142476	90	70926	67623	86	95305	87894	89	564	577	0	5042	4720	35	368	800	0	0.00664573
140244	131474	87	63877	59259	84	91662	84569	85	644	596	0	4806	4486	36	173	533	0	0.00664573
78715	77039	82	31539	31148	76	53494	52318	77	568	535	0	2608	2607	27	56	528	0	0.00854451
281823	218934	108	145960	118600	105	260078	208656	107	1955	1761	22	13447	10858	60	-488	422	0	0.0104433
223197	165846	108	88996	67076	105	108411	79901	107	1318	918	0	5630	4361	42	301	733	0	0.0123421
273967	220089	108	157718	126839	106	313310	260760	109	2766	2349	28	15856	13325	68	1240	1596	14	0.0132915
223743	164920	101	100133	75805	99	137533	103219	101	1188	987	0	7197	5323	50	-124	294	0	0.0161396
171241	137156	94	61866	49308	90	95622	76216	92	1083	883	0	5121	3891	41	541	602	0	0.0161396
93999	92682	89	46040	45649	78	61518	60021	79	402	544	0	3050	2901	29	235	747	0	0.0180384
133018	113017	94	57985	48821	87	82295	68105	90	794	621	0	4190	3641	36	-329	337	0	0.0189878
186850	145259	99	62850	47561	93	106342	80052	96	915	830	0	5560	4175	43	1434	935	0	0.0189878
234425	175727	101	119517	94367	98	149606	111406	99	1762	1133	11	8489	6402	57	1201	1290	11	0.0189878
173542	134011	110	60334	46522	92	108072	80549	96	706	685	0	5893	4440	46	229	769	0	0.0237348
193547	144590	96	58579	42597	94	129746	95266	100	1260	937	0	6790	4759	49	344	548	0	0.0237348
191267	151717	97	67172	52091	93	124111	95628	97	1172	859	0	6415	4991	44	858	813	0	0.0246841
332472	215838	130	94827	60544	126	198053	128780	130	2223	1385	22	10496	6918	57	655	765	0	0.0256335
357470	228301	145	101570	64878	136	228764	146771	140	2376	1334	27	12083	7799	61	795	727	0	0.0265829
178257	145364	97	66171	55010	93	100569	81402	96	1214	919	0	5625	4389	43	1544	1300	12	0.0303805
226721	183274	101	77924	62995	99	157894	128953	103	1198	1117	7	8410	6719	51	247	371	0	0.038925
149820	125612	90	59087	47426	90	100856	82641	92	616	484	0	5490	4378	42	457	789	0	0.0417732
117672	95986	94	72867	58602	89	120740	94145	91	728	693	0	5686	4289	44	665	762	0	0.0427226
224767	185633	99	105677	88316	97	150964	124493	99	1468	1184	14	7910	6630	48	371	686	0	0.0455707
184186	148217	96	63850	51083	94	118345	94667	96	696	586	0	6342	5023	46	457	736	0	0.0465201
143712	121227	96	50837	42909	88	83439	71094	90	1014	759	0	4426	3972	37	261	688	0	0.0493683
174205	149398	92	71965	62087	91	108378	90660	93	744	611	0	5870	4920	42	347	873	0	0.0503177
94323	92931	80	40713	40330	78	60985	59407	80	515	504	0	3454	3346	30	-377	226	0	0.0541152
188103	148215	96	79409	61944	92	123021	96956	94	827	570	0	6426	5247	45	1120	911	0	0.0569634
94960	94031	79	37251	36390	79	63521	60880	81	249	217	0	3353	3088	31	879	722	0	0.0617104
240175	178763	115	98482	73744	106	133443	96971	107	1166	971	0	6965	5340	49	-4	387	0	0.0636091
139173	125113	89	58011	50862	85	87512	76864	86	680	658	0	4355	3879	38	347	555	0	0.0645585
119975	105150	97	52620	46118	86	75313	64853	88	622	722	0	4323	3584	38	35	560	0	0.0683561
309519	230764	133	149446	115581	130	373506	300638	134	3045	2798	29	19425	16041	74	820	482	0	0.0721537
128760	120951	88	52953	49058	84	87163	80436	85	618	502	0	4844	4167	37	300	563	0	0.073103
203938	173791	94	126358	108890	96	109777	93637	96	1468	1055	7	6038	5094	42	270	262	0	0.0750018
247597	172261	118	79582	55564	108	161715	114083	111	1353	943	0	8689	5967	53	895	737	0	0.0759512
218859	148726	132	98050	66606	132	148842	96527	132	973	812	0	8208	5534	51	848	887	0	0.0759512
222086	158264	102	77126	55159	99	120624	86457	101	1204	784	0	6369	4484	47	719	492	0	0.0769006
214131	151825	114	79834	57645	103	133125	92776	105	1082	856	0	7665	5662	51	144	414	0	0.0769006
104394	103317	82	38765	38514	78	68841	66920	82	616	422	0	3534	3556	30	2	324	0	0.0769006
206613	152908	100	78146	58389	99	134789	97359	104	1488	1124	10	6977	5075	50	599	741	0	0.0769006
185262	139839	108	77851	58693	95	128435	98268	97	1106	722	0	6842	5092	48	-9	455	0	0.0787994
319929	253152	129	123013	96672	126	264829	214821	130	2230	1865	25	14500	11976	63	1802	1269	25	0.0797488
154068	118714	92	61470	48254	90	97973	73585	92	660	636	0	4950	3652	42	184	447	0	0.0806982
107409	104808	81	47486	46974	79	67170	65936	81	538	624	0	3564	3404	31	201	454	0	0.0825969
91830	86233	91	41933	38437	81	59559	55321	81	442	452	0	2779	2588	28	20	303	0	0.0844957
196846	143132	100	78063	56633	98	125320	89838	101	873	627	0	6324	4752	48	436	729	0	0.0844957
155769	124230	91	62371	48864	90	114185	88117	92	726	697	0	6031	4555	45	877	725	0	0.0854451
124577	109944	85	48710	41815	85	68372	57268	86	1028	769	0	3631	3090	34	355	646	0	0.0873439
334016	199172	138	121665	74291	135	218596	128831	139	2006	1163	15	11153	6881	62	412	700	0	0.0882933
52461	51858	84	20818	20859	56	28854	28753	72	-56	58	0	1372	1339	15	46	1035	2	0.0892427
89884	87721	80	42293	41103	79	68427	64931	80	480	514	0	3304	3358	31	1749	1204	9	0.0920908
114014	103028	92	42494	38153	81	74317	64500	84	377	476	0	3520	3106	34	375	594	0	0.0939896
55690	55688	79	15745	15894	49	31964	32018	73	238	208	0	1689	1641	20	710	820	0	0.094939
150859	130302	93	70497	61036	90	100976	86307	92	683	549	0	5405	4757	39	901	650	0	0.094939
34947	36257	57	10365	10571	41	24839	25369	68	221	290	0	1223	1196	11	-40	233	0	0.094939
107362	106209	80	68868	68063	82	58484	56733	82	447	466	0	3103	3035	29	177	773	0	0.0968378
140491	112877	94	55068	45031	90	80120	62796	90	753	782	0	4187	3266	38	-36	332	0	0.0977872
197120	153402	101	80798	62433	96	126621	95598	98	1150	855	0	6496	5203	47	-21	390	0	0.0987366
196576	148806	102	59279	43424	96	127647	96086	101	1080	944	0	6445	5011	46	-368	154	0	0.103484
121901	105911	91	40780	34270	82	81754	68682	86	637	499	0	3922	3411	36	251	626	0	0.104433
174256	137356	94	78470	62206	93	96983	75124	94	784	703	0	5381	4065	44	-138	394	0	0.106332
96420	88192	83	67427	60683	83	97594	86901	84	968	541	0	4598	4278	37	248	507	0	0.10823
95096	93822	87	36957	36474	77	70039	68383	81	622	489	0	3639	3505	31	167	638	0	0.110129
210260	158960	98	88027	66612	96	128689	93077	98	1344	851	0	6936	5196	49	441	920	0	0.112977
165544	127096	98	68733	53465	93	107146	81531	96	888	575	0	5573	4185	43	306	616	0	0.112977
93582	93262	77	38345	36968	79	62223	59937	80	551	502	0	3109	2899	30	-117	403	0	0.114876
315271	222688	121	153146	112986	118	235415	171561	121	1954	1314	23	11521	8212	60	585	1189	7	0.114876
167397	133296	102	59126	45924	94	100975	78266	96	1048	918	0	5444	4481	41	307	901	0	0.116775
193049	166115	93	82413	70048	92	144528	124048	96	1350	1038	5	7478	6659	47	175	422	0	0.116775
278273	218662	106	103920	83902	100	189184	147532	103	1458	1323	15	9487	7277	54	361	392	0	0.116775
159117	139708	92	61460	53002	90	85218	72092	91	789	653	0	4495	3776	37	473	424	0	0.119623
174942	128640	105	75944	56461	95	106025	76373	96	717	496	0	5375	4149	43	524	875	0	0.120573
239933	169361	105	86605	62191	103	140055	97220	104	1246	933	0	7318	4882	50	110	704	0	0.122471
91402	90546	78	34940	34544	76	65284	63170	78	628	511	0	3377	3500	30	-512	3	0	0.128168
191137	140374	103	64137	46759	97	120651	88466	99	1120	824	0	6120	4153	47	315	590	0	0.131965
67571	68790	75	21731	21855	59	43338	42369	76	389	244	0	2094	2143	22	953	828	0	0.131965
143112	113844	94	59449	48602	90	88967	71484	92	866	618	0	5031	3891	40	671	899	0	0.132915
187153	139369	99	74556	57003	96	115984	85673	98	1033	930	0	5555	4433	45	718	597	0	0.132915
136451	119205	89	53137	45513	86	80933	68792	88	889	843	0	4368	3543	37	-208	149	0	0.137662
377314	234103	139	159424	98994	136	268473	167607	137	2220	1771	26	14050	8552	68	844	840	0	0.137662
94735	91649	82	22968	21339	68	65472	62811	80	431	524	0	3167	2947	31	358	536	0	0.14051
129341	123311	83	68985	63396	83	87560	81147	84	554	652	0	4244	3969	35	42	468	0	0.14051
183074	136269	97	69991	52266	94	118160	86078	97	804	705	0	6460	4665	47	-351	472	0	0.141459
123359	104900	99	55465	45889	86	77130	65397	87	645	549	0	3659	3208	35	736	520	0	0.141459
101482	98742	96	22671	22360	66	69309	68038	81	423	596	0	3219	3271	28	235	480	0	0.142409
71205	71063	76	22250	22304	56	52656	52652	76	438	536	0	2821	2779	27	619	542	0	0.147155
156680	131067	94	66158	57283	91	87106	71643	93	694	671	0	4523	3763	37	437	582	0	0.150004
173716	138539	98	57327	45104	91	103928	81184	94	1047	944	0	5776	4537	44	1050	796	0	0.151902
115291	105775	88	39350	35593	83	71045	64512	85	469	468	0	3837	3240	33	-83	565	0	0.152852
345518	195326	138	177033	100588	136	324699	166107	141	3456	1891	40	17167	9394	78	1565	1078	6	0.152852
228997	174717	107	95892	73620	104	129800	96948	106	1295	795	0	6533	5147	46	698	1252	8	0.154751
104050	102932	86	49768	48837	80	70121	68075	81	724	649	0	3385	3276	30	1014	705	0	0.156649
111222	107239	83	49717	47568	81	64765	60820	82	500	597	0	3148	2951	30	-89	491	0	0.156649
139322	116119	88	57407	47630	87	98888	80502	89	781	650	0	5086	4266	40	662	591	0	0.156649
78374	78936	79	39754	39926	76	39805	38619	77	336	261	0	2131	2030	23	554	1182	6	0.157599
151028	118583	102	60825	49032	90	87685	69293	93	877	719	0	4480	3590	39	462	825	0	0.160447
287137	198966	119	115113	76334	113	184597	127817	114	1555	1137	24	9504	6983	53	886	935	0	0.164245
209033	187035	90	137712	123948	92	171704	150289	93	1324	990	0	9101	8206	48	458	699	0	0.164245
105525	101589	83	29028	28616	78	71610	68255	81	427	405	0	3497	3347	31	-166	489	0	0.165194
181647	137130	106	70698	53274	95	129650	95952	98	825	752	0	6795	4826	48	332	503	0	0.167093
216059	156373	104	92923	68787	104	139520	99812	105	1220	967	0	7267	5132	49	1085	882	0	0.17184
158031	132966	106	50034	41135	90	79707	65885	92	885	750	0	4314	3667	37	-217	859	0	0.176587
129383	114256	87	45233	39175	85	86366	74689	86	825	533	0	4250	3704	36	511	742	0	0.176587
183458	142906	112	65838	51339	94	126778	97559	96	746	654	0	6847	5160	48	983	1257	7	0.178485
193266	148024	96	76815	58424	94	105480	78261	96	712	916	0	5628	4343	45	689	1014	2	0.180384
113470	106014	92	46656	43089	81	68660	64380	82	500	503	0	3388	3102	32	-9	461	0	0.182283
149487	136357	90	43971	39053	83	112994	100790	87	978	1003	1	5902	5600	39	375	581	0	0.187979
212144	160310	104	83283	64617	100	114753	86248	101	1124	767	0	6225	4522	47	662	481	0	0.187979
112458	107991	91	53505	52127	85	82287	78755	87	705	630	0	4287	4004	35	276	266	0	0.189878
118613	114562	84	53668	51650	81	93585	89825	84	569	534	0	4555	4128	36	671	1018	3	0.190827
194383	158053	99	91516	78448	98	107855	83605	99	965	925	0	5634	4571	43	-290	311	0	0.191777
279245	221484	119	153224	126264	116	278264	221374	119	2447	1955	26	14194	11599	65	656	1175	7	0.193676
167018	143056	92	53644	45395	89	100084	86261	92	641	818	0	5284	4763	39	618	970	0	0.193676
172579	134685	98	54705	41980	93	108157	82453	96	931	799	0	5717	4448	43	360	1251	6	0.195574
175329	136047	95	87321	69742	94	106353	83441	94	1088	786	0	5812	4334	45	165	412	0	0.196524
133187	128920	99	53085	49956	99	99025	92365	99	682	640	0	5304	4815	39	465	750	0	0.196524
199364	162189	107	71394	58440	96	119653	98761	97	914	808	0	6511	5700	44	-242	371	0	0.198423
168186	135721	98	51261	41160	91	97375	76802	94	614	663	0	5132	4128	41	704	545	0	0.198423
176652	150619	95	74114	64320	89	105249	89110	92	877	854	0	5566	4820	40	254	680	0	0.201271
222702	168260	103	80776	61322	97	116012	86579	99	1215	936	0	6294	4889	46	-101	264	0	0.203169
276565	213831	111	120556	97109	108	219290	167231	111	1533	1172	17	10647	8354	56	984	759	0	0.205068
166493	147372	90	64204	56502	89	119614	104578	91	790	928	0	6510	5745	41	481	922	0	0.206967
167463	136706	106	73086	58347	91	104817	83850	92	1095	838	0	5542	4357	41	957	912	0	0.210765
158791	129397	97	42839	34788	89	99185	81214	93	650	688	0	5001	4129	41	16	354	0	0.213613
135379	109134	92	56846	46108	88	94735	75267	91	729	705	0	4746	3826	40	883	738	0	0.213613
95189	94061	82	42787	42234	77	62179	60097	78	691	607	0	3510	3251	32	822	667	0	0.214562
169275	133477	97	61620	48761	94	117997	93326	96	895	690	0	6382	5133	46	-258	540	0	0.219309
312662	218984	133	107664	74866	115	209681	149800	119	1579	959	0	10896	7622	60	398	702	0	0.225005
169107	155649	88	50366	45310	86	112580	102485	90	995	862	0	5962	5223	41	54	431	0	0.225955
120947	111682	87	52134	47911	84	80387	74699	85	831	487	0	4307	4109	35	1287	1218	9	0.23355
173819	138012	99	59714	46582	93	90078	70224	95	1113	827	0	4873	3911	40	506	546	0	0.23355
140501	123003	88	59146	50848	87	90547	80000	88	479	523	0	4572	3980	36	1268	1043	6	0.234499
186917	166770	95	44621	38604	86	109359	94673	90	1045	871	0	5880	5167	41	140	806	0	0.236398
45863	47954	71	18233	18438	53	30455	30371	72	130	278	0	1821	1925	19	-574	181	0	0.239246
153262	136063	89	68265	58918	87	91290	79570	88	857	691	0	5185	4575	38	438	542	0	0.240196
76698	79472	75	19412	19872	49	43096	42406	75	397	513	0	2209	2030	25	202	409	0	0.240196
68514	69783	77	23521	23737	70	46145	45350	76	302	305	0	2200	2212	23	-294	215	0	0.240196
229350	179447	111	75317	59486	99	117964	90451	102	1257	868	0	6312	5031	46	1531	717	0	0.242095
98007	96293	82	30575	29875	77	55886	54532	79	553	580	0	2823	2829	27	805	916	0	0.243993
168139	134597	109	56855	45303	109	127088	101686	109	1021	990	0	6730	5265	45	911	1034	4	0.243993
106711	97877	92	41236	36529	84	69400	62121	84	472	469	0	3769	3313	33	367	573	0	0.247791
145979	121861	92	59911	49226	89	84238	70148	90	842	713	0	4321	3615	38	-62	671	0	0.247791
82499	82625	76	26648	26889	73	56037	54339	76	672	591	0	2839	2990	28	367	725	0	0.24874
254287	178458	107	96317	69848	104	163675	111408	107	1362	826	0	8470	5816	52	47	573	0	0.24969
140042	120779	98	60302	53518	85	80784	71779	87	830	729	0	4178	3654	34	99	524	0	0.250639
86263	85055	83	30473	29795	76	52075	51498	77	159	157	0	2943	2748	29	360	604	0	0.251588
110088	107338	89	43514	42881	79	68276	65843	81	465	504	0	3824	3488	34	80	478	0	0.252538
90678	89328	81	40135	39248	77	59496	56889	78	641	511	0	3158	2932	30	136	472	0	0.253487
138860	111114	91	54804	42097	88	87532	66622	92	900	676	0	4506	3352	41	324	620	0	0.253487
213256	159939	98	60787	43640	97	132348	97674	100	1430	975	0	6397	4947	46	212	1047	3	0.254437
152464	119885	103	61454	48561	89	90828	70822	91	579	568	0	4631	3687	41	-211	262	0	0.255386
190310	170848	96	92417	83247	95	131036	118443	97	1247	979	0	7163	6214	46	766	771	0	0.255386
135564	115916	92	46590	39616	88	90116	74194	89	752	769	0	4551	3846	38	-181	237	0	0.257285
159323	121628	94	68674	54686	92	91741	68478	94	1039	743	0	5028	3717	42	254	364	0	0.258234
129466	114982	91	44495	39499	86	90466	79025	89	484	632	0	4261	3737	36	-101	615	0	0.261082
212051	160520	98	82994	63912	96	143897	105074	98	937	863	0	7230	5472	48	334	638	0	0.262032
203756	169138	98	58460	48059	94	126818	102710	97	1025	932	0	6161	5014	43	473	511	0	0.262032
137232	119815	90	42624	35362	86	104240	91201	89	788	539	0	5261	4760	39	1234	969	0	0.26488
109607	105027	95	38854	36938	79	76817	72003	82	402	518	0	3836	3407	34	706	892	0	0.265829
182730	135372	100	73433	55071	95	115715	83807	98	909	655	0	6055	4278	45	288	477	0	0.267728
139122	114540	93	61406	49430	90	71786	57910	91	986	688	0	3626	2786	36	566	690	0	0.268677
254200	180059	112	102189	71415	104	141781	97328	106	1428	836	0	7402	5284	49	850	996	0	0.269627
120913	113775	95	48644	46131	83	84259	80195	84	639	671	0	4464	4377	37	641	897	0	0.271526
62964	63104	77	23393	23360	63	35671	34310	74	611	343	0	1694	1784	20	355	709	0	0.287665
126300	106020	93	56582	47546	87	78006	64260	89	811	636	0	4046	3515	36	604	919	0	0.287665
153436	126389	93	59077	48164	89	90924	72564	91	973	810	0	4822	3915	39	248	479	0	0.288615
196047	147099	111	68099	50375	95	138538	99828	99	1078	833	0	7244	5317	47	459	510	0	0.288615
113021	108138	86	43189	41060	80	73377	68319	82	378	455	0	4067	3738	35	359	865	0	0.292412
133357	115317	97	47687	41200	85	93276	82351	88	781	796	0	4626	4088	37	466	690	0	0.29526
126734	118885	91	58472	53970	85	79373	73131	87	849	631	0	4126	3678	35	715	687	0	0.300007
146739	132394	88	56441	51057	85	96528	86211	87	798	740	0	5014	4844	38	-167	382	0	0.300957
233599	174764	110	73064	55054	100	130597	97046	103	1294	988	0	6740	4701	47	664	688	0	0.302855
212212	156903	111	88560	65050	101	136060	96659	104	1160	988	0	7322	5118	51	468	1040	3	0.303805
86461	85748	79	29481	29419	75	62999	61245	78	454	535	0	3303	3535	29	1407	1121	7	0.305704
162229	138718	92	87448	74898	89	103437	86375	90	913	631	0	5539	4258	43	487	959	0	0.306653
147159	117291	95	57131	45099	89	101733	82881	93	555	574	0	5471	4183	43	-324	364	0	0.308552
95014	94856	79	33956	33666	77	59439	58639	79	571	513	0	3242	2960	32	531	857	0	0.312349
206921	152308	100	77561	57224	97	136979	97587	101	1047	966	0	7132	5412	48	180	514	0	0.314248
98608	97560	82	23656	23581	62	62110	59098	80	503	559	0	3213	3194	28	-29	434	0	0.317096
171265	141111	95	68043	54510	89	106166	83639	92	964	631	0	5311	4246	43	1275	668	0	0.317096
212343	169529	101	81453	64473	99	137321	109547	102	1208	1092	9	7135	5780	49	732	940	0	0.317096
254683	184017	108	102332	74945	105	161390	115864	106	1328	1004	2	8829	6614	53	1152	1090	4	0.318995
201654	149962	113	80745	60692	96	116545	86186	98	975	706	0	6082	4357	45	698	759	0	0.320894
69511	71045	80	28332	28396	73	46112	45450	75	212	464	0	2425	2240	26	479	1168	6	0.322793
139439	118049	95	61508	52086	88	81437	67351	91	843	663	0	4333	3689	37	334	604	0	0.325641
232401	173479	109	93600	72234	99	148176	110340	102	999	833	0	7903	6148	49	706	1598	11	0.32659
197915	154314	99	84107	65674	95	126650	95554	97	1148	851	0	6452	5255	45	357	344	0	0.333236
127192	110215	90	37347	31977	84	79362	67317	88	373	556	0	3864	3258	36	382	495	0	0.334185
57649	58571	72	19887	20114	56	31426	30982	73	291	321	0	1745	1683	19	-126	109	0	0.336084
157697	127437	99	53994	43269	90	81822	66085	92	651	740	0	4846	3625	40	-55	574	0	0.337983
303212	220910	125	125269	93266	114	240206	178949	117	2361	1782	24	12155	9290	56	1562	1465	19	0.337983
325785	206983	128	101686	64615	122	197971	125338	126	1798	1063	15	10231	6444	59	-376	336	0	0.338932
127496	111205	89	51502	43603	87	83307	71428	87	683	677	0	4205	3723	35	457	843	0	0.339882
96197	94284	80	32762	32268	77	62942	60635	79	443	386	0	2953	2894	28	541	636	0	0.34178
212240	176607	109	79683	68292	95	156108	128506	98	1093	1101	6	8416	6719	52	403	753	0	0.34178
103949	102664	83	50882	50799	80	82255	80471	82	677	691	0	4202	4167	34	-798	0	0	0.345578
302801	229443	122	125821	95833	116	241749	185038	119	2100	1317	20	12610	9886	61	1458	1355	15	0.346527
108121	106279	88	44968	44285	78	68285	65483	80	433	517	0	3781	3709	32	629	590	0	0.350325
154978	139109	90	62605	54233	87	105433	93510	90	1003	781	0	5690	4901	41	33	675	0	0.351274
154866	122797	93	66361	51225	89	96128	74979	91	1039	645	0	5157	4343	40	336	743	0	0.351274
124291	109878	85	59233	51485	85	86951	73289	87	665	586	0	4431	4051	35	-181	259	0	0.351274
253429	203147	107	175142	136200	102	262559	203933	104	2397	1824	27	13442	10452	61	923	1163	7	0.352224
86297	84951	82	20095	18902	62	57848	54378	94	664	482	0	2906	2665	28	-44	357	0	0.352224
197251	154551	100	76822	60027	97	105530	81851	98	982	879	0	5903	4613	44	631	723	0	0.354123
223276	167329	103	93528	69122	98	135219	101474	100	1157	961	0	6933	5311	46	30	407	0	0.355072
237899	175255	113	98293	74747	106	138444	99767	109	1560	1223	12	6852	5294	47	-276	178	0	0.355072
236007	175478	108	80553	60020	102	147286	109457	105	1297	750	0	7623	5643	51	342	582	0	0.359819
258354	195235	109	102196	80087	106	167086	120792	109	1601	1045	7	8481	6303	52	604	739	0	0.359819
231155	179966	100	99348	78450	97	140524	107963	99	1230	1153	11	6824	5160	48	892	949	0	0.361718
119855	113337	81	41861	38844	80	87516	81540	83	746	692	0	4222	4250	33	565	621	0	0.361718
156853	127089	95	64717	53433	90	102402	85530	90	893	741	0	5407	4478	41	1161	1122	8	0.362667
280626	210275	111	202670	159766	106	234730	184780	108	2721	1944	31	12512	9900	62	652	691	0	0.363616
192038	143766	108	70317	52468	98	137278	100429	101	881	679	0	7343	5254	49	946	768	0	0.366465
93034	86926	82	40710	36176	79	53793	47157	81	523	389	0	2834	2425	29	1104	618	0	0.366465
128348	118977	85	52071	47575	83	87415	78361	85	587	474	0	4430	3785	36	492	814	0	0.366465
146364	122410	92	54218	44711	90	99043	81712	92	662	457	0	4707	3946	39	247	528	0	0.367414
231464	177015	100	112081	89001	100	179718	138633	103	1560	1088	10	9428	7074	52	530	655	0	0.367414
93368	91793	77	38227	37154	77	67855	64933	80	564	464	0	3444	3392	30	-259	362	0	0.368363
99496	96729	85	34245	34162	77	65034	64021	79	418	527	0	3216	3226	30	513	800	0	0.368363
220757	183648	101	83556	67400	99	132989	106014	99	1310	1146	12	7250	5856	46	120	434	0	0.371212
102967	96526	95	49398	44496	80	69765	64342	82	545	496	0	3946	3563	34	222	954	0	0.372161
93962	93240	82	36567	36376	77	60246	60075	78	200	408	0	3231	3057	30	32	252	0	0.372161
143311	118813	90	42786	34938	87	91317	76071	89	861	952	0	4874	4024	40	-45	411	0	0.37311
108076	107562	81	58630	58177	80	70833	70086	82	601	520	0	3813	3343	34	684	907	0	0.37311
176295	139683	101	65286	52239	93	91800	69035	95	951	668	0	4893	3573	40	478	683	0	0.37311
331077	263149	123	141889	113594	122	277856	221736	127	2558	1866	27	14597	11703	64	450	888	0	0.375009
126800	116300	97	49650	44049	82	89029	81844	85	540	533	0	4550	4150	37	302	458	0	0.379756
164818	139689	93	68067	56132	90	103125	85445	92	1253	824	0	5437	4595	43	-11	291	0	0.381655
199475	141585	100	80132	56380	96	116814	82293	99	1145	850	0	6227	4419	46	283	760	0	0.382604
196384	151198	104	73872	56015	96	127507	95823	99	845	707	0	7016	5128	49	40	466	0	0.383554
150965	118239	93	59309	46544	91	93286	70976	92	912	780	0	4778	3591	39	414	514	0	0.383554
142771	126350	90	59215	50843	88	86577	74081	89	830	588	0	4662	4034	38	885	788	0	0.384503
164048	134219	92	51936	41593	90	99695	83835	92	648	548	0	5330	4388	41	782	835	0	0.385452
166514	132029	96	64796	51908	90	119741	94323	93	889	793	0	6256	4867	45	127	627	0	0.387351
120268	106153	86	48422	41740	84	81308	70614	86	389	456	0	4281	3797	35	311	699	0	0.388301
107338	103321	88	30215	28537	77	78992	75299	81	850	675	0	4119	4051	32	229	575	0	0.388301
201700	145528	101	96666	70055	101	135872	94921	103	1142	817	0	6758	4524	47	909	592	0	0.38925
138139	112787	89	56666	45071	88	90766	70747	90	580	731	0	4834	4166	40	-137	217	0	0.38925
152911	121033	98	57769	44770	89	100027	76397	92	569	416	0	4908	3909	42	629	715	0	0.390199
357794	246673	139	135126	99733	138	259814	189778	139	2452	1531	27	13644	10279	61	705	741	0	0.393048
169564	140316	93	68535	57313	91	97009	78721	92	989	760	0	4856	3963	39	-6	678	0	0.401592
263639	178149	112	109747	75321	111	153208	100722	113	1661	1099	12	8308	5386	54	-37	345	0	0.401592
103271	101723	83	36763	35856	78	62131	59552	81	614	560	0	3073	3028	30	970	1424	9	0.402541
147440	135974	87	60755	54238	86	89897	81343	87	948	919	0	4762	4072	38	144	464	0	0.403491
110572	92843	91	48126	39133	85	80402	65806	86	589	583	0	4165	3320	37	-44	313	0	0.403491
226834	165766	103	89352	64238	100	135752	96411	102	1106	763	0	7153	4865	48	891	902	0	0.40539
148036	129944	94	48788	40606	88	98306	83310	89	764	602	0	4967	4424	39	-60	587	0	0.406339
53224	52701	74	14974	14653	50	31688	32343	72	532	414	0	1607	1569	18	-156	326	0	0.408238
135344	111379	92	49050	41050	86	86388	70431	89	567	549	0	4331	3363	39	-703	76	0	0.410137
266017	195516	110	80052	55886	107	158518	114495	111	1642	1186	13	8026	5752	50	697	618	0	0.423428
227732	182453	104	88209	71903	97	162829	131134	99	1344	1201	11	8753	7184	51	1246	1504	9	0.424377
239721	190783	106	112881	90103	105	193098	151501	109	1928	1385	22	10455	8330	54	548	858	0	0.424377
210084	161028	98	62353	46705	97	140276	105910	100	1184	885	0	7376	5453	49	173	598	0	0.425327
123830	121576	82	46817	45459	79	86506	83062	84	609	662	0	4541	4272	36	258	240	0	0.425327
141200	113202	104	58211	46962	91	74266	60115	92	867	663	0	3938	3340	36	647	474	0	0.426276
174313	133531	105	56796	41665	93	108555	80966	96	968	806	0	6084	4788	44	957	893	0	0.427226
178226	136333	101	64245	49503	94	112019	85149	96	973	891	0	5935	4430	44	883	911	0	0.428175
194105	151121	98	75445	59016	95	112821	86306	97	1261	761	0	5963	4431	44	318	541	0	0.431023
112086	109628	85	43591	42158	80	67364	65173	82	672	548	0	3495	3230	30	57	348	0	0.434821
137269	121628	90	57666	50392	86	82424	70441	88	738	554	0	4451	3723	38	467	490	0	0.43577
133007	113088	93	50014	43109	87	77419	64350	89	727	618	0	4202	3347	39	320	627	0	0.43577
144596	116285	93	55775	44646	90	82108	65378	91	387	436	0	4454	3839	38	347	783	0	0.436719
50781	49282	78	11714	11898	44	28325	28393	72	224	285	0	1469	1357	15	-261	317	0	0.439568
165721	140425	94	53885	44045	91	88171	75045	91	874	641	0	4539	3834	37	154	620	0	0.440517
129250	107503	89	46091	37404	86	77657	63147	88	699	473	0	4450	3472	39	245	366	0	0.440517
85873	85547	84	38536	38349	76	56203	54082	78	369	543	0	2983	2893	29	345	380	0	0.441466
97510	97070	81	31365	31338	77	61291	59630	79	830	603	0	3126	2968	28	426	591	0	0.443365
167560	129597	107	69371	54921	96	95050	71721	97	660	513	0	5229	4461	40	563	655	0	0.443365
215958	156055	118	76672	55177	99	151023	109185	102	1161	926	0	7651	5461	49	132	468	0	0.446213
140748	118347	90	56024	45564	90	84238	70448	91	646	572	0	4459	3558	37	149	644	0	0.447163
103086	100672	81	37090	35737	79	74154	72291	82	725	689	0	3982	3824	33	598	479	0	0.448112
85125	85015	83	28207	28135	75	56338	54679	78	514	457	0	3140	2931	29	295	688	0	0.454758
226791	175020	105	88209	67457	101	142955	110930	104	1124	760	0	7724	6014	51	667	638	0	0.455707
189988	155991	95	59443	46175	93	105070	84752	94	1096	855	0	5529	4553	42	473	506	0	0.455707
171564	136963	104	50259	38738	91	103948	83096	95	1055	633	0	4978	3934	40	-121	342	0	0.457606
157701	126691	95	69339	56595	90	109177	83662	94	824	630	0	5628	4342	44	201	490	0	0.460454
179179	142836	104	61806	49029	93	95218	75808	94	1029	724	0	5213	4298	41	-47	527	0	0.461404
82887	82385	80	36308	36355	77	43213	42524	78	287	299	0	2366	2315	24	-200	396	0	0.462353
55145	54818	74	23277	23177	68	28522	28658	73	279	274	0	1347	1335	13	-58	384	0	0.463302
116075	112713	94	41244	39733	80	76955	73387	83	783	645	0	4389	4146	35	132	925	0	0.464252
242461	194069	103	73024	56448	99	158354	125947	103	1346	1101	12	8128	6875	47	404	522	0	0.464252
99839	99086	81	43816	42853	79	59828	57708	81	547	491	0	3320	2901	32	-44	368	0	0.466151
107068	106008	80	40283	39780	80	79205	75661	82	631	710	0	3734	3904	30	219	488	0	0.469948
194861	140202	99	81908	58349	97	121691	82917	100	941	632	0	6249	4419	46	703	857	0	0.474695
176720	142765	94	74827	59789	91	105322	81399	93	806	750	0	5434	4468	41	459	556	0	0.477543
109105	107186	81	41849	40729	78	80479	78183	82	745	575	0	4011	3738	34	-598	72	0	0.479442
147183	124402	99	57701	48241	90	84018	70576	92	819	592	0	4092	3494	37	-276	381	0	0.479442
155599	130620	95	66492	56360	90	84273	68457	91	771	762	0	4705	3711	42	909	723	0	0.480391
190900	150018	99	91201	72406	94	133182	107192	95	1209	1237	13	7083	5614	47	871	564	0	0.481341
275951	198900	117	118821	88039	115	166406	119781	118	1343	903	0	8693	6406	51	-390	411	0	0.48229
129000	107539	88	50910	42993	87	85999	70863	89	642	685	0	4599	3704	39	704	532	0	0.484189
200765	166960	94	58394	47559	93	119271	94597	96	1228	892	0	6078	5132	42	1717	827	0	0.485138
133211	117248	91	46606	39929	87	76248	64723	88	539	506	0	3857	3079	36	689	1370	8	0.486088
146002	127608	86	42972	35754	87	77905	63357	88	723	677	0	4190	3436	37	-391	66	0	0.489885
175593	140103	94	57029	45128	91	104096	83808	93	841	623	0	5680	4316	45	590	661	0	0.490835
195871	151741	95	76737	58656	96	111933	85940	98	751	629	0	5785	4205	45	649	827	0	0.491784
398958	267903	151	202141	149374	148	327828	235227	151	3005	2176	31	17155	12224	73	904	730	0	0.491784
168775	138318	90	58347	48216	87	101114	81373	91	768	922	0	5408	4306	42	1194	1053	3	0.491784
190973	147310	96	68748	52898	93	125825	92457	98	1033	842	0	6390	4834	46	1051	1038	4	0.491784
106492	98137	86	42408	39114	81	67449	62688	84	505	504	0	3534	3249	31	202	496	0	0.492734
109697	104193	85	45365	43952	81	69139	66154	82	561	396	0	3404	3265	30	539	799	0	0.493683
176590	142882	100	86167	71811	92	95173	76286	93	770	684	0	5222	4372	41	215	672	0	0.494632
134253	129068	83	64685	59687	85	95677	87279	88	756	577	0	4548	4459	35	1126	991	0	0.500329
213733	152779	102	77047	55932	99	126387	87721	100	1002	756	0	6194	4175	46	-451	389	0	0.501278
165997	136496	95	78256	65804	90	106776	88604	91	1249	975	0	5390	4534	41	295	340	0	0.501278
179425	135599	95	76326	56905	94	111932	82063	96	920	604	0	5853	4209	44	724	885	0	0.503177
229074	194919	111	90538	77932	101	135664	115679	104	1653	1164	20	7273	5866	47	344	941	0	0.504126
151866	132182	96	44459	38257	88	99147	84567	91	690	711	0	4815	4245	37	249	517	0	0.505076
250941	191666	105	113437	86486	102	156879	118163	104	1611	1248	16	8022	6310	49	382	556	0	0.506025
225306	169995	100	93547	70733	97	124690	92274	99	1251	733	0	6326	4642	46	201	510	0	0.506025
108490	95614	99	46133	39916	84	61959	53012	85	617	322	0	2965	2523	32	501	734	0	0.509823
178458	148462	98	82327	67526	94	102398	83449	94	1023	752	0	5346	4499	41	598	1179	6	0.51362
256183	180430	110	79403	52846	107	160780	109747	109	1224	911	0	8486	5865	55	-55	212	0	0.514569
177007	138294	96	61556	46867	92	104368	78162	94	690	615	0	5927	4295	45	381	651	0	0.515519
145801	126063	91	60102	49800	88	91769	77324	91	757	661	0	5003	4441	39	144	298	0	0.518367
205245	163840	98	65455	51451	93	126263	97038	96	1073	924	0	6253	4792	46	642	636	0	0.518367
144525	117860	94	66925	54143	90	81373	64451	90	795	665	0	3956	3507	35	-45	936	0	0.518367
146578	120670	106	57592	47337	89	102731	82767	94	653	620	0	5460	4457	42	81	823	0	0.520266
144793	114560	94	64065	51311	91	95501	74660	93	678	429	0	4716	3459	42	143	640	0	0.523114
186506	144213	99	67531	52500	95	127576	98559	97	1083	845	0	6966	5297	49	893	575	0	0.524063
168463	127052	98	71723	54095	93	112515	83794	95	706	563	0	5583	3873	45	-192	241	0	0.525013
368019	267917	138	193408	146157	129	334975	251779	133	3188	2239	29	17501	13053	72	794	676	0	0.525962
101212	99456	80	39202	38336	78	76840	73240	81	375	660	0	4168	4064	34	82	380	0	0.52976
91336	91888	78	24050	24160	61	56986	55658	79	388	433	0	3003	2840	28	940	529	0	0.52976
79639	78560	86	25195	25085	68	58375	56689	78	462	424	0	2916	2811	29	747	747	0	0.532608
140477	118662	96	52779	44454	88	110276	91478	91	796	911	0	5407	4541	41	465	781	0	0.533557
259755	191246	112	82820	61022	107	164790	120585	110	1177	900	0	8953	7077	51	1188	1081	7	0.536405
169282	133510	98	57729	44482	92	87269	69102	94	891	759	0	4658	3725	40	321	803	0	0.537355
177719	150437	93	76750	64446	90	111682	95157	92	655	840	0	6169	5358	45	1000	743	0	0.538304
359441	237053	144	125953	84707	138	232488	156318	140	2323	1409	23	12642	8523	61	747	1394	11	0.540203
162182	132991	98	67064	55035	91	107402	85816	93	691	680	0	5672	4473	43	754	717	0	0.541152
226629	170161	101	79633	57036	99	154053	114749	102	1313	970	0	7754	5966	49	800	840	0	0.543051
131688	110564	92	52396	43846	87	75974	62711	88	713	667	0	4006	3280	36	420	509	0	0.543051
125379	113580	84	48388	42834	82	80440	71961	85	583	618	0	4118	3491	36	658	708	0	0.543051
147722	135049	94	68127	62302	86	108870	98761	87	716	803	0	5417	5047	39	-254	244	0	0.54495
148979	127201	91	55841	46524	89	101436	87615	89	763	574	0	5287	4764	38	411	494	0	0.545899
171887	130543	95	73145	56337	95	107462	80250	96	895	522	0	5683	4044	46	641	507	0	0.545899
206060	155967	103	85142	67809	95	143766	109468	98	1596	1015	6	7104	5397	48	146	615	0	0.546849
184873	143633	97	73668	55889	95	115129	87133	97	992	714	0	5927	4879	44	597	826	0	0.546849
147045	122961	91	56377	46458	91	91729	75008	93	791	709	0	4641	3857	38	-193	264	0	0.550646
194054	149390	96	85929	68056	93	120784	90910	96	1217	1127	8	6204	4807	44	563	530	0	0.550646
76242	76898	79	29838	30025	74	50444	49931	77	264	226	0	2854	2873	26	84	222	0	0.551596
263306	195338	116	82297	64302	103	148862	108086	106	1367	1058	8	8077	5856	49	635	736	0	0.551596
128462	112316	87	58170	50804	87	75828	64540	88	471	441	0	4074	3416	37	308	734	0	0.552545
114302	108257	92	37331	36413	79	76119	72118	81	738	588	0	3720	3540	33	143	480	0	0.553494
174747	143784	98	81105	65598	91	106329	84330	92	906	717	0	5742	4726	42	665	796	0	0.553494
128965	125395	86	27397	26470	79	91372	87789	84	872	714	0	4683	4550	36	557	725	0	0.554444
129425	113980	88	52264	45239	86	85971	72607	88	743	765	0	4401	3915	37	968	654	0	0.557292
124773	111342	99	35116	30437	84	74375	67528	86	676	472	0	3737	3365	34	-111	517	0	0.56109
274083	207275	111	111569	89471	107	183747	140043	111	1569	1241	14	9786	7514	56	-40	782	0	0.562039
103676	100858	82	32993	32569	77	68993	67414	80	621	562	0	3088	2689	31	284	758	0	0.562988
120906	113736	85	49146	46983	83	94769	88491	86	790	731	0	5001	4532	39	28	216	0	0.563938
105944	105326	80	42354	41557	79	79873	77014	83	539	394	0	4142	4056	34	120	423	0	0.567735
106544	103054	81	40270	38847	79	72915	70460	82	388	476	0	3833	3775	31	86	295	0	0.569634
416863	271151	157	223316	152572	154	413520	293095	157	4013	2721	39	21227	15403	78	1301	897	0	0.571533
185051	149743	94	65761	54232	92	104217	83045	95	1219	921	0	5474	4349	43	708	1081	7	0.572482
219425	182789	115	81862	69197	108	139938	120057	110	1419	1165	10	7456	6251	47	677	535	0	0.572482
108004	107029	80	43835	43053	78	77441	74290	80	569	499	0	4215	4083	33	310	584	0	0.573432
125833	118633	88	43286	40668	83	83454	77506	85	635	689	0	4498	4132	34	-390	286	0	0.577229
79374	80615	75	30534	30398	75	47083	47178	77	206	414	0	2253	2214	26	420	626	0	0.578179
277410	223753	115	145527	119776	108	253153	207484	110	2217	1770	22	13606	11279	60	636	784	0	0.578179
111739	107768	82	59279	57588	82	70700	66976	83	601	634	0	3831	3817	32	152	315	0	0.579128
152036	122073	93	63673	50975	90	97344	74939	93	803	505	0	4914	3926	41	645	1204	7	0.582926
136370	114713	88	43611	35558	87	95834	78273	98	611	555	0	4826	3932	39	1011	859	0	0.582926
142334	121231	102	62516	53756	87	85419	73355	88	598	556	0	4526	3858	38	813	775	0	0.586723
161857	134190	92	73231	61415	91	97941	79471	92	1104	938	0	5187	4255	41	444	466	0	0.587673
139113	114615	91	51662	42310	87	93846	73731	90	783	570	0	4622	4016	39	580	623	0	0.589571
194000	156067	97	70545	56339	93	124404	98932	96	796	781	0	6335	5357	43	689	731	0	0.589571
176683	163255	103	51872	48244	88	92229	85472	92	1222	1143	9	4642	4525	35	1239	1405	17	0.590521
130821	117269	88	52087	45715	85	98634	86301	87	770	647	0	5030	4371	39	1169	1557	12	0.590521
89705	88845	91	32238	31783	76	54976	53242	80	443	608	0	2772	2746	27	-492	104	0	0.59147
94688	94370	82	32572	31907	76	64053	62299	79	435	535	0	3118	2926	29	303	440	0	0.594318
185218	144776	98	81694	64251	96	104188	80353	96	1039	690	0	5351	4031	42	225	907	0	0.597166
200103	160417	97	75217	58975	94	111450	89076	96	1538	996	0	5781	4488	43	656	1046	3	0.600015
50592	53109	72	19599	19995	55	26780	27003	70	364	269	0	1613	1650	17	-570	170	0	0.602863
161982	150049	99	80681	75402	87	90150	83212	89	886	852	0	4942	4422	37	506	1012	2	0.604762
160895	127077	94	66100	51237	91	106063	82197	94	941	688	0	5511	4222	42	-17	637	0	0.604762
119276	116309	82	56032	54837	80	91792	87257	83	524	620	0	4759	4530	35	843	685	0	0.60761
163525	126704	92	63335	49158	91	111530	82264	96	1076	784	0	5632	4308	43	608	768	0	0.612357
95006	93876	80	36153	35517	77	63571	61162	79	502	521	0	3241	3108	30	182	508	0	0.612357
313633	211728	133	122616	83162	125	255268	178580	128	2139	1372	20	13013	9236	65	1093	501	0	0.614255
261930	180070	127	98060	66221	125	153161	102300	127	1363	1102	8	7604	5090	51	447	841	0	0.615205
125550	116608	84	50706	45987	84	85443	75165	85	917	609	0	4365	3991	35	860	1018	2	0.615205
190587	148044	99	79940	62613	96	124767	96613	97	1092	928	0	6392	4885	46	386	483	0	0.615205
116154	100587	88	46170	39169	84	81770	69303	87	453	590	0	4481	3799	38	1482	1152	14	0.618053
203150	163157	96	85932	66781	94	134708	103391	97	1275	1033	5	7082	5625	47	1572	1626	12	0.618053
123935	110303	89	57342	50370	85	89915	79348	87	622	723	0	4386	4160	35	190	449	0	0.619002
206315	148198	109	78600	56585	100	151771	107749	103	979	680	0	7570	5316	52	176	412	0	0.624699
203296	154764	107	87070	68248	97	132929	94906	100	842	744	0	6714	4892	48	122	822	0	0.625648
178863	153666	105	58052	49892	89	93901	79828	92	931	628	0	5024	4276	38	1033	889	0	0.627547
229490	175987	113	111770	84824	110	128283	96336	111	1145	857	0	6705	5101	45	-263	363	0	0.629446
160892	125976	109	60214	47500	92	111244	87902	94	1069	685	0	6083	4548	43	-325	409	0	0.631344
220507	167739	100	84554	66190	99	162911	122649	102	1274	990	0	8456	6823	49	53	307	0	0.632294
125622	103936	92	50007	41339	86	79169	63717	89	746	671	0	4069	3364	37	-225	381	0	0.635142
187011	154695	94	67437	54068	92	88464	70937	92	860	654	0	4275	3553	38	224	637	0	0.636091
118519	115177	84	52000	50435	81	74266	71226	83	753	615	0	3845	3761	31	265	665	0	0.63894
127612	104738	104	55128	45601	87	89872	72497	90	493	521	0	4372	3609	37	198	412	0	0.63894
90065	87970	79	27373	27366	75	66057	63386	79	107	261	0	3131	3138	28	565	903	0	0.639889
87975	87872	80	35314	35122	77	62896	60987	81	485	474	0	3010	3105	29	331	528	0	0.640838
146046	134258	93	63885	58063	85	85721	77064	87	829	849	0	4566	4060	36	489	676	0	0.641788
116559	114072	82	60023	58947	81	75312	72786	83	666	626	0	4112	3866	35	-106	545	0	0.645585
107696	102768	83	38781	35190	80	79664	74323	82	690	532	0	3989	3658	34	453	509	0	0.645585
131348	119462	88	52043	46173	86	85470	76327	86	541	641	0	4740	4062	38	325	660	0	0.645585
211199	151948	100	76510	54341	98	133222	96450	101	1197	1046	9	7075	5072	49	419	680	0	0.647484
133233	117755	95	47299	40820	85	72010	61777	87	691	538	0	3973	3599	35	834	900	0	0.647484
197205	160064	113	62143	50287	95	130091	103958	98	1041	883	0	6767	5571	47	667	790	0	0.650332
118044	111151	86	44790	42539	81	70391	66249	83	522	493	0	3504	3363	31	442	1116	5	0.652231
107495	106342	86	33737	33265	78	90063	87556	82	572	795	0	4438	4660	33	862	725	0	0.65318
216388	165891	111	89516	67803	96	120903	92314	98	1126	880	0	6368	5022	45	883	707	0	0.655079
207802	164559	100	79336	61895	97	150352	115469	98	1517	1325	12	7804	6228	49	633	523	0	0.656029
169809	147382	103	69767	60263	90	99600	85299	91	847	766	0	5451	4597	41	214	667	0	0.656978
101397	102313	81	49194	48642	78	64294	62872	79	497	566	0	3394	3261	31	838	1177	6	0.656978
160404	129514	92	50985	39565	89	95369	73301	93	1214	1088	6	5208	4053	40	460	592	0	0.664573
161222	129564	103	43135	34556	87	95998	75344	92	785	841	0	5325	4075	42	1061	1110	4	0.666472
94206	93758	78	24127	23953	64	68848	67778	78	745	534	0	3768	3714	31	-153	207	0	0.666472
211446	161530	101	70064	53539	97	144115	112947	100	1028	791	0	7103	5500	45	422	508	0	0.666472
94407	95582	77	47054	46627	78	64319	62795	79	560	449	0	2970	3023	27	702	644	0	0.668371
179323	143613	96	70767	57124	92	124583	95870	96	785	794	0	6020	4615	44	680	844	0	0.671219
137695	120152	93	51372	44851	86	79965	69329	88	618	529	0	4161	3562	36	-339	157	0	0.672168
132741	121230	94	42613	38082	82	98810	91159	87	1035	1038	4	5158	4778	38	465	533	0	0.673118
196629	152975	96	79141	60635	94	110375	83397	95	825	658	0	5712	4356	43	704	987	0	0.674067
155926	137585	93	58436	50427	89	96831	82896	90	813	663	0	4897	4316	37	409	609	0	0.675966
204128	151757	104	81498	62347	100	151223	114609	104	1307	996	0	7788	5891	52	796	1057	3	0.679763
122682	111282	86	59926	53141	84	86143	76665	85	802	702	0	4474	4117	36	442	582	0	0.679763
184206	143046	95	75633	58353	95	121741	90117	96	1164	733	0	6754	5121	48	514	568	0	0.680713
211958	170009	102	101240	83365	96	137337	108615	98	1478	1213	11	6843	5590	44	-401	248	0	0.681662
227810	170814	100	75199	55640	99	141443	104554	101	1323	1040	7	7254	5431	48	-124	439	0	0.68451
81980	83308	78	33042	33187	75	62274	62384	77	392	485	0	3148	2902	30	-15	281	0	0.68451
152223	137864	88	68249	59931	88	88832	78571	89	725	696	0	4769	4211	38	137	376	0	0.68451
159515	132099	105	66961	55542	89	108904	89060	91	885	777	0	5853	4875	43	601	1176	7	0.68451
212964	160381	100	76278	57287	100	134274	101008	102	1057	995	0	7152	5340	49	1491	1011	2	0.68546
117878	117425	82	55758	52891	81	80942	76887	82	430	465	0	4304	4400	33	-201	350	0	0.68546
166035	134851	94	53573	42952	90	104509	81949	93	1195	835	0	5489	4394	43	252	489	0	0.686409
216764	166871	108	103328	80493	107	135954	105939	108	869	687	0	6962	5288	47	520	724	0	0.692105
141772	113276	94	62352	50717	90	87787	71195	92	707	601	0	4422	3497	38	346	646	0	0.692105
119185	111403	91	49218	46413	81	69043	65018	84	505	499	0	3780	3449	32	110	405	0	0.693055
89597	89727	79	27801	27673	75	65341	63838	78	577	403	0	3321	3174	30	270	635	0	0.694004
135965	113109	99	67162	56376	88	85510	69256	90	601	595	0	4393	3691	36	390	549	0	0.694004
43604	43164	72	15646	15733	50	26174	25884	70	174	366	0	1283	1354	13	-346	18	0	0.696852
222022	172462	102	83539	63744	98	137155	105279	100	1207	1108	12	7122	5370	48	428	735	0	0.698751
145667	128368	87	53816	45880	86	87369	75230	87	564	518	0	4560	3925	38	1146	1226	10	0.698751
114564	107277	85	45231	40893	83	74489	66997	85	722	543	0	3981	3502	34	152	540	0	0.702549
255876	190734	114	93938	68853	112	168791	123523	116	1494	1194	16	8710	6230	53	188	1019	3	0.703498
106621	98520	93	37819	34397	80	62520	58174	83	680	438	0	3022	2805	30	1195	1164	7	0.706346
189352	150731	99	76585	61233	95	100475	77783	97	934	738	0	5396	4183	42	130	501	0	0.707296
190928	151606	96	82603	65277	95	111703	89185	96	1387	875	0	5577	4431	41	371	554	0	0.707296
348518	224280	133	143873	86214	134	259579	165236	136	2171	1438	26	13752	8789	65	1174	908	0	0.709194
186589	158857	90	81622	70464	91	106249	85996	93	978	915	0	5697	4380	44	9	336	0	0.709194
241437	175354	106	99526	70384	104	145056	101620	106	1141	858	0	7855	5443	53	595	688	0	0.709194
179848	143118	103	73438	58233	90	101821	79307	92	1051	874	0	5425	4013	43	407	600	0	0.712043
70921	71658	76	32962	32323	74	32850	32220	75	319	402	0	1747	1690	18	-604	0	0	0.712992
77349	76693	76	22017	21618	61	52585	52136	77	471	386	0	2647	2742	26	-112	628	0	0.71679
93139	89139	83	36823	36093	77	64578	61719	79	423	403	0	3214	3182	28	-270	359	0	0.717739
97540	91583	83	41978	38628	80	58214	53041	82	489	424	0	3188	2964	31	569	554	0	0.717739
145941	118761	98	47865	38839	88	85574	70337	91	669	451	0	4516	3615	39	126	350	0	0.717739
143921	117446	91	62829	49988	90	96004	78555	92	680	752	0	4533	3886	39	309	530	0	0.721537
296905	218692	123	124205	89756	122	227224	167751	123	1929	1147	16	11863	9060	60	1307	1459	15	0.722486
228748	171183	101	100409	75421	99	180527	130598	102	1084	774	0	9596	7011	53	443	719	0	0.722486
161137	132292	90	63765	51920	88	104271	84020	90	1002	724	0	5515	4780	43	681	973	0	0.722486
98573	96877	83	35430	34458	77	67895	66305	80	400	535	0	3671	3737	31	-40	528	0	0.723435
107954	107557	83	34424	33397	78	68457	65353	81	563	779	0	3610	3520	30	576	588	0	0.724385
134292	100263	92	52523	39128	90	75221	55895	92	720	438	0	3883	2824	39	-296	178	0	0.724385
179687	140087	101	82519	65659	96	107336	85802	97	691	543	0	5346	4197	40	381	421	0	0.725334
137118	123146	89	57585	51727	87	70178	61827	87	615	666	0	3818	3465	33	1071	1234	7	0.726283
90052	89321	78	36008	35624	77	62716	60625	78	363	400	0	3150	3152	31	532	942	0	0.726283
193268	146498	96	80581	61171	93	134239	97509	95	1034	797	0	7133	4895	50	582	746	0	0.73198
128655	107789	95	41463	33874	88	77555	63038	90	672	756	0	3983	3215	35	-147	320	0	0.733879
177682	140046	110	73870	60314	93	91847	72219	94	1116	765	0	4587	3508	38	-161	337	0	0.734828
159219	119279	94	61567	45260	91	98622	73000	93	587	403	0	5295	3849	43	416	578	0	0.734828
175546	137090	100	66076	51692	94	96841	75269	96	725	613	0	5085	4059	40	778	1150	6	0.737676
307200	206458	125	219024	157168	121	287259	201249	122	3171	2240	33	15299	11195	68	1391	1201	10	0.737676
126963	109851	93	51636	43613	86	84597	72680	87	486	613	0	4102	3540	36	-53	270	0	0.738626
258862	187672	111	83277	61099	108	153769	110312	111	1413	896	0	7504	5546	47	1315	701	0	0.738626
164381	128244	92	68841	54336	90	109488	82411	92	834	594	0	5156	4191	41	303	645	0	0.738626
88182	87837	77	36298	35819	76	68283	66556	79	401	520	0	3234	3047	32	-102	283	0	0.743372
163871	124945	95	58527	44639	92	106216	79718	95	1095	751	0	5245	4142	41	543	693	0	0.744322
166096	134661	95	57876	45968	93	97903	76709	95	1285	837	0	5530	4559	41	771	725	0	0.74717
194397	155675	96	65291	52095	93	117100	94583	95	1176	649	0	6057	4918	43	315	623	0	0.74717
140628	116283	94	52120	42910	88	69368	57662	90	613	456	0	3498	3154	31	353	779	0	0.748119
185595	136666	104	72011	53225	94	110984	80629	96	823	645	0	5699	4145	45	1608	1115	8	0.749069
199982	153511	98	53950	41509	94	130712	98279	98	1516	1025	6	7147	5723	46	1496	729	0	0.749069
128028	124972	84	44187	42003	83	103850	98277	85	736	759	0	5231	4922	38	363	544	0	0.750018
109679	100270	89	45951	41373	83	73202	65741	84	437	700	0	3766	3714	32	-76	406	0	0.750018
107634	106283	94	49906	48684	80	80018	77339	83	553	506	0	4351	4208	34	-149	395	0	0.753816
141274	113032	91	68499	54923	90	94339	73526	91	421	520	0	4649	3792	38	192	450	0	0.753816
60024	59194	80	12565	12509	44	39773	38213	75	238	302	0	2080	2023	24	-249	577	0	0.755715
149661	130794	91	68029	59528	88	103877	88931	91	744	682	0	4993	4482	38	1478	1187	12	0.756664
129671	112021	90	48601	39954	88	81454	65253	91	678	424	0	4098	3296	38	336	702	0	0.757613
111748	102702	99	39370	35768	81	72354	66296	83	412	528	0	3697	3592	32	680	809	0	0.76331
332607	259165	125	183237	148590	123	328312	257107	127	3251	2358	32	16666	13322	67	962	1045	4	0.765208
125793	110731	88	50714	43593	85	88790	76087	87	775	647	0	4211	3624	36	1229	1082	4	0.765208
207265	162006	109	80506	63255	96	140809	106874	99	854	773	0	6898	5313	50	1011	877	0	0.766158
155034	140535	87	81572	74882	86	129365	116292	90	1225	1070	8	6719	5711	43	697	571	0	0.768057
182019	138653	100	63561	48191	96	119343	90781	98	806	804	0	6466	5091	45	49	498	0	0.769955
111023	98888	100	41353	36749	89	69549	62179	100	577	554	0	3770	3584	32	-466	313	0	0.769955
248883	193779	103	92426	73784	101	133169	100348	105	1269	1033	6	7027	5394	46	567	671	0	0.773753
101878	97420	80	39581	38175	78	76085	71323	82	733	875	0	3939	3799	32	591	729	0	0.776601
110454	108630	82	46129	44007	80	72693	68309	82	511	499	0	3831	3721	32	561	976	0	0.7785
81038	81680	76	32848	32811	76	51912	50966	79	232	344	0	2678	2513	26	326	553	0	0.7785
200803	155194	101	70649	54228	96	123898	97118	98	1250	941	0	6460	4942	45	802	937	0	0.783247
194424	142422	101	62693	46842	97	119393	88132	100	1091	780	0	6184	4596	47	-372	272	0	0.784196
144984	129603	89	46778	40097	87	79876	68441	89	737	626	0	4309	3647	39	821	702	0	0.785146
107228	102834	98	34121	33048	79	77072	74175	83	572	549	0	4092	3854	32	-152	280	0	0.786095
119060	116759	86	42672	41405	80	88934	85735	83	760	808	0	4845	4856	35	-247	555	0	0.787044
118758	106842	84	55117	48595	84	70736	62221	85	728	548	0	3616	3198	33	675	594	0	0.788943
107846	108733	81	48846	47641	79	70776	69526	81	573	548	0	3581	3431	31	771	1150	6	0.790842
147477	119189	89	69539	55737	89	96153	74136	90	838	720	0	4882	3835	40	-118	379	0	0.791791
157711	122800	95	63835	48630	92	104687	78816	95	855	608	0	5421	4237	42	1008	802	0	0.791791
89458	90181	79	25221	25010	76	62312	60013	81	530	401	0	3265	3149	29	-117	638	0	0.797488
141666	118599	93	54641	45570	89	94322	77350	90	680	692	0	4698	3862	39	593	618	0	0.797488
229845	162132	126	78109	55907	107	147568	105164	111	1103	901	0	7933	5484	52	436	694	0	0.798437
293249	188189	132	160766	106282	126	384785	261792	130	3584	2215	37	20613	14507	86	1600	1108	10	0.799387
162434	135500	105	58914	48656	89	101035	82477	92	759	526	0	5351	4287	41	-25	358	0	0.801285
200140	149582	98	69468	51041	97	122456	92112	100	1094	817	0	6532	4651	48	833	1070	5	0.801285
197025	151407	105	86074	67409	96	108080	83432	97	845	864	0	5496	3943	43	219	969	0	0.801285
359493	246873	134	157748	110449	133	307338	216385	136	3029	2158	31	16043	11382	69	1464	1526	13	0.802235
138728	117050	91	64534	55881	88	86417	70019	90	680	774	0	4840	3878	40	-13	557	0	0.802235
147963	124840	102	38707	32017	89	88450	73326	92	848	754	0	4756	3887	40	149	923	0	0.803184
147066	117553	94	53901	43077	88	110988	87738	92	921	634	0	5625	4609	41	-217	580	0	0.803184
163225	128347	95	71504	56337	94	95147	72984	96	816	624	0	5113	3862	41	855	784	0	0.804133
112297	100582	86	46010	40919	83	73825	64601	85	628	568	0	3924	3524	35	-38	869	0	0.804133
124635	109490	99	48118	41219	85	83763	72926	86	596	560	0	4412	3763	38	-60	456	0	0.805083
131091	112493	94	51412	42485	85	86024	72414	87	535	649	0	4365	3686	37	81	636	0	0.80888
121350	118582	81	36563	35598	79	73284	70243	83	535	656	0	3812	3687	33	297	901	0	0.80888
114278	99330	88	39985	34513	84	73541	62359	86	847	745	0	4351	3725	37	380	391	0	0.810779
111498	107475	82	52653	48706	81	78987	73866	83	671	606	0	4054	3796	34	503	491	0	0.812678
248455	198259	107	92308	75766	100	178072	140492	105	1701	1277	17	9337	7640	54	462	1484	10	0.813627
166551	133192	95	61998	47686	93	99856	78411	94	855	567	0	5630	4676	42	534	679	0	0.820273
200043	149620	97	88146	65976	98	118360	86840	98	808	792	0	6270	4685	48	695	758	0	0.821222
117663	115881	80	31379	30858	78	85122	84287	83	451	455	0	4529	4486	34	-271	76	0	0.822172
116244	111015	85	43790	40339	79	74357	68002	82	584	654	0	3927	3542	34	161	683	0	0.824071
272684	224901	106	156268	129547	105	293093	247087	109	2122	1881	24	15409	13346	64	1078	1671	18	0.824071
118786	103097	87	43363	36561	84	68354	58284	87	533	429	0	3519	2901	33	373	645	0	0.826919
119359	114484	89	32304	31370	79	74006	70350	82	521	432	0	3991	3757	33	631	1144	7	0.827868
125673	121637	83	53501	51111	81	100717	96066	85	859	663	0	5368	5131	37	341	621	0	0.830716
167955	137902	94	71430	57556	92	101527	84167	92	1039	854	0	5037	4274	41	742	1297	8	0.830716
179653	138386	98	60624	46880	90	122064	93426	96	1128	825	0	6330	5035	45	507	802	0	0.831666
189488	168308	98	96014	86086	93	123159	107245	94	1068	1008	3	6550	5865	42	-257	296	0	0.832615
196795	149602	103	76770	58635	93	112965	85696	96	861	718	0	5940	4504	43	401	866	0	0.833565
290693	207517	117	113430	82016	117	205989	149337	118	1856	1411	25	10663	7688	55	76	341	0	0.833565
103354	102282	80	49637	48575	78	85910	82914	81	540	639	0	4294	4034	34	387	528	0	0.836413
155391	126403	106	69875	56171	106	104345	82135	106	756	485	0	5265	4288	41	1364	1155	15	0.836413
138593	127008	86	57970	52981	85	78252	72015	85	566	698	0	4373	4116	35	666	1139	5	0.836413
92981	90023	80	31646	30746	77	56231	54381	80	567	507	0	3103	2980	29	158	464	0	0.838312
86590	85473	79	32227	31680	77	43040	40902	77	230	283	0	2407	2581	25	264	589	0	0.839261
151163	121386	91	63520	49764	90	109659	85233	92	985	810	0	5649	4595	43	332	598	0	0.839261
129712	117495	89	45727	41611	84	70458	63837	86	546	674	0	3661	3187	33	-60	592	0	0.842109
189340	144896	98	63095	47962	95	119659	88454	100	1112	776	0	6188	4668	44	-135	341	0	0.842109
102401	100823	82	33014	32304	78	58604	56461	80	512	586	0	2999	2821	29	649	668	0	0.844008
113716	107762	83	52208	48249	82	76388	70873	84	492	579	0	4164	3897	34	-6	246	0	0.844957
151826	126641	92	69280	57747	90	100970	81484	92	665	666	0	5237	4434	41	333	588	0	0.846856
176704	144639	95	72075	57549	92	118654	95944	95	1349	937	0	5933	4848	45	111	421	0	0.846856
78210	80744	75	27623	28145	67	57207	56981	76	572	355	0	2909	2680	29	285	821	0	0.846856
232586	170371	98	81351	58690	99	156172	113521	102	1311	810	0	8819	6428	54	-165	372	0	0.846856
192021	147805	99	81984	64263	98	127467	98279	100	1047	932	0	6679	4918	47	503	995	0	0.847805
177017	140489	95	69485	53908	93	105616	81760	95	987	741	0	5447	4450	42	-33	339	0	0.847805
157863	125775	97	67972	56093	91	86887	68995	91	1161	661	0	4888	3856	39	481	696	0	0.849704
164911	125791	97	65800	51535	93	93051	69849	95	940	799	0	4728	3670	41	383	341	0	0.849704
184138	138541	95	74626	56118	95	132582	97891	97	1100	637	0	6804	4861	46	462	699	0	0.849704
163692	131369	99	76066	61188	92	106834	83003	93	1310	867	0	5519	4265	42	818	747	0	0.851603
220489	162243	106	90329	67128	102	123676	89616	102	1210	888	0	6549	4736	47	1487	1221	8	0.852552
257135	186106	138	94615	65729	138	167634	120512	138	967	827	0	8828	6345	51	880	1199	8	0.852552
239282	192164	99	113934	91151	100	159317	121190	102	1494	1108	10	7917	5846	50	212	322	0	0.852552
186954	154533	98	68493	56310	95	104851	86851	96	1142	1072	6	5897	4787	43	227	517	0	0.853502
237916	179637	108	84498	63409	101	151993	113502	104	1431	920	0	7761	5834	50	569	962	0	0.854451
151404	115776	108	61448	47303	91	96652	74762	92	806	655	0	4892	3521	42	83	439	0	0.857299
100856	99803	80	25474	25350	62	66886	64956	81	616	509	0	3270	3208	30	124	710	0	0.857299
237351	181288	116	87378	65472	102	143364	109923	103	1578	1114	11	7812	5884	52	383	382	0	0.858249
87389	87428	76	42827	42900	76	60791	58803	79	619	674	0	3045	3177	27	100	305	0	0.858249
135819	115259	88	58680	49047	87	92626	76305	90	839	735	0	4719	4032	38	939	810	0	0.859198
108368	102931	82	33060	30180	78	69778	65218	80	520	603	0	3740	3509	32	463	629	0	0.859198
282471	215623	116	111018	84620	107	143493	111787	108	1485	1295	16	7457	5864	48	770	896	0	0.861097
78074	80588	74	21372	21797	53	60595	58105	78	497	452	0	2980	2841	30	-242	81	0	0.861097
170419	126043	98	61343	45560	94	108022	80798	97	816	803	0	5487	4183	43	655	801	0	0.862046
198078	147817	114	75315	55404	97	116422	85237	99	1064	773	0	6041	4488	46	988	862	0	0.862996
238307	186884	102	115412	89004	100	177182	137281	102	1750	1364	22	9659	7856	54	205	581	0	0.864894
109045	107497	80	34795	34313	77	83858	80385	81	876	630	0	4317	4040	34	161	311	0	0.864894
143578	119750	91	53946	43663	88	101242	82092	95	881	659	0	5060	3917	40	-106	529	0	0.864894
224679	179194	98	82936	63938	96	125644	98644	98	1429	1013	3	6887	5438	47	359	850	0	0.866793
107908	106582	80	72514	71239	81	70882	68616	81	951	700	0	3985	3902	33	164	423	0	0.866793
182193	151925	95	92826	77973	93	102274	82048	94	660	654	0	5251	4200	42	-398	483	0	0.866793
199434	167372	95	71302	60947	93	140086	115180	96	974	932	0	7169	6246	45	915	799	0	0.867743
116097	109236	84	37324	33585	83	69749	63456	83	579	571	0	3828	3447	35	931	875	0	0.869641
100393	98201	84	46730	46211	79	76848	74553	81	607	605	0	3984	3735	32	978	625	0	0.870591
118962	108339	83	52420	46345	84	85195	72019	87	519	466	0	4412	3911	37	868	1226	8	0.87154
128616	113255	89	57318	50051	85	92797	80443	87	668	617	0	4662	3910	38	-440	149	0	0.87154
82026	83521	76	25953	26294	63	63423	62939	78	361	448	0	3111	3234	29	539	669	0	0.87154
404137	266066	159	201063	133818	158	302720	200508	159	2967	2152	32	15672	10691	68	1274	1563	14	0.87249
150778	124161	99	60773	50101	89	97244	79316	91	504	504	0	5065	4370	40	-621	155	0	0.87249
159136	129824	93	63706	51485	92	110044	88929	96	549	566	0	6044	4798	45	-157	359	0	0.876287
91605	90858	83	24697	24340	61	62358	60232	78	492	712	0	2972	2914	29	1288	1088	5	0.877237
130589	125272	90	53339	51194	82	90675	85803	84	534	645	0	4895	4707	37	169	637	0	0.878186
108721	104366	82	42090	39665	79	77070	72129	83	815	760	0	3721	3551	32	748	592	0	0.879135
123364	105852	98	52834	45737	86	71204	58894	87	724	540	0	3997	3229	36	912	1050	3	0.880085
49107	49298	75	9892	10134	40	24270	24659	68	231	261	0	1183	1324	13	122	358	0	0.881983
182977	142655	98	85619	66060	97	114106	86001	100	1174	772	0	6068	4813	43	-268	260	0	0.883882
112925	110224	88	32250	31901	78	61294	59189	80	429	526	0	3207	3056	31	639	749	0	0.883882
168031	153795	92	56972	52221	90	101664	92152	92	848	671	0	5030	4531	37	954	824	0	0.885781
137305	130119	100	45867	43785	82	91490	86882	85	477	652	0	4582	4673	35	923	942	0	0.88673
175756	134709	107	69200	52710	94	111450	84389	97	1009	851	0	5750	4677	41	66	554	0	0.888629
98945	91688	84	40876	36864	81	60021	54027	83	729	508	0	3021	2778	30	263	515	0	0.888629
97643	93902	81	30711	29529	78	59507	56537	81	385	573	0	3079	3003	28	29	274	0	0.890528
157708	123025	93	64515	51162	91	108243	80954	94	1052	653	0	5937	4657	44	1103	918	0	0.891477
130204	118553	89	48310	43653	82	89761	80094	86	835	644	0	4741	4087	38	1008	942	0	0.892427
133325	108155	90	48824	38408	87	79522	61414	89	529	544	0	4383	3291	40	-70	277	0	0.892427
148023	122191	92	70470	57157	93	84622	67220	106	592	645	0	4480	3856	39	82	261	0	0.892427
143641	123222	92	46166	39354	85	95157	81292	87	752	648	0	4703	4100	37	450	593	0	0.892427
212454	160769	100	82612	62876	99	124653	89370	101	1163	989	0	6582	4826	49	-408	264	0	0.892427
395080	249526	160	161129	107238	150	270666	177698	152	2318	1476	25	13863	9417	64	719	801	0	0.893376
110194	106428	93	49500	48360	81	70765	67505	82	650	704	0	3618	3670	31	-222	388	0	0.894326
190936	141508	101	80626	60004	96	124386	93526	98	1020	680	0	6698	4933	48	947	579	0	0.896224
138297	110497	96	57708	45552	89	95796	76593	91	877	689	0	5317	4189	41	285	546	0	0.897174
305407	224779	123	163787	126015	119	287854	225457	122	2455	1872	26	14694	11500	62	380	709	0	0.897174
103383	102848	79	23711	23170	70	73218	71641	80	355	420	0	3928	3806	31	464	728	0	0.899072
231129	167779	113	82677	59599	102	132615	95187	105	1408	919	0	7112	5127	48	479	980	0	0.900022
194833	149474	98	74308	55854	96	136413	102773	98	1356	767	0	7177	5428	49	464	609	0	0.900022
190926	149594	93	77602	61680	93	113161	84066	96	1328	779	0	6135	4647	47	272	926	0	0.900022
136023	113416	90	56422	47837	88	90884	75723	89	926	776	0	4550	3920	38	448	917	0	0.901921
81314	80064	86	24388	24056	75	53703	51885	79	412	422	0	2752	2649	27	243	553	0	0.90287
107817	102409	98	42149	40764	80	73666	70133	81	427	561	0	3619	3384	32	859	666	0	0.904769
155981	125729	92	66341	53701	91	96474	77281	93	648	538	0	4985	3982	42	905	674	0	0.906668
134361	113465	95	54186	46811	88	96887	79461	93	789	566	0	5005	4230	39	162	334	0	0.907617
87034	86569	79	31185	30568	77	56327	54946	79	436	468	0	2921	2821	29	202	378	0	0.909516
102695	100333	80	32321	31658	78	61614	60287	80	458	451	0	3330	3083	31	70	715	0	0.911415
254287	185515	111	99559	72948	103	151468	110480	105	1464	1040	6	7909	5813	50	1203	997	0	0.912364
186728	151704	115	71987	56413	115	113225	89032	115	1238	1090	7	5984	4476	43	282	409	0	0.912364
59949	58544	82	28157	28468	73	31619	31818	73	299	220	0	1650	1659	19	-114	232	0	0.915212
238823	190362	103	100665	81087	99	160926	129608	102	1459	1142	13	7989	6258	52	253	1012	2	0.915212
288361	188742	117	109490	74231	110	181911	116731	112	1605	1157	13	9399	6238	55	978	714	0	0.915212
97499	97922	80	40386	40398	77	64661	63193	80	181	430	0	3512	3602	31	895	581	0	0.915212
52316	52659	74	21215	21649	56	31465	31306	73	47	200	0	1835	1852	20	-422	38	0	0.915212
168807	131157	99	55518	42279	92	97554	75579	95	751	411	0	5057	3947	40	654	672	0	0.916162
137258	130126	86	52030	49252	82	74473	70258	84	700	774	0	3934	3581	33	188	390	0	0.920908
119797	106943	87	61988	55496	85	66135	58435	85	630	594	0	3367	3039	31	192	369	0	0.923757
296033	202855	133	98031	68690	119	164695	113141	121	1529	827	0	8732	5791	55	889	831	0	0.924706
249260	181487	110	92811	68600	107	141709	104233	109	1023	699	0	7705	5648	50	327	1067	4	0.924706
339289	234788	127	207257	149633	126	314417	229242	129	3003	2083	30	16281	12535	68	1396	865	0	0.926605
240663	174644	109	101327	74528	105	149789	105357	107	1337	885	0	7708	5755	50	585	1018	2	0.927554
195509	144738	100	71728	54207	95	105166	77901	97	1102	904	0	5327	3967	42	544	906	0	0.928504
80316	81768	75	24427	24729	61	64454	63989	78	209	323	0	3467	3617	30	471	1071	4	0.928504
137395	120550	99	107088	96257	90	118889	105515	91	699	896	0	5994	5417	42	497	904	0	0.929453
150359	125308	98	63011	53224	90	93485	76598	92	514	560	0	4711	4076	38	349	834	0	0.930402
105769	100032	85	39642	36447	81	66705	61013	82	699	543	0	3341	3441	31	-129	317	0	0.931352
149841	139709	88	45637	42414	84	110406	101094	87	837	741	0	5508	5105	38	761	834	0	0.933251
172615	142629	97	82471	70227	92	105717	88534	93	879	796	0	5407	4461	40	1012	782	0	0.9342
216385	153458	104	77504	55082	101	138698	97845	103	1317	971	0	7186	5039	50	-83	305	0	0.936099
126686	119272	89	61351	56946	84	79186	74251	84	915	769	0	4417	4347	33	814	1160	7	0.936099
157312	138049	90	76275	66542	88	98523	84998	90	913	665	0	5272	4465	40	-13	247	0	0.936099
193864	150034	101	69520	52697	95	118711	90928	98	797	727	0	6305	4613	46	422	387	0	0.937048
228890	165983	104	95537	69935	101	141666	100472	103	1116	895	0	7125	5036	50	914	788	0	0.937048
108100	102999	98	44510	42909	81	73351	70472	82	571	608	0	3902	3590	34	1487	915	0	0.938947
123352	122598	81	58456	56763	81	81054	77644	83	664	585	0	4142	3936	34	1201	1269	11	0.940846
219520	160591	98	74907	54317	97	142990	102690	99	900	639	0	6979	5014	49	1135	706	0	0.940846
326995	230493	126	236429	183738	125	571217	433532	128	4861	4283	39	29500	23531	105	2097	989	0	0.940846
89759	89626	80	27147	26821	76	57927	57585	79	210	495	0	3123	2994	30	992	1417	12	0.942744
176603	135367	105	65473	49261	93	125570	92914	95	1127	647	0	6257	4925	45	46	903	0	0.942744
116080	108999	90	53975	49709	82	64365	59410	83	618	655	0	3490	3180	31	1229	890	0	0.942744
127362	120763	87	55072	52081	83	84977	80100	84	861	659	0	4346	4139	34	327	705	0	0.943694
103856	101942	80	39328	38654	78	72444	68169	80	521	740	0	3658	3545	32	-171	439	0	0.943694
104138	104003	82	53992	53757	79	66566	64392	79	648	538	0	3722	3505	32	519	581	0	0.943694
250390	168392	112	97185	66388	105	139346	91878	108	1431	857	0	7199	4658	52	520	901	0	0.945593
77520	76802	81	22223	22040	66	51693	50533	77	444	299	0	2575	2333	27	339	566	0	0.947491
94387	93238	81	29232	28696	76	59330	56702	79	456	470	0	3143	3086	28	657	1287	7	0.95034
258385	181000	119	98268	68542	109	140734	97130	111	1551	1035	10	7398	5369	50	598	594	0	0.951289
91059	88579	81	22026	21721	59	65775	63707	80	445	593	0	3225	3138	30	-341	397	0	0.955087
105841	103641	85	41646	40381	79	73733	70220	81	519	461	0	3964	3641	34	302	861	0	0.955087
86567	83329	82	31891	31267	76	59207	57271	78	377	505	0	3341	3038	30	267	443	0	0.956985
185943	140226	101	70084	53140	94	119479	90577	96	1090	971	0	6142	4486	45	162	307	0	0.957935
113422	103178	85	47615	42319	82	73484	64014	85	602	439	0	3669	3333	34	997	875	0	0.957935
206536	155501	109	77044	59077	98	126940	93274	102	1066	664	0	6841	5201	47	271	452	0	0.958884
117809	102705	93	45427	39620	85	74098	63708	86	426	518	0	3969	3535	35	352	911	0	0.958884
113390	100005	88	47598	42072	85	76705	68161	86	752	708	0	3733	3329	33	303	652	0	0.959833
85815	85019	78	34234	33692	77	50665	49559	78	518	442	0	2564	2537	26	409	569	0	0.961732
86831	86131	82	21536	21619	55	63008	61493	79	543	455	0	3272	3429	29	-242	189	0	0.961732
124264	111023	87	56682	50613	85	87160	76478	87	453	567	0	4424	3850	37	-207	427	0	0.962682
220322	163667	116	67841	49909	98	122035	91069	99	1164	883	0	6558	4703	46	-95	368	0	0.96458
98319	98010	80	25056	24905	66	75036	72902	78	559	619	0	3907	3815	33	593	586	0	0.96458
133031	109906	92	51557	41742	89	85400	67950	91	707	622	0	4778	3703	42	1566	1148	12	0.96553
325866	204345	125	109030	67319	122	208190	126960	125	2155	1142	15	10370	6105	61	288	596	0	0.966479
154383	119417	94	70703	55045	92	90179	68910	92	868	838	0	4447	3471	42	362	396	0	0.967429
107793	107582	95	47810	47222	80	70041	68478	82	224	466	0	3581	3582	31	-85	559	0	0.969327
211374	162914	102	100087	79413	97	113481	84818	98	1036	924	0	6254	4683	47	167	831	0	0.969327
214948	159112	96	75760	53990	96	129151	93551	98	1301	924	0	6967	5276	50	338	486	0	0.971226
166304	139356	91	66772	55644	88	97346	81937	90	916	758	0	4756	4373	38	1155	1110	6	0.971226
294867	207753	131	122450	88161	130	206295	149760	132	1709	1346	16	10623	7736	54	-95	596	0	0.972176
103611	103174	79	56884	56506	80	82947	79863	82	686	496	0	4123	3878	34	1109	1588	11	0.976923
273835	186762	112	98891	67179	108	164455	109491	111	1567	1077	8	9139	6383	54	-107	614	0	0.977872
139676	121721	89	58617	50324	88	94712	80977	90	775	723	0	5043	4449	41	435	422	0	0.978821
131116	112272	89	53311	45469	85	75469	62832	87	759	555	0	4136	3528	36	737	513	0	0.979771
87876	88974	76	34634	34516	77	64681	63670	79	214	599	0	3528	3366	31	399	1076	5	0.979771
208581	156531	101	81145	60977	99	126138	92724	100	1089	781	0	6617	4875	47	494	687	0	0.981669
91913	90357	83	38064	38107	78	59547	58023	80	394	438	0	3037	2980	28	-256	189	0	0.983568
154280	122311	99	72488	58567	91	94396	76514	91	1109	840	0	4744	3825	39	-91	323	0	0.984518
100706	101186	78	24920	24863	61	63756	60803	81	323	477	0	3231	3120	30	-249	145	0	0.984518
92389	91779	78	21953	21660	59	70591	68788	80	417	387	0	3655	3425	32	517	983	0	0.988315
300178	209355	145	123502	87251	131	219375	149017	133	1870	1432	19	11518	8456	61	343	540	0	0.989265
110406	98856	87	50190	44644	83	83077	73671	86	826	619	0	3909	3508	35	479	433	0	0.989265
122076	106189	87	53407	46306	85	81261	70146	86	624	612	0	4183	3674	35	288	517	0	0.992113
223255	171974	107	122632	95685	105	164306	128691	105	1531	1159	9	8976	7144	52	800	677	0	0.992113
229600	170684	105	82386	62105	102	140209	103132	103	1377	1004	2	7155	5164	48	8	417	0	0.993062
83434	81282	81	37921	37631	76	50824	50742	78	311	374	0	2727	2414	27	338	470	0	0.994961
119989	102043	88	56693	48281	87	87555	73181	89	701	494	0	4671	3929	40	504	729	0	0.997809
198791	161525	105	77688	63960	98	113268	91242	100	1218	811	0	6320	5339	43	724	741	0	0.999708
210757	167071	97	108032	91145	96	131157	103071	98	1330	1038	5	6612	5520	44	563	774	0	1.00445
62773	64168	88	12845	13087	45	39293	39601	74	226	222	0	1880	2041	23	92	580	0	1.0054
161940	125711	92	65238	50413	93	100142	73639	95	562	586	0	5259	4050	44	1189	1034	3	1.0073
160680	136360	94	76740	62905	92	88705	74901	92	1013	773	0	4673	3855	40	878	693	0	1.00825
142119	114864	98	59782	48700	90	87758	71614	90	726	606	0	4217	3457	38	-1	314	0	1.0092
257916	167794	118	101218	68458	115	164910	106415	117	1295	863	0	7995	5142	54	548	952	0	1.0111
253246	165477	112	84569	56227	110	160476	104306	112	1220	803	0	8227	5714	52	1387	1428	14	1.01205
217532	169885	98	112926	87401	100	152214	114965	101	1312	940	0	8333	6430	48	299	679	0	1.01205
68289	67936	81	16741	16689	51	40670	38467	75	285	329	0	1806	1973	20	726	635	0	1.01395
90382	89036	85	40741	40321	76	56179	55460	78	173	474	0	2710	2687	27	262	647	0	1.0168
84262	82864	81	23051	23221	60	52315	52165	79	121	397	0	2792	2650	27	152	762	0	1.02534
150791	119906	107	50496	39982	92	78150	61707	107	829	644	0	4092	3195	37	-522	211	0	1.02534
138809	113432	92	57229	47076	88	82853	66290	90	708	581	0	4350	3657	37	997	655	0	1.02629
179487	157316	107	107965	97347	107	144316	127160	107	1470	1069	9	7283	6488	48	570	675	0	1.02629
182804	150157	99	98843	84744	95	90859	73262	95	1181	837	0	5125	3975	41	837	847	0	1.02629
181989	138097	95	85728	65150	94	121469	90366	96	862	769	0	6212	4434	47	925	1051	6	1.03294
131358	116097	89	55093	48677	86	77945	67214	87	1105	686	0	4280	3769	36	479	963	0	1.03389
111121	98453	85	46161	40022	83	62084	52422	84	498	483	0	3125	2715	31	559	1006	2	1.03484
284376	199843	122	139338	106642	121	158752	107065	123	1612	1327	18	8514	5954	53	-229	297	0	1.03768
209025	163690	99	90524	70148	96	123454	92579	97	1383	962	0	6726	5075	46	136	317	0	1.03958
134505	122472	92	53901	48598	86	99711	88720	87	349	468	0	5076	4494	39	-87	394	0	1.03958
101884	97056	90	26795	25957	76	70784	69104	80	462	539	0	3830	3580	34	526	745	0	1.04053
162787	127137	96	64613	50214	92	91025	71021	94	842	732	0	4573	3714	38	588	397	0	1.04053
253131	172971	120	118258	84563	108	183388	132781	110	1635	1088	18	9549	7368	54	597	955	0	1.04053
215411	158471	109	89381	66118	104	104193	74472	105	974	760	0	5562	4081	43	-341	212	0	1.04148
278279	208662	124	124872	94790	114	205610	158185	116	1910	1485	22	10965	8071	57	852	1383	15	1.04243
93791	95170	78	48100	48097	78	65604	65160	79	647	656	0	3391	3358	30	641	922	0	1.04338
90314	87006	80	31829	31455	77	57013	55148	79	536	499	0	3216	3240	30	614	626	0	1.04433
150007	126574	92	44015	34965	87	79376	66330	89	1002	747	0	4086	3312	34	462	778	0	1.04528
97267	96130	80	47592	46489	79	65304	62957	80	487	440	0	3115	3177	28	-157	219	0	1.04528
142885	120361	94	55885	47210	89	86863	72694	90	1202	849	0	4601	3847	39	1266	1105	8	1.05192
165927	133248	98	67457	53189	93	111414	89795	96	1121	803	0	6212	5020	43	-241	361	0	1.05572
122531	115917	87	55250	52646	82	74286	69186	83	502	553	0	3912	3612	33	971	1426	11	1.05667
182517	151454	97	59441	51083	91	92143	73560	95	1137	1047	5	4874	4280	39	-92	219	0	1.05667
113049	110001	83	30583	30159	79	73521	70673	83	711	648	0	3841	3663	34	435	990	0	1.05762
125937	116101	91	47380	42161	84	88466	81441	86	436	641	0	4657	4100	36	27	364	0	1.05857
171438	130774	94	67098	51153	92	110981	84724	95	896	669	0	5516	4192	45	548	537	0	1.05857
101935	100985	82	43699	42606	79	59249	57142	80	559	408	0	3047	3011	28	442	635	0	1.06047
123596	115555	88	39958	37363	82	77423	73330	84	587	528	0	4151	3821	33	626	499	0	1.06047
135617	115463	90	40776	33840	86	81113	66235	89	693	808	0	4263	3644	37	446	927	0	1.06237
283570	219055	121	150735	119759	117	353439	277987	123	3214	2483	33	18744	14537	71	420	768	0	1.06522
129831	122642	86	50362	46740	81	78849	71969	83	1011	916	0	3893	3652	33	579	883	0	1.06522
82308	83989	78	22414	23067	55	62030	61252	77	577	421	0	3102	2963	29	323	663	0	1.06522
153044	129699	89	61987	52406	86	100173	82824	89	936	706	0	5121	4382	40	191	758	0	1.06522
81877	81029	77	26884	26824	74	60884	60277	79	543	497	0	3204	3092	29	334	546	0	1.06617
93238	91239	83	36782	36291	76	56700	54947	78	505	367	0	3113	2879	29	-190	247	0	1.06617
201085	152957	101	74961	55718	98	124449	92339	101	1079	804	0	6302	4737	44	372	408	0	1.06711
201357	154272	101	93647	74050	97	135684	100529	100	1032	735	0	6808	5378	46	725	852	0	1.06901
152067	130017	100	44519	37569	87	82968	71299	90	1073	696	0	4225	3722	38	450	622	0	1.06996
144562	121065	94	53189	43652	88	83715	69365	89	543	547	0	4257	3447	37	347	560	0	1.07091
82640	82968	77	35488	35299	75	58132	56450	77	627	458	0	3137	2995	30	-78	468	0	1.07661
222248	167657	120	74759	57294	102	152395	116353	104	1410	1108	8	7924	5956	48	-437	365	0	1.07946
96430	95198	86	29029	28807	77	79006	77722	81	823	711	0	3944	3859	31	358	618	0	1.08136
178019	135001	101	69137	53677	97	107783	80192	100	799	627	0	5702	4340	42	727	857	0	1.0823
182523	137713	101	62366	47450	93	131754	97930	97	882	643	0	6767	5224	46	2135	1557	12	1.08325
240499	163920	109	118158	88821	101	187001	140911	103	1836	1461	21	9911	7220	56	913	735	0	1.0842
123663	110055	90	54373	47499	84	83197	73529	86	821	681	0	4491	4000	37	938	1516	9	1.0861
104938	98586	92	46238	43369	79	68455	64804	81	433	532	0	3650	3602	31	476	390	0	1.08705
143361	118568	95	66061	54046	90	95902	79353	91	836	719	0	5095	4187	40	274	678	0	1.0899
137615	124901	88	45965	41912	87	87065	79262	90	726	802	0	4440	4113	36	180	367	0	1.09085
294478	204958	140	106459	78286	133	182472	129318	140	1831	1315	15	9580	6771	54	1235	1238	9	1.09085
199733	152200	99	82575	64601	95	101878	74776	97	1341	1185	11	5542	4001	43	-1	442	0	1.0918
88376	87243	77	27891	27626	75	69121	67617	78	560	409	0	3853	3987	31	299	462	0	1.09275
106622	108488	78	21521	21953	55	72819	72248	80	813	539	0	3989	4077	33	-94	478	0	1.09275
118352	98361	88	50874	42201	85	82388	67665	86	703	494	0	3989	3227	37	125	620	0	1.09275
183897	144077	99	68066	53776	94	103594	81970	96	736	880	0	5630	4633	41	302	653	0	1.0937
70483	72597	77	35568	36041	74	37826	37991	75	270	244	0	2350	2347	25	630	684	0	1.09465
333529	236294	126	163809	122154	121	290751	212717	125	2343	1808	27	14799	11106	62	2035	1236	8	1.09465
187757	148426	101	79764	64336	97	90681	69549	99	1243	795	0	5209	3946	44	1074	852	0	1.09465
315084	215353	121	105062	70092	118	184344	124685	120	1906	1302	14	9493	6336	53	1405	939	0	1.0975
134434	121941	85	56191	50707	85	95687	85022	88	942	772	0	5038	4557	38	1229	1150	5	1.0975
137856	111939	102	61195	50463	89	81825	65752	90	507	546	0	3953	2963	39	587	596	0	1.0975
250013	172761	108	91009	63317	105	153425	104977	108	1366	1005	2	7910	5394	52	123	585	0	1.09844
124187	100709	91	46538	38774	88	85484	68948	91	541	591	0	4255	3584	37	236	520	0	1.09844
208359	174299	102	110474	92426	101	160179	132090	103	1642	1529	14	7965	6678	48	357	718	0	1.10034
202356	162851	101	82782	67871	95	129593	103465	97	1207	902	0	7029	5498	48	298	404	0	1.10319
78045	75157	79	17293	16836	52	44183	43222	77	339	507	0	2277	2226	23	-386	111	0	1.10414
261052	185910	118	102299	72548	110	147581	108726	110	1237	804	0	7458	5405	48	379	448	0	1.10509
188633	144579	96	74574	57146	95	110850	84626	96	1240	963	0	5666	4120	44	-224	488	0	1.10699
221543	161570	114	93908	68048	103	135642	96214	104	1307	974	0	7212	5241	51	1191	1283	8	1.10889
163726	137547	94	63716	53114	90	106489	87954	93	743	716	0	5271	4416	40	225	435	0	1.10889
180318	141253	104	65563	50728	95	120798	94007	96	925	730	0	6324	4779	46	538	699	0	1.10984
229828	161662	105	92414	63473	100	152109	105663	103	1499	944	0	8078	5598	52	755	995	0	1.10984
237178	166234	112	77221	52070	109	141475	100979	111	1166	1047	6	7293	4962	50	107	617	0	1.11079
299122	237372	112	157298	128348	110	384606	310386	113	3580	2854	32	19868	16141	78	1486	1375	9	1.11174
109339	108180	79	51816	50985	80	73674	72910	81	501	574	0	4149	4056	32	132	417	0	1.11269
76369	78794	77	43038	43411	75	44072	43838	74	211	320	0	2037	2053	22	494	609	0	1.11269
159445	131710	100	65203	53538	92	90860	72849	94	876	675	0	4749	3697	39	-408	182	0	1.11363
185393	137861	97	70229	52250	94	113263	83232	96	995	915	0	5657	4488	42	-377	193	0	1.11363
315522	217457	132	153565	109254	132	230769	159016	133	2151	1532	25	11596	7992	60	1780	1113	16	1.11458
198646	154518	94	74993	57993	94	127037	98705	95	1134	776	0	7081	5354	49	486	738	0	1.11458
239494	191617	106	188493	165830	102	295079	250694	105	2647	2153	28	15550	13349	71	723	1225	10	1.11553
117470	107182	84	51441	45038	83	82448	72139	86	586	674	0	4249	3671	37	322	847	0	1.11553
111299	97247	89	45126	40518	84	71235	62834	86	503	479	0	3450	2974	33	472	462	0	1.11648
131896	111275	104	48765	41397	87	83294	68819	89	710	572	0	4371	3748	36	1193	831	0	1.11648
169771	130939	96	76143	58913	96	94496	71252	96	865	542	0	5235	3914	42	1086	862	0	1.11743
282110	200569	126	109092	81114	118	161281	112561	121	1563	988	0	8374	6180	51	1852	1347	12	1.11743
137019	115321	95	47892	40071	88	79042	65275	90	805	502	0	4018	3366	37	-727	218	0	1.11838
316671	209198	141	87643	55291	123	190183	122776	128	1546	1224	16	9628	6497	56	1771	1137	5	1.11838
224279	154304	107	180014	141281	104	220873	171780	105	1737	1369	16	11043	8317	58	862	1026	3	1.11933
70216	69818	77	12412	12470	44	48167	46965	75	292	144	0	2521	2874	25	158	313	0	1.12028
123003	113838	85	61201	55013	84	73901	67827	84	586	522	0	3638	3357	33	434	828	0	1.12218
325490	252349	121	193386	159729	120	347700	277837	124	3621	2741	34	17882	14595	67	2101	1510	24	1.12313
99017	96578	82	33245	32530	77	70734	69529	79	547	528	0	3657	3527	32	1055	1051	3	1.12598
133011	124977	84	55462	52794	84	82030	77212	85	813	728	0	4521	4299	34	258	545	0	1.12882
76256	75670	78	23307	23356	59	54621	53191	77	357	254	0	2816	2761	28	-22	428	0	1.12882
149927	117637	90	68378	52772	91	101813	76923	92	987	596	0	4904	4031	41	356	566	0	1.12882
109945	102671	85	43369	39475	83	64958	58418	84	781	491	0	3088	2855	29	577	959	0	1.12882
144807	118469	98	58148	47966	89	91824	75012	90	979	889	0	4814	4266	40	1270	1041	4	1.12977
143949	119745	90	49726	41167	86	86186	69794	90	857	770	0	4407	3573	40	963	660	0	1.13072
280301	200008	119	142909	111825	109	245716	188719	112	2129	1689	24	12731	9688	59	1145	906	0	1.13262
245705	184279	109	79465	60114	102	146225	109747	106	1381	983	0	7716	5676	50	596	690	0	1.13262
212581	160127	102	99526	76142	98	139572	102268	99	1346	819	0	7620	5568	51	1226	917	0	1.13357
84195	83269	82	33296	32690	77	51364	50421	79	494	424	0	2752	2732	28	-201	334	0	1.13452
191221	163473	95	84375	71529	93	101636	86823	93	1222	863	0	5627	4734	40	1110	1254	7	1.13547
130107	126315	86	57142	55399	81	99478	94415	84	624	669	0	4949	4703	37	54	700	0	1.13547
294519	236493	119	199592	168194	117	306989	255516	119	2494	2049	27	15952	13586	67	1087	1838	14	1.13737
85806	79493	94	30731	26604	94	65235	56756	94	495	320	0	3460	3133	31	1632	1928	13	1.13737
116718	115843	82	55985	53902	82	81146	77163	92	758	526	0	4263	3949	35	-61	499	0	1.13737
92333	95736	76	32255	31811	75	71090	69006	79	520	586	0	3448	3457	31	719	804	0	1.13737
100425	99527	79	35571	35407	77	86872	83331	81	556	617	0	4437	4329	35	21	217	0	1.13832
296400	215055	117	119824	90150	114	206720	150063	116	2208	1777	22	10736	7788	61	1009	987	0	1.13832
147045	118360	95	64152	51210	90	96677	77339	93	830	669	0	5208	4139	40	903	1227	8	1.14212
116071	115186	80	36798	35924	78	81684	78983	82	732	594	0	4066	3897	35	98	374	0	1.14212
171056	141576	107	58154	47931	90	106889	86920	93	816	647	0	5807	4760	42	366	535	0	1.14212
150249	142708	86	47407	45459	83	105471	99474	86	893	859	0	5385	5179	39	-215	381	0	1.14307
133921	129620	89	64295	61249	84	98044	94286	85	858	800	0	5193	4954	38	977	768	0	1.14591
94503	89924	82	42340	39536	80	54222	50678	80	584	427	0	2569	2669	27	314	848	0	1.14971
257830	183584	111	97240	65737	106	182021	131007	108	1318	997	0	9472	6816	57	1458	1544	11	1.15066
163774	139735	93	56953	47164	89	99813	85984	91	786	703	0	5539	4644	41	298	585	0	1.15066
198312	141560	102	80421	58976	99	115662	80919	100	1150	733	0	6474	4536	47	122	559	0	1.15256
79588	79446	77	18530	18697	51	54112	52517	78	426	315	0	2657	2536	27	67	409	0	1.15256
176023	144773	94	66600	54051	91	100191	81858	94	684	558	0	4986	4164	38	409	621	0	1.15351
133023	112041	88	52672	44046	86	77547	62655	88	728	598	0	4212	3208	37	-13	648	0	1.15446
187854	153644	97	92127	75217	95	109878	88248	95	1185	937	0	6006	5054	42	511	747	0	1.15541
23161	23101	65	14462	14773	47	13763	14178	46	32	117	0	635	751	0	-160	319	0	1.15636
90413	89762	79	41105	40683	78	56832	54944	79	384	364	0	2888	2626	29	226	345	0	1.15636
75680	73938	86	25937	25647	74	53272	52520	78	299	401	0	2720	2613	28	309	510	0	1.15826
100530	100341	79	29533	29222	77	67090	64313	80	665	747	0	3465	3273	31	1090	1037	3	1.15921
278099	189652	114	125261	87325	115	177297	120835	117	1890	1206	16	9481	6496	56	659	633	0	1.16015
67761	69290	74	27632	27680	70	40786	40639	75	145	380	0	2057	2034	22	88	573	0	1.16015
116178	112295	83	56796	55351	81	67922	65088	84	730	676	0	3310	3228	30	-477	201	0	1.1611
37531	35913	72	10491	10549	42	21385	21620	63	222	228	0	1141	1019	4	161	567	0	1.16205
114428	108847	84	42710	39162	81	79572	74473	82	539	725	0	4125	3851	34	361	434	0	1.16205
112625	109945	83	43227	41062	81	78619	76236	82	734	684	0	4238	3996	33	758	1464	9	1.16395
122232	116821	85	47532	44673	80	80428	74017	84	629	593	0	4197	4128	33	620	982	0	1.1668
238209	165623	112	86352	59289	104	160351	108629	118	912	1002	2	8233	5416	55	134	443	0	1.1668
54634	59379	60	18431	19323	48	34170	33589	72	341	573	0	1533	1734	19	699	682	0	1.1668
227564	162533	112	76870	55638	107	136195	95652	110	904	816	0	7235	5095	50	346	892	0	1.16775
106167	95940	85	48712	43661	84	67624	60748	84	288	431	0	3707	3369	33	12	492	0	1.16775
168151	139811	94	43454	36030	89	109001	89522	93	1290	1164	9	5823	4898	43	283	730	0	1.16775
265520	174004	116	84540	56331	111	165074	105750	115	1251	875	0	8610	5602	57	605	911	0	1.1687
105745	99673	89	52804	49645	80	64471	60814	81	207	212	0	3210	3118	29	169	366	0	1.1706
152174	118479	92	64936	50738	90	109111	81302	93	740	592	0	5736	4361	45	227	541	0	1.1706
260580	174552	112	85225	56008	108	171029	112515	112	1260	896	0	9142	5951	56	152	567	0	1.17155
166792	131640	92	68329	53756	91	99203	77673	93	1083	891	0	4951	4009	40	209	541	0	1.1725
101717	101093	82	38720	38238	78	67709	65682	80	729	504	0	3593	3620	31	202	877	0	1.1744
270585	219673	124	111227	92795	112	216069	177481	115	1983	1878	22	11654	10023	58	945	1268	7	1.1744
155732	129644	91	66038	54540	90	89609	69575	90	1161	702	0	4780	3895	39	1135	862	0	1.1744
159740	128240	97	58261	47795	91	95509	75913	92	849	789	0	4580	3808	40	725	650	0	1.17535
187113	149734	109	77135	60659	93	112659	89251	95	789	778	0	5802	4635	44	426	411	0	1.17629
134234	115081	93	56788	49405	86	90467	75952	88	584	447	0	4724	3947	38	28	267	0	1.17629
103358	102350	80	29749	29383	77	79456	77943	81	588	528	0	3957	3726	35	444	505	0	1.17819
147840	119069	91	54342	43360	89	99438	78397	91	762	664	0	5510	4455	41	-282	394	0	1.17819
286877	205554	115	98574	70884	113	199126	140814	117	1791	1269	17	10862	7745	57	1900	1591	12	1.17819
269963	188730	137	92344	63877	133	163096	111776	136	1622	1263	13	8510	6056	53	916	815	0	1.17914
171841	133100	93	69873	53627	94	109990	82485	94	806	564	0	5489	4208	44	-97	192	0	1.18009
168891	148163	92	77137	65413	90	113283	97243	91	937	861	0	6079	5242	42	-144	656	0	1.18009
142361	112718	98	61872	48995	91	83919	65805	93	669	567	0	4465	3627	39	267	537	0	1.18104
151482	118100	91	60281	47518	91	100732	78723	94	856	666	0	4957	3990	41	680	843	0	1.18104
179824	150750	97	79741	68870	94	98668	81871	95	1018	1002	2	5261	4619	39	-74	345	0	1.18199
88111	87050	79	14892	14436	48	54129	52798	78	208	289	0	2712	2923	26	-222	153	0	1.18389
255801	185925	111	103372	75104	108	168424	123350	111	1407	1125	10	9215	6736	56	138	393	0	1.18389
242012	174936	107	99233	72230	105	132660	96498	108	1022	758	0	7074	4905	50	536	875	0	1.18579
78567	76427	80	33342	32904	76	43321	42496	77	341	351	0	2042	1972	23	201	905	0	1.18674
197514	147152	97	85471	63867	96	142349	101871	98	1053	775	0	7568	5561	52	733	843	0	1.18674
185287	140232	98	63674	47202	96	118793	88235	99	818	793	0	5776	4302	48	1367	1203	6	1.18864
187537	141670	99	91818	70689	96	123452	90839	99	1191	845	0	6339	4822	48	1511	1100	5	1.18959
329513	214286	149	139102	87524	149	219909	145531	149	2005	1151	18	11435	7676	60	-86	782	0	1.18959
178618	140189	93	78642	60783	93	113584	87675	95	1109	673	0	5861	4631	44	513	1425	9	1.19054
259848	187797	106	87383	65704	103	155514	113796	106	1512	1103	9	8425	6341	50	1213	862	0	1.19054
195255	142609	102	89947	66204	100	125683	91340	102	885	789	0	6741	4877	49	88	761	0	1.19148
89684	79034	85	35618	30114	80	48663	42067	82	593	448	0	2446	2431	26	103	740	0	1.19433
117747	102242	102	44131	37542	85	67473	58343	86	765	720	0	3871	3129	36	467	702	0	1.19623
185062	149410	94	91995	75586	91	116867	92951	93	1142	725	0	6001	4564	44	543	580	0	1.19718
325743	230382	125	138325	100980	122	242406	175678	126	2194	1713	26	12291	8992	60	1583	1122	12	1.19813
115841	108152	92	49529	44810	83	77968	70540	83	462	497	0	3873	3567	34	-269	492	0	1.19908
165580	155114	104	71571	68354	86	108387	101657	88	1232	1016	3	5581	5034	40	-133	412	0	1.20003
80930	80836	79	21940	22063	57	52370	51642	78	286	421	0	2771	2765	27	558	850	0	1.20098
145837	119869	90	63767	52758	91	100881	81283	92	1046	808	0	5392	4319	41	717	1025	5	1.20098
208299	159793	99	93815	71681	96	136684	102129	97	1089	1003	2	6971	5144	48	820	1112	6	1.20098
115287	102868	90	56131	50274	84	78201	68911	86	600	493	0	3920	3597	34	751	880	0	1.20383
200695	152300	113	70341	54064	97	110416	81698	98	842	673	0	5696	4051	45	864	572	0	1.20478
333624	216442	133	157762	98945	130	200565	130708	132	1809	1282	22	11160	6919	58	1175	1012	3	1.20573
357210	261306	159	165584	121508	159	343093	253429	159	3164	2158	31	17701	13323	75	1147	1438	11	1.20573
112574	108980	83	35834	33169	80	76719	72647	81	562	469	0	3952	3836	32	438	651	0	1.20667
116491	104900	88	50627	44873	82	90232	80944	85	894	784	0	4540	3967	36	176	536	0	1.20762
147464	124898	92	60736	51209	89	92243	78130	90	707	600	0	4731	3967	39	972	1059	3	1.20857
143180	119623	91	63696	52526	87	80051	65630	88	820	800	0	4394	3675	37	483	606	0	1.20952
82132	71387	85	35617	30339	80	48413	42265	81	227	386	0	2429	2176	26	421	389	0	1.21427
366441	249252	145	190341	136219	145	313067	226218	147	3441	2507	33	16833	12749	67	236	482	0	1.21427
130418	106358	90	48146	38331	87	92779	71730	90	813	584	0	4728	3723	40	419	718	0	1.21427
97614	94623	83	35137	34452	77	58463	55762	79	621	454	0	3110	3083	30	-74	509	0	1.21617
183863	138694	103	83291	64272	96	122377	89630	97	884	602	0	6289	4820	45	111	321	0	1.21807
261299	183606	115	89314	64706	110	177688	126008	114	1444	1031	7	9348	6486	53	692	841	0	1.21807
176583	136909	107	66495	52878	93	116224	89458	96	1257	871	0	5943	4644	45	115	416	0	1.22092
118166	114659	80	53803	52377	81	79558	77665	82	657	578	0	4096	3604	36	116	575	0	1.22471
78356	79150	76	24938	24734	67	57126	54983	78	482	459	0	2932	2720	29	326	817	0	1.22661
155180	140680	92	52297	44643	88	91368	82175	89	786	829	0	5177	4620	39	1282	1712	12	1.22661
166479	129428	93	60627	47216	92	121525	90521	95	1065	760	0	5858	4573	45	1038	1080	7	1.22661
402685	256223	156	226454	158651	153	376543	262387	155	3533	2477	39	19454	13893	76	2074	1377	10	1.22946
180697	140271	93	72019	55300	92	120086	90975	94	1160	694	0	6350	4781	44	410	747	0	1.22946
148111	124216	95	57950	47651	91	84596	69072	92	574	498	0	4586	3881	39	841	641	0	1.23041
103060	99956	82	33877	33112	78	66484	65324	81	530	502	0	3477	3400	31	256	293	0	1.23136
175830	130143	96	81373	60734	95	114867	82778	95	760	552	0	6044	4660	45	110	567	0	1.23231
165905	132088	107	60431	48369	90	93754	72367	93	857	676	0	4948	3909	42	757	675	0	1.23421
157824	123579	93	64273	49614	92	81799	61744	94	641	513	0	3987	3236	37	-193	536	0	1.23611
167072	134287	93	57549	45335	90	112216	88778	93	1042	635	0	5772	4327	43	361	1263	6	1.2399
139936	122284	90	57307	49060	88	86391	75861	90	800	711	0	4562	3978	35	187	438	0	1.2399
88566	88526	83	23955	24067	62	57138	56627	77	131	348	0	2698	2856	27	-58	883	0	1.2399
145201	118835	90	47285	36433	88	85426	68088	91	854	561	0	4459	3409	40	733	673	0	1.24085
148081	123307	93	52149	41937	88	87709	71212	91	832	653	0	4498	3800	38	681	617	0	1.24085
202318	151666	100	76833	58737	96	136765	101886	98	1085	825	0	6953	5000	49	68	415	0	1.24085
341216	213400	141	112845	72848	139	226211	139715	142	1775	1276	21	12109	7379	63	1169	1475	11	1.24465
240130	159656	110	84718	56404	105	158763	105435	107	1152	638	0	8015	5541	53	1272	806	0	1.24465
203153	155820	104	72036	53601	97	121981	92849	100	985	596	0	6239	4572	47	484	859	0	1.24655
197729	159235	98	55632	41861	92	92925	72620	95	1198	977	0	4803	3706	40	163	458	0	1.2475
148896	124225	91	55418	46149	89	96993	80241	92	1244	839	0	5022	4250	42	1374	1429	14	1.24845
172254	142120	91	52575	42824	88	105688	85163	91	1027	792	0	5496	4587	41	497	946	0	1.24845
42941	43416	70	5156	5160	34	556	700	0	304	357	0	198	242	0	1513	1415	13	1.2494
130661	128060	82	41123	40073	82	111821	106587	84	685	687	0	5445	5205	39	700	888	0	1.25035
165487	138020	94	68770	57678	92	92279	77057	93	856	769	0	4825	3956	39	-117	320	0	1.2513
159549	132227	97	63164	52475	89	90644	73719	91	959	656	0	4623	3771	40	866	554	0	1.25225
253819	174230	117	83610	57145	108	178150	121102	111	1356	848	0	9187	6322	55	839	555	0	1.25225
134541	113497	102	40761	33458	87	71295	59723	87	504	569	0	3937	3212	35	572	913	0	1.2532
307639	215907	130	159726	108344	128	206682	138054	129	2019	1341	26	10937	7535	55	1091	899	0	1.2532
161776	125798	95	75048	58446	93	107272	79646	94	730	496	0	5245	3798	45	384	618	0	1.2532
61426	61200	85	19491	19709	54	45265	45490	75	205	249	0	2125	2162	24	331	385	0	1.25414
140409	117036	90	62533	53145	87	77435	65471	88	780	695	0	3927	3423	33	-98	359	0	1.25414
191973	156216	93	93165	75887	94	120642	95705	96	1140	877	0	5838	4852	43	314	1276	8	1.25794
150035	128253	105	45464	38227	86	93976	79796	89	599	601	0	5140	4314	40	316	831	0	1.25889
138835	123870	85	64407	55320	85	104819	89657	87	938	638	0	5476	4478	43	70	186	0	1.25984
219824	160493	103	85183	63299	101	115161	84999	102	1356	965	0	5903	4559	44	691	895	0	1.26079
161830	127462	98	74157	58731	93	100044	79772	95	958	803	0	5330	4064	43	-180	358	0	1.26174
180964	138463	95	71672	55192	95	104192	81062	96	707	533	0	5055	3802	41	1284	941	0	1.26269
107682	105860	83	33285	32699	78	76427	73202	81	758	809	0	3980	3921	32	749	810	0	1.26269
87056	86814	81	21988	21808	60	56886	55686	78	182	373	0	2910	2814	28	-318	295	0	1.26459
232495	170590	100	122983	93374	97	192592	149882	99	1200	1063	7	9875	7884	56	909	1071	4	1.26459
96412	92593	81	32311	32071	76	72471	69250	79	568	520	0	4015	3819	33	437	930	0	1.26459
111362	107159	85	46663	43304	81	72255	67231	82	768	669	0	3575	3394	31	359	625	0	1.26554
199575	146091	98	70257	49664	97	132396	93420	98	929	572	0	6886	5331	47	1033	670	0	1.26554
165969	131271	97	71774	56517	91	110986	87041	93	1042	910	0	5854	4574	44	290	765	0	1.26649
89331	88747	78	31311	31047	76	62922	61142	79	391	517	0	3208	2905	30	-360	18	0	1.26744
120782	103518	89	49415	41682	85	70722	59077	86	664	467	0	3525	2835	34	370	480	0	1.26839
172341	128034	99	76352	57826	95	113945	83253	95	835	486	0	5864	4347	47	1959	1230	8	1.26933
263054	175699	108	104619	72476	108	178043	115449	111	1743	1113	14	8931	5804	55	-53	559	0	1.27028
178862	138227	95	74422	57075	94	121985	94047	97	908	684	0	6399	4586	47	964	1074	4	1.27218
193226	166910	91	80996	67922	93	110771	91475	93	1045	959	0	5678	4891	42	1800	1067	3	1.27218
96447	95847	79	35333	34491	77	59959	57568	80	284	322	0	3088	2869	30	314	600	0	1.27218
403352	271361	169	237136	165723	169	320214	212997	169	3127	2088	29	16752	11894	70	288	524	0	1.27218
141615	119135	88	61778	51309	87	88851	75006	89	815	682	0	4544	3764	38	-12	510	0	1.27598
219215	159327	102	86855	63552	101	134765	100170	102	1175	1008	3	7371	5495	50	183	430	0	1.27598
84155	87119	75	23972	24709	55	48074	47152	76	584	499	0	2507	2460	25	13	309	0	1.27598
110078	106928	83	32851	31608	79	80405	77165	82	694	640	0	3961	3814	33	334	650	0	1.27693
85084	83124	79	28003	27573	76	56995	55602	79	590	667	0	2909	2961	28	-243	399	0	1.27788
188854	148594	93	63135	48531	92	107782	83434	94	1276	874	0	5686	4183	45	499	612	0	1.28263
59595	56417	84	21281	20379	73	37857	35132	90	281	256	0	1826	1743	21	-70	442	0	1.28263
187896	146378	93	67199	51738	92	128517	96980	95	1142	790	0	6446	5102	48	777	610	0	1.28263
223653	170319	105	78305	56308	114	135550	97239	114	1217	792	0	6960	4903	49	675	860	0	1.28263
229053	175771	112	102173	79142	103	145761	111528	103	1306	1014	4	7577	5858	49	649	594	0	1.28358
85979	84816	79	33678	33204	77	53166	51544	78	454	383	0	2710	2665	27	194	350	0	1.28547
218065	155779	103	86843	58160	101	127222	88387	101	1209	922	0	6920	4949	49	32	282	0	1.28547
58297	60290	66	23644	24138	57	37240	36631	73	523	271	0	1981	1884	22	-8	216	0	1.28547
192295	151784	95	78701	60505	92	132856	100394	94	1053	689	0	6591	5125	46	1106	788	0	1.28547
209221	153724	99	85666	61905	96	115000	83809	97	955	631	0	5662	4281	45	152	518	0	1.28547
142578	119329	89	53309	43200	87	91660	72513	89	989	765	0	4762	4034	40	113	430	0	1.29307
208566	159607	96	82162	59883	97	117693	83737	100	1214	907	0	6115	4428	45	1280	683	0	1.29307
177029	129351	101	65344	47178	94	112957	82747	97	704	583	0	6021	4128	46	723	629	0	1.29402
92285	92169	77	40962	40878	77	64850	63665	79	652	504	0	3246	3166	29	214	483	0	1.29592
303527	211827	121	112569	76995	121	220417	149274	124	1910	1500	19	12104	8375	61	1184	1102	5	1.29687
76640	76083	78	26175	26426	72	38885	38429	76	134	299	0	2171	2073	24	431	545	0	1.29782
82388	82349	76	30721	30366	75	59617	57696	78	370	437	0	3178	2892	31	369	616	0	1.29972
248072	185370	122	76562	56302	106	135353	98531	108	1580	1188	16	6617	4609	49	585	628	0	1.30256
135764	116661	92	54128	46651	86	75305	62881	88	876	719	0	3785	3315	34	-45	492	0	1.30351
164500	132662	97	60792	48210	92	95244	75595	94	783	713	0	5106	4031	42	893	628	0	1.30351
159023	133095	90	61592	51044	88	97877	81069	91	1030	783	0	5240	4235	42	-93	320	0	1.30446
80131	78994	86	28220	28343	74	58554	57687	77	329	358	0	3109	3076	29	739	456	0	1.30446
152707	126299	91	65467	54318	89	93091	74831	91	766	575	0	5178	4146	42	812	942	0	1.30636
104600	97746	89	47113	42989	80	63984	59339	82	541	517	0	3250	2965	31	-131	546	0	1.30826
318237	249249	116	166574	128450	114	310883	240962	117	2925	2131	32	16240	12692	71	847	529	0	1.30921
154065	122050	94	65565	51553	91	110705	84736	93	781	743	0	5599	4293	45	823	1015	2	1.31016
65812	66510	78	16747	16692	51	37429	35387	74	283	364	0	1892	1989	20	158	484	0	1.31016
99372	96319	82	25705	25413	76	76534	74296	80	336	599	0	3691	3712	31	699	393	0	1.31206
191491	151814	101	83434	65676	94	118422	92723	96	1219	848	0	6178	4811	45	1049	1005	2	1.31491
174732	144679	95	73265	61692	90	110034	92220	92	978	760	0	6422	5355	45	586	698	0	1.31585
94552	93513	86	33537	33037	77	65942	63722	80	291	425	0	3679	3578	32	372	1204	6	1.32155
78085	81044	69	34575	34899	74	54690	53810	75	427	461	0	2932	2706	28	536	457	0	1.32155
95265	94220	91	38206	37593	77	57164	55360	79	405	445	0	2960	2832	28	481	805	0	1.32535
134476	113319	90	57714	47432	87	92687	77377	90	526	499	0	4623	3578	39	690	706	0	1.32535
123093	105858	87	45673	39125	84	74431	64796	87	583	532	0	3654	3107	33	689	579	0	1.3263
233734	175847	107	111420	85565	103	129823	96634	104	1351	964	0	6781	5104	48	897	629	0	1.3263
386378	226445	153	151701	92033	148	286495	176743	151	2442	1389	30	15118	9016	77	1045	1071	7	1.32725
88674	89952	80	30009	30386	75	62092	59855	78	699	592	0	3192	3381	28	1002	685	0	1.32725
175672	147071	94	47983	37728	91	99713	81946	94	690	726	0	4807	4058	37	-272	607	0	1.32725
281298	189086	133	113116	76045	128	162225	109134	130	1378	1086	12	8502	5799	52	1027	582	0	1.3282
97129	97025	81	31830	31568	76	71739	69725	78	532	551	0	3556	3547	32	63	413	0	1.3282
151420	117832	95	65660	51003	92	99453	77899	94	746	658	0	5226	3953	42	529	725	0	1.32915
249860	184665	113	97179	72055	111	171423	124430	112	1302	1005	2	8339	6322	51	544	612	0	1.3301
196093	147981	114	69321	53239	96	127286	96216	98	1041	790	0	6921	5137	47	1257	1132	6	1.33105
43069	43394	70	20448	20919	53	23042	23423	64	309	179	0	1230	1146	9	409	952	0	1.33579
72458	73537	76	29326	29184	74	42366	41347	76	354	349	0	2220	2311	24	234	302	0	1.33674
111177	108287	88	38840	37621	79	69101	67928	82	849	651	0	3388	3337	29	-34	314	0	1.33769
331307	223809	124	135316	93874	123	220866	149179	125	1951	1355	24	11878	8043	63	-9	574	0	1.33864
103134	92975	83	41786	37667	82	67120	59900	84	296	344	0	3368	3173	31	-316	354	0	1.34054
172780	143670	93	76816	63942	91	96028	77506	94	859	794	0	5199	4226	41	422	583	0	1.34434
103136	100259	83	48881	47490	80	66650	62698	82	339	486	0	3429	3291	32	70	535	0	1.34718
79203	79911	77	22743	22799	59	57863	57244	76	351	403	0	3147	3065	29	-460	233	0	1.34718
196059	144210	101	84126	62553	99	128538	91949	100	907	668	0	6590	4688	48	1160	1043	4	1.35003
278238	193524	119	117858	82815	113	147711	99677	116	1808	1143	14	7653	4959	52	326	410	0	1.35003
241869	174337	106	103919	76269	106	160551	113651	107	1726	1353	16	8107	5598	53	865	1069	4	1.35003
81404	75649	79	25838	23882	63	46337	42233	78	106	392	0	2361	2282	25	-9	519	0	1.35003
124263	106950	86	53078	44950	85	83560	69490	87	806	549	0	4516	3909	38	1049	974	0	1.35098
111387	107160	91	65178	64266	81	73436	70003	82	323	350	0	3785	3718	32	591	745	0	1.35193
179353	156284	95	88875	74976	93	98199	84804	93	914	702	0	5361	4425	41	1251	917	0	1.35193
85153	82113	82	26736	26410	73	52250	51211	80	414	392	0	2767	2862	26	21	324	0	1.35478
115947	109061	87	43076	40502	81	65463	61739	82	520	498	0	3328	3184	31	443	527	0	1.35478
193940	155639	102	58162	45812	94	115257	91767	98	1071	948	0	5946	4906	43	382	830	0	1.35573
198948	156339	101	74675	58228	101	114259	88213	103	1010	810	0	5827	4868	43	622	817	0	1.35573
241252	195827	103	118438	97726	99	209250	171771	102	1677	1230	17	10795	8992	58	788	911	0	1.35953
288289	213562	114	134287	101043	108	222533	165304	111	1870	1314	20	11010	8043	58	942	844	0	1.36048
215094	160584	114	76620	56208	97	124333	93378	99	1391	881	0	6731	5156	46	763	773	0	1.36143
228813	164222	105	83510	61975	102	131543	91309	103	771	697	0	6815	4532	48	-725	164	0	1.36332
172211	130108	100	74647	56526	96	108402	80143	98	901	597	0	5563	4345	42	501	684	0	1.36427
138439	120571	92	41534	34615	86	82211	71414	87	593	631	0	4427	3716	39	27	462	0	1.36807
98670	96530	79	37486	35645	78	66096	61773	82	617	493	0	3496	3299	31	1001	690	0	1.37187
226985	162266	107	84829	61203	100	138538	96952	102	1253	844	0	7409	4944	53	167	535	0	1.37282
148012	134705	88	73932	66996	88	97832	87552	87	966	819	0	4878	4591	38	744	804	0	1.37282
130202	119887	91	48490	44508	85	87454	78737	87	514	583	0	4814	4523	37	-32	443	0	1.37377
184556	157015	93	98871	83948	94	143364	121324	96	1321	1046	7	7747	6238	47	-205	433	0	1.37377
315280	227228	130	157488	118910	122	189057	137006	124	1825	1474	17	10192	7508	56	245	792	0	1.37567
184399	143521	100	71273	55632	93	109097	83853	95	1079	765	0	5999	4460	46	1028	741	0	1.37757
96165	94949	84	24181	24070	63	66314	65058	79	514	460	0	3492	3514	30	-269	199	0	1.37851
244146	167274	118	89460	62165	102	158410	105159	106	1261	906	0	7987	5295	53	202	725	0	1.38041
200055	143802	112	90574	66690	100	120405	86181	101	570	648	0	6067	4461	44	131	519	0	1.38136
319030	229338	136	140587	107799	132	156662	111656	135	2004	1422	23	8401	6095	51	708	495	0	1.38231
275169	182747	112	98558	69810	111	157682	99646	113	1646	1186	12	8124	5090	52	335	449	0	1.38231
96007	95838	78	29133	29241	68	73147	71984	79	641	427	0	3627	3752	30	718	585	0	1.38231
146932	130526	90	66384	57829	87	105446	93585	88	743	765	0	5538	5032	39	-109	369	0	1.38516
161086	134678	91	42524	34427	86	101682	84671	90	977	881	0	5614	4809	42	274	491	0	1.38516
215211	162069	104	92905	69986	102	126176	96557	102	908	663	0	6405	4841	45	398	941	0	1.38516
261492	183216	111	153434	99865	113	200705	129139	114	1957	1156	22	11025	7165	61	1363	1438	12	1.38611
159998	132915	100	57295	47752	89	94628	78389	92	703	689	0	4735	3763	41	870	914	0	1.38611
139756	119441	94	47278	39019	86	98786	82061	89	819	733	0	5217	4286	39	489	517	0	1.38801
371011	280459	129	197555	158187	127	361942	284535	130	3153	2758	30	18277	13616	76	1194	798	0	1.38896
70658	72790	75	20579	20846	53	30309	30846	73	57	218	0	1617	1523	17	-11	470	0	1.38991
107368	97104	84	45156	40381	83	72701	65226	84	460	539	0	3977	3494	35	153	635	0	1.38991
228709	167884	113	100353	73652	102	113797	81693	103	910	633	0	5939	4463	45	939	998	0	1.38991
204433	172189	104	117701	103602	94	224476	194576	97	2241	1930	23	11264	9974	53	-9	164	0	1.39181
149188	134503	87	55303	48835	85	106022	94726	89	873	767	0	5657	4886	41	-59	418	0	1.3956
124813	104491	89	52127	44587	87	90823	76164	90	829	634	0	4606	4099	36	218	691	0	1.3956
143313	127130	90	65315	57627	87	93594	82967	89	861	750	0	5111	4272	39	750	1028	3	1.3975
196682	144394	105	79302	57546	102	134966	97931	104	874	831	0	6880	4986	48	202	528	0	1.40035
238396	176459	115	124983	97119	107	188198	139938	109	1669	1111	9	9384	7768	53	199	675	0	1.40415
94933	93359	81	34928	33728	77	56307	54478	79	447	443	0	2868	2842	27	348	639	0	1.4051
145872	138752	90	53812	51924	83	93100	88328	86	972	898	0	4900	4594	37	661	540	0	1.40984
119345	115566	84	42361	40313	80	84406	79878	85	326	587	0	4518	4238	35	160	402	0	1.40984
171830	148117	90	73032	59791	90	103024	86721	92	1098	995	0	6000	5023	43	633	1011	2	1.41079
278952	216587	110	148494	115317	111	230329	177009	112	2050	1465	18	12358	9620	63	539	842	0	1.41269
168826	130160	95	59888	44716	90	127527	95375	94	1033	891	0	6731	4858	48	1037	1060	4	1.41364
118947	115009	82	43773	42353	81	70280	67652	83	509	456	0	3814	3955	31	-5	620	0	1.41364
189095	142748	98	63321	46998	95	120903	91766	98	943	710	0	5865	4409	45	219	651	0	1.41554
87552	88736	78	33542	33343	76	61493	59504	79	416	357	0	3428	3371	31	110	286	0	1.41554
157030	125784	93	62310	49281	91	92441	71690	93	936	944	0	4699	3629	41	-258	315	0	1.41839
188701	151747	100	83393	69883	92	116836	93699	95	1302	852	0	6191	4955	45	772	662	0	1.41839
218970	161702	111	96104	73420	98	127572	92402	100	1236	736	0	6803	4697	48	-109	366	0	1.42029
198574	152173	103	74416	57757	97	96765	71136	101	1068	819	0	5252	3938	41	199	771	0	1.42219
167267	137981	93	65106	54328	91	99629	82495	93	1013	846	0	5534	4360	42	175	817	0	1.42219
235995	164314	105	85921	60654	101	154667	107285	105	1409	880	0	7622	5220	51	1234	813	0	1.42219
163368	140460	101	63095	54355	88	88802	74565	90	858	760	0	4442	3942	35	-196	343	0	1.42314
115707	106327	86	48661	43722	82	66543	61260	83	552	519	0	3708	3134	33	168	638	0	1.42314
91056	90528	88	41861	41082	77	64175	63528	78	582	658	0	3073	3050	28	123	395	0	1.42409
213972	160808	104	89788	67365	101	117018	85371	102	1089	920	0	6136	4368	45	-201	272	0	1.42598
123712	99361	90	45814	36806	86	79987	63635	89	700	516	0	4251	3445	38	-19	537	0	1.42883
89135	87309	91	35477	34986	77	64097	62395	80	605	377	0	3505	3352	30	786	779	0	1.42978
233142	182512	111	80032	60457	96	140552	111415	99	1323	1150	10	7901	6317	50	1249	1328	8	1.42978
181472	143289	101	63086	49001	91	124086	94141	95	840	556	0	6342	4575	48	50	834	0	1.42978
154314	125728	102	62512	50079	91	78387	63960	93	852	689	0	3877	3055	36	1101	1008	1	1.43168
164976	138621	93	77668	64390	91	105429	86961	93	1243	1053	6	5748	4642	44	1095	1056	3	1.43168
111485	101134	95	43594	39506	83	71633	65718	85	668	582	0	3723	3380	33	1178	942	0	1.43358
203178	170714	97	160143	134416	98	238777	198374	101	1487	1410	15	12849	10796	64	1787	1834	24	1.43453
271382	188113	115	100629	69801	114	185043	125669	118	1547	1071	8	9445	6458	56	734	1085	5	1.43548
238818	185643	98	67304	52227	94	150241	116401	98	1285	971	0	8182	6187	51	1336	1556	14	1.43548
151401	123700	92	64815	52540	89	97718	78869	91	573	592	0	5250	4218	40	383	984	0	1.43738
149193	121893	93	56831	46184	90	97110	77376	93	586	438	0	4722	3919	39	296	693	0	1.43738
94228	89616	88	28580	28496	77	51293	50879	79	348	443	0	2855	2731	27	730	843	0	1.43833
231212	177646	107	130927	103805	101	130573	96930	102	804	916	0	6556	4860	46	1147	1733	18	1.43928
188900	155652	93	88010	72485	92	117006	91007	95	758	861	0	6356	5081	45	-230	258	0	1.44022
132831	120537	89	66088	59004	87	96784	87252	87	1069	732	0	4734	4301	37	257	620	0	1.44117
139731	112173	93	54813	44014	89	91782	71658	91	815	823	0	4682	3678	42	453	849	0	1.44117
99744	94845	94	31313	30052	78	61408	58446	82	497	391	0	3405	3356	30	8	196	0	1.44212
219883	171684	104	71696	57152	98	140837	108872	103	1165	922	0	7165	5760	47	292	648	0	1.44212
88900	76527	88	33613	28386	81	50480	43889	82	523	326	0	2594	2224	27	516	983	0	1.44402
184065	136061	97	72047	53784	94	117501	85063	97	1133	859	0	6223	4688	45	-43	413	0	1.44497
122588	113187	86	53927	49241	81	91603	84053	85	644	561	0	4653	4278	37	587	1296	7	1.44592
164429	134707	108	57279	46700	91	91902	73313	92	974	620	0	4843	3747	39	560	1095	4	1.44687
132235	119603	94	59179	53248	86	96213	85844	89	591	645	0	5044	4611	38	170	466	0	1.44877
184975	141390	96	77766	60491	95	126637	96329	98	676	674	0	6643	4948	46	1066	780	0	1.44972
89747	89954	77	27127	26932	75	65764	63670	79	308	370	0	3529	3258	32	-210	188	0	1.45257
123403	110390	89	57001	50755	85	75041	66366	86	552	583	0	3841	3408	32	840	895	0	1.45352
134741	108071	105	46583	38227	89	81249	67713	91	668	542	0	4426	3266	40	224	342	0	1.45542
177378	144345	97	54861	44619	92	103187	81198	95	683	658	0	5460	4281	42	-25	316	0	1.45636
78785	76755	82	26938	26568	75	48689	46869	77	286	345	0	2601	2268	26	229	320	0	1.45826
145821	120408	90	55649	45594	89	81352	65655	90	910	869	0	4386	3625	36	214	609	0	1.45826
316394	216375	127	133536	96085	125	185632	127801	126	1596	1059	13	9545	6591	54	165	595	0	1.45921
87533	85885	87	31282	31010	75	55940	53925	78	615	350	0	2850	2866	28	167	429	0	1.45921
252314	180799	122	122784	90554	107	149530	109325	108	1226	820	0	7506	5615	50	317	473	0	1.46016
183180	153222	95	83990	70697	93	126988	105883	96	931	1002	2	6692	5483	46	349	854	0	1.46111
218167	159377	110	88897	64804	100	128576	93181	103	1114	923	0	6626	4847	48	1327	1082	6	1.46111
125842	109443	89	37522	31934	82	90051	77325	87	803	712	0	4579	3710	38	-45	496	0	1.46206
108392	98826	94	43297	38877	82	63227	57240	83	649	492	0	3556	3130	32	-217	486	0	1.46301
122484	105308	86	52830	44647	85	82546	68250	88	342	474	0	4051	3364	37	237	870	0	1.46396
210820	161544	102	83997	65484	99	111304	83682	100	1155	911	0	5821	4668	44	382	534	0	1.46396
130908	107285	94	56939	47712	87	71007	55872	88	606	475	0	3767	2878	35	484	589	0	1.46396
212342	155650	98	83078	60371	98	140225	100731	100	967	701	0	7748	5498	51	1679	1548	23	1.46491
119728	111056	100	50050	45415	82	80867	75272	83	749	657	0	4082	3717	33	153	671	0	1.46681
83643	79771	82	38484	35915	80	54372	51079	81	359	381	0	2951	2933	28	746	835	0	1.46681
120810	114175	86	48680	45467	83	84650	78481	86	735	697	0	4266	4104	34	204	865	0	1.46776
129933	113737	85	54746	48035	85	81863	72559	86	876	777	0	4388	3887	37	111	515	0	1.46966
131473	113028	90	42278	34905	86	86872	74116	88	515	772	0	4771	4072	37	206	497	0	1.46966
193228	150103	102	77111	61253	94	126893	96921	97	1221	907	0	7128	5429	49	-123	232	0	1.47155
141706	121051	91	48723	40986	87	97252	83104	89	621	500	0	4921	4190	38	-558	246	0	1.4725
236027	168618	108	80440	56764	101	159888	111879	104	1328	960	0	8429	5919	57	647	1522	10	1.47345
79912	78461	84	39562	38881	76	40488	40228	76	295	403	0	2072	2076	22	-208	293	0	1.47725
279953	184982	119	104265	70848	116	166049	107883	119	1249	856	0	8947	5837	56	-1025	150	0	1.4782
242079	183885	105	113281	89153	100	190767	144875	102	1762	1308	21	10121	7521	54	1720	1181	8	1.4801
224254	156517	105	78104	54760	105	151121	105133	108	1109	745	0	7943	5361	52	98	732	0	1.48295
177478	144448	96	72360	59469	93	90261	72294	92	960	987	0	4886	3840	38	315	612	0	1.4839
171668	135382	93	60019	47576	90	122136	95250	94	997	864	0	6182	4755	47	347	508	0	1.4839
90229	89045	83	30882	30031	75	60498	57487	80	341	289	0	3166	2959	29	-115	295	0	1.48864
120963	106783	87	39687	33107	86	78869	67538	88	739	497	0	4227	3285	38	741	883	0	1.48864
112145	109599	83	34551	33656	79	73687	68811	82	788	800	0	4141	3907	35	407	802	0	1.49149
196851	159925	97	89505	72729	96	114370	91334	97	1161	841	0	5851	4616	43	-60	856	0	1.49244
159908	135767	97	58396	48559	89	99518	82531	91	927	684	0	4853	4046	38	109	370	0	1.49244
204188	156747	99	57422	42136	94	130061	94579	99	1080	955	0	6677	4914	47	1065	967	0	1.49244
195978	153495	102	50593	39502	95	118615	92181	96	1003	795	0	6475	5074	49	627	898	0	1.49434
227996	169849	98	82929	60254	97	133275	95909	100	1567	792	0	6740	4843	50	642	921	0	1.49814
233824	182080	103	69242	53407	101	127993	99414	104	1657	1342	17	7042	5324	48	20	417	0	1.49814
214519	158516	97	60401	42938	97	136780	100274	99	1017	721	0	7107	5240	50	601	421	0	1.49814
40019	42020	68	15011	15224	47	720	652	0	1525	1526	16	677	638	0	2451	2756	21	1.50004
123332	114339	100	48233	43385	85	72954	64356	86	717	780	0	4022	3694	35	449	610	0	1.50099
144131	120496	92	60223	50327	90	92383	76657	92	453	499	0	4669	3842	39	9	554	0	1.50099
331120	215375	144	128899	85589	126	210720	142663	128	1596	1042	6	10773	6940	58	1287	945	0	1.50194
124744	110232	85	57202	50831	84	79074	68395	86	611	523	0	4261	3743	36	11	346	0	1.50383
123528	108612	87	52822	45806	85	86452	74014	88	805	576	0	4361	3801	36	-20	517	0	1.50478
190962	143228	100	76029	56720	97	135495	97819	100	733	810	0	7032	4959	49	881	1355	13	1.50478
161110	129430	92	62861	49817	90	103390	81587	93	1102	721	0	5254	4012	42	415	630	0	1.50478
225338	168428	103	88192	67088	101	122001	90784	104	1240	960	0	6553	4937	47	419	766	0	1.50573
127519	117767	85	38613	34251	84	80509	74084	85	823	760	0	4157	3809	36	438	744	0	1.50573
101270	92390	86	38591	34187	81	63195	57003	83	429	450	0	2853	2621	29	140	542	0	1.50953
128764	111320	89	57164	47985	89	83694	70002	89	598	520	0	4177	3637	36	532	619	0	1.51428
126879	106874	93	53871	46152	87	76756	63855	89	631	787	0	4330	3600	37	441	480	0	1.51618
172245	142755	93	66476	54650	92	115694	93842	94	862	783	0	5770	4582	43	156	526	0	1.51713
103903	103388	82	46690	46605	78	76624	74673	81	741	600	0	4026	4033	31	-162	280	0	1.51713
224782	166999	107	74041	53374	101	131642	97695	103	1146	921	0	6694	5141	46	-404	89	0	1.51713
77524	76385	78	22493	22807	56	51614	50573	77	432	442	0	2575	2484	27	-90	200	0	1.51713
284261	189948	124	117958	78519	121	174365	114827	122	1672	1017	6	8758	5703	54	1505	832	0	1.51807
109664	102232	87	47639	44230	81	74257	68804	83	506	505	0	3862	3643	33	270	725	0	1.51902
281953	182912	126	162406	111835	122	251417	172238	125	2182	1647	27	12903	9186	62	520	787	0	1.51902
276902	205388	114	141967	113038	114	215586	167253	115	1874	1592	21	11595	8823	59	755	1053	5	1.52377
159081	133058	89	63667	51209	87	102538	82151	90	676	703	0	5678	4523	42	1160	1177	8	1.52377
218652	157978	109	107903	77279	99	114879	80048	101	1046	771	0	5762	4244	46	192	308	0	1.52377
269432	194176	123	117213	85607	109	184047	132131	111	1507	1109	11	9324	6817	55	1189	796	0	1.52567
128359	114756	86	50354	44297	86	77664	68229	88	622	637	0	4285	3538	36	511	981	0	1.52662
134591	128536	92	36685	34410	82	89516	84695	90	720	632	0	4776	4340	37	599	870	0	1.52662
369917	278706	133	172243	136427	130	391281	306468	134	3209	2640	31	19973	15636	75	1877	3318	18	1.52852
253302	196063	106	109271	88012	102	169217	128246	105	1628	1322	16	9218	7197	55	697	599	0	1.53042
127142	108537	90	48618	41882	86	71112	59236	87	544	399	0	3851	3204	37	650	690	0	1.53137
101774	99923	80	39396	38856	77	76202	73820	80	694	658	0	3952	3951	33	546	426	0	1.53137
115223	101964	88	50166	43678	86	71693	62683	88	469	417	0	3684	3245	33	736	661	0	1.53421
200818	157520	99	84401	66427	95	131053	104118	98	1184	844	0	6776	5382	47	357	731	0	1.53516
219836	178603	96	85574	70286	94	156519	127581	95	1427	1251	15	7488	6081	47	1400	897	0	1.53516
197685	155432	102	90919	72163	97	122450	94042	99	956	742	0	6351	4884	46	365	499	0	1.53516
154115	123236	91	63968	51510	91	104078	80249	93	659	594	0	5424	4107	43	365	681	0	1.53706
145514	125703	90	51529	43967	86	94982	80897	89	497	632	0	4956	4251	38	1104	1342	9	1.53706
250603	198099	99	117065	92592	99	207965	161918	103	1762	1348	20	10668	8025	55	88	401	0	1.53801
140128	118532	89	56580	46306	88	96177	79131	90	759	715	0	4998	4339	39	706	625	0	1.53991
165558	138346	94	55705	45592	88	103155	85431	91	924	707	0	5590	4653	43	81	473	0	1.54371
94261	81754	89	40335	35409	82	56505	49041	83	460	420	0	2976	2621	30	-71	450	0	1.54466
191728	154012	98	85383	69099	95	105587	86526	95	1326	930	0	5869	4836	46	1227	823	0	1.54656
108492	101844	82	46460	42034	82	72132	64623	83	583	672	0	3422	3056	32	949	676	0	1.54656
408994	250624	146	220241	140764	143	373766	242153	145	3611	2202	39	18844	12595	80	1627	1364	22	1.55035
159038	133883	95	58857	49727	88	76265	63448	90	621	611	0	4413	3798	37	-268	232	0	1.5513
160051	142934	89	94094	83658	89	146948	130054	91	1464	1132	11	7627	6554	46	479	892	0	1.5513
151896	125065	99	57547	46782	91	78328	62276	92	1044	820	0	4137	3275	38	270	603	0	1.5532
109745	96797	88	35168	30454	82	76997	66458	86	364	526	0	4074	3424	36	-121	432	0	1.5532
92082	91750	79	28328	28235	76	64852	64797	79	377	484	0	3164	3139	30	73	319	0	1.55415
88774	89855	77	40662	40137	77	56695	55235	78	236	350	0	2930	3001	27	568	482	0	1.55415
82999	82732	84	27032	27104	71	56689	55115	78	377	525	0	3275	3149	30	672	1479	9	1.5551
119051	109987	85	54610	50025	83	75045	68116	85	557	608	0	3746	3422	33	1029	868	0	1.55795
204646	158311	96	76069	59468	93	121548	92948	95	1123	1018	4	6386	5039	45	225	311	0	1.55795
215044	156823	102	85047	63003	98	150200	108356	101	1327	951	0	7570	5888	49	933	594	0	1.56175
120963	116188	81	49603	47593	81	82415	76944	83	541	644	0	4453	4162	35	34	444	0	1.56175
193503	174107	92	74172	65689	89	103650	91188	90	1168	1184	10	5498	5061	40	208	397	0	1.57029
162746	135001	90	71531	58212	90	72857	58508	91	849	681	0	3799	2892	37	1221	856	0	1.57029
366125	224330	145	173726	113712	136	346624	239148	138	2256	1708	28	17369	12360	69	678	829	0	1.57219
272699	179674	121	102853	70748	115	157975	104929	116	1675	1190	11	8116	5280	54	29	402	0	1.57314
88781	89477	78	30819	30406	75	60798	58832	78	571	477	0	3104	2896	28	781	597	0	1.57599
313370	220777	137	136668	99559	134	239427	179708	137	2008	1770	19	12343	9329	58	696	1083	5	1.57884
202119	153095	98	79395	61544	96	112977	85437	98	1131	770	0	5910	4607	44	604	847	0	1.58453
276341	203498	125	113363	84942	114	174093	126943	118	1883	1492	20	9191	6810	52	1042	1004	1	1.58548
142459	114864	89	61304	48830	88	89404	69265	90	902	631	0	4612	3603	40	475	534	0	1.58548
158227	127188	93	67067	53691	90	112361	88140	93	551	451	0	5875	4383	46	451	788	0	1.58548
247014	190055	113	92085	70420	104	145062	112402	106	1160	815	0	7971	6163	49	-375	143	0	1.58643
246734	191424	100	81693	61531	98	145792	112659	101	1141	1009	3	7781	5924	48	95	784	0	1.58643
96262	93376	80	40862	40326	78	71953	68758	81	515	576	0	3725	3450	33	1054	822	0	1.58928
93961	90080	84	37958	36039	78	60359	58563	80	677	575	0	3013	2765	29	585	747	0	1.58928
126402	107938	88	52548	45178	85	74764	64259	87	435	379	0	4058	3490	35	496	674	0	1.59023
215387	158622	116	75660	58546	101	140485	102517	104	1196	916	0	7118	5065	48	569	601	0	1.59118
89547	88136	80	38222	37500	77	60358	59108	79	362	395	0	3139	3152	30	-195	500	0	1.59213
99498	98126	79	32113	31496	77	76548	73983	80	561	521	0	3800	3810	33	1414	851	0	1.59687
95955	94197	79	36809	35909	76	65488	63590	79	491	541	0	3236	3025	30	324	608	0	1.60067
157152	130785	92	56836	47224	90	101442	81426	93	1003	1004	1	5332	4218	42	164	451	0	1.60162
78952	79157	78	30064	29680	75	52666	52240	77	623	585	0	2663	2777	26	657	571	0	1.60257
160360	133578	90	76565	63110	89	106153	86445	91	949	796	0	5640	4329	44	237	841	0	1.60447
118908	109306	85	52698	47140	85	80908	73340	85	536	495	0	4243	3983	35	290	433	0	1.60447
137106	122291	87	56033	49215	85	97515	87007	87	430	549	0	5004	4462	37	389	442	0	1.60542
91441	91782	77	41143	40530	77	63912	61379	78	532	592	0	3297	2967	31	385	598	0	1.60542
113995	100451	83	36515	31164	82	66834	58259	85	351	508	0	3243	2775	33	198	634	0	1.60732
160772	136353	96	63645	53935	90	102031	85169	92	673	628	0	5092	4404	41	646	789	0	1.60922
81864	82077	80	19525	19795	52	65134	64863	78	625	446	0	3458	3416	30	935	648	0	1.60922
95128	94832	80	32510	32362	77	66542	65253	80	602	422	0	3355	3262	31	297	1141	5	1.60922
50329	49690	78	24428	24496	71	26439	26372	73	243	323	0	1269	1396	14	97	519	0	1.61112
103923	94489	87	42575	37546	82	67112	59910	83	549	500	0	3748	3444	32	541	845	0	1.61301
63183	66489	68	18588	18579	53	44150	43608	75	304	259	0	2271	2065	24	137	455	0	1.61681
105349	96598	96	43411	39944	83	70636	65512	83	443	403	0	3677	3364	33	636	663	0	1.61776
158333	132758	100	63187	52926	92	100735	84086	93	850	652	0	5242	4675	39	-1	390	0	1.61966
182142	160788	96	54648	46325	92	105495	89262	94	944	809	0	5566	4793	41	1448	1596	11	1.62061
353356	224315	152	129734	83083	144	229858	144982	147	1982	1429	21	11962	7861	61	1059	671	0	1.62156
183966	140888	97	79584	60581	94	116930	89233	95	836	653	0	6352	4619	47	188	847	0	1.6282
138376	115561	88	40728	32323	86	86850	68332	90	665	605	0	4568	3728	39	631	596	0	1.632
206628	160532	98	81894	63179	95	119025	92277	96	774	714	0	6310	4937	45	1353	1061	4	1.63295
188098	157833	93	71127	59505	90	123586	100238	93	1259	889	0	6704	5452	46	128	427	0	1.63295
119885	114990	83	44711	42484	79	74302	69732	82	648	697	0	3744	3597	32	-13	299	0	1.63295
181452	143531	96	58672	44442	92	112763	90111	95	805	729	0	6271	4912	45	960	995	0	1.63295
178863	138035	107	62181	48271	93	122184	91863	96	870	706	0	6477	4894	46	1170	1025	3	1.6339
138583	132694	86	48204	45614	81	91340	85622	84	929	788	0	4615	4458	34	397	336	0	1.6339
186946	135389	101	79845	58636	96	115719	84096	99	786	660	0	5791	4080	45	416	510	0	1.63485
143703	123337	92	59803	51199	88	77466	67166	89	838	855	0	3847	3307	36	-256	434	0	1.6358
169483	133093	94	68621	52822	93	106047	83353	95	711	558	0	5595	4453	41	993	893	0	1.63675
137972	120271	98	50983	43244	86	78373	67416	88	707	536	0	4209	3553	35	1451	1020	3	1.63865
125368	98784	97	54346	43099	88	74757	57147	89	683	539	0	3831	2926	36	657	893	0	1.64055
114766	102406	88	52907	45772	84	83193	73045	87	514	462	0	4328	3860	36	467	1269	8	1.64055
104644	97009	86	28768	25569	80	64843	58724	85	486	480	0	3357	3121	31	623	689	0	1.6415
283047	219443	111	170767	141414	109	321476	257021	112	3126	2577	32	16293	13522	68	1968	1545	13	1.64244
83450	81399	78	27280	27097	75	48697	47902	78	329	212	0	2472	2421	25	-24	439	0	1.64339
193037	148849	102	83091	65054	95	104959	79771	96	790	790	0	5478	3985	44	533	563	0	1.64529
175194	134397	99	74875	57763	94	106779	80117	96	1040	957	0	5530	4112	44	1063	1164	7	1.64624
110159	106670	82	36131	35449	79	62656	60398	81	400	338	0	3361	3243	31	429	723	0	1.64719
89867	91057	77	31805	31421	76	59284	57489	78	737	456	0	3193	3212	28	-223	570	0	1.64814
164116	125248	103	66121	51835	93	104608	77977	95	1032	803	0	5325	4071	41	270	369	0	1.64814
119657	102766	85	52227	43956	85	73537	60507	86	685	698	0	3817	3186	34	62	333	0	1.64909
245814	178407	110	80097	58324	101	156093	113199	102	1411	937	0	8124	5760	51	556	662	0	1.65194
157046	127362	93	68603	56142	91	95965	76382	93	815	567	0	4976	4097	40	1048	1186	9	1.65194
108142	105250	81	39379	38656	77	76407	72802	81	751	730	0	3862	4054	31	389	508	0	1.65194
100385	98721	78	35212	33714	77	69300	66253	80	699	647	0	3587	3443	32	80	546	0	1.65194
370098	232148	162	192569	134731	150	268952	178566	152	2650	1616	28	14009	9362	68	255	801	0	1.65289
153464	129388	91	56861	46177	89	98770	82093	90	941	663	0	5214	4372	41	301	538	0	1.65289
146464	121332	99	60218	49330	89	87125	74708	90	855	663	0	4650	3963	38	989	787	0	1.65384
219654	167838	100	88417	67482	100	133724	100135	101	1633	1183	10	7281	5536	49	1070	1098	6	1.65479
100728	93736	89	40503	36945	78	63247	58352	81	780	527	0	3500	3111	34	1127	707	0	1.65479
254012	175582	110	90213	62849	108	144375	98349	110	1175	784	0	7684	5009	51	677	760	0	1.65669
171278	136428	97	68872	55740	91	97356	76149	93	632	555	0	4872	3783	40	42	436	0	1.65669
214004	163543	99	91872	69282	99	113097	82791	100	1137	754	0	6110	4495	47	613	595	0	1.65953
116118	105400	89	46282	41491	82	79042	69361	86	491	461	0	3845	3262	35	337	584	0	1.66048
95415	87305	83	39241	35606	79	62984	57328	81	451	450	0	3073	2875	29	273	731	0	1.66143
134768	116273	89	54610	46214	87	74523	61139	88	837	599	0	3717	3304	35	-282	640	0	1.66143
325977	194303	139	141402	92170	138	227317	142070	143	2051	1111	10	12194	7160	66	348	1162	7	1.66238
143634	120159	89	53770	43508	87	104817	83410	91	1129	746	0	5431	4142	44	1068	1340	8	1.66333
123027	113155	93	51700	47710	84	73835	68129	86	451	361	0	3845	3737	33	1152	1175	7	1.66523
94126	91108	80	38707	37455	79	53900	52177	79	405	526	0	2801	2809	28	584	1072	4	1.66713
84379	76153	93	33669	29708	79	48958	42638	81	503	527	0	2607	2240	27	284	603	0	1.66903
101414	99555	82	34223	32669	77	71013	67552	80	671	633	0	3591	3599	30	-170	271	0	1.66998
181983	141723	102	78003	61362	93	99988	75829	95	994	747	0	5409	3953	44	1330	1099	5	1.67093
89060	85826	85	27418	27158	76	62379	60190	79	391	436	0	3268	3232	29	381	667	0	1.67472
85283	85395	79	35293	34438	77	58844	57352	79	267	333	0	2707	2959	26	-76	606	0	1.67757
144589	121726	93	60339	50160	89	101832	82269	92	820	631	0	5395	4257	43	-115	212	0	1.67757
244696	177016	109	77577	57757	104	158971	113335	108	1264	892	0	8636	6335	51	540	1323	7	1.67852
102437	100600	81	46647	45553	79	60709	59404	80	681	466	0	3069	3045	27	354	559	0	1.67947
182914	141339	95	62851	48688	93	112761	86170	95	1190	770	0	5964	4551	46	375	729	0	1.68232
233484	191520	108	55778	43979	96	134706	108539	100	1684	1309	20	7374	5714	49	410	495	0	1.68517
266747	191570	105	89439	64501	101	161663	114421	103	1528	1170	19	8670	6130	54	383	1001	1	1.68517
146527	119442	94	61655	51003	89	81571	65937	92	731	698	0	4226	3479	37	70	381	0	1.68517
82063	82519	77	32669	32929	74	49535	49076	75	482	337	0	2505	2503	26	631	1603	11	1.68612
253152	178597	130	128465	90235	115	220154	153373	118	1785	1151	19	11137	7581	59	683	891	0	1.68612
197250	167048	93	74393	62011	93	135281	115656	94	1465	1110	9	7202	6104	45	809	980	0	1.68707
405494	262764	147	212186	147431	142	343151	228479	146	2496	1736	29	17830	12124	77	1270	1824	18	1.68897
311652	223425	113	100408	74440	107	206611	144215	112	1500	1211	16	10645	7754	58	98	747	0	1.68897
112626	101535	100	45402	40837	100	88030	75753	100	817	671	0	4771	4269	35	825	825	0	1.68897
281633	197343	114	88110	60809	112	191963	134104	115	1495	1165	14	9911	6980	57	1177	778	0	1.68897
103808	102461	82	31446	31160	77	69179	66921	80	486	595	0	3641	3500	32	1188	1161	8	1.68991
191641	147571	103	71099	53275	95	128630	96815	98	1156	790	0	6979	5318	48	1404	867	0	1.69086
92202	89526	92	24914	24579	74	67255	65664	77	642	630	0	3735	3718	32	396	524	0	1.69181
162435	130089	94	61707	49464	90	101660	80881	93	904	820	0	5320	4347	42	-66	486	0	1.69276
85262	86776	77	26121	26330	74	53875	53946	76	414	502	0	2787	2927	27	294	483	0	1.69276
178397	153202	99	60309	49648	92	93274	80036	93	632	649	0	5114	4238	40	-262	487	0	1.69276
270382	204628	113	147921	114244	108	214625	163194	109	1808	1348	13	11356	8530	56	877	1313	11	1.69276
214733	171002	101	91364	70418	96	117540	91820	98	1206	946	0	6289	4812	46	934	650	0	1.69371
109021	102101	86	55116	52257	82	81075	75604	82	497	635	0	4241	3594	35	708	605	0	1.69371
176063	146978	109	63095	51754	91	107722	90002	94	1259	975	0	5797	4712	42	-214	598	0	1.69466
102218	99152	81	33239	32062	79	66277	62474	81	618	593	0	3336	3217	30	570	568	0	1.69466
118920	114289	82	55064	52330	81	77809	73708	84	785	602	0	4127	3783	34	43	239	0	1.69656
255325	180454	112	86398	64063	106	167827	115388	110	1366	951	0	8865	6364	52	709	1007	1	1.69846
117292	113147	87	45334	44137	81	81607	78017	83	395	453	0	3919	3865	32	-2	643	0	1.69941
239314	206555	99	120160	103246	99	218400	187725	102	1596	1405	17	10958	9253	56	1134	1028	3	1.69941
161584	137909	94	68972	58651	89	72907	62477	90	847	822	0	3972	3463	35	456	805	0	1.70416
149365	119490	92	71812	58234	91	95520	76226	92	417	480	0	5052	4136	39	438	1163	6	1.7051
143903	120464	96	69465	58911	88	94695	78070	91	901	770	0	4872	3962	41	-176	190	0	1.70605
70502	70766	79	18526	18465	54	46824	45580	76	7	282	0	2331	2164	24	-256	111	0	1.707
186914	138779	99	59900	43487	94	122406	89441	97	1350	807	0	6197	4828	46	545	853	0	1.70795
101693	98341	90	41109	40631	77	74042	72871	79	542	477	0	3329	3416	30	628	871	0	1.7108
153525	121176	94	67061	53114	91	101576	77350	93	423	558	0	5386	4186	42	509	553	0	1.7108
280305	214270	112	90331	68962	108	189195	147318	111	1500	1354	16	10181	7777	54	-51	630	0	1.71175
59779	62988	72	22074	21993	62	38709	37563	74	219	331	0	1895	1880	22	52	326	0	1.71555
155658	135716	89	78206	68309	89	101626	85573	91	969	983	0	5163	4475	40	672	372	0	1.7165
97495	98378	80	49684	49637	78	64047	62267	80	469	367	0	2979	2929	28	-108	597	0	1.7165
142912	130535	93	67340	62149	87	75764	67407	88	705	679	0	3991	3445	35	654	549	0	1.71935
127886	123089	86	41399	39576	80	69060	64124	83	715	655	0	3916	3699	34	149	523	0	1.72219
363986	253341	144	195161	135900	137	364154	260121	139	3468	2276	35	19396	13418	77	1381	1257	8	1.72314
254683	188030	104	133181	104116	105	234103	185212	107	2073	1523	23	12179	9547	62	1762	1265	14	1.72504
176390	150997	94	54741	48379	90	117991	100041	92	1049	1067	8	6412	5484	45	1362	832	0	1.72504
181408	136950	94	69162	51584	92	116109	85452	95	1172	783	0	6230	4899	45	696	654	0	1.72504
204720	155699	103	103783	82748	98	125872	94187	100	1175	1024	4	6891	5213	46	952	1123	5	1.72694
188918	156191	95	100638	84598	94	124017	103080	94	1287	1125	11	6667	5618	44	-68	487	0	1.72694
278548	183886	125	97873	65126	122	158727	104345	124	1495	928	0	8316	5488	55	1364	1091	7	1.72884
112053	106279	97	36716	34367	83	70272	66134	84	614	633	0	3574	3342	32	-91	465	0	1.73454
216802	183356	96	98603	83796	93	117702	95870	94	1311	1243	13	6026	4988	44	662	530	0	1.73549
163584	137549	92	61824	51553	89	104051	87408	91	910	887	0	5718	4636	43	671	542	0	1.73643
257138	195603	112	86589	63609	107	143338	108408	109	1423	1273	12	7456	5596	48	110	505	0	1.73833
117262	109262	81	55781	50388	83	78528	69763	83	577	484	0	4120	3931	34	129	267	0	1.73833
147702	136639	91	38878	34941	86	90531	84650	87	892	887	0	5114	4625	38	250	579	0	1.73928
105859	102311	82	45059	42961	79	68628	65886	81	713	640	0	3661	3409	33	-68	285	0	1.74023
98045	97085	80	35385	34947	77	68155	66143	79	538	526	0	3685	3551	32	-109	377	0	1.74023
89884	86565	84	34653	34174	77	53618	52396	79	419	484	0	2855	2717	28	724	1429	11	1.74213
396816	253503	151	192147	133390	147	358358	252914	149	3053	1918	33	18355	12978	78	1474	1882	13	1.74498
175066	143690	91	80476	66067	90	103403	84405	92	1056	792	0	5436	4429	43	-170	169	0	1.74498
140350	120078	91	46343	38860	89	84439	71429	90	981	807	0	4364	3887	34	812	581	0	1.74498
181325	144776	97	73950	58123	95	86086	66577	96	1402	1045	6	4960	3935	41	452	638	0	1.74593
80544	80980	76	26994	27004	74	50651	49019	77	335	457	0	2935	2914	27	-57	347	0	1.74688
139734	118903	92	41878	35580	86	88604	75380	91	1028	882	0	4513	3851	38	539	1284	8	1.75162
148572	118315	94	59920	46946	90	103421	81300	92	710	642	0	5568	4191	43	96	704	0	1.75257
164486	133176	97	62459	50436	92	89129	69072	94	945	728	0	5070	3995	41	-401	198	0	1.75352
236835	173560	117	85657	61991	99	142531	98831	102	1400	985	0	7346	5170	51	1105	895	0	1.75447
186579	156818	96	60795	51125	89	134317	107598	94	969	837	0	6998	5733	44	-44	393	0	1.75542
335651	245015	127	165886	124880	122	289114	222637	124	2907	2290	31	15201	11859	65	186	761	0	1.75542
193344	153785	99	68234	52694	94	112789	87749	95	1227	953	0	5761	4772	42	244	1080	4	1.75637
196300	153707	95	84388	65658	95	136926	104641	97	1335	1018	4	7277	5428	50	1555	1242	7	1.75732
121487	112677	87	48185	43717	81	86349	81427	84	318	297	0	4705	4340	37	389	1075	4	1.75827
128180	119826	87	54034	49210	82	93393	85744	85	590	504	0	4575	4183	35	389	715	0	1.76207
99703	95041	85	48966	45405	80	58850	54078	81	479	493	0	3258	3023	30	287	667	0	1.76302
276302	194224	122	92293	65576	118	129339	87880	120	1429	908	0	7238	5224	48	1063	1142	7	1.76397
97419	98606	78	33306	33357	75	69893	68688	78	490	450	0	3353	3502	29	328	292	0	1.76397
133751	105966	88	52853	39669	87	98016	72833	91	1036	671	0	4908	3700	41	623	873	0	1.76492
132583	114919	91	37327	30395	87	76945	64803	88	582	474	0	4268	3438	38	704	879	0	1.76682
90455	90498	79	44906	44516	77	55342	52772	79	638	556	0	2545	2508	26	845	1051	4	1.76871
105660	103150	86	39655	38668	79	77234	73708	82	609	589	0	4262	4017	34	991	752	0	1.77631
99660	96316	82	31656	30967	78	75892	72565	81	621	625	0	3889	3789	33	857	826	0	1.77821
148009	132401	93	45979	39904	85	99668	89753	88	755	571	0	5330	4755	39	-85	469	0	1.77916
248206	186454	100	106441	77967	98	160377	118381	103	1603	1135	17	8061	6047	50	1304	720	0	1.78011
236588	182494	114	79567	61035	99	152676	117572	101	1556	1147	14	7508	6001	46	952	1002	1	1.78106
230363	164896	97	80462	57293	97	140828	97904	100	1225	1054	9	7513	5067	52	394	665	0	1.78106
129839	115592	87	52787	46472	86	82820	72562	87	645	479	0	4549	4033	38	220	1031	2	1.78295
182084	147869	95	76604	63033	91	115002	90795	95	1004	692	0	5474	4569	42	527	885	0	1.78295
270261	202000	106	114342	87696	104	164094	122519	105	1528	1155	14	8536	6589	53	-126	648	0	1.7858
265647	196529	117	116807	91655	112	178452	132091	114	1730	1227	16	9540	6989	52	57	917	0	1.7858
90956	90306	78	29417	28895	77	58400	56141	79	443	388	0	3174	3184	28	134	612	0	1.78675
87511	82477	81	33615	32517	78	57897	55574	80	664	577	0	2975	2915	28	328	633	0	1.7877
115997	96051	86	46002	37642	86	63836	51116	88	688	563	0	3475	2868	34	714	1561	8	1.79055
237417	192621	108	95387	77614	99	180633	144884	102	1502	1184	15	9129	7261	54	218	1037	3	1.79055
187297	142273	98	83067	63744	95	126972	96375	96	907	757	0	6579	5109	45	905	973	0	1.7915
386668	262614	127	194703	139111	128	409170	295708	131	3474	2616	37	20348	14528	81	1263	1033	11	1.7915
71091	75678	67	28222	29167	57	45831	45931	74	485	492	0	2345	2476	25	221	724	0	1.7915
131795	115750	89	49189	42714	85	77040	65394	87	520	405	0	4018	3625	36	199	648	0	1.7915
199607	162172	103	71809	58642	94	120549	98558	97	791	692	0	6405	5266	45	246	830	0	1.79245
198364	165556	105	90240	76435	95	104749	87068	96	1076	790	0	5255	4437	41	754	651	0	1.79625
124337	115722	100	45507	42092	100	83548	76539	100	684	540	0	4320	4044	33	485	962	0	1.79625
109979	111657	78	44742	44061	78	63181	60809	80	702	603	0	3745	3678	31	152	579	0	1.79625
185981	147088	96	68552	53805	94	112354	89213	96	914	613	0	6332	5077	45	453	461	0	1.79625
189318	149296	100	82572	66175	93	123366	93367	96	740	649	0	6679	5096	45	-24	409	0	1.80004
153340	134503	90	50772	43211	87	104339	88239	89	1084	782	0	5537	4650	40	812	975	0	1.80669
135752	118986	92	64337	56938	86	89416	76848	88	628	740	0	4560	3987	36	-625	122	0	1.80669
270642	196073	133	100961	76496	121	148400	104017	124	1425	1028	4	7890	5449	52	806	629	0	1.80764
108163	104690	82	41245	40611	79	67088	65393	80	399	641	0	3548	3653	31	342	466	0	1.80764
165672	130554	109	81701	65429	92	89745	70934	94	843	679	0	4623	3783	38	1134	1160	6	1.81428
246772	170179	113	92463	60227	106	142800	96941	107	1342	951	0	7466	5356	50	851	813	0	1.81428
256469	204451	101	112201	88990	100	180950	145785	101	1319	1215	13	9523	7571	55	10	499	0	1.81523
161267	133352	92	71907	60667	89	99932	83914	91	479	549	0	5237	4235	42	962	674	0	1.81618
92757	95765	77	43940	43716	78	69780	68569	79	660	592	0	3680	3572	31	3	478	0	1.81618
140036	114683	98	51567	42121	90	88231	71204	93	866	614	0	4830	3573	43	510	1143	5	1.81618
144229	123193	91	59511	49107	88	92076	76224	90	647	536	0	4474	4129	37	386	589	0	1.81998
191918	97250	112	80949	41270	111	121003	60062	114	902	475	0	6335	3409	61	935	731	0	1.82283
77232	76691	81	23412	23386	73	41143	40057	76	315	360	0	1730	1783	20	230	711	0	1.82473
91959	91762	79	29690	29324	76	69788	68630	80	427	415	0	3555	3502	31	972	2622	8	1.82473
97556	94182	84	30474	30075	76	69894	67731	81	403	430	0	3498	3467	30	-48	202	0	1.82568
89193	88278	90	29241	29214	75	60131	57326	79	675	575	0	3004	3016	28	126	817	0	1.82758
303205	223072	113	115877	89705	111	157525	114009	114	1761	1331	22	8346	5815	52	947	1148	7	1.82758
209707	168529	98	80650	64807	96	126836	101640	97	1529	948	0	6773	5654	46	720	1683	12	1.82853
164388	136690	94	58456	49389	89	86492	70764	93	776	737	0	4546	3563	39	432	739	0	1.82947
204058	160494	97	75640	57487	95	129481	100895	96	1263	1004	2	6657	5304	46	210	424	0	1.82947
158931	132054	93	67415	56458	90	97202	78658	93	822	577	0	5292	4237	42	631	379	0	1.83042
119730	104217	90	47586	41793	84	72710	64347	86	947	620	0	4014	3449	36	1185	880	0	1.83232
117738	105270	87	50524	44095	85	87704	75674	87	595	528	0	4577	3903	37	709	903	0	1.83232
111169	105563	85	37015	33947	81	62730	58401	82	684	805	0	3356	3052	31	533	738	0	1.83422
156889	125338	97	69841	55966	91	91311	72160	92	601	612	0	4440	3685	39	396	565	0	1.83517
210717	161450	106	104588	83219	103	128626	101233	104	1478	989	0	7050	5449	45	416	525	0	1.83707
295609	216256	116	168550	134707	114	340940	265193	117	2778	2158	29	17679	13946	73	1609	1448	10	1.83992
58474	59866	74	28545	28870	73	35613	35874	73	393	460	0	1845	1778	20	-274	208	0	1.83992
129995	112719	104	53299	46226	87	78818	66865	88	540	481	0	4292	3524	38	-305	265	0	1.84277
89877	89623	80	17304	17057	53	58010	57545	78	474	377	0	3038	2961	28	478	687	0	1.84372
123643	105126	97	49137	40687	86	76965	62517	88	495	614	0	4086	3385	37	50	540	0	1.84467
208606	146761	107	82408	57694	100	122468	85431	101	1007	706	0	6038	4174	48	-508	163	0	1.84561
194856	141514	100	77844	59199	98	120550	83880	99	1133	775	0	6270	4610	48	262	728	0	1.84561
159081	131291	91	45326	36174	88	87002	69010	92	855	773	0	4376	3430	39	1267	1375	10	1.84561
113932	107357	84	55122	51401	83	69238	64672	84	545	669	0	3508	3218	31	-442	83	0	1.84656
105873	105335	79	35837	35239	77	73215	70784	81	621	553	0	3973	4007	33	790	516	0	1.84751
106183	102476	86	47001	45634	80	68273	65201	83	405	582	0	3453	3289	31	152	444	0	1.84941
197674	146715	97	88275	66848	96	116617	87979	97	1300	1034	5	5923	4481	44	9	297	0	1.84941
178318	143100	98	75984	60020	94	105870	81744	95	1050	956	0	5648	4483	44	515	690	0	1.85036
157410	129226	94	70533	58359	92	106187	87639	93	1042	731	0	5369	4343	43	436	768	0	1.85226
77814	80582	75	26549	26403	74	55925	55027	78	340	355	0	3125	2801	30	-271	130	0	1.85511
167585	129276	100	70042	53959	95	113849	88254	96	726	859	0	6082	5019	44	194	257	0	1.85606
121088	101306	99	50740	42790	86	87355	72104	89	1091	727	0	4491	3528	39	785	848	0	1.85796
55685	55795	74	20483	20664	56	38091	38051	73	-23	146	0	1772	1945	20	140	370	0	1.8627
123638	113372	85	59057	54059	83	75647	68453	85	1006	707	0	4025	3546	35	560	471	0	1.8646
180164	137392	112	87340	66521	112	111549	83501	112	945	804	0	5955	4514	43	623	1084	5	1.8646
219614	160128	117	80910	58507	107	138091	98668	109	1257	790	0	6975	5195	46	205	548	0	1.8646
148691	120822	90	50429	40118	89	92686	76815	92	807	679	0	4896	4039	37	127	487	0	1.8646
262591	168828	123	94583	62644	109	179071	115861	112	1578	1091	8	9038	5812	55	126	662	0	1.8665
195796	155336	96	63775	50076	95	124078	96582	99	985	716	0	6403	4791	46	-149	404	0	1.86935
84718	85295	79	27777	27918	74	63681	63525	77	449	421	0	3270	3099	31	605	667	0	1.86935
155969	127270	95	52798	43133	90	100165	81726	92	838	712	0	5255	4352	42	271	852	0	1.87505
99998	97883	80	43189	42557	78	75534	73027	81	907	715	0	4050	3904	34	300	621	0	1.876
123779	106989	89	52072	44223	84	85985	72898	88	520	512	0	4285	3483	37	20	458	0	1.87694
121077	108780	88	59368	51310	87	86221	77211	87	608	559	0	4763	4292	37	264	693	0	1.87789
155185	123618	92	64572	50387	91	101889	78673	93	771	654	0	5468	4142	45	1119	1139	7	1.87979
281522	169736	126	90067	52453	121	185075	111114	124	1580	1065	9	10449	6469	62	787	840	0	1.88074
271491	197889	108	155603	120896	108	288035	223435	111	2531	1935	29	14581	11319	64	209	901	0	1.88074
371585	227516	152	139295	90045	137	250290	156825	138	2020	1493	21	12887	8319	67	183	347	0	1.88169
98890	86222	90	37925	33227	83	56274	49159	84	715	504	0	2885	2609	29	-359	288	0	1.88264
107335	105284	86	42366	41337	79	70176	68365	80	401	544	0	3434	3511	30	283	576	0	1.88359
187706	165900	97	106523	96390	91	158374	140213	94	1530	1296	16	8442	7107	49	1200	918	0	1.88549
88637	87361	78	27652	27548	76	51779	50116	78	462	390	0	2747	2503	29	290	437	0	1.88739
165665	137918	93	69562	58852	92	106827	87888	94	964	667	0	5370	4507	41	-101	406	0	1.88739
152671	124624	94	59620	47547	89	93933	75594	92	592	540	0	5153	4103	41	954	704	0	1.88929
210838	165901	115	70598	54713	97	110719	85751	99	1058	893	0	5973	4620	43	1302	944	0	1.88929
164684	131048	102	73949	60690	94	89615	69864	95	1086	830	0	4636	3608	42	778	1347	8	1.89024
122696	109907	90	27639	23732	79	84237	73683	87	694	786	0	4423	3852	37	64	468	0	1.89213
119394	104792	90	55122	47467	85	77558	66116	87	709	316	0	3830	3055	36	1212	1013	2	1.89308
125511	118152	86	50512	46640	84	80013	74430	85	561	584	0	4275	3766	35	-272	315	0	1.89308
215124	153000	112	79664	56025	105	124117	87062	107	885	907	0	6337	4500	47	286	428	0	1.89498
346818	240060	144	204563	140392	141	278242	188288	143	2513	1738	29	14366	9854	64	1353	865	0	1.89498
74625	75415	76	18829	19466	50	53953	53787	76	454	437	0	2746	2790	27	-87	628	0	1.89593
187206	150426	97	80600	64442	92	114437	92793	94	1132	923	0	5568	4450	42	638	611	0	1.89593
127146	116733	88	54440	49488	82	75062	69885	84	639	564	0	3988	3564	35	422	595	0	1.90068
219430	166321	104	101279	77937	101	161382	124807	102	1547	1254	14	8376	6814	49	1303	1027	2	1.90163
132060	109215	105	46702	38495	87	84936	70009	90	780	673	0	4168	3522	38	332	618	0	1.90732
101845	101174	80	31565	31220	76	69308	68214	80	521	558	0	3555	3464	32	805	749	0	1.90732
97049	95184	86	49559	48807	78	68662	67018	79	778	603	0	3723	3624	31	980	1416	9	1.90922
194359	154984	106	72133	57654	97	106670	84623	99	1106	931	0	5720	4911	40	-89	377	0	1.90922
103363	98864	84	45397	42633	80	68932	65163	80	567	456	0	3476	3227	32	1307	1064	4	1.91207
163263	134779	93	74844	60536	91	109101	86680	93	917	836	0	5951	4802	43	646	628	0	1.91207
148617	123662	91	60371	49597	89	81123	64923	90	547	500	0	4410	3411	39	141	297	0	1.91397
92855	92272	82	41687	41928	76	59202	58215	79	432	430	0	2919	2896	28	-141	395	0	1.91397
159067	141025	89	66017	57921	88	99004	85166	91	1120	777	0	5109	4499	38	1176	720	0	1.91397
141673	121801	89	60217	51184	88	68564	56961	88	546	453	0	3974	3337	37	1571	1154	7	1.91492
110080	107190	81	39085	38366	78	80998	77823	83	747	795	0	4344	4027	34	709	979	0	1.91682
309371	208100	129	100175	65206	123	209125	137619	127	2064	1284	24	10849	7149	59	964	907	0	1.91682
222952	166710	100	106460	81639	98	146755	106549	99	1420	877	0	7489	5470	50	-236	361	0	1.91682
54478	55910	74	29394	29723	73	34685	35308	72	320	378	0	1727	1798	21	136	297	0	1.91777
101535	91613	96	48459	43181	83	60232	52707	83	626	537	0	3030	2946	30	539	830	0	1.91777
243238	176970	113	66123	46649	107	133860	98861	109	1260	885	0	6881	5121	47	-249	376	0	1.91872
109490	108444	80	51146	49452	80	73579	71753	82	883	796	0	3931	3869	33	195	441	0	1.91967
110981	101761	86	43150	39769	82	67035	61566	85	858	667	0	3367	2965	31	27	430	0	1.92157
138489	122077	103	58673	51255	87	79603	71824	87	671	818	0	4467	4030	38	-236	472	0	1.92441
225785	172494	111	98027	75678	103	153089	112911	106	1074	1041	6	7890	5871	49	805	1651	10	1.92536
101667	92407	85	43150	38474	82	65693	58929	84	677	615	0	3377	3004	31	-176	324	0	1.92631
92367	87957	86	37765	35797	78	55350	51951	80	466	400	0	2997	2847	29	-313	223	0	1.92631
152072	129902	93	66657	56682	88	108937	93066	91	918	635	0	5761	4827	42	1066	801	0	1.92631
141923	122916	100	71152	61321	88	88819	78048	88	903	746	0	4782	4292	38	-5	419	0	1.92726
136774	123440	91	57233	50043	86	95594	84469	87	788	611	0	4946	4414	37	-307	291	0	1.93011
105929	97766	90	41251	36990	82	64693	57503	83	562	573	0	3235	2901	30	230	457	0	1.93011
94257	84112	87	41908	36516	82	56237	49588	82	600	386	0	2955	2605	29	209	348	0	1.93581
101505	99038	81	41710	40612	79	68242	65590	82	641	575	0	3769	3657	31	318	414	0	1.93676
135906	113010	93	55481	46073	88	89705	70895	92	863	632	0	4862	3810	41	1160	944	0	1.93865
123317	106568	92	53464	45435	86	69453	58626	87	591	416	0	3320	2872	33	430	790	0	1.9396
188376	156194	95	77928	62983	93	125033	103127	94	1037	808	0	6607	5321	44	640	664	0	1.9396
252991	181362	108	90386	66384	102	154139	107024	105	1619	973	0	8170	5891	51	190	647	0	1.94055
95126	92395	80	36372	35201	78	66339	64869	80	309	526	0	3484	3343	30	423	515	0	1.9415
178665	143692	99	77124	61324	94	119685	94019	96	971	882	0	5731	4465	42	827	1174	14	1.94245
173170	143551	94	88116	71927	93	114265	91821	95	1007	675	0	5974	4774	43	105	346	0	1.9434
189266	145036	101	70914	54710	94	113567	85281	96	769	866	0	5915	4619	45	793	644	0	1.94435
203057	151149	99	97237	73081	99	125528	87872	100	1055	845	0	6777	4746	48	714	987	0	1.94435
120914	116838	81	44427	40118	80	84391	78325	84	624	745	0	4575	4126	35	829	1252	8	1.9453
175827	139371	94	68742	55387	93	102309	80954	94	806	733	0	5160	4093	41	60	372	0	1.94625
100054	91564	87	42307	38285	81	64459	56895	83	421	452	0	3664	3032	35	-392	91	0	1.95005
165585	146095	96	43456	36045	91	85253	71961	92	787	689	0	4848	3917	39	682	882	0	1.95005
294021	226328	132	143310	112943	127	252088	194657	130	2147	1743	27	12512	9423	61	479	801	0	1.95479
293008	216396	120	159150	119305	120	144744	105153	121	1851	1327	18	7679	5461	50	405	618	0	1.95479
116754	95790	104	48380	39424	86	69066	54993	88	407	507	0	3620	3079	35	78	412	0	1.95669
276254	179528	119	100685	67360	116	187182	118950	119	1464	1086	9	9395	6145	55	-699	442	0	1.95764
251769	170206	116	99559	66723	111	139255	91978	113	1364	986	0	7541	4929	51	-754	19	0	1.95954
160604	130052	99	55463	43945	91	80952	65207	92	1022	732	0	4565	3715	39	1094	829	0	1.95954
296853	214908	114	135123	97988	111	213063	157070	112	1624	1138	13	11158	8078	59	18	393	0	1.95954
146692	129763	88	58997	50313	87	69477	57948	87	668	567	0	3779	3297	35	45	451	0	1.96049
105351	103352	81	33849	32953	77	78280	75438	82	657	534	0	3684	3625	31	-83	366	0	1.96049
260706	189587	101	93287	67243	100	141833	101096	102	1915	1023	7	7472	5175	51	437	824	0	1.96049
217141	156222	112	85833	60545	101	155629	107499	115	1105	761	0	7975	5479	52	398	923	0	1.96049
185417	145555	94	73371	57122	91	117448	88863	94	1022	896	0	5989	4729	44	1517	1511	12	1.96049
268355	173352	133	120471	76615	121	153498	102727	120	1561	1124	21	8269	5670	55	226	465	0	1.96144
110439	106895	82	46123	44205	80	69454	65873	82	477	443	0	3562	3417	32	272	778	0	1.96619
167632	129331	109	62305	47195	94	113408	87852	100	1153	814	0	5982	4338	46	350	745	0	1.96619
140562	126744	97	44517	39047	86	84120	76343	89	858	826	0	4459	4368	35	1078	778	0	1.96619
288163	216738	118	150799	119656	110	274062	215042	114	2739	1896	29	14678	11474	67	1496	1421	12	1.96619
262481	190904	122	141480	103503	109	211307	159393	111	1779	1315	20	11044	8146	58	1409	1888	17	1.96714
118964	115241	84	48745	46289	80	82346	78713	82	1006	727	0	4432	4263	35	223	429	0	1.96714
207135	155935	100	76801	57599	96	118118	87578	98	1285	886	0	6306	4790	46	479	494	0	1.96809
270748	195369	126	114380	83176	110	215973	166494	112	1598	1261	20	11069	8074	57	377	982	0	1.96904
153225	131981	100	63595	53296	91	98491	84103	92	934	668	0	5123	4386	38	942	546	0	1.97093
200388	150525	101	83529	63576	97	118843	88093	98	1386	951	0	6195	4735	43	464	543	0	1.97188
117100	112783	98	51112	48748	83	85739	80630	90	689	573	0	4460	4276	35	152	508	0	1.97188
213995	161857	97	123179	96357	98	223276	174255	100	1832	1144	13	11389	8599	58	2626	1549	19	1.97283
286742	210634	110	118839	88813	108	208516	158646	110	1830	1434	23	10965	8161	60	-163	302	0	1.97283
130014	117621	88	58697	51429	85	89763	80844	87	680	690	0	4604	3993	38	713	556	0	1.97473
222804	164767	110	91035	69686	100	121325	85941	103	1469	1157	10	6460	4675	50	44	289	0	1.97663
339529	195939	147	138168	89461	144	263443	160039	146	2177	1453	21	14022	8292	71	58	727	0	1.97758
217334	162568	106	110927	87717	103	157740	121239	105	1299	955	0	8908	6397	53	1249	871	0	1.97853
209316	143085	127	86382	57627	127	127081	83337	127	890	547	0	6892	4514	51	-104	366	0	1.97853
186931	149201	94	84634	67221	96	122583	92254	101	1002	849	0	6590	5054	46	323	600	0	1.97853
166716	139634	92	53693	44638	87	117179	94480	92	826	685	0	5903	4839	44	657	670	0	1.97853
165627	138625	89	66600	53412	89	105313	83184	91	1172	868	0	5462	4658	42	207	587	0	1.97853
157349	133586	91	65118	52462	89	109412	89747	92	1079	929	0	5379	4568	40	1232	1112	6	1.97853
166863	123996	96	60705	45540	92	114653	83743	95	850	649	0	5792	4193	45	-169	405	0	1.97853
131241	121366	84	62591	56877	83	98433	87341	86	820	755	0	4863	4438	38	273	470	0	1.97948
108422	104479	82	47522	44833	81	67362	63552	82	623	509	0	3507	3377	31	87	311	0	1.98138
120061	116607	88	40760	40112	79	77031	74604	81	574	579	0	4077	3762	33	547	720	0	1.98233
230716	181730	103	69457	52429	99	142335	111453	99	934	762	0	7638	5877	50	1101	1105	8	1.98328
39892	39969	74	12930	13022	45	22001	21694	67	52	193	0	1200	1200	11	-21	301	0	1.98517
239490	174642	110	115368	87229	105	134187	95432	106	1515	980	0	7603	5340	51	449	850	0	1.98517
198159	149601	103	80508	60009	99	119308	86467	101	1079	846	0	6449	4760	48	-17	433	0	1.98612
227681	122867	143	79038	38628	136	158260	84734	137	1424	666	0	8280	4476	75	881	826	0	1.98897
168466	137247	90	59674	47260	88	125768	97203	91	646	674	0	6522	4960	46	528	511	0	1.98897
98213	96898	79	26994	27350	65	58498	58432	79	440	405	0	3002	2877	27	799	969	0	1.98992
208950	149499	114	83213	60878	97	123881	87162	98	1404	920	0	6420	4556	47	248	450	0	1.98992
133647	112438	104	53847	44508	104	86903	68095	104	715	655	0	4492	3721	36	763	1184	8	1.98992
192523	160228	101	73602	62568	94	139859	116836	98	848	869	0	7137	5850	47	469	859	0	1.98992
98195	98521	78	32723	32260	77	72967	71035	81	595	630	0	3800	3762	32	-505	22	0	1.99277
260248	172869	110	89971	60971	106	164299	108644	109	1213	1003	2	8786	5751	53	1400	1500	10	1.99467
174660	135959	97	64104	49500	96	113972	88739	99	840	708	0	5728	4597	43	310	453	0	1.99562
144532	123016	89	56165	47091	87	97041	80645	91	766	710	0	5237	4467	40	241	339	0	1.99562
129757	120744	92	56234	50867	84	77808	70132	85	922	644	0	4146	3786	35	461	509	0	1.99562
238857	193999	103	148957	126672	102	226946	186631	106	2252	1859	23	11720	9693	60	1039	1071	5	1.99562
100606	98979	79	41229	40515	77	65231	63226	80	524	369	0	3264	3155	31	-310	185	0	1.99562
117495	114799	81	36396	35513	79	78821	75510	82	662	741	0	4125	3920	34	1108	1151	6	1.99752
128840	109282	88	44475	38147	84	82090	67169	88	482	425	0	4108	3233	38	962	878	0	2.00131
108237	106673	83	47310	46477	80	72475	69824	81	550	351	0	3801	3736	32	360	613	0	2.00321
201202	183245	97	84555	78168	90	146214	129939	93	1844	1368	18	8011	7302	46	1049	715	0	2.00606
175062	138567	93	73353	58609	93	104374	80287	94	991	637	0	5534	4228	43	-122	292	0	2.00986
244140	188905	101	88511	68628	98	148913	115420	102	1529	1069	9	7958	6091	49	-119	708	0	2.00986
165475	137431	97	55703	44536	92	94992	75169	94	934	736	0	4756	3965	39	511	850	0	2.01461
157457	125668	92	65288	52956	90	93009	74696	91	774	680	0	5017	4027	41	203	408	0	2.0165
315714	244336	114	230283	181831	114	339148	258805	117	2770	2247	29	17723	14067	70	1666	830	0	2.0222
131908	115092	87	51744	43710	85	79963	66766	87	784	747	0	4389	3794	36	1169	890	0	2.0222
197260	158729	100	70406	57072	94	117153	94714	97	1090	728	0	6291	5273	42	1244	905	0	2.02315
178614	136440	97	73017	55463	94	117051	83943	96	624	549	0	6225	4456	47	71	457	0	2.026
241602	187231	113	129733	101014	101	183232	140705	103	1700	1195	17	9862	7589	55	263	541	0	2.0279
92788	92064	81	41022	40856	77	64278	61989	79	450	444	0	3354	3158	30	357	364	0	2.0279
175859	139011	95	64435	49941	93	109638	87300	95	1110	722	0	5430	4315	42	72	432	0	2.0298
97146	95049	84	39973	39254	77	61658	60330	78	640	629	0	3313	3247	30	216	465	0	2.03075
183344	147748	96	68994	55390	94	104967	81318	95	1119	870	0	5760	4646	42	342	378	0	2.03169
98814	100464	79	47119	47036	78	64399	63467	79	346	428	0	3222	3382	28	-457	461	0	2.03169
93135	91769	94	36790	36711	77	62189	61485	78	493	379	0	3250	3226	28	582	1051	3	2.03264
88162	87694	77	47748	47494	77	62241	60900	79	540	461	0	3282	3216	30	95	684	0	2.03264
103114	92919	84	46024	40689	81	70737	59027	83	786	443	0	3797	3317	35	511	813	0	2.03264
71832	72284	88	14127	14099	46	143	479	0	624	530	0	413	295	0	1203	1365	9	2.03264
276233	191796	118	72303	52575	112	177155	123435	117	1813	1198	16	8976	6546	51	1211	1169	7	2.03359
112954	112390	82	44006	43169	80	69792	68021	81	361	452	0	4020	3762	33	862	959	0	2.03644
408491	252456	151	194639	118320	148	272749	160795	151	2332	1256	23	13499	8099	68	207	619	0	2.04119
301907	211303	115	89209	58703	112	175442	122065	117	1449	1208	15	8792	6386	52	391	534	0	2.04119
106469	96664	83	43823	38669	82	76170	67548	84	624	496	0	4111	3636	34	765	647	0	2.04214
270826	200552	108	101280	76203	103	215289	161652	105	2296	1626	26	10983	8745	58	679	691	0	2.04499
98426	98970	81	32996	33056	76	60829	59654	80	557	686	0	3406	3369	30	680	703	0	2.04499
212184	163716	99	82724	63894	97	108037	82048	98	1177	853	0	5879	4207	44	533	444	0	2.04499
335629	232745	136	214477	161767	121	388300	278129	124	3407	2483	35	20543	14350	76	1527	2392	14	2.04878
47847	47964	81	13196	13930	43	26282	27307	64	39	143	0	1254	1337	14	-157	236	0	2.04878
154210	128208	90	57838	48054	88	69247	57981	88	750	623	0	3624	3141	34	-161	496	0	2.04878
156612	124650	94	60416	47704	91	97436	75999	93	838	681	0	5005	3872	41	-184	286	0	2.05068
136342	127675	87	48749	43617	83	73407	65585	85	942	796	0	3984	3415	34	723	772	0	2.05068
102972	97622	92	39902	37797	79	74516	71204	81	669	654	0	3483	3313	31	20	309	0	2.05163
110248	107311	84	34553	32714	79	80886	76199	82	612	505	0	4344	4213	33	488	756	0	2.05448
296093	212675	128	96883	71176	118	217753	152987	134	2054	1311	21	11720	8597	58	1191	1396	16	2.05448
159895	134893	94	72341	62572	90	91090	73816	92	560	557	0	4748	3799	39	631	748	0	2.05638
51931	52134	74	22622	22794	61	24230	24454	70	245	250	0	1295	1208	11	219	819	0	2.06018
125196	106824	89	49853	41282	86	87112	72556	90	497	518	0	4451	3636	40	-254	129	0	2.06113
261380	192132	114	107999	78972	110	157421	116316	118	1500	991	0	7999	5901	52	521	653	0	2.06113
184420	144026	98	65126	51109	94	111441	84631	96	818	729	0	5515	4001	43	-167	222	0	2.06208
123327	116572	94	48393	46313	82	82575	78189	85	349	536	0	4073	3842	34	787	618	0	2.06302
303674	217136	116	148175	106606	112	219234	161592	114	1558	1229	14	11731	8468	58	513	998	0	2.06302
69959	72827	65	25272	24500	75	51085	48523	91	292	286	0	2757	2705	26	577	1303	8	2.06302
229498	184062	96	107077	86904	96	170689	134467	98	1637	1313	16	9281	7383	55	514	692	0	2.06397
198703	157098	102	73515	55601	95	114428	90913	98	1049	852	0	5856	4578	44	422	889	0	2.06492
142710	127463	86	40375	34650	86	101113	90124	89	754	876	0	5602	5006	41	641	1062	4	2.06587
88756	88610	78	39312	38864	76	51355	49864	77	422	290	0	2706	2673	27	183	365	0	2.06872
176478	145908	101	77610	64254	93	111586	90672	94	795	727	0	5770	4998	41	525	649	0	2.06967
103936	102491	79	37385	36387	77	75074	72877	80	500	488	0	3733	3526	33	900	933	0	2.07252
99855	88853	85	42482	37082	82	54996	47627	83	688	439	0	2834	2483	28	520	631	0	2.07727
233484	181116	107	104570	83164	107	118664	90599	109	1516	977	0	6547	4970	48	529	574	0	2.07727
161065	133346	90	53249	43761	86	103571	85141	90	779	738	0	5891	4856	42	-583	90	0	2.07822
181290	140669	98	68726	53668	94	106897	82584	96	796	772	0	5808	4704	43	658	545	0	2.07822
319813	236451	132	131957	102745	123	249997	188801	126	2258	1661	24	13011	9965	66	728	780	0	2.07916
195800	152153	98	72989	57513	96	128546	96860	99	847	832	0	6526	5167	45	231	515	0	2.07916
328840	225668	127	134679	93025	124	223924	156752	126	1994	1513	20	11926	8751	61	286	816	0	2.07916
70839	71760	78	20743	20724	57	47632	47543	76	238	344	0	2575	2573	26	-597	248	0	2.08011
124945	117063	92	51416	48363	82	71904	67382	84	753	748	0	3756	3442	32	426	982	0	2.08011
235204	168115	103	84148	60024	101	137992	95474	103	1443	772	0	7092	4942	49	900	875	0	2.08296
135179	110632	92	48549	39379	87	72039	57730	90	787	684	0	3474	2785	34	333	667	0	2.08486
129258	113112	86	55525	47306	87	91668	78186	89	681	711	0	4667	4153	38	387	591	0	2.08486
102822	100200	81	36879	35807	78	62987	61536	81	600	544	0	3466	3405	31	152	688	0	2.08676
127967	115807	98	51492	45525	83	83899	73609	87	641	741	0	4262	3674	36	749	780	0	2.08771
236925	170670	103	88102	63218	102	137647	98095	103	1173	972	0	7437	5420	48	121	481	0	2.08866
218551	163790	116	105331	79975	116	132166	96480	116	1242	1075	7	7357	5470	49	263	817	0	2.08866
65296	68203	62	19068	19817	48	45859	45451	75	422	534	0	2145	2305	24	1337	1075	5	2.08866
206693	160586	109	74371	58597	96	130128	101890	100	1228	931	0	7169	5335	48	-135	582	0	2.09056
209122	159239	97	75658	57448	96	126824	94855	99	823	694	0	6828	5465	49	-89	388	0	2.09056
238479	171245	101	89275	64662	100	159974	116861	104	1710	1103	10	8406	6226	51	656	1131	5	2.09341
127394	118729	87	49919	46805	83	88595	81482	85	582	465	0	4734	4646	36	663	969	0	2.09435
99734	94724	81	44682	40753	82	68503	62933	84	504	474	0	3751	3526	32	207	481	0	2.09435
74055	73482	76	27031	26948	74	52459	51478	77	353	289	0	3168	3132	29	790	1032	3	2.0953
280071	208916	127	101463	75500	115	205047	155572	119	1766	1407	22	10890	8471	55	855	735	0	2.09815
265872	206018	104	100036	78093	102	183545	141801	106	1626	1199	19	9994	7811	54	684	1085	5	2.09815
132261	117563	90	45507	39192	85	86952	75293	89	620	435	0	4608	4092	38	-329	211	0	2.0991
148503	124735	95	64825	53947	90	90123	73840	91	658	854	0	4674	3801	40	343	558	0	2.0991
159568	134494	92	76087	65587	92	97446	81896	93	903	633	0	5286	4353	41	237	455	0	2.101
252879	202917	111	85593	73095	101	223595	179347	107	2174	1714	23	11660	9033	57	368	835	0	2.101
178957	140741	101	83122	67065	96	106751	82562	98	1102	793	0	5655	4429	43	705	1189	7	2.1029
177534	140052	95	67036	51575	93	121604	93093	97	763	767	0	6450	4966	45	1259	862	0	2.1029
134328	108803	90	60925	49698	88	75830	59404	89	898	781	0	3933	3215	36	42	668	0	2.1029
160986	134392	90	54588	44386	89	93066	75811	91	867	713	0	5127	4385	40	740	644	0	2.1029
57464	56788	88	22389	22484	61	32253	31842	73	273	272	0	1672	1855	18	436	737	0	2.1048
212280	162006	100	95417	73975	96	152219	112603	99	1220	901	0	7857	5767	51	750	817	0	2.10575
244149	188931	107	109805	86032	101	158545	123893	101	1157	980	0	8459	6482	50	2534	932	0	2.10765
66892	65202	83	17384	17185	51	38413	36920	76	227	351	0	2152	2135	23	-122	400	0	2.1086
133986	119586	87	66025	58822	87	73072	63721	89	716	606	0	3839	3287	35	150	608	0	2.10954
88252	84921	81	37678	37123	77	61738	59652	80	435	401	0	3507	3327	29	489	1263	9	2.11239
109509	91948	88	47140	39780	84	70013	57597	85	687	645	0	3764	3202	35	258	643	0	2.11429
101951	99514	83	34423	34143	78	74485	71435	82	388	461	0	4059	4041	32	-86	126	0	2.11619
186660	142024	96	81291	61502	94	125006	95699	96	1144	706	0	6801	5278	46	1468	917	0	2.11809
121383	107042	90	45388	38854	85	81909	70796	88	754	633	0	4033	3819	33	1014	591	0	2.11999
203270	154596	97	77462	56191	95	127731	94297	98	1199	884	0	6825	5153	49	484	710	0	2.11999
68586	67412	83	21564	21387	64	36340	35899	75	410	345	0	2114	1879	24	371	635	0	2.12189
87393	85581	84	35022	34547	77	55442	54427	79	494	471	0	2873	2769	26	539	598	0	2.12284
190894	152359	100	75205	60356	95	122277	95567	96	1020	796	0	6377	5386	45	1361	826	0	2.12474
125020	116688	86	45316	40749	84	89996	84202	85	832	647	0	4751	4305	36	-78	286	0	2.12568
100818	100693	78	24727	24394	65	63375	61499	80	814	722	0	3456	3367	31	-85	528	0	2.12568
67436	68242	76	24892	25295	62	41901	41147	75	443	224	0	2158	2228	22	51	375	0	2.12568
199716	154424	97	75439	58346	96	127489	97573	98	981	748	0	6722	5154	46	-293	384	0	2.12758
84930	84843	79	43919	43184	76	55376	54186	78	309	406	0	3199	3011	29	401	535	0	2.12853
101632	99988	83	33907	33652	77	62154	59282	80	572	627	0	3252	2814	31	503	769	0	2.12853
263695	188988	104	87422	63604	102	176307	125020	105	1332	762	0	9044	6203	53	2164	1321	24	2.12853
141853	123986	104	77781	68847	88	94164	82220	89	788	569	0	5022	4246	41	175	544	0	2.13233
129568	108046	91	51742	42389	87	92783	75479	88	720	720	0	4675	3878	38	-573	237	0	2.13233
183653	158422	93	51524	41803	90	111698	96912	92	1104	883	0	6105	5171	44	1289	1265	10	2.13328
80776	78646	93	30395	29597	77	48948	45519	93	598	524	0	2402	2114	25	613	813	0	2.13328
128967	109525	88	51148	41582	88	97237	81120	89	766	626	0	5409	4626	42	268	409	0	2.13423
66568	67187	78	24042	23886	72	38357	38121	76	449	333	0	1733	1864	21	-118	292	0	2.13423
122688	108412	88	52765	46293	84	79010	70667	86	721	525	0	4006	3586	34	-223	169	0	2.13423
138592	118580	88	62050	52717	88	98730	82992	90	571	530	0	4840	4033	39	1174	1664	15	2.13708
223508	161590	103	91335	67074	100	145146	103962	102	1292	813	0	7979	5701	51	4	1074	4	2.13803
125830	106122	92	53985	45654	87	80299	67925	88	903	816	0	4149	3354	37	-378	95	0	2.13803
31514	31615	65	16622	17171	49	19516	19819	55	-117	102	0	1052	1095	8	196	600	0	2.14087
105431	99384	97	31440	29915	81	70868	66731	87	653	686	0	3703	3399	32	536	1120	6	2.14087
122312	105683	86	59468	50883	86	62260	52009	86	625	456	0	3567	3037	35	84	540	0	2.14087
106817	92211	89	38637	31982	84	69118	57784	86	560	484	0	3396	2767	33	1223	1092	1	2.14277
315661	230345	129	220016	167111	131	295959	215650	132	3315	2322	33	15575	11421	70	677	1102	7	2.14467
135670	125245	87	59360	54823	84	88872	80362	87	785	570	0	4614	4269	36	337	664	0	2.14467
246691	167938	112	78764	55951	108	153770	103818	111	1179	773	0	7682	5328	53	753	775	0	2.14562
106307	100720	84	43536	40785	79	74086	69206	82	518	538	0	3669	3485	31	374	607	0	2.14847
141547	119881	91	50364	41728	88	77214	62705	89	691	655	0	3814	3256	37	-254	307	0	2.14847
156258	133500	94	43354	35942	88	88080	73192	92	1127	848	0	4400	3713	37	1150	1144	8	2.15227
82980	86722	75	36780	36681	76	61360	58612	78	248	186	0	3281	3316	30	-244	424	0	2.15512
99240	98518	81	30072	29445	77	73372	72472	80	528	428	0	3953	3709	33	842	681	0	2.15606
124740	107520	88	47474	40266	85	75753	62984	88	418	515	0	3801	3333	34	-417	124	0	2.15606
83217	81978	77	33615	33109	76	61695	60121	78	307	320	0	3138	3236	28	-408	232	0	2.15796
198761	150374	99	77170	58720	96	123862	92731	97	744	760	0	6297	5042	46	716	847	0	2.15796
177496	139424	96	76036	59694	95	100570	75301	96	1292	850	0	5232	3899	42	802	1165	7	2.16081
104862	97653	85	44375	40233	82	65561	59808	83	491	271	0	3221	3071	30	-28	519	0	2.16271
77995	79378	77	28094	28025	73	52740	52389	76	161	333	0	2957	2887	29	205	617	0	2.16366
189791	151294	106	88814	70330	95	110916	87519	95	910	890	0	5843	4535	47	507	1080	3	2.16746
92545	90906	81	37747	37481	77	66338	64638	80	605	705	0	3220	3290	29	1034	563	0	2.16746
181783	141177	95	73208	57481	92	110274	85770	95	878	564	0	5406	4123	43	1232	784	0	2.16841
179318	137598	100	73283	56499	96	105177	79355	97	915	712	0	5626	4168	44	92	1060	3	2.1722
172993	160894	91	51291	48212	88	125952	115679	94	964	772	0	6119	5377	41	467	610	0	2.1722
42614	46770	53	21967	22803	56	25549	25899	66	181	263	0	1465	1481	16	312	738	0	2.1722
90575	90778	77	29699	29872	75	59784	57435	80	307	495	0	3183	2963	28	638	622	0	2.1722
111641	108418	83	33767	33526	79	81306	78928	82	592	570	0	4002	3994	32	481	749	0	2.17315
258122	195357	121	94019	72630	106	155393	118660	109	1445	1282	16	8082	6197	50	244	881	0	2.17315
108370	103974	87	41163	38622	80	70112	65253	83	654	446	0	3515	3432	30	120	234	0	2.17315
198682	146319	99	72269	52962	97	123457	92535	99	1072	784	0	6373	4859	45	69	922	0	2.1741
207462	153641	99	84158	63399	97	146661	114543	100	1417	965	0	7539	6205	46	677	714	0	2.17505
86471	85733	79	30354	29810	76	59407	57952	78	438	459	0	2946	2934	28	952	1237	7	2.17695
167207	136422	95	60583	48988	91	107134	87024	94	1240	812	0	6020	4811	44	-327	426	0	2.17695
292702	206081	134	111834	79630	124	205260	145127	128	1498	1247	14	11064	8043	57	570	454	0	2.17885
137581	116940	88	45119	37817	85	91594	75430	90	702	390	0	4451	3712	40	-37	258	0	2.17885
87134	86362	80	39450	39101	76	57487	56325	78	466	377	0	2826	2786	27	410	524	0	2.17885
87118	85816	80	46087	45299	77	52009	51625	78	595	552	0	2538	2665	25	481	437	0	2.18265
380870	247270	151	222723	167199	145	403908	287244	148	2973	2457	32	20956	15299	84	1064	841	0	2.18265
140099	120171	87	59806	50027	88	93239	72896	93	950	711	0	4877	3900	41	178	517	0	2.18265
105425	102507	84	67525	66294	80	132894	128837	84	849	872	0	7120	6796	42	1026	1124	10	2.1855
195760	153339	101	74988	58491	96	109259	86076	98	1258	949	0	5552	4193	41	1144	1000	1	2.1855
115154	93789	104	49610	40162	104	64039	49958	104	485	505	0	3199	2627	31	134	663	0	2.1855
95618	85951	86	45569	40480	81	60084	52033	82	519	567	0	3153	2662	32	26	838	0	2.18645
187802	143766	97	85925	68057	97	104340	77021	99	741	755	0	5743	4319	44	488	487	0	2.18834
173277	138901	97	69963	56615	91	108555	85136	92	517	602	0	5445	4401	43	749	714	0	2.18834
183487	151319	109	96692	80212	93	121630	101403	94	1052	733	0	6281	5153	43	1321	1040	3	2.19024
113951	102931	84	51010	46195	83	74038	65378	85	537	444	0	3872	3580	33	56	270	0	2.19024
82074	82435	83	17672	17812	51	56030	55671	77	476	278	0	2898	2992	26	1098	843	0	2.19309
94521	91249	80	32655	32235	77	64685	63189	80	587	428	0	3476	3429	31	275	300	0	2.19594
87376	85374	78	31979	31953	77	56199	54857	79	328	467	0	3002	2862	28	220	466	0	2.19594
170251	133826	97	65756	51966	92	98010	74383	96	1167	799	0	5338	4125	44	1103	970	0	2.19594
106753	105406	80	43252	41786	80	76981	74456	82	753	737	0	3888	3858	33	-29	717	0	2.19594
128773	112298	91	41461	34823	86	80790	69501	87	748	540	0	3977	3509	35	664	800	0	2.19974
73421	74025	75	23398	23388	69	35345	34354	74	269	206	0	1850	1970	21	-183	372	0	2.20164
173244	142541	103	60696	49091	91	84803	66608	93	1115	813	0	4473	3616	39	564	948	0	2.20259
407918	250577	146	166957	108094	144	300940	189743	145	3323	2164	34	15420	9848	68	1968	1930	30	2.20259
226105	172169	105	82845	63584	101	142497	110050	104	1091	871	0	7762	6147	49	576	1159	4	2.20353
195914	152473	98	69513	54794	93	125067	93309	96	875	663	0	6617	5219	47	847	1475	9	2.20353
182663	144840	111	95037	77698	97	112647	88888	98	1086	770	0	6479	5312	45	327	603	0	2.20543
266709	188326	118	106301	76033	113	189216	130398	117	1689	1213	15	10437	7258	59	1166	859	0	2.21018
156098	125650	93	55614	44375	90	98680	79902	93	829	573	0	5259	4062	42	-142	380	0	2.21018
209892	159581	105	74356	56680	97	122271	91994	103	1062	961	0	6685	5175	47	489	573	0	2.21018
186027	150429	110	91453	73547	110	111918	86340	110	957	946	0	5945	4456	44	85	315	0	2.21018
128788	117902	87	46273	41957	84	81919	74210	87	811	553	0	4191	3880	35	622	831	0	2.21113
131633	114040	91	60580	51513	86	85932	71802	88	431	502	0	4696	3833	40	480	488	0	2.21113
262590	180950	111	93174	67865	107	154101	104447	108	1726	943	0	8157	5312	54	324	917	0	2.21208
107298	104208	90	41148	40602	79	66074	64771	80	480	528	0	3284	3084	30	306	543	0	2.21208
342259	228680	166	178099	125998	154	358139	250308	166	2952	2235	29	18598	13372	76	226	692	0	2.21208
114704	109887	86	49104	46625	81	69386	65891	84	667	674	0	3583	3498	31	957	1255	11	2.21493
105925	100940	80	38289	36424	79	65091	61687	81	594	664	0	3141	2718	31	434	776	0	2.21683
198432	148289	104	58687	43114	97	118957	90280	100	1172	869	0	6205	4637	46	947	717	0	2.21683
176276	146064	99	55311	45475	91	105197	86926	94	744	657	0	5591	4447	41	31	342	0	2.21872
150354	124965	94	52170	43193	90	86690	73066	93	725	650	0	4390	3654	37	699	501	0	2.22157
145749	133636	89	57721	52345	87	96509	86887	89	633	703	0	4696	4249	36	916	892	0	2.22157
191256	147303	97	73999	56626	95	126112	94312	97	917	757	0	6541	5182	43	1165	1075	5	2.22157
211483	159870	97	84340	63617	97	136156	98632	100	1375	916	0	7177	5071	47	1119	1165	7	2.22252
105509	102509	85	41033	39841	78	69033	66483	80	728	623	0	3379	3206	31	390	788	0	2.22442
275870	159368	123	106206	61716	121	165378	97708	123	1754	994	0	9097	5163	58	-293	249	0	2.22727
294872	210923	122	139340	103905	119	255426	189864	121	2397	1604	24	13355	9924	62	482	670	0	2.22822
92310	84213	81	36863	32494	80	59575	52624	82	342	373	0	2816	2595	28	929	702	0	2.22917
307198	209595	115	94539	62554	112	168175	110556	113	1824	1274	21	9151	6224	53	1137	955	0	2.22917
192296	144726	103	72271	55844	96	135191	101741	99	904	470	0	7106	5286	49	156	443	0	2.23107
285732	159495	139	104109	58493	139	198016	115546	139	1820	1016	6	10905	6718	61	1887	1085	10	2.23107
111444	102972	85	48508	44265	81	77944	71310	84	694	676	0	3850	3576	34	564	728	0	2.23107
201446	153582	111	68009	50681	96	142003	110658	98	854	665	0	7476	5684	49	10	691	0	2.23202
107852	103437	89	43081	41524	79	69546	67176	82	559	627	0	3429	3150	33	177	504	0	2.23486
240153	182469	101	77046	57546	99	148961	111784	102	1482	1222	14	7967	5950	49	24	393	0	2.23771
110634	106502	85	46776	45236	80	80704	75864	83	678	642	0	4066	3914	33	-99	451	0	2.23771
330983	231443	154	175254	132101	139	240136	173413	142	2057	1714	25	13021	9734	63	778	988	0	2.23866
289335	222373	111	120268	92470	108	175978	137315	110	1902	1645	19	9303	7193	52	1018	909	0	2.24151
43682	45460	69	18445	19087	50	27163	28422	70	121	210	0	1273	1202	12	878	501	0	2.24151
176242	136400	95	69818	54818	91	98141	73238	94	811	621	0	5016	3876	41	354	421	0	2.24246
112448	113188	80	37899	36760	78	80306	77209	80	889	902	0	4414	4290	35	201	698	0	2.24246
226715	168682	111	99866	73886	103	197027	150516	106	2134	1699	22	10360	7696	58	904	1392	8	2.2529
88078	90470	76	30941	30784	75	61650	59379	79	353	415	0	3297	3278	30	-2	614	0	2.2529
88542	89180	82	30524	30748	76	54152	53504	79	536	401	0	2770	2521	28	60	708	0	2.25385
124013	113299	83	49924	44491	82	80589	72085	85	765	657	0	4264	3773	37	651	833	0	2.25765
187190	152433	110	66527	53644	92	101137	82566	93	913	841	0	5112	4296	40	-370	130	0	2.25765
122320	110606	85	49133	42746	84	63981	55722	85	750	565	0	3234	2926	32	666	1112	7	2.25765
215541	159816	102	73417	55380	99	141121	103255	101	1138	918	0	7559	5727	49	106	414	0	2.2586
108547	110157	79	47556	47659	78	88747	86537	81	662	635	0	4618	4429	37	997	841	0	2.2586
232249	155372	117	91393	59267	105	154624	100898	108	1182	874	0	8167	5331	54	403	465	0	2.26335
75947	74375	79	23151	23402	61	42565	41326	77	448	421	0	2142	2191	23	817	703	0	2.26524
78436	77645	79	31632	31460	75	42409	42461	76	131	269	0	2326	2247	23	631	715	0	2.26619
90028	89962	79	38151	37691	76	61700	60173	78	301	486	0	3195	2951	30	546	875	0	2.26714
142566	122302	90	64807	55320	89	90402	73859	91	667	653	0	4471	3842	39	252	547	0	2.26714
109801	106841	88	45477	44265	80	80926	78198	81	464	524	0	3915	3892	32	-542	233	0	2.26904
165647	137552	97	48145	38532	91	85398	69328	92	842	644	0	4626	3902	39	264	468	0	2.26999
104103	102844	82	44810	43688	79	67339	64476	80	551	576	0	3536	3417	30	237	479	0	2.27094
195970	158909	98	85830	70152	94	119367	93884	97	792	750	0	6140	4970	44	730	741	0	2.27094
245296	164937	120	132441	89748	109	222770	158713	113	1896	1367	24	11368	7992	60	361	842	0	2.27189
195849	148459	97	62207	46295	94	129621	98286	97	901	615	0	6825	5522	45	996	754	0	2.27189
50593	51532	73	14695	14854	46	26556	26992	71	142	194	0	1355	1431	13	61	526	0	2.27284
82518	83561	76	43857	43995	76	57492	57273	77	576	585	0	3078	3171	27	721	603	0	2.27284
98011	93720	82	38793	34786	81	67241	62987	82	749	500	0	3597	3262	33	3	582	0	2.27284
133757	121506	93	44303	39188	86	102035	91668	87	924	759	0	5069	4643	37	1173	1220	8	2.27284
117886	105340	85	51350	44700	84	90962	80171	87	765	562	0	4802	4125	38	849	739	0	2.27284
179801	136450	101	66825	50838	96	102848	76331	100	953	902	0	5367	4035	43	-14	552	0	2.27284
67766	67004	77	24754	25279	73	41055	40316	75	480	414	0	2025	1963	22	85	387	0	2.27379
307873	223225	123	128883	92160	120	201210	146184	123	1447	1346	16	11007	8150	59	552	918	0	2.27379
202484	156948	99	67925	53664	96	112554	87385	100	1297	884	0	5935	4623	44	751	775	0	2.27474
225032	174225	104	88969	68361	101	141093	106914	103	1074	900	0	7360	5471	49	582	609	0	2.27474
117190	110705	92	49275	46831	82	84524	79205	85	715	515	0	4233	3970	33	403	686	0	2.27664
167360	133580	95	59527	48095	94	106658	82393	96	823	451	0	5415	4282	43	169	695	0	2.27759
129002	114296	96	58187	52034	85	79209	70493	86	972	572	0	4160	3699	35	-45	391	0	2.27759
125164	113416	93	40565	34624	87	80096	72096	87	574	580	0	4528	4133	38	1158	1347	11	2.27854
197814	153025	99	86106	66699	96	116010	91014	97	666	537	0	6012	4732	45	-15	279	0	2.27949
240287	178072	103	84870	62736	102	153693	112020	104	1269	1016	3	7747	5661	50	629	899	0	2.28138
138068	121462	93	56886	49088	85	81498	70922	88	750	643	0	4484	3979	37	427	475	0	2.28328
173373	137719	94	79421	62464	93	101072	79306	94	864	645	0	5334	4157	41	-665	211	0	2.28328
127831	122179	89	46940	44040	80	90782	85096	84	702	681	0	4453	4277	35	314	837	0	2.28423
161279	131980	94	63451	52373	89	94837	78231	90	721	724	0	5240	4178	42	548	937	0	2.28898
101525	100992	79	47336	46565	80	61011	60255	81	579	632	0	3022	3127	27	118	295	0	2.28898
167353	137840	93	64910	53383	90	109091	87982	93	876	700	0	5711	4973	43	146	482	0	2.29657
68424	69503	75	30730	30714	74	34578	34169	75	124	230	0	1934	1797	21	-187	222	0	2.30037
188038	151579	92	83845	64808	92	128226	95037	94	899	855	0	7040	5350	49	-45	406	0	2.30037
120348	103695	89	47274	39950	86	76475	63383	87	762	497	0	3921	3568	33	542	592	0	2.30132
116581	117681	78	49620	48914	80	82177	78322	82	525	611	0	4126	4048	32	603	516	0	2.30322
118627	115070	83	63118	60760	81	87644	84776	83	426	657	0	4325	4280	33	514	604	0	2.30417
135873	128843	87	59108	56462	83	95498	89670	87	506	719	0	4912	4566	36	830	790	0	2.30702
319963	231310	119	179979	132215	117	275186	196301	118	2254	1594	25	14504	10631	64	1919	1555	19	2.30797
195814	151611	103	63368	48050	93	142889	110439	98	878	814	0	7131	5399	47	809	918	0	2.30892
110219	106291	81	45762	42887	79	76214	70938	82	836	767	0	4076	3988	33	-237	298	0	2.30892
117792	117850	81	32771	32098	78	76854	73785	82	587	592	0	4188	3916	33	543	583	0	2.30892
193093	145758	102	73809	55197	95	125275	91949	97	1095	816	0	6349	4699	47	385	423	0	2.31176
189414	140268	99	82605	61573	97	126394	91418	99	1037	857	0	6514	4925	47	477	501	0	2.31176
74774	73898	80	21431	21148	63	56175	55607	77	600	388	0	3122	2876	29	400	532	0	2.31366
134255	116057	88	52936	44493	87	101545	86293	89	941	652	0	5259	4347	42	858	823	0	2.31651
121564	120544	81	53479	50615	82	89139	83346	85	952	773	0	4519	4025	37	484	667	0	2.31651
165315	127219	100	62189	48075	94	95152	73454	96	813	631	0	4898	3847	41	1075	850	0	2.31841
256024	180578	118	92885	64904	108	164101	115106	110	1316	953	0	8582	5987	53	1286	851	0	2.32126
256015	199608	118	98430	75937	113	159778	124383	115	1356	1297	13	8559	6683	49	158	704	0	2.32221
130963	117791	87	54314	48373	84	87881	79102	86	646	577	0	4285	3920	35	-28	350	0	2.32221
82890	81248	82	27947	27401	75	54974	53005	78	458	323	0	2825	2514	30	51	407	0	2.32506
85562	84474	79	19690	19654	52	62734	60200	78	614	531	0	3257	3362	29	480	586	0	2.32601
140574	121646	94	37806	32214	85	67488	57726	88	762	638	0	3670	3109	36	475	677	0	2.32601
153145	137180	92	62965	55237	88	96248	83251	89	889	770	0	5143	4467	40	174	401	0	2.33075
391436	213366	167	235434	146001	164	324384	195024	166	3383	1870	31	17216	10639	99	421	717	0	2.33075
206913	166879	100	93218	77447	96	109734	84446	97	1080	1057	7	5841	4841	43	-511	262	0	2.3317
104561	103826	82	36330	35449	77	73853	71225	81	450	515	0	3891	3805	34	1139	700	0	2.3317
196586	146112	108	69357	51239	96	119380	87121	113	954	667	0	5924	4294	46	953	824	0	2.3317
59543	59583	74	20424	20176	58	47299	46628	75	385	458	0	2318	2343	23	-169	164	0	2.33455
182717	141393	100	60829	46952	96	115444	88954	98	1428	866	0	5799	4649	42	491	507	0	2.33455
129575	124243	85	52901	50307	82	86468	81806	84	550	680	0	4709	4467	35	365	572	0	2.3355
110372	104110	84	47831	43958	83	72569	67221	84	688	436	0	3657	3428	33	-264	505	0	2.33645
170440	138462	96	69467	56011	92	96013	74563	94	791	740	0	5227	4080	43	403	645	0	2.33645
123890	102038	104	50921	42485	86	78992	64626	87	1005	670	0	4054	3280	38	-533	123	0	2.3374
49075	50842	72	22112	22114	68	24746	24524	70	281	255	0	1263	1208	11	516	501	0	2.33835
188493	143338	113	76839	57832	96	124667	95527	98	1250	983	0	6541	4800	47	1030	566	0	2.34025
58980	58772	79	25026	24881	68	32752	32751	74	259	333	0	1668	1793	18	456	679	0	2.34689
148911	120095	98	63701	51229	90	105734	84654	92	809	521	0	5563	4276	44	1161	821	0	2.34974
145694	126027	93	52745	44409	88	72118	59949	89	708	582	0	3804	3071	36	111	402	0	2.35259
161901	133385	92	58946	48123	89	102590	84023	92	630	639	0	5171	4276	41	214	323	0	2.35259
313684	215101	120	113360	77394	115	184383	121222	117	1900	1340	18	10040	6582	60	286	501	0	2.35259
302977	197952	115	106134	72472	113	186986	125397	119	1795	1034	5	9880	6574	58	-166	288	0	2.35259
279890	194029	116	112441	75242	112	177185	122936	114	1719	1134	17	9732	6692	56	874	703	0	2.35354
113951	97176	101	51170	44135	85	68800	60037	86	735	480	0	3451	3133	33	715	775	0	2.35449
155671	127333	95	58025	47641	88	112538	91985	91	971	845	0	5764	4599	44	340	557	0	2.35449
118994	111991	85	44339	42240	81	74646	70454	83	885	886	0	4102	3767	36	227	462	0	2.35544
187537	145153	97	73685	57140	94	109588	84511	95	1008	761	0	5307	4121	41	5	236	0	2.35639
71800	72163	78	27921	27763	73	43186	42782	75	622	656	0	2024	2112	23	313	519	0	2.35923
94424	93089	92	31591	31252	77	63135	60856	79	474	469	0	3066	3112	29	196	509	0	2.36113
226567	170758	104	79071	60769	98	157499	115515	102	1065	940	0	8396	6158	53	980	796	0	2.36208
113137	106676	84	39159	36485	80	63151	58709	82	496	540	0	3677	3600	30	1439	1500	15	2.36208
230837	167303	108	92792	70852	106	146585	105294	108	1399	1065	8	8066	5860	51	135	874	0	2.36208
221986	169418	104	88913	68631	101	174575	135578	104	1368	1058	7	9248	7294	53	687	566	0	2.36303
40448	41676	69	14115	14299	47	23732	24143	61	283	369	0	1210	1122	9	670	1046	4	2.36493
93600	89743	86	30446	30129	76	69209	67963	80	542	439	0	3431	3352	32	-104	350	0	2.36493
135769	125151	87	47554	42361	84	84158	76534	87	869	684	0	3832	3962	33	-297	647	0	2.36778
132652	115373	87	56958	48050	86	84322	70669	88	530	388	0	4191	3604	37	690	600	0	2.36778
204002	157761	100	87480	68896	96	119822	91156	98	1082	878	0	6141	4615	45	729	703	0	2.36873
107249	104658	83	40896	39742	79	74476	71037	82	680	634	0	3974	4073	33	488	787	0	2.37253
222593	174408	103	84977	65143	101	177461	138274	104	1618	1259	12	9329	7409	53	270	612	0	2.37442
69556	69809	75	25388	25200	72	50604	49708	77	399	430	0	2506	2534	27	478	1092	4	2.37917
102212	91017	87	40709	35247	82	65908	57154	86	426	437	0	3231	2865	31	530	952	0	2.38202
173809	132338	97	71095	53243	94	108514	79209	95	772	657	0	5648	4273	44	-93	353	0	2.38297
224251	165442	103	72172	53519	99	141447	99912	102	1531	1055	5	7976	5934	50	217	518	0	2.38297
104236	95832	84	48002	42683	82	74568	66587	84	587	579	0	3911	3608	33	633	892	0	2.38392
161087	134426	96	69092	57545	89	100466	83912	90	1067	747	0	5144	4230	40	859	562	0	2.38392
273219	197027	119	127260	97125	118	203005	149510	119	1652	1194	13	11023	8626	56	-54	870	0	2.38677
157378	125738	94	68174	54603	91	99584	76573	93	759	636	0	5097	4116	44	462	920	0	2.38677
134495	109578	91	52023	42018	88	85193	68285	89	887	559	0	4698	4094	38	426	726	0	2.38677
148698	133433	90	59528	52677	87	105821	96292	90	853	741	0	5625	5147	40	202	1118	6	2.38772
176407	142836	105	64414	52560	92	111003	87892	96	1164	701	0	6005	4629	44	256	645	0	2.38867
312678	224554	125	142211	100602	124	248440	187978	126	2226	1486	22	13044	9927	63	1190	1128	9	2.39056
143962	130274	88	40230	35146	83	100754	89090	88	554	738	0	5373	4472	42	388	869	0	2.39056
238195	189582	105	134317	109760	103	165837	127744	117	1577	1292	15	8493	6626	49	-31	360	0	2.39056
227244	169437	106	84352	62011	103	146972	109209	106	1561	961	0	7724	5717	53	391	858	0	2.39341
233907	159013	110	90178	61231	105	135549	91886	106	1492	806	0	7343	4975	52	52	372	0	2.39436
145753	110423	93	60805	48349	92	92434	69886	94	792	612	0	4991	3982	42	471	672	0	2.39436
118359	109506	86	48434	44361	82	72906	66045	85	603	458	0	3648	3290	33	-351	192	0	2.39721
186976	146857	100	59707	47590	94	119112	94504	96	902	760	0	6448	5255	46	973	1576	13	2.39816
144830	122882	96	57004	47104	88	86892	73385	89	709	769	0	4763	4244	38	772	900	0	2.39816
92615	92556	78	39148	39049	77	62081	60579	78	383	438	0	2985	3043	28	334	384	0	2.39911
135733	113119	90	51135	41585	87	84123	68393	89	766	591	0	4118	3217	38	-197	275	0	2.39911
339038	235573	140	116432	77798	136	209678	146772	137	2599	1934	25	11052	7957	61	1400	1814	12	2.40006
178242	142769	100	77042	62366	94	91491	73174	96	1055	694	0	4912	3842	40	849	1473	14	2.40006
126126	105334	88	51666	42679	86	73230	58856	87	685	660	0	3863	3255	36	-262	259	0	2.40006
166368	129686	95	59577	46316	91	86226	67870	93	652	470	0	4749	3441	41	150	624	0	2.40481
213968	181068	98	113051	96424	96	146324	125974	98	1391	1411	13	7683	6652	46	-235	377	0	2.4067
113704	109183	98	48846	47512	81	79870	77188	83	687	713	0	4175	4042	34	947	673	0	2.40765
196899	156616	97	73091	57511	97	114521	91988	97	881	902	0	5815	4536	45	737	996	0	2.40765
187535	149741	104	55208	43833	95	94446	73416	96	859	867	0	4931	4109	39	304	536	0	2.40765
160398	128913	102	50647	39982	91	108818	87692	93	628	645	0	5529	4521	43	18	397	0	2.4086
218135	154271	120	85932	61886	103	134327	95027	105	1436	985	0	7261	5276	49	-184	410	0	2.40955
93393	92173	94	27223	26935	76	58091	56793	79	381	404	0	3203	3156	28	126	483	0	2.41145
77425	76010	80	29916	29321	75	47266	46354	77	358	319	0	2397	2266	26	892	780	0	2.41145
276563	184435	117	96229	64639	112	166666	112337	114	1444	800	0	8476	5651	55	1290	819	0	2.4143
101233	100160	80	34980	34537	77	60371	57260	80	537	430	0	3051	3016	29	568	657	0	2.4143
271852	182705	132	86004	57658	114	150973	105825	116	1799	1121	10	7718	5725	51	658	719	0	2.41715
320068	219332	129	122069	83560	127	213689	143906	131	1780	1249	21	10940	7571	56	2876	1576	25	2.41905
123281	106004	87	48753	41620	86	81707	68688	88	653	555	0	4219	3538	36	727	757	0	2.41905
272650	208451	111	128202	100814	106	185330	142345	107	1568	1116	18	9996	7540	53	1324	969	0	2.41905
180337	141803	99	58567	45878	93	103689	80358	95	1053	778	0	5422	4239	41	1047	687	0	2.42094
42765	44180	67	12889	13205	44	27973	27882	72	36	182	0	1275	1294	12	-102	307	0	2.42189
108126	103552	85	42696	40340	80	75570	70286	85	484	557	0	3780	3564	34	922	1261	7	2.42189
404717	236961	143	159042	92604	142	369123	232544	146	3335	2219	38	19647	12995	79	820	748	0	2.42189
89203	87937	82	27382	27235	75	53684	53166	77	610	527	0	2919	2789	28	0	439	0	2.42284
300351	182492	124	94729	59141	122	177309	108770	124	1740	971	0	9224	5679	57	374	507	0	2.42474
170145	135041	91	71551	56156	91	97603	76772	93	781	696	0	4729	3839	39	835	1219	8	2.42474
200361	171786	94	116549	100723	96	157531	133524	96	1456	1458	15	8462	7286	49	560	619	0	2.42569
89937	89561	81	32356	31807	77	59000	56338	79	514	544	0	2917	2808	28	-96	503	0	2.42759
193135	143166	100	66466	49290	95	117207	89252	98	1308	820	0	6014	4288	45	654	758	0	2.42759
211326	178207	100	76327	64248	97	152619	127751	98	1765	1361	15	8134	6969	45	1290	1147	8	2.43139
143817	120760	91	62487	51963	88	87711	70637	90	901	753	0	4505	3606	38	865	924	0	2.43234
153260	122653	107	60199	49479	90	97830	78717	92	851	854	0	4933	3739	41	326	460	0	2.43329
227468	168171	101	80943	60782	101	138103	100979	103	1067	853	0	6910	4801	51	-590	157	0	2.43329
90160	91423	77	34302	33979	76	58856	58178	77	348	598	0	2986	2791	29	351	716	0	2.43329
218431	166471	115	62393	46945	98	137622	108332	101	1278	1112	9	7064	5785	47	715	966	0	2.43614
155023	126885	98	66032	53455	89	107292	86678	92	841	714	0	5804	4918	43	237	635	0	2.43614
94900	94578	77	27411	27204	75	71808	69415	80	510	513	0	3610	3413	32	871	1364	8	2.44278
91103	89907	79	38276	37905	77	62558	60336	79	364	454	0	3298	3256	29	163	548	0	2.44468
171212	132962	105	66569	50728	92	100009	78113	94	915	739	0	5093	4207	40	817	879	0	2.44848
172660	128622	98	69216	51993	93	103091	75116	94	894	656	0	5538	4068	44	-222	436	0	2.45038
238051	177951	104	69437	51757	102	149279	107516	105	1267	932	0	7714	5634	53	610	990	0	2.45133
196329	159473	96	77392	61152	94	118131	93812	95	1297	883	0	6327	4970	44	326	741	0	2.45322
278087	205396	119	94171	71917	118	186659	137339	122	1467	1167	14	9865	7488	54	1438	860	0	2.45322
83647	82281	83	32700	32535	76	50571	50031	78	435	458	0	2809	2404	30	-229	393	0	2.45417
103636	98477	92	43240	41197	80	57330	53978	81	498	519	0	2915	2622	29	397	822	0	2.45702
299242	233984	120	133994	103521	116	258850	202638	120	2349	1767	26	13519	10970	67	393	768	0	2.45892
95228	92771	82	37761	36584	79	64811	62472	82	285	315	0	3497	3177	31	-92	236	0	2.45987
98352	94582	91	39397	38689	79	73938	71209	83	429	463	0	3810	3625	32	1041	885	0	2.46082
108204	105009	83	43391	42210	79	73561	70656	81	655	619	0	4166	3733	35	649	1256	9	2.46082
102692	98437	90	43096	40235	81	59410	54918	82	527	551	0	3263	3238	31	569	622	0	2.46177
143812	122758	93	43437	36487	88	80055	67155	90	669	691	0	4363	3686	38	637	607	0	2.46177
105306	106401	80	40664	40349	78	64162	63024	81	661	731	0	3456	3399	31	282	654	0	2.46177
113821	111981	80	40856	40295	78	78041	75526	81	625	720	0	4358	4398	32	271	555	0	2.46177
85600	84673	78	40370	40457	77	58161	57210	79	526	497	0	2971	2879	29	418	367	0	2.46367
145442	117578	97	58975	47111	89	92194	73198	91	681	452	0	4548	3528	40	683	1007	2	2.46367
119588	105083	93	43958	37803	85	77418	66742	88	795	526	0	3953	3505	35	-327	153	0	2.46462
162272	122731	98	58246	44382	95	107240	81906	95	1212	867	0	5719	4345	42	452	489	0	2.46462
91863	92470	79	30125	30405	75	59934	58455	79	321	521	0	3359	3214	29	123	498	0	2.46557
110052	94491	101	42282	36036	83	61557	51903	85	577	596	0	3481	2890	33	348	505	0	2.46557
134482	114033	89	58482	48998	87	86744	72982	89	658	444	0	4576	3767	38	784	658	0	2.46652
128550	112285	103	55088	45933	103	87900	76132	103	525	519	0	4607	3829	36	926	1136	6	2.46652
137022	118867	98	59956	50965	88	98464	84037	91	859	734	0	5100	4178	40	311	425	0	2.46652
177365	138019	94	53446	39662	93	108836	85391	95	943	769	0	5604	4642	43	-67	510	0	2.46747
251495	169006	127	98120	67727	119	194071	126151	123	1555	1165	14	10528	6667	59	-302	372	0	2.46841
239917	171198	112	88355	63640	107	154062	108157	108	1254	905	0	8132	5631	52	367	804	0	2.46936
239135	180378	123	136249	110391	123	246410	199751	123	2197	2108	22	13252	10779	68	-147	230	0	2.46936
112056	108476	82	35021	34143	80	76262	72835	84	553	698	0	3962	3815	32	574	580	0	2.46936
206035	167925	95	78562	65976	91	142390	113793	96	1380	1123	10	7790	6644	45	1298	1656	15	2.47506
175403	143792	96	66823	55237	90	116676	93492	93	988	744	0	5841	4793	44	115	386	0	2.47506
135919	114032	90	61243	52746	88	75907	63672	89	936	654	0	3885	3358	35	680	773	0	2.47601
164205	158210	87	92243	88746	86	137071	129607	87	1303	1137	11	7505	7357	43	474	547	0	2.47791
242834	180478	100	80322	61168	98	152974	112315	102	1237	833	0	7992	5629	51	608	856	0	2.47791
116455	108434	84	47084	42894	83	84587	78649	85	918	869	0	4101	3762	35	-81	396	0	2.48171
264532	173254	123	102037	71102	111	172149	114504	115	1453	866	0	8842	6085	57	580	1016	2	2.4836
169504	134888	94	57790	44217	91	105160	87610	93	795	750	0	5424	4268	44	598	689	0	2.4855
136226	116943	90	57025	47928	88	88822	74564	90	771	760	0	4454	3887	38	254	494	0	2.4874
109437	105202	84	40856	39420	79	70883	67305	82	429	569	0	3823	3576	32	660	434	0	2.4893
89867	86849	84	34715	33897	77	61303	60052	80	400	354	0	3302	3169	30	408	741	0	2.4893
116321	111559	84	41460	40214	80	79410	75549	83	657	668	0	4329	4018	35	658	446	0	2.4893
102722	98307	85	43246	40713	79	68567	64993	81	505	475	0	3454	3144	31	282	468	0	2.4931
316515	221241	122	133822	96049	121	220221	159542	123	1767	1122	12	11524	8517	59	1038	1350	9	2.495
142362	116794	92	51951	41508	88	86871	70712	90	659	625	0	4618	3684	40	-162	314	0	2.49595
215719	166401	99	87652	66586	98	150727	116126	100	1524	1008	3	8012	6264	51	369	880	0	2.49785
33649	34632	72	12622	13012	43	21727	21945	66	240	272	0	1255	1340	12	496	912	0	2.49974
164461	137482	97	77941	65022	91	80667	66028	92	946	585	0	4498	3759	38	895	766	0	2.49974
236912	172216	111	88783	66109	102	137388	100837	104	1266	919	0	7015	5510	47	250	806	0	2.50354
217039	166436	97	81915	61496	97	132338	93081	99	1198	779	0	6999	4727	53	79	407	0	2.50449
169353	138914	96	70967	59458	92	95042	75126	94	703	613	0	4870	3962	40	48	482	0	2.50639
125567	120085	85	46270	44526	82	63675	60824	83	580	574	0	3202	3116	31	-197	276	0	2.51588
152645	128319	88	69205	56610	89	106411	87366	90	1146	772	0	5642	4461	43	1761	1197	10	2.51588
67437	67600	82	22818	22927	65	44527	44196	75	224	264	0	2318	2384	24	-187	417	0	2.51968
137323	121959	90	54336	46692	85	89812	78548	90	540	649	0	4590	4098	38	519	347	0	2.52063
191280	152148	96	74836	58518	92	114857	90967	93	1169	675	0	6141	4837	45	834	690	0	2.52063
93605	91487	82	33577	33137	76	62574	62021	78	341	428	0	3209	3209	30	-343	353	0	2.52443
249660	186500	118	88822	65835	113	167372	124829	115	1362	1139	12	8782	6706	51	147	505	0	2.52538
268665	197084	109	85215	60416	107	145795	106215	108	1251	1139	12	7735	6116	49	602	670	0	2.52538
132669	114504	98	56061	47983	86	93435	80071	89	853	640	0	4631	3868	38	727	955	0	2.52823
295065	215067	118	135283	100228	112	240555	177044	115	1649	1320	20	12487	9262	59	410	728	0	2.52823
125324	111047	87	52805	45690	85	77031	65423	86	601	591	0	4214	3409	37	826	905	0	2.53107
143351	118279	94	59952	50093	89	102056	85272	91	538	523	0	5256	4251	41	63	767	0	2.53107
272266	208747	114	138449	108532	112	248676	190351	115	2322	1852	27	12891	10207	60	1041	911	0	2.53487
145152	117235	93	64786	52003	90	104583	80892	93	852	781	0	5471	4227	43	732	696	0	2.53487
[truncated: 7,661 more rows]
