# Supplementary material for: Phenotypic heterogeneity follows a growth-viability tradeoff in response to amino acid identity
Source: Nat Commun. 2024 Aug 2;15:6515. doi: 10.1038/s41467-024-50602-8 (PMC11297284; doi:10.1038/s41467-024-50602-8)
Supplement: Supplementary file 6 — Source Data [file 41467_2024_50602_MOESM6_ESM.zip › source_data/fig2ab/1230_H9_pre_pRPL28_1.csv]

FSC-A	FSC-H	FSC-W	SSC-A	SSC-H	SSC-W	BL1-A	BL1-H	BL1-W	VL1-A	VL1-H	VL1-W	VL2-A	VL2-H	VL2-W	YL2-A	YL2-H	YL2-W	Time
95124	88794	83	31623	28378	80	84249	75865	83	1019	899	0	4316	3524	35	753	794	0	0.0363616
244093	175189	104	91949	68040	102	302340	237399	107	3300	2404	34	15431	12215	70	234	1403	9	0.0383817
251645	179587	113	71985	51098	99	222931	155368	103	1946	1494	26	11489	8380	60	385	821	0	0.0616127
136007	105778	96	48337	37025	88	111635	82512	92	772	681	0	5088	4197	41	-670	350	0	0.0888839
105254	99392	95	31557	30563	79	84881	80575	82	608	871	0	4016	4073	31	-44	796	0	0.103025
75431	75958	76	15191	15363	46	65061	63779	78	309	375	0	3666	3548	29	350	858	0	0.112115
129603	112763	102	51484	45412	84	103581	87489	89	1099	1312	16	5193	4663	40	-333	713	0	0.115145
264776	208212	125	81089	67655	110	269378	214027	116	3111	2251	37	13729	10855	61	1673	1294	14	0.117165
156301	116469	95	46793	35261	90	127628	94789	94	1637	1334	12	6836	4944	48	-441	401	0	0.134336
104445	99591	97	28893	27361	79	97433	91434	84	2120	2257	22	4959	4779	35	-74	520	0	0.138376
109093	92216	86	33132	27591	83	98183	81097	87	1127	1008	2	4866	4057	38	580	600	0	0.139386
148445	123305	95	47095	38420	88	127111	105111	91	1165	866	0	6669	5584	46	1203	1077	5	0.149487
147751	115067	103	45087	35655	89	117314	91271	92	1171	838	0	6197	4771	43	823	1008	1	0.171708
189123	143820	97	54829	41171	94	150069	109772	97	2408	1433	24	7953	5571	54	777	823	0	0.186858
270188	219459	113	133207	113414	111	268482	217502	116	6159	4951	45	14559	12174	63	-528	583	0	0.191908
130021	115990	92	31487	27213	82	114972	100688	88	1373	905	0	6068	5028	40	409	837	0	0.204029
240866	182361	105	84002	67614	102	223433	165196	108	2215	2071	28	12004	8924	56	-464	331	0	0.204029
200183	164498	97	54446	45245	92	196938	156974	97	2062	1800	22	9724	7691	53	85	544	0	0.216149
218002	190909	105	87459	76699	104	243336	210241	108	7087	6172	49	12695	10984	57	344	961	0	0.21817
108965	102702	85	33890	30814	80	89053	82041	84	669	749	0	4437	4098	37	288	923	0	0.248471
121679	109829	87	41077	36100	84	95997	84723	87	1734	1435	15	5062	4231	41	350	567	0	0.249481
98893	89394	82	29195	24659	82	76107	65259	85	691	836	0	4275	3421	37	-527	210	0	0.251501
141414	118466	93	48992	40731	87	117729	98094	93	732	390	0	6408	5249	44	311	585	0	0.259581
275806	211450	117	118671	96769	107	229605	176037	109	2369	1828	27	11853	9410	56	1118	1783	20	0.279782
113794	111550	83	37088	35708	80	88370	85539	83	727	776	0	4305	4413	32	-637	635	0	0.287863
78383	78965	76	19514	19001	54	67927	65980	79	1541	855	0	3757	3592	32	1040	803	0	0.295943
87143	84574	82	26388	25016	76	74531	71012	81	793	519	0	3808	3311	32	-51	924	0	0.313114
95421	93055	80	27324	25826	77	86044	82181	82	266	600	0	3936	3704	33	-532	362	0	0.318164
88413	88129	77	18041	17179	52	79952	77878	79	806	874	0	3708	3979	31	872	1439	7	0.318164
79007	80832	76	26534	26455	74	72171	70453	79	1185	972	0	3434	3486	30	568	1159	5	0.326244
82930	82559	93	17344	17223	52	71359	70310	78	542	425	0	3857	3842	31	-577	157	0	0.335335
320744	235245	126	100112	74550	120	331465	252115	127	3555	2450	36	16937	12695	66	932	787	0	0.357556
257078	189287	110	81751	58941	108	184458	132574	111	2301	1665	20	9183	6680	54	1466	1254	7	0.364626
152659	114446	97	41271	30865	91	130055	97233	95	977	1044	6	7159	5129	52	503	692	0	0.369676
149583	125180	97	34731	28658	85	122571	101479	91	1562	1446	18	6430	5152	45	285	763	0	0.375737
214787	161833	108	53846	38928	96	145013	107547	101	1650	1067	6	8102	5923	51	1449	1077	5	0.377757
85841	86847	80	23436	23417	63	69024	68047	79	1073	666	0	3892	3501	32	266	695	0	0.394927
251365	169176	108	112430	87060	107	301781	221290	112	2727	2451	30	16159	11932	66	1006	1564	14	0.395937
230400	194941	100	92238	80284	98	287450	243481	103	3940	2916	41	14462	12388	62	1436	766	0	0.404018
164695	128462	101	52683	41305	89	134120	103067	93	1418	765	0	6938	5265	48	56	607	0	0.404018
130809	116062	102	39984	34962	85	118002	106615	88	1193	980	0	5566	5259	40	174	565	0	0.409068
109073	96746	89	38649	33880	83	92285	81139	86	443	518	0	4746	4011	37	-147	809	0	0.422199
276762	196182	113	119332	89832	106	282553	205287	110	2752	2278	26	14749	10863	66	1066	795	0	0.432299
165556	125568	95	47077	34963	91	134293	96871	95	680	681	0	7116	5248	47	-13	641	0	0.434319
263103	175634	127	67973	46724	111	200274	134293	116	2612	1828	23	10848	7090	62	-80	1060	3	0.45755
75030	74094	89	31558	31429	75	61215	59772	78	482	494	0	2880	2815	27	-1101	180	0	0.4626
220482	158787	100	68848	50151	97	182243	128380	101	1781	1563	24	9597	6741	56	-778	571	0	0.46361
295013	207307	120	96674	66352	117	239263	163414	122	1787	1814	29	12324	8495	58	201	781	0	0.468661
148970	120055	90	46487	37351	88	122662	94386	91	1250	772	0	6322	5028	47	-83	736	0	0.473711
175933	140645	93	56770	45156	91	149013	114078	95	3583	3265	32	8331	6109	53	-27	836	0	0.481791
199646	151805	96	49437	37547	93	156133	116939	100	967	975	0	8202	6045	51	291	625	0	0.483811
127029	111877	86	26994	22642	71	101562	87238	88	1399	918	0	5545	4468	44	-596	473	0	0.483811
120582	101496	93	43032	36146	84	90806	74806	87	753	800	0	4752	3791	41	445	891	0	0.486841
161314	141118	107	65263	57644	89	136094	120515	93	3233	2853	31	7061	6207	44	-221	542	0	0.489872
87526	85696	78	26922	25285	75	82269	76943	81	781	467	0	4684	4277	35	-524	341	0	0.494922
244477	174806	106	91292	68992	102	190722	136052	106	2215	1990	32	9498	6376	53	494	798	0	0.499972
62115	61809	74	16378	16334	50	58674	57406	76	-153	200	0	2972	3124	29	340	784	0	0.507042
85344	88502	78	22286	22041	60	79812	77180	80	888	830	0	3936	3901	32	-659	639	0	0.513103
217156	183513	97	94624	82713	96	278605	240246	100	4504	3404	39	15102	12656	65	1413	692	0	0.518153
183107	145218	99	62931	49021	92	118143	91946	94	1789	1117	8	5726	4689	44	-230	902	0	0.533303
143173	116593	93	47962	38446	87	70496	56205	90	221	543	0	3847	3066	36	1	458	0	0.548454
195132	171874	92	104647	94718	91	228886	202370	95	1984	2020	20	11650	10488	57	665	1225	12	0.551484
158262	138103	89	85427	76013	88	163042	143987	90	1504	1226	14	7969	6885	47	683	1063	5	0.553504
205396	154159	101	61825	46662	97	172557	127604	101	1517	1312	15	9092	6757	50	134	411	0	0.562595
204575	154381	100	70581	54906	96	160363	118475	100	3412	2603	25	8749	6563	53	-525	638	0	0.565625
290359	217354	119	111116	86972	116	265025	203326	120	3149	2340	33	13186	10196	63	351	1185	5	0.571685
113072	96201	93	37680	31785	85	99027	83043	88	777	1129	8	5443	4535	42	1774	937	0	0.580775
163398	113913	97	49511	34861	93	141001	97896	98	1458	861	0	6912	4730	51	917	780	0	0.583806
95095	93240	79	30985	28863	76	90326	84296	81	440	505	0	4748	4553	35	0	733	0	0.588856
177128	137691	96	50260	38042	92	137959	106667	97	1413	1036	5	7382	5919	48	-283	493	0	0.590876
133214	106956	92	39947	31180	87	114786	92652	91	827	738	0	6146	5008	42	-536	497	0	0.595926
231927	167646	102	61420	43216	98	189460	132344	104	1949	1537	20	10248	6679	60	898	1087	6	0.596936
339029	249443	127	128603	106129	124	417481	316922	131	5755	3658	52	21107	16152	82	1671	1457	8	0.596936
141650	113699	92	47654	38931	88	122442	95954	92	147	570	0	6268	5016	45	-310	653	0	0.607037
98185	94313	82	24551	22705	71	90663	84741	83	835	714	0	4498	4190	36	51	739	0	0.608047
274981	190228	120	84418	58608	110	197811	137344	114	2522	1742	26	10217	7012	57	106	604	0	0.609057
176298	143327	97	50661	41018	90	159550	127286	95	2157	1017	4	8403	6705	49	531	1334	8	0.622187
278691	221240	130	84868	67994	112	268297	212194	118	5957	4636	45	14514	10863	64	-415	700	0	0.625217
149922	128485	105	48782	41900	87	107743	90424	91	1895	1124	12	6207	5068	44	428	901	0	0.630268
208872	173595	95	91447	79725	93	245530	209256	97	1870	1769	17	12324	10415	67	-40	1177	7	0.630268
113687	96801	98	42254	36293	83	93723	79483	87	1145	793	0	4833	4508	35	943	945	0	0.647438
111869	99885	85	38089	33175	83	95358	83816	89	1083	776	0	5351	4197	41	694	694	0	0.655519
50925	52762	81	20878	21207	55	31979	32283	70	507	810	0	1847	1937	21	-697	418	0	0.662589
74912	74799	76	20192	20123	57	66732	65831	77	462	334	0	3401	3296	30	692	677	0	0.664609
177403	132508	96	55675	41461	92	144526	104915	96	1791	2144	22	7478	5491	50	396	729	0	0.68077
116775	110095	86	36590	34568	81	91334	86063	83	2589	2860	28	4433	4320	35	-207	756	0	0.68178
164315	132682	91	54424	44572	88	145116	114096	93	2990	2032	28	7904	5941	49	806	924	0	0.68582
192174	143490	98	55446	41124	96	167272	120352	101	1366	1155	9	8818	6133	54	557	720	0	0.68683
149328	122717	96	40215	32208	86	135925	109296	92	1144	981	0	6805	5850	46	-423	321	0	0.69289
118593	114005	88	40683	39395	80	98710	94037	84	804	526	0	4830	4667	35	-224	374	0	0.696931
23274	22928	64	61481	61740	70	716	476	0	1280	1691	14	445	331	0	236	510	0	0.701981
102892	100454	88	35962	35589	78	87511	84831	84	1477	1078	6	4645	4267	40	325	928	0	0.707031
112382	103885	89	33278	30059	83	101287	91832	88	910	777	0	4960	4699	39	-726	325	0	0.727232
117739	112185	86	34920	33138	81	102517	95601	85	830	725	0	4952	4780	36	287	762	0	0.737332
215403	151557	101	64794	46150	98	175124	119925	103	1454	931	0	9061	6301	54	310	552	0	0.748443
202679	146091	99	58837	41381	97	170566	119687	101	1947	1493	24	8818	6142	58	282	685	0	0.750463
164544	129852	99	47703	37270	90	128781	101308	93	1676	1067	12	6236	4767	49	315	588	0	0.751473
191177	150596	102	60442	47831	94	165640	128736	98	1938	1232	15	8468	6508	52	-214	618	0	0.756523
172907	132699	95	44773	33768	91	153314	116289	95	1067	1134	7	8167	6388	48	-200	334	0	0.759553
221361	162412	102	81394	60826	98	179496	129438	101	1657	1518	19	9266	6730	52	307	603	0	0.767634
126216	103809	98	44660	36876	85	100096	82377	88	544	838	0	4716	3891	40	479	644	0	0.770664
58257	57956	81	14776	14927	46	46633	45661	75	411	709	0	2478	2519	23	-183	472	0	0.781774
99053	93095	84	29399	27183	79	79736	74916	83	-215	330	0	4244	4107	33	1108	1754	12	0.785815
148590	119716	94	46420	36950	89	119904	96004	93	1009	709	0	6813	4926	47	1668	1706	20	0.786825
128411	111668	101	31032	26672	83	95460	81852	89	1472	777	0	5023	4505	38	559	789	0	0.789855
119163	101490	87	38178	32011	82	99683	80583	87	1276	1126	7	4475	4044	37	325	718	0	0.793895
92996	92800	78	22961	22459	61	81072	76829	81	624	715	0	3582	3681	32	-774	386	0	0.800965
270107	187236	113	87234	61629	107	236851	155341	112	2012	1555	22	12800	8604	65	480	1214	6	0.803995
216316	158299	107	72117	54446	100	156956	112545	103	1728	1061	6	8553	6037	52	1509	1074	6	0.806015
126235	108244	87	36468	29673	85	108129	90670	89	577	762	0	5553	4806	42	126	702	0	0.818136
113540	109132	82	33961	31050	80	95975	89736	84	1387	1421	13	4673	4377	36	-633	119	0	0.818136
167536	137402	95	50242	41236	92	131326	107455	96	1615	1106	8	6517	5085	45	144	1073	4	0.826216
122281	108087	101	38486	34006	82	101755	89471	88	804	726	0	5053	4724	38	-797	149	0	0.835307
102737	96506	82	34957	31941	79	86377	78477	84	1289	1098	6	4466	3810	36	-95	377	0	0.837327
166175	136051	97	41973	32988	89	127708	100325	93	1388	1076	6	6847	5659	44	380	1352	8	0.844397
126391	106391	88	45946	36545	86	106624	86883	89	1060	977	0	5442	4471	43	-111	581	0	0.860558
96665	91695	81	33931	30574	81	90288	82678	83	127	471	0	4995	4539	37	156	249	0	0.878739
173264	127898	100	52430	38871	93	134505	100186	97	2266	1573	22	6782	5303	46	-327	853	0	0.882779
138387	118466	90	48665	41725	87	101632	85824	90	1241	1290	13	5385	4160	42	-254	629	0	0.90096
152989	125314	92	47955	38269	88	105326	82779	92	767	826	0	5469	4560	40	465	728	0	0.91611
92024	91261	81	24161	23874	65	73202	72341	80	858	705	0	3823	3596	32	308	567	0	0.92116
146249	123855	93	35990	29483	85	118065	96491	92	1687	1348	15	6018	4787	46	-667	379	0	0.925201
180422	139092	101	53970	41492	91	151067	116011	95	1414	1229	13	7490	5826	48	-483	272	0	0.943381
242522	208698	107	87018	76281	99	355391	307572	106	3521	2538	31	17709	15172	76	1483	1732	14	0.947422
111025	103214	91	37838	34737	80	96143	88345	84	486	612	0	4897	4545	36	716	756	0	0.949442
157157	117199	95	45458	33965	91	124995	91185	96	2071	996	0	6594	4785	47	92	523	0	0.953482
240969	174388	103	70066	49654	101	193471	137722	105	1903	1082	10	9691	6685	58	-678	403	0	0.956512
188841	139830	100	56093	42170	94	166983	121488	99	1537	969	0	8741	6322	50	922	855	0	0.967623
70912	69315	76	20992	20836	59	64749	63103	80	280	589	0	3500	3212	30	1357	1301	9	0.976713
153732	120727	97	53044	41600	90	114841	86223	93	888	815	0	5929	4348	45	273	853	0	0.983783
149248	115491	101	37461	28427	88	122551	93109	92	1402	846	0	6819	5077	47	-11	628	0	0.987823
166568	132959	94	50818	40301	90	133272	102937	94	1860	1173	19	6692	5562	44	839	833	0	0.988833
141330	117397	89	44582	35976	87	128909	100093	92	1510	1048	5	6892	5208	46	74	701	0	0.988833
192069	168441	96	60916	53206	92	193637	168788	97	2121	2138	22	10862	8709	58	-276	775	0	0.994894
121078	110646	84	41149	36108	83	97339	85959	86	1654	1056	6	5469	4256	41	-143	433	0	0.999944
160210	122203	102	53469	41397	91	139177	105557	94	691	562	0	6999	5095	46	76	1116	5	1.01711
185329	144647	96	38218	29555	91	155106	118210	98	2233	1332	21	8095	6355	50	-773	350	0	1.02014
94639	90011	89	29142	28333	77	79823	73671	81	1205	902	0	4264	3891	34	-919	354	0	1.03126
189601	139641	100	60387	45001	96	157770	115862	100	1866	1416	24	8462	6214	54	-351	357	0	1.03732
164840	131604	91	52366	41154	89	131750	103451	94	3139	2595	32	6957	5840	43	84	298	0	1.05146
80635	80064	79	18303	17991	54	67598	64758	77	406	468	0	3123	3182	30	-369	698	0	1.05651
242949	182679	102	57755	41760	100	206821	150049	107	2347	1622	29	10679	7896	60	330	581	0	1.05853
83078	81388	83	26961	26327	76	67212	65037	78	876	833	0	3504	3445	29	-253	545	0	1.05954
138853	126465	87	43707	37639	84	106858	95243	89	946	841	0	5582	5149	39	-369	370	0	1.06257
108277	94151	86	34349	30062	83	94058	82613	87	866	1063	8	4509	4187	35	-725	216	0	1.0656
137638	122830	93	38249	33141	88	119900	107497	91	1840	1476	16	6226	5732	41	297	558	0	1.07166
154219	126271	100	46855	37772	89	114094	92586	93	842	621	0	6462	5089	46	1251	1158	11	1.07469
212597	160640	98	57892	42584	95	197534	148905	100	1031	1321	15	9935	7643	53	90	424	0	1.07671
173152	138862	95	51809	40805	91	140372	109719	95	1385	1265	13	7297	5512	53	1078	1026	4	1.07671
261786	180381	114	79459	54250	106	248154	168964	111	2623	1446	23	13196	9020	63	110	395	0	1.07873
105871	100407	83	34712	32294	80	90281	83333	83	643	676	0	4527	4225	36	861	1478	11	1.08075
99648	95093	83	41655	40375	78	146194	138230	85	1631	1439	20	7714	7553	46	884	753	0	1.08378
162470	129235	92	57358	46937	89	122707	93718	94	895	1008	2	6344	4957	45	-112	617	0	1.0959
85006	86539	79	21057	20650	58	85488	85598	81	560	768	0	4231	4407	34	-151	681	0	1.09792
184298	142470	97	54147	42077	95	140798	107549	97	2675	1990	31	7341	5811	46	699	1069	5	1.09994
101920	99212	82	29125	27901	76	87072	82991	79	1155	891	0	5106	4987	35	1039	927	0	1.10196
60427	61734	75	12294	12574	43	48767	48276	73	-69	298	0	2331	2542	25	167	706	0	1.11812
177680	134693	95	54502	40999	91	151137	109992	95	1249	904	0	7774	5652	52	1042	814	0	1.12418
266668	210306	108	115393	93509	102	309073	252726	106	4306	2591	41	15962	12274	69	481	891	0	1.13024
96706	95305	81	17997	17847	53	84532	81627	81	583	574	0	4959	4427	35	-87	562	0	1.13428
121756	106053	89	37505	31824	83	98314	84428	85	805	742	0	4441	4051	37	142	555	0	1.14236
173438	134252	99	43971	33607	90	135574	104369	96	1047	985	0	7353	5916	50	352	1089	4	1.14842
134194	112735	87	44565	37002	85	120936	99209	90	277	490	0	6397	5269	46	-470	398	0	1.14842
163629	134659	90	46481	37987	88	139030	109645	92	1383	1124	9	7017	5372	47	-343	497	0	1.16559
76275	78813	75	11574	11597	43	72411	70215	78	241	654	0	3534	3776	30	235	937	0	1.17367
178126	152348	92	72669	64366	91	277708	248591	96	2575	2354	25	14143	12647	61	226	888	0	1.17973
242681	174919	103	56527	41826	101	208040	147577	106	1232	1617	17	11860	7865	68	-142	803	0	1.18882
204512	162706	94	71987	57284	93	188440	147466	98	1816	1434	16	9905	7662	53	1227	1355	9	1.18882
114846	104953	84	27152	23110	83	104873	93491	87	1716	1592	17	5849	5135	43	1793	1333	10	1.19286
180132	134556	105	51252	38213	91	127035	91673	96	1828	1680	22	7244	5111	49	1288	775	0	1.19892
139290	111831	97	42848	34937	88	98889	77444	90	676	986	0	5286	4088	43	36	484	0	1.19892
180947	139777	101	51480	40265	94	134176	102885	99	2091	1548	18	6696	5080	46	859	1220	10	1.20902
76531	75229	83	28682	28841	74	59709	59773	77	298	538	0	3484	3176	32	354	616	0	1.21407
100521	87541	86	37395	32305	81	81794	70743	85	634	690	0	4309	3931	33	27	664	0	1.22215
96891	95019	91	37931	37310	77	77339	75089	80	501	1110	5	4265	4243	31	85	1047	4	1.22518
83332	82046	82	21271	20586	56	69107	68854	78	807	927	0	3586	3752	30	462	484	0	1.2373
119932	101637	90	40815	34007	85	103170	86405	89	1080	1059	5	5002	4104	39	-47	711	0	1.24235
260097	206888	109	86010	69944	104	200653	157600	109	2607	2022	33	10835	7940	61	737	808	0	1.2474
107716	93112	85	36337	30382	82	88860	73507	87	885	635	0	4461	3847	38	553	998	0	1.2474
111003	95045	87	34198	28657	84	102374	85762	88	702	924	0	5538	4414	43	611	656	0	1.24841
94559	88289	85	31762	29741	79	76200	70557	83	942	752	0	3504	3234	32	-370	694	0	1.25448
131761	117303	95	42420	36274	84	100300	88369	88	1716	1434	14	5286	4453	41	180	664	0	1.26256
144670	127869	89	34925	29393	85	116985	101718	90	1957	1605	22	5911	5305	40	-27	240	0	1.27266
98748	99054	81	28550	28212	76	93134	91420	81	1043	849	0	4886	4688	35	981	1169	6	1.27872
108732	104329	81	42173	39623	79	95212	87671	82	3648	2907	31	4841	4835	36	-166	302	0	1.28579
185982	150902	92	63122	50692	90	159723	127817	93	3814	3019	33	9149	7197	55	-2	282	0	1.28579
187400	153633	96	63481	52480	95	147039	120656	98	3265	2314	29	7674	6590	47	-265	161	0	1.2868
98882	89490	92	27527	24308	78	97408	87618	85	584	522	0	5114	4481	39	-367	359	0	1.32821
259728	203141	121	100189	80884	117	223382	174676	120	3104	2517	32	11737	9199	53	-1461	473	0	1.37972
112659	105352	92	27770	24929	80	96483	89249	83	69	527	0	5315	4915	36	129	1287	9	1.38275
117552	95435	90	38575	31722	86	98463	80015	90	1242	774	0	5642	4226	44	188	1094	4	1.40901
100265	87693	85	675505	570615	96	5136	4652	35	85660	74721	95	7554	6325	47	15313	12619	54	1.41002
189008	156831	110	74276	63343	97	230319	192675	103	2521	1770	28	12342	10174	56	558	984	0	1.41507
73332	71125	82	20586	19716	58	64429	62699	78	718	693	0	3572	3322	30	675	848	0	1.44537
94274	90861	88	19239	19021	54	79059	76871	79	534	747	0	4681	4590	34	696	674	0	1.4484
235788	173232	107	91532	68725	101	278281	213679	106	3042	2853	30	14516	10938	63	-316	861	0	1.45042
127854	106896	92	40282	33391	86	117034	95766	89	1331	936	0	6361	4734	45	-437	643	0	1.45244
103425	94442	97	31051	26784	97	94434	81677	97	990	922	0	5240	4749	38	550	1346	11	1.45244
117677	110116	82	39106	35109	83	106984	98112	86	1246	845	0	5599	4982	42	110	596	0	1.45749
92499	87931	88	31063	28951	78	65304	61184	80	853	691	0	3562	3299	33	-261	391	0	1.4585
178398	131258	100	50965	38718	93	140778	100686	99	1314	1047	8	7441	4944	50	-420	509	0	1.46557
142343	115880	89	48366	38909	88	122529	96904	92	1536	1153	9	6266	5274	42	572	714	0	1.47769
81002	82237	77	28793	28758	74	66688	66170	79	649	885	0	3298	3179	28	-385	420	0	1.4787
233291	167851	100	71809	53217	100	176913	123112	106	6854	5254	48	9819	6606	56	24	1124	7	1.48477
203744	166930	105	76357	65580	94	310908	268346	101	2425	2401	30	16487	14573	66	-440	488	0	1.48477
162209	139972	92	67465	59477	88	173401	147582	93	1645	1397	14	8957	7811	49	436	752	0	1.50699
92292	90706	94	31996	31272	76	84888	81510	80	521	647	0	4103	3979	32	656	732	0	1.51204
122213	110344	88	41664	36599	83	94356	84638	86	538	835	0	5138	4434	37	116	742	0	1.51507
168400	134166	93	42670	34220	88	137252	105697	94	2167	1455	21	7622	5771	49	593	932	0	1.52012
103747	97626	85	33637	30134	81	86949	78602	85	1331	1210	10	4656	4290	36	653	596	0	1.52517
192849	153778	105	57110	46161	92	176690	137659	98	1434	1330	17	9158	6798	55	367	1177	6	1.53426
131163	109953	93	40438	33549	87	108060	91267	92	3315	2807	29	5839	4906	43	454	732	0	1.54032
107287	100930	84	30789	29189	78	82325	77516	83	99	321	0	4162	4032	33	1031	809	0	1.54133
149646	115408	98	43379	33059	88	137603	103517	93	1137	804	0	7621	5835	48	984	766	0	1.54537
126165	109463	87	36401	30739	83	95134	77699	88	4272	3160	32	5570	4423	44	-455	121	0	1.54537
153223	121583	94	46542	37298	90	136675	103553	95	534	721	0	6603	5390	45	311	642	0	1.54537
239384	171305	113	71656	50994	109	207901	151332	113	1408	1238	17	10418	7396	55	621	629	0	1.54941
168677	127302	95	58627	45313	90	143458	105634	95	1180	1044	5	7480	5806	50	-363	552	0	1.55749
62616	63103	76	15767	15161	55	53294	52724	77	338	356	0	2811	2656	26	-80	875	0	1.56456
178420	140655	108	57679	45804	89	137094	107111	93	1096	894	0	6663	5213	45	-49	891	0	1.57567
114218	108939	86	26526	25184	74	90080	84333	85	1046	1142	12	4888	4702	34	-1142	0	0	1.57668
128552	109648	87	42614	36387	84	108963	90012	89	1085	1033	5	5636	4765	43	109	1143	5	1.5787
216794	160910	110	69346	52957	98	153159	113741	101	1696	1105	8	8100	5949	49	-452	569	0	1.58173
126127	116232	84	37442	33417	83	100297	90705	88	648	717	0	5487	4990	36	233	572	0	1.58779
230552	167534	105	76414	56259	101	192901	138314	105	1546	1077	17	9725	6781	54	402	737	0	1.58981
211657	162964	103	89987	70311	95	235265	180112	99	1635	1298	21	12480	9549	59	1925	1598	22	1.59284
95996	91097	81	28837	26232	79	90652	84517	82	2183	1334	26	4932	4527	36	1081	939	0	1.60092
140391	109902	92	47009	36825	90	123257	96599	94	1826	1289	18	6354	4761	45	1821	1416	19	1.61102
148445	118007	93	41510	33238	89	121130	97914	94	2213	2018	24	6142	4835	43	-501	552	0	1.61304
89959	82412	87	29570	26311	80	73999	66495	84	1183	979	0	3781	3256	32	-312	240	0	1.61708
208006	154558	104	66416	50233	97	168157	117677	102	1520	1044	6	9100	6197	58	401	893	0	1.61809
162128	119577	98	47942	35937	92	128462	94427	95	948	910	0	6538	4743	47	-20	424	0	1.62415
228447	184012	101	97803	81492	100	226059	181794	102	2088	1893	29	12532	9855	60	1527	1440	11	1.62516
220293	164545	105	62151	47136	99	165707	122260	106	2694	1978	25	9230	6825	50	529	1159	6	1.63021
148622	118546	89	47206	37584	88	131063	101057	93	1032	1085	5	6682	4857	48	175	763	0	1.63425
72495	71033	79	19633	19551	54	61603	61223	77	729	698	0	3143	3016	32	-593	243	0	1.63728
60988	59988	88	18435	18693	50	55212	55402	73	582	407	0	3146	3094	28	-300	380	0	1.64334
70595	70650	76	19583	19186	58	67165	64643	78	472	390	0	3424	3362	32	-46	333	0	1.65142
93140	91485	79	29226	28067	76	75540	73533	79	920	776	0	4438	4013	37	-240	662	0	1.65344
182123	133661	104	56422	42509	100	146919	111103	103	1629	1360	21	7787	6070	49	-258	910	0	1.65849
116051	99974	96	41174	35138	84	102946	87322	87	1407	783	0	5396	4644	40	385	581	0	1.65849
190577	163957	106	57361	48334	94	148089	125240	98	3712	3377	35	7934	6735	48	427	940	0	1.67566
70239	68021	84	20011	19644	58	60583	59471	78	851	994	0	2648	2789	27	-299	844	0	1.6797
179113	148178	94	67980	55535	91	143451	116085	93	1912	1353	17	7863	6343	48	-258	464	0	1.68071
285493	229183	118	120802	100309	116	343611	280550	122	3539	2788	32	17985	15147	66	1248	1369	9	1.70091
173278	137106	97	65433	52935	92	138241	108824	96	1249	1034	5	7136	5789	43	475	585	0	1.71001
150904	124220	102	55119	46571	89	116327	93774	92	576	731	0	5625	4679	41	61	261	0	1.71203
74353	72669	82	21861	21672	58	69243	68761	79	875	541	0	3802	3659	33	-237	471	0	1.71607
186029	144950	101	47413	37449	91	156674	119568	98	1469	1584	18	8119	6317	47	867	1085	6	1.71809
73769	71391	79	26445	26051	75	58355	57270	79	575	633	0	3127	2979	29	918	1445	16	1.72415
90052	89547	83	26858	25706	75	80076	76382	80	803	758	0	4136	4066	35	1048	852	0	1.73122
129764	112375	104	46922	39394	89	115636	97676	104	820	1007	3	6003	5071	42	-134	457	0	1.73122
120515	99102	88	40719	33548	86	93343	75305	89	1470	907	0	4624	4032	38	288	671	0	1.73425
192352	142326	105	58712	43458	94	157673	118690	99	1704	1072	7	8467	6328	49	-308	319	0	1.73425
86122	79048	83	27041	23983	74	82620	73219	83	425	696	0	4240	3890	34	371	724	0	1.73425
99657	94286	96	33064	30837	79	77304	71855	81	621	682	0	4154	3862	31	180	913	0	1.73627
265839	202149	111	87201	66088	106	223766	166152	110	2571	1758	26	11689	9012	57	539	620	0	1.74031
112008	107546	85	27280	25023	79	97850	92950	83	1132	664	0	5368	4373	42	-603	556	0	1.74233
168676	129061	96	54625	42220	93	136894	101356	98	1012	959	0	6758	5458	47	-302	533	0	1.74637
162571	129453	91	38236	29462	90	141789	110348	94	1304	905	0	7158	5188	49	869	1043	7	1.74738
105112	97819	83	30866	27489	80	92282	82432	85	854	857	0	4981	4580	39	230	1264	3	1.74738
194135	159305	99	54295	44326	94	162109	132785	99	3171	2547	35	7953	6460	47	-810	222	0	1.75142
74801	73237	93	18520	18364	54	59536	58536	79	478	485	0	3242	3236	29	403	831	0	1.76859
74032	74410	78	15040	15016	46	62603	60737	76	1198	613	0	3003	2966	27	344	1152	4	1.7696
260431	211240	111	128361	109571	105	298627	248974	110	2810	2405	31	15693	13110	64	868	954	0	1.77061
243015	210665	103	114672	101220	97	289127	249439	102	3703	3372	35	15504	13079	70	-375	590	0	1.77263
250726	170154	112	76484	51398	108	215488	144044	113	1753	1019	4	11218	7385	63	-143	610	0	1.78273
190348	143501	99	52499	38386	95	136341	100560	98	1488	867	0	7381	5487	49	33	682	0	1.79182
144418	117986	91	45019	36662	87	120649	95077	92	1480	962	0	6131	4896	43	559	812	0	1.81
135612	112719	94	38274	31078	85	125273	104472	91	827	835	0	6626	5451	44	1132	1404	12	1.82111
108725	103823	80	36140	33162	81	86707	81195	83	969	689	0	4139	4100	31	524	870	0	1.85848
112958	95740	101	42317	35434	84	59012	49930	84	-87	261	0	3048	2303	31	823	1299	7	1.86454
169098	133221	94	52868	43125	90	142857	113573	94	943	909	0	7363	5912	47	441	845	0	1.86858
75704	74914	78	31350	31326	74	63301	61704	76	137	275	0	3272	3204	31	23	615	0	1.87262
200090	163202	94	74544	62283	93	192742	154864	98	1845	1524	18	10184	8242	55	113	927	0	1.88373
220552	156466	105	68865	48219	100	175643	125438	104	2611	1974	24	8972	6095	55	912	709	0	1.89484
138175	120509	90	46254	38218	88	131783	111894	92	1507	1166	21	7265	6180	46	761	1110	5	1.9009
113619	101359	89	26935	23106	78	95328	83800	88	1005	768	0	5176	4283	42	-417	540	0	1.90494
213383	168995	102	65913	54483	96	191132	151526	102	2061	1595	24	9692	7633	53	-249	619	0	1.91605
196839	153971	112	54661	42960	93	150516	112463	97	1533	1382	23	7707	5861	52	748	617	0	1.91807
164404	134878	97	48045	39030	91	141792	118457	95	1176	998	0	7319	6079	49	-355	1065	4	1.93019
155610	130305	95	62708	53415	90	119231	98984	92	1330	751	0	6016	4707	45	114	594	0	1.93423
117965	103674	87	37925	33120	83	95499	83595	87	1233	736	0	5165	4115	41	-368	760	0	1.95242
132067	108167	94	42692	35274	88	112565	92579	92	134	810	0	5434	4651	40	-334	334	0	1.97161
101165	95845	97	32456	31035	78	88780	84583	82	362	669	0	4554	4614	33	-623	168	0	1.97161
128544	125113	82	36279	34562	81	111572	105517	85	928	960	0	5612	5100	39	797	756	0	1.98676
110527	98776	87	35019	31206	82	96471	86223	87	1014	785	0	4917	4519	39	429	685	0	1.99989
190299	153986	101	62963	51019	92	164352	131982	97	2158	1671	26	8230	6537	49	1084	1417	15	2.00595
126498	111907	92	35467	30192	86	106776	92486	90	938	952	0	5446	4580	41	551	1157	6	2.01706
86423	84067	87	24876	24228	70	71426	68902	78	185	480	0	3445	3513	30	-247	455	0	2.03019
210059	154994	101	62426	46609	97	159430	113903	102	1262	816	0	8715	5747	59	990	854	0	2.03524
230284	164576	104	68268	48803	102	184316	126918	107	1633	1193	12	9793	6744	53	87	702	0	2.08574
100340	95883	79	34642	31608	78	83656	76257	82	349	590	0	4213	3863	34	352	761	0	2.14836
178620	142661	96	53168	41215	93	145636	113885	96	1502	1079	7	7618	6014	47	791	790	0	2.17059
91846	87392	82	31484	29085	78	71502	66416	83	798	910	0	3789	3798	32	51	550	0	2.18473
177583	135012	99	51294	40710	92	147481	110066	97	1486	1351	20	7471	6165	47	908	1078	6	2.21503
140442	133324	95	52738	49344	83	119651	113203	87	2034	1058	7	6307	6021	41	776	837	0	2.2221
118964	94339	99	35291	28287	85	106085	83743	89	1419	956	0	5117	4059	43	486	861	0	2.22513
167488	141068	89	51201	41657	89	157274	124556	94	2440	1554	27	8278	6833	49	769	1030	3	2.22513
277329	190249	118	86133	60090	117	205486	134646	121	2334	1428	28	11009	7051	62	567	647	0	2.23826
267059	208721	117	83008	65541	111	209105	164244	116	1264	1413	17	10754	8258	58	-164	582	0	2.24432
167334	131884	93	32763	25053	88	162757	131018	95	4178	4180	38	8807	6909	51	1746	1030	3	2.27765
188502	150293	99	57190	44753	95	155764	124501	99	1842	1303	16	8177	6581	50	207	548	0	2.30997
80964	81584	77	28605	27655	75	67156	65242	80	474	732	0	3771	3365	33	906	886	0	2.32512
171845	137416	94	60220	48735	90	148669	114784	95	1498	1528	16	7594	5650	50	-336	676	0	2.33017
65651	65003	76	17361	17257	51	60427	58990	77	283	542	0	3000	3082	26	574	906	0	2.34027
236096	164314	101	95587	68865	103	199691	132651	106	2388	1795	33	10008	6361	57	580	718	0	2.37966
181659	147502	95	72891	61077	92	147983	119592	96	1886	1752	23	7662	6293	47	1040	1244	7	2.38269
39659	41315	75	14775	15021	48	30507	30333	70	345	555	0	1208	1485	15	-312	216	0	2.40997
150063	122161	94	42723	34369	88	127475	100236	93	1243	1210	10	6978	5479	45	-194	696	0	2.41603
140012	121286	94	32816	27751	85	113522	98903	89	1058	653	0	6102	5065	48	-1015	254	0	2.4332
76534	77827	83	31990	31962	74	72551	71771	78	608	556	0	3923	3778	32	571	653	0	2.43926
159654	130225	95	58211	48759	90	128788	103544	94	1028	1103	6	6847	5385	46	953	823	0	2.46956
107045	94199	85	37792	33286	82	89037	76744	85	840	453	0	4380	4272	35	31	750	0	2.47461
290620	200860	116	89285	60318	115	235597	163892	119	2515	1504	28	13237	9138	63	382	1413	10	2.47764
212201	163217	100	58520	44852	96	183614	140051	101	1083	848	0	9952	7563	56	-443	466	0	2.48976
72463	71701	77	24996	24633	73	63447	61339	79	360	423	0	3508	3370	32	122	720	0	2.49481
158328	127671	92	48050	38919	88	125363	98137	92	1042	699	0	7332	5831	45	1773	1461	10	2.50188
159135	128982	95	58315	47796	89	131221	102305	92	2290	2212	22	7210	5636	45	-220	269	0	2.51905
112425	106614	88	34789	33310	79	96490	92729	84	803	923	0	5059	4622	35	-867	373	0	2.52814
189889	147037	97	52579	41110	94	160370	123750	98	1418	1410	19	8313	6979	47	-64	555	0	2.52814
145372	138958	86	34519	31870	81	127573	119850	87	1060	1398	16	6774	6045	42	-181	463	0	2.54228
76349	75976	88	19688	19420	54	71524	69769	78	751	788	0	3333	3230	30	-52	381	0	2.54329
164318	131957	96	55547	44791	91	138221	107818	95	1222	1059	12	7046	5185	46	733	1396	8	2.56147
191740	165804	95	84415	75465	91	212649	186903	97	1612	1419	18	10964	9562	54	188	716	0	2.57561
301460	202729	122	102704	68308	114	299129	197414	119	2884	2007	32	15683	10583	69	-69	612	0	2.58369
198896	152541	109	60952	48064	95	161901	122324	99	1971	1827	25	7933	6121	49	146	424	0	2.59985
208530	148477	107	75034	55274	101	172427	120822	106	1680	1451	16	9218	6387	56	857	788	0	2.60793
330287	237894	131	102443	75705	126	306821	220965	131	3492	2319	41	16483	11512	77	1589	1107	9	2.60995
133093	108222	92	46226	36523	88	111492	86256	91	1140	769	0	5831	4711	43	-1018	309	0	2.61905
253201	173473	107	77368	52611	104	220340	149301	109	1941	1836	20	11484	7873	57	1067	1783	11	2.62713
339609	241589	135	123069	91177	133	326178	233311	138	5366	4362	41	17838	12625	80	1161	900	0	2.63016
111550	96575	86	35423	30337	83	97020	82782	87	1242	845	0	5185	4566	41	236	1211	7	2.65743
123198	102746	87	44490	36041	86	112205	91652	91	673	429	0	6283	4842	48	367	921	0	2.68874
193143	148060	99	60352	45662	93	164985	123297	98	1822	1242	22	8188	6344	52	-444	618	0	2.69278
77169	76080	92	24334	24102	65	56509	55582	76	464	463	0	3117	3115	28	342	1061	3	2.6948
263294	184399	127	64347	44248	122	234966	161100	128	2550	1415	22	12138	8310	63	1379	661	0	2.70591
119623	102249	88	46763	39412	85	97596	78536	88	901	1059	6	5232	4327	40	-391	394	0	2.71601
72338	72309	78	18821	18695	53	58207	56975	76	383	763	0	2905	2972	30	-261	687	0	2.71601
270130	203127	124	122004	95627	120	348582	275863	126	3497	2409	35	18547	14269	76	133	583	0	2.71803
102432	99300	82	27864	26517	78	90105	85117	83	766	1117	8	4474	4401	35	42	873	0	2.75338
99448	89485	83	35296	30694	81	92181	82616	85	836	1157	8	4740	4351	37	61	997	0	2.75641
216903	154278	111	62849	45392	106	172679	118223	111	751	1038	6	9147	6231	54	668	1133	6	2.77156
145192	123017	95	44873	37319	87	110471	90965	90	2297	2099	26	5857	5042	43	322	789	0	2.80691
142158	113808	94	33008	25655	86	113206	90841	91	634	891	0	5657	4447	42	908	821	0	2.81297
113481	97573	87	38579	32609	83	113162	95172	88	717	769	0	5699	4802	42	-31	513	0	2.81297
97464	89837	94	28012	25101	75	88349	80219	86	976	900	0	4582	3578	39	93	724	0	2.81802
193966	140233	102	53481	40235	96	153270	110068	102	1598	1117	10	8429	5627	51	-1	612	0	2.82408
91710	89319	87	21723	21080	61	84021	81697	81	706	527	0	4858	4460	38	392	851	0	2.8756
148906	121645	92	55185	44800	90	126665	101132	93	771	856	0	6525	5121	46	2354	1647	13	2.89075
331770	246909	134	175124	135037	134	571823	456444	140	6697	5231	42	29316	23189	96	1179	948	0	2.89782
214869	162776	101	51976	38326	95	157899	120007	100	1401	1582	16	8088	6357	46	1153	1425	17	3.02104
90149	89160	78	28801	28823	75	92746	89520	82	941	617	0	5074	5029	34	352	668	0	3.06851
139513	110916	91	48595	38844	87	137503	109204	92	1518	1146	9	6861	5305	45	157	534	0	3.13215
86072	84768	77	27894	26669	76	73588	69664	80	709	954	0	3717	3455	32	276	517	0	3.36345
236418	168358	122	235059	183576	110	611326	467320	114	6323	5647	45	28570	23781	95	894	639	0	6.21177
99083	86766	83	38181	31907	81	131301	113107	86	865	670	0	6158	4955	43	84	716	0	6.21278
141286	120656	87	47020	40545	87	149895	127422	91	977	1084	8	7565	6725	46	15	555	0	6.29561
310473	235050	120	173421	134449	119	449778	345020	123	4259	3684	39	22707	16911	85	298	1207	7	6.32389
224399	173503	115	129635	101190	104	401890	304051	107	4476	2771	41	19981	15257	74	1713	1090	4	6.3552
214628	169588	101	102448	86401	98	327410	264390	102	3733	2757	34	17461	13987	73	546	756	0	6.41075
84126	81573	80	29981	29404	74	78729	76515	78	1455	1190	9	4067	3837	34	559	736	0	6.41075
216611	139988	117	79626	52565	104	210013	135487	107	2059	1367	27	11031	7533	61	-82	520	0	6.41378
194366	151353	97	64516	49974	94	175327	136462	98	1709	1160	14	9311	7070	54	256	647	0	6.43903
163698	132605	101	53006	42420	89	154008	123587	94	4294	3642	36	8430	6811	49	-192	569	0	6.44206
109165	95636	97	38437	33716	82	83608	72718	85	876	772	0	4563	3923	36	-24	408	0	6.47438
122016	105183	96	44990	38788	85	111234	92491	90	1073	904	0	6075	4844	45	165	591	0	6.50065
256463	195759	114	112385	89482	98	141128	102202	101	2717	2122	27	8262	6021	50	-225	819	0	6.51479
97370	94562	82	25472	24408	71	79129	75118	81	1276	690	0	4234	4022	34	592	677	0	6.51984
139033	129858	95	45226	41016	83	120632	109059	87	1822	1346	11	6652	5964	44	536	956	0	6.52388
125354	108396	89	31439	26105	85	102667	86706	88	1421	1025	3	5151	4516	37	650	1063	1	6.54105
195547	154667	112	159638	129807	97	419306	335626	101	5554	4257	44	20283	16153	75	1668	1392	15	6.54812
174511	133671	95	55910	42216	91	119732	88354	95	3973	2722	32	6656	4831	47	-47	418	0	6.54913
101343	98468	86	29035	27753	77	77451	74215	80	1591	819	0	4190	3934	32	1271	1155	7	6.55519
204390	168359	98	72359	61380	95	169034	139351	98	1344	1087	7	8794	7433	48	2209	1286	12	6.56024
152491	114376	95	50682	38252	90	140224	104153	93	1847	1823	25	7416	5024	53	1440	1558	18	6.56024
257827	179295	113	117253	91230	111	260678	193061	114	2849	1840	33	13338	9789	66	683	2174	13	6.56125
270162	195154	121	100344	73965	109	189934	135208	114	2543	1705	28	9860	7288	56	907	989	0	6.56125
79252	77991	82	24446	24027	70	62683	61328	78	1311	806	0	3193	3049	29	376	791	0	6.56731
157030	129705	96	50310	41466	87	135024	108448	92	2208	1905	21	6633	5088	45	242	846	0	6.56933
89646	86263	94	12159	11977	43	73680	71296	82	970	870	0	3618	3550	32	-598	690	0	6.57034
95675	93662	80	15394	15047	48	80204	78567	82	900	746	0	4335	4095	35	2071	1633	13	6.57135
349695	271088	130	143626	114308	127	447060	368299	131	6629	3862	51	22706	18053	81	1483	776	0	6.57135
166886	135737	90	41955	33267	88	135091	106666	93	1517	949	0	6900	5423	47	1946	1228	17	6.57236
187872	142767	96	60113	44478	93	125643	93183	98	2312	1770	36	6368	5235	47	1151	1232	8	6.57539
91876	89128	85	25281	24393	75	76843	72990	80	1500	765	0	4290	4131	34	722	1250	9	6.5764
140501	113380	91	43014	33794	88	113947	87973	92	2511	1698	23	6325	4495	50	1044	1163	6	6.57741
216168	182666	99	92945	77841	99	257029	219020	102	3483	1952	43	13929	11944	69	647	845	0	6.57842
347793	249760	139	167354	119491	134	500118	360905	140	7508	4854	64	27421	19588	97	1923	1320	9	6.58246
263763	210416	105	71241	56577	102	280430	223085	107	2706	1799	26	14411	11364	72	571	736	0	6.58347
317667	241773	138	112571	81853	130	304830	232945	132	7494	4699	60	16587	11965	84	228	1108	4	6.58448
155513	126286	90	52695	42327	88	121338	94696	92	1975	1202	8	6237	4726	42	-192	563	0	6.58448
289619	211900	119	186209	148533	114	517883	401788	117	6409	4339	53	26090	20096	101	108	771	0	6.58751
303583	215602	120	168066	129301	115	537344	411659	121	7222	4434	75	27566	21484	82	17	1474	11	6.58953
185079	137042	100	54725	40786	94	155268	110807	98	1255	1289	10	8773	5940	57	2462	1983	25	6.59458
210311	174128	104	99414	82028	94	349401	286147	101	4219	2768	40	18769	15031	87	704	1868	9	6.59458
221250	185795	94	92068	76783	93	228210	191306	95	2603	2063	28	12645	10408	61	733	1056	5	6.59559
211794	166633	103	60814	48256	97	226436	179368	100	2929	2790	34	12703	9589	72	1947	1085	5	6.59559
113445	100080	92	37993	32699	83	106842	92204	87	1358	931	0	5692	5196	39	295	1174	5	6.59559
153585	121278	92	40430	31744	88	136516	105344	93	2093	1043	6	7575	5740	48	769	1511	18	6.5966
178668	157741	91	68355	61134	89	156700	132054	99	1697	1037	8	9082	7764	50	152	1020	2	6.60165
81364	78880	79	14176	13800	47	67100	64891	80	1518	1162	6	3378	2894	29	762	1867	9	6.60367
131211	108495	88	43853	36575	85	103569	82683	90	285	672	0	5186	4414	40	-1700	0	0	6.60569
239592	193114	121	110407	92036	104	347846	293263	107	3094	2331	35	18601	14832	79	-390	1188	7	6.60771
361763	251404	139	148613	106638	131	492814	362712	135	5240	3296	54	25143	17043	87	2216	1021	6	6.60872
139280	113747	90	40825	32667	88	120354	94067	91	1014	1122	7	6455	4801	43	-193	1475	8	6.60872
105107	100213	87	34589	31891	82	87180	81572	84	651	1354	11	4299	3885	38	745	991	0	6.61074
99518	93005	92	31825	28735	79	82525	77330	83	971	1026	3	3826	3774	30	-704	265	0	6.61175
182142	142993	94	57317	44445	92	141279	106060	97	1856	1430	13	7275	5291	50	183	1413	10	6.61276
70197	70964	75	15986	16247	47	63020	61850	76	516	1007	2	2669	2688	28	1167	1011	2	6.61276
306961	221651	138	155041	112491	127	365977	269339	129	4199	3119	49	18399	13560	70	1841	1240	8	6.61377
96050	86158	85	31587	27344	81	87005	75365	85	804	685	0	4709	4247	40	1002	1409	11	6.61478
248659	193886	117	155104	130360	110	363270	304283	102	5791	4570	40	18889	15830	71	852	1168	8	6.61882
113270	106324	86	34191	31433	79	92053	84893	82	419	1071	6	4668	4518	34	641	1056	4	6.62185
88616	90614	78	37406	36986	78	77849	74502	82	1774	968	0	3905	3583	33	-129	423	0	6.62185
276401	212013	113	104134	78884	109	231705	172530	113	1735	1905	18	12902	9792	64	324	1114	5	6.62387
87761	89634	77	17184	17203	50	80674	78314	78	539	506	0	4652	4155	37	-880	238	0	6.62488
171208	142388	95	57718	47008	92	136738	108386	96	1197	1486	20	7197	5529	49	1283	2482	15	6.62791
74617	74006	76	24822	23763	64	55452	52744	78	496	964	0	2920	2642	28	232	835	0	6.62791
156495	128386	92	48556	38380	90	128278	102590	97	1356	1118	6	6940	5578	46	885	1404	9	6.62892
185826	149639	97	57495	45831	94	160765	131401	98	1643	1169	12	8416	6641	50	299	1009	1	6.63195
303750	217329	133	82267	59714	117	264700	187292	121	2794	2511	35	13833	9501	73	1573	1687	15	6.63296
237632	173594	102	72791	52890	99	192803	136757	103	4911	3715	40	9198	7122	55	-304	1080	4	6.63296
225198	169363	104	73295	55633	101	183628	139400	108	1198	1310	11	9531	7272	51	-461	642	0	6.63599
67045	65755	79	21122	21041	58	53904	53095	76	8	468	0	2506	2575	26	600	1170	6	6.637
294763	204245	117	167580	132444	114	413615	310940	119	3645	2884	34	20388	15293	70	1447	1100	4	6.63801
269945	182092	113	84561	58193	112	232386	156359	116	3749	2242	31	12169	8521	65	552	936	0	6.64205
135159	113392	88	38882	32053	86	118802	96611	91	1830	1302	16	5574	4539	43	-244	1623	4	6.64205
228854	172715	106	67849	50612	98	185701	137350	103	1831	1759	21	8946	6510	54	1145	1704	14	6.64508
132858	116195	86	27374	22397	84	108685	94384	90	1150	1160	9	5132	4521	41	602	1710	19	6.64912
64297	65184	74	17967	17859	55	55095	53760	77	199	502	0	3155	3341	30	-941	260	0	6.65013
118942	105292	86	42586	36527	84	104996	90904	87	1699	1042	5	5641	5320	40	128	695	0	6.65114
168711	146417	97	58054	51321	91	143260	122575	96	860	1017	3	7158	6788	46	-329	698	0	6.6572
131535	109390	88	38756	32842	84	110178	90581	89	1388	897	0	5684	5391	39	479	1472	13	6.6572
183678	136645	98	60196	44138	93	150696	108427	98	2612	1613	25	7194	5326	51	1232	1458	22	6.6572
136690	116744	90	35825	30038	84	118210	99074	89	270	894	0	6493	5460	50	-251	760	0	6.65821
149088	122589	96	46078	38372	89	114005	93855	92	1518	1134	7	7001	5487	51	282	1008	1	6.65922
146909	128886	97	135977	126037	94	194102	172520	94	2070	1928	21	10272	8754	51	-25	878	0	6.65922
117361	112846	87	44048	41891	81	105899	99864	84	260	1010	2	6255	5616	46	1327	1526	24	6.66124
79804	78585	80	26257	25178	75	71919	67942	80	1255	600	0	3998	3571	32	1849	1366	16	6.66225
157560	123285	93	47512	36625	90	130868	99292	93	147	724	0	7302	5095	59	792	1254	9	6.66225
85962	84858	79	26075	25607	71	71108	70427	78	1192	885	0	3673	3751	34	1864	1164	16	6.6673
111523	96679	88	29623	24411	84	98975	83561	88	703	611	0	5120	4315	39	149	1053	3	6.66831
98206	97984	81	31842	31025	78	77370	75735	81	-338	822	0	4149	3946	33	1794	1755	9	6.66831
173570	134661	92	49275	37007	91	135214	102180	95	1900	1193	13	6573	4959	46	660	727	0	6.67033
101944	99247	81	24812	24360	70	92823	88142	82	249	1506	11	4878	4558	34	1399	1411	10	6.67134
221231	191121	104	110147	97868	99	294459	255383	102	3608	2474	41	14460	12340	60	2019	1160	20	6.67134
195172	159207	97	68684	56741	92	153109	121714	96	642	1349	9	7939	6603	48	119	843	0	6.67235
70276	68552	77	21103	20677	61	61801	58103	78	214	585	0	2584	2640	26	135	1099	4	6.67336
199212	170824	96	90555	78906	93	276916	236472	99	2693	2033	40	13648	12327	57	-415	1072	3	6.6774
102936	95922	81	36128	33003	80	90750	83558	84	416	820	0	5160	4184	36	-203	834	0	6.6774
254185	209569	100	113172	95643	99	508597	433381	103	4954	4081	41	24492	21298	89	32	615	0	6.67841
99397	96641	80	35955	35000	77	71551	69469	79	739	746	0	3590	3461	30	762	1264	8	6.67841
224531	163662	105	67207	48638	100	192870	139748	105	1829	1514	25	10587	7310	57	-553	519	0	6.68144
181501	146011	95	39943	31084	89	152090	119795	95	1428	1514	14	7640	6234	48	2376	1142	9	6.68245
228957	174796	101	68109	51814	97	179680	131641	101	2142	1920	25	9410	6926	55	1820	1213	11	6.68245
157407	124028	91	52493	40237	90	130367	101033	101	1973	1236	28	7307	5592	53	1649	1721	21	6.68245
169811	123111	98	51980	38364	92	142908	103644	95	1428	1403	14	7757	5453	50	-527	978	0	6.68548
62492	62492	73	8816	9069	39	39865	39215	74	28	549	0	2052	1742	22	-891	722	0	6.68548
162016	126917	94	50196	39099	90	132793	101345	93	1029	1010	2	7031	5234	50	735	1059	5	6.68548
232463	171646	116	82346	61194	105	189747	138535	107	4595	2947	47	10689	7128	64	1309	1652	12	6.68649
83762	81242	76	26702	26087	76	74107	70518	80	961	1293	8	3837	3991	30	296	981	0	6.69053
93487	92772	81	12305	12203	44	84409	81672	80	1682	1187	14	4446	4312	34	-953	641	0	6.69053
184934	138809	97	57375	42772	94	155561	118754	97	1726	959	0	9188	6787	54	-114	1227	16	6.69457
95696	89801	82	34109	30925	78	82178	74252	83	265	811	0	3773	3714	35	-172	650	0	6.69457
126818	114948	88	61498	57050	85	104808	95471	89	394	1143	8	5092	5258	36	2037	1151	16	6.69558
206741	149366	106	57886	41635	96	184508	133625	101	1502	1263	18	9392	6783	55	-962	674	0	6.69659
188886	153778	101	90034	76004	94	245399	200407	97	2892	2186	33	12745	10690	68	1348	1184	7	6.6976
120280	118914	79	97774	95408	81	193770	187599	85	2520	2373	30	9766	8585	51	997	1535	13	6.6976
344395	247345	134	151505	123828	129	549368	423723	136	6509	4378	51	29003	22695	98	2231	1227	16	6.69861
156322	129028	91	49005	38895	89	137376	107647	92	1465	1437	14	7090	5597	54	117	1075	3	6.69962
294231	225528	120	79646	60024	114	272655	207079	120	4711	3404	40	14289	11563	58	1995	1188	7	6.70063
92103	90972	82	22691	22640	66	78371	75870	80	1116	1280	10	3883	3840	32	1064	1236	7	6.70164
190025	163249	95	129748	117546	94	306739	261311	99	2554	2450	30	16098	13415	68	-408	374	0	6.70265
179665	145007	111	66834	54077	97	219554	176014	111	2564	1352	20	11933	9937	60	443	1341	12	6.70265
181970	144270	94	76193	63234	91	139885	108405	94	1850	1098	11	7039	5425	50	1357	1278	14	6.70265
283199	217757	108	116798	95522	108	311024	231060	111	3153	1874	30	15841	11478	63	-2366	576	0	6.70265
337072	240066	128	132979	94024	126	390855	293125	129	4359	3372	46	20149	15479	87	1673	1373	8	6.70467
111493	106263	80	43803	42144	80	95496	88975	82	784	794	0	4135	4632	32	2799	1698	14	6.70669
195042	167332	95	91979	79578	92	312924	261211	98	9900	8603	49	15685	12291	65	893	1265	11	6.71174
97844	94284	85	33383	31845	78	79810	75795	82	237	731	0	4222	4205	30	-167	1510	13	6.71174
166972	136508	91	101189	87913	92	257104	220402	96	2431	1903	26	13331	11598	57	1305	1243	6	6.71275
136719	109481	91	38133	30394	87	121184	95583	92	146	726	0	6122	5232	41	2024	1527	14	6.71275
204542	154668	98	47583	33886	95	147403	108886	99	3302	2147	36	7640	5562	48	46	1354	8	6.71579
147637	126817	89	43842	37106	84	129712	106621	89	1333	1168	13	6441	5354	44	-1404	606	0	6.71679
259879	173104	112	87347	63762	106	322326	233581	115	3414	2584	35	17054	12435	81	-950	485	0	6.71983
124804	109004	101	40245	34804	84	99298	86217	90	976	781	0	5408	4836	40	937	1111	5	6.72387
116918	111848	97	49445	47891	82	103453	95967	86	2038	1405	16	5801	5514	41	740	1123	5	6.72387
186005	150815	96	57179	47042	91	136466	109665	94	1984	1654	21	6346	5937	44	2137	1745	18	6.72488
187052	145961	99	69055	54480	93	148010	114530	96	790	977	0	7303	5975	47	-59	930	0	6.72488
83634	83692	78	27335	27139	75	69711	68492	78	1219	928	0	3800	3680	30	842	1054	4	6.7269
144375	114262	103	42450	33770	88	111331	86181	91	1208	965	0	5871	4667	45	1549	1320	9	6.72791
189288	145783	99	66618	52265	95	163741	124751	100	1810	1409	20	7897	6206	49	2571	1860	31	6.72892
141157	128219	89	46195	41065	84	134770	121191	88	1151	1692	11	7397	6886	44	690	1023	2	6.72892
283236	223307	118	113816	92557	114	308440	248386	118	7750	7239	55	16243	12275	73	-121	961	0	6.73094
258775	221225	109	108807	94517	102	253257	217277	106	3800	3462	29	12161	11223	54	418	1833	10	6.73498
104685	97686	83	28294	25918	81	94308	84348	86	241	827	0	4797	3890	43	1858	1799	11	6.73599
163868	126635	96	52094	40279	92	140628	106748	96	1654	1372	17	6901	4999	49	191	636	0	6.73801
224550	184437	100	68138	57850	95	269394	223495	100	1951	1671	23	13507	11350	66	-188	744	0	6.73801
302332	229021	117	117966	90008	113	273936	211626	115	4897	2861	37	14473	10876	71	-1655	276	0	6.73902
101368	91004	91	35298	31119	81	91680	80047	84	1332	1382	11	4996	4042	39	518	1218	6	6.73902
103005	96844	82	33905	30328	80	92854	82633	89	1440	1049	5	5498	4639	43	-1216	244	0	6.74104
161840	124108	107	56529	44085	90	130037	96481	94	264	1013	2	6211	4815	43	1382	1568	25	6.74205
104188	98114	88	26628	24756	67	74589	72005	81	1284	1526	15	3699	3795	36	-68	575	0	6.74306
162827	136465	95	42915	35075	88	137073	111314	95	810	652	0	6789	5766	47	248	575	0	6.74508
194720	146101	102	56060	41559	94	163513	122003	100	3504	2444	41	8474	6113	55	1186	1244	5	6.75114
264268	175625	115	71870	48227	109	213943	142196	114	818	1484	13	11544	7329	63	1016	1100	6	6.75316
75472	75365	77	24129	24430	63	65428	64839	77	168	407	0	3075	3456	28	-91	1018	2	6.75417
149315	121550	91	41533	33060	88	123605	96145	92	293	909	0	7022	5160	45	346	1836	14	6.75417
146342	129167	91	43602	37003	89	123527	110008	90	862	1370	15	5549	5308	37	-449	1012	2	6.75518
112285	93642	99	30728	25719	85	90390	76611	87	1481	1570	13	4591	4099	36	-477	703	0	6.75619
186609	147986	97	78118	63387	92	218756	174901	99	955	1449	19	11054	9333	51	1791	1262	18	6.75619
211532	179940	101	93895	80650	96	225302	192631	99	2354	1102	8	11729	10019	51	1319	1516	8	6.76528
86944	85482	80	12425	12421	43	74663	72278	78	617	849	0	3661	3450	28	-105	770	0	6.76528
61470	61813	74	23780	23582	64	48637	47830	74	707	844	0	2177	2775	22	1881	1116	4	6.76629
159498	128013	94	56819	46375	90	120686	92742	92	2532	1444	13	7152	5420	45	247	738	0	6.76629
99729	97080	83	33109	32190	77	79176	74891	80	2264	2079	23	3901	4088	28	-616	534	0	6.7673
187552	132577	102	64573	46210	95	145040	102179	98	680	1164	7	7889	5471	54	1231	1251	9	6.77538
144647	117034	91	39093	30566	87	128628	102732	92	1843	1268	16	7169	5427	55	-590	650	0	6.77841
217295	187653	99	83162	72311	97	264583	222492	99	5047	4765	31	13195	11294	61	1585	1232	14	6.77841
308709	203144	123	76279	51000	117	259128	168327	123	3580	1579	39	14344	8745	69	652	627	0	6.77942
236926	192265	106	82469	67472	100	285313	237765	103	2977	1851	21	15448	12682	63	123	1126	5	6.77942
83835	83509	83	20831	20892	58	72675	71387	79	760	683	0	3961	3859	30	-1268	337	0	6.78043
149557	120320	94	32265	25381	86	120500	95402	93	2037	1249	13	6893	4891	48	-41	1185	9	6.78144
182054	142325	107	50593	39615	93	150293	112769	97	1838	1354	28	9009	6828	52	773	1228	3	6.78245
161438	128082	91	39252	30614	88	138028	107189	94	892	1296	11	7925	5706	49	-501	1124	5	6.78245
262342	204452	109	112871	88758	110	327533	256479	112	4154	2719	35	17883	13881	100	1270	1811	15	6.78245
261224	179956	118	72950	50608	108	206692	141171	113	2820	1371	29	10247	6661	58	-408	925	0	6.78346
159468	117260	96	54739	41736	93	137805	102456	97	1357	962	0	7470	5949	49	967	638	0	6.78548
237764	164643	105	72378	51196	101	185526	125558	105	4905	4139	40	8723	6038	52	1490	1004	2	6.78548
79491	78353	76	19852	19341	57	71305	68533	79	1391	675	0	3394	3656	33	1294	1575	12	6.7875
172794	160136	90	46943	43961	85	161370	146994	90	1451	1641	12	8682	7632	49	1747	2406	17	6.78952
115228	102278	92	42784	38257	83	93054	82626	86	1902	1239	20	5285	4721	37	-653	887	0	6.78952
208827	149982	98	67160	49856	97	173479	122463	99	1857	1564	24	9572	6740	62	-281	810	0	6.79053
135475	116269	86	36305	29221	87	123179	99231	91	773	856	0	6520	5304	47	1076	1619	17	6.79255
192078	156476	94	57234	46563	91	160597	127958	95	2224	1393	33	8642	6754	51	1244	1500	17	6.79659
71294	71887	76	23010	22783	56	59125	56862	78	145	587	0	3461	3089	31	485	933	0	6.7976
80963	79721	78	26579	25815	72	65315	63472	79	1243	657	0	2863	3066	28	-517	561	0	6.80164
153912	119723	100	52562	41167	91	130316	102529	93	-97	418	0	6732	5140	45	-41	968	0	6.80265
84339	85730	78	16404	16754	49	67193	66048	77	239	870	0	3271	3559	30	-957	1120	1	6.80366
243507	180425	102	77796	57137	98	203823	150473	102	1936	1378	15	11028	7903	54	1978	1731	21	6.80568
169077	132900	100	41014	31924	91	131446	100070	95	2662	2122	38	7096	5692	46	363	935	0	6.8077
304345	238045	118	126529	103283	118	314088	245936	121	5974	4201	48	16373	13077	69	2168	1902	15	6.80871
264544	180497	118	67058	45745	111	204891	134872	117	2195	1527	30	10783	7000	62	-578	568	0	6.80972
215178	157514	104	78890	58337	99	188351	138909	103	2903	1310	25	10087	7342	55	-431	1084	3	6.81174
198541	163601	103	64099	53930	96	165961	135494	100	1615	1359	9	9116	7443	51	-820	566	0	6.81376
289433	197116	114	114260	80034	112	228921	150410	116	2514	1772	33	13521	8129	67	713	930	0	6.81578
170179	136510	100	58702	47547	92	129984	104706	96	2483	1497	23	6704	5137	45	-956	1387	7	6.8178
260055	203582	118	99829	78822	116	324541	257742	120	4150	3250	33	16821	13651	75	3198	1793	33	6.82285
119571	115552	89	56839	55267	82	122652	119086	84	2447	2059	26	6964	6015	46	-854	271	0	6.82386
184032	142720	91	61181	45567	92	148731	110077	97	1598	1092	5	7934	5446	53	1139	1134	8	6.82386
237040	172554	108	110416	85517	105	336506	247374	111	2836	1427	33	18266	12980	83	-668	1922	11	6.82689
257434	166084	113	81078	52371	109	209572	135483	112	1638	953	0	11273	7625	65	24	1129	6	6.8279
101812	95098	86	32835	30643	79	90773	84581	82	284	868	0	4137	3836	35	-506	720	0	6.82992
73160	72376	80	11757	11536	44	64418	63767	77	-861	567	0	3026	2884	28	82	681	0	6.82992
93563	89723	80	31922	29593	78	72816	66769	81	840	1125	7	4239	3929	35	1472	1122	10	6.83093
175850	135837	103	78753	64687	94	230483	184120	98	1674	1121	7	12792	10419	60	3001	2276	22	6.83295
259696	206957	115	131048	105458	112	320257	256451	115	3331	2245	28	15682	12989	72	493	615	0	6.83497
248197	209966	101	94689	80815	100	356806	297085	106	5690	4986	52	18792	15439	68	1316	2041	18	6.83598
151446	141774	90	42199	38578	85	143182	129628	90	1657	1659	23	7082	6609	48	544	719	0	6.83699
73293	70495	80	16832	16378	52	59880	57517	77	183	763	0	3143	3161	28	-160	591	0	6.838
203931	150475	103	55692	40207	96	166373	120020	99	1000	1251	9	8789	6601	56	2674	1415	32	6.838
144141	113077	91	45881	35542	87	121326	92442	92	654	790	0	5904	4819	44	923	1092	4	6.83901
309589	228794	128	163733	124496	123	497530	382690	128	7488	5831	46	26213	18671	102	217	903	0	6.84406
111848	101302	83	35114	31276	80	100135	87599	85	1167	1236	7	5360	4652	40	-273	751	0	6.84406
96452	90593	95	26127	23730	80	85152	77966	95	329	585	0	4453	4223	37	1010	1252	17	6.84406
203866	175420	101	68059	58785	94	173036	146769	101	1841	1683	21	9324	8060	51	831	1516	9	6.84608
227981	172386	112	78572	60720	109	149361	111417	113	4090	2468	36	7624	6067	51	866	1548	8	6.84709
113741	99561	87	37975	31926	82	104060	90616	86	541	466	0	5337	4294	41	1931	1963	24	6.84709
186536	148116	95	68011	54067	93	156772	119982	99	1233	1556	22	7342	5493	48	405	751	0	6.84709
156727	123295	107	52669	42630	89	118977	93763	93	1493	1217	12	5897	5032	43	-1110	951	0	6.84911
117944	102081	88	34263	28952	83	89085	73247	88	1030	1092	7	4836	3645	41	-89	1115	7	6.84911
74022	74390	75	26802	26786	73	65476	64506	79	666	765	0	3094	3186	28	736	1222	5	6.84911
118059	101051	90	35642	30117	84	97510	83455	88	468	997	0	5232	4763	40	-351	795	0	6.85214
72466	70866	76	21270	21017	59	62332	59876	76	-113	515	0	3318	3152	29	1200	1964	14	6.85214
175944	143663	92	46013	38292	88	147084	116372	93	1561	1986	20	7974	6346	48	-291	603	0	6.85315
132410	116448	89	44597	39117	85	92219	79173	87	1088	900	0	5119	4674	40	-188	1194	6	6.85416
99569	96952	84	29378	28265	77	83377	80266	81	738	777	0	4605	3725	36	802	1303	12	6.8582
144391	130973	88	56661	51892	85	117191	106125	90	1417	1194	9	6098	5269	40	1800	2976	24	6.8582
168211	135562	93	54333	42664	89	137750	107302	92	964	1215	11	6637	5447	45	-166	564	0	6.85921
256329	212109	110	142020	122345	106	378830	322974	109	3786	3268	38	19900	17290	85	473	884	0	6.85921
197987	160591	105	65895	54028	93	181515	147493	95	2296	1329	22	9276	7480	55	1079	1794	11	6.86022
116317	101096	88	39205	33213	85	101681	86732	90	518	582	0	5223	4547	42	1698	1287	11	6.86022
152921	121847	95	45279	35940	88	124563	97522	91	621	744	0	6874	5329	44	-743	822	0	6.86325
206046	172580	93	96314	80852	93	289991	240006	96	1546	2269	25	15244	13200	69	55	1109	5	6.86325
131083	105879	92	43123	34622	87	114348	89751	95	1449	1458	16	5762	4618	42	43	1541	5	6.86729
200741	164435	101	68591	58334	96	161270	129786	99	2210	1697	21	8454	7258	50	1481	1234	13	6.8683
215497	158231	109	54498	40830	100	184195	136778	106	1586	1225	18	8961	6641	51	-80	1048	3	6.86931
88270	85198	86	25393	23542	69	71160	67466	80	422	732	0	3514	3342	31	563	1423	10	6.87032
197620	157121	99	57231	45416	93	180626	147163	97	2250	2538	20	9211	7067	56	57	694	0	6.87133
248225	175419	111	87331	62281	104	219728	154772	109	3066	1843	30	11590	8245	57	1535	2249	18	6.87133
109967	106846	81	33617	31146	77	110033	101515	83	643	701	0	5678	4759	43	273	1159	5	6.87133
289403	228457	126	125895	100209	110	456797	343710	116	14123	10268	73	23810	18060	96	863	1871	16	6.87234
156928	130303	92	55483	46143	89	126439	100967	93	638	1114	6	7416	5625	47	380	699	0	6.87436
279031	227800	120	89101	71812	103	314193	261608	108	3510	2493	53	16021	14104	64	613	1624	18	6.87739
57045	56902	75	23435	23607	64	48494	49117	74	487	420	0	2914	2653	26	-293	726	0	6.87941
156508	121791	98	44210	34155	90	134869	103503	95	-185	1050	4	6810	5146	43	170	742	0	6.88042
171973	144135	101	59155	50446	90	122738	101209	91	1903	1623	17	6545	5587	40	438	1226	10	6.88143
53877	52929	80	10030	9866	41	33657	33985	72	51	434	0	1681	1673	18	561	1085	6	6.88143
274780	210723	110	164392	130783	110	373584	299476	118	6166	4181	41	18726	14796	75	1305	1736	18	6.88244
175405	135997	95	47606	36847	92	150325	113742	97	1979	1931	20	8436	6218	64	1655	1518	10	6.88345
97289	92835	93	37181	35014	80	59954	56039	81	1064	948	0	2895	3037	25	-340	1187	5	6.88547
112555	107372	86	39413	37222	81	97323	90928	85	1954	1169	19	5485	5287	42	1324	1250	6	6.8885
177447	137297	94	48345	37081	91	136045	104184	94	2186	1960	17	7925	5790	53	3174	2370	32	6.89153
109755	106193	80	36563	34834	79	95694	91768	85	1265	1545	13	4779	4960	40	-677	830	0	6.89355
207459	174742	101	68991	58569	94	150796	122064	96	2522	1677	28	7963	6863	44	93	861	0	6.89456
130186	106560	94	45919	37775	87	105145	83199	92	585	1023	3	5386	4407	38	-401	1114	5	6.90062
100857	99498	79	18748	18162	54	101480	96703	80	649	1116	5	4999	4671	38	-297	922	0	6.90365
114886	112159	83	53878	51759	81	98322	93973	84	1416	1020	4	4768	4586	36	527	2727	16	6.90466
127745	103804	92	43139	35247	86	105924	83981	93	2024	1092	7	5789	4072	46	-557	839	0	6.90567
93158	90754	88	24052	23378	68	73108	70059	80	210	688	0	3772	3451	34	-1300	448	0	6.90668
184381	156754	109	38167	32904	90	147435	123538	95	940	1221	9	7531	6746	48	487	1582	11	6.91072
150051	137941	85	38259	34883	83	124259	114235	88	2181	1836	17	6948	5968	48	321	790	0	6.91173
224073	168379	102	73589	55051	95	186056	135655	101	1439	1329	17	9581	6698	55	2634	2449	16	6.91375
243022	179252	112	99481	79610	107	227570	173451	114	3302	2214	36	11794	9105	60	1008	984	0	6.91678
84878	84044	79	26697	25553	75	81449	78358	80	1073	991	0	4133	3830	33	704	1282	8	6.92385
303235	206637	123	128763	91906	118	325986	237421	122	3995	3018	48	16756	12337	70	-1392	575	0	6.9289
195440	162367	112	66335	52390	112	210350	167563	112	2205	1579	26	10820	8676	55	1349	879	0	6.9289
180159	143435	92	62399	49433	90	139146	106337	93	2302	2277	32	7072	5797	45	-225	876	0	6.9289
79967	77835	81	13083	12745	45	68160	67987	78	149	948	0	3392	3136	30	1096	1393	8	6.9289
137211	119488	89	41581	35361	86	109424	95969	89	593	842	0	5712	4680	49	-82	777	0	6.93395
134253	126527	84	41115	37841	83	112142	102584	91	2190	1259	18	5922	5148	42	1466	1597	12	6.93395
112052	107476	83	37713	34145	81	90570	83906	85	868	1467	11	4119	3861	37	-677	309	0	6.93395
184489	150964	101	116131	103459	95	268014	227187	97	2748	2818	28	13584	11530	58	2095	1567	20	6.93799
159355	130786	107	52762	42745	89	135817	110952	92	46	764	0	6422	5517	43	1173	1325	7	6.939
135782	121792	92	39261	35758	83	146144	129892	88	1322	1632	18	7492	6539	47	-21	894	0	6.94102
305849	223188	124	116441	91500	118	321998	239589	121	2746	2548	33	16980	12563	68	-291	1069	5	6.94203
160886	128272	93	50819	40484	90	137323	107270	93	1283	1295	15	7293	5195	46	-1249	1238	4	6.94305
89827	88358	86	32760	32042	76	77782	75858	79	1008	733	0	4041	3243	38	-107	1009	2	6.94305
146027	136002	103	31998	30379	82	124162	115365	88	3290	2524	28	6020	5637	37	10	650	0	6.94305
261567	184411	108	112347	80827	109	318321	230703	112	3448	2352	38	15762	10882	67	3031	1822	29	6.94607
149805	118740	94	51804	41216	89	122400	95892	92	1738	1168	7	6187	4933	45	2356	1738	30	6.94911
134395	118677	88	56455	49893	87	107695	92959	90	1321	1052	9	5378	4773	41	-376	1428	4	6.95012
157601	122369	110	62059	48263	110	128810	96788	110	-114	888	0	6933	5017	54	1529	1493	19	6.95012
130229	104025	89	41631	33118	87	119595	92763	90	1191	919	0	6801	4819	52	-597	212	0	6.95012
163515	129222	91	50034	39252	90	140874	108565	95	376	1276	8	7322	5652	47	-790	1154	5	6.95012
259830	210895	113	140333	110173	110	374858	298701	114	4011	3349	38	19007	15339	73	1520	1751	14	6.95214
225346	192655	99	77316	65957	96	194668	160511	100	2745	2311	26	10028	8916	62	1307	1823	19	6.95214
76129	71091	93	24797	24071	71	64285	62260	78	594	466	0	3098	3257	33	-707	862	0	6.95719
145517	112138	103	47269	36807	89	120345	90228	93	1977	1144	17	6194	5147	42	1089	1774	22	6.96022
233565	183989	104	78915	63499	100	236265	188155	105	1762	1906	22	11821	9348	59	-182	683	0	6.96123
80769	82622	76	41791	42091	76	93506	91992	80	882	956	0	3953	4202	34	1040	1617	12	6.96123
234015	158295	110	108742	84297	106	287870	215564	111	5377	4089	48	14668	11601	64	455	1160	6	6.97133
142532	115503	90	38543	30934	87	114290	92163	90	1481	1071	5	6097	4981	44	-740	704	0	6.97234
114392	99063	85	39848	34097	84	104954	90689	87	1123	1053	4	4795	4146	41	370	1442	9	6.97436
281652	196492	112	103720	77368	110	205641	141587	116	1962	1671	18	11675	8188	61	488	1271	6	6.97638
218861	161748	99	70233	52499	96	172396	126712	100	2146	1483	16	7879	5593	50	-91	1552	9	6.98042
178398	150577	95	62264	52956	90	199561	165835	93	3394	2847	33	9776	9177	46	-471	1151	5	6.98244
147334	111818	100	45256	35052	90	129246	97377	93	1067	1274	9	7456	5508	51	952	747	0	6.98345
125437	110597	93	40667	35187	85	102863	90319	87	341	783	0	5252	4460	45	1556	1767	22	6.98446
188936	143166	99	60759	45635	95	145894	107174	97	1783	1014	3	7775	5985	52	247	1582	11	6.98749
184720	163259	96	61170	54970	88	194716	170581	95	2544	2475	25	9511	8276	49	14	1947	11	6.98951
265335	182621	111	78207	52558	106	197158	136012	110	3002	1812	39	10103	6667	56	665	1211	13	6.99254
234008	174642	116	65776	50657	106	203944	149426	113	4527	3295	43	10642	7829	54	4	1798	10	6.9986
162926	126446	94	53174	42303	91	138037	105437	95	646	941	0	7651	5594	51	706	1122	6	7.00264
202177	174130	93	74970	64399	93	183567	156914	96	2561	2376	38	9230	8253	51	31	1461	9	7.00668
170517	134075	104	50496	40128	91	135161	102227	97	926	1013	3	6526	5109	47	311	879	0	7.00769
90070	90643	81	31014	30118	77	78581	76403	80	981	863	0	3999	4268	31	167	966	0	7.0087
149865	135218	90	58521	52583	86	119207	105424	90	692	817	0	6079	5566	39	768	1850	15	7.00971
114180	99290	95	38740	32940	82	90991	76848	85	1015	937	0	4248	3703	35	-175	1113	4	7.01072
202417	162280	97	57941	44921	93	162112	124926	100	2417	1509	26	8036	6988	47	501	921	0	7.01173
170753	121974	99	59501	42634	97	139537	99467	101	1713	1266	14	7299	5162	53	273	1182	7	7.01375
165607	154859	90	67029	62948	87	160036	146973	90	2390	2225	25	8475	7790	48	1450	1778	13	7.01476
110825	91704	90	40281	33319	86	90869	75299	89	2121	1342	10	4784	3753	40	352	905	0	7.01476
173312	142479	97	79257	66683	91	183320	149678	95	2521	1089	12	8957	7976	46	-374	1371	10	7.01678
99763	97999	90	43630	43236	78	87962	86302	83	-302	843	0	4714	4232	37	-673	622	0	7.0188
211732	150856	100	60832	42714	97	165003	116712	101	2720	1215	25	8443	6111	59	946	947	0	7.02183
246247	155267	116	83077	52730	111	210731	133135	115	1091	999	0	10963	6758	57	32	1121	4	7.02385
235136	171665	108	66932	49318	99	194788	142299	105	1495	1586	26	10525	7327	58	2939	2415	32	7.02486
215685	185379	101	82266	71756	93	311455	269230	100	3088	2137	22	15865	14663	68	1677	1909	27	7.02688
244077	188167	101	81053	63016	100	227623	176272	103	1276	1696	22	12133	9267	65	750	986	0	7.03496
238398	170693	121	71197	52504	107	219986	160196	111	2096	1598	28	11241	7730	62	-634	912	0	7.04001
108955	101408	83	31278	28206	82	101194	93247	85	1631	1659	16	5402	5133	38	-571	1020	3	7.04102
105336	98002	86	29153	26467	80	90050	81718	85	371	819	0	3931	3771	31	-1158	328	0	7.04203
158754	129734	92	48948	40099	88	106399	87018	91	1163	828	0	5601	4509	41	1852	1485	13	7.04405
116881	112080	83	38599	36268	80	99780	92908	86	1715	1654	28	5056	5313	37	213	1088	4	7.04405
73893	76513	74	23686	23748	58	62853	63004	75	-126	311	0	3187	3118	27	1131	1446	25	7.04405
175805	138954	111	46857	35225	92	145112	114472	98	1275	1062	9	7793	6287	46	22	1530	9	7.04809
158195	124278	91	54440	42030	90	141619	108785	93	1477	906	0	7537	5832	51	600	1440	8	7.04809
147839	132240	89	70431	64568	85	109805	97343	88	1992	2414	21	5779	5233	39	-606	1426	9	7.05314
257409	212918	105	88841	72873	100	316736	256633	105	2594	1975	26	15443	12592	62	-999	733	0	7.05415
75045	74567	75	13574	13739	45	64444	62805	76	1414	1134	6	3500	3628	29	29	794	0	7.05415
82715	79823	82	25583	24160	72	65919	62636	80	1264	827	0	2927	3156	29	1443	2007	22	7.05617
103823	95048	85	26832	23951	76	80931	74098	85	1328	1210	9	3711	3586	30	259	988	0	7.0592
157097	141036	98	57857	53192	86	169857	153773	89	1187	1614	19	9341	8243	47	-358	1092	5	7.06122
301600	224726	116	108556	84390	108	344817	265095	114	11568	8687	61	19540	13847	79	2021	1328	20	7.06122
12956	13561	54	109932	113829	67	164	344	0	150	496	0	133	395	0	529	1840	13	7.06324
260164	195536	117	140124	103552	111	396035	300934	115	3346	2361	34	18937	14030	84	937	1716	12	7.06526
80008	77541	82	24333	23924	68	76348	72556	80	-570	407	0	3450	3600	30	254	1239	5	7.06627
280990	206691	108	104923	77621	105	376642	280455	108	5018	2773	54	18624	13724	76	-644	985	0	7.06728
172888	137937	96	60890	49196	91	139243	111246	92	1159	923	0	7332	5946	43	1922	1549	22	7.07132
92815	88645	81	27555	26536	76	78473	75949	79	-57	734	0	4846	4133	37	292	522	0	7.07233
85478	84030	79	26610	26474	69	46542	43949	80	716	607	0	2750	2576	28	-812	554	0	7.07334
150215	121019	93	46614	37755	89	131852	105217	94	284	802	0	6757	5409	44	-771	876	0	7.07334
217524	152419	103	68155	48840	99	181065	124581	102	1866	1259	10	9170	6026	65	325	1400	10	7.07435
161944	142545	101	57442	51527	87	184480	164416	92	2075	1875	17	10001	8641	60	-390	760	0	7.07839
202463	179433	96	78518	70540	95	251441	222342	99	2633	2506	21	12034	10608	56	1271	1147	6	7.08142
76564	77351	73	21271	21386	56	68453	66945	77	136	421	0	3710	3618	30	-1141	355	0	7.08142
89967	84348	87	26131	25687	76	133925	127840	82	1266	1091	10	5917	6071	44	766	934	0	7.08243
125195	102955	89	38526	31291	85	104881	85171	91	-901	549	0	5829	4508	45	753	1284	18	7.08243
164760	124624	93	55674	41479	92	152881	111544	96	2125	1576	26	8152	5488	59	-797	773	0	7.08344
79618	75032	93	12538	12351	46	65040	62919	78	1518	1374	12	3171	2815	30	164	369	0	7.08445
85467	81934	80	26359	25065	78	75671	71408	82	994	728	0	3649	3484	33	-318	1145	6	7.08546
317433	226874	137	97041	72728	126	281032	202726	131	9330	7349	72	14641	11336	66	1131	1025	4	7.09253
123518	107771	90	38322	33302	86	108291	92631	90	901	1147	7	5220	4479	39	390	948	0	7.09253
73754	73623	78	20737	20258	61	68050	67293	76	1017	1093	6	3603	3505	32	999	1312	10	7.09253
194433	145185	100	68601	51869	95	149553	107592	98	493	1147	6	7933	5307	49	614	1656	11	7.09455
176101	146135	94	39597	32467	89	151039	123126	96	2132	2041	20	7375	6515	44	1499	1904	12	7.09859
190246	161593	102	79533	70035	95	211841	181729	98	2389	1334	34	10614	9183	64	-1219	272	0	7.0996
184590	160190	92	60449	52268	90	203946	175568	96	1456	1856	15	10874	9229	60	125	1402	11	7.10061
104558	96421	90	32578	29274	79	97617	88265	84	725	813	0	4600	4050	40	400	538	0	7.10162
159920	133921	93	53329	44391	89	133823	109287	92	580	719	0	6987	6133	45	1114	1504	15	7.10263
123394	120513	83	43549	41625	80	107264	102121	83	813	704	0	5647	5588	40	1652	1208	6	7.10364
251807	212779	110	83916	72059	103	278728	237327	106	5473	4255	39	14805	12689	68	1369	1560	19	7.10465
178498	145158	109	50544	39318	94	149883	114894	111	1530	1142	11	7341	5502	46	-1520	0	0	7.10465
194501	150906	95	63244	47582	94	155349	119301	97	1916	1321	12	8612	6652	48	-699	621	0	7.10465
92656	88030	80	32990	31128	77	86708	82264	79	622	735	0	4647	4234	34	1832	1480	11	7.11071
263177	191668	107	97544	72370	103	220432	160443	107	1959	1234	15	10701	7881	56	1629	1416	15	7.11071
201332	168063	99	107747	92867	97	308328	267355	100	2856	1937	30	14904	13415	67	-277	833	0	7.11071
322314	233581	133	126509	97194	124	393804	293788	128	9314	6321	59	19958	14370	77	3508	2392	33	7.11172
245710	194998	108	78254	62188	102	218263	170109	108	2059	2009	22	11435	8994	60	522	922	0	7.11172
100741	92129	82	33578	29741	81	90599	79817	86	808	1130	8	4926	3952	42	362	1236	8	7.11273
270115	190920	123	73205	51648	108	255400	182168	112	2974	1928	28	13659	9752	63	-167	1312	9	7.11273
137080	108185	94	44699	35786	88	113683	90171	92	25	831	0	4584	4056	39	-283	919	0	7.11576
196668	158389	96	123584	102970	96	349031	282205	101	3135	3128	39	18811	14876	87	-246	1163	4	7.11677
152579	124361	89	49972	39420	88	129077	101695	96	1816	1040	13	6245	5125	48	-58	1061	4	7.11677
207694	161984	111	71609	55881	98	153643	120656	102	1027	1310	9	7399	6114	45	13	922	0	7.11778
137040	118285	87	48349	41343	85	110474	91875	88	1279	763	0	5397	4499	42	-112	539	0	7.1198
159609	133349	93	70323	59919	90	136289	112997	92	939	841	0	7126	5679	46	-580	418	0	7.1198
152635	125215	89	45283	36368	86	114094	92100	92	938	1074	5	6024	4842	39	712	1006	1	7.12384
117529	106185	87	37033	33556	82	93842	82880	86	753	1060	5	4528	3757	37	-384	835	0	7.12586
87697	86181	79	24858	24282	64	67212	63676	79	92	479	0	3580	3216	31	-118	573	0	7.12586
217645	155905	105	68352	48789	99	186236	133442	105	1701	1198	11	9150	7173	50	1564	1557	10	7.12687
84949	81311	82	27629	26434	75	73299	70809	81	631	531	0	3356	3364	29	747	1112	6	7.12889
343519	254789	126	153440	119108	123	574686	434727	130	4134	3107	51	29718	22211	120	2114	1623	24	7.13192
228366	159117	117	70768	51162	101	182005	124624	104	2666	1608	33	10603	6803	69	272	974	0	7.13394
114138	108269	85	53096	50772	81	134414	126769	84	3799	3514	43	6917	5884	44	566	986	0	7.13394
168777	145678	109	95404	83068	93	406549	347175	99	3402	2168	45	20206	18078	73	484	918	0	7.13697
93704	88464	86	28267	27673	77	82671	78251	82	1432	1219	13	3460	3383	31	-233	668	0	7.13798
66020	67942	75	19831	19943	55	57958	58152	75	2318	1245	17	2943	3252	27	-922	246	0	7.14
155741	122764	92	55466	44169	90	124670	95067	94	1921	1481	33	5478	4423	39	125	1162	6	7.14101
156843	124895	97	52019	41483	89	123103	95642	92	1768	1174	6	6412	5051	46	0	1551	5	7.14202
131856	106588	89	41790	34046	86	104979	84534	93	891	921	0	5581	4327	44	25	700	0	7.14404
113953	109298	84	35324	33046	80	93411	87164	83	899	1076	4	4422	4023	35	-763	443	0	7.14404
174388	153956	90	62762	55044	89	224066	198703	92	3118	2026	42	11945	9889	65	-1723	460	0	7.14707
189164	141364	99	61845	46694	93	151508	113205	95	616	1319	13	7350	6111	48	-1279	446	0	7.1501
72768	73106	76	15126	15085	46	64634	62795	78	13	755	0	2966	3223	28	-49	1184	5	7.15111
83788	80732	94	24506	23105	66	70626	67233	81	119	625	0	3463	3300	31	-762	933	0	7.15616
149290	120910	90	54994	45726	88	125355	96624	92	2046	1400	20	6575	5020	46	2535	2100	29	7.15818
159325	130529	95	41996	34873	88	110748	89297	93	873	1186	10	6138	4465	41	144	1479	16	7.15818
90344	88204	79	21078	20961	51	90623	88966	79	1223	1533	13	5216	4909	41	-41	476	0	7.15919
232550	199106	94	115168	99908	94	312852	266991	101	4055	3220	38	16545	13737	70	2525	1378	19	7.15919
272505	191768	107	81094	57450	104	226733	159521	108	2421	2168	32	11632	8756	58	631	648	0	7.16222
155353	123995	92	42774	33695	88	124227	94706	94	2752	1847	32	6523	5320	45	-31	697	0	7.16222
192449	145394	107	48197	36054	93	160556	121603	98	2180	1516	25	8340	6265	53	-7	838	0	7.16626
125560	109966	89	36604	30898	84	105445	89159	88	548	579	0	5657	4697	41	726	976	0	7.16626
66217	67419	78	21703	21579	59	55472	54164	75	39	638	0	2714	2792	25	-563	630	0	7.1703
144679	137572	84	48894	46866	82	183562	173988	86	2309	1628	26	8658	7922	51	-983	1219	5	7.17132
258179	185442	117	74860	54716	108	217472	155327	113	5177	3729	49	11257	8055	63	1069	1392	10	7.17233
281612	208802	103	76802	54802	103	242601	177168	105	3853	3203	37	12406	9886	59	1153	1435	10	7.17435
94973	92817	81	28655	27928	76	83049	79398	80	-270	526	0	4320	4167	35	-263	823	0	7.17535
135237	107084	106	38857	31017	88	118818	92788	91	1850	1257	9	6394	4574	49	880	1611	13	7.17839
127637	107651	91	41481	35112	85	108293	89816	89	1940	1342	17	5412	4284	41	150	1133	15	7.18041
102167	89901	85	29913	25567	82	94837	80881	88	581	609	0	5452	4424	42	-615	819	0	7.18142
123521	117878	92	30177	29030	79	149855	141417	84	2481	1565	22	7009	6947	44	-199	667	0	7.18243
187589	142249	101	64138	50858	94	174067	130328	98	923	1001	1	8079	6614	51	118	904	0	7.18445
240162	190977	112	80720	64290	104	263848	218939	109	4218	2928	47	14357	11874	71	-1609	272	0	7.18748
155187	125613	90	51664	41245	88	138959	107828	92	2088	1421	13	6847	5274	44	-577	376	0	7.18748
188309	162390	97	59964	51916	91	165810	138994	96	2113	1310	24	8790	8269	54	1354	1490	18	7.18748
105878	96016	84	28658	25152	76	98510	89039	84	1953	1818	19	4957	4583	36	247	1073	7	7.18748
100731	96390	84	27164	25450	73	90094	84950	83	1285	1174	7	4470	4827	35	78	945	0	7.18849
190669	143016	95	51071	38299	94	154301	113337	101	2019	1251	11	7376	5858	46	1088	1293	12	7.19354
125080	108495	96	38942	33033	85	108067	90140	88	876	1161	7	5864	4673	45	153	927	0	7.19657
70945	71360	81	9016	8877	40	56766	54666	76	890	458	0	2983	3187	24	-567	663	0	7.19758
156378	128596	94	38818	31533	89	121758	97553	93	3024	2625	24	7117	5284	52	-26	545	0	7.19859
189826	135206	101	56305	39969	95	166986	117576	99	3432	2199	31	8802	6233	56	336	1418	9	7.1996
156493	129043	92	47053	38769	89	123414	96693	96	2383	1378	21	6196	5339	42	-747	452	0	7.20061
313144	238824	122	81217	64928	116	302197	229845	123	3843	2862	27	14989	12301	73	1920	2508	16	7.20465
145129	123036	89	51876	43822	88	103750	85885	94	1277	1141	7	5388	4584	42	2114	1503	22	7.20566
299013	217562	130	121095	90549	124	263142	187724	127	3318	2295	34	13115	9674	61	-206	818	0	7.20667
146118	123239	95	47832	40666	87	125717	103591	94	839	908	0	6527	5425	50	1264	1090	5	7.20768
148693	117711	103	48228	38676	88	128966	98716	94	1954	1234	8	6369	5101	41	341	1034	6	7.20869
220050	145917	106	70895	47496	101	164525	109960	103	4896	3605	45	8354	5640	53	1070	973	0	7.2097
139323	112465	90	43895	35347	87	117038	93410	92	1427	683	0	6536	5007	49	817	984	0	7.2097
125526	106009	86	38286	32479	84	107149	87700	88	1022	854	0	5446	4299	46	-367	588	0	7.2097
191211	146653	100	78622	63891	95	182097	140285	101	1310	1373	22	9506	7531	54	-625	937	0	7.21071
228039	184319	98	92435	74431	96	239861	195975	102	2288	2050	24	11837	9517	63	1574	1011	1	7.21172
188869	162032	94	90310	78666	96	196757	169308	98	2242	1783	23	10641	8422	66	1157	1772	12	7.21576
233969	192642	100	102457	86884	101	254857	206063	106	2723	2332	33	13521	10779	62	2437	1651	26	7.21576
61817	64932	74	22309	23124	52	47774	48545	72	852	908	0	3496	3025	29	2231	2516	22	7.21576
157847	130551	96	45599	37154	90	121332	98470	92	1587	1237	15	6224	5005	49	69	567	0	7.21778
95477	88785	87	29821	26750	81	87896	80211	84	1111	1048	3	4304	4014	36	-241	1285	8	7.21879
96379	94486	82	62019	61378	80	109111	106985	82	1959	1131	15	5335	4942	37	985	779	0	7.2198
60487	61862	79	19177	19207	52	42020	42047	74	686	967	0	1816	1770	22	2080	1562	25	7.22283
65846	69647	66	23817	24293	56	57887	57054	76	890	798	0	2721	2751	26	520	1155	6	7.22384
175962	154462	100	83698	74305	89	218687	194116	93	1588	1557	23	11490	9977	57	305	1418	14	7.22586
221622	182552	120	69245	57979	102	331560	286423	108	3497	2270	31	16770	13888	80	-405	1276	12	7.22687
193513	138365	118	60179	43164	118	166491	112611	118	2796	1716	32	8990	5743	60	-1092	571	0	7.22687
297922	203284	121	105872	76375	112	329951	236971	118	3518	2155	47	17779	12002	85	778	1305	12	7.22788
261824	191484	118	76259	57980	105	216260	159544	110	3694	3032	30	10555	8391	66	898	1577	10	7.22889
184094	150056	99	64897	55030	90	163792	132877	96	1819	1471	28	8630	6567	58	-977	430	0	7.23293
95147	86701	81	32027	28188	82	83331	72265	90	569	654	0	4570	4197	35	-715	469	0	7.23495
251820	169676	109	87479	59623	107	196918	135498	108	1777	1569	19	10339	7183	58	215	1379	8	7.23596
93362	91423	78	27375	26113	72	90455	86571	80	519	840	0	4887	4790	37	223	1721	6	7.23596
96993	97822	77	25007	24324	68	111833	108056	81	1654	1253	16	5731	5039	38	-570	496	0	7.23596
93029	88617	80	21381	19783	61	80636	75525	82	154	733	0	4006	3679	33	1112	1196	20	7.23899
258999	189794	106	92547	68737	103	256561	188217	108	4673	3229	38	13016	9254	61	256	1276	14	7.24202
123972	113051	84	30247	26177	81	107146	94673	90	982	926	0	5436	4621	45	-1081	826	0	7.24404
173588	139767	93	51670	41280	90	148939	117489	96	1737	1469	13	7492	6265	47	1547	1863	21	7.25616
77763	78057	78	27646	27325	74	67777	66895	78	540	608	0	3318	2967	30	1208	1220	6	7.25616
96828	98722	79	34924	34546	78	91266	89840	81	1223	750	0	4822	4091	39	39	683	0	7.25616
68005	67978	75	23483	23344	60	61623	59862	78	-812	267	0	3441	3241	30	424	1182	8	7.25616
224109	168537	104	69368	51692	99	187761	137978	108	1641	1183	8	9319	7188	52	-245	528	0	7.25818
183537	135690	100	52369	38256	96	153901	114161	100	2389	1314	15	7652	6059	48	964	1694	16	7.26222
63350	64499	75	22817	22853	61	58522	57193	77	609	850	0	3328	3176	27	1217	1469	4	7.26222
117977	108281	84	34518	30182	82	111251	98107	85	28	581	0	5485	4709	39	726	1530	24	7.26222
244445	204516	105	81077	67883	104	279929	233453	111	2424	2157	29	14600	11917	61	-771	1057	3	7.26323
142989	121455	87	39151	32167	86	125620	103355	89	2314	1069	6	5984	5222	43	-18	1669	7	7.26323
72780	72106	76	21798	21917	56	60408	59084	77	1106	950	0	2846	2942	28	150	844	0	7.26323
248808	208614	104	112360	96865	102	303775	257109	106	6365	5387	48	15745	13542	69	112	859	0	7.26424
101530	100217	83	26127	25545	76	85045	82247	82	1043	934	0	4648	4625	32	227	1063	4	7.26727
111038	110171	92	49635	48747	79	130215	124561	83	1398	1505	19	6723	6377	41	763	952	0	7.26929
165248	137791	90	61681	49903	88	99986	80668	89	400	887	0	5574	4701	42	402	1342	8	7.27232
91143	88474	79	15836	15691	48	79130	76825	79	497	854	0	3458	3929	32	-1171	252	0	7.27434
267082	228333	100	122302	108625	100	385323	331208	109	4112	3356	37	20071	17135	77	-1025	964	0	7.27737
175481	135487	96	49537	37996	91	132641	100658	95	619	719	0	7471	5043	58	579	908	0	7.27838
194318	166002	111	57075	48584	91	230880	197714	98	2927	2206	30	11847	10057	68	-545	1287	8	7.28141
105164	100656	85	35350	33467	80	89343	85459	82	2221	1227	21	4900	4311	36	784	1491	10	7.28343
166139	131761	98	42263	33110	90	150803	118543	96	2460	1259	12	8111	6478	50	711	1307	7	7.28343
250714	195405	118	96963	78294	111	362307	284798	118	3326	2456	40	17745	14267	73	-581	894	0	7.28545
79809	76623	89	23841	23578	73	61174	59321	78	1460	1094	9	2628	2607	29	1016	1423	10	7.28747
95603	94659	79	18621	18108	57	80642	78924	79	377	756	0	4268	3862	32	-1224	782	0	7.28949
140811	112069	102	45980	37144	87	125889	96722	90	1291	1148	7	6712	5005	51	-125	606	0	7.2905
111648	109492	87	68033	66622	81	116396	112884	86	2047	1429	19	5174	5450	36	889	1307	8	7.29454
269942	197182	108	83261	60436	102	221194	158607	106	2542	1880	40	11503	7973	59	1126	1077	7	7.29656
240982	160968	105	68025	44664	100	192466	127468	105	1099	851	0	9935	6893	56	598	1181	5	7.29656
168150	136931	96	45613	35697	90	128386	102630	97	1437	1336	10	6353	5202	44	-693	444	0	7.29858
86126	83922	81	27905	26898	76	68168	65088	81	-837	3	0	3284	3081	30	675	1021	2	7.29858
71934	74043	76	20792	20916	55	65604	64429	78	-24	263	0	3137	2978	28	922	1126	6	7.3006
139011	124196	87	42764	38960	84	122009	108343	87	1817	1636	13	6254	5589	40	-1391	467	0	7.30262
132875	123921	101	53578	50524	83	110876	103852	86	429	650	0	6436	6141	41	733	855	0	7.30363
96567	94513	81	27420	27277	76	87261	84227	81	931	612	0	4954	4342	33	200	1351	7	7.30767
100221	98290	82	40217	39526	79	99241	95027	82	420	761	0	5085	5103	36	-681	275	0	7.30868
150944	124869	94	45693	38144	87	121691	100842	91	1235	1364	8	6318	5455	43	-151	1843	11	7.31171
166470	137287	94	48415	39087	91	137247	112092	95	1788	1705	26	7261	5761	48	-121	1044	3	7.31373
158036	123762	103	54501	43651	90	120086	92757	93	1371	1546	12	6283	4694	45	-316	660	0	7.31878
193768	154859	95	64431	52283	93	186859	150669	96	1306	1446	16	9125	7281	49	2236	1724	23	7.31979
173485	140296	95	39402	31041	89	135578	108877	95	1591	1060	4	7308	6007	43	-1200	423	0	7.31979
93892	90265	79	27930	25427	76	85340	79129	81	2045	1716	32	4237	3753	35	-364	1082	5	7.32181
102391	94652	84	35655	32065	81	89303	80845	83	40	821	0	4280	3821	38	1903	2084	15	7.32484
109097	106611	83	17863	17500	51	105876	101499	83	1159	733	0	5102	5007	39	-1156	948	0	7.32686
181861	139768	98	53533	41019	95	142642	106075	100	2041	1128	17	7769	5749	51	-290	1310	5	7.32686
95521	91696	82	32268	30511	78	75331	71873	82	1142	881	0	3950	3559	37	-705	499	0	7.32989
104799	102720	83	38509	37691	78	99516	95146	83	836	827	0	4617	4940	35	394	953	0	7.32989
157075	141571	90	51472	45998	88	132664	116572	92	2762	1501	26	6594	6269	42	300	1085	4	7.3309
106864	101374	84	38247	35884	79	87502	81232	83	-3	896	0	4049	4480	32	660	1326	9	7.33393
289641	224057	112	96866	73445	111	314100	243807	118	3866	2878	34	15812	12726	63	2031	1328	16	7.33393
193761	156639	110	79548	69337	97	191366	157775	98	2974	2015	33	9199	7323	54	-17	1201	5	7.33494
245178	175035	114	73185	52337	110	194164	139568	113	1232	1251	7	8824	6600	50	-719	905	0	7.33595
224513	184817	99	74277	61955	95	239421	195701	101	1371	1310	28	12704	9686	68	891	1435	9	7.33595
115260	100565	90	33891	28842	83	99824	86328	88	906	805	0	5810	4741	40	-507	627	0	7.3511
265911	202675	113	102989	80980	111	247294	180312	114	2278	1091	9	13186	9088	60	58	1263	7	7.3511
172749	131707	99	54400	41356	93	147483	108844	96	647	868	0	7942	5258	58	2174	1229	9	7.35211
140670	121922	90	43521	37856	86	116569	101395	89	1276	998	0	5851	5231	40	-780	707	0	7.35413
167114	145343	90	69306	60880	87	186988	162664	93	960	771	0	9815	8633	56	675	1040	2	7.35615
165938	115593	98	58332	42194	94	142305	99292	96	663	820	0	6886	4656	46	1128	1187	9	7.36019
132202	109315	91	39435	31920	86	111629	90188	89	1290	1609	24	5632	4968	39	-149	1296	8	7.36019
157708	122118	94	44816	34664	90	127300	94741	94	475	1176	7	7604	5252	59	2117	1304	15	7.36625
196539	151555	101	47956	35835	95	151882	113706	100	577	869	0	7854	6317	54	423	1185	7	7.36928
132991	112528	96	40473	35122	86	105617	90219	90	228	1260	9	4937	4392	37	56	668	0	7.36928
134334	106329	93	44922	35605	86	115230	91205	90	782	866	0	6132	4566	45	540	1172	6	7.3713
146546	133143	88	36268	31763	84	137006	119904	91	349	1361	10	6879	6318	43	368	1572	11	7.3713
193496	151722	105	44795	34900	94	155063	117622	99	1886	953	0	8854	6193	53	1366	1236	8	7.37332
179604	152411	93	47687	41199	89	169985	141011	95	2701	1366	29	8851	7437	50	1372	800	0	7.37534
148171	139649	85	54096	50389	84	134422	124832	86	2307	2636	26	6919	6626	40	800	1040	3	7.37534
166097	148823	94	40436	36971	87	147721	131212	93	2628	1064	19	7441	7157	43	1057	2085	11	7.37635
121423	104076	88	40644	34791	85	108738	90530	93	602	925	0	5915	4970	42	1787	1275	8	7.37736
266945	208747	111	92284	69885	107	293401	228752	111	3376	3039	41	14542	11668	75	74	926	0	7.37837
186821	147332	105	52195	40629	94	148322	118270	97	1557	997	0	8030	6341	49	1055	1174	13	7.37938
69222	66829	91	19227	19077	53	65397	63588	78	-4	910	0	3647	3568	30	-867	579	0	7.3814
158792	142990	86	69205	62561	86	165495	147045	90	2684	2419	29	8937	7757	48	376	902	0	7.38241
187303	133597	98	59612	42708	96	150617	109407	100	1085	1128	7	8212	5734	49	-1214	640	0	7.38342
236735	171684	106	67746	49088	102	193019	140036	107	1818	1187	17	10231	7576	56	206	1882	12	7.38948
63064	62831	76	15372	15315	47	51460	50020	77	55	579	0	2521	2448	26	514	796	0	7.38948
156835	120928	104	49408	38936	89	127773	97379	93	3057	1927	32	6117	5592	45	-1129	448	0	7.3915
94749	89634	92	29450	26802	81	76299	69192	96	1564	1173	11	4301	3647	37	576	1666	11	7.3915
213215	177586	105	74326	62953	100	190506	157192	103	1546	1884	25	9937	8742	57	1508	1305	16	7.39251
170404	128088	98	54433	41631	94	128076	97088	96	1584	1128	9	7524	5344	50	1077	1564	15	7.39756
180440	157472	92	56574	49307	89	156135	132144	93	1707	1872	15	7860	7027	47	1857	1439	18	7.39756
140854	115469	91	41968	33702	86	112321	88291	88	907	914	0	5690	4376	42	133	972	0	7.39756
90464	87290	86	32725	31987	78	74345	72297	80	1189	1238	11	3849	4044	31	981	747	0	7.4006
102835	93879	87	28608	26371	79	87280	78980	85	411	498	0	4336	3787	34	325	752	0	7.40161
179012	159959	93	65492	57706	88	155957	137960	96	2833	1396	32	7469	6850	47	-57	948	0	7.40666
232211	159934	109	73102	50121	101	203847	139066	105	608	1159	18	9956	7029	60	2083	2126	25	7.40666
292815	226397	118	122940	98199	115	471981	368807	120	9631	7082	58	27240	21365	105	-16	1192	7	7.40666
185742	142988	94	57258	44637	92	166431	126925	97	1906	1652	16	9002	6947	49	323	1458	11	7.40767
108563	103852	92	31367	30204	80	84665	81312	82	-58	795	0	4167	4018	31	2262	2381	20	7.42181
101435	95942	91	25817	24373	71	86712	82764	81	833	611	0	5000	4512	38	-899	1082	1	7.42181
140316	111740	92	50518	40490	88	114238	88062	92	590	647	0	6313	4684	47	-114	874	0	7.42282
281967	197901	117	132476	101590	110	232764	163937	112	2329	2427	27	12563	8645	60	2524	1203	19	7.42787
206898	165722	106	89082	75730	99	203164	166013	101	3661	3181	36	10675	8480	54	1132	1343	18	7.42888
71435	71356	75	14970	14799	47	57572	56408	77	343	609	0	3170	2997	34	1207	1488	18	7.4309
74285	58254	84	56682	43366	85	145059	111680	88	1119	787	0	6701	5535	44	529	786	0	7.43292
154667	123523	94	48843	40017	90	125990	100852	94	2180	1265	10	6075	4866	46	-157	838	0	7.43494
121872	115741	82	37125	34326	81	107361	101145	84	1241	941	0	6272	5849	41	65	1312	7	7.43595
157454	132898	95	64335	55329	89	123061	103128	92	1325	1385	24	6668	5469	42	14	1160	5	7.43595
108328	93986	87	33417	28115	82	89495	75253	87	365	895	0	4480	4168	37	591	1433	12	7.441
126908	104363	90	39855	33151	86	102703	83649	91	929	1141	8	5037	4039	39	-485	246	0	7.44201
144441	138301	86	34660	32228	82	157152	146288	89	1765	1873	27	8391	8217	48	-1347	513	0	7.44403
192007	147249	112	53656	41250	93	172599	131698	97	810	1052	3	8514	6445	52	2137	1368	21	7.44706
244654	168840	117	67460	46758	105	208675	141164	108	2150	2067	28	11551	7461	60	294	732	0	7.45009
168944	128314	100	46063	35160	92	152305	114868	97	2407	1833	27	8189	6221	50	1036	1359	8	7.4511
74825	74589	76	19554	19340	56	65611	63824	79	-171	786	0	3096	3159	30	-134	525	0	7.45312
198893	157818	111	125429	107851	96	279039	233089	101	2881	2320	42	13766	11586	61	1183	1923	23	7.45817
98849	97723	80	16541	15904	51	81158	78209	82	207	683	0	3713	4014	31	-312	892	0	7.45918
198898	155151	99	54596	42885	95	149196	113876	98	1178	832	0	7998	5954	49	1437	946	0	7.46221
98260	90934	91	26873	25340	75	86329	79534	83	515	997	0	3985	4187	33	-638	725	0	7.46423
247947	169448	107	74662	49219	100	199959	136991	104	1222	1645	18	10557	7319	61	1563	1326	7	7.46726
238328	199445	121	98998	86049	105	308656	266619	111	3458	2304	35	16198	13179	67	-789	496	0	7.47029
117741	111331	89	31615	29599	83	109713	100871	90	1219	1686	15	5399	5296	41	-359	408	0	7.47029
216842	157125	100	61062	44357	97	173971	122579	101	1946	1433	16	8645	6403	52	1044	1097	5	7.47231
171112	131833	92	55315	42857	91	138747	104678	94	1478	1117	11	7785	5831	54	463	639	0	7.47231
284604	221073	124	81510	64460	110	328632	264045	113	4634	3496	47	17717	14098	80	76	1348	7	7.47332
119835	106159	87	39092	34013	82	108309	95003	90	319	510	0	5655	5038	39	518	1183	5	7.48241
203038	169163	94	55258	46438	91	176907	145760	96	5400	5864	38	9667	8372	60	1752	1792	16	7.48342
153195	115091	95	47282	35332	90	123358	90441	96	593	690	0	6478	4837	50	-29	923	0	7.48443
94808	95586	79	33677	33117	77	93910	91978	82	159	493	0	4879	4886	37	723	752	0	7.48746
79968	74486	86	15674	15388	50	59091	57526	78	2	315	0	2908	3084	29	-402	467	0	7.48847
247522	164466	126	74334	49260	107	240358	157108	110	1990	1654	18	12344	8477	60	1143	1395	17	7.48948
299799	203329	139	94376	66745	121	262871	178898	128	2938	1926	28	14073	9342	81	828	1156	8	7.49251
73213	72105	76	21459	20967	59	60297	58512	79	-826	748	0	3148	3356	30	-1476	113	0	7.49352
189743	140244	103	63513	46735	97	160156	117266	101	2458	2297	28	8358	6312	53	347	1509	7	7.49554
87624	85215	82	37171	36108	77	78783	76164	80	-489	458	0	3951	3766	32	293	569	0	7.49554
209186	145323	103	63532	43306	101	170422	114429	107	2374	1609	21	8717	5965	56	868	1198	10	7.50362
59396	60657	74	19234	19232	54	52546	50509	76	-748	405	0	2603	2829	26	1084	1406	8	7.50463
141258	115946	95	54312	44823	89	109509	90334	92	1818	1187	13	5895	5004	41	649	960	0	7.50463
222281	168174	102	51781	38665	100	198860	151723	106	1317	1448	18	11525	8075	61	1048	1852	14	7.50665
176670	137769	106	47878	36764	92	154829	120329	98	1706	1422	15	7636	6209	49	34	1353	17	7.5117
115630	103018	84	31135	27627	81	76979	68417	87	197	538	0	3832	3622	34	1870	1743	20	7.51271
183239	144464	96	59829	48229	92	155514	121547	98	185	1206	7	7542	5927	51	4	1217	6	7.51473
186315	141414	97	60864	47966	93	154715	115489	97	1797	1085	8	8140	5694	53	2198	1417	22	7.51473
186773	148823	100	44117	34442	94	130346	102407	99	3382	2213	31	6702	5540	46	883	1558	11	7.51776
183938	154419	93	86474	73774	93	169930	140935	95	1732	1681	27	9007	7269	51	460	1315	8	7.51877
107065	105027	84	41866	39872	80	92323	87890	84	1582	2028	17	4122	4364	34	986	743	0	7.52382
94499	90663	83	29305	27398	79	81325	77559	82	312	626	0	4154	3850	36	-896	175	0	7.52382
223462	174767	101	73119	58086	100	186209	147585	102	3929	1957	57	9384	7489	54	-667	1006	1	7.52382
235487	171957	109	80676	61476	103	173789	123977	105	1636	1283	10	9152	6257	48	-881	813	0	7.52483
83820	83111	80	27710	27572	76	75344	72205	83	769	894	0	3461	3409	33	1541	1131	6	7.52786
120403	102063	89	37306	30412	85	105022	86881	89	1230	902	0	5044	4038	41	1455	916	0	7.52988
139797	113307	90	45039	36040	86	125192	99918	92	536	941	0	5930	4789	45	571	1031	4	7.53089
216896	183578	103	62821	52656	93	184367	152348	99	1705	1246	18	9892	8437	57	-72	761	0	7.53089
179675	139633	105	57239	44899	93	135553	103683	96	1388	1224	10	6157	5355	45	648	968	0	7.5319
212597	190466	93	79931	73013	92	240835	216591	97	2836	2228	26	11423	10034	52	203	1312	9	7.53291
117090	99968	86	38776	32176	85	91063	78040	87	1013	826	0	5517	4076	42	1111	1421	18	7.53594
216284	161794	103	59670	43936	97	197597	151464	100	3280	1696	42	9779	7597	50	1185	849	0	7.53796
112458	93651	92	33525	27173	84	101977	83022	88	1552	1357	17	5219	4547	40	2058	1276	13	7.54907
98480	96568	78	33766	32833	77	82172	79114	79	1749	1617	12	4316	4241	35	-900	371	0	7.55008
204470	157884	102	72171	55945	97	170339	129914	100	1658	1133	11	8016	6816	48	2609	1759	17	7.55412
106688	101408	86	32216	30911	79	91514	87672	85	104	1008	2	4743	3976	42	-1569	481	0	7.55513
252626	178544	104	123668	89883	105	270939	200407	107	3533	1787	49	14031	10392	76	-964	833	0	7.55614
186202	143209	105	54368	41803	92	158362	121847	96	1217	1420	19	8597	6782	48	231	1842	12	7.55917
102415	90529	89	36805	31772	81	88089	77337	85	897	578	0	4486	3667	37	-864	438	0	7.5622
192641	143936	96	59263	44010	94	165250	121625	96	1179	1337	10	8541	6191	57	924	1072	6	7.56422
140706	112705	94	51558	41854	88	107316	84860	91	976	762	0	5243	4186	47	-566	566	0	7.56523
88296	88322	83	33883	33282	77	124963	124101	82	1044	1210	8	5946	5337	42	-759	667	0	7.57634
118146	112057	84	38404	36189	81	105089	98830	84	1264	803	0	5304	4922	40	802	1126	6	7.58038
193034	156128	98	58179	47562	92	160368	126955	97	3180	1881	36	7979	6585	61	233	1136	6	7.58543
250679	185566	100	60532	45727	100	214196	155816	104	1647	1471	22	11038	7542	63	-1329	740	0	7.58644
112077	100794	85	35052	30362	81	99082	86271	87	820	551	0	5217	4952	41	61	1007	1	7.58745
245023	189633	106	77287	59431	102	192232	147556	105	1909	1446	22	9877	7787	56	-364	733	0	7.58745
95316	91777	85	15376	14824	49	85582	82404	81	1776	1387	9	4889	4381	39	800	955	0	7.58846
231059	176871	99	85120	66517	98	176324	130295	101	2389	1745	29	8564	6456	49	-543	1014	1	7.58846
325857	242202	145	167720	135138	133	488207	388807	137	16431	12219	79	25920	19883	88	1884	1997	33	7.59149
177123	120599	102	69566	48326	98	158450	109372	102	250	968	0	8343	6194	60	1396	1767	23	7.59452
217827	178440	107	81558	67332	102	238910	199894	105	2287	1946	28	12303	10039	63	-304	1307	7	7.59553
257833	176577	127	71178	51747	112	213468	145729	119	3260	1864	35	10584	7166	53	1717	1447	27	7.59654
165514	128688	90	48785	37399	89	146137	111883	101	1466	1081	5	7744	5760	47	2460	1673	26	7.59654
277403	204498	132	139649	112361	115	350863	275855	119	6709	5652	47	18555	14544	78	2010	1088	10	7.59755
211108	165152	106	91563	75417	101	267240	221876	108	1595	2250	22	13435	11514	57	-893	1031	2	7.59957
109212	104701	82	37374	35329	79	97580	89470	83	502	1027	4	4975	4749	33	666	1064	4	7.60058
72541	72800	76	22559	21843	67	62292	59772	80	277	498	0	3424	2988	30	88	534	0	7.60159
311563	226401	129	156804	122287	120	423622	327552	123	3656	2849	34	21211	15878	85	2321	2373	25	7.60159
223759	190232	97	55244	46638	94	209211	174211	99	3548	3173	32	11320	9538	55	874	657	0	7.60361
179489	155858	91	63229	54314	88	187706	160831	92	1900	1425	19	9515	8189	46	-352	494	0	7.60361
266652	201736	114	133509	108187	113	430669	337756	119	6269	4388	60	23167	18762	83	436	1432	9	7.60664
113527	102419	86	32755	28168	84	95734	82846	86	2717	1992	32	4325	4091	35	-112	1626	10	7.60866
202324	162010	117	60401	49220	98	187935	153554	105	2668	1518	24	9146	8101	48	-724	1023	2	7.61068
248249	201595	113	105013	86030	103	262192	210735	108	3008	1983	35	13346	10692	56	1620	1235	10	7.61674
138587	110954	95	42849	34393	87	111113	88200	89	2055	1611	29	5915	4893	48	-1388	516	0	7.61775
88569	85263	94	28500	27756	76	68791	65631	81	1491	1087	5	3968	3769	35	-261	871	0	7.61977
275380	181659	115	89047	60619	112	248743	165372	117	2526	1561	39	13142	8749	73	15	776	0	7.62179
274204	217594	106	97811	76741	105	227441	175511	108	3366	2554	29	11480	9487	55	-382	1427	11	7.62583
119665	110135	90	36067	32790	81	99563	90250	86	787	906	0	4919	4725	41	1048	1123	5	7.62785
236248	168588	111	78161	55823	108	191428	139724	112	2948	1982	42	10111	7316	51	-460	730	0	7.62887
159316	122336	91	51447	39002	89	133275	99405	93	3423	1785	38	6791	5367	44	-321	1581	9	7.62887
360807	260121	132	191786	148909	128	441239	324200	132	5140	4152	45	22829	16272	95	2013	1697	21	7.62988
89739	87701	90	19192	18661	57	80838	77371	81	841	1222	9	4162	4246	32	1674	1566	12	7.63291
141146	128652	87	44323	40485	83	108712	98147	86	2010	998	0	5526	5259	37	-827	564	0	7.63291
101811	95066	89	29055	26417	77	85726	78033	84	295	842	0	5156	4074	39	1865	1450	13	7.63695
161442	132399	91	41403	33920	89	148543	118137	96	1619	1267	10	6821	5712	45	1016	805	0	7.64099
189491	149973	99	62485	49142	94	149733	114402	99	949	877	0	7710	6261	46	110	779	0	7.642
214024	166611	108	63449	49687	101	185382	144758	105	1142	1989	15	9725	8147	52	1727	1050	3	7.64301
100456	95351	82	30022	27767	79	86867	80859	83	-148	442	0	4339	3969	39	107	992	0	7.64503
149700	126972	90	49012	42057	87	125608	105655	93	190	1220	10	6467	5797	41	913	1026	3	7.64604
274107	203179	112	81670	59110	113	247902	181223	116	2088	1917	22	13160	10493	65	1873	1486	7	7.64604
55923	54765	75	15474	15346	49	37561	37869	72	120	835	0	1269	2113	18	337	1118	5	7.64806
152151	118240	106	43744	33998	91	120125	93047	94	557	1345	14	6024	4502	46	-226	759	0	7.64907
218261	176306	108	76828	63018	103	276946	227543	109	3651	3465	39	14806	11421	64	1157	1700	18	7.6521
159226	128326	102	38919	31339	89	133396	107767	93	851	984	0	7272	5886	48	1778	1677	11	7.6521
103469	93601	86	46766	43253	81	186664	173811	85	732	906	0	8489	8188	55	709	1328	6	7.65311
217156	181259	100	82294	70227	95	215967	178083	113	1661	2095	18	11164	9066	58	-73	1369	9	7.65311
98991	95084	84	26556	25863	77	83739	79543	81	1727	1038	4	4630	3656	37	1753	1475	15	7.65715
201355	156614	97	71762	56289	94	157921	123212	96	1213	1457	21	7835	5948	50	6	672	0	7.65715
137076	111810	92	45318	37572	86	115050	93251	89	1331	1389	11	6484	5194	44	369	563	0	7.65917
87259	85781	80	23495	22546	64	73801	70153	80	871	1266	8	3579	3651	31	16	1157	5	7.66018
63091	62922	77	15880	15883	48	53769	51408	75	1221	1027	2	2387	2678	23	-436	720	0	7.66523
282205	206801	122	112589	84526	117	325354	240523	121	4697	2987	49	17446	12314	72	185	810	0	7.66624
125214	111445	84	43600	38298	83	104636	89811	85	1246	1298	12	5372	4608	42	-409	711	0	7.66624
157984	149397	90	42800	39111	85	121416	113712	88	1194	1761	16	6121	6176	41	90	992	0	7.67129
158159	125310	91	54638	43964	89	125834	95403	96	1046	1115	8	6072	4770	44	-346	781	0	7.67432
101077	101131	80	46732	44348	89	106173	105125	84	833	923	0	5454	5277	35	-435	1544	8	7.67533
113924	103227	84	31001	26768	81	107145	94889	88	1871	1388	19	5644	5102	39	181	1295	7	7.67634
169455	135269	99	94941	78875	94	374909	309873	101	4593	3405	59	17757	14111	75	2525	1389	26	7.67836
188356	148305	98	58251	44361	94	156112	121919	98	2190	1425	23	8491	6415	52	907	855	0	7.67937
210488	166436	98	73179	60323	96	220304	179664	101	1591	2044	21	12031	9661	75	1514	1497	17	7.6824
214537	182587	97	67120	56532	95	211488	181220	99	1860	2047	25	10851	9351	54	1117	2028	14	7.6824
194104	151843	97	65903	53289	95	149991	109548	99	1606	1911	18	8193	5647	50	589	881	0	7.68644
142877	118548	95	41029	33617	88	118555	95856	93	807	702	0	5936	5026	44	0	1179	5	7.68745
195865	151101	99	77214	62697	98	153030	117612	100	1390	1390	16	7979	6473	51	-1117	733	0	7.68846
148932	119707	93	43116	34537	88	128465	101038	95	1666	823	0	6358	5070	43	785	1752	15	7.69553
124535	103322	92	40067	33753	85	105106	84269	92	1220	851	0	5292	4106	41	413	843	0	7.69755
92251	92875	78	19379	18772	54	75641	72737	80	799	900	0	3746	3426	32	516	1269	7	7.70361
85984	85247	87	18447	18142	52	82005	80790	79	558	630	0	3757	3684	33	-509	554	0	7.70967
93549	88499	79	29256	26115	77	81638	73215	83	998	960	0	4034	3769	31	-1541	638	0	7.70967
222354	179964	101	91485	73757	99	217932	175081	103	3557	2698	39	11616	9168	54	2574	1393	24	7.71068
218738	179562	103	101722	84008	98	214152	174355	103	1966	1711	22	11409	9105	63	-1247	281	0	7.71169
126449	118824	91	83774	79249	86	141898	133287	92	2846	2082	33	7008	6150	44	229	1507	9	7.7127
165956	126439	93	50109	38441	91	136117	99914	96	2263	1227	20	7179	5224	48	-220	1488	9	7.71371
136813	119383	90	36618	31376	85	108887	94650	88	1071	751	0	5753	4751	42	1611	1151	11	7.71472
84164	82992	80	156203	151381	82	5556	5552	36	22668	21158	70	5946	6043	38	13283	12831	49	7.71775
159427	135163	90	43582	36417	88	126585	104465	95	1927	1202	14	6577	5805	42	-124	1053	3	7.71876
206962	154005	101	62173	46424	99	168173	124591	103	2622	1466	20	8658	6014	53	58	1163	5	7.72179
122585	106842	86	39911	33953	85	102470	90401	87	699	1129	7	4982	4639	38	-332	1022	2	7.72381
90863	88627	83	17173	16969	52	81282	78507	80	180	767	0	4237	3890	36	-45	578	0	7.72583
221227	177554	102	70824	56014	97	225196	179836	100	679	1138	8	12316	9230	62	238	1133	4	7.72583
125642	105747	90	48872	41405	87	113501	93685	91	322	1047	4	6097	5351	41	794	1150	4	7.73189
181952	163406	91	66442	59374	90	169296	152152	94	3214	2840	38	8822	8062	44	-1260	364	0	7.7329
214873	175681	96	97894	83887	95	294988	248856	100	2794	2655	32	14232	12268	67	-856	475	0	7.7329
175838	144819	94	55853	46322	90	149269	123872	93	816	1353	11	7585	6424	51	870	1403	13	7.73391
100784	93022	84	33234	30204	81	88341	81910	85	621	1012	2	4225	3705	33	-502	475	0	7.73492
112773	99834	84	46690	41055	83	94772	79662	88	1245	756	0	4567	4231	38	638	947	0	7.73492
112973	80780	103	67489	49307	91	178023	128453	94	3478	2957	33	8286	5798	49	1275	962	0	7.73694
222151	170258	106	63976	48859	102	194172	145131	106	3571	2033	35	9426	7460	50	115	875	0	7.73896
193999	166292	94	61229	52392	92	151750	126777	94	2025	1713	16	7702	7017	46	1182	1890	17	7.743
205458	176857	93	85652	73531	92	207004	175289	95	2201	1661	31	10339	8900	63	21	909	0	7.74401
56055	58561	59	11575	11803	42	56258	55071	77	517	1102	5	2373	2554	26	-844	944	0	7.74401
82663	81115	78	13696	13159	47	68986	65077	80	527	685	0	3701	3662	31	1087	1584	9	7.74704
233569	184319	124	115501	97670	109	449472	383336	118	10331	8899	59	23296	18918	98	1941	1679	17	7.75007
88254	87094	81	31267	30622	77	75162	73179	82	339	974	0	3527	3600	32	1492	1850	12	7.75512
116197	111066	84	32001	30453	79	117442	111465	84	1053	1375	9	5739	5122	40	-289	625	0	7.75714
124695	108772	90	40249	34250	85	100887	86407	88	1759	1181	11	5138	4445	38	170	850	0	7.75815
135455	109645	89	32603	25705	85	116294	92387	90	405	1046	6	6332	5021	47	500	1869	10	7.75815
196745	161702	99	76158	63249	93	258077	216153	97	1976	2046	22	11260	9757	54	-183	858	0	7.75815
158447	127544	91	53355	43162	89	130694	101968	98	1859	1327	20	6506	5225	43	-138	1555	9	7.75815
180903	133703	98	59734	44328	93	141131	107456	97	675	1352	10	7300	5608	47	-173	855	0	7.76118
210754	168612	113	70607	56288	96	197972	157744	101	2114	1070	6	10515	8376	52	1441	897	0	7.76623
134017	112273	91	43399	36532	87	111494	91627	90	564	1030	3	5693	4879	42	-186	1036	4	7.76623
167612	131052	92	43538	35216	90	142504	107275	96	1117	504	0	7221	5611	47	-2282	401	0	7.76623
169507	147241	101	61818	54512	88	149912	128313	93	1209	1565	23	8778	7398	46	908	2042	13	7.76724
101142	99939	84	22082	22208	55	86415	85405	79	1499	816	0	4440	4849	32	225	1191	6	7.76724
151189	136460	97	52677	47416	85	117461	106439	87	911	1566	14	5410	5050	37	753	1473	24	7.76724
163352	121738	107	89133	70834	94	234253	183316	97	2060	1742	19	11981	9685	61	-1131	294	0	7.77128
200880	167682	110	71309	60500	93	218706	186642	97	2797	1837	32	10876	9511	54	3	612	0	7.77229
199645	159605	95	48233	39510	91	165832	129710	96	565	988	0	8596	6903	47	550	1696	22	7.77229
131110	113414	88	48875	41078	84	80269	66705	87	839	1139	10	4469	3371	41	874	1536	10	7.77633
163014	145888	93	60835	53650	89	132754	115554	92	350	873	0	6482	5650	43	-539	616	0	7.77734
218439	178500	100	69859	56879	98	184774	147141	103	3360	3250	32	9178	7885	57	1380	1326	11	7.78037
240464	181999	101	91974	70620	97	229644	173701	99	3805	2253	41	11971	8637	65	667	965	0	7.78138
255547	212517	111	95351	80786	105	264518	220913	110	2829	2112	26	14210	12606	68	592	1013	2	7.78138
177165	142359	91	62137	48933	90	150659	118333	93	2507	1669	39	7790	5665	53	20	1170	6	7.78239
130321	107018	90	39601	32559	85	109549	89096	90	847	679	0	5200	4780	39	-284	707	0	7.78441
223539	161864	109	56829	40875	105	170131	119802	111	1387	1426	20	8580	5979	53	-315	1705	13	7.79148
105215	102158	83	22477	21597	61	94532	90416	83	33	426	0	4993	4932	36	-199	504	0	7.7935
177522	135630	96	54186	41637	93	133184	98814	97	1100	792	0	7191	4951	51	2569	1667	31	7.79451
282770	220070	120	98818	78266	110	339129	263400	117	4628	2741	48	17809	13350	80	223	887	0	7.79552
85445	82964	83	11322	11135	43	76290	73719	79	1237	1040	4	3824	3610	30	-100	1009	2	7.79754
152199	126578	92	41482	33720	85	114224	91595	90	1153	966	0	6480	4607	47	-229	564	0	7.81067
263265	197782	124	81251	61574	104	260044	192762	110	3327	2032	28	13057	9719	69	-1673	227	0	7.81168
117087	103740	99	38274	33630	82	90045	79482	85	1659	1102	7	4731	4090	38	-514	620	0	7.81168
124271	118816	87	22275	21338	62	113913	109503	83	1343	1744	13	5493	5597	38	286	1018	2	7.81269
83144	80490	78	21111	19555	60	73568	68991	81	-30	547	0	3751	3525	32	308	1685	9	7.8137
154368	122095	108	41489	32524	89	134853	105187	94	1129	1376	12	7508	5841	50	147	756	0	7.81673
186307	140021	94	64951	49524	94	147914	109289	96	1054	1337	11	7742	5462	50	-87	450	0	7.81875
174449	134096	95	50452	38730	92	156980	116848	96	411	718	0	7621	6090	49	1182	1358	12	7.82077
162946	128648	94	56236	45057	90	128784	98544	93	-347	670	0	5854	4935	42	-298	566	0	7.82178
121494	102612	86	36302	30070	83	99423	82413	87	413	760	0	5595	4425	44	831	832	0	7.82178
166034	134283	94	54916	44683	89	134515	105893	92	736	904	0	6384	5271	45	234	976	0	7.82279
20153	20465	75	32504	33488	66	-217	442	0	165001	168362	75	8874	8942	45	2362	2735	20	7.82481
104827	100902	80	22054	20987	62	109853	104073	82	-36	916	0	5828	5104	36	262	851	0	7.82582
208945	173995	98	69169	57852	95	220220	184630	100	2514	1998	27	11846	9302	61	494	605	0	7.83289
116711	104620	86	39824	35399	83	97753	86494	86	594	883	0	4513	4319	36	2687	2288	29	7.8339
142721	106792	94	44717	32831	89	121553	90076	94	695	622	0	6977	4434	51	354	637	0	7.84198
134840	126454	90	43419	40668	83	109475	100879	86	2545	1836	23	5823	5410	43	651	1496	12	7.84198
163824	141086	103	63782	55571	88	129721	110279	91	336	560	0	6606	6181	40	-27	1232	11	7.84198
151050	121383	92	44670	35370	88	119363	90280	94	842	1071	13	6306	4874	48	250	1117	5	7.84501
114043	93916	93	42862	35276	85	88887	71574	87	503	824	0	4331	3734	33	450	925	0	7.84703
256782	200489	105	106226	85066	102	281152	224543	105	3480	2079	31	13271	10798	71	986	1180	6	7.85511
160947	132354	105	51019	43099	88	136876	112275	92	692	1142	10	6805	5805	44	-821	753	0	7.85714
202150	159852	108	62394	49170	94	165250	131263	99	1103	1492	18	8116	6600	48	1202	1919	19	7.85815
302284	219409	125	132386	98683	123	302192	218331	129	3998	3700	35	16782	11900	78	2237	1947	16	7.86017
166264	135531	107	45867	36591	87	127956	101383	95	1744	1455	12	6079	5250	40	-480	607	0	7.86219
197418	157279	96	118912	100603	93	277346	221505	99	2920	2555	30	13885	11154	63	1170	1457	17	7.8632
76628	76019	77	17414	16808	51	63377	61180	81	-591	240	0	3376	3257	31	-131	678	0	7.86825
189979	141273	100	49350	35097	96	156450	115146	99	1484	1562	14	7995	5998	51	1426	1112	5	7.86926
136666	118383	88	42525	34982	88	112799	94591	91	972	805	0	5497	5002	41	1567	2058	22	7.87027
98462	85358	84	34161	29296	81	90362	76552	85	498	816	0	4616	4147	36	-98	1345	10	7.87633
181060	156054	102	63955	55794	89	184639	158158	93	1396	1498	17	9553	8469	48	434	1465	10	7.88037
144443	112084	94	70068	56294	90	231071	188695	95	2211	1864	34	11489	9376	59	2507	3442	26	7.88239
124718	103021	89	39305	32355	86	114284	93092	91	2017	1252	16	6422	4751	48	-485	1486	4	7.88239
231166	172449	120	66306	50125	102	208087	155786	106	2594	1511	31	9724	7410	58	501	1225	9	7.88441
247842	181926	104	96171	71145	102	187316	139115	108	2863	1619	35	9532	7534	51	2090	1596	26	7.88441
138497	116003	92	44418	36753	88	120795	102358	89	985	1267	9	5113	4994	39	88	1275	8	7.89451
242875	199824	106	97374	80141	106	377543	303702	112	8119	6607	51	20229	16993	78	921	1104	8	7.89653
208049	168302	101	90742	72798	98	255493	207738	102	1795	2187	24	12799	11159	60	635	1123	8	7.89855
215041	161413	102	58983	45388	95	154049	113238	100	796	1192	8	8317	6474	59	713	707	0	7.90461
149066	121917	95	49982	41150	88	113028	91580	89	972	873	0	5926	5112	41	-504	1756	11	7.91168
269795	200671	127	81767	63955	112	233055	177128	117	1805	1077	12	12305	8981	58	75	1933	13	7.91269
162597	131796	95	50185	40108	90	125217	101450	94	1816	1255	22	6916	5147	46	-1801	34	0	7.91471
321109	243020	124	183757	143849	123	382949	283234	128	9790	8073	62	20560	15306	88	698	1132	5	7.91875
94156	93580	80	28364	27556	62	85499	82087	81	146	674	0	4314	3618	34	1166	1150	5	7.91875
202398	167575	102	71179	59343	95	200429	164210	101	1610	932	0	10617	8067	60	605	1783	12	7.92784
220514	165546	105	52839	39485	97	166894	126265	103	1978	1262	9	8834	6672	57	1193	1331	10	7.93087
215934	178694	96	94919	78424	96	201528	165828	97	2626	2210	35	10638	9037	57	1001	952	0	7.9339
149406	120750	91	47632	38457	87	127774	99201	94	1370	1303	10	6628	4992	48	1714	1912	27	7.93895
143785	137285	87	63294	59593	86	145730	135946	89	1479	1863	25	7487	6780	52	-56	1060	5	7.94501
142011	128477	89	41636	36899	86	115704	102237	89	1483	1563	16	5350	5381	42	1507	1347	11	7.94602
260216	192789	114	107675	85217	107	236447	176404	110	1227	1733	24	12084	9367	60	35	1201	5	7.94602
99256	89233	84	34547	30982	80	91773	80679	84	72	377	0	4101	4219	36	246	865	0	7.94804
122189	110072	93	36197	32057	84	90547	80434	88	1757	1094	15	4440	4292	40	-749	594	0	7.94804
126304	108755	88	35259	30172	83	104970	87744	88	75	617	0	4489	4316	36	360	1075	4	7.95309
138378	120065	89	49052	41855	86	130853	111112	90	1255	986	0	6691	6140	42	1684	1403	14	7.95612
192293	154583	96	80457	67690	95	175313	140669	101	1301	809	0	8747	7035	47	582	736	0	7.95713
126928	112891	87	44967	39739	85	101992	89468	90	753	798	0	5505	4757	44	926	1213	7	7.95814
213586	172462	118	88204	72609	101	224850	183836	105	2329	2930	29	11525	9584	58	-178	1028	3	7.95915
214000	158094	107	60313	44737	100	179207	131580	103	2083	1518	24	9876	6958	58	648	908	0	7.96016
303763	228754	119	130021	101809	118	315746	242721	122	3902	1982	51	16014	12304	74	2742	1905	25	7.96016
114125	98255	88	37664	32878	83	90591	79444	85	986	1149	8	4656	3843	41	-1364	226	0	7.9642
105662	101586	86	33131	31585	78	84854	78646	84	584	911	0	3774	4118	30	788	720	0	7.9642
116323	98012	96	40801	33742	86	105112	88471	93	232	660	0	5737	4633	44	-126	1346	8	7.96723
147147	114058	98	43043	33867	90	108299	83587	93	1278	944	0	5793	4821	46	1553	1334	20	7.96824
196135	146802	98	60584	45754	95	153494	112890	98	2133	1492	35	7136	5555	49	-1839	439	0	7.96824
87787	85264	80	25664	25152	75	65735	63992	80	767	758	0	3379	3615	31	-339	489	0	7.9743
296025	221612	117	135031	100859	116	507018	382259	121	5717	3535	60	25795	19657	93	-107	802	0	7.97531
158221	143810	89	72285	65992	89	193863	170940	95	3271	1895	35	10994	9415	54	-282	958	0	7.97834
145925	125917	88	47985	40262	85	91505	75635	90	1227	1388	11	5950	4451	41	159	1489	12	7.98339
167074	131760	93	55111	43462	90	149392	114867	92	2085	1606	24	6917	5813	45	821	1104	5	7.99046
246587	194100	118	62153	49850	99	229376	183313	105	2173	2118	25	12372	9394	59	-354	904	0	7.99147
292939	217907	129	109208	83458	117	324387	250545	128	4549	3932	39	16976	12842	79	1470	1307	13	7.9945
261359	214339	108	116194	96514	105	345421	277572	110	4893	3090	41	18563	15219	75	2212	1402	20	7.99753
214115	180919	99	115582	103513	96	213942	184714	99	3003	2001	30	11152	9651	60	1241	1479	25	7.99955
195257	156702	95	66593	54160	94	223811	180979	100	1655	2314	40	11643	9681	62	310	1537	11	8.00056
55312	53559	74	16155	15898	49	44947	43067	76	470	523	0	2593	2413	27	-670	756	0	8.00258
124900	97743	96	92279	77929	90	314617	256222	95	3892	2824	45	15703	12926	69	1049	1065	6	8.00359
187122	152364	94	60079	49313	90	161640	127842	93	1226	935	0	8360	6234	53	1252	1224	12	8.00359
120810	114567	84	47503	45429	80	136446	128233	86	1810	1063	5	6389	6467	41	623	1272	20	8.0046
263279	199264	114	124517	95209	105	276438	210865	107	2695	1810	33	14520	10576	67	2684	2592	27	8.00763
152038	134290	100	47564	43001	86	127138	111896	90	1742	1018	3	6125	5785	40	-870	1093	3	8.01268
216251	149445	112	148759	110167	103	417835	308596	105	4354	2729	39	21007	15718	78	-192	818	0	8.01369
179638	134042	113	45412	30135	113	170158	114847	113	3060	1644	30	10536	6692	73	490	1822	12	8.01369
343426	257898	132	185223	149211	130	501037	394599	134	14521	10133	116	25811	20318	89	1175	1386	9	8.0147
129164	123964	91	35816	33379	84	93223	89191	85	860	795	0	4489	4623	33	260	1366	11	8.01672
150433	133882	88	49996	43882	86	138562	122680	90	1653	2096	28	6760	5724	48	-1209	357	0	8.0248
128527	124805	81	31729	30264	78	121517	113456	85	1830	872	0	6719	6552	43	-537	995	0	8.02985
169576	129013	106	49684	37469	90	145515	110578	96	1025	1638	19	7686	5374	47	1629	1062	4	8.03389
177583	156185	90	67034	60975	88	204109	176359	93	1573	1461	18	10556	10065	51	605	707	0	8.04096
148693	115778	95	38718	29945	88	117941	89926	92	1430	1265	8	6346	4822	53	-354	1458	5	8.04702
188862	147998	102	54440	42621	91	169760	132114	95	1076	1454	10	8667	6783	56	219	581	0	8.04702
227755	183223	100	94438	77575	97	311871	258293	100	4561	3576	45	16040	13257	75	479	842	0	8.04904
104369	81946	91	62165	48870	89	163037	125102	92	1542	1081	13	7551	5860	48	1339	2015	22	8.05409
303516	219433	115	116539	85044	112	463148	360462	117	5308	4464	47	24403	19079	91	217	1926	19	8.05409
271191	216162	106	89621	72494	102	318448	249753	112	3653	2986	30	16158	12617	75	1811	1295	7	8.0551
160929	129083	90	50808	39984	89	130739	101084	92	1292	1002	2	7059	5152	50	-503	1086	4	8.06015
259502	215055	109	90949	76473	102	243824	202903	107	2310	2271	26	12839	11003	57	-496	1090	4	8.06015
129739	111029	95	40492	34866	85	98256	84941	88	1496	1557	18	5170	4539	40	-902	481	0	8.06116
161266	137632	93	40633	33200	87	138169	114475	94	1718	1207	8	6187	5561	42	-885	425	0	8.06823
100572	90799	87	35940	31656	82	84844	75248	83	174	637	0	4764	4058	44	-500	818	0	8.07025
214573	153742	117	66276	48020	98	170737	119051	102	1319	944	0	9345	6661	57	30	1286	7	8.0743
125667	103908	87	42760	36482	85	110547	91589	88	-369	587	0	5719	4688	44	3051	2256	24	8.0743
221010	184253	105	82214	69316	101	242955	199811	105	2629	1910	33	13371	10648	68	244	1289	8	8.07631
217911	162263	106	51706	39107	100	144878	104372	104	1746	1277	18	7367	5668	46	788	926	0	8.07631
173395	135730	93	54306	42278	90	137638	103755	93	1419	1346	13	7877	5468	48	-1608	282	0	8.07833
192806	152613	96	46397	37374	91	158971	123547	97	1886	1343	11	7760	6325	50	287	1053	3	8.08136
245875	197932	105	99799	80783	103	255231	204850	106	3318	2176	30	13318	10681	59	899	961	0	8.08339
70562	70631	78	15759	15617	48	60868	59840	76	631	628	0	2186	2901	23	259	1168	6	8.08541
228145	170270	106	78140	60408	104	170075	124535	108	2693	1552	23	9465	6547	55	-749	1308	7	8.08541
98482	95771	92	25995	25092	78	85911	83292	83	1482	1240	9	4951	4266	37	1006	1650	11	8.08743
222435	154905	103	91280	64781	102	185680	127078	104	2251	1228	15	10156	6383	58	331	806	0	8.08743
107674	103185	80	33630	31865	78	102852	96266	83	775	878	0	4543	4984	33	192	1427	13	8.08844
131084	116089	88	38768	34406	84	112088	98854	87	1206	1101	9	6372	5559	40	79	702	0	8.08945
208369	181770	102	82539	73514	92	317441	281311	96	2611	2912	26	14840	13348	60	741	954	0	8.09248
157015	125857	93	39131	31452	90	136310	106635	98	1585	1891	16	7196	5392	51	-632	792	0	8.09349
115669	100464	94	35788	30818	84	102195	88161	88	1626	1089	6	5476	4946	37	-222	862	0	8.09753
210021	170525	107	58777	47449	96	215505	171731	100	2475	1817	17	11251	9039	60	617	1586	15	8.09955
124532	106058	87	42477	35883	85	119015	99579	88	196	988	0	6317	5064	46	-343	1092	4	8.09955
238869	166871	106	58346	39804	104	219090	149149	109	2421	1624	38	11445	7033	63	718	1267	9	8.10157
119665	112231	99	20482	20071	59	127911	121868	84	1860	1139	10	6679	6506	43	-564	306	0	8.10258
59889	57656	84	18700	18533	52	53925	52803	76	156	648	0	3164	2897	27	129	609	0	8.10561
181407	143533	97	61999	48710	93	128669	98751	96	1307	759	0	7379	5503	51	-225	592	0	8.1147
148935	116782	91	48335	37966	89	129936	97775	94	1117	753	0	6958	5380	50	2043	1314	13	8.12076
227929	154200	108	72055	48363	105	192151	128796	107	2993	1503	31	10213	6575	59	-1308	972	0	8.12379
143288	117678	91	48196	39538	88	120275	96990	92	930	971	0	5856	4638	43	591	1736	15	8.12581
78585	77615	85	17024	16987	50	72508	71536	78	653	588	0	2922	3015	27	270	815	0	8.12581
132461	113974	90	29193	24687	86	106181	91673	90	1154	1390	12	4975	4762	36	1073	1104	6	8.12682
131419	118128	90	42899	38943	85	118111	103843	93	1570	1051	6	5871	6005	40	446	1212	9	8.12783
186665	137252	103	80312	60859	97	232227	170736	104	1783	1688	16	10384	8092	58	980	1086	5	8.13288
83091	82032	79	23641	23612	57	77313	74874	79	231	728	0	3960	3980	32	-940	355	0	8.13288
308899	206378	116	90859	58931	114	222152	145907	117	2021	2008	32	12071	7984	58	-143	822	0	8.13288
115543	105928	85	38332	34201	81	98312	87978	84	1373	1188	13	5159	4414	40	-130	821	0	8.13288
120667	115488	90	21192	20832	54	108970	103359	83	219	1105	4	5216	5267	38	-351	804	0	8.13389
198075	162630	99	74736	62216	98	169343	138375	99	3509	2751	35	8130	7470	44	1594	1410	16	8.13591
290651	219071	129	168825	130674	129	342565	256457	129	4887	2634	45	17023	12415	85	-205	1035	2	8.13591
111898	99938	92	36336	31990	83	88253	78914	85	910	1036	5	4876	4036	41	159	593	0	8.13692
239298	168175	108	73508	52932	101	184605	128872	104	1426	1352	15	9220	6883	53	2050	2181	26	8.14399
155125	128550	108	52398	43589	89	114775	94822	93	577	776	0	6148	4919	43	-221	1112	3	8.14904
104648	98458	86	18899	18171	54	91576	88669	83	-82	577	0	4111	4412	31	-918	688	0	8.15207
248847	186794	107	112199	88836	103	244262	185661	107	2961	1902	36	12979	9628	58	1149	1416	10	8.15409
155021	119107	100	47662	36653	90	121772	90920	95	1214	1138	8	6739	4741	48	1073	1573	16	8.15712
59281	55592	83	25675	22851	72	110829	103598	81	597	764	0	4769	4744	38	-351	815	0	8.16621
77314	76731	76	16855	16571	49	68044	65395	81	821	819	0	3517	3684	27	-20	1021	2	8.16722
76897	73442	87	15379	15008	49	66336	62936	80	-105	433	0	3029	3378	26	-721	695	0	8.16823
100048	99008	81	47994	47750	78	98633	96727	80	1557	1155	8	5051	4879	34	-2308	0	0	8.16823
216596	185158	102	76656	65545	98	238103	203763	105	1619	1834	18	11414	9554	52	1426	963	0	8.17126
64525	63261	76	20669	20387	56	43780	42578	76	682	499	0	1911	1932	23	-520	485	0	8.17429
92695	93090	94	39908	39052	78	87985	86017	80	582	721	0	4342	4054	34	2582	1585	22	8.18439
113300	97522	84	35444	29299	82	97934	80380	88	728	761	0	4572	3936	37	960	1605	10	8.18439
293786	229046	121	222125	185412	119	561333	458557	122	6246	4072	57	29180	23821	101	2151	2124	26	8.18742
130523	109275	90	36418	30080	85	111073	90908	90	781	848	0	5671	4020	46	-743	571	0	8.19146
130547	114489	90	45950	40839	84	105336	91904	88	647	1520	10	5775	4852	43	-118	794	0	8.20459
107720	100864	88	36764	33425	80	91866	83826	83	700	1157	8	4642	4362	38	-1481	350	0	8.21065
101900	97922	83	29153	27050	79	93552	86530	84	86	668	0	5142	4395	42	-2	894	0	8.21671
88878	86662	82	27914	26903	71	74892	70978	80	1646	1029	3	4017	3881	33	278	1201	7	8.21974
153254	119069	96	43950	34219	88	119588	90695	91	1746	1597	17	6453	4833	44	-821	1147	4	8.21974
203524	151318	96	58850	43554	93	171306	125737	98	2427	1571	23	8844	6459	52	-240	884	0	8.22883
90679	87059	84	14778	14104	47	77156	74510	79	664	1445	11	4052	4061	32	1692	1220	7	8.23792
172296	135892	92	55242	43579	91	146536	112421	94	1982	989	0	7796	5331	47	-311	892	0	8.24297
185926	135643	98	52504	37839	95	153028	108688	98	1598	1440	28	7637	5531	54	-1431	570	0	8.24499
137159	119254	87	45426	38034	86	125647	104537	89	1300	1675	17	6675	5064	50	-1389	786	0	8.24499
171619	129086	94	53528	40119	92	162541	120852	96	1181	944	0	9190	6630	57	-769	996	0	8.24499
105367	100554	87	34595	33056	77	82162	78599	82	620	929	0	4360	4178	35	-1566	884	0	8.24802
81215	75079	94	25140	22802	94	68105	62737	94	1150	814	0	4114	3806	30	208	1693	9	8.24802
196235	150773	97	56439	43649	93	170324	124565	98	1758	1309	22	8613	6287	52	-222	994	0	8.24802
169349	143129	91	59599	52165	89	187212	158006	94	1488	1444	17	9191	8181	47	952	1254	16	8.24903
249201	169880	111	74119	50806	108	205011	137305	111	1858	1429	18	11099	7130	57	-69	1748	5	8.24903
325238	251481	136	124033	98876	118	416221	326926	128	4313	2754	48	21714	17026	96	962	1236	15	8.25206
217270	148802	111	72116	49711	99	185839	130771	104	2358	1583	33	9820	6770	67	1416	1523	21	8.25206
141239	124619	90	46780	40036	86	103438	90430	90	891	964	0	5896	5069	44	1961	1484	26	8.25509
172606	132458	96	65634	51364	93	166727	128412	97	286	1119	8	8007	6273	64	-634	1011	2	8.25509
104914	100901	85	36594	34121	79	84391	79845	80	1178	1039	5	4091	4073	36	-1233	534	0	8.26115
142223	120748	91	47885	40679	89	120309	101374	92	984	1014	3	6205	4985	40	-599	365	0	8.26216
223933	184527	99	66089	53460	95	193634	158995	99	1218	1334	10	9289	8668	54	1240	1274	10	8.26317
152795	118212	94	47128	36417	89	113966	85965	93	1635	1562	30	5998	4038	44	-26	551	0	8.26721
184823	141416	111	59526	45930	92	152606	114751	97	935	1120	12	7653	6055	50	1228	1385	21	8.27327
88241	87111	79	32977	32353	76	72211	72211	79	335	429	0	4207	3702	33	-622	888	0	8.2763
123955	116914	87	50845	47689	81	159369	149730	85	928	851	0	7450	7346	43	-72	1139	3	8.27731
139909	127790	95	37466	33238	82	120826	107468	88	1095	1139	11	5975	5492	44	994	925	0	8.28539
82164	80923	79	14881	14651	48	73537	70921	79	-887	494	0	3511	3044	32	1029	856	0	8.29044
274809	219657	110	141222	118160	111	494785	397123	116	6169	4116	59	25454	20143	88	-1157	888	0	8.29044
78372	75284	79	18285	17639	53	66912	63976	79	12	269	0	3300	3687	28	1861	2187	12	8.29246
95701	92694	88	28274	26835	77	82497	77459	84	643	715	0	4711	4465	36	579	2142	16	8.29246
147157	115559	90	49095	38498	89	109416	80964	91	1767	1212	10	5513	4411	43	-1049	580	0	8.29751
307595	208846	123	144558	104267	122	373255	274386	127	4478	3881	37	19646	13633	89	1285	2105	15	8.30458
177570	134963	99	59738	45595	96	162736	119610	100	1862	1105	8	8482	6555	54	-1189	322	0	8.3066
207778	163626	96	58005	44158	94	179211	139041	98	4124	3685	38	9503	7111	54	465	1652	12	8.30964
91118	89428	80	23254	22419	60	82849	78080	81	1112	711	0	4770	4387	40	-525	1578	8	8.31671
96856	91859	84	28641	26422	79	79063	74630	82	1149	992	0	3879	4222	31	85	814	0	8.31873
262740	175739	112	82541	56391	106	220550	150174	110	1483	1265	14	10871	7803	55	997	1301	20	8.31974
84092	81491	81	22887	22820	62	66027	62447	77	364	579	0	3331	3237	32	907	1007	1	8.31974
105473	102451	80	35062	34532	78	88941	86104	80	1872	1372	19	4957	4538	40	873	1222	9	8.32075
283286	208144	111	88244	63617	109	259477	188109	115	7477	4823	55	13246	9766	62	1579	974	0	8.3258
119637	97868	88	37416	30718	85	97114	77887	89	172	940	0	4701	3638	38	1681	1240	6	8.32681
134832	109972	91	37862	31075	87	110748	90358	90	854	966	0	5983	5051	43	1566	1283	15	8.32782
171894	158473	91	57862	52582	86	151657	137028	89	700	1275	9	7788	7223	44	49	879	0	8.34903
112310	94299	94	33776	29173	81	90972	76295	86	322	688	0	5055	4762	40	728	1084	5	8.35105
261051	204026	121	81361	63229	112	258601	202647	115	2752	2260	28	13155	10468	69	-647	1259	7	8.35307
164761	127137	101	37607	30184	88	141621	107777	98	710	1248	8	6652	5381	50	1081	1057	4	8.35408
171785	136812	94	41474	32427	89	156404	120298	95	1352	1216	19	7770	6287	48	31	1354	11	8.35408
166422	127266	110	48973	37885	92	131326	97711	94	84	840	0	6609	4870	48	-690	559	0	8.35509
81626	81637	77	25830	24942	75	76895	73527	80	398	569	0	3234	3731	28	959	785	0	8.3561
142739	113844	98	47262	38000	89	95526	75775	92	933	871	0	4711	3618	41	366	1002	2	8.35711
195030	141095	98	61221	44790	94	176785	127961	99	1764	1368	12	8431	6397	50	1004	1788	11	8.35711
97662	92969	83	27321	25385	80	82095	76981	85	830	830	0	4010	3602	35	1726	1993	15	8.35812
167578	134679	95	57319	43927	90	104841	82114	92	734	1081	6	5574	4383	41	-861	652	0	8.35812
145010	132160	84	56986	50402	86	165098	144041	94	1360	1842	19	8692	7623	51	-458	665	0	8.36014
234922	187429	101	99134	80098	99	226425	183020	104	2734	3186	29	11496	9512	60	-621	704	0	8.36822
166939	143585	99	50401	43590	87	138826	115766	91	2218	1344	19	6687	6158	41	451	1133	5	8.37529
99384	91529	81	27720	25010	79	94324	86698	83	1365	1283	12	5678	4258	42	-151	705	0	8.3763
96100	91851	82	16345	15981	50	85367	82073	82	1051	974	0	3885	3986	33	343	993	0	8.37731
268443	195068	128	111336	87318	119	308092	236760	122	2097	1638	25	16527	12321	82	1341	1705	17	8.37832
114365	107205	82	32730	29890	80	97224	88000	85	1260	1094	9	4943	4560	36	761	1768	12	8.38034
128370	109650	86	50366	41880	86	121271	97078	90	185	636	0	5966	4770	43	-1021	196	0	8.38539
104882	89231	86	36354	30934	83	86465	71523	86	1759	1039	3	4303	3711	37	1396	1466	17	8.38539
86785	85921	80	26143	25608	62	71778	69134	78	1655	866	0	3580	3155	34	913	1214	5	8.38539
187474	136152	101	57277	42003	94	157272	114012	98	2668	1972	27	8235	5872	56	1371	1326	26	8.3864
151139	140879	90	63435	58983	87	146074	133777	92	2835	1897	33	7130	6515	48	561	1126	4	8.3965
248504	190222	106	86880	67660	102	234009	176218	107	6047	5031	40	12689	9731	62	638	1492	10	8.40054
178122	144359	96	48765	38993	89	148362	114791	95	2653	1312	30	7712	5725	47	646	974	0	8.40357
220728	149003	111	66913	44984	101	176248	119848	106	1847	1579	27	9988	6526	63	1134	2255	16	8.40458
319867	243489	118	154951	125743	116	488165	401020	120	6114	3379	59	25533	20572	95	4242	1531	50	8.40761
121923	107145	85	33669	28467	83	99987	85937	86	1873	984	0	4568	4612	36	583	1187	5	8.40761
106269	100259	97	28413	26938	77	88764	84244	82	1304	988	0	4710	4679	35	664	1210	10	8.41165
248376	181882	107	80978	60910	101	220924	159136	105	3714	2387	38	11790	8813	71	-108	1162	8	8.41872
102337	99815	80	28009	26835	77	92738	87767	83	542	1126	7	4815	4854	39	-7	551	0	8.41973
262798	188999	118	101588	75187	118	258078	189504	122	2654	2183	35	13012	9839	64	980	860	0	8.41973
104551	100942	84	17420	16876	52	93260	90598	81	304	870	0	4740	4398	36	82	1234	7	8.42377
153253	119144	97	44677	35559	89	111653	86723	94	1621	1003	1	6430	4603	51	232	644	0	8.4268
149990	125675	97	47943	40516	88	128526	105134	91	770	925	0	6347	5457	46	1407	1169	13	8.42781
248042	174334	111	71531	48162	111	225551	153502	116	1385	1272	15	12246	8705	63	642	1931	14	8.42882
87634	86598	81	29644	29152	76	72670	71513	79	1119	1016	3	4416	4172	31	-841	438	0	8.42983
154962	125284	94	46614	36807	90	135337	107617	93	941	769	0	7040	5869	42	504	1113	8	8.43084
183540	138480	113	62517	46483	96	147639	109222	99	1238	1242	13	6613	4740	48	-132	610	0	8.43488
203519	147794	114	63810	47059	100	145647	103350	103	1403	951	0	7514	5131	53	101	974	0	8.43589
166998	125937	94	58040	43732	94	150090	110765	98	557	886	0	7345	5705	46	1807	1227	15	8.43993
171037	131697	96	48505	37036	91	144356	111268	95	995	1186	12	7561	6226	45	741	1303	7	8.44397
142207	132389	90	46405	43301	82	129906	118555	90	749	1218	20	6574	6491	43	2686	2057	35	8.44397
154440	146965	85	35594	33634	83	133794	125213	90	1164	1712	17	7078	6523	45	-369	551	0	8.44397
325592	230141	124	99068	73987	119	314280	219171	124	3968	3301	38	15226	11623	60	-119	792	0	8.447
291606	199022	121	74931	51085	110	238429	161760	115	3934	1930	45	12385	8072	64	230	916	0	8.447
148241	119158	92	48537	38336	89	123008	95543	92	2005	1385	11	6358	5161	47	55	1125	5	8.447
101281	98491	83	19523	19000	54	98530	93597	82	1297	1562	16	5309	4863	39	1236	1707	14	8.45306
70754	71228	76	18107	18087	52	64877	63133	76	199	918	0	3234	2908	29	-1189	984	0	8.45609
176654	136364	97	55571	42732	94	136400	101258	101	1533	1814	27	7340	5277	52	322	1161	6	8.4571
204636	159817	101	47375	35298	93	154826	120088	99	2304	1626	21	8868	6332	54	863	693	0	8.45912
199548	154209	103	94605	78939	95	272767	220422	102	7226	6589	52	14992	12173	68	1487	1851	12	8.46114
191185	144180	100	63176	48802	94	128884	95640	95	1991	1474	25	7671	5307	51	-1331	592	0	8.47023
264389	199127	116	104730	81059	110	266569	204178	116	3104	1894	25	14030	10547	70	512	2717	21	8.48437
198280	136722	103	59655	41026	98	165951	114644	103	2509	1258	26	9556	6417	63	-424	1101	5	8.48841
155057	121798	92	50930	39897	89	137799	107544	94	2372	1251	20	6674	5660	44	-893	629	0	8.48942
93448	86261	84	30174	27417	78	77492	69788	82	345	639	0	4486	3864	37	1696	1975	11	8.49043
128509	122082	85	29156	27112	81	124195	114647	86	279	670	0	6028	5389	42	-720	550	0	8.49144
170517	136594	96	46929	36859	90	120936	96725	93	1920	1415	17	6165	5312	43	-864	328	0	8.49447
250269	180468	103	80823	58699	102	194063	135069	107	4372	2777	39	10061	7218	56	-185	773	0	8.49649
242012	187768	107	74641	58491	102	267579	215218	105	2711	2865	25	13769	11091	61	198	712	0	8.50255
182464	139343	105	56018	43421	92	150712	115453	95	2521	2184	30	8192	6138	51	-2393	0	0	8.50255
102525	99458	81	27243	26131	77	86434	83991	82	1499	1249	13	4841	4223	44	-629	458	0	8.50356
138603	122783	86	41370	36451	85	108194	92674	89	116	670	0	4804	4614	37	-275	587	0	8.50659
193788	143781	100	39126	28445	95	159845	117058	102	2405	1722	33	8460	6011	52	-262	1120	5	8.51265
184542	141739	98	53061	41271	93	144135	107380	98	1834	832	0	7251	5422	51	35	806	0	8.51366
126228	103281	92	38895	32427	85	110434	91703	89	252	360	0	6317	4873	44	1619	1542	10	8.51467
146283	116064	95	45688	36159	88	117671	91300	91	1999	1182	17	6304	4570	45	1086	1427	11	8.51871
272388	183379	145	88702	60512	145	242971	160969	145	3499	1759	27	13078	8890	70	1543	1376	9	8.52174
149903	113766	100	37224	27886	89	68889	62908	96	3681	2923	40	5143	3841	46	1722	1767	22	8.52477
166208	128576	97	46282	35218	90	127691	101790	106	2292	1321	23	6923	5632	45	-999	568	0	8.52477
229669	170859	103	69069	51145	97	192834	138075	103	2426	1605	21	10470	7214	61	-455	484	0	8.52477
119732	100834	89	34992	29291	84	97826	84083	86	166	645	0	5563	4322	44	-129	728	0	8.53185
172238	130101	96	57667	43709	92	141202	105331	96	1948	1346	14	6702	5166	50	-262	595	0	8.53588
92979	87822	84	13764	13422	46	76471	73842	80	125	934	0	4075	3913	34	375	649	0	8.5379
183053	153335	99	59997	50591	94	168003	136959	105	1825	1805	23	9287	7233	53	506	1485	20	8.5379
224708	165412	104	79118	59047	102	177230	127198	109	1612	1051	7	9519	6716	58	961	698	0	8.5379
298259	225650	118	130405	100813	118	375388	287679	123	5486	3404	43	19093	14512	86	435	1115	6	8.53891
328061	239995	125	237833	185238	122	584727	434800	126	7180	5433	64	29768	23037	109	96	1666	21	8.53891
147594	119757	91	45675	36664	87	111266	86981	91	487	535	0	6021	4523	45	-902	1195	7	8.53891
157270	126182	102	55349	44707	89	133010	103999	95	280	827	0	6901	5472	48	804	1206	10	8.54397
172385	136139	93	52861	41746	90	164957	127959	94	605	1365	9	8467	6329	57	1185	1247	9	8.54498
107773	98611	86	29380	25451	82	95666	85519	86	1101	949	0	5017	4758	41	1068	1328	11	8.54599
244904	175591	108	66772	49079	101	212589	151708	111	3121	2149	40	10895	7585	55	706	1351	14	8.54902
186257	146549	110	54071	42302	92	164095	125898	96	865	930	0	8367	6512	50	-490	863	0	8.55609
163812	150419	89	62850	56637	88	129837	118318	89	5594	4846	48	6634	5962	43	205	983	0	8.55912
88567	86174	79	20985	20401	60	72214	69908	81	376	875	0	3052	3681	28	2613	1757	31	8.56114
180750	145179	101	63366	50265	92	144469	116263	96	1563	1138	10	6923	5377	49	-931	832	0	8.56518
174372	149702	99	63314	54477	89	200280	175030	92	2582	2231	35	10152	8133	65	-1342	522	0	8.56518
233875	172501	112	83649	65046	99	203668	144291	104	1529	1730	29	9631	7007	53	368	517	0	8.57326
249628	192532	104	76666	58446	101	243534	187293	107	2546	2373	33	12380	9094	65	1562	1353	21	8.57528
126486	107949	88	38338	31702	86	107289	89885	89	2501	1883	42	5481	4405	39	-566	757	0	8.57932
108716	98535	84	34957	30816	81	96390	83519	86	470	665	0	5133	4453	41	900	1248	8	8.58134
124709	109986	86	31780	27905	82	98594	87611	87	211	854	0	4379	4293	40	2448	2291	27	8.58235
53814	54114	74	12782	13145	44	45237	45057	75	1414	874	0	2118	1963	28	694	706	0	8.58336
44546	43036	75	79666	75205	75	5581	5008	36	22068	21671	63	4275	4433	33	12552	11586	51	8.58538
277705	219498	108	110745	92330	106	323777	263449	110	2803	2555	34	17082	13755	68	861	1070	3	8.59346
181958	137506	95	60338	44784	94	147064	107909	97	1570	1087	8	7388	6058	51	-1694	297	0	8.59851
132027	125032	82	55177	51312	83	183025	171999	86	1440	1213	8	8807	7751	53	1894	1350	12	8.59952
204408	144750	105	63521	46053	100	152416	105686	104	842	920	0	7932	5374	47	263	1444	9	8.60154
245621	161679	106	79302	53028	103	207583	132354	106	1631	1399	29	9563	6525	56	197	877	0	8.60154
175421	133102	97	62279	47896	92	138958	103174	95	2004	1203	10	7111	5491	53	-423	1776	10	8.61164
123709	116583	87	27332	25575	81	114228	105888	84	858	826	0	6463	5557	44	890	1638	15	8.61265
135748	127775	86	42029	38291	83	107972	100219	85	332	735	0	6279	5133	46	1278	921	0	8.61467
102251	96116	85	28987	26747	79	85825	80836	80	404	1093	6	4549	4012	34	401	1493	11	8.61972
175834	132933	107	52141	39839	93	147969	111816	97	663	568	0	8178	5928	55	-577	836	0	8.62275
113364	104669	86	39684	35803	81	99448	91745	86	252	657	0	5139	4701	39	71	1592	10	8.62376
79911	80862	78	33366	33596	74	74511	73303	76	1050	1187	7	3413	4001	30	825	830	0	8.62376
289481	203266	116	98277	70962	114	204138	135503	116	4995	3405	50	11326	7463	58	527	778	0	8.62376
178606	140203	92	51387	40721	91	148138	112497	99	2419	1152	10	8149	5999	50	46	918	0	8.62376
185674	153973	94	53870	44109	91	162447	132622	94	1347	1627	19	8477	6769	61	-779	589	0	8.62376
119297	106247	86	37627	32447	82	104470	88923	87	929	1092	6	5202	4276	44	456	1359	7	8.62376
102376	100285	80	39119	38520	79	97406	94329	83	1004	1135	14	5712	5257	39	592	803	0	8.6278
124110	111023	86	38039	33223	84	111526	99230	86	525	1254	9	6282	5196	44	-41	968	0	8.63083
202414	174862	95	94903	82275	92	252643	214333	96	2342	1630	20	13329	11200	70	2010	1789	22	8.63386
129533	106759	88	41551	34342	85	110854	89250	90	-168	347	0	5965	5035	45	847	1169	6	8.63386
191529	152394	95	68973	57078	92	144232	110011	97	3937	2146	44	7269	5510	54	1932	1346	20	8.63386
231033	174268	104	51225	38823	100	180739	133137	106	2392	1449	22	9212	6838	58	-32	686	0	8.64194
227907	173979	104	62594	46850	98	185048	140365	104	2704	1717	28	9365	7223	55	1489	1453	9	8.64295
186312	146003	97	54679	41879	95	151892	119495	100	1479	1013	3	7620	6042	50	780	1093	5	8.64598
96316	96111	80	36551	35296	78	68043	64502	79	714	499	0	3442	3170	30	-767	696	0	8.64598
255608	207363	99	122662	102161	99	328207	271838	105	6857	4974	60	17101	14429	67	-1754	341	0	8.65002
171660	132853	100	47755	36692	92	137126	104612	96	2545	1256	10	7099	5207	46	519	1926	16	8.65204
176261	152456	91	56832	49592	87	228470	198359	90	2301	1471	30	10949	8948	72	663	1682	14	8.65204
140607	134156	88	29021	27892	79	105136	99639	83	34	880	0	5265	5439	34	1010	1595	10	8.65204
326227	241652	133	70586	53400	120	306500	225122	127	10851	10192	54	16964	13085	72	2914	1895	25	8.65406
139553	137007	84	78202	76488	84	162225	157899	86	1565	1678	14	7851	7587	42	-122	826	0	8.65507
216632	152030	108	77675	57338	105	184165	131490	110	1866	1338	21	10156	7129	60	1995	1532	20	8.6581
202360	173297	98	93607	82613	94	187032	157941	97	1679	1843	15	10035	7643	60	842	1116	9	8.66012
163043	151601	103	96789	91611	87	232623	216956	95	2608	2316	19	11869	11081	60	1817	1948	30	8.66012
107058	102374	91	35599	34093	81	104533	99481	86	963	1372	10	5261	4536	41	1307	997	0	8.66416
175401	161165	88	74358	66952	87	233143	213765	93	1486	1442	27	11976	10453	61	598	2060	16	8.67224
299591	207876	117	99532	67649	114	264372	177897	119	3695	2872	39	14320	8851	68	2053	2677	21	8.67224
94930	85398	87	27714	24633	79	83193	75155	83	-237	413	0	3928	3571	31	549	1079	6	8.67325
190357	160893	93	68743	57569	93	218549	183355	97	2468	2031	33	10850	9245	55	105	873	0	8.67426
112225	100886	84	38480	33576	82	106112	91877	85	399	786	0	5071	4393	37	330	673	0	8.67729
171029	146030	91	58884	48385	92	144210	116524	107	2185	1517	22	7714	6461	56	1188	1085	6	8.67729
252226	205225	109	99190	84202	103	296251	245882	108	3318	2476	39	16000	12472	71	1420	1859	21	8.6783
185554	147372	95	51979	40402	90	179155	143905	94	1241	1304	11	9559	7195	68	563	836	0	8.67931
252124	180243	120	60371	41335	115	213690	148472	117	1600	1478	15	10615	7810	59	1237	1328	9	8.68032
231018	181781	103	78146	60232	100	196635	151075	105	2268	1921	18	9954	7836	58	-368	1143	11	8.68537
132531	109217	89	47921	39425	85	105513	85067	87	1799	947	0	5627	4190	43	-761	700	0	8.68537
135712	108262	90	42932	34029	88	114611	90610	91	1546	1452	10	5980	4342	46	282	1880	13	8.68638
168398	143103	92	52402	44789	89	123796	104701	91	481	844	0	7096	5955	44	1927	1141	4	8.69143
212606	143355	112	73837	51069	100	178071	118574	105	418	623	0	8546	5398	55	98	1588	9	8.69244
148463	122148	92	46343	37315	89	117115	93373	93	1876	1252	20	7208	5545	47	832	1175	9	8.69547
195489	145960	100	58356	42867	94	157059	116903	99	2001	1262	26	8649	5983	50	-353	774	0	8.7086
214607	163185	100	57865	43592	97	176312	130107	101	2285	1162	15	8913	6865	57	492	761	0	8.71264
240950	192292	115	109063	89800	105	276151	222027	109	3025	1984	43	14126	11075	64	1216	2329	15	8.7187
111718	99373	85	30357	26036	84	97553	84771	89	837	833	0	4832	4521	38	62	1046	3	8.72072
249897	185972	109	80390	59303	102	225109	168755	104	3593	2208	37	11894	8701	64	-245	1611	11	8.72173
81971	81349	90	26999	26427	76	63857	62301	83	558	559	0	3261	3238	28	-662	629	0	8.72375
302038	225990	120	137770	105904	119	343355	268524	122	3169	2142	39	17839	13539	79	-399	1753	11	8.72375
125578	108072	89	31860	26007	84	107434	90933	88	1330	1318	11	5369	4775	42	-598	610	0	8.73284
190255	148667	100	65008	50387	93	143075	110703	97	1451	840	0	7784	5554	48	71	582	0	8.73385
300104	218059	113	81025	57395	108	318434	241702	115	4266	3783	35	16035	12592	77	-622	555	0	8.73385
98276	91967	89	28989	26329	81	76907	70118	85	-54	820	0	3906	3582	28	157	1518	9	8.73688
167058	131531	108	42360	33435	90	136132	105911	95	1155	1373	14	6539	5254	45	-998	1644	8	8.73688
212814	154064	103	69418	50203	99	168895	122920	103	1687	1232	8	8700	6232	52	58	1563	13	8.7389
255643	184643	122	72258	52128	104	216034	153391	110	1632	1386	31	11802	8488	60	-565	849	0	8.74193
214877	173620	112	71323	59709	96	183644	148254	100	1711	1490	23	10612	8198	55	3136	2686	41	8.74597
268172	195381	114	162297	125347	109	422992	337351	112	4760	3655	63	21623	16862	97	-125	611	0	8.74799
118515	101054	99	40327	34039	84	104796	87103	87	1006	1452	10	5267	4349	43	755	1673	10	8.75001
156594	122252	97	37531	28870	89	125896	96351	95	1832	882	0	5774	4446	43	-932	640	0	8.75304
164087	132440	104	49783	40660	90	124828	100320	95	1117	1023	3	6171	5318	45	76	868	0	8.75405
263170	207497	111	106586	84398	106	299829	231954	109	6028	4263	51	16356	12383	72	-993	543	0	8.75506
87039	88240	78	29526	28996	76	83898	82007	81	544	767	0	3966	3884	33	1718	1791	22	8.75506
121442	108940	88	36150	31789	84	99696	86732	89	834	1054	6	5185	4512	40	479	709	0	8.75607
211337	164170	107	76061	60943	99	158362	118415	101	2605	1882	25	8079	6013	47	1127	1352	18	8.75708
76627	75454	77	24085	22768	62	71764	68148	79	1467	885	0	3906	3428	34	261	1001	1	8.75708
244115	192932	107	104755	84024	101	256241	206005	105	2620	1602	22	12696	10329	60	895	1327	15	8.75809
237276	193204	100	83834	68614	97	260946	212470	104	3286	1888	40	13587	11417	64	213	2345	14	8.75809
212444	148759	111	63488	45667	97	175994	124792	104	3620	2981	34	9629	6418	56	176	1459	9	8.76213
85207	83755	81	30440	29946	75	71353	70660	79	167	693	0	3844	3600	33	-572	350	0	8.7682
234494	188933	102	115549	100034	101	297900	243840	104	5366	3684	50	15308	12187	77	441	952	0	8.77022
293102	234980	114	120583	95082	112	296999	232817	115	3899	3381	36	15074	12313	67	-152	1056	3	8.77122
261235	203007	107	78957	59646	105	235745	180513	108	3136	2410	34	12416	9562	61	-102	908	0	8.77223
142667	116659	89	43580	34079	88	120666	93295	91	1955	1050	6	6290	4465	49	-343	339	0	8.77223
130778	110150	96	34617	28667	84	108992	88726	91	2516	2303	27	6181	4663	45	306	1024	2	8.77628
205471	163341	100	62553	49388	94	171820	134432	98	786	1426	15	8605	6882	53	-231	774	0	8.77931
150674	135137	99	56499	51578	87	121763	108168	89	414	929	0	6817	6323	42	219	1018	2	8.78032
195699	152943	105	61394	47162	97	144175	111932	101	1351	1516	25	7777	5649	46	868	1371	9	8.78234
168549	152810	88	57632	51064	87	148531	129259	92	1842	2322	24	7352	7250	43	-393	1005	1	8.78234
101207	101040	95	42958	41327	81	99212	92865	95	1075	1037	4	4530	4767	38	1386	1246	19	8.78234
296640	218201	117	86729	64335	117	313890	237980	119	4435	3361	40	16801	12567	70	197	929	0	8.79042
186052	136244	96	55175	39969	93	168371	122822	96	2074	1702	13	8789	6040	61	-975	304	0	8.79143
203742	164718	95	87985	73050	95	224496	182257	98	2301	1974	18	11681	9223	56	-350	922	0	8.79143
77919	74914	84	15534	15108	49	68480	66351	78	-105	501	0	3251	3265	28	-37	640	0	8.8086
181662	150308	95	57137	47924	91	195541	158062	96	1595	1313	20	9933	7930	53	-1506	650	0	8.81163
112503	104310	90	29740	26522	79	102156	92801	86	1704	1505	11	5087	4233	36	-687	715	0	8.81264
86140	86027	78	54360	54234	79	80507	79191	81	1507	1172	9	4413	3803	38	1098	1587	8	8.81365
328761	248135	118	108283	81258	117	379563	284734	122	3829	3379	44	20252	15163	94	1140	1732	16	8.81769
167377	132675	97	44695	35679	89	143120	111187	96	1988	1143	7	7070	5485	45	-222	552	0	8.8187
84029	83861	77	27136	26163	73	79014	75078	81	215	345	0	3964	3671	34	-511	557	0	8.82173
190690	150916	94	55673	43746	93	173567	135083	97	1734	1443	18	8897	7094	47	-866	331	0	8.82577
156192	124591	95	50218	39417	91	124867	100060	93	1333	900	0	6402	5273	44	-331	1035	3	8.82779
116330	112252	85	37364	34124	81	95020	88894	84	1021	909	0	5569	4920	40	-272	832	0	8.83284
178883	134027	99	53363	39171	94	163840	119794	99	1455	1146	19	8190	5643	72	-470	1037	3	8.8389
151809	140584	90	53151	49206	84	149447	138788	88	1464	2713	21	7462	6890	51	1452	1783	11	8.84193
121526	88855	97	107880	82429	91	296642	233060	95	2677	2105	24	14480	11742	70	-204	621	0	8.84597
217408	161714	101	44721	32883	96	194212	139024	101	3100	1922	35	10700	7248	74	-1181	514	0	8.84698
280081	196152	112	67240	45948	108	232170	157009	117	3799	1839	48	11702	8566	54	1725	1580	19	8.85102
159736	125283	103	43705	32815	90	134133	103996	95	874	884	0	6457	5106	48	2517	1409	19	8.85203
109756	102408	94	18562	17591	53	112029	105696	83	160	776	0	5995	5689	42	-1061	452	0	8.85708
262905	169533	126	95504	62532	109	207403	133467	126	2751	1231	21	10731	6968	58	1754	2035	35	8.85708
56649	57304	74	20082	20086	55	46602	46251	74	497	910	0	2645	2195	21	-1000	843	0	8.86314
308814	235540	127	158242	124170	124	386163	294041	128	5010	3237	47	20876	15638	95	-254	898	0	8.86819
193276	157246	96	75606	62960	92	202436	167268	95	1456	1164	17	10678	8240	58	1401	1152	6	8.86819
186754	142587	102	61613	47168	96	202304	156580	99	1719	1410	18	10016	7770	56	-972	684	0	8.87223
166059	127196	92	48343	37373	90	148236	111450	96	992	836	0	7853	5816	52	1579	1371	19	8.88233
307941	230610	107	98871	74413	104	287619	226552	110	4207	3260	30	15222	11550	79	1405	2321	13	8.88233
251167	195505	100	103863	82970	98	277177	220747	102	4074	2255	59	14025	11022	62	780	1110	4	8.88334
95334	88847	88	29563	27170	77	85923	77951	82	723	880	0	3856	3951	32	810	1190	4	8.88334
141516	123556	90	38898	33622	86	118892	104289	88	1897	1163	9	6358	5397	41	1267	1177	5	8.88839
240469	156686	109	88173	58019	108	196098	124885	120	2449	2049	31	10558	6783	58	944	1931	21	8.88839
102906	91389	99	31954	27755	80	87987	77858	84	131	745	0	4412	3949	36	97	905	0	8.89142
75894	76288	77	21915	21502	57	65377	64325	78	874	653	0	3003	3227	28	-243	1491	6	8.89243
94394	92345	84	21977	21547	62	79445	77075	81	-2	939	0	4213	4198	31	-870	507	0	8.89344
267845	195476	110	90889	64189	108	235677	169152	111	2488	1463	30	12593	8598	66	-806	677	0	8.90253
152706	121634	97	44079	35176	90	116369	93864	95	690	866	0	5583	4457	41	252	1475	8	8.90455
228021	178346	97	64637	52527	95	177860	133443	99	2895	1986	30	9002	7041	55	-740	662	0	8.90859
91204	86737	81	33066	30424	77	76937	71940	81	-44	599	0	4356	3990	37	-1171	401	0	8.9096
113804	99042	89	39750	34272	84	72104	59376	88	854	581	0	3713	3117	32	-1124	1239	6	8.91061
222353	153368	102	65566	44169	98	193223	128751	113	2088	1739	27	10289	6781	60	-875	639	0	8.91061
296255	223122	126	104882	79036	123	383377	297237	130	4190	2771	43	20725	14861	91	2249	1285	13	8.91566
264497	198939	108	122611	99099	106	349009	276621	111	2932	3010	30	18648	14706	81	144	1487	14	8.91566
190128	147717	110	65574	51740	95	139101	107101	98	1017	1424	12	7158	5377	48	1874	1483	12	8.92576
181739	133117	96	62476	45495	93	147382	105539	96	1793	1456	18	7742	5034	59	1045	1007	1	8.93283
89231	88138	85	27902	27612	64	71957	70531	80	920	770	0	3705	3592	33	-1956	160	0	8.93283
157690	127140	90	51039	41993	87	132690	101923	91	1413	1388	8	7404	5115	48	-1082	879	0	8.94091
109326	103649	97	31948	30273	80	89569	82757	97	934	870	0	4498	3917	37	-324	257	0	8.94091
189810	143550	104	60323	46545	96	150586	111647	100	1967	894	0	7658	5861	47	-218	978	0	8.94495
258468	208090	104	96775	77780	100	293987	232866	105	2485	2196	36	15425	11960	64	2266	1338	9	8.94697
159541	126658	96	42149	33037	88	123917	96379	95	1207	1404	13	6336	4697	46	-1655	416	0	8.95
313199	231586	148	76649	56286	148	316344	230038	148	4856	2690	39	16203	12083	61	2053	1232	7	8.95
83848	82543	80	22544	21957	63	62681	60495	80	729	768	0	2986	3011	27	0	734	0	8.95404
242712	182066	107	72595	54013	104	212931	162605	108	2643	1597	23	10874	7901	55	-169	601	0	8.95606
263750	211332	104	79263	63441	99	235291	188833	103	1364	1805	21	11471	10450	52	-110	713	0	8.95808
142616	112965	107	47258	38712	89	113625	91075	91	1316	1026	3	5829	4922	45	427	1219	8	8.95808
248214	211134	102	87336	78301	98	362649	311777	104	4435	2734	59	18252	16473	71	1330	1340	8	8.96919
149726	121603	91	50617	41298	89	125855	101593	93	1771	1334	16	6520	4867	48	-84	598	0	8.96919
108865	106766	80	40293	38546	80	78920	74469	81	989	871	0	4435	4009	37	-110	732	0	8.97525
80634	79444	78	23136	20997	63	74949	70668	83	1706	1193	12	3888	3654	32	1544	1673	15	8.97727
224138	186189	108	62155	52487	99	217471	181433	111	2950	1675	41	10909	10454	47	-1270	358	0	8.9803
133576	112515	97	38446	32483	85	114714	96034	90	79	535	0	5862	5618	37	-873	617	0	8.98333
229360	170789	101	82928	61488	98	167310	122212	100	2142	1603	21	8350	6000	54	1799	1288	10	8.99142
193726	140271	105	57514	41776	98	180969	133536	116	610	1076	7	9542	6645	59	500	986	0	8.99142
98765	97945	78	28506	28015	67	90428	87570	85	1070	877	0	5023	4883	37	-154	733	0	8.99142
122631	112633	83	36588	32137	83	107367	95219	89	964	1629	19	5765	4822	45	-123	605	0	9.00556
242187	174180	104	63837	44719	102	207086	146732	107	3093	1723	46	11438	7678	72	-238	773	0	9.00859
171342	126752	99	53782	39751	93	147453	110889	96	757	601	0	7252	5882	42	1580	2644	15	9.01061
96995	90337	79	30173	27489	77	87091	79699	82	380	826	0	4621	4085	42	769	1718	12	9.01263
77812	76995	76	22350	21532	61	72089	69258	78	1189	719	0	3303	3699	29	590	998	0	9.01364
180434	135529	99	63764	48196	94	87534	65465	94	2055	1302	12	4652	3627	40	-1811	748	0	9.02172
130956	105692	91	50435	40517	87	105598	84323	90	1057	724	0	5545	4552	45	-408	515	0	9.0298
324158	240448	126	136416	105291	118	413232	311425	122	3635	2545	39	21924	16296	71	846	1010	2	9.03081
73634	74676	75	19407	19292	59	59460	58001	77	987	642	0	2741	2769	30	-86	643	0	9.04697
92222	89057	82	29837	27165	80	89221	82332	85	1702	895	0	4493	4490	33	-957	485	0	9.04798
127725	117383	85	44141	39868	82	97666	88056	86	2464	1752	16	4664	4164	38	847	938	0	9.05
282029	203591	134	121464	90490	115	336576	246533	119	9903	7813	53	17988	13079	83	719	979	0	9.05101
105697	104293	80	26344	26385	68	108521	105346	82	21	501	0	5537	5174	39	1338	1510	16	9.05606
153848	118805	98	51207	39120	90	126593	95424	93	2415	1209	12	6052	5041	46	20	624	0	9.06717
127740	108078	89	37451	31649	84	111449	89768	91	833	984	0	5647	4291	42	1254	1288	8	9.07121
271017	198422	111	105574	81016	106	231327	167611	112	3224	2017	31	12983	9495	66	406	718	0	9.07424
169946	136998	94	58650	46824	91	136903	107149	94	785	843	0	7376	5710	48	-379	707	0	9.07727
198415	172825	102	82273	72849	91	318095	285129	97	2639	2663	29	15979	14340	60	-833	832	0	9.08333
187696	145018	97	52231	40664	93	151621	118624	99	2157	1400	20	7318	6049	46	-865	663	0	9.08535
109016	101730	86	35526	32140	79	93472	83772	84	267	821	0	4793	4508	39	313	601	0	9.08535
138577	126463	86	58964	53555	84	134754	122559	86	500	1327	8	6819	6597	41	168	1056	3	9.08838
120514	112041	88	51245	47629	81	121974	111698	85	1225	1121	9	5566	5663	38	-50	1357	9	9.08838
134186	112782	94	44688	38179	88	117204	100691	93	812	974	0	6189	5269	39	514	761	0	9.09545
132314	103990	102	33219	26045	86	112788	89483	91	1140	961	0	6644	4909	47	1473	1206	7	9.09848
278726	224912	115	99341	82656	107	317406	252170	112	4918	3096	49	16340	12668	68	243	2046	11	9.09949
140751	105246	98	143462	116329	96	293499	219383	100	4049	2610	56	14284	10780	75	2821	2548	26	9.10454
232318	180376	103	64263	50217	98	212417	164324	103	1888	1116	9	11775	8584	68	1434	1462	20	9.10555
214129	174157	98	92799	77141	95	195172	158763	96	954	2099	20	9615	7767	59	1057	1186	7	9.10555
314005	225836	126	107077	77703	119	306819	224097	124	4008	2705	43	15724	11744	66	-873	877	0	9.10858
259382	202934	105	58836	47264	99	206653	161404	106	1117	1389	18	10624	8906	53	-507	1322	8	9.10959
106812	91730	87	36505	30908	83	69029	57819	87	823	1110	5	2563	2731	28	400	920	0	9.1106
144139	121795	91	79827	69845	90	220200	186747	94	873	1294	10	9370	8369	54	-61	1444	10	9.11666
169309	122847	109	50912	37268	95	128039	93217	98	1614	973	0	6877	4858	52	1336	1566	24	9.12272
127012	114958	89	34961	30529	83	105405	93124	88	273	878	0	5406	4779	45	787	915	0	9.12575
121259	105669	92	169260	154055	88	327886	289899	93	3794	2852	42	15757	14389	67	231	1159	4	9.1308
82535	80653	79	13197	13607	43	76086	73299	80	-272	728	0	3768	4119	33	-593	1191	4	9.13181
215257	166919	97	63533	48624	95	174167	134606	98	2440	1260	20	8474	7201	50	-1021	783	0	9.13585
215971	170339	104	59462	45562	96	240175	189262	102	1716	1738	32	13387	10218	69	-154	890	0	9.13585
129679	105679	90	42305	34803	86	106833	87625	91	1628	968	0	5297	4197	43	2269	1692	23	9.13787
165238	145613	95	49644	43585	88	146504	125114	93	978	1065	5	6582	6471	43	-152	1179	6	9.13989
86545	83618	78	26006	24419	75	76519	71666	82	437	557	0	3699	3299	34	-33	817	0	9.14191
282817	211949	109	107057	81971	104	310694	242568	108	2189	1494	26	15687	11850	73	-430	1383	9	9.14191
267830	214377	112	114893	94345	110	290978	238653	112	3101	2250	29	14553	11488	65	127	1273	7	9.14494
204217	159961	95	67155	53670	95	186438	146853	99	2338	1440	20	9340	7626	58	-293	952	0	9.14797
158985	129636	90	42650	34390	88	143364	110435	93	1631	1449	18	7214	5814	46	534	974	0	9.14797
165090	135704	94	59437	48246	91	135665	109131	94	1230	1776	16	7612	5707	52	918	1415	18	9.15504
171251	131565	95	42183	32137	90	144776	109280	95	1391	697	0	7469	5588	45	105	697	0	9.15605
93560	93832	76	19146	18548	55	80800	76976	79	751	948	0	4449	4029	34	312	1151	5	9.16413
101111	100707	78	30594	30145	77	88840	85542	81	55	669	0	4615	3999	43	1057	926	0	9.17322
238562	174306	105	73752	54848	103	185805	135699	105	2108	1829	22	10015	7006	59	609	1289	9	9.17827
153125	118848	102	52937	42343	90	121080	94737	93	-43	478	0	5909	4864	40	-56	790	0	9.17928
128645	111735	104	40971	35525	104	112558	98733	104	1481	1196	9	5118	4952	34	-291	1610	9	9.17928
242598	171631	106	78860	55191	106	184108	132803	108	1591	983	0	9594	6979	55	240	822	0	9.1813
226705	188577	110	167357	140831	101	545577	437771	105	7794	6191	68	27884	22454	96	1011	1244	10	9.18231
188986	160038	96	60137	51167	91	188138	154538	101	1655	1378	16	10176	7491	57	1630	2031	17	9.18635
133441	118484	86	39416	33771	86	74066	63213	87	859	1990	16	4550	3678	35	664	1253	6	9.18736
169263	135244	94	69615	59484	91	162496	132039	96	1973	1406	28	8028	6445	50	386	1580	23	9.19948
183507	136952	106	56797	43399	93	166587	125172	97	650	847	0	8293	6181	54	-554	488	0	9.20857
294807	216723	117	114888	87993	112	354378	263165	117	4971	3960	44	19062	14048	76	1602	1736	16	9.21362
118056	107197	92	34410	29707	83	93615	83482	87	1348	1377	17	4285	4283	35	888	1102	7	9.22069
73921	75471	77	22429	22420	58	65572	64718	78	-613	232	0	4055	4004	32	339	893	0	9.22171
175523	129398	95	47955	34961	93	138234	103555	100	1839	1253	24	7097	5507	45	1594	1188	17	9.22373
183197	140363	112	51833	38767	98	148889	110939	112	1687	1348	15	7825	5771	50	-69	865	0	9.22373
79219	76626	87	18094	18116	53	67257	66744	79	1197	1418	14	2895	3022	26	1170	1170	11	9.22575
116258	104388	91	39825	35782	83	100380	91013	86	1179	1541	14	5639	4965	41	918	757	0	9.22575
186327	143973	110	45307	33856	97	158138	117876	114	3118	1489	18	7713	5600	48	1145	1760	11	9.22575
136132	108518	92	42295	34361	88	99248	77770	89	1686	1356	18	5727	4175	43	882	1332	11	9.23282
97315	95707	80	23911	22738	70	77495	74434	81	1246	1031	4	3919	3945	32	2742	1623	32	9.23585
109104	104745	81	16293	15814	50	107095	103062	81	937	1251	9	5651	5354	40	221	1064	3	9.23585
197971	147669	99	51381	40110	93	157059	115383	99	1983	1128	11	7942	6089	52	544	1137	8	9.23686
256537	196174	109	79115	59283	105	296798	226394	110	3840	2701	41	15634	11760	67	214	1279	9	9.23686
178994	144145	105	51847	41395	90	155280	126798	94	1338	1098	13	7657	6436	47	1427	1335	10	9.2409
242491	172757	102	67994	48233	100	211113	149532	105	6294	4449	41	11495	8104	58	1203	1228	8	9.24696
359490	254451	126	135095	95411	127	367110	255592	142	4846	3472	46	19032	13549	81	-795	547	0	9.24898
159310	130481	100	48686	39764	90	136040	108541	93	1900	1444	13	6748	4974	49	1620	1339	17	9.25504
76174	74400	90	21327	21180	59	62229	60831	76	833	797	0	3053	3443	28	-624	646	0	9.25807
209033	153276	106	61452	45108	98	180303	130176	103	834	984	0	9268	6740	51	-1379	156	0	9.25908
293843	207118	122	102290	70305	114	303942	224117	119	3220	1827	32	15017	11021	68	1183	1860	21	9.2611
205398	148278	106	59053	42232	95	170589	120228	100	1359	1344	17	8561	5710	54	937	1015	2	9.2611
248034	161313	122	75962	50850	103	181669	115692	107	2306	1763	27	9400	6064	55	936	1529	15	9.26211
263597	196160	111	89510	65827	108	270601	209554	112	2747	2063	29	14818	10608	77	960	989	0	9.27019
259237	194310	107	87234	63685	103	235219	170902	112	3246	1938	34	12373	9344	60	218	1179	6	9.27524
205319	177579	94	105321	93302	92	233001	200000	96	2669	1879	33	11883	10366	58	872	1553	10	9.28231
37501	35338	64	40893	38254	74	895	1281	10	8390	7235	61	1595	1605	18	1745	1958	18	9.28433
253228	197889	105	76397	59733	102	237624	184809	106	2353	1575	26	11644	9864	54	1963	1320	24	9.28736
78829	77581	77	23327	23008	66	58537	57648	78	641	788	0	3297	3145	29	-269	703	0	9.28938
184781	142789	98	53664	41955	93	149173	113241	97	2294	1665	39	7824	5821	48	1059	2006	15	9.2914
79905	77154	84	24417	23551	69	65301	62840	79	1288	945	0	3617	3595	33	380	1300	7	9.29241
91312	91849	83	27918	27313	75	76550	74422	79	891	1182	9	3266	3638	30	998	1505	13	9.29241
177429	143282	93	50758	40606	90	148629	118466	95	544	835	0	7780	6372	45	-757	634	0	9.29948
85847	83974	82	26389	25091	71	70785	66491	82	-43	671	0	3546	3717	31	-266	724	0	9.30049
195447	160702	104	67682	56369	92	176771	143819	98	1808	1289	24	9081	7351	53	556	975	0	9.30453
126429	111701	88	36998	31389	85	119923	103439	88	532	921	0	6504	5422	47	1064	1209	5	9.30756
104792	96135	83	30883	27373	80	94667	83902	84	1387	921	0	4752	3868	37	1478	1134	10	9.30756
304311	231683	117	135618	106149	114	202757	149411	118	15071	11054	73	13285	10029	60	8777	8573	44	9.30857
153841	131381	89	50053	41810	87	125559	103273	90	2259	1619	24	6913	5751	47	556	1608	11	9.3116
184364	130738	111	56428	41874	94	148873	102999	95	1229	1203	11	7581	4862	56	2054	1794	23	9.3116
205127	168514	99	105509	89142	96	259284	211664	101	2400	2015	29	12715	10625	51	-1083	634	0	9.31463
79629	83124	75	28862	28172	74	71861	68160	78	525	620	0	3157	3048	30	1330	1131	10	9.31867
152003	127818	89	47746	39858	87	129130	103484	92	1741	1314	22	6979	5559	46	1089	934	0	9.3217
184154	149384	93	55275	45111	90	155781	122770	96	1648	1390	14	7480	6376	48	-466	1452	10	9.32271
92680	88044	79	21821	20309	59	82687	77598	82	1846	1309	14	4244	3879	34	-723	675	0	9.32372
72852	76316	74	27698	28091	64	60589	59620	77	631	677	0	3084	3167	35	421	1095	4	9.32978
166156	129828	94	53427	40956	91	126543	94856	94	1480	1095	8	6729	4868	50	1048	1540	14	9.33786
103126	100760	79	26685	25634	64	95667	90237	82	186	861	0	4882	5002	36	-461	521	0	9.33786
246008	172970	104	77029	52993	101	201811	140656	104	2268	1342	28	10122	7052	58	-530	757	0	9.3419
133758	109170	102	45450	36381	88	121147	99698	93	803	883	0	6283	4511	46	356	871	0	9.34291
249901	207356	105	101150	86370	102	266334	221736	105	2241	2115	30	14323	11534	62	-1034	505	0	9.34695
74583	76798	74	19875	20056	56	57534	56964	76	-557	276	0	3194	3101	29	798	1031	1	9.35099
104882	86997	89	31063	25150	83	88219	73103	87	608	722	0	5367	3901	42	-717	712	0	9.352
187038	157038	96	45032	37786	91	187019	157389	95	1813	1511	18	9948	8278	53	654	751	0	9.35402
109790	97695	88	32846	28346	82	92796	82172	85	613	762	0	4000	3530	36	-409	868	0	9.36412
224610	185729	98	85760	69582	96	218753	181187	99	3045	2018	33	11362	9558	55	-787	1337	7	9.36513
124953	105540	88	38811	32660	84	106592	87305	88	1485	966	0	6026	4730	50	514	965	0	9.37422
205959	158322	100	55446	41537	93	164762	122613	96	739	1633	14	8704	6352	54	726	1057	12	9.3823
74745	75528	77	19321	19509	57	70632	68717	78	823	795	0	3878	3701	32	735	721	0	9.38634
190398	150973	94	64738	52503	93	162792	126109	96	2005	904	0	8736	6431	55	726	988	0	9.38735
135981	113629	90	44076	36542	86	113265	90964	90	984	1513	11	5359	4852	38	-1230	338	0	9.38937
96271	92673	84	30512	29228	77	84372	79092	81	1098	1188	16	3917	4214	32	880	660	0	9.40048
182002	138636	102	93251	71514	95	223845	172488	96	1572	1408	14	11817	9133	61	-840	380	0	9.4025
213856	166283	102	71025	56075	100	216316	171748	108	3915	2208	53	11092	8199	60	3572	1479	43	9.4025
137437	130175	85	55735	52812	82	242761	228535	86	2407	2151	20	11875	10909	58	-690	601	0	9.4025
49572	48844	73	11729	11673	43	28153	28068	66	-311	524	0	1428	1344	13	-526	577	0	9.40452
315254	229043	121	135118	103939	119	391046	299937	123	5320	3640	44	19538	15563	72	-8	1244	15	9.40553
75170	72484	83	26341	25332	73	63262	61309	77	386	879	0	3329	3331	30	818	969	0	9.40957
296626	209539	117	81735	58062	113	304637	220901	120	3430	2367	39	16098	11676	68	1933	1268	9	9.41058
94498	86891	84	31679	28430	81	80241	71776	85	875	751	0	4042	3532	33	-365	1031	2	9.41058
251658	186241	103	68876	52099	100	226416	165031	103	3611	3333	24	11741	8660	60	-53	828	0	9.41159
111418	101606	85	40469	37023	80	129714	118286	85	856	1089	7	6538	6168	39	-611	849	0	9.41563
77761	78520	78	30030	29786	75	68291	66341	78	1107	833	0	3396	3585	30	-340	394	0	9.4227
167831	142046	92	63989	54444	91	141657	114524	95	1086	1304	20	8010	5813	49	-659	1006	1	9.42977
201555	155355	99	61525	47918	97	159033	117179	100	2002	1675	17	7862	5847	53	477	979	0	9.43078
198437	149504	100	78149	59794	99	218842	164593	105	1463	1848	22	11760	8725	57	-645	1065	3	9.43078
167030	128173	94	56745	43253	91	140075	104418	93	780	1084	5	6932	5305	51	137	1289	9	9.4328
127197	121873	83	33897	31874	81	98599	93028	85	1524	1317	10	5232	4822	39	1092	912	0	9.43482
175479	143286	91	48054	39025	90	133941	108049	94	1875	1689	19	7134	5048	46	-1196	358	0	9.43482
144416	115999	92	36793	28388	87	121499	94108	94	733	1330	21	6174	4535	44	635	1190	7	9.43987
199780	152340	101	66244	49048	96	153228	114010	100	1124	1415	15	7344	5761	48	-49	682	0	9.44695
170589	130475	94	52910	40175	92	133976	99076	98	743	1128	14	7154	5143	48	17	807	0	9.44796
87054	87698	77	15632	15557	47	89884	87386	79	674	1134	6	4733	4886	35	1222	1710	7	9.453
92535	89615	79	23194	22557	61	57503	56042	77	-44	569	0	2126	2663	23	1105	1107	5	9.45705
302506	217644	131	100737	70557	127	303196	227384	128	4013	2332	38	16190	12290	71	851	1296	9	9.46109
176301	137665	101	47790	38719	91	158465	123204	96	1641	1215	19	9145	7097	54	965	1589	18	9.46412
358806	259809	139	174568	128685	137	448965	327791	141	4797	2954	40	23058	17017	85	2286	1367	18	9.46715
282138	228606	113	119635	97327	108	383614	310957	112	3321	2973	41	20425	15961	79	-3	1007	2	9.46917
228876	197774	95	117212	105105	94	296994	258009	98	3770	3060	39	15145	12895	66	1246	1809	27	9.46917
155334	118061	100	45848	34455	90	128521	95783	95	1358	1194	9	5737	4496	42	1370	1806	16	9.47119
98926	84329	84	33604	29030	82	85679	72753	85	497	691	0	4612	3601	41	-95	1008	1	9.47119
107075	105330	80	18846	18623	53	88930	87027	80	1044	793	0	4206	4381	36	272	926	0	9.47725
145682	120088	89	49303	40856	87	114139	91715	90	1429	982	0	6165	4696	47	1325	1109	5	9.47826
164161	132998	92	48213	38827	89	135225	107804	92	540	1091	4	6807	5593	44	71	830	0	9.47927
93258	93140	89	41689	41047	78	85152	84202	81	1353	1386	14	4678	4563	39	1684	1115	12	9.48129
130098	109855	87	37179	30706	84	107549	87720	89	2121	1011	3	5540	4405	45	1812	1415	10	9.48634
121014	103423	86	39942	33060	84	110314	90029	88	883	608	0	5236	4703	41	-346	893	0	9.48836
180893	142631	93	49930	38396	91	157574	121986	95	2026	1259	11	8373	6682	51	-1731	40	0	9.48836
223779	174380	107	92420	75315	103	182027	145653	105	1183	1111	11	9538	7805	52	484	938	0	9.48937
76446	76551	86	22535	22611	61	65323	64420	78	223	619	0	2895	3266	28	715	1301	15	9.49139
152978	121090	96	54000	42955	92	125818	96346	95	2166	1291	20	6081	4498	42	1613	1200	23	9.49543
76881	76652	85	25686	25694	71	64745	63125	78	1837	948	0	3711	3459	35	45	659	0	9.49543
154815	119767	97	45373	35328	90	132310	102907	95	1639	839	0	6151	5016	43	947	1101	5	9.50452
106955	95043	86	42205	37772	82	82330	71811	84	65	477	0	4428	4431	36	-1821	178	0	9.50452
105273	100759	88	25806	24896	73	82801	78260	82	604	902	0	4046	4064	33	926	1750	12	9.5126
180747	143675	96	60823	47162	93	147881	115624	97	1505	1526	17	7437	5883	48	-441	1106	4	9.51563
172141	132907	100	55922	43362	91	143192	105795	95	1165	1334	18	7186	5230	44	849	1093	5	9.51866
202490	158190	99	53101	42388	95	166999	131921	100	1195	1102	6	8988	7149	52	-1011	933	0	9.51967
208452	154305	123	57723	42011	123	176765	128090	123	2839	1460	18	9636	6409	58	-912	1544	11	9.51967
115058	102465	88	37030	32422	83	100883	89588	86	-11	903	0	5122	4783	39	-199	1113	5	9.52068
233788	171396	116	82285	61372	100	204361	153298	103	1876	1629	21	10596	8029	53	-231	1705	15	9.52068
92485	93640	79	42365	42506	76	101540	98996	79	1064	897	0	5137	5155	36	276	765	0	9.52169
244105	190171	111	101479	83465	104	390418	318522	113	3542	2846	35	18594	14138	79	379	1149	5	9.52169
202693	156646	93	61711	46346	92	200278	149466	99	1975	1411	33	10473	7480	60	-941	480	0	9.52169
289937	215917	121	118741	93125	113	316152	243486	117	3721	3796	34	15230	12353	59	-1240	688	0	9.52371
150410	120314	106	43301	34443	89	120158	93274	105	1485	1282	11	7531	5474	50	-66	1620	8	9.52371
109875	95850	87	40943	35149	85	87368	75212	88	-339	632	0	4766	4048	38	-919	396	0	9.52876
245332	182760	110	98476	77524	106	337228	265374	110	3411	2857	35	18049	14596	76	2422	1714	25	9.52977
125987	98093	91	39661	30797	86	102130	77398	90	745	1148	8	5126	3777	41	-363	1188	5	9.52977
185191	135336	100	68656	50677	95	142582	105395	96	224	720	0	8166	5578	53	-9	1327	7	9.53179
182780	139295	97	57520	43502	94	146333	110284	97	607	1118	6	8051	6237	48	620	687	0	9.5328
230973	159950	113	68178	48660	107	185503	127442	110	1867	1068	5	9560	6521	56	1919	1385	14	9.53381
95626	92313	91	19110	18556	53	81610	76489	82	814	1190	10	4330	3830	39	600	1126	6	9.53684
250875	180930	122	57386	38973	103	195225	144058	109	1529	1302	24	10224	7485	60	144	1400	10	9.54189
243749	197947	105	94682	78410	103	270430	219835	108	2319	1818	34	13710	11281	60	-380	814	0	9.54391
188760	147719	96	55851	43400	92	161240	123233	100	876	1099	7	8744	6555	58	-31	1235	5	9.54391
213461	171601	102	92990	75564	101	255890	206321	104	2048	2250	20	13820	11456	58	985	888	0	9.54896
65357	64864	85	14180	14246	46	52404	51142	76	-164	567	0	2066	2140	24	1124	1140	4	9.55199
186664	167699	98	77507	68452	90	224880	199654	92	2065	2001	30	11697	10286	60	888	961	0	9.56108
172623	161736	87	96546	90613	88	163038	149953	90	2874	2477	22	7894	7086	45	359	1462	12	9.56209
134260	107248	95	39235	32043	87	117019	90592	92	702	671	0	6342	4653	47	335	1322	10	9.5631
122040	107671	83	43514	37688	83	96489	83226	86	1320	1395	10	5026	4420	42	-227	1184	8	9.56613
203943	153806	97	58307	43649	95	159651	118102	100	739	958	0	8304	6049	54	3738	2054	41	9.57421
183407	142479	95	53251	40967	92	139991	105910	95	1053	1044	3	7372	5261	47	196	583	0	9.58734
107393	100641	86	28282	26264	80	84142	77210	84	368	881	0	4003	3665	36	-711	617	0	9.59037
104120	98881	82	31228	28400	79	91478	84981	82	351	926	0	4434	4080	33	-805	866	0	9.59037
245702	199652	102	112040	91893	102	264680	216579	104	1351	1404	22	13533	9946	63	539	1588	11	9.59239
83898	82667	80	29391	28054	75	72317	69614	79	623	892	0	3257	3049	34	1429	1486	18	9.5934
141082	114396	106	45393	36449	88	104388	81007	106	1537	1074	8	4705	3788	45	-352	938	0	9.5934
246653	189171	117	86150	69875	110	267085	211511	115	3077	1668	45	13536	10505	63	124	1166	6	9.59542
106462	94588	99	36901	32311	82	93051	82658	85	656	1217	7	4174	3486	36	-1638	373	0	9.59744
100601	89505	95	29096	24931	82	90052	79743	85	202	639	0	4508	4152	35	-627	657	0	9.59946
175074	141372	94	47683	38592	91	163464	134983	96	508	1360	10	8032	6553	48	-313	1102	3	9.60047
287316	203371	106	74293	51245	104	235094	160112	108	3566	2349	44	12442	8109	74	-250	1399	8	9.60249
148538	124778	88	47053	38820	87	112891	89692	93	1997	1080	6	6219	4473	44	-604	455	0	9.60552
108962	103412	87	36182	33581	81	94985	88162	84	736	729	0	4557	4204	36	1220	1113	4	9.60552
97657	93022	84	27653	26332	76	85748	80632	82	1618	1043	8	4798	4364	38	-265	685	0	9.60855
130386	106000	89	42589	34784	87	107805	87456	89	932	703	0	4427	3758	37	211	1926	11	9.61663
113000	112419	96	57005	56598	80	115272	112237	83	1125	1088	5	5586	5522	35	705	673	0	9.62471
185305	153525	98	61490	52036	93	156216	127469	96	1621	1285	9	7737	6600	44	-1280	252	0	9.62774
88107	83945	83	26761	25012	75	80746	75501	80	1713	1112	5	4079	3666	36	914	1697	13	9.62774
87247	86904	84	21759	21644	58	78814	76894	78	773	890	0	4421	3550	39	1308	1441	16	9.62875
159002	119727	97	45396	34227	91	132264	97724	95	1547	1121	11	6678	4897	48	2318	2161	35	9.62875
191242	151914	112	59334	47448	97	170229	133047	102	348	868	0	8695	6971	51	-208	742	0	9.63279
199471	160068	96	59010	47432	93	175844	141373	96	791	1548	19	9473	7583	50	-15	1318	7	9.6338
147335	122457	94	30649	24711	86	80226	66529	90	907	909	0	4796	3624	43	916	1140	8	9.6338
215487	158164	108	56417	40725	101	182583	133174	108	1099	1524	13	9563	6858	56	531	504	0	9.63582
143719	117815	93	48863	40694	86	112146	91316	89	2908	1790	23	5180	4298	40	1249	1750	18	9.63582
184252	135217	112	53346	39489	93	144597	105809	97	2719	1594	27	6942	5303	49	-285	1783	12	9.63784
169850	132838	93	65757	51954	91	125855	96878	93	3141	1985	54	6676	5553	44	36	1272	7	9.63986
68710	68341	82	21370	21345	55	60371	60567	77	720	779	0	3928	3587	35	-200	1350	9	9.63986
99417	94988	87	28800	28224	78	80675	77136	82	1003	848	0	4381	4052	33	-689	579	0	9.65299
141747	121178	98	68337	59720	88	217050	187327	92	2198	1438	22	10025	8782	53	-594	964	0	9.65602
120787	115559	82	42369	40519	81	109688	102441	84	396	916	0	5740	5277	43	-529	1524	9	9.65804
136532	113486	90	46646	39535	87	113414	92807	89	1052	1073	8	5693	4656	44	1144	2988	18	9.65804
149037	117141	102	46517	37052	91	114154	87739	108	1217	898	0	5471	4288	43	2135	1321	18	9.65804
173390	141199	95	64183	51234	92	141422	112876	94	1459	1192	10	7256	5319	46	534	1262	8	9.65905
183509	134474	99	57901	43549	95	149546	107911	99	2305	1060	12	8467	5660	54	15	696	0	9.6641
76210	68514	79	31434	29326	77	56292	52454	79	784	1320	11	3665	2921	30	-605	691	0	9.66612
124473	109062	88	40446	35375	84	111334	97121	88	408	871	0	5352	4473	38	246	637	0	9.67319
266487	204825	113	98517	72414	111	370788	283211	116	6712	6010	56	18832	14301	79	-493	460	0	9.67723
191480	155789	98	59188	48153	93	159022	129071	98	3090	1488	44	8245	7184	46	-425	509	0	9.68027
113211	106151	85	33311	31266	79	90539	84693	83	1195	949	0	4676	4310	40	-198	556	0	9.68431
104966	90146	84	36591	31693	81	87510	73725	84	1694	1249	9	4752	3878	39	-136	1216	7	9.69542
134854	118375	85	34173	28415	83	115233	97261	87	2602	2022	23	5656	5261	43	-532	801	0	9.69845
134502	114362	91	42062	34921	87	106125	88373	90	1320	919	0	5305	4690	40	704	2109	13	9.7035
173051	144255	97	43720	35925	91	149636	123649	96	2949	1938	27	7811	6554	46	2155	1969	21	9.70653
179436	131723	100	48046	35093	93	150707	109107	97	1762	1360	10	8365	5808	51	1642	1486	19	9.70956
269904	224326	110	88989	76294	108	289170	241831	114	2623	2034	27	14683	11775	73	3520	1752	39	9.72875
227079	178083	111	138506	113723	104	350105	273041	110	3680	3884	42	16718	12924	71	171	955	0	9.72976
208943	164329	97	53176	43119	93	198092	154168	97	110	910	0	9679	8184	49	1524	1514	9	9.73077
275194	204754	118	164473	129068	110	322527	253751	112	3672	2517	38	15834	12737	68	883	1298	9	9.73885
214408	157899	107	70178	52429	99	172954	128756	105	1785	1325	11	9304	6586	53	-846	1150	5	9.7439
153622	122994	101	49208	39218	89	105263	83122	94	459	421	0	4741	3605	43	766	1017	2	9.74794
239674	171080	103	66604	46908	102	200159	138931	105	5262	3397	55	10418	6773	58	197	849	0	9.75299
67235	66183	80	13040	13015	45	56104	55372	77	377	490	0	2793	2246	27	248	701	0	9.75703
70717	69187	80	14175	13889	47	40149	39260	74	-92	591	0	2030	1984	23	2248	2072	29	9.7641
211876	168972	106	82200	67358	98	157013	130553	101	2871	2207	33	7620	6566	49	111	1620	9	9.76814
146842	119296	90	42342	34039	88	123196	96808	92	2018	1611	35	5005	4654	40	-381	1078	4	9.77117
209703	142697	99	74584	49679	98	185159	123369	101	121	546	0	9569	6121	55	473	1945	11	9.77218
164807	126698	106	47729	36874	93	124744	94172	97	-389	392	0	6708	4777	61	2015	1440	13	9.77218
171094	131782	94	55193	43447	91	131555	100787	96	1449	1001	1	7069	5486	49	-34	1778	13	9.77723
309259	230380	121	151821	120588	120	355826	269162	124	4387	2765	40	18572	14217	90	3250	2332	36	9.78733
272758	199041	103	95195	71948	100	252410	183270	106	2925	2226	33	13412	9553	63	1869	1937	19	9.79137
214281	173649	105	64620	52049	94	183089	150205	100	4095	3735	33	10189	7998	54	673	1502	8	9.79238
132704	115176	90	37194	31141	84	100852	84961	88	1842	1253	16	5238	4094	38	722	911	0	9.7944
243595	188796	101	106395	82410	100	280720	209909	108	2637	2098	31	15348	10984	78	1844	1671	11	9.79541
85804	84540	83	20413	20281	59	76252	72520	79	548	787	0	3725	3717	32	-144	641	0	9.80248
98458	95182	82	31949	29472	78	77643	72322	82	2220	1432	28	3595	3470	31	231	1093	4	9.80349
114120	106985	84	31679	28755	81	91963	84751	84	977	985	0	4859	4916	35	1128	1147	5	9.8045
179926	155171	93	59844	52051	89	161044	136861	95	2411	1707	34	8883	7431	49	2036	1225	17	9.8045
197176	166537	94	67449	57134	93	220792	185077	98	2669	1774	20	12462	10569	60	1675	1404	27	9.81258
234456	188577	107	92446	76463	103	242411	195739	106	1832	2022	18	12857	10735	57	1182	1572	9	9.81359
311919	245894	125	133989	108056	125	394224	320688	132	2977	1851	27	20304	15733	83	2239	1121	5	9.8146
242483	172765	101	73184	52218	100	198037	140436	105	2690	1479	14	10239	7177	55	1234	1197	10	9.81662
144944	116676	92	45596	36552	89	116716	90605	93	1096	1458	11	6983	5333	49	98	1117	4	9.81763
140152	113822	94	44138	35938	87	114391	91690	93	1537	1278	12	6033	4668	44	-77	1072	4	9.82167
280717	214504	107	85410	65335	105	285234	213252	109	1783	2278	38	15214	11375	67	543	997	0	9.82167
132584	114839	92	47141	40377	88	103207	88263	90	1200	979	0	4998	4578	37	-62	1296	7	9.82369
228289	188538	107	117881	97630	103	237847	196950	106	1933	2158	21	12866	10516	59	-816	942	0	9.8247
84725	83061	80	27461	26109	75	77479	73135	82	-398	581	0	4252	3737	36	67	886	0	9.82975
152602	123556	90	51936	41445	88	84955	68650	89	432	832	0	5015	3755	45	-544	428	0	9.83177
305586	214787	114	249539	190299	114	523105	389291	116	5887	4261	55	25777	19421	95	1484	1299	14	9.83278
235456	165208	105	66954	49360	102	206322	145144	105	2363	1864	36	11253	7765	61	1045	1525	10	9.83581
141204	115676	90	39245	30865	88	114439	91342	92	1860	1337	11	5598	4536	45	405	1271	9	9.83581
188190	149215	98	54277	42663	91	152679	119383	95	1265	1249	11	7844	6059	53	361	1199	5	9.84288
280165	213339	109	116238	94330	108	290640	231136	110	2771	2599	31	15644	12251	66	801	1927	15	9.84288
166772	127214	97	51654	40213	92	120617	94026	96	925	1463	18	6734	5051	49	677	1345	7	9.84692
198078	150084	101	71489	56487	95	134836	99672	99	4775	3795	46	6517	5316	44	1134	1555	25	9.84894
226019	153905	104	69905	48030	102	169471	114933	105	1063	1446	11	8644	6223	53	617	960	0	9.85096
213316	161173	105	64011	48352	101	174607	130559	114	2224	1999	24	9077	6914	46	229	968	0	9.86106
77618	78110	77	25259	25158	71	64893	63290	78	358	721	0	3923	3178	34	2071	1610	36	9.86207
154738	118791	92	45807	34929	90	125331	94822	92	1258	1009	2	6768	5139	47	750	1194	14	9.86712
110633	109136	79	35738	34820	78	112587	105524	83	917	767	0	6019	5255	45	-419	1203	7	9.86813
115647	97673	98	37434	31358	83	92274	75751	88	-246	377	0	5102	4154	40	147	876	0	9.87621
182459	144382	95	48735	38918	91	150715	119528	94	532	866	0	7433	6338	41	-91	899	0	9.87621
174929	148341	92	76127	65385	91	225598	200900	94	1283	1312	10	11411	10318	57	-1433	568	0	9.87823
275617	219284	108	89639	69853	104	310364	244817	108	2080	1779	24	15965	12497	77	33	2144	9	9.87823
206958	154790	97	58626	42913	95	174509	125462	101	1777	1050	5	9206	6136	58	-732	1732	9	9.87823
109579	95766	88	33071	28850	81	91679	78038	84	888	1214	6	4808	4107	37	1016	831	0	9.88025
243618	162015	109	71075	46726	107	190710	126937	110	3649	1417	44	9880	6576	58	629	1104	5	9.88126
64242	63771	85	22605	22533	65	51465	51535	76	630	803	0	2447	2386	24	409	694	0	9.88227
117495	112782	83	40037	36965	81	107189	95022	86	465	863	0	5347	5492	36	-1714	133	0	9.88631
342268	248008	136	144947	107520	131	335086	253674	135	3536	2381	30	17232	13229	68	960	1680	20	9.88631
91890	89029	79	32939	32293	77	67273	64688	81	-12	558	0	3182	3434	26	576	1582	12	9.88732
181035	134143	97	58035	43486	93	148736	107725	97	951	1271	14	6941	5106	52	206	721	0	9.88934
112305	98721	86	33524	29200	83	93246	80656	87	211	538	0	5281	3968	44	1130	1814	14	9.89136
155895	137053	89	41106	35821	85	132476	113071	90	601	1006	2	7672	6809	44	661	1515	10	9.89136
215693	159696	101	58787	43130	99	170587	124463	104	2015	1784	32	8347	6442	54	-707	327	0	9.89439
161757	127427	91	41554	31936	88	141652	107759	94	907	819	0	7478	5584	51	-1463	322	0	9.8954
222014	186277	99	92029	77736	98	245063	203678	103	3976	3027	35	12460	10859	55	-662	579	0	9.90146
265194	185362	139	175317	135313	122	560156	428032	127	5209	3452	42	29838	21850	120	2318	1810	39	9.90652
144954	118630	89	35097	27925	87	120892	94145	101	1264	1025	4	6353	4848	47	886	923	0	9.90652
177239	138330	91	52156	40163	89	147310	113394	93	1552	1165	15	8174	6410	59	165	582	0	9.90652
330690	245497	114	188328	145470	114	407987	313058	116	4057	2664	47	20600	15481	82	110	1128	6	9.90652
285550	213523	115	97318	74034	107	336572	258536	113	3444	3722	37	17028	13168	67	2307	1613	16	9.91258
279371	213966	133	142051	113763	116	375015	296943	118	5917	3935	47	19495	14536	79	1550	2157	25	9.91763
283303	211877	111	108899	82339	106	292556	223548	110	1988	1358	31	14769	11385	69	1059	1273	8	9.91965
109470	106617	80	31733	31000	78	86487	82267	83	2236	1640	26	5129	4884	35	-711	952	0	9.92672
179271	138726	97	48910	37381	92	147977	111958	96	1774	1175	15	8077	6338	52	2570	1517	27	9.92672
170373	130759	95	50032	38858	91	136851	103320	94	1420	1083	5	6860	5472	49	1405	1547	23	9.92672
203812	162549	97	68747	54514	94	175242	137439	102	2753	1524	36	9082	7266	50	-264	481	0	9.92975
145148	115490	97	39322	30351	87	119154	91077	94	684	1292	22	6735	4951	48	703	1393	9	9.92975
162481	129775	93	49697	39123	90	142381	111786	94	1721	1608	20	7173	5715	49	-590	398	0	9.93985
193957	166475	98	88460	78133	91	256419	225298	95	2385	1756	30	13357	11255	59	-15	1072	5	9.93985
210936	176920	99	56615	48621	91	243141	203738	98	2626	1896	33	12415	10276	62	-1119	589	0	9.93985
214362	152259	113	57053	41155	97	184526	129202	104	2637	1452	27	10368	6507	73	1130	1577	10	9.94894
229688	174905	110	54553	41397	96	212105	161364	100	1794	2113	31	11121	8349	64	1375	1363	8	9.95298
163672	136025	96	64540	50459	89	190003	159338	96	5521	4396	54	9144	7696	50	1042	1173	8	9.95601
202134	160339	97	63446	51120	93	169818	127644	98	1208	956	0	8000	6701	47	2768	2094	19	9.95601
148278	120804	91	42585	35018	88	117133	94120	94	2258	2227	31	5439	4793	42	1364	1709	23	9.95702
110230	96762	86	33816	29207	81	97329	82528	85	1042	1214	12	5429	4309	44	544	1172	7	9.95904
143719	114812	90	43209	34006	87	116449	90436	93	2049	1124	11	6924	5171	61	-618	1816	10	9.96611
169006	131108	94	47019	36519	89	156827	120181	95	630	873	0	8181	6090	52	-1144	563	0	9.97621
139798	112843	105	44505	35886	86	106284	84801	89	673	863	0	5651	4217	44	-158	825	0	9.97722
186197	134241	106	55969	40044	96	147743	108893	99	2398	1396	38	7785	5237	55	1642	1407	16	9.97823
137499	119248	85	42449	36589	85	115335	95823	89	2430	2123	23	5286	5374	37	-373	1128	5	9.98429
103471	80031	104	85969	66013	91	284756	219885	95	2699	1927	31	14118	11000	67	1277	981	0	9.98732
107638	107332	80	56047	54629	80	103749	100606	83	1184	1108	6	5251	4991	40	308	896	0	9.99439
227847	186330	112	69734	58395	99	265324	221876	106	2761	2004	33	13560	10954	63	2131	1560	30	9.99742
212424	149298	100	64367	43383	96	182617	129552	100	2020	1766	18	9653	6547	60	-131	999	0	9.99944
66321	66336	75	21901	21299	65	59202	56203	91	577	810	0	2468	2751	26	1321	1414	9	9.99944
252906	202035	110	107521	86398	106	215997	169619	111	4598	3346	38	12025	8874	57	1017	1048	5	9.99944
208076	165822	100	73072	58979	96	166362	130980	98	1703	1709	15	8409	6951	47	723	1054	3	10.0035
91708	90300	93	32191	31477	77	77231	73801	80	729	804	0	3782	3899	31	-984	669	0	10.0085
177610	135029	96	61954	48928	92	147740	112377	99	1125	867	0	8428	5707	55	-1184	287	0	10.0085
179568	153001	101	43862	37398	91	148258	124540	94	1535	1368	23	7857	6553	52	1641	1147	7	10.0105
152228	119445	96	45139	36302	90	129023	100983	93	1582	1017	5	6111	5107	44	1523	1223	10	10.0116
170826	158931	90	97272	92079	91	157559	144001	94	1885	1556	22	8097	7009	53	-159	628	0	10.0126
203687	162116	105	62975	50283	93	176094	141287	97	2293	1509	37	9155	7229	57	1112	1330	8	10.0136
148545	126003	92	48294	41521	86	116114	95602	90	432	654	0	6284	4877	42	671	866	0	10.0206
149296	112455	95	42743	32895	88	119801	88982	94	1515	1649	13	5882	4314	49	-810	1946	7	10.0257
104950	100126	89	26871	25142	78	89956	84345	85	2107	1209	13	4542	4431	35	-329	721	0	10.0297
139438	111000	89	43227	35195	89	114297	89576	92	-278	1246	9	6232	4788	44	936	939	0	10.0297
152986	122390	94	43204	33690	90	130958	102825	96	789	612	0	6038	4938	50	199	1190	7	10.0328
216329	163122	96	74637	55179	96	172034	127547	97	2598	1147	14	8768	6825	51	257	1432	5	10.0328
137900	129835	86	55609	52878	83	120407	112320	86	658	779	0	6339	5820	50	467	747	0	10.0409
144524	116199	96	45341	35690	89	122383	95477	92	1094	1198	13	6599	4804	49	-814	364	0	10.055
215914	162653	98	54047	39784	94	170857	124087	100	2853	1617	42	8681	6412	51	796	749	0	10.057
199062	149769	100	54398	39888	96	150922	109550	105	1305	1196	11	7066	5457	46	835	1553	21	10.059
219871	180291	107	102645	86497	97	274502	231165	101	1841	2068	21	14482	12327	61	-1719	915	0	10.0611
264801	213646	124	133425	110512	109	281014	225476	109	3271	2480	30	14806	12037	65	2511	1888	38	10.0621
198881	162292	107	72097	59601	94	125819	101022	95	374	1079	5	5951	5251	43	1268	1121	7	10.0621
112878	111125	81	22831	22108	64	102369	98091	84	1046	1224	9	4833	5062	34	636	1355	13	10.0661
80840	81790	79	27511	27346	75	69252	68237	78	1231	946	0	3145	3021	32	905	1265	14	10.0691
140914	114166	90	44461	36104	88	122215	96405	92	1558	881	0	6480	5371	46	-267	1428	10	10.0701
186133	150039	101	56939	45412	91	146676	117848	95	1441	1473	23	7533	6041	49	-269	760	0	10.0701
95513	93045	86	14005	13350	47	84728	81456	80	1310	1009	2	4444	5008	32	657	1595	11	10.0762
90274	88994	80	25031	23806	67	78350	76269	80	1339	1053	3	3827	3802	31	825	1790	12	10.0813
164800	147725	93	48779	43389	88	135439	119580	93	1392	1430	14	6502	5988	45	-483	488	0	10.0893
210117	165720	93	59555	45716	91	248544	195523	97	2022	2197	27	13104	10028	69	733	1941	11	10.0924
168910	131284	109	51035	39661	91	134090	104017	95	1968	1623	27	6252	5161	43	-965	356	0	10.0954
233895	174185	101	106864	84347	100	270160	205675	105	2432	1943	28	14036	11068	64	1566	1639	20	10.0964
236246	176212	106	96425	75541	103	277730	205773	108	8088	6745	53	15288	11798	68	-230	1617	8	10.0994
74125	74744	74	23445	23169	65	63526	60586	78	-58	954	0	3270	3166	29	-145	635	0	10.1166
116967	105068	86	39703	35379	83	96950	85390	87	737	1147	6	5127	4462	42	-192	609	0	10.1176
259378	206772	113	97069	77621	112	271724	217712	117	3804	2203	31	13659	11103	60	-285	556	0	10.1267
113095	94455	90	27874	22768	84	97807	83035	87	501	949	0	5487	4640	48	-38	1366	8	10.1388
138187	120738	95	36501	31405	86	98438	84739	89	1160	1171	7	5006	4661	39	650	1418	10	10.1408
236829	190317	104	77919	63181	99	274730	223390	108	3008	2023	35	13579	10389	72	375	798	0	10.1408
85173	82327	83	26821	25667	71	71532	68976	80	403	854	0	4383	3490	36	-934	542	0	10.1419
112516	96025	87	38071	31818	86	98703	83331	88	1011	1498	9	4490	3998	40	611	1364	9	10.1439
52160	53950	73	24778	24977	67	36619	37336	74	657	835	0	1576	1304	12	-552	239	0	10.1439
239440	154536	108	76313	50643	105	199891	131210	107	5099	3197	44	10588	6735	65	-911	700	0	10.1449
160319	123220	91	53694	40688	91	124095	91243	93	1036	1302	7	7022	4935	50	-420	1176	5	10.154
187544	144831	94	73438	57993	91	128473	97763	93	529	1095	8	7622	5413	61	2056	1618	37	10.154
286880	219840	126	81141	62968	107	290550	228764	112	10218	8821	59	15922	12164	94	327	1183	7	10.157
221386	172112	99	78634	62905	96	194999	148293	101	1929	1261	11	10271	7418	52	-683	844	0	10.159
117227	98710	90	41659	34861	85	71563	58496	86	50	784	0	3577	2791	34	-591	590	0	10.1621
153790	121696	92	44920	34979	89	119750	92105	94	786	1082	6	6066	4505	46	-241	809	0	10.1641
166563	151544	90	70427	64030	86	210005	189380	91	1595	1491	19	11677	10024	57	2299	1672	37	10.1691
64655	66512	75	20478	20528	57	59610	60001	76	240	800	0	3246	3324	27	-699	1012	1	10.1701
225729	170000	105	86289	68446	104	251289	198777	108	3228	2089	28	12782	10057	59	1174	2169	12	10.1711
153310	126953	91	45542	37728	89	136600	111472	91	898	826	0	7112	5954	43	2258	1511	22	10.1742
107844	98187	85	33789	29930	80	87909	77407	85	350	1219	6	4788	4451	38	-115	980	0	10.1742
176791	143817	93	40572	31549	91	143922	114401	96	1413	1264	19	7900	6185	52	1607	1408	9	10.1772
170030	134547	95	43592	34195	90	153840	121017	96	1530	1227	21	8391	6153	49	516	1774	11	10.1833
91824	89942	78	32001	31482	76	75565	73362	79	-679	481	0	3979	3686	32	-1110	1107	4	10.1893
151824	138055	104	57666	53834	86	169986	156470	90	2602	2789	27	8602	7610	45	-21	862	0	10.1913
225795	164789	118	61764	43226	98	185631	136124	104	2263	1724	30	9435	7177	55	115	972	0	10.1954
265680	182616	112	93338	65689	108	212380	148975	111	2544	1388	19	11279	7490	55	786	1188	8	10.1954
245194	180827	108	108982	85606	103	249813	183065	107	3159	2389	32	12508	9298	54	13	1555	9	10.1954
232199	187836	105	103157	85305	103	285883	228928	109	2580	1982	32	14589	11978	62	2058	1294	18	10.1964
123482	110495	90	67611	62504	84	98313	87343	88	1432	1199	14	5032	4547	41	-96	1185	5	10.2045
194404	163805	94	64226	53121	91	212801	179856	96	1968	1908	17	10786	9508	64	209	1514	10	10.2075
119181	112386	87	33675	31919	79	107859	101628	86	311	1007	2	5729	5775	41	1563	1698	18	10.2075
68178	56600	83	44667	37218	80	127629	105271	85	2161	1467	39	6074	5601	46	936	969	0	10.2095
260887	212635	102	71577	59657	100	210478	169729	105	2411	1569	33	10535	8542	53	456	802	0	10.2115
139004	116534	92	37382	30659	87	108139	91492	91	1005	993	0	5241	5092	37	334	1182	7	10.2166
198273	149318	98	63454	47061	96	163751	116717	101	1615	968	0	9266	6156	58	1460	1252	11	10.2196
146382	122111	90	45046	36442	89	122167	99402	92	2892	1790	45	5923	4987	42	-211	1054	3	10.2398
200566	136148	115	63169	44303	98	159158	112137	101	1394	1204	8	7710	5502	52	190	894	0	10.2418
159909	134861	105	57328	49428	88	146608	122784	93	1401	1362	20	7379	6162	49	1133	1657	19	10.2429
199337	161550	97	44443	36054	92	177182	141753	98	2250	1774	25	9329	7284	52	1650	1228	7	10.2439
266585	209553	106	81618	65413	102	266609	211264	106	2677	1971	38	13369	10875	61	3392	1678	21	10.2439
197195	156598	97	56228	44166	91	154928	116647	96	1513	1189	11	7841	5897	50	1355	2204	19	10.2449
260126	162951	117	84013	52428	109	201533	127951	112	1822	1054	6	11217	7190	60	572	1704	17	10.2449
178030	143412	94	63614	51482	92	93352	70784	93	2329	2003	25	5268	3740	40	776	1289	8	10.2469
147476	119534	94	50798	40972	89	113314	88215	93	1353	1080	12	5854	4207	44	1431	1086	6	10.2489
189934	152255	100	60198	47832	96	111770	87441	101	1298	974	0	6530	5157	46	-477	741	0	10.252
136728	110910	92	36952	29715	86	116056	92581	89	1106	1010	2	6201	4743	46	-782	470	0	10.2621
210404	160307	116	60882	46552	98	189365	145729	104	2912	1834	24	9796	6744	53	1771	1315	7	10.2681
204334	164743	99	69668	56222	97	160664	130667	101	1785	1496	14	7930	6666	45	-259	981	0	10.2691
221405	157653	107	59654	40905	101	166728	117363	106	2352	1889	27	8280	5975	53	859	1265	17	10.2691
96856	87449	86	32132	27513	81	80518	68093	86	837	593	0	4263	3874	36	-423	909	0	10.2732
169004	133310	97	55051	43999	90	121016	93689	92	672	1005	2	6191	4743	45	238	1248	10	10.2752
145977	118330	95	43579	34961	88	123700	100016	92	1633	717	0	6091	5239	43	-803	1072	4	10.2752
206442	156098	100	61419	45438	99	166402	122191	106	2220	1682	19	9152	6910	48	-400	1644	10	10.2853
200384	144319	101	59168	42411	95	160698	115464	99	2517	1851	20	7672	5853	47	759	2192	12	10.2944
183138	139032	112	136402	109153	97	464833	376018	100	5725	3345	59	21347	16788	77	258	1259	16	10.2964
224105	166536	108	65406	48464	106	191404	141752	109	1524	1676	15	9396	6669	58	-151	694	0	10.2974
117256	100280	95	53269	46747	85	78915	67644	85	551	1036	3	4417	3893	32	282	701	0	10.3014
249103	195360	99	89195	72573	97	251077	195427	104	3733	1992	52	12678	10122	56	1062	1189	15	10.3115
95145	89222	84	28830	26488	77	84150	77416	84	160	755	0	4301	3373	35	306	1685	6	10.3176
156768	120382	94	47689	36471	90	124751	94204	95	851	747	0	6079	5121	42	-838	333	0	10.3176
216646	150021	107	67583	47433	100	178704	123303	105	713	824	0	10145	7106	61	-1493	397	0	10.3196
103679	100087	80	31965	31174	80	91867	87308	86	1336	1627	12	5267	4996	38	749	1463	11	10.3196
159721	129594	99	42391	32655	88	128330	103122	93	3229	1621	25	6334	5376	49	-468	1124	4	10.3206
165368	151398	91	58380	53611	88	159465	146824	91	2802	2538	26	8119	7800	46	1123	869	0	10.3216
213503	170408	100	68886	55824	98	185371	145625	103	2383	1525	41	10238	8123	65	87	1454	11	10.3237
127493	104520	88	43201	35386	86	107448	85986	89	780	1102	8	5731	4238	42	601	899	0	10.3237
79506	76154	79	28479	26731	76	70646	65758	81	1480	1070	6	3574	3299	33	-962	427	0	10.3237
221808	178968	114	109187	89853	96	237734	198268	99	2793	1961	25	11280	9430	58	2408	1397	30	10.3247
223233	165466	105	57762	42611	98	190328	141970	104	1349	1253	13	10003	7841	54	611	887	0	10.3257
134845	110329	91	38515	31127	88	104898	84385	91	1536	874	0	5912	4428	43	-1440	654	0	10.3257
199776	145415	102	61766	45982	96	152153	107448	101	1268	1232	15	7350	5567	48	-784	509	0	10.3257
107356	97135	86	32971	28931	81	83272	74761	84	697	863	0	4559	3673	46	793	1526	9	10.3267
72951	72487	83	14445	14399	47	68797	68654	77	472	1013	3	2842	2960	25	-1154	312	0	10.3277
168924	125804	95	55017	41602	92	139001	102428	95	1056	1390	14	7589	5574	50	1146	857	0	10.3388
131200	116566	86	39676	33815	83	112817	97835	88	951	1352	13	5537	5077	41	501	1507	17	10.3439
138379	111442	90	40059	32423	87	127868	102014	91	1109	1241	13	6844	5033	55	-358	721	0	10.3449
142961	127143	89	36091	31197	85	136689	117242	90	1381	905	0	6807	6352	40	-458	635	0	10.3449
267971	193118	118	111372	85557	111	220830	156381	117	4131	3074	37	12019	8207	69	109	1572	10	10.3509
92523	90940	84	32597	31225	76	74119	71056	80	-716	376	0	3845	3865	31	-517	436	0	10.357
187148	153608	94	61597	49610	91	153179	123721	96	114	1177	6	7710	6922	46	-733	311	0	10.36
110714	108477	82	32897	30788	79	100158	94402	82	2102	1448	13	5267	4906	38	-849	261	0	10.36
120137	109642	88	50529	46537	84	178083	163152	100	1555	1476	14	8616	7885	53	155	874	0	10.36
356333	269172	144	135719	101669	139	389723	299293	143	4876	3916	53	21052	16007	76	1658	1074	15	10.3691
234551	183677	114	78048	61594	101	264660	211559	106	3139	2118	26	13472	10817	61	371	1086	5	10.3721
126037	111393	95	40674	35014	84	104782	90053	86	790	888	0	4769	4640	40	1995	2650	21	10.3742
133190	113676	103	38284	32185	85	104424	87048	89	357	997	0	4936	4921	37	-524	966	0	10.3752
94739	93849	79	32482	31536	78	84212	82297	81	508	715	0	4565	3939	35	-3	847	0	10.3792
99089	95580	80	23105	22395	63	93504	87821	82	247	766	0	3912	4333	33	-958	465	0	10.3833
88787	87097	79	22887	22084	60	73486	71625	79	288	674	0	3654	3590	32	467	935	0	10.3873
172341	129706	95	53202	40531	91	139509	104986	94	1580	1041	5	7506	5643	48	239	1176	4	10.3873
141554	118344	90	34337	28347	86	119081	97019	92	277	1127	7	5609	5088	42	771	1467	17	10.3883
303795	234606	125	138457	106489	120	472025	370224	127	5298	3879	58	25663	19975	94	1873	1400	12	10.3923
300411	207242	119	92348	65179	115	254852	172009	120	3445	2722	33	14313	9627	72	-265	958	0	10.4065
156535	122842	97	45232	35816	89	118589	92877	92	1372	1374	25	6010	4484	43	2182	1252	13	10.4146
124615	111734	94	41327	36230	83	105355	91595	87	1047	986	0	5653	4907	45	1379	2008	18	10.4186
219081	178095	102	74288	60432	98	218923	179097	102	2793	1410	39	11990	10177	65	-273	1111	5	10.4206
112372	108670	84	32858	31695	79	99006	93028	84	1198	1032	3	5058	4782	39	527	1055	3	10.4287
151262	117330	91	46180	35233	89	129478	97862	95	905	1101	6	6709	4661	50	-792	504	0	10.4338
116660	98798	87	40865	34573	84	99875	83338	91	1112	1253	15	4307	4223	34	155	1769	10	10.4479
304187	233861	118	116995	94170	113	320965	249082	120	4106	2903	41	16271	12054	68	1114	1300	12	10.4509
81066	78888	93	21363	21168	58	70742	67325	79	656	771	0	3986	3895	32	1901	1292	18	10.462
222026	143666	106	64421	43786	99	175686	109236	102	1332	1217	15	8905	5206	58	864	1350	9	10.4671
115986	96389	91	35749	29625	85	104614	86479	88	1214	910	0	4903	3875	40	1107	827	0	10.4671
158113	123644	94	45668	36417	89	134050	103098	94	1329	1340	14	7321	5236	54	1996	1477	19	10.4701
216095	164052	101	61860	47256	96	174789	135185	99	827	940	0	9131	6903	51	674	1425	13	10.4802
251711	186408	99	78007	58467	97	247590	178836	102	3498	2071	34	13152	9476	63	717	1007	1	10.4812
229539	183933	113	111559	91980	106	263424	216985	110	1952	1427	15	14511	11372	65	1677	1674	27	10.4833
239873	163018	111	69146	45466	104	197263	134012	111	1778	2163	28	10246	7126	58	415	1219	7	10.4853
[truncated: 6,331 more rows]
