# Supplementary material for: Phenotypic heterogeneity follows a growth-viability tradeoff in response to amino acid identity
Source: Nat Commun. 2024 Aug 2;15:6515. doi: 10.1038/s41467-024-50602-8 (PMC11297284; doi:10.1038/s41467-024-50602-8)
Supplement: Supplementary file 6 — Source Data [file 41467_2024_50602_MOESM6_ESM.zip › source_data/fig2ab/2030_F4_pPRL28_NSTARVE.csv]

FSC-A	FSC-H	FSC-W	SSC-A	SSC-H	SSC-W	BL1-A	BL1-H	BL1-W	VL1-A	VL1-H	VL1-W	VL2-A	VL2-H	VL2-W	YL2-A	YL2-H	YL2-W	Time
148174	131291	105	52874	46149	88	60892	53942	88	882	672	0	3248	2811	32	896	571	0	0.00404335
65774	67326	69	15610	15797	47	21015	21325	62	337	201	0	1141	944	0	958	1012	2	0.00606503
89619	89705	78	31979	31820	76	28571	27816	75	517	375	0	1508	1478	18	348	652	0	0.00808671
112224	110982	83	53501	52660	80	49686	48773	80	774	590	0	2612	2498	26	77	375	0	0.0111192
174257	139400	96	65486	49798	94	73419	59906	94	722	744	0	3661	2812	36	483	1193	7	0.0171843
130325	115653	90	45552	39734	86	54226	49084	86	596	515	0	2656	2430	27	114	558	0	0.0181951
172784	138608	98	67627	53094	94	78989	62059	95	1140	668	0	4055	3176	37	192	874	0	0.0202168
102859	101430	82	47754	47283	80	40002	38941	78	324	361	0	2023	1900	22	1061	909	0	0.0212276
55021	56578	75	19808	20340	54	21254	21265	55	87	241	0	1062	1034	4	-89	297	0	0.0212276
48957	48148	73	18168	18279	51	19590	19425	56	113	119	0	1154	1158	9	272	546	0	0.0222384
179019	148850	108	63860	52896	90	82039	66736	91	1019	797	0	4263	3570	36	104	839	0	0.025271
101019	100508	78	26176	26252	66	40034	39959	77	356	287	0	1990	2012	22	-109	413	0	0.025271
60922	62588	72	24432	24924	64	22346	22321	72	223	394	0	1238	1275	11	-7	227	0	0.0343685
62353	64394	74	21637	21842	57	19854	19411	53	157	297	0	1050	1191	10	91	376	0	0.0343685
54315	55253	83	32964	33456	73	19307	20057	53	185	283	0	1083	1157	8	157	483	0	0.0363902
147786	126386	92	52829	44325	89	55878	46251	88	496	556	0	2905	2692	29	-40	334	0	0.0363902
138593	125178	85	51562	44718	86	53974	48944	84	823	501	0	2905	2623	27	624	576	0	0.0363902
189733	162268	92	90337	75184	93	88474	77167	92	1031	751	0	4834	3821	39	789	742	0	0.0414444
18065	17251	56	9023	9356	40	7631	7445	38	162	198	0	447	462	0	-38	456	0	0.0424552
31773	31633	71	10291	10669	40	9872	10207	40	249	273	0	593	820	0	113	492	0	0.0444769
37474	39985	66	13584	13893	45	14089	14260	46	167	222	0	744	781	0	-100	429	0	0.0444769
171538	139133	98	80500	66585	92	51734	42630	89	951	697	0	2503	2026	26	439	513	0	0.0464986
206051	154370	99	63526	48268	96	103565	75932	98	1395	884	0	5234	3785	43	147	444	0	0.0485202
59492	65944	52	29358	29111	72	24161	23517	70	151	157	0	1265	1224	12	15	550	0	0.0485202
62052	59035	86	20717	20685	56	16824	16446	48	361	314	0	811	968	0	478	490	0	0.0495311
233457	185329	105	91507	73457	99	91626	74867	98	1307	1076	8	4650	3775	39	767	1109	6	0.0515528
131243	126998	85	37530	36193	81	53300	51306	82	496	596	0	2958	2948	28	111	557	0	0.0535744
150279	142678	89	61263	58266	83	76169	72617	84	643	607	0	3814	3606	32	191	500	0	0.0545853
24382	25847	59	11818	12286	42	11660	12126	42	80	130	0	618	635	0	377	770	0	0.0545853
216792	163831	102	75870	57067	99	87058	65770	100	857	823	0	4914	3785	41	785	701	0	0.0545853
154795	134082	90	51650	44133	89	65216	57123	88	685	749	0	3475	2918	33	671	640	0	0.0586286
17641	20120	49	9292	9607	40	7423	7675	38	89	259	0	542	468	0	111	337	0	0.0596395
106408	104413	82	34277	33803	79	39600	38205	79	612	619	0	2131	2129	23	395	560	0	0.062672
22036	22497	66	6697	6953	36	6454	6667	36	23	95	0	263	308	0	949	1058	5	0.062672
150056	133657	91	55087	48509	88	67510	62746	87	749	632	0	3599	3249	32	91	508	0	0.0636828
131037	126997	85	46747	45423	82	61718	59007	84	691	628	0	3593	3329	32	798	1320	7	0.0636828
20600	20611	63	7335	7598	38	9878	9776	43	-128	57	0	448	531	0	35	269	0	0.0646937
47574	46441	76	15329	15637	48	17298	17348	51	183	166	0	953	876	0	354	846	0	0.0737912
20409	21484	55	8212	8380	38	10608	11065	41	59	120	0	474	521	0	-371	205	0	0.0768237
57788	58801	75	18765	18935	55	22971	23051	60	335	280	0	1126	1063	6	423	1065	3	0.0768237
49704	48454	74	31010	31310	71	33611	33551	71	505	406	0	1537	1534	17	908	1357	9	0.0788454
53177	55842	73	14275	14612	45	20063	20353	52	343	233	0	980	990	0	32	468	0	0.0788454
19580	21100	62	6386	6604	35	9122	9209	40	-41	152	0	418	428	0	-496	295	0	0.0818779
73980	77496	76	45875	45866	76	30874	31410	74	393	404	0	1614	1685	17	298	856	0	0.0818779
21248	21487	53	9638	9859	41	7402	7338	38	37	217	0	272	334	0	467	963	0	0.0849104
71754	73110	73	31543	31497	74	22752	22589	69	383	315	0	1189	1282	11	709	880	0	0.0869321
222704	171585	101	93610	70599	98	88056	67288	98	692	633	0	4332	3259	39	1709	1404	11	0.0889538
96398	94191	83	25542	25233	77	32270	32079	78	427	451	0	1606	1568	18	1001	670	0	0.0909755
170183	143341	93	60243	49762	90	68346	58700	90	762	534	0	3610	2925	34	472	931	0	0.0919863
32575	33926	70	17175	17683	52	13236	13316	47	228	260	0	550	542	0	365	894	0	0.0919863
21244	22459	64	7560	7802	37	8815	8981	39	122	206	0	447	324	0	462	616	0	0.0970405
34138	35074	73	12502	12918	45	13075	13474	43	74	190	0	674	684	0	188	321	0	0.0990622
76850	78973	77	31476	31672	75	28748	28295	75	86	151	0	1873	1754	20	-6	341	0	0.0990622
65108	64840	81	17980	18260	51	25039	25613	72	96	224	0	1202	1305	13	105	616	0	0.100073
88708	89420	77	28222	27461	75	32271	31199	76	247	382	0	1466	1615	16	339	496	0	0.104116
24902	25173	71	11274	11599	42	10491	10599	41	51	130	0	507	512	0	376	551	0	0.105127
310045	203751	128	123340	82722	127	123648	79692	127	1612	995	0	6679	4392	47	114	1049	3	0.107149
13350	15458	38	7063	7236	37	7348	7698	37	118	192	0	315	375	0	352	662	0	0.10816
161193	126500	111	62525	49313	93	67119	53953	93	589	437	0	3821	2937	36	1002	872	0	0.111192
68027	67265	77	22412	22447	63	22950	22561	61	126	299	0	1084	1137	9	340	518	0	0.113214
38738	41330	59	24171	24751	69	15567	15358	50	178	197	0	757	855	0	329	481	0	0.118268
86607	84824	82	17651	17335	50	36697	35294	77	391	372	0	2194	1860	25	-88	260	0	0.118268
209660	167699	109	66663	52528	96	85634	70007	98	1342	922	0	4432	3605	37	2093	1607	14	0.122311
36772	38823	58	10069	10228	42	12866	12679	46	37	134	0	774	764	0	-215	183	0	0.125344
208209	152772	112	84002	61123	102	93719	68717	103	987	662	0	4961	3451	43	18	240	0	0.129387
27564	27460	66	8088	8258	39	8388	8221	39	123	210	0	391	491	0	240	752	0	0.130398
17829	18792	44	5655	5790	35	8412	8997	38	53	137	0	284	364	0	489	701	0	0.131409
219675	186306	105	58924	49057	102	86345	74893	101	1259	1088	7	4600	4068	36	831	569	0	0.131409
180881	147885	97	69344	57101	93	66709	56382	93	806	737	0	3787	3126	36	772	897	0	0.134442
47007	48143	71	11401	11401	43	14974	14659	49	60	132	0	904	782	0	935	880	0	0.138485
222752	179134	103	134664	113396	98	102028	82158	97	1079	988	0	5044	4091	40	1233	998	0	0.140507
66345	66702	77	11519	11570	42	22700	22614	61	228	298	0	1025	1156	8	84	657	0	0.141517
206518	155908	100	58672	43278	98	85459	66570	100	434	529	0	4077	3024	38	394	744	0	0.143539
271903	217487	120	104949	82738	116	116543	91188	116	1539	886	0	5943	4955	42	1107	635	0	0.145561
218766	166607	108	81232	62905	100	87951	67647	100	1227	1005	3	4652	3583	37	786	872	0	0.148593
29833	31657	61	9877	10123	41	10891	10955	42	9	139	0	630	593	0	-91	831	0	0.152637
201065	152117	102	95367	73211	96	121711	91518	96	1232	1037	5	6285	4459	48	1869	1066	19	0.153647
145184	140039	84	58574	56734	84	82099	77777	86	1161	872	0	4296	4230	33	1291	1226	9	0.15668
44608	44966	71	24679	25135	67	14246	14538	45	249	230	0	611	668	0	160	400	0	0.15668
182517	148854	98	72696	59945	92	73779	60290	92	885	807	0	4024	3305	37	784	1095	5	0.159712
149369	143585	87	40322	38751	84	63245	58793	85	723	644	0	3138	3180	30	638	940	0	0.159712
112142	100736	89	38595	34575	81	32969	30443	80	853	605	0	1752	1632	20	334	468	0	0.161734
273044	201585	116	191949	158194	116	122142	94883	114	1683	1401	15	6851	5135	46	1904	1077	8	0.162745
174858	145140	98	70632	59452	95	60045	50920	93	551	639	0	3402	2961	33	527	662	0	0.162745
25028	26864	51	11955	12276	43	9172	9095	40	278	186	0	356	441	0	86	772	0	0.163756
99501	99289	80	26590	26119	77	35754	35616	78	142	267	0	1839	1684	21	119	545	0	0.164767
17270	19284	47	7911	8292	37	7554	8036	36	128	227	0	465	468	0	-169	274	0	0.173864
31604	32968	50	13927	14374	48	12139	12588	43	139	349	0	799	715	0	224	498	0	0.175886
155468	133214	88	40669	34048	87	54479	48538	86	720	889	0	3004	2710	29	960	696	0	0.175886
44228	44549	74	15652	15844	47	17387	17166	54	20	104	0	913	855	0	-61	404	0	0.177908
81694	80745	78	32753	31967	76	29979	29222	74	136	267	0	1442	1416	15	160	887	0	0.177908
24523	25858	49	11826	11982	43	10153	10755	40	295	284	0	371	350	0	-230	180	0	0.179929
20472	21136	52	8700	8612	40	8471	8491	40	-23	132	0	396	322	0	519	968	0	0.181951
142725	139376	87	60561	58685	82	68256	66419	83	773	741	0	3647	3463	31	917	754	0	0.184983
38117	41016	59	13777	14043	45	13438	13974	44	11	190	0	754	608	0	268	522	0	0.188016
25903	26506	52	8452	8662	38	11556	12069	42	216	159	0	614	614	0	-307	154	0	0.189027
38914	39802	70	15950	16508	49	16065	16543	47	503	262	0	1077	934	0	157	359	0	0.190038
25865	25736	65	11600	11902	43	9069	9319	39	44	147	0	578	573	0	-189	417	0	0.192059
136336	125125	95	43083	38841	84	63803	57921	86	626	618	0	3534	3295	31	94	389	0	0.198124
119540	115373	82	44142	43200	81	64903	62932	83	885	868	0	3437	3369	31	239	497	0	0.199135
65928	64396	76	23895	24014	68	23625	23996	63	131	258	0	1401	1310	14	614	577	0	0.203179
178371	150538	94	55010	46084	89	82095	70696	91	1264	807	0	4467	3803	37	68	590	0	0.204189
202824	164809	96	59575	47366	93	77701	62168	95	589	612	0	4008	3028	39	48	448	0	0.210254
53070	52385	81	14326	14489	46	14382	14515	45	191	298	0	902	948	0	-68	322	0	0.211265
214883	162532	119	80114	58029	101	80184	59313	101	939	693	0	3832	3207	37	829	693	0	0.215309
133739	124758	86	54078	49035	85	51012	47694	84	795	695	0	2525	2387	26	371	771	0	0.215309
57245	58781	73	14017	14067	47	18440	18775	53	107	148	0	1026	1043	5	-90	300	0	0.222384
128767	116675	101	48733	43925	85	55775	50473	84	457	439	0	2653	2405	27	185	803	0	0.223395
32310	32975	62	8341	8598	39	11276	11706	43	-58	202	0	391	438	0	-111	797	0	0.224406
167820	139953	95	42135	33497	88	71356	59745	91	851	615	0	3542	3029	34	-280	311	0	0.230471
144985	131381	92	54176	46925	87	56267	51222	86	871	819	0	2699	2513	28	867	1350	11	0.236536
160163	130722	94	54344	44964	91	56450	45803	91	798	737	0	2903	2344	31	366	615	0	0.237547
99680	99055	89	43557	43167	77	49673	49350	79	458	410	0	2558	2587	24	371	863	0	0.237547
166934	136470	92	67362	54112	91	88570	73377	91	1067	782	0	4550	3504	39	509	553	0	0.238558
120090	117549	84	34916	33873	79	43984	42505	81	466	551	0	2180	2139	23	-57	313	0	0.24058
106350	105531	80	42420	41554	79	49375	48520	79	586	450	0	2469	2581	25	216	582	0	0.248666
241874	185825	112	83278	64410	105	108387	85253	107	1010	826	0	5643	4365	42	1134	666	0	0.249677
207408	163191	98	70141	55739	97	75912	60394	97	955	617	0	3759	3135	37	417	366	0	0.25271
29606	30075	66	13478	13860	44	11027	11212	42	-19	69	0	475	662	0	-422	244	0	0.254731
64696	67023	73	28473	28125	73	21780	21856	59	321	282	0	987	968	0	-49	346	0	0.254731
186647	152070	99	64565	53456	94	74860	62901	94	1039	709	0	3964	3231	36	81	789	0	0.256753
211560	162058	108	66168	51995	100	76173	60768	100	809	759	0	3853	2888	37	518	637	0	0.258775
211866	160514	109	62068	49705	101	90174	68453	104	1038	686	0	4421	3370	41	368	1121	5	0.259785
135989	129667	86	40705	38626	82	46335	44799	82	425	492	0	2787	2574	27	-469	186	0	0.261807
51487	52314	78	15442	15757	48	17962	18285	50	218	260	0	1056	966	0	-248	148	0	0.261807
13519	15400	39	3764	4082	30	7634	8150	37	-3	78	0	347	436	0	-49	485	0	0.262818
47412	49060	74	12505	12931	44	15167	15488	48	177	247	0	898	937	0	-655	14	0	0.263829
187015	154515	100	54664	44321	93	75030	62997	93	950	824	0	3865	3325	34	-467	105	0	0.26484
35783	35597	71	11186	11085	44	13528	13841	45	284	309	0	701	692	0	501	688	0	0.265851
109817	107940	89	21462	21269	63	46231	45319	79	272	446	0	2286	2293	24	380	444	0	0.267872
103575	103430	79	17301	17187	49	41134	40344	77	457	612	0	2215	2295	23	442	619	0	0.272926
59251	58250	78	15423	15619	47	19309	19500	52	113	318	0	1006	1028	4	-322	473	0	0.275959
111633	109436	91	34327	33718	77	42176	40147	78	437	492	0	2306	2336	23	592	1299	9	0.275959
94840	91611	83	30010	29414	77	32383	32125	77	474	433	0	1698	1588	17	220	441	0	0.27697
107728	108368	82	58061	57399	81	49547	48237	80	437	438	0	2477	2414	26	585	937	0	0.283035
107316	106923	86	33032	33093	77	39375	38153	78	380	503	0	2034	2265	21	202	513	0	0.283035
56421	57680	73	18172	18379	51	15955	16220	47	186	252	0	863	1030	3	-288	325	0	0.283035
105643	104007	85	30751	30652	78	40341	39397	79	404	498	0	2107	1976	23	-85	229	0	0.283035
59235	60165	76	13670	13778	45	23650	24436	66	349	302	0	1404	1272	13	-351	196	0	0.288089
191884	152164	102	73581	59566	97	64478	51659	96	915	732	0	3651	3024	34	450	442	0	0.290111
45983	46781	72	17513	18015	51	15911	16114	49	339	172	0	949	865	0	245	498	0	0.291121
177951	145386	98	69406	55831	94	78879	61521	95	841	939	0	3860	3030	36	461	632	0	0.292132
78965	79376	82	28686	29121	74	33847	33723	75	651	600	0	1579	1686	18	469	613	0	0.292132
71159	70983	88	21952	21905	63	24005	24200	66	301	396	0	1303	1211	11	-271	206	0	0.293143
175609	150622	97	148985	123873	97	243469	206432	100	2683	2239	28	13028	11075	62	2408	1921	31	0.295165
230069	173140	104	88802	68121	99	100077	73729	99	1327	761	0	5405	4120	42	899	624	0	0.296176
38440	39693	70	15687	16203	47	12927	12955	47	324	373	0	610	756	0	368	484	0	0.296176
150018	127094	91	52751	44751	87	54206	46572	88	524	542	0	2992	2580	31	388	281	0	0.298197
120836	112961	83	42775	39613	82	52688	47964	83	824	673	0	2728	2595	27	-416	162	0	0.300219
196755	162171	96	71691	59749	95	87315	74175	95	1034	708	0	4606	3837	38	501	555	0	0.303252
53761	53339	84	31685	31630	74	20839	19656	74	220	260	0	947	906	0	-153	465	0	0.303252
141244	122166	89	55445	47347	87	57472	48613	87	466	491	0	2908	2396	29	426	632	0	0.309317
38501	41315	66	20583	21188	58	13534	14335	43	94	92	0	858	744	0	100	326	0	0.310327
33911	34954	60	17594	17823	52	12915	13110	45	318	291	0	552	679	0	498	564	0	0.311338
70910	70816	77	27162	27407	73	25731	25352	72	112	160	0	1438	1370	16	-239	299	0	0.31336
301421	205765	125	96436	64994	118	120224	81540	118	1827	1332	15	6841	4765	50	1019	1556	10	0.31336
62112	62835	76	13451	13303	47	23971	23848	69	91	193	0	1426	1427	13	181	526	0	0.315382
259941	186935	121	89744	63914	114	119776	84833	115	1318	1034	7	6484	4689	45	1492	1062	8	0.316392
34366	37831	48	16480	17323	47	13653	14275	45	128	167	0	857	748	0	102	396	0	0.316392
89348	87474	84	17550	17200	52	28353	26779	76	192	261	0	1401	1281	15	221	609	0	0.317403
19468	19176	60	4266	4437	31	8817	9120	39	-59	107	0	526	496	0	52	328	0	0.322457
110317	110701	82	55531	54639	80	57809	56942	80	524	590	0	2970	2896	27	408	524	0	0.322457
21855	22436	51	8921	9342	39	8651	8765	39	128	173	0	550	602	0	-274	170	0	0.323468
13856	15025	44	7741	8053	38	6146	6281	36	42	302	0	287	415	0	2	562	0	0.324479
243036	188754	107	94511	77567	106	116130	93134	106	1162	1143	8	6123	4728	44	38	577	0	0.328523
95040	97521	76	59557	59561	77	60628	59286	79	587	554	0	3064	2998	29	138	726	0	0.329533
147172	139616	87	47684	46215	81	58633	55795	82	635	686	0	3083	2860	30	479	735	0	0.330544
50339	49633	73	17204	17382	50	16454	17040	51	387	373	0	766	829	0	65	358	0	0.333577
157936	138302	90	66072	59273	89	69632	61345	89	1029	1111	7	3708	3310	33	2005	2368	20	0.334588
29986	29916	68	6122	6117	36	10597	10656	41	-21	108	0	530	466	0	138	672	0	0.335598
51667	52108	71	15397	15614	48	21167	21501	59	486	398	0	1091	1172	9	-12	398	0	0.338631
131241	120278	87	55895	49515	84	63266	55659	85	817	749	0	3275	3014	30	114	726	0	0.339642
70655	71249	75	44665	43407	91	26941	24722	91	414	285	0	1230	1239	11	352	446	0	0.339642
59194	59724	74	23764	23949	63	19889	20243	56	263	323	0	1105	1025	4	92	724	0	0.339642
108057	105398	80	38532	37908	79	47631	45932	80	410	475	0	2538	2470	25	485	444	0	0.342674
24054	26564	49	10648	11277	41	9122	9281	40	-19	82	0	467	439	0	421	484	0	0.342674
104090	102011	91	25384	24654	69	47510	46610	79	482	487	0	2470	2456	25	393	971	0	0.343685
77298	79690	77	31535	31595	75	28158	27328	74	449	462	0	1518	1627	17	161	287	0	0.344696
152418	129453	103	52865	45446	88	57935	50697	87	759	759	0	2904	2604	29	-350	394	0	0.348739
144422	141946	86	41867	40926	80	63768	61973	82	789	699	0	3714	3720	30	367	1029	3	0.348739
22898	25042	62	9624	10198	40	10214	10822	40	135	144	0	595	579	0	-83	216	0	0.348739
124002	115205	85	39836	36223	82	50384	45905	83	379	459	0	2868	2590	28	-563	259	0	0.348739
136617	123004	87	54264	47213	86	64901	58125	86	657	712	0	3449	3172	33	-4	257	0	0.34975
72254	73676	77	25650	25572	74	23220	22735	68	761	384	0	1284	1238	12	821	924	0	0.355815
29053	29792	66	11438	11858	42	12318	12227	45	126	229	0	620	611	0	29	278	0	0.357837
34567	35470	68	17480	17960	50	11428	11361	42	45	168	0	712	810	0	553	868	0	0.357837
31559	31848	68	10132	10373	40	10233	10449	41	-30	221	0	542	551	0	493	464	0	0.358848
187703	151731	94	64575	51394	93	69541	56689	92	554	684	0	4042	3320	36	580	1253	7	0.36188
116428	112309	84	48651	47299	82	50243	49358	81	760	688	0	2697	2731	26	236	539	0	0.363902
223447	176423	104	88763	71098	97	98849	77071	98	1005	762	0	4986	3786	40	279	474	0	0.364913
54827	55051	74	15698	16079	47	18038	18285	51	372	291	0	828	913	0	30	428	0	0.365924
17241	18133	45	8775	8918	39	9124	9084	41	7	165	0	478	536	0	433	486	0	0.366934
62639	64646	73	18366	18560	55	26864	26856	73	139	174	0	1346	1440	14	-174	348	0	0.368956
36958	37419	74	12315	12323	43	11850	11781	45	-80	138	0	691	600	0	-486	84	0	0.371989
102047	95162	90	40904	37806	80	41744	38203	81	267	295	0	2310	2069	24	717	1023	3	0.375021
146887	123820	98	51557	43561	87	61304	51454	89	757	454	0	3169	2639	33	544	800	0	0.375021
89092	87998	93	39058	38779	76	42571	42474	77	563	550	0	2241	2227	24	853	1363	9	0.380075
189284	173697	94	65387	61112	90	82927	76131	90	893	884	0	4385	4299	33	379	774	0	0.380075
21332	22142	58	5552	5894	33	10120	10437	43	242	150	0	605	641	0	-154	165	0	0.381086
64703	63418	76	26510	26354	74	21355	21372	63	210	205	0	1228	1189	9	-230	227	0	0.382097
183118	144374	100	68915	53344	94	68853	54002	95	745	543	0	3982	3165	38	521	699	0	0.383108
119168	117030	82	57007	55180	81	50072	48629	81	347	527	0	2696	2613	27	352	464	0	0.384119
203520	161234	109	78763	62736	102	73173	60134	101	737	547	0	3678	3073	33	636	1572	11	0.385129
35596	35851	68	10891	11035	42	11552	11484	43	36	138	0	484	567	0	-128	361	0	0.38614
109088	109818	81	63056	62058	79	42368	41173	78	684	517	0	2356	2378	24	582	524	0	0.387151
89972	89342	79	47004	46861	78	56806	56906	78	264	467	0	2914	2768	28	933	1587	11	0.389173
84593	85469	79	27725	27853	74	36979	35687	75	639	437	0	1876	1875	21	449	769	0	0.393216
277856	207259	136	97572	77630	119	128231	97494	120	1152	855	0	7065	5200	46	1973	1715	16	0.395238
24990	26386	45	14692	15354	46	9145	9331	40	338	316	0	521	591	0	-130	340	0	0.396249
41463	42745	70	11048	11265	42	16233	16017	48	-2	84	0	843	729	0	-488	143	0	0.39726
137382	123093	90	43545	37661	86	61885	55165	85	671	680	0	3287	2945	31	509	958	0	0.39726
28660	29463	63	9241	9188	41	8699	8627	39	51	131	0	548	614	0	274	525	0	0.399281
227111	174072	96	70467	53423	96	98541	72654	97	820	658	0	5070	3717	42	-297	190	0	0.399281
184328	152152	96	65977	54431	91	93200	76253	93	869	1094	7	4998	4251	39	938	1395	10	0.400292
163114	144542	94	84580	74743	88	75141	66123	89	733	761	0	4090	3386	35	541	955	0	0.405346
110865	108910	88	62608	62180	80	43629	42480	78	514	396	0	2328	2198	25	-143	258	0	0.407368
80501	81053	77	45616	45696	76	26252	25637	74	323	395	0	1544	1467	16	601	673	0	0.408379
108435	108405	80	30401	30347	76	52044	51211	78	486	529	0	2610	2555	26	-11	330	0	0.408379
41362	42815	67	15123	15129	47	13072	13224	47	193	244	0	789	725	0	435	623	0	0.40939
132564	128691	84	42903	41949	81	59131	56220	82	499	482	0	3005	2915	28	246	532	0	0.4104
52137	53465	74	23716	24091	68	15229	15896	46	-32	143	0	719	640	0	1073	637	0	0.4104
82332	83214	79	28496	28366	74	30554	30382	75	156	181	0	1690	1524	19	61	539	0	0.415455
64790	66835	76	21067	21261	60	23808	23653	71	246	353	0	1492	1326	15	557	913	0	0.415455
35100	36764	67	10813	10935	42	10791	10727	42	-70	86	0	422	430	0	542	498	0	0.417476
223730	168807	109	76223	56442	99	97478	74423	99	644	597	0	5219	3956	41	1440	1627	15	0.42152
113084	110726	82	34831	34093	77	38559	37811	78	554	547	0	2004	1776	22	536	467	0	0.42152
193915	154129	98	71549	56574	95	76004	61120	94	916	711	0	3890	3071	36	528	496	0	0.426574
15883	17086	51	6055	6580	34	5708	5995	35	127	237	0	339	246	0	172	1536	5	0.426574
31708	36042	47	15862	16129	49	12765	12806	47	236	224	0	521	596	0	-240	143	0	0.428595
27232	29026	54	13218	13546	44	9214	9275	41	115	148	0	369	438	0	-351	165	0	0.428595
59690	59685	78	24321	24369	68	17649	18267	52	276	298	0	1067	1090	8	75	665	0	0.429606
41525	40634	76	9502	9698	40	12731	12725	45	120	317	0	854	823	0	1023	1480	9	0.431628
106640	104779	83	61271	60957	80	64016	63502	81	525	633	0	3153	3436	29	-141	208	0	0.432639
59361	59889	78	17593	17547	53	17893	18250	50	128	179	0	884	823	0	574	508	0	0.435671
141223	135709	83	27581	26408	76	73537	69284	84	450	525	0	3944	3740	32	733	677	0	0.440726
38295	40168	63	9601	9810	40	14184	14611	44	128	92	0	957	855	0	574	482	0	0.440726
220737	177415	101	114806	93171	99	111130	88617	99	1318	1223	14	5907	4653	43	1147	797	0	0.443758
125751	110320	102	52024	45566	85	45780	40782	85	747	671	0	2511	2193	25	991	830	0	0.446791
31783	37641	41	10938	11102	42	14398	14468	46	261	320	0	885	927	0	-37	616	0	0.450834
111146	105197	97	32137	31645	78	41394	39408	80	438	387	0	1890	1739	21	792	630	0	0.451845
166923	148854	89	69943	62448	88	64519	58699	88	609	807	0	3345	2913	32	309	499	0	0.451845
261134	199465	119	114444	93647	106	82402	65794	104	1282	1242	14	4461	3761	37	1590	1146	6	0.452856
144634	127795	89	61640	54897	85	56044	49205	86	610	528	0	2900	2701	29	502	466	0	0.452856
129920	106648	90	45415	37360	86	42900	35344	86	685	634	0	2318	2106	24	-649	257	0	0.452856
25710	24077	73	8015	8032	38	7585	7946	38	219	166	0	385	456	0	66	340	0	0.453866
77113	77363	77	27400	27134	74	28526	27942	73	631	451	0	1388	1331	14	513	471	0	0.456899
59220	60185	76	13484	13507	45	21072	20621	62	248	276	0	1130	1093	7	116	650	0	0.458921
67633	67356	79	29374	29135	74	21639	20783	59	120	199	0	1272	1324	12	-146	328	0	0.461953
139566	126260	87	45023	38937	85	57019	50785	86	943	668	0	3057	2855	30	314	462	0	0.461953
86722	89053	78	47840	47863	78	32947	32341	76	590	484	0	1767	1655	20	212	498	0	0.463975
72230	75355	75	24810	24868	64	24719	24590	63	507	367	0	1348	1279	13	246	295	0	0.463975
134764	130096	86	68290	65789	83	63328	61516	83	837	696	0	3097	3093	28	305	504	0	0.467007
97583	97293	81	39106	38605	78	31112	29855	77	404	446	0	1915	1806	21	1014	1205	7	0.467007
24660	25432	60	11949	12209	43	8261	8331	38	20	169	0	502	429	0	936	867	0	0.47004
178837	147117	94	71442	60191	94	60516	51316	92	615	477	0	3693	2856	35	823	838	0	0.471051
252713	169631	108	95452	63452	103	100469	67831	102	1108	844	0	5511	3586	45	1336	1487	9	0.472062
146840	134453	90	53251	48390	85	59465	54220	86	542	640	0	3097	2837	30	598	854	0	0.476105
52512	53480	67	16558	16638	50	18217	18356	52	177	257	0	795	781	0	87	384	0	0.478127
154416	148580	85	52044	49563	84	68924	64476	85	770	645	0	3635	3479	32	574	658	0	0.48217
234947	177845	106	78851	59369	100	108245	79549	102	1082	796	0	5642	4224	42	1071	770	0	0.485202
47780	48727	72	14881	15067	46	17767	17765	50	87	177	0	938	901	0	206	739	0	0.488235
49889	49620	73	20700	20670	55	17481	17316	60	94	202	0	909	890	0	242	583	0	0.489246
234713	173563	121	84905	61881	105	106335	77311	105	1270	1175	11	5862	4484	44	1142	1270	8	0.492278
108870	107601	80	43092	42583	79	47877	46566	79	381	547	0	2461	2456	25	20	391	0	0.495311
74111	70400	80	29460	27128	77	27286	25508	76	195	400	0	1351	1270	14	235	675	0	0.496322
157807	133091	91	57465	48050	90	56176	48113	89	639	424	0	3087	2528	32	8	534	0	0.496322
23407	23146	71	11141	11532	43	8282	8668	38	30	105	0	463	595	0	-168	501	0	0.500365
132498	119149	90	54024	48593	83	59211	53149	84	473	604	0	2963	2681	29	618	587	0	0.501376
23260	22971	67	8577	8729	40	9310	9153	41	79	118	0	413	455	0	108	404	0	0.503398
40147	39897	74	7136	7194	37	14748	14914	47	34	162	0	721	759	0	-687	145	0	0.504408
26698	28831	55	12330	12593	44	11933	12466	43	107	254	0	598	641	0	220	460	0	0.504408
193108	159726	96	69928	58779	91	64126	54279	91	659	710	0	3376	3017	32	1421	1000	1	0.504408
61988	61745	78	21293	21468	56	19981	20273	59	44	244	0	1201	1428	14	-164	307	0	0.50643
42045	42741	72	19810	20012	63	13096	12968	46	-87	167	0	727	806	0	200	452	0	0.508452
233666	179214	112	90019	68918	107	82230	62773	107	1214	849	0	4735	3409	41	1465	996	0	0.509463
241350	176638	107	116272	85693	104	107776	79063	104	1510	1014	5	5745	4051	46	576	987	0	0.510473
21187	22389	58	6962	7214	36	9121	9288	39	165	195	0	391	365	0	-306	96	0	0.510473
216954	167692	102	65152	50420	98	81189	61177	99	889	748	0	4745	3624	41	1180	1528	14	0.512495
181902	148227	92	68036	54990	91	69056	55439	91	548	500	0	3953	3243	38	-59	363	0	0.513506
21511	22509	61	9248	9486	40	10112	10587	40	55	209	0	472	481	0	422	674	0	0.517549
178040	144972	95	64998	53467	92	65081	54211	91	1014	990	0	3521	2937	32	-93	415	0	0.519571
165431	148895	106	64994	57958	92	82329	74216	96	680	834	0	4156	3940	33	1131	1213	7	0.519571
52367	51689	75	12041	11938	44	14964	15200	47	102	272	0	983	941	0	401	781	0	0.520582
111048	110720	89	38355	38208	78	50257	48959	81	510	533	0	2726	2559	28	491	616	0	0.523614
231475	176423	105	79548	60817	104	88919	67055	104	929	783	0	5069	3881	41	944	978	0	0.528669
117592	115893	84	51421	50289	81	63622	62655	83	903	824	0	3086	3052	28	837	1055	4	0.528669
160801	144456	90	56628	51804	86	68920	62798	86	777	782	0	3678	3370	32	933	753	0	0.537766
132107	128959	88	43485	42761	81	59898	58104	82	553	495	0	3244	3121	29	301	420	0	0.538777
88136	87690	93	51046	50888	77	31980	31289	75	394	476	0	2028	1879	20	691	775	0	0.541809
67907	69826	72	46747	47085	75	24827	24576	73	366	289	0	1301	1197	12	-321	194	0	0.543831
179861	141393	99	61288	48868	92	70896	55227	93	1010	720	0	3591	2853	35	330	1065	4	0.544842
217521	169068	109	81470	62957	100	100432	78520	100	1103	843	0	5285	3973	42	993	1224	8	0.545853
83384	83166	84	36084	35634	76	33061	32305	76	125	234	0	1729	1700	18	162	729	0	0.550907
149107	142066	86	67855	64308	84	66292	62533	85	994	987	0	3492	3236	31	696	808	0	0.552929
115886	116882	78	23813	23457	65	58128	55839	80	565	539	0	2980	2974	28	-54	495	0	0.55495
117551	113657	84	39715	38963	80	55145	52857	81	537	535	0	2937	2807	28	155	737	0	0.558994
21815	23655	45	7007	7228	36	9538	10246	40	80	101	0	538	609	0	32	613	0	0.560004
144046	126739	93	54013	46615	87	52046	45630	87	436	438	0	2826	2445	28	-68	324	0	0.563037
157507	133452	94	63701	54495	92	58404	50799	91	820	816	0	3237	2866	31	1224	1255	8	0.56607
170077	144676	96	76667	65655	93	70654	60906	92	777	496	0	3687	3202	35	600	546	0	0.573145
23838	26323	44	9107	9243	40	10245	10397	41	177	279	0	574	580	0	519	634	0	0.574156
118599	116729	81	38025	37273	79	46157	44399	79	237	274	0	2330	2362	24	-303	107	0	0.575167
54839	61439	48	21289	21243	58	24284	23885	69	82	282	0	1401	1318	15	403	746	0	0.575167
176450	134947	108	72341	52918	98	75386	57976	98	1037	925	0	3983	3128	36	891	603	0	0.576178
24673	25660	57	12031	12298	44	8723	9180	38	237	241	0	553	564	0	-137	312	0	0.5782
87865	87592	77	35128	34679	76	33509	32713	76	367	370	0	1664	1678	19	166	569	0	0.5782
111276	109770	83	53693	52294	79	58728	57565	79	424	634	0	3027	3080	28	183	511	0	0.57921
161402	136524	93	58362	49089	88	58614	49482	89	725	650	0	3309	2778	33	33	376	0	0.580221
62454	65617	74	31966	32621	72	24575	24193	68	292	303	0	1312	1176	11	144	353	0	0.581232
59260	58339	77	28392	28701	73	24044	23837	71	200	249	0	1210	1264	12	820	957	0	0.583254
30326	31739	67	9266	9538	41	12225	12560	42	62	175	0	706	777	0	-402	190	0	0.584265
29280	30566	67	21330	21905	62	13772	13463	50	339	203	0	752	809	0	338	976	0	0.584265
181629	152209	91	78034	65920	89	78805	66592	91	968	635	0	4024	3486	34	31	263	0	0.585275
237904	171217	112	79797	58292	104	86251	61844	104	1238	838	0	4355	3156	39	-112	346	0	0.587297
43219	43691	71	19106	19450	54	13326	12845	46	344	252	0	593	609	0	266	447	0	0.588308
150580	138390	92	59741	54093	87	67556	61442	87	822	721	0	3802	3830	32	305	1209	6	0.59134
136557	132142	84	59746	57282	82	46365	44328	81	596	671	0	2655	2464	28	111	531	0	0.593362
117064	110154	85	35343	32744	80	55576	50537	83	749	503	0	2678	2396	27	202	531	0	0.594373
103902	102983	83	48625	47927	80	42125	41481	79	563	571	0	2226	2349	24	764	611	0	0.595384
53313	55110	73	21343	22000	57	17905	17917	49	337	160	0	1052	1122	11	-115	353	0	0.595384
49242	51082	73	20579	20846	60	16677	17149	51	219	257	0	962	909	0	329	714	0	0.596395
86709	87475	87	31263	30953	76	27337	27766	75	413	328	0	1441	1497	16	1033	1051	3	0.597405
90900	88974	77	25555	24994	75	35233	35017	76	294	365	0	1694	1836	17	192	938	0	0.598416
50785	53329	68	13440	13556	46	18915	18916	50	464	427	0	1111	949	0	-217	130	0	0.60246
288887	218168	110	166797	133390	107	150702	115676	108	1802	1319	14	8009	6093	48	723	550	0	0.603471
138415	132814	91	81635	77981	94	67851	63939	96	1039	654	0	3849	3593	33	1181	971	0	0.603471
73208	72814	78	22097	22130	70	26533	26487	72	273	315	0	1546	1579	15	904	993	0	0.607514
52432	53064	74	17183	17238	51	18619	18305	50	-215	68	0	979	1043	5	111	291	0	0.609536
49222	51742	72	27247	27772	70	19519	19700	58	249	208	0	988	1069	6	-275	245	0	0.609536
117530	113464	89	41314	40777	80	48731	47112	80	823	881	0	2527	2336	26	-68	253	0	0.610546
143287	133018	89	52816	48390	86	71689	66214	89	451	654	0	4038	3671	33	109	795	0	0.613579
154200	133039	89	47097	39683	88	76898	65367	91	857	747	0	3993	3692	35	631	558	0	0.613579
114820	111984	81	81759	79612	82	89505	84905	83	907	854	0	4375	4201	35	1181	685	0	0.617622
32805	33505	69	13088	13330	46	9720	10187	39	267	250	0	532	542	0	-411	0	0	0.618633
47993	51845	69	16817	17440	49	20344	21087	59	169	263	0	1142	1031	4	260	547	0	0.624698
65749	64784	81	17443	17563	52	24488	24620	62	185	199	0	1219	1205	12	268	529	0	0.62672
29872	29414	70	7047	7208	37	9984	10229	42	-75	76	0	505	619	0	-520	177	0	0.628742
22870	24348	50	12166	12578	44	9474	10006	39	39	169	0	473	513	0	285	435	0	0.628742
93369	93459	79	43781	42918	77	37185	36930	78	461	478	0	1947	2013	21	15	583	0	0.629752
18390	19170	50	8248	8332	39	6794	6844	38	169	155	0	353	373	0	-187	526	0	0.631774
89153	89076	87	24407	24378	70	33743	32917	77	442	274	0	1796	1773	19	547	491	0	0.633796
33150	31870	63	9332	9392	41	10854	11220	42	-36	283	0	457	576	0	-352	93	0	0.634807
278947	201673	111	88638	63400	111	108122	78367	111	1354	886	0	5978	4405	45	1142	831	0	0.635817
29476	30475	67	10498	10903	41	11851	12339	42	32	166	0	604	704	0	221	439	0	0.636828
92759	88082	93	22053	21934	61	33024	32596	77	384	271	0	1769	1745	18	-446	129	0	0.637839
92304	92387	80	34988	34558	76	37618	36970	77	403	407	0	1856	1758	21	116	481	0	0.641882
108781	107171	92	48622	48325	79	47418	45753	79	370	392	0	2639	2604	27	-16	139	0	0.646937
37454	38838	67	17821	18256	49	12153	12144	43	187	211	0	588	548	0	-119	310	0	0.646937
163307	141407	96	45570	39759	87	69609	59988	90	886	776	0	3388	2906	32	930	772	0	0.646937
105977	103444	80	42698	42435	79	56225	54252	80	561	803	0	2910	2894	28	-138	265	0	0.65098
76157	76631	77	24835	24926	66	24662	24230	65	236	186	0	1333	1276	12	620	665	0	0.651991
48076	47763	82	22302	21794	72	14467	14017	54	108	236	0	827	776	0	178	848	0	0.651991
140951	127660	92	45735	40724	84	57963	50984	84	598	539	0	2805	2403	28	66	782	0	0.651991
257234	186067	112	98451	70593	113	112528	78066	113	1490	910	0	6299	4282	47	643	651	0	0.651991
34540	38799	54	19153	20278	48	15121	15486	45	223	173	0	649	606	0	22	380	0	0.653002
29012	30313	62	9939	10596	40	10439	10726	40	-32	145	0	578	698	0	232	415	0	0.653002
155417	148589	88	75451	72563	86	77574	73605	86	823	892	0	3948	3422	35	631	601	0	0.654012
118449	117661	82	53754	52647	80	46657	45511	79	539	543	0	2511	2507	25	75	226	0	0.657045
60919	62978	77	23496	24418	56	23567	23890	62	377	340	0	1261	1247	12	485	729	0	0.657045
113851	111997	85	30772	30705	78	45170	44426	80	319	391	0	2360	2194	25	-214	212	0	0.658056
24690	26555	58	14503	15394	45	7889	8104	38	110	127	0	280	310	0	82	364	0	0.658056
19789	19712	59	7170	7337	37	5779	5735	36	117	251	0	363	319	0	-257	123	0	0.660078
78175	79897	76	28633	28899	75	29701	29277	75	254	479	0	1513	1390	14	1089	634	0	0.665132
58225	60763	72	31318	31929	73	22266	21892	67	57	169	0	1479	1405	16	348	599	0	0.669175
128395	120790	85	72033	65887	85	70603	65522	84	1104	1044	5	3628	3584	32	405	1037	4	0.670186
182837	153867	95	51570	42852	90	70395	58129	92	787	660	0	3926	3164	37	1002	750	0	0.670186
43668	44672	72	17275	17612	48	14152	14664	47	91	194	0	649	903	0	-453	80	0	0.672208
79521	80193	92	44824	44865	76	30912	30702	75	228	441	0	1680	1686	20	99	330	0	0.673218
105927	104122	81	31048	30274	78	37824	36885	79	451	623	0	2120	2126	22	509	982	0	0.67524
181995	143177	100	65716	54447	94	75619	61706	96	980	791	0	4198	3399	36	1258	1116	5	0.67524
37107	37322	75	18854	19189	54	11475	11820	43	186	194	0	551	630	0	-233	142	0	0.677262
22315	21992	66	8314	8475	39	7687	7895	37	-41	172	0	349	437	0	-320	222	0	0.678273
187145	155475	97	73111	61417	93	69574	58299	92	728	825	0	4002	3413	35	184	381	0	0.679283
58473	58044	73	11313	11367	42	19405	19715	65	352	394	0	1160	1175	10	-401	166	0	0.680294
76993	78435	81	36067	36100	75	29767	29671	74	637	443	0	1692	1691	20	559	709	0	0.680294
183959	148524	96	72738	59767	90	71401	58569	91	991	878	0	3707	3002	35	338	904	0	0.680294
62132	63830	76	17219	17430	49	23922	23972	66	261	214	0	1385	1567	16	415	546	0	0.680294
30260	29092	71	12154	12433	43	10103	10481	42	233	210	0	562	577	0	-382	189	0	0.684338
178733	146702	101	71021	59729	95	62074	52296	94	537	654	0	3290	2786	32	369	459	0	0.685348
73541	75972	74	21710	21874	57	27990	28091	73	-17	179	0	1436	1420	15	347	487	0	0.68737
21552	24000	45	5515	5478	35	8354	8470	39	-75	131	0	488	429	0	-337	115	0	0.68737
64249	64345	90	21940	22131	59	22470	22145	64	14	209	0	1209	1038	6	-441	86	0	0.690403
27221	28153	55	10196	10486	41	10612	10188	43	291	381	0	588	652	0	-172	193	0	0.691413
93625	92742	82	33321	32942	76	32450	32032	76	388	394	0	1798	1705	20	68	362	0	0.694446
58950	59305	76	25132	25374	71	20521	20904	61	242	233	0	1170	1128	10	-21	371	0	0.697479
42895	44942	68	14450	14780	45	14474	14645	47	320	317	0	753	784	0	976	701	0	0.697479
145151	125601	91	47959	40300	90	63106	55221	89	750	500	0	3344	3110	31	229	811	0	0.6995
92535	92073	88	46355	45621	78	40703	39989	78	531	528	0	1829	1735	19	317	709	0	0.700511
126775	110153	88	53180	45347	85	52687	45504	86	662	589	0	2836	2404	30	903	1036	3	0.701522
23578	23399	67	6482	6645	36	6802	6784	37	-97	161	0	366	426	0	-136	355	0	0.702533
31236	31488	68	17562	18238	50	10849	11398	42	107	148	0	565	682	0	208	670	0	0.705565
204989	161991	107	75930	61636	97	95915	78873	97	1135	824	0	5268	4623	39	1401	891	0	0.706576
24430	25939	49	10906	11476	41	10547	10834	42	6	101	0	504	492	0	-87	341	0	0.707587
75797	75493	75	20807	20778	57	29334	28583	75	383	429	0	1392	1279	14	431	1026	3	0.707587
41404	41619	75	13839	14151	45	17596	17328	50	282	203	0	777	795	0	-124	155	0	0.707587
103919	104194	80	32477	32169	76	46314	44969	79	466	491	0	2138	2130	23	213	674	0	0.71163
181496	149066	107	72305	59335	93	72970	61478	93	829	783	0	3795	3184	35	782	695	0	0.712641
124992	123802	82	41591	40777	79	67649	65430	82	800	760	0	3508	3313	30	1371	756	0	0.712641
153879	136185	90	59085	51567	88	64187	56285	89	1139	902	0	3875	3420	35	-222	401	0	0.713652
45747	46412	72	17525	17798	47	13930	13796	44	21	125	0	779	671	0	231	495	0	0.713652
48779	50067	76	19877	20192	53	14129	14200	45	172	271	0	791	842	0	225	400	0	0.713652
134381	120553	87	45756	39758	85	65257	56173	87	848	867	0	3495	2954	33	1844	1198	7	0.714663
155614	130731	93	69737	58751	92	61292	52494	91	824	658	0	2914	2577	31	211	249	0	0.714663
130241	128779	85	23560	23367	63	54634	53143	81	484	411	0	3281	2964	31	-156	276	0	0.714663
114361	114460	79	37696	37315	79	65462	63813	80	516	533	0	3325	3384	29	169	628	0	0.715674
94062	92247	81	35399	35238	77	35505	34894	78	651	592	0	1880	1800	20	607	956	0	0.715674
26947	27502	68	10829	11242	42	9941	10418	41	-107	120	0	588	624	0	-108	525	0	0.716684
53953	55899	71	16184	16466	49	17843	17703	51	131	279	0	921	919	0	202	737	0	0.716684
86412	82917	80	25566	24785	72	25937	24670	75	294	385	0	1470	1455	16	-149	545	0	0.721739
105942	103814	86	28784	28281	77	52400	50545	79	315	539	0	2592	2316	25	621	673	0	0.721739
26843	23310	68	5450	5498	34	7072	7459	36	187	156	0	367	408	0	351	372	0	0.724771
23512	21088	71	9424	9650	40	7736	8106	36	48	144	0	334	402	0	-620	0	0	0.727804
129348	118901	85	73297	67249	86	50429	45862	84	777	545	0	2520	2298	26	1225	1433	16	0.728814
85588	89383	75	52751	52812	77	32730	33226	76	491	288	0	1713	1764	19	309	867	0	0.728814
159427	135856	91	71194	61726	90	58778	48643	89	611	688	0	2899	2397	30	53	664	0	0.729825
202578	164799	107	70383	61263	92	84462	69943	93	825	542	0	4566	3823	36	316	398	0	0.732858
211563	166060	98	76532	60957	95	89429	68076	96	1053	911	0	4872	3835	41	135	386	0	0.733869
66067	65675	81	22981	22767	62	22274	21678	64	309	329	0	1337	1155	11	-125	250	0	0.736901
27380	28773	66	14096	14130	47	10035	10266	42	208	406	0	388	471	0	605	467	0	0.738923
141077	125109	88	51412	45298	86	66247	57802	87	573	695	0	3620	3237	32	1327	1285	10	0.740945
163100	133469	96	55690	43888	91	70490	60112	91	852	720	0	3953	3128	35	210	394	0	0.742966
96724	95549	82	30352	29807	76	30288	29549	77	427	317	0	1671	1605	19	-34	365	0	0.745999
63565	63880	84	18160	17973	52	20956	21117	57	190	216	0	1016	959	0	584	732	0	0.74701
106164	105254	80	35515	35146	77	54876	54353	79	558	732	0	2987	2892	28	731	1092	6	0.74802
58375	61272	70	31629	31933	72	19335	19291	51	326	162	0	974	1020	4	718	523	0	0.74802
33303	34947	52	17859	18416	51	13884	14374	45	273	172	0	715	713	0	-106	253	0	0.74802
210197	163402	97	81149	62772	97	77590	60020	96	888	540	0	4131	3389	36	460	961	0	0.750042
140091	127615	88	63000	57739	86	85789	76581	87	869	805	0	4462	3826	36	635	672	0	0.750042
130658	126794	83	36715	35312	80	65712	63313	82	1104	648	0	3389	3124	30	-217	269	0	0.751053
250557	181685	112	97709	70819	102	107272	76678	103	1371	964	0	5581	3843	45	400	552	0	0.752064
124227	103817	88	91617	81088	89	128114	113711	90	1366	1024	7	6592	5694	42	663	831	0	0.753075
35315	36943	61	12449	12618	45	12076	12597	43	177	192	0	600	614	0	-118	233	0	0.754085
20025	22464	57	9849	10261	40	8518	8527	40	331	262	0	334	332	0	-665	101	0	0.758129
141124	116957	91	63156	51007	91	66294	54767	89	714	553	0	3446	2855	34	656	1650	13	0.758129
53971	54360	73	20627	20302	61	14644	14762	46	122	199	0	815	855	0	499	354	0	0.764194
21321	23770	46	9710	10085	41	8357	8663	39	168	185	0	575	575	0	-239	195	0	0.764194
189006	156799	96	111989	92578	96	76587	61744	94	1031	763	0	3720	2732	37	1335	1816	13	0.764194
136487	131929	83	39377	38621	81	59167	56043	84	477	587	0	3229	3139	30	-169	597	0	0.764194
195638	158442	97	79048	62386	95	87010	71366	94	964	818	0	4606	3657	38	1145	1204	7	0.764194
52096	52672	72	22301	22437	60	19693	19596	58	293	234	0	996	975	0	907	715	0	0.768237
183912	152276	100	72970	60050	95	69271	58040	93	506	492	0	3421	2891	33	166	661	0	0.769248
28048	29168	51	10372	10702	41	11197	11282	44	184	238	0	616	606	0	-277	9	0	0.769248
254268	188116	108	111055	84399	107	131664	96926	108	1306	1116	10	6958	4930	47	1369	1915	14	0.773291
86996	86126	77	34501	34521	76	33230	33107	76	561	372	0	1732	1772	18	441	1071	4	0.774302
115777	111895	84	49060	47980	81	44926	44020	81	442	534	0	2421	2316	25	880	808	0	0.775313
42325	40900	85	12331	11037	59	14591	13005	59	122	170	0	827	672	0	-64	230	0	0.775313
76768	75246	85	17894	17737	51	22525	22502	58	116	204	0	1189	1111	8	374	736	0	0.776324
131069	124876	86	43381	41920	82	55603	52999	82	570	544	0	2817	2590	28	169	715	0	0.777335
55603	57133	68	12818	13153	45	18873	19751	51	238	255	0	924	986	0	-104	183	0	0.777335
80237	81047	78	34107	33788	76	33474	32948	75	424	343	0	1424	1397	15	-305	217	0	0.779356
35091	34610	69	11061	11038	43	13966	13870	48	-63	49	0	643	689	0	33	344	0	0.7834
49265	51930	66	18723	18953	52	17470	17401	51	246	260	0	742	895	0	189	747	0	0.785421
135910	125240	84	42438	38047	84	60766	56140	83	586	796	0	3306	3069	30	67	309	0	0.787443
175004	149535	96	67748	58047	91	72060	61650	92	701	787	0	3934	3419	34	699	900	0	0.788454
184902	157171	94	60211	51214	89	84112	69920	92	1088	788	0	4289	3659	38	520	663	0	0.792497
305664	223822	130	79478	56374	124	129479	98769	123	1745	1468	16	6671	4875	47	1031	916	0	0.79553
41825	40563	73	11892	11968	43	14849	14915	47	128	258	0	773	817	0	520	896	0	0.797552
28935	30595	54	13521	13765	45	13567	13600	47	37	133	0	693	760	0	227	410	0	0.799573
85017	85449	79	22420	22491	59	29805	29591	75	307	397	0	1427	1417	14	73	476	0	0.802606
12385	12472	42	3569	3606	29	7440	7773	37	-9	125	0	428	538	0	-121	263	0	0.803617
48433	49647	71	19351	19595	54	18523	18465	51	431	315	0	1074	1164	10	-233	146	0	0.803617
244963	184408	116	88565	67735	101	104831	80125	101	1126	883	0	5602	4167	44	659	673	0	0.804627
73416	75783	77	16326	16935	47	30475	30584	72	284	274	0	1658	1603	18	569	797	0	0.804627
33383	37995	45	17430	18066	48	14100	14413	44	130	171	0	705	755	0	238	820	0	0.804627
119284	118669	80	42921	42060	80	47442	44974	81	523	479	0	2685	2676	27	-151	411	0	0.805638
93206	92461	84	36542	35868	77	29864	29207	77	135	224	0	1690	1636	17	387	1077	5	0.806649
201058	171136	101	68713	59359	95	71551	61617	94	1068	850	0	3853	3274	34	239	550	0	0.80766
178994	146107	95	63983	51094	92	61659	52046	91	729	509	0	3283	2660	32	319	429	0	0.80766
40486	45238	48	20277	21126	50	17091	17354	48	437	402	0	802	830	0	461	800	0	0.80766
42574	42321	72	17802	18082	54	16043	16345	51	169	272	0	714	868	0	217	375	0	0.810692
54655	54305	81	15924	15991	49	19176	18722	57	152	320	0	960	1029	4	-284	440	0	0.812714
82218	81699	81	15023	15068	46	26053	25908	71	191	274	0	1258	1293	11	416	370	0	0.813725
24117	25568	56	10629	10824	41	8885	9492	38	167	248	0	422	490	0	-447	38	0	0.813725
26631	27375	55	9823	9964	42	9845	9556	42	67	137	0	541	514	0	-274	318	0	0.817768
45187	46322	71	10843	11038	42	16663	16943	50	372	295	0	656	766	0	-268	258	0	0.818779
112611	112480	81	32375	32409	78	51165	50422	79	421	446	0	2676	2526	27	542	393	0	0.81979
113158	109850	89	45398	43933	80	43362	42126	80	543	447	0	2420	2184	24	-434	145	0	0.821812
54104	53555	74	20721	20981	57	18728	18882	50	69	119	0	945	953	0	-494	419	0	0.823833
96795	96269	80	29840	29733	76	29744	28928	76	410	456	0	1658	1646	18	286	631	0	0.824844
76042	78208	76	31206	31678	74	31520	31590	75	134	282	0	1620	1528	17	450	729	0	0.824844
94881	94366	82	37211	36613	78	32735	31546	78	332	422	0	1623	1656	17	31	265	0	0.825855
117135	116195	82	31737	31047	78	45627	44240	79	871	746	0	2455	2183	26	-133	246	0	0.825855
296702	202500	124	154281	100044	124	172262	112932	126	1980	1336	21	9025	5746	57	1456	1295	13	0.828888
29260	31069	60	15750	16084	49	11157	11816	41	235	313	0	616	510	0	-29	347	0	0.83192
83768	84052	78	32403	31804	76	33237	32550	76	263	307	0	1763	1547	19	360	571	0	0.832931
117582	115265	82	78311	76798	82	39256	37893	79	853	766	0	2252	2079	24	-508	187	0	0.833942
35328	35056	68	10814	11031	41	13492	13392	46	78	176	0	614	635	0	-129	207	0	0.833942
64664	66438	76	31445	31820	73	21693	21823	64	279	456	0	1055	1054	7	-141	228	0	0.836974
49699	49834	83	13279	13490	45	17078	17113	51	299	305	0	819	934	0	-339	152	0	0.840007
101561	100407	90	38370	37655	77	53988	53946	79	740	773	0	2996	2794	30	-248	209	0	0.841018
179638	148090	96	68407	56122	91	78594	64910	91	1153	958	0	4293	3468	37	22	572	0	0.841018
144642	122032	96	45798	37802	85	52941	43801	86	888	654	0	2531	2339	27	1222	1563	11	0.845061
83249	81632	83	34311	34158	75	30378	30212	75	525	327	0	1613	1698	18	460	572	0	0.847083
37958	38613	70	19483	19697	53	11919	11880	43	71	167	0	685	776	0	631	656	0	0.848093
44765	44084	76	17953	18159	52	16077	16041	48	115	219	0	826	835	0	-114	154	0	0.848093
115580	111995	84	39986	38835	79	39396	36973	79	693	544	0	2115	2232	22	375	698	0	0.849104
52966	54853	65	25349	25593	65	18231	18341	54	371	355	0	881	757	0	-171	505	0	0.850115
78268	79207	77	36828	36709	75	27726	27230	72	691	364	0	1435	1474	15	84	496	0	0.852137
195293	152640	113	66956	53694	95	73333	57777	96	852	712	0	3765	3342	33	1189	896	0	0.853148
171375	142791	94	69511	58216	92	65429	55365	92	882	725	0	3144	2767	30	662	777	0	0.85618
216813	171376	107	85305	68382	98	90042	71526	99	938	791	0	4632	3686	38	1294	732	0	0.858202
105039	102386	85	32179	31348	78	35267	34088	78	256	463	0	1780	1824	20	56	368	0	0.859213
258214	183783	116	101775	73402	114	132798	93360	115	1410	855	0	7114	4864	51	751	957	0	0.862245
94089	92567	84	45058	44908	76	34835	34054	76	399	581	0	1613	1707	17	-24	667	0	0.863256
49066	50649	73	16228	16269	52	18382	18392	51	145	294	0	904	939	0	127	633	0	0.865278
19530	18929	61	8052	8350	38	8007	8472	37	121	133	0	405	493	0	-211	105	0	0.867299
81392	81585	80	22923	22703	65	28368	27293	76	281	238	0	1512	1474	17	526	416	0	0.86831
130080	113659	91	44663	38738	86	38905	33712	85	514	493	0	2131	2010	24	48	354	0	0.86831
30250	32629	52	13204	13569	44	10319	10637	42	35	100	0	724	660	0	529	561	0	0.872354
76759	76971	82	21210	21448	56	28302	28314	74	373	417	0	1509	1709	16	334	947	0	0.874375
38932	40219	69	13488	13952	45	14745	14654	48	149	204	0	778	701	0	589	670	0	0.876397
19300	19970	54	7702	7743	38	7191	7237	37	6	101	0	247	332	0	62	685	0	0.876397
72362	72319	77	23228	23213	61	28368	29169	74	254	304	0	1448	1413	16	-129	337	0	0.877408
30808	31987	80	9006	9334	39	13242	13687	46	146	150	0	742	675	0	-18	436	0	0.877408
166757	137789	93	62215	52527	90	58152	47704	90	755	522	0	3139	2330	33	35	213	0	0.878419
86529	84676	77	28631	27945	75	30155	29692	77	413	407	0	1631	1495	16	-182	214	0	0.879429
33443	34498	69	13679	13999	45	11033	11028	42	279	318	0	646	485	0	-179	275	0	0.882462
149963	142765	87	49749	47434	84	68246	64001	85	374	429	0	3692	3474	32	395	485	0	0.883473
143195	128810	88	55720	48378	84	63196	56227	86	800	663	0	3381	3034	32	812	887	0	0.883473
161268	150603	86	63009	57704	86	72490	66090	87	579	715	0	3847	3753	33	670	909	0	0.886505
130155	126313	85	71267	70019	82	56096	53493	81	971	735	0	3175	2936	32	136	711	0	0.886505
53654	54135	74	18200	18337	51	18933	18860	53	190	135	0	930	838	0	-2	406	0	0.888527
38867	40037	71	12980	13282	45	12670	13149	45	319	263	0	812	814	0	415	831	0	0.889538
87747	87773	78	24761	24474	71	26938	26442	76	388	449	0	1468	1536	16	726	512	0	0.890549
193578	176486	95	75885	68637	92	77969	70122	92	888	878	0	4300	3803	34	429	706	0	0.890549
166558	139726	99	67376	56905	91	62479	50978	91	389	514	0	3014	2584	32	440	564	0	0.891559
28755	30252	66	11333	11447	43	10339	11054	39	97	157	0	623	558	0	123	756	0	0.895603
104877	102334	94	56197	55406	81	44363	43442	79	563	580	0	2430	2135	26	1162	1400	18	0.895603
18956	19457	54	7393	7498	38	7774	8131	38	279	204	0	285	222	0	701	527	0	0.898635
120327	119772	80	42913	42701	79	54286	53064	80	568	437	0	2696	2649	27	-109	332	0	0.900657
179557	150993	94	63850	51789	92	71723	58734	92	625	648	0	3925	3228	36	801	852	0	0.905711
29305	28997	73	9960	10179	40	9492	9785	39	21	174	0	493	509	0	83	360	0	0.906722
134890	129177	91	50913	48594	82	52201	50102	83	626	633	0	2640	2577	27	230	531	0	0.911776
95935	94811	78	33762	33880	75	36922	36864	77	287	422	0	1930	1945	22	698	899	0	0.911776
215034	166195	101	115115	91846	99	114004	86906	99	1125	1021	4	5858	4405	43	1376	1638	16	0.913798
32027	32310	73	9049	9516	39	10839	11336	41	95	159	0	727	683	0	-262	175	0	0.914809
151704	144364	88	47154	44548	84	70949	65345	86	692	700	0	3703	3215	33	825	1145	7	0.91582
52356	56076	72	19388	19726	52	16687	16370	49	268	191	0	888	966	0	191	647	0	0.917841
16833	18136	54	8434	8864	39	7229	7495	38	-18	198	0	354	531	0	290	311	0	0.918852
265788	196278	119	113180	85501	116	133836	96585	116	1456	951	0	7304	5370	47	79	280	0	0.919863
150193	127568	90	57060	46609	89	60959	50749	90	824	616	0	3386	2644	35	548	1018	2	0.920874
121002	117662	88	38652	37569	80	61442	59619	82	560	605	0	3354	3181	30	1221	819	0	0.922895
40430	42512	74	13744	13894	47	18135	18013	53	180	191	0	1049	1075	6	159	406	0	0.923906
46208	47995	74	11576	11722	44	18120	18798	54	367	378	0	908	1055	5	342	668	0	0.924917
156891	141283	89	52477	46564	85	63288	56660	87	721	462	0	2925	2699	29	-149	229	0	0.924917
26966	27620	51	12869	13157	45	10304	10443	43	63	247	0	540	649	0	-3	262	0	0.925928
124120	114050	87	42712	38927	83	55655	50247	83	568	670	0	2775	2482	29	-482	452	0	0.925928
176947	146232	102	68528	57249	91	74486	62974	90	604	688	0	3947	3424	34	701	788	0	0.92795
36835	36379	74	12288	12481	44	13792	14765	45	-138	87	0	688	790	0	424	427	0	0.92795
151547	127821	98	62791	52003	90	66655	58201	89	656	681	0	3480	2874	33	632	494	0	0.928961
138541	132711	86	67172	64984	82	70555	67763	83	900	768	0	3792	3704	32	386	824	0	0.930982
69437	69569	79	21254	21082	62	23299	22837	66	308	367	0	1239	1306	12	590	511	0	0.935026
112066	107711	93	42664	41670	80	44527	43051	80	349	424	0	2315	2254	24	301	491	0	0.94008
149232	140956	90	64775	61519	84	68349	64395	84	746	716	0	3585	3239	31	804	1496	9	0.941091
103641	103014	82	24872	24634	69	49145	47606	78	460	539	0	2448	2474	25	-73	235	0	0.942101
217698	175740	101	85104	67065	99	79207	64224	98	1427	1070	7	4417	3373	38	150	957	0	0.942101
79511	79395	79	23364	23350	66	27163	27122	75	158	254	0	1281	1371	13	689	607	0	0.944123
40244	41781	73	17480	17825	52	12442	12829	44	-58	86	0	591	699	0	-178	229	0	0.945134
186024	164688	92	67490	60225	89	79334	71390	89	1100	994	0	4394	3831	36	639	725	0	0.945134
37064	37899	76	10088	10265	40	15634	15924	46	152	225	0	789	896	0	297	1086	4	0.946145
256124	169086	110	92476	61837	110	99299	68389	110	1105	749	0	5225	3416	44	530	643	0	0.947156
19796	21791	50	7765	8300	37	8691	8954	38	-72	186	0	470	598	0	929	1421	9	0.947156
132784	127662	85	47925	46531	82	60976	59103	83	856	640	0	3298	2926	30	-34	452	0	0.949177
29241	31291	66	6281	6568	35	12209	11936	42	-42	122	0	560	655	0	138	395	0	0.949177
134631	129353	88	43803	42248	81	61974	60385	83	753	812	0	3441	3289	30	25	470	0	0.951199
249977	194788	100	96814	76174	99	124773	95943	101	1732	1048	12	6880	4902	49	1500	1798	17	0.95221
75038	76127	79	43176	43219	76	25444	25049	74	321	393	0	1221	1233	12	365	275	0	0.95221
179043	151721	94	72645	61378	92	74436	63908	91	601	473	0	4065	3091	36	280	696	0	0.953221
33832	33531	78	13265	13515	45	11682	11656	45	162	325	0	800	953	0	-544	285	0	0.955242
24208	24949	49	10401	10000	45	11740	10935	44	-15	105	0	697	638	0	109	425	0	0.955242
152010	136523	88	60230	53824	87	70806	62629	87	819	689	0	3798	3449	33	98	889	0	0.955242
214358	184166	103	94891	80838	100	94397	81230	99	1251	1091	7	5021	4466	36	190	797	0	0.957264
259844	187610	111	90615	63253	104	98695	69463	104	1296	841	0	5461	3719	45	309	499	0	0.966362
33576	36768	49	10155	10709	40	13083	13361	45	45	162	0	583	684	0	363	1397	10	0.966362
145720	128791	88	54911	46467	89	59120	51333	89	727	547	0	3127	2792	29	421	585	0	0.966362
209820	164570	101	51751	40447	93	85855	67373	96	1303	1125	10	4877	3881	38	733	747	0	0.966362
72566	72008	76	29216	29048	75	26229	26295	69	101	289	0	1344	1152	11	325	751	0	0.967372
65779	66226	77	22355	22580	59	22792	22888	64	280	380	0	1148	1169	10	31	747	0	0.967372
80463	78879	78	26367	26284	75	27414	26792	75	172	212	0	1390	1239	12	-187	311	0	0.969394
111449	112003	83	30234	29634	77	53735	52120	78	379	474	0	2716	2598	26	412	489	0	0.970405
22374	23181	52	7755	8128	38	11368	11263	43	108	262	0	631	519	0	-411	114	0	0.973437
27181	28909	66	13470	13862	45	9457	9633	40	22	116	0	351	386	0	-248	212	0	0.97647
38327	40524	52	8975	9010	40	14842	14899	47	168	180	0	692	611	0	-1	693	0	0.97647
148781	135298	91	50407	45195	88	77004	69432	88	787	477	0	4266	3931	34	67	546	0	0.978492
54471	55629	74	8096	8273	38	21139	20784	62	102	209	0	950	1105	7	142	585	0	0.979502
79856	80765	76	20407	20419	54	33745	33711	76	477	414	0	1692	1668	19	127	341	0	0.980513
27309	27541	60	8416	8596	38	8725	9051	38	131	155	0	646	640	0	564	766	0	0.981524
129639	113622	89	47951	42524	86	55968	50081	87	645	475	0	2610	2394	27	443	1097	5	0.983546
266331	177507	112	104587	69380	109	130264	85462	111	1475	962	0	7153	4677	53	1275	1581	19	0.985567
199053	160638	95	58372	46173	91	82276	68193	92	1001	794	0	4268	3522	35	185	538	0	0.985567
144440	138889	85	56587	54823	82	63391	61318	83	553	734	0	3310	3241	30	102	432	0	0.986578
57313	59238	72	17499	17834	52	19030	19100	54	121	310	0	788	861	0	46	302	0	0.986578
164536	143117	103	67167	59110	90	79259	68926	92	833	751	0	4134	3755	33	-260	318	0	0.986578
159782	134402	93	55765	47110	91	73976	62925	91	479	484	0	4000	3376	35	446	854	0	0.992643
23025	23245	72	7673	7960	38	9545	9621	39	187	172	0	458	492	0	-171	360	0	0.993654
51106	50705	73	14459	14747	45	18224	18380	52	-9	161	0	1023	964	0	235	509	0	0.996687
189892	147613	101	67394	51014	93	72084	55287	95	784	602	0	3566	2632	36	-217	232	0	0.997698
77885	80319	77	32537	32394	75	27643	27939	75	179	455	0	1850	1697	19	721	1180	7	0.997698
136754	120742	88	47455	39846	84	63291	56306	85	682	555	0	3487	3028	33	385	817	0	0.999719
163988	156841	90	43964	42140	83	78270	74652	86	777	797	0	4045	3658	33	310	622	0	1.00073
61586	60429	80	13548	13604	45	21785	22006	57	405	403	0	1073	1265	12	-329	454	0	1.00073
158251	137310	90	59582	50284	89	54452	47516	89	837	693	0	3130	2725	31	-110	239	0	1.00174
196748	147134	106	75413	54755	97	76504	58142	97	635	469	0	3863	2941	36	74	554	0	1.00376
17089	17943	54	5619	6009	33	8218	8478	39	37	224	0	577	659	0	296	710	0	1.00477
45119	43924	75	19918	20049	54	13828	14267	45	-15	264	0	762	762	0	-156	269	0	1.00578
30902	32698	68	12299	12720	43	12754	12243	46	197	272	0	794	744	0	315	590	0	1.00578
126548	118858	84	49338	45312	83	61574	56698	83	838	463	0	3302	3240	31	899	1129	5	1.0068
64291	65653	78	21203	21361	57	24003	23442	72	204	313	0	1389	1236	13	-103	320	0	1.00781
80802	81167	76	22099	22147	63	26751	26894	69	445	430	0	1663	1445	17	203	474	0	1.00781
90346	88003	82	58675	57370	81	39634	38011	80	428	526	0	2007	2019	22	28	535	0	1.00882
40458	40584	71	12213	12449	43	14415	14654	45	329	244	0	707	749	0	-124	266	0	1.00882
22690	24437	58	7293	7474	37	8471	8658	38	46	206	0	654	578	0	11	229	0	1.00983
112060	109158	86	36318	36081	77	62071	60458	80	630	547	0	3399	3300	30	593	792	0	1.01084
44184	45282	68	18221	18230	53	15355	15298	46	87	173	0	780	738	0	-104	459	0	1.01286
168051	143981	90	61662	50863	89	71833	61501	89	1048	800	0	3996	3329	35	209	271	0	1.01387
85070	84464	87	25389	24937	65	31416	30779	77	145	317	0	1709	1708	18	198	921	0	1.01387
23689	24477	55	6990	6923	37	10207	10884	41	236	227	0	424	407	0	977	1428	11	1.01488
224152	175303	105	84999	66365	100	99608	76593	100	998	909	0	4987	3696	42	781	1166	6	1.01488
173670	164814	88	34938	34606	82	87757	83909	86	843	822	0	4539	4086	38	967	1084	7	1.01589
109872	105105	80	24568	24110	62	43560	42805	79	228	458	0	2331	2371	24	-82	385	0	1.01791
169722	143899	94	74121	63063	89	67906	58522	89	1066	812	0	3616	3111	33	780	799	0	1.01893
33651	35699	67	12263	12842	43	11601	11590	43	342	300	0	662	770	0	-166	200	0	1.01893
39150	41043	57	23618	24262	63	15872	16295	46	110	139	0	810	709	0	-134	170	0	1.02196
122413	119332	83	38053	36998	79	57219	55549	80	709	570	0	2846	2741	28	496	1074	6	1.02297
66629	67145	74	29335	28915	74	21541	21271	58	252	180	0	1102	1160	10	-34	221	0	1.02297
32082	31695	79	17540	18208	50	9989	10223	40	38	91	0	579	624	0	193	475	0	1.02297
214310	169515	104	71156	57512	102	79289	63663	102	771	623	0	4075	3248	36	805	786	0	1.02499
208714	167450	108	82099	66721	97	92288	75149	97	997	867	0	4739	3734	38	1459	1271	9	1.02701
64003	63925	74	14980	15229	48	24013	23753	67	308	180	0	1298	1189	12	367	321	0	1.02802
86684	84653	94	23260	22575	75	30443	28532	79	423	323	0	1909	2013	21	306	1156	6	1.02802
35768	37916	68	17913	18435	52	13237	13427	45	208	221	0	619	708	0	-157	197	0	1.03004
31704	32080	77	11123	11558	41	11362	11518	42	272	294	0	576	585	0	568	404	0	1.03207
213581	182901	99	87037	77177	96	86354	76852	97	1576	1169	10	4821	3976	37	439	1011	3	1.0351
149379	130273	93	42539	36994	87	64308	56573	89	330	449	0	3499	3070	33	511	822	0	1.03712
126879	124626	95	37395	36961	78	54301	53214	80	556	456	0	2997	2883	28	757	604	0	1.03813
29470	29317	73	12654	12895	45	10243	10155	42	302	213	0	479	466	0	409	661	0	1.04015
24364	25186	61	7005	7314	36	11214	11372	42	109	136	0	459	560	0	-24	261	0	1.04015
25573	26406	59	8384	8706	39	10273	10371	41	385	291	0	577	562	0	745	978	0	1.0442
20038	21104	45	2383	2578	24	2625	2725	26	4842	4933	35	2457	2597	25	14568	16129	44	1.04521
185577	153584	94	80981	68236	93	65171	55514	92	660	788	0	3421	2637	32	442	1487	10	1.04521
24203	24119	62	11490	11783	43	9220	9645	40	-59	125	0	475	353	0	33	411	0	1.04622
207462	153115	105	79369	60274	101	95026	71904	103	1135	859	0	4943	3660	42	61	532	0	1.04723
54238	55608	71	17136	17207	50	16352	15718	49	209	197	0	850	948	0	384	523	0	1.04723
32281	32880	71	10446	10689	41	11809	12282	43	327	286	0	649	528	0	467	623	0	1.04723
24280	25045	64	12418	12780	44	9307	9680	40	79	86	0	429	365	0	1274	1522	12	1.04723
26427	28023	51	11651	12121	42	9977	10776	40	-51	161	0	624	573	0	526	784	0	1.04824
47874	48794	76	14860	14996	47	16392	16332	49	78	176	0	879	1023	4	601	537	0	1.04824
56116	55948	73	13562	13491	46	18352	18087	59	326	373	0	924	990	0	0	393	0	1.04925
24792	25272	65	12168	12347	44	8812	9082	38	110	170	0	425	526	0	102	338	0	1.04925
244447	174269	106	99343	69221	108	115505	79098	109	1087	799	0	5754	4066	44	572	1655	13	1.05026
177881	162939	98	72625	67810	89	69772	64558	90	1288	1018	3	3852	3879	31	1250	929	0	1.05026
228078	182438	102	75886	61985	101	94790	77379	103	833	829	0	4702	4013	38	183	766	0	1.0543
83369	84954	77	33557	33663	76	27598	27107	75	415	328	0	1359	1348	13	-316	91	0	1.0543
157763	131109	91	64923	53355	89	55592	45423	89	590	659	0	2996	2424	31	102	470	0	1.0543
19998	18881	74	5874	6233	34	9645	9570	40	123	239	0	488	426	0	338	579	0	1.05532
15051	14950	63	5205	5393	33	6066	6315	35	155	183	0	301	316	0	433	494	0	1.05734
129286	125679	84	39069	37640	79	47988	46314	80	692	869	0	2814	2662	28	-111	396	0	1.05734
78502	79360	78	37621	37328	76	32785	32517	75	534	372	0	1431	1570	17	-62	214	0	1.06239
122913	110434	87	65487	59544	86	74457	68565	85	646	870	0	3795	3593	32	767	583	0	1.06745
235388	171462	106	80087	57821	100	96804	70652	100	1166	963	0	5489	4056	42	554	1048	3	1.06745
147866	132839	86	65472	57161	86	59773	53828	86	666	530	0	3175	2802	29	124	360	0	1.06745
231872	171662	108	94196	72102	102	101347	76318	102	1111	1026	3	5916	4554	46	675	1089	5	1.07048
20205	20907	62	8576	8800	39	9535	9921	39	76	146	0	295	355	0	-75	203	0	1.07149
62034	64170	72	17702	17874	52	18954	18227	50	103	378	0	975	1077	7	-146	376	0	1.07149
166453	133726	103	67344	54107	95	66050	54816	93	731	751	0	3475	2828	33	543	888	0	1.07351
28735	28967	66	9036	9179	40	9879	10415	39	67	135	0	579	632	0	13	364	0	1.07351
44394	46231	63	17466	17497	52	16683	16513	48	485	273	0	861	1006	1	-403	425	0	1.07452
121956	112639	84	50003	45407	84	58953	54082	84	687	690	0	3067	2957	28	930	1019	2	1.07452
131679	120352	91	55672	49960	84	63070	57186	84	807	777	0	3474	2973	32	1001	1072	4	1.07553
68293	67389	75	21370	21526	57	20856	20423	61	487	272	0	1293	1232	13	485	735	0	1.07755
96856	95227	85	18433	18300	54	48668	48578	78	493	585	0	2407	2397	25	-107	384	0	1.07856
25209	24076	68	11876	12007	42	8914	8880	41	68	165	0	415	488	0	-148	482	0	1.07958
15268	17117	39	7415	7532	37	7056	7113	38	-61	63	0	307	505	0	-287	105	0	1.08665
114331	114353	79	59541	58397	80	61814	60420	80	459	665	0	3353	3037	30	1569	1341	12	1.08665
106862	105807	82	53652	52915	79	58882	57470	81	245	381	0	2982	2907	28	-68	681	0	1.08665
105890	105080	82	39053	38606	78	53708	52381	79	804	688	0	2706	2640	27	111	364	0	1.08867
25123	26912	60	8918	9295	39	11166	11437	42	103	191	0	448	564	0	634	1365	7	1.08867
29068	28271	75	8562	8934	38	11174	11283	43	292	251	0	473	552	0	-145	566	0	1.08867
33409	35516	68	16592	17050	50	12499	12925	42	352	325	0	615	662	0	-258	139	0	1.08968
61797	62944	77	21024	21133	57	19492	19282	56	260	266	0	845	876	0	-58	363	0	1.08968
41168	42332	61	11283	11302	43	12460	12728	44	295	159	0	652	625	0	-268	280	0	1.09171
97652	96740	85	26275	26057	72	41333	40622	79	460	513	0	1885	1931	23	-113	511	0	1.09474
64714	66261	89	15157	15278	48	26387	26386	72	192	349	0	1258	1188	12	262	373	0	1.09474
60168	60619	77	19285	19292	53	23034	22870	59	164	333	0	1229	1160	11	119	529	0	1.09474
18085	18516	62	5153	5191	34	8279	8702	38	-26	236	0	375	427	0	45	256	0	1.09575
119099	117147	85	30683	30188	78	51849	51112	80	515	595	0	2891	2697	28	159	806	0	1.09676
45710	45992	74	14792	15006	47	15916	16012	48	153	139	0	714	652	0	467	451	0	1.09777
124998	120117	82	30247	29461	80	52125	49142	82	485	510	0	2548	2359	25	209	404	0	1.09777
166873	130889	98	65790	52424	93	73505	59408	93	607	653	0	3866	3209	35	718	1136	6	1.09979
59855	61044	81	28895	29035	72	18291	18446	54	224	254	0	853	866	0	-84	342	0	1.10282
48893	48979	78	14545	14729	47	15968	16168	47	172	203	0	812	821	0	174	519	0	1.10282
146911	130902	88	65344	57032	87	70537	62532	88	712	739	0	3870	3314	35	1192	1018	3	1.10384
36474	37860	66	10081	10455	42	15576	15819	48	-2	94	0	774	781	0	-188	178	0	1.10586
198350	154487	108	75621	59021	96	74078	58366	96	781	642	0	3896	3086	36	1087	685	0	1.10687
63700	66227	73	23247	23758	59	23890	23569	72	289	321	0	1323	1267	11	-226	496	0	1.10687
27184	27710	64	7260	7452	37	11290	11815	42	299	185	0	561	628	0	-164	234	0	1.10788
37552	36879	77	12389	12712	45	12950	13255	44	402	230	0	810	776	0	-11	593	0	1.10889
47250	47785	70	15905	16084	49	18034	18157	54	155	267	0	1072	1020	5	326	876	0	1.11192
98597	97341	81	27490	27353	77	41326	40665	77	427	502	0	2279	2176	24	-169	306	0	1.11293
93777	93049	87	36119	35949	77	38565	38845	77	297	393	0	2045	2066	21	-281	352	0	1.11394
112619	109897	88	42012	41549	80	52371	50960	80	542	527	0	2836	2655	28	339	453	0	1.11495
38661	39261	68	15530	15929	47	13478	13650	46	68	272	0	543	632	0	-277	485	0	1.11495
35036	35836	72	12700	12931	44	12898	13401	44	186	220	0	648	678	0	-221	986	0	1.119
37010	37922	69	15930	15815	49	16889	17315	50	412	247	0	712	709	0	607	593	0	1.119
113358	112335	81	44447	42981	79	39598	37597	78	505	588	0	2426	2176	25	533	769	0	1.1281
133316	117458	96	53345	47068	86	45349	39947	86	556	535	0	2671	2082	28	291	370	0	1.1281
129315	111668	87	46337	39452	84	54566	46533	86	683	569	0	3008	2481	31	215	979	0	1.13113
33661	32906	81	14011	14529	45	13223	13393	47	173	156	0	657	632	0	310	730	0	1.13214
84470	88677	76	46719	47093	76	35725	35125	75	491	502	0	2252	2127	24	318	950	0	1.13214
20578	23710	40	8372	8535	40	10490	10575	42	179	164	0	618	637	0	747	1229	5	1.13517
149130	142292	88	48816	46702	84	65364	62603	85	927	757	0	3312	3103	29	-291	368	0	1.13517
70873	71116	73	27146	27158	74	31029	30686	75	343	311	0	1511	1493	16	-18	386	0	1.13517
38304	39197	65	15787	16201	49	14501	14312	50	252	214	0	737	792	0	1104	987	0	1.13618
204116	166743	97	81116	67138	94	70433	58577	94	973	708	0	3853	3084	35	360	656	0	1.13618
59679	62164	72	21998	22133	62	23819	23357	72	124	214	0	1274	1234	11	-413	53	0	1.13921
34243	34653	68	8602	8812	39	11605	11895	43	65	126	0	599	682	0	53	609	0	1.13921
164631	147946	90	57124	50665	88	67999	59539	88	951	803	0	3536	3042	33	742	638	0	1.14225
28216	32545	50	8494	9269	38	10778	11267	41	142	140	0	683	683	0	-178	168	0	1.14225
229028	167609	110	76814	56144	104	107670	79739	106	725	587	0	5382	4114	43	41	530	0	1.14225
235241	182925	109	96240	78237	105	97911	78988	104	1390	1106	8	5052	4256	39	831	738	0	1.14427
199348	160358	95	80869	67454	94	93699	77001	94	1339	1040	7	4963	4199	40	553	761	0	1.14528
204546	159934	113	67365	53630	106	76337	63322	105	1094	892	0	4215	3277	36	98	589	0	1.14528
185663	153361	94	75096	63158	93	92057	76722	93	862	791	0	4664	3678	40	648	587	0	1.14629
87860	87520	78	22191	22193	60	38051	37461	76	282	388	0	1739	1632	18	798	720	0	1.14629
31216	31162	72	13076	13257	46	10658	11140	41	174	174	0	649	584	0	-55	531	0	1.1473
39403	40107	71	13057	13069	44	16382	16946	50	241	171	0	804	782	0	-655	12	0	1.15033
142687	133150	89	43616	41323	84	54671	51392	84	971	830	0	2662	2437	28	1141	1392	14	1.15236
213996	160524	115	66723	50293	97	31276	22757	90	1079	865	0	29442	20895	98	770	926	0	1.15337
25031	26149	65	7864	8062	38	10345	10799	41	156	139	0	531	542	0	-311	111	0	1.1564
111591	109869	89	61542	60371	81	44861	44066	79	721	641	0	2366	2305	25	86	276	0	1.15943
104873	103255	80	34194	33360	77	38729	38526	78	609	668	0	1975	1882	22	147	713	0	1.16246
16366	16540	57	7163	7498	37	7705	8452	37	278	289	0	408	364	0	410	535	0	1.16348
154149	132321	89	55018	46483	87	77637	67525	89	875	819	0	3974	3624	33	632	1018	2	1.16853
64866	66526	74	25297	25697	71	21324	21315	56	315	277	0	1184	1277	12	-450	116	0	1.16853
137089	132321	84	58144	55950	82	66981	64658	82	890	601	0	3503	3475	31	512	790	0	1.16954
62282	65388	72	20940	21123	55	23038	22647	67	121	324	0	1092	1204	11	559	587	0	1.16954
70054	68385	81	7632	7628	38	25474	24784	73	335	220	0	1354	1440	15	-36	224	0	1.17055
60133	59812	76	17601	17736	50	20903	20735	57	280	291	0	1063	1156	10	-13	255	0	1.17156
114779	113969	82	48816	47556	81	48787	47938	80	719	583	0	2835	2508	27	889	880	0	1.17257
76287	76894	78	22935	22932	64	26445	26443	70	193	357	0	1386	1501	15	-346	359	0	1.17257
46202	48728	76	18921	19501	52	16962	17500	48	154	213	0	1121	1118	7	380	515	0	1.17257
206958	172420	99	72079	59772	98	87782	74070	98	1193	1057	7	4746	3919	38	79	867	0	1.17561
189313	151670	100	69077	55455	95	80338	64240	96	935	823	0	4120	3218	37	1090	863	0	1.17662
32866	32679	72	14005	14491	46	9350	9517	40	80	190	0	457	356	0	191	525	0	1.17763
83186	83116	84	27162	26984	74	29474	28990	75	280	280	0	1444	1552	15	320	489	0	1.17965
56781	57613	75	24047	23950	71	18851	18484	54	226	253	0	924	855	0	-484	48	0	1.17965
22080	21842	57	8283	8951	37	8370	8892	38	45	145	0	506	393	0	-13	234	0	1.18066
61133	63126	76	17240	17184	51	20218	20436	58	349	394	0	952	1021	3	357	472	0	1.18571
229093	177743	105	112933	86175	101	93263	70150	100	1254	951	0	4902	3700	41	-246	338	0	1.18571
90912	89516	87	42144	42258	78	42423	41662	78	494	340	0	2149	2244	23	-2	281	0	1.18571
95797	94677	79	47615	47491	78	53684	52935	78	606	524	0	2860	2933	26	179	771	0	1.18672
22597	24110	52	10332	10657	42	9509	9696	40	248	248	0	589	557	0	65	508	0	1.18875
39707	40949	62	12618	12845	43	12444	12744	44	63	210	0	716	594	0	-402	156	0	1.19178
62070	62929	76	23609	23990	63	18516	18855	56	290	334	0	1086	1113	7	-135	312	0	1.19178
76344	75045	81	21358	21196	58	26580	26919	71	290	315	0	1302	1381	15	414	343	0	1.1938
101383	106450	76	45316	44454	78	43681	42339	78	214	353	0	2461	2304	24	669	986	0	1.1938
142585	126774	89	50099	43138	87	65636	59570	86	765	773	0	3448	3010	33	-86	528	0	1.19481
159312	138520	93	66139	58066	89	58416	51394	89	788	622	0	2733	2563	28	95	423	0	1.19683
127595	113416	91	43921	38856	87	49049	44578	87	482	401	0	2826	2643	27	268	366	0	1.19885
111410	108202	83	36105	35439	79	40181	39117	80	522	539	0	2155	2164	22	-63	381	0	1.20088
69223	70108	76	21733	22118	57	24923	24747	69	315	385	0	1407	1484	14	-199	582	0	1.20088
156668	134141	101	45248	37489	89	58337	50246	89	773	768	0	3111	2701	32	496	601	0	1.20189
45785	48060	69	11627	11964	43	14723	14648	49	441	290	0	841	781	0	-295	235	0	1.2029
108828	108328	88	39209	38772	78	49199	48817	80	392	503	0	2481	2599	25	856	808	0	1.2029
255109	190777	117	120035	93535	109	137805	101665	110	1488	1290	20	7153	5585	47	1853	1019	3	1.2029
80840	80316	78	34534	34286	75	31135	30420	75	222	334	0	1847	1782	20	40	685	0	1.20492
32463	33052	69	13310	13501	46	11520	11845	43	213	206	0	606	585	0	32	389	0	1.20593
83788	83702	75	23688	23407	65	25565	24506	76	250	464	0	1166	1099	9	-60	614	0	1.20896
158592	151107	96	54305	52180	84	64229	60179	85	767	655	0	3411	3250	30	618	850	0	1.212
58848	63040	59	32402	32980	73	23353	23074	68	287	289	0	1268	1379	14	-49	323	0	1.212
29611	29328	67	7344	7474	37	12279	12358	45	-23	147	0	585	552	0	-210	266	0	1.212
173106	145586	102	79155	67787	91	68553	59494	90	716	784	0	3607	3024	32	-168	305	0	1.21402
90201	90285	82	26627	26134	76	29598	28884	77	212	253	0	1517	1617	17	629	737	0	1.21604
68637	70473	76	21252	21141	58	24629	24292	73	283	362	0	1270	1399	12	724	971	0	1.21705
42526	42433	73	22178	22374	60	12364	12390	44	78	195	0	657	747	0	750	736	0	1.21705
210844	171020	104	84924	70305	96	82278	70349	95	784	844	0	4101	3343	37	-278	735	0	1.21907
197704	163721	98	75024	62923	95	83423	68616	96	1064	1025	4	4670	3864	37	815	920	0	1.22109
19398	20322	60	10330	10917	41	8366	8388	39	169	285	0	452	491	0	335	628	0	1.22109
89920	89011	84	33761	33383	77	42681	42287	78	524	423	0	2174	2175	22	144	618	0	1.2221
109334	106424	82	31614	30991	78	37333	36128	79	321	352	0	1917	2013	20	796	595	0	1.22413
153564	132157	92	54313	46282	88	61253	52679	87	618	605	0	3162	2576	32	426	704	0	1.22413
53769	56487	73	19173	19760	50	23119	23067	59	269	239	0	1410	1318	13	612	459	0	1.22413
67511	69771	76	14866	15209	47	25673	25391	70	293	352	0	1279	1034	6	431	963	0	1.22918
22883	23602	57	6658	7102	35	7657	8093	38	205	161	0	468	425	0	-183	198	0	1.2312
95765	94402	84	29496	28920	77	29057	28295	77	325	244	0	1591	1611	18	31	485	0	1.2312
33204	33225	69	19720	19948	56	10481	11010	41	421	355	0	620	620	0	75	629	0	1.23423
33915	33624	78	10880	11052	42	12525	12317	44	311	295	0	627	658	0	594	820	0	1.23423
180984	152286	94	84684	70570	93	76754	64582	92	1028	995	0	4287	3603	37	490	610	0	1.23524
136843	125292	86	36192	32337	83	57032	50785	85	514	482	0	2866	2556	30	-94	394	0	1.23626
44800	46015	75	19040	19109	54	15197	15193	48	134	178	0	727	840	0	201	444	0	1.23727
180202	151225	93	61498	51552	91	70504	58274	91	785	796	0	3626	3187	34	999	934	0	1.23828
212450	167936	100	72981	56659	98	75134	60118	97	727	542	0	4130	3253	36	834	697	0	1.23828
47189	46481	75	19269	19463	57	16666	16595	51	60	148	0	831	932	0	160	374	0	1.23929
47178	46999	76	12427	12603	44	14782	14456	47	10	198	0	850	779	0	82	414	0	1.24434
66685	68993	73	21571	21911	58	22481	22340	62	266	369	0	1177	1144	10	28	220	0	1.24434
46323	48360	70	21527	22046	58	15920	16547	50	354	243	0	802	667	0	244	387	0	1.24434
38950	38633	67	9877	10068	41	13370	14029	45	21	106	0	765	675	0	-97	474	0	1.24636
66744	66661	84	23702	23775	62	23967	23264	66	280	349	0	1206	1292	11	407	892	0	1.25041
222039	168001	102	122057	96043	100	119398	89274	101	1507	1178	11	6096	4633	44	777	1008	1	1.25344
23868	24055	64	7356	7626	37	9799	9732	42	151	281	0	529	642	0	476	627	0	1.25445
26176	25433	64	7394	7436	38	8673	8134	41	95	151	0	370	454	0	21	609	0	1.25647
62797	64778	73	32236	32652	74	20231	19712	57	528	381	0	1092	1134	8	67	272	0	1.25647
32061	32444	72	6012	6205	35	12795	13004	44	107	142	0	594	672	0	378	908	0	1.2595
108401	107719	80	42698	42042	78	48797	46928	79	433	530	0	2676	2566	27	651	1081	4	1.2595
130900	125791	95	40498	38928	82	49827	48050	83	688	718	0	2986	2883	28	88	706	0	1.26153
101717	100733	91	41557	41049	78	48192	47574	77	391	494	0	2782	2598	27	-76	295	0	1.26355
131738	122647	85	48072	42896	85	66325	61542	85	901	641	0	3207	3126	29	20	402	0	1.26456
35419	34946	72	17883	18409	54	13857	14566	44	221	194	0	655	644	0	606	670	0	1.26557
182606	152729	102	78978	67094	91	66917	55690	91	738	641	0	3698	2894	34	-320	237	0	1.26557
19706	20369	55	11090	11305	43	8162	7880	39	58	170	0	476	355	0	521	710	0	1.26961
99799	98410	85	22199	21889	59	38379	37260	77	468	414	0	2130	1857	22	-112	380	0	1.26961
60734	60566	78	15245	15482	47	19982	19633	58	235	220	0	908	917	0	142	392	0	1.27062
132925	119826	102	54622	48195	86	62204	57453	84	1044	671	0	3270	2966	30	91	818	0	1.27062
102917	102299	80	38982	38365	78	45345	44105	78	440	479	0	2300	2281	24	902	1119	11	1.27163
164900	134374	94	60271	49595	91	68219	57467	91	515	409	0	3444	2775	33	576	618	0	1.27265
239732	177440	104	90005	66583	102	93116	68042	102	874	649	0	5047	3582	43	821	1079	4	1.27366
217887	166110	97	77434	58023	96	84549	63758	97	928	732	0	4567	3325	39	935	622	0	1.27366
154422	130225	92	52554	42733	89	121448	101636	93	1176	830	0	6660	5492	44	1108	560	0	1.27467
38008	38114	78	20133	20537	55	12809	13368	45	75	229	0	652	656	0	-179	135	0	1.2777
47864	49207	80	11465	11621	43	16277	16937	49	307	259	0	708	759	0	-468	93	0	1.28073
82301	81256	85	21590	21623	62	26438	26054	70	59	145	0	1317	1347	12	-227	534	0	1.28275
189704	153773	97	85555	69553	94	76163	61156	93	739	706	0	4207	3187	37	226	665	0	1.28275
207293	159197	99	79109	59649	97	85619	65713	96	962	908	0	4676	3711	39	764	569	0	1.28376
174738	148532	92	71039	60513	90	74373	65663	91	1073	836	0	3917	3450	34	668	1055	5	1.28376
122900	118102	89	56932	55945	80	50608	47949	80	504	487	0	2665	2519	26	-23	611	0	1.28478
54997	54920	80	29776	30527	71	18228	18532	52	33	118	0	883	883	0	293	522	0	1.28478
21226	22005	48	11772	12181	43	9284	9364	40	-65	193	0	366	463	0	189	379	0	1.2868
107309	107605	82	39251	38353	77	43412	42399	78	548	468	0	2244	2195	24	555	683	0	1.2868
40932	42947	64	8925	9100	40	17110	17397	49	144	195	0	1007	891	0	1020	1045	3	1.28983
37566	36453	71	14296	14635	47	11226	11495	42	114	102	0	503	505	0	-240	347	0	1.29185
82393	82308	90	23890	23769	68	30656	30512	75	452	369	0	1606	1596	19	967	692	0	1.29286
135556	128684	87	45851	43926	83	44103	41938	82	512	447	0	2230	2200	23	367	722	0	1.29488
28049	27585	70	11291	11346	42	11025	11261	44	43	136	0	521	583	0	629	967	0	1.29893
71294	71247	78	16265	16209	49	21665	21250	58	61	143	0	1020	1082	9	-442	221	0	1.29893
63478	63973	73	18369	18494	52	23162	24117	70	82	339	0	1173	1313	13	22	568	0	1.30095
140036	125086	86	47625	42033	86	54140	48267	86	420	478	0	2657	2553	27	471	717	0	1.30095
76328	75661	80	36987	36723	76	26529	26264	73	309	298	0	1216	1335	13	-106	411	0	1.30095
92947	94854	77	34253	33705	76	31641	30873	76	187	267	0	1558	1366	16	322	1218	6	1.30095
26620	30948	43	10805	11382	41	10939	11007	41	105	210	0	649	703	0	-1	533	0	1.30095
154649	130746	92	58310	49270	87	64692	55996	89	721	707	0	3215	2688	31	806	782	0	1.30095
104958	97420	84	39803	36917	80	47997	43041	80	433	459	0	2358	2199	25	609	1021	2	1.30196
195504	154008	98	76645	61396	94	85814	67264	96	1018	672	0	4594	3483	39	136	601	0	1.30196
60217	59948	78	17501	17124	52	20892	20251	60	255	208	0	1033	1001	1	286	623	0	1.30398
21390	22259	58	8260	8478	38	9937	10084	41	117	163	0	456	456	0	-280	47	0	1.30499
30097	30120	69	9714	9877	42	9031	9196	40	-21	80	0	547	544	0	49	442	0	1.306
23642	24946	53	10586	10784	42	10145	10303	42	148	241	0	492	508	0	255	844	0	1.30904
102149	99675	84	31415	30718	79	41554	40804	79	199	425	0	2213	2143	23	-60	250	0	1.31409
170521	136069	96	70518	54554	91	63848	50890	92	957	705	0	3002	2421	32	916	667	0	1.3151
34652	34866	71	14534	14889	48	11705	11903	43	-81	95	0	536	593	0	-214	186	0	1.31712
37437	38364	79	11268	11313	43	15290	15152	48	122	148	0	719	794	0	64	499	0	1.31712
40473	39652	74	17608	18193	49	15334	15299	47	293	237	0	810	796	0	905	1538	11	1.31712
20295	20184	58	9947	10368	40	9078	9289	39	-147	64	0	524	542	0	-64	403	0	1.31712
67626	67944	76	22777	22846	65	23384	23091	67	260	189	0	1111	1255	12	221	281	0	1.31813
110315	109533	96	31179	30363	79	47100	45272	80	551	526	0	2425	2613	25	1235	803	0	1.31914
84622	82987	80	33449	33049	76	36042	34972	75	604	394	0	1883	1754	21	426	762	0	1.32016
24526	19826	78	10303	8931	65	11676	9856	78	523	369	0	515	502	0	-458	15	0	1.32016
80193	81291	77	19331	19588	53	26209	26348	74	270	266	0	1630	1590	18	410	618	0	1.32016
37609	38948	73	11473	11921	41	11183	11041	43	51	133	0	790	704	0	162	665	0	1.32016
60258	59502	76	11364	11373	43	18601	18381	55	-59	78	0	1005	1031	4	-125	158	0	1.32218
31830	32393	67	9637	9786	41	12321	12039	44	-82	160	0	583	678	0	756	541	0	1.32319
176871	156043	93	65449	57295	91	79784	71053	91	940	888	0	4101	3616	36	1386	1233	9	1.3242
27699	28142	58	12057	11985	44	10094	9892	42	46	167	0	545	577	0	-28	389	0	1.3242
37431	37760	72	12265	12604	43	14032	13870	49	100	265	0	757	711	0	-44	448	0	1.32521
102094	101032	82	31969	31556	77	34777	32928	77	86	288	0	1824	1776	20	50	661	0	1.32521
36754	38482	70	16962	17250	50	15100	14927	50	-13	93	0	1046	908	0	237	403	0	1.32521
163311	140803	91	62053	51778	89	69162	60010	90	960	577	0	3785	3096	33	665	800	0	1.32622
217504	179312	96	78930	64012	96	92611	79490	95	1134	957	0	4769	4178	38	-48	222	0	1.32622
73492	74259	77	22023	22058	63	27611	27104	73	303	283	0	1362	1382	14	389	678	0	1.32723
95072	92967	83	27029	26859	75	31736	31208	76	389	372	0	1523	1405	15	-374	204	0	1.32723
23252	22856	67	6672	6771	36	10659	10665	42	231	166	0	719	667	0	-174	376	0	1.32925
87922	88714	81	22037	21716	60	34154	33308	77	668	498	0	1790	1615	19	190	362	0	1.33127
81693	72995	95	38898	35149	81	23488	20765	65	643	400	0	1314	1080	9	127	354	0	1.33229
43917	44292	72	15100	15002	49	13389	13943	44	115	218	0	573	615	0	-162	322	0	1.33229
25255	27334	45	10492	10611	43	9474	9647	41	69	107	0	479	475	0	-282	276	0	1.33734
18671	18538	62	8198	8395	38	8332	8478	39	-183	2	0	318	293	0	310	984	0	1.33835
76499	77808	80	10169	10451	40	27106	26938	74	210	251	0	1674	1704	18	-464	370	0	1.33936
69379	68870	77	30196	30260	74	26680	26509	74	405	412	0	1514	1405	15	546	578	0	1.33936
28997	30826	59	6730	6668	37	11881	11960	45	86	116	0	477	454	0	6	377	0	1.34037
99063	97560	95	25925	25536	73	34527	32462	79	353	407	0	1833	1895	20	343	443	0	1.34239
69884	71849	73	26343	26193	73	23437	22245	74	215	261	0	1269	1367	13	882	662	0	1.3434
151745	136379	92	44237	41180	84	66779	59737	85	747	638	0	3680	3389	31	162	308	0	1.3434
302224	210022	128	176984	115896	131	209038	132788	131	3043	1926	35	10960	7042	59	1312	1003	1	1.34543
191813	174658	97	74750	68862	93	81332	74095	92	1103	852	0	4069	3701	34	421	859	0	1.34644
39271	40876	68	15474	15982	46	14244	14299	46	61	210	0	723	752	0	-240	341	0	1.34644
278945	210764	114	130212	101895	114	121995	91347	114	1294	1137	9	6648	4716	48	972	816	0	1.34644
151799	125199	91	58583	48724	89	50683	42064	89	742	619	0	2913	2203	31	259	674	0	1.34745
277849	176502	121	100688	62691	119	127422	82334	120	1542	1036	7	6461	4220	51	435	458	0	1.34846
37136	40671	60	14406	14864	46	14508	14975	47	182	177	0	951	886	0	366	547	0	1.35149
30430	31673	59	9072	9197	39	13707	13859	45	35	194	0	600	612	0	-64	490	0	1.3525
207595	161281	105	73301	55631	100	80197	63247	100	1350	846	0	4318	3468	36	1084	1389	9	1.35655
11936	13871	39	5211	5498	33	6576	7050	35	52	182	0	435	388	0	-473	160	0	1.35756
87113	85983	78	23508	22994	68	26888	25938	76	149	230	0	1418	1297	13	417	826	0	1.35857
51701	52385	79	18543	18887	53	18658	18578	53	473	432	0	1112	922	0	142	393	0	1.35857
62702	66354	74	17554	17728	50	19200	18902	59	227	234	0	873	955	0	329	1102	4	1.35958
256267	191698	113	76081	54762	105	107403	81526	107	1322	865	0	5715	4277	43	442	895	0	1.36059
46401	46978	72	25138	25718	71	15593	15378	51	-62	220	0	858	934	0	122	470	0	1.36362
110438	108138	80	39664	38786	79	42587	42143	79	660	596	0	2217	2177	23	-557	283	0	1.36362
196361	156200	102	76019	59890	94	74211	58402	93	1017	702	0	3816	3147	35	450	1016	2	1.36463
19780	19412	62	5985	6101	35	8478	8771	38	159	291	0	357	439	0	-44	406	0	1.36564
175609	145974	94	74699	61319	92	66048	54074	92	542	518	0	3290	2765	32	1796	1047	4	1.36564
59891	60362	72	14934	14881	47	20263	20239	58	413	346	0	1177	1269	13	179	348	0	1.36766
106622	106342	84	40703	40417	78	54136	52916	79	845	751	0	2871	2553	27	334	402	0	1.36766
35753	38437	55	15871	16130	48	10357	10424	41	-67	135	0	618	512	0	849	594	0	1.36766
24230	25742	65	7163	7311	36	8598	8691	39	-32	121	0	380	408	0	114	636	0	1.36969
92859	92645	80	32747	32866	76	37701	37738	76	392	251	0	2062	2097	23	1242	1010	3	1.36969
216141	171477	101	79675	64814	98	84615	69334	98	1243	947	0	4269	3309	37	1347	842	0	1.3707
51834	54034	73	18241	18491	52	18315	18416	51	62	268	0	1013	1041	5	241	844	0	1.37171
139386	133693	87	48522	46464	81	69269	66911	83	816	773	0	3688	3633	32	508	601	0	1.37272
167914	146766	94	61462	52814	88	58655	50083	89	778	848	0	2937	2488	29	496	953	0	1.37373
38885	41944	68	11086	11754	40	14440	14975	47	-13	149	0	665	786	0	-189	346	0	1.37373
62197	62640	77	22252	22405	57	20797	22180	56	223	335	0	1171	1172	12	160	368	0	1.37373
44057	46134	65	24980	25335	70	12799	13068	43	186	169	0	648	623	0	30	397	0	1.37575
29280	29230	71	7039	7145	37	9624	9599	40	-39	111	0	749	593	0	110	617	0	1.37676
111912	106137	86	36181	33733	83	49549	46299	83	268	479	0	2691	2594	25	186	215	0	1.37878
21936	23828	54	9214	9705	39	7377	7691	37	116	127	0	282	319	0	277	783	0	1.37979
251436	192455	109	93670	74897	109	92266	72511	109	895	776	0	4867	3867	41	-211	961	0	1.37979
129777	127564	82	51591	50036	82	50368	48102	81	638	897	0	2700	2699	25	132	853	0	1.37979
105072	103785	81	29994	29887	78	48725	47240	81	445	390	0	2595	2645	26	-160	271	0	1.37979
192447	153658	115	75937	62094	97	77950	63692	98	594	740	0	3997	3255	35	1785	1952	22	1.38081
166829	158504	88	50266	48829	84	73641	70369	85	670	818	0	3746	3611	31	440	936	0	1.38081
24059	23275	63	9173	9809	38	8169	8427	38	-38	125	0	409	431	0	333	670	0	1.38182
118782	116146	82	47080	45604	81	52043	50300	80	535	487	0	2832	2509	28	630	901	0	1.38283
214411	170767	98	88647	70819	98	79813	63905	97	1056	864	0	4296	3375	39	958	884	0	1.38283
143196	126466	91	60068	53524	89	54888	47796	89	653	687	0	2470	2313	25	1057	824	0	1.38283
50771	54690	70	20321	21257	52	20294	20523	51	323	225	0	1175	1123	9	225	366	0	1.38384
63363	65160	73	13031	13274	44	24075	24662	60	126	204	0	1087	1274	12	-207	459	0	1.38384
87070	85541	83	21989	21436	64	29688	29370	76	338	536	0	1628	1491	16	1001	752	0	1.38485
61111	62384	74	21428	21429	63	22517	22417	62	155	203	0	1176	1176	10	779	928	0	1.38586
57289	57107	75	25021	25332	71	20492	21278	57	329	232	0	1078	1011	3	384	558	0	1.38687
33470	33913	68	17375	17948	50	13311	14106	47	117	201	0	851	700	0	394	615	0	1.38788
85585	87080	76	29985	29956	75	29125	28759	75	116	296	0	1620	1529	16	37	630	0	1.39091
77227	76582	76	16195	16204	48	26675	26312	74	178	200	0	1320	1240	14	-370	181	0	1.39192
22297	23637	57	12548	12788	44	10990	10996	44	-43	221	0	496	538	0	-372	115	0	1.39294
153587	133528	91	60800	51091	89	65618	57845	89	771	634	0	3217	2823	30	-128	274	0	1.39395
92166	92890	81	37161	37029	77	43928	43249	78	618	529	0	2128	2098	22	-312	406	0	1.39395
43004	46017	65	14553	15009	47	14233	14533	45	146	275	0	717	790	0	151	326	0	1.39395
61788	62565	75	33086	32935	74	24714	25071	70	125	184	0	1330	1300	12	399	937	0	1.39698
161218	137398	93	49177	41442	90	71324	62230	90	691	860	0	3636	3062	33	850	1006	2	1.39799
221368	173638	106	99664	78098	106	89774	71976	106	1146	891	0	4664	3836	37	581	764	0	1.39799
163399	143392	94	59094	52359	88	67860	59546	89	783	722	0	3532	2953	32	-235	544	0	1.39799
78726	77642	85	25910	25782	75	22745	21389	66	263	191	0	1120	1098	8	-384	122	0	1.399
96327	95237	88	33975	33209	77	30070	28978	77	239	336	0	1495	1501	17	1712	1244	11	1.40001
189582	156763	97	64303	52263	93	79941	64446	93	1034	699	0	3863	3161	36	544	1256	7	1.40203
33557	32453	73	10455	10794	42	12159	12997	44	-23	87	0	611	531	0	-37	413	0	1.40304
126941	124875	84	37384	36463	79	54163	53030	81	676	673	0	2647	2596	25	386	424	0	1.40405
129712	123560	93	54182	52153	82	55109	52614	81	568	730	0	2786	2627	27	280	422	0	1.40507
123522	106382	88	49232	42442	84	37622	33119	83	444	452	0	1995	1708	24	360	748	0	1.40911
70362	71527	82	20272	20822	54	21641	21579	58	481	527	0	1192	1206	11	-435	130	0	1.41012
24973	25894	53	9703	10111	40	10020	10147	42	177	172	0	547	419	0	111	356	0	1.41012
121405	117222	86	41091	40124	80	49550	48212	81	378	670	0	2749	2508	28	389	637	0	1.41012
32110	33058	70	10217	10580	42	10508	10085	43	140	162	0	538	462	0	352	501	0	1.41113
129249	116259	90	47976	43301	87	49386	44346	86	470	502	0	2802	2501	28	858	1207	6	1.41214
75109	74538	75	34784	34893	76	27599	27505	74	141	260	0	1326	1497	16	-511	196	0	1.41214
35466	35771	75	13229	13399	45	10561	10751	43	123	97	0	652	597	0	-109	215	0	1.41315
31782	32382	67	9586	9750	40	11369	11500	43	32	116	0	589	685	0	-80	350	0	1.41315
67302	68852	75	11886	11715	45	23549	23884	68	251	268	0	1351	1323	15	221	537	0	1.41416
26846	27043	70	8923	9143	39	11254	10999	45	-103	170	0	546	504	0	622	880	0	1.41821
107458	104179	81	38270	37274	79	39388	38708	80	229	469	0	2149	2124	22	462	534	0	1.41821
257454	199458	106	99303	77376	104	124491	94659	106	1312	927	0	6169	4878	44	899	926	0	1.42023
221517	167741	99	94233	69241	99	104941	75942	100	1546	1205	12	5540	3831	44	909	1259	14	1.42023
41514	42153	70	28224	29160	70	13775	14567	46	43	161	0	612	710	0	-206	159	0	1.42023
139532	129074	103	48274	45707	84	58214	55563	85	475	832	0	2929	2672	28	1076	1263	7	1.42124
169492	140873	102	46225	38566	89	65151	55415	91	608	550	0	3522	2977	32	1146	1081	6	1.42124
36893	38368	67	10850	11008	43	12302	12417	46	269	238	0	505	522	0	387	496	0	1.42427
40425	42228	68	15348	15534	47	15301	15672	48	124	199	0	607	705	0	428	680	0	1.42629
38423	38592	70	11031	11276	42	13102	13617	45	-23	116	0	707	612	0	306	623	0	1.42831
142089	123256	89	55883	47538	87	53267	45914	87	550	615	0	2635	2049	29	-160	302	0	1.43337
36632	36560	72	14998	15302	46	13007	13654	44	244	227	0	628	636	0	741	737	0	1.43438
51577	53601	72	21954	22093	63	21229	21722	64	333	401	0	1400	1143	11	-344	210	0	1.43438
24919	26373	67	9154	9428	40	9236	9654	40	59	140	0	433	580	0	449	919	0	1.43539
73925	73868	80	22539	22553	62	24352	23574	73	288	312	0	1009	1077	8	-253	317	0	1.43539
93033	93296	81	19915	19678	54	30126	28341	77	521	417	0	1269	1329	14	341	489	0	1.43539
59859	61287	73	22201	22224	66	20072	19356	54	316	226	0	1135	1080	8	445	690	0	1.4364
17750	20431	43	4215	4316	32	8493	8509	39	63	123	0	549	565	0	440	597	0	1.4364
38422	38634	68	9691	9968	41	13525	13640	47	230	288	0	679	582	0	100	398	0	1.43741
125838	119379	84	59517	55511	83	49935	47302	82	670	592	0	2948	2656	29	317	677	0	1.43842
223278	180470	100	92349	75144	96	110078	89816	97	1080	854	0	5839	4889	41	336	506	0	1.44044
28682	29165	77	9247	9355	41	11331	11626	42	252	219	0	806	868	0	-128	471	0	1.44146
46434	44600	76	9644	9685	40	14664	14523	48	160	297	0	743	783	0	-145	193	0	1.44247
155073	144763	89	53495	50317	84	65269	61458	85	505	640	0	3440	2898	30	157	332	0	1.44752
22474	23393	50	7519	7724	37	8381	8587	39	74	146	0	477	504	0	-351	68	0	1.44853
28641	28442	69	9057	9188	39	9814	10309	43	14	155	0	550	384	0	-230	118	0	1.45055
72461	73404	75	27577	27019	74	27872	27724	74	288	313	0	1292	1301	14	92	582	0	1.45156
163127	140368	96	61492	52251	89	65789	56730	90	870	692	0	3457	3149	32	752	880	0	1.45257
46856	47791	69	12528	12609	44	16703	16679	53	47	104	0	809	887	0	530	685	0	1.45359
149875	131170	99	48929	40995	89	57380	51490	89	734	679	0	3217	2712	31	198	445	0	1.45561
20259	21008	49	8295	8580	38	9069	9181	39	41	128	0	537	590	0	204	727	0	1.45662
105647	97721	89	37678	35188	81	44306	40748	83	653	581	0	2209	1956	22	701	701	0	1.45662
213755	175641	104	169583	146651	102	180581	153368	101	2098	1765	22	9588	7874	52	1283	1790	12	1.45662
173611	137643	94	69981	54183	92	75007	58632	92	824	766	0	3925	3281	36	451	783	0	1.45763
137751	122522	93	53488	48758	87	59106	53022	89	502	453	0	2831	2471	29	-461	67	0	1.45965
93156	91275	88	38715	38113	78	37852	38136	77	586	443	0	1769	1861	19	813	841	0	1.46066
144925	122652	89	59306	50799	90	49170	42238	87	612	580	0	2728	2202	29	258	1631	9	1.46066
152179	137556	92	68769	61756	86	80395	72210	86	777	921	0	4573	4173	35	639	1041	4	1.46268
74467	74077	83	28910	29198	74	23257	22939	71	149	295	0	1326	1370	13	273	797	0	1.4647
121249	117522	84	35915	34620	80	55763	53414	81	388	391	0	3070	2795	28	896	961	0	1.46572
127596	115107	86	58839	52086	85	54013	48545	84	518	435	0	2657	2270	28	921	558	0	1.46572
176204	147295	89	50347	40810	87	68875	56201	90	987	849	0	3510	2854	34	596	676	0	1.46572
69771	72930	74	27630	28583	65	28807	29161	70	324	389	0	1513	1408	16	-119	457	0	1.46572
138682	124352	87	55108	49104	86	56413	48931	86	637	814	0	2711	2573	27	-112	466	0	1.46673
141795	125751	97	40791	35686	87	63704	57214	87	674	624	0	3504	2877	31	-45	433	0	1.46673
19249	20435	61	12729	13348	44	7416	7629	38	115	137	0	424	343	0	-28	326	0	1.46774
186613	154010	95	80065	66013	92	98660	79625	93	1453	1149	11	5327	4261	41	1144	924	0	1.46774
69233	69739	76	21828	22084	55	25822	25525	61	226	230	0	1240	1132	11	-74	489	0	1.46774
75018	74759	85	29509	29028	75	28954	28706	74	540	470	0	1545	1545	17	-113	260	0	1.47178
135693	117838	96	51837	45470	85	47371	41102	86	559	427	0	2576	2249	27	357	335	0	1.47279
203635	162977	104	82517	67860	95	68686	55589	94	650	657	0	3925	3121	36	420	756	0	1.4738
52395	49919	86	13849	13794	46	18985	19382	54	146	256	0	906	938	0	203	576	0	1.47582
275433	198138	117	102367	73468	113	87040	62969	113	1812	1638	20	4865	3446	40	2278	2557	24	1.47683
111985	102606	99	41680	37816	84	48959	44106	84	408	438	0	2670	2417	26	1289	1042	4	1.47785
75385	75415	82	16686	16453	50	28258	27613	75	258	318	0	1320	1356	16	776	869	0	1.47785
55527	55798	78	25320	25502	69	18104	17488	54	235	206	0	1018	1041	5	117	447	0	1.47987
29846	30679	63	7997	8011	39	10202	10401	42	155	220	0	600	501	0	96	1010	2	1.47987
44766	45424	71	6643	6812	36	15750	15718	48	388	287	0	672	726	0	-346	204	0	1.48189
34509	34551	71	6260	6332	35	14433	15023	45	135	268	0	760	731	0	-523	138	0	1.48391
143913	135631	85	62988	59488	85	51457	48177	83	1020	880	0	2698	2447	25	849	1327	9	1.48391
49835	51283	71	19109	19496	51	20462	20100	61	206	230	0	1147	1124	8	190	452	0	1.48391
136895	122013	93	62055	53110	89	55645	48934	86	831	598	0	3061	2669	31	501	656	0	1.48492
122158	116555	83	40621	38914	80	43685	41697	81	274	369	0	2315	2192	24	275	262	0	1.48492
233739	177466	101	92818	69468	98	110651	82219	99	1315	982	0	6147	4791	44	1731	997	0	1.48593
122306	109481	90	51732	45731	86	44742	40503	85	491	361	0	2487	2228	27	-95	303	0	1.48795
71422	71347	77	20724	20773	57	23993	23542	71	121	144	0	1219	1305	12	58	477	0	1.48897
15013	16306	51	7822	8043	37	6997	7297	38	-99	60	0	374	454	0	983	874	0	1.492
113876	111802	90	49494	48307	80	43249	42149	79	468	586	0	2301	2417	23	66	304	0	1.49301
193501	151395	99	55589	42579	94	76975	60167	96	1016	641	0	4220	3318	38	-33	458	0	1.49402
55160	56998	72	23145	23683	62	22175	22975	56	83	228	0	1181	1021	4	568	462	0	1.49503
191714	160135	109	91196	77322	92	77080	64598	91	688	608	0	4056	3346	37	-207	272	0	1.49604
124646	113392	99	45558	41883	84	50568	46577	84	568	515	0	2948	2456	30	677	390	0	1.49705
171061	132772	95	74205	57602	93	84118	70589	90	1213	853	0	4211	3625	36	690	593	0	1.49907
53413	53662	75	20477	20168	63	18857	18893	51	50	131	0	943	964	0	-480	167	0	1.5011
31617	31668	74	14004	14348	45	13213	13572	46	370	387	0	630	695	0	178	485	0	1.5011
35802	37469	63	9373	9489	40	11083	11264	42	198	251	0	512	720	0	505	557	0	1.50211
124424	118252	87	41855	39977	81	47720	45870	82	611	458	0	2610	2268	27	-299	170	0	1.50312
121747	111462	84	50123	45151	84	46804	41816	84	514	397	0	2467	2301	25	746	596	0	1.50312
79115	81300	77	24472	24479	66	30437	30301	74	154	407	0	1425	1323	15	-82	394	0	1.50413
171423	157147	91	59072	55007	88	70348	64081	89	1019	845	0	3797	3808	30	183	595	0	1.50413
157951	135107	93	74673	64234	90	65951	57596	90	933	856	0	3567	2969	33	705	560	0	1.50514
72579	73218	78	18981	19261	54	25226	24661	72	258	375	0	1217	1249	10	150	548	0	1.50615
42375	43690	61	16814	17216	50	15150	15537	47	44	192	0	699	887	0	278	330	0	1.50817
88509	89400	80	28061	27864	76	38415	37619	76	208	295	0	2048	2101	22	633	472	0	1.51019
120051	105481	90	45352	39725	83	44784	39841	84	573	448	0	2281	2312	24	-3	520	0	1.51323
32163	32379	71	13389	13836	47	14213	14634	46	209	267	0	791	671	0	560	564	0	1.51323
61329	64889	76	32746	33059	73	22963	23377	67	305	346	0	1188	1283	11	303	631	0	1.51626
19895	20827	55	7649	7782	38	8117	8447	39	49	143	0	588	478	0	19	396	0	1.51828
13722	14116	57	3982	4190	30	6858	7223	38	-139	14	0	260	388	0	-269	132	0	1.52131
24063	24555	61	10740	10799	42	8209	8859	37	-88	147	0	394	538	0	384	632	0	1.52232
39973	37942	84	17268	17064	57	13449	13246	47	92	125	0	757	727	0	383	688	0	1.52232
129699	127464	85	44310	43361	80	62807	61286	81	692	845	0	3349	3394	30	604	611	0	1.52232
24476	26421	45	16156	16665	47	10076	9869	41	73	261	0	565	581	0	-243	338	0	1.52232
27620	30006	56	12606	12925	45	10627	11279	41	5	165	0	524	726	0	112	357	0	1.52333
51717	53383	72	15488	15548	48	18490	17842	54	121	229	0	1011	901	0	626	883	0	1.52333
132694	125410	84	53588	50909	81	51218	47783	81	682	598	0	2737	2734	26	-309	180	0	1.52333
199175	157666	96	59126	46070	93	77713	60912	95	1038	739	0	4218	2980	39	1198	1026	3	1.52434
125464	122067	95	41626	40574	81	52044	49575	82	710	721	0	2708	2325	27	186	410	0	1.52536
32758	34307	76	14520	14556	46	10807	10898	44	169	230	0	553	649	0	104	271	0	1.52738
84059	84063	82	24681	24753	65	31180	30238	77	95	187	0	1609	1621	16	-302	132	0	1.53142
148082	130567	89	62160	53298	88	71512	63142	88	676	788	0	3782	3211	33	19	275	0	1.53142
51769	52060	74	18988	19205	50	17723	17859	53	144	258	0	912	965	0	50	406	0	1.53243
118942	108153	88	52950	46983	83	41438	36798	82	297	435	0	2335	2105	25	-261	722	0	1.53344
31870	32311	68	11749	11980	45	11386	11344	43	6	86	0	693	696	0	239	383	0	1.53445
26469	27054	66	7797	8001	38	10945	11252	44	147	170	0	496	660	0	199	530	0	1.53749
107288	102272	98	53675	53090	81	56356	54307	80	814	775	0	2864	2644	28	-229	327	0	1.53749
53895	57505	66	28159	28498	72	19112	19299	56	312	325	0	862	974	0	-518	138	0	1.5385
61418	62656	76	15154	15322	48	21494	21514	62	283	334	0	1071	1182	9	45	721	0	1.53951
21939	24546	62	6656	6932	37	7929	8091	40	182	169	0	457	589	0	304	628	0	1.53951
74357	72586	83	25344	25303	68	22665	22634	66	339	308	0	1303	1364	13	144	369	0	1.53951
184606	152117	98	43434	34894	90	82301	70065	94	878	809	0	4448	3525	37	473	611	0	1.54052
57095	59432	72	19588	19753	59	20303	19611	55	172	307	0	998	1162	8	747	685	0	1.54355
48036	48009	82	18132	18499	52	16582	16845	54	369	332	0	783	999	0	-5	342	0	1.54355
75898	78700	74	28955	28887	74	29405	28975	74	347	423	0	1685	1623	17	1017	1205	8	1.54456
21641	19865	66	3676	3722	30	7576	7670	37	184	207	0	378	390	0	-152	332	0	1.54557
287304	193154	121	110405	74166	109	117355	77498	109	1285	1181	9	6260	4314	49	763	562	0	1.5486
89963	92664	76	35273	35446	75	30593	30645	75	293	233	0	1818	1865	20	167	490	0	1.5486
105334	103385	83	34028	32974	78	32113	31158	78	488	382	0	1680	1548	19	-125	234	0	1.54962
163353	137840	93	83076	71473	90	109862	96258	91	1084	1179	10	6080	5336	43	199	393	0	1.55265
87925	86817	83	37827	37026	76	33899	31794	77	100	305	0	1760	1709	19	1108	694	0	1.55366
145683	124735	91	56215	47384	89	51087	43048	89	472	537	0	3058	2485	32	1430	1032	4	1.55366
23912	27179	45	11724	12373	42	9772	10047	41	10	148	0	442	415	0	-201	158	0	1.55366
255837	185869	120	111285	80252	109	111049	80125	110	1228	1016	3	5744	3894	43	2004	2077	22	1.55467
81139	81995	75	31263	31270	74	29716	29198	75	242	337	0	1504	1533	16	-138	346	0	1.55467
36151	35437	69	14244	14458	47	12074	11947	43	100	185	0	713	827	0	-398	390	0	1.55871
66676	69012	76	22378	22364	63	24382	24540	69	256	459	0	1511	1467	16	1	692	0	1.55972
157049	137806	91	60795	51835	90	66586	57230	90	975	835	0	3656	2930	35	588	730	0	1.55972
154474	136441	88	66680	58489	87	68908	60824	88	898	891	0	3500	3370	31	146	392	0	1.55972
62695	64269	77	21669	21782	61	18247	18340	54	313	422	0	969	1083	6	573	605	0	1.56073
167228	140679	90	68679	58629	89	61715	54205	88	687	617	0	3344	2774	33	472	762	0	1.56175
61010	61984	76	17937	17966	52	21342	21497	60	348	392	0	1157	1352	14	179	362	0	1.56276
82398	81227	92	33535	33373	76	32756	32379	75	271	262	0	1822	1792	20	-235	314	0	1.56478
20351	20686	63	9049	9412	39	8865	9749	38	-184	23	0	402	438	0	-552	0	0	1.56478
136565	118607	94	61368	53546	86	56560	49650	86	531	354	0	3265	2678	32	66	560	0	1.56579
93565	94257	79	26095	26211	75	40517	40048	78	110	292	0	2029	2077	22	771	696	0	1.5668
46985	47619	72	17680	17916	50	15317	15535	46	79	205	0	622	563	0	-78	526	0	1.5668
34366	34724	63	15214	15599	48	12701	12704	45	-110	201	0	635	664	0	663	797	0	1.56882
167568	138184	95	65589	55185	90	59798	50343	89	611	488	0	3215	2767	30	890	722	0	1.56983
58645	61469	72	31627	32428	72	21995	22241	58	273	309	0	1142	1188	10	255	935	0	1.57084
65576	64286	76	31117	30963	75	26330	25499	74	25	139	0	1454	1280	14	82	354	0	1.57185
172484	143709	93	73421	62451	93	59199	49885	91	577	571	0	3006	2628	30	910	884	0	1.57489
52518	53676	79	29750	30260	71	19501	19518	55	206	177	0	981	976	0	643	694	0	1.5759
113663	111983	83	35244	34924	78	55391	54024	80	568	457	0	2837	2979	27	-110	292	0	1.57691
123760	121569	82	40064	39147	80	53814	54484	81	373	475	0	2574	2581	26	95	613	0	1.57691
164684	138410	98	47140	38990	88	68394	55949	90	1240	888	0	3768	3192	34	989	490	0	1.57792
175913	157278	92	66581	59976	89	71858	63699	90	665	630	0	3638	3130	33	-117	218	0	1.57893
80643	79637	87	37112	37209	75	28184	27763	75	98	217	0	1370	1307	14	220	346	0	1.58095
122690	110821	87	49271	43303	86	52722	47368	85	841	609	0	2705	2156	28	-52	376	0	1.58601
236287	182790	110	102086	82746	101	105125	81972	101	1123	870	0	5429	4038	44	111	577	0	1.58601
43069	42583	72	15171	15754	46	13643	13631	46	196	261	0	595	748	0	472	712	0	1.58702
25931	27081	62	9815	9955	41	8919	9300	40	-26	177	0	335	503	0	542	508	0	1.58803
66968	68122	76	27894	27957	73	21753	21614	58	280	263	0	1017	1025	4	-65	324	0	1.58904
39542	39764	84	12393	12569	44	14261	14882	45	148	229	0	797	781	0	-51	313	0	1.59106
25805	26884	59	10396	10707	42	9454	9587	41	252	188	0	543	492	0	-144	190	0	1.59207
24659	24675	63	5861	5805	34	10570	11259	41	195	206	0	735	692	0	108	404	0	1.59207
132142	120197	100	42883	38456	84	62131	56723	85	472	573	0	3289	2968	32	1451	1312	9	1.59409
31135	30568	72	9659	9969	40	11429	11437	43	127	164	0	491	594	0	1017	813	0	1.59611
55617	58808	63	19752	19726	55	25776	25295	72	214	360	0	1304	1180	11	297	360	0	1.59712
162267	148357	87	59854	54010	86	65760	57757	87	835	624	0	3136	2757	30	-455	550	0	1.59712
143165	141404	84	48496	48015	80	93247	90279	83	1039	704	0	4939	4998	36	784	933	0	1.59712
56452	59255	75	17098	17932	46	18702	19011	53	101	194	0	817	981	0	251	496	0	1.59712
37868	38401	76	18366	18948	53	11621	12367	43	36	234	0	626	728	0	-439	133	0	1.59814
213209	163764	103	78105	58400	97	85159	66528	96	968	580	0	4702	3507	40	439	739	0	1.60016
130967	127810	84	44767	43277	81	49575	47650	83	494	529	0	2487	2239	25	61	745	0	1.60117
130331	113244	93	56136	47761	86	51952	44490	86	944	797	0	2672	2412	29	55	339	0	1.60319
79978	77513	92	29247	29137	75	36440	36225	76	511	429	0	1865	1881	21	151	343	0	1.60622
191445	174391	90	101087	90373	89	108817	99332	89	1168	1008	3	5348	4960	39	212	436	0	1.60622
25639	27816	56	16437	16888	50	10004	10679	42	79	210	0	588	621	0	57	459	0	1.60723
47394	47970	72	15048	15256	46	16611	16464	52	154	216	0	898	828	0	190	855	0	1.61027
38130	41229	70	15922	16054	50	12634	12605	45	153	162	0	702	689	0	511	557	0	1.61027
43869	45317	69	10201	10418	40	16545	16278	51	204	267	0	944	922	0	254	431	0	1.61128
115345	109223	81	41109	39107	79	45294	42900	79	771	521	0	2232	2082	25	222	569	0	1.61431
23325	24248	55	9727	10113	40	10705	10684	43	325	358	0	370	483	0	-27	393	0	1.61431
158022	132860	91	54558	46907	88	59718	50631	89	960	632	0	3249	2674	31	658	840	0	1.61835
15527	16114	49	6458	6688	35	6891	6989	36	80	89	0	346	403	0	29	270	0	1.61936
203896	169595	95	64833	53415	94	80290	67884	94	678	898	0	4585	4131	38	-408	432	0	1.62138
237417	172419	118	102245	74820	106	99782	71579	107	1273	1063	7	5947	4205	45	489	749	0	1.62138
35057	34348	72	12314	12713	42	11560	11868	41	50	256	0	578	622	0	1001	819	0	1.6224
92996	93641	79	35251	34632	76	32507	32787	76	638	337	0	1578	1584	19	559	533	0	1.62442
169622	158535	93	63966	59830	88	78769	75070	89	849	876	0	3736	3641	31	274	533	0	1.62543
43222	44375	76	21365	21716	56	15119	15367	46	246	293	0	893	803	0	-443	194	0	1.62543
104205	102727	79	36209	35662	78	53485	52636	79	465	566	0	3057	2761	29	320	668	0	1.62644
43745	42817	79	16608	16681	49	15974	15395	49	-84	77	0	807	711	0	236	670	0	1.62745
136537	126320	86	53140	48070	85	55917	49984	86	706	593	0	2665	2456	27	-206	292	0	1.62745
84799	81850	85	25241	25158	65	25486	25171	74	260	221	0	1427	1451	16	-289	226	0	1.62745
55434	58542	77	18871	19160	53	17581	17981	49	81	282	0	932	962	0	148	538	0	1.62846
44965	46396	78	13676	13896	45	16378	16391	48	139	173	0	1012	904	0	-266	131	0	1.62947
48099	49041	81	23343	23482	66	11028	10837	44	133	173	0	593	547	0	-387	146	0	1.62947
36514	38218	59	16009	16061	49	12023	11921	44	16	231	0	615	694	0	1060	1511	12	1.63048
154585	145390	89	48088	45521	83	66287	62482	84	735	691	0	3773	3337	32	933	646	0	1.63048
60407	61053	74	19146	18828	55	25738	25642	71	242	159	0	1393	1354	14	564	628	0	1.6325
134801	114870	96	57967	50757	87	47242	40844	86	462	429	0	2660	2378	27	494	603	0	1.63351
189606	156630	98	66474	54183	94	72494	60070	94	836	731	0	3795	3115	35	92	621	0	1.63655
61744	60261	79	19441	19607	54	21075	20817	55	231	203	0	1062	983	0	405	381	0	1.63756
32013	33571	52	6624	6846	36	13197	13321	45	78	250	0	873	729	0	-509	211	0	1.6416
102319	103150	77	26923	26773	76	40021	39361	78	457	502	0	1922	1915	21	940	656	0	1.64261
22785	24273	55	6186	6517	34	9428	9485	41	36	84	0	469	472	0	-73	689	0	1.64362
82510	81721	78	34206	33741	76	29133	28273	75	347	251	0	1416	1388	15	-152	316	0	1.64463
111718	104092	88	42136	38895	82	33965	31408	81	294	453	0	1539	1360	16	882	612	0	1.64565
264204	197847	103	128655	94348	105	126083	94529	104	1641	1195	14	6391	4819	45	617	992	0	1.64565
144327	141723	86	43068	42512	81	63606	60210	83	785	715	0	3241	2968	30	-45	276	0	1.64565
40852	43046	79	30584	31194	69	15224	15196	47	270	316	0	797	845	0	1030	643	0	1.64767
49010	50891	73	16400	16787	48	17577	17425	50	488	350	0	1002	964	0	194	325	0	1.64969
52004	51708	88	21133	21159	59	17743	18189	50	164	228	0	1098	1108	8	737	844	0	1.65373
69371	71191	77	36453	36763	73	23512	23405	65	364	282	0	1217	1039	5	-140	458	0	1.65474
69647	70378	76	15926	16169	49	25622	25220	74	74	205	0	1363	1326	12	-376	313	0	1.65474
56786	57719	76	27404	27542	71	16437	16824	49	353	252	0	795	921	0	160	645	0	1.65879
87477	87252	83	42532	41951	77	33231	32613	75	-7	323	0	1558	1665	18	-183	438	0	1.6598
246549	179612	111	126683	101666	105	112316	87044	106	1270	1257	13	5927	4387	45	1341	996	0	1.66081
140260	135659	92	53063	50844	82	59826	57370	82	639	620	0	3319	2979	30	-153	440	0	1.66081
32389	32744	63	14667	14907	46	12501	12781	44	127	200	0	673	750	0	187	269	0	1.66182
136054	131626	94	50227	48539	83	55538	53592	83	681	706	0	2984	2661	29	871	1332	8	1.66182
150345	137638	89	59903	54512	87	74923	68066	87	619	527	0	3795	3596	32	-206	260	0	1.66384
41362	43632	58	17474	17949	47	15771	15463	49	164	155	0	712	766	0	281	792	0	1.66384
130813	116519	88	47761	42279	87	60532	53397	87	241	314	0	3190	2813	30	192	596	0	1.66991
82788	82590	84	32315	32308	75	31798	31659	77	208	405	0	1678	1524	17	51	253	0	1.66991
60629	64981	72	21349	21755	55	23388	23622	69	91	213	0	1274	1229	11	374	580	0	1.66991
78020	79413	78	32511	32671	75	27208	26754	74	353	170	0	1382	1289	14	783	627	0	1.67092
225797	167312	117	95911	70345	101	100220	72804	101	1040	888	0	5018	3658	42	1073	752	0	1.67294
71227	74038	74	12437	12572	45	26965	26744	73	194	176	0	1507	1458	15	134	495	0	1.67395
45522	46354	74	13214	13486	44	17007	16969	51	267	297	0	965	977	0	783	1618	9	1.67698
149181	141626	91	41726	40531	83	64352	61276	86	710	881	0	3380	3509	30	314	522	0	1.67799
119839	109459	85	45829	39728	84	46622	40904	83	403	447	0	2691	2489	27	577	693	0	1.67799
100522	100412	80	32886	32844	77	49829	49760	78	477	390	0	2794	2638	27	810	1065	5	1.67799
54261	55644	73	16258	16426	50	20299	20245	55	48	165	0	1095	1024	4	83	662	0	1.68102
71203	69843	91	27325	26960	73	22642	22108	66	197	232	0	1249	1355	12	-176	392	0	1.68305
79022	79550	76	22643	22657	62	29896	29628	76	420	225	0	1582	1732	16	-225	210	0	1.68406
62137	63211	76	21725	21604	61	21671	21583	65	337	382	0	1208	1201	11	-210	163	0	1.68507
150304	136511	95	51085	46058	86	68352	61882	88	1084	767	0	3711	3484	33	313	366	0	1.68507
45767	46053	74	22435	22813	61	15809	16055	49	184	339	0	785	940	0	-374	168	0	1.68709
159426	137581	92	93987	82296	92	65669	56316	90	692	634	0	3286	2910	31	46	479	0	1.68709
114336	112152	85	42895	42113	80	57526	56763	82	738	693	0	2835	2763	28	455	676	0	1.68911
148386	134989	91	58695	54340	85	69490	64174	86	608	731	0	3568	3308	32	1059	907	0	1.68911
154936	137253	87	61833	54673	86	61090	52909	86	817	559	0	2700	2528	29	357	728	0	1.68911
184833	155856	93	67325	57456	92	65655	55619	91	900	757	0	3291	2729	32	355	414	0	1.68911
107736	104630	82	31367	30884	78	32324	31998	78	285	318	0	1660	1603	17	456	819	0	1.69012
44769	47868	70	13831	14145	47	16613	16579	50	417	395	0	876	922	0	690	921	0	1.69417
81465	81921	77	31264	31198	75	25951	25833	71	255	238	0	1362	1312	15	-62	422	0	1.69417
300690	216588	119	142959	103184	114	132554	100339	113	2375	1755	23	7122	5327	47	1367	1270	13	1.69619
134054	129567	87	44520	42954	80	52752	50314	82	565	377	0	2584	2333	26	260	714	0	1.69619
170196	159071	104	49244	47802	87	71819	69680	87	1011	1000	1	3987	3894	32	270	521	0	1.6972
121669	115990	93	40591	39414	80	48809	47288	81	498	430	0	2594	2475	26	421	895	0	1.69922
173127	143040	93	67655	54083	90	72314	59268	91	953	818	0	3921	3275	37	1333	1676	14	1.69922
112507	108866	96	37952	37378	80	48968	46640	82	750	747	0	2503	2449	26	835	1100	5	1.70023
76242	77109	78	38413	38354	75	28629	28895	73	344	326	0	1459	1470	18	-125	206	0	1.70124
29197	29209	68	20732	21074	59	9226	9996	38	13	97	0	493	477	0	-274	92	0	1.70225
38955	39790	68	16341	16529	49	13726	13851	45	232	249	0	595	799	0	201	412	0	1.70427
137977	131069	85	51496	49279	82	53254	50192	82	662	656	0	2675	2688	27	-327	282	0	1.70528
135317	120511	91	45101	40648	84	52343	47521	86	556	573	0	2750	2457	29	-33	296	0	1.70731
171905	141701	94	64592	54052	92	60314	51642	91	515	381	0	3297	2754	31	211	425	0	1.70832
45805	48427	66	18692	19078	53	14972	15105	49	71	198	0	790	912	0	-162	131	0	1.70933
27179	29182	54	12925	13321	45	12656	12660	45	340	281	0	662	566	0	-106	332	0	1.71034
23613	23975	59	8183	8449	39	10224	10271	43	-1	105	0	492	534	0	-301	209	0	1.71034
30241	32426	63	7728	7860	38	11972	12017	46	197	267	0	741	795	0	-268	219	0	1.71337
192339	155653	102	88970	73457	96	78575	63920	96	1034	731	0	4196	3243	38	-35	211	0	1.71438
12983	14688	44	6082	6504	35	6375	6818	36	97	125	0	324	352	0	124	218	0	1.71438
30869	30229	73	8268	8281	39	9845	9865	40	250	200	0	623	533	0	698	638	0	1.7164
112615	109673	86	42475	41853	80	63368	60998	81	464	568	0	3280	3110	30	-64	318	0	1.7164
37669	39319	72	11697	12046	43	11983	11630	45	135	155	0	603	649	0	-84	350	0	1.7164
252255	182416	107	86644	61040	103	104147	76586	103	1251	776	0	5227	3680	43	238	677	0	1.7164
72083	71237	77	13632	13460	45	23141	23274	62	415	500	0	1229	1151	10	229	628	0	1.71843
153579	126926	95	57203	47369	89	61067	52321	88	554	666	0	3182	2722	30	870	1240	6	1.71843
28749	28336	68	13302	13560	45	9602	9532	40	32	173	0	543	506	0	-336	72	0	1.72247
120095	119287	80	47892	47499	80	55055	53750	81	525	609	0	2974	2997	27	1107	897	0	1.72348
34121	37834	49	13279	14136	42	14796	15351	44	58	139	0	704	817	0	38	532	0	1.72449
164780	142371	95	72863	63708	89	73059	63220	90	881	757	0	3662	3094	33	951	1117	5	1.72449
174693	150053	95	49083	41679	88	73642	62376	90	1081	657	0	4045	3230	37	381	519	0	1.7255
18983	20315	50	6673	7143	36	8136	8969	36	130	217	0	334	461	0	-215	323	0	1.7255
122600	119884	90	51673	50765	80	64018	62336	81	613	705	0	3535	3223	30	-80	301	0	1.72752
72611	72407	76	29170	29195	74	25627	25315	73	301	238	0	1448	1479	14	739	667	0	1.72853
21160	22408	52	9059	9299	40	9159	9394	42	28	117	0	572	521	0	69	443	0	1.72853
30522	31572	74	12584	12680	44	11917	12314	42	256	221	0	539	575	0	-208	308	0	1.72954
205275	165697	96	84058	65872	94	84881	68025	95	1305	1043	6	4452	3681	38	1718	1927	17	1.73258
114271	102979	83	45960	40922	82	46539	43245	83	470	477	0	2428	2217	25	266	629	0	1.73359
58069	58758	73	17523	17780	53	18420	18414	55	374	376	0	1076	950	0	-421	223	0	1.73359
299158	216920	136	226528	172450	128	318386	230956	130	3283	2464	34	17169	11960	73	1952	1844	24	1.7346
41774	42182	73	17321	17737	48	15095	15680	46	321	263	0	728	826	0	-445	249	0	1.7346
97538	95805	80	31891	31305	77	33788	33667	77	465	403	0	1907	1875	21	-333	219	0	1.73561
110902	102203	83	45494	42018	82	50879	45907	83	250	398	0	2611	2220	29	112	433	0	1.73561
72395	70854	84	25199	24909	73	24330	23885	65	99	180	0	1446	1341	16	413	722	0	1.73763
41371	43524	60	17078	17180	50	15014	14789	49	184	172	0	631	606	0	561	580	0	1.73763
40949	44747	63	26284	26716	70	13705	13687	46	158	209	0	753	662	0	225	518	0	1.73864
55623	56934	70	27701	28258	71	20889	21141	59	93	213	0	1146	1224	11	797	807	0	1.74269
33782	34727	68	15703	15994	50	13349	13654	44	138	122	0	651	718	0	87	328	0	1.7437
25948	26447	62	11611	11734	44	11431	11648	43	216	202	0	407	487	0	-73	346	0	1.74471
66200	68079	76	12203	12408	43	25646	25436	73	279	454	0	1294	1093	10	484	531	0	1.74774
18546	18413	49	5753	5825	35	8163	8447	38	164	226	0	419	414	0	-212	336	0	1.74774
133210	123142	101	45447	43368	83	53169	50280	83	717	642	0	2864	2810	27	-139	387	0	1.74875
83753	83800	77	25695	25353	73	25853	25134	71	285	237	0	1409	1310	15	457	594	0	1.74976
104562	102192	82	27406	27225	73	39293	39036	79	326	395	0	1983	1807	21	456	702	0	1.74976
158512	134454	95	74622	65505	88	78988	68575	89	567	582	0	4050	3811	34	167	559	0	1.75077
104630	102840	82	37882	38059	77	47652	48011	78	649	539	0	2598	2503	26	236	519	0	1.75178
131205	125721	86	61363	59577	83	62235	59449	84	711	852	0	3352	3335	30	673	973	0	1.75178
61504	63200	77	20149	19981	58	18989	18272	57	326	244	0	940	1051	5	-429	239	0	1.75279
82451	79487	85	25816	25520	69	26433	26048	75	617	440	0	1638	1495	17	809	546	0	1.75279
22173	22542	55	6412	6638	35	9651	9651	41	83	137	0	496	579	0	60	385	0	1.75684
61220	61727	82	15494	15574	47	23342	23096	63	344	306	0	1080	1128	10	588	603	0	1.75987
22907	24207	66	7324	7440	37	8462	8705	39	-25	86	0	515	613	0	510	817	0	1.76088
150888	128415	92	56298	48489	87	60623	50871	88	682	548	0	3144	2767	30	1204	1185	7	1.76189
168394	149122	91	85662	75955	89	77544	69777	90	1199	836	0	4216	3764	36	184	599	0	1.76897
27717	28510	56	9105	9396	40	9736	9745	42	85	159	0	627	649	0	81	546	0	1.772
116764	115471	84	24977	25003	64	50892	50346	80	359	464	0	2513	2578	24	30	782	0	1.772
21579	24601	49	10453	10849	41	10036	10017	41	-139	58	0	447	588	0	250	493	0	1.772
35197	35877	75	15069	15522	46	11956	12241	42	28	235	0	645	614	0	97	394	0	1.77503
200558	158588	98	84495	67019	96	74873	59235	96	883	802	0	4089	3263	36	547	751	0	1.78009
28025	27552	70	12188	12413	43	11232	11084	42	133	139	0	655	688	0	475	696	0	1.78312
175245	144825	106	59176	48554	89	71383	60068	90	694	596	0	3669	3192	32	1059	750	0	1.78413
35527	35442	67	12650	12736	44	11026	10826	44	68	120	0	521	562	0	-547	19	0	1.78817
148622	141200	91	66282	63700	85	63751	61224	84	837	771	0	3229	3090	30	790	550	0	1.78918
37358	39434	55	20627	21342	53	13487	14245	45	-70	259	0	717	852	0	-101	78	0	1.78918
123091	120986	82	60634	58995	83	61879	59322	82	773	807	0	2877	2938	27	581	1145	5	1.79222
31916	33043	53	13999	14311	46	11917	12261	43	299	207	0	589	736	0	105	412	0	1.79222
38727	44404	54	9843	10119	40	15914	16205	47	-99	124	0	929	869	0	151	446	0	1.79323
97610	95758	83	35397	34679	77	32907	31577	77	465	387	0	1699	1655	18	918	1024	2	1.79323
163001	141967	90	59217	49669	88	75892	65071	90	990	941	0	3789	3074	36	417	743	0	1.79626
30520	30345	71	13661	14116	44	9457	9502	39	139	222	0	482	512	0	-150	437	0	1.79626
154136	131095	93	62734	53670	90	64864	55859	90	946	602	0	3397	3041	32	356	433	0	1.79727
56389	56878	71	14482	14500	46	20611	20675	57	226	171	0	1170	1148	9	137	629	0	1.79929
188938	145424	99	72325	54025	97	92385	71850	97	1054	657	0	4822	3549	40	303	847	0	1.80131
87125	87631	79	32260	32400	76	34272	33336	76	502	464	0	1673	1705	19	61	536	0	1.80131
43082	45540	73	9022	9570	39	14994	15376	45	319	205	0	642	688	0	-80	462	0	1.80232
183816	150479	92	66909	53801	92	84167	69637	93	728	798	0	4344	3307	37	431	592	0	1.80232
142925	123289	90	51070	44490	88	53094	47169	89	883	696	0	3163	2777	29	274	598	0	1.80435
102153	100820	80	48376	47972	79	59009	57773	80	806	588	0	3136	3130	28	390	594	0	1.80536
206805	160146	97	76988	59349	96	86474	69057	97	646	708	0	4646	3648	39	102	363	0	1.80637
45450	45949	71	14014	14265	45	15524	16181	48	117	214	0	904	959	0	-101	483	0	1.80637
158423	148569	94	52204	49378	86	72476	67109	89	688	807	0	3573	3447	31	1262	1137	6	1.80637
89531	78568	97	30909	26716	97	31032	25089	97	568	386	0	1645	1434	16	130	540	0	1.80637
160837	134056	93	69692	59095	90	63589	54495	89	802	623	0	3418	2672	34	11	504	0	1.81243
44514	48071	62	19147	19748	52	14240	14304	47	270	226	0	709	606	0	-220	125	0	1.81243
170321	139154	95	63638	51538	92	68107	56154	93	972	581	0	3924	3358	34	686	981	0	1.81344
240651	174317	119	86056	61192	101	94940	68323	101	1122	928	0	5106	3500	43	1073	1441	10	1.81749
53072	55229	70	18243	18391	53	15947	16137	47	143	288	0	813	720	0	285	975	0	1.82052
211106	157864	97	76823	57289	96	83402	60131	97	1139	779	0	4162	3144	38	1279	925	0	1.82153
106996	101262	86	42627	38575	82	45391	42475	82	349	444	0	2285	2114	23	66	620	0	1.82254
166119	142266	99	60566	49951	92	79404	64964	94	966	966	0	4080	3518	36	655	1422	11	1.82254
61267	62857	74	22999	23194	66	21180	20821	55	86	172	0	1055	1149	9	-69	426	0	1.82355
24485	25003	66	15750	16031	48	9391	9620	39	-53	115	0	339	460	0	291	386	0	1.8276
187898	153276	97	73861	59052	94	70105	57001	94	823	683	0	3977	3295	35	1345	1230	11	1.8276
94286	94508	82	41897	41194	77	34833	33859	77	445	369	0	1935	1891	20	-269	272	0	1.82861
32321	30870	72	9396	9625	41	12477	12546	44	9	139	0	519	500	0	585	339	0	1.82962
157659	131651	92	73002	61554	91	62931	52725	90	874	677	0	3410	2758	33	581	502	0	1.83063
224990	165019	101	74740	54377	99	104248	76330	100	1201	977	0	5410	3886	44	626	615	0	1.83265
60408	62226	73	27365	27744	72	19737	19867	53	181	131	0	957	1156	9	-16	270	0	1.83467
212106	152696	108	76103	57331	99	74264	54417	98	964	618	0	3966	3052	38	208	477	0	1.83669
39134	42127	63	12435	13106	42	16536	16926	49	91	243	0	818	832	0	-281	305	0	1.8377
31796	32837	63	12552	13114	43	12114	12120	43	236	275	0	775	523	0	-270	131	0	1.8377
66552	67564	77	25853	25782	73	20991	20604	67	168	248	0	1094	1017	3	387	947	0	1.83973
241271	202366	104	122822	105840	101	130368	112017	100	1227	1086	7	6611	5362	44	1185	995	0	1.83973
76075	76196	85	26815	27126	67	30412	30038	74	277	362	0	1498	1580	17	470	602	0	1.84074
34772	33758	70	9862	9778	41	14791	14804	47	332	173	0	826	814	0	265	611	0	1.84276
23389	23228	62	11154	11290	43	8713	8819	39	-63	109	0	579	631	0	69	545	0	1.84478
158989	134786	94	56163	48583	89	57141	48675	89	569	685	0	2921	2567	29	36	579	0	1.8468
325543	230491	125	151682	114484	122	166326	118477	122	1835	1201	16	8748	6153	52	2076	2039	22	1.8468
91454	95387	77	34250	34501	76	35469	35603	76	400	303	0	1861	1703	21	549	1006	2	1.84781
61089	61535	75	25421	25969	64	19367	19773	53	364	348	0	960	990	0	365	1001	1	1.84781
47958	48171	72	13244	14009	42	15650	16108	46	-112	93	0	606	643	0	73	509	0	1.84882
62192	63008	76	20603	20772	54	19180	18940	53	50	121	0	936	894	0	379	412	0	1.84882
20108	20959	47	10631	11148	41	8605	9077	37	188	201	0	342	335	0	-376	205	0	1.84983
35488	35623	71	14287	14254	47	11702	11528	45	149	141	0	533	638	0	165	344	0	1.8559
125070	106208	90	47322	40966	85	45320	37603	85	747	518	0	2432	1983	25	367	414	0	1.85691
155946	130564	91	59424	49526	89	55002	45474	89	714	492	0	2948	2451	32	-72	471	0	1.85691
148993	126764	105	48117	40450	88	66399	55954	90	549	678	0	3572	3021	33	881	980	0	1.85792
20427	20775	54	8111	8367	37	8300	8209	39	48	127	0	430	527	0	-48	295	0	1.85792
95019	95086	78	28286	27818	75	37552	36717	76	140	408	0	2365	2282	24	503	550	0	1.85893
44352	43869	74	10495	10661	42	15515	16065	48	68	196	0	653	598	0	-562	139	0	1.85994
94457	94983	78	26166	25682	71	38350	38182	77	369	414	0	2152	1837	21	-75	283	0	1.86095
72528	72547	75	22714	22572	57	23931	23755	67	270	263	0	1234	1266	13	560	694	0	1.86196
104443	103218	81	33277	32499	78	39224	38470	79	354	381	0	2121	1849	23	-267	396	0	1.86298
132416	113733	86	56394	49364	87	49686	43238	86	522	499	0	2500	2082	29	517	822	0	1.86298
29558	29280	67	11463	11939	41	10802	10618	44	70	113	0	529	594	0	75	245	0	1.86399
162049	139511	92	42523	35420	91	63063	55019	90	765	649	0	3449	2904	32	-435	144	0	1.86399
111477	109090	81	40986	40415	80	42586	41824	79	461	390	0	2262	2104	23	204	767	0	1.86601
209568	155626	119	69403	50506	109	73223	53413	107	1141	868	0	3709	2872	36	527	852	0	1.86601
69407	69463	84	18737	18704	56	21881	22084	61	459	406	0	1206	1139	9	80	262	0	1.87207
27915	27896	60	8961	9085	40	17835	18059	51	139	129	0	851	882	0	-17	769	0	1.87308
16970	17969	52	4734	4887	33	6751	7018	36	168	229	0	414	449	0	-321	365	0	1.87612
104688	101806	82	37882	36539	80	35070	34322	80	304	251	0	1760	1753	19	-176	292	0	1.88117
158002	133125	104	57781	48601	89	58354	48974	90	684	536	0	2997	2698	30	352	679	0	1.88521
62669	66158	73	17467	17768	50	28412	28400	73	252	161	0	1465	1513	16	796	948	0	1.88521
106066	106102	81	39914	39443	78	52320	50957	79	601	538	0	2746	2698	28	756	1410	8	1.88521
129100	125926	85	35397	34421	79	52740	52383	80	487	603	0	2910	2721	28	84	344	0	1.88724
102159	103204	78	27752	27686	76	35313	34199	77	458	597	0	1849	1696	19	256	446	0	1.88724
72067	76601	67	32810	33901	74	27376	27443	71	590	286	0	1461	1549	17	-68	226	0	1.88926
63673	66113	75	14387	14849	46	24665	24190	66	227	306	0	1185	1188	11	-266	279	0	1.89027
205844	177422	100	84819	75439	96	76947	67959	96	985	1057	5	4284	3989	34	148	809	0	1.89229
52280	54037	74	15692	16049	48	16471	16569	49	139	181	0	966	879	0	-4	277	0	1.8933
52066	52759	79	16115	16127	50	16785	16817	52	228	165	0	929	915	0	659	468	0	1.89633
60281	60627	73	21005	21201	55	21427	21416	61	246	219	0	1047	1147	9	554	507	0	1.89734
38509	38119	73	14041	13238	54	15746	14759	62	208	289	0	692	750	0	270	342	0	1.89734
147264	138919	89	47259	45380	84	51242	47670	84	617	616	0	2839	2717	27	887	619	0	1.89734
104709	104584	85	33576	33039	77	37131	35733	77	156	218	0	2210	2106	23	491	768	0	1.89835
31765	31348	73	13032	13417	45	9860	10165	42	95	148	0	345	431	0	301	931	0	1.89937
169696	142475	92	52886	44143	90	68090	56707	92	889	763	0	3600	3026	34	663	505	0	1.90139
145514	135766	85	48495	45831	83	56740	53189	84	734	836	0	3005	2798	29	273	601	0	1.90139
115342	112286	88	31850	31563	79	36477	35075	80	542	471	0	2073	1857	22	538	531	0	1.90139
99596	100092	83	26707	26304	72	35677	34225	80	232	372	0	1962	1642	21	1234	940	0	1.90139
104515	106891	83	44867	44960	77	47382	46964	78	386	365	0	2441	2358	26	160	351	0	1.90139
28747	28508	68	9275	9674	39	9830	10137	39	53	399	0	646	714	0	147	593	0	1.9024
64604	64489	75	11240	11357	43	23591	23681	62	389	274	0	1213	1228	11	157	266	0	1.90442
20775	21519	50	7991	8302	38	7864	8012	37	212	173	0	331	425	0	-200	460	0	1.90543
67496	66990	76	21944	21781	63	21853	21968	62	109	202	0	1064	1026	4	201	310	0	1.90543
223298	178504	115	92854	75878	99	112482	90687	99	1030	1247	12	5985	5023	42	1449	1178	8	1.91048
67283	65795	82	23845	23547	65	23226	23521	67	214	246	0	1108	1115	9	-245	186	0	1.91251
302065	220934	142	159362	124709	127	147012	109837	128	1970	1408	22	7631	6032	46	1563	2117	15	1.91352
223506	165425	101	82441	60147	99	86619	62712	100	1072	779	0	4447	3300	40	1291	1041	5	1.91352
43146	42757	77	14573	14642	48	14886	14506	48	129	271	0	520	598	0	-103	780	0	1.91655
227498	183081	101	92192	78757	99	82272	66862	97	1006	832	0	4244	3616	36	1298	892	0	1.91655
157429	149901	92	53915	51226	83	78099	73729	85	688	642	0	4278	3903	34	165	387	0	1.91756
52316	53492	70	11391	11481	43	19438	19643	53	129	143	0	779	889	0	162	453	0	1.91857
102057	101554	81	52155	51620	80	59238	59074	80	435	535	0	2933	2882	29	210	483	0	1.91857
120712	117769	83	46980	45214	82	43676	42278	81	481	330	0	2126	2033	23	710	589	0	1.91958
59038	58406	74	10385	10489	41	18370	18577	53	-81	194	0	857	931	0	328	363	0	1.91958
116234	105202	86	49487	44007	83	33378	29485	81	570	619	0	1861	1693	20	1018	800	0	1.92059
186559	155557	96	75449	64101	95	84472	74652	94	818	755	0	4412	3929	38	640	1218	8	1.92059
185400	157150	93	105307	87761	93	75003	62942	91	1009	1030	4	4192	3669	35	368	591	0	1.92059
34905	36150	69	18425	18625	52	9565	9845	40	-5	250	0	600	629	0	-148	284	0	1.9216
39683	41972	52	15554	15551	50	12840	12514	46	283	218	0	727	581	0	118	330	0	1.92464
21470	21652	62	6835	7031	37	7962	8363	37	-49	80	0	322	384	0	73	298	0	1.92868
72561	72670	80	21643	21731	61	23730	23272	63	355	322	0	1334	1117	10	313	502	0	1.92969
45470	45584	73	10334	10267	42	17160	16776	52	316	248	0	938	957	0	-99	469	0	1.92969
17189	18169	46	8516	8662	40	6948	7429	36	106	149	0	404	493	0	-215	330	0	1.93171
65143	66249	74	13757	13709	46	23738	24169	64	541	278	0	1113	1261	10	875	694	0	1.93373
20255	20827	62	6028	6352	35	8808	9066	39	107	145	0	285	295	0	233	808	0	1.93373
107590	105370	81	32035	31292	79	36077	34913	79	362	472	0	1823	1796	21	110	473	0	1.93474
37187	40078	58	25723	26290	69	12591	12677	44	-49	183	0	675	607	0	-241	273	0	1.93677
50070	50993	74	21555	21437	60	17390	17598	54	146	250	0	1035	1055	5	121	466	0	1.93879
136280	119833	89	50455	44059	87	61607	54603	88	620	601	0	3054	2587	31	832	789	0	1.9398
52790	54209	72	20842	20901	58	21924	21811	64	151	182	0	1135	1079	6	607	956	0	1.94081
109586	107867	82	48568	48311	80	52027	51790	80	736	494	0	2642	2416	25	1152	2235	18	1.94081
116300	112566	83	40487	39669	81	50660	48553	82	425	426	0	2609	2590	25	-72	341	0	1.94182
28786	30905	60	12068	12433	42	11703	11819	43	11	135	0	718	599	0	-11	370	0	1.94182
176750	148609	95	67329	56685	92	79579	68041	92	695	774	0	4163	3506	34	346	807	0	1.94182
242066	175407	107	102452	72795	106	109199	76753	106	1305	889	0	5697	3897	45	1058	1183	11	1.94182
174524	147933	93	63746	54032	89	61089	50253	89	888	716	0	3555	3134	32	1363	1211	8	1.94283
31516	32280	60	13729	14117	45	13007	13363	44	102	238	0	626	675	0	234	540	0	1.94283
81584	79261	83	17131	17271	50	26964	26882	75	221	364	0	1387	1492	15	311	612	0	1.94789
117107	114222	81	25450	25369	78	52411	50176	81	585	650	0	2596	2493	25	438	893	0	1.94991
188901	147070	96	167761	139851	99	148289	116681	100	1516	1265	16	7664	5982	48	936	1804	17	1.94991
43073	45540	63	18372	19190	46	16099	16777	47	170	298	0	767	880	0	-436	462	0	1.94991
20677	22078	58	9228	9591	40	10348	10914	41	-6	130	0	561	613	0	-296	57	0	1.95193
28659	29382	62	8689	9054	39	10355	10694	41	-49	140	0	509	531	0	131	487	0	1.95395
23258	25604	57	13631	14109	46	8702	9335	38	0	150	0	434	515	0	130	343	0	1.95597
35229	35800	66	13101	13225	46	11566	11652	43	23	128	0	615	657	0	292	790	0	1.959
51759	51144	79	19870	20181	53	16219	16480	50	38	90	0	834	935	0	-534	113	0	1.96103
58446	59393	82	19266	19411	54	21053	21195	59	165	278	0	1141	1291	13	1156	1186	14	1.96103
242556	192732	107	135639	110854	99	102389	80267	99	955	815	0	5327	4131	40	1326	897	0	1.96103
169370	156086	88	60665	56704	85	67565	62565	87	876	887	0	3735	3325	32	1289	1576	16	1.96103
138214	133647	84	59030	57067	83	69933	67994	84	729	788	0	3859	3460	34	309	389	0	1.96204
52356	51436	83	16991	17022	51	18373	18752	55	245	236	0	899	898	0	-389	357	0	1.96406
49343	49006	84	21481	21535	67	16855	16864	53	191	233	0	725	774	0	695	742	0	1.96507
82837	81140	86	29427	28518	75	24661	23385	74	248	256	0	1369	1317	15	6	580	0	1.96709
190661	154770	99	68360	55199	94	87359	70268	95	1201	966	0	4467	3712	37	710	854	0	1.9681
172981	138202	97	65660	53265	92	72151	59258	93	807	515	0	3799	2903	36	232	561	0	1.97215
43715	42981	66	17408	17616	51	14040	14067	48	-56	183	0	795	811	0	278	659	0	1.97417
32335	32299	70	11679	11810	44	11831	12288	42	74	235	0	720	595	0	155	420	0	1.97518
61907	63356	74	24990	25190	66	22008	22470	60	270	270	0	1133	1067	7	282	1165	7	1.9772
101762	93399	82	46539	42246	82	34380	31856	81	385	397	0	1760	1727	19	390	647	0	1.97821
227642	170088	105	87740	66167	97	105529	79306	98	1072	792	0	5464	3912	44	1131	673	0	1.97922
20873	22490	60	11491	11980	43	8384	8753	39	31	128	0	555	574	0	-220	293	0	1.98023
99753	98071	85	30472	29929	78	46070	45633	79	443	467	0	2228	2089	23	1166	1170	8	1.98124
37436	37057	75	11311	11672	41	12286	11949	44	77	135	0	501	565	0	82	316	0	1.98124
30553	31028	70	19116	19623	54	11892	11912	43	198	161	0	516	654	0	63	234	0	1.98124
49355	50670	70	9085	9220	40	16457	16346	49	109	272	0	716	787	0	593	540	0	1.98124
55042	55419	74	24956	25400	71	19299	19723	54	196	209	0	1110	1202	11	246	468	0	1.98225
34019	33081	69	9022	9184	40	10313	10426	42	189	338	0	638	576	0	-431	197	0	1.98327
104881	101697	86	48959	47413	81	47778	46643	81	472	454	0	2701	2729	26	325	678	0	1.98428
122942	119692	98	67788	66042	82	57283	55414	82	551	582	0	2959	2913	27	15	447	0	1.98428
190333	155806	101	85744	69902	96	81959	66304	97	1131	1032	6	3866	3150	35	-237	342	0	1.98832
34992	37010	60	9181	9604	39	13324	13778	43	131	161	0	750	840	0	-419	144	0	1.98832
70433	70434	79	27579	27727	74	28360	28201	74	257	266	0	1321	1523	14	503	747	0	1.98832
179897	148034	97	83271	69246	95	75407	63237	94	746	609	0	4057	3432	36	891	851	0	1.98933
167483	152673	90	60579	55410	87	95748	87193	90	1223	1070	7	5293	4775	39	143	479	0	1.99034
203567	183543	89	75740	68547	90	85704	77331	90	1177	1007	2	4712	4062	38	379	508	0	1.9954
188251	166126	95	71607	63626	90	75388	67203	91	685	630	0	4481	3702	37	1089	769	0	1.99843
75484	77200	76	23573	23705	61	25758	25798	68	380	284	0	1510	1320	15	-71	379	0	1.99843
105815	106008	78	34904	34166	78	44405	43114	79	490	459	0	2759	2506	25	567	880	0	1.99944
105262	105016	81	41854	41635	79	51468	50649	80	700	831	0	2857	2621	27	400	844	0	1.99944
172754	143384	97	60363	51026	92	72471	61719	94	729	612	0	3643	3151	33	484	795	0	2.00045
72760	74300	86	30468	30262	75	33657	33594	75	209	382	0	1851	1753	20	495	989	0	2.00146
73571	74004	83	25843	25493	74	25040	24011	73	254	352	0	1222	1335	12	-22	623	0	2.00146
35717	36089	58	15154	15685	48	14134	14467	46	197	222	0	777	920	0	-292	190	0	2.00247
172181	140239	94	74273	59814	93	55572	44096	92	812	512	0	2763	2466	28	240	659	0	2.00247
25266	26874	54	10836	10919	41	11066	11151	43	112	214	0	593	532	0	452	584	0	2.00247
64525	66077	77	29137	29454	73	21865	21933	61	245	262	0	1200	1137	9	800	964	0	2.00348
18930	19699	56	8519	8764	39	6404	6628	36	205	192	0	128	250	0	376	696	0	2.0055
37695	38649	70	12247	12335	44	12603	13075	44	-83	182	0	633	657	0	184	415	0	2.0055
168910	149630	92	50768	44312	89	76547	68677	90	735	709	0	3864	3472	34	1082	1318	15	2.00651
147372	142041	86	53782	51597	83	67795	65030	83	662	862	0	3487	3459	31	16	578	0	2.00651
48974	48712	76	11635	11713	43	19843	19921	58	130	180	0	1016	1018	3	793	990	0	2.00753
45035	46855	73	16244	16204	51	18990	19252	57	184	194	0	873	985	0	-333	151	0	2.00854
40896	43121	67	17257	17585	51	15544	16138	45	11	110	0	913	960	0	587	724	0	2.00854
16289	16685	47	9169	9362	40	6873	7099	36	-71	104	0	413	469	0	166	404	0	2.00955
33278	30992	82	8236	8324	39	11525	11533	43	95	132	0	471	407	0	-296	180	0	2.01258
60320	58546	77	24088	24160	62	19341	19151	53	237	226	0	1090	1115	8	-154	411	0	2.01258
131930	123999	85	42826	41835	80	46439	44349	81	592	631	0	2569	2514	25	365	428	0	2.01258
121549	107155	102	47022	41044	84	42983	37124	84	291	361	0	2468	2005	27	-276	263	0	2.01561
147933	122260	92	47069	39231	87	53110	44038	88	659	556	0	2637	2194	29	105	485	0	2.01763
127687	114714	89	46975	41935	84	58991	53099	85	830	625	0	3077	2885	29	-124	568	0	2.01864
203911	157786	115	75737	58626	97	79111	62342	98	737	520	0	4185	3136	38	929	735	0	2.01864
26628	27950	75	8803	9027	40	9865	9692	42	119	84	0	634	629	0	393	692	0	2.02067
62747	63468	74	25245	25167	73	23960	24415	72	281	220	0	1392	1278	13	619	961	0	2.02269
46020	46223	74	11772	11917	42	18518	18627	52	80	198	0	868	947	0	-872	0	0	2.0237
217949	160185	104	136303	110176	98	110399	89580	98	1609	1121	11	5599	4556	43	792	938	0	2.02471
41261	44599	60	12803	13810	42	13927	14031	43	19	144	0	833	874	0	-234	276	0	2.02471
41265	42153	71	7217	7420	37	14579	15079	45	24	225	0	654	682	0	209	408	0	2.02572
48503	48549	75	13310	13290	45	15773	16166	50	192	267	0	881	719	0	57	395	0	2.02572
138170	122585	93	52686	45818	87	64287	56322	87	814	668	0	3607	3490	31	799	1050	3	2.02976
16666	17210	47	7153	7473	37	8042	8293	39	227	254	0	359	407	0	-351	85	0	2.0328
63553	62688	75	15350	15211	47	23132	22631	67	210	402	0	979	992	0	25	521	0	2.03482
48947	49098	78	17721	17900	50	17282	17640	53	53	145	0	867	884	0	-27	537	0	2.03785
215432	176993	98	90318	75434	94	81282	67730	92	1228	953	0	4689	3885	38	461	769	0	2.03785
88623	88329	78	23795	23507	67	34178	34084	77	430	310	0	1717	1692	19	-104	439	0	2.04088
60898	63485	73	21548	21609	56	21430	21474	58	2	312	0	1134	1157	11	138	600	0	2.0429
22162	21640	59	8017	8104	39	10613	10653	45	3	166	0	646	758	0	352	359	0	2.0429
41843	44470	65	18405	18669	53	14427	14667	47	244	289	0	699	768	0	-140	328	0	2.04392
37823	38200	70	12379	12743	43	15142	15382	48	-87	54	0	755	794	0	-118	446	0	2.04493
71429	72643	79	19359	19467	53	26550	27056	73	362	353	0	1295	1313	13	160	783	0	2.04493
184234	146756	95	87766	70837	95	81731	65999	94	795	585	0	4476	3540	39	-74	681	0	2.04493
23322	23235	68	9727	9979	40	8715	8868	40	4	165	0	353	499	0	-117	112	0	2.04695
17994	18475	59	8305	8253	39	8194	8334	39	-78	94	0	340	387	0	398	422	0	2.04695
19247	19253	68	9708	9790	42	7236	7478	37	52	97	0	455	527	0	279	377	0	2.04998
156752	132161	95	63249	53239	89	75597	63513	91	710	767	0	4028	3631	36	830	760	0	2.04998
172125	144867	93	72289	61605	89	57412	48580	89	371	555	0	3001	2585	31	176	529	0	2.04998
40126	41459	74	13973	14185	45	11062	11061	42	-28	99	0	609	793	0	263	514	0	2.04998
51956	53997	73	8239	8443	38	17176	16872	49	370	364	0	858	923	0	-251	183	0	2.052
48731	50436	70	10705	10776	42	18498	18006	56	55	190	0	963	1012	4	172	558	0	2.05402
33679	33084	80	12528	12686	45	12139	12289	44	-137	143	0	593	590	0	-16	275	0	2.05402
64046	64740	84	15471	15579	48	22822	23029	65	269	324	0	1052	1073	7	166	417	0	2.05503
21384	23520	49	8994	9218	39	10087	10715	41	149	132	0	656	602	0	-130	721	0	2.05605
58337	58117	78	16406	16558	49	16513	16114	49	166	236	0	728	817	0	-158	417	0	2.05807
81897	74186	84	31591	28527	79	31557	28626	79	589	449	0	1718	1470	18	32	501	0	2.06312
174271	148644	93	62173	52210	91	74634	65395	93	794	554	0	4074	3601	35	1182	842	0	2.06818
162391	136443	92	60747	49687	90	70832	59383	90	994	650	0	3603	3019	35	457	951	0	2.06818
180110	162965	95	65093	59603	87	69464	63271	89	548	771	0	3810	3277	34	-117	498	0	2.06818
176151	149246	94	85755	71416	91	85731	71618	92	675	773	0	4601	3605	38	1159	677	0	2.06919
76070	75939	77	27552	27566	75	25480	25252	74	51	198	0	1463	1411	16	203	215	0	2.0702
35610	36025	69	12376	12610	44	12825	12757	45	86	185	0	594	529	0	257	720	0	2.07121
158767	133817	91	61794	51983	90	64341	53470	90	900	758	0	3372	2723	34	1150	967	0	2.07222
43166	43619	75	10417	10492	40	16290	16554	49	144	219	0	851	851	0	-4	314	0	2.07222
37405	38727	69	11080	11135	42	13067	13351	44	213	221	0	663	607	0	451	577	0	2.07424
55828	55946	80	15508	15662	47	21488	21672	58	165	281	0	1316	1227	11	-170	564	0	2.07525
74085	77023	76	29694	29919	74	30759	30106	76	199	236	0	1669	1514	19	188	311	0	2.07525
253382	182122	116	89186	62629	111	108233	77601	112	1372	1249	12	5499	3944	43	2338	1358	21	2.07525
181349	146588	95	51461	39554	90	83918	68875	93	895	612	0	4387	3723	36	1187	1504	20	2.07525
220792	167510	101	84394	59997	99	97864	73015	98	1185	1023	4	5389	3908	46	529	500	0	2.07626
138308	122156	101	51444	44560	87	60823	54543	87	402	362	0	3193	2900	29	387	1086	4	2.07828
80192	81283	78	42968	43033	76	28309	26934	75	259	462	0	1400	1334	14	714	1214	3	2.07828
197652	166788	100	68587	56909	94	73909	63554	92	1070	1027	4	3683	3187	35	714	948	0	2.07929
103719	101399	81	37465	37084	78	47104	46882	78	450	629	0	2609	2509	25	598	1019	2	2.07929
22460	23381	54	9940	10078	41	9141	9245	40	72	192	0	377	316	0	-649	0	0	2.08031
57967	58809	74	19192	19352	54	18061	18080	52	559	388	0	930	1008	3	466	684	0	2.08334
80654	82040	76	15629	15597	48	27875	27812	74	295	296	0	1538	1453	17	560	706	0	2.08435
63719	67139	65	19736	19834	56	22881	23046	64	110	208	0	1205	1021	4	-6	251	0	2.08536
50552	51141	75	25022	25453	69	15929	16068	49	280	194	0	716	799	0	211	698	0	2.08536
176326	140961	98	70779	55014	93	83056	65082	94	932	801	0	4346	3169	39	-185	551	0	2.08637
38512	39266	71	12524	12541	44	14346	15044	48	249	282	0	698	773	0	308	804	0	2.08637
32834	32968	66	12422	12750	44	12513	12535	44	-114	167	0	637	647	0	356	1126	2	2.08738
237562	177088	110	96177	72582	110	107646	79629	110	1057	839	0	6087	4510	45	641	797	0	2.0894
149995	139306	86	50912	48423	83	57352	52442	84	722	698	0	3128	2839	29	674	859	0	2.0894
65456	66481	76	21359	21539	61	23166	23729	62	315	315	0	1127	1166	10	-428	47	0	2.09041
102254	100669	83	33623	33363	77	48866	47444	78	293	515	0	2584	2376	27	-356	324	0	2.09547
38750	40039	70	16430	16844	50	13845	13988	47	209	268	0	749	713	0	-347	434	0	2.09547
39051	38981	75	12567	12708	45	14052	14109	45	166	165	0	791	768	0	454	599	0	2.09648
144341	120943	91	59776	48837	88	47155	39327	87	760	590	0	2623	2143	29	37	226	0	2.10052
64594	63214	78	18178	18156	54	24238	23350	64	142	266	0	1297	1380	14	263	563	0	2.10153
58692	59991	73	18531	18947	51	16254	16020	54	88	305	0	803	746	0	-69	282	0	2.10457
154062	145468	90	48102	45868	84	66213	62355	86	1051	772	0	3394	3195	32	902	672	0	2.10457
52055	55276	72	14885	15178	46	18364	18832	50	372	323	0	885	830	0	992	947	0	2.10457
65608	68141	70	21322	21210	56	19831	19547	65	431	227	0	819	950	0	-131	367	0	2.10558
97684	89351	87	31547	28850	80	34449	31408	80	535	326	0	1939	1714	22	294	425	0	2.1076
146747	131381	93	49041	44071	88	67308	60454	89	554	709	0	3593	3149	33	89	271	0	2.10962
76131	76482	77	31337	31061	75	22860	21615	66	203	270	0	1026	1125	8	-200	696	0	2.10962
149375	140741	87	51922	49319	84	52244	48660	84	570	647	0	2670	2324	26	131	622	0	2.10962
68929	65171	91	24411	23221	75	20998	19391	78	212	186	0	1260	1047	6	-11	328	0	2.10962
96008	95333	81	47217	46873	79	38179	37383	77	392	408	0	1925	2133	21	181	631	0	2.11164
78625	77681	92	34534	33501	78	29071	27110	78	269	282	0	1548	1526	16	-198	451	0	2.11164
88324	87200	78	26792	26695	68	30333	29722	75	428	495	0	1833	1728	19	-172	432	0	2.11164
176357	143500	98	70342	58023	92	68446	56315	92	859	707	0	3445	2811	32	1835	1157	14	2.11872
59039	58108	73	23547	23736	68	22592	21809	57	3	262	0	1233	1003	2	139	531	0	2.12074
36975	36683	71	11985	12346	44	15695	15924	47	-14	65	0	782	813	0	-167	212	0	2.12074
74867	77619	84	34023	34291	74	25474	25495	72	458	258	0	1127	1189	11	-648	0	0	2.12074
132245	121783	88	40730	35665	86	55205	50325	87	453	359	0	2955	2622	28	451	330	0	2.12074
123600	111001	91	42546	38536	83	56224	50215	84	689	519	0	3008	2580	30	-66	364	0	2.12074
129481	126557	81	45156	44199	80	53162	50228	82	613	635	0	2598	2502	27	180	385	0	2.12074
66126	64398	91	25641	26061	74	25983	26171	74	274	280	0	1242	1286	12	-194	532	0	2.12276
185153	150685	113	84711	68101	113	94899	78859	113	1079	880	0	4769	4093	39	1335	1176	7	2.12276
22566	22650	67	10486	10722	42	8968	9080	41	319	294	0	195	248	0	330	522	0	2.12478
27769	27274	71	9192	9394	40	9637	9915	40	274	250	0	553	633	0	545	762	0	2.1268
32855	33738	73	7765	8003	37	11762	11852	44	9	190	0	636	666	0	248	355	0	2.12883
71327	73305	72	16947	16845	50	23566	22971	61	315	418	0	1291	1168	11	495	744	0	2.12984
170653	141236	110	65167	54305	93	72672	60612	92	569	530	0	4168	3412	36	404	618	0	2.12984
39032	39533	65	15962	16217	48	13927	14196	45	199	141	0	612	535	0	-174	449	0	2.13085
80136	77907	84	27655	27415	75	25460	25428	75	292	216	0	1223	1414	14	96	345	0	2.13186
80815	80499	89	31350	30799	76	31907	31514	75	228	307	0	1772	1651	18	630	643	0	2.13388
40479	40496	72	11186	11150	43	12447	12630	44	-112	95	0	602	672	0	403	540	0	2.13489
56692	58628	72	20030	19966	59	24483	24212	72	-99	197	0	1376	1503	15	-214	256	0	2.13691
79735	79535	80	29148	28907	75	27099	27084	75	290	280	0	1375	1234	14	332	754	0	2.13691
52467	52177	72	18053	18410	51	15404	15917	47	-132	209	0	843	858	0	135	488	0	2.13995
105999	104176	82	35417	34750	78	34408	33146	78	357	392	0	1822	1833	19	-247	632	0	2.14096
207814	171834	103	79869	66407	97	84536	70456	97	1104	825	0	4514	3644	38	757	855	0	2.14601
38055	40157	58	10580	11119	41	15576	15961	49	266	276	0	730	787	0	-229	453	0	2.14702
36713	37503	70	14861	15201	46	12921	13305	46	230	151	0	738	884	0	-178	270	0	2.15106
71054	72632	74	17714	17974	50	26732	26607	74	194	270	0	1426	1453	14	-28	483	0	2.15106
23311	23699	60	12255	12560	44	7925	8308	37	231	199	0	198	451	0	131	424	0	2.15309
108706	106041	97	42876	42428	78	43371	43199	78	522	485	0	2162	2016	24	797	1366	10	2.15309
189212	151161	94	53463	42035	93	70569	58261	94	880	613	0	3740	3295	33	78	913	0	2.15309
157763	136615	91	53881	45595	88	74369	64358	88	709	603	0	3942	3226	34	26	475	0	2.1541
162485	158861	83	67717	64941	85	90446	85679	86	940	791	0	4836	4486	37	1078	1617	11	2.1541
171145	150602	93	78520	68242	90	77908	68433	90	1110	835	0	4365	3839	35	1316	1729	19	2.1541
64474	63227	79	21137	20907	59	22472	22683	60	373	352	0	1193	1148	10	-75	603	0	2.15511
181627	148314	95	94617	77536	93	75396	61288	91	818	686	0	3919	3075	37	682	968	0	2.15713
38402	39688	67	15074	15329	46	14559	15184	46	152	264	0	827	861	0	769	1002	1	2.15814
17825	17048	56	12271	12344	45	6863	7066	37	272	221	0	426	365	0	-147	478	0	2.16522
28868	31025	52	13544	13655	46	10530	10351	43	-112	123	0	522	639	0	336	894	0	2.16825
24122	26872	45	8672	8884	39	9705	10012	41	314	249	0	328	293	0	322	695	0	2.17128
117383	114268	82	39975	38869	79	50328	48962	80	467	438	0	2609	2664	24	27	808	0	2.17128
148292	125805	95	55752	47624	87	80864	68801	88	1024	761	0	4116	3520	35	39	377	0	2.17128
117250	107472	85	47684	42283	83	41864	37441	82	617	465	0	2137	1843	23	775	1351	11	2.17128
111469	108670	81	56137	55264	80	56138	54624	80	581	717	0	3376	3291	29	-66	356	0	2.17128
197420	159653	96	72727	58743	93	75015	58696	94	999	899	0	3967	3252	39	969	683	0	2.17128
24365	24021	63	9334	9515	41	11030	10891	46	89	133	0	435	485	0	104	232	0	2.17634
143647	131059	92	60821	55573	86	60278	55329	86	669	676	0	3201	2759	31	337	582	0	2.17634
24503	24569	68	7951	8173	38	12262	12504	44	16	113	0	555	522	0	-399	62	0	2.17836
223901	175853	106	80704	64412	102	93062	76384	102	693	544	0	4883	3911	40	-264	424	0	2.1824
54969	55093	72	20986	21369	55	20323	20244	54	249	233	0	1079	1157	8	189	334	0	2.18341
28602	30530	65	17435	17756	51	10725	10844	44	159	288	0	482	756	0	1094	873	0	2.18543
47887	47123	72	17523	17760	51	13918	14293	47	120	268	0	665	713	0	300	692	0	2.18543
115347	108825	88	43297	42206	80	58349	57311	81	810	610	0	3183	3103	29	-595	215	0	2.18644
30562	31565	58	12653	13062	44	10441	11043	42	170	303	0	494	463	0	133	505	0	2.18745
204397	182774	109	170781	159915	94	125330	115088	92	1283	1256	13	6603	5737	43	794	839	0	2.18847
27527	28919	56	12825	12471	47	13495	12943	60	120	207	0	715	707	0	331	373	0	2.18847
17749	19247	52	7847	8263	38	8278	8895	39	60	152	0	553	459	0	3	373	0	2.18948
26020	25639	58	8466	8522	39	10422	10540	43	182	192	0	535	623	0	-121	205	0	2.18948
49174	48415	76	14737	15019	47	16860	16959	52	19	169	0	911	881	0	133	485	0	2.18948
182934	154180	94	85710	71791	93	68240	58667	91	803	743	0	3733	3159	33	-98	480	0	2.18948
56718	58209	76	17052	17142	52	21419	21886	61	-72	138	0	1037	1047	5	367	581	0	2.19857
38041	37184	74	17765	18122	50	13270	13729	46	133	150	0	573	626	0	-194	141	0	2.20262
261391	191742	110	96523	68001	107	123984	91222	108	1572	1137	13	6459	4777	46	1581	1370	16	2.20363
38749	41197	72	19486	19965	54	12340	12495	44	129	226	0	857	715	0	-194	605	0	2.20565
125470	117955	85	49825	46390	83	60181	56118	83	747	639	0	3350	3265	30	-252	312	0	2.20666
44812	40495	86	23397	21562	86	19833	17372	86	360	242	0	903	719	0	264	599	0	2.20666
74252	74450	75	21337	21454	56	25427	24895	74	539	429	0	1417	1420	14	752	822	0	2.20767
121492	113343	86	48180	43609	84	52622	47442	83	630	495	0	2663	2370	28	741	787	0	2.2107
132385	118685	86	54969	46644	86	49105	42791	85	498	547	0	2381	2223	25	139	650	0	2.21171
78155	77926	87	12619	12702	43	30931	30175	76	360	366	0	1601	1466	16	105	297	0	2.21171
26751	28473	58	9500	9717	40	10344	10568	42	14	187	0	500	557	0	442	1076	4	2.21677
53312	53241	75	15194	15336	48	18736	18577	58	108	261	0	851	860	0	318	1205	7	2.21677
53154	52924	74	18525	18584	52	15601	15663	50	30	178	0	791	784	0	203	695	0	2.21677
239237	181281	104	73311	54371	100	99548	77171	102	1005	684	0	4934	4107	39	615	1057	6	2.21677
38096	39230	66	15162	15468	48	14270	14066	48	396	294	0	826	900	0	7	240	0	2.21778
196537	154626	97	83350	63864	96	95031	76550	96	889	640	0	5297	4151	41	789	1038	3	2.2198
42863	43496	70	12319	12331	44	16521	16957	48	144	224	0	895	888	0	552	528	0	2.22081
19519	20609	42	7981	8085	38	7339	7406	36	-102	75	0	355	289	0	-374	229	0	2.22081
163864	134966	94	79219	65332	92	72647	59505	92	752	786	0	3606	2997	34	316	611	0	2.22182
86380	88638	77	27657	27870	74	34740	35237	76	329	462	0	1783	1563	20	565	765	0	2.22182
196432	157818	109	71012	58618	93	73096	61104	94	983	611	0	4039	3228	35	-117	387	0	2.22486
118421	116137	80	39786	39385	79	58224	56236	80	733	769	0	3328	3233	30	722	720	0	2.22789
101089	96126	87	37678	36902	78	34625	32760	79	292	249	0	1994	2002	22	154	626	0	2.2289
175090	143751	92	58647	48359	89	65896	51727	91	881	643	0	3506	2909	34	662	807	0	2.22991
14583	16924	39	6355	6987	35	7047	7234	36	34	134	0	358	312	0	-310	250	0	2.22991
108225	105408	82	45273	44188	79	40656	39996	79	271	367	0	2524	2434	26	201	650	0	2.22991
196658	148446	113	70150	53515	98	86546	65391	99	1142	508	0	4369	3214	39	1054	864	0	2.23294
167635	130546	94	63072	49332	91	59773	47871	91	627	494	0	2913	2432	32	11	249	0	2.23699
131810	127989	88	80856	79285	84	62073	58366	84	793	806	0	3467	3341	30	176	355	0	2.23699
56222	54377	82	22441	22940	58	15589	15657	48	80	155	0	673	746	0	301	665	0	2.238
35088	35642	69	8853	9031	40	14185	14083	47	147	286	0	676	844	0	62	424	0	2.23901
27483	26784	60	10185	10662	40	9455	9754	39	295	211	0	556	638	0	-365	165	0	2.23901
127286	114978	93	44941	40250	82	60951	54934	84	688	624	0	3221	3033	31	91	575	0	2.24002
179903	148406	94	72711	59365	92	83096	70548	93	817	600	0	3995	3493	35	1012	754	0	2.24002
45112	46780	71	12985	13343	43	17089	17547	48	217	210	0	949	871	0	-274	13	0	2.24002
169938	145127	94	69030	58900	92	67803	59083	91	1088	821	0	3530	2800	34	-112	471	0	2.24406
18582	18623	51	9543	10269	39	9449	9760	40	137	259	0	461	485	0	514	949	0	2.24406
172773	147547	95	62682	52479	93	77298	67073	92	848	837	0	3923	3372	35	-557	128	0	2.24507
120026	117559	82	34715	33827	79	60458	58305	82	715	547	0	3196	3209	29	581	609	0	2.24608
115217	114751	82	48183	46999	79	42077	40267	80	416	448	0	2357	2359	24	950	1439	9	2.24912
29923	30749	57	16006	16495	48	9179	9305	39	-69	70	0	482	469	0	-76	123	0	2.25013
69699	71965	73	21210	21262	58	24762	24972	73	312	297	0	1233	1238	11	270	811	0	2.25114
248498	174795	114	96009	68265	105	93298	65343	106	1421	988	0	5002	3544	44	800	647	0	2.25114
150068	125765	91	59007	48785	89	55381	46912	87	817	636	0	3120	2578	31	484	1022	4	2.25518
88187	88663	77	25139	24936	69	31849	31620	75	298	474	0	1758	1646	19	619	603	0	2.25619
36711	38132	59	10495	10818	41	12728	13402	44	511	338	0	731	758	0	248	492	0	2.2572
141769	133958	87	51305	49028	83	51331	48601	84	850	766	0	2797	2564	27	137	380	0	2.26226
232558	176455	103	121802	99038	99	91903	71903	99	1252	1281	13	4605	3665	39	871	461	0	2.26226
156426	131813	97	71035	61219	91	59777	52197	90	1154	780	0	3140	2766	30	430	666	0	2.26428
85051	77830	83	31448	28814	79	35312	31975	80	395	456	0	1822	1551	21	642	743	0	2.26832
94886	93212	79	24545	24791	67	33469	32817	77	513	428	0	1890	1722	22	-230	402	0	2.26933
29075	28377	70	9825	10082	40	10112	10903	40	158	157	0	384	488	0	-370	187	0	2.26933
45517	44687	72	17212	17046	51	14359	14247	46	-56	92	0	725	799	0	34	390	0	2.27236
121245	116974	84	35076	33926	81	51060	48560	82	533	542	0	2662	2418	26	450	339	0	2.27641
45198	44336	75	16498	16890	48	18155	18472	51	161	228	0	792	872	0	151	614	0	2.27843
79849	78975	82	27141	27022	74	22148	21670	60	137	238	0	1175	1196	11	621	757	0	2.28045
107841	105773	84	38264	37850	78	47451	45584	79	433	401	0	2447	2400	24	583	1309	8	2.28247
188034	158462	97	69719	58948	92	74818	62399	93	563	407	0	3952	3292	35	462	907	0	2.28348
60917	62260	77	22464	22650	55	20611	20970	57	244	252	0	1130	1034	5	-77	540	0	2.28348
84324	83397	94	34411	33838	78	34785	33920	77	11	250	0	1853	1912	19	682	914	0	2.28449
65272	65924	75	22939	22770	66	23551	23169	66	150	179	0	1420	1312	14	-112	359	0	2.28652
131879	129642	85	54399	53008	81	69407	67418	82	393	495	0	3675	3383	32	396	1199	8	2.28854
48054	50011	71	12365	13031	41	18582	18854	54	331	228	0	938	1047	5	1464	994	0	2.28854
54777	56111	73	20000	20255	54	19661	20228	52	132	197	0	1007	959	0	334	859	0	2.28955
142476	125151	90	52583	45115	87	66588	57785	89	862	546	0	3283	2969	31	-5	277	0	2.28955
32982	34134	61	10344	10568	41	10961	11269	41	169	247	0	605	632	0	-220	354	0	2.29056
175482	146683	94	68086	56956	93	65576	57642	91	746	493	0	3736	3234	32	224	643	0	2.29056
191190	152335	98	67250	55035	95	77540	63521	94	789	637	0	4128	3400	35	259	410	0	2.29258
55444	56921	72	20631	20672	57	18551	17965	60	324	349	0	1005	949	0	328	530	0	2.2946
146633	141358	86	46586	44948	82	61003	58509	83	659	652	0	3470	3334	30	1167	917	0	2.29662
48894	47852	83	22508	22892	61	15637	16192	47	132	234	0	935	871	0	981	909	0	2.29865
164948	140478	90	56224	48301	90	57172	47845	89	753	530	0	3050	2507	31	573	894	0	2.30269
201496	159399	107	68606	54780	95	95838	75850	97	1089	715	0	5131	3996	42	1081	891	0	2.30471
191677	156843	92	70836	56313	91	74069	59514	91	1240	949	0	3614	3044	34	258	785	0	2.30471
32765	31565	75	11178	11349	41	12224	12529	43	-96	104	0	615	645	0	-136	354	0	2.30572
236313	174967	119	101056	76399	111	104419	75901	112	1452	1004	3	5479	4005	44	729	765	0	2.31078
39986	41631	70	19417	20016	52	11969	11756	44	73	165	0	661	741	0	-260	284	0	2.31179
29820	30624	56	12151	12654	43	11517	11211	44	184	265	0	570	575	0	131	421	0	2.31179
59172	58595	77	16011	16201	47	21157	20928	62	450	379	0	943	1071	6	48	264	0	2.3128
71244	69738	79	26574	26062	75	24390	23419	71	-35	182	0	1253	1272	12	-314	305	0	2.3128
62307	62911	80	24789	24804	71	20369	19968	53	194	154	0	1110	1166	9	-352	85	0	2.31381
65303	66718	74	28175	28027	74	22842	22502	67	425	449	0	1175	1225	11	312	823	0	2.31482
32104	33187	58	9744	9927	40	12422	13045	43	380	215	0	551	605	0	358	481	0	2.31583
36888	36220	72	14958	15327	47	13161	13143	44	348	267	0	804	728	0	82	578	0	2.31684
210739	170169	99	65312	52915	95	87270	71784	96	1122	732	0	4487	3583	38	-105	141	0	2.31886
198023	165737	99	74597	61622	94	68504	58560	93	674	716	0	3656	3061	35	-25	692	0	2.31886
38222	38260	69	16628	16745	50	13209	13235	45	298	267	0	749	935	0	543	506	0	2.31987
242817	177580	121	102080	74946	106	95585	70561	107	1032	693	0	4589	3439	41	1074	971	0	2.3219
108664	105981	81	38185	37108	78	46503	45546	79	614	669	0	2436	2235	27	570	790	0	2.32392
34950	34992	72	10376	10760	40	13303	13912	43	-66	100	0	639	786	0	-23	738	0	2.32392
230574	168957	99	93495	70292	98	93003	69443	98	1004	975	0	4555	3437	40	1098	1779	12	2.32392
22159	26063	40	3764	4555	29	10899	11192	41	139	158	0	655	601	0	994	971	0	2.32392
70335	74521	72	18752	19253	50	25232	25712	63	362	468	0	1291	1346	14	682	931	0	2.32392
98535	98564	81	27519	27639	69	45207	44762	78	521	435	0	2676	2446	27	223	956	0	2.32493
49515	52330	67	18524	19144	50	18342	18460	54	31	189	0	901	1052	5	322	669	0	2.32493
34845	36273	69	9670	10268	40	12043	12038	43	231	171	0	797	713	0	-211	302	0	2.32493
143696	137872	95	71206	67179	84	55985	52336	84	679	512	0	3007	2650	29	-229	338	0	2.32493
34279	33882	74	19745	19859	56	12160	11987	44	159	231	0	814	713	0	70	505	0	2.32594
250854	199212	110	107038	85190	110	101894	79599	109	1010	939	0	5689	4110	43	634	994	0	2.32897
187333	160481	93	40260	33819	88	80510	70416	93	1040	828	0	4025	3587	34	1051	1177	6	2.32897
34836	36044	60	14293	14509	46	13559	13369	47	200	166	0	623	670	0	263	709	0	2.32998
204299	145530	102	103987	77640	99	134781	99987	101	1658	994	0	7291	5223	49	140	770	0	2.332
192495	165718	95	104902	92516	90	73871	62580	90	1001	850	0	3919	3491	34	984	1543	16	2.332
237058	178810	107	74269	56009	102	102989	78924	103	1287	1019	5	5453	4028	44	420	697	0	2.332
56267	56984	74	24717	24718	72	20099	20834	51	333	189	0	908	1081	8	36	483	0	2.33403
67172	67574	78	29352	29633	73	26025	25528	74	286	317	0	1427	1468	16	128	414	0	2.33403
61390	63394	72	15013	15125	46	21233	21895	55	173	283	0	1163	1160	10	481	741	0	2.33403
30946	33294	60	13070	13470	43	10808	10889	42	-81	262	0	501	546	0	90	449	0	2.33403
102228	101417	82	35803	35278	79	47030	46820	79	444	620	0	2284	2234	24	812	831	0	2.33605
45840	47198	64	14240	14501	45	17783	17879	50	143	214	0	1110	1043	5	59	206	0	2.33605
119630	108837	84	50079	44709	83	55221	48795	84	535	317	0	2781	2357	28	771	837	0	2.34312
25381	27169	47	8130	8363	39	9397	9732	40	192	171	0	521	559	0	-42	447	0	2.34413
45314	46999	71	17258	17418	50	18922	19330	55	196	232	0	1057	1057	6	216	337	0	2.34413
50807	49979	74	16272	16433	48	16796	17162	48	190	185	0	758	912	0	234	277	0	2.34515
128612	118284	88	41219	37093	84	61897	57511	85	606	449	0	3231	3085	30	312	463	0	2.34515
93576	91854	79	31667	31184	77	37606	37164	77	607	541	0	1955	1958	21	-269	273	0	2.34515
57329	60061	68	21876	22006	54	17749	17696	54	89	156	0	961	975	0	665	688	0	2.34515
175003	143679	107	67473	54895	89	76062	61472	90	1041	822	0	3953	3211	36	1094	1296	9	2.34515
91022	90382	80	37421	37009	78	42259	41351	78	310	403	0	1968	2155	22	1062	841	0	2.34818
182974	145541	99	69850	54648	96	78602	61943	96	1212	736	0	4493	3404	40	849	835	0	2.34818
90908	90989	81	39378	39409	77	42178	41834	77	515	474	0	2093	2137	23	214	368	0	2.34919
31937	32195	74	8440	8688	38	14998	15564	45	52	243	0	546	543	0	-361	188	0	2.34919
17922	17319	53	10844	11182	42	6168	6349	35	42	91	0	427	393	0	-229	97	0	2.35121
49094	50916	71	24172	24442	69	17462	17315	49	150	200	0	903	921	0	104	521	0	2.35323
44608	46537	67	22763	22916	62	18163	18320	52	185	178	0	960	930	0	-418	150	0	2.35424
25755	24632	72	9597	9880	40	9315	9734	41	-14	153	0	285	504	0	-104	339	0	2.35525
31224	31416	70	10182	10580	41	11530	11607	41	303	328	0	409	560	0	432	519	0	2.35525
172669	135097	103	75168	57462	95	76152	60539	95	849	630	0	4232	3325	39	662	1289	9	2.35525
60290	60217	80	16623	16841	50	22908	22678	66	73	141	0	1188	1213	12	242	415	0	2.35728
27479	28809	61	12161	12401	44	12803	13395	43	261	245	0	647	692	0	-288	230	0	2.35829
88019	86577	83	25494	24521	76	29848	29143	77	261	228	0	1635	1620	17	-83	227	0	2.35829
130239	123857	89	36768	35522	79	54804	51908	81	666	538	0	2951	2796	28	243	1253	8	2.35829
38357	39508	53	12910	13222	43	16692	16925	46	261	319	0	996	968	0	-325	261	0	2.35829
18522	19028	66	6126	6337	36	8316	8828	39	-17	119	0	466	634	0	257	427	0	2.36031
26434	25827	66	7852	7775	40	9112	9561	38	96	154	0	463	482	0	66	513	0	2.36132
175648	149440	95	67935	58692	93	70504	61941	93	809	607	0	3616	3024	33	777	1281	7	2.36637
33008	33261	67	8402	8744	38	14792	15623	45	143	181	0	748	778	0	235	510	0	2.36839
111674	109149	84	31812	31178	78	53993	52770	80	445	741	0	2880	2656	28	76	539	0	2.37042
73682	70543	79	28091	25950	76	38951	36257	78	506	391	0	1879	1746	22	126	439	0	2.37143
72099	70500	78	27710	27449	74	23296	22880	59	275	269	0	1030	889	0	-246	235	0	2.37345
83040	81931	84	27527	27114	75	26733	26070	74	98	153	0	1377	1342	16	511	538	0	2.37446
59153	60660	72	16604	16647	50	18635	18820	53	357	240	0	917	919	0	330	906	0	2.37547
31197	31930	66	6988	7105	37	11990	12288	43	117	141	0	612	650	0	-25	558	0	2.38052
24421	23821	74	10082	10433	42	9561	9625	43	169	167	0	296	350	0	-591	0	0	2.38052
211181	163310	96	74536	57809	95	103904	79553	96	1208	985	0	5064	3681	42	1284	734	0	2.38052
87617	87609	79	33549	33049	76	31289	30803	76	261	268	0	1707	1688	19	-75	336	0	2.38154
269606	200275	106	112733	83775	104	119764	86704	104	1259	1036	5	6165	4433	45	1790	951	0	2.38154
152902	129595	91	65728	55308	89	70415	59977	89	725	611	0	3258	2826	32	278	947	0	2.38154
43875	46288	71	16765	17404	46	15810	16677	48	210	266	0	740	755	0	-77	173	0	2.38154
40563	40680	72	14418	14362	47	14978	14769	46	233	184	0	687	582	0	151	741	0	2.38962
24324	26350	45	8534	8776	39	9663	9400	43	155	164	0	428	483	0	81	363	0	2.39265
26984	29304	53	10454	10493	43	10714	10469	42	75	234	0	672	534	0	-10	223	0	2.39367
171520	143802	95	72012	61261	91	87480	74210	91	1125	1060	5	4462	3998	36	278	377	0	2.39367
36142	36398	72	12025	12476	43	9972	9999	41	-231	5	0	545	582	0	-184	252	0	2.39367
38770	39085	71	13910	14169	43	12137	12013	44	221	210	0	426	487	0	337	603	0	2.39468
93494	93735	77	29851	30120	75	39207	38827	77	100	220	0	2052	1942	22	336	722	0	2.3967
113845	109452	83	39527	38504	79	43006	41438	80	346	335	0	2092	1941	22	-134	359	0	2.39771
116826	111354	83	40685	39136	81	46529	43975	82	596	554	0	2450	2078	27	38	677	0	2.39872
111847	110400	95	28331	28176	77	57780	56996	80	642	511	0	2769	2896	27	25	544	0	2.39872
29863	30456	63	8637	8803	39	8826	9455	39	35	131	0	595	569	0	-19	385	0	2.39872
123358	120037	94	47307	45699	81	48055	47557	81	728	719	0	2469	2299	25	939	1302	10	2.39872
24417	25994	49	4552	5308	30	8937	9669	39	126	248	0	503	522	0	105	425	0	2.39973
22428	22221	63	7310	7524	37	9826	9908	42	-23	140	0	595	514	0	-478	260	0	2.40276
74837	76075	75	36977	37220	75	32065	32523	74	247	414	0	1800	1732	19	-49	442	0	2.40782
59774	60784	77	13606	13835	45	18849	18823	52	124	335	0	1023	949	0	6	225	0	2.40782
104965	102930	79	37068	36454	78	52945	51561	80	537	655	0	2693	2591	26	814	707	0	2.40883
37406	37311	73	18688	18924	55	13300	13153	46	-55	76	0	641	655	0	-426	21	0	2.41085
50739	52550	70	17846	18051	52	16058	16085	48	72	129	0	861	815	0	-151	196	0	2.41085
129914	126083	84	67901	65379	83	57475	54868	82	1024	936	0	2962	2948	28	407	1240	6	2.41186
87976	86657	80	30327	30114	75	32399	31934	77	249	306	0	1708	1797	20	592	655	0	2.41287
29961	31709	51	6928	7287	36	12334	12686	43	-18	145	0	597	534	0	-75	448	0	2.41287
46968	46418	81	15698	15756	50	16088	16174	49	-9	163	0	756	807	0	238	659	0	2.41388
77968	77577	82	27460	26896	76	24428	24554	74	-35	205	0	1351	1145	12	-14	311	0	2.41489
100410	98736	83	36243	34979	77	32960	31878	77	527	573	0	1877	1794	20	-133	730	0	2.41691
105348	104468	83	36067	35619	79	50956	49756	80	377	423	0	2677	2493	27	134	373	0	2.41691
57079	60124	74	18472	18867	52	23545	23983	59	437	364	0	1149	1287	11	178	362	0	2.41691
69983	71340	76	29166	29413	74	28598	27858	73	211	392	0	1470	1556	16	132	992	0	2.41995
23712	26453	46	6826	7133	36	10744	10661	42	159	182	0	659	769	0	-92	316	0	2.42096
84565	85974	78	36326	36025	76	31977	30648	76	260	243	0	1732	1670	18	137	677	0	2.42096
105049	104352	83	37626	37404	77	38621	37745	77	571	591	0	1843	1754	21	292	480	0	2.42096
62323	63766	74	21479	21714	57	22965	22807	64	291	346	0	1189	1184	9	-39	387	0	2.42096
148622	132278	91	48050	41891	85	74265	66318	87	843	746	0	3815	3443	34	393	605	0	2.42298
59496	60235	74	16007	15956	49	21324	20788	58	265	280	0	1130	1227	10	-25	527	0	2.42601
189791	158125	93	72627	59466	92	71055	57974	91	918	628	0	3899	2954	36	1296	805	0	2.42601
70170	67516	78	54909	54205	77	80940	80118	79	553	430	0	3934	4015	32	73	537	0	2.42702
84012	83960	78	44371	44498	77	33583	32853	76	234	345	0	1662	1681	19	724	808	0	2.42702
24459	25542	52	7226	7385	38	8820	8961	39	41	133	0	336	468	0	580	864	0	2.42904
195914	156610	111	77553	61343	94	72260	58532	94	975	629	0	4019	3187	36	458	774	0	2.42904
67008	66131	80	24858	24511	74	20579	19717	54	124	163	0	1304	1341	13	-110	371	0	2.43107
65643	67614	78	36028	36397	75	20213	21066	53	426	263	0	1013	1022	4	351	667	0	2.43107
52998	53263	72	18215	18291	52	17337	17364	51	167	203	0	903	857	0	-378	359	0	2.43612
48005	49377	76	14060	14293	45	16902	16933	49	202	249	0	766	812	0	-37	581	0	2.43713
24289	24425	63	10138	10226	41	9424	9809	38	-109	56	0	643	539	0	92	522	0	2.43814
87991	87894	77	31131	31257	76	31801	31374	76	692	395	0	1742	1812	19	-152	809	0	2.43814
199468	158151	99	75665	59460	97	82960	68494	97	1029	1140	8	4101	3318	38	1144	1028	3	2.43814
264594	203488	103	95558	77316	103	121951	97097	105	1260	935	0	6136	4749	45	463	765	0	2.43814
116500	106849	85	40549	37444	82	50465	46554	82	372	463	0	2460	2381	26	253	1202	8	2.43915
22273	24049	50	9221	9446	40	9677	9787	41	257	212	0	414	537	0	62	605	0	2.44522
26055	26055	72	10216	10555	41	9720	10445	39	-64	139	0	537	621	0	-170	359	0	2.44724
52051	52248	82	19440	19630	58	17975	18004	50	271	336	0	862	935	0	-156	301	0	2.44926
185984	155413	105	86048	72142	93	77392	66291	92	912	485	0	4146	3616	36	-3	289	0	2.44926
43618	45099	70	15931	16509	47	19299	19576	55	319	216	0	951	982	0	771	881	0	2.45027
70581	71104	77	24928	24991	66	24087	23764	68	340	239	0	1138	1225	10	-223	252	0	2.45027
159729	135143	105	59048	49460	90	71614	61089	90	1067	860	0	3941	3557	34	130	1099	5	2.45128
49267	51050	66	14220	14580	45	15904	16045	51	60	149	0	892	788	0	98	254	0	2.45128
168434	140800	91	80286	67519	91	62644	51187	92	691	558	0	3642	3032	34	96	446	0	2.45128
20230	21443	50	11999	12518	43	7017	7541	36	-58	75	0	388	493	0	-404	228	0	2.45229
33363	34579	63	17626	17899	52	12258	12736	43	221	197	0	658	591	0	743	477	0	2.45533
130317	114709	88	52794	45913	87	43059	37965	86	808	453	0	2409	2188	25	1569	1476	10	2.45735
104107	104016	85	46550	46130	78	56899	55456	79	505	514	0	2923	2585	28	55	486	0	2.45836
240346	173721	103	87451	63860	101	89638	63445	101	1254	976	0	4848	3380	42	1011	1089	4	2.45937
46351	46437	74	21273	20810	67	18034	17654	60	94	142	0	1090	992	0	350	470	0	2.45937
100677	101130	77	32388	32636	77	48358	47069	79	481	420	0	2501	2364	25	840	642	0	2.45937
23909	24504	55	11267	11415	44	10089	10008	42	-16	234	0	502	465	0	93	305	0	2.46139
37783	39423	64	16979	17277	51	13405	13919	46	209	346	0	578	609	0	464	624	0	2.4624
25472	28924	45	6186	6433	35	11038	11337	41	126	210	0	515	534	0	-267	101	0	2.46341
259108	200594	112	118512	94250	108	124221	96480	108	1631	1313	18	6241	4902	46	1298	2090	17	2.46442
26012	26816	61	9221	9495	39	11838	11322	45	291	327	0	656	757	0	-28	648	0	2.46442
89594	86547	82	26617	26711	76	34543	33646	77	252	355	0	1639	1850	19	41	332	0	2.46544
24958	25327	53	13645	14181	44	8992	9660	38	109	184	0	511	434	0	400	628	0	2.46544
52242	53156	73	15618	15955	46	16569	16579	48	358	193	0	884	861	0	385	638	0	2.46544
24583	26574	49	10712	11080	42	10081	10489	41	2	103	0	616	598	0	36	438	0	2.46544
30997	32373	67	15351	15533	50	10128	10337	41	170	235	0	588	596	0	348	589	0	2.46645
20917	22650	47	7478	7667	37	8249	8652	39	80	188	0	520	437	0	38	515	0	2.46746
216600	158581	104	91193	71545	99	72586	53504	99	816	620	0	3808	2807	36	-51	528	0	2.47049
36669	37499	64	11301	11494	43	13804	13873	45	-154	78	0	676	712	0	179	530	0	2.47453
82088	80869	78	51955	52389	79	53010	52187	79	505	576	0	2790	2571	27	530	667	0	2.47858
111509	103879	83	43189	39440	81	45263	42690	81	571	496	0	2648	2430	26	410	1003	1	2.47959
43447	42548	75	12087	12151	44	15114	15429	48	183	246	0	775	789	0	-261	313	0	2.48262
37755	40992	51	16609	16736	52	12600	12653	47	270	264	0	639	652	0	263	422	0	2.48363
114014	111870	89	38730	37904	80	57905	55872	81	491	448	0	3377	3001	30	-85	457	0	2.48565
109073	107212	91	36158	35317	77	39101	38423	77	201	242	0	1983	2044	21	408	564	0	2.48666
174564	142232	101	66254	53129	92	69061	56732	93	1059	895	0	3946	3110	36	151	584	0	2.48767
224196	185539	98	85541	70803	98	109018	91223	98	1452	968	0	5802	4637	42	1394	1394	10	2.48767
50627	53450	72	18987	19732	49	19101	19331	51	179	277	0	1102	1020	4	73	521	0	2.48767
67283	67692	73	26052	26212	65	20966	20652	62	365	281	0	1200	1243	11	109	618	0	2.48767
129348	126057	86	36961	35850	80	62586	61486	82	795	725	0	3282	3108	31	845	1083	5	2.48868
202442	161815	110	81807	66214	96	84122	70458	96	1242	926	0	3892	3311	36	744	686	0	2.48868
202419	153528	110	78895	60356	97	86812	66910	97	1027	876	0	4811	3833	38	247	603	0	2.49273
45087	47158	68	15678	16187	47	15906	16142	46	129	291	0	775	875	0	74	990	0	2.49273
178452	141924	106	71553	59516	92	78658	64892	93	806	860	0	4016	3324	36	890	926	0	2.49374
31121	29186	81	11987	12161	42	9983	9939	42	125	168	0	593	517	0	237	408	0	2.49475
84553	81435	92	23762	23449	69	25505	24675	71	103	247	0	1270	1351	14	-217	158	0	2.49576
169227	140063	94	62515	51355	91	79609	66219	91	832	594	0	4477	3638	39	377	750	0	2.4998
193994	155758	101	73311	56460	95	85501	70155	94	897	980	0	4630	3740	39	759	1326	8	2.50385
38972	39426	68	19570	20055	56	14290	14800	47	202	226	0	787	829	0	-218	326	0	2.50385
52150	49385	75	19354	19534	53	16276	15998	49	146	281	0	784	688	0	659	572	0	2.50587
262988	188670	110	89796	67374	108	108125	79442	109	1160	1018	4	6250	4304	47	748	691	0	2.51092
58354	59920	73	25168	25743	63	18753	18725	53	373	309	0	870	915	0	107	435	0	2.51092
36666	36814	62	10960	10958	42	11864	12394	44	142	172	0	749	734	0	682	501	0	2.51294
53943	51952	83	14960	15119	49	17286	17357	48	315	312	0	799	872	0	383	409	0	2.51396
176581	147971	97	66555	54754	93	68805	56904	93	486	594	0	3455	2649	34	842	814	0	2.51396
114317	111685	81	47425	46140	80	52033	49556	80	470	530	0	2528	2372	26	551	525	0	2.51497
191891	156366	99	58934	46517	96	77173	63356	96	851	720	0	3917	3231	34	271	1018	2	2.518
22859	26544	45	12856	13355	44	9718	9829	43	89	159	0	524	525	0	481	614	0	2.518
274605	187631	112	195068	135009	113	223437	150156	114	2191	1887	26	11123	7296	60	2020	1770	15	2.518
131541	130064	84	34313	33574	80	52072	50705	80	313	643	0	2482	2647	26	510	723	0	2.52002
50735	51524	86	20057	20256	55	18809	18936	54	-52	197	0	1010	1168	10	-5	515	0	2.52406
150957	132272	99	55923	45800	88	73056	64238	87	643	729	0	3658	3389	32	1116	1357	10	2.52507
78100	78786	77	25230	25247	66	24990	24183	74	314	150	0	1454	1528	17	668	1157	6	2.52609
40810	41499	70	15352	15485	49	13138	13058	45	337	300	0	780	795	0	-339	325	0	2.5271
78060	77416	77	27527	27502	73	25333	25433	73	361	246	0	1295	1224	12	1007	1440	9	2.52811
29904	30887	66	13389	13721	45	10700	10768	43	15	156	0	577	506	0	-279	101	0	2.53114
136125	114563	96	51173	41998	88	59452	49925	88	739	759	0	2945	2620	30	110	489	0	2.53518
14726	17444	42	5506	5795	33	7673	8312	38	107	166	0	494	433	0	-312	329	0	2.53518
28269	29468	62	5329	5556	34	9008	9202	41	-46	75	0	422	441	0	-101	626	0	2.53619
30617	32456	57	8485	8852	39	11570	11931	42	-73	82	0	600	609	0	162	410	0	2.5372
54663	57887	73	18319	18383	51	18940	19104	52	74	241	0	942	724	0	-262	197	0	2.53822
36106	37056	67	8690	8688	39	13238	13359	43	143	203	0	705	796	0	-153	279	0	2.53822
106525	108071	79	47989	47665	79	47935	45840	79	685	482	0	2675	2667	25	691	669	0	2.53822
161976	140236	88	86730	77046	89	66426	56588	89	628	614	0	3321	2904	30	593	793	0	2.53822
76973	77135	87	29331	27560	83	25617	24253	79	436	331	0	1331	1353	13	-38	249	0	2.53822
79303	79350	80	26221	25942	75	25246	24963	71	366	320	0	1414	1466	16	271	567	0	2.54226
30098	30021	56	9587	9724	41	10116	10470	40	75	133	0	576	540	0	61	192	0	2.54327
135819	129774	100	56164	54372	82	55963	52264	83	586	557	0	3236	2924	30	124	435	0	2.54428
125560	117725	86	65406	62835	83	66487	62453	83	966	755	0	3724	3467	33	1154	1375	9	2.54832
23310	24245	59	5043	5476	33	9279	10009	39	-54	102	0	577	560	0	-439	166	0	2.54832
55741	56389	74	22999	23181	69	21367	21677	59	153	254	0	939	935	0	905	809	0	2.55035
21302	21582	60	10362	10636	41	9671	10181	41	6	127	0	379	411	0	17	520	0	2.55338
240822	182578	102	90775	68371	100	110798	79630	101	1144	965	0	5570	4040	45	1016	715	0	2.55641
48007	48723	71	24860	24928	71	17107	17175	53	227	146	0	927	1019	3	1049	794	0	2.55742
35208	35892	74	15164	15426	47	12954	13020	46	385	190	0	593	617	0	-72	358	0	2.56045
34057	34048	63	12234	12463	44	10435	10513	41	-58	92	0	581	605	0	-200	233	0	2.57258
33258	37166	50	19596	20073	54	11867	12203	44	4	114	0	636	751	0	-55	354	0	2.57258
98080	99086	78	35142	34729	77	36991	36599	77	284	463	0	1778	1904	20	-95	734	0	2.57359
233892	178633	108	105804	83452	104	122663	93209	104	1451	1074	8	6371	5018	43	38	908	0	2.57461
26804	28173	53	7815	7948	37	10503	10877	41	-163	28	0	475	494	0	93	396	0	2.57865
46636	49914	63	18486	18573	54	17378	17577	53	71	179	0	851	930	0	339	495	0	2.57865
16389	17928	43	5653	5953	34	8921	9031	40	0	130	0	444	606	0	527	536	0	2.57865
60137	59409	81	25956	25810	72	23528	23290	63	489	334	0	1363	1276	12	204	346	0	2.58168
156319	148354	101	52793	49602	84	79192	74303	85	1094	837	0	4408	4084	33	1055	891	0	2.5837
70793	69992	81	22449	22535	63	28387	28671	74	181	280	0	1464	1481	16	-133	264	0	2.58775
63526	65193	75	18489	18505	54	28440	28005	74	106	344	0	1304	1315	13	141	754	0	2.58977
121992	117263	86	45841	43885	81	57377	53675	82	634	449	0	2854	2664	27	836	534	0	2.58977
17332	16362	53	5104	5388	33	7317	7230	39	-8	143	0	371	412	0	-150	370	0	2.59179
158089	148720	88	46002	43443	83	58674	56260	84	785	826	0	3206	3131	29	873	742	0	2.5928
127669	108418	91	47167	40018	86	42631	37953	85	651	496	0	2429	2202	26	102	725	0	2.59381
40456	41389	69	12303	12424	44	15860	15680	50	267	213	0	772	820	0	-357	281	0	2.59684
254100	183894	106	97149	69408	104	112588	81945	104	1250	960	0	5907	4422	45	399	629	0	2.59684
46662	47486	70	16943	17428	48	16541	16835	46	350	243	0	811	967	0	-46	557	0	2.59684
19250	18422	63	6664	6802	36	6772	7214	36	-125	58	0	458	482	0	249	565	0	2.59684
138731	132276	86	54107	49914	84	56689	52118	85	582	587	0	3098	2978	28	213	357	0	2.59887
20178	22234	44	9345	9579	40	6636	6999	36	106	126	0	229	252	0	228	265	0	2.59988
90416	89273	82	31821	30912	76	30691	29881	76	-19	222	0	1670	1460	18	230	659	0	2.6019
282326	210973	115	140960	108237	109	130902	98155	111	1386	1253	14	6921	5192	46	1440	1617	18	2.60291
25147	25433	61	8382	8420	39	10186	10625	40	329	277	0	511	641	0	311	411	0	2.60392
65975	65273	79	24933	24959	67	22744	22325	59	446	381	0	1349	1327	13	211	355	0	2.60493
15945	16555	54	6486	6714	36	7094	7030	38	221	191	0	401	457	0	-274	341	0	2.60493
177237	164800	90	65141	60820	87	72182	67308	86	1039	949	0	3871	3780	32	538	885	0	2.60594
29415	29628	67	13326	13318	44	10819	10971	44	91	139	0	584	676	0	506	556	0	2.611
29698	28646	62	9289	9465	39	12773	12979	45	240	196	0	599	555	0	698	757	0	2.611
111176	109346	82	38659	37443	79	45327	45168	79	603	504	0	2324	2247	25	85	309	0	2.61201
216822	171033	104	93714	73429	102	97946	77154	101	1158	877	0	4991	4135	38	377	704	0	2.61201
111848	112239	78	31528	31635	73	48924	47537	80	549	533	0	2624	2520	26	118	559	0	2.61201
173279	147772	92	62535	53647	91	71239	62080	91	939	687	0	3777	3091	35	391	864	0	2.61201
107514	106050	80	35894	35708	78	57991	56593	80	386	533	0	3121	3124	29	-141	533	0	2.61504
210947	167166	96	86754	66879	95	82088	64114	93	1144	759	0	4327	3850	36	231	596	0	2.61504
126669	113130	94	47561	42623	84	60185	54472	85	407	513	0	3021	2712	29	-61	563	0	2.61605
97925	95770	81	29426	29223	76	34134	34257	75	218	403	0	1691	1770	20	21	499	0	2.61605
77606	76504	80	23018	22837	69	26410	26018	75	283	311	0	1268	1309	12	1352	1032	4	2.61908
220727	167585	100	78777	58984	98	128874	98962	100	1298	1019	4	6860	5412	45	390	823	0	2.62414
70135	71721	74	21500	21172	60	22442	21941	62	374	329	0	1208	1101	8	-243	263	0	2.62515
81620	83892	77	34134	33550	75	28467	28384	75	288	316	0	1619	1597	18	-278	500	0	2.62616
33832	35545	54	12643	12735	44	12251	12500	44	313	296	0	639	686	0	-189	295	0	2.62818
23633	24673	60	5904	6148	34	10113	10681	40	273	186	0	486	539	0	-74	344	0	2.62818
33235	34245	67	10282	10452	42	13187	13286	44	132	194	0	958	805	0	309	534	0	2.63222
36961	39247	54	20098	20398	54	12549	12810	43	272	171	0	730	751	0	644	963	0	2.63323
35576	36456	69	17714	18031	52	12002	12430	45	287	233	0	510	624	0	140	1138	2	2.63627
198369	160895	95	59712	46782	93	107965	89576	95	879	763	0	5419	4524	40	40	270	0	2.63728
115105	114823	80	41920	41352	79	53129	51549	80	435	491	0	2775	2830	27	148	711	0	2.63829
145375	126305	87	61246	52070	87	70325	60291	87	961	719	0	3493	2984	32	693	808	0	2.63829
229824	170755	107	89997	69702	103	120788	93985	105	1591	970	0	5778	4561	43	943	1328	8	2.63829
156179	133414	87	79682	70181	90	75684	64987	89	1037	978	0	4011	3641	34	907	1076	10	2.63829
68271	71020	74	20039	20764	49	23566	23616	56	231	466	0	1309	1254	13	-334	314	0	2.63829
24799	26299	52	10470	11191	39	9351	9965	40	-84	73	0	606	497	0	-108	267	0	2.6393
56111	55466	84	22938	22952	67	20418	20172	63	494	556	0	785	814	0	1095	765	0	2.64233
115733	111770	85	45783	44847	81	41117	38762	82	203	393	0	2153	2125	24	589	687	0	2.64334
127408	123951	83	51160	50259	82	58910	57072	83	743	582	0	2987	2791	29	550	738	0	2.64334
132882	130807	84	37025	36511	81	66991	64703	83	472	645	0	3615	3340	32	334	440	0	2.64334
203726	166733	98	88736	73358	97	103671	85589	98	1058	989	0	4970	4340	39	1103	884	0	2.64435
52672	52110	79	15777	16144	48	19709	19602	58	171	129	0	908	982	0	-223	350	0	2.64435
17837	19203	40	8599	8699	39	8745	8528	40	93	226	0	356	515	0	43	624	0	2.6484
106970	105497	96	21689	21458	60	42877	41873	79	234	377	0	1993	1958	23	325	648	0	2.65042
21882	23374	48	10613	11020	42	10239	9932	43	30	130	0	503	613	0	-150	190	0	2.65042
44317	44717	73	18940	18929	54	13057	13394	43	138	165	0	809	726	0	422	777	0	2.65143
103119	92344	87	44222	38546	82	39913	35595	82	145	478	0	2122	1880	22	1039	1042	3	2.65345
21907	23014	48	7463	7742	37	10052	10351	42	304	299	0	499	500	0	324	680	0	2.65446
196844	155384	95	70304	56018	95	71763	56640	96	1009	676	0	3753	2977	35	625	544	0	2.65547
125279	121740	83	37425	36563	79	53940	51454	81	426	378	0	2788	2811	27	418	550	0	2.65547
101605	100105	79	38240	37659	78	52179	51794	80	345	424	0	2649	2733	26	278	467	0	2.66255
36215	36489	59	11705	12006	43	11042	11408	43	108	121	0	755	675	0	122	411	0	2.66255
69441	69167	78	26846	27320	73	24432	24310	74	224	198	0	1354	1335	13	312	786	0	2.66255
29313	28192	69	8226	8766	37	8702	9175	39	-94	182	0	576	550	0	284	404	0	2.66255
22530	23960	57	9438	9801	41	9404	9649	40	100	183	0	308	370	0	-324	270	0	2.66255
113382	109232	84	42122	40961	80	46727	44768	82	355	427	0	2557	2423	25	302	587	0	2.66457
114993	101805	86	45528	40381	84	36503	32884	82	460	516	0	1861	1809	20	89	788	0	2.66558
69122	68418	78	25101	24571	67	20624	20392	60	9	163	0	1319	1190	12	-145	882	0	2.66861
97003	97318	77	41911	41776	77	47991	46815	79	371	428	0	2488	2336	25	524	824	0	2.66861
31787	31385	74	13100	13376	44	12474	13137	42	145	270	0	672	668	0	271	500	0	2.66962
22398	25316	44	6162	6410	35	10935	11047	42	104	185	0	562	559	0	138	433	0	2.66962
21114	20943	57	6165	6319	35	10339	10512	42	20	172	0	600	541	0	149	550	0	2.67165
100269	98856	92	35768	35256	77	50002	48750	78	552	626	0	2160	2041	24	304	976	0	2.67165
132500	126734	90	46864	45319	81	59716	56532	82	745	612	0	3231	2984	29	98	275	0	2.67367
36118	37225	59	11786	12130	44	11700	11777	43	62	185	0	627	650	0	1305	1226	9	2.67367
69741	69516	76	28178	28200	74	24559	24067	69	253	180	0	1370	1184	12	-169	310	0	2.6767
117176	114030	81	48575	47176	81	39847	38936	80	411	516	0	2065	1853	23	514	736	0	2.67872
30677	29987	75	9592	9831	40	11407	11123	43	75	150	0	362	377	0	-425	0	0	2.68074
19179	20072	49	6711	6796	36	10079	10038	42	129	246	0	452	528	0	897	676	0	2.68074
26858	27046	65	10903	11132	43	10226	10834	39	-55	88	0	391	411	0	602	652	0	2.68378
168202	140039	93	68805	55934	91	63363	52082	90	613	649	0	3181	2676	31	313	810	0	2.6858
64452	66501	74	25935	25978	65	22371	22637	56	310	275	0	1084	1015	4	242	378	0	2.68681
32690	33602	67	7339	7476	37	11830	11944	45	157	174	0	520	632	0	-66	554	0	2.68782
73451	74261	78	23831	22852	73	26454	24856	79	282	387	0	1342	1251	12	217	861	0	2.68883
80436	83878	75	28781	29189	68	33684	34364	74	165	276	0	1828	1854	20	-10	487	0	2.68883
142555	138257	87	70461	67470	85	62939	60018	84	616	622	0	3306	3046	30	503	527	0	2.6949
101300	99874	81	32384	31846	78	40224	38519	79	296	472	0	2291	2093	24	-65	514	0	2.69591
178812	153680	97	81174	70282	91	94690	83208	91	569	690	0	5152	4577	39	1374	1332	13	2.69692
287954	197210	127	101455	69492	122	112880	77540	123	1562	1139	12	5887	4293	44	495	1073	6	2.69692
72104	71881	75	33475	33125	76	26247	25763	70	418	274	0	1419	1417	14	-313	194	0	2.69793
44351	45506	73	13168	13402	45	16236	15853	51	87	152	0	881	873	0	-87	447	0	2.69894
21801	23189	52	18033	18702	52	9310	9675	40	93	213	0	465	415	0	14	416	0	2.69894
102231	99239	92	26939	26707	77	45698	44845	78	318	277	0	2428	2173	24	749	995	0	2.70096
91867	92200	83	26674	26697	76	30921	30143	76	250	206	0	1507	1523	16	-645	65	0	2.70197
29925	29758	61	14656	14627	47	10865	11369	42	228	217	0	462	502	0	535	597	0	2.70298
35453	36277	66	11132	11472	43	11786	11999	45	182	168	0	689	607	0	-343	168	0	2.70399
28081	27986	66	10158	10159	41	8307	8657	38	63	216	0	428	422	0	-322	163	0	2.70601
60092	59840	75	19304	19225	53	21729	21913	61	421	444	0	1199	1037	4	-193	226	0	2.70601
189984	161116	96	91879	79194	93	80428	69851	92	938	670	0	4214	3950	33	910	719	0	2.70703
18883	18544	66	9528	9975	39	7562	7485	38	-26	151	0	470	482	0	511	435	0	2.70703
22646	22011	57	14649	15326	46	9542	9881	40	94	170	0	469	543	0	-134	144	0	2.70804
74400	76772	77	23900	24007	68	30976	30799	74	488	343	0	1900	1698	20	79	474	0	2.70905
72470	72602	77	28482	28249	75	24292	24766	72	-62	250	0	1359	1389	15	-64	515	0	2.70905
17729	19922	45	8038	8466	38	7937	8216	39	118	152	0	381	399	0	32	274	0	2.71006
35894	37338	68	12120	12384	44	11663	11537	44	-115	132	0	554	454	0	-607	150	0	2.71006
85266	85121	79	27800	27549	75	36554	35904	76	342	258	0	1772	1747	19	-28	175	0	2.71208
145127	127508	89	67209	58688	89	58528	52199	88	617	495	0	2836	2185	30	459	520	0	2.71511
221495	174697	100	103185	83464	98	107866	84413	99	1136	902	0	5684	4752	42	1232	918	0	2.71511
61759	63584	73	20899	21460	51	18768	18922	49	169	210	0	1018	1078	6	55	352	0	2.71511
122005	116145	83	44688	42978	81	54829	51938	82	663	596	0	2801	2604	28	335	424	0	2.71511
21315	23659	41	12105	12148	44	8911	8842	41	97	175	0	583	580	0	219	900	0	2.71916
33950	35191	67	15883	16238	48	13220	13269	45	-48	96	0	655	680	0	12	253	0	2.72017
165446	146250	100	56225	47815	89	93412	83475	91	1529	1158	9	4682	4341	36	889	1096	7	2.72724
102967	98118	85	34388	33202	79	35702	34308	79	513	387	0	1865	1769	19	363	853	0	2.72825
21577	23107	51	13003	13804	43	9217	9745	38	32	129	0	330	361	0	310	581	0	2.72825
119628	118295	84	53605	51974	81	54163	52607	81	468	441	0	2682	2403	28	634	684	0	2.73027
49396	50694	69	15322	15517	47	15980	16130	50	268	330	0	851	835	0	636	676	0	2.73027
236676	174880	112	88572	66794	112	82909	61021	111	1167	738	0	4383	3275	40	-18	605	0	2.7323
[truncated: 11,509 more rows]
