# Supplementary material for: Phenotypic heterogeneity follows a growth-viability tradeoff in response to amino acid identity
Source: Nat Commun. 2024 Aug 2;15:6515. doi: 10.1038/s41467-024-50602-8 (PMC11297284; doi:10.1038/s41467-024-50602-8)
Supplement: Supplementary file 6 — Source Data [file 41467_2024_50602_MOESM6_ESM.zip › source_data/fig2ab/1430_C4_pRPL28_NSTARVE.csv]

FSC-A	FSC-H	FSC-W	SSC-A	SSC-H	SSC-W	BL1-A	BL1-H	BL1-W	VL1-A	VL1-H	VL1-W	VL2-A	VL2-H	VL2-W	YL2-A	YL2-H	YL2-W	Time
147477	131187	95	73933	67303	85	133455	119502	88	1163	988	0	6128	5381	41	687	878	0	0.000987059
139924	120092	87	49083	40751	86	92618	78311	89	922	706	0	4837	4119	37	1040	845	0	0.000987059
183055	161728	102	63841	55518	90	118817	103999	93	1077	812	0	6113	5185	45	551	603	0	0.00197412
120837	116279	84	29112	28440	78	72719	69352	82	753	667	0	3969	3845	32	406	522	0	0.00296118
111209	106169	87	35016	32983	80	65176	62044	83	423	410	0	3252	3205	29	158	416	0	0.00296118
230668	165620	111	86475	63903	100	137728	98353	102	1096	950	0	7468	5176	52	1643	1220	6	0.00394823
229458	155997	106	88222	62687	102	137670	94334	104	894	679	0	7224	4900	50	69	528	0	0.00493529
137792	122893	88	32526	27795	86	75595	65834	88	923	752	0	3921	3261	35	-183	255	0	0.00592235
110710	105313	89	48195	45253	85	77237	70663	99	698	728	0	3751	3650	30	373	689	0	0.00690941
108100	105624	81	46770	44680	79	76304	72614	81	478	574	0	3931	3527	34	7	604	0	0.00690941
262391	188275	108	91359	67610	103	152681	111707	106	1471	1209	13	7883	5560	51	341	532	0	0.0108576
139596	123773	98	60810	54238	87	90788	80257	90	765	809	0	4537	3905	36	1024	672	0	0.0138188
246761	185196	105	62525	47093	100	154611	116356	105	1640	1221	12	8306	6255	52	1089	1781	13	0.0148059
139190	129248	86	48212	44051	84	102229	92733	92	835	760	0	5255	4764	39	722	741	0	0.0148059
173294	140519	101	58095	47089	92	99053	80642	94	805	586	0	5309	4322	41	1261	832	0	0.0157929
143193	125931	98	59951	53760	87	118814	104420	90	1181	961	0	5949	5614	41	97	458	0	0.0157929
79838	79131	79	31826	31499	75	40557	38744	77	521	387	0	2337	2165	25	341	692	0	0.01678
94168	92511	82	32953	32265	77	62756	60607	79	543	513	0	3189	2962	30	27	421	0	0.01678
65296	66562	73	11782	11890	43	34387	33905	73	175	252	0	1647	1660	18	-84	417	0	0.01678
35304	37432	55	14114	14320	45	22507	22877	59	-8	124	0	1076	1026	4	-78	266	0	0.0177671
269540	208620	113	142842	116428	102	232601	188720	104	2359	1846	27	12141	9791	58	355	851	0	0.0177671
185177	148276	96	90740	75728	95	139079	114645	97	1393	1034	5	7041	5597	45	1314	975	0	0.0177671
174041	152779	90	89749	78172	89	169115	148739	92	1511	1304	15	8224	7210	48	-134	273	0	0.0197412
166081	145319	94	64811	57681	88	91078	76615	90	1170	1084	8	4519	4105	36	1066	1385	9	0.0197412
103362	100127	82	36617	34417	78	63076	60087	81	576	663	0	3507	3275	32	568	903	0	0.0197412
143249	122189	93	55843	48701	87	94527	81604	90	714	657	0	4596	3748	38	244	497	0	0.0207282
128590	105465	97	47274	39356	87	81041	65191	90	640	594	0	3957	3232	36	42	420	0	0.0217153
124225	110060	87	42077	35913	84	89085	77795	88	834	788	0	4484	3865	37	207	438	0	0.0217153
81198	83291	76	30588	30445	75	55218	54909	78	251	231	0	2762	2843	27	-204	449	0	0.0227023
94733	92783	93	23368	23104	62	66060	63982	80	340	409	0	3049	3209	28	-441	189	0	0.0256635
83722	84012	79	30364	30603	76	57025	56125	79	536	427	0	2797	2872	26	243	321	0	0.0286247
168183	134235	93	45577	36242	88	107003	84927	91	1349	1092	8	5694	4420	43	206	475	0	0.0286247
90410	86838	80	34607	32036	76	50175	46903	79	480	343	0	2749	2394	30	10	459	0	0.0296118
134116	114962	89	52203	44020	88	79957	64100	90	637	822	0	3995	3285	36	597	554	0	0.0296118
79859	78583	90	27857	27821	75	50011	48795	77	248	283	0	2613	2584	25	191	358	0	0.0305988
210180	158228	105	66443	48467	101	130489	97799	102	1393	891	0	6952	5283	50	-146	576	0	0.0315859
102961	101515	81	37376	36776	79	62791	61863	80	468	520	0	3256	3232	28	215	904	0	0.0315859
75335	71137	90	32095	31477	75	59406	57549	78	728	433	0	3132	3005	29	952	1190	6	0.03356
107629	95593	83	44582	39147	83	63967	54943	85	656	573	0	3135	2696	31	1005	806	0	0.03356
166439	135526	94	55485	46224	90	174272	140920	96	1008	811	0	8695	7284	49	1270	1690	11	0.03356
132338	116019	88	52930	45721	86	92988	81000	87	527	537	0	4756	4114	39	532	398	0	0.03356
157912	124180	97	51626	39840	91	92816	71059	93	716	655	0	4705	4040	39	900	636	0	0.0345471
146670	118483	97	49334	38216	90	99342	78054	106	817	690	0	4836	3937	39	268	613	0	0.0345471
203745	153294	100	68183	51517	97	135988	101438	100	1049	887	0	7042	5441	48	941	1240	8	0.0345471
166165	129693	97	60147	47231	94	113882	86627	96	838	861	0	6159	4492	45	553	681	0	0.0375082
229996	196420	99	126918	109691	98	182823	154630	100	2140	1534	24	9762	7894	52	1071	1171	6	0.0375082
141376	118998	90	52463	43444	88	101259	84751	91	519	471	0	5144	4226	39	-191	561	0	0.0384953
85780	83195	92	21767	21798	60	37654	37696	76	437	505	0	2002	1946	19	-286	327	0	0.0414565
240712	175843	104	76906	57682	102	142691	105012	104	1466	961	0	7347	5593	49	844	843	0	0.0414565
113778	104614	85	41910	38106	81	67868	61839	83	648	647	0	3772	3295	33	309	865	0	0.0424435
73415	72641	80	21169	21234	56	47808	46671	76	215	404	0	2528	2283	26	263	572	0	0.0434306
170493	138167	94	53686	42772	90	95815	76680	93	746	719	0	5047	4116	39	612	673	0	0.0463918
63436	64259	76	23495	23539	60	36702	36660	74	334	267	0	2116	2069	22	65	314	0	0.0463918
139986	130349	88	46060	42686	83	79668	73504	86	517	475	0	4065	3709	33	-39	522	0	0.0473788
255983	186233	105	92509	66655	104	149315	106137	105	1506	1118	11	7406	5347	49	338	1043	4	0.0473788
264940	182637	107	82412	58952	104	169053	114612	108	1277	1020	5	8877	6081	52	724	848	0	0.0473788
154242	126908	92	45988	35548	89	93727	77100	92	407	511	0	4607	3803	39	693	738	0	0.051327
83866	84610	80	21602	22097	57	45922	45584	76	386	356	0	2413	2489	25	369	733	0	0.051327
193718	142352	103	67093	49893	96	105168	77565	97	1176	872	0	5328	3959	42	85	794	0	0.0523141
145225	125813	89	40102	34308	86	81868	69027	89	772	754	0	4623	3842	39	-184	407	0	0.0533012
77775	78109	92	24915	24595	68	46281	45125	77	288	239	0	2249	2123	25	-213	388	0	0.0552753
204974	167293	106	71327	60684	95	124083	103284	97	1539	1135	9	6709	5240	47	1393	1169	12	0.0562623
112929	100188	88	39821	34915	82	81724	70933	85	621	570	0	4541	3854	38	180	534	0	0.0562623
58131	60160	73	20795	21188	52	33067	33343	74	257	364	0	1662	1704	18	-12	367	0	0.0562623
152367	125426	102	66521	55282	89	114400	93654	92	608	556	0	5717	4661	42	572	720	0	0.0582365
284798	216838	120	148161	116861	117	211182	159539	120	2064	1610	23	11219	8473	56	1855	1572	16	0.0582365
198700	152485	98	66071	50459	96	118758	91817	99	1146	915	0	6419	4901	45	-1	436	0	0.0592235
144069	120250	92	56979	47895	87	94667	77164	89	1173	702	0	4985	4322	38	853	1150	7	0.0592235
182966	165363	92	76248	69768	89	126567	114891	92	1361	1254	14	6683	6013	42	1468	949	0	0.0631718
153584	126818	91	60506	50690	89	100514	84684	90	840	861	0	5540	4587	42	776	1446	10	0.0651459
245073	186953	111	102620	77009	108	193892	143541	110	1760	1131	15	9384	6854	56	920	1078	5	0.06712
91898	92157	79	27418	27063	76	55238	54381	79	543	488	0	2712	2717	26	327	673	0	0.068107
149949	125255	89	62371	52140	88	97721	78001	91	837	632	0	5246	4267	41	852	998	0	0.068107
95458	86856	82	32981	28995	77	66178	57912	84	501	493	0	3582	3162	32	599	490	0	0.068107
116014	105192	83	42265	37026	82	80915	70709	85	553	575	0	4501	4127	36	119	1050	3	0.0710682
324081	230533	128	156585	120010	124	268553	203333	127	2553	1862	28	13532	10024	68	1317	1053	5	0.0720553
52347	53228	71	28106	28312	71	65835	65046	75	467	531	0	3338	3260	30	432	633	0	0.0730423
81891	81361	77	18531	18241	52	53327	52766	77	341	411	0	2839	2903	28	-151	258	0	0.0760035
270224	188661	121	106815	75085	114	173448	119763	115	1362	924	0	9185	6271	53	1386	1036	4	0.0779776
226828	173401	110	113167	94405	96	240577	190585	100	2499	1846	26	12305	10009	58	733	751	0	0.0779776
86593	86249	82	16626	16416	49	55653	54119	77	615	909	0	2787	2902	27	-73	369	0	0.0789647
174572	136122	102	56655	44021	94	110342	84821	96	1130	863	0	6068	4842	45	200	294	0	0.0829129
165516	136081	109	69761	59832	90	91272	78196	92	945	844	0	5077	4301	39	588	1309	8	0.0839
103649	104066	78	38481	38468	78	105788	103584	82	585	468	0	5180	5070	37	965	1021	2	0.0839
108346	106877	86	22138	22097	60	64662	63753	80	622	481	0	3244	3090	30	-256	352	0	0.084887
129598	115099	87	47559	41914	85	73513	64152	86	525	505	0	3772	3422	33	776	491	0	0.0858741
197585	156315	101	76966	60827	94	117725	94016	96	1249	778	0	6409	4826	41	626	757	0	0.0868612
206153	175284	97	65735	55054	94	91407	78096	96	1529	1442	16	5200	4548	39	918	1077	2	0.0868612
173851	143263	102	63972	53251	92	125407	104326	95	850	968	0	6825	5486	46	201	1444	10	0.0878482
61515	63406	73	17070	16864	53	37382	37191	74	352	208	0	2071	2094	22	472	295	0	0.0898223
139593	116819	95	50961	42216	88	91051	74631	91	686	486	0	4449	3630	38	206	538	0	0.0898223
252014	183565	107	113391	88818	107	234318	179760	110	1931	1543	22	12213	9181	59	1096	1147	6	0.0908094
117397	101779	88	43405	37351	84	62350	52182	85	326	345	0	3150	2563	33	77	231	0	0.0917965
110173	108398	81	31729	31111	77	81726	78935	81	818	563	0	3993	4145	31	624	548	0	0.0917965
110090	108224	80	27699	27679	77	68130	65561	81	431	565	0	3563	3353	31	26	264	0	0.0927835
120928	107042	87	40458	34613	85	76540	66968	86	897	877	0	4046	3757	34	288	529	0	0.0927835
191141	150152	99	64422	49857	92	109067	84518	96	813	773	0	5584	4335	42	67	569	0	0.0927835
105859	99164	86	38655	36453	79	59737	57409	81	435	551	0	2920	2772	28	328	586	0	0.0937706
155277	130694	92	61775	52118	89	100264	85306	91	1045	722	0	5504	4703	40	169	701	0	0.0957447
164153	142808	95	67892	58360	89	103703	88824	91	989	942	0	5820	4794	42	905	633	0	0.0957447
194675	151188	109	83722	66472	94	137701	103763	97	1086	998	0	7435	6168	45	166	586	0	0.0967317
109803	96003	87	38998	33670	83	72898	60128	87	455	623	0	3951	2998	37	254	604	0	0.0967317
81358	82406	76	13128	13604	43	47352	47956	75	391	537	0	2546	2422	26	642	450	0	0.0967317
106439	105440	89	41830	41348	79	72115	69518	81	455	472	0	3697	3771	31	211	567	0	0.0967317
109228	108232	81	30536	29441	78	63376	60611	80	492	470	0	3365	3217	30	8	580	0	0.0987059
148110	129797	87	72409	64257	88	83252	72498	88	850	582	0	4352	3812	37	224	1075	5	0.10068
315692	225150	129	127479	93106	122	223938	160921	125	1560	1194	15	11244	8046	55	6	418	0	0.101667
201334	159792	95	82061	65459	94	167754	124984	98	1592	1183	11	8894	6366	52	1283	1731	15	0.101667
134588	109894	105	53229	41135	105	86741	67027	105	1004	685	0	4300	3471	36	961	1417	11	0.101667
236141	178010	100	87648	65966	100	139141	103954	102	1150	1040	5	7252	5251	49	778	498	0	0.102654
103739	104679	80	52591	51706	79	72902	71792	81	588	582	0	3536	3429	31	284	729	0	0.103641
145280	117680	107	51298	42065	89	84041	70125	90	750	619	0	4039	3285	35	694	907	0	0.103641
187761	148345	108	58079	45892	93	124835	98687	97	919	862	0	6353	5139	44	1384	1632	12	0.103641
113428	110881	84	32262	31643	76	62441	59836	80	735	721	0	3295	3006	31	-238	422	0	0.104628
62603	63807	75	10874	11563	40	36966	37661	72	123	213	0	2012	2062	21	-18	243	0	0.107589
205318	161315	99	77429	61260	96	101208	78689	97	995	856	0	5268	4300	42	390	579	0	0.108576
154823	144348	88	51215	47543	84	79443	74656	87	756	852	0	3904	3541	35	320	616	0	0.108576
130750	117023	86	33523	28549	85	89266	79312	87	675	796	0	4727	4069	37	-206	276	0	0.108576
118973	105990	89	43468	37514	86	93593	83858	89	764	646	0	5131	4558	39	1124	1059	4	0.110551
149084	128088	89	47320	40611	87	98392	82526	89	1006	739	0	4964	4008	40	1519	1505	19	0.112525
162877	125187	94	56797	43256	91	98924	75295	92	1257	827	0	5151	3784	40	253	612	0	0.114499
183968	143110	97	60337	45794	94	118067	89854	96	938	862	0	5920	4115	45	815	790	0	0.114499
185854	147605	98	56354	44205	92	113364	87572	94	928	770	0	5731	4499	43	1442	1035	3	0.114499
111907	101465	83	55731	50638	83	75001	66124	84	336	397	0	3946	3504	35	398	306	0	0.115486
198356	147751	100	70296	52420	99	125669	94667	101	944	1054	7	6179	4748	46	663	895	0	0.116473
142051	121707	91	44207	37298	86	92846	79179	89	911	827	0	4710	4225	38	11	465	0	0.116473
165527	134732	91	61532	50281	90	98295	78883	91	725	580	0	5098	4008	41	701	942	0	0.116473
173280	135801	104	59381	47290	93	103644	81388	96	837	725	0	5504	4172	42	537	993	0	0.11746
252271	178651	115	71120	50965	104	148613	104771	106	1601	1077	8	7922	5477	50	832	999	0	0.119434
277673	196337	121	101569	71588	118	188083	128547	121	1886	1172	15	9327	6215	58	1201	1301	9	0.120421
178525	147397	93	52373	42058	90	102492	83195	93	1028	608	0	5486	4465	42	141	453	0	0.120421
160226	141401	89	54662	48218	87	100956	88013	89	801	660	0	5217	4433	41	849	778	0	0.120421
203245	167985	113	72533	59726	96	121944	103067	97	1223	947	0	6271	5397	43	427	619	0	0.121408
119875	115161	84	49151	45753	81	76750	72264	83	691	578	0	3961	3697	34	310	368	0	0.122395
124380	107991	87	38875	33766	83	79521	68140	87	462	569	0	4039	3424	36	172	637	0	0.122395
227160	170289	102	88500	70382	98	173374	134304	102	1382	958	0	8760	6699	53	744	801	0	0.123382
169979	149977	97	81421	69902	91	126485	110114	106	1389	801	0	6696	5741	42	206	540	0	0.123382
163782	138028	95	61135	52108	89	114970	96137	92	846	733	0	6051	4843	41	307	503	0	0.124369
118817	114621	84	41997	40618	81	61355	59086	82	568	488	0	3523	3209	31	484	1080	6	0.126344
184051	145917	98	67104	53955	94	108257	84665	96	766	694	0	5324	4215	42	1678	960	0	0.126344
180533	139957	101	49445	38603	91	101663	79460	93	976	710	0	5372	4153	42	558	566	0	0.127331
194570	144294	112	64829	48407	103	119186	90551	106	1088	639	0	6123	4774	44	1298	1448	12	0.128318
151392	128514	91	44397	36953	88	87920	72680	91	812	840	0	4436	3623	38	580	505	0	0.129305
155395	126683	90	58192	46546	89	78554	62341	90	654	682	0	4282	3448	37	335	789	0	0.129305
154319	124264	91	43503	33710	87	94295	74646	91	1016	749	0	4705	3834	39	806	1665	10	0.129305
229071	164869	101	75125	54294	99	148334	105705	101	1177	1129	8	7612	5452	51	550	476	0	0.130292
189583	154145	98	124102	107319	93	249121	212103	96	2039	1654	25	12512	10557	62	817	1044	7	0.131279
174272	144193	92	57488	46808	90	105341	86068	93	918	858	0	5546	4381	40	-192	262	0	0.132266
218759	157446	106	67399	47855	101	137289	97417	103	1224	903	0	7158	5061	49	794	855	0	0.132266
147701	124788	90	40312	32594	88	83320	69462	91	939	778	0	4615	3790	38	579	468	0	0.132266
171084	135034	101	57073	44999	91	95869	76237	94	1122	604	0	4598	3631	38	315	461	0	0.133253
184706	150562	94	72025	59573	92	108912	85440	93	1105	735	0	5751	4505	43	-86	660	0	0.13424
162752	131728	90	48465	38975	88	108795	86879	92	1085	711	0	5808	4555	43	449	462	0	0.13424
180061	153874	110	100262	87441	98	124114	106456	98	1414	1318	15	6699	5974	43	49	567	0	0.13424
167931	128808	100	58159	45125	93	105493	81794	97	912	729	0	5424	4429	42	374	478	0	0.135227
112378	98666	96	53591	46506	84	71716	63378	85	670	392	0	3788	3315	34	216	678	0	0.138188
104542	100057	86	31885	30709	78	64771	61133	81	438	527	0	3432	3392	29	1002	710	0	0.140162
148223	125900	91	62013	55099	88	94439	78511	91	1083	810	0	4933	3904	42	-167	215	0	0.140162
155962	127441	103	60199	48441	89	96608	77844	92	1023	603	0	4838	3987	39	18	745	0	0.141149
180988	140359	94	65697	51330	93	121403	92210	97	780	659	0	5994	4634	47	503	813	0	0.144111
121587	100783	103	43412	36109	86	72041	58449	89	575	707	0	3620	3013	35	290	898	0	0.145098
137360	122499	92	39932	35905	84	77280	68378	87	840	682	0	4180	3459	35	1335	864	0	0.145098
97025	99167	83	54587	54952	79	64738	64377	79	536	664	0	3286	3312	28	615	524	0	0.145098
180857	138990	98	62696	47972	93	123480	94402	96	1176	825	0	6542	5073	46	632	878	0	0.145098
165101	144009	97	44437	37932	85	98303	85105	90	763	714	0	5323	4617	39	1451	1258	10	0.146085
204006	162529	103	62364	50434	95	137386	110667	99	1400	1217	12	7150	5721	48	810	642	0	0.146085
94035	93611	78	27194	27402	70	60347	58940	78	555	367	0	3198	2947	30	337	603	0	0.146085
207994	155784	103	79215	60748	97	135860	101592	99	745	743	0	7227	5475	47	547	863	0	0.147072
213370	161858	120	78033	56639	120	129504	98644	120	1349	899	0	6333	4640	44	156	451	0	0.147072
104165	101820	92	30609	30822	70	60519	59630	80	398	384	0	3281	3147	29	89	499	0	0.149046
104265	101467	88	32497	31439	76	83176	80137	80	394	502	0	3920	3570	33	689	666	0	0.149046
82140	83303	79	34162	34787	74	45990	45776	76	511	537	0	2184	2287	23	823	488	0	0.149046
174084	139813	104	76517	62514	93	106381	85563	94	950	1042	5	5761	4599	44	427	857	0	0.149046
173885	138006	94	57850	46210	93	96544	76605	94	983	768	0	5030	4063	40	317	551	0	0.15102
129505	111087	87	47654	40838	86	75697	64716	88	717	554	0	3783	3177	35	234	374	0	0.15102
147348	124175	95	57798	48580	89	87998	73621	91	816	663	0	4448	4100	36	528	694	0	0.152007
126994	105051	92	40496	34085	88	75748	63773	90	515	438	0	3824	3127	35	-136	214	0	0.152007
164579	135193	94	72915	61153	92	116272	95597	94	959	929	0	5462	4473	43	606	553	0	0.152994
122199	108721	95	44394	39254	86	78853	69241	89	680	524	0	4059	3649	35	1075	778	0	0.153981
60536	62037	70	23858	23919	69	34387	34099	74	158	162	0	1822	1913	20	150	311	0	0.154968
122393	107829	90	37897	31683	85	79147	67673	88	453	449	0	4218	3560	36	339	590	0	0.155955
178019	149705	96	30457	25619	90	123552	104308	96	970	864	0	6829	5828	43	707	1433	12	0.155955
306953	206990	122	124276	84678	119	208278	137946	121	2120	1356	20	11106	7476	59	1615	1986	22	0.155955
162037	129316	94	63757	51605	88	103133	81876	90	697	712	0	5461	4192	41	301	345	0	0.157929
175064	137674	98	57092	44480	91	114386	86565	94	1071	848	0	5954	4339	45	308	691	0	0.157929
91457	91036	84	32556	32077	77	54045	52838	79	439	452	0	2674	2650	27	408	868	0	0.159903
168361	136707	95	57536	46485	91	111859	88676	94	760	620	0	5680	4711	43	550	665	0	0.159903
152416	143507	87	46877	44529	83	102803	97511	86	918	864	0	5515	5144	37	1267	847	0	0.160891
114258	103839	85	44820	39540	83	70615	63164	84	843	672	0	3831	3691	31	358	689	0	0.161878
173284	138090	102	61944	48459	92	105244	80511	95	906	738	0	5653	4350	43	789	563	0	0.161878
247877	180198	111	83752	62067	106	160062	116997	110	1380	1300	14	8466	6088	51	340	739	0	0.162865
194652	149322	100	86235	67283	98	91759	69351	98	1019	993	0	4335	3141	41	611	1083	4	0.163852
93718	92809	79	27117	26531	75	64197	62153	79	662	520	0	3341	3353	29	-315	413	0	0.165826
114440	102820	85	45303	39892	83	64228	56754	84	556	557	0	3322	2872	32	55	533	0	0.165826
92078	79165	83	96860	84887	84	106594	89933	86	774	578	0	5180	4371	44	1676	1083	6	0.166813
127686	102871	98	48192	40251	88	77490	63390	90	615	583	0	4059	3116	38	1331	1722	13	0.166813
148722	128924	98	48233	43488	86	93697	80185	90	825	854	0	5221	4381	40	155	425	0	0.1678
105682	104028	79	29026	28684	76	76355	74612	80	536	861	0	4241	4143	33	321	360	0	0.169774
104035	100696	94	16303	16083	48	59329	57989	79	539	484	0	3610	3099	31	159	550	0	0.170761
120625	102309	86	55036	47517	86	72849	59824	88	813	580	0	3830	3313	35	-111	279	0	0.171748
100757	101048	79	24522	24292	64	69698	67976	80	269	435	0	3538	3362	31	613	840	0	0.171748
71754	72037	75	21497	21749	55	47264	47637	76	48	424	0	2124	2290	23	608	939	0	0.171748
106673	101229	81	37082	35452	80	83780	79871	81	934	892	0	4467	4242	36	330	534	0	0.172735
51365	52670	75	16031	15897	52	30897	30965	72	244	240	0	1521	1543	16	5	328	0	0.172735
88523	86182	81	41714	40951	77	70088	68521	79	428	400	0	3453	3518	30	813	584	0	0.173722
146686	121007	91	56017	46319	90	94585	76613	91	965	631	0	4758	4009	39	272	541	0	0.173722
77328	73166	77	33903	31107	78	40880	37640	77	253	342	0	2147	2172	23	827	1033	2	0.175696
34529	35165	71	11014	11347	41	20610	21070	52	385	383	0	1092	1045	6	507	1110	5	0.178658
84233	81605	82	54600	54015	80	79570	78789	82	516	535	0	4314	4050	36	1284	1007	2	0.178658
207020	161813	100	67819	51838	97	117174	88240	99	1164	864	0	6191	4930	43	622	726	0	0.179645
163085	134777	97	55158	44590	90	90306	73072	92	1071	740	0	4606	3621	39	259	682	0	0.179645
129719	118739	85	44586	40278	85	74418	65878	86	761	690	0	3933	3590	33	-284	183	0	0.181619
165584	139760	94	54456	46495	90	106224	87700	92	1001	860	0	5625	4497	42	670	600	0	0.182606
156116	131429	96	61270	51348	87	97757	80921	89	756	717	0	5016	4231	38	-12	450	0	0.182606
164822	150490	105	72868	67007	90	105836	97635	91	1150	1044	5	5652	5374	38	965	862	0	0.183593
237745	168433	105	98252	68627	102	68266	61228	104	1718	993	0	4011	3570	34	-134	457	0	0.18458
86558	79593	95	34632	31179	95	50380	46436	95	230	303	0	2591	2435	26	229	556	0	0.18458
281199	204896	117	132738	100948	117	220782	161706	120	1904	1157	19	11792	8737	60	1135	796	0	0.185567
157246	127091	90	49847	39058	88	100417	79694	90	777	671	0	5262	4363	41	599	992	0	0.185567
150039	130738	104	77861	71052	87	101351	87598	89	975	880	0	5057	4264	39	760	874	0	0.185567
112473	100250	89	46771	41922	83	71808	63992	85	527	646	0	3666	3142	34	449	454	0	0.187541
149195	142021	87	71555	69016	83	125038	116363	86	1077	908	0	6835	6169	44	1030	1885	15	0.187541
248321	188995	100	88868	67071	98	186921	139770	101	1675	1273	15	10169	7375	58	1648	1526	16	0.187541
198005	150811	112	64726	49695	95	122590	93239	98	716	880	0	6195	4574	45	95	696	0	0.188528
92617	91869	79	21666	21240	71	61636	58658	81	422	435	0	2895	2980	26	221	400	0	0.189515
283414	195792	117	135954	97728	115	215451	153080	118	1891	1355	18	11438	8167	57	134	450	0	0.191489
107674	104120	80	26824	25421	77	77387	74179	82	754	578	0	4162	4020	33	-56	265	0	0.192476
129790	112167	96	35801	31106	85	75739	64955	87	811	615	0	3951	3559	35	624	552	0	0.194451
293491	208985	119	131017	97527	110	260513	188380	112	1939	1507	21	13963	10514	68	1591	1571	14	0.194451
230538	181950	124	55477	43273	106	111087	89312	107	1179	1171	10	6027	4782	43	988	1404	10	0.195438
241985	188499	112	79210	60109	104	153540	120784	109	1242	967	0	8127	6303	50	1670	954	0	0.195438
87745	81044	95	28155	25455	77	50066	46174	80	111	334	0	2721	2726	28	576	776	0	0.195438
70107	71517	76	17460	17611	51	42686	41834	75	413	366	0	2289	2258	22	169	464	0	0.196425
109650	96369	87	44707	38610	84	75368	64951	85	712	622	0	3991	3640	34	166	724	0	0.196425
159856	127851	92	61962	49359	89	93156	72015	92	638	655	0	4877	3889	40	817	771	0	0.197412
86814	86463	77	22643	22363	64	58849	58047	77	388	394	0	3321	3386	29	553	610	0	0.198399
205487	165391	95	70681	57923	94	132040	104949	97	1155	943	0	6472	5003	46	1760	1039	4	0.198399
155576	124142	90	58814	46372	90	107014	83164	93	851	467	0	5429	4170	43	1740	1050	5	0.198399
181979	150538	98	58193	47290	92	102114	85224	94	929	713	0	5376	4406	41	662	697	0	0.200373
150663	126318	92	45461	38262	88	96451	77546	92	868	757	0	5039	4208	40	94	454	0	0.20136
102847	100291	86	32529	31292	78	67671	65824	81	527	414	0	3714	3863	29	108	250	0	0.202347
111717	107212	86	35996	34539	80	66540	63122	83	487	613	0	3429	3370	30	325	465	0	0.202347
128933	114951	89	45206	39008	85	74982	64611	86	838	674	0	3824	3090	34	306	440	0	0.202347
262415	195462	104	109271	81660	105	166335	121284	108	1700	1357	15	9232	6820	52	278	551	0	0.202347
144500	121941	100	48047	40248	86	90792	75994	90	843	751	0	4511	3732	37	43	490	0	0.205308
168803	150574	90	84364	77203	89	105004	93519	90	1206	1099	9	5438	5069	39	-54	498	0	0.205308
63111	63859	77	22336	22396	59	37244	37625	74	313	452	0	2163	2107	22	-93	513	0	0.206295
197126	164043	93	75850	63302	92	104635	85464	94	1251	1130	10	5339	4484	43	-66	507	0	0.207282
231725	168054	109	76434	55386	102	128741	92973	104	1149	1083	8	6779	5059	47	744	635	0	0.209256
148826	119662	94	53378	42754	90	87630	71231	91	919	577	0	4468	3648	38	668	662	0	0.209256
138388	119957	94	49137	42268	86	77327	66091	88	739	862	0	3786	3129	35	764	664	0	0.210243
236862	166855	105	98560	72381	99	138244	97250	101	1665	1088	9	7203	4983	50	-76	476	0	0.210243
108306	92539	89	43640	36798	84	72216	62974	85	735	647	0	3872	3422	33	643	1392	8	0.211231
103126	90730	88	39554	35433	84	68564	60913	85	838	664	0	3567	3181	32	828	994	0	0.211231
165330	133276	92	52379	41010	90	106918	84790	92	1258	777	0	5775	4471	43	171	548	0	0.211231
168752	136504	99	71155	59025	93	124370	99911	95	821	616	0	6305	5363	43	856	976	0	0.212218
209697	159470	104	63355	46513	99	144479	108486	102	1384	1111	11	7634	5839	50	426	654	0	0.213205
99565	99210	90	35383	35180	77	61703	60757	79	592	486	0	3232	3221	29	223	437	0	0.214192
159173	137499	93	45700	38530	85	112870	98749	90	1002	820	0	6001	5492	42	284	709	0	0.214192
103888	101255	87	39918	39108	77	66275	64553	78	644	500	0	3450	3398	30	116	392	0	0.216166
144833	123224	89	40993	34840	85	95447	80179	88	707	628	0	4842	4125	38	-275	158	0	0.216166
148786	132140	87	58207	51492	87	92930	81378	89	573	636	0	4759	4054	39	703	814	0	0.216166
108273	95466	95	36949	32475	84	76209	67097	85	796	721	0	4376	3975	36	776	810	0	0.217153
112850	99678	93	40942	36371	82	82490	74281	85	731	717	0	4365	3915	35	31	344	0	0.21814
193433	151445	97	68863	53437	96	106163	80527	97	861	771	0	5820	4371	43	150	837	0	0.219127
159446	128661	89	59721	49858	89	103315	84437	91	1090	799	0	5305	4307	41	467	525	0	0.222088
107423	98185	84	37179	33460	80	77137	71621	82	608	662	0	4094	3966	34	53	381	0	0.223075
82524	80738	77	36888	36658	77	52197	50995	78	409	546	0	2446	2394	25	463	630	0	0.224062
281974	206617	113	109570	80305	108	191863	142041	111	1374	992	0	9608	7212	52	88	283	0	0.224062
253369	186769	114	115375	89277	111	202546	157616	112	1741	1390	17	10163	7869	55	740	1066	4	0.225049
155251	138557	88	62939	55849	86	103548	90830	87	1148	953	0	5163	4448	38	-53	327	0	0.226036
122135	102118	90	47057	39393	86	88683	73120	89	660	436	0	4600	3891	38	991	1347	14	0.227023
165891	141168	92	50433	41619	89	99722	86812	91	842	856	0	5127	4347	40	448	443	0	0.227023
124145	119894	82	43187	41649	80	96002	93113	82	713	764	0	4763	4672	35	291	347	0	0.228011
304871	201874	140	116096	77455	124	189589	123755	124	1435	972	0	9714	6415	57	922	680	0	0.229985
108449	95518	91	40714	35367	83	65981	56865	86	498	488	0	3601	3118	33	496	558	0	0.231959
236823	166142	104	75464	53189	100	160778	110658	104	1195	881	0	8899	6101	52	1029	911	0	0.231959
95743	96100	78	28435	28229	70	60784	59136	78	319	383	0	3311	3264	29	1681	1375	11	0.231959
146989	126243	93	36907	31321	84	91055	78929	89	830	726	0	4355	3761	38	-30	611	0	0.232946
179435	139908	100	67190	52853	97	101829	79032	98	716	653	0	5702	4348	42	253	839	0	0.232946
126841	107891	88	49036	41121	86	77879	66024	88	550	597	0	4012	3533	36	553	808	0	0.233933
130555	124283	90	43404	41002	81	87356	82684	84	618	590	0	4428	4050	35	986	856	0	0.233933
196908	146658	98	68090	50006	95	128469	93200	97	801	822	0	6912	4882	48	466	513	0	0.233933
129815	114414	88	48789	42812	86	74238	65369	87	521	557	0	4184	3681	36	123	414	0	0.23492
114456	106931	100	41861	38933	81	76810	71357	85	808	613	0	3566	3372	31	47	370	0	0.23492
185924	148943	98	69228	57759	92	98205	77946	95	532	792	0	5248	4152	41	236	768	0	0.235907
162228	130749	97	46610	35934	91	91358	74607	92	675	721	0	4856	3770	40	800	615	0	0.236894
162384	134724	93	59331	49563	89	106553	86728	92	1090	889	0	5239	4350	42	320	495	0	0.237881
110641	106635	85	40985	40373	79	72366	71064	81	635	489	0	3481	3337	30	-234	230	0	0.238868
181861	159051	92	66501	57401	91	118913	103415	93	1058	780	0	6139	5385	40	191	486	0	0.238868
222438	191625	96	99272	87802	95	179146	153470	98	1511	1536	16	9632	8472	49	522	1487	11	0.238868
45211	45367	71	19069	19388	54	26664	26973	71	84	242	0	1372	1471	14	494	1054	4	0.239855
139015	116272	93	46878	37943	88	93612	78882	90	553	612	0	4815	4229	38	951	1497	11	0.240842
307576	225299	127	136830	101693	124	215321	157964	125	2464	1912	27	11807	8717	59	554	940	0	0.240842
101316	91648	84	34487	30137	80	77491	69258	83	156	346	0	4283	3536	37	992	796	0	0.241829
320898	232359	119	186088	141678	118	332752	248483	120	3263	2716	34	17500	13373	72	1011	1002	1	0.241829
129273	114682	87	56028	49163	88	81910	71995	89	612	691	0	4421	3656	36	115	535	0	0.242816
205227	164894	103	74095	59082	99	137357	108539	101	1323	992	0	7401	5721	48	222	814	0	0.243803
98833	90424	82	31205	26858	81	63249	55069	82	639	697	0	3306	2975	31	263	450	0	0.243803
144745	120945	92	50345	42468	88	86321	71093	92	650	585	0	4577	3899	38	845	706	0	0.243803
203188	158315	95	72839	56659	94	137020	107772	97	1024	743	0	7179	5411	44	838	597	0	0.244791
128456	111545	95	47997	41986	86	69780	60986	87	757	481	0	3657	3283	33	-17	315	0	0.244791
79820	79515	77	31255	31138	75	43172	42693	76	302	334	0	2276	2126	25	-285	366	0	0.244791
192293	149586	102	65903	50786	95	121858	92731	96	1001	773	0	6721	5120	47	224	906	0	0.245778
232703	176256	114	83953	64057	100	138085	103563	102	1172	853	0	6948	4956	49	818	548	0	0.245778
233596	155490	108	86261	59365	102	164010	110121	105	1404	1072	6	7885	5320	53	75	348	0	0.246765
117564	103208	87	44248	39054	84	80593	67960	86	944	841	0	4205	3712	36	96	319	0	0.246765
227590	179749	105	86409	70352	101	127831	97693	104	1347	1189	13	6559	5181	45	1753	1277	21	0.252687
317067	250722	118	137853	110988	115	242116	191025	117	2008	1407	25	12609	9932	56	1310	775	0	0.253674
223716	161098	103	77314	56151	98	120438	85533	99	1280	709	0	6314	4435	47	498	709	0	0.253674
172683	147323	95	59148	49245	93	117669	98804	94	872	816	0	5866	5043	42	893	784	0	0.254661
129024	126135	91	48663	47365	82	79365	76137	84	778	835	0	4245	3859	33	23	403	0	0.256635
65292	66874	75	12027	11992	44	32347	32520	73	65	139	0	1326	1581	15	-40	492	0	0.257622
80353	81933	76	38044	38051	76	47909	46438	78	562	484	0	2731	2637	27	152	452	0	0.258609
120875	114279	84	45955	42168	83	76334	71495	85	505	672	0	4073	3524	35	-499	105	0	0.258609
144097	121569	89	45387	37408	87	86599	71271	89	897	750	0	4648	3766	39	-182	395	0	0.259596
145388	132974	95	65041	60047	87	121555	110912	89	961	892	0	6422	6067	40	126	383	0	0.260583
174334	143881	92	53086	43459	90	98650	80061	93	808	655	0	4831	3888	37	106	724	0	0.260583
142396	123009	98	45163	38291	87	91780	80858	89	786	654	0	4974	4259	38	-44	426	0	0.262558
149257	126551	96	49384	41170	87	88129	74212	91	702	642	0	4658	3532	40	953	948	0	0.262558
223654	183310	102	77014	63664	99	142024	115431	103	1400	1071	9	7031	6013	45	1317	801	0	0.263545
155755	126074	92	56020	45030	92	94187	75467	94	434	398	0	4964	3815	39	303	704	0	0.264532
141952	123341	93	49464	42888	87	87568	75349	88	684	714	0	4551	3966	38	167	522	0	0.264532
121794	113170	86	59036	53380	84	78102	69739	85	709	722	0	4015	3559	34	-92	447	0	0.264532
115918	110560	88	35523	34881	79	73372	71408	82	762	514	0	4094	3812	33	187	681	0	0.265519
195796	157572	108	63545	49833	106	126861	102931	107	1434	1092	8	6717	5419	45	1122	1606	13	0.265519
92686	87357	81	32603	30236	78	66365	61671	81	447	503	0	3604	3514	32	124	531	0	0.266506
202315	149849	118	72812	54457	100	127769	94175	102	1084	810	0	6939	4862	47	266	861	0	0.266506
220460	163273	106	67339	50994	103	136920	100569	106	1043	614	0	7089	5104	51	1285	1230	7	0.266506
86519	84340	88	34448	34016	77	48504	47369	79	301	237	0	2638	2578	25	56	448	0	0.26848
158283	133779	98	44517	37049	88	109365	93184	92	979	832	0	6011	5459	42	143	574	0	0.26848
112863	109503	91	34095	33657	80	71525	69716	83	719	655	0	3647	3350	32	563	1101	5	0.271441
102253	101560	81	35540	34399	78	85054	81583	81	921	798	0	4288	4061	35	262	572	0	0.271441
95928	86913	85	34352	30270	82	66673	59043	85	723	602	0	3225	2953	31	0	397	0	0.272428
64555	67817	73	16402	16274	50	35426	35444	73	264	407	0	1913	1927	20	104	614	0	0.273415
126955	107612	88	46620	39285	85	83270	69453	88	510	501	0	4384	3307	39	440	646	0	0.273415
88208	88262	79	26394	26076	66	56032	56024	77	483	458	0	2937	2790	29	436	361	0	0.274402
137479	129822	87	31243	29742	82	88476	84042	86	903	905	0	4371	4232	33	172	664	0	0.274402
94964	92700	81	24750	24875	66	63272	62178	78	411	634	0	2881	2925	29	78	686	0	0.274402
127078	115721	90	41828	37352	82	76016	69170	85	786	715	0	3872	3463	34	57	824	0	0.276376
144051	113979	93	52962	41987	90	87042	67972	92	899	558	0	4722	3916	40	1085	928	0	0.277363
187909	142561	105	64493	48351	95	97263	71793	97	1037	668	0	5129	4071	41	-346	399	0	0.279338
172039	140169	94	66230	54064	91	92738	76069	93	963	688	0	4754	3748	40	1882	1343	18	0.280325
248520	196839	113	92173	74608	98	196003	154413	102	1690	1169	15	9818	8375	52	2365	1675	21	0.280325
71401	72507	76	27300	27831	65	47198	47371	76	428	462	0	2367	2428	25	135	488	0	0.281312
206991	161253	105	66047	50516	94	128933	100932	98	910	707	0	6619	5033	44	826	915	0	0.282299
233556	158819	118	79541	55547	103	141374	95523	104	737	607	0	7379	4848	53	-188	433	0	0.283286
238388	174772	104	95669	71151	100	248118	187038	103	2079	1618	25	12655	9349	64	1282	984	0	0.283286
278222	190313	118	92904	63394	116	153250	103795	118	975	969	0	8167	6052	49	976	1171	8	0.283286
220464	169798	103	69389	55182	96	145227	112241	99	1400	910	0	7656	6076	49	1065	723	0	0.284273
106955	110070	77	49017	48763	78	77108	75610	81	656	582	0	3887	3914	32	400	746	0	0.284273
226694	166530	102	76227	57087	98	147799	108132	101	1422	794	0	7721	5345	51	1397	1739	12	0.286247
276094	192727	111	105350	77337	104	242424	178623	107	1952	1296	24	12553	9298	61	871	782	0	0.286247
258947	180734	105	74549	51849	101	171414	118208	107	1397	996	0	9018	6069	54	514	549	0	0.286247
121053	103235	102	50486	42709	85	72295	61024	86	474	512	0	3560	3017	34	624	508	0	0.288221
133710	125902	84	73138	69735	84	119000	111766	87	888	903	0	6209	5983	40	948	1013	2	0.289208
131603	113839	89	50386	43387	87	86604	72308	90	693	598	0	4688	3815	40	180	347	0	0.289208
95621	93406	83	32251	31790	77	58414	56458	81	729	464	0	3078	2941	29	495	825	0	0.290195
159761	136112	91	74436	63923	90	110576	92950	92	947	825	0	5988	4862	42	1427	1019	2	0.290195
246873	204667	105	135749	116301	104	246190	205219	107	2094	1889	23	12667	10889	57	941	765	0	0.291182
107012	104443	83	22349	22025	60	66371	65528	81	405	570	0	3378	3396	31	-141	309	0	0.292169
111836	98651	82	42881	37072	82	79696	69731	85	792	644	0	4192	3645	35	1015	599	0	0.293156
258647	190906	122	118600	88729	108	165411	123425	108	1632	1255	15	8704	6301	50	1449	1227	8	0.294143
154907	131080	101	49917	41495	88	98976	81879	91	674	793	0	5418	4575	41	429	326	0	0.294143
73891	74694	82	32212	32736	74	40565	41064	74	224	467	0	2069	2211	22	436	891	0	0.294143
258359	200907	108	109085	86385	106	264795	205738	109	2288	1802	26	13370	10598	60	648	1080	5	0.294143
115991	100741	86	41878	36185	83	77802	67198	86	407	457	0	3765	3270	35	385	566	0	0.296118
91342	90948	85	24919	24621	66	56293	54776	78	441	477	0	2911	2818	28	74	397	0	0.296118
228051	171085	103	67862	50080	100	141016	103658	103	1338	948	0	7518	5844	49	1256	1099	5	0.297105
69795	69794	82	18695	18742	53	37242	37291	74	284	267	0	1876	1860	20	175	358	0	0.298092
79977	80182	83	32357	32156	75	55521	55476	77	340	421	0	2963	2856	30	406	429	0	0.298092
125938	114621	94	46993	43001	83	79271	71962	85	269	403	0	3891	3564	33	-10	421	0	0.298092
177219	142435	92	76702	61135	91	134443	106565	93	1108	988	0	7089	5757	46	31	357	0	0.299079
229479	158973	105	79567	55331	104	127244	85978	105	1210	737	0	6745	4600	48	-99	331	0	0.299079
93810	95585	78	35451	35692	75	65393	64716	78	248	433	0	3402	3237	30	-378	426	0	0.300066
203863	161020	99	54772	41606	93	116528	92541	96	939	762	0	6244	4877	44	358	619	0	0.300066
231782	176733	98	96596	73231	98	146874	110027	101	1649	1167	12	7666	5862	47	385	836	0	0.300066
129130	107803	97	51737	42485	85	73256	60197	88	931	731	0	3920	3273	36	1184	716	0	0.301053
161246	134763	90	62255	51849	88	102221	83364	90	1073	562	0	5459	4471	40	309	526	0	0.30204
146611	120915	94	60741	50737	90	92008	75256	90	531	634	0	4859	4055	39	-155	326	0	0.303027
90058	86201	84	33684	33053	78	62624	61037	80	587	586	0	3059	2958	29	-81	258	0	0.304014
165428	144896	106	65334	57889	89	104296	92327	92	854	841	0	5558	4803	39	172	454	0	0.305001
76666	85492	52	17647	17653	51	55336	54789	76	571	438	0	3049	3005	27	926	1480	9	0.305001
98362	95588	80	32400	31689	78	59421	56895	79	262	492	0	3188	3136	29	130	297	0	0.305988
99022	96797	80	31853	31114	77	57709	56266	80	368	438	0	3234	3255	29	206	953	0	0.306975
244877	184841	106	90870	69740	101	141822	107168	103	1430	1146	11	7460	5526	47	1402	1608	12	0.307962
136720	122356	89	40349	35271	84	92178	80568	89	643	609	0	4713	4180	38	1306	1007	1	0.307962
39885	42294	70	17487	18138	48	24722	25340	63	120	175	0	1266	1368	13	-357	233	0	0.307962
136753	125870	86	38787	35221	81	90731	81547	86	1028	920	0	4847	4188	35	259	416	0	0.307962
314406	227091	120	119547	89822	115	268429	192857	121	2401	1796	27	13839	9857	68	966	924	0	0.307962
193920	159131	94	94334	73892	93	154832	121097	94	1525	1143	9	8039	6658	47	818	1054	4	0.307962
95277	95704	82	37663	36806	80	75803	72997	95	329	332	0	3746	3592	31	79	343	0	0.308949
204426	158930	96	89135	69865	96	124620	92120	97	1286	925	0	6302	4368	47	315	626	0	0.308949
123483	103061	104	44975	38804	86	86701	73916	88	587	490	0	4578	3750	38	-280	376	0	0.310923
98628	97107	81	23640	23088	73	63252	61953	81	857	673	0	3443	3522	29	200	554	0	0.311911
114833	102911	96	46261	41399	83	85060	75554	89	549	487	0	4263	3646	37	151	794	0	0.311911
121383	105786	86	48041	40800	85	80602	69058	87	845	597	0	4343	3715	36	159	513	0	0.311911
183243	147613	96	69797	56991	94	107397	85351	96	764	805	0	5554	4432	42	1040	881	0	0.311911
141352	121094	95	54492	45728	86	88740	75452	88	620	775	0	4779	4325	36	-78	272	0	0.312898
171614	152622	90	50987	44768	87	93008	79875	90	793	685	0	4921	4354	36	419	413	0	0.312898
194767	154630	113	72681	58156	113	102747	80955	113	1015	1052	5	5475	4423	42	703	986	0	0.312898
226012	167296	105	72360	54427	100	134841	97494	103	1162	749	0	7239	5332	49	793	926	0	0.313885
149795	130409	100	60489	52456	88	92514	78531	90	818	719	0	4840	4181	39	396	708	0	0.314872
123950	104833	96	44728	36584	85	90080	75076	87	617	548	0	4270	3696	35	-71	531	0	0.316846
161257	128584	94	66464	54295	90	103290	81923	92	830	577	0	5201	3881	42	579	743	0	0.316846
186620	142635	96	68923	53852	95	107766	84391	96	1053	722	0	5477	4285	42	689	1298	8	0.31882
146646	127849	90	41484	34505	86	81827	73214	89	816	639	0	4601	3786	38	284	1227	2	0.319807
38145	39259	77	15945	16015	51	25112	25711	69	101	197	0	1313	1215	10	426	878	0	0.320794
227737	191523	100	121101	104392	98	174645	144286	98	1366	1156	10	8887	7866	48	462	1259	7	0.323755
197380	154728	99	61254	47697	96	124372	96985	99	1098	943	0	6378	5135	42	655	1374	8	0.324742
158939	129128	103	54293	42744	90	101227	82545	92	712	763	0	5773	4637	44	186	1082	5	0.325729
344675	239641	146	166167	115908	140	264015	188398	143	2402	1694	27	13397	9481	62	1245	1165	5	0.325729
63029	60658	77	80909	79662	79	137242	132794	81	1047	1348	11	7010	6554	45	329	683	0	0.326716
85915	86018	81	32369	32525	77	50373	49118	78	671	543	0	2703	2580	28	241	595	0	0.326716
186915	149533	93	66076	51090	93	114646	92311	95	1009	761	0	5956	4623	46	807	590	0	0.326716
147188	125448	95	56135	48266	89	96603	83659	90	537	673	0	4737	4001	38	-121	797	0	0.326716
123092	107091	88	41655	36063	85	77422	66474	87	632	506	0	3982	3393	34	437	909	0	0.327703
118095	111004	85	39797	36563	82	85731	79818	84	1011	778	0	4595	4027	35	-529	119	0	0.327703
226722	177820	116	69843	55730	97	149608	117395	100	1534	1232	14	7554	6066	46	1991	1406	15	0.328691
96002	94696	80	28380	27844	76	59954	59100	80	448	285	0	2966	3016	28	208	438	0	0.329678
102963	90834	86	33547	29154	83	67711	58721	87	704	717	0	3508	3036	33	214	342	0	0.329678
172909	141387	97	51124	41153	88	110944	88643	93	1064	869	0	5830	4636	43	730	762	0	0.329678
251878	190955	104	103133	81034	102	213390	163172	105	1471	1481	17	10673	8106	53	483	713	0	0.330665
96378	94674	87	24195	23716	66	66896	65310	81	531	673	0	3436	3290	30	917	1254	8	0.330665
82990	82155	86	27149	27333	75	53332	52868	77	544	670	0	2723	2589	26	332	484	0	0.331652
199099	154821	103	83351	63791	96	136381	105118	97	902	797	0	6896	5604	45	391	817	0	0.331652
119630	115975	85	44362	43141	80	74554	71790	82	909	652	0	3950	3813	32	946	871	0	0.331652
98508	96709	80	34723	33870	77	63032	61149	78	815	517	0	3425	3308	31	567	886	0	0.332639
80211	82610	75	21892	22468	56	33821	34382	74	394	463	0	1788	1949	19	47	556	0	0.333626
229923	165989	111	81628	59447	99	135753	96882	101	1204	955	0	7115	5182	47	-41	829	0	0.333626
241015	169989	107	84140	58901	105	139600	96168	108	1074	884	0	7084	4816	50	453	514	0	0.333626
299823	216350	114	154914	115955	114	238905	179273	122	2321	1693	22	12901	9648	61	1838	2011	14	0.333626
122061	112220	84	50938	45243	83	85077	75471	85	750	619	0	4346	3916	36	1045	918	0	0.333626
102673	91383	99	38499	33910	83	76535	68303	84	672	649	0	3934	3416	35	273	588	0	0.334613
122798	105934	90	45706	38334	85	73254	59180	87	637	643	0	4063	3408	36	740	1135	6	0.3356
188205	145111	99	72505	57156	93	121614	93663	95	1102	885	0	6469	5194	44	194	1133	5	0.3356
180468	140438	96	63811	50909	93	105220	81983	94	1225	822	0	5596	4116	43	1228	951	0	0.3356
133130	114995	90	39343	32397	85	90652	75573	90	935	585	0	4909	4273	38	1550	1627	14	0.339548
180008	144851	95	63278	50813	91	107164	86527	93	823	803	0	5644	4357	44	232	551	0	0.339548
107836	96609	85	42535	37305	83	64016	55881	84	743	642	0	3441	3102	32	404	690	0	0.340535
167412	140017	93	57726	47387	89	103842	85366	91	957	619	0	5460	4390	42	638	1268	8	0.340535
221698	163034	98	70444	51121	96	130896	92983	99	1268	853	0	6685	4579	49	1426	1349	15	0.340535
146741	133061	88	55339	49720	86	95478	86273	87	975	923	0	4944	4493	38	330	717	0	0.341522
25155	27454	52	12361	12761	43	15534	15887	45	27	213	0	862	699	0	363	576	0	0.341522
200903	152206	99	78787	59862	98	130036	99785	99	1001	968	0	6334	4530	47	469	563	0	0.341522
193203	149394	96	74958	58025	94	123459	94222	96	1251	945	0	6382	5078	44	1120	1178	7	0.342509
194710	151452	101	71649	55695	98	119878	92147	101	950	878	0	6316	4854	45	209	666	0	0.344483
282789	207850	125	126528	99161	124	227996	174368	126	1876	1268	24	12005	8986	59	1838	815	0	0.345471
107745	96042	88	39331	34793	82	72099	62695	84	465	418	0	3822	3430	33	66	342	0	0.345471
237007	192222	103	78760	63740	97	145585	118594	98	1697	1232	13	7691	6271	48	481	413	0	0.346458
274044	188301	121	67019	45423	115	174168	120125	120	1069	765	0	9246	6405	54	840	657	0	0.346458
126552	108158	89	44369	36910	83	92056	77484	86	1038	648	0	4444	3660	37	307	859	0	0.346458
131301	115484	86	51005	44757	83	85646	73411	85	600	689	0	4432	3722	36	345	611	0	0.347445
128961	114485	103	40013	35487	84	90669	79784	88	446	439	0	4888	4373	38	1388	1026	7	0.347445
201342	180023	100	63071	56086	90	144554	129186	95	1639	1224	15	7483	6886	45	1147	828	0	0.348432
108760	107203	79	28426	28051	76	73470	71187	81	786	737	0	3943	3995	33	1220	1700	12	0.349419
113219	100084	91	44442	38464	83	79870	67703	85	734	754	0	3941	3580	36	15	253	0	0.349419
116965	101501	87	50965	44620	84	55630	47389	85	609	549	0	2727	2400	29	151	336	0	0.349419
134447	117904	85	36938	30489	83	95042	80020	88	527	495	0	4919	4078	38	133	1083	5	0.351393
117022	108787	89	45824	42301	81	71141	65910	83	757	640	0	3769	3558	32	1013	1391	9	0.35238
99906	92846	81	37111	34266	79	71827	66604	82	485	619	0	3869	3533	34	576	1131	6	0.355341
226006	189703	108	94074	80528	100	132798	110722	103	1463	1403	16	6836	5782	45	951	1086	5	0.356328
231812	167056	108	81163	62560	103	141687	99542	105	1291	994	0	7475	5258	52	1135	1174	11	0.356328
238270	177184	100	76703	56099	100	178389	129548	103	1472	1165	11	9089	6881	53	-223	272	0	0.356328
137964	122844	88	36914	31173	85	78798	67687	87	876	698	0	4032	3370	37	1094	707	0	0.356328
302264	221771	115	112118	83766	110	251865	187650	114	2307	1546	24	12715	9515	59	631	1200	7	0.357315
281792	221638	103	159333	132173	104	282412	233524	106	2588	2187	28	14644	12435	67	582	787	0	0.357315
158270	136724	97	50185	42664	87	120780	105973	91	698	530	0	5994	5248	41	153	319	0	0.358302
304551	215194	117	153998	110564	114	256639	187166	115	2180	1464	24	13163	9395	65	1032	548	0	0.358302
113533	107819	83	40340	37218	80	79483	74521	83	545	455	0	4126	3840	34	996	1081	7	0.358302
202914	156736	111	77117	60517	94	123701	96410	95	956	815	0	6492	5059	44	817	1157	7	0.358302
108425	107421	81	45882	45039	79	61949	59635	81	712	674	0	3707	3547	31	-39	562	0	0.359289
131228	119872	101	48375	43490	83	79012	72911	86	710	730	0	4072	3500	34	599	543	0	0.360276
112124	96243	86	34923	28617	82	78637	66207	85	847	657	0	4200	3483	38	-104	267	0	0.361263
141684	122044	86	55748	47587	87	93277	79633	89	568	744	0	4869	4123	39	-92	587	0	0.362251
277199	216058	109	178992	146269	108	243422	198064	109	2439	2000	28	12802	10817	61	946	740	0	0.362251
187613	144142	94	65481	49051	93	101465	76045	94	1375	866	0	5325	4001	43	73	597	0	0.363238
132596	112244	87	54595	45551	86	77951	65831	88	689	640	0	4376	3542	38	86	493	0	0.364225
191167	145964	113	69625	53200	99	108260	83790	100	1044	875	0	5723	4355	44	170	590	0	0.364225
123981	109560	87	47858	42482	83	85294	74084	86	727	692	0	4460	3890	38	709	939	0	0.364225
112831	110318	82	40860	39833	79	76894	72077	82	787	690	0	4064	3903	32	30	474	0	0.365212
134908	110203	101	47115	39478	88	86261	71138	90	921	826	0	4438	3688	37	845	780	0	0.366199
246349	172776	106	85463	59654	102	118202	81925	105	1236	1004	2	5741	4079	44	254	599	0	0.366199
82787	83279	79	25983	25972	71	46675	45736	77	255	279	0	2514	2268	26	664	529	0	0.367186
145330	123221	91	58803	48835	91	92642	78212	91	1069	690	0	5191	4287	39	1052	908	0	0.367186
72014	71409	79	19370	19190	55	37762	36767	76	302	385	0	1843	1719	20	945	1042	4	0.368173
192372	138165	98	65278	48462	95	121639	86397	99	1298	977	0	6373	4654	46	-323	52	0	0.36916
153363	124873	102	57899	48094	90	89437	73221	92	876	894	0	5117	4034	41	679	774	0	0.36916
114944	103881	89	43114	38753	82	81821	74075	86	664	798	0	3864	3760	34	1124	1353	11	0.36916
267618	204607	112	126546	99329	109	230256	174699	111	1794	1415	21	11956	9007	60	820	1199	7	0.370147
141826	121522	92	45496	37876	87	93006	78573	90	849	741	0	4741	4156	37	431	546	0	0.371134
103672	98810	85	33780	30516	82	50127	47891	81	632	596	0	2716	2553	27	-298	263	0	0.371134
119426	105490	89	42518	36805	83	71525	62000	86	787	702	0	3672	3253	34	238	687	0	0.372121
98692	97274	81	33681	33053	77	52331	51238	79	494	527	0	2645	2495	28	-158	276	0	0.372121
106204	104349	82	36923	36036	78	75708	74088	81	626	665	0	4044	4135	32	336	837	0	0.372121
135589	121746	86	53788	47393	85	86423	77763	87	957	861	0	4273	3717	36	97	511	0	0.373108
205701	162553	100	95160	78068	99	99260	78010	99	1083	817	0	5285	4114	40	58	510	0	0.373108
60091	59552	80	16263	16782	47	32232	31891	73	450	331	0	1805	2032	19	-337	311	0	0.373108
108001	103910	81	37911	35285	81	81341	77163	83	839	549	0	4313	4085	34	168	482	0	0.377056
243431	204671	106	99652	85765	103	169463	143448	105	1853	1344	17	9557	8171	50	325	569	0	0.378043
123370	110449	91	42489	36356	82	80767	68898	85	729	727	0	4152	3530	37	354	619	0	0.379031
272664	217129	113	127366	104811	105	265264	214612	108	2103	1699	25	14580	12011	65	1882	1183	19	0.379031
77060	77550	77	35544	35607	74	56406	55534	76	351	673	0	2533	2332	26	160	349	0	0.380018
171489	153165	94	58838	53038	87	106375	95718	90	838	849	0	5788	5018	39	224	474	0	0.381005
302800	220672	118	156741	124145	118	202707	153455	118	1840	1217	16	10220	7742	55	1983	943	0	0.381992
73022	75619	76	17052	17738	49	45304	45638	75	614	591	0	2235	2396	23	338	578	0	0.381992
103224	100221	96	31957	31465	77	62465	60339	80	499	418	0	3492	3425	30	91	412	0	0.382979
198867	158480	100	45486	36142	95	143063	113322	100	834	845	0	7452	5995	46	631	793	0	0.384953
112114	105708	89	46863	44140	81	78461	73803	83	527	522	0	4457	3999	36	117	289	0	0.38594
86903	87062	78	32439	32402	76	59719	58850	77	574	595	0	3054	2954	28	373	926	0	0.38594
89556	87343	85	26782	25941	72	61521	60387	79	443	571	0	3350	3085	29	798	701	0	0.38594
134976	117933	90	40510	33719	84	94410	81731	87	708	751	0	4776	4158	39	835	1316	9	0.38594
67934	68466	75	22456	22704	60	34890	35080	75	180	220	0	1782	1970	19	-357	289	0	0.386927
199068	150983	95	71159	54263	94	95899	70430	95	1100	797	0	5195	3635	44	-63	626	0	0.387914
223833	168527	113	67948	49535	110	135528	102555	116	1301	918	0	6911	5339	46	298	436	0	0.387914
112978	97687	86	47501	40030	85	73727	61478	86	561	485	0	3826	3071	35	384	777	0	0.387914
121740	106895	89	42896	36526	87	78295	67913	88	875	606	0	4068	3680	34	794	787	0	0.389888
149467	130574	97	53988	45821	88	91227	80837	89	866	632	0	4907	4166	39	836	665	0	0.390875
91413	90410	82	25491	25218	71	60252	59767	78	217	306	0	2902	2858	29	-321	155	0	0.391862
195013	142299	98	74686	55275	97	126042	94037	100	900	565	0	6914	5017	46	1233	1302	8	0.392849
193707	159193	94	73946	60629	92	124616	99741	94	1049	685	0	6533	5421	43	831	1008	2	0.392849
126600	110769	94	43035	36342	86	72937	62137	87	754	818	0	3629	3092	33	707	758	0	0.394823
96307	97595	79	33300	33344	75	63305	62105	78	471	528	0	3174	3174	28	348	552	0	0.394823
110168	95668	87	41498	35928	85	71064	60308	94	512	402	0	3797	3327	34	49	451	0	0.394823
111658	96805	92	44947	38561	85	66485	57018	86	399	576	0	3445	3086	32	-72	327	0	0.395811
139050	121740	104	60528	54729	87	83702	72907	89	666	742	0	4535	3925	37	346	773	0	0.396798
243295	174451	120	99476	72434	108	148585	105302	109	1245	1013	4	7971	5544	48	364	618	0	0.397785
109033	96641	90	35729	31257	85	79324	70369	87	484	423	0	3920	3530	34	-206	290	0	0.398772
203602	158413	100	75370	61126	94	122952	95773	96	1268	922	0	6406	4997	43	400	502	0	0.398772
192970	145675	114	77015	58249	114	124433	91330	114	1352	872	0	6606	4750	47	298	565	0	0.398772
136296	133610	84	33117	32200	79	97116	94427	82	740	846	0	5317	5158	38	241	830	0	0.399759
167814	131500	99	58417	46147	95	103557	83800	97	953	589	0	5528	4170	44	802	1277	8	0.400746
84746	87899	78	23264	23115	62	56482	55248	78	531	398	0	3134	3110	29	-486	87	0	0.401733
255910	181505	105	92301	63851	104	197930	147615	107	1757	1433	16	10500	7512	60	1367	1467	11	0.401733
47095	48286	76	16506	17086	45	29014	29096	70	175	253	0	1523	1525	16	361	681	0	0.401733
51044	50100	77	12688	12790	44	30697	30973	72	174	197	0	1569	1547	18	115	317	0	0.40272
43370	44751	75	11826	11948	44	23173	23052	64	82	248	0	1092	1203	11	-189	192	0	0.404694
168764	139818	93	54677	44011	88	70319	55442	90	1081	766	0	3662	2897	35	-354	162	0	0.404694
185352	144716	95	71659	55541	93	112431	85744	94	1151	979	0	5979	4385	44	758	793	0	0.404694
129703	109092	91	45353	38402	89	84930	72897	91	804	688	0	4656	3862	37	1577	1090	7	0.406668
227479	160041	110	77833	54839	102	130762	89927	104	1327	939	0	6870	4882	51	296	785	0	0.406668
158535	121068	90	61517	46322	91	101471	74356	93	834	742	0	5297	3951	41	1530	913	0	0.406668
179807	154742	93	56061	46934	89	119860	99568	94	1140	952	0	6287	5281	43	458	893	0	0.407655
116759	107996	86	47866	42246	83	69614	61389	87	843	719	0	3854	3560	33	897	943	0	0.407655
141792	125100	94	56522	50034	86	100379	87431	87	925	917	0	4945	4207	38	1356	1094	5	0.410616
207309	156712	114	84749	63852	99	112900	84915	100	1017	785	0	6275	4612	44	1881	1644	25	0.411603
141105	119548	92	51636	43621	87	85049	71864	89	622	621	0	4303	3378	38	-630	241	0	0.412591
270854	174332	116	184327	134177	112	277239	196239	119	2103	1695	23	14326	10104	67	415	711	0	0.412591
215162	171049	96	77092	60602	94	120034	96384	97	1158	817	0	6076	4657	44	192	420	0	0.412591
190031	153251	97	75737	62242	94	110270	88058	96	1023	952	0	5910	4733	42	228	1078	5	0.413578
120465	103848	86	48918	41212	86	90447	75623	89	927	600	0	4460	3640	39	862	799	0	0.414565
170748	141465	93	69586	58985	91	104272	86728	93	703	827	0	5207	4408	39	521	667	0	0.414565
181103	146732	100	48318	38246	90	119347	95031	94	785	734	0	6103	4844	43	908	999	0	0.415552
161393	128427	94	46651	37052	91	101258	80676	93	1216	838	0	5423	4112	42	888	1028	2	0.416539
58167	56554	79	11809	10877	48	35034	31934	89	75	176	0	1828	1874	20	79	362	0	0.418513
145418	124198	87	41414	34370	86	94790	77656	89	1325	714	0	5049	4284	39	260	565	0	0.418513
129772	111336	89	53795	46056	88	84236	70588	89	723	823	0	4422	3763	38	604	667	0	0.418513
140586	114692	94	48896	40603	87	86888	72238	91	568	528	0	4452	3697	37	1625	1124	10	0.4195
125109	107033	96	48734	40577	85	83011	68783	86	826	596	0	4508	3877	37	147	641	0	0.420487
135690	119901	100	56091	50471	85	72801	63574	86	795	567	0	3917	3529	35	582	965	0	0.422461
64422	65296	79	10799	10952	42	37976	38287	74	553	340	0	2044	2070	22	99	244	0	0.423448
105384	103773	81	31047	30168	77	69980	67396	80	486	536	0	3905	3654	34	-89	349	0	0.423448
122678	118009	82	43442	42212	81	75166	71501	83	872	936	0	3948	3730	33	118	564	0	0.423448
234509	177187	103	83984	64410	102	140035	106253	104	1486	1082	7	6952	5426	46	646	531	0	0.423448
110832	104903	82	36336	33510	80	58896	55016	83	628	404	0	3225	3000	29	279	544	0	0.423448
181692	138601	97	55470	42212	93	125073	94361	96	1148	774	0	6376	5010	44	776	718	0	0.424435
189912	165784	94	90597	80677	92	175874	155308	95	1444	1439	15	8950	7965	48	119	419	0	0.425422
218974	163787	107	69676	53428	106	132409	98387	108	821	732	0	6650	5340	47	-33	488	0	0.425422
132099	120638	85	53123	47014	85	92376	79743	87	918	940	0	4806	4321	37	269	815	0	0.426409
115409	111125	88	45228	43159	81	67551	63720	83	496	490	0	3726	3540	33	74	473	0	0.427396
145733	121384	92	55811	46025	88	85343	70584	90	697	576	0	4577	3599	38	-50	458	0	0.428383
99832	91567	86	37179	32708	79	68971	62640	82	393	511	0	3685	3259	34	-33	366	0	0.42937
120305	106480	87	52565	45966	84	90165	79526	86	795	670	0	4608	3931	37	-188	334	0	0.42937
272955	210369	110	224466	188103	109	466816	391163	113	3596	3007	33	23114	19366	81	437	1128	6	0.42937
238780	187100	108	76248	59681	106	139191	110533	107	1348	943	0	7274	5822	47	490	407	0	0.430358
173805	138696	107	60000	47873	92	102350	82741	94	667	621	0	5473	4110	43	521	752	0	0.431345
129668	115365	86	39616	33405	86	83774	73418	86	524	586	0	4369	3805	36	470	573	0	0.431345
112373	106981	86	39526	36688	81	65377	61526	82	708	499	0	3426	3182	31	-133	287	0	0.432332
188168	143609	101	64512	48674	97	102249	78957	105	878	681	0	5826	4423	44	408	1134	5	0.432332
196956	152076	97	89998	71952	96	109042	87168	97	1229	982	0	6002	4913	44	-205	446	0	0.434306
250952	183842	104	95316	69625	101	157024	114923	102	1115	789	0	8147	6158	49	732	903	0	0.434306
160939	127954	92	59293	46808	92	103872	80192	93	730	722	0	5241	3823	43	309	412	0	0.434306
93660	94085	77	26432	26605	63	62228	60107	79	683	485	0	3187	2999	29	-131	268	0	0.434306
189431	152879	95	70977	56247	93	97811	77533	95	1091	752	0	5171	4043	41	380	732	0	0.435293
93073	84090	88	37126	33475	80	62297	55228	82	531	416	0	3204	2925	31	404	943	0	0.435293
194382	154759	98	53643	43541	94	114258	91558	98	1057	916	0	5687	4548	43	857	793	0	0.435293
179127	146954	94	57675	47777	89	124380	100220	93	1082	797	0	6764	5324	45	1399	1608	11	0.43628
134427	119705	94	50310	44726	86	91601	79906	88	846	763	0	4541	4006	37	736	645	0	0.437267
201889	152193	104	71847	53819	97	109504	83296	99	1240	800	0	5515	4119	43	376	943	0	0.437267
44934	45447	73	16940	17216	53	23394	23693	57	256	273	0	1273	1242	14	103	551	0	0.437267
236418	170268	109	83275	61210	102	110671	80416	105	1185	1039	5	5733	4088	44	827	842	0	0.438254
207042	158195	99	67303	51638	97	130095	98286	100	810	769	0	6808	4929	48	434	545	0	0.438254
132593	127839	86	99970	96735	86	94321	89401	86	1062	761	0	5039	4747	37	199	431	0	0.438254
151465	135109	88	50083	44181	87	98817	86662	90	1029	842	0	5074	4515	38	-97	394	0	0.439241
142220	117345	101	52979	44703	90	93197	76854	92	959	855	0	4637	3859	39	223	541	0	0.441215
116143	108092	84	39736	35342	83	74376	67873	85	630	666	0	3980	3550	34	554	1267	8	0.441215
129378	119665	85	41237	36918	84	90273	82069	87	694	524	0	4628	4011	36	559	654	0	0.441215
212611	158513	101	82836	62289	97	128498	96298	98	1203	918	0	6776	5166	47	1304	1467	10	0.442202
263451	184450	110	87900	61634	109	174431	122105	112	1325	1050	6	8908	6201	53	121	486	0	0.443189
158205	130267	95	52572	43586	91	107876	90078	93	1067	961	0	5674	4473	43	220	417	0	0.444176
161525	137513	92	77238	67176	92	98861	84142	93	1075	815	0	5201	4341	40	35	874	0	0.445163
230295	170171	103	78995	57921	101	141418	104335	104	1279	911	0	7064	5285	48	-230	364	0	0.445163
122937	103145	89	48026	39137	87	79431	64443	89	759	515	0	4025	3226	36	761	610	0	0.446151
106686	99980	97	41072	37720	84	67176	60395	97	577	571	0	3520	3193	31	53	684	0	0.446151
144983	122723	88	48925	40853	86	101324	86283	88	1012	758	0	4994	4143	41	1094	985	0	0.446151
101534	92507	98	40632	36759	82	73989	67730	83	720	523	0	3914	3564	34	105	520	0	0.446151
90826	87489	91	28519	28409	76	46427	45801	78	520	433	0	2673	2700	26	252	577	0	0.447138
153887	143053	88	48060	44279	85	109799	100776	87	976	1098	8	5932	5573	41	169	357	0	0.447138
217395	184237	95	81267	69960	94	180254	153876	97	1574	1259	16	9942	8466	52	1021	1449	9	0.448125
286911	199058	120	92864	66613	116	221709	160198	120	1908	1318	18	11707	8840	58	375	935	0	0.448125
251552	187704	108	134938	106307	104	164710	122859	106	1229	940	0	8629	6114	53	1367	1049	4	0.448125
107433	103497	81	37074	36178	78	70284	67553	81	410	435	0	3583	3675	30	-212	348	0	0.449112
342810	251560	136	232565	185761	135	326005	248647	136	2661	2192	29	16836	13359	72	1065	808	0	0.450099
97682	96894	85	16144	15948	50	60865	60401	79	391	391	0	3165	3074	27	366	761	0	0.45306
123024	120133	85	47424	45024	80	71325	68064	82	502	660	0	3645	3528	32	426	633	0	0.454047
105296	103825	83	43131	42819	79	81557	79189	82	631	638	0	4394	4307	34	812	664	0	0.454047
241296	195729	99	84457	67035	98	205060	171091	101	1870	1496	19	10632	9091	56	667	896	0	0.454047
208388	151550	99	72289	52639	96	118825	86559	97	815	638	0	6261	4304	48	1030	1023	3	0.455034
127762	109753	89	51126	42473	88	84620	69665	90	756	689	0	4318	3411	40	918	849	0	0.456021
158773	131506	95	48587	39251	92	98850	82186	94	761	493	0	5328	4725	38	36	278	0	0.457008
167508	126277	95	62928	48051	93	108510	82982	95	832	665	0	5712	4375	44	14	735	0	0.457008
115310	112232	84	43295	41998	80	64143	60845	83	616	801	0	3234	3160	30	538	914	0	0.457008
240083	180629	107	93283	72084	104	133197	102934	104	1184	974	0	7715	6234	48	789	574	0	0.457995
107044	103008	87	38507	37177	79	72385	69449	81	680	398	0	3833	3595	33	351	1080	6	0.457995
144109	126749	88	49204	42314	87	97881	84531	89	994	688	0	4997	4295	38	86	933	0	0.457995
167849	131048	97	60614	48881	92	97276	75478	94	1080	723	0	5502	4294	43	106	735	0	0.459969
88629	88620	78	33400	33153	76	58331	57649	79	551	737	0	2939	2732	29	268	443	0	0.459969
57381	56698	78	14649	14811	48	33946	32638	74	242	298	0	1643	1748	18	369	570	0	0.460956
160759	135500	94	60124	50166	92	105121	88130	94	597	616	0	5445	4605	40	724	915	0	0.461943
131568	125991	85	46251	42994	84	76551	71117	85	758	784	0	3896	3597	34	237	649	0	0.462931
186310	151255	96	64915	51035	94	130260	105235	98	1316	872	0	7031	5823	45	1205	1190	10	0.462931
175715	144105	95	55267	45710	91	104430	84289	94	953	893	0	5251	4404	40	59	518	0	0.462931
171803	139330	96	54288	43893	91	124895	102950	94	928	907	0	6545	5621	45	269	502	0	0.463918
164961	155739	87	60836	56388	87	88578	81876	89	1018	642	0	4926	4446	38	1220	1088	5	0.465892
232711	146135	112	81984	53397	103	162121	105156	104	1354	992	0	8038	5063	54	886	846	0	0.468853
152240	129993	90	56566	47722	89	80146	67723	89	757	732	0	4140	3537	37	28	475	0	0.46984
167690	135415	99	66647	53944	92	107761	87003	93	1087	865	0	5520	4588	40	798	879	0	0.470827
134939	114729	89	45894	38116	84	79414	66212	86	670	471	0	4148	3231	39	-66	238	0	0.470827
103621	103131	79	25362	25246	75	65442	64505	79	460	466	0	3391	3106	30	13	343	0	0.471814
86360	84798	80	23427	23115	62	54922	54086	77	385	384	0	2684	2684	27	1075	771	0	0.471814
125547	116367	92	31695	28761	81	86934	80243	85	658	852	0	4579	4163	35	478	713	0	0.472801
108241	97499	86	42929	38405	81	59984	52067	83	625	541	0	3105	2695	31	793	1049	3	0.473788
150007	130897	90	55724	48564	87	98343	85791	90	592	741	0	5382	4668	41	477	719	0	0.474775
202271	167528	105	93623	79250	99	110613	92056	100	1018	932	0	5710	4906	41	773	1247	8	0.475762
242490	173391	119	78662	56974	111	148160	103810	114	1215	833	0	7882	5159	51	646	1430	8	0.476749
199781	159693	98	76818	61684	95	115860	91456	96	733	727	0	6042	4668	45	380	622	0	0.476749
152668	128186	99	39917	31655	104	98123	81263	107	1244	709	0	4985	4143	37	734	1139	6	0.476749
174692	161507	107	91266	85882	96	129237	117732	107	1008	1033	4	6676	5986	43	12	334	0	0.477736
158747	136039	100	48495	40724	86	102111	86304	89	688	639	0	5599	4877	42	755	892	0	0.478723
101356	98681	91	40383	39762	79	65844	64646	81	399	521	0	3332	3261	29	248	506	0	0.47971
134466	124089	86	31348	28608	83	83152	73805	86	785	729	0	4042	3453	35	552	709	0	0.47971
121800	104637	87	50977	42474	85	90696	76874	87	954	790	0	4865	4047	39	979	1091	5	0.47971
165011	131054	93	57821	45744	92	109193	84575	95	879	622	0	5760	4562	44	1295	1204	7	0.47971
117078	108041	88	42170	38114	80	75209	67466	82	533	505	0	3590	3092	34	337	944	0	0.480698
91723	84968	86	38097	33356	82	49406	44519	82	583	381	0	2570	2373	26	414	508	0	0.482672
147137	128788	88	62899	55347	87	86229	74337	88	944	707	0	4459	3847	37	695	768	0	0.482672
109912	104657	82	41858	38980	81	67170	62366	82	495	319	0	3397	3006	32	3	338	0	0.482672
160918	129332	90	55324	44824	88	92856	73215	91	725	599	0	4156	3346	37	723	742	0	0.482672
183930	166915	88	60432	53228	88	119085	105550	90	561	640	0	6223	5520	41	1056	1103	5	0.483659
69410	70535	74	21487	21292	59	42960	42617	76	310	478	0	2318	2181	26	10	308	0	0.485633
142270	120034	92	37027	30137	87	89877	75830	89	677	587	0	4620	3970	39	273	787	0	0.48662
118456	103544	94	39061	33241	85	82734	72136	87	781	570	0	4321	3704	37	1463	1004	1	0.48662
189473	146193	112	65319	49599	96	116741	87525	112	1007	856	0	6072	4627	44	399	712	0	0.48662
115109	111957	86	56281	55363	82	63971	61364	83	412	487	0	3431	3260	30	-154	413	0	0.487607
165667	121548	102	54565	39838	92	108607	79273	95	897	804	0	5899	4373	45	965	802	0	0.488594
160093	134244	91	71731	59164	90	114817	95447	92	1130	858	0	5798	4831	43	-164	166	0	0.489581
224965	156448	108	83552	60075	100	131349	90977	103	1560	983	0	7043	5144	47	690	781	0	0.490568
177439	152042	91	60992	51850	89	108710	91334	92	1057	1013	3	5219	4599	39	202	551	0	0.490568
169598	154991	101	71012	65231	89	130796	119747	93	1231	1114	10	6750	6552	42	1039	1585	12	0.491555
189031	140177	98	61326	44746	94	101193	74766	96	665	618	0	5215	3912	44	42	291	0	0.491555
136259	114769	97	47015	39043	85	84393	69052	88	688	776	0	4311	3819	36	386	452	0	0.492542
139249	115639	96	55200	46544	86	84208	71015	88	897	699	0	4434	3730	38	1233	1288	7	0.493529
90631	88361	80	27092	26565	74	63035	62016	80	273	405	0	3075	2960	29	186	650	0	0.494516
139319	119040	90	54355	44949	87	92049	75732	90	773	735	0	4630	3591	40	1079	1213	7	0.494516
138293	114351	91	47324	39118	86	81652	66524	88	984	830	0	4297	3561	37	713	953	0	0.495503
87958	89059	75	22678	22813	59	52570	51073	77	478	332	0	2865	2863	27	990	969	0	0.495503
126360	119456	84	47018	43603	83	69040	63685	84	824	719	0	3822	3424	32	697	783	0	0.495503
111449	94433	93	43359	36770	84	65533	54260	86	740	538	0	3605	3167	33	290	929	0	0.49649
140690	121908	89	63058	55065	87	98132	85094	87	851	688	0	4898	4226	39	69	255	0	0.497478
191746	145314	101	53296	40020	94	111373	83434	96	975	730	0	5801	4266	45	249	539	0	0.498465
196452	144946	116	71785	53027	101	121233	87716	116	1268	773	0	6349	4540	46	-167	347	0	0.498465
248751	185892	105	87455	66050	103	138793	105333	105	1196	1073	9	7534	5737	49	1122	715	0	0.498465
136313	128582	85	48226	44573	82	80816	74619	84	545	478	0	3972	3715	33	-87	146	0	0.498465
105061	101664	90	35160	33782	80	62742	60831	82	556	418	0	3237	3092	29	44	572	0	0.498465
298337	207613	120	127438	88086	116	205388	145116	119	2336	1433	26	11243	7623	59	1087	805	0	0.499452
117708	108692	86	46356	41091	85	71653	64667	87	752	518	0	3698	3420	34	-147	178	0	0.499452
126080	110596	87	46258	41209	84	69293	60626	85	894	558	0	3537	3305	32	350	615	0	0.499452
207658	163290	103	77416	60614	97	103164	80101	98	483	677	0	5498	4374	42	369	587	0	0.500439
158941	124123	101	58132	45264	93	108877	84146	95	1199	698	0	5794	4709	42	284	674	0	0.501426
160765	130028	99	61114	51393	90	99995	83526	92	1081	963	0	5191	4484	39	901	1401	12	0.502413
117954	103550	97	47358	42039	84	71263	63803	86	800	749	0	4055	3383	37	-610	28	0	0.502413
109289	97830	85	46145	42120	81	71030	61884	83	946	759	0	3879	3422	33	-162	393	0	0.5034
172360	145620	93	62916	53194	91	106080	90802	92	1102	917	0	5399	4723	40	1145	786	0	0.504387
95529	94131	91	24568	24124	73	75157	73106	80	640	549	0	3869	3658	31	-26	270	0	0.505374
115015	103744	84	45766	40540	82	71778	62751	84	549	470	0	3284	2979	31	150	817	0	0.505374
205918	158362	108	62848	48999	96	125298	95950	99	1009	677	0	6542	5227	43	1314	1603	7	0.506361
96403	96348	88	35357	35263	76	62399	61240	78	600	433	0	3264	3236	29	-10	787	0	0.506361
141709	122644	90	53620	45885	87	79900	69143	89	733	706	0	3983	3646	35	-302	216	0	0.506361
146140	124211	93	57359	50242	87	83964	72283	88	916	720	0	4469	4073	35	309	756	0	0.507348
77071	77319	78	24569	24663	62	42218	43102	75	280	358	0	2230	2152	23	48	388	0	0.507348
198192	153020	109	66168	52080	96	121204	94875	98	1222	958	0	6123	4781	45	548	655	0	0.507348
130694	121668	85	60636	56244	85	80090	71634	87	539	754	0	4317	3929	34	214	670	0	0.508335
174658	143776	103	58086	47011	92	101069	84768	94	785	931	0	5342	4459	40	369	761	0	0.509322
211707	169089	104	98707	80009	100	141881	113140	101	1234	1024	4	6926	5659	45	518	462	0	0.509322
195039	154741	101	100867	79054	97	126311	99839	98	1485	1031	5	6882	5395	46	712	1311	8	0.510309
100290	100183	81	36433	35696	77	72294	70914	80	797	518	0	3804	3758	31	458	442	0	0.511296
43867	43251	86	15881	16164	51	24066	24151	63	200	181	0	1185	1225	15	-47	116	0	0.512283
116353	98441	90	43800	36692	85	64256	53533	87	426	428	0	3054	2786	30	268	641	0	0.51327
89598	89516	82	26601	26313	70	60859	59432	78	543	603	0	3316	3154	30	205	612	0	0.514258
87104	83726	84	35891	35243	77	47661	46615	78	307	337	0	2469	2301	23	912	672	0	0.515245
99408	94022	92	43054	40632	79	58152	53327	80	777	533	0	3182	2938	32	651	702	0	0.516232
202469	153168	97	72300	54062	96	127528	93783	100	916	691	0	6396	4787	46	-195	408	0	0.516232
236184	179946	113	106286	83650	103	125391	98360	104	1485	1207	10	6502	4922	46	1283	1167	7	0.517219
186244	142779	97	63252	48240	92	112752	87271	96	972	771	0	6181	5164	44	164	892	0	0.517219
100104	97621	91	27069	26501	76	63082	61751	78	576	478	0	2947	3085	27	-20	329	0	0.518206
71207	72053	74	18732	18596	53	38411	37751	75	181	288	0	2066	2090	21	153	383	0	0.519193
58063	58348	77	12474	12814	44	30855	31091	73	201	203	0	1764	1711	19	357	471	0	0.519193
24542	25194	65	6881	7066	37	2892	2967	27	5424	5576	37	2687	2832	26	20962	20526	59	0.52018
141015	119684	99	54059	45231	87	60015	50082	89	473	429	0	2930	2481	29	-266	234	0	0.52018
184795	151689	95	82791	67231	94	115576	93197	95	1087	923	0	6038	4826	43	536	550	0	0.52018
28257	28823	62	11204	11544	42	21171	21725	55	0	132	0	1067	1158	10	-246	270	0	0.521167
194729	147518	96	61825	46694	94	124327	93384	97	1057	734	0	6354	4535	47	997	1315	8	0.521167
326493	236106	135	153224	113407	130	254643	187849	133	2056	1329	22	13155	9768	60	1821	1684	10	0.521167
115213	107630	83	34359	31572	80	63012	56695	82	566	471	0	3397	2709	34	-210	266	0	0.522154
94697	94752	78	26357	26287	70	59869	58344	79	672	498	0	3226	3161	29	219	378	0	0.522154
104812	99660	97	42034	40464	80	68284	64791	82	750	777	0	3917	3749	32	522	910	0	0.523141
124256	107036	101	49328	42994	84	81688	71446	86	1021	852	0	4001	3639	34	26	404	0	0.523141
191668	156666	94	84723	72669	92	103986	85039	94	1181	969	0	5729	4371	43	163	680	0	0.523141
209710	163403	101	72156	56676	99	119528	92485	102	1002	1034	5	5977	4459	44	302	594	0	0.524128
281652	200740	120	110104	77605	117	172867	122137	118	1388	933	0	9198	6608	52	1141	837	0	0.525115
96788	86283	82	32983	28502	80	61870	54659	82	648	592	0	3491	2867	33	1050	880	0	0.526102
225599	169291	109	92690	71703	103	91602	68290	103	1091	1054	6	4937	3659	42	768	842	0	0.526102
29680	31553	63	7711	8259	37	20609	20914	56	21	108	0	948	914	0	383	702	0	0.526102
160193	126599	91	51542	39903	90	97880	78792	92	822	777	0	4891	3878	42	517	405	0	0.527089
87806	87085	80	30303	30460	76	51449	50849	78	535	472	0	2675	2405	25	57	389	0	0.527089
114507	110314	84	44480	43199	81	76844	74118	82	632	591	0	3694	3541	32	786	890	0	0.528076
138869	119566	98	58663	49043	88	89901	75056	89	965	726	0	5004	4181	39	987	1012	3	0.528076
107478	104006	89	30777	29674	78	63560	61226	81	533	712	0	3168	3329	30	1266	1888	14	0.528076
73440	71420	77	18927	18882	55	38541	37829	74	570	432	0	2008	1959	21	280	677	0	0.53005
263892	177367	126	85013	57704	113	168223	114278	117	1299	872	0	9464	6225	54	692	1108	6	0.53005
67330	69966	70	25230	25413	69	35959	36209	74	244	472	0	2026	1916	22	284	846	0	0.53005
139748	130442	89	53394	49341	87	85972	79985	88	968	667	0	4449	4040	36	567	547	0	0.531038
90350	85640	80	36605	33633	78	67700	62604	81	693	636	0	3390	3350	31	553	1357	8	0.532025
264936	200342	104	124468	100262	104	207603	160477	106	1703	1604	18	10815	8102	58	897	900	0	0.532025
116034	111432	92	38066	36647	82	71965	67594	83	719	707	0	3905	3788	32	571	604	0	0.534986
260260	195107	112	101418	76584	109	180336	136216	112	1401	1115	10	9232	6923	53	-392	268	0	0.535973
155719	136091	90	53729	46482	88	108547	92392	91	707	695	0	5608	4864	39	111	470	0	0.538934
168315	145810	90	80096	70155	89	107396	90647	90	752	727	0	5434	4515	40	1001	760	0	0.538934
107054	91433	87	42892	36144	84	76718	64435	87	728	787	0	3814	3122	36	-298	467	0	0.538934
36726	36672	69	8317	8529	39	22615	23806	58	186	305	0	1078	1018	3	456	604	0	0.539921
158374	136023	99	61334	52582	90	101423	87383	92	850	675	0	5228	4391	39	528	786	0	0.539921
117857	113817	92	49293	48835	80	76840	74273	83	712	674	0	4085	3929	32	-171	480	0	0.540908
191413	156958	100	72521	57844	95	99364	80228	95	1149	1020	3	5036	4210	39	667	1140	6	0.541895
86780	79510	83	34267	30518	78	60648	52020	81	540	473	0	3336	2685	33	277	602	0	0.541895
249317	203249	110	101166	83681	101	217697	177770	105	1877	1269	16	11613	9673	55	1287	2183	17	0.541895
270564	182202	114	106362	74654	111	141670	95521	111	1485	926	0	7584	4905	52	520	882	0	0.543869
166206	138299	105	51132	41666	92	96414	80345	92	994	982	0	5022	4139	40	174	650	0	0.543869
204344	147592	103	79514	57964	97	112421	80333	99	1199	883	0	6319	4313	49	498	1051	4	0.544856
134383	122253	87	48578	42637	86	94085	83715	88	906	837	0	4377	4105	36	352	464	0	0.544856
78887	79024	78	26366	26452	67	46040	45689	76	262	519	0	2384	2272	25	156	328	0	0.544856
86170	86489	87	24469	24279	62	51821	50867	77	340	294	0	2669	2502	27	293	645	0	0.544856
69939	70666	74	18842	18611	55	42737	42699	74	512	483	0	2227	2140	24	-355	323	0	0.54683
142860	121385	89	67453	58751	90	84969	71900	90	904	864	0	4275	3744	36	601	662	0	0.547818
123621	107987	89	44023	37964	85	74414	62164	88	594	592	0	3632	3316	33	330	922	0	0.547818
212883	159654	113	68057	50215	99	126818	92489	102	1015	935	0	6169	4249	46	111	718	0	0.548805
231503	166141	104	76261	55270	100	144130	102144	103	1175	1023	4	7650	5182	51	384	708	0	0.550779
151162	124221	90	47296	39032	88	91149	73726	90	1033	914	0	4837	3863	40	840	1263	9	0.552753
166112	138217	99	68475	57255	91	114679	96467	94	635	651	0	5784	4820	43	1050	600	0	0.55374
142011	120056	91	54223	44523	87	90690	76420	89	458	473	0	4826	4115	40	917	815	0	0.55374
129702	116577	84	32365	27637	81	100892	87921	86	1020	612	0	5157	4604	39	55	483	0	0.55374
129829	125640	90	30229	29978	79	73908	71676	83	714	826	0	4111	4109	34	493	1124	5	0.554727
108158	95169	87	33068	29287	80	80738	71325	84	746	742	0	4113	3742	35	451	521	0	0.554727
200868	160534	99	61189	48433	96	125470	99746	100	996	788	0	6439	5310	45	869	730	0	0.555714
214012	168095	102	56001	42077	99	124795	99120	101	1379	1000	1	6200	4707	45	29	460	0	0.557688
197970	159312	108	66618	53259	95	113791	91074	98	826	816	0	6427	5037	46	-217	392	0	0.558675
128306	110414	88	48813	40974	85	81934	68582	88	817	710	0	4166	3520	37	302	424	0	0.558675
175259	156028	92	61974	54022	89	101745	88920	90	819	554	0	5223	4665	38	-48	436	0	0.558675
165844	138613	94	58448	48285	91	100157	83229	92	1072	942	0	4976	4277	38	659	936	0	0.560649
127216	124707	82	39156	37966	79	79840	77322	82	602	709	0	4236	3998	34	562	845	0	0.561636
220598	164351	103	102031	73487	101	157828	114472	102	1794	1296	17	8324	5922	49	951	860	0	0.561636
132384	112659	91	52553	44430	87	91304	77348	90	829	729	0	4872	4224	38	98	473	0	0.561636
103323	102342	81	22061	22210	56	72652	70773	80	747	735	0	3947	3661	34	-328	374	0	0.562623
129403	113212	88	50820	43907	85	91256	77627	88	1005	660	0	4705	4169	38	-3	377	0	0.562623
173058	134015	95	61532	47390	91	111568	87004	92	1025	826	0	5979	4756	44	748	921	0	0.562623
126857	121256	82	48657	46444	81	99940	92096	85	756	716	0	4986	4443	37	160	254	0	0.562623
100139	96696	82	25053	24970	61	54739	53450	78	826	573	0	2890	2589	29	706	862	0	0.562623
140530	116398	91	55561	47714	87	86305	72582	89	557	620	0	4245	3563	36	200	489	0	0.562623
175874	157096	91	62046	55944	88	117192	105340	91	1201	1169	11	6077	5372	43	157	601	0	0.564598
230676	182033	100	110635	89296	101	129493	100148	100	1575	1141	12	6748	5191	45	733	1241	8	0.564598
56762	55728	80	17037	17229	49	27195	27939	72	183	327	0	1422	1519	15	144	436	0	0.566572
179814	165617	92	64657	58889	89	77492	69824	90	1339	1131	9	4194	3814	33	331	723	0	0.566572
164091	134692	91	61403	49721	89	118152	96247	94	924	773	0	6352	4938	45	743	888	0	0.566572
157285	128912	95	48227	39799	89	93012	76789	93	1007	693	0	5105	4305	39	1157	971	0	0.568546
96460	95868	83	23192	22841	67	52030	50576	78	460	347	0	2927	2731	27	265	400	0	0.57052
163787	133951	100	60815	50056	91	123286	100165	93	721	714	0	6320	5356	43	503	715	0	0.57052
88273	88689	77	21435	20964	57	50941	50527	77	353	273	0	2828	2647	27	1166	1103	9	0.571507
204171	154226	103	73835	55793	97	120738	89154	99	1184	835	0	6596	5000	46	252	1050	4	0.571507
142226	117465	89	53463	42639	90	98881	82235	91	1001	876	0	4906	4085	40	323	550	0	0.572494
215612	168706	96	72170	55488	95	134891	102662	98	865	953	0	7488	5448	50	327	1011	2	0.572494
172050	133302	103	57111	44246	93	109035	85130	95	639	594	0	5392	4034	43	825	1210	8	0.573481
199289	160212	99	92332	75372	96	128912	101652	97	1111	834	0	6317	5170	43	236	499	0	0.573481
120841	109404	86	47925	42029	83	68297	59292	84	804	522	0	3564	3092	33	-170	436	0	0.574468
122313	104277	88	38560	32699	85	81811	69460	88	675	545	0	4510	4008	36	799	731	0	0.576442
166165	143095	94	45189	38346	88	101126	86939	92	983	839	0	5392	4681	41	851	799	0	0.577429
172073	141114	93	78084	65398	91	99173	81569	93	858	768	0	5272	4293	39	364	507	0	0.578416
164424	138926	92	51130	42726	89	100524	85422	92	502	467	0	5730	4546	41	366	682	0	0.579403
95076	94145	83	22722	22749	61	71210	70291	79	841	488	0	3584	3500	32	59	485	0	0.58039
192260	151692	101	64742	51742	95	135162	109452	98	1374	963	0	7300	5953	46	28	431	0	0.582365
97245	88101	85	38386	34069	79	67558	59381	82	730	655	0	3173	2839	31	189	476	0	0.584339
109208	108853	80	30206	29450	77	69206	67543	81	671	485	0	3472	3191	31	409	760	0	0.584339
115598	104640	92	35172	31579	82	71420	64104	85	625	630	0	3826	3307	34	265	462	0	0.585326
126003	109123	92	45370	38548	87	82435	69068	89	727	619	0	4440	3807	37	116	776	0	0.585326
218762	173049	97	82946	65312	95	128649	99158	96	1238	1071	7	6877	5197	47	661	627	0	0.586313
206872	168970	105	71045	58002	92	124982	101786	94	982	916	0	6718	5457	47	955	1067	4	0.5873
125345	112778	85	59520	52669	85	80311	69138	86	1135	799	0	4263	3750	36	1012	1427	11	0.5873
177758	137884	102	52043	39923	92	106969	83277	95	644	618	0	5611	3987	44	436	640	0	0.588287
106733	100630	98	41089	38833	84	68238	64105	98	517	589	0	3584	3522	31	97	706	0	0.588287
266676	182015	130	126124	86632	114	166395	113220	115	1532	1011	5	8436	5706	53	734	1264	10	0.590261
107966	96268	85	37572	33069	82	68617	60632	85	670	696	0	3587	2991	32	689	564	0	0.590261
133770	114591	91	55599	48286	87	85898	74770	89	627	630	0	4788	4124	37	95	371	0	0.590261
156210	124927	108	62541	49552	108	107186	85234	108	880	755	0	5677	4650	41	2136	1255	8	0.590261
195136	163848	98	61096	50638	93	110318	91092	95	1037	879	0	5619	4536	41	174	568	0	0.591248
111048	96587	94	40388	34857	84	70392	60262	85	834	556	0	3679	3015	34	121	514	0	0.592235
87491	86429	82	35149	34742	76	62554	61862	79	551	542	0	3143	3162	29	258	337	0	0.592235
81616	81958	77	16211	16294	48	48091	46808	77	385	561	0	2757	2639	27	363	437	0	0.592235
178210	137229	111	62331	48145	93	104398	82173	96	898	724	0	5070	4079	39	325	1124	5	0.593222
195981	148074	97	67071	50696	95	135269	102497	98	1122	854	0	6909	5067	48	768	1014	2	0.594209
161456	133231	91	50317	40129	91	105080	86449	93	987	769	0	5019	4236	39	306	452	0	0.595196
175070	134503	103	61942	47615	92	105256	81089	94	753	569	0	5586	4205	43	1494	1049	4	0.596183
203865	173177	97	64237	53101	93	113327	95225	96	1318	1044	5	6587	5455	46	222	570	0	0.596183
169409	134172	107	62524	49308	93	82240	64863	94	804	591	0	4437	3479	38	620	558	0	0.596183
185867	162631	93	72027	62463	93	103278	89913	95	843	852	0	5292	4463	39	-75	463	0	0.598158
168290	128741	93	60826	46480	92	110219	84244	94	807	847	0	5626	4188	43	-8	312	0	0.598158
198886	160521	104	67680	55739	95	126023	102336	97	1424	1162	13	6471	5266	45	-366	656	0	0.599145
98954	98400	80	48273	48049	80	60278	58741	81	319	443	0	3270	3108	30	263	545	0	0.599145
126362	122300	81	36733	35483	79	79705	76053	83	428	624	0	4051	3667	34	480	973	0	0.599145
158570	133912	93	51395	43283	89	80416	66030	90	1020	723	0	4197	3367	37	979	635	0	0.599145
110725	100259	84	31173	27558	80	70910	62448	84	703	474	0	3720	3182	35	1623	927	0	0.600132
94608	96456	80	23833	23744	62	75601	73819	79	618	607	0	3897	3803	31	536	457	0	0.600132
40014	40331	71	17861	18323	51	18639	19600	52	72	143	0	960	1111	7	124	618	0	0.600132
137414	116664	91	43760	37220	86	95068	79765	88	795	535	0	5243	4410	40	863	790	0	0.600132
155792	126756	108	60560	49554	92	88248	70986	101	739	578	0	4807	3822	41	442	891	0	0.600132
141655	123445	91	54138	46385	86	90198	76495	89	799	801	0	4773	4063	39	313	861	0	0.600132
200775	151339	98	74571	57013	95	130799	98050	98	1235	970	0	6462	4888	46	1031	1034	1	0.601119
218367	182839	94	111223	94750	94	180735	147841	97	1694	1482	19	9361	7741	50	779	933	0	0.601119
209017	168589	114	81518	67355	96	115765	94682	98	1136	976	0	6168	5116	42	1105	970	0	0.602106
189702	140084	101	73404	53352	99	130380	98372	101	1077	812	0	7137	5596	48	773	1264	7	0.602106
113294	111931	82	32918	32278	77	85957	83406	81	701	700	0	4259	4092	33	115	573	0	0.602106
40619	43605	57	11307	11751	41	25421	26635	58	200	204	0	1248	1210	12	441	612	0	0.602106
106389	105175	82	31927	31058	78	74843	71332	81	405	534	0	4041	3855	33	160	394	0	0.60408
216989	183135	109	71626	60727	93	157772	134525	96	1369	917	0	8013	6925	46	625	511	0	0.60408
224826	176801	99	58336	45543	96	138091	105914	101	912	775	0	7302	5599	47	-200	448	0	0.60408
185442	141675	105	54242	41157	96	107110	82283	99	913	737	0	5789	4314	43	665	641	0	0.605067
112672	96611	89	35945	30128	83	77498	66317	88	591	455	0	4285	3468	37	336	652	0	0.605067
110711	108625	82	29575	28396	78	77228	72343	82	793	712	0	3788	3861	31	119	287	0	0.605067
83003	82341	82	30174	29827	76	48337	47534	78	385	366	0	2540	2459	25	-125	283	0	0.606054
170800	144913	99	80910	70534	91	97316	79596	91	1191	1082	5	4707	3932	40	7	249	0	0.607041
139199	121662	92	47354	42702	85	93989	82887	88	1050	779	0	4882	4387	38	2083	1416	20	0.609015
110243	102786	85	41232	36992	83	79225	69706	86	869	595	0	4158	3667	34	127	1002	1	0.610002
147500	125366	86	65191	55085	87	85354	69881	89	660	507	0	4567	3866	38	1298	1053	4	0.610002
140859	114468	106	50351	40796	87	79705	64468	89	587	567	0	4357	3431	38	982	932	0	0.610989
149798	126713	93	62118	53320	89	101493	86946	90	1104	841	0	5561	4716	42	316	492	0	0.611976
176390	142437	96	59861	49335	92	99261	79032	94	962	815	0	5492	4215	42	529	1198	7	0.611976
94367	92033	81	28622	27205	77	69923	66621	81	514	408	0	3600	3549	31	575	557	0	0.612963
115004	100917	86	41106	35555	83	67293	57316	85	810	597	0	3707	3024	35	1141	862	0	0.612963
166658	132605	93	49398	38598	89	114998	91027	93	1127	803	0	6462	5186	44	1369	1243	8	0.612963
229246	168149	108	74459	55865	104	137528	102532	106	1286	1009	3	6893	5267	45	1815	1441	17	0.612963
173990	142750	92	65472	53313	92	121795	98788	93	974	806	0	6567	5221	44	776	734	0	0.612963
105105	103276	81	25187	24883	63	74405	72028	81	487	674	0	3997	3561	33	196	517	0	0.61395
170821	135690	92	68682	55858	91	112232	87573	93	821	643	0	5746	4229	45	827	620	0	0.61395
73390	72301	91	31927	32105	75	40648	40535	76	187	293	0	2055	2235	22	-327	110	0	0.614938
195018	158481	99	74004	61951	96	135686	110636	98	1374	1284	12	7209	5503	48	1042	607	0	0.614938
276434	195829	127	98402	70649	110	132505	95979	110	1702	1228	14	7139	4802	49	1000	577	0	0.614938
136579	120235	89	56622	48743	85	87631	76498	88	654	527	0	4658	4064	38	1264	959	0	0.616912
165603	141502	93	61281	53004	90	80825	68048	91	758	615	0	4434	3785	35	856	619	0	0.616912
142957	132342	86	43321	39302	85	85394	78808	86	507	517	0	4823	4017	38	535	572	0	0.616912
167406	135450	95	55368	44738	90	101079	81645	93	749	733	0	5208	4112	41	112	467	0	0.617899
86570	84243	78	27174	26512	75	47710	46357	77	499	346	0	2514	2501	25	577	615	0	0.619873
123076	115278	90	46700	43335	83	75281	71434	84	701	703	0	3906	3555	32	92	421	0	0.619873
171420	138661	109	51819	41286	91	102266	86260	93	763	909	0	5366	4362	40	853	1128	8	0.62086
210023	157397	100	69819	52189	96	129402	96360	99	1200	855	0	6647	4859	46	1028	769	0	0.62086
188941	155274	96	65886	55278	93	108101	88280	96	1299	897	0	5726	4604	43	142	469	0	0.621847
44548	44825	75	13283	13384	45	20693	21081	54	224	280	0	1308	1253	11	1520	1857	15	0.621847
120592	103206	98	45305	38867	86	89304	76855	89	634	422	0	4888	4051	39	177	714	0	0.621847
97337	93138	80	29097	28199	77	64443	63327	80	342	498	0	3381	3388	29	317	475	0	0.622834
106755	104005	93	32601	32137	78	68263	66037	81	688	671	0	3557	3273	32	-45	327	0	0.623821
114136	99361	89	43713	36633	84	65495	56202	85	571	404	0	3404	2945	33	418	599	0	0.627769
119039	104070	85	48627	41485	84	86118	73574	87	732	703	0	4862	3888	40	873	817	0	0.627769
119075	107708	86	41148	35443	83	79206	67698	87	910	724	0	4250	3634	38	445	639	0	0.627769
95825	92649	82	32144	30009	77	62210	57715	81	192	254	0	3289	3047	31	127	514	0	0.628756
139504	120629	88	40986	35071	83	80838	69741	87	842	655	0	4381	3722	38	-35	374	0	0.628756
184397	152270	92	81364	66488	92	97273	78121	93	1002	865	0	5026	3950	38	239	504	0	0.628756
216716	170415	102	83735	66354	96	126922	98220	99	702	616	0	6232	5019	43	1561	1264	14	0.628756
163063	136328	90	57498	47472	89	110053	90868	92	970	912	0	5387	4700	39	1185	1557	12	0.629743
169321	137245	97	61835	50489	92	110367	90155	95	986	796	0	5562	4730	41	822	604	0	0.631718
209324	181143	96	56106	48409	93	135343	114528	96	1127	1107	11	7368	6539	46	410	479	0	0.633692
43037	44689	76	15409	15624	48	21559	22242	59	209	180	0	1128	1022	5	360	403	0	0.636653
174134	140406	95	64905	53271	90	98088	76736	93	1191	861	0	5177	3905	41	209	312	0	0.636653
100627	98024	82	22379	22180	59	67433	65983	81	688	651	0	3346	3390	29	658	525	0	0.63764
125797	112636	85	48314	42973	84	75783	68371	85	879	783	0	4280	3744	36	-3	564	0	0.638627
76044	75498	80	34330	34263	75	53177	53035	77	240	301	0	2758	2599	27	-648	0	0	0.639614
268629	203858	104	105552	83077	101	218305	167745	104	2016	1302	22	11593	9093	62	1356	1678	20	0.640601
175433	139630	95	51620	40674	94	120200	97422	96	1415	772	0	6201	5127	43	11	449	0	0.640601
54787	45565	91	17016	12642	91	32632	25843	91	85	288	0	1803	1381	15	693	996	0	0.641588
165016	132280	94	46270	36834	91	106899	85380	93	753	616	0	5515	4339	43	257	510	0	0.642575
109667	96784	100	42653	37582	81	74773	65006	84	590	454	0	3880	3293	34	1518	799	0	0.642575
177241	137720	98	55181	42199	92	112576	88148	95	1014	793	0	5586	4540	41	407	677	0	0.644549
325778	251191	123	205291	168371	120	336813	272790	122	2928	2250	32	16943	13306	68	716	1025	4	0.644549
115423	106878	86	41170	37609	83	79919	72582	85	820	804	0	4348	3843	36	18	332	0	0.645536
181277	148185	94	66526	53222	94	114065	92615	95	905	783	0	5881	4838	42	466	591	0	0.646523
180834	151770	95	67119	56561	91	124894	104482	93	815	819	0	6436	5144	46	667	1122	5	0.646523
194630	149592	109	98078	75620	116	124486	91924	116	1290	1013	4	6669	4873	46	370	379	0	0.646523
97461	93020	85	30157	29008	78	68312	64475	81	470	691	0	3406	3166	30	-118	267	0	0.64751
70733	68799	78	17571	17369	51	37983	37035	75	208	296	0	2207	2193	23	346	546	0	0.648498
110931	102117	87	47719	43914	82	64631	59155	84	655	619	0	3162	3154	28	-524	201	0	0.650472
198200	152776	97	68712	52784	94	126058	94646	97	976	641	0	6546	5020	44	370	633	0	0.650472
152031	128838	92	50141	41346	90	78614	64524	91	799	647	0	3839	3184	36	321	442	0	0.651459
115442	104070	87	40356	35691	82	69884	63836	85	412	471	0	3327	2986	31	384	501	0	0.651459
217249	179893	100	82679	71324	95	157155	131688	97	1221	1056	6	7990	6554	48	1845	1552	18	0.652446
142320	117245	89	52148	40805	89	93859	74756	91	573	628	0	4792	3798	40	229	631	0	0.652446
98614	88364	85	34884	30973	80	73234	64171	83	1084	886	0	3814	3381	35	530	506	0	0.653433
151084	129504	89	40885	32784	88	82535	70830	89	593	598	0	4272	3729	35	-84	230	0	0.65442
174957	141895	99	73347	60602	92	107321	87445	93	1074	873	0	5457	4475	41	761	1283	9	0.65442
56784	58191	74	20662	21003	54	30955	31194	73	175	313	0	1517	1411	16	-24	315	0	0.65442
130033	126217	84	40083	38896	80	69578	67327	82	912	784	0	3940	3701	33	-9	478	0	0.655407
145517	121969	92	43537	36154	88	87180	73298	91	598	510	0	4371	3752	37	217	490	0	0.655407
156925	138500	90	42655	36332	85	97693	87724	89	658	707	0	4913	4147	37	-719	7	0	0.656394
84547	84148	79	24003	23908	70	47475	46862	77	198	263	0	2512	2537	25	1223	879	0	0.658368
122600	109241	100	44884	39025	86	78651	68917	87	766	615	0	4375	4008	36	-266	478	0	0.659355
44441	46145	70	12581	12976	43	27065	26894	69	214	287	0	1563	1466	16	-169	449	0	0.659355
82345	83032	80	29377	29134	75	58135	56943	78	436	245	0	2916	3028	28	46	524	0	0.661329
105015	98072	83	41046	38215	80	76367	70259	82	703	559	0	4059	3774	33	12	303	0	0.662316
230074	165726	107	81281	59798	103	136172	98762	105	1163	796	0	7523	5782	49	-147	470	0	0.662316
53380	55378	66	21007	21606	54	29064	29392	72	174	334	0	1625	1417	18	-79	426	0	0.662316
253136	190071	107	83323	62366	102	162970	123410	105	1298	1068	7	8807	6601	50	7	460	0	0.663303
190479	143067	97	62054	46670	94	123801	91824	96	970	748	0	6283	4759	46	-165	416	0	0.663303
145122	123307	105	58838	47658	105	96312	78167	105	1157	736	0	4580	3757	38	879	851	0	0.663303
129261	116711	85	30321	26671	67	85250	73911	87	630	671	0	4600	3982	37	-554	160	0	0.66429
85397	87705	77	32113	32460	74	57234	58043	76	522	461	0	2700	2689	27	750	890	0	0.66429
270939	186942	114	98644	66686	112	180331	122418	114	2104	1252	27	9809	6673	58	1225	1101	7	0.66429
76418	78591	74	21356	21396	57	50750	49791	77	209	301	0	2411	2530	25	127	641	0	0.665278
177427	142707	96	67183	54848	91	110427	92420	93	1149	812	0	5418	4423	42	391	636	0	0.665278
239773	184155	103	76415	58771	99	140061	108441	102	1539	1099	14	7461	5912	46	346	849	0	0.666265
77302	75966	79	22533	22322	66	45368	44834	76	187	542	0	2401	2559	24	571	865	0	0.667252
270846	179011	122	103745	67880	116	168809	112105	118	1560	1000	1	8888	5579	56	1052	961	0	0.667252
186925	155578	95	55460	45125	93	114918	93919	95	1017	959	0	6002	4888	43	-242	435	0	0.667252
146085	137657	83	68604	64250	84	95312	87188	86	850	975	0	4971	4558	39	92	1045	4	0.667252
127927	113811	85	37234	29622	85	88181	73889	87	912	839	0	4573	3882	39	140	486	0	0.668239
111485	109699	80	28859	28817	77	76499	73262	80	553	594	0	3970	4043	33	-277	571	0	0.668239
252298	189817	117	94950	70141	117	147654	106617	117	1680	1288	17	8041	5761	50	520	1014	2	0.668239
168819	134209	94	54234	42578	91	105981	83779	94	815	636	0	5421	4203	44	571	796	0	0.669226
117607	100498	92	47108	40109	84	74365	63919	85	808	835	0	4079	3504	35	-261	306	0	0.669226
239130	177240	107	92010	70749	104	172440	129244	107	1434	1143	13	8621	6588	52	1744	929	0	0.669226
90961	90778	77	32532	32516	75	55161	55291	77	242	455	0	2914	3043	28	689	862	0	0.670213
155960	130241	93	58316	48034	92	85881	69361	93	541	594	0	4440	3692	38	618	636	0	0.670213
127898	111220	90	40143	34412	84	77314	67468	86	945	725	0	3689	3189	33	531	840	0	0.6712
92421	95613	77	19032	19667	48	66744	67150	78	261	405	0	3143	3157	29	77	402	0	0.6712
111197	100128	91	43250	38657	82	75174	67270	85	635	501	0	3524	3103	33	182	489	0	0.672187
222697	166015	100	78042	57305	99	139233	102861	100	1046	935	0	7332	5708	47	-68	433	0	0.672187
173928	130916	100	70199	54374	93	116576	89680	95	681	525	0	6121	5043	44	2114	1706	18	0.673174
124377	108647	92	50369	43133	86	83751	71465	88	703	504	0	4093	3656	36	1064	1380	14	0.676135
186159	141646	99	72282	56223	94	116638	89451	97	1328	864	0	6309	5052	44	475	738	0	0.677122
101364	91211	82	38511	33437	81	87835	77083	84	846	646	0	4685	3877	39	881	991	0	0.678109
349578	264548	132	214942	169608	129	375184	287881	132	3514	2856	33	19315	15218	72	660	1227	9	0.678109
103725	95402	87	38939	34238	80	72282	64878	83	473	627	0	3786	3382	33	622	534	0	0.680083
274342	200888	118	64522	47019	114	206163	151502	118	1700	1338	16	10563	7679	59	775	835	0	0.68107
258809	187784	109	97648	71867	107	164207	117888	108	1420	1062	9	8949	6415	52	295	956	0	0.682057
110871	106856	84	39787	36888	80	71182	67010	82	299	374	0	3565	3376	32	514	555	0	0.685019
194637	152260	102	59826	45730	94	113056	87302	97	1064	814	0	5726	4370	44	-238	613	0	0.686006
140042	119146	96	36472	30004	87	90080	75645	89	998	594	0	5062	4092	40	397	679	0	0.686006
81466	84336	78	30118	30493	74	56505	56774	77	311	415	0	3186	3191	28	132	657	0	0.686993
180445	129168	115	66875	48538	102	111174	77363	115	662	745	0	6279	4453	47	1430	1011	2	0.686993
32301	36497	46	12437	13078	42	23144	23578	57	231	162	0	1230	1407	14	-83	252	0	0.686993
188735	142361	100	65954	50385	98	111488	82778	100	1149	867	0	5240	3998	41	594	756	0	0.68798
120281	105351	87	38070	31506	84	87397	76204	87	831	552	0	4474	3790	37	62	569	0	0.68798
90830	88551	79	21707	21834	57	59336	57994	78	417	453	0	2891	2829	28	1437	1355	17	0.68798
104821	97081	85	35136	31995	81	69592	63013	82	624	385	0	3366	3150	32	324	593	0	0.68798
176259	140720	95	58672	46910	92	117579	94100	95	1334	847	0	5963	4592	43	388	665	0	0.689954
97699	89158	85	33734	29813	79	66354	57999	83	520	393	0	3193	2750	32	134	614	0	0.690941
302057	207203	132	201410	149679	126	273463	204781	127	2612	1946	26	14373	10858	64	1285	1587	18	0.690941
85279	84420	80	27622	27742	75	58036	57376	77	246	239	0	2620	2572	25	406	557	0	0.691928
171964	137498	95	61242	49189	90	103714	84607	93	1021	1065	6	5684	4561	41	574	398	0	0.692915
94354	94395	79	33093	32890	76	69057	67581	79	516	649	0	3827	3402	34	-612	178	0	0.692915
148154	121969	94	51245	42235	88	93049	75259	90	798	748	0	4739	3847	40	815	1031	3	0.692915
147082	120604	107	39376	30597	107	95806	77297	107	690	762	0	5269	4125	41	-567	166	0	0.692915
80852	76598	77	31515	28503	77	47943	43935	78	394	407	0	2676	2354	28	-274	342	0	0.692915
105731	95422	88	43736	39844	83	67812	61451	86	521	457	0	3567	3277	33	1229	1636	12	0.692915
193797	153611	99	77516	62667	94	113696	90776	96	1125	946	0	6261	5087	42	1358	1659	17	0.693902
29579	31124	67	12265	12761	43	15487	16176	45	28	189	0	590	672	0	-477	3	0	0.693902
190737	158860	101	81460	67741	94	120035	100140	95	1144	819	0	5696	4611	42	308	603	0	0.695876
140639	134348	83	48716	45995	82	99558	94233	86	757	765	0	5535	4744	40	1074	1344	8	0.695876
96255	95460	83	52003	51573	79	50909	50233	79	435	608	0	2734	2805	26	314	439	0	0.69785
105448	91415	86	44501	38008	84	73144	63235	86	749	523	0	3679	3278	33	-72	341	0	0.69785
196464	150042	103	68295	52963	95	130649	101382	98	1055	880	0	6438	5099	44	556	553	0	0.69785
111441	108038	82	40756	39330	80	71044	68142	82	697	603	0	3661	3468	32	173	516	0	0.698838
137237	126537	91	46239	42099	85	89786	82999	88	1005	925	0	4679	4138	36	216	969	0	0.699825
180918	170835	91	71605	68290	87	115491	107340	89	1286	1204	14	6052	5537	41	40	483	0	0.699825
115978	112541	84	39142	38392	80	72706	69704	83	474	782	0	3618	3554	31	305	512	0	0.699825
156030	130163	93	51325	42187	91	87841	72641	92	769	465	0	4600	3840	38	-73	377	0	0.700812
228435	177352	111	69864	53558	102	148331	118327	104	1279	1089	6	7963	6060	51	1470	1099	5	0.700812
118811	104743	86	44141	38673	84	75200	65207	85	697	576	0	3736	3117	35	717	736	0	0.700812
79811	79147	84	31543	31479	75	52214	51730	78	414	401	0	2425	2452	25	-155	182	0	0.701799
73278	72117	78	22393	22143	59	45319	45007	76	637	365	0	2360	2420	25	610	732	0	0.701799
121888	102358	91	43591	36400	86	83658	69286	88	421	519	0	4264	3679	35	520	644	0	0.702786
237991	184826	102	97670	78094	99	117069	92615	99	1207	945	0	5978	4658	44	716	1198	7	0.702786
133289	115998	91	46803	40368	83	78306	65345	85	706	553	0	4168	3520	36	470	746	0	0.702786
124950	111362	100	48201	43533	84	80528	70969	85	763	782	0	4035	3552	35	204	803	0	0.703773
48938	49043	81	18935	18922	54	24900	24500	70	164	132	0	1383	1447	16	151	604	0	0.705747
127180	107229	87	46889	38834	85	79448	64986	87	699	577	0	3784	2975	35	-66	631	0	0.705747
53724	49305	88	14882	12745	88	34959	31061	88	13	160	0	1492	1346	14	-250	152	0	0.705747
134721	119044	88	54072	46383	87	84696	69550	103	650	563	0	4470	3745	37	347	665	0	0.705747
113690	109075	93	47805	46094	80	77045	72870	84	423	554	0	4290	3896	35	98	587	0	0.705747
137496	115244	88	46033	37799	88	90754	75416	90	858	658	0	4504	3614	38	1139	1071	9	0.706734
163161	131945	93	48902	39070	89	108762	87940	92	1361	907	0	5652	4453	44	1027	1155	6	0.706734
109824	107615	91	40329	39789	78	59193	58818	80	690	661	0	3365	3511	31	369	469	0	0.707721
98098	94128	89	37066	35021	79	59659	57063	80	827	458	0	3169	3085	29	648	1343	9	0.708708
42648	43547	72	10917	11058	42	25451	26038	70	73	201	0	1082	1227	10	-203	152	0	0.709695
116955	111261	96	37965	35808	80	73396	68489	82	491	526	0	4079	3814	32	189	291	0	0.709695
114158	113740	81	39034	38398	78	74876	72260	81	381	443	0	3903	3797	32	318	679	0	0.710682
150971	119327	108	52272	42106	90	87264	67440	92	439	483	0	4619	3609	38	103	371	0	0.710682
135933	118992	95	45828	38721	84	84053	71397	87	1183	882	0	4105	3563	34	126	344	0	0.710682
124957	122062	83	38089	37087	81	84098	80940	84	792	762	0	4246	4245	33	172	505	0	0.712656
246439	171157	109	86855	62373	104	158158	108842	107	1253	871	0	8029	5783	51	818	853	0	0.712656
85884	81126	82	33672	31318	78	66976	62182	80	440	560	0	3321	3207	30	554	932	0	0.71463
148439	129216	98	56611	49231	87	80670	69178	90	816	875	0	4477	3755	39	-230	408	0	0.71463
151970	125881	95	54531	44375	88	99537	83192	91	909	749	0	5354	4630	42	1336	821	0	0.715617
96328	85735	88	40742	35871	81	57411	49808	83	639	572	0	3173	2684	30	280	550	0	0.715617
81202	80358	77	28516	28361	74	56346	54876	78	333	335	0	3014	3071	27	-412	284	0	0.715617
132017	118501	90	45220	40065	85	85341	76127	88	751	800	0	4505	4078	35	802	949	0	0.716605
222967	177876	105	85405	69802	100	131917	105153	100	1324	846	0	6639	5082	44	-334	522	0	0.717592
24887	24301	69	8451	8740	39	16360	16844	49	95	240	0	831	743	0	-235	317	0	0.718579
86340	84763	78	26339	26092	74	55884	54279	78	620	567	0	2735	2597	27	-258	373	0	0.719566
74340	76291	75	31166	31716	74	46626	46500	76	378	454	0	2648	2586	26	257	533	0	0.720553
108910	103318	90	42957	39624	81	73596	68969	83	308	525	0	3831	3459	33	-84	496	0	0.720553
186965	140648	102	59007	44691	92	112951	84309	95	1092	853	0	5856	4553	43	310	575	0	0.72154
102925	98827	81	33306	32017	79	76097	69986	83	530	599	0	3908	3738	33	690	844	0	0.72154
85626	86601	78	19319	19658	54	54016	53098	77	572	568	0	3004	2715	29	505	890	0	0.72154
134286	119957	100	43250	37577	85	70677	62227	88	522	584	0	3542	3064	33	758	1109	5	0.722527
185399	140382	104	59787	45360	95	126460	94892	98	1232	977	0	6567	4862	44	-214	305	0	0.722527
94325	93891	89	52612	51953	79	58179	57610	79	618	431	0	3050	3026	29	99	567	0	0.723514
141046	130766	87	46526	42804	84	80048	73099	86	747	727	0	3828	3840	31	810	1555	9	0.723514
148691	119829	91	53096	42772	90	91923	70596	93	1032	768	0	4889	3752	41	35	418	0	0.724501
118065	112385	84	36824	33786	82	73101	66782	84	814	604	0	3854	3552	34	71	301	0	0.724501
283185	209225	108	116344	89959	105	274133	213585	108	2620	1879	25	14691	11259	69	1347	706	0	0.724501
108225	91545	88	46836	39541	84	80159	67872	86	632	572	0	4140	3263	38	269	1178	3	0.724501
120665	100011	103	45565	37723	87	72919	58947	96	431	341	0	3822	3089	36	-194	592	0	0.724501
181016	141106	110	68999	55212	96	100369	75243	111	1011	821	0	4853	3693	40	120	563	0	0.725488
167727	135213	96	48884	40082	90	106261	85930	95	972	731	0	5277	4431	40	996	597	0	0.725488
244543	183698	106	61534	45685	102	154027	115904	106	1353	851	0	8082	5897	51	651	813	0	0.725488
180375	137125	103	70602	53992	96	116659	88384	97	1162	758	0	5644	4298	43	362	328	0	0.725488
106238	101731	97	20592	20198	59	59501	58141	80	478	489	0	3116	2997	27	-345	531	0	0.726475
96750	93905	84	20118	19786	59	59305	58019	80	485	606	0	3156	3252	29	672	877	0	0.726475
142398	114646	96	50275	40861	88	94447	77992	90	533	436	0	4769	3967	40	-549	133	0	0.727462
191061	154351	101	44485	34423	93	121647	98562	97	880	751	0	6064	4735	43	597	861	0	0.727462
193144	144722	106	60500	46093	97	113012	83431	100	722	521	0	5622	4237	44	510	872	0	0.727462
92075	92489	80	23363	23621	61	56638	56376	78	600	598	0	2738	2700	27	94	460	0	0.728449
85582	84621	80	30923	30637	76	51931	51371	77	410	553	0	2700	2591	27	462	636	0	0.728449
304580	201849	137	101879	65603	131	200828	131451	131	1780	1294	19	10415	7029	54	697	811	0	0.729436
206823	166610	98	76782	60686	94	108942	85965	95	1018	908	0	5390	4265	41	1493	979	0	0.729436
108873	104616	87	34600	33634	79	65580	61813	81	586	357	0	3353	3328	29	1262	871	0	0.729436
144985	130704	102	62982	57182	86	84581	77450	87	657	940	0	4690	4108	38	32	816	0	0.730423
65822	65521	90	24738	24483	74	31889	31698	74	187	212	0	1746	1667	18	-50	435	0	0.732397
97883	97478	80	24520	24531	66	61199	60818	79	916	543	0	3024	3102	28	-34	391	0	0.733385
202417	153208	99	69699	53629	96	139971	107868	98	936	701	0	7332	5568	51	96	264	0	0.733385
136342	120411	87	51382	43186	86	92057	78598	87	630	770	0	4725	3849	40	981	707	0	0.733385
112127	110856	80	19162	18963	52	75601	73853	81	499	520	0	3832	3538	32	463	749	0	0.734372
114262	111535	86	30190	29279	79	69337	66718	83	382	591	0	3641	3644	30	947	737	0	0.736346
87507	83735	79	20485	20329	53	49899	48984	77	574	360	0	2690	2631	25	286	957	0	0.737333
166476	142309	95	40964	34684	87	83158	71095	91	827	511	0	4451	3859	36	1303	1061	4	0.737333
258619	178625	109	86042	59666	106	166836	113160	109	1998	1361	18	8914	6103	52	1354	1460	25	0.737333
198671	151711	96	55433	41493	95	135812	100878	99	1108	827	0	6993	5272	49	332	438	0	0.737333
116492	100815	98	43112	36919	85	71650	56501	101	753	467	0	3541	3038	34	-285	125	0	0.737333
300984	202900	125	149634	107071	114	233439	163306	117	2070	1547	25	12390	8772	63	716	1093	5	0.737333
126149	107767	95	44494	38230	85	80993	69269	87	630	739	0	4200	3726	35	1397	1245	8	0.73832
191008	146432	97	66055	50997	93	112662	85531	95	1109	915	0	6071	4499	44	725	437	0	0.739307
262665	192320	110	102492	75518	104	155751	113103	107	1306	807	0	7933	5971	51	1200	1107	5	0.741281
151950	123524	93	46210	36327	90	101746	82325	92	923	734	0	5374	4324	41	233	626	0	0.741281
113978	111243	87	38004	37188	79	65369	64273	81	396	585	0	3247	3110	30	210	441	0	0.742268
101528	91323	86	38967	34340	83	72360	62633	84	318	651	0	3615	2963	35	559	1070	4	0.742268
146215	136954	87	52535	50293	84	89038	85187	87	879	790	0	4690	4451	35	458	1127	6	0.743255
139998	118346	89	61638	52781	88	88826	76157	90	682	397	0	4624	4075	37	638	675	0	0.743255
154254	128602	106	60499	52320	89	89406	74117	91	535	665	0	4726	3694	38	730	776	0	0.743255
83634	83825	79	15860	15648	49	53958	54099	77	420	416	0	2533	2442	26	157	684	0	0.746216
156867	133225	93	63320	53450	90	123432	107149	93	1325	1025	4	6319	5231	44	1068	1130	5	0.746216
150362	125385	93	53460	43688	90	97442	83580	91	717	580	0	5434	4413	40	846	904	0	0.74819
133223	123824	82	46798	42382	83	88404	79549	87	1038	944	0	4892	4406	37	697	733	0	0.749178
41957	42932	71	15380	15439	47	25063	25050	69	231	237	0	1206	1342	13	79	391	0	0.750165
130336	112382	91	44050	37250	86	80741	68454	88	557	686	0	4320	3513	38	272	751	0	0.752139
98936	96453	83	21591	21351	58	67523	66770	81	565	495	0	3724	3581	32	129	600	0	0.753126
120804	113375	83	39079	35206	80	82416	76536	83	1050	875	0	4466	4068	36	-262	276	0	0.753126
175590	137933	94	68286	54337	91	111571	86613	94	1205	920	0	5935	4875	45	481	513	0	0.753126
156778	144052	89	55981	51173	84	96975	86979	86	889	721	0	4928	4654	37	216	620	0	0.753126
196127	157081	107	45570	36690	94	131108	104197	97	934	797	0	6838	5294	48	661	847	0	0.754113
205757	157905	99	75746	59239	98	123796	93246	100	976	869	0	6616	5084	46	789	674	0	0.754113
121961	112242	86	42862	39235	82	66472	61179	82	601	674	0	3294	3088	31	-145	404	0	0.756087
151000	119574	107	54497	42672	90	100774	79184	94	750	598	0	5212	4045	44	867	898	0	0.757074
186935	157601	98	58698	48075	92	111802	92029	94	1314	986	0	5493	4371	40	352	1117	5	0.758061
285719	195183	124	98919	70934	109	176263	118453	111	1897	1182	15	9513	6210	58	1666	1399	10	0.760035
145969	126396	88	58027	50615	87	85507	72603	89	885	867	0	4225	3373	38	28	399	0	0.760035
125697	104200	91	52742	42665	87	76140	63641	88	826	620	0	4218	3475	39	916	767	0	0.761022
117960	101116	94	30846	25665	82	80318	66597	87	739	650	0	4062	3242	37	457	1028	3	0.762009
60513	61507	76	18931	18623	53	30595	30297	73	456	333	0	1666	1696	18	351	474	0	0.762009
205470	146170	108	67985	49029	99	119980	83659	101	1097	797	0	6199	4370	47	-86	871	0	0.762996
110894	98718	94	45978	40334	85	73121	62886	86	762	645	0	3641	3281	32	268	545	0	0.763983
148199	125115	94	54515	45180	89	84776	69112	91	971	559	0	4290	3511	38	635	650	0	0.763983
79070	79834	76	33865	33295	76	49005	48339	78	534	471	0	2666	2539	26	1002	1218	9	0.765957
87041	88212	78	32408	31941	76	58618	59199	78	516	610	0	2858	2896	26	454	428	0	0.766945
139052	124304	85	55518	48641	85	76430	67204	87	569	566	0	4265	3526	37	287	486	0	0.766945
46608	45572	74	14077	14567	44	27775	27863	71	344	231	0	1427	1452	16	817	1021	2	0.766945
302093	214553	116	106886	76401	116	202600	143902	118	1805	1444	21	10771	7911	54	1478	996	0	0.767932
71124	70335	85	22081	22400	58	39646	39647	74	257	389	0	2099	2101	23	-10	229	0	0.767932
247164	182190	119	87330	66932	107	125722	96309	107	1348	983	0	6545	4765	45	1134	1262	11	0.768919
181298	133218	100	61184	45670	99	119675	87028	101	1023	636	0	6511	4789	46	158	786	0	0.768919
114206	99480	97	40247	33415	85	79039	69137	86	571	559	0	4079	3549	35	69	457	0	0.770893
224446	161770	105	72296	52635	97	160706	113929	102	1197	663	0	8540	5868	52	-64	502	0	0.770893
214019	167165	99	82673	64419	97	117557	90746	99	1082	878	0	6008	4666	45	1114	937	0	0.77188
121578	107183	87	48014	41720	84	70426	60410	85	520	412	0	3854	3386	35	1587	1586	12	0.77188
151748	138261	91	59571	53839	85	85146	77238	87	828	887	0	4806	4466	36	677	1032	3	0.772867
112704	106549	92	48615	45494	82	64605	60661	83	539	676	0	3344	3281	30	717	619	0	0.773854
87978	85375	80	22302	22243	60	50944	49457	77	607	619	0	3046	3034	27	176	407	0	0.773854
173240	148436	92	89384	78741	91	103116	88116	93	630	537	0	5097	4541	39	-264	322	0	0.773854
138061	133753	87	37434	35661	81	91495	86613	84	668	793	0	4749	4444	35	233	686	0	0.773854
127912	123022	84	43156	40920	81	77983	73136	84	1094	724	0	4247	4099	34	133	592	0	0.773854
166930	134021	96	64624	51667	91	110071	85669	93	935	499	0	5372	4254	40	-212	206	0	0.775828
145090	125737	90	43706	36380	86	88110	77318	88	757	682	0	4285	3456	37	99	423	0	0.775828
177054	136057	95	62713	48569	93	106316	81785	95	914	638	0	5517	4398	43	770	892	0	0.775828
164550	143891	90	49161	41482	88	117939	102912	89	973	1012	3	6494	5622	41	388	487	0	0.775828
38826	39837	69	11053	11326	42	21786	21584	55	347	237	0	993	1042	6	18	383	0	0.776815
135115	120740	89	47342	41947	85	78761	71198	88	608	547	0	4231	3710	37	213	446	0	0.777802
176021	154350	95	86532	77866	92	107162	93962	91	1126	763	0	5525	4733	38	476	1158	7	0.778789
263218	198970	120	125683	99202	117	229020	173897	118	2208	1786	23	11819	8891	56	967	826	0	0.778789
189696	145209	97	66419	51286	94	127604	97693	97	942	837	0	6278	4766	46	264	568	0	0.778789
146201	123045	105	58834	49908	88	98410	82956	90	794	740	0	4975	4166	38	266	795	0	0.780763
173111	136392	96	57480	45164	91	99468	78914	94	858	950	0	5010	4138	39	957	846	0	0.78175
118411	111016	87	37703	34830	80	77816	72384	83	686	631	0	3816	3442	32	727	995	0	0.782737
201056	161836	103	65181	51797	95	113168	91693	96	1245	1064	6	6240	5134	45	466	477	0	0.783725
164284	128847	96	59187	46077	92	107528	83947	94	705	632	0	5442	3997	43	600	582	0	0.783725
114197	110704	81	34924	33868	78	74891	70437	83	714	542	0	4105	3813	32	701	650	0	0.783725
166801	135296	101	73849	61438	92	107262	87247	93	846	683	0	5546	4691	40	266	447	0	0.783725
239460	180118	109	70059	51785	101	159483	118964	104	1280	897	0	8235	6186	50	952	1018	3	0.783725
255355	187835	101	97993	71914	99	167484	122079	101	1368	919	0	8396	6019	53	332	537	0	0.784712
207178	165051	93	95305	77249	93	122791	96125	95	865	848	0	7106	5439	48	853	1346	10	0.784712
118831	109420	82	39427	35272	81	84292	74875	84	576	634	0	4349	3942	36	240	531	0	0.784712
64841	68209	64	24374	25303	54	34717	35055	72	560	459	0	1633	1637	19	964	948	0	0.784712
77076	84183	72	17798	19026	45	46290	45484	75	346	249	0	2473	2698	24	866	996	0	0.786686
158387	140458	87	51097	43576	86	74523	62580	90	1298	1042	7	3988	3801	34	1466	1194	7	0.786686
194808	146332	101	68071	51488	98	113759	84786	100	797	480	0	6290	4265	46	1189	820	0	0.787673
131749	119314	87	47786	42566	85	72646	65117	86	633	586	0	3547	3280	33	-179	154	0	0.78866
168702	128566	95	58091	44429	91	94213	71429	92	923	532	0	4667	3614	40	491	819	0	0.78866
80986	82863	75	20865	20874	56	56234	55911	77	351	337	0	2778	2662	27	227	470	0	0.78866
151880	123087	94	59354	47634	91	92412	72575	92	675	511	0	5039	4322	40	508	573	0	0.78866
199362	158596	104	66581	53675	94	131631	105432	98	1205	1004	2	6866	5190	48	1307	1299	10	0.791621
101191	100765	82	26697	26066	68	73020	70134	80	598	571	0	3553	3431	31	-57	391	0	0.791621
119273	116093	81	41337	39523	80	72275	68538	84	608	543	0	3785	3437	33	256	568	0	0.791621
189101	147901	101	73761	59709	95	123881	96423	98	1223	1015	4	6624	5150	45	357	565	0	0.792608
230342	181463	103	76792	59466	100	136586	105001	101	1172	898	0	7227	5444	48	875	778	0	0.793595
201133	161904	95	67666	54881	95	114758	89678	97	1154	885	0	6130	4837	43	641	633	0	0.793595
115644	112370	83	42306	41746	78	66944	65349	79	397	508	0	3659	3592	31	26	383	0	0.793595
87655	88505	76	39435	39794	77	57408	56511	78	393	476	0	3245	3310	28	376	624	0	0.793595
154023	135829	89	55394	48350	87	91242	79676	90	929	820	0	4625	3899	39	667	896	0	0.794582
131686	115667	85	52316	46151	84	78604	66264	86	830	940	0	4127	3454	36	946	1376	11	0.795569
114661	111424	84	30087	29261	77	73962	70666	81	462	590	0	3676	3433	33	183	588	0	0.795569
203812	165832	109	63372	51871	94	99973	81660	95	1390	1047	6	5455	4653	41	714	941	0	0.795569
148316	124987	103	55177	47348	88	87307	71850	90	734	724	0	4867	4037	37	1130	1026	3	0.796556
256262	197975	102	85763	65661	98	170452	128387	101	1661	1124	9	8662	6749	51	212	610	0	0.797543
174102	140595	91	60889	48312	91	114246	90579	93	1038	990	0	5842	4581	44	1368	1212	11	0.799518
148790	122258	97	50646	40974	90	98996	79959	93	857	758	0	5092	3917	42	678	1096	5	0.800505
104823	92974	84	40695	34938	83	67598	59402	85	603	480	0	3724	3443	34	-27	479	0	0.800505
80422	84026	71	16464	17009	46	54427	53571	76	531	629	0	2812	2869	27	343	444	0	0.802479
135890	117853	91	49277	41776	84	94596	82300	87	926	806	0	4695	3744	39	687	1224	6	0.803466
165685	135150	110	55983	44532	110	111103	88878	110	961	830	0	5633	4512	42	742	687	0	0.803466
85930	86521	82	38697	38939	76	56062	55628	78	609	412	0	2616	2624	26	593	521	0	0.803466
168938	138216	103	47745	37210	90	106493	88225	93	1027	771	0	5491	4616	41	615	1017	1	0.803466
270674	195326	113	115530	87735	108	175482	127629	109	1404	1194	10	8934	6471	52	205	562	0	0.804453
174900	135275	106	59306	47037	93	102689	78876	94	697	588	0	5331	3995	45	-243	182	0	0.80544
182114	136293	99	61615	45738	94	112699	84322	96	766	537	0	5441	4096	46	584	679	0	0.80544
298303	210216	111	126205	95134	110	290438	218760	113	2495	1828	29	15285	11351	65	1222	683	0	0.808401
180870	140023	98	62794	47993	93	117740	88813	95	1301	1032	5	6272	4826	43	1124	1014	2	0.809388
95845	97743	78	44016	43893	77	63378	62659	79	524	493	0	3324	3204	28	-437	198	0	0.809388
224717	173052	102	96369	76612	102	136984	106712	103	1309	1065	6	7137	5453	49	515	693	0	0.810375
202352	167754	98	88908	74048	97	119413	97946	99	1167	1010	3	6378	5290	43	901	1050	3	0.810375
212071	164016	104	57961	43655	95	145042	111459	99	1028	649	0	7217	5323	48	788	727	0	0.811362
212316	159516	99	62227	46122	95	137976	102603	99	1411	974	0	6788	5174	47	493	436	0	0.811362
140002	124274	87	53276	46985	87	82109	73802	89	778	944	0	4221	3804	35	170	804	0	0.812349
74202	75247	73	21987	21936	58	47763	47496	75	398	446	0	2535	2505	26	0	469	0	0.812349
80624	79413	76	12039	12051	43	55742	54719	79	411	384	0	3027	3034	27	531	747	0	0.812349
92051	91638	81	28562	28095	76	59048	58380	79	437	333	0	2824	2791	29	-228	372	0	0.812349
80269	79522	78	18176	18184	52	54741	54131	77	624	503	0	2954	3128	26	332	553	0	0.813336
172504	140937	95	48920	39919	91	84641	69085	93	730	598	0	4487	3815	37	110	344	0	0.814323
80555	81100	77	21420	21634	57	55859	54905	77	392	378	0	3065	3078	28	295	261	0	0.814323
99085	89777	84	36466	32437	81	67176	59757	84	481	339	0	3539	3138	32	108	538	0	0.81531
102834	91969	90	38116	33071	84	73304	63914	86	751	528	0	3509	3064	34	1218	1129	4	0.81531
190119	155319	94	85636	72144	92	198418	167215	95	1938	1352	22	9625	8168	52	1383	1169	7	0.81531
118591	107737	98	52228	47851	84	72871	65552	85	603	667	0	3891	3236	35	425	791	0	0.81531
125150	111560	87	46564	41342	84	62776	55819	85	600	629	0	3066	2742	30	201	426	0	0.816297
239239	164402	110	90894	61770	103	145502	100634	104	1348	1058	5	7836	5575	51	596	670	0	0.817285
290935	202373	120	108542	78962	118	180710	123565	121	1676	1034	13	9225	6384	55	351	791	0	0.817285
172833	139660	93	71399	57650	91	96875	76279	93	838	519	0	5166	4270	40	923	502	0	0.817285
116815	116276	82	32617	32184	72	76468	73852	82	744	547	0	3938	3759	33	104	703	0	0.817285
204953	151519	108	84970	65083	97	127286	94296	99	1055	716	0	6283	4560	45	1522	1009	2	0.818272
111747	101140	100	43434	39343	82	76191	69274	83	419	400	0	4151	3849	34	462	482	0	0.819259
150540	144315	84	52179	49071	85	111512	103967	87	1112	986	0	5785	5345	38	924	850	0	0.820246
145189	110784	97	58167	44887	91	89731	68514	92	1247	751	0	4549	3686	39	396	889	0	0.820246
112561	97867	87	39086	32826	84	81245	69358	87	815	670	0	4335	3681	35	890	701	0	0.821233
133853	117957	97	50536	43726	86	86015	75915	88	590	791	0	4482	3878	38	72	502	0	0.82222
275760	197726	113	94331	68467	109	150217	108197	111	1173	835	0	7993	5812	52	460	446	0	0.82222
125871	110855	86	43868	37725	84	77331	68914	86	533	537	0	4016	3559	35	524	643	0	0.82222
192258	148989	100	76052	59866	96	128139	98136	97	1201	831	0	6847	5152	48	771	1197	9	0.823207
265221	191833	109	102497	75510	104	136704	98034	106	1421	968	0	7424	5555	50	991	1274	10	0.823207
162699	132092	92	52986	43698	89	104660	85693	93	853	738	0	5524	4552	40	307	704	0	0.824194
137497	121189	90	46064	39292	85	97906	84442	89	870	735	0	5238	4479	40	280	735	0	0.824194
137813	120434	87	47230	40628	88	92888	79956	103	729	600	0	4759	4260	37	-72	337	0	0.824194
94310	90325	81	28753	26083	72	70863	65646	81	240	298	0	3921	3426	34	563	712	0	0.825181
127711	107863	97	47342	39923	85	75248	64584	86	839	608	0	3619	3194	34	29	341	0	0.826168
159039	130428	92	47221	39063	89	101773	82228	93	699	629	0	5528	4442	41	242	357	0	0.826168
190855	143288	98	72918	55487	96	101663	78112	97	1030	913	0	5469	4122	42	1516	1651	16	0.827155
96873	87264	81	32158	28090	78	78062	69056	82	390	586	0	3809	3364	34	-293	283	0	0.827155
233111	174733	102	76810	57893	99	129880	95448	102	1428	1158	9	6665	5123	45	1032	1015	2	0.827155
136804	117139	89	53158	45027	87	85259	71678	88	792	776	0	4398	3811	37	685	989	0	0.827155
193934	143393	97	70439	52462	95	133738	100175	97	965	769	0	6992	5272	46	417	519	0	0.829129
113615	100454	87	45046	39935	84	96832	83825	87	854	676	0	4863	3895	39	471	1313	8	0.830116
42710	42237	66	16720	16842	49	26164	25854	70	272	151	0	1434	1336	15	-311	271	0	0.830116
224808	165512	112	68453	50214	101	141338	104045	104	1121	771	0	7106	5273	47	110	484	0	0.830116
239222	173308	110	75228	52422	109	146451	104971	111	1222	1111	10	7628	5372	49	112	526	0	0.831103
98257	97424	89	35538	34802	77	57352	55443	78	508	710	0	3033	2806	29	303	767	0	0.831103
79975	82987	76	26900	26973	74	57500	57322	77	638	540	0	2744	2526	27	286	288	0	0.831103
104113	98504	82	39044	35657	82	60920	57075	83	775	658	0	3275	2869	31	-18	285	0	0.831103
187838	148374	91	65581	51741	91	123382	95503	93	1138	1005	2	6249	5113	43	465	815	0	0.83209
159811	132052	93	48501	39589	88	84980	70760	90	861	635	0	4408	3578	38	1032	1724	18	0.833077
138529	118017	88	62293	54052	86	94143	78316	89	1241	863	0	4804	3787	41	1561	1712	11	0.834065
207181	155638	105	73492	57736	96	128253	97598	99	1310	967	0	6423	5010	44	762	631	0	0.834065
161470	131262	91	66929	53558	90	92576	75874	91	1098	761	0	4903	4197	40	209	1099	4	0.835052
134836	115968	96	56142	48748	87	78151	67301	88	767	812	0	4087	3463	36	-13	494	0	0.835052
58812	60786	70	15368	15855	45	32117	32655	73	470	427	0	1740	1823	19	-404	112	0	0.835052
145810	123655	98	44246	36587	86	87543	75136	90	874	813	0	4504	3582	38	920	976	0	0.835052
78399	77877	78	19932	20080	54	54943	54002	77	499	566	0	2937	2984	28	647	584	0	0.836039
64534	64344	76	14097	13871	46	32075	32377	73	453	355	0	1434	1492	17	125	520	0	0.836039
147857	128466	89	54632	46892	86	83008	70066	87	807	633	0	4667	3754	40	144	410	0	0.837026
93110	92114	82	29876	29057	76	52076	49874	78	187	417	0	2619	2621	26	-321	392	0	0.837026
150088	128206	94	53175	44434	89	107051	92340	91	1218	892	0	5578	4816	40	71	571	0	0.837026
224692	164426	103	74106	54652	101	132452	97631	103	1325	947	0	6821	4720	46	1597	1246	6	0.839
105313	102053	94	36904	35617	79	60606	56844	85	310	477	0	3040	2774	30	-118	292	0	0.839
183192	137962	98	60029	46045	94	120929	92388	97	995	868	0	6303	4650	44	454	815	0	0.839
149521	128601	93	56151	46720	89	94976	80632	90	975	889	0	4796	4101	39	281	740	0	0.839987
106651	93643	89	46138	40326	82	69426	60858	84	704	646	0	3558	2919	34	395	709	0	0.839987
92313	91774	94	27044	26719	74	60828	58449	79	625	544	0	3331	3139	29	411	946	0	0.840974
115907	104952	86	45881	41319	83	74783	66716	85	655	525	0	3956	3470	34	65	312	0	0.840974
179551	136156	100	61553	46461	93	104249	78262	95	999	684	0	5250	3960	42	552	889	0	0.841961
266423	191002	107	87096	61192	103	167290	118241	106	1437	1052	9	8315	5936	52	714	681	0	0.841961
207145	152471	107	78917	58303	97	111562	80652	98	1125	826	0	5728	4328	42	474	523	0	0.842948
129784	110316	88	45864	39031	86	90541	75198	89	733	596	0	4720	3920	37	752	537	0	0.844922
91286	91417	82	27604	27444	69	53504	52730	78	453	570	0	2789	2661	26	1073	992	0	0.844922
130710	115434	87	48377	42318	86	79438	68177	88	638	751	0	3901	3469	34	1373	1548	11	0.845909
93543	92403	79	36341	35877	79	59291	58398	81	657	459	0	2950	2789	28	338	492	0	0.847883
199927	161150	96	94592	75582	96	132266	103312	98	1333	935	0	7045	5698	48	993	1109	5	0.847883
97942	96196	78	38507	35947	79	65016	59720	82	414	524	0	3275	3066	31	-34	325	0	0.84887
43914	44576	73	18011	18595	48	26065	26530	59	254	172	0	1388	1458	15	-101	219	0	0.84887
167990	141656	89	51212	41182	88	113205	92815	91	741	669	0	5796	4765	42	882	675	0	0.84887
119786	100069	92	40253	33131	85	69496	58390	88	642	542	0	3432	2778	33	42	395	0	0.84887
176650	137970	102	63122	50556	95	103764	81797	96	973	817	0	5836	4494	42	37	1002	2	0.849857
80717	80672	77	20597	20610	55	45242	44642	76	256	342	0	2305	2526	24	255	433	0	0.849857
175560	131802	99	58024	44633	94	107242	82986	96	935	985	0	5312	4154	43	237	511	0	0.849857
186876	155636	93	59041	48009	90	120510	98505	94	1176	948	0	6076	4905	42	123	514	0	0.850845
111430	95850	88	45686	38203	85	75187	63114	87	809	627	0	3784	3328	34	-295	182	0	0.851832
206489	166050	97	85159	68307	96	111531	88903	96	609	1003	2	5794	4558	41	2796	2053	24	0.852819
95741	93508	81	26163	25843	74	54551	52037	80	344	463	0	2977	2937	27	-457	45	0	0.853806
139506	114483	94	70787	61129	89	171996	154214	90	1290	1049	9	8698	7769	47	1659	2013	20	0.853806
106253	105282	82	15985	15812	51	66871	64853	81	445	632	0	3562	3409	31	294	656	0	0.854793
73276	73539	83	23502	23606	64	47801	46236	76	409	266	0	2380	2288	24	515	514	0	0.85578
213283	158775	107	78297	59808	96	137318	100987	98	1580	922	0	7035	5401	46	400	1028	3	0.856767
143721	119111	97	49064	39811	89	86242	69193	92	736	508	0	4336	3586	39	428	554	0	0.857754
108278	105878	83	30067	29534	77	54785	53035	79	443	579	0	2752	2755	26	1230	1891	12	0.858741
184630	155469	92	54290	43589	92	114297	94385	93	944	836	0	5953	5057	41	452	579	0	0.858741
129473	110848	89	56007	48016	87	91646	77629	89	861	647	0	5167	4296	42	362	387	0	0.859728
215059	157997	104	74461	56151	98	128717	96613	100	1156	714	0	6372	4950	46	304	491	0	0.860715
197430	164465	92	61851	50576	91	126816	101192	94	992	641	0	6780	5564	47	807	813	0	0.860715
148926	130031	88	47056	40505	87	88665	76634	89	760	596	0	4959	4292	38	-418	338	0	0.860715
111276	107018	86	53089	51359	82	80825	76599	87	983	716	0	4274	3722	34	903	838	0	0.860715
94598	95461	77	14432	14756	45	62611	62072	79	502	459	0	3614	3210	32	-145	773	0	0.860715
93594	92807	84	32819	32678	76	57157	57084	78	349	338	0	2812	2646	28	-595	9	0	0.860715
95592	85057	85	38299	33758	80	62375	53793	83	458	347	0	3277	2950	32	1179	801	0	0.861702
92679	84117	98	30284	27113	79	53888	48215	82	396	374	0	2834	2343	28	408	429	0	0.861702
120758	104915	85	43000	36192	84	80614	67877	86	804	615	0	3979	3211	37	729	1128	5	0.862689
263977	187143	107	98632	70954	106	149266	106581	107	1465	1057	8	8543	6095	54	257	870	0	0.862689
206122	166095	99	70024	55975	94	134817	109507	98	810	758	0	7199	5606	48	605	968	0	0.864663
181118	138747	95	71168	55391	95	143750	107313	97	832	785	0	7057	5667	46	403	763	0	0.864663
152999	125928	95	37612	30152	88	95399	77926	94	460	432	0	5029	4078	40	1054	1133	5	0.86565
104003	92715	84	41212	36661	83	61708	53582	85	508	530	0	2945	2631	30	-57	352	0	0.866637
136749	117547	93	53657	46102	86	83098	70894	88	732	691	0	4432	3753	37	206	806	0	0.866637
129598	116189	88	36887	32352	82	84163	75539	86	747	701	0	4440	4074	36	438	599	0	0.867625
155321	127242	92	59630	47779	89	99993	82451	92	797	739	0	5435	4504	41	193	545	0	0.867625
106026	98660	82	34138	31447	79	67900	62791	82	685	405	0	3722	3635	32	123	405	0	0.867625
187629	149562	104	55527	44522	94	124488	99502	98	809	998	0	6522	5265	44	186	617	0	0.868612
180131	144744	101	60572	47379	90	111780	89413	93	1058	654	0	6055	4781	44	324	586	0	0.869599
115020	113675	80	28854	28384	77	67792	66598	81	475	606	0	3377	3200	31	984	1106	5	0.869599
137647	126321	84	44238	38784	84	85329	74984	86	382	371	0	4642	3874	37	224	362	0	0.869599
102592	103306	78	31170	31186	75	59362	57829	79	409	490	0	3156	3127	28	-158	239	0	0.869599
170485	135567	92	66772	53235	90	108287	84276	91	755	809	0	5732	4114	46	516	699	0	0.870586
190534	150276	95	56248	42682	94	104957	80823	96	806	667	0	5654	4256	42	627	695	0	0.870586
157980	131854	95	60203	50781	91	93128	77395	92	884	783	0	4487	3780	38	316	568	0	0.871573
40705	41408	73	16555	17120	49	20306	20458	59	83	123	0	921	981	0	810	523	0	0.871573
110725	103406	87	36916	32671	84	71996	65421	86	712	630	0	3485	3197	33	159	410	0	0.871573
170348	130656	95	62603	47596	92	109230	83628	94	1225	893	0	5586	4328	44	502	805	0	0.871573
126704	111208	88	47797	41363	85	82976	71750	89	930	1005	1	4430	3756	36	453	675	0	0.871573
212646	171308	103	83278	66644	97	132125	107286	98	1231	862	0	7108	5752	45	2207	1446	16	0.87256
179768	137042	104	57822	44038	94	67246	51496	94	1192	865	0	3682	2637	37	542	747	0	0.873547
162555	127397	93	55025	42109	90	109753	85796	93	923	748	0	5886	4473	42	139	520	0	0.873547
116473	101712	100	44934	38866	85	68461	60364	85	368	405	0	3932	3492	33	1112	770	0	0.874534
274363	179089	114	85585	58087	107	162467	106868	109	1524	967	0	8788	5787	56	136	343	0	0.874534
133093	126645	84	45748	44152	81	76585	72373	84	630	775	0	3983	3817	34	1102	772	0	0.874534
107887	98769	85	43945	39742	82	68765	61962	84	770	534	0	3560	2975	32	905	1360	8	0.875521
172380	138161	106	63747	51285	92	104246	82625	96	912	807	0	5355	4208	42	41	697	0	0.875521
124917	112018	86	46690	41772	84	76954	67443	86	898	877	0	4062	3621	35	431	799	0	0.875521
139141	119472	95	53297	46553	88	79606	69000	90	948	604	0	4334	3743	36	0	135	0	0.877495
137776	118846	92	53059	46020	87	88402	75502	89	1008	872	0	4769	4054	38	128	448	0	0.877495
141341	120443	91	37627	31088	86	87215	71872	90	1013	802	0	4482	3865	38	420	501	0	0.877495
102287	100684	82	38156	37977	77	65413	63669	80	528	683	0	3368	3277	30	842	626	0	0.878482
206123	157047	118	80987	63124	101	127871	96669	102	1118	961	0	6929	5388	47	1218	871	0	0.879469
120141	115353	83	41855	39274	81	78669	72859	84	613	426	0	4093	3804	33	638	922	0	0.879469
135700	116582	92	48749	41163	85	98119	83573	88	995	803	0	5101	4162	40	553	647	0	0.879469
202330	160980	99	70780	56175	97	119384	96165	98	1225	1028	7	6508	5496	43	-164	513	0	0.880456
130692	113258	89	56447	49442	86	81232	70847	88	771	691	0	4252	3556	35	1649	1669	17	0.880456
99528	98499	80	35213	34397	78	60197	57828	81	700	481	0	2836	2946	26	375	550	0	0.880456
61431	60331	79	15520	15835	47	31686	31682	73	303	317	0	1942	1923	21	714	913	0	0.881443
123170	119296	98	34337	33143	79	80470	77748	82	814	895	0	4126	3740	32	389	567	0	0.88243
51678	51430	73	18637	18732	53	28305	27625	72	218	187	0	1457	1475	14	124	407	0	0.88243
138460	117910	92	64573	56898	88	90023	76285	88	758	693	0	4717	4240	36	525	710	0	0.883417
61501	62424	76	16047	15975	51	34680	34028	73	236	337	0	1772	1762	19	588	512	0	0.883417
112579	100383	99	47831	42299	84	62958	56795	84	635	517	0	3064	2654	30	-232	254	0	0.884405
169326	136286	90	61657	48695	90	116100	91188	92	918	815	0	6014	4620	42	301	724	0	0.884405
80672	81811	75	24631	25048	60	49989	49217	76	407	475	0	2624	2340	27	38	376	0	0.884405
284816	217794	115	118930	94825	110	186031	142341	112	1790	1269	16	10466	8118	57	259	590	0	0.885392
239723	171240	109	138879	112733	103	241333	187727	106	2279	1833	23	13055	10034	60	897	1392	8	0.886379
69486	70329	75	12181	12717	41	42637	42635	75	345	586	0	2260	2221	24	-30	200	0	0.886379
144111	121835	92	56754	47380	87	97111	79918	90	743	729	0	4798	4043	38	534	930	0	0.887366
122158	103709	91	40208	33873	84	82247	70426	86	617	540	0	4292	3500	38	873	710	0	0.887366
110057	102599	86	37670	34913	81	78684	72662	83	966	648	0	3924	3296	36	-234	302	0	0.887366
140362	122829	99	41642	36990	85	95226	83805	88	1042	927	0	5274	4694	39	1129	1170	9	0.887366
160441	132630	96	66309	55017	90	101613	83354	92	905	642	0	5270	4131	42	55	320	0	0.888353
168227	140703	91	59059	48214	89	109871	90660	91	678	605	0	5609	4644	40	1153	1279	11	0.888353
219076	170886	103	77915	63021	98	136844	108303	100	1278	1037	5	7609	5754	48	286	767	0	0.88934
99692	97864	81	29937	28739	76	58523	55446	79	639	559	0	3104	2792	29	-113	281	0	0.88934
209416	167132	111	57166	45786	99	126387	102813	101	1492	1004	2	6410	5442	44	997	647	0	0.890327
103850	101291	83	26577	26373	74	70083	67939	81	592	617	0	3710	3542	31	256	898	0	0.891314
84205	83242	78	22759	22246	69	63414	61562	80	208	323	0	3184	3124	29	-170	435	0	0.891314
101518	99643	82	34734	34457	77	92526	90003	80	722	697	0	4953	4663	36	859	1309	9	0.895262
34034	34910	70	12911	13127	44	21274	20841	59	133	168	0	1261	1159	11	553	643	0	0.895262
165888	149944	93	50477	45260	87	124512	111343	91	897	700	0	6267	5572	40	-418	325	0	0.897236
82051	79959	85	21838	22058	58	54830	53033	77	102	176	0	3062	3170	27	1056	880	0	0.898223
111023	102624	86	42679	38085	81	75854	69016	83	673	692	0	4115	3599	34	-107	267	0	0.900197
145418	123659	93	57603	49122	86	97923	83472	88	839	845	0	5439	4595	40	-205	329	0	0.900197
185753	146244	100	68617	53794	93	124372	95182	96	1076	885	0	6328	4927	45	641	615	0	0.901184
199849	151880	98	66257	50846	96	125651	94904	99	1079	847	0	6303	4755	45	1407	1349	14	0.901184
122308	112975	87	35841	31611	80	70970	62680	84	810	482	0	3828	3556	33	-392	329	0	0.902172
105773	104108	82	45850	45445	80	71362	68900	83	603	502	0	3905	3831	31	-130	509	0	0.902172
96777	96141	79	42958	42370	77	66440	65118	80	548	475	0	3352	3368	30	-668	199	0	0.903159
171548	142247	98	61131	50815	93	108396	90453	95	944	879	0	5658	4524	42	547	614	0	0.903159
221610	170878	100	89981	69080	99	145777	111165	101	1388	1119	10	7575	5627	50	188	674	0	0.904146
118865	116063	84	29410	29138	74	84386	81428	82	465	536	0	4622	4304	37	641	953	0	0.904146
141410	118617	94	44005	36222	88	80319	67086	90	869	658	0	4114	3370	35	791	505	0	0.905133
288976	196709	120	111949	78680	112	177022	123556	113	1055	898	0	8867	5974	54	1220	838	0	0.905133
163682	127723	92	60334	47298	91	98513	76851	92	833	488	0	5027	4299	39	-6	349	0	0.908094
87872	87430	78	27893	28133	75	63585	63192	79	336	280	0	3398	3175	30	48	475	0	0.908094
296707	214950	119	113212	82192	118	239141	174959	119	2327	1501	25	12621	9531	60	2116	2213	17	0.909081
186702	151774	98	55779	44349	93	120329	98349	98	1130	945	0	6497	5347	44	84	256	0	0.910068
112963	103607	84	31994	28507	79	87838	75986	84	650	689	0	4559	4115	37	887	890	0	0.910068
89614	88879	84	20956	21205	55	55229	53523	78	374	497	0	3034	3051	26	710	801	0	0.910068
154382	132636	89	67736	57919	89	108015	92863	91	916	786	0	5912	4945	43	23	310	0	0.910068
270538	206629	122	146529	114268	114	207650	162418	115	1854	1384	21	10635	8435	54	1520	1614	18	0.911055
190524	149088	116	66982	49710	116	116386	87562	116	1274	903	0	5846	4323	42	2199	1755	15	0.911055
117578	108173	84	39451	35535	83	72111	65971	85	585	495	0	3854	3423	33	-114	359	0	0.912042
73095	74768	86	29459	29314	74	39053	38108	74	76	154	0	2000	1867	22	-132	464	0	0.912042
110355	107772	79	37720	36404	80	73858	69775	81	647	407	0	3633	3470	32	250	548	0	0.913029
168004	135881	95	45682	36566	93	102947	84287	95	923	653	0	5528	4378	43	230	643	0	0.913029
122663	106296	90	38211	33273	84	92150	80827	87	773	501	0	4647	3985	36	934	935	0	0.914016
174725	138492	99	62273	50191	93	110093	86865	95	986	808	0	5506	4258	40	1122	783	0	0.915003
185152	144085	96	68558	55088	94	109927	85602	97	841	756	0	5779	4382	43	572	527	0	0.915003
271906	186789	130	107999	72225	130	175672	120132	130	1677	1028	7	9286	6300	55	654	575	0	0.915003
203779	178927	91	70103	59064	90	135335	115806	93	1172	1166	9	7060	5829	47	821	1151	7	0.915003
122018	113424	83	49042	42670	83	73346	61012	88	493	492	0	3957	3115	36	309	421	0	0.915003
323331	227374	150	117626	83698	136	266751	188408	140	2463	1757	26	13721	9694	63	1362	1411	18	0.91599
113848	101799	100	42375	37124	100	82721	69164	100	715	503	0	4414	3734	35	-261	510	0	0.91599
95349	93758	88	26181	25840	75	63950	62015	79	414	481	0	3127	3112	29	298	313	0	0.918952
177723	148544	94	73665	62468	93	112586	95224	94	1202	797	0	6063	5184	43	-26	406	0	0.919939
129244	114780	86	48934	41201	86	66971	55276	87	672	571	0	3659	2980	33	507	1140	6	0.919939
172818	145708	91	85878	73820	90	89623	74627	90	978	904	0	4832	3976	40	-230	485	0	0.919939
129236	105860	87	49310	40661	87	77168	64538	88	782	686	0	4119	3274	36	145	234	0	0.919939
239011	174304	113	99592	76926	108	154969	114074	109	1243	890	0	7845	5697	51	159	629	0	0.920926
131241	116783	93	53657	47461	86	80371	70930	87	536	535	0	3900	3363	34	742	616	0	0.920926
214133	155090	112	67375	47802	101	133871	94357	105	904	685	0	6882	4977	49	1533	1246	10	0.9229
149008	126626	89	50618	41896	86	88870	74126	89	993	780	0	4626	3931	39	309	738	0	0.9229
105914	105188	81	23451	23182	66	71323	68684	81	702	662	0	3618	3543	31	437	530	0	0.923887
82290	84317	76	31027	31058	74	52734	52075	77	252	242	0	2819	2878	27	1111	1136	5	0.923887
227965	168047	107	88932	65168	104	172764	125231	106	1271	964	0	8929	6646	52	1054	1150	9	0.924874
191541	148824	95	53837	41705	91	128997	98180	96	1205	883	0	6986	5171	47	543	759	0	0.924874
193787	152968	103	68704	54381	94	119019	92965	96	1124	825	0	5880	4556	43	1522	1218	10	0.924874
108017	102417	83	38436	34401	80	59116	54487	82	570	453	0	3344	3304	31	1283	1123	10	0.924874
160548	139117	93	67922	59347	89	92597	79057	91	759	812	0	4487	3732	39	-273	223	0	0.924874
255508	189289	116	108543	81262	112	168342	124181	114	1533	1112	11	9220	6656	53	455	470	0	0.925861
161530	133243	92	53764	43869	88	103617	83511	90	795	758	0	5274	4274	40	288	519	0	0.925861
133054	124559	91	42898	39996	84	95593	89451	88	985	627	0	4857	4353	37	-220	369	0	0.927835
104906	101571	82	55758	54843	78	80046	77636	81	777	877	0	4342	4205	34	362	712	0	0.928822
108570	105445	87	35325	34885	78	64298	62982	81	717	519	0	3196	3136	28	-109	563	0	0.928822
224519	168701	103	85127	64239	100	134402	98716	103	1608	971	0	7036	4915	48	107	467	0	0.928822
174759	142199	99	61707	51407	93	103537	83336	95	885	783	0	5143	4323	42	459	536	0	0.929809
199646	152466	115	79883	59974	115	137463	102846	115	1137	664	0	6869	4986	48	-36	520	0	0.929809
140064	113241	101	50815	41330	89	91426	75101	92	742	509	0	4930	4112	40	740	983	0	0.930796
170523	135049	102	63457	51206	92	120765	96474	95	1211	920	0	6274	4676	46	258	926	0	0.930796
111300	106623	85	31076	28623	80	73426	67418	82	511	497	0	3762	3390	32	271	635	0	0.931783
86225	82483	88	37638	36361	79	54572	50944	95	301	470	0	2838	2582	28	121	625	0	0.931783
101817	86898	89	38078	32140	84	67100	57330	85	493	434	0	3741	3133	33	852	1108	5	0.93277
127202	122504	88	44789	43659	80	76388	72374	83	598	586	0	4070	3610	32	18	421	0	0.934745
176226	133926	99	59097	45325	95	100611	76440	98	796	551	0	5262	3954	41	732	605	0	0.934745
111647	105195	96	39696	37155	80	78829	73950	82	998	883	0	3599	3411	31	778	705	0	0.934745
85407	84727	79	32805	32936	76	56441	56024	78	453	441	0	3131	3188	28	934	746	0	0.934745
184840	144038	96	58246	45805	92	115375	89538	94	818	722	0	5737	4227	44	500	600	0	0.936719
152272	143486	95	50655	48344	85	61787	57128	86	1350	975	0	3659	3397	32	1087	776	0	0.936719
106210	94884	85	42809	37209	84	66066	54742	87	530	542	0	3654	3152	35	758	1058	4	0.937706
249489	188690	102	106331	79626	101	174923	134827	103	965	788	0	8934	6863	51	688	840	0	0.937706
54441	54590	74	12479	12579	45	36816	37871	73	264	288	0	2026	2001	21	156	622	0	0.938693
149024	125603	105	52704	44655	87	100436	85929	90	878	906	0	5044	4451	40	-208	323	0	0.938693
130228	125873	87	55833	54301	83	79545	76889	84	725	782	0	4468	4299	33	283	1068	5	0.938693
91217	86124	90	24103	23099	68	70108	68527	79	489	555	0	3152	3129	29	-18	319	0	0.93968
193129	175324	94	85293	78173	90	142680	129706	93	938	885	0	7374	6566	45	140	659	0	0.93968
153602	124206	109	53705	40807	109	100483	76337	109	824	600	0	5486	3818	42	130	396	0	0.93968
168522	130427	99	56137	43440	93	105206	82143	95	1053	809	0	5920	4749	44	-56	292	0	0.940667
80326	82091	76	31742	31861	75	37329	37296	76	301	511	0	1804	1841	21	-85	417	0	0.940667
197321	148391	117	68770	51534	99	124688	92866	102	1362	971	0	6409	4512	47	784	841	0	0.941654
155401	127168	100	56438	47274	90	103608	86585	92	899	790	0	5687	4723	42	-745	95	0	0.941654
86994	87589	78	29012	28947	75	57110	57335	78	326	398	0	2827	2679	27	216	593	0	0.942641
147290	120869	98	54067	44263	89	92786	77265	91	455	619	0	4676	3808	39	177	625	0	0.943628
110009	98613	84	46910	40725	83	68999	58988	85	583	577	0	3489	3014	33	965	795	0	0.943628
175613	135124	98	61984	48042	92	120254	91886	96	944	798	0	6245	4681	44	340	729	0	0.944615
156393	131210	91	53757	43217	88	87955	75994	90	919	714	0	4531	4094	35	737	1108	5	0.945602
315136	229912	119	174250	136704	116	309151	244499	118	2943	2589	29	16010	12596	71	1613	2141	18	0.946589
174566	146791	91	64271	54227	87	115572	95553	91	800	618	0	6094	5042	43	854	1156	6	0.946589
213562	157477	99	76850	58064	95	133983	99905	97	1372	1100	9	6956	5008	48	-238	391	0	0.947576
162078	134813	107	56257	46382	90	100556	84540	93	1002	845	0	5397	4422	40	938	1118	8	0.948563
239238	190360	104	110003	93030	105	206199	169971	106	1707	1267	17	10678	8502	56	1751	1817	21	0.948563
117912	106124	88	44020	37973	86	73193	63429	87	448	504	0	4112	3341	36	391	633	0	0.94955
173280	137206	97	59931	47165	93	99998	79112	95	1023	839	0	5119	3959	41	943	909	0	0.950537
197128	162516	95	82614	67157	95	167997	137480	98	1456	1246	13	8782	7245	50	1207	1074	5	0.951524
204973	155052	114	79854	62589	96	111459	85290	97	1055	774	0	5851	4456	43	842	1074	4	0.953499
133059	117271	89	51027	43877	86	86931	75702	88	891	704	0	4710	4038	38	927	722	0	0.954486
54049	55864	73	13293	13351	45	27118	27364	71	261	444	0	1638	1696	17	-135	233	0	0.954486
47542	50359	70	22422	22554	62	26450	26560	70	634	387	0	1391	1375	15	-140	320	0	0.955473
190539	153834	96	146027	122654	95	230816	191458	96	2239	1946	27	11554	9324	60	260	865	0	0.95646
123591	103339	90	38880	31758	86	76011	63931	89	458	577	0	3648	3001	34	-206	169	0	0.957447
110140	106519	82	26832	25155	75	77507	73886	82	636	368	0	3957	3814	32	-29	324	0	0.957447
237680	177857	112	65600	50768	109	156194	119273	112	1528	975	0	7999	6142	49	59	366	0	0.958434
94787	93983	83	22884	22916	60	55110	54082	79	531	485	0	2756	2882	26	166	466	0	0.958434
69257	69359	79	26287	26259	73	40117	39776	75	285	462	0	2094	2114	23	-96	243	0	0.959421
46589	46608	74	13192	13365	45	27417	28074	71	373	340	0	1436	1406	14	280	955	0	0.959421
106013	92994	87	33715	28701	82	77947	68396	87	597	547	0	4088	3592	36	-214	303	0	0.961395
132536	119799	87	60304	54647	85	84041	75320	86	803	699	0	4051	3376	36	656	832	0	0.961395
168044	136077	93	45795	35609	90	109940	85926	93	893	755	0	5839	4731	43	1211	1109	6	0.961395
119138	109489	86	50448	45230	83	84301	75548	85	787	583	0	4532	3898	37	1448	1199	6	0.962382
222087	161794	99	87204	64692	99	129901	91103	100	1095	910	0	6866	4549	49	715	867	0	0.962382
344381	244491	127	169555	129236	127	279545	203457	129	2481	1846	27	14741	10501	67	920	1197	6	0.962382
129106	119719	86	40070	36295	81	86588	78151	85	820	773	0	4543	4156	36	813	819	0	0.962382
291822	214573	112	107270	79425	110	198714	145996	113	1663	1142	17	10463	7573	54	-45	448	0	0.963369
139409	116300	90	48095	39023	87	88249	73741	88	899	544	0	4700	3899	38	488	920	0	0.964356
270091	203895	116	96590	75848	109	173575	135336	112	1656	1027	6	9501	7382	52	859	1022	2	0.965343
105684	90462	84	41725	35150	84	70893	60505	85	755	514	0	3500	2933	34	313	448	0	0.967317
93610	94470	79	42809	42224	77	56822	55960	78	487	410	0	2901	2896	28	249	517	0	0.968305
79651	79374	78	30951	30536	76	46302	45131	79	441	354	0	2401	2132	27	376	445	0	0.968305
91296	87602	95	25759	24846	78	50461	47700	83	400	462	0	2670	2527	27	312	244	0	0.968305
110487	100998	91	52129	48664	83	67926	61785	84	499	442	0	3550	3189	31	1235	1518	18	0.969292
139942	117512	92	49313	40738	89	83331	68054	91	856	756	0	4411	3551	38	1028	947	0	0.969292
126585	107537	89	42916	36787	86	83002	71622	89	1121	662	0	4570	3880	38	752	1085	5	0.970279
45345	44499	73	17900	17702	50	23684	24242	64	232	241	0	1238	1203	12	-292	109	0	0.970279
164127	134118	95	53380	42994	92	95090	77007	94	787	558	0	5335	4015	42	928	676	0	0.971266
197276	157034	100	60343	49354	93	131133	103723	95	1247	1050	6	6670	5290	44	-63	313	0	0.971266
118675	115399	85	44377	43403	80	75771	73205	82	532	527	0	3741	3463	32	-169	332	0	0.972253
131762	117225	86	49055	41603	85	76939	66326	87	869	686	0	3983	3497	34	619	965	0	0.972253
147443	111044	95	60435	46088	91	97602	72741	93	880	579	0	4421	3487	40	567	669	0	0.972253
130098	125258	86	46714	44630	81	78089	73356	83	627	575	0	4213	3846	35	58	419	0	0.972253
210069	155118	102	78035	57891	100	136105	99613	102	1302	842	0	7249	5321	49	774	786	0	0.972253
147150	122064	88	59627	49522	88	106051	84466	90	909	615	0	5761	4563	43	193	558	0	0.97324
188969	151191	98	78918	64032	95	118240	94720	97	978	935	0	5839	4639	45	1871	1120	6	0.97324
149171	128637	90	61573	53734	88	84488	71931	89	845	867	0	4829	4209	38	278	663	0	0.974227
187280	151643	106	68066	56636	92	104510	84113	93	720	686	0	5407	4372	42	732	559	0	0.974227
149176	140787	89	61713	57530	85	92299	85569	85	1075	1030	5	5291	4705	37	626	836	0	0.976201
94654	95208	80	19355	19532	54	72496	70657	80	354	505	0	3548	3630	30	583	959	0	0.978175
136272	118101	89	55722	47781	85	84588	71353	87	698	576	0	4147	3766	34	602	552	0	0.978175
83461	81232	81	15984	16038	48	49483	48737	76	126	413	0	2722	2588	27	782	608	0	0.979162
84961	85450	77	28072	27833	75	48443	48294	76	269	403	0	2463	2492	23	110	368	0	0.979162
113153	104754	83	36807	33126	80	74049	68410	83	390	441	0	3723	3178	34	-90	438	0	0.980149
171423	131664	96	65691	50633	92	105876	80691	93	742	557	0	5519	4197	43	567	524	0	0.981136
172394	139099	92	62874	51955	91	90002	70362	93	866	584	0	4639	3713	38	268	539	0	0.982123
131170	115081	86	58360	50659	86	89674	76485	88	599	464	0	4621	4005	37	48	676	0	0.985085
122358	118486	84	43938	42391	81	89164	85403	84	801	614	0	4452	4451	34	-90	355	0	0.986072
272854	195006	107	82418	58031	105	187400	131377	109	1355	1063	9	9593	6784	56	1955	1220	8	0.987059
163146	138852	93	70333	60551	89	101863	87170	91	816	869	0	5422	4776	38	771	541	0	0.987059
122384	111645	87	50159	45825	84	86768	77890	85	804	652	0	4440	4142	34	6	416	0	0.989033
153453	127644	92	49481	40618	88	99463	81032	90	871	641	0	5063	3974	42	165	416	0	0.989033
155930	134186	91	64838	55420	89	89286	75496	92	894	654	0	4644	3942	37	777	716	0	0.989033
76078	75869	78	22956	21515	58	58016	55956	78	304	401	0	2965	2886	28	283	614	0	0.989033
129818	107615	93	43559	36603	87	84724	70978	89	516	472	0	4181	3459	36	84	346	0	0.99002
95428	89070	88	34901	33105	78	49802	46125	79	369	488	0	2624	2539	26	198	666	0	0.991007
236719	176468	110	76782	57004	100	140146	103044	103	1466	888	0	7345	5530	47	-326	515	0	0.991007
207719	157561	102	71198	54754	97	130565	100333	99	1089	850	0	6673	5137	46	-606	106	0	0.991007
110819	107077	80	40389	37630	80	69846	64970	82	613	415	0	3609	3439	31	220	405	0	0.991994
100122	99692	79	29211	29075	76	64533	64433	79	650	688	0	3457	3342	32	86	574	0	0.991994
202022	161231	98	111081	94179	97	184380	152179	100	1582	1226	15	9322	8085	52	412	1077	5	0.992981
170688	143247	97	58894	46764	91	102905	85095	94	1096	774	0	5258	4340	41	559	1534	9	0.992981
60240	61806	66	12553	12930	44	32862	33281	73	84	230	0	1599	1646	18	979	1342	8	0.993968
185925	151649	96	88179	74364	94	114374	93458	95	1400	1090	8	5779	4953	44	1538	1053	3	0.993968
222891	160105	107	74944	57443	99	131505	94183	101	1400	1101	8	6888	4906	49	-191	397	0	0.993968
148237	122081	106	60920	51031	90	101629	84113	94	1074	830	0	5365	4466	40	637	909	0	0.994955
182551	147827	94	83912	67401	94	131861	108346	95	1038	949	0	6626	5485	44	-20	453	0	0.995942
153462	131734	102	71624	62544	89	79030	68700	89	582	871	0	4063	3527	35	996	917	0	0.995942
127122	107939	95	45231	39065	86	82830	70696	89	916	890	0	4479	4026	37	40	773	0	0.996929
106346	93893	87	42408	37922	83	70165	61236	85	836	493	0	3831	3249	34	937	1312	8	0.996929
121629	109258	88	46681	40881	84	84250	74148	86	987	552	0	4492	3745	37	799	833	0	0.997916
99377	97246	79	25448	25177	68	68640	65995	79	574	590	0	3437	3485	31	461	625	0	0.997916
112314	109640	83	28654	28243	77	79682	77854	81	468	457	0	3689	3863	29	484	524	0	0.998903
194818	142797	101	76147	55673	97	119633	82894	99	1155	754	0	6360	4546	47	79	521	0	0.998903
221175	161744	103	66792	47526	97	142225	101416	100	1014	776	0	7479	5222	52	-460	224	0	0.99989
191631	166261	98	62655	54823	93	141536	121524	97	1145	1072	7	7193	6247	43	841	1225	8	1.00088
95983	92462	83	30800	28594	78	63256	59810	80	366	353	0	3067	3090	28	359	804	0	1.00186
108872	109333	79	17017	16788	51	72493	70232	80	540	493	0	3769	3779	32	-164	234	0	1.00285
84319	80603	93	20918	20247	71	61641	58267	93	693	583	0	3176	2882	30	304	781	0	1.00285
79167	80042	77	25443	25292	71	42469	41930	75	566	492	0	2454	2361	25	400	680	0	1.00285
184998	159419	95	93137	81397	93	125386	108484	94	1294	1245	13	6442	5452	43	787	625	0	1.00384
82996	76733	81	33091	29664	80	50831	45123	83	357	359	0	2464	2305	26	-92	223	0	1.00779
107579	105843	81	42319	41548	79	82909	81129	82	569	552	0	4158	3755	36	454	617	0	1.00877
108327	106259	85	39352	38775	79	69482	68613	81	633	575	0	3666	3488	31	736	747	0	1.01174
124993	109720	92	35901	31389	84	74423	66004	88	529	456	0	3784	3332	33	301	700	0	1.01272
290288	210840	113	148993	115273	113	188498	142012	114	1887	1293	15	10093	7803	58	1034	534	0	1.01272
86964	85813	84	21352	21163	60	55667	54802	78	585	414	0	2723	2534	27	233	560	0	1.01568
191235	155922	96	99957	84450	95	115780	94692	95	1386	865	0	6059	5039	43	-411	220	0	1.01568
130485	123011	86	30967	29296	81	83608	78817	85	655	680	0	3791	3506	33	942	1137	7	1.01667
162449	138718	102	82335	72500	90	99088	86043	91	1016	883	0	5378	4672	39	68	504	0	1.01766
86518	85191	82	26032	26284	75	62931	62649	80	326	444	0	2974	2903	26	107	309	0	1.01766
127750	106384	88	51820	42822	88	82299	67093	91	322	540	0	4205	3291	36	603	995	0	1.01864
115680	113253	83	57829	56752	81	78519	78459	81	879	568	0	4004	3725	33	1044	656	0	1.01864
158469	137233	89	47659	39519	87	92346	78151	91	863	635	0	4576	4086	37	1095	1828	14	1.02062
141852	123697	85	42286	35381	86	76988	62249	87	730	571	0	4219	3471	36	553	383	0	1.02062
120360	103103	91	43932	37612	84	78524	66755	87	675	409	0	4376	3649	38	709	920	0	1.02062
101874	95612	83	33655	31054	80	64855	60260	83	639	665	0	3563	3327	30	125	545	0	1.02062
77293	75894	93	24420	24327	59	44716	43608	76	533	372	0	2408	2324	25	401	955	0	1.02062
156499	137554	103	95022	85471	87	138890	122409	89	1261	946	0	7148	6034	44	1214	1425	18	1.02161
96017	95725	80	33089	32767	76	58286	56607	79	663	679	0	3261	3191	29	-212	684	0	1.02161
107280	97776	89	44385	39790	82	77639	71157	84	792	612	0	3889	3318	33	205	485	0	1.02161
122218	112654	86	35469	31850	84	69636	63279	85	577	528	0	3452	3219	30	330	431	0	1.02358
181920	149987	108	45923	36315	93	119260	99440	96	747	773	0	6173	5167	42	967	884	0	1.02358
116849	101663	90	38542	32811	84	69746	61132	86	573	472	0	3400	2749	34	17	408	0	1.02358
94858	87581	83	39653	34986	81	75224	67163	84	507	610	0	3549	3239	33	312	586	0	1.02358
117716	115145	80	42600	40445	79	61931	60697	79	492	518	0	3106	2915	31	594	1277	8	1.02358
203608	149818	116	66895	48972	100	125210	91086	116	1112	694	0	6471	4578	48	655	713	0	1.02358
108781	98041	84	40430	35799	83	75806	66060	86	599	490	0	3918	3300	35	66	480	0	1.02457
144558	132867	85	45459	40056	86	87949	79378	88	880	710	0	4524	4070	35	283	893	0	1.02457
163379	138050	90	55247	45718	87	93279	75203	90	807	631	0	4485	3403	41	740	1056	3	1.02457
140735	137957	85	81286	78106	83	75533	71620	83	926	809	0	4201	4074	33	697	792	0	1.02457
125288	115311	90	46670	42041	84	74287	67279	86	580	447	0	3993	3473	33	-95	480	0	1.02555
187750	152888	106	67540	56417	94	132598	108810	97	974	800	0	7493	6022	50	789	598	0	1.02555
99015	97784	81	24364	24008	61	61361	60254	79	690	882	0	3258	3243	30	258	638	0	1.02555
213367	160602	101	65526	51053	97	108000	80078	98	1149	690	0	5696	4382	44	-370	866	0	1.02555
151465	124864	94	50529	40186	90	87400	70049	92	939	688	0	4489	3555	40	627	468	0	1.02555
120316	106554	85	47183	41904	85	84749	73969	87	779	829	0	4581	3870	39	483	704	0	1.02753
155305	127017	93	46180	36822	92	100939	84862	94	832	728	0	5473	4141	43	900	1145	6	1.02753
53785	54579	78	16016	16070	49	23022	22565	63	188	218	0	1304	1343	14	315	374	0	1.0295
101636	97683	89	37829	36702	78	62856	60329	82	646	637	0	3170	3217	28	1929	1729	14	1.0295
184687	140283	95	66755	50177	94	106013	78138	96	1001	673	0	5436	4051	43	612	561	0	1.0295
254928	193502	103	89239	68938	101	132582	100462	103	1337	1227	13	7571	5790	48	611	741	0	1.0295
124500	111157	88	34763	30002	83	87474	76848	86	593	459	0	4367	3829	37	272	894	0	1.03049
146502	123647	93	52282	44633	87	93581	77973	91	861	614	0	4919	4184	38	1532	1159	13	1.03049
163976	141714	90	68065	59257	89	96121	82437	91	708	813	0	4907	4157	39	199	636	0	1.03049
245447	186181	117	71470	53525	112	117618	87931	114	1196	1089	9	6013	4719	44	362	567	0	1.03049
137314	127312	92	45629	41513	85	88214	79451	87	811	670	0	4653	4057	36	113	361	0	1.03148
166048	138189	93	78050	66761	90	96396	78854	92	928	618	0	5101	4375	39	464	786	0	1.03148
48244	44677	87	16697	16691	53	22226	21894	59	293	247	0	1507	1356	15	174	319	0	1.03444
93595	92966	83	43592	43227	79	67646	66166	81	404	385	0	3530	3506	32	267	812	0	1.03444
127110	112896	88	43462	36966	85	83013	70700	87	744	597	0	4163	3627	35	-7	600	0	1.03444
121569	106010	90	45055	38896	85	82113	71001	87	1058	725	0	4527	3863	37	229	737	0	1.03444
107836	97788	83	42545	38455	81	75143	67960	83	905	710	0	3747	3293	32	639	829	0	1.03542
93228	93208	79	38689	38210	77	48704	48346	78	492	496	0	2210	2188	24	162	475	0	1.03542
81872	82615	78	27299	27307	75	50363	50253	77	704	707	0	2766	2587	28	928	852	0	1.03542
160384	147688	93	62861	59117	86	75595	70758	86	596	573	0	4370	3971	35	299	546	0	1.0374
192979	152791	97	57397	44561	94	125299	99456	95	986	783	0	6708	5068	46	124	460	0	1.0374
141579	123840	102	55185	48175	86	96405	84132	89	743	611	0	4746	4178	38	194	1142	6	1.03937
139357	116522	90	38435	30955	86	87566	71908	89	946	726	0	4649	3584	38	695	869	0	1.03937
240469	168474	114	81660	57377	103	158269	109875	106	1287	695	0	8189	5617	52	636	932	0	1.04036
163562	128626	93	57481	44827	92	94570	74560	93	856	774	0	4772	3883	40	232	403	0	1.04036
90499	89589	87	27834	27695	76	54290	54900	79	575	713	0	3070	2667	30	307	621	0	1.04135
85234	85060	80	20213	20153	53	40171	40299	76	281	248	0	2260	2209	23	-82	172	0	1.04135
161097	135328	93	69330	58203	89	89690	76136	90	769	771	0	4715	3951	39	33	577	0	1.04135
216157	174447	114	86491	71572	114	114310	89480	114	1177	1062	6	6169	4899	44	813	934	0	1.04135
149455	135080	99	51644	45957	87	104172	93922	90	814	657	0	5013	4474	38	545	615	0	1.04233
88077	88783	78	16021	16007	49	62399	61111	78	667	589	0	3351	3239	31	-121	290	0	1.04332
99582	97599	82	23917	23861	65	63057	60561	80	878	649	0	3383	3354	31	297	523	0	1.04332
109866	108404	86	17542	17089	51	62309	60122	79	521	488	0	3295	3318	29	464	430	0	1.04431
181274	149162	112	61990	49603	93	119698	100373	96	1193	997	0	6066	5182	41	353	453	0	1.0453
186444	152267	94	78055	61515	91	134631	106187	95	1254	928	0	6944	5269	46	668	1353	8	1.0453
239670	164541	126	94651	66917	126	140960	94364	126	1463	1037	5	7379	4854	49	973	801	0	1.0453
51618	52644	73	11871	11871	44	29214	29767	72	172	263	0	1738	1683	18	193	588	0	1.04727
171357	142416	94	77253	65839	93	118551	99416	94	1147	1186	9	6171	5253	44	568	1163	6	1.04727
205696	161843	95	80459	65019	94	114805	89633	95	1393	874	0	6331	4737	45	189	925	0	1.04826
104333	103711	79	27530	27200	77	71162	68868	82	732	520	0	3928	3992	32	724	862	0	1.04826
150890	124642	92	56758	46536	89	82862	68157	90	1057	750	0	4082	3348	36	-179	306	0	1.04826
108831	100721	86	35401	32988	80	62598	58628	83	483	523	0	3170	2983	30	-293	367	0	1.04924
85156	84569	80	38741	38327	77	48234	47564	79	340	406	0	2592	2647	25	-349	321	0	1.05122
148551	129068	92	49688	42471	89	83129	70458	91	997	847	0	4732	3879	40	-155	290	0	1.0522
212569	153449	103	66557	48270	97	139692	99207	100	986	851	0	7493	5480	48	1608	1266	13	1.0522
182136	151839	94	79604	66388	94	123828	101778	95	761	683	0	6423	5394	43	720	692	0	1.05517
195855	150376	99	65670	48934	96	139643	105788	98	1021	969	0	7090	5300	47	574	527	0	1.05615
133952	121218	87	52089	46423	86	79154	70394	88	900	749	0	4109	3964	33	201	332	0	1.05714
26262	29105	51	7516	7822	38	19636	20175	52	85	223	0	1054	1136	8	-13	702	0	1.05714
160131	150757	86	55610	52509	85	99627	91766	88	693	793	0	5351	4796	39	-435	381	0	1.05714
258256	187428	107	94029	69030	106	153851	109552	108	1711	1115	11	8233	5629	50	344	803	0	1.05813
92152	92234	77	31351	31580	75	56609	55118	79	575	476	0	3032	2866	29	319	603	0	1.05813
210402	165219	98	69953	54958	94	123216	96652	97	1064	836	0	6376	4979	44	1249	862	0	1.05813
253180	207302	103	109946	91951	99	154723	125697	100	1885	1468	22	8180	6791	48	698	1259	9	1.05813
94949	88849	80	33539	31234	73	61069	55287	83	384	418	0	3056	3017	28	149	702	0	1.05813
98301	98822	78	27633	27630	68	63335	62141	78	702	530	0	3020	3067	29	774	882	0	1.05813
114798	106870	99	33879	31273	80	67822	63031	83	329	624	0	3679	3440	32	-249	325	0	1.05911
94184	90811	85	21065	21052	57	63911	62005	78	402	515	0	3175	3418	27	167	595	0	1.05911
223307	162751	105	80216	59619	99	132543	96917	102	1412	1154	13	6933	5312	47	545	695	0	1.05911
111946	100473	88	36010	31580	83	58603	51975	84	524	580	0	3306	2764	32	1727	1108	5	1.0601
100463	97039	81	30706	30068	77	66221	64957	80	589	507	0	3995	3660	33	191	855	0	1.0601
85250	83848	82	31337	30475	76	57324	55617	79	232	346	0	3161	2914	30	294	509	0	1.06208
92527	92560	78	26256	25719	73	55381	53831	78	404	567	0	2671	2673	27	-105	365	0	1.06208
124284	116669	88	34953	32180	81	86083	79308	85	593	540	0	4653	4083	37	995	1190	8	1.06405
118268	104806	84	44656	38914	83	77241	67132	86	496	587	0	4241	3403	38	69	459	0	1.06405
189928	145824	97	77179	59739	97	113538	87359	102	842	620	0	5923	4416	43	41	338	0	1.06405
239519	175780	115	77532	57799	105	126008	95249	107	1345	933	0	6587	4819	48	364	641	0	1.06504
35139	36523	63	13798	14213	45	23560	23908	57	247	226	0	1181	1197	12	376	514	0	1.06504
103167	89619	86	41909	35073	83	68166	57407	85	697	552	0	3254	2528	34	-5	280	0	1.06504
137190	118915	87	42550	34514	84	77961	65264	87	765	652	0	3820	3205	33	787	827	0	1.06602
94234	95708	78	16601	17177	48	70454	69203	79	630	498	0	3763	3620	32	339	669	0	1.06602
92100	90908	82	27143	26422	76	60484	58889	79	378	542	0	3061	3107	28	-284	307	0	1.06602
90441	90143	81	11382	11252	44	51726	51145	77	473	488	0	2496	2419	26	722	951	0	1.06701
76176	76210	80	23811	23563	70	45816	45703	77	425	457	0	2389	2362	24	242	652	0	1.06701
161259	136387	93	51921	43700	88	108117	91607	91	887	658	0	5721	4645	43	661	794	0	1.068
305002	229602	134	147468	112107	125	251521	194253	134	2190	1947	25	13331	10365	65	896	651	0	1.068
120725	108697	84	45542	40637	82	85624	75119	85	837	702	0	4596	4091	38	616	840	0	1.068
91433	92647	78	30452	30948	66	60415	60306	77	750	700	0	3160	2923	30	452	686	0	1.068
108547	93498	86	41277	35036	84	78665	65619	86	1046	820	0	4000	3160	36	433	575	0	1.06898
172807	147350	101	64632	54756	92	105367	89494	93	989	735	0	5273	4394	40	1198	1546	14	1.06997
223595	180336	104	88992	73834	97	210870	175913	100	1665	1558	20	10465	8487	53	758	907	0	1.06997
123953	119513	88	31526	31196	80	85754	82236	84	692	572	0	4314	4350	33	-214	592	0	1.06997
193183	147632	99	72526	56149	95	117084	90410	96	1017	760	0	6110	4672	43	1255	1426	9	1.06997
208843	161134	102	64438	48824	96	89519	67622	98	1318	1101	7	4683	3519	43	887	685	0	1.07096
156618	125722	103	75919	63214	92	93484	76140	93	1031	791	0	4806	3895	38	131	455	0	1.07096
124485	117227	83	40002	37282	80	77172	71396	83	786	651	0	4170	4069	33	-17	367	0	1.07096
178242	156919	91	81797	70939	92	109088	93241	95	1210	1114	9	5584	4946	39	746	1106	5	1.07096
149634	118770	100	53843	42830	90	87186	70241	91	1196	620	0	4590	3550	39	654	568	0	1.07195
91703	89753	84	25049	24699	74	57748	57717	78	439	541	0	2686	2609	28	318	413	0	1.07195
124898	106431	89	49762	42859	86	76198	63105	88	809	531	0	4029	3577	36	249	483	0	1.07293
73010	71069	91	27951	27073	75	43672	41024	91	601	474	0	2329	2332	24	-38	687	0	1.07293
128218	109917	91	42594	36001	87	74030	65922	86	542	621	0	3725	3199	33	463	830	0	1.07392
155111	139795	86	63028	57475	87	91029	83073	88	909	746	0	4697	4197	36	-218	152	0	1.07491
160180	125370	94	56483	43214	91	91441	72457	93	817	590	0	5115	4130	40	963	864	0	1.07589
94155	94452	78	25985	25951	74	65721	65014	78	619	562	0	3367	3328	30	726	459	0	1.07787
103690	98742	81	35476	32027	80	74947	68491	82	656	502	0	3851	3286	33	833	1031	3	1.07787
143304	124301	86	62834	54650	87	85241	73084	87	534	748	0	4363	3893	37	613	733	0	1.07886
208126	171047	100	90372	77114	96	128963	106112	98	1157	1029	6	6418	5316	43	620	1108	6	1.07984
94563	93042	94	22679	22302	62	51982	50413	77	288	412	0	2853	2575	29	765	1079	4	1.08182
85171	84046	84	20369	20363	54	58226	56980	77	319	382	0	3380	3252	29	210	523	0	1.08182
164410	129503	93	48525	37902	91	111559	85158	95	729	692	0	6109	4565	43	598	959	0	1.08379
93740	94494	87	27622	27492	76	59133	57951	78	492	437	0	3152	3070	29	298	798	0	1.08478
123560	112267	86	41325	36456	84	100392	90017	86	828	662	0	5180	4487	40	923	1318	9	1.08576
96345	95486	80	37976	36648	77	49255	48013	79	366	376	0	2552	2224	27	-599	27	0	1.08675
89090	82026	83	33633	29790	79	61207	55169	82	545	540	0	3420	2745	33	394	897	0	1.08774
111318	91193	88	42005	33741	86	63041	50782	89	487	613	0	3381	2608	33	1290	1163	6	1.08873
108813	107120	82	28029	27491	78	74368	71038	82	540	600	0	4044	4006	31	255	676	0	1.08971
73944	72398	78	23257	23163	62	38526	38286	75	625	416	0	2177	2113	23	327	795	0	1.08971
89171	89483	77	24226	24054	66	57896	56915	78	747	527	0	3181	2945	30	610	734	0	1.08971
95813	96768	78	25129	24875	64	63417	61137	79	375	508	0	3281	3038	31	251	1013	2	1.08971
173742	154502	95	57586	49569	90	120875	105117	92	874	929	0	6385	5513	43	595	942	0	1.0907
147965	128259	91	51280	44589	86	88625	78330	89	973	846	0	4924	4328	39	221	329	0	1.09169
167081	142166	98	67076	57729	91	101745	86412	92	1247	1008	2	5294	4375	41	1088	820	0	1.09267
216092	170321	99	66301	51612	95	151563	118330	98	1404	1073	7	7814	5815	49	313	752	0	1.09267
101104	94897	84	39016	35639	81	73202	66736	83	690	634	0	3545	3391	32	359	663	0	1.09267
130924	108423	100	42551	36188	86	81535	69589	89	611	502	0	4296	3598	37	312	599	0	1.09366
175570	137913	94	65109	51764	91	121506	96431	94	950	965	0	6248	5353	44	303	555	0	1.09366
114432	99424	86	50950	44114	84	74857	62005	87	638	524	0	3914	3393	36	401	589	0	1.09465
137307	126318	87	55535	50386	85	97603	88991	88	887	794	0	4923	4804	35	239	549	0	1.09465
197540	142092	104	68165	49492	94	137817	101781	97	953	866	0	7323	5166	49	363	680	0	1.09564
163238	127726	96	61165	48484	92	95881	73057	92	944	651	0	5090	3979	42	1156	1317	8	1.09761
133293	111651	94	45905	37481	88	84035	69758	90	610	690	0	4478	3573	38	652	974	0	1.09761
78216	78959	76	28779	28993	74	50512	49350	76	414	512	0	2869	2861	27	186	877	0	1.09761
194068	160332	95	89106	74945	91	120394	95891	93	1121	991	0	6000	5035	43	151	386	0	1.0986
69208	70948	77	22056	22505	54	36251	36109	74	463	423	0	1825	1788	21	107	437	0	1.0986
259425	175682	109	106292	71225	104	162270	110032	108	1485	1255	13	8665	5703	54	958	870	0	1.0986
256921	176508	112	75861	53634	109	172528	119062	112	1286	858	0	8911	5771	55	1086	1044	4	1.0986
148730	123597	92	50718	42290	87	94336	76813	90	842	709	0	4824	3850	39	274	976	0	1.0986
116282	105733	84	49192	42945	82	74505	63842	83	735	544	0	4139	3659	34	314	478	0	1.0986
134949	128071	93	40316	38110	82	78312	73037	85	659	751	0	4163	3870	35	986	949	0	1.09958
132109	120973	90	55797	50388	84	78074	71717	85	1060	637	0	4209	3643	35	1070	1257	8	1.09958
161628	127697	94	54746	43641	92	98008	77918	93	1009	742	0	4853	3681	41	1061	1219	8	1.10057
172830	136784	104	74453	60243	91	110894	87438	92	725	668	0	5687	4438	42	708	1172	8	1.10057
128152	110997	88	48776	41712	85	101010	87850	88	767	738	0	5334	4463	41	52	529	0	1.10057
91228	87571	87	27463	27171	75	58286	56930	79	336	480	0	2858	2818	27	537	668	0	1.10156
266962	188654	130	104508	74903	113	144762	102796	115	1837	1161	17	8190	5535	52	614	764	0	1.10156
46480	47630	78	17551	17587	52	26564	27194	71	207	241	0	1298	1307	12	-230	374	0	1.10353
227180	170148	104	99961	76167	97	137907	103635	99	1355	1142	10	7596	5627	49	1324	1108	5	1.10353
159340	132374	89	48536	39926	89	89762	74297	92	915	738	0	4941	4307	38	1364	1103	6	1.10353
209227	166101	98	102162	84145	96	139556	110274	98	1299	1002	2	7070	5471	49	486	679	0	1.10452
129526	112433	88	33582	28451	83	76388	66418	88	724	595	0	4279	3688	37	410	717	0	1.10452
114632	99130	87	42497	37442	84	73837	63155	87	285	399	0	3837	3041	35	-102	741	0	1.10452
126155	124844	80	39110	38547	78	83252	82051	81	596	799	0	4281	3880	33	689	844	0	1.10551
214114	166612	97	71559	54908	96	133178	103119	98	1275	948	0	7242	5544	47	1141	1605	10	1.10551
180015	143105	99	63333	50556	92	115491	92158	95	1067	658	0	5920	4756	43	993	1355	9	1.10551
73000	70885	79	25964	25792	75	36862	36623	76	372	572	0	1956	1889	21	-52	266	0	1.10649
235591	177060	103	81257	60124	99	145105	108266	101	1190	906	0	7338	5562	48	461	928	0	1.10847
209426	188390	97	113620	103669	94	217180	198175	96	2193	1795	22	10747	10096	55	782	1361	18	1.10847
213278	180842	95	93447	78411	91	175327	146321	93	1962	1493	24	9729	8155	53	955	835	0	1.10945
69350	67094	87	22167	21985	63	39106	38660	75	418	322	0	1977	1975	20	243	642	0	1.11044
161793	130912	95	54999	44091	91	108969	87423	93	975	717	0	6121	4958	45	550	571	0	1.1134
151934	127328	92	58179	48390	88	94886	80368	90	877	757	0	5148	4199	41	-287	324	0	1.1134
124145	111351	89	43787	38272	85	57310	49652	85	814	563	0	3000	2547	30	275	777	0	1.1134
102641	95859	83	35989	32288	81	75601	66399	83	962	611	0	3887	3523	33	294	592	0	1.11439
107421	104543	82	40749	37179	80	78905	72044	83	1105	919	0	3959	3542	33	321	453	0	1.11439
84926	84011	80	20738	20644	60	57786	57271	80	110	299	0	2870	2924	27	131	227	0	1.11636
38506	40854	55	19371	19665	54	24108	24604	69	252	291	0	945	898	0	-467	77	0	1.11735
133071	113892	92	51740	43994	87	84606	70951	90	752	636	0	4669	3831	38	278	830	0	1.11735
157568	131802	94	57049	47159	88	80449	64776	90	945	754	0	4268	3513	37	83	424	0	1.11735
111583	92128	96	52023	43821	86	68649	55600	88	767	581	0	3458	2814	35	562	654	0	1.11834
194821	156352	103	82889	67155	93	115111	92822	94	1291	963	0	6306	4972	44	1533	1105	5	1.11932
79736	76142	79	30950	27916	78	52363	46431	80	548	478	0	2639	2355	28	-110	358	0	1.11932
203041	173216	93	94027	79657	93	160789	135903	95	1429	1127	10	8010	6692	49	929	794	0	1.12031
146685	131393	92	43379	37684	87	87878	77757	89	649	552	0	4715	4131	36	371	407	0	1.12229
102672	89923	85	41324	35511	84	69699	59243	87	361	375	0	3248	2774	31	115	451	0	1.12229
90699	86002	82	40813	38144	78	54042	50303	80	260	416	0	2692	2606	28	465	406	0	1.12327
136357	118080	86	47440	39592	85	84787	70725	88	754	706	0	4421	3685	38	557	707	0	1.12327
186927	145146	98	70315	56501	92	137386	107696	94	1358	931	0	7468	5905	50	1367	1018	2	1.12327
122330	106214	87	41119	34276	84	87854	75505	89	781	584	0	4527	3699	38	23	491	0	1.12327
130322	118745	83	51586	45926	83	89588	77957	85	590	685	0	4591	4079	38	362	870	0	1.12327
125328	114346	88	33309	29450	77	87345	78209	86	898	772	0	4878	4272	38	110	876	0	1.12426
49492	51803	63	14341	15057	45	30083	31032	68	74	216	0	1449	1601	18	104	547	0	1.12426
102587	100594	82	32817	32993	76	75622	74181	80	829	666	0	3875	3719	32	291	424	0	1.12426
176375	142773	104	59303	47810	92	103244	83305	94	1114	1062	6	5187	4203	41	222	487	0	1.12426
190579	147555	99	66702	51509	94	117008	89767	96	1221	1087	7	5748	4646	43	368	657	0	1.12426
102133	91446	97	28395	24626	81	69050	61237	83	788	631	0	3547	3111	32	409	432	0	1.12525
89469	87862	83	26952	26676	75	52834	51905	78	621	655	0	2963	2924	27	128	375	0	1.12722
120816	107690	88	43674	38128	85	82682	72220	87	809	626	0	4104	3503	34	1055	1200	8	1.12722
52798	52821	75	18328	18677	55	27316	27998	69	343	399	0	1532	1477	16	452	780	0	1.12722
104611	91407	88	41858	36518	82	69850	60924	83	547	635	0	3635	3117	34	397	446	0	1.12722
136570	118165	90	47040	40145	85	78539	64972	88	890	712	0	4107	3356	39	162	889	0	1.12821
142970	122197	90	40852	36053	86	89864	75557	88	921	717	0	4706	3913	38	38	634	0	1.12821
148963	126660	92	53123	45056	88	93083	79478	91	914	702	0	4617	4013	38	34	430	0	1.1292
98949	99150	84	24332	24452	66	60639	59845	78	545	407	0	3096	2955	29	707	633	0	1.1292
37085	37406	68	16281	16436	51	23858	23925	68	188	168	0	978	1079	6	196	1042	3	1.13018
104058	101024	90	26919	26606	77	67911	65564	80	518	486	0	3493	3143	30	307	320	0	1.13018
145014	129873	91	45532	39275	85	86120	74601	89	839	763	0	4380	3784	38	309	522	0	1.13018
277122	203386	112	92869	66767	110	168039	123774	111	1410	915	0	8927	6655	54	567	659	0	1.13117
213989	159489	98	69228	49864	96	138633	102097	99	738	771	0	6881	4959	47	-474	558	0	1.13117
74144	77960	75	34455	35117	73	46487	47189	74	314	408	0	2459	2272	25	293	448	0	1.13117
100876	90658	85	38166	34133	80	68171	59849	83	387	409	0	3755	3509	33	352	548	0	1.13216
62452	68148	71	21128	22024	51	36258	36296	73	-35	203	0	1810	1790	20	7	446	0	1.13216
208021	169022	94	78816	62640	92	167239	133622	98	1655	1027	6	8692	7117	50	2011	1037	5	1.13216
177980	140478	98	54594	43285	94	108783	86821	96	1013	723	0	5891	4621	44	729	648	0	1.13314
112529	106652	83	38594	36383	81	65660	62053	84	739	532	0	3378	3372	30	687	694	0	1.13314
140209	124614	90	48829	42723	85	74180	64768	86	701	814	0	3872	3241	35	564	518	0	1.13314
126223	109579	97	43161	37696	85	85739	75291	87	434	414	0	4565	4014	38	810	669	0	1.13314
121040	104557	101	47216	40154	87	79380	68510	87	532	457	0	4599	3653	39	-194	370	0	1.13413
102399	93030	85	41777	37826	80	65876	59597	82	557	537	0	3511	3336	31	1047	706	0	1.13413
184271	146097	94	63096	50776	91	115034	88297	93	850	845	0	6107	4895	43	874	1485	10	1.13413
112403	105950	94	33521	31504	80	75418	70109	84	631	779	0	3862	3544	33	1111	904	0	1.13512
135043	116866	89	38661	31950	85	100742	86175	90	1242	950	0	5544	4663	42	411	467	0	1.13512
150730	135401	102	65834	58658	87	143679	129114	102	1418	1193	12	7346	6446	45	568	657	0	1.13512
130197	102526	93	47615	37465	88	77693	60643	89	807	495	0	4269	3394	38	685	846	0	1.13512
182151	143663	97	67470	52573	93	124171	98118	96	805	617	0	6370	5272	44	291	552	0	1.13512
71198	69903	77	19200	19043	57	41286	40213	75	324	225	0	2077	2090	22	343	849	0	1.13709
160998	139410	95	55733	46905	91	88361	74872	92	802	744	0	4449	3891	35	864	978	0	1.13709
111986	104063	85	39205	35835	81	64504	59154	83	696	636	0	3499	3468	29	1057	577	0	1.13709
114029	99111	92	46141	40291	86	72962	63245	88	671	637	0	3857	3243	34	1057	983	0	1.13709
125673	116075	91	38167	36037	81	68403	64411	84	406	476	0	3705	3555	31	727	749	0	1.13907
227562	166606	108	76374	56017	106	137103	100750	108	992	801	0	7424	5320	49	903	1371	11	1.14005
175884	135015	96	67100	52188	95	119878	93259	96	1163	997	0	6220	4796	44	502	1404	9	1.14104
173274	133749	97	62398	47791	94	113759	87820	97	886	732	0	6028	4753	45	421	520	0	1.14203
199701	151493	113	64290	49656	95	112835	86627	98	1164	933	0	5741	4446	43	461	519	0	1.14301
105948	103276	81	37689	37157	77	67644	65356	80	651	580	0	3393	3285	30	175	387	0	1.14301
102976	91791	85	42484	35945	83	66629	59312	84	722	601	0	3608	2992	33	-451	204	0	1.14598
192217	154818	96	71895	58142	93	132523	104792	96	822	626	0	6809	5637	45	-325	191	0	1.14598
143445	132407	90	47553	43773	83	84392	77026	86	933	720	0	4516	4161	34	-125	527	0	1.14598
140912	122176	88	45399	38931	87	80703	69747	90	1093	832	0	4386	3414	39	33	519	0	1.14598
129238	110527	89	45471	38703	87	78441	65994	89	564	555	0	4120	3308	37	340	918	0	1.14795
96155	93340	96	35524	34722	78	60009	59071	80	345	407	0	3060	2996	29	537	552	0	1.14795
107563	105607	82	29166	29068	78	53187	52127	80	318	308	0	2530	2725	25	-266	350	0	1.14894
128809	123372	95	40000	38491	80	81605	77498	83	549	645	0	4016	3799	32	1473	1210	13	1.14894
197959	143813	98	79766	58101	98	128360	92931	100	1129	912	0	6652	4812	48	527	586	0	1.14894
167364	132590	98	55525	44417	92	105185	84577	94	721	697	0	5526	4430	41	422	627	0	1.14992
278868	197056	111	105920	75082	107	173243	120257	110	1684	1086	12	9254	6371	54	332	1106	4	1.14992
158612	125930	95	60039	48199	91	82465	65126	94	507	484	0	4185	2936	39	672	720	0	1.14992
191917	142911	98	69985	53150	95	107520	79818	98	942	748	0	5687	4114	44	451	790	0	1.14992
204938	151281	111	74953	56339	96	129268	97236	99	1003	755	0	7027	5170	46	924	1117	4	1.15091
92374	91145	79	25981	25654	65	49798	47872	78	309	476	0	2755	2462	27	518	787	0	1.15091
271254	201423	116	186955	156779	111	351319	275328	114	2917	2292	32	18672	15020	71	2070	1332	14	1.15091
134362	124896	85	57848	55124	82	83461	78634	84	754	692	0	4284	3899	36	903	749	0	1.1519
254937	202036	111	94198	75849	106	157532	122419	109	1503	1139	10	8258	6471	50	493	590	0	1.1519
141445	118509	89	45858	38009	86	87649	74232	89	659	624	0	4626	3626	39	79	708	0	1.15288
122709	108790	89	42429	37096	84	74288	66029	87	547	637	0	3840	3459	33	933	722	0	1.15387
146118	120118	94	63105	51463	89	92953	77540	89	757	639	0	4580	3782	39	-62	600	0	1.15387
171645	156906	92	103803	97770	89	200228	186109	93	2129	1790	23	10772	9673	54	1795	1774	15	1.15387
115854	111304	84	38030	35783	80	77228	73059	82	605	800	0	4005	3987	31	204	904	0	1.15486
93962	92434	81	49499	49136	78	61015	59966	79	573	593	0	3498	3457	29	640	454	0	1.15486
146934	127325	97	66973	58281	87	81396	69659	88	860	886	0	4235	3462	36	1272	1438	10	1.15486
223818	177042	100	78728	61808	99	127073	100812	102	1084	893	0	6174	4980	45	922	684	0	1.15585
163738	131756	94	54153	42993	91	105932	84275	93	994	659	0	5627	4589	42	506	794	0	1.15683
94210	91519	86	28567	27697	78	63200	61306	80	580	528	0	3136	3120	29	-470	297	0	1.15782
270101	186809	110	114467	85757	108	162580	110664	111	1486	1036	9	8945	5588	56	-42	507	0	1.15881
150735	123434	92	52384	42289	88	93584	75321	90	518	553	0	5323	4045	42	754	950	0	1.15881
132337	120086	103	62366	57000	103	158661	143220	103	1162	1231	10	7863	7044	46	488	551	0	1.15881
103122	107368	76	34322	34167	72	70486	67625	81	503	605	0	3497	3285	31	-170	353	0	1.15881
121969	106451	86	44537	38116	84	70454	58220	86	657	511	0	3701	2984	34	390	637	0	1.15881
271997	215675	110	99943	79471	104	198702	157712	107	1624	1584	21	9897	7895	53	1159	1076	6	1.15881
135592	128649	83	46553	43823	82	72782	67622	83	844	827	0	3875	3778	33	471	496	0	1.15881
88986	89520	77	25096	25140	61	57224	57149	77	574	525	0	2577	2472	27	365	449	0	1.15979
152891	125858	92	42761	33553	90	94590	76403	92	836	694	0	4968	4091	41	1060	800	0	1.16177
206504	163070	97	61625	48684	95	126135	98476	98	1267	926	0	6926	5573	45	1284	1085	5	1.16374
299377	204162	125	119145	79234	114	239661	164392	116	2099	1539	25	12536	8422	61	1076	1216	6	1.16473
183827	144712	101	64886	52190	92	128092	103238	95	971	697	0	6453	5138	46	663	387	0	1.16572
187097	144170	96	62628	47901	93	114151	87636	95	1085	881	0	5973	4457	45	-207	439	0	1.1667
139929	122606	90	46943	41700	85	90916	80490	88	562	707	0	4779	4149	39	866	1031	5	1.16769
191672	155616	93	70907	56462	92	114427	90189	95	1300	906	0	6044	4824	45	1221	835	0	1.16769
207400	157904	102	78113	60158	97	127440	95945	100	1553	1037	8	6537	5042	46	1664	1284	14	1.16769
111821	111498	79	30514	29898	77	78773	76474	81	347	523	0	4153	4040	33	361	510	0	1.16868
295678	212107	112	113996	83769	110	217758	156537	114	1656	1336	19	11303	7983	59	1299	1504	14	1.16868
121772	111164	86	57475	51820	84	84838	74938	87	691	615	0	4296	3771	36	149	674	0	1.16868
156026	129848	99	58750	48973	90	86701	71593	91	961	813	0	4763	3789	39	99	1401	8	1.16966
194586	143147	97	86438	68721	95	174071	140813	98	1717	1214	17	9193	7340	52	975	665	0	1.16966
209288	151528	105	69987	50917	95	130490	93898	97	948	824	0	6527	4862	46	137	617	0	1.16966
136160	116456	87	48431	40280	86	81292	68021	89	684	598	0	4348	3650	38	250	798	0	1.17263
94260	95320	79	36566	36015	76	57743	55874	80	469	525	0	3153	2903	29	129	466	0	1.17263
151723	120354	95	58354	46352	90	96358	75333	93	860	798	0	4933	3991	41	421	712	0	1.17263
106062	107299	80	34641	34421	77	57445	56712	80	665	424	0	3145	3115	29	-220	313	0	1.17263
192781	146059	96	60193	45160	93	120180	89128	96	1203	763	0	6353	4618	45	456	485	0	1.17263
177515	141907	96	55761	43694	92	108880	85745	94	937	897	0	5970	4584	45	844	1464	9	1.17263
182840	138942	98	55823	41311	95	115706	87608	97	980	787	0	6066	4787	46	955	846	0	1.17263
44096	48400	55	11391	12001	41	26044	26888	58	12	193	0	1402	1503	16	-311	336	0	1.17361
170639	150971	90	50417	43767	86	119487	103377	91	1402	1282	12	6130	5166	44	425	650	0	1.17361
65582	68884	62	22506	22995	54	41058	41705	74	305	419	0	2544	2302	27	-331	324	0	1.17361
129649	108415	98	48721	41656	86	82787	67916	88	748	654	0	4402	3522	37	674	513	0	1.17361
153353	125448	105	52420	43311	89	100906	84645	91	582	671	0	5491	4500	41	514	520	0	1.1746
152650	130044	92	60453	52161	91	91756	78251	91	945	743	0	4721	3813	39	-55	421	0	1.1746
94362	92357	80	26369	26208	69	57445	56430	80	496	587	0	3096	3042	27	1355	912	0	1.1746
191439	148529	111	55241	43059	93	117536	90899	95	1279	841	0	6052	4865	42	722	971	0	1.1746
123222	104946	88	47283	39073	86	82830	70593	88	663	594	0	4424	3714	38	-246	316	0	1.17559
104580	98687	86	36920	35762	80	67175	64099	81	799	677	0	3909	3471	35	-324	303	0	1.17657
141892	117773	92	57437	48288	90	83816	68906	91	858	670	0	4277	3430	39	-140	640	0	1.17657
70737	71830	80	30790	31099	74	43080	43359	75	461	242	0	2448	2426	24	444	581	0	1.17657
172744	138246	92	60448	48211	91	112616	87089	94	921	823	0	5804	4459	44	188	1098	5	1.17756
100124	100274	79	38500	36131	80	72319	67805	82	495	417	0	4218	3973	34	662	1114	6	1.17756
292779	206228	124	163118	121657	123	338133	254643	126	3061	2363	32	17940	13828	68	1290	1011	2	1.17756
83050	83119	76	22270	22623	55	53415	53867	77	342	492	0	2833	2860	27	-257	232	0	1.17756
173641	131489	107	60468	46741	92	105972	80486	94	958	702	0	5401	4328	43	1998	1388	22	1.17855
140193	118489	92	57406	48453	88	91171	77105	90	699	681	0	4832	4011	40	1590	1313	8	1.17954
73535	73333	76	26347	26612	69	48410	47220	77	338	263	0	2280	2341	23	110	388	0	1.17954
154362	143019	90	57024	52120	87	88653	79463	89	855	842	0	4577	4459	35	306	753	0	1.17954
133418	117945	93	62237	54958	87	78631	68361	89	735	647	0	3905	3485	34	164	465	0	1.18052
126545	108877	87	51385	44557	86	88407	76453	88	549	749	0	4617	3889	38	1175	961	0	1.18052
166184	140720	92	63046	53954	89	102492	88134	89	875	780	0	5566	4766	39	808	551	0	1.18052
91623	87114	90	22462	21837	67	62141	60419	81	428	380	0	3115	2902	28	-280	382	0	1.18151
156875	120169	109	75715	60069	95	106273	81560	109	801	714	0	5526	4529	43	628	762	0	1.18151
134084	128797	89	48330	46258	82	87819	84264	85	633	784	0	4516	4436	34	370	955	0	1.1825
121390	107384	92	27376	23220	82	70806	61833	85	818	742	0	3584	2846	35	266	834	0	1.1825
170947	140545	103	60520	49853	92	102443	84663	93	1008	750	0	5219	4433	41	846	841	0	1.18348
170389	139095	95	61007	49587	91	105087	84821	94	688	546	0	5561	4603	42	771	1101	7	1.18348
188960	139387	102	70355	52104	95	117297	85919	97	901	661	0	6101	4531	45	537	1315	12	1.18348
186391	147692	101	63845	50149	92	103840	81213	95	780	719	0	5087	3893	41	1543	606	0	1.18447
121434	110290	84	44349	39116	85	69805	59800	87	438	687	0	3718	2994	35	561	810	0	1.18546
39132	40642	63	18905	19318	55	20441	20488	52	249	179	0	1055	1016	3	922	692	0	1.18546
114669	107190	83	47576	43761	82	81724	76253	83	573	727	0	4303	3877	35	-413	181	0	1.18644
153611	133100	93	61667	53361	89	87180	73896	91	768	765	0	4716	3937	38	-23	468	0	1.18842
122518	107688	90	48170	41729	83	75215	65112	85	638	740	0	4199	3570	35	418	417	0	1.18941
208339	163200	97	67315	51640	93	104552	80919	95	997	625	0	5596	4068	44	566	579	0	1.18941
139788	115530	91	55786	46464	88	92459	73792	90	598	634	0	4535	3724	39	536	1017	3	1.19039
161682	133334	102	64744	52609	92	94147	75781	93	489	457	0	5139	4104	40	590	735	0	1.19039
271696	199657	128	98326	72416	117	184461	136010	120	1692	1288	23	9591	7055	53	1749	772	0	1.19237
161711	132174	91	44447	35424	88	102704	81854	91	910	784	0	5914	4654	43	-33	264	0	1.19335
150850	134395	89	51215	43898	86	105089	92266	88	834	933	0	5508	4735	41	551	1309	9	1.19335
137995	132777	83	72648	69018	82	86069	81453	84	1023	956	0	4719	4473	35	461	629	0	1.19434
292782	193090	111	115646	77651	110	176050	114013	112	1498	1218	14	9275	5943	56	444	796	0	1.19434
187454	145311	95	67078	52510	94	116451	89095	96	1128	759	0	6227	4761	47	126	576	0	1.19533
122932	108235	90	40820	35333	85	85510	74643	87	892	738	0	4227	3818	35	812	772	0	1.19632
269739	203578	107	137518	111422	103	267743	209540	107	2086	1918	25	13830	10620	67	1098	1267	8	1.19632
170651	131334	106	63750	50496	93	107196	84025	94	899	584	0	5749	4437	44	-466	210	0	1.1973
114721	110723	82	29985	28999	77	63663	61653	81	696	683	0	3448	3290	30	291	974	0	1.1973
292555	197835	130	118989	83961	126	168258	116554	127	2054	1288	13	9239	6412	55	466	583	0	1.19829
211363	158879	98	68269	50011	96	140773	104324	99	1509	966	0	7304	4975	50	1023	717	0	1.19829
106750	102622	96	51171	48733	96	72460	66494	96	813	704	0	4026	3967	32	990	1471	10	1.19928
169598	133065	93	62027	50106	91	115024	89602	93	1233	796	0	5786	4505	44	446	993	0	1.19928
26987	27099	69	11314	11730	43	14686	14796	47	274	346	0	945	875	0	311	413	0	1.20026
85900	84729	92	34774	34554	76	55807	55743	77	236	455	0	2774	2612	28	436	686	0	1.20026
101956	99673	89	29319	28602	77	58485	57618	78	375	415	0	3204	3090	28	552	1004	1	1.20125
101973	99882	85	43470	42920	78	58635	56849	79	589	572	0	3154	3024	28	-196	263	0	1.20125
182447	150850	112	53165	43129	93	106734	89141	96	954	858	0	5776	4746	41	236	899	0	1.20125
122361	115617	84	52517	48215	83	72392	66355	85	832	675	0	3619	3298	32	158	543	0	1.20224
50285	50064	74	12683	12857	44	30846	30342	72	261	336	0	1684	1671	18	-254	243	0	1.20224
101207	99830	80	15459	15199	47	62591	61125	79	536	688	0	3282	3048	30	17	308	0	1.20322
110010	106013	82	32616	31546	79	76533	72370	82	660	571	0	3901	3868	32	-170	308	0	1.20322
85946	85005	80	26862	26507	75	46846	45675	77	388	547	0	2418	2440	26	660	518	0	1.20421
95753	95270	82	21488	21291	60	63678	62714	80	480	387	0	3288	3250	30	739	711	0	1.20421
126876	110370	90	44046	37273	85	82936	70755	88	833	747	0	4578	3856	39	-550	131	0	1.2052
172486	140678	94	44225	35453	89	96853	77506	93	985	630	0	5048	4099	40	939	835	0	1.20619
215438	165854	101	71736	54910	97	125915	94810	98	912	898	0	6694	5199	48	710	593	0	1.20619
213961	157386	105	71444	53031	100	135290	98822	104	1169	865	0	7065	5311	48	1218	698	0	1.20717
183378	140892	98	59402	45043	95	114312	88893	97	907	685	0	6011	4646	44	915	896	0	1.20717
66059	67882	74	29349	29804	73	28864	28109	74	273	333	0	1445	1527	16	403	351	0	1.20717
144546	122080	105	59306	49575	97	85925	72183	99	664	538	0	4627	3803	37	418	542	0	1.20717
205975	165043	95	66227	53472	94	152179	120745	100	1376	1141	10	8066	6414	49	319	615	0	1.20717
135425	111029	100	52214	43116	87	90667	74988	90	457	431	0	4595	3763	39	480	581	0	1.21013
133757	117208	89	49391	41960	85	73827	63075	87	669	716	0	3947	3355	35	80	578	0	1.21013
62495	61750	77	15032	15061	48	40393	40310	74	198	207	0	1993	1935	22	144	422	0	1.21211
196136	146243	107	71254	53658	99	118998	89495	100	986	630	0	6469	4704	47	1017	1268	8	1.21211
157866	128981	100	51022	40140	90	98833	79354	97	762	709	0	4951	3951	43	267	431	0	1.21211
249551	180842	107	86186	62986	107	185235	131834	109	1363	1135	14	9906	7249	55	644	1093	5	1.2131
165301	134097	99	61928	50357	90	106333	86603	92	636	560	0	5295	4302	42	1654	926	0	1.2131
291448	216536	132	90495	70576	113	187776	142870	116	1542	1122	11	9973	7575	54	1299	1585	11	1.2131
186488	145930	97	68764	54336	95	111098	86539	98	1373	894	0	5735	4558	43	609	577	0	1.21408
102918	102245	80	38421	37719	76	63018	61321	79	255	507	0	3231	3237	29	134	669	0	1.21408
98444	95858	91	28073	27642	76	63993	61389	79	592	507	0	3567	3201	33	-193	143	0	1.21507
165852	135991	113	68490	56753	104	95443	76828	113	873	712	0	5097	4146	38	732	896	0	1.21507
199658	168435	98	58294	47610	92	107980	88441	93	1047	774	0	5687	4801	43	567	809	0	1.21507
86418	86164	79	27524	28072	67	55394	55137	78	377	443	0	2550	2661	25	110	488	0	1.21507
182005	149705	95	52593	42043	91	115410	96145	95	897	767	0	6036	4705	44	-308	157	0	1.21606
139737	133371	88	35549	34320	82	106863	103396	86	851	1053	4	5782	5289	39	1634	943	0	1.21606
264539	185622	115	82175	59214	107	164405	116413	111	1506	995	0	8968	6741	50	1928	1205	7	1.21606
60838	61706	76	19927	20267	55	31655	31614	73	394	325	0	1621	1741	18	309	550	0	1.21606
122542	114632	85	41407	38318	81	72066	65911	83	640	498	0	3649	3356	32	169	354	0	1.21704
206827	163253	105	68716	53407	94	139262	107908	99	1240	961	0	7286	5825	45	-261	837	0	1.21704
162737	135453	90	47361	39089	86	94673	78747	91	693	624	0	4740	3993	39	1054	694	0	1.21704
190959	147201	103	70667	56227	96	113539	88488	98	1065	789	0	5744	4341	43	1239	1081	4	1.21803
45466	46181	67	14029	14203	46	23818	24680	69	148	214	0	1361	1243	12	121	637	0	1.21803
161974	135384	100	59208	50085	90	97302	81951	94	876	920	0	5093	4231	40	28	711	0	1.21803
162143	135304	106	69072	58548	93	89187	74800	94	741	700	0	4826	4005	39	-262	690	0	1.21902
118682	100940	87	50442	43721	85	71507	60730	86	745	625	0	3629	3444	33	606	894	0	1.21902
266803	195866	109	102382	75538	107	195383	143698	109	1872	1140	14	9899	6967	58	584	831	0	1.22099
111312	95958	87	40276	33961	85	71779	61601	86	450	417	0	3764	3370	33	929	764	0	1.22198
185823	152624	96	83819	70189	94	102864	84918	95	980	677	0	5735	4644	42	1118	1051	3	1.22198
97484	94664	80	32089	31734	77	51794	49607	79	417	474	0	2673	2450	27	207	673	0	1.22593
228995	166591	104	70730	51495	99	152592	109468	103	1096	864	0	7872	5708	52	57	480	0	1.22593
104331	93540	84	48930	43965	82	59165	51211	85	388	364	0	3245	2702	32	-354	140	0	1.22593
179420	139315	99	64979	50522	93	113270	86547	95	922	828	0	5951	4401	45	650	829	0	1.22593
206447	156041	101	75399	58464	96	120681	88417	99	981	804	0	6093	4516	45	670	625	0	1.22691
295452	218717	113	89165	67266	109	228187	168532	116	1901	1433	22	12092	8801	57	1163	839	0	1.22691
117129	104969	89	41082	36720	83	79322	71441	85	789	716	0	3836	3427	35	703	635	0	1.22691
133444	119405	86	46704	41186	84	89252	78954	87	869	678	0	4323	3952	36	512	616	0	1.2279
173656	146418	94	62323	52748	90	98659	83208	92	877	675	0	4960	4456	37	-275	209	0	1.2279
221774	180028	105	79812	64894	95	127309	103008	97	1647	1193	11	6631	5260	45	2039	1341	15	1.2279
130885	112402	93	42184	36055	85	77712	67016	88	707	652	0	4010	3520	35	788	1091	4	1.22889
69393	69823	77	19870	19623	57	37835	37320	75	416	385	0	1902	1927	20	-150	189	0	1.22889
133119	114787	89	51501	43939	88	74342	64309	88	554	485	0	4089	3565	35	343	497	0	1.23086
288056	193451	122	141780	105906	115	231052	157612	118	2187	1421	26	12672	8433	63	1521	1329	8	1.23185
100950	90259	84	32376	27896	84	77210	69140	86	802	731	0	4074	3512	34	174	830	0	1.23185
128614	115763	102	43995	38908	88	75869	65831	102	496	731	0	3985	3206	35	521	551	0	1.23185
75930	74582	79	23084	22713	64	44091	43256	76	272	300	0	2104	2105	23	-473	172	0	1.23284
128249	108830	91	44528	36950	86	76420	64006	89	382	412	0	4322	3706	36	529	785	0	1.23382
98563	98198	92	18119	17821	50	64576	62822	80	535	597	0	3375	3314	30	280	436	0	1.23481
130937	118621	88	47326	42187	86	81154	72394	88	834	861	0	4020	3538	34	-209	162	0	1.23481
184946	151762	92	63760	50079	92	117209	93036	95	1337	872	0	6277	4724	43	605	891	0	1.23481
133205	117397	86	49259	42234	84	94524	81021	88	820	756	0	5060	4549	39	422	446	0	1.2358
158363	132745	90	57743	47283	88	89628	74264	90	963	894	0	4568	3702	39	561	975	0	1.2358
125365	124211	84	36477	36195	79	79362	77009	81	705	674	0	3959	3712	32	-304	186	0	1.2358
128803	120824	88	53394	49400	84	79496	73851	85	728	568	0	4156	3886	36	-407	238	0	1.2358
204856	160879	97	82085	66429	95	140525	108262	98	1250	885	0	7541	5743	47	1145	1647	13	1.23678
120450	100591	105	58013	48541	105	76765	62392	105	916	562	0	4184	3214	36	273	490	0	1.23678
107081	95392	84	40837	36695	81	73010	64236	84	756	578	0	3880	3332	36	338	1102	4	1.23678
191875	160646	104	75184	62938	94	113191	93424	96	1154	992	0	5744	4557	41	820	792	0	1.23876
203905	159374	117	75873	59390	105	125934	97959	117	903	807	0	6462	5325	41	368	797	0	1.23876
113920	97178	88	46800	38813	85	76936	64990	87	557	567	0	4075	3248	37	-108	458	0	1.23876
134283	114592	87	50665	43360	86	87417	73506	88	839	700	0	4498	3694	38	470	753	0	1.23876
144341	137927	86	36485	34937	82	82219	77730	85	716	764	0	4405	4282	34	395	590	0	1.23975
150802	130311	88	59596	50132	86	99331	83228	88	1026	714	0	5203	4414	42	47	438	0	1.23975
222812	182438	96	102117	84867	94	186380	152683	97	1829	1359	19	9575	8114	51	1372	1566	12	1.23975
106410	101322	81	40179	37760	79	54970	50793	82	580	629	0	3092	3076	30	1270	1240	9	1.23975
107650	98852	84	39723	35784	83	70212	63534	86	418	523	0	3662	3158	34	-168	320	0	1.23975
139012	122471	93	65874	58671	88	83351	73852	87	619	719	0	4544	3863	37	1448	1318	22	1.24073
154731	130455	91	65604	55120	89	86625	73206	89	814	902	0	4932	3870	40	118	487	0	1.24073
128134	113132	90	49085	42590	87	93311	81663	88	667	827	0	4994	4319	38	1204	1040	3	1.24172
244418	188961	122	76164	55513	122	151923	109497	122	1442	1030	5	8270	5881	53	1442	894	0	1.24172
144936	119455	95	48525	39443	89	96641	79305	91	722	742	0	5494	4438	42	712	985	0	1.24172
149865	112942	94	59530	44830	90	93259	69848	92	1001	705	0	4994	3543	43	711	892	0	1.24271
94648	93657	79	21817	21362	63	61655	60604	79	513	673	0	3250	2934	30	445	622	0	1.24468
98825	97807	82	34746	33812	79	67711	65019	84	686	766	0	3610	3660	29	-101	489	0	1.24468
191478	138828	106	67761	50073	99	112945	81409	110	1084	662	0	5640	3722	44	-401	237	0	1.24468
92428	82885	96	36290	29822	96	70120	60288	96	409	424	0	3667	3114	32	149	370	0	1.24468
114500	98112	88	43613	37392	84	78136	65591	87	891	679	0	3861	3275	36	799	722	0	1.24468
157277	127838	92	54202	43905	90	95388	76448	92	916	660	0	4588	3667	39	-127	409	0	1.24468
153876	126782	91	56703	46476	90	104404	85191	92	845	914	0	5447	4480	40	1306	1228	12	1.24567
45368	46260	71	15647	15367	50	16614	16472	47	78	244	0	725	802	0	244	437	0	1.24567
183172	150335	97	60399	49685	91	110804	92887	94	690	771	0	5537	4593	41	874	1122	6	1.24665
176545	141230	95	44644	35435	90	96521	77556	94	673	576	0	5006	3992	40	623	977	0	1.24665
105092	101092	81	31379	30591	78	58651	58089	80	732	649	0	3091	2841	29	-12	745	0	1.24665
242624	178621	104	87638	64763	101	156063	112340	104	1866	1316	20	8419	6148	48	102	415	0	1.24863
112989	101320	99	47129	41980	83	56568	49135	84	521	423	0	2905	2413	30	-305	414	0	1.24863
129460	115341	87	62879	56228	86	81007	72685	87	853	654	0	4218	3553	37	-165	205	0	1.2506
135387	112872	89	52112	43166	86	86746	71869	88	677	753	0	4443	3700	37	-498	238	0	1.2506
88691	87662	80	33480	33169	76	55899	54214	79	524	311	0	2718	2662	28	40	546	0	1.25159
98355	98094	80	22803	22895	59	79554	76771	81	773	738	0	4282	4109	33	128	536	0	1.25159
131710	116708	87	55957	48948	88	82491	72330	89	951	629	0	4466	3914	37	1373	1926	14	1.25258
123140	118740	86	38048	36847	80	74719	71520	83	806	657	0	3659	3583	32	623	774	0	1.25455
100756	102523	77	27127	27029	75	71852	70400	79	391	591	0	3710	3538	30	331	906	0	1.25455
242619	169570	108	79239	55399	105	156567	109963	108	1297	945	0	8035	5434	53	102	587	0	1.25554
122616	110758	88	46649	41845	85	70656	62890	87	660	715	0	3732	3060	35	412	910	0	1.25554
96605	96973	79	26763	26654	76	58826	57057	80	373	341	0	3183	3023	29	-107	301	0	1.25653
[truncated: 10,758 more rows]
