# Supplementary material for: Phenotypic heterogeneity follows a growth-viability tradeoff in response to amino acid identity
Source: Nat Commun. 2024 Aug 2;15:6515. doi: 10.1038/s41467-024-50602-8 (PMC11297284; doi:10.1038/s41467-024-50602-8)
Supplement: Supplementary file 6 — Source Data [file 41467_2024_50602_MOESM6_ESM.zip › source_data/fig2ab/231012_1840_NLIMPRO.csv]

FSC-A	FSC-H	FSC-W	SSC-A	SSC-H	SSC-W	BL1-A	BL1-H	BL1-W	VL1-A	VL1-H	VL1-W	VL2-A	VL2-H	VL2-W	YL2-A	YL2-H	YL2-W	Time
150372	139160	102	107726	103275	87	67014	62555	85	1315	1028	5	3397	3166	31	702	940	0	0
216163	164946	103	124385	97470	98	134421	104775	99	1718	1155	15	7406	5612	47	2122	1945	17	0.00202977
17972	20845	42	7009	7629	36	7078	7358	37	184	235	0	450	407	0	-226	128	0	0.00202977
79427	69254	95	33122	29423	78	26507	24595	73	354	360	0	1211	1101	8	166	318	0	0.00202977
174519	144229	100	75585	62040	94	95764	79249	97	886	829	0	5084	4016	41	719	644	0	0.00304466
20814	21034	64	12824	12850	44	11623	11888	42	-214	82	0	544	592	0	419	851	0	0.00405954
145737	128573	88	77502	65980	89	74064	63312	88	716	616	0	3878	3381	34	533	1151	5	0.00405954
184117	148007	102	79884	67543	93	72141	59419	94	1052	791	0	4101	3156	37	573	481	0	0.00405954
50165	55066	56	18061	19012	48	22014	22667	56	93	196	0	1140	1206	11	232	773	0	0.00507443
96499	95771	81	43751	43416	79	46881	46986	79	575	581	0	2411	2581	24	-145	199	0	0.00507443
42434	43508	71	13636	13914	47	17279	17431	59	234	247	0	819	814	0	-209	133	0	0.00811908
112202	105049	82	48679	44573	82	63510	58785	82	706	469	0	3404	3248	30	781	1254	8	0.00811908
30810	31475	69	16525	16880	50	13423	13779	46	84	336	0	627	810	0	428	732	0	0.0111637
175040	151614	97	82812	73715	88	80473	69569	90	1033	887	0	4606	3772	38	510	560	0	0.0142084
64333	66905	73	22028	21950	61	23790	24203	63	388	234	0	1369	1271	13	-331	212	0	0.0152233
352148	234894	144	224907	157008	143	175955	119665	142	1702	1302	21	9665	6236	56	332	747	0	0.0162382
106684	104312	83	42860	41985	79	56213	55002	80	359	399	0	2732	2476	27	-443	149	0	0.017253
163484	142245	99	63012	54871	91	81035	70715	92	630	648	0	4623	4212	36	140	424	0	0.017253
187165	158858	93	88801	73540	93	77905	67340	91	778	788	0	3982	3474	35	1154	1137	12	0.017253
133078	118627	89	55507	48211	86	63540	56225	87	747	549	0	3408	2925	31	240	553	0	0.0192828
178698	145424	106	103045	84705	92	74850	60331	91	958	667	0	3743	3244	35	1495	1437	9	0.0202977
81626	81244	84	29492	29668	74	30188	29764	75	445	372	0	1723	1555	17	-368	190	0	0.0202977
45484	45598	79	14278	14460	47	14661	15273	47	-31	107	0	935	1015	3	-234	610	0	0.0223275
209138	165807	99	91921	74243	97	101526	80730	98	855	716	0	5236	4528	40	1248	742	0	0.0223275
79125	82781	73	36387	36564	74	55979	55626	76	231	381	0	2781	2620	28	71	297	0	0.0223275
102359	101907	82	65179	64699	81	44427	43440	79	567	485	0	2200	2188	24	423	510	0	0.0233424
52013	52591	74	25859	26212	72	19068	19416	52	256	190	0	968	915	0	-534	168	0	0.0253721
35749	36063	69	16827	17211	49	12970	13154	45	158	205	0	694	688	0	513	351	0	0.0253721
161743	136161	93	65808	56035	90	60898	50762	90	818	772	0	3363	2737	32	-202	363	0	0.026387
164954	148081	87	58132	50701	88	97423	84890	90	1055	794	0	5159	4524	38	767	1372	10	0.026387
192847	162293	102	79762	68932	93	83475	69965	94	1087	869	0	4648	3930	38	39	433	0	0.0274019
154088	141734	88	69738	63392	86	62127	55067	86	624	548	0	3380	3036	31	254	778	0	0.0294317
93204	84553	82	37418	32821	80	33348	29485	79	561	339	0	2029	1716	22	958	992	0	0.0294317
184138	149206	110	47506	37766	92	91836	75614	94	1163	972	0	4980	3877	40	887	619	0	0.0324763
157036	138282	89	62958	54191	87	66634	57454	88	667	504	0	3665	3047	36	1325	887	0	0.0324763
122816	110963	86	56849	51519	85	50640	45404	85	415	459	0	2741	2599	27	-81	402	0	0.0334912
108024	96785	86	43537	37569	83	45290	39333	83	791	584	0	2196	1851	24	197	618	0	0.0375507
180410	142323	93	67960	52342	92	90487	71108	93	819	639	0	4964	4071	41	2032	1375	18	0.0375507
58548	58090	75	17963	17939	55	21449	21473	60	193	252	0	1342	1333	12	-489	215	0	0.0385656
175853	143704	94	62004	50088	93	57720	47207	93	1043	899	0	3077	2728	29	1282	1098	10	0.0385656
374293	245577	135	218892	144579	133	233730	151675	134	3032	1691	35	12854	8629	63	987	1237	11	0.0395805
67272	67766	79	32378	32100	74	22614	22435	66	-2	271	0	1062	1256	10	250	555	0	0.0405954
166857	142339	100	67720	57317	91	62634	52471	91	900	773	0	3279	2982	32	1209	939	0	0.0405954
47473	48587	85	23032	23430	62	16993	17266	49	-73	266	0	831	967	0	63	342	0	0.0416103
174649	154775	108	81894	73125	92	60843	53605	92	1067	741	0	3339	2966	31	2092	1426	9	0.0426252
127350	124102	84	49801	48332	82	70067	66145	83	806	589	0	3516	3399	32	860	1405	9	0.0426252
195286	151213	97	65930	50489	96	98940	75117	99	1263	770	0	5071	3752	43	1125	996	0	0.0436401
38969	46428	42	19512	20386	51	17031	17394	54	277	228	0	899	893	0	-89	350	0	0.0436401
176248	144336	92	74097	60177	91	65565	54032	89	873	670	0	3382	2762	34	754	934	0	0.0436401
200452	147275	107	83664	61208	103	101204	74896	102	1126	909	0	5251	3771	44	1054	1266	9	0.0436401
138849	123631	88	51589	45490	87	58185	51120	88	655	454	0	3082	2694	30	81	513	0	0.0476996
135905	127113	89	44676	41053	83	65185	60233	84	526	457	0	3343	3265	30	-57	604	0	0.0476996
73408	70400	78	36673	34871	76	29536	28410	75	414	303	0	1582	1574	17	44	530	0	0.0476996
127884	121363	88	66229	63758	84	54603	50727	84	459	458	0	3024	2831	30	121	642	0	0.0476996
100188	98610	85	47657	47939	79	51234	50734	80	457	531	0	2674	2511	26	205	500	0	0.0487145
77289	77034	78	19140	19519	51	28134	27547	74	252	402	0	1472	1484	15	74	757	0	0.0487145
39596	41034	70	19442	19880	54	15346	16252	46	147	150	0	678	770	0	548	773	0	0.0487145
157332	134240	107	71246	61944	90	58778	50715	89	770	682	0	3038	2834	30	691	506	0	0.0497294
36799	35967	82	17959	18192	53	14564	14689	46	147	218	0	746	838	0	-228	208	0	0.0517591
76699	74936	78	21111	20919	59	23480	23497	60	295	368	0	1305	1156	10	80	472	0	0.0548038
238260	175056	109	104227	76416	102	95265	67481	101	1475	940	0	4959	3320	43	762	935	0	0.0548038
139628	119524	90	61717	52553	89	52074	43844	89	768	625	0	2733	2237	30	123	426	0	0.0558187
21511	23119	53	12845	13657	43	10263	10443	41	210	176	0	500	669	0	-146	229	0	0.0558187
174869	145059	102	66913	55682	92	71334	60251	91	1082	814	0	3669	3243	33	-245	303	0	0.0568336
91170	91504	79	49573	49192	78	40564	41003	77	262	444	0	2206	2058	25	-13	679	0	0.0568336
66006	68955	77	18242	18576	50	27363	27873	72	731	556	0	1524	1399	17	289	728	0	0.0568336
153630	132163	92	64279	54461	88	74261	63574	89	626	705	0	4330	3527	38	836	744	0	0.0578484
112605	100854	85	47286	41026	84	46018	41366	83	504	425	0	2249	2129	25	591	592	0	0.0588633
41817	41508	85	16821	16946	50	15186	14990	47	25	128	0	733	911	0	-69	375	0	0.0598782
163231	146754	90	82075	72120	90	83638	74832	89	1034	832	0	4624	4047	38	-369	476	0	0.0608931
28898	29401	67	19727	20605	54	10092	10272	42	192	294	0	457	527	0	-373	271	0	0.0608931
175173	149285	99	94411	80938	93	89597	76510	93	961	786	0	5068	4377	39	1728	1695	22	0.061908
29318	29941	69	14431	14626	46	10757	10561	43	196	201	0	572	547	0	377	881	0	0.0659675
37449	38256	73	15001	15632	47	17217	17614	51	265	414	0	896	988	0	81	825	0	0.0679973
97636	95520	84	42561	41783	79	38489	37836	78	311	399	0	1752	1758	21	394	526	0	0.0690122
109323	105294	83	43058	42594	80	62490	60733	82	614	608	0	3126	2952	32	1184	1547	12	0.0690122
85122	86046	78	29654	29544	75	32274	31831	76	375	362	0	1760	1671	21	357	771	0	0.0700271
141081	131886	84	53268	47685	84	75008	68620	86	1056	910	0	3966	3470	35	995	881	0	0.0700271
254945	185327	115	130008	96342	105	130937	96171	105	1282	1016	3	6986	5162	49	790	1099	6	0.0710419
123155	112341	87	39871	36087	82	43080	38737	82	328	316	0	2309	1994	26	182	373	0	0.0710419
142655	132630	90	62371	58778	85	57894	53752	86	790	704	0	3095	2824	29	-646	207	0	0.0710419
41569	41151	71	21236	21200	63	17463	17642	50	8	266	0	900	913	0	184	315	0	0.0730717
334338	210300	137	135841	85412	136	241734	149718	139	2460	1446	30	13357	7884	66	546	1040	3	0.0740866
82907	84404	76	39830	39629	76	33069	32622	75	149	231	0	1883	1975	21	1123	1203	7	0.0751015
259822	182534	115	134915	104787	110	148200	111050	110	1641	1184	15	7228	5536	48	1018	1447	11	0.0771313
190856	159826	94	76227	62815	94	76465	63127	94	720	645	0	4093	3335	36	302	610	0	0.079161
122812	116344	87	62986	60746	84	47605	45179	82	379	580	0	2613	2427	26	851	935	0	0.0842355
65421	64432	88	20385	20602	56	25923	26796	73	402	294	0	1292	1428	16	365	558	0	0.0852503
145623	134463	86	57769	52292	86	64930	58735	86	758	634	0	3555	3074	34	604	757	0	0.0852503
104523	103620	82	29437	29323	77	54940	52604	80	366	458	0	2739	2793	27	156	598	0	0.0852503
144793	131029	85	63247	56841	85	80801	72611	87	957	758	0	4329	4004	35	1978	1411	20	0.0862652
297033	202501	122	129793	91170	119	133331	95843	119	1511	1141	16	6988	4899	48	539	929	0	0.0862652
58385	58660	72	24152	23936	72	21762	21665	61	201	279	0	1117	1224	10	347	613	0	0.0872801
55328	51457	85	39022	37102	76	915	1058	5	334	389	0	228	239	0	-74	333	0	0.088295
145809	124505	90	70804	61265	88	71841	62823	88	839	684	0	3612	3270	32	540	519	0	0.0893099
217687	159332	106	98580	75188	102	94250	72772	101	745	770	0	5081	3988	42	1492	1230	9	0.0903248
52682	52503	73	22857	22984	63	17260	17070	49	255	195	0	901	940	0	-368	282	0	0.0933694
77742	72212	81	40925	37567	78	28863	26396	76	239	253	0	1263	1237	12	278	718	0	0.0943843
97223	93349	81	42477	40537	79	49971	47515	80	441	582	0	2650	2313	28	356	484	0	0.0953992
149844	138163	99	59373	54177	87	60178	54857	86	605	420	0	2956	2735	29	223	773	0	0.097429
70784	71676	89	24015	23350	75	30068	28875	77	367	219	0	1567	1440	15	697	827	0	0.097429
111160	97608	85	48135	42303	84	40621	35417	84	505	352	0	1988	1890	21	-226	316	0	0.097429
245813	177659	130	110741	82452	113	118343	84081	114	1157	989	0	6347	4666	47	1775	1998	14	0.0984439
82079	81080	90	33288	33283	74	32186	32168	75	274	393	0	1809	1793	20	-457	206	0	0.0984439
182234	153725	101	75416	62711	94	81288	68128	94	798	630	0	4394	3760	36	37	724	0	0.0994587
206611	156336	100	93347	68757	99	105873	78073	100	1222	937	0	5868	4639	43	963	1081	4	0.0994587
102310	101636	79	51482	50973	79	50444	50421	78	555	458	0	2600	2469	26	1126	993	0	0.0994587
20617	21130	54	7315	7420	38	8060	8059	39	50	181	0	444	399	0	-302	23	0	0.100474
33468	34908	65	15945	16304	50	11904	11955	44	54	137	0	731	692	0	-184	285	0	0.101489
130484	122433	82	57220	52607	83	62882	56624	84	711	426	0	3591	3186	33	824	851	0	0.101489
45774	46176	75	15609	15642	49	18224	17849	52	333	301	0	725	711	0	-430	185	0	0.104533
32228	33678	65	17845	18130	51	13259	12996	45	43	106	0	891	790	0	-324	524	0	0.104533
36013	36396	74	12920	13381	43	12940	13105	47	420	270	0	637	654	0	166	426	0	0.104533
185013	149365	102	66482	52763	96	71595	58174	96	669	516	0	3668	3011	35	24	570	0	0.105548
44675	45666	73	8478	8924	38	15509	15522	50	-108	146	0	658	795	0	-255	507	0	0.106563
128852	123670	82	45675	43395	81	50677	47298	81	838	614	0	2699	2436	27	-84	438	0	0.109608
151888	136355	89	45827	40946	85	86040	77637	87	872	691	0	4515	4500	34	109	423	0	0.109608
23907	25784	49	13369	13698	45	8398	8833	38	159	130	0	444	531	0	75	474	0	0.110622
233430	175351	101	90426	65128	101	115495	87652	102	1056	890	0	6487	5088	46	1851	1662	16	0.111637
262237	186620	132	76662	52344	115	129710	92615	117	1140	1091	7	6655	4553	49	-141	450	0	0.112652
36535	39478	55	13734	14017	46	15150	15447	46	79	263	0	763	692	0	-498	161	0	0.116712
62175	60787	75	14237	14059	48	21488	21106	62	90	283	0	1082	1088	7	364	1034	3	0.117727
57762	59030	73	25479	25877	63	21941	22650	67	221	225	0	1192	1216	12	-55	373	0	0.117727
183040	152503	97	75392	61855	95	88246	73169	96	1084	870	0	4560	3825	38	404	928	0	0.117727
44134	44554	71	17900	18053	51	13633	13773	45	-51	159	0	953	879	0	317	560	0	0.117727
111139	112870	79	38527	38226	77	52869	52365	78	599	492	0	2850	2815	29	470	1023	3	0.118742
105987	90987	92	50826	43537	88	37409	30202	100	665	447	0	1876	1667	22	88	436	0	0.118742
91560	90582	78	30619	30330	76	32546	32836	75	429	327	0	1623	1655	17	589	452	0	0.119756
63195	63770	74	26923	26871	74	25214	24470	64	295	199	0	1519	1401	16	-231	392	0	0.119756
59967	57634	84	24286	24359	72	20618	20418	55	242	266	0	1269	1128	11	287	458	0	0.120771
36343	35608	72	12800	12905	45	14648	14445	49	113	197	0	660	828	0	67	268	0	0.121786
172935	142106	97	63374	52209	94	68840	56970	94	818	717	0	3937	2928	36	1590	1126	7	0.122801
69542	64743	93	30588	28710	76	24854	23113	66	227	222	0	1330	1221	13	229	445	0	0.124831
182544	145673	97	72020	57043	95	90861	71920	96	732	893	0	4769	3899	41	866	921	0	0.124831
71494	69109	82	23846	23634	69	29406	28292	76	251	302	0	1430	1590	17	35	289	0	0.125846
57374	57144	80	20195	20491	57	19656	19014	57	293	248	0	1157	1106	8	528	629	0	0.126861
128538	115569	87	51239	46678	83	51589	47322	82	358	402	0	2827	2521	28	-78	800	0	0.126861
162074	139530	93	80163	70838	91	90576	77482	92	947	888	0	4886	4288	38	-1	536	0	0.127876
24914	26507	67	11101	11509	42	11279	11467	43	132	219	0	697	659	0	136	508	0	0.127876
112827	97431	88	48199	41173	85	44029	37458	85	581	413	0	2291	1856	26	529	373	0	0.12889
161655	135035	97	66480	55850	92	82310	69395	94	1178	1016	3	4214	3607	36	62	341	0	0.131935
25743	26785	64	8385	8608	39	10663	10917	42	174	193	0	593	598	0	-129	607	0	0.13295
41837	41920	70	18355	18657	53	15446	15966	51	291	295	0	709	848	0	147	857	0	0.13295
332376	214212	144	128121	85642	131	153019	98717	130	1493	980	0	8329	5449	56	1374	854	0	0.133965
190204	151216	101	72624	57145	96	97150	80301	96	1200	942	0	5541	4413	43	869	680	0	0.13498
53875	56416	72	27530	28082	72	19211	19628	52	181	196	0	1052	1209	9	-34	502	0	0.13498
104953	100276	83	47319	45713	80	37026	35466	79	414	297	0	2316	2367	24	972	853	0	0.135995
65831	67013	78	20910	20820	62	25682	25051	73	317	380	0	1461	1499	16	314	694	0	0.137009
149542	133658	94	53209	47625	86	73380	66579	88	750	652	0	3875	3658	31	820	869	0	0.140054
185827	149030	95	76047	61932	93	91269	73262	95	909	818	0	4685	4028	38	796	662	0	0.140054
68459	69921	76	31889	32413	74	25992	26001	74	267	209	0	1253	1196	12	-260	409	0	0.140054
58676	58529	76	26171	25602	73	18808	18089	53	288	245	0	1081	1094	8	196	455	0	0.143099
52548	54073	71	29779	30335	71	16421	16016	50	256	264	0	838	859	0	-326	376	0	0.143099
272990	209730	103	154620	121319	104	174713	132649	104	1772	1480	22	8991	6736	55	1739	1609	18	0.144114
27543	28204	62	7190	7271	37	11934	11809	45	199	242	0	544	548	0	230	457	0	0.145129
153731	135815	98	55281	47728	88	68059	60869	87	645	711	0	3740	3240	34	139	757	0	0.145129
140015	132099	88	41132	37983	83	58948	55349	86	907	710	0	3109	3095	28	679	548	0	0.146143
145527	131308	94	74332	66491	88	59612	53943	86	855	635	0	3137	2759	30	516	821	0	0.147158
47044	47060	72	21731	22239	62	15683	15943	46	176	188	0	860	808	0	-403	144	0	0.150203
194813	156356	101	72404	56385	95	84982	67650	96	955	725	0	4434	3543	37	1091	1323	11	0.150203
163590	131648	99	85074	69671	93	77487	64305	90	576	544	0	4319	3530	37	-70	559	0	0.151218
225215	178670	103	83158	65758	99	81218	66473	98	961	859	0	4400	3441	38	474	1028	3	0.152233
243908	170304	115	107350	77835	109	94721	67114	109	1248	857	0	5018	3703	41	-416	250	0	0.152233
60012	59114	81	22740	22905	72	19797	19556	55	93	420	0	1040	900	0	224	513	0	0.154263
17260	18165	57	11702	12200	43	7525	7873	37	-14	226	0	363	404	0	243	557	0	0.155277
183076	149328	96	80855	67830	93	72601	59026	93	958	837	0	4057	3327	37	398	887	0	0.156292
119717	104417	93	41961	35581	86	42948	37063	85	639	598	0	2335	1915	28	-176	419	0	0.157307
215635	159614	102	81393	58779	99	111565	80938	102	898	973	0	6005	4311	48	913	1233	8	0.157307
69271	68743	77	29456	29043	74	24001	23732	67	171	220	0	1177	1241	11	374	417	0	0.159337
43188	43805	74	15661	15958	48	15817	16163	50	43	291	0	909	898	0	317	844	0	0.159337
80947	73234	81	37030	33385	81	29588	26057	80	337	304	0	1536	1440	16	374	775	0	0.159337
145278	135243	98	70981	66939	85	69653	64547	86	876	792	0	3857	3589	32	807	619	0	0.160352
233853	171537	107	93079	69585	105	83227	62746	104	1042	1008	2	4821	3522	42	471	778	0	0.162382
37864	38124	75	11944	12110	44	14934	15227	49	22	75	0	903	817	0	691	713	0	0.164411
118517	116243	80	59928	58290	82	60941	58326	82	357	251	0	3151	2994	30	385	409	0	0.165426
77082	76105	78	34111	32877	77	28233	27579	76	326	355	0	1464	1370	17	435	655	0	0.168471
146470	133163	103	71481	65256	86	52091	45864	85	313	432	0	2887	2613	30	1065	1011	1	0.171516
102467	89058	86	49240	42480	82	38251	32776	81	358	386	0	2011	1664	25	-147	636	0	0.17456
104412	97032	85	36175	33984	80	37558	34586	80	530	485	0	1818	1793	20	122	557	0	0.17456
82598	83035	76	34386	34435	76	32191	32240	75	298	300	0	1667	1622	18	1636	1126	9	0.17659
93765	90631	79	40645	38557	78	34727	31915	79	402	396	0	1873	1849	20	-144	238	0	0.177605
170725	140114	106	74906	61525	91	73111	58728	91	608	513	0	3517	3074	34	-244	352	0	0.179635
102770	95421	88	35060	32514	80	46400	43276	80	263	257	0	2621	2469	27	966	703	0	0.179635
22571	22987	65	10121	10519	42	9864	10622	41	69	127	0	552	531	0	780	779	0	0.18065
37306	37805	79	11340	11482	43	14481	14251	47	190	294	0	801	823	0	515	905	0	0.18065
46022	47474	74	15727	15800	50	16240	16340	47	152	261	0	832	767	0	-476	170	0	0.181664
94740	93614	80	35342	34777	78	49933	50158	79	399	373	0	2554	2429	25	432	405	0	0.185724
136405	117852	89	66506	55065	87	56652	48225	86	654	652	0	2820	2386	30	-345	145	0	0.185724
114624	110907	84	57424	56243	81	61366	59087	82	489	479	0	3144	3166	29	506	1072	4	0.186739
148596	125030	91	56419	47150	88	54774	45151	87	880	552	0	2924	2414	29	311	374	0	0.186739
19965	20798	70	9893	10490	41	9840	10231	40	256	280	0	465	617	0	406	564	0	0.186739
218908	166176	106	100529	79791	102	78297	62103	102	1027	895	0	4138	3262	37	654	702	0	0.188769
148366	127458	89	65324	56076	87	73131	62529	89	728	646	0	3879	3218	37	-89	399	0	0.188769
152562	132344	92	67519	59005	89	65302	56867	88	707	521	0	3637	2951	35	811	746	0	0.190798
112624	106614	83	46294	41369	83	46116	42298	82	409	477	0	2475	2246	27	267	793	0	0.190798
222634	160541	113	107847	78001	104	117433	86900	104	1236	790	0	6056	4169	45	1767	1460	19	0.191813
193578	161287	97	76779	62563	95	93100	78548	94	1163	993	0	5075	4536	39	957	1386	14	0.193843
102798	103317	82	43865	43425	78	54503	53488	79	509	399	0	3004	2904	28	472	636	0	0.193843
41154	41565	66	11029	11565	42	15392	15543	51	149	208	0	790	877	0	-61	293	0	0.193843
33263	35098	70	13436	13657	47	14887	15085	49	-6	134	0	672	691	0	93	591	0	0.194858
110792	105290	83	56545	51831	82	48179	43891	81	391	335	0	2435	2253	25	-42	343	0	0.194858
18646	19377	46	11181	11922	41	9355	9753	40	129	145	0	481	536	0	287	466	0	0.194858
85021	83365	80	34325	33942	76	33530	34061	75	503	392	0	1803	1657	20	757	1059	3	0.194858
153550	127271	96	68097	55836	89	73057	60036	90	617	562	0	3672	3220	34	600	1221	7	0.195873
237602	184099	105	107597	83792	100	110343	83692	101	1177	731	0	6041	4467	43	1319	1150	7	0.195873
164303	146176	111	55159	47096	111	81001	71136	111	942	631	0	4465	3905	35	1194	892	0	0.195873
38840	41531	53	12071	12727	43	18403	18486	57	85	158	0	768	842	0	18	398	0	0.195873
109904	100649	84	52150	47457	83	50133	44164	83	505	358	0	2110	1943	24	645	600	0	0.195873
39012	38524	83	12324	12633	44	13885	13772	46	38	158	0	686	573	0	1006	704	0	0.195873
190097	151120	96	80512	63763	94	83162	68209	94	978	762	0	4596	3711	37	1324	1357	8	0.196888
138110	124968	95	55548	49656	85	74401	67002	87	637	648	0	3916	3607	33	-255	88	0	0.196888
107388	103072	84	47584	44802	81	49708	47290	81	439	407	0	2541	2526	28	498	817	0	0.196888
82354	84304	78	33291	33003	76	31828	31449	75	128	325	0	1824	1800	19	-324	122	0	0.198917
69493	69027	91	20641	20400	57	27007	26909	74	570	473	0	1448	1359	17	369	683	0	0.198917
105388	103170	87	43430	42611	79	54919	55375	79	354	526	0	3206	3111	29	632	488	0	0.198917
129386	119099	87	48743	43754	86	57765	53174	85	563	498	0	3220	2870	30	398	1133	6	0.198917
240450	172070	114	100770	72629	109	114425	80120	110	1130	976	0	5980	4276	46	1070	1147	7	0.199932
225906	159453	100	88260	60583	99	114270	79576	100	1184	924	0	6061	4202	50	1098	1095	8	0.199932
59741	59050	73	27315	27274	73	20785	20929	53	255	232	0	992	1004	3	508	582	0	0.200947
302773	213194	126	120790	90267	119	126683	88044	119	2006	1321	17	6602	4789	47	1215	1452	21	0.200947
281080	211507	118	101362	74971	112	137736	103004	114	964	839	0	7297	5765	46	307	499	0	0.201962
124210	116136	88	43729	41624	82	58317	53702	83	848	625	0	2781	2669	28	927	566	0	0.206022
169121	141885	99	64682	54620	94	73681	63689	94	979	631	0	3975	3241	35	247	557	0	0.207037
107318	103446	86	40026	37328	81	45831	42846	81	399	389	0	2309	2082	25	238	470	0	0.208051
51753	48853	82	22296	21795	69	20106	19427	60	257	409	0	885	1131	8	71	676	0	0.209066
111208	96991	101	46613	40467	83	38581	33440	82	432	394	0	1847	1564	22	309	599	0	0.211096
205919	158890	105	76265	58716	98	76742	59590	97	1006	666	0	3965	3124	37	1011	1401	10	0.211096
39420	40285	73	17144	17749	48	13632	14304	44	159	252	0	649	686	0	499	471	0	0.212111
166568	154778	90	80169	74261	87	120486	111739	88	1351	1080	7	6881	6101	43	1298	1368	19	0.212111
182589	155524	94	63758	52971	91	65422	54485	90	854	736	0	3525	3036	34	76	495	0	0.212111
22871	23163	67	9217	9478	40	8606	8844	39	35	132	0	513	510	0	52	632	0	0.213126
28975	29326	62	13616	13648	46	10336	10313	42	62	113	0	549	563	0	-137	541	0	0.214141
124491	118865	93	41534	40053	80	56639	54896	82	659	523	0	3047	3063	28	558	815	0	0.215156
144159	118773	106	63464	53852	90	50452	40913	88	615	547	0	2783	2275	30	411	634	0	0.215156
30763	33227	58	13245	13542	45	12130	12216	45	17	129	0	646	651	0	288	589	0	0.217185
27029	26800	66	19088	19157	54	19320	19278	56	54	112	0	697	717	0	140	436	0	0.2182
184622	156814	91	60648	48452	91	92293	76671	91	1083	933	0	4998	4183	39	390	718	0	0.219215
95485	93990	82	37369	36749	78	39593	38796	79	438	402	0	2031	1975	21	129	1312	7	0.22023
99880	84717	95	43957	36958	83	35403	29203	82	675	341	0	2266	1837	25	651	1096	4	0.221245
99301	97626	81	38287	37486	78	37609	36036	78	614	529	0	2113	2152	22	-219	255	0	0.221245
144266	135563	87	30318	29035	83	53871	50645	85	821	556	0	3250	2887	30	1143	1014	3	0.22226
256814	174175	121	114711	79284	119	108156	71917	120	1356	886	0	5653	3918	45	1309	1552	21	0.226319
116848	114001	84	47086	46091	80	65538	62900	82	525	569	0	3610	3568	31	469	1013	1	0.229364
104195	102669	81	29211	28947	76	37086	36208	78	484	322	0	1846	1747	20	176	287	0	0.230379
33004	34217	60	10481	10868	41	11241	11489	41	295	230	0	487	570	0	-190	143	0	0.230379
33313	34776	61	11238	11409	43	14382	14617	46	113	158	0	719	780	0	-592	0	0	0.232409
117876	102380	90	50713	43758	85	39956	34224	84	280	325	0	2241	1844	26	416	734	0	0.232409
76883	76900	76	45594	45632	77	27870	27483	75	453	245	0	1442	1434	16	54	330	0	0.236468
144434	129988	95	75288	68436	87	63790	56696	85	761	777	0	3387	3150	31	390	596	0	0.238498
142361	132129	98	89051	84990	87	60854	56710	85	983	917	0	3429	3280	30	724	993	0	0.238498
170789	139178	101	69906	56724	93	85250	70418	95	1124	1024	4	4488	3796	38	1197	1315	13	0.239513
121307	119254	81	61039	59134	82	60848	59261	82	473	637	0	3183	3212	28	1059	1437	9	0.240528
228112	171893	111	79299	59762	103	116582	86594	105	1317	1021	5	6376	4720	45	982	865	0	0.241543
421765	264323	148	271057	178321	149	243174	164336	148	2835	2011	31	13031	9174	64	963	1095	4	0.242558
54111	54020	77	18778	18820	53	21934	21857	60	210	250	0	1086	1139	10	1108	652	0	0.243572
221518	166830	104	84018	63276	100	112698	82906	102	1221	991	0	6110	4778	44	467	537	0	0.243572
223618	181877	110	104852	86077	104	107698	88163	105	1359	1084	9	5838	4766	41	979	1284	13	0.243572
137069	126936	89	77972	73079	87	61297	56081	85	825	624	0	3222	3091	29	1101	1412	9	0.244587
38086	37505	77	13077	13439	44	13237	13210	46	266	194	0	591	725	0	339	567	0	0.245602
52947	52078	77	22586	22194	70	18459	17903	65	141	236	0	1019	997	0	126	510	0	0.245602
196671	172304	96	86594	75798	96	81332	71237	95	973	766	0	4458	3826	35	1084	762	0	0.246617
41456	41691	73	14735	14887	48	14636	14737	48	137	259	0	926	883	0	52	319	0	0.248647
29284	28766	59	15019	15322	47	10811	11211	42	227	185	0	536	513	0	-35	421	0	0.248647
37186	38646	62	11225	11643	43	14917	15681	50	192	140	0	747	764	0	82	626	0	0.249662
345241	183510	159	166333	89208	157	158014	88601	156	1349	963	0	8658	4676	70	623	441	0	0.250677
18897	18978	59	5473	5459	34	7580	7637	39	75	150	0	455	481	0	279	915	0	0.252706
162499	136875	94	76760	63988	89	88926	74971	92	873	783	0	4785	4050	39	705	912	0	0.252706
134720	125850	84	56887	52726	82	59791	56014	83	434	331	0	3446	3349	30	-498	146	0	0.252706
148918	131756	92	54156	49184	85	83404	72910	88	751	602	0	4265	3865	35	451	714	0	0.253721
50777	51335	72	22200	22405	60	18020	17997	51	45	116	0	985	1042	4	-248	167	0	0.253721
160383	148949	87	63566	59604	85	70682	66037	87	611	525	0	4200	3634	35	683	822	0	0.257781
155792	136573	96	41845	35641	86	65565	55724	89	739	862	0	3626	3110	34	172	388	0	0.258796
30972	29968	70	18846	19483	53	13233	13823	43	106	172	0	696	742	0	24	349	0	0.259811
174922	148020	96	72182	59975	91	76998	65130	91	796	708	0	3970	3441	36	1431	1421	12	0.26184
20810	21742	52	9855	10103	42	9262	9107	40	160	141	0	660	619	0	503	605	0	0.26387
187858	155704	94	89416	72453	94	83485	69462	96	888	852	0	4741	3830	39	174	350	0	0.26387
85467	86418	77	16385	16447	48	31435	31364	74	187	295	0	1620	1682	18	613	1137	5	0.26387
64983	62665	91	28982	28708	74	22540	21740	70	-6	244	0	1063	1129	8	100	418	0	0.264885
77369	77463	79	32004	32057	74	33184	32640	75	382	319	0	1873	1858	21	-256	306	0	0.2659
219164	152247	103	92951	63294	102	83263	55024	101	911	657	0	4260	2905	43	330	713	0	0.266915
229866	181449	113	100847	83102	98	80698	64447	98	901	1020	5	4039	3393	37	-62	550	0	0.268945
69002	62831	78	31204	28155	77	25000	23048	70	194	184	0	1460	1274	15	307	582	0	0.270974
171799	142183	98	69502	56027	92	83739	70570	92	891	734	0	4493	3865	36	845	924	0	0.271989
320029	207517	131	145428	99732	126	166831	112617	127	1648	1279	13	8716	5879	54	503	512	0	0.273004
165231	137369	97	63668	51240	92	66978	55962	91	1198	793	0	3642	2992	34	189	613	0	0.275034
170483	146917	92	56037	47106	89	73577	61793	90	703	744	0	4060	3394	36	-243	218	0	0.275034
59190	58824	74	22742	23094	58	19889	19809	55	240	305	0	976	877	0	-456	13	0	0.278078
45208	46470	70	13870	14078	45	16552	16602	49	-79	96	0	949	890	0	586	640	0	0.279093
29124	30020	54	14479	14726	47	11056	10667	45	107	164	0	601	649	0	224	583	0	0.279093
151665	122985	91	66598	52463	92	48151	39294	90	442	291	0	2777	2121	30	83	630	0	0.279093
157444	147714	95	88309	85484	86	71253	67926	86	1015	893	0	3697	3469	32	68	421	0	0.279093
36163	37878	64	16743	17393	48	16644	16716	51	38	189	0	875	1008	2	-204	257	0	0.280108
161913	136469	99	69227	56517	93	80536	69795	93	862	796	0	4161	3481	36	830	657	0	0.280108
183679	148111	114	77918	62906	96	88391	73276	96	608	477	0	4654	3836	39	121	658	0	0.282138
239691	186211	107	115048	91932	103	128335	99382	104	1536	1273	17	7017	5428	47	765	684	0	0.282138
164106	137511	94	74840	63264	91	75605	63607	90	873	752	0	4018	3475	34	146	1023	2	0.283153
195990	166943	96	75706	63170	92	83739	69110	93	982	900	0	4440	3948	36	58	377	0	0.283153
259876	184433	110	96497	67047	106	129545	91386	109	1481	1155	14	6889	4797	50	1879	1389	24	0.284168
100147	96491	82	32156	31213	78	47022	46834	79	694	415	0	2556	2578	25	490	978	0	0.285183
131471	122093	103	62780	59552	87	58461	54542	86	405	745	0	2973	2887	30	109	484	0	0.285183
109021	107317	82	31167	30599	77	63650	61273	81	558	586	0	3034	2860	30	208	560	0	0.286198
37564	38466	62	13356	13653	46	13232	13574	46	198	197	0	687	715	0	-35	554	0	0.286198
163311	137574	101	63750	53195	91	72022	60497	91	584	669	0	3737	3147	34	816	659	0	0.286198
170245	137468	97	58265	47170	92	74301	60640	93	855	637	0	3695	2898	35	45	368	0	0.288227
51172	48224	77	24876	24738	72	19616	19969	54	223	266	0	947	960	0	-326	251	0	0.288227
59742	60623	79	24111	24316	60	23327	23108	66	99	231	0	1155	1284	12	517	491	0	0.288227
36002	35835	64	17868	18123	53	14033	13993	48	169	225	0	664	581	0	236	449	0	0.290257
138191	132859	86	52463	50473	82	65429	62882	84	609	461	0	3372	3268	30	333	875	0	0.291272
178538	144894	97	92750	77181	94	69485	58333	92	912	666	0	3723	3309	33	1467	1840	13	0.292287
66353	67854	75	24738	25319	60	25113	24062	72	174	259	0	988	1149	9	-327	355	0	0.292287
257735	193170	108	99539	71935	106	113991	82450	106	1396	914	0	5850	4380	46	1218	1165	6	0.292287
51517	53087	75	22295	22957	57	18148	18689	47	212	258	0	900	941	0	-24	503	0	0.292287
52639	53716	80	29642	30135	72	18517	18783	55	298	200	0	767	925	0	80	329	0	0.293302
137919	110817	106	67070	52869	106	53469	40879	93	513	570	0	2627	2219	27	150	740	0	0.293302
83256	82540	80	30026	30229	75	29380	28964	75	266	328	0	1493	1537	19	-7	628	0	0.293302
107071	107754	80	34447	33837	79	63402	62828	80	699	634	0	3389	3134	30	916	781	0	0.294317
117406	108801	88	47130	43111	83	58012	52637	84	741	410	0	3042	2969	30	396	559	0	0.294317
36335	38720	55	14160	14440	46	14169	14209	45	111	244	0	619	655	0	37	557	0	0.294317
34058	36019	57	18361	18585	53	11565	12060	42	378	320	0	637	633	0	-206	483	0	0.295332
198728	157333	98	68575	54746	98	84991	69108	99	807	927	0	4363	3573	37	830	957	0	0.296346
229362	167129	108	93871	68846	108	119984	85637	109	1114	850	0	6300	4428	46	912	1401	11	0.297361
165296	147525	96	81692	72920	90	92589	83692	89	1178	978	0	4803	4651	37	461	457	0	0.298376
245075	181367	104	119313	88576	104	98915	72123	103	1455	1014	4	4947	3766	41	1708	1312	15	0.299391
208926	166759	97	70825	54410	97	95306	78472	98	1092	982	0	5440	4315	41	602	661	0	0.300406
308302	190366	133	150140	92096	131	142988	88948	131	1837	1000	1	7878	5117	53	297	580	0	0.300406
40381	39707	77	15744	15887	50	12360	12254	45	21	182	0	683	788	0	-497	288	0	0.300406
107638	101919	81	50626	48526	81	63300	59973	82	609	636	0	3321	3249	30	159	726	0	0.302436
81672	79095	75	35867	32300	79	31159	28171	78	525	381	0	1751	1745	20	-196	309	0	0.302436
128506	115153	87	48925	42992	85	52509	46845	85	746	614	0	2894	2698	29	978	984	0	0.302436
69588	67434	78	20906	20931	58	22790	22113	63	192	166	0	1304	1175	11	28	473	0	0.303451
262158	129791	128	110895	54609	125	123558	65063	125	1380	802	0	6661	3359	59	1753	1566	13	0.304466
81456	74064	82	41815	37073	80	30616	27775	78	250	337	0	1672	1521	18	157	523	0	0.306495
190275	153202	96	65939	52053	93	71062	57866	94	876	662	0	3982	3369	35	158	315	0	0.306495
109269	102462	82	45705	41508	82	46391	42693	81	499	315	0	2465	2447	25	164	510	0	0.30751
179373	163812	92	64055	57908	88	71228	62709	90	1043	1001	1	3942	3690	33	404	686	0	0.30751
109510	107746	93	65616	64446	82	60366	58735	81	589	513	0	3111	2814	30	642	680	0	0.30954
233608	171748	115	90955	67580	102	114667	85183	104	1584	1113	12	6236	4724	46	366	858	0	0.310555
28203	29988	59	17513	18420	48	13137	13799	44	-86	104	0	604	654	0	577	636	0	0.310555
129619	122255	86	51381	48481	86	39331	36582	85	675	408	0	2041	2010	22	-41	371	0	0.310555
75409	73670	90	27449	27649	75	28387	27508	76	227	198	0	1514	1354	15	447	471	0	0.312585
198545	160829	97	65652	51703	94	108495	86815	96	1003	957	0	5795	4725	41	1016	1542	15	0.312585
87728	89051	76	49517	48779	78	40823	41307	76	554	508	0	2192	2104	24	-128	337	0	0.317659
233518	177166	100	99129	76949	100	95927	72826	100	1445	1120	14	5257	3737	42	253	411	0	0.319689
101479	93149	85	46536	41850	83	38814	35122	83	558	501	0	2009	1944	23	6	400	0	0.320704
54611	54754	80	20236	20731	54	18185	18019	57	-6	229	0	1046	1063	5	-8	263	0	0.321719
24847	27089	48	11619	11719	44	12061	11896	44	221	223	0	784	674	0	345	406	0	0.322733
100244	101829	83	36048	34694	79	53948	50915	81	286	317	0	3084	2853	29	563	386	0	0.322733
41727	40626	78	15954	16399	48	13984	14212	46	170	250	0	718	744	0	404	821	0	0.323748
96540	94100	86	38191	37120	78	33788	32951	78	331	309	0	1635	1677	19	-69	276	0	0.323748
286534	191267	112	116899	79425	110	130521	89618	111	1410	890	0	6985	4858	48	677	563	0	0.323748
131230	124674	97	64481	61417	84	50084	46782	83	700	676	0	2720	2471	27	628	653	0	0.324763
161212	142637	92	54437	46738	88	62285	53880	89	572	578	0	3241	2838	32	669	1047	3	0.325778
190770	149650	101	75113	61159	95	74691	57570	96	574	583	0	3586	2786	35	-242	374	0	0.325778
43792	46092	59	15833	16339	47	17657	18145	50	118	171	0	1085	1138	8	793	683	0	0.325778
127426	120274	86	58543	54559	83	52629	48960	81	252	181	0	3024	2889	29	172	554	0	0.327808
24666	24542	67	5109	5240	34	8577	8974	39	23	100	0	448	443	0	938	1266	8	0.328823
114843	112157	82	37794	37068	77	39852	37905	78	530	601	0	2042	2035	22	-308	444	0	0.329838
30095	28952	74	9840	9741	41	11564	11486	44	160	161	0	664	577	0	147	864	0	0.329838
98373	90510	81	51101	48270	81	47158	43901	81	264	439	0	2402	2406	24	1016	906	0	0.331867
149870	118361	96	90348	76110	91	101099	84423	91	829	824	0	5605	4766	40	1405	1297	13	0.334912
157688	137952	100	53938	47446	88	79029	69202	90	774	702	0	4310	3809	36	1014	1008	2	0.335927
88762	89940	80	25956	26106	75	39263	37989	76	318	435	0	2023	2016	23	728	649	0	0.337957
39414	39257	79	18171	18259	52	15800	16925	47	294	258	0	897	1064	6	514	486	0	0.339986
238734	181293	105	121983	95051	105	152095	111638	107	1631	1304	20	8023	5902	51	3012	2199	32	0.339986
230333	188231	100	90812	74375	97	97066	77910	98	1269	1059	9	5400	4377	41	1551	1795	14	0.341001
112586	107553	89	44895	41818	81	38248	36188	80	418	250	0	2228	2168	24	843	902	0	0.343031
224170	149988	116	126611	86937	111	108726	72709	109	1334	914	0	5362	3858	42	688	895	0	0.343031
267445	171924	115	100996	61452	115	130424	85644	115	1184	805	0	6841	4350	52	1133	1112	4	0.343031
46132	51463	52	19477	21010	48	19700	20604	51	170	368	0	1045	1105	8	744	571	0	0.344046
92218	82037	88	34448	30742	81	32458	28800	80	609	465	0	1847	1667	21	-132	325	0	0.344046
150540	129534	93	65053	54875	89	65240	56540	88	1411	1013	4	3660	3218	31	619	600	0	0.345061
38519	38421	70	18209	18498	50	12707	13207	44	175	175	0	635	524	0	-345	254	0	0.346076
140309	124078	91	47150	40840	85	64083	55303	87	926	664	0	3469	2885	32	29	450	0	0.347091
55015	56324	71	28195	28213	72	20080	19827	54	167	289	0	1017	874	0	376	610	0	0.347091
125548	119390	90	44949	40889	82	60221	55122	83	791	701	0	3247	3015	31	1438	1102	10	0.348106
138072	121484	88	58268	50521	88	64081	54730	88	776	701	0	3238	2831	31	314	751	0	0.348106
119352	103232	87	50470	43478	84	47686	40462	85	787	634	0	2392	2025	27	24	716	0	0.34912
114105	99988	98	49574	44538	85	43333	39660	85	406	539	0	2031	1897	23	86	423	0	0.350135
103387	90964	87	40117	35985	82	32392	28867	81	244	221	0	1717	1355	21	80	326	0	0.35115
60963	58767	77	27725	27761	73	27100	27404	73	361	408	0	1301	1380	13	564	555	0	0.352165
59504	61641	76	22794	23310	64	25263	25307	72	491	381	0	1161	1228	12	688	1057	3	0.352165
112050	98326	87	46285	40724	84	50391	43324	85	447	399	0	2668	2351	28	900	1850	11	0.35318
325012	196885	132	148215	85699	131	138630	81141	131	1795	1199	13	7546	4715	51	2164	2065	24	0.35318
162935	148392	90	69847	62124	90	68851	60944	93	603	638	0	3473	3166	31	1065	1080	4	0.35318
53331	55155	78	29829	30522	71	18544	18579	53	212	324	0	988	1017	4	-107	484	0	0.35318
204336	155976	98	74692	56281	95	109242	84593	95	851	735	0	5835	4669	42	414	475	0	0.35318
43005	44897	63	17672	18046	48	18817	18780	53	312	272	0	1114	1261	11	129	584	0	0.35318
60025	60888	79	32451	32499	73	22389	22690	66	268	211	0	1112	1160	11	148	478	0	0.35724
85260	80614	82	39985	37064	79	31845	28965	79	312	323	0	1604	1413	18	544	777	0	0.358254
47077	47386	79	20639	20964	59	20208	20218	56	12	188	0	1101	997	0	9	386	0	0.358254
180820	145277	101	88284	72467	97	84564	69134	97	310	303	0	4305	3659	36	-309	233	0	0.358254
79207	79353	76	36076	36008	75	38566	38432	75	356	323	0	1876	1774	21	672	653	0	0.359269
23363	24179	58	7566	7770	38	10054	10025	41	61	222	0	564	469	0	-50	240	0	0.361299
27554	28853	67	13771	14076	45	11259	11391	41	252	235	0	569	539	0	221	325	0	0.362314
300936	216115	134	125884	94852	122	115630	82201	122	1650	1055	7	6910	4944	48	1278	971	0	0.362314
130456	119703	86	60341	55052	86	47522	43957	84	372	536	0	2456	2285	26	136	262	0	0.362314
138263	126870	94	128598	122907	87	101606	94911	86	1241	1112	8	5123	4837	38	1155	1707	13	0.362314
235019	177713	119	116458	89752	102	93464	70297	101	1078	942	0	5231	4060	41	100	494	0	0.363329
141581	134134	89	57215	54179	85	60171	57136	85	944	835	0	3207	3035	29	306	866	0	0.363329
227564	173953	104	77082	57690	100	108207	82049	101	1148	889	0	5842	4419	43	680	1042	3	0.366374
188289	148196	98	77868	62858	95	73323	59339	95	741	614	0	3732	2898	35	479	464	0	0.367388
42117	43160	72	18703	19188	52	14115	14208	47	2	215	0	855	847	0	630	859	0	0.367388
95324	91546	83	36673	34554	79	42895	40365	79	98	239	0	2130	1972	23	-171	262	0	0.368403
144591	126684	90	52388	45806	88	45629	39484	89	406	554	0	2636	2147	28	-657	125	0	0.368403
69297	70490	79	29263	28746	76	26858	25614	76	587	376	0	1530	1382	18	33	555	0	0.368403
140599	123875	104	63937	54543	104	69361	59392	104	1008	826	0	3868	3405	33	306	712	0	0.368403
243206	168075	109	105704	75538	104	98037	69635	104	1408	693	0	5415	3917	45	1032	687	0	0.368403
65554	66297	75	26159	26759	64	24612	25304	62	380	313	0	1165	1283	11	-251	279	0	0.368403
149687	124940	95	64635	53911	90	62217	51903	89	895	693	0	3491	2806	33	698	1343	10	0.369418
44107	44364	77	23701	24007	67	15644	15728	49	214	239	0	708	747	0	-85	608	0	0.370433
63047	62063	76	16355	16746	50	22703	22577	61	178	408	0	1255	1141	11	680	726	0	0.370433
82554	78383	86	35788	34751	77	26931	25911	76	428	360	0	1395	1375	14	-36	273	0	0.370433
114282	113507	81	44623	43579	80	59716	58367	82	878	602	0	3152	3128	29	751	1100	6	0.372463
217210	165668	98	123757	94655	99	87905	64465	97	1288	900	0	4595	3290	41	-546	257	0	0.373478
39313	38868	81	21094	21657	59	13633	14112	46	234	193	0	872	748	0	419	784	0	0.374493
267494	197435	109	86885	61163	110	103305	76572	109	1719	1176	11	5877	4605	44	955	709	0	0.375507
49220	48087	74	24967	25110	68	18129	18552	58	217	347	0	845	864	0	281	477	0	0.375507
209593	159263	114	107108	85980	103	71700	54309	101	1051	764	0	4195	3326	37	-338	342	0	0.376522
104882	102724	82	31850	31732	77	43583	42707	78	536	466	0	2573	2382	26	211	388	0	0.376522
387609	217567	215	231468	125312	210	183219	113581	199	2208	1098	11	9576	5791	62	298	464	0	0.379567
171579	147004	99	63302	53904	88	94877	82245	92	830	705	0	5003	4355	39	-178	324	0	0.379567
309738	208021	130	156861	112257	126	133644	88920	126	1589	1097	10	7063	4691	49	679	1270	6	0.380582
38053	41838	53	14274	15044	44	16365	16566	48	63	189	0	912	909	0	-317	257	0	0.380582
157224	139756	92	43533	37488	87	83279	74560	89	733	669	0	3981	3949	33	1114	823	0	0.380582
149735	130389	91	57419	49796	87	73082	64102	87	949	660	0	3683	3387	33	934	652	0	0.380582
169267	138733	100	73153	60861	94	78694	66347	95	1079	823	0	4151	3480	37	326	559	0	0.382612
192650	156408	100	55452	45178	89	85544	69276	90	1019	776	0	4698	3863	41	778	1192	10	0.382612
227432	183481	106	86139	65517	102	108718	89020	102	1366	1005	3	6052	4918	43	1010	668	0	0.382612
43179	41925	78	19225	19395	55	16199	16059	50	242	244	0	793	797	0	-255	58	0	0.385656
213578	170509	114	100849	83651	96	85130	69381	95	993	761	0	4984	4068	40	699	527	0	0.385656
54267	56133	71	27725	28393	71	17526	17736	47	488	257	0	991	964	0	480	885	0	0.385656
160937	147658	90	70999	65677	87	80906	75715	88	797	918	0	4214	3874	36	675	749	0	0.385656
42517	44235	65	30085	30302	71	17076	16547	53	179	254	0	697	872	0	-203	122	0	0.387686
84259	82987	82	38532	37421	78	28997	28506	76	412	444	0	1647	1575	19	193	468	0	0.387686
112120	110351	81	49774	49260	79	49241	47918	79	474	514	0	2436	2321	25	373	428	0	0.388701
43610	42810	79	9106	8937	41	19094	18673	53	309	249	0	956	1030	4	-140	779	0	0.389716
147267	136814	87	56852	53351	86	69484	64502	88	967	707	0	3767	3525	32	540	677	0	0.390731
99358	98040	80	43147	42399	79	46224	44843	78	443	374	0	2207	2234	24	380	543	0	0.390731
38776	37710	73	22506	22647	57	15892	16151	48	170	233	0	950	1102	7	328	518	0	0.390731
132870	123126	84	61064	55922	84	65855	60338	85	704	878	0	3492	3178	32	607	981	0	0.391746
36885	36100	76	10173	10288	42	13241	13543	44	280	266	0	1045	925	0	555	654	0	0.391746
203403	160803	98	79221	61614	95	110889	88227	96	1142	975	0	5857	4397	45	616	892	0	0.392761
200563	161613	98	96096	78667	94	73017	60106	93	815	758	0	3605	3082	34	253	405	0	0.393775
173192	150697	91	78843	67743	90	97336	83639	91	939	905	0	5171	4568	40	701	703	0	0.39479
71248	71764	84	26742	27022	74	24614	24113	74	35	151	0	1461	1436	17	-125	330	0	0.395805
105531	103404	79	32588	32366	78	57629	55665	81	759	552	0	2991	2690	29	47	760	0	0.39682
218279	164423	105	86769	63646	99	117683	87274	100	1324	970	0	6434	4658	46	1139	1006	1	0.39682
41115	40768	84	13438	13571	46	15545	15023	49	-98	168	0	815	829	0	-409	322	0	0.397835
272065	189758	113	112344	76592	113	118524	80350	112	1005	1024	4	6127	4205	48	1261	1065	5	0.397835
24898	25419	60	9403	9813	39	10392	10923	40	-97	151	0	468	508	0	609	953	0	0.397835
138934	118519	95	39595	33252	86	57917	49546	88	1105	805	0	3015	2555	31	775	674	0	0.39885
51933	54782	71	18831	19292	55	18552	19204	52	125	277	0	950	1082	6	543	902	0	0.39885
194780	154692	98	107556	88314	97	77385	63102	96	915	1006	2	4328	3343	37	362	792	0	0.39885
35065	36640	69	11953	12347	43	15976	16390	49	209	188	0	792	825	0	-230	371	0	0.39885
37082	36533	84	13191	13467	46	13659	13778	45	148	183	0	843	796	0	173	497	0	0.399865
119767	115015	90	50826	49401	82	65456	63302	83	437	563	0	3408	3271	29	217	974	0	0.40088
67443	65920	78	26100	26110	73	26403	26392	73	313	189	0	1399	1363	14	-596	53	0	0.40088
138195	122595	90	56479	50126	87	57871	50001	88	740	606	0	2972	2511	31	1128	1522	10	0.40088
184701	146785	96	84415	68675	96	77563	60645	96	1007	971	0	4114	3401	38	706	1130	7	0.401894
23091	23706	59	7496	7718	37	9874	9956	41	64	203	0	594	635	0	-327	236	0	0.403924
121025	108573	88	52480	46913	85	52711	48438	84	501	499	0	2828	2564	28	-30	535	0	0.404939
200469	160975	102	72212	57048	97	109844	90310	97	913	843	0	5810	4700	44	697	1081	5	0.404939
181633	153211	95	87052	74163	92	72518	61937	91	892	900	0	4012	3349	35	576	815	0	0.404939
120458	116392	81	54765	50709	82	64809	59623	82	688	555	0	3390	3243	32	946	668	0	0.404939
45119	46815	69	13086	13349	44	15026	15258	48	-3	209	0	824	933	0	95	615	0	0.405954
39864	41209	71	22388	22280	68	14626	13871	51	65	104	0	760	735	0	550	1217	7	0.406969
24981	25357	53	9840	10158	41	9613	9844	41	234	244	0	516	522	0	76	344	0	0.407984
140600	134027	85	45586	42876	83	48310	44822	83	1329	1091	8	2870	2639	28	160	715	0	0.407984
39541	36890	77	11649	11528	43	14746	14715	48	408	256	0	864	825	0	30	464	0	0.410014
47918	47283	60	16377	15837	50	20261	19966	56	82	164	0	1119	1185	10	255	383	0	0.410014
183927	148589	99	83262	68229	96	87237	69989	96	872	869	0	4174	3539	37	1317	1440	11	0.411028
178014	151333	91	90402	76815	92	79267	67576	93	832	869	0	4061	3489	37	827	735	0	0.412043
89998	88722	81	42075	41800	78	35073	34785	77	388	378	0	2067	2059	22	233	575	0	0.414073
30961	31197	68	10444	10474	43	12553	12348	45	66	217	0	604	696	0	12	594	0	0.415088
143366	116640	98	67853	57069	90	49728	40195	90	664	652	0	2882	2473	30	-79	250	0	0.416103
165827	141966	92	66799	55416	91	73729	63152	91	670	489	0	3639	3014	35	990	1021	4	0.416103
125981	114232	87	56713	49425	87	56355	48050	87	776	476	0	3203	2648	32	21	647	0	0.416103
220953	169429	101	88115	68587	99	88375	67987	99	903	852	0	4781	3613	40	968	849	0	0.419148
150912	125792	91	57072	46442	88	65847	54216	88	391	586	0	3382	2660	34	-187	360	0	0.420162
45044	45962	71	19561	19678	55	16100	16190	50	242	319	0	849	983	0	157	530	0	0.421177
36346	36054	73	10556	10810	41	16760	16936	49	225	207	0	871	906	0	287	523	0	0.422192
90254	81990	82	36690	31961	81	28503	25652	79	223	383	0	1577	1373	18	163	369	0	0.423207
47172	47997	73	21005	21156	57	18842	19104	53	145	302	0	1168	1205	9	-330	570	0	0.426252
132322	111086	90	65051	53799	89	46792	37680	89	773	586	0	2759	2185	31	-321	390	0	0.426252
105744	102875	80	48044	46043	79	36070	34281	78	283	250	0	2050	1913	23	655	866	0	0.426252
209073	159083	98	79764	59853	96	94724	71576	98	908	877	0	5023	3810	43	661	1231	8	0.427267
166040	142088	103	63884	54683	90	65682	56218	90	822	815	0	3737	3315	34	584	1245	7	0.428281
165583	145465	93	80114	72895	89	64363	57032	91	753	689	0	3595	3162	33	745	590	0	0.428281
39519	40480	58	21712	22094	58	14828	14872	46	170	166	0	814	912	0	47	205	0	0.428281
137932	125851	87	66219	61701	87	62828	57496	86	692	742	0	3454	3385	30	291	721	0	0.432341
179610	160590	99	54493	48616	90	93689	84443	92	1072	765	0	5147	4589	38	1116	738	0	0.433356
44230	46470	61	24277	24972	64	16831	17388	47	418	252	0	867	1057	6	319	595	0	0.433356
36636	35113	78	14773	14860	48	14024	14073	49	101	151	0	599	671	0	115	505	0	0.437415
155034	133214	90	76573	64713	91	82041	69721	90	710	709	0	4473	3957	36	750	1429	10	0.439445
243997	194787	105	149823	121933	103	108115	86659	102	1546	1118	11	6095	4772	42	1439	1444	11	0.441475
301595	208284	134	136055	98142	120	147098	103580	122	1699	1083	9	7850	5582	48	2571	1689	14	0.441475
150630	134857	98	68657	63045	87	74696	67242	87	807	717	0	3614	3383	32	1207	1169	11	0.44249
104526	104708	85	48117	47567	79	44931	44391	79	682	787	0	2570	2566	25	285	496	0	0.44249
257192	191289	119	106272	79396	117	119309	91097	117	1357	772	0	6759	5124	45	710	693	0	0.443505
181369	143518	107	91461	72266	97	102166	78815	97	971	834	0	5495	4130	43	405	1164	5	0.44452
97208	98375	77	33023	32921	77	47975	46435	79	324	487	0	2689	2465	27	-162	220	0	0.44452
64715	67817	62	29068	29324	73	27696	28149	74	422	299	0	1376	1421	15	101	484	0	0.44452
127055	122347	82	57200	55021	81	54327	52857	80	455	643	0	3183	2812	31	219	296	0	0.445535
157996	139708	88	69891	61469	87	65986	57347	87	732	720	0	3459	3051	31	562	929	0	0.445535
116117	108862	83	42593	39287	81	51325	47842	83	605	447	0	2874	2654	28	284	871	0	0.445535
140218	123011	104	55548	46578	91	74093	63445	104	677	587	0	3747	3340	32	664	802	0	0.445535
143008	124530	90	57953	48946	87	58650	50672	87	530	479	0	3001	2581	30	1157	870	0	0.445535
195950	156914	98	79555	64110	97	78135	61850	96	569	525	0	4189	3367	37	-99	663	0	0.446549
320536	235118	123	210290	156115	124	235849	175108	123	3011	2177	30	12635	9621	59	417	558	0	0.446549
146541	118470	93	55921	45503	90	52004	41764	89	682	601	0	2736	2390	28	15	669	0	0.447564
73691	64386	95	33628	29446	81	26277	23482	79	523	340	0	1439	1224	13	-241	221	0	0.447564
82664	82975	77	38760	38276	76	29397	29742	75	309	409	0	1698	1538	19	-311	172	0	0.448579
129900	108438	88	50846	41817	86	49666	40946	86	587	508	0	2627	2191	27	136	504	0	0.448579
61390	63200	76	32528	32782	73	23575	23610	68	332	279	0	1151	1153	10	-389	303	0	0.449594
133100	125130	88	56950	52291	86	49243	46897	84	714	714	0	2531	2480	26	-31	271	0	0.449594
210786	162270	106	88544	67773	98	113177	86376	100	1166	759	0	5840	4421	43	757	1205	11	0.451624
137709	121173	89	61104	52157	88	67560	58820	88	800	650	0	3362	2978	33	520	571	0	0.452639
171260	143727	102	70388	58027	92	79439	67405	92	747	629	0	4107	3463	35	102	483	0	0.453654
98560	99657	77	44765	44000	79	47432	47277	78	591	530	0	2414	2557	26	338	380	0	0.453654
37282	37587	68	15940	16447	49	14676	14847	49	4	94	0	691	662	0	12	227	0	0.454668
55877	57454	72	28714	28805	71	20749	21267	55	181	306	0	898	1081	7	-292	120	0	0.454668
99851	96666	80	37714	36795	79	38498	36717	79	317	526	0	2030	2038	22	364	736	0	0.455683
119268	116602	83	57694	56886	81	47067	45856	81	467	430	0	2536	2293	27	865	795	0	0.456698
266018	180059	109	128363	86858	109	145330	103011	110	1789	1297	20	7669	5786	50	583	675	0	0.456698
64616	64446	78	26772	26700	74	26521	27058	71	231	280	0	1507	1455	18	1449	936	0	0.458728
145636	124486	90	53018	45484	90	62882	53547	90	521	503	0	3358	2811	32	-233	305	0	0.459743
80284	79875	77	27402	27367	72	29241	28578	75	441	389	0	1577	1531	18	365	769	0	0.459743
45677	46324	68	29405	30043	72	16699	16857	50	113	179	0	1078	1049	5	689	818	0	0.459743
44920	45447	71	16804	16992	49	17975	18079	50	113	140	0	891	960	0	-265	491	0	0.459743
135318	129306	87	49787	47867	82	55827	52876	83	328	481	0	3088	2958	29	812	2090	11	0.460758
147811	132233	96	74958	65566	87	78082	70371	88	1075	968	0	4491	3817	37	476	607	0	0.460758
35844	36297	68	8168	8450	39	14629	14774	47	136	130	0	881	786	0	575	481	0	0.461773
23175	23762	57	5566	5738	34	9388	10160	40	213	455	0	538	523	0	-66	654	0	0.461773
203378	164011	114	88237	70869	98	101737	81442	99	894	858	0	5723	4649	42	1447	1392	11	0.461773
66571	65470	86	23325	23466	65	24727	24437	72	306	310	0	1347	1303	13	-8	592	0	0.465832
153682	132341	93	69368	58744	90	81172	69925	89	1045	824	0	4102	3586	36	1240	1269	14	0.466847
32849	33994	69	12504	13118	43	12917	13325	44	97	91	0	698	897	0	-252	241	0	0.466847
115148	107199	83	40472	36396	83	44371	41146	82	708	679	0	2561	2327	26	491	642	0	0.467862
70806	71373	77	24170	24464	66	25995	25606	73	377	470	0	1548	1472	16	-115	274	0	0.467862
143628	131494	103	57371	52407	87	70860	65326	87	805	772	0	4127	3758	34	545	601	0	0.468877
23331	23537	60	9028	9193	39	9945	9970	40	-25	138	0	482	593	0	-593	89	0	0.470907
113366	111939	87	33884	33111	79	46607	46088	79	684	412	0	2580	2509	28	361	441	0	0.471922
28705	29473	69	19120	19891	54	12476	13030	43	83	240	0	532	525	0	-96	360	0	0.471922
80682	80636	76	20091	20230	53	27066	26805	70	358	391	0	1246	1285	13	545	959	0	0.471922
24009	23624	53	9845	9851	43	10441	10438	43	306	294	0	691	570	0	-68	185	0	0.471922
43574	42963	73	17985	18023	52	17836	17788	52	112	174	0	934	927	0	-77	236	0	0.471922
126290	119629	82	53335	50575	82	60839	55961	83	767	733	0	3184	3292	29	399	997	0	0.472936
116503	113453	82	53130	51921	81	62532	61542	82	540	496	0	3414	3418	30	1290	965	0	0.472936
159849	143502	95	54727	47934	90	82392	73856	91	947	765	0	4503	4172	35	-128	315	0	0.474966
99611	96030	84	41266	39611	78	31461	31191	77	299	348	0	1626	1504	19	39	422	0	0.474966
106104	104456	80	25879	25715	77	55974	54697	81	586	717	0	2978	2779	29	1099	1846	13	0.475981
33036	35675	52	14760	15202	48	12696	12850	43	-15	166	0	543	571	0	-252	453	0	0.478011
21655	22933	54	11723	12140	43	12341	12995	43	302	216	0	683	719	0	239	368	0	0.478011
227328	172225	102	94789	71577	101	114279	85709	103	1167	768	0	5871	4264	43	45	395	0	0.479026
59957	56030	81	31532	29326	75	24340	22435	72	271	364	0	1167	1116	12	115	595	0	0.481055
32061	32009	67	14302	14634	46	12261	13088	43	15	149	0	690	616	0	-317	318	0	0.48207
135408	125871	85	59890	56446	84	61959	57905	84	524	666	0	2978	2812	29	1223	647	0	0.483085
38735	39976	67	9023	9420	39	15150	15499	48	29	146	0	796	731	0	-32	500	0	0.483085
157534	134601	92	66932	57199	90	61395	53634	89	657	548	0	3137	2786	29	-241	215	0	0.4841
144038	130965	94	62044	58346	86	61444	56382	86	594	786	0	3392	3044	32	358	672	0	0.4841
37701	41395	63	16283	16875	47	15339	15746	46	214	188	0	851	909	0	-308	256	0	0.4841
40974	40296	70	14277	14336	48	15642	15273	48	3	197	0	965	920	0	630	633	0	0.48613
17757	19440	44	4385	4517	31	8660	8687	40	317	397	0	485	408	0	497	1360	7	0.48613
103888	99869	84	35654	33506	80	35815	32779	80	800	544	0	1870	1553	22	628	525	0	0.489175
106295	103766	82	28674	28317	79	56574	55305	81	403	499	0	3103	2989	28	-343	441	0	0.490189
179548	148359	94	74340	60275	91	85546	70308	92	849	733	0	4524	3632	38	111	576	0	0.490189
117078	103601	88	54069	47604	84	49187	42813	83	476	634	0	2760	2378	30	1118	1607	13	0.491204
43980	47461	59	21130	21697	57	15559	16048	46	22	197	0	899	792	0	-56	382	0	0.491204
205035	99544	213	79057	43023	194	89385	45452	194	764	371	0	4289	2331	40	890	1020	2	0.492219
151102	128099	92	57325	48808	89	68728	58713	90	920	648	0	3372	3039	31	-42	281	0	0.492219
86447	84863	80	34678	33608	77	32466	31050	77	277	219	0	1723	1709	19	454	465	0	0.492219
112599	101317	86	53976	46617	84	38956	33915	82	678	447	0	2151	1822	26	114	505	0	0.492219
26808	29140	54	11799	12339	42	11139	11587	42	192	287	0	542	576	0	-416	21	0	0.492219
122142	110884	86	50588	45910	85	58705	51584	85	699	465	0	3025	2818	30	924	697	0	0.492219
220455	171158	98	108174	85445	99	85622	67124	98	1056	761	0	4336	3376	40	1093	969	0	0.492219
86870	88328	77	26761	27019	63	46937	47075	77	529	544	0	2562	2376	26	1135	1067	5	0.493234
33441	30766	70	17834	17594	55	14847	14793	47	78	141	0	806	741	0	22	661	0	0.494249
66912	66850	79	24739	24151	73	24839	24831	72	380	372	0	1222	1005	3	77	413	0	0.494249
148415	133603	90	61920	54770	87	76828	67863	87	885	619	0	4095	3713	36	558	921	0	0.495264
21127	21283	50	11882	11956	43	7742	7559	38	25	158	0	331	340	0	55	336	0	0.496279
58058	57644	76	21510	21386	61	24813	24614	72	357	427	0	1240	1220	11	70	272	0	0.496279
22823	22394	51	6132	6376	35	10110	10067	40	209	321	0	574	645	0	-97	438	0	0.496279
214329	159284	108	86762	64841	101	102459	76940	101	1168	1040	5	5558	4297	43	1703	1441	19	0.497294
205900	154255	101	88323	67367	98	92070	67274	98	817	612	0	4834	3621	41	782	1184	9	0.497294
153637	142831	84	65021	59224	85	63210	57426	85	650	774	0	3347	3064	32	18	702	0	0.498309
139661	131193	101	65608	62011	85	53072	49762	84	710	543	0	2827	2749	28	11	350	0	0.498309
103371	89539	98	42808	37417	82	32487	28189	82	463	403	0	1722	1497	18	-190	390	0	0.500338
168513	144114	91	53108	45694	88	78781	68253	89	958	624	0	3760	3272	35	304	490	0	0.501353
101236	101977	79	29848	29465	77	59633	58570	81	530	466	0	2769	2963	26	376	1216	7	0.501353
108612	105784	81	46117	44914	80	57849	57069	80	582	539	0	2935	2579	29	110	388	0	0.501353
105909	103948	84	26416	26055	77	37789	37199	78	616	395	0	2083	2079	22	0	593	0	0.503383
59357	59825	81	21524	21645	62	22427	22521	65	283	392	0	1171	1161	12	663	576	0	0.504398
177003	152462	91	59954	49846	93	78479	68641	91	598	730	0	4391	3681	36	296	714	0	0.504398
85065	85130	78	37319	37067	77	34451	34194	76	492	532	0	1792	1928	20	54	423	0	0.505413
188609	157934	99	79471	65351	93	90792	76808	95	1140	785	0	4627	4124	36	356	560	0	0.505413
77221	76240	76	17405	17233	52	28217	28044	75	463	373	0	1416	1283	14	-683	42	0	0.507443
122529	108041	95	48917	43728	84	58925	51711	85	432	641	0	3050	2568	31	508	514	0	0.507443
124357	110890	87	53201	47147	84	57465	50978	85	430	321	0	2939	2767	30	142	276	0	0.507443
263530	202343	107	95505	72704	102	117023	88781	103	1337	1113	7	6022	4709	44	287	637	0	0.508457
27122	27446	61	9941	10474	40	12132	13181	41	203	205	0	478	554	0	258	453	0	0.508457
170997	138924	95	71209	57329	92	80861	65811	92	873	775	0	4321	3689	38	831	1030	3	0.508457
131693	111993	95	48727	41030	87	63845	53906	89	725	774	0	3288	2608	34	1095	528	0	0.509472
270890	187923	110	120423	83212	109	105655	75103	108	1199	1058	6	5389	3706	45	1506	812	0	0.509472
293869	190898	183	149172	108565	159	127959	85524	169	1521	1209	14	6783	4259	52	139	534	0	0.512517
102623	91987	94	45972	41949	83	40566	37085	83	516	329	0	2152	1805	24	425	946	0	0.513532
131330	128552	83	50342	48976	81	81754	78736	83	957	783	0	4378	4382	33	861	1152	6	0.513532
126785	110046	91	62987	55620	85	55871	47357	86	715	623	0	2951	2505	32	190	561	0	0.513532
123449	114931	85	46345	43117	82	53957	49297	84	305	327	0	2749	2530	28	-7	476	0	0.513532
30328	30231	70	14603	14870	46	11744	11738	42	9	145	0	571	724	0	-270	132	0	0.514547
206283	151568	110	82884	61216	98	106404	76850	99	958	710	0	5495	3926	45	719	844	0	0.514547
119466	115553	83	50916	49420	82	68724	65634	83	734	654	0	3734	3632	32	475	840	0	0.515562
26055	27637	59	8483	8731	39	10511	10745	42	-17	176	0	663	513	0	700	690	0	0.515562
211596	174101	102	87572	74366	96	100423	82965	97	901	693	0	4909	3973	39	907	1400	9	0.517591
40301	41968	72	14270	14749	46	16419	16590	50	96	167	0	1007	974	0	-1	471	0	0.517591
64283	63284	82	19154	18985	56	23750	23871	66	152	152	0	1327	1438	14	236	469	0	0.518606
113005	107699	96	34168	33204	80	48173	46744	81	464	551	0	2575	2497	27	-413	278	0	0.520636
147326	135065	89	57615	52861	86	55585	51072	86	691	714	0	3031	2838	29	396	599	0	0.520636
50460	48917	88	20205	19870	58	19784	19264	58	274	190	0	1039	1173	10	-119	228	0	0.520636
193214	170249	92	65149	57390	88	125322	107788	92	992	935	0	6343	5255	42	1833	1928	17	0.521651
32907	32840	65	17028	17031	52	12934	12975	44	64	161	0	733	861	0	203	469	0	0.522666
127983	111069	88	57788	49672	86	51611	44221	86	656	499	0	2697	2473	28	67	518	0	0.523681
130181	119327	99	56146	52855	84	47882	44070	84	909	775	0	2652	2194	28	-127	464	0	0.523681
177918	138312	101	79153	62639	95	70264	54520	95	515	700	0	3663	2991	35	128	853	0	0.524696
84366	85450	83	32827	32735	75	31407	30653	74	141	291	0	1732	1745	19	482	538	0	0.524696
27944	30026	57	16239	16990	48	11587	11967	42	157	274	0	455	493	0	541	952	0	0.524696
123507	113305	89	55436	49570	86	52741	47159	85	346	525	0	2780	2595	27	727	658	0	0.524696
136138	121047	87	63836	56115	86	84876	75063	89	701	592	0	4245	3685	35	1023	972	0	0.524696
16529	17482	55	10267	10896	39	5894	6161	36	85	128	0	194	371	0	-224	243	0	0.52571
83644	83560	80	41567	41499	77	38187	38489	76	465	355	0	1989	1977	21	535	841	0	0.526725
93784	90959	85	23854	21994	79	37554	35417	80	449	328	0	1946	1774	21	30	765	0	0.526725
244975	175819	107	115520	81785	102	119844	85107	102	1414	1126	11	6049	4428	44	608	873	0	0.526725
87297	81712	84	37838	35130	79	30485	27754	79	548	505	0	1508	1569	18	291	472	0	0.528755
164832	138798	93	71281	58426	92	88948	75687	92	1038	817	0	4607	4232	38	393	1050	3	0.528755
202547	161167	102	82235	64139	96	112367	88412	100	1036	828	0	6220	5285	44	915	1179	9	0.528755
46437	47545	69	14796	14910	50	17431	17605	52	-2	260	0	837	755	0	190	530	0	0.530785
36067	37123	63	21697	21953	59	13727	13764	47	195	208	0	675	720	0	-259	276	0	0.5318
23214	23607	67	13025	13430	46	10732	11446	41	225	218	0	656	620	0	-215	435	0	0.5318
183955	151168	101	70026	56325	92	78930	65018	93	846	649	0	4479	3806	38	320	713	0	0.532815
77578	74643	79	33545	31000	77	28731	26301	77	256	248	0	1781	1679	18	-38	473	0	0.532815
153683	129962	93	76789	65269	90	63594	54087	88	670	769	0	3224	2854	32	-267	149	0	0.53383
34339	35904	63	12872	13009	45	13477	13652	45	89	223	0	731	890	0	29	248	0	0.534844
148678	129452	89	57332	48425	87	64476	54912	88	878	689	0	3354	2666	33	-431	184	0	0.535859
75190	76440	76	30473	30473	74	29593	28711	74	69	167	0	1485	1624	16	-357	298	0	0.537889
147545	128936	90	72974	62999	87	68112	57770	88	518	646	0	3389	2869	32	1012	767	0	0.537889
51372	50428	82	33022	33072	72	17717	17166	51	101	233	0	957	797	0	102	318	0	0.539919
110485	99343	86	48563	44036	84	44184	39055	84	502	534	0	2499	2370	26	7	408	0	0.539919
122678	119138	88	46506	45200	81	66756	63349	82	758	683	0	3469	3517	30	986	1439	14	0.540934
88377	87740	80	42457	42670	77	39350	39013	77	622	523	0	2094	2079	24	152	498	0	0.540934
33344	36158	65	18670	18744	56	11668	11780	46	163	259	0	664	657	0	361	611	0	0.541949
147830	136445	92	62381	58816	86	58700	53603	88	635	710	0	3185	3001	30	-235	523	0	0.543978
22840	24145	59	14604	15126	48	8713	8510	40	-32	116	0	488	549	0	-460	37	0	0.544993
122859	110752	87	52526	46268	85	60851	54284	86	512	568	0	3414	3167	31	167	688	0	0.544993
55393	54652	84	21806	21895	63	25582	25119	67	189	330	0	1194	1115	8	58	451	0	0.544993
158206	144091	88	59731	53236	86	66764	59930	87	668	486	0	3422	3227	32	1223	995	0	0.547023
258937	184398	103	114332	82781	104	149264	109017	104	1601	1273	16	7609	5780	50	1411	1045	4	0.547023
46276	49015	69	22081	22945	58	16810	16982	49	174	261	0	903	871	0	20	417	0	0.547023
80063	80183	85	30442	29767	75	25817	25752	73	392	290	0	1336	1365	15	85	449	0	0.548038
183542	149729	95	74799	61273	93	75698	62668	93	1179	887	0	3996	3317	37	197	305	0	0.548038
189560	154174	102	63523	50642	91	74336	60863	93	888	746	0	4036	3412	35	-261	340	0	0.549053
81945	80486	80	28985	28157	75	30776	29927	75	274	226	0	1489	1380	16	493	535	0	0.549053
112039	109527	91	36766	36212	78	54219	52490	81	473	519	0	2547	2615	27	63	351	0	0.550068
117965	117491	81	40825	40290	79	66040	63883	81	782	591	0	3323	3384	29	1452	1304	8	0.550068
74529	75670	79	29053	29078	73	28223	28526	66	221	240	0	1791	1699	20	-405	450	0	0.550068
329246	225753	120	192477	138660	119	190703	134286	118	2515	1862	27	9927	6917	57	1096	949	0	0.550068
141963	127406	89	62167	54648	87	68313	60950	87	563	572	0	3551	3179	32	924	995	0	0.550068
34061	37155	54	17762	18724	47	12060	12594	44	118	122	0	795	839	0	-226	588	0	0.550068
35827	36000	76	11956	11969	44	14165	14132	46	178	146	0	784	722	0	117	512	0	0.552097
202877	156624	103	82011	62786	98	98337	77059	99	851	616	0	5207	4044	42	2173	2516	20	0.552097
121416	112813	93	42638	38847	85	67181	59811	89	782	868	0	3558	3122	34	1128	1325	9	0.552097
33428	35543	50	17807	18161	53	13415	13309	47	14	151	0	594	784	0	425	879	0	0.553112
104889	92952	84	38191	34120	82	36446	31453	82	565	455	0	1870	1816	20	75	347	0	0.553112
269026	167801	112	123851	76472	110	101036	64181	108	924	596	0	5409	3559	48	855	926	0	0.555142
269325	179849	117	219801	163764	112	149927	106345	111	1821	1319	18	7956	5697	52	1032	725	0	0.556157
52648	50946	73	15134	14910	47	17719	17613	52	165	229	0	1122	1021	4	-111	527	0	0.557172
107786	75867	99	39024	32117	97	41513	28391	95	424	404	0	2261	1505	20	618	994	0	0.559202
211210	168820	103	114172	92829	101	96279	77846	100	1205	934	0	5125	4152	40	28	339	0	0.560217
258087	190181	119	96101	69214	115	129942	92849	117	1507	1065	8	7156	5100	47	534	1166	7	0.561231
56906	60348	62	19251	19791	51	23582	24195	67	282	286	0	1200	1155	11	-204	451	0	0.561231
199081	155527	101	69444	54430	96	79656	63350	96	866	705	0	3978	3330	36	1691	1154	8	0.563261
249917	192340	116	125458	96590	104	115249	87473	104	1131	1038	5	5773	4479	43	505	654	0	0.563261
159492	140973	90	78017	70562	90	82218	72458	92	1123	1057	7	4394	3966	37	488	636	0	0.564276
96346	96639	78	26435	25776	75	47057	46243	78	389	399	0	2715	2616	26	-77	394	0	0.565291
214412	173240	104	85120	68522	97	80311	65899	98	1477	1111	8	4439	3863	37	-274	508	0	0.566306
35939	36851	65	8943	9128	39	14305	14399	44	189	257	0	900	813	0	95	643	0	0.566306
38534	38157	77	18099	18189	52	13890	14234	46	-28	79	0	667	663	0	522	846	0	0.567321
154238	134410	93	65020	55861	90	81624	70494	91	766	632	0	4204	3577	38	1161	830	0	0.567321
29470	30768	60	16580	16923	48	12685	13026	45	126	103	0	807	732	0	-94	616	0	0.567321
254540	185104	116	94987	71154	107	93395	67888	108	928	805	0	5255	3793	43	1194	893	0	0.56935
79061	80909	76	34264	34441	75	30735	30276	74	292	413	0	1545	1580	18	77	521	0	0.56935
58335	58047	79	25495	25707	73	21666	22155	58	215	255	0	1046	1035	4	-112	188	0	0.57138
132642	115810	95	62516	54168	88	62909	55482	87	798	662	0	3345	3009	32	469	808	0	0.57138
28360	28878	61	14642	15187	44	11715	11887	43	-75	95	0	534	581	0	54	531	0	0.57138
37203	37509	67	18209	18237	53	14412	14554	46	-4	112	0	646	748	0	62	373	0	0.57138
30841	30449	69	12630	12772	44	12338	12145	44	334	252	0	541	635	0	329	711	0	0.572395
134249	127971	86	53456	51192	83	56975	54101	82	458	518	0	3308	2937	30	661	716	0	0.574425
65658	66664	73	23615	23581	64	27012	26443	72	434	341	0	1571	1679	20	414	615	0	0.57544
123468	110275	90	53318	46995	85	54360	48601	86	313	426	0	3254	2869	31	617	874	0	0.576455
95951	86049	88	40956	37115	82	39923	37195	82	518	476	0	2063	2000	21	270	714	0	0.576455
51188	53383	72	19877	20071	56	16192	16218	47	162	252	0	809	827	0	-117	202	0	0.578484
214659	162803	103	68910	53722	96	106855	79912	99	1041	1009	2	5744	4292	44	1086	922	0	0.578484
83058	84484	79	30444	30783	75	39119	38724	77	213	359	0	1981	2070	21	197	596	0	0.579499
144573	130589	87	59810	53747	86	60558	54133	87	739	651	0	3233	2896	32	744	571	0	0.579499
151114	134844	88	53345	46805	86	78813	68628	89	877	802	0	4364	3684	36	548	590	0	0.579499
43960	44999	63	27566	27743	71	18156	18816	53	361	313	0	808	840	0	-251	386	0	0.580514
120630	112705	94	46547	42518	82	46655	42831	82	380	277	0	2627	2551	27	288	438	0	0.581529
74706	76359	76	30151	28541	75	29461	28185	76	462	475	0	1648	1578	21	49	466	0	0.581529
49192	50257	73	24207	24336	68	18680	18798	53	194	293	0	1034	991	0	-199	299	0	0.583559
134562	116751	89	52154	45397	88	67115	57297	88	861	761	0	3425	3060	31	726	687	0	0.583559
27463	30622	48	6527	6764	35	10783	10884	42	198	284	0	482	653	0	251	987	0	0.584574
299104	189393	132	194335	115611	127	143797	95678	125	1883	1215	18	7889	5292	54	-20	518	0	0.585589
146716	123191	105	62713	54133	88	52199	45056	87	833	503	0	2801	2777	27	1019	1205	8	0.585589
212105	183763	98	88636	74180	96	103966	90446	96	994	1073	7	5493	4889	38	847	1117	5	0.586604
51947	52167	73	20640	20882	58	20771	21046	62	243	186	0	1099	1194	10	-383	128	0	0.586604
195893	149914	102	83882	64799	98	92662	72459	98	1106	829	0	4697	3865	39	754	535	0	0.586604
151478	138291	97	75481	69767	87	62006	57468	85	992	692	0	3081	2702	30	616	673	0	0.587618
90853	88823	87	27137	26947	75	34690	34333	77	493	422	0	1962	1835	22	440	674	0	0.588633
153797	138592	88	68136	59896	88	83698	75191	86	719	646	0	4698	4078	37	1042	845	0	0.588633
197627	165458	103	67594	55386	93	79906	65594	94	798	735	0	4241	3695	37	450	659	0	0.590663
213147	182019	107	119909	104467	106	102122	87697	107	1574	1206	12	5325	4397	41	241	673	0	0.592693
73818	78154	75	24614	25084	57	28316	27684	74	102	266	0	1613	1611	18	-415	112	0	0.592693
60280	61789	80	23259	23121	65	20181	20133	55	185	392	0	1027	997	0	588	515	0	0.593708
27160	28673	55	9612	9840	40	12622	12914	44	-135	117	0	695	607	0	-150	338	0	0.593708
24441	25047	75	5266	5585	33	9394	9688	39	-102	56	0	469	510	0	-67	423	0	0.594723
152944	139905	99	53892	48148	88	60521	53758	88	882	684	0	3588	3097	32	1110	780	0	0.595738
30748	32601	61	9321	9483	40	12269	12632	44	303	335	0	642	631	0	782	690	0	0.595738
101080	89687	89	42916	37987	83	37256	33372	82	215	414	0	1993	1945	22	348	440	0	0.596752
81673	79914	87	31694	30991	77	30617	29634	77	270	194	0	1662	1605	17	948	924	0	0.596752
104320	99899	87	37685	35014	79	42667	40555	80	394	359	0	2386	2298	24	233	604	0	0.596752
22783	22212	56	6480	6699	36	9313	9710	40	-84	59	0	519	545	0	-489	0	0	0.598782
126451	124324	82	42416	41639	80	58081	55837	82	722	681	0	2890	2858	28	-419	112	0	0.598782
119716	117363	84	62536	61135	81	60763	59498	82	698	701	0	3221	2971	30	1758	1665	14	0.599797
37730	37616	74	12499	12654	44	14037	14548	46	179	178	0	724	659	0	-479	141	0	0.601827
51397	52849	70	11005	11045	43	18316	17791	53	368	391	0	963	882	0	129	539	0	0.601827
234221	175626	106	75470	56115	97	114431	83515	99	1027	859	0	5822	4340	45	551	602	0	0.602842
139305	116704	91	64846	55768	88	54861	47223	88	663	530	0	2793	2434	30	417	660	0	0.603857
74075	72994	81	21725	21615	57	27722	27221	75	486	334	0	1489	1566	16	-250	266	0	0.603857
398084	213499	159	260923	165513	150	235417	153334	150	2383	1431	29	12966	7932	66	1807	1541	32	0.604871
166341	138301	92	72158	59865	90	58422	47176	90	601	546	0	3462	2943	33	630	586	0	0.604871
117134	103270	86	48058	41873	85	51121	44789	84	990	784	0	2795	2499	29	907	847	0	0.605886
27087	26954	66	12516	12722	45	9873	10183	42	12	115	0	554	595	0	-67	198	0	0.606901
99704	97269	88	24428	23852	76	34925	33916	77	451	440	0	2105	1870	24	-50	322	0	0.608931
92348	91691	82	21876	22011	65	39976	39649	79	427	335	0	2161	2167	22	-138	262	0	0.610961
200737	157583	107	75294	57863	94	75728	59519	95	593	707	0	4208	3187	39	1444	1502	9	0.611976
106436	104430	84	29173	29338	77	53812	52637	80	557	744	0	2483	2464	26	253	790	0	0.611976
71827	74751	75	13835	14167	45	28857	28625	74	295	344	0	1623	1617	19	407	811	0	0.611976
55834	56240	75	16291	16509	48	21164	20354	61	14	172	0	1108	1078	7	-348	163	0	0.611976
34781	34553	62	11482	11650	43	13206	13509	44	61	158	0	634	614	0	-294	320	0	0.612991
194230	153778	106	84052	69548	97	85870	69627	96	907	680	0	4633	3560	40	-191	355	0	0.612991
93282	86205	84	40804	37716	80	35272	32173	80	148	363	0	1659	1608	19	440	767	0	0.612991
36146	36942	71	16282	16613	51	14652	14801	47	338	345	0	795	880	0	102	601	0	0.61502
27811	29716	63	14255	14637	46	10729	10734	42	132	189	0	398	564	0	264	325	0	0.616035
243199	183877	106	92426	71322	101	120089	88475	103	1234	957	0	6185	4426	45	946	598	0	0.61705
139272	124656	88	44307	38201	86	66604	59587	87	906	490	0	3857	3574	32	658	460	0	0.61705
58940	57808	86	22085	21950	64	17271	17401	51	237	332	0	721	907	0	589	508	0	0.61908
116217	114114	86	47954	46139	81	41133	39017	80	614	565	0	2121	2164	22	-52	240	0	0.620095
22124	22002	57	8852	9085	40	8605	8587	42	105	265	0	381	433	0	-122	271	0	0.62111
72680	72993	76	23328	23186	61	30906	31078	73	402	388	0	1662	1731	18	626	970	0	0.622124
153852	132068	100	62476	52481	90	80908	69738	90	887	693	0	4163	3461	37	1308	1063	9	0.622124
255008	185978	116	96631	72070	115	112253	84576	116	1229	913	0	5804	4091	45	98	929	0	0.623139
100205	98645	85	33106	33048	78	49232	48489	79	256	494	0	2622	2674	25	122	290	0	0.623139
154237	139622	94	66413	60452	86	63854	58443	86	740	827	0	3512	3196	32	-85	266	0	0.624154
90143	83050	83	35286	32506	79	30496	27170	77	430	355	0	1697	1438	19	582	474	0	0.624154
74141	69637	80	34572	31633	76	26904	24289	75	366	407	0	1556	1377	18	822	637	0	0.625169
23776	25220	61	8355	8565	39	11630	11445	44	38	188	0	555	592	0	167	706	0	0.625169
167279	137978	105	62842	51087	90	85383	71364	91	498	656	0	4465	3634	38	468	1413	10	0.626184
19784	20509	57	11877	12155	44	10503	10734	42	-197	122	0	548	587	0	-327	155	0	0.627199
233235	160465	105	119771	91359	103	91080	62636	103	1198	916	0	4942	3395	45	822	958	0	0.629229
73106	71550	91	31842	32219	74	22352	22014	62	427	455	0	1396	1325	12	-92	292	0	0.630244
98260	98684	79	30251	30212	74	42435	41008	77	688	433	0	2160	2038	23	702	1313	8	0.630244
174884	152820	93	66588	58487	89	80048	69697	89	1102	1150	9	4281	3634	36	565	506	0	0.630244
98607	91493	80	47036	42873	81	40962	37257	80	523	509	0	2111	2034	25	1262	944	0	0.631258
139212	126565	91	57121	51235	86	67042	59821	87	738	520	0	3336	2845	32	171	553	0	0.632273
50885	51355	75	21737	21850	61	15960	16078	46	99	310	0	999	917	0	-103	182	0	0.632273
277035	198095	113	123917	91475	111	152763	106013	112	1537	1212	13	7572	5354	52	1276	1097	5	0.632273
96688	85856	86	42062	37412	82	30535	26539	80	241	376	0	1474	1436	16	-174	685	0	0.633288
132967	124133	87	49293	46446	82	66528	60550	84	865	733	0	3320	3101	32	788	959	0	0.633288
45981	43191	80	12458	12512	44	15288	15087	48	371	341	0	907	920	0	-22	159	0	0.634303
99539	96533	83	34322	34018	78	31061	29647	79	378	499	0	1641	1668	19	231	482	0	0.634303
41124	39988	83	14872	15208	46	14601	15150	45	349	246	0	897	924	0	369	1015	2	0.634303
116878	113032	86	32752	32173	79	56973	55847	81	633	504	0	2872	3030	26	-52	309	0	0.635318
70276	71193	81	24418	24828	62	24075	23871	64	272	311	0	1451	1541	16	153	473	0	0.635318
214505	168498	100	72816	57036	96	108299	85545	98	1277	1093	7	5653	4716	43	841	1116	5	0.635318
199214	159181	96	82649	66180	95	87511	70427	95	1024	846	0	5102	4015	41	379	717	0	0.635318
46286	48210	74	21854	22432	59	16125	16644	48	197	234	0	806	716	0	468	554	0	0.636333
23605	25753	48	12005	12409	43	11295	11126	43	243	225	0	529	631	0	486	574	0	0.636333
143054	128830	95	82182	75207	88	65424	59135	87	925	727	0	3403	3468	29	324	740	0	0.637348
220806	163617	103	80534	60336	102	95008	70529	104	743	686	0	5257	3736	42	440	938	0	0.637348
316182	197218	136	96648	58220	123	145996	92037	124	1550	893	0	8091	5108	52	2200	1342	17	0.638363
196258	155313	95	82553	64677	94	95152	74116	94	1160	875	0	5161	4244	40	578	588	0	0.638363
48836	50178	72	19278	19282	53	19131	18645	58	39	153	0	1021	992	0	-257	364	0	0.639378
55133	55961	73	19796	20040	57	17781	18097	49	189	321	0	1071	1061	6	657	814	0	0.639378
43470	44142	82	26714	27242	70	16665	16761	49	132	196	0	755	810	0	35	361	0	0.640392
188747	163197	95	73950	63152	91	115033	99202	93	1100	933	0	5558	4900	40	1047	1967	12	0.640392
144382	126528	91	52769	44411	86	69868	60722	88	661	681	0	3723	3325	34	217	741	0	0.640392
233615	158833	106	102880	69636	107	122668	82251	107	1359	893	0	6545	4327	48	319	698	0	0.640392
247262	184892	113	92708	71031	108	100059	76403	108	1021	837	0	5501	4006	43	52	678	0	0.641407
56525	55397	81	17956	18050	55	18370	18084	53	297	208	0	716	839	0	-80	269	0	0.642422
139383	129097	91	57654	53610	84	59706	55344	84	749	595	0	2837	2633	28	402	534	0	0.642422
44905	45323	63	18569	19100	52	15534	15737	47	201	213	0	886	874	0	-179	415	0	0.642422
66032	65456	78	15683	15526	50	25697	25739	73	175	257	0	1327	1256	13	523	571	0	0.644452
164037	133089	93	70310	58125	91	58522	47314	90	513	435	0	3211	2699	32	-82	296	0	0.645467
28694	29916	56	9318	9749	39	11949	12085	43	29	131	0	477	690	0	117	705	0	0.646482
63491	63211	80	23335	23531	72	24572	24444	65	341	488	0	1243	1169	11	-588	38	0	0.646482
88100	88382	78	31080	31046	76	44450	43552	77	382	469	0	2433	2495	26	404	549	0	0.647497
143559	122494	93	56430	46558	88	43862	36571	87	463	476	0	2340	2001	25	230	660	0	0.648512
85379	86043	79	29857	29887	75	29785	29346	75	353	487	0	1289	1399	14	106	361	0	0.649526
136014	126157	86	64803	59231	85	63439	57641	84	704	683	0	3524	3285	32	1388	1094	11	0.650541
172891	142603	98	64088	51958	93	80126	65818	94	734	521	0	4251	3754	38	291	539	0	0.651556
114686	112934	87	48317	47627	80	71308	69811	82	562	507	0	3608	3494	31	-498	141	0	0.651556
352893	218157	129	146153	90072	124	157104	95917	124	1861	1268	17	8604	5419	55	349	409	0	0.652571
45442	45754	73	21548	22241	56	17724	17722	54	251	313	0	1072	914	0	101	570	0	0.652571
161717	148088	97	94188	87738	91	70390	64452	91	1058	930	0	4051	3683	35	382	477	0	0.652571
188988	143488	101	75225	57807	95	93789	72537	96	953	893	0	4998	3941	42	491	595	0	0.653586
172403	140958	96	53711	43128	94	68368	56203	94	829	638	0	3638	2979	35	51	535	0	0.655616
111464	105357	93	51234	47776	82	45238	42271	80	424	440	0	2628	2202	27	909	764	0	0.655616
266117	198825	115	132490	100798	112	142514	106806	112	1604	1009	4	7810	5767	49	1540	997	0	0.656631
161447	134315	98	67191	55810	90	69975	58288	91	555	525	0	3595	3195	34	670	620	0	0.656631
204932	158221	102	94123	74877	98	95192	77305	99	1368	955	0	4999	4154	41	626	535	0	0.657646
129408	117853	98	54531	49028	85	55925	49933	86	304	307	0	2977	2720	29	-107	501	0	0.65866
48533	49673	71	28696	29584	70	17075	17411	48	223	266	0	930	931	0	680	1108	6	0.65866
249163	165315	109	92958	61385	106	91917	61008	106	982	696	0	4746	3139	42	2096	1474	11	0.659675
67206	66899	80	18404	18441	52	21666	21886	67	244	200	0	1142	1054	6	113	805	0	0.659675
211062	159535	100	86344	65636	100	78642	58613	100	919	857	0	4106	3102	37	288	497	0	0.659675
57963	59735	74	15962	16221	47	22710	22857	67	155	146	0	1351	1145	10	279	221	0	0.66069
24561	26428	48	13196	13745	44	10818	10940	43	162	177	0	470	449	0	69	324	0	0.66069
376569	222688	162	172457	102983	147	168953	95609	148	2057	1182	21	8911	4925	57	1089	1173	10	0.66069
86985	88004	78	32899	33072	75	33837	33597	77	186	310	0	1741	1747	19	32	554	0	0.661705
178484	162433	92	66295	58915	88	95234	85469	91	831	852	0	4818	4563	36	102	510	0	0.66272
223998	173603	97	99014	77779	98	85905	68417	97	1027	921	0	4456	3447	38	571	1122	5	0.663735
161083	143209	91	50614	44367	88	64594	58110	88	799	864	0	3582	3213	33	491	521	0	0.663735
41044	42225	71	18546	18860	53	18010	17747	52	282	240	0	1002	897	0	297	630	0	0.663735
363175	248591	148	257931	199778	143	246373	191510	143	3389	2722	34	13534	10522	60	2144	1649	24	0.66475
119476	105717	91	53249	45575	86	49862	42028	86	572	417	0	2895	2658	29	792	895	0	0.66475
68178	62615	79	29717	26228	75	23227	19948	62	184	189	0	1249	1193	12	-124	295	0	0.66475
171457	132131	101	109179	89653	96	127020	105901	95	1544	1453	16	6569	5602	45	782	698	0	0.665765
203988	167310	96	93116	79356	94	88463	73195	94	1090	809	0	4827	3959	39	1002	1018	3	0.665765
170006	141525	94	84032	69716	93	72500	59908	93	872	700	0	3644	3034	34	156	525	0	0.666779
46573	47169	73	9421	9529	40	16719	16765	52	237	317	0	1063	1048	5	134	571	0	0.667794
114676	111284	84	32277	31192	79	53478	52634	81	807	652	0	3003	2718	29	-158	157	0	0.668809
210618	171769	95	84471	69750	96	84622	70110	96	1052	721	0	4511	3695	38	1507	1034	3	0.668809
93837	93048	80	29669	29408	77	42606	41932	77	340	471	0	2282	2354	24	616	883	0	0.669824
144939	135274	87	82741	76797	87	123491	112908	89	1378	1027	5	6772	6295	43	1758	1158	13	0.670839
225627	168859	106	78979	57906	100	115103	83369	115	1068	834	0	5952	4290	44	1475	1022	3	0.670839
94022	90201	83	39712	36737	80	36759	34285	79	287	390	0	1950	2055	21	97	284	0	0.671854
44035	44801	64	17298	17532	52	16108	16078	47	57	86	0	795	836	0	555	338	0	0.672869
64441	63039	77	16962	17043	50	22046	21877	57	190	257	0	1032	1108	8	-167	308	0	0.673884
86780	86483	78	31668	31203	76	37914	37002	77	262	279	0	2158	2066	23	212	434	0	0.673884
126970	124163	82	72003	70535	83	71907	69899	84	758	774	0	3737	3575	31	962	911	0	0.674899
58579	59954	73	27327	27694	73	23205	23854	72	99	183	0	1353	1256	14	462	555	0	0.674899
50992	49838	83	13267	13449	46	18785	18456	53	-71	164	0	948	808	0	-39	483	0	0.675913
333005	197520	186	140990	87420	175	158057	98152	180	1864	1127	12	8504	5283	51	27	1130	6	0.675913
43555	43582	73	19295	19435	54	15208	14950	47	132	161	0	799	751	0	-184	439	0	0.675913
208464	155451	118	89927	66866	105	109061	83075	107	1226	971	0	6315	4624	46	1669	1010	1	0.675913
181943	152566	97	62489	51309	92	76795	64884	93	819	574	0	4206	3602	36	-99	515	0	0.678958
109822	108911	82	66257	64784	82	63554	62963	82	499	535	0	3358	3217	31	639	823	0	0.679973
30938	31957	64	10018	10348	40	13658	13457	46	236	181	0	700	763	0	223	704	0	0.680988
127414	123332	85	50443	48967	83	66006	62817	84	590	602	0	3399	3050	31	-451	96	0	0.680988
37954	40275	61	16439	16803	49	13750	13680	47	270	190	0	569	658	0	-45	380	0	0.682003
231271	179435	109	97075	74943	101	114771	85860	102	1126	958	0	6029	4475	44	1472	897	0	0.682003
55682	53576	89	25183	24559	75	21294	18859	89	111	184	0	948	929	0	19	405	0	0.682003
198556	161492	110	89335	72509	100	78163	63472	99	906	908	0	4311	3683	36	896	807	0	0.683018
21852	21157	67	10565	10811	41	7874	8019	38	-140	48	0	371	507	0	-54	592	0	0.683018
190690	156434	101	73356	59010	98	74516	60982	98	1024	707	0	3501	2891	33	-100	742	0	0.684032
197482	150530	99	67112	50026	97	90431	67905	98	765	689	0	4949	3381	42	763	774	0	0.685047
110730	109003	84	42908	42218	80	62763	61334	82	724	606	0	3637	3609	31	521	1079	4	0.686062
63143	64056	81	16920	17020	51	23778	24321	66	306	188	0	1040	1056	6	108	346	0	0.688092
176168	149552	90	67590	57598	91	71980	60028	90	721	878	0	3593	3025	35	862	1304	6	0.689107
248216	187280	116	89204	67072	104	125148	92372	106	1135	780	0	6474	5002	48	1678	1226	7	0.690122
23225	22750	66	9232	9414	40	11354	11702	44	216	189	0	628	689	0	-265	310	0	0.694181
182897	154147	97	71637	60204	94	91342	78342	94	1041	861	0	4668	4024	36	1397	868	0	0.694181
36980	37036	73	12290	12666	44	12269	12730	43	329	234	0	824	752	0	-172	480	0	0.696211
110498	106383	92	38387	37478	78	42588	40397	79	500	578	0	2061	2273	21	1035	1057	3	0.696211
145977	125882	91	50617	43803	87	54580	46914	86	942	597	0	2682	2292	29	21	616	0	0.697226
109664	101333	85	40836	37090	82	41472	37196	81	472	323	0	1708	1691	20	-386	136	0	0.697226
45926	47906	71	31048	31473	72	17643	17925	51	271	247	0	762	784	0	52	749	0	0.697226
109941	109373	85	38206	37623	79	48365	46923	80	548	630	0	2496	2424	25	441	848	0	0.699256
49473	51482	61	16361	16397	49	19179	19393	56	219	201	0	799	950	0	-162	196	0	0.700271
194795	161184	97	80070	66428	92	99111	82485	94	881	859	0	5101	4043	40	1007	1563	13	0.701286
141290	126671	89	60070	52511	87	62846	55255	88	872	749	0	3495	3174	33	516	1054	3	0.701286
145807	130676	89	58575	51234	87	67407	59464	87	838	565	0	3586	3014	33	-74	357	0	0.701286
59357	58124	76	25921	26119	71	20974	20272	61	34	149	0	1241	1176	9	-121	370	0	0.7023
37361	37890	69	19172	19621	53	13218	13545	44	188	209	0	677	834	0	6	370	0	0.7023
149778	135421	86	66850	59569	87	57033	50668	86	785	624	0	3045	2971	31	850	738	0	0.703315
133398	110860	94	52114	43253	89	44130	36545	88	632	377	0	2845	2424	29	313	883	0	0.70433
50073	51551	74	16305	16378	50	17670	17031	51	210	142	0	964	951	0	1264	848	0	0.70433
49187	48088	77	14901	14815	47	16113	16891	48	222	276	0	847	777	0	-137	326	0	0.705345
346377	248001	143	187316	137816	134	177333	124907	135	1879	1544	23	9292	6588	54	1172	1103	6	0.705345
34021	34253	62	17775	17673	53	15163	15835	46	121	125	0	775	716	0	741	735	0	0.70636
138514	123079	93	49697	43630	87	63474	58729	88	673	513	0	3158	3034	29	-95	294	0	0.70636
38116	37223	71	18383	18586	52	17484	17336	49	150	250	0	836	883	0	25	136	0	0.70636
110571	98044	87	46887	40147	84	40745	34819	83	478	461	0	2241	1894	25	-457	188	0	0.707375
134435	129669	86	34824	33810	82	60393	58717	84	653	690	0	3351	3171	30	652	678	0	0.70839
147712	137507	86	59559	53175	86	75104	69225	87	788	958	0	4024	3667	35	406	1022	2	0.70839
206094	162618	97	75258	57205	95	99039	77011	96	856	810	0	4963	4112	38	299	498	0	0.70839
119907	107707	85	53007	48657	84	56483	50888	84	409	477	0	2779	2578	29	910	575	0	0.70839
29257	29922	55	12658	12991	44	11623	12141	41	81	161	0	480	626	0	-242	458	0	0.709405
26875	26914	67	12653	12932	44	9805	10245	40	-10	139	0	526	506	0	-186	126	0	0.709405
67732	69156	74	13145	13277	44	26839	26423	72	388	356	0	1433	1413	17	1067	974	0	0.709405
29435	29985	77	8534	8696	39	9741	10193	42	105	237	0	491	605	0	-556	0	0	0.71042
50142	50567	76	9854	9936	42	18566	18513	53	141	289	0	937	867	0	-118	533	0	0.71042
43605	43645	75	20461	20676	60	15050	15279	49	130	205	0	768	726	0	319	517	0	0.71042
32870	32231	65	17343	17531	55	12091	12438	45	182	170	0	522	583	0	346	623	0	0.711434
178637	154417	93	78469	69486	91	85631	73898	90	1216	931	0	4398	3615	38	489	411	0	0.711434
59449	55295	77	34464	31573	76	23503	21066	70	427	289	0	1108	1191	10	-642	96	0	0.712449
110220	109480	83	37511	37101	78	56006	54327	81	329	281	0	3015	2846	29	-82	322	0	0.712449
76815	72474	90	27044	25711	73	27163	25973	73	154	214	0	1439	1216	14	-138	276	0	0.712449
134427	120027	88	52887	47262	85	47041	41818	84	775	525	0	2534	2192	28	-128	226	0	0.715494
115895	108956	85	49503	45026	85	49436	46009	83	542	513	0	2491	2474	26	740	967	0	0.715494
213529	163374	109	90549	68502	102	94616	73439	101	863	804	0	4897	3797	42	1443	1283	16	0.716509
141935	123453	100	58580	50862	87	57903	50288	87	756	454	0	3161	2744	30	182	723	0	0.716509
109278	106804	83	34279	33228	79	51736	50391	81	634	697	0	2687	2498	27	612	992	0	0.717524
144441	117451	91	59055	47768	89	50800	41178	88	467	478	0	2702	2230	30	-132	358	0	0.717524
168674	143692	93	73484	62292	90	71763	60708	92	767	616	0	3850	3334	36	223	437	0	0.719553
146552	134216	102	63039	57435	87	63474	58987	86	669	480	0	3330	2837	32	596	969	0	0.720568
170688	141311	96	86933	74150	92	65368	54482	91	550	614	0	3802	3203	35	455	825	0	0.720568
103313	100684	96	44901	44674	78	53185	51182	80	292	384	0	2636	2700	25	177	676	0	0.721583
159505	147240	90	65734	59040	88	70083	63304	88	755	740	0	4036	3458	34	-142	396	0	0.722598
46154	39325	87	22235	19359	87	16090	12188	87	4	137	0	903	672	0	-32	217	0	0.722598
130506	115931	91	64307	57509	87	47508	41380	87	726	599	0	2324	2030	27	-143	233	0	0.724628
33791	34489	73	15904	16186	49	13267	13418	45	224	390	0	658	729	0	83	330	0	0.725643
32428	33637	62	17766	18239	52	13146	13830	44	189	201	0	604	616	0	-85	346	0	0.725643
245113	174661	122	103046	72959	106	100111	70788	106	858	689	0	5252	3976	42	1004	1072	7	0.727673
117733	110556	82	40858	37258	82	49707	46398	83	624	462	0	2690	2579	26	583	553	0	0.727673
107572	102911	83	44703	42839	78	45275	42633	80	129	328	0	2131	2157	22	82	456	0	0.727673
196169	150133	99	77021	58688	97	87286	66159	97	856	613	0	4747	3378	41	361	1158	5	0.728687
140924	125491	95	57269	49163	85	63648	57277	86	565	486	0	3327	3048	32	164	645	0	0.728687
27474	27484	68	9160	9275	40	11217	10544	44	149	242	0	568	489	0	35	287	0	0.728687
128566	120615	84	51932	47067	83	74816	67848	85	750	640	0	3995	3745	34	667	578	0	0.729702
27853	27863	76	11431	11452	42	11375	11307	45	210	192	0	494	608	0	221	525	0	0.729702
36172	37107	66	13824	14305	46	14709	15478	47	54	165	0	805	810	0	-76	332	0	0.729702
86642	86937	81	30855	30835	76	32648	32331	75	355	302	0	1628	1570	19	463	679	0	0.730717
226224	172569	103	100567	77370	101	94579	71830	102	1039	890	0	4992	3483	44	68	567	0	0.730717
139212	125723	87	61329	54673	87	60069	52142	88	263	420	0	3468	2953	32	106	694	0	0.730717
66389	70574	73	28329	29061	68	27950	27971	73	420	419	0	1278	1325	13	-246	298	0	0.730717
156297	138705	93	72188	63787	88	60056	52500	88	1136	942	0	3250	2716	31	-194	755	0	0.731732
185739	157148	94	98387	84704	92	79151	66552	90	954	921	0	4234	3608	37	191	672	0	0.731732
300464	189896	127	135690	81046	126	127235	79950	125	1721	1030	6	6686	4276	51	491	803	0	0.731732
145616	142547	84	48944	47440	83	78090	72536	85	1152	988	0	4271	4051	34	2023	2491	16	0.731732
50603	50430	75	24492	24219	73	18863	19277	62	281	234	0	900	785	0	607	1185	6	0.733762
160725	138319	89	68927	59078	88	77727	65643	89	726	673	0	3970	3410	38	356	685	0	0.733762
212561	170264	99	92090	76444	97	107268	88252	97	957	786	0	6086	4923	43	1031	1252	10	0.734777
47051	47069	74	11098	11362	41	20380	20271	62	105	220	0	949	1101	9	-6	356	0	0.734777
110511	109761	84	37889	37667	78	58095	57213	80	663	689	0	3140	2821	29	402	867	0	0.734777
39090	39978	77	9178	9497	40	13902	14086	48	174	170	0	738	837	0	-207	237	0	0.734777
65724	64505	79	31933	32012	75	20692	20220	57	90	171	0	1114	1185	9	398	690	0	0.735792
234917	165799	110	99124	69491	107	116819	82680	108	1204	944	0	6124	4494	45	1259	1173	6	0.736807
80910	82437	77	27048	27318	72	33483	33134	74	273	272	0	1785	1913	20	-478	486	0	0.736807
133659	125948	97	45395	43499	82	55726	52995	83	778	576	0	3143	3248	27	-203	131	0	0.737821
24380	26517	49	17491	18215	50	10046	10592	41	172	122	0	542	684	0	-314	479	0	0.737821
62129	61632	75	25616	25682	63	22878	22667	64	305	241	0	1243	1128	9	-16	548	0	0.737821
95059	93031	81	34324	33927	77	40436	39621	77	480	509	0	1953	1911	22	-150	234	0	0.738836
29687	31302	54	13045	13141	45	12509	12442	45	335	307	0	645	662	0	227	439	0	0.738836
143142	124957	91	59362	50089	88	50758	42899	88	415	466	0	2783	2198	31	-196	378	0	0.738836
38059	40582	56	14333	14695	46	13091	13800	44	-32	151	0	688	736	0	5	629	0	0.739851
26588	27062	59	9362	9486	40	11228	11326	43	170	232	0	733	739	0	261	313	0	0.739851
182737	149543	102	83525	69327	91	77610	63492	92	988	828	0	4096	3211	38	852	1035	3	0.740866
41247	43115	68	30181	31115	71	14973	15370	47	-62	118	0	748	650	0	135	439	0	0.740866
176800	142555	98	63622	52200	94	62253	51400	93	251	570	0	3228	2493	33	-78	830	0	0.740866
138575	114434	94	61813	51289	89	49319	39979	88	425	456	0	2559	2158	27	117	941	0	0.740866
149537	141277	86	49851	46755	86	68095	63149	87	1076	798	0	3760	3428	34	1231	894	0	0.741881
52261	49215	88	25899	24182	79	22922	20604	88	505	399	0	1101	1034	4	270	697	0	0.741881
51355	50466	87	19199	19440	58	15643	15867	48	385	317	0	924	832	0	-499	259	0	0.743911
126392	120934	86	42645	40768	81	48709	45963	82	669	734	0	2497	2349	26	-201	177	0	0.743911
134085	123205	86	69497	62928	85	64912	60398	85	524	644	0	3313	3053	30	53	649	0	0.744926
26033	26216	63	14527	14775	48	9485	9714	41	-39	152	0	514	573	0	-219	320	0	0.746955
126762	117004	90	52184	48527	83	54813	49418	83	486	500	0	2879	2541	30	846	691	0	0.74797
66432	66076	75	23764	23440	66	25193	24183	73	408	433	0	1085	1208	10	-779	18	0	0.75
53931	54592	77	23480	23631	62	20758	20786	56	247	222	0	917	1004	1	385	806	0	0.75
41448	42853	56	17037	17416	50	15843	15821	50	75	161	0	799	802	0	71	428	0	0.75
120756	107532	94	44793	38665	84	46058	40044	85	374	332	0	2256	1918	26	907	705	0	0.753045
105097	105271	80	39332	38874	78	49706	48579	79	578	573	0	2640	2419	27	717	1112	8	0.753045
140585	127076	90	53884	48413	86	70074	62850	87	742	582	0	3672	3237	33	861	979	0	0.753045
120273	113746	83	44139	39908	84	63459	58967	85	644	666	0	3094	2653	32	916	635	0	0.753045
111258	110932	80	47859	47453	79	64077	62748	80	779	605	0	3143	3154	28	46	314	0	0.753045
44071	49361	68	15912	16764	46	19501	19915	54	378	380	0	746	875	0	9	316	0	0.75406
37958	41293	61	14156	14744	45	15393	15752	47	310	208	0	795	902	0	395	718	0	0.75406
165373	136023	95	70044	55154	92	79518	65137	94	659	672	0	4036	3219	38	743	991	0	0.75406
110289	109503	81	31091	30932	77	61785	59672	80	709	554	0	2894	2900	28	561	635	0	0.755074
72456	73691	76	37936	38141	75	29536	29561	74	309	273	0	1352	1286	14	-64	756	0	0.755074
107094	98591	85	46747	42322	83	61864	57371	83	284	608	0	3041	2745	29	-159	421	0	0.756089
127644	117968	94	75133	70862	84	59044	54368	83	457	451	0	3218	3027	30	529	851	0	0.756089
36737	38658	70	15682	15976	48	16755	16750	51	86	265	0	835	798	0	-101	648	0	0.756089
58013	59822	72	18985	19475	51	21168	21009	62	396	267	0	1111	1086	8	-38	330	0	0.757104
88277	75697	93	38753	32864	82	26936	22970	80	312	225	0	1496	1282	14	338	562	0	0.757104
37723	40398	58	14231	14185	48	13721	13765	46	46	128	0	821	803	0	-428	307	0	0.758119
149823	133594	89	65625	59032	87	66958	58957	87	808	688	0	3294	3007	31	74	690	0	0.760149
134969	123948	93	70824	64596	85	49398	44572	84	331	406	0	2654	2300	29	864	780	0	0.761164
141935	126195	99	53579	48018	86	61168	55420	87	774	695	0	3494	3039	32	2171	1220	16	0.762179
154702	144189	87	57429	53513	86	63244	57161	87	738	762	0	3275	3110	29	1032	1292	12	0.764208
91237	90915	87	40742	40425	77	39039	38325	77	274	424	0	1797	1773	21	772	731	0	0.764208
129005	117067	101	33209	28383	101	70967	64958	101	686	654	0	3713	3326	32	1002	860	0	0.764208
202712	158931	103	82173	64873	99	83253	65511	97	1317	931	0	4469	3513	40	460	893	0	0.765223
39784	39349	76	14579	15094	45	13621	13702	45	-36	65	0	790	726	0	-55	315	0	0.765223
52959	53713	72	17673	18096	50	19090	19421	51	211	292	0	854	1128	7	55	310	0	0.765223
55318	56250	73	23888	24241	66	17735	18336	50	140	207	0	1140	1095	7	-196	220	0	0.765223
84830	85251	82	38987	38943	76	35562	35993	75	413	388	0	1768	1887	20	362	1051	4	0.766238
142209	135867	87	83899	80991	86	57892	54634	85	876	731	0	2896	2817	28	360	779	0	0.766238
40966	41105	77	12619	12928	44	13168	13425	44	80	319	0	722	744	0	150	614	0	0.767253
157958	141903	100	69656	61222	90	97948	88098	91	1035	1045	6	4926	4588	36	2035	1725	19	0.767253
80132	80761	79	35013	34796	76	32855	32918	76	341	288	0	1764	1691	20	256	434	0	0.767253
219034	173148	108	105685	83191	105	117860	95899	104	1377	896	0	6153	5143	43	70	811	0	0.768268
183052	146682	94	68651	54743	92	76846	62216	93	1011	603	0	4047	3221	37	-467	316	0	0.768268
125482	118027	87	45840	43158	83	69250	65169	84	658	604	0	3593	3316	32	469	869	0	0.770298
113842	111497	86	52937	51804	80	53172	52323	81	391	630	0	2808	2675	27	76	480	0	0.770298
89600	90032	80	40054	40046	78	37842	37669	78	486	432	0	2002	1945	21	-343	424	0	0.770298
30241	30451	69	9830	9895	41	11474	11692	43	327	283	0	489	593	0	188	373	0	0.771313
165129	140299	94	75747	64246	91	88939	76362	93	793	727	0	4840	4208	37	1440	1033	6	0.775372
250806	190719	99	115093	87375	100	138791	104885	101	1462	1096	11	7106	5828	46	927	1247	13	0.775372
36236	38481	57	10190	11006	39	12158	12306	43	-19	132	0	483	571	0	-473	207	0	0.775372
189876	145568	96	80748	59555	96	72989	56047	95	811	769	0	3721	3051	36	1562	1518	17	0.775372
302185	215586	120	163186	120229	115	162495	114296	114	2000	1273	18	8098	5790	51	1415	1318	12	0.777402
136410	122992	86	53782	45774	86	56357	49906	87	760	500	0	3076	2637	31	391	674	0	0.777402
107921	105491	89	35814	34921	80	42093	40595	80	466	472	0	2202	2134	24	170	715	0	0.778417
237883	179915	107	85224	64306	105	100097	75421	106	1018	958	0	5145	3834	42	172	556	0	0.778417
122174	122001	82	46690	45201	80	53235	50743	81	746	615	0	2704	2574	28	-117	352	0	0.778417
141378	125753	90	62100	56409	86	70375	62446	87	807	673	0	3700	3615	32	846	1078	4	0.779432
38495	38157	76	11199	11388	43	14792	15802	46	1	147	0	866	904	0	874	866	0	0.780447
152117	129678	105	69251	58508	92	57117	48908	90	785	581	0	2872	2477	31	248	592	0	0.780447
309033	216648	121	125348	82089	119	146932	100026	120	1663	1312	21	7810	5400	49	1600	1878	14	0.781461
49078	47759	79	17714	18041	49	20374	20723	54	39	195	0	1031	1085	8	-58	821	0	0.781461
48739	51417	71	15387	15605	48	19583	18914	54	344	224	0	819	955	0	990	1043	3	0.784506
168801	147757	101	80546	72163	88	81023	71854	88	818	748	0	3954	3598	34	219	496	0	0.785521
253409	179128	123	97329	70579	111	114870	84019	111	955	903	0	6157	4533	46	589	1225	7	0.785521
242069	185666	110	109538	83299	105	119555	93691	106	1356	887	0	5981	4666	44	859	1324	9	0.786536
90896	91208	79	23531	23925	58	37253	36932	77	521	436	0	1940	2044	22	487	738	0	0.786536
132929	114839	90	50932	44022	85	64064	55378	86	719	590	0	3470	2858	34	390	773	0	0.786536
75955	71094	81	38968	35427	78	27470	24999	77	-8	200	0	1483	1356	16	436	659	0	0.787551
29080	30790	49	8171	8426	38	12150	12289	44	10	191	0	735	710	0	-446	0	0	0.788566
135856	119124	88	66319	57777	85	53964	46670	85	1084	730	0	2961	2737	30	1009	795	0	0.789581
160968	141516	93	70687	61118	91	92148	82127	90	1129	811	0	4755	4232	36	1060	901	0	0.790595
159741	145562	101	87952	81751	88	73011	67899	88	736	769	0	3965	3762	34	446	719	0	0.79364
54190	57130	63	23950	24153	60	20765	21327	54	175	178	0	1030	1133	9	11	580	0	0.79364
164378	141376	90	66826	57179	90	74485	63138	91	413	592	0	4072	3615	36	439	817	0	0.79364
143925	126089	100	55427	49009	87	73420	65508	90	799	462	0	3915	3464	35	114	442	0	0.79364
33208	34299	59	18576	18959	54	13852	14198	46	148	139	0	690	661	0	626	545	0	0.79567
32244	31675	61	15155	15510	47	13532	13992	46	43	150	0	763	700	0	162	496	0	0.798715
30207	29169	71	14353	14204	50	12660	12877	44	194	161	0	550	564	0	213	655	0	0.799729
118105	113930	88	60612	59017	83	43885	42368	82	345	355	0	1984	1892	22	53	267	0	0.799729
60441	60341	74	28372	28572	73	22383	22349	66	285	382	0	1020	1018	4	-324	354	0	0.800744
257940	197681	115	102542	80418	111	107911	79957	113	1402	1060	9	6250	4594	45	517	1357	11	0.800744
181269	146086	93	65521	52841	92	71819	58336	92	917	701	0	3851	2950	37	430	822	0	0.801759
101239	84944	87	48680	41375	84	33973	28704	83	118	257	0	1831	1686	21	38	369	0	0.803789
95467	95259	78	27008	27239	76	52355	50827	79	643	465	0	2706	2601	27	1182	864	0	0.803789
247748	185239	104	94610	68760	104	125498	91042	105	1482	971	0	7031	5374	49	1337	1499	16	0.804804
124034	109115	92	51218	45190	83	50456	45499	84	311	442	0	2769	2621	28	940	1228	8	0.805819
41066	40590	77	18257	18745	54	15999	16142	52	-17	109	0	693	732	0	-520	228	0	0.805819
229368	167809	106	85359	62328	104	115375	83279	105	1451	977	0	5712	4299	44	1833	1592	19	0.805819
251886	175009	115	99871	68874	110	124946	83426	112	854	656	0	6482	4363	48	-67	311	0	0.806834
117245	114650	85	45246	44252	80	63491	62089	81	794	736	0	3665	3557	31	-346	278	0	0.806834
184190	149108	111	81940	64638	111	75094	58376	111	1202	863	0	4247	3249	39	339	961	0	0.806834
146095	127399	96	59999	51833	90	70798	61283	90	868	639	0	3649	3274	34	-232	542	0	0.807848
140933	131196	85	47274	44973	84	54140	49642	84	679	626	0	3244	2921	30	550	835	0	0.807848
77226	71464	80	33727	30156	80	30645	28138	78	506	410	0	1499	1518	17	-452	706	0	0.807848
141331	120565	90	59197	49918	87	55947	46301	87	706	650	0	3146	2345	34	-160	346	0	0.808863
125913	117210	94	34657	31992	82	48080	45483	83	511	344	0	2635	2537	26	58	561	0	0.808863
70099	70748	76	31313	31098	75	27356	27072	74	559	366	0	1526	1411	17	549	747	0	0.809878
237571	173482	110	101311	73445	103	112687	80910	102	1023	757	0	5900	4040	45	457	770	0	0.810893
148561	128128	91	50562	43244	88	49700	43327	88	833	774	0	2662	2415	28	-223	258	0	0.810893
151656	132719	90	66816	56342	90	76153	65631	89	1082	851	0	4335	3929	35	583	541	0	0.810893
208684	176916	103	115103	99410	100	126709	112732	100	1216	1099	10	6962	5947	46	807	843	0	0.811908
193785	167612	96	78270	67296	95	76841	66429	94	926	817	0	4234	3526	36	764	741	0	0.812923
149708	127967	92	68723	58722	88	56909	49359	86	740	522	0	3022	2570	30	-506	253	0	0.812923
160417	134246	99	72086	59531	90	66795	54164	89	366	607	0	3697	3096	34	75	548	0	0.813938
30741	33627	49	15367	16080	47	14216	14578	45	-60	190	0	795	830	0	-156	398	0	0.813938
132663	120232	92	55055	49610	85	57825	53017	85	847	567	0	3189	2850	31	171	790	0	0.815968
37950	39768	68	17216	17844	50	13390	14068	44	186	240	0	877	724	0	175	278	0	0.815968
50584	49158	76	20227	20344	60	16413	16252	49	158	223	0	1075	892	0	-59	476	0	0.817997
206419	159623	117	83649	65208	100	79478	62505	99	1037	722	0	4136	3119	37	565	716	0	0.817997
143503	121640	90	52014	43616	87	56038	46747	88	509	439	0	2807	2432	30	787	722	0	0.817997
128680	123779	83	51457	47991	83	42989	40847	83	544	356	0	2474	2328	24	321	720	0	0.819012
167106	132603	112	60486	48973	94	86254	69650	95	656	559	0	4931	3833	40	1018	837	0	0.819012
107798	108133	82	55767	55068	79	58347	55852	80	440	473	0	2880	2785	27	441	731	0	0.819012
105682	96004	89	45432	41573	81	47102	42153	82	621	517	0	2539	2207	27	609	612	0	0.819012
108714	104448	88	42252	40851	78	42515	40433	79	377	610	0	2345	2538	24	161	589	0	0.820027
179113	146924	108	77136	62825	93	73085	61493	93	1004	783	0	3944	3190	36	1101	1028	3	0.820027
34722	35135	72	15101	15209	48	12728	12730	45	198	240	0	864	826	0	538	548	0	0.821042
49883	49406	87	15453	15520	49	22101	21404	60	75	307	0	1195	1275	11	-204	213	0	0.823072
160734	133325	92	70303	56876	92	83438	69169	91	786	809	0	4292	3451	39	889	881	0	0.823072
214060	174313	98	89126	70887	99	93630	74596	99	1127	831	0	4890	3856	41	707	708	0	0.823072
72534	70244	90	20895	20799	57	27802	27520	75	114	202	0	1730	1715	19	193	387	0	0.825102
113790	105416	84	44829	40468	81	55246	49733	84	585	582	0	2812	2791	28	262	534	0	0.825102
49727	49562	81	26006	26137	71	16790	16764	48	463	354	0	740	839	0	-344	436	0	0.826116
179989	150499	90	78248	64008	92	96569	80747	94	896	805	0	4944	3956	41	244	854	0	0.827131
116787	110961	82	53883	49571	82	56511	52678	82	454	570	0	3182	2958	31	396	554	0	0.827131
337915	198438	144	183707	119812	135	154679	97885	135	2023	1287	25	8449	5135	57	3142	2387	33	0.829161
117987	112546	81	48071	45175	81	66301	59379	84	568	655	0	3346	3172	30	19	606	0	0.829161
50475	49938	88	24086	24557	61	17255	17855	50	90	198	0	1029	1068	6	-265	265	0	0.830176
145187	123684	94	56405	47797	88	47736	41345	88	426	404	0	2278	2002	25	-356	411	0	0.832206
161056	150988	86	70434	66473	86	80050	73922	87	580	584	0	3947	3796	32	-303	241	0	0.833221
30323	31682	61	10966	11391	41	12516	12759	45	11	176	0	616	604	0	-217	595	0	0.833221
41104	42571	73	13513	13660	45	15560	16479	48	186	223	0	894	823	0	-317	283	0	0.833221
35748	35679	80	21533	21611	62	12383	13238	42	97	157	0	612	589	0	764	987	0	0.834235
127581	116243	86	59084	54108	86	84193	75043	86	959	812	0	4301	3715	36	92	715	0	0.834235
293730	191311	133	144919	102952	128	117392	79932	129	1387	1050	5	6354	4529	47	154	592	0	0.83525
100068	99976	82	34127	33843	76	43099	41694	77	363	653	0	2513	2488	26	187	526	0	0.83525
155365	133578	107	70308	59349	90	52739	46559	87	777	750	0	2607	2387	27	-161	581	0	0.836265
292520	198860	121	131061	90811	119	147089	103256	118	2162	1366	23	7611	5192	51	1577	1248	12	0.83728
145673	122466	91	60972	51330	88	52196	44148	88	658	446	0	2596	2308	28	493	815	0	0.838295
74811	76344	78	38449	38239	76	26648	26491	74	112	223	0	1420	1378	14	36	424	0	0.838295
182980	153124	94	96762	83230	93	80900	68408	94	689	663	0	4238	3662	36	504	861	0	0.83931
250037	165359	114	131848	86895	107	116699	77345	107	977	833	0	6228	4137	50	1218	1025	3	0.840325
200289	156387	116	72506	55403	99	93913	75352	99	1130	904	0	4873	3934	39	705	915	0	0.840325
107576	109258	80	40460	40077	79	58865	57159	82	617	525	0	2899	2725	29	475	545	0	0.84134
159308	125642	94	67785	53887	92	55367	43621	91	707	423	0	2961	2349	31	535	751	0	0.84134
121696	109240	86	57354	51231	85	56665	50091	85	662	708	0	3194	2810	31	-294	298	0	0.843369
46152	44692	79	14927	14858	47	16723	16736	48	219	290	0	1037	1071	6	-227	229	0	0.844384
35793	37815	62	16889	17403	50	13277	13157	44	228	252	0	614	659	0	305	523	0	0.845399
41925	41789	73	12201	12516	43	18136	17945	54	158	298	0	1002	878	0	-260	299	0	0.846414
30105	27865	79	7945	7641	40	14667	14187	53	18	167	0	757	778	0	-480	102	0	0.846414
227521	170919	102	84979	64337	98	108901	81941	99	790	695	0	6019	4595	44	171	971	0	0.847429
200016	153437	97	79190	61733	95	86557	67764	95	1036	659	0	4149	3079	38	735	667	0	0.847429
91683	89729	84	32440	32112	78	33879	32923	79	365	294	0	1639	1679	19	-183	126	0	0.848444
94877	95701	78	49381	49490	78	48828	48142	79	372	479	0	2746	2587	26	-20	377	0	0.848444
172703	144272	93	49805	39142	90	83597	71187	92	1033	594	0	4524	3785	38	589	949	0	0.849459
42659	44126	64	17768	17940	51	16173	17011	46	127	248	0	887	826	0	33	543	0	0.849459
21242	21309	64	14367	14821	47	9973	10425	41	-61	101	0	569	584	0	-414	201	0	0.849459
221364	172521	106	110607	86776	100	98673	77787	99	1293	852	0	5332	4147	42	-381	163	0	0.849459
130949	111945	105	59394	49422	105	53224	44247	105	807	668	0	2877	2344	30	-34	441	0	0.849459
63865	67592	69	29523	29970	67	24961	24992	66	329	461	0	1530	1374	14	733	873	0	0.849459
207914	160669	101	83073	66172	97	85347	67356	96	847	803	0	4420	3530	38	-168	134	0	0.850474
151399	138367	91	54007	48791	87	85681	78245	88	801	768	0	4483	4087	34	85	475	0	0.850474
55690	50629	90	18804	16758	90	23782	20081	90	-31	157	0	1262	1110	8	204	565	0	0.850474
128624	117980	85	34420	28907	85	51681	46352	85	513	651	0	2833	2502	29	-682	41	0	0.850474
67665	66670	86	34928	34757	74	25379	25946	72	439	337	0	1316	1380	16	-207	190	0	0.851489
94290	93673	83	16419	16185	50	34869	34795	76	414	460	0	1840	1826	19	-13	386	0	0.852503
148630	124005	91	58652	49136	91	58615	48979	89	679	667	0	2909	2449	29	638	1044	4	0.852503
205997	158700	100	105054	83975	99	102890	82445	99	1008	959	0	5721	4600	43	992	784	0	0.853518
52150	53885	67	18096	18323	53	20425	20392	56	117	127	0	1128	1178	10	-245	406	0	0.853518
147292	127232	103	61549	53737	89	52387	46379	87	863	717	0	3038	2633	30	-243	185	0	0.854533
133846	116256	90	73760	64367	90	52266	44442	88	554	500	0	2655	2313	29	-162	333	0	0.856563
136554	120353	90	54346	46247	88	114842	99690	90	1043	891	0	5599	4989	41	874	989	0	0.857578
50224	52734	65	18215	18277	55	19663	20041	55	275	318	0	1112	1223	9	57	752	0	0.858593
69614	67667	93	25056	25002	68	28826	28675	74	301	241	0	1480	1535	17	-69	270	0	0.859608
31142	31062	74	13453	13737	46	12963	13482	45	207	173	0	834	850	0	-78	426	0	0.860623
40600	41564	71	13946	14194	46	16030	16783	49	245	245	0	776	719	0	216	1047	3	0.860623
182060	150321	98	84272	70193	95	74953	59818	95	854	778	0	4114	3205	38	317	570	0	0.861637
96889	95738	87	24728	24334	67	37779	37477	77	40	283	0	1882	1808	22	210	604	0	0.862652
60398	60559	75	25422	25347	71	20234	20161	58	33	121	0	986	993	0	348	407	0	0.864682
93490	90287	82	37714	36886	79	35244	34037	78	566	443	0	1769	1773	18	-58	305	0	0.864682
33835	34170	70	9042	9303	39	15110	15277	47	218	259	0	670	753	0	-331	326	0	0.864682
215931	170916	96	87027	69799	96	98299	76735	96	886	716	0	5233	4094	43	448	927	0	0.864682
144259	130538	86	57377	50802	85	70075	62429	86	641	656	0	3626	3413	33	264	475	0	0.864682
74164	73414	77	25751	26072	66	28697	28891	75	187	352	0	1292	1253	14	-294	108	0	0.865697
106033	96595	89	50398	45693	83	36716	33736	81	481	333	0	2119	1916	23	-105	329	0	0.865697
182240	154033	92	104930	91091	93	91898	77112	93	854	694	0	4877	4597	36	-244	317	0	0.865697
152525	130595	93	57787	49758	88	54594	47417	88	341	434	0	3211	2799	31	-210	482	0	0.865697
32738	33753	62	14477	15177	45	14222	14162	46	239	216	0	751	851	0	-433	164	0	0.866712
213703	176487	98	107390	91758	97	73778	62501	93	1141	849	0	4032	3405	39	1025	934	0	0.867727
203128	166133	102	83280	69334	96	78892	64919	97	793	704	0	3997	3408	36	329	981	0	0.868742
58046	59984	70	27164	27644	72	22851	22617	63	186	252	0	1070	1025	4	101	521	0	0.870771
51470	51747	79	31625	31771	71	19013	19394	59	369	263	0	877	1067	6	272	459	0	0.870771
123093	118687	91	48746	47636	81	53669	52313	80	666	555	0	2799	2736	28	1517	1052	3	0.872801
115461	112167	83	64211	63234	82	78423	76783	84	807	785	0	4002	3608	34	1321	1931	14	0.872801
102002	92539	85	45178	40531	82	41922	37827	83	458	428	0	2388	1954	29	-318	295	0	0.872801
79388	81538	78	22384	23123	55	27793	27935	75	58	167	0	1519	1452	16	-49	353	0	0.872801
30486	32972	59	10680	11201	41	11635	12013	43	-44	105	0	427	498	0	97	511	0	0.872801
34722	36504	69	16631	17109	48	14925	15257	48	175	295	0	852	965	0	-173	463	0	0.872801
50412	51175	77	24040	24397	62	16549	16623	48	87	175	0	1010	993	0	996	1245	9	0.873816
163061	145069	105	66375	60919	87	66806	61020	87	957	886	0	3498	3402	32	205	905	0	0.873816
225585	179641	102	95682	74794	97	92406	73614	96	882	611	0	4981	3839	41	1220	916	0	0.874831
49844	48988	85	18976	18906	55	17993	17845	54	108	136	0	928	880	0	345	389	0	0.876861
39315	39415	71	12515	12733	45	15600	15765	49	-76	102	0	874	806	0	192	425	0	0.876861
86013	85035	83	28860	28938	75	31493	31949	74	666	420	0	1824	1718	19	-174	334	0	0.876861
117560	114961	83	42583	42109	80	66378	64927	81	508	546	0	3362	3442	29	1104	852	0	0.877876
120252	108051	87	38116	34139	83	60140	53286	86	526	533	0	3029	2818	31	1066	598	0	0.87889
183562	150419	93	81531	67344	92	72022	58997	91	970	597	0	3924	3286	36	-213	217	0	0.87889
192299	149665	99	84459	65893	97	72975	55883	97	826	863	0	3802	3139	35	666	749	0	0.879905
168227	133533	97	68581	53808	92	73629	60153	91	715	558	0	4055	3106	38	519	760	0	0.879905
175121	154833	106	53613	46161	89	88245	77178	89	989	908	0	4771	4119	38	930	1215	9	0.88295
303497	198985	125	128235	83387	122	122462	78658	123	1588	1019	6	6624	4259	49	218	912	0	0.88701
49928	47831	88	24399	22702	81	18799	16682	88	68	254	0	1019	852	0	466	524	0	0.88701
28708	30535	52	9103	9583	39	11108	11602	43	201	251	0	572	634	0	-18	276	0	0.88701
79902	80906	85	27875	27936	74	38419	37672	76	396	280	0	2102	2055	21	-64	220	0	0.889039
40003	39734	75	13882	14124	45	15653	15824	48	82	166	0	765	864	0	-255	354	0	0.890054
250490	177603	111	108309	75503	110	116903	80729	111	1062	876	0	6174	4222	48	430	897	0	0.893099
50695	58115	49	18504	18906	49	21568	21688	59	67	300	0	1084	1098	9	37	289	0	0.893099
46425	45737	72	19917	20484	55	14638	15638	46	272	245	0	966	811	0	7	242	0	0.893099
126657	121668	92	41140	39925	81	46518	44391	81	401	590	0	2465	2444	25	947	1439	9	0.894114
159517	142699	91	53806	46509	89	74278	64739	90	905	845	0	3873	3430	35	-176	494	0	0.895129
40844	40673	58	11501	11718	43	16326	15587	50	223	260	0	993	935	0	-117	537	0	0.895129
69978	69684	78	17400	17427	49	22901	22839	59	56	327	0	1156	1212	10	326	721	0	0.895129
21277	20837	67	10905	11236	42	10294	10574	43	89	121	0	396	437	0	198	540	0	0.896143
122443	109102	88	56326	50170	85	41747	37476	84	650	529	0	2181	1856	24	273	687	0	0.897158
187153	97395	129	80006	43334	127	68811	35844	125	855	392	0	3670	1861	42	282	1258	6	0.899188
48078	49466	74	22770	23399	56	19831	20228	58	210	269	0	1055	961	0	-151	610	0	0.899188
30300	32981	43	11573	12131	42	12143	11985	44	178	212	0	679	743	0	-414	35	0	0.899188
36363	39712	49	16539	17192	47	14067	14198	45	39	128	0	878	860	0	453	439	0	0.899188
168659	143763	95	68111	58357	90	86524	75263	92	822	654	0	4840	4230	37	377	655	0	0.899188
95490	97547	79	47407	47443	77	49721	48823	78	297	382	0	2312	2511	23	834	940	0	0.900203
107190	106062	82	35788	35025	79	45407	43788	80	615	530	0	2873	2676	28	-149	281	0	0.900203
414825	258413	171	243187	158756	155	231786	148061	155	3190	1757	36	12585	7829	63	1844	1298	9	0.900203
198655	165171	108	87839	73552	99	81218	68357	99	933	974	0	4397	3633	37	631	1005	1	0.901218
39090	39256	73	13575	13952	45	14545	14674	45	-1	205	0	837	746	0	161	594	0	0.901218
147091	132521	101	45190	40217	86	68858	62551	88	490	705	0	3322	3079	32	393	785	0	0.902233
148487	130933	96	51158	45079	89	76066	67769	89	815	765	0	4118	3710	34	-125	211	0	0.902233
97248	87955	85	34030	31412	80	31807	28662	79	71	150	0	1579	1560	18	589	487	0	0.903248
33459	34133	58	18264	18052	57	14980	15038	49	139	172	0	802	648	0	302	383	0	0.904263
53267	53877	72	21057	20973	64	19422	18972	54	232	252	0	1201	1014	4	485	473	0	0.905277
103300	91449	86	40843	35371	83	38822	33424	83	193	355	0	2152	1773	23	709	559	0	0.905277
50078	51267	64	21352	21564	57	18572	19068	53	308	426	0	792	895	0	-82	340	0	0.905277
28647	30579	58	14612	15018	46	11353	11841	44	231	188	0	465	529	0	355	659	0	0.905277
81258	80495	81	30441	30513	75	30510	29688	75	636	557	0	1640	1603	16	26	668	0	0.905277
45159	46687	71	17270	17481	50	20144	20217	59	294	189	0	1045	944	0	340	617	0	0.906292
148819	130930	94	50963	43854	87	65347	56935	89	1021	813	0	3374	2897	33	602	568	0	0.906292
28174	28750	73	11357	11797	42	11849	11877	44	-37	93	0	660	593	0	181	301	0	0.907307
53953	53524	75	22496	22526	62	17815	18057	51	150	189	0	791	820	0	280	683	0	0.907307
159302	134826	100	60763	50877	90	61887	52510	91	1034	862	0	3320	2879	34	352	479	0	0.908322
68934	67741	78	20571	20815	55	28710	28094	74	302	309	0	1280	1261	14	-21	366	0	0.908322
96082	94764	81	36399	36043	78	49907	49075	79	376	492	0	2791	2694	27	191	559	0	0.908322
142769	124526	99	68404	61924	86	52633	47153	86	685	762	0	2820	2808	26	26	818	0	0.909337
86464	80062	83	37523	34058	80	32972	29458	79	336	375	0	1733	1786	19	-278	246	0	0.910352
37274	38181	66	18158	18461	53	13732	14443	45	113	220	0	728	746	0	232	435	0	0.910352
81718	75496	81	34225	31253	79	28911	27154	79	517	436	0	1604	1492	17	-329	381	0	0.910352
110043	108666	81	38751	38412	78	60200	58634	80	554	442	0	3207	3082	30	1029	1244	9	0.910352
71735	67476	80	32284	28896	77	25571	22767	74	474	353	0	1428	1240	11	320	845	0	0.911367
74567	75919	79	19161	19891	51	27101	27920	72	313	284	0	1363	1484	16	766	757	0	0.911367
32601	33210	71	17662	18036	52	13812	14511	45	20	190	0	545	551	0	-277	174	0	0.911367
26410	25979	64	14150	14306	47	8898	9154	41	22	163	0	575	602	0	144	440	0	0.912382
46640	46736	72	9228	9246	40	15950	16107	51	437	260	0	815	764	0	69	382	0	0.912382
35651	35683	67	15281	15479	49	13592	13668	46	80	131	0	779	770	0	226	469	0	0.913397
115234	109303	89	38380	38014	80	62271	60694	82	355	479	0	3086	3065	28	819	1467	13	0.914411
127535	111241	91	51268	44104	86	42048	36306	86	364	401	0	2380	1996	26	55	475	0	0.914411
72320	72657	86	19471	19788	51	26805	26521	73	347	456	0	1418	1491	17	204	575	0	0.914411
30629	30865	66	14452	14761	47	13888	14399	48	180	205	0	640	616	0	-124	465	0	0.916441
96636	96863	78	53608	52341	78	68797	66008	78	593	737	0	4047	3670	36	1010	1379	13	0.916441
127057	123767	86	43413	42175	80	71600	69094	82	525	576	0	3961	3720	33	506	589	0	0.917456
141811	127757	89	54148	49143	84	63326	57844	84	529	557	0	3210	2934	31	473	887	0	0.917456
131073	117917	88	58753	52066	85	48575	44182	84	561	512	0	2368	2236	24	-196	242	0	0.917456
107228	105332	83	49969	49224	79	58122	56778	80	552	565	0	2849	3033	27	441	415	0	0.917456
305372	161406	122	155270	85177	121	126945	68573	121	1568	1052	9	6806	3756	54	-215	309	0	0.918471
193149	145761	101	87307	65818	100	91136	70582	100	754	776	0	4749	3525	41	211	829	0	0.918471
121166	114115	94	54389	50871	81	52187	48117	82	447	524	0	2870	2741	27	653	1469	8	0.919486
80719	77962	91	38761	37663	78	36772	35386	79	397	441	0	1833	1561	20	506	536	0	0.919486
52168	52489	80	22899	23186	59	19750	20107	56	111	138	0	986	1109	8	-237	95	0	0.919486
114870	111047	97	34467	33966	78	59943	57164	80	526	578	0	3030	2994	28	899	918	0	0.919486
107831	107622	80	41891	40974	80	58853	57584	80	543	511	0	3146	2902	29	421	1364	9	0.920501
158495	135777	92	64039	53745	89	78101	66745	90	902	829	0	4356	3432	39	599	805	0	0.920501
181261	157503	99	58795	49835	91	104309	92604	92	746	803	0	5607	5129	40	706	914	0	0.920501
83088	72021	96	31831	27678	96	38118	31148	96	374	419	0	2021	1456	23	287	392	0	0.920501
63273	65479	74	23110	23598	60	22475	22113	57	142	162	0	1112	1112	8	232	441	0	0.920501
161678	135991	96	69848	60234	91	69933	61086	90	808	737	0	3894	3505	33	680	761	0	0.921516
125388	121898	86	40739	38633	81	50549	48396	81	496	559	0	2943	2770	27	-194	533	0	0.92253
78726	78880	93	39585	40244	75	29038	29099	74	127	537	0	1582	1496	16	136	438	0	0.92253
150752	132947	103	59265	53427	86	69477	61490	87	819	587	0	3656	3354	33	81	394	0	0.923545
157432	133866	96	59773	50269	88	65206	55454	89	584	617	0	3564	3162	33	481	540	0	0.923545
137645	118772	95	54814	46722	89	62099	52477	89	670	738	0	3248	2883	33	426	768	0	0.92456
270113	183187	121	109442	75082	118	106655	69801	118	1667	889	0	5436	3727	48	686	795	0	0.925575
63169	64562	79	16779	16746	52	24184	23832	66	387	309	0	1428	1464	16	369	904	0	0.92659
97447	95671	81	37503	36485	78	35704	34744	77	434	314	0	1819	1574	20	366	911	0	0.927605
165338	149738	94	95136	87396	91	75794	68289	91	1039	869	0	4003	3480	34	687	1296	7	0.927605
177235	150157	93	94622	82316	93	96342	84201	93	908	1130	7	5422	4776	41	321	503	0	0.927605
164765	138865	93	68054	55765	90	78929	66266	92	862	823	0	4447	3900	37	691	1145	5	0.92862
64308	64721	74	27162	27038	73	25216	24999	71	43	236	0	1284	1184	11	-155	340	0	0.929635
69930	71096	82	39843	40282	75	26844	26521	74	-38	113	0	1614	1572	18	-50	352	0	0.93065
161429	117929	112	55496	40368	93	60304	42348	94	823	450	0	3103	2326	33	582	865	0	0.93065
103732	100836	80	34721	32699	79	42653	40843	81	405	378	0	2385	2328	24	290	609	0	0.932679
68086	69438	77	28337	28423	74	25940	26052	72	389	336	0	1344	1368	15	-589	205	0	0.932679
143969	123891	89	56941	48946	87	65883	55238	88	702	708	0	3552	2984	32	965	920	0	0.932679
140345	125462	89	57012	51049	85	61170	53706	85	788	772	0	3261	2977	31	42	430	0	0.932679
38097	41402	61	18873	19646	51	16038	16466	49	246	422	0	948	1022	3	537	500	0	0.932679
153220	129914	99	62658	53970	92	55029	47578	93	357	472	0	2843	2317	29	656	789	0	0.932679
125962	114434	86	59983	55177	84	48399	43743	83	711	580	0	2484	2170	27	944	895	0	0.933694
73317	72641	80	31755	31480	75	24002	23498	67	396	262	0	1204	1223	12	-211	202	0	0.933694
52894	51600	75	26693	26616	72	17112	17337	49	62	176	0	911	939	0	460	937	0	0.934709
172821	141377	98	60110	49927	92	69682	58283	93	1044	778	0	3978	3344	36	-107	459	0	0.934709
121070	116128	83	52011	49609	82	47042	45241	81	595	662	0	2319	2081	26	-229	261	0	0.935724
46325	47122	72	15536	16022	46	17534	18021	47	241	147	0	640	869	0	193	526	0	0.935724
73777	74610	77	21562	21774	59	30051	30324	73	150	263	0	1707	1720	18	415	598	0	0.935724
99347	92402	83	42330	39292	82	37963	35880	80	361	328	0	2121	2022	22	377	466	0	0.936739
151944	138335	92	67888	62325	90	50283	45930	88	841	607	0	2952	2608	30	-459	435	0	0.937754
104052	101153	80	48822	45722	79	41875	38746	79	439	337	0	2116	1974	23	531	707	0	0.937754
175962	150703	95	75356	64913	90	85927	74405	90	1045	732	0	4587	4177	36	314	912	0	0.937754
47916	52309	52	18388	19684	47	19808	20504	50	334	236	0	1208	1179	10	-685	0	0	0.938769
155580	131263	102	54108	45071	91	55726	47141	90	834	718	0	2747	2269	28	-56	758	0	0.938769
131740	119006	90	59904	54147	86	47286	41639	85	1146	612	0	2365	2049	27	832	1268	8	0.939784
130168	115037	94	53083	47013	86	50900	44415	87	318	454	0	2597	2053	29	1790	949	0	0.939784
239224	181628	108	95269	72938	104	113287	85987	103	1021	976	0	5974	4549	45	1301	895	0	0.940798
46568	46441	76	20521	20673	58	15245	15254	48	93	208	0	824	832	0	-287	190	0	0.942828
324296	203044	136	150516	92816	134	145886	90831	134	1737	1065	9	7916	4754	54	1015	1173	8	0.942828
122051	111424	88	49115	44053	86	44436	39836	85	385	462	0	2286	2093	23	-34	451	0	0.943843
114500	110502	82	34075	33165	78	69223	67795	80	678	690	0	3559	3446	32	392	623	0	0.943843
146620	128161	90	90414	81593	89	61862	52603	88	826	589	0	3545	3042	32	872	1068	5	0.946888
192768	172407	93	79459	71826	91	68698	62290	91	904	846	0	3527	3224	32	379	631	0	0.947903
156067	137552	91	57107	50937	88	63769	56038	89	710	649	0	3394	3203	31	832	768	0	0.948918
43029	43801	61	12474	12691	44	15336	14945	50	-123	117	0	964	863	0	-33	213	0	0.948918
52700	50725	75	21797	21733	61	18793	18676	55	362	319	0	975	922	0	365	738	0	0.949932
121254	118741	83	55337	54435	81	65467	63151	81	537	585	0	3419	3249	32	29	444	0	0.950947
134245	119717	90	66770	60291	87	57877	50584	87	546	616	0	3082	2877	29	206	775	0	0.952977
56930	59199	74	20447	20819	57	21089	21143	64	133	171	0	1156	1136	8	66	505	0	0.952977
60829	62326	74	41845	42433	75	21745	21682	58	219	311	0	1211	1294	12	-103	192	0	0.953992
224896	172080	107	73330	55833	100	94691	72143	101	890	818	0	5210	4061	41	16	788	0	0.953992
208815	169484	95	106325	85460	95	73124	59285	95	931	849	0	4123	3591	35	296	707	0	0.953992
236953	171060	101	95396	67815	98	116089	80780	100	1435	1293	14	6457	4655	48	1062	1642	12	0.953992
119581	115977	86	55819	54385	82	50674	48571	81	789	704	0	3166	2996	28	-176	240	0	0.955007
83867	84825	80	33861	33364	76	37731	37717	76	288	639	0	1698	1797	19	535	721	0	0.956022
127829	118050	99	51063	46467	85	66605	61828	85	596	465	0	3739	3639	32	704	597	0	0.957037
158203	132697	93	72082	59200	91	68515	57926	89	897	640	0	3795	3075	35	147	732	0	0.957037
77021	76040	85	29980	29163	76	33336	32525	78	592	392	0	1925	1989	20	315	425	0	0.957037
145570	125354	100	61349	53176	88	47707	41174	88	608	472	0	2662	2353	27	75	344	0	0.957037
57299	60572	72	25177	25384	71	21733	21466	59	-227	107	0	1138	1128	9	240	608	0	0.958051
17592	20414	42	9061	9333	40	9581	9719	42	-7	114	0	836	822	0	-337	122	0	0.958051
61565	64105	72	28237	28742	71	22957	23216	56	339	273	0	1455	1505	16	-210	328	0	0.958051
137742	121581	88	54525	47506	86	65372	56256	88	614	602	0	3363	2846	34	1049	999	0	0.958051
301186	205971	122	88614	57645	120	140473	99360	122	1208	901	0	7237	5194	51	758	828	0	0.959066
58600	60439	75	17934	18145	52	24053	24276	60	330	223	0	1212	1177	10	-377	197	0	0.959066
139769	129963	100	53290	48021	87	55097	50278	86	556	473	0	3163	2782	30	745	898	0	0.959066
129416	112966	86	52726	45094	85	56174	47306	85	492	420	0	3108	2628	31	378	476	0	0.959066
179256	148071	109	58310	46300	91	81548	69148	90	1509	1207	10	4174	3448	37	1883	1328	10	0.960081
193028	159757	98	69930	61679	95	85556	70817	98	1005	962	0	4744	4021	38	432	566	0	0.961096
198820	159284	93	101711	81681	95	108069	84199	94	1055	941	0	5664	4490	43	1479	1545	16	0.961096
30019	29843	62	11720	11914	44	12178	12713	43	176	181	0	461	550	0	-337	214	0	0.963126
92347	90632	78	31521	30567	77	34393	33666	77	410	404	0	1691	1639	17	-319	274	0	0.964141
40078	39927	77	14031	14174	47	13978	14342	46	251	204	0	807	806	0	458	690	0	0.965156
29557	30712	70	10906	10972	43	10317	10673	41	208	159	0	506	421	0	1102	1110	5	0.967185
100285	99926	81	41428	41154	78	52110	50735	79	351	457	0	2608	2566	26	841	893	0	0.967185
190072	149563	95	68961	54006	93	92977	73171	94	831	806	0	4868	3851	42	522	738	0	0.967185
157885	132334	107	65042	53313	91	81343	67134	92	565	667	0	3823	3197	34	1833	1651	19	0.9682
71003	66567	93	24728	22882	86	29247	26585	93	324	305	0	1451	1290	17	-90	170	0	0.9682
122513	113896	99	53784	49462	81	44299	40833	81	253	244	0	2426	2222	28	149	458	0	0.969215
121555	114072	82	41538	38055	81	51249	47908	82	306	297	0	3027	2679	31	-209	462	0	0.969215
148359	123593	95	65644	55968	89	58666	49999	90	818	586	0	3321	2618	33	78	436	0	0.97023
40838	42560	71	23274	23977	63	13704	13893	47	104	161	0	636	578	0	-292	403	0	0.97023
41045	42331	62	12594	12730	46	17545	17663	49	-18	267	0	939	1078	6	34	490	0	0.973275
31380	32685	69	21480	22029	59	11987	11753	45	278	288	0	575	514	0	-338	1078	2	0.973275
249373	174018	108	101603	70118	106	124395	86030	107	1093	573	0	6436	4176	49	954	715	0	0.973275
45491	46063	72	20511	20970	59	18091	18207	55	102	238	0	931	912	0	282	479	0	0.97429
186944	148267	98	85017	68261	94	95206	73481	95	271	593	0	4689	3623	39	661	653	0	0.976319
115310	110310	86	50006	46526	83	38614	36396	80	371	500	0	1920	2060	22	264	513	0	0.977334
50583	53535	58	17829	17800	51	21741	21266	60	348	328	0	1016	958	0	233	549	0	0.978349
37620	36732	76	18246	18266	54	14629	14758	44	193	163	0	657	639	0	237	534	0	0.978349
190782	158224	105	71499	60033	96	82647	67960	97	723	544	0	4281	3483	37	391	546	0	0.978349
77072	78217	76	38155	38159	75	30016	29395	74	142	250	0	1480	1442	17	127	405	0	0.979364
53755	52870	80	22733	23026	59	21816	22258	57	312	289	0	1257	1331	13	-16	355	0	0.979364
25979	24775	69	7206	7250	37	9595	9555	40	231	206	0	561	614	0	-368	206	0	0.980379
127267	123092	83	50420	48398	82	43518	41664	81	498	551	0	2452	2340	25	-74	305	0	0.980379
250793	169304	153	81175	49975	142	96468	64557	144	936	761	0	5496	3989	38	219	849	0	0.981394
165147	140007	91	64497	52641	90	86733	72886	91	1098	764	0	4639	3862	38	629	966	0	0.981394
156162	135245	92	59147	50906	89	77279	66321	89	781	674	0	4031	3561	35	342	599	0	0.982409
132999	112418	107	63734	53701	107	55027	44689	107	467	459	0	3222	2350	31	393	1004	2	0.982409
104033	97701	94	50585	48048	80	42812	39966	79	461	513	0	2180	2014	23	638	1037	3	0.982409
169244	136369	97	60705	49147	95	84594	67519	97	908	752	0	4130	3480	37	388	679	0	0.983424
214804	158211	102	107155	81837	100	79262	57686	98	1023	763	0	4339	3143	40	1504	1466	10	0.984438
122701	109859	89	49484	44359	85	53371	48956	84	388	433	0	2909	2581	28	-65	306	0	0.984438
121369	118649	83	71003	68643	84	48450	46804	81	732	645	0	2836	2772	27	-401	388	0	0.984438
32825	34858	71	9928	10243	41	13473	13387	46	117	123	0	697	747	0	85	406	0	0.984438
134872	121296	89	60208	54574	86	69474	63224	86	740	702	0	3876	3440	34	1146	586	0	0.985453
96917	97675	80	30908	30490	77	36627	36051	77	341	486	0	1859	1759	22	-621	23	0	0.985453
23483	22373	71	14514	14741	48	9016	9463	39	95	166	0	602	535	0	-227	291	0	0.986468
94057	83934	81	46643	39854	81	30340	25536	79	519	350	0	1656	1323	19	421	779	0	0.988498
224213	180000	100	91620	72188	98	104489	81225	98	1204	1187	11	5664	4498	41	1465	1010	2	0.988498
107311	106024	85	38012	37589	78	41789	40861	80	610	497	0	2252	2041	23	603	832	0	0.989513
49193	49999	78	22667	23032	67	15826	16672	47	-118	94	0	853	890	0	-61	544	0	0.989513
208846	165391	104	123683	98824	100	99858	77792	100	1106	963	0	5565	4040	44	651	786	0	0.989513
209097	172549	101	88702	74674	97	85275	70392	97	1381	1012	3	4692	3872	39	654	796	0	0.989513
96771	96553	80	37852	37705	77	30722	29736	77	142	203	0	1734	1529	20	364	335	0	0.990528
37895	37330	74	6566	6607	36	14237	14190	46	259	296	0	720	730	0	597	1211	7	0.990528
174418	147035	99	81082	69084	90	98707	83350	91	1262	972	0	5171	4474	38	681	945	0	0.991543
41417	41536	68	21304	21473	63	13367	13588	49	95	178	0	762	780	0	898	865	0	0.992558
162339	130586	91	69868	54624	92	72756	57078	91	600	571	0	3967	2945	39	1400	900	0	0.992558
30583	30662	69	11306	11509	43	12184	12267	44	43	112	0	599	735	0	485	710	0	0.993572
190718	161501	106	63938	54025	95	81822	69689	96	1100	945	0	4442	3772	37	984	951	0	0.993572
81036	71378	94	37320	33128	79	26169	23374	73	75	326	0	1460	1262	16	421	558	0	0.994587
43098	40974	72	14013	14587	45	14067	14093	46	41	189	0	761	664	0	314	541	0	0.994587
120322	110929	100	45944	41969	82	62902	57738	84	792	532	0	3314	3290	30	-247	319	0	0.994587
301852	216720	124	150011	114873	121	166830	116520	122	2039	1355	21	9153	6545	53	400	604	0	0.995602
123955	105984	87	53391	45984	84	47285	40061	83	495	370	0	2505	1993	30	1273	994	0	0.995602
196121	152937	108	64401	50754	96	92137	72116	97	1152	1084	6	4633	3694	39	872	964	0	0.995602
29903	32898	50	13986	14558	45	10390	10803	41	139	191	0	592	724	0	-66	295	0	0.996617
84209	84330	80	31990	31596	76	33529	32214	77	214	291	0	1487	1588	16	318	580	0	0.996617
33476	38576	46	21299	21676	54	13490	13938	44	27	209	0	737	764	0	-684	0	0	0.996617
40074	41402	83	14476	14531	49	14896	14948	49	232	312	0	720	744	0	-259	685	0	0.998647
37813	37362	78	19368	19817	53	13084	13582	44	320	246	0	603	607	0	-265	233	0	0.998647
158679	134674	92	67170	57231	89	59649	50430	91	652	615	0	3270	2772	33	473	587	0	0.999662
137948	120372	90	56761	49357	88	53197	45511	88	453	361	0	2919	2456	31	1183	650	0	0.999662
190444	153400	110	128961	111993	94	104533	85094	94	1482	1051	10	5659	4635	42	767	981	0	1.00068
72920	72931	78	27850	27646	74	28450	28596	74	112	244	0	1496	1516	17	113	682	0	1.00068
82892	80890	81	32606	32438	76	28652	28423	75	396	310	0	1736	1568	17	520	585	0	1.00169
125413	110452	89	52510	45279	87	48296	41679	87	793	556	0	2624	2243	28	-114	461	0	1.00271
134434	120973	93	55044	49121	85	55094	50395	85	894	681	0	2995	2718	31	1140	608	0	1.00372
54556	56053	75	30761	31054	73	20135	19838	59	188	261	0	1196	1219	11	486	550	0	1.00575
39284	39914	70	10824	11189	41	16366	16821	52	157	194	0	878	717	0	102	301	0	1.00677
100781	90612	86	47308	41806	83	37774	33133	83	655	455	0	2300	2081	23	228	546	0	1.00778
189350	155483	100	79067	64094	95	100626	83482	96	1256	778	0	5093	4198	41	338	1279	7	1.0088
119523	109454	89	56025	51032	83	53512	49176	83	632	455	0	2629	2482	28	758	875	0	1.0088
24141	26143	50	11986	12209	44	10592	10891	42	-49	125	0	610	705	0	44	339	0	1.00981
190636	155181	96	80304	67199	94	63440	49948	92	923	788	0	3253	2419	34	-359	195	0	1.01083
114181	104616	85	52933	48410	85	47729	43334	84	402	583	0	2556	2449	26	-198	250	0	1.01184
163817	134983	93	70569	57560	90	66884	54473	89	1092	694	0	3534	2784	33	1609	1026	3	1.01286
142256	122216	88	68091	58578	88	57415	49509	88	708	583	0	2767	2382	29	330	1717	10	1.0159
188941	145826	108	65138	51094	97	84991	65702	98	957	669	0	4370	3426	40	296	660	0	1.0159
126765	119956	88	51673	48365	84	50626	47824	83	729	647	0	2909	2738	29	241	483	0	1.01691
36628	37485	70	8809	9282	39	14827	14875	47	187	209	0	855	731	0	-249	241	0	1.01691
53190	54195	72	17737	18061	52	18915	18877	55	199	309	0	1005	898	0	211	567	0	1.01894
171978	144128	95	60378	46848	91	85158	69907	92	981	780	0	4761	3996	40	301	489	0	1.01996
164207	136981	107	62836	52691	90	78877	66241	92	833	743	0	4363	3653	37	1070	833	0	1.02097
49203	50961	70	21887	22110	60	18016	18433	53	146	211	0	907	1017	3	-75	226	0	1.02097
112834	111387	95	37882	37159	79	54735	53103	81	532	495	0	2710	2688	25	741	616	0	1.02097
182529	144263	104	73344	57627	97	74138	58862	100	1027	804	0	4011	3187	37	446	609	0	1.02097
45933	45610	79	14367	14723	47	16124	15668	48	224	256	0	904	821	0	-67	299	0	1.02199
55098	55952	65	14873	15052	46	17689	17527	54	268	190	0	736	836	0	412	711	0	1.02402
112929	111810	81	39410	38723	79	47483	47384	80	603	413	0	2445	2470	26	-9	777	0	1.02503
124287	109731	88	57986	50984	86	66404	56654	87	652	795	0	3552	3100	33	-293	232	0	1.02503
164511	138376	92	71682	59625	91	80197	66786	92	904	835	0	4353	3805	36	980	720	0	1.02503
107113	103613	87	36577	35325	80	43006	41749	80	476	571	0	2158	2076	23	294	450	0	1.02503
158595	139115	101	62901	56200	88	75223	66991	88	589	976	0	4149	3518	35	228	662	0	1.02605
119500	109311	88	49721	44806	82	64159	60320	84	523	465	0	3287	3053	29	1207	1318	8	1.02706
38021	40977	60	19718	20201	58	15522	15451	47	-90	112	0	892	900	0	262	704	0	1.02706
85226	74413	87	44663	38696	83	29810	25109	81	304	256	0	1519	1437	17	-265	210	0	1.02706
184904	137361	108	77690	58071	99	92273	70294	100	710	842	0	4914	3587	43	351	348	0	1.02808
109306	104661	86	33768	32055	80	45716	41994	82	471	440	0	2423	2314	26	-438	116	0	1.02909
157783	130301	95	125293	109847	91	126926	110500	91	1287	1018	6	6465	5642	43	1076	1253	7	1.03011
115734	107148	93	47659	43444	83	61103	55450	85	559	422	0	3440	3161	30	-274	167	0	1.03112
69138	68779	88	27762	27594	74	26201	25200	74	74	207	0	1352	1308	14	25	429	0	1.03112
31415	31661	72	12031	12256	44	14401	14350	47	-10	111	0	825	702	0	-340	446	0	1.03214
35500	34486	77	8141	8116	39	12960	12984	44	55	226	0	437	538	0	-270	171	0	1.03214
58266	60184	74	28250	28649	73	21058	21531	56	243	171	0	1397	1214	13	-300	94	0	1.03315
141969	126582	91	65627	55985	90	75833	66594	90	1275	824	0	4248	3565	37	536	612	0	1.03315
311527	218415	127	128594	91959	122	147297	102448	123	1246	866	0	7843	5746	51	697	1018	2	1.03417
40909	43821	64	19076	19305	54	17386	17631	49	133	306	0	851	994	0	219	310	0	1.03417
252035	182868	114	116052	89596	111	103644	76735	112	1337	1018	5	5789	4291	46	691	1465	11	1.03518
109420	109347	80	33822	33580	77	56924	54832	80	666	653	0	3116	2980	29	870	1057	5	1.03518
319238	206365	121	133993	89221	121	133885	85730	121	1649	1051	6	7089	4556	52	1026	711	0	1.03518
128918	125532	87	32868	32149	80	70258	66996	84	479	653	0	3848	3779	32	752	702	0	1.03518
117676	107139	85	57587	52786	84	46516	42278	82	838	652	0	2551	2394	26	1006	671	0	1.0362
33175	30729	75	16054	16068	49	10863	10894	43	128	174	0	613	638	0	414	751	0	1.0362
183268	145631	102	72504	57413	93	86390	66644	93	942	673	0	4691	3563	41	934	1120	6	1.03721
73895	76313	75	21645	21744	57	33359	33605	75	308	393	0	1704	1686	17	128	449	0	1.03721
135638	119489	89	54050	48022	86	51357	43540	85	486	472	0	2534	2219	27	417	740	0	1.03924
114131	112801	82	38200	37452	78	58317	56251	79	755	662	0	3103	3081	29	847	988	0	1.04127
72302	73452	75	20524	20444	57	25226	24782	65	228	406	0	1249	1355	12	-228	232	0	1.04127
117636	111370	99	29047	27394	83	59064	54918	86	334	399	0	3106	2909	28	492	693	0	1.04127
150033	132912	89	57463	50419	88	65242	57142	88	735	800	0	3413	3027	32	741	568	0	1.0433
43661	44323	70	19093	19412	56	16171	16382	50	320	422	0	766	787	0	519	789	0	1.0433
30707	28159	68	12858	13123	44	10833	10734	41	-94	118	0	663	556	0	166	367	0	1.04432
137330	133723	84	43565	42055	81	59415	57621	83	769	898	0	3186	3069	30	722	685	0	1.04432
186572	144776	98	79985	63000	96	63149	50635	94	779	715	0	3413	2813	33	1396	813	0	1.04533
62652	65053	72	14397	15084	45	25985	26699	72	240	184	0	1493	1252	16	461	574	0	1.04533
221113	168884	101	79415	59239	97	101258	77078	97	987	852	0	5459	4516	41	1047	640	0	1.04736
152779	132292	90	61219	51240	89	77643	66698	90	957	807	0	4116	3610	35	-156	490	0	1.04838
63006	63322	74	30434	30244	74	24511	23802	72	-75	127	0	1210	1217	10	-468	19	0	1.04838
29449	30914	58	13886	14127	47	14458	14393	49	85	198	0	727	634	0	-144	794	0	1.04939
52958	55626	71	24271	24684	65	21650	21932	61	162	192	0	1038	1014	3	-507	63	0	1.05041
29685	29868	66	16314	16941	49	11852	12210	43	113	223	0	523	504	0	790	831	0	1.05041
137194	125575	89	53728	48633	85	78131	70805	88	554	492	0	3962	3678	34	666	1045	4	1.05041
176913	148230	109	92042	78971	92	91933	77581	92	1101	973	0	4775	4193	39	1296	1232	8	1.05142
28449	30661	47	6710	7011	36	13252	13347	44	221	180	0	867	851	0	980	595	0	1.05142
237860	188379	107	98918	78430	106	103431	82279	106	1384	1047	7	5435	4339	41	1011	1006	1	1.05142
137325	123036	88	46898	40102	87	47310	41393	85	339	492	0	2242	2184	25	8	393	0	1.05244
198046	142891	102	81857	60763	101	81152	58019	101	772	624	0	3995	3028	39	1210	865	0	1.05244
226380	175606	102	102830	79647	100	100737	79698	101	1141	989	0	5260	4021	43	512	534	0	1.05244
18400	20419	47	12326	13098	43	8317	8789	37	41	167	0	357	420	0	159	239	0	1.05345
44168	44572	68	10962	11193	43	13720	13755	46	262	191	0	860	861	0	157	266	0	1.05345
152573	128469	102	53094	44431	88	66902	57614	89	863	584	0	3464	2930	34	-28	385	0	1.05447
155342	140461	86	73067	64405	89	57189	51101	88	856	778	0	3320	2861	33	74	275	0	1.05548
84232	77021	81	38668	34306	79	32366	28306	78	463	413	0	1650	1374	18	582	677	0	1.05548
218007	134893	241	71363	43110	171	112276	75369	188	1380	767	0	6147	3984	36	330	683	0	1.0565
90079	89336	78	41855	41352	79	28732	27747	77	496	428	0	1559	1514	15	-414	62	0	1.05751
143355	124036	93	64594	56827	88	58760	51600	89	555	616	0	2977	2575	30	-48	372	0	1.05751
129382	123466	87	43030	41242	81	59001	55658	82	485	673	0	3213	2967	30	347	546	0	1.05853
98144	86844	95	45694	40012	82	34557	31083	82	325	339	0	1917	1660	22	-4	532	0	1.05954
49574	50358	82	15423	15511	48	17142	17343	53	104	114	0	970	1041	5	23	237	0	1.06055
152306	124413	91	61265	49438	90	55912	44980	90	591	562	0	2961	2552	31	109	547	0	1.06055
104385	102963	83	25255	24780	68	48770	48124	79	441	667	0	2642	2702	27	-19	467	0	1.06157
157821	129789	95	60915	49309	90	69288	56447	90	1197	668	0	4068	3485	37	126	660	0	1.06258
30245	31750	64	12621	12836	44	14316	14226	44	229	195	0	796	777	0	-40	441	0	1.06258
37428	36837	75	18524	18708	57	12150	12363	44	33	201	0	754	778	0	25	166	0	1.06461
44978	44839	75	9112	9422	39	19860	19521	54	277	236	0	1095	1115	8	704	436	0	1.06461
257691	164744	120	112114	75399	111	100734	64830	110	1277	809	0	5220	3700	45	592	1249	8	1.06461
100854	100579	81	38557	38023	79	42361	41979	79	482	406	0	2180	2076	23	-360	234	0	1.06664
215299	169432	97	79107	61636	95	89673	68808	96	944	634	0	4652	3704	40	510	1023	3	1.06766
137794	124712	88	49287	42917	84	62391	55895	84	641	573	0	3268	3030	31	253	557	0	1.06766
112740	110960	81	34393	34022	79	54650	53320	80	440	294	0	2735	2668	27	539	847	0	1.06867
173272	140850	94	69028	56840	92	67973	55492	93	900	497	0	3443	2907	34	724	851	0	1.06867
30496	32777	46	7591	7774	38	13913	13865	51	122	209	0	771	820	0	612	641	0	1.06867
78923	77181	93	19492	19153	56	30326	30569	76	3	185	0	1825	1664	19	105	585	0	1.06969
130536	114591	86	45711	39727	84	50313	43251	85	637	416	0	2800	2631	29	-39	542	0	1.06969
24513	24052	69	9891	10166	41	9851	10124	40	194	196	0	427	467	0	-93	338	0	1.0707
111673	108857	81	26822	26302	77	64454	62893	81	517	537	0	3386	3265	31	129	964	0	1.0707
116255	114685	81	42931	42396	80	58169	56876	82	836	789	0	3144	3078	27	805	610	0	1.07172
289604	201424	124	128089	87901	116	130889	90092	119	1258	1122	11	6660	4669	46	633	704	0	1.07172
157243	134753	95	65784	56632	89	63720	54763	90	723	739	0	3468	3001	32	-376	455	0	1.07375
119905	114332	84	44172	41564	82	46813	44745	82	249	377	0	2413	2498	24	396	487	0	1.07375
161011	139223	91	53335	44609	88	73403	64461	89	914	823	0	4109	3451	35	691	738	0	1.07375
56164	57882	64	21224	21156	57	23561	23544	65	380	455	0	1204	1123	9	-17	480	0	1.07375
50652	50523	73	19891	20161	57	17682	17403	51	78	183	0	823	921	0	-338	470	0	1.07578
102437	101284	93	26471	25757	77	50322	49664	79	531	430	0	2537	2565	26	-123	506	0	1.07578
125713	111432	103	53025	46941	85	40825	36721	84	455	556	0	2092	1971	24	130	413	0	1.07679
60997	61213	78	21136	21462	54	21536	21748	58	293	246	0	1189	1232	11	-489	274	0	1.07679
39913	40582	68	17738	18200	52	15130	15574	46	100	214	0	560	788	0	376	469	0	1.07781
215913	170001	100	91229	72402	97	84690	66764	96	1179	1177	9	4520	3514	38	717	901	0	1.07781
260268	195292	108	149563	116353	107	135188	100243	108	1476	1185	14	6958	5226	46	464	1043	3	1.07882
106862	102690	86	52264	49967	82	44662	42792	80	430	311	0	2237	1994	24	279	508	0	1.08085
137993	134039	83	46230	44735	81	58624	55418	83	590	591	0	2973	2948	27	224	799	0	1.08085
124353	111446	87	48419	42267	84	42282	36511	84	451	631	0	2323	2029	26	363	791	0	1.08085
182203	163929	96	108703	98657	92	103416	91982	93	1047	1073	7	5610	4883	42	344	365	0	1.08187
78296	74951	89	35781	34218	76	27052	25971	75	237	311	0	1324	1198	12	428	472	0	1.08187
168519	142193	95	67401	55178	90	71099	59903	90	874	575	0	3507	2939	34	458	579	0	1.08187
96509	83717	92	42025	36170	82	30617	26926	81	405	274	0	1706	1430	19	802	848	0	1.08288
214125	177930	101	83317	68500	97	101843	84024	97	1171	1155	7	5486	4405	40	504	505	0	1.0839
13517	14718	43	9361	9813	40	6519	6791	36	74	236	0	432	462	0	97	290	0	1.0839
53571	56070	71	19716	20215	54	21512	21326	62	207	322	0	882	866	0	-211	320	0	1.0839
239179	179573	109	86189	63352	104	116338	86643	107	1227	1000	1	6054	4341	46	1081	1316	11	1.0839
42750	44258	64	25423	26105	69	16642	17139	53	152	117	0	1041	1040	5	248	933	0	1.08491
46295	46229	71	16911	17154	51	16343	16570	50	150	231	0	888	863	0	-460	64	0	1.08694
146772	133885	87	65016	58774	87	64609	58414	86	861	701	0	3681	3278	33	490	605	0	1.08796
211715	164362	113	80539	62064	97	95468	76468	97	1062	667	0	5060	3983	41	529	726	0	1.08897
25434	28538	48	13038	13907	43	10761	10944	42	-13	65	0	561	617	0	-283	277	0	1.08897
37901	37084	74	12537	12469	45	14598	14647	48	48	206	0	805	901	0	-136	231	0	1.08999
193749	152300	103	64954	49201	96	79268	62693	99	745	667	0	4367	3378	37	655	548	0	1.09202
133031	106272	88	61072	48203	89	54309	43324	88	824	757	0	2955	2159	35	-193	618	0	1.09303
30030	30306	64	8596	8705	40	12304	12794	44	93	182	0	726	758	0	-293	284	0	1.09405
163725	131555	96	65076	51256	94	70011	55455	94	1062	733	0	3291	2840	35	-224	246	0	1.09405
291847	200486	124	116551	82400	121	113754	78408	122	1273	948	0	5811	3969	45	844	658	0	1.09506
185633	152097	95	73048	58226	92	67794	54521	92	666	512	0	3818	3168	34	396	412	0	1.09506
200608	153916	110	78196	61332	97	88846	67728	98	1074	872	0	5184	3782	41	1209	1023	3	1.09608
34371	36305	62	12422	12877	43	12494	13284	43	238	185	0	903	911	0	-151	206	0	1.09608
119558	118701	86	31792	31304	79	68298	66998	81	820	768	0	3985	3531	34	808	1336	12	1.09608
105834	92591	84	40120	35504	84	34083	30141	83	552	356	0	1624	1347	20	236	276	0	1.09709
126069	111431	95	38541	33964	83	45544	40161	84	200	249	0	2373	2046	27	-536	225	0	1.09709
33596	32681	78	10129	10227	41	12867	12644	48	-127	89	0	663	687	0	633	742	0	1.09811
180131	152342	94	75168	64422	91	74713	61465	92	888	777	0	4198	3379	35	1628	870	0	1.09811
318597	202335	136	108802	66959	124	118645	78890	125	1451	1241	11	6635	4246	50	312	1015	2	1.09912
96365	96292	81	39627	38417	78	41232	40008	79	539	508	0	1878	1939	22	834	900	0	1.10014
30319	34442	46	16647	17284	48	14673	14852	46	215	235	0	721	737	0	114	395	0	1.10014
153507	130718	95	71993	59762	91	78090	67753	90	541	573	0	4227	3703	36	610	560	0	1.10115
167348	136802	93	69001	54705	92	70278	57673	92	789	692	0	3881	3023	36	-205	203	0	1.10115
166434	143699	95	73675	62279	90	84278	73200	89	810	843	0	4755	4275	37	524	667	0	1.10115
99714	100171	80	34624	34825	77	50689	50082	78	251	309	0	2790	2662	28	120	372	0	1.10217
131850	123777	82	44444	40837	81	67005	63261	83	559	453	0	3754	3255	33	848	962	0	1.10217
79757	77794	80	26293	25781	72	31096	30215	76	278	286	0	1506	1588	17	240	478	0	1.10318
152883	137046	95	80678	73406	88	70380	63193	87	1033	813	0	3870	3286	34	653	899	0	1.10419
132574	122743	89	58172	52847	83	58521	53693	83	445	476	0	3345	2780	32	746	731	0	1.10521
42271	42905	78	12214	12259	45	17260	17203	59	201	181	0	872	712	0	289	326	0	1.10521
56452	56649	76	21175	20896	59	18763	18522	55	464	329	0	1010	982	0	-93	243	0	1.10724
103904	102617	90	33875	33490	78	54884	53724	79	374	465	0	2894	2750	27	278	300	0	1.10825
116793	105781	86	48729	43396	83	52496	47482	83	579	454	0	2707	2540	26	88	760	0	1.10927
252916	181093	108	114448	86071	104	115518	81546	106	992	934	0	6308	4614	45	1014	875	0	1.10927
150237	138307	102	66795	59969	102	88792	79584	102	1031	801	0	4654	4098	36	1075	1897	12	1.10927
82154	81728	78	37856	37958	77	32125	32389	76	237	269	0	1779	1712	21	-307	253	0	1.11028
39279	38785	83	11690	12010	42	16249	16295	48	111	222	0	534	756	0	-13	285	0	1.11028
66683	67239	83	25858	25994	71	24186	23839	64	315	386	0	1307	1507	14	841	1023	3	1.11028
91157	90440	84	32883	33097	76	48530	48030	78	230	272	0	2447	2354	25	659	762	0	1.1113
62418	62150	78	17233	17247	53	19833	20309	51	26	139	0	852	916	0	-79	252	0	1.1113
78466	69819	81	37694	33620	79	32844	28654	79	209	310	0	1669	1532	20	-92	205	0	1.11231
41113	43018	60	19191	19463	54	16222	16331	50	107	133	0	834	881	0	118	277	0	1.11333
54518	54395	74	15521	15822	48	23030	22828	66	150	201	0	1164	1219	11	-224	275	0	1.11333
74855	74461	76	36911	36731	76	28949	29298	74	394	337	0	1551	1401	18	345	684	0	1.11434
86541	86020	84	32374	32238	77	40086	39375	78	234	193	0	2172	1968	22	653	551	0	1.11434
44349	42438	78	16869	17001	52	16573	16475	49	51	165	0	976	1000	1	328	436	0	1.11434
40537	39754	72	15963	16424	48	15818	16055	49	457	309	0	879	927	0	-45	527	0	1.11536
138783	125414	88	58117	51392	88	65862	58240	89	737	825	0	3589	3013	34	368	803	0	1.11637
208579	159456	101	85155	65825	97	83957	61435	97	1096	922	0	4293	3352	39	391	797	0	1.11637
185920	153940	97	75984	62663	95	78358	64141	94	1136	825	0	4326	3690	37	1193	813	0	1.11637
84634	84864	79	32850	32993	75	38185	37741	76	330	432	0	1881	1833	19	176	312	0	1.11637
60498	60355	77	28572	27631	75	22900	22347	62	184	226	0	998	1105	8	462	1161	6	1.1184
32469	32485	70	15345	15439	48	13534	14044	45	139	251	0	812	867	0	176	511	0	1.11942
110524	100986	90	39230	35294	82	43436	40026	83	492	310	0	2633	2377	26	-213	474	0	1.11942
33662	34600	69	14339	14491	47	12299	12251	44	127	167	0	485	579	0	46	247	0	1.11942
164164	142278	91	95612	84841	90	109112	95018	90	1123	1270	10	5796	4992	40	1325	1427	12	1.12043
54282	57072	71	22661	23326	66	19418	19452	52	315	228	0	974	933	0	-211	236	0	1.12246
150586	126224	92	59714	50173	89	68073	57365	88	610	749	0	3798	3312	33	540	801	0	1.12246
102866	97111	81	31865	28406	81	37717	33797	81	584	421	0	1985	1970	21	602	712	0	1.12246
276019	193241	112	114043	81506	111	119059	80769	111	1286	890	0	6061	4292	47	835	1092	8	1.12348
39922	43594	58	18524	19331	49	18108	19203	50	200	242	0	939	1031	5	81	392	0	1.12348
55048	54038	82	17751	17999	50	22098	21744	57	135	377	0	1103	1112	8	-98	371	0	1.12348
103299	101501	80	32837	32426	78	51590	50719	80	328	428	0	2438	2368	26	109	391	0	1.12348
70070	69126	81	22945	22735	64	26601	26117	74	192	297	0	1320	1189	12	88	372	0	1.12449
230450	166289	105	109679	83133	103	91751	66965	101	1262	999	0	5030	3834	43	752	779	0	1.12551
37058	38220	56	20663	21135	55	14418	14799	45	138	265	0	928	852	0	-146	303	0	1.12551
34139	35709	70	9876	9810	41	13134	13039	45	200	150	0	715	606	0	-315	83	0	1.12652
32086	33333	54	12365	12471	44	13557	13907	50	-148	140	0	660	878	0	240	541	0	1.12754
74077	66591	81	29444	26153	80	25910	23320	78	520	423	0	1144	1191	11	55	527	0	1.12754
121610	119130	82	28573	27709	78	50399	47433	81	521	666	0	2649	2482	26	-115	476	0	1.12855
118517	116212	83	48791	47566	81	65935	63022	82	677	671	0	3430	3477	30	917	1401	9	1.12855
220938	162780	106	90238	66124	98	97892	71053	99	1102	761	0	5002	3813	43	552	601	0	1.12855
34746	36601	56	13405	13972	43	12176	12511	42	349	261	0	620	572	0	-215	585	0	1.12855
87506	88426	82	17138	17556	48	34543	34027	76	175	209	0	1729	1811	20	-10	688	0	1.12957
46137	47725	72	16525	16850	48	18122	19037	52	125	239	0	1013	1099	7	484	1022	2	1.12957
253697	190774	110	98808	75202	105	110670	86477	105	1288	872	0	6115	4898	44	-283	474	0	1.12957
116143	101056	86	52013	45188	85	40520	35189	84	433	510	0	1946	1776	23	-483	261	0	1.12957
106654	104494	82	73786	73256	82	58598	58514	81	595	657	0	3035	2934	29	648	1145	6	1.13058
47865	46351	86	24789	25089	71	17554	17632	53	325	218	0	919	963	0	132	656	0	1.1316
125782	105066	89	54285	45442	88	42680	35470	86	541	456	0	2356	1806	29	628	729	0	1.1316
120493	117654	87	57009	55514	82	62548	61409	81	450	513	0	3562	3720	30	271	712	0	1.1316
104590	105253	81	41035	40607	79	49617	49351	79	698	689	0	2572	2269	26	556	941	0	1.13363
40913	44132	53	12848	13280	45	15431	15533	48	167	221	0	809	854	0	-157	186	0	1.13363
158067	141289	90	73454	65573	89	86085	78236	89	704	831	0	4570	4198	36	1043	960	0	1.13363
42032	41363	73	19903	20114	56	13168	12551	46	386	286	0	760	809	0	-2	673	0	1.13464
130087	115709	95	47289	43077	84	64891	58092	85	867	794	0	3034	2504	31	259	471	0	1.13566
229102	170126	102	94452	69823	100	108116	78028	101	1065	881	0	5722	4154	46	-102	630	0	1.13667
54437	56386	74	16332	16632	46	22311	22050	59	268	387	0	1211	1137	10	-307	116	0	1.13667
97633	96021	84	28166	27893	76	43359	42521	79	567	620	0	2541	2478	23	486	776	0	1.13667
105390	106304	83	40146	39648	77	41572	40307	77	863	748	0	2203	2089	24	303	624	0	1.13667
204909	176244	99	97279	85071	94	84050	72377	93	920	846	0	4401	3900	37	1300	1006	1	1.13667
70587	72431	75	39640	39530	75	23474	23608	68	307	235	0	1289	1195	11	375	423	0	1.13972
276575	193732	118	106386	76425	115	112217	78603	115	1351	947	0	6097	4346	46	34	547	0	1.13972
141472	128324	86	51391	45646	85	57423	50374	86	847	600	0	2985	2635	29	-100	173	0	1.13972
195121	163935	100	81086	67582	93	66128	55954	94	1087	880	0	3358	2764	34	313	745	0	1.14073
59451	60196	84	29691	29793	73	20766	21108	64	423	500	0	1043	995	0	235	550	0	1.14175
134063	123808	89	47091	43163	83	55296	49509	83	883	545	0	2738	2574	29	1369	1341	18	1.14276
169749	141575	101	72104	60900	91	66219	56017	90	1190	921	0	3617	2904	34	165	480	0	1.14378
112216	110144	81	42085	40962	79	42217	40418	79	388	404	0	2432	2185	27	582	561	0	1.14479
36779	36620	71	16348	16524	50	13279	13415	45	324	252	0	588	579	0	236	457	0	1.14581
160333	135577	93	66141	55597	89	63956	55037	88	647	479	0	3436	2812	34	-223	225	0	1.14581
149973	131378	92	58624	50784	89	61514	52510	89	821	787	0	3157	2829	31	201	407	0	1.14581
209421	169841	96	74954	58947	96	97019	81120	97	1079	916	0	5085	4297	41	1559	1750	11	1.14682
120534	110959	88	59406	53019	84	52439	48273	83	673	642	0	2820	2503	29	1283	1280	10	1.14784
197739	146525	100	75858	53974	97	65641	47582	97	707	533	0	4059	2968	38	867	804	0	1.14885
20013	21829	49	16762	17569	50	8875	8947	40	113	132	0	815	766	0	145	330	0	1.14885
100392	100543	81	47986	47503	79	48227	46812	80	302	413	0	2648	2594	26	295	314	0	1.14885
139347	119973	87	45694	39006	86	62322	53560	87	720	656	0	3307	2947	32	44	716	0	1.14885
114132	112824	82	46812	44987	81	58890	55811	82	510	709	0	3066	2968	28	158	744	0	1.14986
110187	102515	84	49416	45586	81	40680	37945	80	248	384	0	2186	1945	24	196	436	0	1.14986
145413	127762	89	58794	50343	85	73599	63569	87	760	732	0	3874	3376	35	-321	474	0	1.14986
92212	84505	84	42126	38047	80	30773	27241	79	344	344	0	1533	1416	17	342	467	0	1.15088
37913	39063	58	11529	11714	42	14328	14691	46	262	464	0	814	724	0	-109	265	0	1.15088
35653	34738	74	7949	7997	39	13702	13613	45	232	304	0	772	751	0	-328	409	0	1.15088
85940	83736	80	27502	27269	74	39211	38363	76	403	362	0	2186	1949	24	1172	1008	2	1.15088
37834	37269	78	18272	18447	54	15727	15997	49	-37	162	0	850	747	0	61	262	0	1.15291
79181	78428	78	26442	25816	75	45515	44506	77	152	287	0	2371	2261	24	107	786	0	1.15291
171081	154026	92	95181	86511	90	76147	67922	90	993	859	0	4067	3675	34	599	686	0	1.15291
166401	133345	95	63672	52096	91	78502	63601	93	526	516	0	4144	3380	36	96	570	0	1.15291
52462	55813	71	25717	26237	62	16384	16406	47	401	339	0	1036	1011	3	204	665	0	1.15291
220498	166703	102	91745	71686	99	83987	62968	99	982	816	0	4260	3278	38	-123	611	0	1.15392
76755	78497	79	29351	29657	75	32866	32285	76	606	417	0	1382	1474	16	333	652	0	1.15392
241308	166263	109	100466	68677	105	114260	77321	104	1332	949	0	6018	4139	48	746	1234	8	1.15392
149883	130627	96	59612	49881	92	74990	63784	105	765	785	0	4048	3385	35	1462	1701	12	1.15392
269612	199456	126	66734	47837	126	140897	100982	126	1677	1084	10	7062	5126	46	1572	1629	11	1.15392
58263	58511	78	11473	11199	43	18948	18781	52	137	194	0	901	974	0	-101	127	0	1.15595
39076	38352	84	17156	17116	54	14670	14455	50	8	206	0	542	706	0	136	218	0	1.15595
51628	51097	79	18056	18186	54	17410	17474	48	109	141	0	983	1077	6	-157	194	0	1.15697
78870	71147	94	36989	33558	79	27396	24760	77	405	367	0	1682	1742	19	239	524	0	1.15697
48006	47223	78	12874	13154	45	15483	15439	48	77	191	0	790	793	0	-475	111	0	1.15697
48985	48767	73	18694	19016	54	21286	21935	60	206	369	0	1073	1172	10	-49	359	0	1.15798
290682	198279	123	151088	110998	119	134154	90809	121	1713	1049	7	7558	5030	51	-153	423	0	1.159
110184	101594	85	46144	42169	83	44190	39777	82	489	453	0	2306	2181	25	511	475	0	1.16001
55544	57129	73	23818	24140	71	19362	19432	58	157	298	0	895	919	0	-86	401	0	1.16103
43940	43242	74	17300	17560	52	14659	15249	48	131	238	0	813	805	0	-67	146	0	1.16204
133957	116395	104	56847	48351	90	58504	49536	87	734	603	0	3045	2622	31	393	1134	5	1.16204
121408	119996	83	67804	66426	81	66017	64362	81	982	1079	7	3646	3360	32	16	354	0	1.16204
216225	176744	92	133612	111018	96	89083	69460	95	1222	883	0	4685	3860	38	681	664	0	1.16204
135544	122134	99	63375	57688	86	74141	67048	86	962	752	0	3906	3742	32	1010	769	0	1.16306
78003	72334	81	30032	27599	78	27681	24794	77	387	338	0	1399	1254	15	-469	204	0	1.16407
36154	37778	66	18692	19055	57	13699	13960	47	455	263	0	814	845	0	518	729	0	1.16407
21794	23524	57	9332	9590	40	9214	9577	40	267	272	0	410	377	0	244	457	0	1.16407
46866	49081	64	17038	17205	52	18412	18533	52	262	168	0	996	1081	7	-420	103	0	1.16509
68085	69091	80	32719	32955	75	26362	25710	72	240	225	0	1611	1661	17	-402	365	0	1.16509
99170	89940	87	43648	38908	84	33637	29873	83	338	411	0	1901	1595	22	-137	402	0	1.16509
81310	81047	77	30916	30090	76	28055	26990	76	300	268	0	1462	1530	17	-45	442	0	1.16509
31236	31913	66	15216	15325	50	14102	14551	46	192	180	0	744	669	0	-167	205	0	1.16813
127252	122355	85	30991	30174	80	56160	55351	82	959	665	0	2931	2821	28	-105	769	0	1.16813
71004	70390	78	19316	19475	54	24689	24787	63	269	261	0	1296	1276	12	262	504	0	1.16915
25446	26286	59	11965	12119	45	10744	10296	44	96	215	0	485	485	0	-260	424	0	1.16915
146661	142450	86	32284	30132	83	81206	76449	86	760	738	0	4457	4079	36	1122	892	0	1.17016
24285	24627	64	10418	10841	42	11004	11465	42	221	126	0	629	560	0	312	461	0	1.17016
61415	59157	78	24249	23518	66	22433	22318	60	601	456	0	1014	1210	10	379	443	0	1.17118
102408	98384	85	37698	35206	79	36888	34974	78	410	455	0	1972	1746	22	333	1005	1	1.17219
50839	52898	66	14215	14569	45	18157	18186	53	343	270	0	1095	1000	1	-361	113	0	1.17219
123627	121827	83	50597	49191	81	52195	50018	81	761	775	0	2705	2572	27	-20	399	0	1.17219
154158	130358	91	69884	56812	91	72740	62887	91	794	775	0	3828	3410	34	1108	751	0	1.17219
23235	22205	73	8007	8322	39	10211	10115	43	189	195	0	319	324	0	-673	0	0	1.17321
55366	53750	80	16997	17209	51	18680	18790	54	236	286	0	953	1008	3	239	825	0	1.17321
59955	58729	90	20937	20828	57	23292	22903	62	121	188	0	1239	1230	12	-247	141	0	1.17321
158837	139842	88	61251	52398	89	55289	48591	87	455	587	0	3016	2641	30	1645	952	0	1.17321
249267	172009	108	102085	67764	103	133309	89384	104	1386	850	0	6876	4621	49	705	846	0	1.17321
109266	104922	82	48412	45728	81	46250	43418	80	333	443	0	2338	2238	25	-34	286	0	1.17321
56921	57007	73	15502	16077	46	19740	20225	51	43	101	0	1127	1191	9	2	717	0	1.17422
156621	126104	91	59888	47204	90	64836	51678	91	839	577	0	3202	2520	34	1368	1091	5	1.17727
96122	96256	79	23506	23277	67	34603	33406	77	268	352	0	1693	1610	19	280	419	0	1.17727
191442	144745	97	79069	60595	94	85867	64845	95	950	658	0	4714	3461	41	1440	1584	16	1.17828
78551	79598	78	36399	36352	75	31488	31351	76	114	372	0	1580	1552	17	470	351	0	1.1793
197821	157387	97	72680	55638	94	94744	75510	94	1197	1015	3	5134	4071	39	750	760	0	1.18133
212541	167067	115	69112	54672	97	103145	80235	98	1229	846	0	5188	4319	39	566	1006	2	1.18234
61815	62597	75	22072	22030	57	21599	21911	57	283	453	0	1277	1377	13	301	300	0	1.18234
42323	44109	70	21767	21977	59	18329	18772	56	218	154	0	946	1036	5	275	521	0	1.18437
149862	122047	96	72072	60631	91	60500	50687	91	352	455	0	3282	2928	31	277	460	0	1.18437
86524	77110	82	40835	35150	81	31843	27292	80	448	467	0	1979	1710	21	294	785	0	1.18539
41755	43370	67	13082	13609	44	15331	15505	47	202	157	0	793	850	0	179	456	0	1.18539
31652	31170	63	19638	20177	58	11101	11813	41	356	322	0	577	702	0	92	399	0	1.18539
185457	152263	105	83262	71356	93	68441	57710	92	597	739	0	3529	3026	33	299	523	0	1.1864
31760	33038	68	9525	9735	40	11948	11625	44	102	167	0	752	605	0	-314	288	0	1.1864
394644	212250	156	268502	167212	153	217156	134967	153	2730	1659	32	11259	6721	61	1304	777	0	1.1864
45467	45512	68	20611	21088	57	18168	18028	54	288	229	0	821	814	0	354	652	0	1.18742
66157	68716	73	31789	31957	74	27050	26719	73	454	257	0	1169	1254	11	-429	259	0	1.18742
114410	103769	87	44847	40156	84	62183	56055	85	657	417	0	3065	2699	31	233	1095	4	1.18843
24905	25827	65	12519	12008	49	12059	11346	52	-65	68	0	593	679	0	-83	434	0	1.18843
79832	78660	77	26465	25466	75	27958	27292	75	145	205	0	1609	1492	19	110	587	0	1.19046
120233	107049	87	56919	49530	86	46972	39283	86	564	454	0	2403	1919	27	454	712	0	1.19046
189792	150612	96	73750	56745	96	91494	72614	96	1071	887	0	4980	3829	42	357	749	0	1.19148
249149	189843	103	107280	80768	102	117240	85384	103	1066	1080	9	6274	4364	46	-220	428	0	1.19148
147073	139408	89	39389	36115	85	56618	53355	85	1073	1029	4	3302	2943	32	1251	983	0	1.19148
138961	124391	89	52842	46161	87	67933	61114	86	825	572	0	3629	3194	32	72	824	0	1.19249
72515	71526	79	20640	20833	59	25688	25534	73	202	320	0	1388	1288	15	140	507	0	1.19249
184380	151285	94	68625	54752	93	67857	55156	92	827	711	0	3533	2813	35	835	669	0	1.19249
120707	114330	100	39939	36931	100	63418	59974	100	277	448	0	3295	2977	31	214	893	0	1.19249
50208	50997	73	24738	25098	63	16510	17196	46	184	327	0	1004	1001	1	-371	314	0	1.19249
43044	42086	71	14779	15278	45	15111	15128	48	230	184	0	847	859	0	2	260	0	1.1935
91977	89895	79	39861	38716	78	49075	47526	79	337	433	0	2583	2245	26	-139	535	0	1.19655
48865	49609	71	12001	12300	43	18634	18330	53	184	290	0	1289	1228	12	-268	130	0	1.19655
99429	89452	84	45923	41642	83	34484	31234	81	4	248	0	1593	1547	17	165	795	0	1.19756
74369	74033	78	29882	29770	74	28062	27157	75	297	250	0	1562	1513	17	-220	322	0	1.19756
197704	164045	94	61341	50868	93	89760	71428	94	1005	755	0	4529	3743	39	213	754	0	1.19756
21972	21518	66	7629	7788	38	7240	7342	37	-252	74	0	440	443	0	267	406	0	1.19858
165094	139652	97	70683	59237	91	74857	63188	92	1104	785	0	4136	3351	38	883	1262	14	1.19858
159009	130900	95	54580	44762	91	67070	55721	92	646	695	0	3380	2810	33	202	731	0	1.19858
122060	112431	89	45879	41929	82	46959	42829	81	562	521	0	2506	2323	27	535	656	0	1.19959
242268	178232	116	107936	82854	113	81330	65067	111	1112	929	0	4399	3472	38	1101	1223	7	1.20162
99468	100118	80	42837	43043	77	57660	56950	78	646	592	0	3152	2938	29	1277	1133	7	1.20162
163697	139239	93	63501	53675	89	76904	66007	91	1096	850	0	3570	3217	33	487	558	0	1.20264
278269	203208	115	133315	98041	116	124440	90195	116	1391	1107	10	6891	4982	49	1009	1140	9	1.20264
91120	83753	81	44910	39151	82	31505	27832	80	468	239	0	1447	1493	17	756	914	0	1.20365
106880	103983	86	53415	52039	80	42921	41800	80	588	435	0	2295	2239	24	177	698	0	1.20467
202722	170890	109	93565	78556	94	86774	70449	94	1227	975	0	4821	3966	38	1211	1410	11	1.20467
28588	29661	57	14173	14908	45	11850	11841	44	48	192	0	692	647	0	-165	283	0	1.20467
151935	131106	93	68155	58704	89	57155	47605	90	776	439	0	3315	2635	33	-166	530	0	1.2067
162262	136471	96	62050	51903	90	80323	66948	90	906	674	0	4334	3614	36	2117	1079	11	1.20771
43589	43182	82	15623	15814	47	15191	15471	45	144	134	0	769	848	0	-83	179	0	1.20771
151069	131044	94	65032	54083	90	70585	60239	89	767	700	0	3706	3307	34	1312	981	0	1.20873
207990	161971	99	91221	68847	96	101855	80218	97	824	633	0	5249	3987	42	23	300	0	1.20873
42786	42147	71	14402	14589	46	16184	16152	50	57	262	0	934	921	0	626	475	0	1.20974
49641	48392	82	12640	12697	44	15856	15566	47	63	204	0	827	845	0	-303	136	0	1.21076
155583	126685	104	62372	50899	91	64753	54791	91	661	537	0	3403	2732	34	988	1035	3	1.21076
58963	60892	74	28964	29289	73	19621	19680	59	175	336	0	980	960	0	-53	354	0	1.21076
235692	178822	103	94317	73731	101	120350	89865	102	1450	1018	4	6521	4468	46	415	419	0	1.21076
119271	113130	84	56378	53366	82	49528	46760	82	674	487	0	2770	2740	27	59	683	0	1.21177
186839	148595	103	75268	61626	94	61900	49023	94	838	644	0	3658	2835	34	980	661	0	1.21177
87066	86718	84	34749	35442	66	48412	47772	77	268	390	0	2322	2468	24	624	729	0	1.21279
32100	31703	65	13710	14244	44	10959	11408	40	129	199	0	488	573	0	-249	439	0	1.2138
66967	65187	79	31691	31404	74	22564	21820	63	365	274	0	1349	1409	15	360	677	0	1.2138
153044	133761	93	74215	64692	89	76157	67547	89	681	692	0	3737	3257	34	13	773	0	1.2138
177733	145904	94	79403	65043	93	70108	58057	93	727	615	0	3705	3058	36	-183	291	0	1.2138
24806	25836	60	8087	8150	39	10148	9634	44	109	246	0	465	604	0	-323	191	0	1.21583
50721	52703	71	19834	20072	54	19376	18699	55	130	255	0	988	1130	8	1352	788	0	1.21786
135826	124323	86	49920	43992	87	66833	60223	87	682	638	0	3526	3238	34	170	463	0	1.21786
159992	134311	107	79881	68117	90	72394	61934	90	568	784	0	3774	3470	34	645	948	0	1.21888
169249	142549	94	97243	82528	93	117314	100399	92	1531	1199	15	6148	5167	43	893	1597	16	1.21888
45208	47412	55	17366	17907	48	17413	17833	48	66	135	0	948	1040	4	-9	645	0	1.21888
127427	115168	88	54001	47892	86	43764	38847	84	457	426	0	2280	1916	24	-49	545	0	1.21989
52607	52999	73	20835	21531	58	20975	21052	62	272	249	0	999	1030	4	20	726	0	1.21989
42675	42712	72	15701	15527	50	17318	17564	51	94	163	0	835	901	0	-276	260	0	1.22091
31455	33090	55	11513	11479	44	12567	12411	48	365	305	0	573	625	0	531	523	0	1.22294
37466	39348	76	18772	19034	58	13627	13499	48	281	207	0	751	633	0	-292	110	0	1.22395
238765	189221	107	127020	99979	102	92454	71460	100	1290	979	0	4634	3664	38	1129	1028	7	1.22395
61124	53481	92	15500	10707	92	22526	18792	92	447	253	0	1012	1008	2	440	664	0	1.22395
194121	155763	96	89978	69649	98	93655	74813	98	935	772	0	5294	4169	40	1564	2053	20	1.22598
55687	56773	76	24878	24743	71	18854	18472	52	170	238	0	1053	1018	3	592	450	0	1.227
94718	87064	90	40355	36607	82	34687	32400	81	321	248	0	1769	1646	20	509	575	0	1.22801
203871	154754	104	83860	65866	97	79921	63799	96	1012	707	0	4438	3395	40	160	724	0	1.22903
50191	52761	71	20686	20878	57	22629	22705	63	274	241	0	1125	1257	12	-118	393	0	1.22903
114258	103478	84	54974	49481	84	50942	45113	84	571	516	0	2825	2515	29	751	947	0	1.23004
109514	107100	84	45646	44917	80	61645	61460	81	556	671	0	3438	3239	29	399	734	0	1.23004
93329	83023	86	43612	39319	81	35563	31658	79	447	301	0	2067	1805	22	-101	412	0	1.23004
217788	143552	108	111014	75717	106	87411	59324	106	1015	705	0	4435	2942	43	1780	1263	15	1.23106
380173	252333	143	292242	197449	143	224733	144601	142	3043	1802	34	11784	7539	61	2056	1531	18	1.23106
145589	127582	88	51633	43966	85	57820	48930	87	593	477	0	3121	2448	32	775	952	0	1.23106
205668	154424	106	90202	67089	99	98587	72494	98	884	756	0	5042	3810	41	1568	1324	18	1.23207
222987	166210	102	82317	60243	100	105048	77076	101	1258	883	0	5696	4260	44	835	718	0	1.23207
144936	130347	89	69393	63164	87	54948	49349	85	561	520	0	3078	2829	32	912	750	0	1.23207
78335	76576	91	34229	33677	76	27094	26600	75	-26	197	0	1474	1548	17	725	1052	4	1.2341
172920	149287	92	50632	40766	92	92972	80821	93	778	730	0	4834	4524	37	852	992	0	1.23512
161564	144069	102	72900	64490	89	62740	56689	87	747	679	0	3303	2913	33	-42	296	0	1.23613
73265	73642	82	27230	27594	65	29352	29080	73	529	374	0	1374	1524	16	-221	363	0	1.23613
160351	135037	98	63128	51962	88	60005	50643	90	730	628	0	3415	3120	32	-18	453	0	1.23613
60589	61913	73	25034	25145	71	23843	23895	64	210	190	0	1308	1279	15	-51	603	0	1.23714
101611	100775	84	28776	28960	76	39794	39100	77	377	517	0	2353	2175	26	43	483	0	1.23714
53972	52359	89	19631	18656	72	20641	18910	78	97	209	0	1051	1033	4	36	355	0	1.23714
106788	94082	83	45926	40338	82	37144	32929	83	595	366	0	1993	1729	24	154	761	0	1.23714
51957	54675	70	22867	23459	55	17985	17630	52	230	355	0	1002	883	0	715	971	0	1.23816
184965	158469	92	86028	73827	90	70758	59296	90	758	777	0	3891	2986	37	779	561	0	1.23816
199149	162572	94	91374	74242	92	83465	68425	92	1096	948	0	4586	3952	39	561	606	0	1.23816
40407	44941	53	15967	16783	45	17597	18080	49	285	185	0	766	913	0	905	1315	10	1.23816
124880	122746	82	34143	34558	77	54703	53542	81	341	506	0	2580	2547	27	579	549	0	1.23816
210152	164950	102	93905	74780	97	89513	72703	100	995	597	0	5047	3720	42	308	679	0	1.23816
107234	106023	85	36197	36186	77	60433	58879	79	394	349	0	3127	2988	30	848	666	0	1.23816
188961	164927	100	97750	86671	92	77660	67416	92	939	709	0	4049	3354	36	-300	466	0	1.23816
224333	165012	106	85625	62835	102	115963	84554	103	1134	909	0	6101	4416	45	1208	603	0	1.23917
156572	124497	110	54483	43505	110	57778	44575	110	595	428	0	3092	2405	31	969	921	0	1.23917
176956	139471	97	63461	51371	90	77468	61767	92	754	699	0	4106	3585	36	-411	490	0	1.23917
34316	34103	72	9891	10352	40	12751	13412	44	188	195	0	666	720	0	262	736	0	1.23917
229493	177360	101	99816	76845	98	109798	84375	98	1367	1109	11	5823	4558	43	850	1129	6	1.2412
134765	122376	88	51573	46031	85	62727	56743	86	709	515	0	3288	2829	32	622	796	0	1.2412
45853	45949	72	15441	15334	50	15375	15805	46	177	194	0	709	746	0	466	970	0	1.24222
289317	214834	120	143641	109677	116	183349	137956	118	2120	1532	22	9491	7564	50	2095	2466	19	1.24222
251915	184105	106	93582	66832	104	120738	88583	105	1472	1051	7	6553	4852	46	83	439	0	1.24222
62304	64885	75	31714	32548	72	21406	21470	56	411	249	0	1006	1245	11	-141	355	0	1.24222
223406	167077	108	89090	65586	99	106702	77875	100	1138	1046	6	5803	4385	44	1373	1221	9	1.24222
253142	187502	118	120361	92267	111	88462	64923	109	1050	925	0	4468	3274	39	537	871	0	1.24323
144179	134855	89	43646	39822	83	61440	57678	85	852	818	0	3377	3139	31	560	934	0	1.24526
31678	31408	76	14485	14954	46	9627	9934	40	314	356	0	573	627	0	472	1418	9	1.24526
53596	52326	88	34919	34810	75	22597	22070	72	-22	250	0	1025	1012	3	-263	215	0	1.24526
51927	51551	74	26074	26103	72	18680	18345	56	157	235	0	846	1047	5	587	821	0	1.24628
158759	144086	92	69607	62168	87	61032	55637	86	745	894	0	3265	2970	32	1093	982	0	1.24628
170669	149478	89	62780	54479	88	72981	62386	89	641	627	0	4055	3558	35	963	1153	8	1.24729
123156	108724	91	51543	45337	85	41080	36170	84	568	403	0	2038	1782	24	876	1024	2	1.24831
181111	143128	95	69777	53779	92	79443	63441	92	877	683	0	3774	2959	36	1001	674	0	1.24831
89985	90250	78	35260	34283	78	36228	34642	78	218	336	0	1916	1692	23	-53	215	0	1.24932
176987	141982	97	102678	87060	94	71379	58584	93	712	735	0	4018	3243	37	547	1110	6	1.24932
250548	196421	103	130937	104606	105	94925	73969	104	1395	1102	12	5234	4110	42	587	815	0	1.24932
259293	184529	121	110194	83609	107	112648	81544	107	1348	869	0	6039	4363	45	1104	609	0	1.25034
111841	111994	80	44690	43857	79	53851	51307	79	680	454	0	2927	2711	29	-188	406	0	1.25135
77043	78670	76	22066	22099	62	29146	28716	75	219	300	0	1649	1560	18	315	731	0	1.25135
139160	124136	90	55610	49799	86	60752	53715	86	783	575	0	3311	3043	31	31	792	0	1.25237
25638	28772	50	16325	17043	47	11587	11729	44	117	175	0	630	641	0	119	502	0	1.25237
173641	150185	107	64105	56127	90	66575	57792	90	1036	721	0	3515	2780	35	51	451	0	1.25338
42040	44217	69	24244	24558	66	16810	16954	56	-17	199	0	846	770	0	-49	431	0	1.2544
23418	23669	70	8906	9236	40	9671	9743	41	-81	84	0	688	614	0	287	559	0	1.2544
100437	94377	82	43384	40324	80	40655	38520	80	578	455	0	2120	1879	25	374	479	0	1.25541
137632	127269	93	46386	42285	83	59561	55075	86	705	540	0	3053	2744	29	359	988	0	1.25541
130252	125745	92	47532	46456	81	61689	59704	81	472	584	0	3032	3034	27	83	427	0	1.25541
140519	123786	89	48805	41995	87	69567	59795	88	426	423	0	3919	3286	35	548	852	0	1.25541
101298	101037	80	29860	29582	76	52402	51815	77	676	515	0	2687	2798	25	1004	1798	12	1.25643
188353	151542	93	75865	59640	93	97785	77542	93	1045	788	0	4788	3864	41	201	715	0	1.25643
176912	137186	97	78592	61411	93	83290	64540	94	1177	912	0	4347	3500	38	591	563	0	1.25643
65046	62745	78	30394	28708	75	23595	22532	63	210	232	0	1210	1357	13	262	672	0	1.25643
107998	90232	89	44964	38041	85	38684	32773	84	583	448	0	2175	1733	24	531	744	0	1.25846
230924	178394	107	94796	73561	101	93614	72946	101	1205	822	0	5344	4045	41	-32	269	0	1.25846
153887	136356	90	52475	46074	87	82079	73108	89	781	785	0	4372	3921	36	199	774	0	1.25947
156522	137699	90	78830	70422	88	82409	73874	88	950	922	0	4323	3848	36	1081	876	0	1.25947
55792	55375	74	25894	26199	72	19714	20719	52	209	155	0	1206	1104	8	389	545	0	1.26049
40360	40784	75	20786	21067	56	16298	16901	47	27	186	0	843	796	0	-580	109	0	1.26049
161397	131166	95	66429	54585	90	63133	52907	88	787	546	0	3411	3013	33	162	377	0	1.2615
83310	79323	74	37828	35246	79	31325	29751	78	458	434	0	1955	1704	22	685	922	0	1.26252
65602	67698	76	9679	9952	40	22669	23232	67	396	360	0	1340	1244	14	-385	288	0	1.26252
116587	113513	86	53607	52861	81	77425	74782	83	754	779	0	4007	3737	34	478	713	0	1.26252
145157	123002	90	66663	58059	89	68690	57557	89	878	730	0	3960	3375	36	623	810	0	1.26252
32363	32858	76	6964	7477	36	11164	11818	41	180	271	0	640	557	0	-402	157	0	1.26252
370698	245194	141	191968	132424	142	177610	116609	141	1916	1148	20	9498	6184	54	2571	1931	22	1.26353
154161	132861	94	61755	53644	88	70268	60011	89	982	825	0	3957	3114	36	-72	485	0	1.26353
122375	111693	101	50373	46511	85	41975	39591	83	335	515	0	2210	2175	23	251	435	0	1.26455
28600	29297	65	8354	8311	40	9482	9567	40	27	105	0	684	596	0	31	621	0	1.26556
146904	134606	87	70081	62569	86	61975	55946	85	899	740	0	3553	3097	33	232	525	0	1.26658
29796	33256	49	10703	10971	43	11253	11369	43	51	187	0	586	601	0	-211	177	0	1.26759
110694	108399	82	34085	33705	78	52109	51467	79	456	531	0	2895	2536	28	20	665	0	1.26861
50395	51430	72	25422	25566	71	21989	22151	59	368	246	0	1062	1112	8	965	1219	8	1.26962
260621	195532	114	111937	84209	102	132110	97565	102	1240	937	0	6959	5171	48	44	598	0	1.26962
136010	129390	92	62248	58275	98	78771	72681	100	671	604	0	3963	3737	33	2201	2749	20	1.26962
205939	160299	106	92329	73844	100	95324	74951	99	1011	813	0	5069	4327	38	957	691	0	1.27064
237996	176036	106	81230	61131	100	124988	91460	103	1218	1113	9	6262	4536	46	730	609	0	1.27064
191295	152494	108	84014	66831	95	109829	87401	96	1080	922	0	5909	4656	44	1177	1138	6	1.27064
58199	57947	77	27027	27020	74	18236	18248	52	183	224	0	1223	1022	4	339	513	0	1.27368
24314	27504	43	13784	14246	46	10611	10912	41	-111	32	0	538	542	0	-480	81	0	1.27368
208990	161508	98	83571	63505	95	103940	77657	95	1243	738	0	5557	4253	42	679	653	0	1.2747
35214	34784	70	9440	9625	39	11637	11769	43	394	266	0	500	555	0	378	835	0	1.27571
160222	135288	94	61980	53289	90	85996	73252	93	983	624	0	4429	3823	39	507	613	0	1.27774
202684	149987	101	88511	64296	99	96623	73179	99	956	727	0	5305	3993	44	698	848	0	1.27876
32180	32672	71	11747	12025	44	11743	11919	45	77	89	0	440	602	0	690	710	0	1.27876
68662	66957	86	22876	22448	63	24399	24492	71	-101	279	0	1560	1519	17	-252	88	0	1.27977
298197	204153	118	127973	87911	118	157862	107495	119	1957	1253	16	8459	5615	52	1646	1347	11	1.28078
169216	133743	90	83582	67352	91	70636	55818	91	753	580	0	3766	3041	35	814	678	0	1.28078
110989	105029	98	42820	40803	81	55453	53533	81	508	678	0	2684	2770	27	-264	260	0	1.2818
198110	148439	97	82665	61063	97	83666	61866	96	1154	1028	5	4795	3648	41	-323	276	0	1.28281
252231	188058	102	108681	81235	100	137497	104173	101	1176	1014	3	7037	5599	46	1174	1081	7	1.28281
191483	158161	98	83329	67758	95	85873	70531	95	855	696	0	4412	3619	39	597	730	0	1.28281
129787	113931	88	89721	82414	86	137289	125168	88	965	1007	2	7209	6729	46	1643	1376	17	1.28281
233613	196058	102	117179	101151	101	151064	130563	101	1746	1474	17	7995	6793	49	1457	907	0	1.28281
69782	63930	92	32462	29937	77	23499	21816	67	51	104	0	1218	1171	11	524	619	0	1.28383
151958	143362	102	61131	57888	84	61830	58831	85	906	757	0	3233	3039	31	151	750	0	1.28383
113761	99577	96	42124	36497	85	33913	29415	84	272	264	0	1666	1427	18	118	720	0	1.28484
175940	141367	106	73184	57934	94	87236	69138	95	765	829	0	4414	3395	40	581	874	0	1.28586
129161	116530	86	46141	40539	83	48020	42415	83	459	486	0	2238	2047	24	33	704	0	1.28586
281125	187045	125	143523	91443	115	138195	89434	114	1590	1011	3	7360	4768	52	1486	1184	6	1.28586
85664	82387	83	22448	22072	63	31768	30996	77	458	285	0	1651	1544	18	350	522	0	1.28687
40210	38877	81	20080	20254	58	14591	14653	48	146	178	0	711	804	0	314	514	0	1.28687
193679	170930	97	90516	81262	92	118954	106566	92	1215	1083	8	6723	5985	42	1119	883	0	1.28687
125659	113949	87	48216	42951	83	53385	47931	84	527	478	0	3056	2585	31	170	447	0	1.28687
242610	202143	104	77217	62115	104	108309	91027	104	1675	1254	16	5703	4751	41	626	1005	1	1.28789
206985	167810	104	76579	62909	97	96839	75835	98	1436	943	0	4955	4330	39	1454	937	0	1.2889
73278	74824	91	40885	41381	75	30687	31026	74	395	325	0	1641	1509	19	-37	237	0	1.2889
210625	168153	97	101632	82179	95	113791	92487	95	1668	1298	17	6045	4910	43	272	612	0	1.28992
179712	153761	100	77168	65990	96	74716	65208	95	692	492	0	4224	3536	36	870	606	0	1.29093
50136	52725	70	30301	30824	71	19725	20077	52	162	279	0	1065	1117	8	22	400	0	1.29093
201929	154691	97	72748	54547	94	98895	73066	96	892	664	0	5179	3660	44	673	887	0	1.29093
238193	182530	101	125016	97156	99	147586	118025	100	1497	1327	14	7603	5948	48	160	636	0	1.29093
115054	111603	85	29858	29494	77	61046	60585	80	479	584	0	3413	3347	29	849	943	0	1.29093
228899	171465	104	86223	65035	103	121992	92836	103	925	825	0	6333	4647	48	909	787	0	1.29195
48948	47975	80	16391	16480	49	17869	17875	50	365	447	0	1341	1305	15	-133	450	0	1.29195
54796	54764	83	15319	15690	48	29898	31190	71	62	229	0	1440	1521	15	561	836	0	1.29195
159020	136864	95	70926	61496	92	85116	73839	92	889	930	0	4701	4109	38	318	940	0	1.29195
50160	50773	86	21822	22260	60	16632	17231	52	352	257	0	902	838	0	-28	452	0	1.29296
61472	59431	76	21348	20741	69	22504	21876	71	229	296	0	1170	1222	12	34	375	0	1.29296
174073	141848	95	74227	59614	91	64455	51427	90	575	697	0	3640	2962	34	862	720	0	1.29296
201444	150439	100	90714	70476	100	98131	72638	100	1178	788	0	5334	4031	42	46	336	0	1.29296
169097	141998	93	68916	57559	92	74534	61922	92	755	767	0	3905	3262	35	-72	308	0	1.29398
105004	91659	84	51952	45067	83	37390	32249	82	515	386	0	1884	1689	20	-213	250	0	1.29398
57725	55846	81	27914	25761	74	23334	21438	73	194	267	0	1321	1341	14	62	367	0	1.29601
64698	68853	74	19319	19320	56	24647	23813	73	329	206	0	1224	1244	11	231	347	0	1.29702
183421	149291	95	67719	54265	94	79216	66249	95	1055	807	0	4112	3339	37	814	894	0	1.29702
132475	118953	94	39881	36287	83	69128	60770	86	647	910	0	3834	3390	34	43	412	0	1.29702
66483	37720	106	22229	12580	89	28658	14855	102	239	211	0	1421	927	0	930	472	0	1.29804
111525	108886	85	31846	31264	80	56609	54408	82	202	341	0	3029	2963	28	-284	293	0	1.29905
114774	102254	93	51583	43875	83	45718	39482	82	538	363	0	2481	2140	27	-19	181	0	1.30007
215016	165687	97	94523	72520	97	108045	81414	97	1067	809	0	5730	4320	43	1461	1431	18	1.3021
181707	149980	96	80176	67462	93	81918	67879	95	506	581	0	4211	3601	37	749	801	0	1.3021
34549	38139	54	15112	15738	46	14846	15081	46	317	184	0	719	675	0	72	256	0	1.30311
137290	121204	92	52792	46806	87	58269	49908	86	480	420	0	3084	2824	30	244	704	0	1.30413
143697	126266	91	74897	66832	87	58023	50957	87	566	559	0	2902	2492	29	235	733	0	1.30514
104452	104094	80	60526	60410	79	57612	56406	79	677	525	0	2809	2992	26	151	423	0	1.30514
115456	107169	85	42699	38851	82	56188	50178	82	499	302	0	2701	2527	28	1220	892	0	1.30514
113129	104511	93	44518	41527	83	37760	34061	82	372	518	0	1980	1905	23	711	405	0	1.30616
178844	153469	91	72706	63431	91	75402	64090	92	822	819	0	4181	3564	36	404	1002	2	1.30616
304030	187664	123	98889	56384	119	118156	71171	120	1473	1143	11	6244	3806	51	448	918	0	1.30616
126251	114995	89	63772	58090	86	50628	45832	84	817	756	0	2673	2523	27	-116	405	0	1.3092
50551	52992	55	20131	20533	53	18167	17850	51	178	249	0	1090	1169	9	654	607	0	1.3092
154795	128944	96	61990	51845	88	72807	61082	89	504	485	0	3704	3148	35	-155	282	0	1.31022
71546	70840	90	17760	17655	51	27113	26645	73	300	297	0	1469	1329	17	83	290	0	1.31022
290911	205387	120	120495	88202	116	123325	89354	116	1568	1124	19	6490	4729	47	1147	905	0	1.31022
197853	159691	94	93085	76421	94	85116	70306	93	1139	722	0	4625	3601	41	1115	1285	7	1.31022
156419	149638	85	67144	63895	85	60450	57261	84	1175	746	0	3246	3261	28	669	570	0	1.31022
83161	84425	77	27413	27811	63	42864	43007	77	285	309	0	2245	2253	24	637	774	0	1.31123
26868	26729	68	7900	8508	37	9652	9946	41	285	317	0	437	441	0	-26	354	0	1.31123
48549	47904	83	19147	19503	54	17048	17157	50	389	312	0	1161	992	0	163	533	0	1.31123
48263	48129	71	25079	25443	70	18542	18273	55	253	272	0	633	782	0	-232	314	0	1.31428
29126	31038	66	8338	8563	39	10676	11205	41	185	272	0	627	524	0	473	730	0	1.31529
65602	65566	75	37358	37131	75	21954	21962	61	304	255	0	1273	1308	13	271	1005	1	1.31631
104089	94256	84	40633	34860	82	37007	32837	82	459	452	0	1958	1855	21	425	524	0	1.31732
54170	55212	74	17394	17493	50	21088	20445	59	-15	180	0	1180	1153	9	547	711	0	1.31935
122092	117019	85	55283	53568	82	51651	49350	82	740	737	0	2951	3131	27	-66	449	0	1.32037
76101	76565	79	36176	36027	76	25179	25483	72	420	279	0	1490	1376	16	430	677	0	1.32037
125017	108735	90	45574	37766	88	46341	39948	89	284	406	0	2686	2225	27	163	932	0	1.32037
131023	124424	89	47952	45922	81	51497	48728	82	806	736	0	2958	2669	30	1006	1183	9	1.32138
107704	105732	81	45316	43958	80	50040	48314	80	605	368	0	2280	2303	23	-273	592	0	1.32138
119404	116533	92	40152	39404	80	58820	58282	80	565	668	0	3080	2942	28	1057	890	0	1.3224
165646	142696	94	75321	64983	90	73232	63161	91	869	732	0	3886	3293	34	866	1480	10	1.3224
126374	108011	90	52916	46164	85	46535	40694	84	279	450	0	2545	2332	26	1025	848	0	1.32341
180704	135111	98	80663	58713	95	75907	57676	94	609	515	0	3751	2839	36	155	603	0	1.32341
62885	62183	73	20413	20696	55	23268	23786	61	448	355	0	1112	1114	8	129	367	0	1.32442
150469	123956	93	60405	48793	90	62302	52030	90	440	453	0	3299	2901	33	80	317	0	1.32544
80601	79119	81	28699	28890	75	27891	28020	74	468	309	0	1518	1366	16	706	1437	10	1.32747
118385	107513	88	48861	43052	84	56499	50657	83	586	534	0	2898	2808	27	-293	649	0	1.32747
41799	41365	74	13882	14261	44	16562	16478	47	238	313	0	884	968	0	571	768	0	1.32848
174498	142124	96	67797	55247	93	90451	74543	95	1046	921	0	4912	4105	42	1067	695	0	1.32848
87126	73779	85	41550	34266	82	28418	23434	81	490	358	0	1605	1267	16	-343	237	0	1.3295
151734	129816	94	60256	49801	90	72304	63250	90	862	929	0	3681	3067	34	701	1054	6	1.3295
257299	194496	108	94598	71211	103	107951	83694	105	1043	1117	7	5585	4340	43	139	908	0	1.3295
52767	51727	80	15626	15548	48	17230	17082	50	351	286	0	677	725	0	915	1346	9	1.33051
154995	127905	94	65444	54500	90	59531	48182	91	983	586	0	3032	2535	31	8	326	0	1.33153
14206	14989	45	7956	8486	38	6941	6975	38	245	346	0	316	303	0	232	331	0	1.33254
96706	95288	85	30674	30458	77	47973	46649	79	304	456	0	2609	2326	28	653	708	0	1.33356
83350	83262	78	13351	13215	45	30365	28898	76	508	352	0	1479	1563	17	143	574	0	1.33356
29351	29899	59	12218	12513	44	13753	14360	46	6	161	0	823	772	0	-12	292	0	1.33356
223389	177807	103	117158	95356	104	96048	77541	103	1414	823	0	5400	4388	40	1250	1062	4	1.33457
84533	84554	78	26822	26921	73	33906	33605	76	149	207	0	1747	1737	18	247	402	0	1.33457
244521	200409	118	95917	78162	105	109033	89425	105	1469	1040	6	5719	4622	42	2354	2303	19	1.33559
31344	33469	62	11065	11702	41	13809	14230	45	368	274	0	541	605	0	919	641	0	1.33559
121947	117225	85	51236	49864	82	51672	49156	82	235	513	0	2766	2600	27	122	560	0	1.3366
38003	40714	60	13651	14364	44	15917	16233	48	241	308	0	840	878	0	0	435	0	1.3366
64033	65693	77	27870	27980	73	26331	25744	69	296	175	0	1535	1411	15	-371	54	0	1.3366
36017	35565	70	6226	6211	35	745	939	0	891	874	0	789	777	0	2147	2171	24	1.33762
100039	89787	86	47850	43311	84	39836	35167	82	358	473	0	2221	2008	25	-321	182	0	1.33762
107289	106798	86	23986	24175	60	48387	47590	78	287	378	0	2742	2762	27	81	308	0	1.33762
192681	162771	98	72243	60929	93	89093	76271	93	1002	847	0	4550	3821	38	376	684	0	1.33863
163965	140680	102	68661	58208	89	82069	72117	90	1045	725	0	4435	3944	36	418	786	0	1.33965
106484	104456	82	48820	48455	78	61193	60196	80	422	483	0	3585	3428	31	691	1022	2	1.33965
58809	54415	82	31037	28234	74	20310	18381	60	246	315	0	1129	1032	6	614	847	0	1.33965
112589	109947	96	38826	38081	79	58699	57013	80	446	599	0	3255	3430	28	-205	178	0	1.34066
233743	170663	102	89427	65014	99	114772	81136	100	1095	944	0	6243	4723	46	129	602	0	1.34168
44630	44646	70	26525	25605	72	18472	17715	55	250	304	0	948	757	0	265	671	0	1.34168
255257	177840	112	112896	75315	105	118239	82464	105	1270	914	0	6483	4597	46	935	663	0	1.34168
182142	142503	94	64727	50145	92	91863	69904	94	605	535	0	4868	3648	40	638	819	0	1.34269
208894	162321	104	74531	58200	94	107241	84789	95	819	732	0	6039	4677	45	1250	1030	4	1.34269
100178	89628	86	44149	40007	82	38301	34073	82	601	561	0	2163	1870	25	131	407	0	1.34371
110903	107581	85	37444	36512	79	42013	40037	79	347	331	0	2280	2355	25	722	544	0	1.34371
61358	66070	71	31209	31866	72	24441	24859	63	137	159	0	1224	1281	13	463	991	0	1.34371
81692	80552	78	38864	38304	76	39714	39508	75	289	378	0	2075	1941	25	163	584	0	1.34472
44300	46235	71	9644	9774	40	18454	18646	49	184	180	0	1263	1132	9	224	379	0	1.34472
240505	181391	116	94240	71393	109	102603	77721	110	962	868	0	5391	4222	43	1047	1603	15	1.34574
58584	56552	75	19210	19341	54	21661	21448	63	366	309	0	1410	1323	14	127	529	0	1.34675
309463	205935	129	156997	106712	125	142297	96874	124	1632	1020	4	7765	5107	51	1708	950	0	1.34675
226161	173346	109	73470	55398	97	116512	86746	99	1017	858	0	6389	4899	45	857	1162	6	1.34777
301221	193331	129	173117	118235	128	141478	95598	127	1713	1149	12	8069	5563	53	1588	1111	7	1.34878
60280	62354	75	17347	17882	49	21114	21271	57	307	302	0	1156	1248	10	-662	12	0	1.34878
59384	60532	73	26780	26746	72	20159	19624	60	247	198	0	1137	1166	11	248	396	0	1.3498
63081	64109	75	26892	26988	73	27563	27486	73	290	294	0	1313	1343	14	607	793	0	1.3498
143668	122797	89	56303	46621	87	66823	56492	87	735	785	0	3412	2905	32	1146	721	0	1.3498
45238	45890	72	12837	12874	45	17419	17369	52	200	283	0	799	867	0	-218	389	0	1.35081
131992	119988	87	66608	59441	87	59221	53263	86	826	711	0	3009	2813	30	1063	675	0	1.35081
35262	34623	73	17372	17532	52	13463	13281	49	308	213	0	609	656	0	-547	62	0	1.35284
196592	151406	112	79950	61245	96	91787	71806	96	803	617	0	4762	3720	42	723	826	0	1.35386
67530	68943	76	31670	31990	73	26822	27053	73	207	257	0	1597	1603	18	-387	193	0	1.35386
134464	129167	83	51127	49106	83	62007	58580	83	453	483	0	3336	3205	31	-137	540	0	1.35487
260121	180486	130	93789	70486	111	101598	71506	113	980	699	0	5098	3957	43	1792	1233	8	1.35589
26162	28274	45	12778	13169	44	11226	11107	43	87	131	0	606	691	0	168	374	0	1.35589
198848	151108	99	71593	54806	95	91467	68354	98	1038	742	0	5052	3690	43	275	369	0	1.35589
56799	57898	72	20375	20604	54	20308	20679	53	173	203	0	1048	969	0	-67	448	0	1.35589
98553	92580	84	43789	40858	82	47180	43582	82	594	500	0	2485	2257	25	-123	287	0	1.35792
111500	108332	87	30943	30493	79	54538	53774	81	336	375	0	2920	2861	29	630	451	0	1.35893
158086	127983	92	63591	52746	91	52467	42775	90	988	754	0	3151	2612	32	292	574	0	1.35893
319306	223424	122	113792	81485	118	135629	97354	120	1863	1241	15	7157	5273	48	1571	1217	11	1.35893
114242	112012	96	60334	59658	80	57675	57092	79	714	632	0	2827	2791	27	864	1094	5	1.35893
85672	85228	78	37801	37276	77	30367	30248	76	544	528	0	1423	1399	16	153	550	0	1.35995
179954	152793	107	83341	72862	92	77265	66213	91	620	564	0	3980	3299	34	446	462	0	1.35995
216085	172154	102	90937	72800	94	85529	69694	94	870	667	0	4554	3747	37	885	885	0	1.35995
105474	93652	86	47769	42305	84	42852	36862	84	549	358	0	1908	1815	21	-575	131	0	1.36096
155606	136128	89	67933	57079	88	73895	62478	88	1056	699	0	3758	2941	35	204	464	0	1.36198
226351	166725	109	85361	65466	106	91292	68586	106	1169	822	0	4866	3832	40	74	712	0	1.36299
255008	186911	113	97473	71295	106	91445	67850	106	1166	1079	6	4905	3577	41	29	495	0	1.36502
179556	149696	105	71041	58934	95	87751	72724	95	761	781	0	4366	3671	37	1185	1430	15	1.36502
143683	126165	92	59108	51352	86	58123	50256	87	837	757	0	3232	2783	31	433	610	0	1.36705
214868	138592	114	81898	54988	107	83152	53674	108	866	708	0	4421	2927	47	-48	423	0	1.36806
[truncated: 7,801 more rows]
