# Supplementary material for: Phenotypic heterogeneity follows a growth-viability tradeoff in response to amino acid identity
Source: Nat Commun. 2024 Aug 2;15:6515. doi: 10.1038/s41467-024-50602-8 (PMC11297284; doi:10.1038/s41467-024-50602-8)
Supplement: Supplementary file 6 — Source Data [file 41467_2024_50602_MOESM6_ESM.zip › source_data/fig2ab/1430_C2_pRPL28_NLIMPRO.csv]

FSC-A	FSC-H	FSC-W	SSC-A	SSC-H	SSC-W	BL1-A	BL1-H	BL1-W	VL1-A	VL1-H	VL1-W	VL2-A	VL2-H	VL2-W	YL2-A	YL2-H	YL2-W	Time
136488	118938	90	55771	48222	87	85525	73609	89	919	746	0	4562	3880	37	691	585	0	0.00104404
153070	127963	88	58130	47565	88	90370	72560	90	736	664	0	4907	3864	41	-228	301	0	0.00104404
138916	126537	87	59539	53862	85	83255	73164	87	537	685	0	3955	3897	31	359	431	0	0.00104404
249614	188034	112	98145	73251	110	138343	106064	112	1635	1244	15	7046	5227	47	251	546	0	0.00313212
127613	108936	90	39869	33510	85	71024	60220	88	826	715	0	3909	3360	33	249	717	0	0.00417616
206065	166437	95	72044	57486	93	118322	94169	95	1297	1083	11	6256	4899	45	864	1110	6	0.00417616
165034	141797	95	50785	42401	89	91496	75064	91	1112	841	0	4632	4187	37	644	686	0	0.0052202
151412	125686	91	53604	43787	89	104917	85053	91	725	719	0	5597	4624	41	491	547	0	0.00626424
240573	176669	109	106436	78582	107	158040	114799	108	1345	857	0	8219	5847	51	-191	351	0	0.00730828
254301	183963	103	86580	63173	103	149704	104958	104	1322	824	0	7681	5617	49	429	998	0	0.0104404
107694	95575	85	34832	29686	83	63189	54674	85	645	486	0	3376	2934	32	621	680	0	0.0104404
209729	150339	104	72830	52392	99	115925	82997	100	1086	711	0	6349	4247	46	524	484	0	0.0104404
134573	118206	86	44015	37600	86	79031	67334	89	546	450	0	4066	3432	35	674	436	0	0.0114844
125257	114324	90	36315	32053	83	74748	64920	86	546	673	0	3825	3457	32	511	705	0	0.0135725
107253	106665	79	26857	26430	73	65818	63876	81	397	540	0	3200	3086	29	-301	267	0	0.0135725
126177	116788	88	45837	41190	85	72869	66489	86	421	520	0	3799	3477	32	1249	1183	8	0.0135725
146982	135665	89	65508	60111	85	98873	89778	86	592	635	0	4885	4426	37	119	319	0	0.0146166
202497	156409	97	73261	54353	97	123099	93182	100	1352	997	0	6465	4624	47	663	637	0	0.0156606
225673	178097	106	115120	90964	105	143265	109501	107	1364	1175	12	7443	5392	50	298	411	0	0.0167046
184077	160909	90	79448	67779	92	127674	107677	93	1211	917	0	6796	5871	45	945	757	0	0.0167046
87146	85636	88	33497	33160	76	52670	51470	78	592	484	0	2716	2752	27	279	488	0	0.0187927
154622	132914	92	62317	54652	88	83768	71371	90	804	750	0	4532	3935	36	1751	935	0	0.0187927
169507	150673	90	56396	47985	91	120692	106123	93	956	1028	4	6054	5165	40	633	828	0	0.0229689
85998	86249	82	32479	31993	77	53432	52383	78	271	402	0	2729	2573	28	-410	297	0	0.0240129
116202	101674	89	47214	41675	83	78356	67008	86	431	409	0	4068	3573	34	369	616	0	0.0240129
215526	159293	100	76694	56222	97	128713	95463	100	792	835	0	6162	4731	47	815	884	0	0.027145
129504	105783	91	53400	43604	87	71781	58225	88	882	654	0	3863	3199	36	-33	381	0	0.027145
114575	111300	83	27873	27370	78	68867	65929	82	726	699	0	3636	3337	32	-8	362	0	0.0302771
136410	113603	96	50202	41538	87	75835	62396	89	527	381	0	3642	3005	36	73	762	0	0.0302771
62847	65033	75	23694	23618	71	31060	30979	73	570	361	0	1706	1751	18	615	1321	9	0.0313212
158845	134392	106	49799	40050	91	91307	75338	92	961	765	0	4868	4048	38	666	702	0	0.0313212
118125	115477	84	28665	28413	73	71341	68758	82	789	694	0	3475	3443	29	12	645	0	0.0323652
158474	132287	93	59572	48496	90	101179	82798	91	1183	908	0	5264	4406	40	-308	374	0	0.0344533
139781	119992	89	54911	46382	86	102475	87034	88	1027	751	0	5285	4253	43	501	563	0	0.0344533
107472	104819	82	40692	39933	78	68626	67092	80	588	337	0	3457	3239	30	-527	278	0	0.0375854
153005	124612	101	54383	44173	90	104439	84823	92	686	570	0	5476	4085	43	278	391	0	0.0375854
110839	101051	85	44897	40378	81	77698	69449	84	649	579	0	3759	3436	33	722	1008	2	0.0396735
128901	106824	88	48297	39917	88	83902	69591	90	584	383	0	4434	3757	37	27	674	0	0.0396735
157517	127367	94	66211	54682	89	88485	71164	91	869	832	0	4643	3525	40	30	315	0	0.0396735
140809	122295	92	50956	43996	88	76723	67248	90	621	820	0	4027	3648	34	-136	573	0	0.0407175
99674	96618	80	23182	23016	70	70147	68328	81	530	420	0	3584	3493	31	-125	420	0	0.0407175
176479	157129	95	68469	61947	89	121251	104666	92	1140	987	0	6573	5590	43	400	804	0	0.0428056
188426	148474	109	70211	56527	94	105209	85752	95	916	874	0	5275	4116	39	222	540	0	0.0438497
171095	143640	92	57237	47130	88	85170	70418	90	568	680	0	4808	3863	40	273	624	0	0.0438497
111055	109269	80	35217	34843	78	70843	67991	82	523	519	0	3503	3386	31	1178	1545	12	0.0438497
144532	115854	94	51886	41542	89	85129	67362	91	560	595	0	4565	3468	39	-81	301	0	0.0459377
311842	244148	122	167727	134895	117	305366	237183	121	2963	2319	29	15795	12700	66	2857	2243	21	0.0459377
157576	132668	90	53780	45314	88	94451	79813	90	810	799	0	5118	4283	41	118	615	0	0.0459377
216853	174585	102	69697	57524	95	131469	104718	99	828	852	0	7225	5753	46	1565	968	0	0.0459377
116440	112784	87	50275	48783	81	73360	70673	82	575	441	0	3780	3606	32	413	932	0	0.0469818
155679	129771	98	56233	46005	89	94866	79071	91	546	563	0	4839	4057	38	854	635	0	0.0480258
140720	127420	91	59048	52470	86	80849	70222	89	444	414	0	4532	4148	36	412	658	0	0.0480258
82379	80599	78	29486	29508	75	54639	53542	78	27	417	0	2687	2782	28	405	566	0	0.0480258
103824	89643	88	47471	40178	86	69278	59992	87	814	713	0	3354	2893	32	544	546	0	0.0490699
101937	101642	81	30859	30888	77	77008	75405	81	616	537	0	3951	3588	34	1085	828	0	0.0511579
248193	181800	107	80955	58633	105	161428	116648	108	1291	805	0	8437	6090	53	627	757	0	0.0511579
88795	87855	78	33012	30823	78	65596	60938	80	763	550	0	3457	3109	31	-236	184	0	0.052202
173765	131925	97	54016	40160	93	99123	75186	96	1278	941	0	5077	4013	39	398	428	0	0.052202
143132	129005	86	48849	42608	85	94070	83413	88	927	952	0	4750	4280	35	-124	406	0	0.053246
125659	111388	88	46582	39833	86	88463	78569	87	842	755	0	4580	3857	37	61	412	0	0.0542901
158274	135674	106	60101	51136	89	88905	75344	91	734	534	0	4543	3971	37	116	567	0	0.0553341
102207	92514	98	43017	39347	81	57575	53009	83	577	561	0	3087	2745	31	470	804	0	0.0553341
331855	247402	126	141106	110869	125	227372	172683	127	2213	1687	24	12253	9440	58	346	535	0	0.0605543
107088	103358	87	37323	36480	78	73022	70440	81	604	574	0	3788	3651	32	352	647	0	0.0605543
127460	111379	92	46579	40926	85	83228	72238	87	784	667	0	4097	3589	35	162	505	0	0.0615983
65159	66066	77	21868	21757	60	38985	39657	74	404	324	0	2115	2243	23	-301	125	0	0.0615983
73278	71148	82	28052	28163	74	42509	41326	76	46	235	0	2251	2319	23	333	522	0	0.0657745
152054	134278	90	55811	48976	86	99227	86323	89	858	905	0	5511	4888	38	156	276	0	0.0657745
248836	206366	101	113226	94331	97	235977	197606	102	2145	2018	25	12386	10078	57	820	1024	3	0.0668185
134842	125693	87	45794	43015	83	81301	75866	85	637	724	0	4392	4010	35	378	410	0	0.0678626
122367	101773	88	47740	39839	85	69499	58002	87	583	549	0	3674	3036	36	-91	391	0	0.0678626
148645	122742	90	52197	42837	88	93200	74636	90	754	625	0	4794	4076	39	41	579	0	0.0678626
165886	155255	103	51133	48485	85	135778	128645	90	947	932	0	7431	6764	43	-70	439	0	0.0689066
91153	89493	82	21371	21300	56	57135	55656	79	277	316	0	3185	3157	29	-195	297	0	0.0689066
140658	124590	88	59886	53500	86	97918	85695	89	508	469	0	5293	4550	40	222	662	0	0.0709947
141804	118052	103	53318	46376	88	72832	59994	90	849	537	0	4048	3157	36	335	448	0	0.0720387
209740	159877	105	61619	47117	95	119831	89528	99	1014	681	0	6023	4314	45	552	623	0	0.0762149
112242	106581	86	35998	35103	79	68137	66092	81	409	511	0	3766	3538	32	-191	264	0	0.078303
95181	93724	80	35620	34696	78	64740	62298	81	709	652	0	3291	3175	29	275	533	0	0.078303
107669	100921	85	85251	82438	84	110512	105029	85	1044	815	0	5083	4819	38	-293	607	0	0.079347
79722	79817	76	25982	26273	73	48181	48286	76	274	470	0	2455	2608	24	77	373	0	0.079347
106385	94642	86	38601	33884	83	75220	67340	85	666	590	0	3879	3145	35	-88	532	0	0.080391
183833	144442	98	65887	52332	93	112526	88092	95	1183	905	0	5580	4305	45	-69	440	0	0.080391
268921	191354	119	89025	64051	108	165310	117089	110	1506	951	0	8570	6022	53	562	800	0	0.080391
167794	139203	100	63718	52863	91	83053	68180	91	746	632	0	4275	3330	39	623	518	0	0.0814351
221480	167207	101	74188	55907	96	122773	91667	99	1048	835	0	6574	4944	47	238	538	0	0.0835232
232169	170534	102	77874	57149	101	133933	95639	104	1590	1078	12	6873	5271	47	62	1087	5	0.0835232
141370	122069	89	46525	39863	87	85956	70977	91	735	556	0	4308	3767	37	272	559	0	0.0835232
159214	134923	107	56578	48854	89	102427	87296	91	744	737	0	5082	4482	39	758	942	0	0.0845672
229822	163957	116	82507	60584	107	131131	94698	108	1105	984	0	6800	5074	48	-743	42	0	0.0856112
71827	71525	77	28393	28572	73	39792	38426	76	234	346	0	1897	1796	22	252	451	0	0.0876993
153369	123061	91	52867	43126	89	88594	69977	93	1043	729	0	4969	3886	42	846	723	0	0.0876993
111965	105974	83	38453	35776	80	76455	70348	83	965	734	0	3992	3619	33	1230	1273	9	0.0887434
159034	132393	96	66266	53793	95	99619	83441	97	705	525	0	5143	4180	41	1395	919	0	0.0897874
121235	102711	101	49636	42874	85	84686	72124	87	520	436	0	4209	3484	36	707	553	0	0.0918755
133003	113166	88	53930	46042	86	76900	67116	87	480	539	0	4060	3378	36	450	669	0	0.0918755
80580	79358	76	44286	43666	75	66920	64125	78	462	449	0	3326	3252	31	-163	319	0	0.0929195
214297	153446	106	72332	52533	101	129624	91209	103	971	686	0	6752	4755	46	550	718	0	0.0939636
213468	163208	114	92424	74207	102	168906	132926	104	1166	1053	5	8603	6688	50	1624	1954	14	0.0960516
82625	85652	74	21301	21140	56	56892	56981	76	631	512	0	2929	2997	27	459	340	0	0.0960516
160507	130524	91	65705	52468	91	100239	78606	92	779	533	0	5223	4194	39	274	641	0	0.0960516
119048	106325	86	39002	34608	82	87038	79320	85	660	812	0	4599	3781	39	-76	432	0	0.0960516
82727	81836	85	30422	30636	75	56004	55911	78	557	396	0	3004	2894	28	727	783	0	0.0970957
74356	73164	91	31357	31557	73	44284	44122	74	380	356	0	2463	2282	25	-73	350	0	0.0970957
39981	42969	60	14559	14909	46	23326	23722	57	172	285	0	1248	1277	14	45	489	0	0.0970957
126847	112092	88	35190	30572	82	80414	71241	86	581	632	0	4078	3475	36	-106	457	0	0.0970957
117462	100078	96	57059	48416	86	73228	62221	86	567	497	0	3822	3304	35	308	722	0	0.0981397
106356	104875	80	34799	33972	78	65743	63346	81	458	576	0	3123	2893	30	179	494	0	0.0981397
94157	92952	78	37410	34501	78	61693	59251	79	567	572	0	3313	3058	31	-177	480	0	0.0991838
226085	172153	106	77248	58689	99	156189	122635	102	1322	1028	7	8106	6491	50	1140	985	0	0.100228
181261	141030	95	67980	52818	93	104570	80607	94	964	971	0	5712	4407	43	345	386	0	0.100228
235422	179093	116	72672	55300	103	125566	92017	105	1137	815	0	6396	5042	47	1183	966	0	0.101272
137007	115717	89	37454	30758	86	84232	69753	89	781	516	0	4828	3976	40	796	683	0	0.102316
182268	139162	99	59865	45358	93	104322	81708	96	1130	768	0	5311	4209	41	1265	1441	11	0.10336
134763	117508	91	44475	37673	85	76378	66369	87	709	550	0	4076	3695	34	-190	170	0	0.10336
83223	81104	92	23103	22895	67	53666	52544	77	582	609	0	2826	2850	26	682	749	0	0.104404
116759	108627	86	43139	38703	83	70015	63726	84	625	466	0	3759	3421	33	-24	613	0	0.105448
211725	176815	112	104538	88442	96	172459	144119	98	1410	1119	10	9091	7506	50	384	524	0	0.105448
191572	153799	95	48718	36644	94	117608	95907	96	1064	801	0	5628	4531	42	994	1144	7	0.107536
87172	82891	79	39099	35565	78	52118	47511	80	477	468	0	2626	2652	27	-76	269	0	0.107536
114940	111695	86	29997	29712	78	64541	62825	82	511	297	0	3311	3292	29	124	537	0	0.109624
159722	132072	91	60648	49428	90	103668	84245	91	1234	824	0	5669	4545	43	2	423	0	0.109624
230479	161654	111	91630	66559	103	119854	85113	103	1257	966	0	6724	4725	50	357	443	0	0.110668
73513	72304	89	15764	15745	49	52619	51284	76	353	457	0	2953	2893	27	1086	894	0	0.111712
188784	143666	93	67520	51161	94	116579	87647	96	928	830	0	5820	4363	44	1434	1694	14	0.112756
70380	71024	79	24697	24576	71	33506	33078	74	246	326	0	1748	1847	19	840	603	0	0.114844
177343	141815	97	62488	49421	91	104226	83359	95	705	644	0	5227	4083	41	65	896	0	0.115888
88875	84968	80	52136	51017	78	91973	86986	81	702	645	0	4444	3946	35	519	944	0	0.117976
130801	109346	89	44022	36067	87	81273	67501	88	597	556	0	4344	3641	38	616	500	0	0.117976
79831	79113	79	30785	30722	75	56688	56443	78	442	446	0	2846	2688	28	584	820	0	0.11902
207059	174185	108	67074	55814	96	133793	114317	97	1010	828	0	7085	6354	43	801	990	0	0.11902
169206	135175	91	59649	46751	89	99516	77996	92	981	739	0	5167	4187	41	462	654	0	0.120065
249589	184284	108	89958	65827	105	167092	122704	107	1182	865	0	9080	6241	53	43	928	0	0.121109
178717	142994	97	64789	50886	94	81838	64768	95	790	658	0	4330	3263	40	-608	249	0	0.122153
210480	157478	101	63076	45556	95	109615	80923	97	742	701	0	5561	3993	45	25	755	0	0.122153
210705	160281	103	68971	53630	94	118743	88148	97	1056	700	0	6285	4887	45	-250	800	0	0.124241
108309	104195	81	35397	34533	79	72573	70519	82	549	564	0	3495	3439	30	-408	377	0	0.125285
219510	173055	98	87749	68462	98	170386	131525	100	1227	1068	9	9460	7445	54	539	1066	4	0.125285
202883	154913	106	70960	54038	98	121637	93929	100	1216	951	0	6366	4970	44	944	961	0	0.127373
246582	177631	116	90700	63246	113	159605	115459	114	1436	1219	15	8129	5943	52	330	535	0	0.127373
116439	96584	91	45215	37503	85	68892	57299	89	625	492	0	3645	3036	35	124	323	0	0.128417
251705	186823	121	102878	76515	112	157803	116950	121	1222	865	0	8600	6390	55	1200	1246	7	0.128417
109124	106720	82	33955	33162	78	54345	52200	81	342	453	0	3076	2809	29	-372	432	0	0.129461
209706	158579	101	77230	57588	98	114434	86318	99	758	766	0	6033	4716	44	611	880	0	0.131549
180095	152410	94	66482	57172	91	104906	88766	94	1009	811	0	5525	4639	40	669	826	0	0.132593
100507	89525	88	39169	33857	82	67002	58912	85	657	589	0	3416	2887	33	957	804	0	0.133637
146176	127190	91	51046	42957	88	86948	74121	89	449	690	0	4938	4430	37	614	390	0	0.135725
270262	183558	111	87594	58544	109	155125	107842	110	1374	854	0	7877	5355	49	485	605	0	0.137813
104450	91561	89	33460	29000	80	69204	61238	84	805	512	0	3496	3291	32	242	806	0	0.138857
94099	92882	80	23529	23300	66	53782	53402	79	621	509	0	2596	2547	26	91	256	0	0.139901
69785	69149	76	26037	25848	74	37542	36584	75	468	351	0	2001	1906	22	226	518	0	0.140945
237825	174740	123	89401	66811	112	128014	97060	113	1107	768	0	6182	4400	45	248	403	0	0.140945
358672	257920	145	158525	120864	135	261528	192289	138	2658	1766	29	14122	10580	64	501	1067	3	0.140945
150192	127513	92	68401	58731	90	83718	70731	91	922	738	0	4391	3918	35	522	642	0	0.143033
126962	121561	97	33759	33210	81	88986	85887	84	795	929	0	4134	3790	34	273	807	0	0.143033
121360	106187	87	46807	40681	83	83616	72742	86	802	754	0	4440	3608	37	580	612	0	0.144077
90320	87562	94	24340	24112	68	53163	52352	78	709	545	0	2754	2636	27	341	357	0	0.144077
239359	186014	124	62903	47087	108	142732	111372	114	1464	1183	14	7991	6339	47	1224	2388	17	0.144077
93284	92043	94	36660	36230	76	59238	58385	77	296	465	0	3140	2963	29	428	667	0	0.146166
143364	115871	91	54016	43557	88	93879	75087	90	1120	763	0	5131	4134	42	-619	74	0	0.14721
120249	119120	80	28224	27616	78	80156	77169	83	805	645	0	4258	4219	32	42	527	0	0.148254
168322	128684	110	56730	43664	91	100290	74240	94	1036	690	0	5167	3868	42	606	472	0	0.150342
75722	73275	84	25833	26159	70	40836	40792	76	452	467	0	2017	1746	22	1135	1279	7	0.150342
277204	206302	112	146638	108097	112	205165	151144	112	1999	1327	18	10748	8267	56	-295	303	0	0.151386
180685	139578	96	68093	52818	92	130753	101677	94	1161	945	0	7320	5906	46	285	624	0	0.151386
153457	131708	89	64344	53868	88	120849	100361	90	1298	990	0	6382	5241	43	324	781	0	0.151386
273562	201168	108	167276	127723	105	257522	191225	108	2545	2035	25	14003	10827	67	755	1180	8	0.151386
341783	240704	132	136272	98292	125	218667	155823	126	1897	1600	23	11357	8293	58	1144	750	0	0.15243
75345	75553	76	36049	36549	75	36918	36751	75	483	325	0	2111	2196	21	383	644	0	0.15243
172839	148142	96	54891	46148	88	93734	79114	89	1050	759	0	4856	4148	39	821	838	0	0.154518
246686	178273	106	92291	70263	103	154124	111699	105	1473	1165	11	8026	5541	55	790	603	0	0.154518
121097	117194	81	35684	34357	80	75930	73002	82	726	476	0	3955	4122	32	422	465	0	0.156606
49360	51136	72	17946	18003	53	25877	26337	70	18	204	0	1309	1235	11	-198	706	0	0.15765
151144	130542	89	59654	50281	88	87724	74069	90	974	763	0	4545	3751	40	336	506	0	0.15765
179376	142482	102	60390	47272	92	109404	85950	95	1390	1013	3	5571	4424	43	20	301	0	0.158694
171966	144538	89	71227	59417	89	121050	99629	93	1225	921	0	6010	4850	42	238	668	0	0.158694
121592	106902	87	46314	40104	83	77944	68605	86	701	568	0	4026	3514	36	155	804	0	0.159738
234603	175534	118	63794	46453	107	124541	92913	108	1639	983	0	6645	4980	45	825	885	0	0.160782
79664	80613	81	29391	28997	74	48775	48167	78	454	374	0	2501	2435	25	569	606	0	0.160782
249638	177217	112	74384	54114	108	171853	121870	112	1390	989	0	9013	6581	54	887	1638	12	0.161826
98266	98744	81	18252	18342	54	70893	68286	81	719	583	0	3581	3571	31	-111	223	0	0.161826
209509	154905	100	73688	54606	99	127788	94211	102	1026	901	0	6662	4692	46	757	701	0	0.16287
114949	108558	86	33377	31852	80	63661	60770	82	493	518	0	3346	3268	30	112	419	0	0.164958
148095	117652	93	63544	52967	90	90613	71971	91	707	662	0	4969	3875	39	943	859	0	0.164958
192890	155548	99	85118	70391	93	108425	84694	96	1041	984	0	5726	4512	43	1001	1610	12	0.164958
189562	148312	98	57315	43750	91	135275	104464	96	1090	830	0	7210	5584	47	945	818	0	0.167046
136152	130305	86	52440	50463	82	62073	59314	83	1074	978	0	3777	3696	32	773	556	0	0.16809
134652	115051	94	50099	41743	91	81761	68497	104	948	697	0	3930	3503	33	453	505	0	0.16809
44211	46710	62	17490	18179	47	23818	24237	57	206	267	0	1160	1260	12	-332	195	0	0.16809
139152	132124	101	54830	53134	84	91347	86857	85	749	652	0	4721	4394	36	848	607	0	0.169134
268188	204277	113	142049	111088	114	238894	182688	118	1844	1397	20	12508	9614	62	898	792	0	0.170178
186049	149311	96	66213	53324	94	109364	85970	96	847	749	0	5926	4513	43	857	1026	4	0.170178
162211	134554	94	52859	44790	90	104611	86121	92	631	540	0	5969	4889	41	38	238	0	0.170178
106717	103800	85	37224	36832	78	59507	58006	81	620	554	0	3222	3131	30	622	836	0	0.171222
58789	58693	88	22255	22834	59	31577	31857	72	275	225	0	1647	1747	19	316	449	0	0.171222
249641	175910	113	81264	57083	108	150822	106303	111	1223	967	0	7718	5638	49	363	896	0	0.175399
117272	114605	85	34731	34253	79	79997	77319	82	490	501	0	4179	4100	32	649	533	0	0.175399
140567	127365	86	60372	54151	85	96067	84285	87	756	678	0	5204	4606	38	449	764	0	0.175399
285949	203119	123	199479	156496	114	302424	233389	115	2647	2296	27	15763	11786	72	2229	1455	25	0.177487
232848	203780	107	82462	71954	97	143227	125685	98	1246	1132	10	7171	6582	44	340	561	0	0.179575
142630	133437	88	37812	34837	82	89556	82933	86	864	666	0	4562	4369	34	634	778	0	0.182707
268781	220022	112	133899	112953	111	243351	202561	114	2258	1836	22	13275	10825	63	1105	1619	14	0.182707
53985	54661	73	19915	20010	59	30548	30995	72	180	178	0	1725	1689	17	418	1192	6	0.184795
148520	122089	96	58058	48604	89	87863	71939	91	909	605	0	4666	4224	37	41	968	0	0.185839
81063	80867	75	24486	24443	64	49676	49572	78	332	491	0	2882	2946	26	-314	152	0	0.185839
208147	187756	95	118987	107581	94	111160	97976	94	1249	1146	10	5906	5347	41	433	577	0	0.185839
108260	107414	79	40223	38875	79	62217	57929	80	648	572	0	3266	3262	30	253	617	0	0.185839
82563	83019	77	23541	23621	58	46882	45536	76	628	425	0	2193	2186	23	393	917	0	0.186883
146354	137018	87	73779	67015	86	91445	83177	86	467	638	0	4954	4549	36	1284	778	0	0.188971
186277	143645	98	50555	37294	92	121175	94190	95	695	792	0	6156	4710	45	-9	700	0	0.192103
67957	67456	76	23461	23502	64	37219	36926	74	355	299	0	1949	2004	22	-249	145	0	0.193147
66641	67928	76	20853	20984	58	34670	34443	73	326	394	0	1694	1639	21	-160	606	0	0.193147
109814	98433	93	47918	42732	82	66342	59848	83	492	454	0	3462	2875	33	257	686	0	0.193147
116554	98509	99	39864	33308	84	73106	61925	86	666	640	0	3636	2887	37	619	884	0	0.195235
129787	121101	90	42986	39956	82	85610	78740	84	681	599	0	4422	4153	35	-249	170	0	0.196279
125965	108586	91	39252	33378	84	90552	76816	87	786	721	0	4809	4020	38	134	1118	5	0.196279
96260	96828	79	33728	33241	77	67879	66250	79	436	420	0	3208	3194	29	818	661	0	0.197323
162801	137765	104	62640	52388	89	104399	88158	90	973	787	0	5483	4671	40	662	962	0	0.199412
260244	184935	120	117524	85076	110	168040	118950	111	1455	1084	14	8416	5754	55	649	732	0	0.199412
204420	168098	93	81885	64908	93	117334	94186	94	955	810	0	5953	4923	43	396	813	0	0.199412
126575	109465	99	43858	37618	87	57030	48621	88	454	454	0	3177	2661	30	393	592	0	0.200456
121260	102624	87	49218	41878	84	73201	59959	86	731	550	0	4021	3441	34	276	851	0	0.200456
232676	172067	108	102150	76721	103	158970	115708	106	1591	1446	17	8128	6247	50	1938	887	0	0.200456
163559	130168	94	67768	54332	91	94383	74493	91	991	789	0	5166	4006	42	650	396	0	0.2015
171304	137343	93	73013	59207	91	102892	83096	94	853	719	0	5432	4671	40	622	549	0	0.2015
164677	152418	92	53133	49424	86	97377	92190	89	947	688	0	5111	4698	37	780	604	0	0.202544
239823	176128	116	77463	57038	105	134848	101510	107	1251	944	0	6947	5138	48	184	628	0	0.202544
287665	192319	126	96410	63289	120	184122	123539	123	1315	903	0	9442	6584	54	833	718	0	0.203588
182216	132259	105	65062	47709	94	101909	74320	95	962	745	0	5516	4148	44	111	388	0	0.204632
235983	175471	102	93791	70046	99	138129	100637	101	1280	880	0	7297	5365	50	1463	1135	5	0.204632
167962	144153	96	55430	48293	89	122838	105661	92	1039	832	0	5929	5199	41	512	687	0	0.205676
152422	129184	105	58626	49076	89	85283	70423	91	616	612	0	4604	3868	39	-80	315	0	0.20672
107968	102852	84	34093	31847	79	66497	62902	82	544	493	0	3361	3270	31	-58	653	0	0.207764
131950	115606	86	50056	42730	86	82686	71977	88	929	621	0	4320	3782	37	251	631	0	0.208808
139496	121686	88	53808	46233	86	83008	70359	87	1068	870	0	4149	3508	37	536	1202	7	0.209852
252215	190286	102	109143	85592	98	171899	133151	102	2044	1256	18	8749	6594	50	1001	718	0	0.209852
184992	150088	95	72980	57000	93	110647	89046	94	888	605	0	5742	4622	42	1298	839	0	0.210896
183028	141838	94	62041	47728	94	120708	96330	96	873	799	0	6587	4997	47	1380	917	0	0.210896
103995	100476	93	33545	33004	77	59611	58533	79	620	480	0	3102	3272	28	147	403	0	0.210896
167994	135536	99	59547	47893	91	110277	89582	94	885	851	0	6015	4352	44	230	588	0	0.21194
180345	156565	98	70929	63342	88	126210	110156	91	1134	1265	12	6705	6129	42	1240	1521	11	0.21194
100516	98648	91	28363	27760	77	60369	59436	79	350	404	0	3251	3102	29	-551	200	0	0.212984
231544	165133	106	66565	44404	101	150814	107383	104	1363	1025	4	7667	5498	50	739	848	0	0.212984
198486	177292	101	85306	77984	92	103148	90676	94	1338	954	0	5141	4658	37	567	563	0	0.212984
172720	129883	99	59811	45035	92	104191	78755	94	848	845	0	5343	4029	43	1493	996	0	0.214028
168373	131132	108	64995	51520	93	110103	85859	96	917	701	0	5553	4389	43	-233	236	0	0.214028
140941	126697	88	60522	54125	88	79181	70780	89	695	659	0	3912	3220	35	460	833	0	0.214028
185104	146263	93	78102	62710	92	98695	77462	93	845	721	0	5570	4430	42	716	1156	6	0.216116
126652	114708	88	59938	55496	84	129673	119971	86	1111	1009	3	6528	6117	41	771	766	0	0.219248
141784	122895	88	53367	45392	86	81822	69012	87	619	571	0	4077	3424	36	264	266	0	0.219248
104414	101115	88	33926	33033	77	68287	67056	79	516	688	0	3431	3330	30	682	555	0	0.220292
188758	153885	96	71957	58025	94	100978	80456	95	1620	1136	10	5407	4464	41	223	694	0	0.221336
155105	146132	90	66193	62798	86	115966	106298	88	712	887	0	6049	5581	42	185	422	0	0.22238
167486	148471	100	64767	57634	88	90062	80632	90	852	914	0	4639	4095	36	456	600	0	0.224468
128805	105878	89	44684	36706	85	84649	68800	88	788	469	0	4146	3323	37	439	863	0	0.224468
96375	87455	92	38494	34718	80	63088	58421	81	287	303	0	3443	3149	31	81	457	0	0.226557
143956	117388	96	50415	40494	88	87331	71674	91	603	547	0	4326	3561	38	629	836	0	0.226557
171959	135578	95	58963	46858	93	100737	78847	94	893	706	0	5693	4355	43	201	498	0	0.227601
133087	128386	83	35945	35005	82	88500	84149	84	1094	880	0	4504	4235	34	82	349	0	0.228645
135098	115556	100	45598	38855	85	78665	67189	88	648	549	0	4074	3799	33	47	587	0	0.229689
198969	180401	93	106198	95988	90	144627	129979	91	1539	1154	14	7213	6250	44	513	695	0	0.230733
165631	135988	95	67793	55387	89	103401	85211	92	974	874	0	5586	4428	42	675	574	0	0.233865
111522	99261	86	38394	33497	83	73241	63623	86	415	301	0	4010	3309	34	531	906	0	0.234909
125753	130124	79	29758	29136	79	90381	88640	83	533	525	0	4986	4983	35	1037	964	0	0.234909
151655	141818	85	59501	56109	84	80500	75749	87	924	688	0	4404	3954	34	521	1005	1	0.234909
105815	99968	87	90364	86495	83	112348	106235	85	815	703	0	5718	5307	39	548	693	0	0.234909
123128	121200	83	58944	58597	80	85604	83935	81	633	622	0	4335	4144	34	-367	145	0	0.234909
131011	113069	88	49002	41082	86	83178	69871	88	395	468	0	4056	3260	37	431	760	0	0.234909
84262	82368	83	24046	24006	66	52121	50868	78	482	390	0	2935	2771	27	134	514	0	0.238041
162913	141156	93	61813	53673	88	116038	99406	91	682	783	0	6244	5161	43	-158	219	0	0.238041
95981	86893	96	39943	35878	82	59195	52570	84	510	527	0	3025	2619	30	719	709	0	0.240129
112617	97587	85	44917	37960	83	81929	68465	85	411	346	0	4311	3675	36	-231	684	0	0.240129
104383	101284	80	40275	38019	80	77655	72885	82	677	546	0	4201	3996	33	109	376	0	0.241173
174049	135454	105	75830	60391	91	107848	83429	93	811	559	0	5299	4063	42	512	652	0	0.242217
176092	148713	94	60463	52673	92	85208	70495	92	676	658	0	4391	3561	38	358	741	0	0.242217
153182	135763	90	49716	42861	89	98692	85371	90	506	455	0	5056	4354	37	507	923	0	0.244305
74053	74213	82	32205	32034	75	43727	43535	75	396	397	0	2336	2386	22	815	1456	10	0.244305
103739	102222	84	26075	25469	73	68173	65426	81	426	656	0	3345	3176	31	264	960	0	0.245349
110168	109657	84	38009	37433	78	66801	64713	79	430	425	0	3500	3504	30	578	921	0	0.247437
324434	252708	127	173533	138151	125	298102	236295	128	2796	2095	29	15378	11896	66	1623	1320	16	0.250569
126791	111915	88	40793	34878	83	81740	69523	88	644	323	0	4119	3776	34	299	892	0	0.251614
223578	165125	98	79569	57814	96	141038	98710	99	875	769	0	7616	5300	49	126	410	0	0.251614
140140	118122	89	53605	43256	88	80945	64878	90	797	764	0	4596	3614	39	-132	201	0	0.251614
115508	101678	94	34900	29044	85	87074	75471	87	953	862	0	4003	3602	34	773	886	0	0.25579
277831	200468	116	101267	73980	113	169762	120553	116	1587	1223	12	8428	5910	52	2250	1268	8	0.25579
182053	143436	97	60803	48544	93	112093	87260	96	909	807	0	5963	4591	45	1091	927	0	0.256834
271263	174727	114	109193	71127	110	190208	124871	111	1166	903	0	10141	6543	58	958	1276	9	0.257878
264047	194051	110	99531	75507	107	142290	102068	108	1109	1116	9	7503	5311	50	72	627	0	0.259966
184747	151188	95	55909	44550	94	126923	102745	98	802	734	0	6443	4786	46	31	511	0	0.259966
180252	140831	96	59200	44632	93	105367	82095	94	959	770	0	5328	4074	42	310	443	0	0.259966
150115	129106	90	55087	47249	88	94949	81532	90	1165	832	0	5099	4555	38	905	683	0	0.26101
166425	137885	93	49624	40503	90	100408	83474	92	870	640	0	4944	4147	39	1303	1201	16	0.26101
84021	84487	79	21498	21232	57	38894	37885	76	402	306	0	1835	1864	21	1198	1239	7	0.26101
64529	63225	81	12547	12800	44	33094	33457	73	456	355	0	1746	1655	18	-308	193	0	0.26101
249792	181454	117	87095	62617	114	145440	106393	115	1250	1024	5	7762	5694	48	1030	911	0	0.262054
106989	100165	90	41317	38779	79	79045	73784	82	545	725	0	4371	3988	36	662	754	0	0.263098
284755	210296	120	122133	93907	117	199489	149294	124	1512	1161	14	9937	7551	55	525	585	0	0.263098
213312	165958	98	83898	66949	95	116245	88643	98	1098	745	0	5931	4442	46	904	1194	7	0.264142
114460	109872	91	31900	31026	79	76038	72562	83	775	577	0	4021	3790	33	400	695	0	0.265186
181430	153060	104	74075	62935	96	129092	109912	98	915	795	0	7105	5840	47	-172	717	0	0.26623
255026	187086	110	135620	103608	108	232830	172477	110	1867	1485	23	11863	8373	62	868	1135	9	0.26623
53807	54949	78	15203	15424	47	32533	32994	72	154	215	0	1673	1659	18	172	539	0	0.26623
131719	116666	86	49955	41934	85	85633	71142	87	869	681	0	4422	3726	38	-687	116	0	0.26623
84402	82126	82	30684	29952	76	47564	46371	77	312	285	0	2432	2385	25	793	742	0	0.267274
162849	126468	93	59885	46693	93	99873	78288	95	604	634	0	5266	3923	40	-2	580	0	0.267274
82931	82612	76	37479	37261	75	53522	53056	76	390	561	0	2722	2723	26	681	953	0	0.268318
154467	130044	102	44953	36449	87	97335	82502	90	563	699	0	5192	4235	39	-138	375	0	0.268318
227258	174525	112	82907	64053	99	127868	98136	100	1217	726	0	6464	4806	45	388	729	0	0.268318
138569	116723	92	52170	43803	88	76592	63974	90	604	474	0	3815	3271	34	1270	1708	14	0.269362
83409	82151	83	14249	14093	46	47521	47006	77	584	581	0	2231	2167	24	1310	886	0	0.270406
258896	186090	107	71504	54197	105	143995	101557	107	1215	1111	9	7894	5217	52	423	953	0	0.270406
237777	182203	105	102324	79368	99	135523	104585	101	1419	978	0	7088	4989	51	1126	1140	7	0.272494
151301	125013	90	59189	47149	89	92981	74744	90	873	653	0	4880	3887	41	421	298	0	0.273538
199944	167976	96	82536	69703	94	109603	94141	95	1177	1042	8	5980	4815	43	1176	826	0	0.273538
141675	114567	103	55167	45294	88	83531	69173	90	650	703	0	4247	3262	38	-251	237	0	0.274582
92836	91512	85	19396	19217	56	118109	116274	81	438	472	0	5864	6048	37	441	617	0	0.27667
133534	128422	83	50863	47477	83	78896	73211	85	747	748	0	4243	4003	35	866	1308	10	0.27667
150422	144273	89	52841	50550	83	110377	105405	86	964	864	0	5904	5706	39	1351	1459	13	0.278759
143694	118407	91	48193	38692	89	98646	80980	92	805	655	0	4809	4153	40	737	1093	4	0.278759
88931	89673	80	27778	27685	75	69220	66662	79	475	474	0	3445	3169	30	45	469	0	0.278759
194469	144090	103	64767	47083	94	105590	78359	95	1161	776	0	5330	3834	43	171	629	0	0.278759
323106	242372	124	147944	113442	120	243155	185131	121	2112	1520	25	12249	9608	58	1455	1294	12	0.279803
255605	190590	113	90915	68471	104	138246	106617	106	1263	1107	7	7426	5710	49	1228	1065	4	0.281891
184171	148616	96	67686	53985	94	104941	84521	96	743	754	0	5341	4279	41	411	1001	1	0.282935
141232	121226	90	55259	46637	89	92779	77086	91	901	721	0	4655	3864	38	265	559	0	0.282935
117093	114468	85	30530	29772	76	78294	75661	81	428	496	0	3977	3802	32	131	418	0	0.282935
275377	208698	122	112713	88793	103	193164	149644	107	1572	1222	12	10084	7752	56	347	565	0	0.283979
241090	181118	110	89888	68608	107	123951	94360	108	1418	1112	9	6363	5108	45	437	786	0	0.285023
112533	111455	96	44807	43778	80	64282	63241	79	668	607	0	3345	3458	30	88	541	0	0.286067
251624	167271	108	94655	63504	102	160525	106645	104	1537	848	0	8433	5732	53	283	780	0	0.286067
162479	134536	92	76115	62145	91	101118	81261	92	822	677	0	5299	4469	39	182	391	0	0.287111
104327	101378	81	27353	26846	76	58609	57690	79	434	581	0	3194	3172	29	4	437	0	0.287111
184440	146271	94	55731	44036	93	106021	84101	94	943	785	0	5594	4422	42	-485	228	0	0.287111
101121	91757	83	37288	31740	80	66273	56386	83	501	545	0	3632	3176	35	-144	541	0	0.288155
206161	154071	101	87718	68110	97	142295	106864	100	1233	964	0	7455	5673	48	127	571	0	0.289199
172337	153384	93	61547	54409	89	106237	92006	91	731	601	0	5606	4805	42	536	1318	8	0.290243
156181	134446	100	60197	49759	91	83026	72296	91	775	634	0	4298	3732	36	41	530	0	0.293375
184338	149097	103	73721	60964	95	111610	89856	97	913	648	0	6114	5004	42	750	739	0	0.293375
243782	176963	130	72643	50003	130	142024	102930	130	1280	850	0	7272	5330	48	1332	1237	10	0.293375
135490	113318	105	54834	46684	87	82759	69540	89	885	596	0	4443	3605	38	1208	1016	3	0.294419
157183	125951	96	63531	51090	91	83267	66957	93	1132	720	0	4283	3322	38	256	725	0	0.296507
225476	169651	110	116650	96306	99	133075	99887	102	1425	1186	11	6950	5216	49	424	779	0	0.296507
275708	201306	108	97208	70785	104	158587	116007	105	1719	1282	17	8734	6338	53	782	1623	13	0.296507
161985	122450	101	63179	48462	92	94323	73968	93	874	832	0	4741	3543	41	202	335	0	0.297551
140264	134627	83	47605	45421	82	67957	64268	83	1038	784	0	3761	3568	32	-618	333	0	0.297551
161536	125492	104	59092	45353	94	89413	70600	95	1315	843	0	4885	4131	38	526	644	0	0.298595
170716	144742	98	58727	49482	89	105885	89546	91	1180	947	0	5817	4731	43	464	489	0	0.299639
99905	95433	95	36334	35235	78	61766	59281	80	253	388	0	3301	3094	29	-47	330	0	0.300683
185656	137858	96	72036	53139	94	112634	82232	96	1028	838	0	6068	4224	45	2647	1840	21	0.300683
164026	128785	92	52477	41754	90	101335	78128	94	786	818	0	5451	3950	44	142	437	0	0.302771
120420	100904	94	47569	38451	84	77668	63164	87	636	527	0	4203	3403	37	396	720	0	0.302771
124437	113586	87	55071	49571	84	79392	71328	85	644	691	0	3815	3649	34	709	608	0	0.303815
185952	151129	100	70368	56816	93	115078	92812	95	1283	1120	11	6110	4833	44	927	1050	3	0.303815
115504	103723	92	42249	36797	85	68914	61274	85	540	541	0	3530	2949	34	138	414	0	0.30486
137601	116427	93	49203	42399	87	75488	64257	90	441	554	0	3799	3347	34	799	972	0	0.30486
95029	94410	78	31303	30699	77	59613	58827	79	358	382	0	3154	2838	30	166	561	0	0.30486
225841	161230	114	88547	65241	106	136597	97875	107	1392	1022	5	7206	5381	48	899	1135	5	0.30486
85253	84555	77	31330	31105	76	44223	42590	79	533	485	0	2447	2392	25	111	790	0	0.306948
148103	123985	91	52039	42119	87	83431	69106	90	705	743	0	4073	3366	37	323	482	0	0.307992
134211	113221	97	53848	46465	88	71161	59146	90	852	494	0	4034	3331	35	42	525	0	0.309036
98339	90931	86	44094	40477	81	56401	51818	81	429	414	0	3019	2671	29	36	386	0	0.309036
281348	199496	124	145194	108815	122	251676	185900	125	2350	1698	29	12924	9685	61	1145	1619	17	0.31008
247050	192986	106	130004	104285	101	181561	144995	103	1977	1527	17	9313	7647	53	960	882	0	0.31008
163756	138585	92	50911	41801	88	110859	92183	91	926	585	0	5579	4321	43	754	985	0	0.312168
103205	100987	84	27459	27142	76	62455	61782	79	458	521	0	3395	3238	30	10	285	0	0.314256
117715	105112	88	45328	39195	83	31345	27330	81	510	417	0	26965	23266	83	551	811	0	0.3153
97729	91030	85	35805	31873	79	68532	62608	84	396	396	0	3466	2975	34	186	580	0	0.3153
95631	95036	78	33583	33266	76	55021	54092	79	303	432	0	2575	2666	25	804	552	0	0.3153
165509	137354	92	58704	48237	90	107587	86188	93	858	512	0	5495	4561	42	296	974	0	0.3153
110805	110599	80	31573	31369	76	72809	71539	80	439	438	0	3849	3501	33	671	646	0	0.316344
118278	107917	87	52160	47232	83	75549	68306	85	1229	723	0	3911	3402	33	555	796	0	0.316344
133366	128590	98	43108	42035	80	90970	87590	83	752	738	0	4533	4424	35	-219	388	0	0.317388
161774	134811	90	60532	49227	90	100446	82299	92	713	542	0	5219	4495	41	388	637	0	0.317388
121775	110401	91	46639	41587	82	68432	60436	85	920	818	0	3642	3377	32	5	424	0	0.317388
71352	72864	78	20241	20151	55	43566	42962	76	261	390	0	2076	1984	24	3	270	0	0.317388
107499	106047	80	27384	27155	74	67309	66010	80	586	570	0	3557	3388	31	307	298	0	0.318432
150117	129971	91	54135	45196	87	88350	73944	88	620	721	0	4551	4028	38	776	554	0	0.319476
165904	133914	92	72066	57876	91	89875	70120	93	781	534	0	4782	3630	40	779	604	0	0.319476
142668	133563	86	58092	53071	84	95473	86656	87	563	550	0	4873	4483	37	525	540	0	0.319476
236349	170386	105	99002	73298	105	175151	130502	106	1605	1088	10	9187	6841	54	863	614	0	0.32052
213479	159961	98	70823	52699	96	129001	93970	98	1147	806	0	6847	5012	48	577	425	0	0.322608
132934	114921	88	52065	43632	87	74266	62142	87	383	608	0	4086	3310	36	322	662	0	0.323652
215350	157456	103	84133	62505	100	126788	91491	102	1219	831	0	6373	4645	46	16	586	0	0.323652
147704	126311	100	55276	46210	87	86303	72566	89	659	541	0	4520	3817	38	12	449	0	0.324696
121912	107563	89	48024	41880	85	73661	62873	87	783	596	0	4009	3422	34	79	595	0	0.326784
145831	135899	90	47377	44442	84	98827	93771	87	692	789	0	5379	4740	40	1440	1868	11	0.326784
98459	99103	78	32279	32223	76	71056	68687	79	493	737	0	3789	3668	31	42	347	0	0.326784
180022	146437	96	64390	52450	92	94805	75461	93	939	862	0	5117	4182	41	500	595	0	0.327828
172169	139788	93	55514	44880	90	96426	77489	91	904	707	0	5179	3844	42	41	794	0	0.327828
223571	165555	107	87593	64017	100	129069	95280	101	1096	835	0	6880	5329	48	1171	929	0	0.328872
229052	166642	115	79118	56598	112	136987	99547	113	896	869	0	7121	5212	48	152	711	0	0.328872
134669	114350	104	42338	35303	104	79897	65551	104	731	721	0	4017	3420	35	531	913	0	0.328872
161613	129536	109	65854	54327	91	97280	80151	93	1003	731	0	5030	3956	39	168	581	0	0.329916
189267	169088	90	67961	61257	90	137461	122024	93	1803	1346	17	7771	6857	44	433	533	0	0.330961
128274	106806	90	48964	40324	87	81630	67086	91	788	581	0	4230	3398	37	819	749	0	0.332005
132877	116846	88	53372	47550	86	79666	68532	88	909	642	0	3939	3414	34	305	753	0	0.332005
109433	105256	86	36905	33812	78	56293	52371	80	523	687	0	3014	2763	31	279	670	0	0.332005
57896	58374	77	22048	22260	59	30688	31285	73	62	285	0	1581	1618	17	198	678	0	0.333049
118450	111272	86	35372	32075	83	75643	71200	83	787	389	0	4073	3551	33	878	1170	7	0.333049
292293	224063	141	140443	109562	129	189486	144188	130	1897	1529	23	10639	8443	54	771	1711	13	0.334093
149884	135597	91	40184	35508	85	98692	89880	90	778	722	0	5102	4602	39	390	790	0	0.335137
123618	119945	82	32259	30955	79	84517	79821	83	756	623	0	4632	4486	33	-235	487	0	0.336181
109498	100544	85	51715	46896	83	64560	56280	84	464	523	0	3096	2784	30	863	1188	11	0.336181
111159	109445	80	44422	43828	78	78994	76900	80	786	832	0	4257	4004	34	89	691	0	0.338269
134388	112379	96	48841	39853	87	80166	65802	89	741	574	0	4210	3626	37	674	663	0	0.339313
277457	191145	107	104401	74922	105	190870	132377	108	1994	1412	19	9652	6672	56	1355	1025	2	0.339313
129939	106890	93	36472	30338	85	77650	64838	88	776	490	0	4020	3512	36	464	452	0	0.340357
242079	175885	109	78162	55962	100	144464	100442	102	1515	946	0	7345	4888	50	1284	800	0	0.340357
100838	100903	80	38028	37864	77	67748	65332	80	506	560	0	3167	3334	27	1003	977	0	0.340357
72656	70696	84	32112	31824	74	41998	39984	75	260	378	0	1937	1905	21	-164	177	0	0.342445
91382	89677	87	31251	31220	77	59948	58617	80	661	578	0	3154	3065	29	549	442	0	0.342445
107196	107021	80	28469	28047	76	71235	68883	81	668	562	0	3390	3272	31	252	764	0	0.342445
118456	102713	90	46125	38983	85	74974	64112	87	593	528	0	4333	3771	35	1051	790	0	0.342445
92255	91581	79	47963	47536	77	67231	65760	78	375	443	0	3223	3025	29	124	279	0	0.344533
282412	209633	119	117108	86685	118	192505	137703	120	1949	1475	24	10063	7222	54	1300	955	0	0.344533
92454	93400	82	39282	39234	77	59145	58340	79	653	586	0	3327	3538	29	767	1296	7	0.344533
266235	220363	118	141663	118778	113	264036	222221	115	2189	1884	23	13815	11404	61	556	1436	10	0.345577
293393	219402	119	109376	83131	115	183286	137057	117	1835	1341	15	9406	7333	53	1623	1446	10	0.345577
119855	109439	94	42810	38602	84	75191	67975	86	548	559	0	3788	3455	31	122	536	0	0.347665
143725	116462	94	52377	41564	90	87291	71366	91	1081	798	0	4439	3623	38	462	737	0	0.348709
46364	47772	64	20528	20735	59	25668	26218	71	314	232	0	1595	1529	17	685	749	0	0.348709
233733	169925	105	73864	51662	101	139907	101658	103	1273	830	0	7061	5250	48	1373	979	0	0.349753
63832	64299	89	18807	18923	53	33389	32793	73	261	275	0	1777	1895	20	539	599	0	0.350797
74214	74135	77	24998	24962	73	42934	42766	76	328	215	0	2339	2402	24	50	359	0	0.350797
218132	158275	100	79190	56579	99	137710	98227	101	1370	770	0	7134	5233	48	391	644	0	0.351841
126670	108206	95	37847	31919	86	87087	73798	89	645	441	0	4704	3759	39	526	1124	6	0.351841
168046	156118	93	76022	69768	85	106530	97061	88	1069	1133	8	5766	5099	40	-12	519	0	0.353929
122701	106831	86	44020	38313	82	73761	61960	86	695	553	0	3653	3095	36	71	615	0	0.357062
90140	80067	86	33949	30152	80	62006	55371	83	553	423	0	3305	2949	31	160	470	0	0.358106
178627	162878	106	54492	49186	87	109741	99096	90	897	712	0	5884	5451	40	65	633	0	0.35915
208948	171883	99	62723	50125	93	111208	89053	97	1091	972	0	5616	4365	42	999	1029	3	0.360194
108240	101496	81	51589	47204	81	75180	69049	82	504	495	0	4090	3625	35	497	555	0	0.360194
120367	105518	88	43963	37941	84	85185	75350	87	1049	802	0	4298	3872	35	751	797	0	0.360194
213009	161093	104	70679	54259	99	125585	93796	101	1334	881	0	6259	4629	47	645	571	0	0.361238
153331	134155	90	47764	40474	86	84593	71545	90	757	718	0	4305	3778	37	520	981	0	0.361238
99423	96220	87	26974	26801	77	65373	63777	81	317	460	0	3044	3070	29	756	799	0	0.361238
188299	144176	97	63095	48590	95	103113	81028	97	884	703	0	5532	4079	43	64	593	0	0.363326
213301	160127	110	77503	58440	106	133256	97833	107	1112	1092	6	6702	4839	45	432	657	0	0.365414
78859	80859	74	25935	25939	63	51019	49766	76	259	233	0	2802	2927	28	311	532	0	0.365414
117757	108939	86	51369	47113	83	70022	63282	84	643	538	0	3667	3372	32	750	634	0	0.365414
78462	77996	79	21581	21555	58	36244	35972	75	121	321	0	1845	1944	20	735	643	0	0.366458
115756	98391	99	47295	40468	87	81274	69240	89	982	778	0	4318	3822	36	956	1236	9	0.366458
339607	236946	134	110765	78627	130	231242	160835	133	1861	1339	23	12024	8497	61	23	636	0	0.367502
230963	169407	109	83380	61724	104	117904	88624	105	1026	819	0	6462	4859	46	631	966	0	0.368546
146024	121916	95	48750	39486	88	81561	67502	90	717	663	0	4480	3741	38	593	509	0	0.36959
40236	42045	63	15196	15350	48	24710	24695	66	180	331	0	1315	1373	13	-19	230	0	0.36959
175512	134866	97	62310	47650	93	116411	87778	96	1125	765	0	5845	4256	44	847	519	0	0.36959
218645	184659	104	69403	56653	96	138549	116441	99	1478	1082	10	7332	6051	49	577	510	0	0.370634
192357	154215	98	91184	72987	96	110018	89103	98	1346	981	0	6028	4653	45	439	1046	4	0.372722
278096	194726	109	99135	69607	109	156400	105972	111	1390	894	0	8087	5488	54	1295	825	0	0.372722
102760	102417	79	30745	30706	76	63012	61667	78	266	441	0	3359	3184	30	42	390	0	0.372722
106641	95435	92	41328	37048	80	56380	50890	82	566	400	0	2902	2664	29	205	1196	6	0.373766
257385	184480	113	108954	84728	109	200918	147959	112	1507	1028	8	10351	7445	57	2758	1951	23	0.373766
139831	115947	93	52430	42658	88	77764	64548	90	482	469	0	4107	3411	36	173	475	0	0.373766
164291	126600	99	64541	50614	93	101778	78120	95	1077	656	0	5654	4125	45	731	1347	11	0.375854
77393	77350	77	34662	34204	74	41235	40207	76	273	466	0	2174	2139	23	183	808	0	0.376898
142345	123247	89	51517	42920	88	78730	66899	89	710	696	0	4325	3632	36	784	677	0	0.376898
148061	124792	89	44517	37612	85	74997	63101	89	821	430	0	4154	3387	38	45	400	0	0.376898
120783	112989	86	107545	104376	87	134205	128549	88	1131	1004	2	6502	6098	42	694	628	0	0.381074
102701	93522	83	34838	30584	80	66593	57297	83	786	682	0	3280	3145	30	547	443	0	0.381074
117979	118097	82	50623	49116	82	67872	66290	83	712	502	0	3320	3484	29	-233	99	0	0.382118
117896	113791	85	35166	33411	79	76263	73708	82	753	774	0	3884	3822	32	-253	277	0	0.382118
212729	156181	105	73447	52720	99	131440	97538	100	1036	856	0	6951	5078	48	428	470	0	0.382118
147259	125978	95	58600	50225	89	92921	79764	90	966	830	0	4981	4186	39	919	776	0	0.383162
242915	181399	119	98796	75351	109	120997	89564	111	1383	1099	9	6042	4487	44	104	519	0	0.383162
236802	175376	110	88956	65222	105	121246	89647	108	1130	932	0	6711	4718	49	1023	717	0	0.383162
81677	84000	77	30496	30887	65	47322	47787	75	436	399	0	2598	2347	26	184	295	0	0.383162
255515	178783	104	96265	66208	103	166888	115159	106	1235	915	0	8754	6039	54	1673	1296	10	0.383162
91873	93247	78	27682	28353	68	61568	61677	79	733	555	0	2983	3007	27	282	325	0	0.383162
100305	100846	89	18811	19044	50	62406	61679	78	601	347	0	3028	2959	27	1	814	0	0.384207
94955	100314	75	23160	23442	62	83180	81770	78	770	679	0	4365	4384	33	288	593	0	0.384207
163543	141142	97	41594	36035	89	107288	94238	90	796	602	0	5455	4567	40	164	393	0	0.384207
121513	118569	84	51778	51390	80	81356	79397	81	630	576	0	4184	4116	32	21	459	0	0.384207
229696	161000	101	78252	53303	99	129936	92090	101	924	702	0	6673	4495	48	-146	353	0	0.384207
275853	185555	115	96126	65320	112	153609	104217	114	1565	1000	1	7996	5626	50	633	734	0	0.385251
170870	133391	98	52018	40544	94	109585	88332	97	1190	802	0	5752	4772	44	644	463	0	0.385251
173923	139449	97	51332	40003	93	102845	83329	97	1012	898	0	5190	4076	41	698	829	0	0.386295
162772	130981	95	67501	53509	91	114236	91753	93	1077	714	0	5695	4486	42	133	614	0	0.387339
229607	169826	103	80267	59384	102	147990	109307	104	1320	1001	1	8422	6763	51	892	965	0	0.387339
252365	183230	103	97610	72618	100	146556	102482	102	1458	1010	3	7476	5175	52	747	1265	8	0.387339
114885	108376	92	43476	40010	80	77248	71375	82	488	399	0	4114	3839	33	91	445	0	0.388383
146233	119734	95	52018	43368	87	89121	72630	89	721	599	0	4993	3885	40	299	572	0	0.388383
95373	95866	80	24547	24481	63	55775	54966	78	613	631	0	2871	2696	28	812	847	0	0.388383
59349	61211	68	22276	22436	61	36212	36141	73	178	204	0	1870	1771	22	486	929	0	0.388383
162610	131285	108	57018	45304	90	95888	77013	92	817	712	0	4838	3926	39	-23	589	0	0.389427
92023	91185	80	34904	34692	77	49949	48819	79	493	378	0	2356	2407	24	592	871	0	0.389427
164313	141293	93	86765	78046	90	90017	77758	92	597	775	0	4212	3706	36	778	1223	7	0.390471
135017	116840	90	48265	40391	87	87628	74697	88	634	471	0	4676	4053	37	538	757	0	0.391515
115893	111891	88	30071	29421	78	64645	62102	80	589	591	0	3503	3245	30	777	741	0	0.391515
221869	163186	106	79103	58694	100	139858	104911	101	981	723	0	7271	5250	48	-304	518	0	0.393603
239077	168984	102	72252	49326	97	143308	99876	101	1174	818	0	7394	5064	51	585	526	0	0.394647
255224	212007	97	137085	116737	99	284737	246357	103	2727	2295	28	14802	12711	65	2412	1493	21	0.394647
119813	116510	83	41867	40482	79	77975	75171	82	838	678	0	4007	3740	33	1161	982	0	0.394647
218472	168680	101	68595	51485	97	122200	93223	98	1422	1071	14	6173	4634	45	796	542	0	0.395691
89793	88322	78	31761	30745	77	46955	46410	77	620	511	0	2437	2379	25	-80	378	0	0.395691
168201	132726	101	58561	45649	90	93420	73124	92	898	718	0	4762	3705	42	945	958	0	0.396735
200088	157425	97	75965	59563	95	135630	102036	97	1254	1267	12	7260	5787	46	896	1249	8	0.397779
136203	119135	93	44050	38026	85	80276	69795	88	797	783	0	4107	3525	35	-63	369	0	0.397779
107472	104701	96	33055	31757	80	73630	67769	96	377	278	0	3759	3494	31	-307	413	0	0.397779
117008	105449	90	44211	39139	82	71137	62717	84	763	746	0	3686	3317	34	388	970	0	0.397779
129031	119961	99	49309	45581	82	77981	72017	84	792	697	0	4193	3786	34	203	382	0	0.398823
99699	97116	80	33231	32514	78	54610	53661	81	628	374	0	3074	2883	29	10	328	0	0.399867
170140	132476	103	54053	42984	91	108775	85523	94	1042	759	0	5912	4561	44	250	700	0	0.399867
74151	75746	76	21734	21531	68	37922	37467	75	534	315	0	1887	1937	20	118	633	0	0.401955
147137	124263	92	56482	46463	88	97595	81648	91	956	723	0	5451	4592	40	684	940	0	0.401955
83319	82619	79	23003	23096	57	46274	46664	76	290	336	0	2606	2265	26	-135	336	0	0.401955
165093	134913	104	70025	58242	93	78078	63432	95	935	485	0	4138	3429	35	551	799	0	0.402999
154199	128909	98	59257	48978	96	99248	80771	108	911	858	0	5623	4458	43	357	627	0	0.402999
252491	179706	112	90809	64870	105	153587	108104	107	1146	954	0	7959	5722	51	83	635	0	0.402999
148127	116629	99	57819	45495	89	86690	68760	92	575	489	0	4540	3692	37	1149	1514	11	0.404043
211305	165129	109	75466	59039	100	126482	100598	101	1299	951	0	6430	5110	43	-141	448	0	0.405087
163393	131289	91	62330	48634	90	116612	89867	94	748	656	0	5886	4350	44	584	907	0	0.405087
193636	148361	104	72059	55481	96	116134	89298	97	867	738	0	6086	4730	45	1212	1167	6	0.405087
228382	164493	116	78501	55510	104	149243	105817	119	1072	1024	4	7816	5653	49	74	610	0	0.405087
109446	107655	86	29257	29154	76	79709	77508	81	853	925	0	4078	3888	31	1697	958	0	0.406131
98531	92588	92	30620	29848	78	53177	51941	80	301	329	0	2743	2587	26	103	668	0	0.406131
206950	152675	104	84547	64462	99	111923	83580	100	1038	933	0	6013	4637	46	443	631	0	0.407175
163792	124306	111	63989	48719	111	106800	80488	111	1294	639	0	5496	4021	42	821	596	0	0.407175
164570	152275	86	71096	65776	86	106823	98624	89	1036	900	0	5248	4976	36	324	583	0	0.407175
125582	111936	85	53602	46655	83	79660	68045	85	732	666	0	4385	3407	38	1004	1975	12	0.408219
176653	151724	103	46585	38136	88	97506	85566	91	792	778	0	5304	4714	38	483	411	0	0.409263
179815	144814	99	52110	39737	97	96737	76862	98	694	733	0	4798	3695	40	-222	500	0	0.409263
142044	125029	97	57603	49557	86	83473	72890	88	491	688	0	4184	3651	37	585	1000	1	0.410308
343684	244786	133	187991	143135	124	242246	179087	125	2088	1757	25	12914	9964	60	998	918	0	0.411352
322964	240606	134	195986	144207	131	372597	285552	133	3359	2320	34	18891	14585	77	24	412	0	0.412396
96351	95887	78	53755	53689	78	65684	64832	78	777	727	0	3314	3322	30	189	611	0	0.41344
103437	100717	85	43264	42528	80	77165	75539	82	610	579	0	3625	3688	31	306	860	0	0.414484
121060	112557	91	44356	41429	83	73880	68757	85	841	631	0	4089	3822	34	467	332	0	0.414484
216934	170564	99	80809	63273	95	125732	98025	97	1166	1005	2	6570	5188	44	1303	866	0	0.415528
132795	133005	82	64306	63495	81	150240	145214	84	1346	1241	14	7816	7349	46	324	581	0	0.415528
97791	95264	79	33154	31534	77	65850	62963	79	655	573	0	3276	3236	29	653	736	0	0.415528
105292	86920	87	44856	36605	85	58457	47324	86	625	468	0	3091	2389	34	606	992	0	0.417616
48725	51030	71	20426	20418	60	28450	29180	70	340	465	0	1237	1354	14	-491	46	0	0.417616
104154	100064	90	33408	30987	79	67777	63065	82	549	511	0	3590	3234	32	409	353	0	0.41866
114765	101225	91	38265	33058	83	73612	61466	85	822	673	0	3970	3306	35	376	613	0	0.420748
98958	95681	82	35281	34206	77	54605	53703	79	559	670	0	2865	2767	28	-10	267	0	0.421792
44788	44413	70	12291	12517	44	33105	33163	72	206	288	0	1763	1655	20	187	769	0	0.42388
88910	89863	77	21593	21449	59	58720	56531	78	323	395	0	3331	3455	29	215	458	0	0.42388
180058	146143	94	58752	47245	91	102445	81149	93	1017	898	0	5211	4085	43	-32	967	0	0.424924
147824	124781	93	49347	41475	89	92856	77729	93	841	724	0	5045	4185	41	1592	1398	16	0.425968
115849	107150	85	44052	39831	83	75394	68205	85	640	488	0	3928	3527	33	143	562	0	0.425968
114438	105532	86	36288	33919	80	69006	63521	83	728	627	0	3428	3219	31	-30	260	0	0.428056
58028	58195	79	19668	19864	55	32840	32751	74	199	229	0	1796	1875	21	-160	186	0	0.428056
213871	166622	98	74331	57433	94	132222	103308	96	1145	1094	8	6680	5331	44	-5	288	0	0.430144
128180	110002	87	51629	42295	86	88104	72986	89	638	451	0	4556	3696	39	104	843	0	0.431188
114702	108352	88	31919	30315	79	64985	62222	81	445	489	0	3189	3094	30	91	491	0	0.431188
35959	35379	72	13228	13467	45	21190	21431	52	56	179	0	1145	1223	11	426	792	0	0.431188
108008	95604	88	43062	37984	82	69435	59465	86	525	618	0	3521	3001	35	414	781	0	0.431188
96415	95939	82	20110	19990	54	68449	66130	78	616	766	0	3762	3628	31	-162	586	0	0.431188
116765	105270	85	40845	34995	82	69819	59235	84	648	490	0	3294	2644	34	439	511	0	0.433276
113292	100098	96	46314	41303	83	70961	63023	84	642	635	0	3852	3328	34	589	593	0	0.43432
192957	155421	99	70311	57375	95	111024	89036	97	839	786	0	6008	4851	42	464	635	0	0.43432
219822	197842	98	55145	51860	90	117455	105339	94	1732	1541	20	6816	6122	43	1481	769	0	0.437453
123431	103594	87	49453	41856	86	80600	66869	88	601	489	0	4320	3461	36	-95	581	0	0.437453
99312	92468	81	40192	36214	79	66161	61328	83	643	691	0	3155	3040	30	605	940	0	0.438497
112466	103472	95	41641	38697	81	71091	66869	83	823	637	0	3769	3400	32	1254	1558	11	0.438497
122244	100487	93	50239	41369	87	70924	56859	88	939	442	0	3647	3111	35	64	151	0	0.439541
136083	129550	83	44563	42283	81	103824	97785	85	673	614	0	4945	4922	35	526	918	0	0.439541
123505	116664	91	38295	37355	81	75699	73366	83	602	677	0	4304	3789	35	473	555	0	0.440585
172466	136964	109	60118	47345	93	107040	83071	100	940	784	0	5648	4500	43	547	719	0	0.440585
182701	141094	96	67173	51422	93	121895	91760	97	978	878	0	6344	4823	47	107	288	0	0.440585
180429	141008	96	69086	56060	93	103832	79333	95	947	800	0	5269	4263	42	593	607	0	0.440585
205626	158936	105	82491	64936	103	112205	86278	104	1180	964	0	5868	4226	46	-76	422	0	0.442673
92242	88965	94	26978	26565	76	55249	54589	79	539	528	0	2816	2811	26	203	494	0	0.443717
121834	107162	90	42943	37108	85	86549	75639	88	493	481	0	4227	3684	36	-313	118	0	0.444761
187363	147861	110	66524	52512	92	107446	84668	94	1215	795	0	5825	4557	44	692	756	0	0.444761
85816	84047	80	37575	37065	77	48167	47000	78	449	433	0	2297	2348	24	141	263	0	0.445805
133227	125864	88	52642	49453	82	86314	80461	84	1195	899	0	4399	4157	34	480	761	0	0.445805
137630	115921	88	50249	41929	85	88356	72279	87	821	743	0	4610	3925	39	-106	256	0	0.446849
174605	144535	107	78796	67059	94	121956	102460	96	1187	962	0	6299	5444	40	-56	565	0	0.447893
184218	156954	99	76579	65192	91	132214	114965	94	1059	992	0	7039	6038	45	531	1568	13	0.448937
33136	37206	49	9843	10151	40	22431	23506	58	7	173	0	1211	1160	10	931	1265	7	0.448937
203627	149137	104	72425	52211	96	124292	90050	99	1009	904	0	6794	5004	47	-368	583	0	0.449981
156873	145113	85	49139	44759	85	102878	94340	87	1141	978	0	5458	4980	38	1058	1259	7	0.451025
210449	163015	98	86519	69063	97	119092	89792	98	987	716	0	6274	4862	45	1033	959	0	0.451025
92277	92628	77	36840	36693	77	60993	60132	80	769	711	0	3359	3134	31	151	736	0	0.451025
96326	95556	83	36848	36852	78	64274	64228	79	434	347	0	3420	3417	29	295	440	0	0.451025
239984	194757	106	154596	125606	106	273864	222185	107	2728	2327	27	13836	10934	63	1623	1423	9	0.452069
35369	36903	64	10593	10907	41	20716	20295	58	165	254	0	1115	1064	7	317	491	0	0.452069
134311	120180	90	36496	31807	83	85447	75647	87	731	710	0	4418	3939	37	689	867	0	0.452069
105674	102012	81	22420	21588	66	62567	60136	81	545	671	0	3294	3184	31	159	690	0	0.454157
92776	93927	78	27421	26957	75	68021	66040	79	629	540	0	3561	3325	31	50	212	0	0.454157
82072	81417	82	17537	17771	50	57100	56234	78	632	573	0	3068	3021	27	520	506	0	0.454157
75561	77924	75	28084	27796	74	47775	45930	77	549	506	0	2538	2616	25	171	278	0	0.456245
205553	154339	105	66433	49132	98	111619	81598	100	1096	682	0	6058	4646	45	45	458	0	0.457289
219629	154754	108	81048	57120	105	133182	93684	106	1084	749	0	6558	4705	46	827	773	0	0.457289
302360	206347	110	103846	69674	109	213969	142613	114	1920	1471	21	11170	7538	60	1522	1967	24	0.457289
172773	157886	91	82687	75970	87	120197	110397	90	1065	1041	6	6179	5688	41	416	899	0	0.458333
98241	98928	79	43212	43048	77	67542	65691	78	581	663	0	3547	3496	31	444	916	0	0.458333
297948	212604	116	129793	94180	113	217710	158897	115	1860	1383	16	11690	8719	58	1122	1055	4	0.461465
174841	143060	91	60085	47727	90	85867	69636	91	729	506	0	4771	3603	39	429	382	0	0.461465
194654	161732	93	63354	48894	93	112864	94634	94	1517	989	0	5592	4380	43	829	835	0	0.461465
49285	50845	71	18793	19302	50	25710	25675	69	145	208	0	1261	1226	14	-392	282	0	0.461465
95888	95560	82	37044	36678	77	57964	56605	80	279	628	0	3084	2944	29	363	431	0	0.462509
106698	104590	80	53853	52431	80	65650	61543	81	747	669	0	3769	3688	31	-328	586	0	0.465642
184460	134175	99	68529	51061	95	99710	73144	97	836	696	0	5538	3966	44	875	835	0	0.466686
134538	117748	90	46353	39467	87	88845	76504	89	861	864	0	4675	4049	37	-379	349	0	0.46773
179318	158429	105	63487	54806	89	114600	99736	92	1070	998	0	5860	5100	41	742	738	0	0.46773
92285	91911	86	32036	31550	77	60369	59601	79	426	542	0	3176	2968	30	640	781	0	0.468774
42612	41716	71	15407	15518	48	23332	23469	69	94	176	0	1155	1251	11	185	395	0	0.470862
93586	94275	79	36433	36214	76	66223	64522	79	651	685	0	3498	3617	29	305	391	0	0.471906
39144	39805	73	14665	14838	48	23791	24900	69	300	233	0	1217	1177	10	-224	197	0	0.47295
117224	102990	86	43246	36411	85	83070	70360	87	769	530	0	4273	3785	36	-58	395	0	0.47295
195307	178068	91	61579	56627	87	125718	114535	89	1225	927	0	6813	6132	44	136	431	0	0.47295
75577	74051	79	28293	28151	75	39890	39311	77	142	234	0	2229	2266	24	273	689	0	0.47817
43295	42634	74	16771	17217	50	24088	24059	65	291	345	0	1228	1270	12	134	552	0	0.479214
171485	152409	95	75708	68498	89	83162	74372	90	863	898	0	4449	3963	35	666	847	0	0.480258
212676	169862	96	81280	66030	94	116301	93544	96	957	826	0	5539	4525	43	260	593	0	0.480258
75444	73372	84	16574	16576	50	38336	38388	75	403	395	0	2036	2135	22	222	448	0	0.482346
161501	131558	98	52864	43568	90	97546	78596	92	952	802	0	5175	4162	42	696	749	0	0.482346
154819	124247	107	55379	45485	89	94861	76379	91	1004	704	0	4758	3817	39	1204	1025	4	0.48339
105869	106350	88	46828	46494	78	68341	68093	80	696	627	0	3419	3482	29	480	631	0	0.48339
143571	118203	93	57210	48309	89	86813	72463	90	696	733	0	4531	3786	38	511	391	0	0.48339
77353	78104	75	23290	23363	64	49370	48808	76	211	345	0	2629	2627	25	-52	396	0	0.486522
117149	105139	90	38832	33984	83	84987	75608	87	1096	708	0	4637	4046	37	714	720	0	0.487566
70980	72759	76	17656	17821	51	39892	39780	75	51	199	0	1923	1876	22	448	499	0	0.487566
192193	158173	97	75717	61973	92	102933	85285	93	991	852	0	5723	4897	39	-51	367	0	0.487566
159903	146160	90	56560	51319	85	91975	82229	88	856	648	0	4638	4249	36	763	1143	7	0.48861
303174	230014	112	115453	91469	110	222153	174131	111	2182	1519	25	11690	8787	57	928	1094	6	0.48861
162460	143937	91	53626	46895	88	104065	90893	91	1089	710	0	5274	4798	38	609	451	0	0.489655
152117	141010	87	48157	44670	84	89078	81393	87	947	882	0	4708	4359	34	573	1113	8	0.489655
129834	117975	85	51592	45608	84	76028	68302	85	806	774	0	3871	3624	33	-240	260	0	0.490699
284683	222413	118	113364	88603	116	194679	149780	121	1975	1371	20	10205	7778	53	670	801	0	0.490699
152926	133271	92	47104	41067	88	95979	84924	90	761	811	0	5064	4365	38	401	570	0	0.490699
194089	152411	96	67580	53801	94	103712	80785	96	919	975	0	5270	4025	42	825	923	0	0.490699
46992	49300	71	22218	22495	61	27105	27758	69	196	233	0	1456	1345	16	-216	216	0	0.491743
82813	84664	80	26272	25990	75	49021	47472	78	565	392	0	2763	2962	28	203	659	0	0.491743
79453	79497	77	19897	20259	55	47760	47540	76	152	312	0	2185	2227	23	108	276	0	0.491743
138701	112938	94	56447	46642	91	82441	65793	92	813	582	0	4354	3442	37	-84	413	0	0.492787
132290	128317	86	48484	47400	81	74025	71241	82	913	1057	5	4123	3849	34	-34	520	0	0.492787
262886	185053	106	93964	65358	103	140109	98573	103	1108	808	0	7321	5214	49	358	598	0	0.494875
121204	118409	83	48680	46831	81	66603	63842	84	594	572	0	3550	3370	31	107	667	0	0.494875
88171	88058	77	29306	28676	76	53346	51373	78	307	407	0	2643	2482	26	803	1070	4	0.498007
126023	114396	89	52682	47635	84	60157	54120	85	717	759	0	3288	2934	31	1186	874	0	0.498007
174462	136748	98	63850	51266	93	110076	86831	95	742	609	0	5763	4464	43	428	700	0	0.499051
185109	144161	94	66941	52222	93	117349	88557	96	902	654	0	6499	4599	48	374	592	0	0.499051
326449	241255	121	157723	113692	121	214933	153112	122	2272	1571	28	11724	8445	59	2102	1222	12	0.499051
225936	175362	99	68993	53138	96	148907	111409	99	1108	1009	2	7682	6043	48	141	681	0	0.499051
125189	105403	97	44248	37272	86	64843	53433	88	666	542	0	3870	3206	34	-101	365	0	0.500095
261044	194352	118	80125	61527	102	168894	126571	106	1295	1061	9	8364	6168	51	544	617	0	0.500095
206375	158362	103	64399	49841	98	113986	88225	100	878	932	0	5934	4532	43	-322	201	0	0.500095
99910	97793	81	36076	35358	77	62762	60711	79	415	387	0	3251	3086	30	664	838	0	0.501139
164817	139187	93	72335	61103	90	91214	77922	92	996	807	0	4881	3883	40	129	518	0	0.501139
155821	131848	107	69615	60554	90	86630	72559	92	929	799	0	4552	3832	37	732	793	0	0.501139
93877	94483	78	39504	38947	76	58969	57769	78	397	542	0	2874	2739	28	449	720	0	0.502183
202041	163591	100	54443	44728	98	116113	94529	101	1023	833	0	6328	4880	45	-446	324	0	0.505315
201755	149236	115	71441	53869	115	124469	89860	115	1210	854	0	6289	4371	45	460	664	0	0.505315
119765	120471	84	43881	43241	80	73601	69911	83	778	680	0	3653	3603	31	452	624	0	0.505315
199956	153129	97	84000	64664	95	111946	83323	96	994	1024	3	6097	4795	44	530	498	0	0.505315
178959	144858	94	62995	50725	91	93297	75237	92	938	727	0	4878	4069	41	847	575	0	0.506359
151684	134771	91	59035	51145	89	85200	74676	92	739	636	0	4553	4037	37	964	949	0	0.506359
106248	106845	81	32488	32495	76	61795	59766	80	496	536	0	3095	2810	31	469	639	0	0.506359
125139	120573	83	41385	38831	82	81587	77396	84	439	441	0	4208	3948	35	-88	294	0	0.506359
165245	145114	93	44946	38723	89	103589	91688	90	1004	750	0	5268	4772	37	457	671	0	0.507403
199214	157560	97	81184	65270	96	117559	94302	97	1325	1009	3	6295	4932	45	-504	118	0	0.507403
89002	87082	81	25797	25696	77	55581	54889	79	789	473	0	3015	2842	27	137	406	0	0.509491
145086	118869	103	55736	45112	87	89552	74157	90	685	561	0	4448	3777	37	283	847	0	0.513667
93974	91312	79	24896	24617	75	55336	55289	78	332	437	0	2969	2836	28	784	506	0	0.513667
93074	94401	80	23147	23024	62	60441	59138	78	635	482	0	3181	2919	30	305	930	0	0.514711
189290	143883	96	82433	64273	97	99765	74404	97	1136	835	0	5053	3849	42	570	942	0	0.514711
176902	144990	101	62197	50715	90	110094	89441	94	860	697	0	5805	4671	43	-305	114	0	0.514711
147344	138334	86	52057	47853	83	86632	80634	85	886	890	0	4595	3934	37	589	804	0	0.514711
222276	177835	100	82068	64956	97	141281	110171	100	1416	1194	11	7124	5808	46	258	520	0	0.515756
118818	110544	96	37658	35103	81	72131	67902	83	478	567	0	4043	3879	33	346	569	0	0.517844
119341	117185	83	34483	33567	79	70132	67853	82	856	780	0	3634	3485	30	-105	420	0	0.517844
132160	107891	93	55442	45116	88	89496	71153	90	691	681	0	4810	3915	40	508	765	0	0.517844
123909	107510	87	54732	47339	86	74210	62089	87	643	435	0	3483	3086	32	-24	568	0	0.517844
122688	104730	88	46965	38836	85	75798	62494	88	758	598	0	3825	2966	37	1434	1138	9	0.52202
109737	97724	92	43918	37987	84	70742	61492	86	692	462	0	3494	2794	34	417	471	0	0.523064
117966	112087	95	36248	34984	80	66105	63396	82	971	761	0	3425	3413	30	503	989	0	0.523064
313121	225083	126	126798	95874	119	194730	141745	123	2204	1525	22	10596	7811	55	1738	1007	1	0.523064
104167	99981	82	41819	39199	79	73514	68600	82	61	404	0	3628	3353	33	444	449	0	0.525152
215105	162543	102	76131	56737	97	119865	89798	100	1011	1039	4	6163	4398	47	1151	809	0	0.526196
149198	119145	92	51352	41429	89	74456	57833	90	613	555	0	3901	3080	37	194	455	0	0.526196
148584	137760	89	55516	50442	85	97816	91365	85	901	622	0	5170	4599	39	1710	1555	23	0.52724
106174	105059	84	33910	33259	77	71166	70279	80	493	506	0	3515	3370	31	180	597	0	0.529328
138383	124071	89	40850	36176	82	95436	85480	86	823	820	0	4985	4605	37	695	636	0	0.529328
237240	179480	112	78261	59167	107	141424	109080	108	1227	1009	3	7195	5399	45	-67	519	0	0.530372
178800	137536	99	67563	51562	94	110288	82846	97	1057	847	0	5771	3971	46	737	757	0	0.530372
170751	135757	90	72829	58122	91	118649	92804	92	688	707	0	6182	4795	45	801	1207	8	0.530372
131144	120043	86	41540	36922	83	81017	72397	86	734	652	0	3936	3648	34	-83	651	0	0.530372
166890	132872	93	61471	48018	91	107120	82202	95	815	593	0	5488	4351	41	253	566	0	0.530372
116458	102943	92	55275	48781	84	64224	55438	84	585	581	0	3281	2789	32	104	374	0	0.531416
84155	83644	79	20780	20853	54	60357	58380	79	496	555	0	3203	3017	29	-47	346	0	0.531416
132301	110324	90	47946	41010	86	75081	62462	88	897	652	0	4128	3352	36	50	346	0	0.53246
93534	92313	78	31331	30925	76	57651	55653	78	571	654	0	3119	2934	30	329	699	0	0.534548
242654	173292	105	93895	66370	103	136244	98411	104	1232	1013	4	7055	5026	48	752	1527	8	0.534548
175829	124460	100	69907	50836	95	91569	66620	97	931	737	0	5052	3739	40	495	908	0	0.535592
84518	86162	77	25766	25889	65	53633	53478	77	215	507	0	2809	2846	27	-2	356	0	0.535592
95160	84271	86	41034	36438	82	52750	48520	83	375	487	0	2620	2490	27	105	715	0	0.536636
192788	150312	94	59893	46422	92	123837	93967	95	956	744	0	6320	4656	44	238	691	0	0.53768
84553	85036	79	33264	32643	76	56182	54139	77	465	306	0	2989	2793	29	439	704	0	0.539768
118350	102436	86	48490	41323	86	77103	65835	87	581	748	0	4495	3808	39	299	746	0	0.539768
246393	179109	106	86875	63770	105	153803	110848	107	1138	854	0	7917	5605	52	561	1013	2	0.540812
123692	104522	103	44924	38418	85	67962	56567	87	828	607	0	3608	3006	35	499	680	0	0.540812
148881	125923	93	47874	39950	86	90388	75848	90	599	611	0	4719	4065	38	645	1244	8	0.542901
137583	122956	87	58311	51386	85	82894	71094	87	955	853	0	4099	3626	36	855	894	0	0.542901
215239	164260	106	74044	55168	99	112839	87133	99	970	729	0	5750	4723	41	1366	967	0	0.547077
116297	105460	83	47492	42688	83	75275	65336	85	889	590	0	3761	3354	34	310	574	0	0.547077
114516	101905	86	39983	34658	84	67097	57595	86	771	456	0	3842	3525	35	367	843	0	0.548121
196940	164478	96	70795	58259	93	99626	83263	94	1014	956	0	4965	4156	40	353	740	0	0.550209
89617	90651	78	25826	25607	75	56586	55149	77	523	606	0	2988	2840	28	800	551	0	0.551253
213979	165724	102	65820	50000	94	137006	103360	97	937	851	0	7062	5300	49	305	589	0	0.551253
153735	119169	97	57603	45406	90	98800	76008	92	844	829	0	4943	3874	41	-11	758	0	0.551253
212990	175679	101	73298	59417	97	122554	101720	101	1366	1013	3	6687	5384	47	2162	1994	17	0.552297
103654	101752	82	39515	39471	79	64904	63357	80	535	647	0	3373	3358	30	94	541	0	0.552297
157473	144243	92	51955	47370	89	86293	79733	91	759	583	0	4331	3871	35	133	349	0	0.553341
197110	166751	101	102177	90072	96	96655	80875	97	1616	1212	11	5291	4588	39	971	772	0	0.553341
203203	160050	104	75043	59970	95	103274	82642	96	951	765	0	5616	4350	43	-473	291	0	0.554385
308971	212937	124	145435	108717	117	198457	143650	118	2104	1461	18	10334	7523	57	2185	1048	4	0.555429
167307	138124	92	48055	38519	89	110161	89495	90	858	844	0	5297	4501	40	749	1013	2	0.555429
75252	76309	81	31538	31277	75	45731	45610	75	490	478	0	2329	2544	24	191	844	0	0.556473
111689	106372	98	27844	26339	79	70124	67639	84	700	654	0	3657	3332	31	184	617	0	0.556473
136782	112137	95	46607	38678	87	83289	65735	89	709	857	0	4317	3350	38	1043	1031	3	0.556473
88591	90014	78	26441	26227	75	52991	50862	77	362	468	0	2860	2572	27	-371	548	0	0.557517
128044	123024	86	36217	35376	80	82905	79083	84	515	643	0	4419	4134	34	685	880	0	0.558561
99564	100829	89	20969	21025	59	60705	59512	79	449	582	0	3304	3307	31	494	1009	2	0.558561
215421	160714	101	74916	56299	99	122394	91440	101	1139	908	0	6573	5162	45	1557	1411	15	0.559605
211499	174383	109	61106	49683	97	179253	147662	102	1717	1101	14	9225	7381	51	1634	1354	10	0.560649
142083	130336	87	51634	46255	85	84175	76426	88	677	673	0	4419	3955	35	445	525	0	0.560649
104738	92543	84	42248	37428	82	64480	56207	85	467	605	0	3329	2884	32	760	698	0	0.560649
182447	152671	93	75050	62649	90	111865	93731	92	1015	879	0	6116	5207	44	1153	1163	7	0.561693
113463	109589	85	41235	40285	80	70610	68780	82	503	722	0	3432	3262	31	429	644	0	0.563781
93464	92645	85	18342	18576	52	59324	57913	79	316	324	0	3169	2987	30	-373	70	0	0.564825
178829	151738	97	54838	44142	92	117923	97713	93	1176	943	0	5960	5088	43	30	756	0	0.564825
219946	168536	97	62652	46273	96	138138	105611	98	1742	1195	13	7607	5752	48	591	981	0	0.564825
309826	224733	130	136568	98618	130	267300	190151	130	2694	1750	28	13999	9981	67	-91	487	0	0.564825
94027	91290	92	35145	34766	78	19194	18756	53	439	550	0	15042	14982	61	1125	1169	10	0.565869
250436	192362	115	87577	66741	104	144462	108278	105	1338	1216	12	7233	5449	48	490	640	0	0.566913
110253	104206	94	36939	36012	79	60928	57679	81	474	430	0	3176	3204	28	580	730	0	0.567957
186520	145383	96	62723	48300	93	107385	82378	95	877	808	0	5307	4084	41	442	660	0	0.567957
99357	94494	96	31435	28249	80	61475	56795	82	620	541	0	3124	2859	30	169	489	0	0.570046
196312	147596	105	68521	51487	96	124002	92384	98	1144	998	0	6518	4812	48	1125	968	0	0.57109
304633	204855	117	120572	81553	114	150058	100206	114	1893	1318	23	8073	5326	53	594	789	0	0.57109
249534	190621	107	102908	78352	103	139217	104504	105	1410	1227	18	7272	5262	48	326	1018	3	0.572134
234330	171853	111	68774	48596	103	130747	95049	105	1152	1002	2	6689	4617	50	483	678	0	0.573178
140265	128559	87	50101	44814	85	80435	71321	87	648	579	0	4344	4006	35	937	1014	2	0.574222
151864	124945	91	57853	46543	90	89003	73180	91	686	495	0	4590	3529	40	571	456	0	0.575266
118916	107500	87	41248	37095	83	75062	66682	85	814	659	0	3871	3378	35	117	612	0	0.575266
100519	99793	81	22794	22809	57	75231	73376	80	583	595	0	3793	3878	31	537	722	0	0.575266
148911	135501	85	52822	46040	86	85721	75669	87	721	719	0	4756	4170	36	308	740	0	0.575266
220487	159438	110	81398	59321	106	122456	88172	108	747	823	0	6534	4665	46	792	834	0	0.57631
159052	135726	93	65778	55972	89	103653	87388	91	1017	783	0	5535	4697	42	761	499	0	0.57631
129726	115865	96	45156	40319	85	72173	64418	87	498	603	0	4008	3601	35	274	605	0	0.577354
229717	173512	114	93939	73146	103	151832	115724	104	1296	997	0	7945	6101	50	957	1474	12	0.577354
111869	107038	83	30778	29904	78	63572	62031	80	626	555	0	3424	3064	31	916	1216	7	0.580486
99345	97099	82	29401	28887	77	56831	55077	79	671	447	0	3070	3090	28	-470	89	0	0.580486
192481	146177	98	68004	51004	93	117795	88288	96	881	627	0	5946	4506	44	696	657	0	0.580486
204357	150748	97	73100	53658	96	129141	91695	98	832	698	0	6314	4431	46	387	802	0	0.58153
118293	114375	83	50102	48609	82	80585	76613	84	474	386	0	4384	4071	35	-4	451	0	0.58153
191465	159179	95	78144	64076	91	183327	148934	94	1683	1340	16	9227	7887	49	861	704	0	0.58153
103341	99059	83	40141	37434	79	78394	74242	81	807	565	0	4026	3830	34	90	857	0	0.584662
103634	91897	87	38831	33217	82	67592	59238	85	389	458	0	3664	3031	36	247	531	0	0.585706
89037	87806	81	25430	25315	65	43340	41999	77	362	550	0	2448	2424	26	-140	188	0	0.585706
111172	108990	81	40064	38380	80	78359	76325	82	601	682	0	4130	4031	34	948	734	0	0.585706
234994	184890	99	87386	69146	98	119294	94333	100	1351	1013	3	6562	4885	46	1174	1024	3	0.58675
142586	120251	89	54850	45378	88	83596	70437	89	660	644	0	4290	3539	38	-313	376	0	0.587794
158937	137558	90	67177	58289	89	81843	70386	90	762	586	0	4442	3890	35	486	563	0	0.588838
157433	131088	91	61185	51478	89	96343	79224	91	904	604	0	5296	4269	41	-208	784	0	0.588838
125428	109702	89	46367	39914	84	85404	73591	87	724	679	0	4279	3515	36	614	454	0	0.589882
200322	154470	102	75559	57868	98	116448	87533	114	1465	868	0	6314	4950	45	859	1226	9	0.589882
104451	100942	90	29779	28915	77	65476	62114	80	719	585	0	3459	3378	30	-141	204	0	0.590926
113659	108185	93	32490	30982	79	65154	61700	84	698	696	0	3545	3220	31	172	397	0	0.590926
263946	181948	119	93133	66662	115	157955	106477	117	947	884	0	8149	5567	50	1894	1415	23	0.59197
102028	100643	83	32883	32308	79	67643	65400	81	707	570	0	3568	3549	30	719	739	0	0.593014
124248	117932	88	41123	38593	81	76122	71628	83	648	533	0	3838	3636	32	1044	1155	5	0.593014
95431	94714	81	34797	35055	77	67170	65045	79	792	558	0	3406	3490	29	199	716	0	0.594058
163806	126068	92	63859	49506	91	99765	75574	92	1070	748	0	5537	4133	42	837	745	0	0.594058
203339	162320	107	61318	47301	91	131245	103631	94	1170	995	0	6403	5216	45	960	1083	9	0.594058
257684	185550	116	86564	67646	108	181284	133057	112	1288	905	0	9711	7084	53	842	858	0	0.595102
161271	149855	89	78515	73060	88	110851	103320	88	1120	1061	6	5923	5662	38	169	605	0	0.596147
90212	89947	77	23968	23716	69	57114	56399	79	499	360	0	3038	2971	28	254	475	0	0.598235
187044	147022	103	74803	59706	96	99453	76312	98	852	608	0	5480	4276	42	568	893	0	0.599279
99579	98798	83	21335	21326	58	60260	59454	78	350	423	0	3268	3128	29	386	672	0	0.600323
89892	88776	78	40289	39700	77	91590	90190	82	718	810	0	4931	4723	34	643	1100	5	0.601367
138250	118217	90	47269	38629	89	98642	83761	90	918	810	0	5050	4047	39	417	711	0	0.601367
87706	86096	78	28495	28019	75	48192	46683	78	513	336	0	2616	2467	26	23	492	0	0.602411
120803	118761	86	40214	39557	80	71361	70327	82	679	488	0	3796	3765	33	599	638	0	0.604499
228692	176477	117	66286	50525	98	147244	113984	101	1085	926	0	7505	6235	46	336	402	0	0.605543
101262	95969	81	37075	34640	78	68863	64346	81	593	606	0	3336	3360	30	573	555	0	0.606587
194538	144629	99	74656	55455	97	107405	79937	99	1320	896	0	5554	4185	43	-67	387	0	0.607631
162669	132190	94	59149	48232	90	97888	80162	92	822	661	0	5014	4330	40	608	575	0	0.608675
100459	98398	83	33886	32959	78	64636	62223	80	418	609	0	3295	3232	30	459	732	0	0.609719
135412	125413	101	44553	41030	101	86811	78601	101	541	640	0	4361	3773	35	229	565	0	0.609719
117498	113398	98	43918	42329	80	68863	65698	82	419	495	0	3300	3359	29	557	811	0	0.610763
234166	175126	107	106641	79119	104	176351	130769	106	1850	1256	18	9039	6913	53	1227	1050	4	0.611807
144396	115781	97	50029	39421	88	83432	67220	91	1105	857	0	4159	3407	37	340	934	0	0.611807
212798	159197	105	79837	61395	98	134553	100709	100	1227	944	0	6840	5079	47	2311	1502	13	0.611807
185568	145907	96	77878	61981	91	105376	82460	92	999	808	0	5757	4455	42	1367	1067	6	0.612851
77357	78989	77	40284	41063	75	44716	44823	76	415	392	0	2260	2422	22	346	635	0	0.612851
120568	108920	93	40935	36465	84	53887	48697	85	606	638	0	2910	2552	28	647	564	0	0.613895
197869	151208	105	82417	64878	95	118566	90548	97	956	765	0	6590	5020	44	761	751	0	0.614939
106596	95597	93	27775	23729	80	67184	60134	84	513	411	0	3285	2835	33	-54	459	0	0.614939
199764	159792	96	77403	62499	95	108638	86909	96	732	887	0	5734	4655	44	971	998	0	0.615983
278040	222476	115	156379	123225	110	221153	172495	112	2118	1542	25	11618	9462	55	312	890	0	0.615983
243325	179378	115	108952	79003	121	155987	111708	121	1637	1118	11	8101	5795	49	1739	854	0	0.615983
90303	91059	78	35459	35244	77	62878	62412	78	823	667	0	3374	3308	29	494	590	0	0.617027
273391	193706	124	113024	81217	113	170472	122301	114	1787	1064	9	8724	6175	52	783	1192	6	0.619115
132040	117442	86	55365	48235	85	87824	76753	87	885	702	0	4504	3748	38	1244	1387	11	0.619115
170933	151119	97	63246	55109	91	109583	94895	92	899	763	0	5505	5030	38	442	353	0	0.621203
198166	163697	114	72875	60095	96	99808	81975	98	744	668	0	5440	4399	41	1212	1136	10	0.622248
100344	100544	79	31484	31283	77	69600	67056	80	446	530	0	3308	3381	28	-202	433	0	0.622248
141756	136462	86	36150	35025	82	81613	77444	85	990	726	0	4293	4064	34	-62	528	0	0.623292
119628	112743	98	49525	46774	83	71544	66751	84	626	681	0	3798	3571	32	952	1040	3	0.624336
271597	182969	113	109351	74214	111	185200	127437	114	1587	1200	11	9590	6758	55	683	884	0	0.624336
129180	124422	94	31958	31462	79	91461	87888	83	706	556	0	4861	4688	35	395	442	0	0.626424
104993	93541	83	39256	34207	82	65576	56114	83	562	468	0	3171	2897	31	348	849	0	0.627468
108613	98187	97	33837	30829	81	66768	58503	84	983	717	0	3550	3032	34	728	430	0	0.627468
94880	92816	81	29984	29603	76	56959	55425	77	514	580	0	2946	3219	27	201	462	0	0.627468
154184	135056	93	50084	42624	89	108061	94033	92	747	759	0	5266	4261	41	637	470	0	0.628512
160826	128063	92	61314	47628	92	100395	76335	94	1097	803	0	5507	4195	44	125	411	0	0.628512
100607	99723	79	37964	36337	76	62251	59688	79	356	275	0	3269	3047	30	998	1036	3	0.629556
260889	173982	116	113571	80694	114	187557	130743	117	1356	789	0	9287	6192	54	1581	1328	8	0.629556
152308	128111	98	51783	43198	88	77672	65381	90	661	564	0	4016	3588	34	662	879	0	0.6306
283034	225293	112	151149	118826	112	202257	155814	113	1626	1462	18	10063	7856	56	783	731	0	0.631644
166550	124948	98	64424	49316	93	102190	77697	95	833	674	0	5174	3853	43	693	867	0	0.631644
165811	139049	88	58565	47571	88	99615	82018	90	821	760	0	5139	4308	40	699	603	0	0.631644
98693	100934	77	31332	31148	76	71008	69733	78	511	542	0	3505	3491	31	-431	71	0	0.632688
249713	191697	109	118928	95784	104	139839	107315	106	1561	1033	6	7651	5885	48	1430	1532	11	0.632688
161761	133698	93	68134	56449	89	95182	76679	91	841	710	0	4930	4085	41	-306	733	0	0.632688
164244	128403	92	58572	45760	90	117955	88811	93	630	474	0	5998	4962	44	541	658	0	0.632688
146340	121738	90	45286	36161	88	93237	76196	91	916	784	0	4910	4070	40	2141	1283	22	0.633732
126887	121081	84	41840	39980	81	71467	67628	84	736	615	0	3772	3428	35	868	717	0	0.633732
167821	130433	93	58183	46477	91	105511	78666	94	1096	746	0	5507	3971	42	619	821	0	0.633732
122434	120058	81	29207	29242	73	86214	85158	81	595	596	0	4499	4336	34	75	587	0	0.633732
221367	157730	105	74905	53916	102	129031	91557	105	789	831	0	6985	5123	49	1829	993	0	0.634776
170723	133557	110	64594	51225	92	104356	80123	94	926	761	0	5607	4313	44	-309	422	0	0.634776
78960	79093	77	19241	19242	52	50583	49367	77	701	548	0	2651	2519	26	401	553	0	0.634776
163683	131906	93	62876	51380	91	90020	71871	93	525	516	0	4858	3782	39	676	737	0	0.634776
197691	153295	117	70144	55695	98	119093	93968	101	1192	941	0	6249	5015	46	773	1363	8	0.637908
96092	93875	86	37031	36884	77	60447	59116	79	686	667	0	3003	2984	27	-250	197	0	0.637908
181131	145315	98	68537	54776	92	110100	90822	94	994	729	0	5724	4617	44	978	955	0	0.637908
152182	137067	86	44902	38836	84	90701	78119	88	1101	917	0	4818	4190	38	141	620	0	0.637908
89637	88687	80	32448	32117	77	46779	44735	78	190	386	0	2485	2349	24	-26	183	0	0.638952
154409	126424	109	65350	52863	96	89552	74220	109	1152	815	0	4953	3998	41	849	947	0	0.638952
91909	94923	77	36883	36269	76	69246	66764	78	435	539	0	3491	3499	30	245	371	0	0.639996
139347	116643	90	54326	44936	88	90814	75878	90	1221	776	0	5101	4254	40	1031	1514	17	0.639996
74224	73816	81	27074	27555	75	46379	45630	78	410	525	0	2458	2496	26	663	1025	2	0.64104
128506	110294	91	46037	39131	87	73238	62232	89	609	644	0	3874	3326	35	190	960	0	0.64104
207796	172933	92	96171	78300	92	210704	169629	96	1538	1269	17	11016	9212	52	718	990	0	0.643128
146856	120025	94	53345	43582	88	90221	75592	90	869	725	0	4836	4129	38	143	421	0	0.645216
98823	92597	83	34050	32452	78	75078	69707	81	642	676	0	3672	3408	33	486	616	0	0.645216
83946	84107	88	30013	29922	75	49514	49772	76	613	492	0	2552	2753	24	602	749	0	0.64626
159581	136052	95	50538	43367	91	102141	87458	94	746	599	0	5390	4864	37	81	667	0	0.64626
169384	137216	96	62228	50981	93	90088	72780	95	768	501	0	4687	3899	38	50	591	0	0.64626
146383	122064	91	57242	48422	88	83974	70482	90	543	493	0	4370	3689	37	834	729	0	0.648349
180707	163025	93	70107	63451	90	85027	76136	91	979	924	0	4425	3867	35	220	517	0	0.649393
116169	106207	85	39647	35360	82	82724	74067	86	545	531	0	4455	3835	37	745	668	0	0.649393
155701	140034	93	42586	37338	86	99653	88073	89	954	707	0	4957	4506	37	111	729	0	0.650437
114629	110631	87	30720	30545	77	77249	76195	80	442	528	0	4164	4208	31	663	455	0	0.651481
90313	91471	78	41448	41330	78	57302	56695	78	674	487	0	3034	3007	29	-13	335	0	0.651481
185175	142277	98	54848	41473	93	114316	86421	97	1075	695	0	5698	4194	43	934	1021	3	0.651481
40420	41234	67	20188	20503	54	24719	25153	69	253	190	0	1332	1318	13	-64	229	0	0.652525
224452	184092	106	93143	74530	101	245431	205129	104	2368	1992	23	12603	10565	60	447	955	0	0.653569
93859	94715	79	23544	23149	63	66540	64982	79	690	716	0	3517	3489	29	992	976	0	0.653569
198790	153200	104	64055	49805	95	119467	91784	98	1094	1020	4	6379	4992	44	811	703	0	0.654613
129639	109730	88	42479	35665	86	85072	69333	90	643	635	0	4434	3392	38	-145	281	0	0.654613
133862	113389	88	47812	39916	86	81503	67342	88	390	457	0	4476	3599	38	-290	255	0	0.654613
175407	138280	101	59965	46428	93	82316	63999	95	492	364	0	4361	3614	37	-159	427	0	0.655657
142047	123144	95	49086	42310	88	82944	71622	89	485	628	0	4258	3893	35	155	425	0	0.655657
158709	153261	87	63182	60458	84	95488	90565	86	914	823	0	5359	4820	38	-135	234	0	0.655657
268426	200989	108	86986	64678	106	168911	124927	109	1234	995	0	8611	6405	49	1470	1149	5	0.656701
75642	79615	70	18734	19480	48	48650	47767	76	359	325	0	2576	2484	27	-133	159	0	0.656701
298950	202103	134	129492	87303	130	224612	150210	131	1982	1368	17	11998	7658	64	1010	1251	10	0.657745
174926	142608	97	63089	50926	92	99191	80026	93	900	833	0	5462	4004	43	839	853	0	0.658789
116930	101444	85	36439	30338	83	76430	64479	87	585	464	0	3595	3029	34	-96	342	0	0.658789
104520	93622	85	36416	32420	83	64611	57932	85	359	448	0	3414	2989	32	1068	1145	7	0.658789
111408	107481	81	38053	37197	80	75373	72616	83	511	500	0	4060	3830	33	228	680	0	0.659833
207789	158159	98	60450	46541	94	128720	96612	98	1039	719	0	6691	5062	46	932	885	0	0.660877
151278	119963	108	52502	40013	108	88150	67557	108	947	636	0	4755	3674	38	-233	470	0	0.660877
100468	96673	85	17256	16835	52	67273	65102	79	646	518	0	3282	3390	30	728	542	0	0.660877
177049	150624	96	51009	41971	90	97844	82579	94	598	666	0	5202	4490	41	695	1061	3	0.661921
137174	112230	89	46737	38994	86	83373	67454	89	510	714	0	4412	3592	38	555	757	0	0.661921
165195	143488	96	60901	53675	88	86431	75496	90	698	739	0	4593	4062	37	134	478	0	0.661921
90635	88458	94	30205	30167	77	52306	51981	77	538	534	0	2704	2320	27	628	922	0	0.662965
278840	192138	136	143454	100603	119	201356	140491	122	1909	1200	16	10405	7137	56	-377	578	0	0.664009
218142	167651	106	88049	66750	103	125776	93393	103	1439	1247	14	6954	5252	47	1089	825	0	0.664009
197974	176547	102	103002	93996	93	192377	174964	94	1521	1481	16	10062	9113	53	1419	1392	11	0.665053
134793	116014	93	65928	56941	88	89788	75249	90	878	652	0	4645	3778	39	322	581	0	0.666097
265641	195250	118	74882	57280	116	159531	119941	117	1629	1161	13	8506	6497	49	850	847	0	0.667141
74585	72294	87	30190	30170	75	38433	37842	75	690	527	0	2196	2157	24	54	396	0	0.668185
177054	143129	95	46270	36373	91	116069	90630	94	768	643	0	6123	5149	43	335	449	0	0.668185
30139	31168	67	9017	9088	39	17515	16726	54	212	320	0	907	970	0	-551	21	0	0.670273
97073	95415	82	27326	27158	76	62280	59945	79	704	644	0	3167	3054	30	502	862	0	0.670273
169970	139557	93	57980	47950	90	89614	72168	92	959	998	0	4760	3605	41	447	673	0	0.671317
86183	85036	78	26560	26733	65	52620	51305	77	500	545	0	2665	2598	26	423	456	0	0.671317
176514	141250	93	63390	49179	92	109691	87781	94	1097	916	0	5681	4643	42	694	834	0	0.671317
81814	82167	76	30600	30861	75	49918	50060	77	463	571	0	2512	2443	25	505	763	0	0.672361
126933	111621	91	34794	30403	83	81631	71579	86	656	645	0	4379	3797	36	1553	1042	3	0.672361
219385	170581	107	129194	110901	97	202612	168201	112	1785	1525	18	10696	8918	54	979	828	0	0.672361
89668	87144	83	19035	18936	52	49213	48516	80	426	440	0	2673	2521	26	189	835	0	0.673405
124630	110782	88	50773	45460	84	83735	75551	85	787	659	0	4222	3827	35	156	590	0	0.673405
136777	113259	95	58097	48475	88	73836	62226	88	762	660	0	3573	3050	33	985	1184	7	0.673405
175035	143967	108	60643	49868	91	101421	83361	93	929	698	0	5287	4589	40	805	1641	11	0.67445
218750	163360	102	78207	58966	95	118916	88500	96	1158	898	0	6252	4632	44	100	857	0	0.67445
212073	159294	110	72822	54508	97	136659	99783	99	1178	864	0	6747	4882	48	131	630	0	0.676538
88638	86841	78	28333	28000	76	50140	48840	79	365	509	0	2413	2508	25	-54	354	0	0.677582
40786	42723	70	7228	7245	37	424	494	0	478	514	0	150	165	0	521	562	0	0.677582
161339	133886	100	55397	45308	89	87418	71965	90	906	635	0	4799	3799	39	741	800	0	0.677582
114573	105590	82	45615	41358	81	76045	69910	83	620	604	0	4181	3891	33	121	696	0	0.678626
126421	122369	87	68037	66144	83	76001	74051	82	738	763	0	3906	3968	32	690	1098	4	0.678626
209983	167815	116	56562	46680	97	120842	97281	99	917	711	0	6203	5210	42	498	768	0	0.681758
233671	168436	105	86930	63315	103	150728	106702	105	1466	981	0	7651	5407	48	636	715	0	0.681758
164889	137054	95	48603	39460	89	93370	77961	92	961	671	0	4963	4134	40	1290	1368	9	0.683846
94368	93737	77	22120	21681	64	60954	59335	78	436	509	0	3031	2940	29	123	452	0	0.685934
194817	158885	112	61488	48841	95	110179	91317	96	958	857	0	5838	4718	41	49	385	0	0.686978
213819	165391	103	77411	59739	99	105722	80603	101	875	823	0	5664	4425	44	294	744	0	0.686978
82418	82740	75	22020	21740	64	43417	43700	76	387	360	0	2299	2438	24	400	746	0	0.688022
83227	85015	76	18417	18581	52	50137	50333	76	377	452	0	2482	2472	26	-266	252	0	0.688022
85353	86547	77	16291	16389	49	54367	54635	77	478	554	0	2950	2962	26	370	796	0	0.688022
147238	122225	94	53350	44135	88	85502	67841	106	643	482	0	4264	3461	37	-155	828	0	0.688022
113031	99663	87	46401	40245	82	75685	64323	85	626	636	0	3771	2980	35	25	311	0	0.688022
207099	169685	101	86433	69925	97	112111	91231	98	1215	1070	6	5888	4712	43	-125	678	0	0.689066
200009	155598	99	63427	48093	96	112866	85830	99	1021	761	0	5961	4402	46	-84	368	0	0.689066
122106	119081	86	27000	26919	69	69893	68184	81	857	707	0	3781	3619	33	-304	529	0	0.689066
252738	185935	109	90242	66468	106	138459	102727	108	1473	1032	8	7515	5940	48	368	1177	10	0.69011
187088	144732	95	63796	49451	93	109831	86503	95	920	569	0	6210	4891	45	331	536	0	0.692198
277969	199013	111	114400	83178	107	158166	112432	109	1372	968	0	8581	6163	52	350	575	0	0.693242
169954	132573	95	78235	60899	93	106568	78468	94	765	808	0	5765	4453	42	1008	899	0	0.693242
81323	81183	81	34105	34038	76	57973	57571	78	474	502	0	3170	3013	29	716	759	0	0.694286
57336	59416	74	21281	21366	63	31188	31005	74	250	266	0	1662	1573	18	-25	461	0	0.694286
149247	123762	97	58523	49552	90	81447	68600	91	980	734	0	4348	3461	37	61	357	0	0.694286
131832	116671	87	44925	37874	86	74661	63971	88	571	658	0	3877	3387	34	369	516	0	0.69533
109383	110692	79	31580	31270	77	71442	69275	81	661	509	0	3460	3421	31	-202	413	0	0.69533
155722	143542	88	52937	48648	86	106977	97250	88	1046	804	0	5624	5126	39	594	734	0	0.69533
236604	179524	105	89242	69228	104	144227	109129	105	1489	1014	5	7838	5869	51	1100	653	0	0.696374
197075	154557	100	67919	52973	95	115427	92165	96	1186	768	0	5924	4739	43	-262	151	0	0.696374
144929	123443	88	47297	39543	86	86312	72123	88	724	566	0	4773	4019	38	82	891	0	0.697418
117344	102172	87	55058	48178	87	67992	58679	88	609	551	0	3451	2834	33	192	853	0	0.698462
146204	124577	101	58426	49500	86	92562	77445	88	993	823	0	4709	4293	37	349	505	0	0.698462
161387	133890	93	71639	60191	93	91649	74480	94	1046	850	0	4970	4139	37	1227	944	0	0.699506
207013	174775	100	89453	75366	97	109984	89378	98	1313	889	0	5773	4624	42	603	870	0	0.699506
339314	250922	125	184709	141228	124	278300	212232	128	2588	1759	27	14878	11178	65	1126	1215	8	0.70055
97626	100177	78	30191	30432	69	70776	67488	80	850	686	0	3623	3423	32	319	600	0	0.70055
67045	65905	77	25324	24797	71	28011	28793	75	130	199	0	1714	1511	16	9	530	0	0.701595
149797	126134	93	48196	38096	90	78268	63914	92	634	661	0	4130	3391	37	-206	207	0	0.703683
124459	120249	87	36018	35628	79	89456	86339	83	901	950	0	4849	4540	36	-101	662	0	0.703683
142875	121295	90	61638	52591	88	82740	69104	89	763	790	0	4552	3602	38	556	802	0	0.703683
158745	128330	96	48261	38322	91	110222	89641	93	644	633	0	5670	4609	42	448	727	0	0.704727
84673	83796	87	22394	22281	63	51307	50235	77	293	335	0	2769	2615	26	466	729	0	0.708903
158026	128700	97	55453	45204	92	106950	87027	95	911	728	0	5671	4531	42	544	1111	7	0.709947
102425	102799	79	37307	36946	76	70584	69290	79	431	475	0	3927	3699	33	648	564	0	0.709947
77289	77098	80	31046	30267	76	40668	39543	78	457	596	0	2028	2089	21	-356	133	0	0.709947
49137	47320	87	16459	14728	81	28978	25802	87	36	153	0	1585	1333	17	-451	166	0	0.709947
192876	162368	95	68140	57028	93	107681	90851	95	1361	1064	8	5411	4330	39	853	1124	6	0.709947
114787	109900	83	36015	33769	81	73506	69562	83	587	779	0	3851	3447	33	457	864	0	0.710991
115895	111284	85	31509	30682	79	71968	68893	82	673	678	0	3779	3719	31	19	525	0	0.710991
110990	102673	84	36978	33771	83	77663	71467	85	634	545	0	4032	3665	33	943	1509	10	0.714123
264794	183675	110	101170	72203	107	159712	110263	108	1027	937	0	8665	5789	54	1634	1262	10	0.714123
173484	138093	94	65536	51606	91	104582	82752	93	765	713	0	5367	4141	43	709	486	0	0.714123
157520	120677	99	59894	46186	92	85049	67081	94	776	513	0	4669	3692	41	-133	184	0	0.715167
305469	210231	128	115503	81790	122	201498	138682	124	1852	1206	20	11398	7686	58	1753	1039	10	0.716211
97126	96882	78	44841	44405	78	65597	63851	78	685	705	0	3589	3375	31	280	473	0	0.717255
196958	148513	102	54398	40406	94	109629	80930	97	1012	704	0	5787	4292	43	556	512	0	0.717255
113000	102808	88	41028	36665	83	53168	48033	84	612	475	0	2647	2339	28	1251	930	0	0.717255
231492	173152	113	78032	59500	99	149159	112004	103	1251	947	0	7609	5483	50	338	623	0	0.718299
182197	135776	96	71979	54423	94	101635	77864	95	1021	789	0	5649	4104	44	454	451	0	0.718299
245986	158163	120	71083	48372	107	142209	92425	109	1238	930	0	7092	4495	50	-203	547	0	0.719343
249786	191373	114	117190	87945	105	193495	150437	106	1795	1352	19	9530	7432	53	153	1105	6	0.719343
148978	125363	90	55691	44930	86	87697	72474	88	926	757	0	4466	3466	40	-22	784	0	0.719343
120274	104901	93	57266	50286	85	76862	67175	87	651	518	0	3825	3309	35	243	856	0	0.720387
143695	126336	104	52856	46287	85	77562	68597	88	768	585	0	3993	3674	35	-45	599	0	0.720387
238758	178980	121	104424	81713	105	136936	103384	105	1163	800	0	7102	5240	47	347	500	0	0.721431
209861	162636	98	62698	49226	96	133665	100558	100	1164	995	0	7003	5043	46	1122	921	0	0.721431
92638	95899	78	24400	24344	58	59902	59319	77	841	653	0	2828	2730	28	715	892	0	0.721431
142337	116423	91	52797	42212	88	97390	80684	90	513	434	0	4692	3748	40	147	919	0	0.722475
74915	77936	75	19175	19204	53	63163	61694	76	695	799	0	2939	3068	29	365	542	0	0.722475
177230	136800	101	61052	46844	94	98215	76416	96	1110	640	0	5463	4100	43	231	715	0	0.724563
132717	112853	92	47868	40522	86	77391	64436	88	754	563	0	3994	3273	36	873	774	0	0.724563
199088	156131	98	60159	47532	94	111304	87906	97	1020	790	0	5941	4688	42	-75	802	0	0.724563
250209	183567	109	92213	68267	106	183076	132804	109	1617	1265	16	10105	7343	56	609	1263	8	0.726651
115260	103402	84	48344	42577	82	74977	64078	85	1038	727	0	4003	3606	35	842	999	0	0.726651
161198	134647	95	75684	64424	91	97826	81353	92	689	604	0	4694	3684	38	356	717	0	0.727696
149796	123969	97	50492	41492	90	89189	72133	93	606	636	0	4739	3518	42	0	634	0	0.727696
161681	142275	93	59534	51520	89	94138	81955	91	802	747	0	5125	4310	39	281	1230	7	0.729784
123456	109493	87	42117	36520	84	74245	63601	86	501	449	0	4158	3527	35	2	515	0	0.729784
100194	102764	79	43533	43506	77	68426	67981	79	607	553	0	3644	3631	31	-9	444	0	0.729784
89026	78209	86	39424	34288	80	59903	50798	82	659	497	0	3249	2738	33	27	415	0	0.729784
87412	87095	84	32105	32323	75	51777	51091	77	319	495	0	2619	2611	26	18	424	0	0.730828
138431	127004	98	46125	42058	85	86632	79893	87	710	615	0	4406	3953	35	361	502	0	0.730828
177848	142374	95	64574	51318	93	100311	80512	95	1100	803	0	5373	4234	43	537	704	0	0.732916
137752	114681	95	53002	43643	86	77846	63144	88	759	543	0	4120	3231	38	12	415	0	0.73396
208214	159879	99	100375	78656	101	117358	88511	105	1201	721	0	6322	4993	46	805	1034	3	0.73396
161052	132204	92	58512	46456	90	96045	76850	92	886	692	0	4779	3913	38	843	915	0	0.73396
106015	94794	84	42861	38304	82	76314	67552	84	1036	676	0	3830	3348	35	662	624	0	0.73396
156000	130458	94	55013	45753	88	90732	76422	90	871	725	0	4913	4002	40	365	435	0	0.73396
205777	148227	111	67292	48420	95	126110	89902	98	1306	865	0	6978	5209	49	348	720	0	0.735004
177969	140124	113	67213	51443	113	106910	83385	113	1084	628	0	5727	4441	43	-276	296	0	0.735004
35434	38608	49	13166	13241	45	4992	5588	32	9165	8843	46	4321	4292	32	14958	15044	67	0.735004
85992	87756	79	35791	34907	78	55259	54016	81	476	408	0	2794	2540	28	-672	0	0	0.735004
82037	77651	81	32969	30651	78	49778	46897	79	504	547	0	3010	2861	28	-287	70	0	0.736048
125549	110108	88	51704	44783	87	81945	70440	88	581	532	0	4097	3384	36	-118	290	0	0.736048
128625	117409	89	52030	46864	85	77739	69658	85	729	513	0	3730	3533	33	446	473	0	0.737092
89645	87127	82	29834	29231	77	54333	53600	79	519	762	0	2881	2618	28	551	627	0	0.737092
118253	114014	91	39259	38552	79	71341	69128	82	562	525	0	3605	3556	32	77	752	0	0.738136
142904	117284	90	57997	46520	89	84653	66547	91	852	577	0	4744	3676	39	62	452	0	0.738136
106810	105256	84	29937	29352	78	70716	68451	81	756	840	0	3764	3602	32	-304	503	0	0.740224
115650	115058	85	48439	47510	80	72677	70388	82	735	537	0	3712	3476	32	544	491	0	0.740224
179323	143958	97	52753	41844	92	107318	84129	96	916	767	0	5662	4429	43	589	750	0	0.740224
87320	89319	78	30550	30658	75	50026	50635	77	395	526	0	2538	2602	25	202	753	0	0.741268
122892	104275	87	48879	40105	86	81514	66943	89	825	488	0	4516	3484	39	-105	375	0	0.741268
236405	173248	105	88619	65603	102	127173	93387	103	1688	1002	2	6943	4760	52	607	991	0	0.742312
145091	121775	91	52793	44176	88	92651	75994	90	569	599	0	4635	3771	38	531	539	0	0.742312
141578	135712	90	36139	34707	83	89917	85847	86	1187	754	0	4718	4644	34	610	834	0	0.743356
183124	155506	93	66553	56023	91	104028	88015	93	915	533	0	5974	4725	44	-144	181	0	0.743356
100734	100185	88	27536	26395	78	70002	66817	85	620	650	0	3818	3478	31	-10	371	0	0.743356
61591	63159	74	28500	29055	73	27038	27404	70	207	264	0	1343	1348	14	244	469	0	0.743356
241687	176082	107	92955	69044	106	134067	98105	108	1501	1082	8	7036	5326	47	-191	518	0	0.7444
196238	176105	97	51187	45102	90	117151	104824	93	1042	863	0	6316	5482	43	904	1194	8	0.745444
201077	171500	99	78605	66797	95	130250	110733	97	1246	886	0	6853	5879	43	-262	269	0	0.746488
160585	126634	94	64120	51439	92	85567	67847	93	717	613	0	4654	3542	41	197	803	0	0.746488
128231	121951	82	34913	32354	80	80247	75761	83	667	550	0	3959	3681	33	553	581	0	0.747532
94205	94732	77	40739	40646	77	65469	64017	79	343	367	0	3445	3363	30	-21	493	0	0.747532
84113	83706	78	31841	31454	76	52898	51845	78	436	439	0	3007	2985	27	34	421	0	0.747532
136833	122981	89	61501	54225	87	97097	84136	88	1127	845	0	5280	4514	39	196	513	0	0.747532
90035	82481	88	35245	31495	80	56535	50014	82	594	490	0	3082	2694	31	151	710	0	0.748576
81249	80418	81	27444	27232	74	49310	47981	78	497	412	0	2615	2591	26	383	371	0	0.748576
137566	119724	89	48761	41668	86	90806	77516	89	701	572	0	4999	4159	38	-34	346	0	0.74962
102697	99242	87	29495	28537	77	61187	59305	80	576	502	0	3132	2985	30	-274	413	0	0.74962
97134	88040	87	35845	32153	81	57877	52467	82	760	672	0	3151	2908	31	445	540	0	0.74962
125017	112450	88	37744	33299	81	75800	66796	85	705	618	0	3746	3415	32	353	760	0	0.750664
289691	225686	139	187360	149489	124	286002	224333	126	2875	2276	32	15108	12502	64	1256	1314	10	0.750664
104728	103696	84	40076	39533	78	61535	60052	81	683	538	0	3051	3069	28	489	678	0	0.751708
107358	107902	78	24000	24161	58	72887	70961	80	839	730	0	3638	3540	32	-324	197	0	0.751708
228550	171254	101	93289	69955	100	134172	99778	101	964	763	0	7036	5236	46	872	725	0	0.751708
98642	97988	80	20091	19887	54	63225	61526	81	278	480	0	3170	3056	29	-33	161	0	0.752752
145009	125939	105	60465	52870	89	87024	77466	90	547	688	0	4227	3869	35	-211	247	0	0.752752
239871	175686	113	88651	66111	108	149045	107622	109	1378	902	0	7543	5743	51	606	699	0	0.753797
123303	102527	91	46655	38769	86	73347	61203	88	840	428	0	3559	3177	32	588	613	0	0.754841
105058	103506	81	38717	38224	79	71205	70032	81	526	701	0	3755	3546	32	104	426	0	0.755885
214282	165347	109	80940	64391	102	130186	98150	103	1201	782	0	6507	5239	44	83	394	0	0.755885
156720	129371	92	56337	46535	89	88835	70234	92	525	449	0	4739	3754	39	417	509	0	0.756929
194775	148618	106	72505	55459	97	113336	83706	100	1160	775	0	6105	4468	45	1347	1123	5	0.756929
150960	146159	85	52325	50156	83	95972	91648	85	1345	1279	12	5094	4781	37	1493	1751	11	0.759017
136037	129598	88	27430	26711	80	82897	79270	84	499	578	0	3798	3735	31	234	347	0	0.759017
110032	95267	92	43926	37591	85	68965	59225	87	699	612	0	3609	3014	33	297	455	0	0.759017
45482	44793	81	13003	13009	45	22730	23159	63	22	270	0	1135	1249	11	-73	261	0	0.760061
198646	159933	98	79516	64188	96	114193	89840	99	1033	910	0	6044	4729	44	650	612	0	0.761105
107632	101559	84	49296	47320	82	69441	66163	83	905	781	0	3638	3727	30	747	577	0	0.763193
68150	69717	75	23081	23173	67	40655	41295	75	233	306	0	2258	2055	25	245	685	0	0.763193
154479	129528	95	48001	39681	89	98946	85369	93	861	716	0	5585	4662	40	1973	1942	15	0.764237
269944	202556	106	100963	76237	106	156175	115140	107	1523	1104	10	8330	6088	52	605	897	0	0.764237
180249	137699	96	61042	45921	94	117927	91803	97	631	476	0	5988	4721	42	527	846	0	0.765281
125294	109486	87	48693	41588	86	85810	73271	89	901	718	0	4483	3690	37	552	632	0	0.766325
186632	148855	96	53153	42612	89	111886	87043	94	1266	916	0	6035	4610	44	-34	327	0	0.768413
140364	122197	88	50106	42041	88	88371	74240	89	782	640	0	4739	4275	35	653	938	0	0.768413
251984	191385	104	99613	75935	101	139415	106298	102	1180	801	0	7105	5355	48	-191	170	0	0.769457
83394	81267	88	26764	26653	75	51986	52256	77	370	482	0	2874	2682	28	-7	379	0	0.770501
105043	102055	90	31183	30721	78	66672	64897	80	574	460	0	3203	3072	30	-193	241	0	0.772589
70849	72678	74	29365	29673	74	43487	44328	75	492	410	0	2118	2022	22	203	407	0	0.773633
142999	120693	88	43054	34434	86	80519	66054	90	835	707	0	4051	3695	34	690	592	0	0.774677
177305	136770	106	61530	47522	92	105162	79678	94	1059	772	0	5841	4200	44	388	653	0	0.775721
132090	121357	85	64315	59626	86	74519	68146	87	648	513	0	4022	3710	36	431	495	0	0.775721
162476	128506	108	53818	41076	95	89918	67295	108	635	480	0	4756	3467	40	234	546	0	0.776765
171713	146208	96	41595	34275	91	97928	83659	93	895	719	0	4619	4113	36	713	880	0	0.779898
188306	160400	96	75382	63298	91	125205	105813	93	940	856	0	6310	5301	42	1106	1938	16	0.779898
145083	122313	92	47619	39796	87	85458	69969	92	673	660	0	4536	3808	39	-254	308	0	0.780942
54050	56070	83	23075	23382	62	29500	29654	72	445	386	0	1454	1518	15	-297	324	0	0.780942
92650	92759	79	28678	28363	75	60241	58823	78	392	581	0	3172	3142	29	24	728	0	0.781986
188765	144688	96	67684	51844	93	117566	86488	96	1110	647	0	6502	4899	46	348	496	0	0.781986
199693	152691	102	77355	59727	94	124002	93719	96	967	765	0	6260	4660	46	325	691	0	0.78303
98164	89913	83	37920	33788	82	69848	62614	84	552	714	0	3413	3013	32	279	609	0	0.784074
174438	160748	94	61282	56768	89	109747	101638	90	693	714	0	5933	5565	39	-165	237	0	0.784074
229801	173955	123	76830	55354	121	175571	132922	123	1316	1088	8	8719	6626	52	459	938	0	0.785118
222893	175226	98	75589	58623	97	142362	109406	114	1134	769	0	7384	5628	47	111	600	0	0.785118
200653	146923	97	69461	47286	96	132327	95637	98	1201	894	0	7078	4999	49	1517	1428	10	0.785118
180432	146079	101	57207	45821	92	94944	78937	93	853	887	0	5094	4086	41	1337	1288	15	0.785118
132052	117089	93	39317	33982	85	76369	65651	88	872	511	0	4075	3454	36	246	713	0	0.786162
128945	125332	83	49885	47802	81	84045	79281	83	752	577	0	4374	4049	35	974	1196	7	0.786162
162219	137827	93	76929	66025	93	95683	80350	93	913	709	0	4901	4155	39	76	741	0	0.787206
102084	93310	82	42616	37582	80	64188	57519	82	320	330	0	3523	3432	32	180	689	0	0.78825
37924	39865	68	18004	18705	52	23645	23287	58	79	109	0	1104	1130	9	-92	304	0	0.78825
133296	120413	89	69980	63971	85	78850	69129	86	1070	897	0	4553	3841	37	-128	468	0	0.78825
182100	148460	98	72475	57983	94	109259	85115	95	897	679	0	5620	4494	41	124	418	0	0.789294
114950	100794	88	41793	36275	83	83411	72152	86	519	731	0	4513	4030	35	399	555	0	0.790338
98148	97240	78	32437	31993	76	59963	58637	79	785	703	0	3534	3301	30	-175	426	0	0.790338
124816	120070	82	45926	43676	80	73018	68942	82	757	593	0	3913	3573	33	-24	352	0	0.791382
115923	111658	91	46428	44958	80	76665	73393	82	392	461	0	3866	3670	31	315	348	0	0.791382
145464	130528	89	43994	38055	87	94533	82431	89	877	673	0	4845	4225	36	542	615	0	0.791382
105631	89513	92	44796	38940	83	62107	52528	85	435	549	0	3339	2590	33	530	803	0	0.79347
239986	172949	121	76306	55214	102	148650	106231	106	1339	855	0	8190	5989	50	1428	1274	9	0.794514
228090	163779	117	79214	58735	101	120554	85283	103	1201	607	0	6252	4304	47	441	784	0	0.794514
75180	78203	74	28284	28652	68	44385	44545	77	528	364	0	1904	2142	21	-480	1	0	0.794514
154590	129240	91	56430	47509	88	93189	76254	90	907	698	0	4949	3746	42	180	602	0	0.795558
117268	106255	83	49590	43071	83	72409	65842	85	698	583	0	3787	3392	33	512	487	0	0.795558
200700	151508	98	69117	52807	96	124581	94598	98	1364	834	0	6353	4834	46	1243	1542	19	0.795558
164685	145572	91	53365	47087	88	113904	102143	91	905	631	0	6131	5378	40	333	693	0	0.796602
139384	125454	87	49644	44332	83	77152	68474	86	341	512	0	3971	3577	34	-239	184	0	0.796602
177548	148991	95	75188	64235	94	98599	81244	95	919	738	0	5051	4198	41	1115	883	0	0.797646
139886	120285	95	62897	53934	87	81644	68042	88	789	655	0	4172	3380	37	1082	1298	9	0.797646
76614	78330	79	23528	23827	60	48053	48242	76	437	366	0	2490	2378	26	1523	1054	4	0.797646
272136	201230	113	125046	91988	112	198154	139767	114	1627	1133	12	10641	7573	56	200	490	0	0.79869
68038	72803	75	22116	22819	54	36127	36972	74	336	339	0	2009	2044	22	-441	2	0	0.79869
166390	136047	97	72869	60477	91	101472	83200	93	1179	804	0	5446	4366	40	456	631	0	0.79869
33678	33250	72	12260	12507	43	18771	19750	50	51	121	0	1059	934	0	-19	557	0	0.799734
198184	172670	103	68391	59859	96	141785	124015	98	898	865	0	7355	6438	45	1010	1292	24	0.800778
41774	41815	74	17972	18272	53	22691	22923	57	418	237	0	1298	1355	14	-347	249	0	0.800778
147466	138926	96	39467	37686	83	94940	89862	87	489	463	0	4779	4299	38	833	984	0	0.801822
174754	132980	95	61771	47136	93	113782	86482	96	1236	931	0	5941	4513	44	545	475	0	0.801822
117680	100019	98	44112	37107	85	74268	62916	86	499	515	0	4124	3404	36	1184	959	0	0.802866
170127	140257	96	55910	45167	92	107824	88721	95	645	625	0	5495	4481	41	736	527	0	0.802866
151641	131347	102	53937	47488	88	89783	77176	91	863	843	0	4957	4347	37	431	808	0	0.80391
161462	132027	93	62869	52090	89	97547	80886	91	1227	888	0	4907	4184	40	-71	636	0	0.80391
124057	116988	83	39356	37317	81	81506	77078	83	776	747	0	4099	3856	32	23	572	0	0.80391
99695	101920	85	38585	38578	77	69944	68842	79	608	540	0	3992	4084	32	455	755	0	0.804954
126680	117971	87	44596	41071	81	89616	82874	84	318	474	0	4508	3971	37	51	746	0	0.804954
98332	94891	83	31002	30229	78	61592	59126	81	646	544	0	3139	3137	28	741	962	0	0.805999
93053	93211	82	30427	30458	76	63453	62290	79	619	403	0	3352	3379	30	-86	608	0	0.805999
162720	133092	94	60981	50524	90	90526	72718	92	709	679	0	5003	3932	41	565	1313	10	0.805999
40818	40280	70	12979	13311	44	25123	26054	66	42	162	0	1140	1199	11	-105	221	0	0.805999
114856	105230	98	40408	34999	84	65415	57668	85	535	587	0	3372	2865	32	581	566	0	0.805999
29549	32018	51	17320	18345	47	15191	15784	46	383	283	0	760	772	0	471	414	0	0.805999
162080	146483	95	53737	48552	88	88279	79994	89	827	744	0	4629	4119	37	716	665	0	0.808087
273114	183180	128	103318	70088	116	167289	111836	118	1338	868	0	8528	5876	52	-405	418	0	0.809131
93928	93206	79	27013	26838	70	56487	54679	77	637	486	0	2883	2997	27	-184	137	0	0.809131
255811	177610	113	100457	69962	105	148911	102832	107	998	878	0	7644	5021	51	772	887	0	0.809131
191027	144671	113	68320	52507	95	115073	86746	97	1154	1044	5	6065	4647	43	576	960	0	0.810175
208448	180117	100	69429	61356	93	112730	97676	95	1362	1131	11	5703	4802	42	610	626	0	0.810175
230409	173642	107	75851	58071	99	138603	105348	101	986	637	0	7460	5529	48	408	979	0	0.811219
192599	149220	94	65437	49522	93	118630	92761	95	1142	707	0	6038	4831	45	1486	1323	11	0.812263
95678	91959	93	25165	24939	69	61893	62192	80	685	702	0	3331	3057	31	506	1286	8	0.812263
158574	141431	105	56601	49456	88	96232	86102	90	483	786	0	4895	4473	36	514	722	0	0.813307
127503	112929	89	37348	32215	85	53121	47368	85	396	431	0	2899	2478	29	589	564	0	0.813307
195587	154538	100	72028	57044	93	123917	99823	95	948	812	0	6429	4891	43	872	829	0	0.814351
111257	102914	87	42901	39312	81	74965	68298	84	349	480	0	3811	3463	35	417	745	0	0.816439
75587	72283	93	19901	19837	56	41455	40727	78	290	378	0	2046	2201	21	642	496	0	0.817483
229874	173488	112	71419	55051	107	152370	114706	109	1145	1021	4	7874	5834	49	1381	1187	17	0.818527
187627	140600	99	67086	50334	94	116593	87077	96	1026	894	0	6077	4308	46	-249	429	0	0.819571
129081	110055	102	50497	42356	87	89069	73236	92	859	675	0	4645	3839	37	244	420	0	0.819571
116777	105146	85	46166	40255	83	81910	70466	86	671	637	0	4471	3863	38	-35	314	0	0.819571
152790	122335	98	60576	48355	93	87236	70824	94	972	642	0	4392	3597	37	104	606	0	0.821659
153319	131756	89	62081	52522	88	98000	83896	90	934	809	0	5015	4173	39	-145	333	0	0.823747
241777	183544	111	92676	72150	110	143832	108757	111	1521	1122	9	7613	5810	47	797	1279	7	0.825835
98784	98125	89	39398	38812	77	61156	60380	79	639	554	0	3039	3142	27	548	424	0	0.826879
105456	105700	82	27033	26692	78	60958	59425	81	377	274	0	3412	3375	29	106	578	0	0.828967
108170	105865	82	44152	43382	80	63941	61953	81	651	414	0	3289	3064	31	81	329	0	0.830011
93498	93359	79	18629	18791	50	56210	55743	77	476	503	0	2790	2926	28	478	767	0	0.830011
80624	82531	77	34187	33862	76	56788	56630	77	579	462	0	2699	2685	26	530	639	0	0.830011
89796	90746	78	29093	29420	73	62736	61781	80	879	489	0	2974	3000	28	170	498	0	0.830011
193248	144440	105	67797	51261	95	119755	89513	97	942	812	0	6076	4319	46	795	823	0	0.831055
73066	72019	83	19525	19493	57	51425	51966	76	377	511	0	2680	2652	26	-433	59	0	0.832099
123938	112215	86	33766	30137	82	78088	69431	86	573	651	0	4157	3614	34	17	857	0	0.832099
171645	138166	92	66443	53672	91	106534	85027	93	896	657	0	5311	4275	43	54	755	0	0.833144
70613	70876	82	25723	25748	73	38747	38223	74	222	376	0	1959	1916	21	456	838	0	0.833144
114908	98833	86	44881	37505	84	82303	69660	86	729	636	0	4378	3932	36	222	874	0	0.834188
181638	137545	96	64202	48453	95	124803	92727	97	1084	837	0	6208	4774	46	1189	1003	1	0.835232
130078	107913	101	53850	45335	88	74802	60829	89	909	836	0	3853	3173	36	410	878	0	0.83732
150791	128565	90	64891	55235	88	91237	76740	89	772	763	0	4956	4281	38	64	515	0	0.838364
48083	50397	71	17276	17614	50	26227	26085	70	332	229	0	1268	1314	13	50	584	0	0.839408
120486	104801	90	48540	41747	85	81210	68918	88	725	631	0	4204	3648	36	834	803	0	0.839408
187669	144632	97	59184	45045	92	115034	88104	95	1366	1010	2	6155	4506	46	510	1044	3	0.840452
128705	109895	90	50278	42948	86	86050	71885	89	869	749	0	4464	3639	39	533	811	0	0.840452
130714	128073	87	39675	38940	80	87944	85151	82	711	793	0	4728	4517	34	418	608	0	0.840452
127911	110264	89	55931	47841	87	71017	61780	87	732	502	0	3896	3241	35	495	779	0	0.841496
82308	80791	80	25408	25570	69	41919	40813	77	252	245	0	2356	2135	25	580	863	0	0.841496
130544	117359	88	40927	36421	83	94610	84766	86	492	619	0	4809	4405	37	445	1057	4	0.841496
202739	155599	97	58760	45186	94	123079	93813	98	1048	763	0	6065	4411	44	732	534	0	0.84254
196184	151665	102	60964	47445	95	112610	86821	97	980	887	0	5571	4439	42	123	407	0	0.843584
114419	104036	89	38752	34909	83	78972	72128	85	608	479	0	4258	3651	36	735	943	0	0.845672
117629	100407	94	46606	39045	86	78740	67211	87	873	765	0	4135	3828	34	730	755	0	0.846716
195285	149686	114	67097	51634	96	104214	81486	98	705	669	0	5560	4288	44	745	782	0	0.84776
128710	119997	92	35097	32846	82	74486	69028	85	871	849	0	3844	3591	33	-156	385	0	0.848804
175864	139140	106	62583	48335	94	98169	76092	95	725	689	0	5293	4144	41	540	767	0	0.848804
127642	116769	91	48473	43712	84	80541	72611	84	522	641	0	3891	3626	33	680	627	0	0.848804
91340	90718	79	31146	29391	78	64901	61449	80	646	410	0	3264	3248	30	406	865	0	0.848804
242500	179349	112	92561	69489	102	153172	113747	105	1229	982	0	8036	6056	51	368	353	0	0.850892
152303	132385	98	60263	50993	89	77658	67593	89	1051	923	0	4270	3447	36	-18	168	0	0.850892
130209	115092	91	56602	50331	85	76422	67393	86	508	350	0	4209	3680	34	428	694	0	0.850892
118932	107006	87	47924	41929	82	66387	58307	85	521	555	0	3510	2985	32	552	593	0	0.856112
182023	139331	112	64173	50226	95	101856	77033	97	729	547	0	5491	4146	45	437	1177	7	0.857156
81394	82671	78	32437	32611	75	44191	43528	76	503	405	0	2228	2220	24	-278	485	0	0.857156
200589	156146	101	55831	43694	95	113750	90067	98	974	760	0	6075	4651	44	230	460	0	0.8582
88423	87009	82	22529	22232	57	52125	50709	78	409	489	0	2442	2673	25	369	638	0	0.8582
99627	97240	85	28612	28322	77	60991	59439	81	383	458	0	2846	2682	27	744	936	0	0.8582
79091	82325	76	20071	20006	53	47985	48352	76	431	392	0	2382	2322	25	575	843	0	0.8582
36675	36855	70	8914	8962	39	217	456	0	878	684	0	211	253	0	372	599	0	0.859245
93863	91809	81	34955	34155	77	63479	61970	79	492	480	0	3037	3049	29	-670	153	0	0.859245
182579	134050	114	66263	47701	114	118132	84461	114	964	792	0	6252	4450	48	160	439	0	0.859245
169283	128692	105	60690	46785	93	99625	74303	94	809	636	0	5377	4251	43	425	811	0	0.859245
218251	161846	101	88792	66429	99	126266	92144	100	1012	1054	7	6427	4630	47	233	886	0	0.860289
164604	124238	97	66617	50485	93	95629	71034	95	608	867	0	4890	3703	41	1313	1262	8	0.860289
167998	149598	101	52765	46766	89	104538	93775	93	988	756	0	5606	4929	42	686	646	0	0.861333
141928	126069	97	52124	45729	86	89460	78489	88	694	579	0	4597	3972	37	223	641	0	0.861333
80610	79674	88	18951	18950	53	55640	55440	77	435	411	0	2893	3098	26	550	512	0	0.862377
85043	89202	75	19648	19696	58	61464	60335	78	535	492	0	3036	3021	27	382	596	0	0.863421
107849	101068	92	34984	33364	79	56688	53469	80	574	579	0	2964	2831	27	603	465	0	0.863421
186177	159470	103	74176	64144	92	116450	102633	93	732	615	0	6258	5381	41	491	649	0	0.864465
224792	162586	117	79565	57432	98	128853	93710	101	1313	880	0	7325	5142	49	141	438	0	0.864465
194171	148881	99	80539	65846	95	117367	88529	97	1115	928	0	6686	4801	51	859	465	0	0.865509
181026	147964	97	74135	61351	93	104101	85833	95	1018	911	0	5555	4464	43	1350	989	0	0.865509
196406	161572	96	84843	70415	95	98726	78672	96	695	574	0	5347	3998	42	521	690	0	0.865509
142661	122997	90	48468	40920	88	95420	79641	91	581	723	0	5154	4512	39	819	899	0	0.865509
202251	164335	104	57616	45530	94	110907	89474	95	805	703	0	5825	4738	42	942	1050	3	0.866553
149486	132378	95	56921	48478	89	89918	79640	91	939	692	0	5099	4431	39	385	429	0	0.866553
117759	113808	98	38603	37955	81	71793	71118	82	665	541	0	3605	3583	30	51	250	0	0.867597
99422	97915	81	32775	31978	78	61233	58468	80	479	437	0	3452	3054	32	71	577	0	0.868641
238711	177984	102	100238	76237	100	148954	110187	103	1473	886	0	7884	5836	51	1567	1014	3	0.868641
130700	128676	82	40080	38934	79	85948	82016	82	743	922	0	4701	4322	36	-126	677	0	0.869685
151174	129285	91	55177	45983	89	109063	93665	90	939	770	0	5634	4599	41	-502	307	0	0.870729
167662	135290	92	58889	47327	91	96481	74013	94	873	720	0	5083	4141	40	-57	696	0	0.870729
216890	162476	98	87460	66622	96	133399	98419	99	1125	982	0	6774	4914	47	1743	1456	15	0.870729
173170	132800	100	58690	44905	92	103538	79085	95	892	853	0	5147	3979	40	-111	490	0	0.871773
159644	140042	97	61354	55628	88	129993	115437	91	993	800	0	7073	5928	46	1590	916	0	0.872817
97391	95305	78	28262	27875	72	51830	49950	79	197	360	0	2652	2549	25	61	469	0	0.872817
118750	107496	85	41995	36112	82	79231	69285	86	849	555	0	4109	3538	37	-435	271	0	0.872817
122900	110205	90	44549	40202	82	73782	65256	85	939	704	0	3660	3162	34	205	374	0	0.873861
41711	41076	70	17678	17926	51	17419	17788	50	62	202	0	992	1041	5	48	653	0	0.874905
191870	146920	95	75128	58447	94	179952	139040	97	1633	1367	15	9558	7344	54	633	1185	7	0.874905
104682	94439	85	45145	39944	82	64976	57355	84	655	407	0	2968	2629	30	452	530	0	0.875949
144561	125255	91	48445	41026	88	98328	84618	91	1006	804	0	5149	4419	40	821	948	0	0.878037
146966	120471	92	54336	44254	89	98215	80879	91	907	839	0	5113	4282	39	146	458	0	0.879081
173932	143044	96	69333	57810	94	87706	70937	95	898	832	0	4537	3704	38	878	837	0	0.879081
150366	125572	94	57490	46419	90	70688	57672	93	614	504	0	3643	3159	32	541	985	0	0.880125
91620	90827	78	24443	24008	66	52815	51884	79	415	343	0	2562	2441	25	190	638	0	0.880125
162918	124972	109	57400	45807	92	97330	76001	99	513	471	0	5311	3793	43	451	479	0	0.880125
94238	93665	80	22811	22898	61	22159	21929	56	1277	1166	12	17031	16686	65	13448	14026	50	0.880125
151035	129865	93	57550	49699	89	102270	89780	91	961	659	0	5223	4705	38	571	531	0	0.881169
235588	169670	110	85432	61651	107	136629	101601	108	1131	726	0	7356	5399	50	1121	804	0	0.882213
122214	106038	85	43619	37001	84	62814	54176	86	373	371	0	3171	2758	31	132	530	0	0.882213
100567	98671	82	17478	17296	51	60913	60158	79	197	302	0	3095	3033	29	-110	280	0	0.883257
244786	189317	114	118603	93364	106	207441	161480	109	1857	1462	22	10567	8027	53	405	906	0	0.883257
263386	184393	107	76196	56215	103	185268	126657	108	1394	953	0	9494	6481	56	1771	1072	5	0.883257
112460	103046	91	43423	40940	83	74707	70164	84	578	632	0	3699	3306	32	57	513	0	0.884301
113591	98419	91	42541	36334	84	71800	60953	86	523	590	0	4051	3250	37	966	1650	12	0.885346
105735	95493	84	39914	34945	83	70585	62134	84	274	300	0	3782	3353	33	53	615	0	0.887434
175554	139846	94	61746	48240	92	95593	76882	93	959	812	0	4975	4021	40	-40	517	0	0.887434
239192	185549	114	113279	92954	105	183532	141742	105	1500	983	0	9025	6971	51	1098	807	0	0.887434
113137	111716	81	35280	34375	78	66167	64464	80	509	537	0	3516	3362	32	-141	331	0	0.888478
224240	173896	113	72169	55868	97	144643	113832	100	899	889	0	7329	6050	46	475	833	0	0.889522
53935	54488	73	19220	19328	53	30049	29784	73	308	359	0	1538	1534	17	66	291	0	0.890566
172741	145147	92	67928	55842	93	101067	84980	95	1014	812	0	5210	4571	39	493	480	0	0.89161
115537	101824	86	45623	38358	85	75413	65735	86	736	579	0	4156	3363	38	444	665	0	0.89161
269617	204564	125	110450	86351	112	195852	148190	114	1768	1398	19	10614	8037	54	641	2019	16	0.893698
175530	137347	104	65340	51822	91	99915	78614	94	866	634	0	5246	3936	42	521	735	0	0.894742
122237	112594	94	45492	41751	82	71367	65009	85	560	753	0	3654	3389	31	1057	721	0	0.895786
193203	163532	98	68005	57562	92	120632	102877	94	1070	965	0	6312	5200	44	692	1132	6	0.895786
192490	142510	99	71697	53428	96	121077	89061	98	836	536	0	5925	4346	45	878	889	0	0.895786
110045	110592	79	42731	42468	78	70979	68190	80	723	708	0	3604	3462	30	673	775	0	0.895786
261927	178406	107	97172	71030	104	151931	104978	107	1723	1002	2	8364	5792	51	1318	1200	20	0.897874
180045	151782	93	94308	80382	91	99683	81653	92	1326	914	0	5122	4289	41	421	847	0	0.898918
245246	162436	100	88029	57214	101	155307	100011	104	1344	741	0	7706	5227	52	356	768	0	0.898918
102071	101247	84	26833	26449	70	71373	69779	80	614	614	0	3729	3681	31	949	1107	6	0.898918
80071	82027	77	22731	23129	59	47708	46448	75	417	431	0	2501	2463	25	516	796	0	0.898918
187471	138606	112	68078	50307	94	121773	87866	97	1449	888	0	6543	4782	47	1376	640	0	0.901006
186270	146458	96	64999	50948	93	110358	88951	95	1060	810	0	6179	5067	45	256	615	0	0.90205
185576	140943	94	68335	50727	93	109332	81361	94	761	656	0	5816	4236	44	393	472	0	0.906226
130200	108799	99	42779	36142	87	82053	67576	89	939	832	0	4279	3707	36	-332	170	0	0.90727
144849	116756	95	64076	52297	90	92606	74747	91	794	702	0	5071	4334	39	585	884	0	0.90727
67776	66667	89	13981	14300	44	37387	36801	73	4	325	0	1779	1794	21	217	740	0	0.909358
141434	128502	102	42272	38321	83	90538	79864	88	1059	788	0	4567	4099	35	-201	388	0	0.910402
76288	76135	81	18251	18240	51	46969	45979	76	544	361	0	2469	2504	26	199	397	0	0.912491
56790	56259	74	20523	20819	57	29676	29947	72	222	307	0	1513	1581	18	121	424	0	0.913535
228760	170032	103	72295	53003	98	126895	94005	100	1377	1091	9	6839	4989	47	384	521	0	0.913535
88476	88154	80	23896	23389	65	54385	53311	78	643	604	0	2767	2779	26	399	523	0	0.916667
96720	86004	92	38971	34829	82	43708	38141	82	345	523	0	2455	2157	27	149	522	0	0.916667
181236	138711	98	68140	52125	93	121414	91560	95	1160	756	0	6055	4651	45	-45	539	0	0.917711
162921	134379	92	43754	35583	89	93552	76700	91	914	691	0	5127	4116	40	663	1091	12	0.918755
108466	96550	85	43420	37725	81	64262	55325	83	447	548	0	3298	2737	31	410	695	0	0.918755
220195	164269	103	89123	66423	100	131079	97218	101	1078	786	0	6436	4744	44	902	1055	4	0.918755
117493	102609	89	35186	30513	84	74134	65799	87	426	494	0	3671	3305	34	-245	459	0	0.919799
203714	147885	97	81538	61105	96	119342	89527	98	1088	799	0	6067	4489	47	694	772	0	0.919799
91713	91304	84	26019	26116	72	54048	53744	77	378	402	0	2788	2691	27	391	634	0	0.920843
168640	138730	96	66238	53206	92	102005	83071	93	561	625	0	5347	4150	44	267	841	0	0.920843
221494	164993	101	78883	59028	101	127339	94235	103	1108	905	0	6665	4999	46	543	636	0	0.923975
102629	98897	83	32818	30334	80	62716	57382	82	754	530	0	3416	3039	32	74	495	0	0.923975
103335	99274	91	53135	52208	80	88623	85713	83	579	882	0	4424	4438	34	-129	338	0	0.923975
154165	124886	94	64666	52842	92	103068	82506	94	1085	615	0	4962	3966	40	51	335	0	0.925019
76115	74795	78	22310	22344	60	46867	47149	77	214	224	0	2212	2148	25	382	583	0	0.925019
61053	64058	73	14362	14495	45	36602	36375	74	209	390	0	1838	1920	20	55	237	0	0.925019
193051	157372	99	64247	52540	93	115465	94238	96	1089	1018	3	5916	4848	41	453	770	0	0.926063
134774	115667	92	41137	33789	86	75170	63195	88	722	765	0	3801	3070	36	609	694	0	0.926063
142035	116675	97	52644	43293	87	77224	63601	89	770	582	0	3837	3097	36	577	933	0	0.927107
324996	234968	134	157023	113744	128	182655	129483	129	1879	1381	17	10155	7173	55	-87	445	0	0.928151
115671	117733	80	52751	52133	79	82658	80613	83	860	619	0	4103	3816	35	388	978	0	0.929195
83346	85374	76	26669	27110	60	53112	51540	77	486	597	0	2648	2538	26	28	266	0	0.929195
122694	105571	89	55441	47457	85	75262	61594	87	1024	668	0	3726	3152	35	-282	217	0	0.929195
304957	207881	124	119508	82963	119	211117	146343	121	1723	1266	19	11014	7980	58	156	656	0	0.930239
176279	142980	96	65289	53070	92	108867	91251	92	858	783	0	5679	4705	41	357	775	0	0.930239
119471	115015	89	34269	33231	80	67021	64078	82	230	409	0	3631	3512	31	225	740	0	0.932327
229572	170589	104	80141	60460	99	133962	96508	101	998	970	0	7287	5152	49	372	1195	7	0.932327
135984	121525	87	36846	31030	86	95666	84971	88	791	629	0	4744	4410	36	616	758	0	0.933371
186950	157194	92	83238	69511	90	144983	121870	92	1433	1181	12	7375	6355	44	1631	1067	10	0.933371
209096	152686	100	78042	56390	100	128650	94238	101	1419	872	0	7146	5120	50	597	509	0	0.933371
138842	117449	91	43990	36848	86	72633	61824	88	847	713	0	3805	3088	35	578	733	0	0.934415
270645	200817	115	152280	122560	113	202846	155264	112	1914	1223	16	10350	7740	56	105	403	0	0.934415
221032	163476	97	73644	55329	96	144917	106532	99	1365	935	0	7125	4993	48	424	800	0	0.934415
97502	94583	80	37275	34846	79	62749	57834	80	447	485	0	3071	2705	30	624	934	0	0.934415
44337	48206	56	14464	15189	43	28925	28143	58	229	212	0	1329	1468	16	-84	353	0	0.934415
191247	155665	105	126539	107735	95	188438	159214	99	2037	1543	22	9661	7903	54	703	835	0	0.936503
63358	62408	76	20992	21087	57	32261	32781	73	473	393	0	1577	1682	19	-637	21	0	0.936503
71774	71848	77	22556	22497	65	44608	44474	76	439	418	0	2363	2332	25	-199	244	0	0.937547
164858	135436	108	41812	32584	93	92972	76288	95	964	617	0	5093	4262	39	546	934	0	0.938591
136776	116986	91	42807	35892	85	82840	69257	88	653	707	0	4778	3807	39	254	451	0	0.938591
165059	136854	101	66691	55462	90	104831	86681	92	1244	800	0	5445	4447	43	634	741	0	0.94068
102258	101211	80	36256	35554	78	58804	57108	81	736	575	0	2961	2913	29	-90	503	0	0.943812
105978	105854	81	30897	31044	77	68047	66478	80	770	701	0	3538	3402	32	305	440	0	0.943812
101142	100359	78	24172	24132	62	62046	59934	79	557	436	0	3047	2990	29	723	1050	3	0.944856
206674	166393	106	79300	62518	97	107768	84518	98	875	736	0	5478	4337	44	-238	474	0	0.9459
82622	82595	75	15040	14931	47	49281	48577	77	386	440	0	2654	2484	26	499	607	0	0.946944
90811	93037	78	22793	22747	60	56926	56987	78	503	482	0	3039	3053	28	450	938	0	0.95112
146801	121008	89	48947	39250	87	96626	77114	91	818	584	0	5072	4092	39	1246	1023	4	0.95112
138798	113754	91	50403	41382	88	78982	64173	91	602	548	0	3984	3222	36	-315	254	0	0.952164
73922	72910	90	32909	32905	75	42803	42095	76	573	402	0	2627	2608	26	-290	156	0	0.954252
50202	50978	74	15340	15441	49	24562	24956	71	144	230	0	1338	1251	13	-87	279	0	0.955296
197031	172091	101	75255	64749	96	104157	88294	97	1215	1007	3	5173	4343	38	864	1238	8	0.95634
134319	112423	96	47770	37551	86	79100	65238	88	568	544	0	4207	3670	35	1148	1058	3	0.957384
181539	144616	98	61929	48647	91	115163	88156	94	886	835	0	6273	4898	45	-413	332	0	0.958428
123272	109213	88	43769	37829	83	72838	62565	85	507	553	0	3718	3263	35	109	658	0	0.958428
172848	135918	112	64971	49957	112	108939	82226	112	837	696	0	5527	4371	41	1265	1203	7	0.960516
197639	150318	98	90859	68496	97	120613	90764	100	1227	1145	11	6213	4829	48	730	852	0	0.960516
168356	137148	96	57211	47769	91	107343	86959	94	637	664	0	5411	4529	42	646	701	0	0.960516
214258	166809	99	55316	42108	96	133252	103248	98	954	969	0	7080	5600	48	1365	1281	18	0.962604
147741	124890	95	52338	43354	87	93092	77170	91	838	781	0	5170	4200	40	399	783	0	0.962604
119064	115611	98	39605	38613	80	80278	77223	83	664	566	0	4078	3867	33	-258	219	0	0.962604
263803	177696	114	94223	62799	111	157389	105595	114	1179	808	0	8100	5358	52	-387	263	0	0.963648
71045	69959	78	26004	25653	73	40888	40190	75	67	285	0	2250	2225	23	39	362	0	0.963648
87527	86819	83	37295	36680	77	52420	51329	78	838	615	0	2578	2513	27	-78	714	0	0.965737
172419	135525	95	52039	39815	91	100120	78688	93	1047	835	0	5235	4278	41	2	430	0	0.965737
164913	133850	111	59459	47453	95	85714	69010	111	1206	819	0	4531	3555	39	626	1063	3	0.965737
107373	108124	78	48464	48372	78	60872	60344	80	743	462	0	3333	3223	30	-189	198	0	0.965737
103032	102442	84	55828	55536	80	63969	62105	80	463	564	0	3237	3199	29	511	504	0	0.966781
152002	128854	89	67654	56592	88	80015	65880	88	675	452	0	4127	3327	35	86	725	0	0.966781
134339	113540	91	44380	36387	87	75802	63417	88	689	590	0	3895	3380	34	24	692	0	0.967825
123297	120739	84	36983	36067	80	74063	70541	84	534	559	0	3915	3754	32	454	819	0	0.967825
173538	146465	90	68599	58476	91	94385	80215	91	814	715	0	5118	4335	41	564	961	0	0.968869
340096	238679	120	148149	104954	121	191081	135462	122	2304	1716	25	10642	7320	55	706	812	0	0.968869
105376	104041	80	29771	29665	69	65978	63179	81	329	458	0	3358	3306	30	957	1046	4	0.968869
105032	94879	88	41029	36127	81	75098	67068	83	482	528	0	3561	3048	34	-442	404	0	0.969913
106444	95094	87	38207	33081	82	70342	61779	84	643	604	0	3616	3072	34	578	744	0	0.969913
143560	122836	87	59814	49911	88	101717	84218	90	938	866	0	5247	4452	40	132	521	0	0.969913
137067	128530	101	41196	39555	82	74099	70855	84	996	968	0	3869	3979	31	15	206	0	0.970957
292041	200907	118	101116	69146	111	190093	129425	113	1464	790	0	9350	6503	53	1701	1512	12	0.970957
79314	80343	76	31387	31568	74	45088	43039	77	266	361	0	2423	2250	25	-157	217	0	0.970957
130985	126091	85	35111	34859	80	85810	82445	84	985	804	0	4817	4617	35	777	577	0	0.970957
215243	167061	101	59947	44937	97	119080	90596	98	1127	918	0	6156	4703	46	813	1053	4	0.972001
145659	126108	91	58727	50405	89	98420	84044	91	790	758	0	5301	4704	41	1130	579	0	0.973045
223364	168166	107	83380	62968	97	154577	118428	99	1431	1196	12	8417	6244	52	734	947	0	0.973045
302362	244509	112	136360	115012	110	249885	208412	111	1830	1324	19	13155	10646	60	1101	1008	1	0.973045
103953	102099	81	29397	28859	77	67492	66451	79	704	633	0	3577	3480	31	-352	345	0	0.974089
111597	96629	90	35808	31337	83	65484	58413	85	700	599	0	3491	3032	32	-143	555	0	0.976177
94910	92592	94	22981	22907	65	64297	63838	79	448	597	0	3273	3177	31	257	654	0	0.976177
89137	87399	81	28503	28626	75	44873	45281	76	621	601	0	2321	2493	24	258	415	0	0.976177
198014	160441	93	68703	54236	93	119290	97059	95	1201	833	0	6442	5226	43	624	760	0	0.977221
299721	208940	115	97777	67291	114	192974	132053	118	1532	992	0	10088	6993	56	586	1228	7	0.977221
180413	137135	98	63114	48408	94	122284	92466	97	711	651	0	6513	4736	45	114	569	0	0.977221
231759	176150	102	82831	61803	101	129888	98195	103	932	866	0	7287	5658	48	257	379	0	0.978265
238524	170372	108	93624	69558	103	102263	74997	102	1093	1025	5	5685	3954	44	147	774	0	0.978265
171350	140634	94	46304	38047	90	119033	99479	93	1026	824	0	6217	5098	44	1200	1021	2	0.978265
101346	100178	79	20835	20689	59	68250	65728	81	613	469	0	3594	3467	32	272	352	0	0.979309
301285	233061	120	127173	98270	114	218062	171064	115	2183	1902	25	11052	8389	57	661	593	0	0.979309
70376	70333	85	19269	19103	55	31897	31015	74	456	400	0	1634	1705	19	-117	234	0	0.981397
102226	100662	84	22270	22160	63	63023	62025	80	538	280	0	3355	3282	30	471	987	0	0.983485
114517	112788	82	34624	34178	79	72767	70688	81	581	631	0	3359	3268	30	628	860	0	0.983485
102718	102816	78	25493	25715	64	66377	65141	79	472	382	0	3191	3146	29	-64	505	0	0.983485
290023	191581	118	86252	48025	117	172290	105922	119	1444	1112	11	9550	5818	58	682	832	0	0.984529
141096	121963	91	35769	29919	87	80960	68737	89	867	607	0	4252	3649	35	986	880	0	0.984529
151429	130995	91	53712	46282	87	89660	77719	91	586	633	0	4895	4180	39	159	890	0	0.984529
94480	94105	80	34625	34490	76	58293	58524	78	808	735	0	3000	2923	28	-674	159	0	0.984529
179042	146995	94	74739	61210	93	95787	78807	93	1007	836	0	5010	4122	39	1137	959	0	0.986617
138756	122236	102	51984	44614	102	92958	81943	102	1074	884	0	4425	3741	37	231	544	0	0.986617
114644	102219	100	43695	37367	100	79833	67796	100	685	673	0	4540	3990	35	238	577	0	0.986617
76107	76365	77	20019	19999	57	37912	38066	76	468	346	0	1754	1901	19	-425	340	0	0.987661
130201	121002	88	48300	44306	82	83435	75772	86	458	692	0	4579	4179	38	483	1013	1	0.987661
266253	187164	122	102634	71278	112	160103	115666	114	1801	1088	17	8817	5852	55	1453	850	0	0.988705
72264	72370	86	23915	23666	70	40609	39729	75	230	323	0	2008	1971	21	262	612	0	0.988705
100222	86899	90	41146	36237	82	61094	52321	84	1043	809	0	3352	2852	32	77	1015	2	0.989749
129134	112835	88	51254	44038	86	97361	83176	89	881	868	0	5019	4233	38	1994	1515	12	0.990793
128857	109274	104	45000	37667	87	79751	67167	89	666	682	0	3896	3491	34	657	825	0	0.990793
221340	179361	98	77376	62373	98	112474	90872	99	1167	981	0	5638	4478	42	38	518	0	0.990793
103398	102983	79	30968	30377	77	75225	72903	81	764	653	0	3938	3873	32	-375	255	0	0.991838
214106	171904	100	80559	65617	99	83798	66468	98	721	615	0	4184	3224	37	20	436	0	0.992882
122112	108565	89	50212	45214	83	78096	68532	85	452	549	0	4423	3669	39	-735	0	0	0.993926
199713	161294	109	65133	51775	98	94536	75677	100	858	808	0	5144	3936	43	15	313	0	0.993926
187170	150193	100	76517	62270	92	104411	82700	94	820	699	0	5444	4266	42	404	707	0	0.99497
240874	169260	100	83624	58080	99	137973	94968	101	1382	883	0	7396	4589	51	328	554	0	0.99497
154000	131327	91	67598	57077	89	86481	73467	92	698	717	0	4817	3898	38	868	979	0	0.996014
138053	116759	94	54238	46156	86	78918	66779	89	660	471	0	4065	3358	36	431	729	0	0.997058
209059	150512	114	76212	55956	100	111943	80000	102	1409	780	0	5878	4299	48	744	875	0	0.997058
163067	134474	95	57357	46101	89	102667	85146	92	985	787	0	5260	4474	39	740	494	0	0.998102
109776	105140	89	33883	32834	78	65834	63714	80	892	792	0	3420	3241	31	-13	365	0	0.998102
158704	132246	94	55877	45871	90	80530	66564	92	779	581	0	3804	3432	35	1201	908	0	0.999146
199086	149516	100	57859	43642	95	119943	90464	99	856	834	0	6713	4906	46	-174	397	0	0.999146
249464	177172	112	94812	69471	111	130848	95811	113	1308	939	0	7098	4967	49	779	854	0	1.00019
296806	219429	120	104775	76395	117	199798	146862	121	2295	1447	24	11046	8383	58	641	954	0	1.00019
123018	107171	84	49711	42313	84	79405	66435	86	558	690	0	4105	3137	38	919	718	0	1.00019
151387	130390	89	61566	50943	89	90534	77499	90	854	689	0	4541	4125	36	685	891	0	1.00123
158574	148084	89	58909	53844	86	86541	79967	87	749	600	0	4562	4379	34	-215	338	0	1.00123
97471	90579	96	27064	23751	80	54823	51246	81	709	544	0	2896	2829	28	594	578	0	1.00123
129368	115064	86	52061	45356	83	72118	62049	86	924	823	0	3795	3156	33	-264	285	0	1.00332
155023	136430	96	66564	58162	89	91504	78349	90	837	654	0	4440	3889	35	719	807	0	1.00332
135591	117220	99	40818	34348	85	64145	55056	86	522	354	0	3378	2926	32	630	1009	2	1.00437
277280	180699	125	122325	82988	117	149034	100552	117	1484	835	0	8113	5401	55	1365	1185	9	1.00645
99480	97483	80	29051	29012	77	59992	58225	81	464	451	0	3493	3547	29	44	472	0	1.0075
127009	116097	100	50632	45340	83	73945	67169	84	621	607	0	4040	3536	34	659	551	0	1.0075
72438	71734	82	28013	28266	73	40703	40621	74	398	370	0	2129	1996	21	-207	190	0	1.00854
214626	171780	102	86062	71082	98	189810	152434	101	1366	1068	8	10030	7923	53	834	990	0	1.00854
236249	174953	101	90313	67693	99	127200	95222	101	1684	1178	18	7133	5665	48	401	537	0	1.00959
98934	95707	87	33671	31622	78	63038	60375	81	631	435	0	3226	3017	30	318	737	0	1.01063
59120	57568	86	14353	14382	48	39942	39594	76	263	243	0	2035	2004	22	-291	346	0	1.01376
111658	108681	91	36200	35520	79	72570	70525	81	738	540	0	3613	3631	31	984	1171	9	1.01376
144640	140072	83	52275	50599	81	81859	77402	84	852	1006	3	4570	4436	34	90	735	0	1.01376
107997	103975	82	37212	36605	78	73885	71765	81	788	739	0	3844	3703	34	787	865	0	1.01376
186301	162676	107	99901	90891	89	99700	87320	89	1032	730	0	5303	4837	37	826	865	0	1.01481
35331	35213	73	13272	13480	46	20121	20318	56	14	135	0	900	927	0	259	301	0	1.01585
102008	96904	96	34596	32829	80	59550	57518	81	568	507	0	3190	2966	30	287	604	0	1.01585
302760	202495	124	85957	56940	120	185284	123826	123	1616	1090	9	9824	6573	57	1008	1008	1	1.01689
146482	126656	92	50439	44151	88	95577	80484	91	845	949	0	4968	4193	40	294	584	0	1.01689
146092	138983	91	48143	45914	83	99072	94581	85	773	829	0	4886	4709	36	629	898	0	1.01689
198739	155303	102	67556	52108	94	121226	94482	95	974	964	0	6450	4940	45	385	920	0	1.01794
131219	114827	90	45695	39128	87	60759	52702	87	469	543	0	3248	2535	31	-98	465	0	1.01794
211774	161512	101	70869	53341	100	121670	90357	102	1295	887	0	6321	4870	45	1072	998	0	1.01898
144131	134328	85	51824	46769	84	76750	69625	86	735	761	0	4321	3998	35	490	585	0	1.01898
125339	110044	88	53907	47186	84	81500	68300	86	779	846	0	3950	3363	35	265	966	0	1.01898
149731	130513	94	54355	46094	87	92065	80426	90	886	851	0	4987	4450	38	1210	987	0	1.02003
120925	112491	87	45119	40246	84	67110	62468	85	507	301	0	3803	3138	33	122	428	0	1.02107
114697	99951	88	51038	44258	84	69199	60538	85	780	613	0	3448	3004	33	365	847	0	1.02107
106267	101010	87	33836	33065	78	61710	58969	80	673	621	0	3192	3045	29	-175	331	0	1.02107
169477	137192	93	47920	37485	89	105475	84110	93	1010	804	0	5320	4205	42	619	766	0	1.02107
120939	105297	96	42627	36693	84	72708	63215	86	583	578	0	3786	3380	33	-98	716	0	1.02316
237052	168148	126	74644	54045	108	150023	106015	109	1319	1244	14	7966	5715	48	1185	1120	7	1.02316
100731	89812	83	41160	35699	81	60760	53041	82	426	502	0	3608	3131	33	-189	404	0	1.02525
96146	93620	88	27989	27258	77	54120	51966	80	457	594	0	2940	2796	28	480	827	0	1.02525
96400	98798	79	34946	34704	76	48367	48289	78	412	483	0	2197	2237	25	172	607	0	1.02525
113368	106148	84	57201	53316	82	64649	59577	83	626	391	0	3377	2887	32	1379	1397	9	1.02629
119399	100797	94	51104	41870	85	84307	70294	88	516	457	0	3991	3348	37	553	539	0	1.02733
204297	164065	95	97310	77770	95	176848	139537	97	1621	1245	14	9326	6937	52	744	894	0	1.02733
123824	106393	88	50791	42962	85	73845	62908	87	560	567	0	3771	3164	35	539	523	0	1.02733
154973	128244	93	59843	48597	91	88304	71832	93	814	699	0	4591	3732	38	513	972	0	1.02838
81976	81407	81	24447	24603	67	47126	47065	79	515	585	0	2500	2418	26	-90	500	0	1.02838
128514	109932	89	35158	30079	87	77954	65919	89	854	851	0	4472	3706	38	694	1026	2	1.02942
67031	68575	73	24456	24815	64	33875	34076	73	287	296	0	1883	1931	20	96	1015	1	1.02942
315259	224273	137	105248	75251	128	222614	157938	131	2117	1449	22	11358	7927	60	2465	924	0	1.03047
100487	86886	91	40317	34824	84	68505	57703	86	672	344	0	3227	2807	34	-171	470	0	1.03151
161680	140518	91	55844	48548	89	89253	76660	89	880	599	0	4597	3793	38	-34	320	0	1.03151
110610	96764	92	43158	36453	83	67718	58014	85	476	521	0	3442	2711	35	290	475	0	1.03256
102936	101587	81	41330	41259	77	64530	63352	79	583	612	0	3738	3294	33	168	721	0	1.03256
260939	195159	108	114693	87018	103	179234	135156	105	1766	1349	15	9288	7010	52	295	546	0	1.0336
145085	129577	88	46020	39318	86	98050	86448	89	1032	1082	6	5209	4382	38	1406	982	0	1.0336
165819	131896	92	62246	49232	91	101515	79328	93	790	569	0	5496	4202	42	-26	548	0	1.0336
46396	44406	79	18064	18214	51	24545	24984	65	96	190	0	1430	1307	14	-160	228	0	1.03464
89686	87222	81	32373	30856	78	56204	54280	81	476	378	0	2742	2808	26	476	739	0	1.03464
51744	52162	86	15070	15310	49	26745	27513	70	197	213	0	1515	1639	17	240	449	0	1.03569
64121	65542	74	25255	25369	72	37029	37004	74	298	184	0	2095	2102	23	-38	183	0	1.03569
175409	137378	105	63332	49358	91	112477	88100	95	1191	889	0	5674	4473	43	1446	1026	2	1.03569
136134	117616	93	51299	43459	86	79302	68640	87	517	565	0	4415	3696	36	467	620	0	1.03673
136443	111239	94	54753	44276	88	83875	68249	90	630	433	0	4303	3111	39	338	682	0	1.03673
44352	46295	72	14594	15267	44	28072	28754	69	301	211	0	1636	1522	18	-250	293	0	1.03673
109703	107055	80	39231	36803	80	55713	52757	80	542	580	0	2745	2628	28	109	562	0	1.03673
108534	108935	78	37399	36201	78	65074	64454	79	789	556	0	3189	3266	29	256	495	0	1.03673
125581	111930	99	41964	36178	83	67482	59515	84	546	472	0	3502	2915	34	274	622	0	1.03673
117968	98990	102	48642	39936	91	74292	59753	102	504	454	0	3631	2873	33	-201	287	0	1.03673
291931	194819	123	138635	94324	121	186533	125456	123	1857	1084	17	9959	6429	58	1092	620	0	1.03778
114090	96034	88	41451	34737	85	80563	67674	87	1062	802	0	4829	4063	38	217	373	0	1.03778
106781	97432	85	44914	40726	80	63902	57859	82	440	591	0	3243	2965	32	405	640	0	1.03882
150883	125331	94	50521	42327	89	97986	81201	91	737	793	0	5097	4058	43	-218	392	0	1.03986
193006	166001	98	82516	69882	91	117198	99446	94	1221	914	0	6066	5133	42	587	631	0	1.03986
184037	148497	94	62745	49503	91	111488	88121	92	973	814	0	5681	4508	44	1149	1015	1	1.03986
74578	74875	77	16256	16448	48	43560	42796	77	212	357	0	2337	2446	24	535	866	0	1.04091
98412	96615	91	38854	38481	78	53315	53446	78	574	288	0	2825	2809	28	418	613	0	1.04091
181647	146350	97	55943	44119	92	99417	80691	94	943	697	0	5319	4326	41	108	799	0	1.043
99418	98570	82	24094	23672	69	58385	57492	80	585	599	0	3135	3052	29	443	736	0	1.04404
141014	126988	90	55281	48166	85	85120	74721	86	662	578	0	4293	3687	37	-368	131	0	1.04404
114280	98390	91	47752	41145	85	72085	61012	86	541	544	0	4072	3499	35	855	945	0	1.04404
102885	103255	79	36920	36555	76	56959	55012	79	671	629	0	3028	3015	27	-163	329	0	1.04404
254545	182166	120	93361	68392	119	134329	98769	121	1189	922	0	7103	4964	49	78	823	0	1.04508
178467	147390	100	56376	46249	93	100788	80133	95	983	878	0	5112	4125	39	763	1271	8	1.04613
189825	152416	103	68889	54788	93	108126	84461	94	990	873	0	5975	4518	43	170	903	0	1.04613
124713	107868	89	46826	40147	85	73129	61693	88	519	486	0	3414	2865	33	-221	428	0	1.04613
104648	106317	78	55429	54759	79	71114	69683	79	668	480	0	3647	3689	31	2	522	0	1.04613
187419	152110	92	62984	49463	91	102646	79531	93	976	698	0	5401	4074	42	1079	1065	4	1.04613
107942	106632	80	31843	31463	77	68807	66205	80	413	519	0	3399	3254	31	813	762	0	1.04717
170869	136247	94	54369	42598	93	101686	80023	95	930	694	0	5065	4175	40	965	1213	8	1.04717
180146	140877	104	68465	54688	93	109570	83834	95	928	815	0	5679	4635	42	1334	1307	20	1.04717
110104	108690	78	44907	42636	80	66392	62991	81	506	659	0	3393	3393	30	985	943	0	1.04717
96086	95790	82	36420	35996	78	49307	48645	79	364	396	0	2388	2259	26	65	525	0	1.04822
112096	101381	85	39473	35987	81	72949	64735	84	624	607	0	3740	3475	32	643	731	0	1.04822
176046	135567	99	63770	50154	92	99446	77120	94	592	774	0	4777	3921	39	785	1211	6	1.04822
134373	120013	85	45309	38811	83	84900	75537	86	616	653	0	4122	3595	35	115	444	0	1.04926
184933	153841	101	54859	43906	95	117515	97936	95	1013	862	0	6529	5296	45	928	763	0	1.0503
141366	131859	92	54435	49703	85	90224	82402	87	817	734	0	4772	4514	36	456	504	0	1.0503
136787	113223	93	43447	35589	86	78206	64589	88	707	475	0	4140	3289	37	611	904	0	1.05135
119001	103254	87	44380	38325	85	73061	62505	87	863	782	0	3858	3173	36	622	611	0	1.05135
90904	89105	85	27360	27078	75	61377	59116	79	215	420	0	3096	2768	29	553	965	0	1.05239
150161	123709	95	55555	45898	90	78201	65027	90	792	579	0	4117	3350	36	539	920	0	1.05448
139596	119526	91	54623	46476	89	113688	100778	91	1197	848	0	5729	5126	39	82	364	0	1.05448
136588	115540	92	44174	36245	86	81384	67714	89	625	556	0	4381	3430	39	680	877	0	1.05552
180848	140874	94	66744	51974	92	101160	79215	94	1103	816	0	5262	4154	42	325	555	0	1.05552
179058	144703	100	59124	47905	90	108410	87260	93	1132	815	0	5349	4302	42	346	472	0	1.05552
177339	142349	93	63164	49565	90	98051	77506	92	871	716	0	5564	4684	41	330	1017	2	1.05552
99239	97331	83	27153	27431	64	61350	59551	81	478	469	0	3165	3028	29	1182	750	0	1.05657
75063	76815	75	25935	25900	65	52230	50555	77	489	509	0	2698	2679	27	4	326	0	1.05657
216542	166624	106	92868	72665	100	115091	88382	100	1143	741	0	5948	4706	44	-569	263	0	1.05761
116526	103407	101	34221	29949	83	82248	73014	86	483	463	0	4144	3897	34	777	1294	9	1.05761
94251	93926	81	19522	19326	56	64229	62334	80	532	349	0	3180	3266	28	-17	628	0	1.05866
152368	126933	92	52822	45104	88	92882	75641	91	764	818	0	4930	4148	39	791	883	0	1.05866
91658	92357	78	34134	33862	76	61454	60224	79	359	274	0	3149	3108	29	477	693	0	1.0597
43224	42808	70	11296	11298	43	22038	22120	59	45	152	0	1090	1047	5	243	898	0	1.06074
134406	114683	92	50560	43247	87	74668	63973	88	714	551	0	4106	3510	36	659	549	0	1.06074
129775	113879	91	54960	48171	86	81764	69793	88	712	644	0	4463	3755	36	40	403	0	1.06074
147019	137689	95	50310	47408	83	98569	93793	85	913	769	0	4943	4770	37	529	680	0	1.06179
118424	115210	85	37589	36196	79	73020	69438	82	689	852	0	3690	3641	32	13	367	0	1.06179
79763	75166	94	23923	21723	82	44921	39436	94	370	357	0	2416	2357	24	407	452	0	1.06179
114283	113710	83	31413	30820	77	75505	73337	81	729	672	0	3968	3817	32	-39	377	0	1.06388
263877	185941	116	111466	82542	111	169347	122906	113	1801	1270	19	8602	6450	51	1505	1119	10	1.06492
112106	107848	81	40318	38875	80	60078	57819	82	661	553	0	3166	2980	28	226	789	0	1.06596
152235	129132	96	47236	38626	91	80194	65148	93	714	774	0	4204	3592	36	961	588	0	1.06805
270310	195168	127	105940	79544	123	137980	98800	125	1227	1166	14	7569	5277	48	1591	1348	9	1.0691
110197	96558	86	40944	35058	82	68018	57654	84	569	425	0	3639	2893	35	344	838	0	1.0691
214609	168701	99	79539	61575	96	117953	91589	98	1219	915	0	6303	4945	44	539	605	0	1.07118
103314	98076	88	37423	35093	78	78144	73275	80	659	657	0	4190	4058	33	507	680	0	1.07327
210274	160236	111	75589	57390	100	113018	87756	101	1172	824	0	5827	4341	45	368	1259	7	1.07536
97669	96483	88	35607	35337	78	60449	58276	80	475	449	0	3492	3528	29	493	334	0	1.07849
56103	54882	80	17068	17113	53	27996	27488	72	85	289	0	1388	1412	14	597	803	0	1.08058
203989	168252	100	80208	65427	96	125040	101945	99	1235	1014	4	6508	5277	44	205	655	0	1.08058
122423	103034	95	52494	43612	91	69190	55447	103	778	625	0	3504	2498	36	477	662	0	1.08058
260912	186916	125	101592	76391	106	167513	121307	108	1500	959	0	8829	6034	55	10	365	0	1.08162
264185	192190	109	100568	72685	107	142392	101135	107	1233	860	0	7330	4995	50	384	523	0	1.08162
136251	117821	94	54863	48533	85	78724	67249	87	607	648	0	4075	3457	36	457	790	0	1.08267
87385	88619	79	32462	32781	76	47023	46831	78	431	368	0	2506	2563	25	170	464	0	1.08267
144796	118614	95	45303	35805	90	86515	70115	92	786	810	0	4534	3973	37	616	868	0	1.08267
216939	163309	107	101151	80210	100	131691	102954	101	1792	1217	15	7245	5604	47	810	681	0	1.08371
133729	118997	96	65986	59137	85	63571	55467	85	811	534	0	3376	2900	33	-200	1093	1	1.08371
84547	84691	77	29734	29670	75	50329	50067	77	138	335	0	2487	2625	25	146	400	0	1.08371
135052	120921	102	49017	43768	84	76811	69657	85	606	696	0	4146	3491	35	279	804	0	1.08371
118524	113126	91	31592	29901	80	70569	67271	83	753	670	0	3848	3942	30	384	606	0	1.0858
196703	143711	97	67413	49184	96	101563	73542	97	749	665	0	5369	3658	46	-71	529	0	1.08685
138829	132347	85	46371	44408	82	80231	75522	84	749	613	0	4257	3969	33	143	330	0	1.08685
126268	122432	82	40674	39851	80	73385	72042	82	555	553	0	3977	3833	33	183	393	0	1.08685
168398	127598	98	62039	47581	94	97664	73308	95	718	678	0	5185	3762	44	-312	269	0	1.08893
157951	149632	85	53449	50835	84	101380	95530	87	1112	812	0	4991	4542	38	119	359	0	1.08998
174555	137736	102	64963	51588	91	114814	89868	93	1030	687	0	6006	4491	44	1098	1011	2	1.09207
167584	142487	94	53062	44441	90	115381	96164	94	933	869	0	6145	4880	44	119	443	0	1.09207
253270	191879	103	91638	67410	100	140373	106006	101	1180	819	0	7529	5448	48	1394	1133	7	1.09207
188798	143353	95	72949	54981	92	111629	82798	95	1023	848	0	5882	4365	44	69	1048	3	1.09207
159154	137702	89	51971	44688	87	94021	80086	90	821	630	0	4607	3966	39	682	824	0	1.09207
101266	90210	84	35406	30876	82	61007	52360	84	534	457	0	3295	2793	33	84	372	0	1.09311
246063	187423	103	99539	78716	100	137956	107398	101	1480	945	0	7283	5661	48	39	375	0	1.09415
197675	150905	98	62418	46192	96	109098	83961	98	927	635	0	5536	4134	44	277	1110	5	1.09415
99711	100724	80	41100	39960	78	61012	58542	79	439	433	0	3161	2991	30	159	250	0	1.09415
141842	112997	92	52877	42025	90	84317	66676	93	894	633	0	4538	3425	41	22	581	0	1.0952
207718	170406	100	76549	62552	97	114487	93383	99	1111	1022	3	6150	5018	44	920	969	0	1.09729
57924	58955	83	23957	24308	61	35399	36399	72	178	267	0	1812	2025	20	90	321	0	1.09729
126470	108550	94	51818	45038	85	76464	64875	88	726	454	0	3902	3404	33	406	905	0	1.09833
173084	145779	93	63721	52038	91	100253	83216	92	782	843	0	5413	4240	41	305	429	0	1.09833
123317	116844	99	33225	32235	79	71949	69492	82	651	512	0	3755	3642	31	536	558	0	1.09833
84294	82934	83	23386	23193	62	53883	54191	77	747	520	0	2827	2741	27	40	502	0	1.09937
242129	188626	107	98243	77878	104	201971	157238	107	1756	1232	16	10417	8110	56	697	1122	7	1.09937
101615	96744	84	31015	27916	81	68444	63056	84	960	864	0	3637	3530	32	379	569	0	1.10146
132538	125138	85	44616	42036	83	69768	65442	86	751	457	0	3800	3455	33	469	1089	5	1.10355
290497	192081	116	108951	74412	114	183906	120907	117	1644	1211	15	10110	6305	58	640	870	0	1.10459
161743	140165	90	65083	56857	88	87489	74729	89	832	664	0	4563	3887	38	288	820	0	1.10564
133380	110758	89	44717	36309	87	85061	70504	89	941	695	0	4448	3666	36	339	462	0	1.10668
56662	57717	75	15387	15593	48	31300	31691	71	409	315	0	1621	1591	19	-39	263	0	1.10773
218272	165984	108	84563	66274	99	123978	93742	101	1248	937	0	6536	4823	46	769	831	0	1.10877
75679	81277	73	29903	30064	74	57392	56579	77	326	578	0	3525	3539	29	517	1126	5	1.10877
142863	122958	98	54803	45992	87	94743	81963	89	823	624	0	4896	4176	38	654	760	0	1.10877
99975	98442	79	26964	26726	68	73252	71074	80	675	651	0	3655	3711	31	196	764	0	1.10877
98489	96050	88	38891	38593	78	63172	62934	80	506	534	0	3510	3440	30	155	287	0	1.10981
188351	139071	96	61476	46047	94	113968	81819	96	1346	1116	11	6102	4521	44	342	870	0	1.11086
142069	120955	104	55981	47423	87	79732	67728	88	644	738	0	4271	3873	34	342	563	0	1.1119
97807	92950	82	40808	36824	82	58269	54541	81	525	472	0	2908	2826	27	750	1135	6	1.1119
91722	90143	81	23895	23820	62	57092	57016	78	371	367	0	2986	2819	27	764	578	0	1.11295
223292	171484	100	106583	85005	97	139420	105674	99	963	886	0	7322	5435	49	24	369	0	1.11295
301305	204678	132	95822	65849	130	197080	132801	132	1726	1371	19	10234	6506	58	620	657	0	1.11399
240764	178479	104	106423	80876	103	146050	104197	105	1399	1068	9	7860	5681	49	2546	1732	33	1.11399
137534	116603	92	39413	32360	87	87139	72876	90	1139	916	0	4363	3722	38	283	625	0	1.11608
144974	123540	96	52545	44083	87	89121	76228	90	519	569	0	4343	3667	38	295	442	0	1.11712
90986	92196	78	20957	20900	57	59669	58586	79	613	546	0	3264	3310	29	494	746	0	1.11712
101752	91821	83	34423	30167	79	58066	50478	82	578	625	0	3023	2534	32	465	471	0	1.11712
212272	162009	100	74624	56111	98	112690	84062	99	1097	851	0	6021	4329	45	558	986	0	1.11817
96883	96602	79	39092	38749	77	64827	63364	80	410	585	0	3464	3547	29	-232	227	0	1.11921
78934	82328	75	31896	32113	74	44631	44199	74	474	440	0	2364	2225	26	166	390	0	1.11921
164731	126825	98	63923	50345	94	89254	69013	96	989	697	0	4799	3582	42	-193	517	0	1.12025
150270	135971	90	70322	64573	86	104723	92893	88	1181	829	0	5252	4551	39	-229	443	0	1.12025
306051	225995	122	139251	105406	121	269891	206636	124	2512	1980	27	13593	10462	63	1765	1631	15	1.12025
107704	99303	93	41868	39053	80	56080	52016	81	638	604	0	2935	2609	29	167	407	0	1.1213
120477	116746	90	35487	34487	80	75867	73189	82	621	585	0	3627	3559	31	272	871	0	1.1213
84250	83207	89	21496	21331	60	48239	47698	79	280	447	0	2537	2435	26	90	601	0	1.12443
53654	55140	73	21095	21306	59	29715	30194	72	391	246	0	1566	1644	17	1136	794	0	1.12443
121250	112457	99	42460	38134	81	74183	67846	83	550	472	0	3817	3388	34	-260	251	0	1.12443
103630	101944	85	33184	32933	78	64263	61867	80	538	571	0	3418	3328	30	394	528	0	1.12547
154829	125705	92	61250	50448	90	99503	79250	92	942	780	0	5090	4068	41	773	862	0	1.12547
218202	163706	108	75558	57131	103	119376	87626	104	820	712	0	6491	4719	47	731	657	0	1.12652
244315	172702	117	83324	61316	110	161934	112066	114	1188	891	0	8531	5766	54	1005	1358	7	1.12652
84095	83167	78	24706	24661	69	48761	47321	78	646	559	0	2515	2634	26	157	642	0	1.12652
93326	90232	79	27634	27042	75	58453	56962	79	386	361	0	2776	2618	27	919	642	0	1.12756
97320	98186	81	31733	31492	77	63486	61958	79	550	470	0	3218	3224	29	418	579	0	1.12756
85779	87400	78	28508	28645	74	54659	53611	76	223	377	0	2659	2789	27	117	619	0	1.12756
277897	205627	113	96322	71515	111	203490	151061	114	1718	1395	21	10537	8014	55	667	1039	4	1.12756
107336	107165	82	37325	36313	78	64315	64032	80	627	797	0	3521	3409	31	495	950	0	1.12756
113606	99814	94	40909	35629	83	76913	66879	86	992	735	0	4166	3452	35	950	705	0	1.12756
195507	171887	108	74663	64715	91	106578	93972	92	1133	856	0	5612	5111	40	-30	414	0	1.12861
248171	172090	119	88284	60458	113	125204	85237	114	1153	881	0	6438	4207	48	400	728	0	1.12861
100657	98236	82	30924	29921	77	62628	60762	79	551	677	0	2788	2554	28	646	753	0	1.12861
131831	123584	85	51074	48507	83	75177	71447	84	1105	646	0	3923	3752	31	-344	126	0	1.12861
111472	109502	81	36132	35523	78	69068	67409	80	388	532	0	3457	3496	29	-45	208	0	1.12965
89791	87539	87	27886	27404	76	44311	43533	78	513	621	0	2284	2239	24	447	765	0	1.12965
144950	123554	101	53951	45282	90	88138	75502	91	574	608	0	5094	4221	39	158	482	0	1.12965
158448	132720	91	61382	51166	90	93894	77613	92	847	750	0	4983	4185	41	648	836	0	1.13069
77735	75524	81	29019	27309	77	51931	48697	78	536	513	0	2853	2732	26	-217	241	0	1.13174
140295	122003	93	40403	33750	84	76178	63827	88	809	591	0	3985	3423	36	505	778	0	1.13278
175387	149083	96	51410	42265	93	115706	98224	94	871	763	0	6265	5292	43	791	1079	4	1.13383
113517	115200	80	49055	48172	78	68211	67121	79	638	700	0	3626	3439	33	419	634	0	1.13383
107093	104980	82	29729	29929	77	63619	62526	79	680	611	0	3352	3349	29	203	307	0	1.13383
109045	97042	88	42583	37176	83	65264	54986	86	459	520	0	3538	3198	33	469	474	0	1.13383
92448	97318	77	32939	33711	76	65372	64494	78	824	573	0	3600	3549	31	414	574	0	1.13487
163814	132312	96	63141	50731	93	95786	75825	93	764	821	0	5316	4320	42	206	368	0	1.13487
178908	140524	91	67464	52169	90	110011	83620	92	588	523	0	5483	4402	44	1201	874	0	1.13487
115787	112866	82	32041	31646	79	79091	76295	82	631	887	0	3887	3812	32	-98	290	0	1.13591
130292	119627	92	32091	28712	85	81584	74513	86	558	502	0	4286	4150	34	-117	190	0	1.13591
170847	134064	96	53275	41186	93	116945	94024	95	910	651	0	6290	4825	45	348	371	0	1.13591
100449	96724	82	40548	40018	78	56349	54782	79	326	487	0	3265	2880	31	79	496	0	1.13696
104452	93247	84	41464	37423	80	63076	56160	82	482	403	0	3288	3057	31	897	717	0	1.138
106001	91712	100	47640	41134	84	69137	58016	86	714	496	0	3687	2929	34	737	970	0	1.13905
122167	106765	101	38089	32787	88	78144	66410	101	615	587	0	4110	3593	35	-21	408	0	1.13905
68253	70586	76	14977	15520	46	44851	44879	75	269	383	0	2289	2077	24	32	371	0	1.13905
156347	126382	91	58515	47878	89	83521	67447	90	848	803	0	4538	3807	38	425	1066	3	1.13905
229405	166807	119	87766	63074	106	147758	109684	119	1371	1096	7	8053	5837	50	631	938	0	1.13905
114908	99653	86	45957	39334	84	78908	67100	86	664	682	0	4225	3425	36	1129	682	0	1.14009
289872	212958	115	127977	102559	110	198414	151154	112	1880	1298	20	10643	8145	54	800	893	0	1.14009
104535	96966	81	42845	37470	80	77510	69569	82	579	532	0	4012	3631	36	501	822	0	1.14009
149014	123524	101	55244	46208	90	99464	83639	91	938	716	0	4965	4113	39	1119	1003	1	1.14114
146800	120149	92	65566	54068	91	108537	89074	93	928	627	0	5619	4511	43	982	756	0	1.14114
161797	152465	88	65516	62199	87	83328	78853	87	1000	921	0	4409	4079	33	1247	1814	18	1.14322
196074	155960	95	69410	55518	93	121460	97559	96	1096	835	0	5963	4707	44	698	592	0	1.14322
206298	155201	97	68462	51791	97	105637	79397	99	1151	811	0	5313	3838	44	945	1374	10	1.14322
109333	98023	84	42758	38036	82	78653	69040	86	548	688	0	3987	3532	34	71	333	0	1.14322
124015	105746	93	45902	38697	86	80744	67839	89	613	654	0	4026	3467	35	111	673	0	1.14427
108320	107989	81	30336	30152	77	68431	65711	80	423	445	0	3236	3253	29	524	729	0	1.14427
141060	126290	98	55410	48897	86	80221	71095	87	741	707	0	4069	3570	34	954	1555	12	1.14531
164142	135488	98	67902	56288	92	89971	74788	93	719	644	0	4606	3798	39	346	516	0	1.14636
164110	129217	91	58065	45118	90	108504	83099	93	1038	745	0	5558	4124	43	146	460	0	1.14636
207289	180486	94	83259	71849	92	141337	122328	93	1290	1144	11	7201	6266	44	1080	1235	15	1.14636
150595	130052	90	65717	55700	88	84716	72924	89	748	580	0	4561	3720	37	591	615	0	1.1474
43172	43715	85	11555	11739	43	24593	25201	61	70	186	0	1340	1573	15	275	663	0	1.14844
201887	155970	98	71722	54933	95	133501	102935	97	1315	895	0	7259	5565	47	710	1225	8	1.14844
295623	211368	123	141344	100972	120	233909	171703	123	2048	1692	23	12658	9731	60	442	1414	11	1.14844
220608	157566	97	71778	51314	96	138299	98698	99	995	855	0	7102	4944	48	1022	1075	5	1.14844
47381	49913	67	18068	18868	49	29566	30621	71	369	289	0	1508	1466	17	312	707	0	1.14844
204899	157480	112	72086	54928	98	126754	95445	99	1293	816	0	6525	5033	46	-190	328	0	1.15053
141357	121607	106	69494	60575	106	89197	74805	106	911	825	0	4820	3835	39	154	357	0	1.15053
123585	110818	85	43795	37480	85	83384	73266	89	744	789	0	4138	3673	36	543	504	0	1.15053
75720	75087	84	20140	19927	58	37612	36426	75	310	365	0	2077	2150	23	-76	462	0	1.15158
74438	74802	79	27058	27075	74	44439	43101	76	490	488	0	2363	2693	25	-281	263	0	1.15262
147019	129261	90	85132	76324	88	96210	84227	90	907	856	0	4479	4076	36	966	1444	9	1.15262
180382	144864	97	60615	48293	92	98317	78706	93	1024	738	0	4988	4153	41	61	366	0	1.15262
75045	75677	75	27603	27665	74	46010	45325	76	622	376	0	2671	2515	26	226	800	0	1.15366
188808	146755	97	62612	49160	94	117944	89331	97	1109	851	0	6026	4706	44	-334	193	0	1.15366
148137	138601	86	51354	47985	84	91739	86044	88	917	802	0	4628	4334	35	-70	304	0	1.15366
162046	132204	98	63855	51929	90	102405	83137	91	832	718	0	5314	4058	43	2306	1383	15	1.15366
167613	135086	95	55822	45084	89	100995	80667	91	888	831	0	5534	4415	43	351	899	0	1.15471
137145	114434	98	58861	49249	90	78374	64870	90	864	716	0	4337	3455	38	362	389	0	1.15575
61173	61967	75	16945	16804	51	35616	35761	75	199	224	0	1711	1833	19	-199	72	0	1.15575
113293	111008	82	28972	28328	78	81378	77509	83	743	706	0	4277	3923	35	359	896	0	1.1568
67092	65875	77	24071	24053	65	29516	29251	73	-31	221	0	1507	1376	17	421	393	0	1.1568
127360	107568	89	45527	37727	85	65138	52936	87	913	770	0	3438	2692	34	126	371	0	1.1568
165597	128076	95	64585	51126	91	94159	72450	93	1125	821	0	5162	4022	41	493	664	0	1.15784
114634	99727	89	41058	35354	83	52355	44190	85	524	451	0	2762	2459	28	291	301	0	1.15888
295148	222051	118	131403	100445	117	174317	129475	118	1849	1422	17	9348	6999	52	935	1356	14	1.15888
114860	113174	83	38087	36978	79	72868	69323	82	467	750	0	3938	3707	33	-33	526	0	1.15888
231989	169919	98	82731	59481	97	136444	98942	99	1134	802	0	7384	4843	51	-49	568	0	1.15993
206673	156653	100	67687	51786	96	107758	81800	98	816	857	0	5759	4244	44	-219	438	0	1.15993
133857	120177	89	52910	46866	85	80064	70580	87	842	803	0	4459	3962	36	438	554	0	1.15993
252546	191528	112	88972	67187	103	171160	127648	106	1488	1150	11	8963	6346	54	532	1069	6	1.16097
137993	129888	85	43309	40328	82	77621	73004	85	851	733	0	4123	3760	33	258	633	0	1.16097
115398	100746	87	48856	42241	84	70438	59733	85	788	597	0	3704	3062	35	-158	303	0	1.16097
187873	145473	112	62138	47993	94	94393	72508	95	847	686	0	4750	3642	40	1039	892	0	1.16097
238345	174538	108	91424	67023	106	148613	109223	108	1538	1109	13	7302	5508	47	297	829	0	1.16097
69900	67651	79	24231	24237	70	39309	38109	75	73	216	0	2092	1990	23	168	447	0	1.16202
109569	92996	96	29466	24258	83	73401	63251	86	456	565	0	3644	3130	33	451	608	0	1.16306
151218	143073	85	51467	48553	83	86672	80837	86	789	758	0	4732	4552	34	-151	238	0	1.16515
91154	89443	80	25635	25353	71	51958	51215	79	331	431	0	2817	2828	25	958	854	0	1.16515
172858	142592	93	73513	61400	91	96957	79717	92	724	656	0	5241	4307	40	461	710	0	1.16619
116933	101757	90	53329	45962	84	71732	62325	85	575	627	0	3663	3145	32	-147	518	0	1.16828
181934	137364	109	64661	49044	93	105089	79259	95	669	531	0	5406	3857	45	950	1134	7	1.16932
179849	154185	101	82888	69886	92	91620	78153	92	1255	1052	6	4906	4040	39	1127	1127	5	1.16932
266898	195965	113	139035	108022	109	253704	197604	112	2672	1885	28	12992	10295	61	980	1519	11	1.17037
119587	112890	85	39290	35516	82	74560	67414	84	634	526	0	3913	3622	35	231	397	0	1.17037
104755	103819	84	33380	33279	77	70995	70417	80	336	444	0	3795	3671	32	301	707	0	1.17037
193087	158920	96	70259	57765	93	104983	86243	94	942	943	0	5751	4700	43	10	672	0	1.17037
140178	127591	93	49678	44731	85	94657	85701	87	1025	993	0	4928	4463	38	932	1025	2	1.17141
161184	134995	96	64866	54065	93	100673	84927	98	676	678	0	5123	4357	39	72	427	0	1.17141
92812	87766	81	40901	37350	79	63374	56700	82	490	557	0	3341	2877	32	-198	204	0	1.17141
93697	93834	78	33945	33396	77	65873	63691	80	278	442	0	3470	3371	31	93	331	0	1.17141
163382	133518	98	48852	39089	93	99467	81359	93	646	484	0	5191	4434	39	1169	1098	5	1.17246
96932	95993	81	34871	34417	76	57371	57596	79	428	345	0	2729	2810	26	248	333	0	1.1735
98785	97638	78	21447	21192	60	66969	64568	82	535	453	0	3746	3585	31	-5	341	0	1.17454
241851	172866	125	70313	50578	110	144144	99234	125	1272	920	0	7667	5435	51	279	364	0	1.17454
127057	112517	86	39252	34153	86	82327	70569	88	900	762	0	4204	3676	35	631	919	0	1.17454
139339	125805	85	51341	45085	85	76310	68349	85	624	587	0	4000	3496	33	700	593	0	1.17559
173332	153668	107	64791	57727	90	94764	84082	92	856	990	0	4829	4502	36	771	714	0	1.17663
28815	29046	58	12842	12950	45	16622	16748	50	251	249	0	817	804	0	-74	292	0	1.17663
96240	93474	84	28325	27652	78	61048	59986	80	337	323	0	3234	3029	29	482	727	0	1.17768
123476	108505	102	52263	46288	85	79995	69384	88	778	553	0	4416	3637	38	229	575	0	1.17768
186391	154402	92	71638	58297	92	108476	85968	95	1192	841	0	5501	4554	42	979	680	0	1.17768
175991	140722	91	62775	48604	90	97555	75441	92	928	661	0	5014	3847	40	-145	713	0	1.17768
207230	159777	103	74888	56648	96	131247	98681	97	1513	1028	5	7273	5551	49	208	520	0	1.17872
88658	80876	83	38701	33966	79	60006	53003	81	411	366	0	2887	2382	31	41	437	0	1.17872
78912	77671	87	14929	14833	47	51755	51304	77	305	384	0	2707	2499	26	19	468	0	1.17976
126142	105843	95	49143	41596	85	76149	63683	87	614	570	0	3951	3294	36	89	427	0	1.18081
189415	141857	100	70505	52591	95	125282	92826	96	990	793	0	6378	4821	45	484	633	0	1.18081
131745	109739	104	54695	46784	87	78313	67271	89	768	816	0	4231	3779	36	389	458	0	1.18185
86003	88640	76	13077	13266	44	50005	49645	76	319	304	0	3126	3075	29	210	439	0	1.18185
191879	142332	109	74168	54761	96	93683	68510	96	1042	722	0	4924	3684	42	957	1323	7	1.18185
105733	103174	86	29961	29595	77	63883	60934	80	685	648	0	3602	3530	32	369	804	0	1.1829
301487	208060	150	119952	84004	132	255281	186056	135	2136	1241	22	13059	9274	63	844	1198	10	1.18394
171450	151585	96	56969	50217	88	116617	100867	91	1036	798	0	6203	5633	41	-470	211	0	1.18394
275667	201806	122	121166	91221	111	163039	119067	113	1544	1124	14	8816	6001	52	1048	928	0	1.18498
283073	198972	125	107377	76680	116	172764	120558	117	1506	1098	12	8594	5859	51	392	563	0	1.18498
198534	169151	93	70541	59614	91	120456	102273	93	1293	987	0	6037	4824	45	929	1000	1	1.18498
194992	141212	97	78327	57257	96	118614	83969	98	1044	849	0	6153	4257	47	5	473	0	1.18603
111162	94172	84	41854	34269	83	69707	55976	86	571	688	0	3544	2765	34	118	267	0	1.18603
98272	90870	85	35333	31996	81	69624	61571	83	517	530	0	3909	3443	34	1114	1005	2	1.18603
120956	108973	84	45724	39795	83	74068	64758	85	352	534	0	3449	3067	32	196	490	0	1.18603
127560	109773	88	48375	40621	86	73785	59779	88	449	425	0	3922	3039	38	1353	873	0	1.18603
117040	106983	86	61675	56284	84	74989	68216	85	473	528	0	3586	3200	33	1113	1062	5	1.18916
229208	178306	109	86648	67619	107	131637	102786	108	1403	1028	5	6951	4998	48	1269	1579	13	1.18916
77106	75839	78	25487	25268	74	49566	49513	79	703	391	0	2621	2477	27	1221	1292	7	1.19125
288262	193886	114	103278	70551	112	168655	110203	113	1748	1180	20	9113	5941	55	347	531	0	1.19125
144789	117108	92	46754	37063	88	87345	70229	91	933	493	0	4457	3427	39	-46	479	0	1.19229
103815	105633	81	44711	44366	78	60993	60892	80	500	470	0	3326	3446	29	-106	252	0	1.19334
136310	124944	103	45085	41452	85	79481	74381	86	696	588	0	4391	4154	34	-393	232	0	1.19438
213978	160631	101	68022	50165	97	128853	96306	99	970	665	0	6696	4878	46	1522	1731	14	1.19543
84047	85147	79	24858	24895	72	52798	52080	77	371	484	0	2867	2631	28	-2	486	0	1.19543
141680	119486	105	38123	31809	88	88012	73681	91	754	680	0	4733	3828	40	414	598	0	1.19751
120066	117922	95	45397	44560	80	73501	71583	81	612	707	0	4014	3751	33	-34	413	0	1.19751
96322	95417	82	24167	24007	67	50567	49982	77	221	264	0	2702	2764	26	133	310	0	1.19856
180372	149345	103	55582	46539	90	106091	87123	93	782	862	0	5461	4497	42	776	1535	10	1.19856
116397	107969	85	40115	35801	84	57939	52681	85	484	586	0	2958	2504	29	189	504	0	1.20065
176024	132655	99	59791	44921	94	112423	82125	95	912	546	0	5779	4159	44	200	483	0	1.20065
98629	97593	88	36431	35962	77	60603	59840	79	342	614	0	2975	2690	29	168	527	0	1.20169
217628	157626	100	89793	64265	98	113811	81847	100	1124	771	0	6072	4203	46	462	686	0	1.20378
257238	202235	108	119364	91204	107	185946	141535	109	1719	1335	15	10261	7722	53	1026	854	0	1.20378
127154	119092	87	40536	38908	80	75051	72248	82	859	664	0	3752	3402	32	1158	731	0	1.20482
143767	135162	85	45072	43804	82	87342	81640	85	527	539	0	4249	3755	34	815	810	0	1.20482
145601	120112	91	44421	36077	87	87276	69306	90	628	479	0	4552	3367	39	12	263	0	1.20691
150291	132065	92	72780	64795	87	96047	83027	90	915	834	0	4882	4417	38	305	750	0	1.20691
85436	82676	82	24110	24263	67	53178	51574	78	301	491	0	2757	2659	26	37	507	0	1.20795
184370	142823	99	62548	48484	95	106437	82781	97	757	707	0	5342	4288	42	379	398	0	1.209
108880	105857	80	37035	35993	79	67478	64698	82	541	556	0	3568	3385	30	-295	156	0	1.209
119607	112094	86	38510	35682	79	74905	69809	82	1073	1010	3	4080	3210	36	-115	334	0	1.21004
318667	224532	134	138648	98655	134	185738	130219	134	1946	1386	19	10471	7591	54	1119	1279	9	1.21004
87472	87240	79	20753	20672	53	58974	58196	76	305	413	0	3457	3318	31	591	726	0	1.21004
76648	75726	82	21974	22083	57	47334	46594	79	344	421	0	2452	2559	24	19	366	0	1.21004
124415	107541	88	53411	47129	85	76617	66392	87	743	651	0	3961	3401	35	-31	573	0	1.21004
159299	133125	100	59610	50306	89	94915	81218	90	484	567	0	5226	4370	39	141	813	0	1.21109
178578	142702	94	55969	43321	92	99163	80144	94	1164	879	0	5325	4288	42	1367	633	0	1.21109
209569	153660	120	76635	55352	120	121869	88357	120	1024	635	0	6586	4837	47	406	571	0	1.21109
160324	128411	90	61160	49212	90	92364	72090	91	871	754	0	4960	3797	41	1269	932	0	1.21109
113748	113055	83	42700	42148	78	65282	63684	80	297	517	0	3364	3390	29	707	843	0	1.21109
160058	136196	90	71689	61370	88	100353	86052	91	888	769	0	5206	4426	39	1166	1247	9	1.21109
168231	136078	94	63235	51757	91	98287	80573	93	780	614	0	5084	4126	42	1031	1212	7	1.21213
213876	165642	108	66365	51107	94	124306	94300	97	1058	833	0	6427	4884	47	1463	1351	12	1.21213
224339	174161	98	73895	56443	98	126924	98564	99	1192	1086	8	6367	5019	46	356	797	0	1.21213
105485	103299	86	53394	52771	79	62969	61147	80	619	664	0	3004	2970	29	697	848	0	1.21317
97689	100714	77	35921	36160	76	61102	60735	78	540	570	0	3028	3157	27	468	507	0	1.21422
228622	181603	108	101662	82221	100	137662	107586	101	996	724	0	7168	5557	47	180	564	0	1.21422
208371	160254	107	74161	57509	96	134743	102266	99	1427	930	0	7154	5346	48	899	547	0	1.21422
102344	101378	87	32063	31963	76	62985	60498	80	136	355	0	3037	2918	29	25	396	0	1.21422
190572	156950	96	89313	73841	94	107397	87228	93	1114	910	0	5337	4547	40	509	393	0	1.21526
109975	105691	93	34037	33258	79	69830	67955	81	711	666	0	3709	3568	32	260	761	0	1.21631
101535	99012	81	32776	31365	78	62032	60022	80	432	460	0	2971	3071	28	-204	458	0	1.21839
70185	71441	76	23078	22884	65	40516	40419	74	298	323	0	2232	2143	23	102	440	0	1.21944
186755	142409	97	70210	55496	95	98835	75193	97	993	545	0	5131	3970	42	348	842	0	1.22048
106639	98541	82	39068	34020	82	68463	60209	84	602	555	0	3435	3046	31	634	490	0	1.22048
138682	117894	89	50523	42740	86	80688	67895	88	621	488	0	4168	3285	39	972	927	0	1.22153
206843	171691	107	121490	106194	101	200406	172437	104	1708	1392	15	10542	9038	53	1357	1466	17	1.22153
99913	98910	83	31615	31235	76	57151	55526	79	654	585	0	3461	3160	31	1160	940	0	1.22153
177466	143664	94	80329	66078	93	112801	92056	93	891	832	0	5959	4729	43	1096	1029	3	1.22257
269936	191994	113	92586	66721	108	158772	112927	111	1219	930	0	8242	5850	54	1180	992	0	1.22257
150847	130136	93	43390	36139	89	95926	82850	91	433	571	0	4881	4046	39	73	799	0	1.22257
162911	132002	92	66403	53287	88	102076	79654	90	949	716	0	5477	4127	44	764	689	0	1.22257
164141	131693	102	65685	52432	95	87258	72039	95	1106	861	0	4654	3752	39	528	651	0	1.22361
245250	184739	115	83914	65454	107	140885	103578	110	1144	1123	8	7783	5690	51	610	1164	6	1.22361
121360	102536	92	45597	38270	85	78689	66016	87	637	437	0	4063	3417	37	512	463	0	1.22466
195714	141801	100	72638	52397	96	114028	82118	97	924	896	0	5858	4264	44	279	823	0	1.22466
54016	54728	73	18970	18900	54	27924	28051	73	333	260	0	1594	1328	17	-303	456	0	1.22466
76507	77849	78	16899	16620	49	58963	58623	77	502	523	0	2769	2740	26	-527	54	0	1.22675
243319	179381	111	88455	65475	104	153431	113635	106	1342	900	0	7621	5688	47	789	681	0	1.22675
137275	121408	90	38116	32920	84	82995	72936	87	325	559	0	4398	3897	37	-222	250	0	1.22779
90439	89581	78	28155	28426	74	57755	57145	78	264	400	0	2969	2951	27	51	494	0	1.22883
158228	127153	95	49113	40042	88	76037	60677	90	542	630	0	3820	2732	37	248	623	0	1.22883
171480	131747	106	71482	56212	97	93304	72898	97	1045	843	0	4868	3912	39	701	744	0	1.22988
227823	173885	109	93176	70540	98	121410	92183	99	1342	905	0	6259	4523	47	181	475	0	1.22988
105712	95229	84	43236	38416	80	65885	57953	81	673	554	0	3496	3012	33	844	1040	3	1.22988
159030	131419	92	68331	56825	91	85779	71894	91	906	614	0	4248	3712	36	675	761	0	1.22988
173638	128161	104	61471	43783	92	99746	73397	94	1157	828	0	5450	4041	43	839	1445	11	1.23092
81799	82584	78	29076	28747	75	52502	51984	77	222	409	0	2683	2695	27	166	640	0	1.23301
161871	130115	93	67556	53749	91	115908	91643	92	965	951	0	6069	4778	43	705	972	0	1.23301
101314	90638	84	40319	35954	80	65994	57708	82	509	532	0	3494	3141	32	9	493	0	1.23405
58733	60029	73	22629	22894	57	32299	32731	72	38	196	0	1640	1621	17	609	1186	6	1.2351
116278	115121	80	46396	45703	78	81254	79711	80	664	533	0	4193	4315	31	-187	423	0	1.23614
118562	102564	100	42924	36287	83	84821	73149	86	727	704	0	4031	3549	37	38	524	0	1.23614
257282	192097	108	92434	69112	104	146449	107576	105	1573	1051	9	7563	5558	50	-144	420	0	1.23614
137908	118617	93	50474	43913	85	89560	77428	87	675	561	0	4955	4123	38	1226	907	0	1.23719
38999	41876	57	13359	14023	43	25834	26420	65	36	192	0	1098	1212	10	-322	80	0	1.23719
257327	195264	108	122440	96672	106	123626	93995	107	1492	1273	16	6913	5243	47	357	516	0	1.23823
255417	186264	115	84007	61352	108	162536	117487	112	1189	978	0	8510	5973	50	1583	1552	12	1.23927
111434	107761	82	41542	39119	79	56422	53789	80	764	646	0	2900	2903	27	539	609	0	1.23927
101592	99833	86	25385	24992	77	62217	59595	81	616	573	0	3190	3128	29	566	618	0	1.23927
139986	121431	93	47156	40116	87	95532	82759	90	546	605	0	4952	4341	38	97	716	0	1.24032
213418	161558	100	79798	60759	97	123978	93198	99	1437	912	0	6467	4976	46	520	991	0	1.24032
164915	148162	88	64656	56408	89	87537	76738	89	562	721	0	4821	4048	37	433	452	0	1.24032
143409	134834	83	59863	54371	84	95028	84288	88	481	793	0	5178	4578	39	1031	1318	9	1.24032
103104	91597	85	40212	35262	80	64762	57862	82	486	339	0	3309	2953	32	-221	356	0	1.24136
109595	105824	88	35222	34740	78	71544	70628	80	420	348	0	3727	3510	32	161	721	0	1.24136
161158	139187	92	53512	45900	88	103136	88707	91	973	831	0	5339	4694	39	345	558	0	1.24136
88309	85650	79	34155	33745	77	56115	54740	78	655	543	0	3234	3017	29	103	872	0	1.24241
187540	148220	95	93966	76452	94	117534	94294	96	1116	832	0	5971	4694	44	483	403	0	1.24241
132022	127076	85	62581	61080	83	85201	81971	83	529	496	0	4430	4450	33	-377	116	0	1.24345
192650	153649	95	67265	54000	93	110175	88169	95	844	844	0	5910	4611	45	809	1220	9	1.2445
207465	167127	99	57947	46482	96	117099	95092	98	1163	1011	3	6427	5077	43	246	570	0	1.2445
166456	131615	94	60320	48885	89	107384	84943	92	870	749	0	5697	4380	41	571	679	0	1.24554
251733	183301	108	120286	83831	110	288437	203604	115	2193	1427	25	15227	10231	77	743	1218	7	1.24658
120016	111172	87	48236	44333	83	63082	58095	83	662	764	0	3499	3199	32	430	1403	9	1.24658
133362	129030	87	48495	47155	82	80484	75761	85	462	660	0	4502	4054	35	292	383	0	1.24658
260732	189228	104	100076	72018	102	145279	106312	104	1381	969	0	7323	5209	49	1118	1238	10	1.24658
45527	47774	67	16191	16939	47	28699	29751	67	238	246	0	1472	1588	18	-23	350	0	1.24658
113703	102198	85	52167	46019	83	74399	65659	84	749	578	0	4003	3408	36	-405	346	0	1.24658
91037	90580	85	35756	35350	76	57928	57316	78	336	390	0	2958	2855	28	343	465	0	1.24867
39453	39058	70	13258	13242	45	19883	19782	56	34	158	0	1001	1002	1	-408	234	0	1.24972
187699	154767	97	64301	52629	92	118549	95834	96	652	625	0	6368	5330	44	99	842	0	1.2518
78443	80653	76	29359	29621	74	44802	44947	75	695	619	0	2370	2379	24	179	404	0	1.2518
93297	90898	78	33796	33407	77	58982	58102	79	490	632	0	3064	3123	28	341	748	0	1.25285
196810	151344	101	73181	57285	99	115606	88607	101	1395	821	0	6311	4934	45	588	838	0	1.25285
168359	142833	92	54528	45699	90	97881	82524	92	883	689	0	5368	4395	42	327	618	0	1.25389
59131	62445	68	22869	23446	55	27930	27748	72	96	245	0	1290	1413	15	246	714	0	1.25389
224619	167442	101	77111	57497	96	134811	98226	99	1255	1011	2	6542	4692	47	697	568	0	1.25494
151883	130886	92	77585	67651	90	82519	66710	90	1065	795	0	3995	3348	37	202	606	0	1.25494
150714	139145	93	53597	48777	86	83751	76880	87	448	744	0	4043	3641	34	777	959	0	1.25598
129142	112763	97	41463	36086	84	83801	71014	86	521	498	0	4225	3552	36	316	580	0	1.25702
209091	169707	104	78141	63060	95	130145	106129	97	998	709	0	6818	5597	47	405	587	0	1.25702
123396	106805	102	56561	49527	85	72421	62644	90	557	663	0	3696	3078	32	365	553	0	1.2612
120825	116559	82	40688	39771	81	73400	71269	82	582	634	0	3849	3649	32	478	891	0	1.26224
101058	101714	79	43285	42367	78	61363	59969	81	882	574	0	2944	2906	28	350	704	0	1.26224
284061	207369	104	98873	72093	104	184085	132197	107	1691	1292	16	9541	6640	54	159	537	0	1.26329
99681	98506	79	27782	27880	69	66247	65577	79	553	705	0	3356	3320	30	-25	405	0	1.26329
131505	124503	94	35371	32369	83	89520	82879	85	705	684	0	4958	4521	38	-164	482	0	1.26538
190507	156082	113	57850	45841	113	113307	89619	113	888	756	0	5888	4823	41	680	550	0	1.26538
130137	120601	86	59316	53040	88	81705	71658	90	914	799	0	4241	3828	35	575	721	0	1.26538
186912	138951	112	67079	50259	95	112609	87312	97	351	637	0	5597	4503	44	908	653	0	1.26746
154452	124294	91	55571	44076	89	87981	70819	90	932	806	0	4398	3571	37	828	668	0	1.26746
187710	149993	97	83583	70335	96	106651	82761	97	808	739	0	5496	4591	42	272	464	0	1.26746
64002	62503	81	15404	15560	49	34251	34080	74	266	504	0	2004	1937	20	212	529	0	1.26955
108578	99683	88	39130	35470	82	78158	72182	84	418	392	0	4259	3728	35	522	677	0	1.26955
81811	82691	76	24463	24603	63	41542	40400	77	491	334	0	1952	1991	20	333	610	0	1.26955
130725	114187	93	39291	32453	87	75552	64958	87	849	526	0	3892	3307	35	437	883	0	1.2706
12038	12887	40	130481	125310	66	131	306	0	549	480	0	119	143	0	360	429	0	1.2706
214823	157335	106	65928	48154	101	120314	88268	105	1033	819	0	6545	4725	47	1008	897	0	1.2706
179825	143937	94	54361	43349	92	106803	83136	95	956	915	0	5813	4443	44	973	783	0	1.2706
109083	109797	80	33957	33984	77	74837	72002	89	696	566	0	4078	3646	35	328	651	0	1.2706
114266	97083	89	46381	39139	85	75506	59094	101	478	369	0	3826	2860	37	-110	356	0	1.2706
269321	218645	96	105296	85388	96	177907	139204	101	1605	1538	16	9225	7518	51	627	703	0	1.2706
153209	126101	108	62241	48337	108	88795	65195	108	494	428	0	4847	3353	43	63	882	0	1.2706
246113	173250	122	96646	66510	105	145581	100372	107	891	712	0	7518	5167	50	830	702	0	1.27164
117774	114720	85	31442	30914	78	68254	67019	82	886	567	0	3899	3705	33	46	376	0	1.27164
83939	82741	86	28468	28371	72	56369	55455	79	301	424	0	2822	2784	27	-52	407	0	1.27268
154633	131627	92	72671	61315	89	96277	80007	90	848	598	0	5437	4296	43	35	220	0	1.27373
95546	94740	80	27783	27132	75	56245	54447	79	639	677	0	2876	2913	28	605	771	0	1.27686
152691	135987	89	50287	45140	86	95621	84958	89	985	853	0	5224	4493	38	542	834	0	1.2779
183028	149912	94	68281	56444	92	114379	93822	93	932	758	0	6171	4805	45	197	703	0	1.2779
134759	115438	93	56586	47227	88	84946	72326	88	639	598	0	4516	3770	40	600	823	0	1.27895
301240	225223	124	113874	85723	120	222969	171116	123	1957	1431	20	12293	9199	60	38	866	0	1.28104
58113	60197	73	24910	25475	64	30226	29543	72	131	248	0	1529	1699	17	-266	202	0	1.28104
120004	104614	85	50762	43392	84	83898	69008	87	721	526	0	4248	3435	37	-53	350	0	1.28104
122426	104808	87	49438	41970	87	70685	59623	88	741	530	0	3940	3249	36	147	344	0	1.28208
132665	119888	95	62199	55912	85	79499	71302	87	866	775	0	3985	3670	34	141	313	0	1.28417
224115	168962	104	86138	63324	98	140272	104252	100	1337	909	0	6995	5365	48	790	724	0	1.28417
166878	142264	91	50213	41327	89	106772	93775	91	762	863	0	5395	4951	38	-444	419	0	1.28521
122579	103636	88	45578	38788	86	67171	57260	87	847	511	0	3715	3123	36	77	481	0	1.28626
197734	165946	107	87197	73879	102	102254	86173	104	1321	792	0	5434	4446	40	783	1047	3	1.28626
171478	148794	93	79053	70569	89	123474	106965	92	951	826	0	6639	5707	42	-93	617	0	1.28626
207363	163856	110	78939	62289	94	119690	95375	96	1140	761	0	6822	5014	47	-158	415	0	1.2873
280963	198649	132	103846	72751	132	161163	109701	132	1673	1057	12	8847	5794	53	988	952	0	1.28834
139455	124303	86	54275	47620	85	97060	82814	88	860	772	0	4784	4033	38	-503	178	0	1.28834
101019	105642	77	28782	29412	61	73158	71091	81	406	484	0	3834	3601	32	-357	534	0	1.28834
129478	113838	88	34477	28710	83	81574	70911	87	844	654	0	4317	3706	37	116	690	0	1.28834
112760	99477	87	41789	37113	83	68167	59405	85	609	423	0	3565	3069	33	460	1138	5	1.28939
182754	145363	101	64673	51593	94	107474	88416	94	1271	907	0	5429	4344	42	616	563	0	1.28939
100000	94309	91	28634	28283	79	59920	58792	82	488	657	0	3081	2855	30	-328	190	0	1.29043
189460	149978	104	62682	49783	97	96350	79190	98	1018	736	0	4982	3883	40	665	675	0	1.29043
165387	151927	93	59052	53350	89	116205	106670	90	1075	842	0	5956	5158	40	378	502	0	1.29252
185869	149894	97	68778	55413	94	113127	91698	96	768	576	0	6085	4833	45	122	533	0	1.29252
279152	198541	109	119440	86686	110	184867	132647	112	1904	1246	26	9432	6653	55	401	583	0	1.29252
148592	121564	95	56120	44123	89	110463	89430	91	761	676	0	5745	4543	43	814	1238	7	1.29356
207787	179002	114	96278	83076	114	123017	102646	114	1498	1092	10	6434	5217	43	1235	991	0	1.29356
149876	129057	89	57513	47976	88	91881	77717	89	834	740	0	4981	4328	37	702	603	0	1.29356
179585	145663	94	80302	65327	92	90849	72883	92	856	757	0	4784	3778	39	68	284	0	1.29356
136087	110488	97	50063	42186	87	76158	61201	88	708	586	0	3789	3014	35	1161	1026	3	1.29461
108587	97671	86	37519	33030	81	69889	63279	84	667	567	0	3730	3300	33	1213	1426	15	1.29461
230844	163593	111	73947	52234	104	130552	92767	107	1093	938	0	7170	5339	48	532	675	0	1.29565
122173	116436	90	41234	40396	81	75896	71180	83	957	632	0	4022	3989	34	-198	209	0	1.29879
258581	192252	105	92908	66570	103	218148	169381	106	1516	1206	18	11627	8445	64	1229	1211	10	1.29983
249776	178756	103	82124	58741	100	159827	111876	103	1220	909	0	8273	5817	51	761	670	0	1.29983
363508	256789	143	240044	183175	139	326177	238925	141	3746	2737	34	16717	12125	67	1902	1234	14	1.30087
98850	97233	85	26843	26772	72	75266	73300	80	522	642	0	3925	3595	34	132	336	0	1.30192
167873	145936	93	77817	69485	89	95242	82326	90	1053	871	0	4772	4124	39	608	590	0	1.30192
121899	105850	94	43530	39642	83	74949	63811	87	754	649	0	3820	3143	36	384	613	0	1.30192
224546	164705	110	68976	50635	105	133084	98820	107	1500	1033	7	7269	5344	48	811	885	0	1.30296
180740	139226	94	69625	53419	92	103918	79983	94	884	659	0	5422	4027	43	1285	828	0	1.30401
225064	167741	105	71800	54537	100	137276	102361	103	1409	1087	8	7120	5036	46	219	704	0	1.30401
123497	119663	84	43257	42457	81	84436	81798	83	566	602	0	4100	3974	32	553	811	0	1.30818
196431	152541	97	67820	51805	96	119491	92844	99	931	668	0	6117	4602	45	574	896	0	1.30923
154256	132765	93	48203	41495	88	87701	76085	91	248	463	0	4434	3827	36	1127	796	0	1.31131
41390	39953	78	15673	15961	48	23332	23216	63	68	192	0	1118	995	0	-211	88	0	1.3134
159509	138216	97	83746	75106	91	89163	75448	91	1070	654	0	4972	4399	38	799	1267	7	1.31445
113349	103795	93	46325	41706	81	65565	60432	84	988	645	0	3312	3086	31	-2	597	0	1.31445
221329	157633	101	78788	56730	99	134653	96071	100	1256	950	0	7239	4678	49	802	888	0	1.31549
186974	160653	111	74860	64845	93	94224	82341	94	1253	1065	5	5045	4266	38	153	406	0	1.31549
275071	209445	113	122886	98454	106	156256	119021	107	1541	1190	12	8104	5817	53	1038	1235	10	1.31653
207026	158149	100	71839	53587	98	108589	81775	99	1107	915	0	5563	4100	42	292	531	0	1.31653
122800	119682	83	38965	38042	79	81356	77954	82	867	762	0	4011	4148	32	214	365	0	1.31653
130731	115401	86	51235	43207	85	76948	66312	87	840	813	0	3973	3470	36	385	496	0	1.31862
110030	97642	83	43470	37454	83	75633	65323	85	1071	753	0	3993	3409	36	-60	334	0	1.31862
163296	133747	107	64266	53586	90	80416	65542	91	900	541	0	4157	3429	37	109	472	0	1.31967
154346	135550	93	73922	63683	90	102193	89198	90	787	728	0	5448	4512	39	963	953	0	1.32071
82612	83359	87	18637	19086	52	49546	49200	76	302	341	0	2544	2605	25	46	339	0	1.32071
222190	171367	103	74442	56183	100	128737	101366	100	1218	883	0	7051	5396	47	705	476	0	1.32175
174641	140604	106	53612	44688	91	89266	72291	93	683	516	0	4926	3815	40	691	1139	5	1.32175
110163	109218	81	37000	36371	79	74705	72407	82	549	555	0	3792	3598	32	1026	1099	5	1.32175
76705	79408	79	32838	33238	74	40908	40187	75	290	313	0	2097	2110	22	598	1189	5	1.3228
125809	120324	84	55100	51574	82	89549	83318	85	761	825	0	4531	4323	35	1111	715	0	1.3228
136480	115666	87	53561	45647	86	78899	66603	88	638	565	0	4368	3699	38	81	418	0	1.3228
153882	130477	91	43309	35871	86	106468	89365	91	903	856	0	5801	4807	41	764	546	0	1.3228
183984	166230	95	67540	58962	88	113166	99878	90	1016	850	0	5848	5056	41	330	425	0	1.3228
45786	46059	71	18493	19075	49	24584	25481	60	132	122	0	1070	1077	7	584	520	0	1.32384
254458	189754	107	104175	77024	104	151443	113104	105	1728	1099	13	7874	6035	48	1080	1049	4	1.32384
106479	102880	82	27010	25280	69	67768	64911	79	531	548	0	3589	3492	32	166	394	0	1.32384
53790	52550	78	16041	15927	50	31990	31665	74	78	304	0	1457	1598	16	466	457	0	1.32384
210373	155492	109	76452	56889	104	135046	99400	107	1321	1002	2	6865	4919	46	552	818	0	1.32593
163978	135211	94	67607	55424	91	90612	73927	92	1065	731	0	4820	4039	39	253	476	0	1.32697
124014	104152	99	43093	35760	85	62346	53470	87	706	615	0	3385	2798	32	903	543	0	1.32697
116542	115627	79	39358	39313	78	79616	78566	80	446	529	0	4067	3786	34	1133	870	0	1.32697
121861	101818	97	43378	35969	85	76112	64790	87	667	626	0	3856	3172	35	-141	309	0	1.32802
85176	85213	87	32771	32828	75	50870	50526	77	553	463	0	2716	2767	26	-227	268	0	1.32802
184021	152354	94	66789	54109	92	112855	93789	95	815	854	0	5993	4867	43	766	1141	6	1.32906
180559	148294	95	62552	51184	92	107367	88354	94	667	603	0	5437	4771	39	224	524	0	1.32906
242344	185148	101	79062	58448	98	166466	126144	100	1425	936	0	8092	6111	51	466	712	0	1.33011
130087	110346	88	51234	42963	86	81113	67694	90	595	598	0	4303	3500	38	330	655	0	1.33011
214085	157253	115	123825	95947	102	182503	135932	104	2048	1468	25	9619	7219	57	1596	1261	11	1.33219
258672	184203	112	99482	70854	108	152041	107063	111	1475	963	0	7479	5127	50	583	743	0	1.33428
199899	152113	99	69633	54793	96	120637	92361	98	836	779	0	6009	4761	44	1174	1185	6	1.33533
232483	184872	105	80489	66410	101	131860	104969	104	1276	1076	7	7251	5576	46	232	459	0	1.33533
80625	81309	79	35188	35257	75	49979	48865	76	454	436	0	2563	2505	25	1480	894	0	1.33637
65809	65766	76	21744	21978	57	38427	38839	75	538	669	0	1944	2097	23	17	306	0	1.33637
145534	129244	95	64666	59191	86	78520	70147	88	724	856	0	4220	3827	34	524	534	0	1.33741
221794	174708	100	85760	66145	99	123237	95016	99	1020	772	0	6309	4690	45	655	948	0	1.33846
68848	68915	79	20382	20596	54	32512	32403	75	173	244	0	1805	1736	20	-89	386	0	1.3395
84376	83867	80	28584	28370	75	36117	35357	77	465	432	0	1891	1879	20	-295	139	0	1.3395
252957	194323	111	81359	63540	103	151331	115522	105	1190	988	0	8040	6053	50	1016	1256	8	1.34055
163278	145439	89	58888	51190	89	109228	96725	91	990	905	0	5876	4662	43	12	536	0	1.34472
94260	92041	80	27957	28138	75	59606	58333	79	432	619	0	3067	2963	28	-45	276	0	1.34472
120680	107854	93	46741	40660	84	69807	61338	85	706	663	0	3961	3318	34	-533	102	0	1.34577
194731	152322	103	87671	69985	95	131371	103204	97	1372	1105	9	6693	5144	46	1219	1310	8	1.34577
158355	137967	92	65756	56907	89	113141	99209	91	976	801	0	5660	4815	41	-272	563	0	1.34577
144330	124498	92	58685	51253	88	91153	78583	90	492	618	0	4490	3986	38	729	1299	8	1.34681
55030	58226	71	16492	16496	49	30480	30604	72	179	137	0	1767	1631	20	284	511	0	1.35099
221630	159995	101	82697	59060	98	136364	97424	99	1335	855	0	7041	5139	48	1299	1808	16	1.35099
239918	196749	101	112881	91921	99	211325	173881	101	2053	1586	22	10938	8826	57	842	981	0	1.35203
83925	85393	84	28261	27691	76	57106	53318	93	552	417	0	3033	3160	27	194	498	0	1.35203
100309	98407	95	34435	33638	78	75821	73154	81	479	606	0	3994	3725	33	50	515	0	1.35203
125735	111303	87	56485	49679	84	78089	69045	86	836	622	0	4351	3761	37	652	694	0	1.35203
102667	103940	78	41171	41034	77	66474	64093	79	668	578	0	3605	3388	32	550	638	0	1.35308
106589	106622	79	35165	33380	79	65210	62581	81	650	736	0	3334	3265	29	344	915	0	1.35412
136616	118914	94	56261	47558	86	77577	67176	86	762	591	0	4168	3349	38	1212	1615	14	1.35412
166515	138874	98	61495	50855	91	80711	66088	93	1291	720	0	3862	3264	35	619	795	0	1.35516
122278	118825	85	33071	32127	80	76905	74305	83	476	640	0	4002	4041	32	-569	256	0	1.3583
168710	140706	94	54709	45745	91	102677	84992	93	844	742	0	5170	4289	41	634	661	0	1.35934
267462	192002	110	100031	70389	108	164306	116755	110	1636	1080	14	8150	5889	55	1379	794	0	1.35934
202272	155242	99	74931	57317	95	130345	99201	97	1154	858	0	6656	5149	46	776	770	0	1.36038
142915	133224	88	61239	55279	84	94515	87495	87	820	605	0	5074	4525	36	750	487	0	1.36038
135979	119633	92	53741	46186	86	83308	73576	87	654	727	0	4503	4093	36	616	1024	4	1.36038
52827	52192	75	13757	14288	45	26884	26829	71	242	378	0	1383	1481	15	867	667	0	1.36143
81426	76712	85	35682	32430	80	46663	43433	80	721	493	0	2505	2200	28	-216	297	0	1.36143
64290	64340	75	19328	19274	57	34879	34925	74	70	232	0	1821	1898	20	-243	305	0	1.36247
116090	111985	82	39457	37771	81	72007	68330	82	592	720	0	3840	3751	31	35	416	0	1.36247
70189	69611	84	21443	21470	57	34797	35257	75	546	507	0	1875	1880	22	-495	109	0	1.36247
128017	116197	87	62884	56311	85	75615	67024	87	842	705	0	3740	3380	33	312	733	0	1.36352
82849	83931	77	32944	32637	76	61022	59986	78	367	440	0	2848	2817	28	-274	521	0	1.36456
160486	125063	93	62588	49658	91	97108	76410	94	947	727	0	5627	4369	43	-552	112	0	1.3656
48384	48508	76	9745	10036	40	29738	29611	71	138	236	0	1571	1501	17	-162	387	0	1.3656
105771	93773	91	42937	38549	83	64629	58016	86	519	375	0	3326	2902	32	495	1048	3	1.3656
146039	121451	92	47945	39707	89	90208	72104	91	949	824	0	4527	3715	38	178	387	0	1.36769
155900	128637	98	56733	46881	89	86744	71995	91	598	687	0	4530	3781	39	135	504	0	1.36769
74165	74661	78	20947	21303	53	35138	34978	74	380	413	0	1629	1665	21	-336	203	0	1.36769
214670	165949	97	73442	55965	97	128054	96502	100	1304	902	0	6548	4845	48	975	788	0	1.36769
137071	118273	104	49080	39423	104	78203	64538	104	558	507	0	4000	3187	36	503	524	0	1.36769
114865	103899	84	51605	46771	83	66530	55917	85	503	574	0	3314	2670	34	-56	430	0	1.36769
141920	125709	91	52784	46496	86	85867	74839	89	936	633	0	4393	3721	37	285	573	0	1.36769
159943	128213	109	55018	44173	91	101388	82271	92	929	735	0	5168	4418	40	285	644	0	1.36978
265423	203008	127	135224	109649	127	182853	139164	127	1706	1278	18	9664	7047	55	1332	2087	14	1.37187
107923	108849	78	48287	48304	77	72923	71358	79	673	536	0	3748	3885	31	48	457	0	1.37187
84065	86323	79	24106	24152	72	49358	49255	75	253	499	0	2660	2845	26	502	488	0	1.37291
122756	118118	91	42157	41145	81	70429	66315	84	349	288	0	3483	3499	30	221	523	0	1.37396
140394	122251	88	55137	47492	87	89088	76766	89	710	767	0	4826	4149	38	716	469	0	1.375
144938	124189	100	48757	41516	88	73745	62600	92	683	664	0	4016	3480	36	796	1166	6	1.37604
239190	180838	103	79770	61132	99	114097	85436	102	1135	935	0	5952	4522	44	489	887	0	1.37604
106610	107163	81	30962	30444	77	69719	66936	81	543	532	0	3683	3499	30	380	541	0	1.37604
106907	99644	81	43508	38552	80	73364	64488	83	651	564	0	4031	3464	35	-38	595	0	1.37709
[truncated: 10,927 more rows]
